# Supplementary material for: Application of the Phylogenetic Species Concept to Wallemia sebi from House Dust and Indoor Air Revealed by Multi-Locus Genealogical Concordance
Source: PLoS One. 2015 Mar 23;10(3):e0120894. doi: 10.1371/journal.pone.0120894 (PMC4370657; doi:10.1371/journal.pone.0120894)
Supplement: S2 File — (ZIP) [file pone.0120894.s006.zip]

Archive with 140 entries (109 files):
- algorithm0/
- algorithm0/.DS_Store
- __MACOSX/
- __MACOSX/algorithm0/
- __MACOSX/algorithm0/._.DS_Store
- algorithm0/e2_run1/
- algorithm0/e2_run1/.DS_Store
- __MACOSX/algorithm0/e2_run1/
- __MACOSX/algorithm0/e2_run1/._.DS_Store
- algorithm0/e2_run1/bpp.ctl
- __MACOSX/algorithm0/e2_run1/._bpp.ctl
- algorithm0/e2_run1/mcmc.txt
- algorithm0/e2_run1/out.txt
- algorithm0/e2_run1/SeedUsed
- algorithm0/e2_run1/terminal_output.txt
- algorithm0/e2_run2/
- algorithm0/e2_run2/.DS_Store
- __MACOSX/algorithm0/e2_run2/
- __MACOSX/algorithm0/e2_run2/._.DS_Store
- algorithm0/e2_run2/bpp.ctl
- __MACOSX/algorithm0/e2_run2/._bpp.ctl
- algorithm0/e2_run2/mcmc.txt
- algorithm0/e2_run2/out.txt
- algorithm0/e2_run2/SeedUsed
- algorithm0/e2_run2/terminal_output.txt
- algorithm0/e2_run3/
- algorithm0/e2_run3/.DS_Store
- __MACOSX/algorithm0/e2_run3/
- __MACOSX/algorithm0/e2_run3/._.DS_Store
- algorithm0/e2_run3/bpp.ctl
- __MACOSX/algorithm0/e2_run3/._bpp.ctl
- algorithm0/e2_run3/mcmc.txt
- algorithm0/e2_run3/out.txt
- algorithm0/e2_run3/SeedUsed
- algorithm0/e2_run3/terminal_output.txt
- algorithm0/e5_run1/
- algorithm0/e5_run1/.DS_Store
- __MACOSX/algorithm0/e5_run1/
- __MACOSX/algorithm0/e5_run1/._.DS_Store
- algorithm0/e5_run1/bpp.ctl
- __MACOSX/algorithm0/e5_run1/._bpp.ctl
- algorithm0/e5_run1/mcmc.txt
- algorithm0/e5_run1/out.txt
- algorithm0/e5_run1/SeedUsed
- algorithm0/e5_run1/terminal_output.txt
- algorithm0/e5_run2/
- algorithm0/e5_run2/.DS_Store
- __MACOSX/algorithm0/e5_run2/
- __MACOSX/algorithm0/e5_run2/._.DS_Store
- algorithm0/e5_run2/bpp.ctl
- __MACOSX/algorithm0/e5_run2/._bpp.ctl
- algorithm0/e5_run2/mcmc.txt
- algorithm0/e5_run2/out.txt
- algorithm0/e5_run2/SeedUsed
- algorithm0/e5_run2/terminal_output.txt
- algorithm0/e5_run3/
- algorithm0/e5_run3/.DS_Store
- __MACOSX/algorithm0/e5_run3/
- __MACOSX/algorithm0/e5_run3/._.DS_Store
- algorithm0/e5_run3/bpp.ctl
- __MACOSX/algorithm0/e5_run3/._bpp.ctl
- algorithm0/e5_run3/mcmc.txt
- algorithm0/e5_run3/out.txt
- algorithm0/e5_run3/SeedUsed
- algorithm0/e5_run3/terminal_output.txt
- algorithm0/summary.txt
- __MACOSX/algorithm0/._summary.txt
- algorithm1/
- algorithm1/.DS_Store
- __MACOSX/algorithm1/
- __MACOSX/algorithm1/._.DS_Store
- algorithm1/a2_m1_run1/
- algorithm1/a2_m1_run1/.DS_Store
- __MACOSX/algorithm1/a2_m1_run1/
- __MACOSX/algorithm1/a2_m1_run1/._.DS_Store
- algorithm1/a2_m1_run1/bpp.ctl
- __MACOSX/algorithm1/a2_m1_run1/._bpp.ctl
- algorithm1/a2_m1_run1/mcmc.txt
- algorithm1/a2_m1_run1/out.txt
- algorithm1/a2_m1_run1/SeedUsed
- algorithm1/a2_m1_run1/terminal_output.txt
- algorithm1/a2_m1_run2/
- algorithm1/a2_m1_run2/.DS_Store
- __MACOSX/algorithm1/a2_m1_run2/
- __MACOSX/algorithm1/a2_m1_run2/._.DS_Store
- algorithm1/a2_m1_run2/bpp.ctl
- __MACOSX/algorithm1/a2_m1_run2/._bpp.ctl
- algorithm1/a2_m1_run2/mcmc.txt
- algorithm1/a2_m1_run2/out.txt
- algorithm1/a2_m1_run2/SeedUsed
- algorithm1/a2_m1_run2/terminal_output.txt
- algorithm1/a2_m1_run3/
- algorithm1/a2_m1_run3/.DS_Store
- __MACOSX/algorithm1/a2_m1_run3/
- __MACOSX/algorithm1/a2_m1_run3/._.DS_Store
- algorithm1/a2_m1_run3/bpp.ctl
- __MACOSX/algorithm1/a2_m1_run3/._bpp.ctl
- algorithm1/a2_m1_run3/mcmc.txt
- algorithm1/a2_m1_run3/out.txt
- algorithm1/a2_m1_run3/SeedUsed
- algorithm1/a2_m1_run3/terminal_output.txt
- algorithm1/a2_m2_run1/
- algorithm1/a2_m2_run1/.DS_Store
- __MACOSX/algorithm1/a2_m2_run1/
- __MACOSX/algorithm1/a2_m2_run1/._.DS_Store
- algorithm1/a2_m2_run1/bpp.ctl
- __MACOSX/algorithm1/a2_m2_run1/._bpp.ctl
- algorithm1/a2_m2_run1/mcmc.txt
- algorithm1/a2_m2_run1/out.txt
- algorithm1/a2_m2_run1/SeedUsed
- algorithm1/a2_m2_run1/terminal_output.txt
- algorithm1/a2_m2_run2/
- algorithm1/a2_m2_run2/.DS_Store
- __MACOSX/algorithm1/a2_m2_run2/
- __MACOSX/algorithm1/a2_m2_run2/._.DS_Store
- algorithm1/a2_m2_run2/bpp.ctl
- __MACOSX/algorithm1/a2_m2_run2/._bpp.ctl
- algorithm1/a2_m2_run2/mcmc.txt
- algorithm1/a2_m2_run2/out.txt
- algorithm1/a2_m2_run2/SeedUsed
- algorithm1/a2_m2_run2/terminal_output.txt
- algorithm1/a2_m2_run3/
- algorithm1/a2_m2_run3/.DS_Store
- __MACOSX/algorithm1/a2_m2_run3/
- __MACOSX/algorithm1/a2_m2_run3/._.DS_Store
- algorithm1/a2_m2_run3/bpp.ctl
- __MACOSX/algorithm1/a2_m2_run3/._bpp.ctl
- algorithm1/a2_m2_run3/mcmc.txt
- algorithm1/a2_m2_run3/out.txt
- algorithm1/a2_m2_run3/SeedUsed
- algorithm1/a2_m2_run3/terminal_output.txt
- algorithm1/summary.txt
- __MACOSX/algorithm1/._summary.txt
- alignment_and_imap/
- alignment_and_imap/Wallemia.Imap.txt
- __MACOSX/alignment_and_imap/
- __MACOSX/alignment_and_imap/._Wallemia.Imap.txt
- alignment_and_imap/Wallemia.txt
- info.txt
- __MACOSX/._info.txt
