# Supplementary material for: Application of the Phylogenetic Species Concept to Wallemia sebi from House Dust and Indoor Air Revealed by Multi-Locus Genealogical Concordance
Source: PLoS One. 2015 Mar 23;10(3):e0120894. doi: 10.1371/journal.pone.0120894 (PMC4370657; doi:10.1371/journal.pone.0120894)
Supplement: S2 File — (ZIP) [file pone.0120894.s006.zip › algorithm0/e2_run1/mcmc.txt]

(W_muriae#0.00563785: 0.00185113	(W_sebi#0.00344565: 0.0018458	(W_mellicola#0.00475725: 0.00177169	(W_tropicalis#0.000775633: 0.00172633	W_canadensis#0.000671309: 0.00172633)#0.00429724: 4.53616e-05)#0.00377912: 7.41148e-05)#0.00445094: 5.33212e-06)#0.0347431; 5
(W_muriae#0.00563785: 0.00185113	(W_sebi#0.00344565: 0.0018458	(W_mellicola#0.00475725: 0.00177169	(W_tropicalis#0.000775633: 0.00172633	W_canadensis#0.000671309: 0.00172633)#0.00280357: 4.53616e-05)#0.00190217: 7.41148e-05)#0.00258829: 5.33212e-06)#0.0318465; 5
(W_muriae#0.00563785: 0.00185113	(W_sebi#0.00344565: 0.00181924	(W_mellicola#0.00475725: 0.00175347	(W_tropicalis#0.000775633: 0.00172633	W_canadensis#0.000671309: 0.00172633)#0.000178383: 2.7142e-05)#0.00421403: 6.57744e-05)#0.00262608: 3.18921e-05)#0.0318465; 5
(W_muriae#0.00582861: 0.00191377	(W_sebi#0.00192037: 0.00188603	(W_mellicola#0.00491822: 0.00183204	(W_tropicalis#0.000801878: 0.00178474	W_canadensis#0.000694024: 0.00178474)#0.00264849: 4.73052e-05)#0.0024235: 5.39866e-05)#0.0043227: 2.77398e-05)#0.03555; 5
(W_sebi#0.0028355: 0.001675	(W_muriae#0.00510142: 0.00164143	(W_mellicola#0.00430461: 0.001633	(W_tropicalis#0.000701834: 0.00156207	W_canadensis#0.000607436: 0.00156207)#0.00231805: 7.09275e-05)#0.00088656: 8.4269e-06)#0.00301541: 3.35789e-05)#0.0311147; 5
(W_sebi#0.003292: 0.00194467	(W_muriae#0.00474891: 0.00190569	(W_mellicola#0.00499763: 0.0018959	(W_tropicalis#0.00152064: 0.00181356	W_canadensis#0.00070523: 0.00181356)#0.00269125: 8.23464e-05)#0.00102929: 9.78359e-06)#0.00533872: 3.8985e-05)#0.0331414; 5
(W_muriae#0.00474891: 0.00194467	(W_sebi#0.003292: 0.00193216	(W_mellicola#0.00499763: 0.00190958	(W_tropicalis#0.00152064: 0.00167044	W_canadensis#0.00070523: 0.00167044)#0.00181501: 0.000239146)#0.00102192: 2.25711e-05)#0.00443048: 1.25144e-05)#0.0355337; 5
(W_muriae#0.00474891: 0.00194467	(W_sebi#0.003292: 0.0019426	(W_mellicola#0.00499763: 0.00190958	(W_tropicalis#0.00152064: 0.00180645	W_canadensis#0.00070523: 0.00180645)#0.00167836: 0.000103138)#0.00102192: 3.3018e-05)#0.00440665: 2.06755e-06)#0.0330098; 5
(W_sebi#0.00177583: 0.00170989	(W_muriae#0.00417558: 0.00170807	(W_mellicola#0.00439427: 0.00167499	(W_tropicalis#0.00133705: 0.00158836	W_canadensis#0.000620088: 0.00158836)#0.00147573: 8.66363e-05)#0.00244768: 3.30819e-05)#0.00280251: 1.81793e-06)#0.0290245; 5
(W_sebi#0.00177583: 0.00170989	(W_muriae#0.00417558: 0.00170807	(W_tropicalis#0.00133705: 0.00166043	(W_mellicola#0.00439427: 0.00158836	W_canadensis#0.000620088: 0.00158836)#0.00147573: 7.20755e-05)#0.00246914: 4.76428e-05)#0.00112152: 1.81793e-06)#0.0290245; 5
(W_sebi#0.00177583: 0.00170989	(W_muriae#0.00417558: 0.00170807	(W_tropicalis#0.000625519: 0.00166043	(W_mellicola#0.00439427: 0.00158836	W_canadensis#0.000620088: 0.00158836)#0.00147573: 7.20755e-05)#0.00246914: 4.76428e-05)#0.00148606: 1.81793e-06)#0.0317293; 5
(W_sebi#0.00192389: 0.00185245	(W_muriae#0.00452372: 0.00185048	(W_tropicalis#0.000677671: 0.00180138	(W_mellicola#0.00476064: 0.00172078	W_canadensis#0.000671788: 0.00172078)#0.0008139: 8.05988e-05)#0.00267127: 4.91009e-05)#0.00160996: 1.9695e-06)#0.0323505; 5
(W_muriae#0.00421078: 0.00172431	(W_sebi#0.0017908: 0.00172247	(W_tropicalis#0.00122227: 0.00166232	(W_mellicola#0.00443131: 0.00160174	W_canadensis#0.000625315: 0.00160174)#0.00150575: 6.05708e-05)#0.00400607: 6.01566e-05)#0.00220622: 1.83326e-06)#0.0326657; 5
(W_muriae#0.00421078: 0.00172431	(W_tropicalis#0.00123658: 0.00166849	(W_sebi#0.0017908: 0.00166232	(W_mellicola#0.00443131: 0.00160174	W_canadensis#0.000625315: 0.00160174)#0.00150575: 6.05708e-05)#0.00229434: 6.17719e-06)#0.00435974: 5.58126e-05)#0.0304587; 5
(W_muriae#0.00421078: 0.00172431	(W_sebi#0.0017908: 0.00170263	(W_tropicalis#0.00123658: 0.00166232	(W_mellicola#0.00443131: 0.00160174	W_canadensis#0.000625315: 0.00160174)#0.00448968: 6.05708e-05)#0.00229434: 4.03099e-05)#0.00289183: 2.16799e-05)#0.0284001; 5
(W_muriae#0.00421078: 0.00172431	(W_sebi#0.0017908: 0.00172185	(W_tropicalis#0.00123658: 0.0016976	(W_mellicola#0.00443131: 0.00160174	W_canadensis#0.000625315: 0.00160174)#0.00448968: 9.58514e-05)#0.00224666: 2.42495e-05)#0.00169131: 2.45971e-06)#0.0266857; 5
(W_muriae#0.00421078: 0.00172431	(W_tropicalis#0.00123658: 0.00172143	(W_sebi#0.0017908: 0.0016976	(W_mellicola#0.00443131: 0.00160174	W_canadensis#0.000625315: 0.00160174)#0.00594015: 9.58514e-05)#0.00224666: 2.38378e-05)#0.00018: 2.87138e-06)#0.0266857; 5
(W_muriae#0.00421078: 0.00172431	((W_mellicola#0.00443131: 0.00160174	W_canadensis#0.000625315: 0.00160174)#0.00428591: 0.000119689	(W_sebi#0.0017908: 0.00167948	W_tropicalis#0.00123658: 0.00167948)#0.00227089: 4.19533e-05)#0.000852604: 2.87138e-06)#0.0287829; 5
(W_muriae#0.00421078: 0.00172431	((W_mellicola#0.00443131: 0.00160174	W_canadensis#0.0015943: 0.00160174)#0.00428591: 0.000107485	(W_sebi#0.0017908: 0.00167948	W_tropicalis#0.00123161: 0.00167948)#0.00227089: 2.97494e-05)#0.000858692: 1.50752e-05)#0.0303358; 5
((W_mellicola#0.00443131: 0.00160174	W_canadensis#0.0015943: 0.00160174)#0.00428591: 0.000122561	(W_muriae#0.00421078: 0.00170176	(W_sebi#0.0017908: 0.00167948	W_tropicalis#0.00123161: 0.00167948)#0.000920434: 2.22758e-05)#0.000862463: 2.25489e-05)#0.0303358; 5
((W_mellicola#0.00443131: 0.00160174	W_canadensis#0.0015943: 0.00160174)#0.00320347: 0.000122561	(W_muriae#0.00421078: 0.00168234	(W_sebi#0.0017908: 0.00167948	W_tropicalis#0.00129579: 0.00167948)#0.000920434: 2.86133e-06)#0.00305807: 4.19633e-05)#0.0331951; 5
((W_sebi#0.0017908: 0.00167948	W_tropicalis#0.000602388: 0.00167948)#0.00139416: 4.48247e-05	(W_muriae#0.00421078: 0.00168888	(W_mellicola#0.00443131: 0.00160174	W_canadensis#0.0015943: 0.00160174)#0.00320347: 8.71362e-05)#0.00496583: 3.54244e-05)#0.0354717; 5
((W_sebi#0.0017908: 0.00167948	W_tropicalis#0.000602388: 0.00167948)#0.00139416: 4.48247e-05	(W_muriae#0.00421078: 0.00168304	(W_mellicola#0.00443131: 0.001582	W_canadensis#0.000358023: 0.001582)#0.00324345: 0.000101036)#0.00247952: 4.12671e-05)#0.0331608; 5
((W_sebi#0.0017908: 0.00167948	W_tropicalis#0.000602388: 0.00167948)#0.00162734: 4.48247e-05	(W_muriae#0.00421078: 0.00168304	(W_mellicola#0.00443131: 0.001582	W_canadensis#0.00106158: 0.001582)#0.00178704: 0.000101036)#0.00247952: 4.12671e-05)#0.0320021; 5
((W_sebi#0.0017908: 0.00167948	W_tropicalis#0.000602388: 0.00167948)#0.00302441: 4.48247e-05	(W_muriae#0.00421078: 0.00163044	(W_mellicola#0.00443131: 0.001582	W_canadensis#0.00106158: 0.001582)#0.00178704: 4.84397e-05)#0.00255951: 9.38634e-05)#0.0339988; 5
((W_sebi#0.0017908: 0.00167948	W_tropicalis#0.000602388: 0.00167948)#0.00107506: 4.48247e-05	(W_muriae#0.00421078: 0.00163044	(W_mellicola#0.00443131: 0.001582	W_canadensis#0.00106158: 0.001582)#0.00178704: 4.84397e-05)#0.00389235: 9.38634e-05)#0.0354557; 5
((W_sebi#0.00184571: 0.00173099	W_tropicalis#0.000620862: 0.00173099)#0.00110803: 4.61993e-05	(W_muriae#0.00433991: 0.00168044	(W_mellicola#0.00456721: 0.00163052	W_canadensis#0.00109414: 0.00163052)#0.00184184: 4.99252e-05)#0.00401172: 9.6742e-05)#0.036543; 5
((W_sebi#0.00184571: 0.00173099	W_tropicalis#0.000620862: 0.00173099)#0.00110803: 4.61993e-05	(W_muriae#0.00433991: 0.00168044	(W_mellicola#0.00456721: 0.00163052	W_canadensis#0.00109414: 0.00163052)#0.00184184: 4.99252e-05)#0.00401172: 9.6742e-05)#0.034991; 5
((W_sebi#0.00184571: 0.00173099	W_tropicalis#0.000620862: 0.00173099)#0.00110803: 4.61993e-05	(W_muriae#0.00433991: 0.00168044	(W_mellicola#0.00456721: 0.00163052	W_canadensis#0.00109414: 0.00163052)#0.001418: 4.99252e-05)#0.00401172: 9.6742e-05)#0.0331247; 5
((W_sebi#0.00184571: 0.00173099	W_tropicalis#0.000620862: 0.00173099)#0.00159564: 4.61993e-05	(W_muriae#0.00433991: 0.00168044	(W_mellicola#0.00349487: 0.00163052	W_canadensis#0.00109414: 0.00163052)#0.001418: 4.99252e-05)#0.00401172: 9.6742e-05)#0.0307626; 5
((W_sebi#0.00159159: 0.00173099	W_tropicalis#0.000620862: 0.00173099)#0.000568211: 4.61993e-05	(W_muriae#0.00433991: 0.00170419	(W_mellicola#0.00349487: 0.00162816	W_canadensis#0.00109414: 0.00162816)#0.00142005: 7.60323e-05)#0.00222073: 7.29949e-05)#0.033232; 5
((W_sebi#0.00172367: 0.00187462	W_tropicalis#0.000672381: 0.00187462)#0.00161537: 5.00329e-05	(W_muriae#0.00470004: 0.00191145	(W_mellicola#0.00585301: 0.00176326	W_canadensis#0.00118493: 0.00176326)#0.00153789: 0.000148187)#0.00232216: 1.32067e-05)#0.032707; 5
((W_sebi#0.00172367: 0.00187462	W_tropicalis#0.000672381: 0.00187462)#0.00141629: 5.00329e-05	(W_muriae#0.00470004: 0.00191145	(W_mellicola#0.00585301: 0.00176326	W_canadensis#0.00118493: 0.00176326)#0.00272152: 0.000148187)#0.000635212: 1.32067e-05)#0.0315104; 5
((W_sebi#0.00172367: 0.00187462	W_tropicalis#0.000672381: 0.00187462)#0.00404781: 5.00329e-05	(W_muriae#0.00470004: 0.00191145	(W_mellicola#0.00585301: 0.00176326	W_canadensis#0.000889718: 0.00176326)#0.00272152: 0.000148187)#0.000635212: 1.32067e-05)#0.0301929; 5
((W_sebi#0.00172367: 0.00187462	W_tropicalis#0.000672381: 0.00187462)#0.00272379: 5.00329e-05	(W_muriae#0.00470004: 0.00191145	(W_mellicola#0.00585301: 0.00176326	W_canadensis#0.000889718: 0.00176326)#0.00138638: 0.000148187)#0.000635212: 1.32067e-05)#0.0301929; 5
((W_sebi#0.00172367: 0.00187462	W_tropicalis#0.000823328: 0.00187462)#0.00272379: 5.00329e-05	(W_muriae#0.00470004: 0.00191145	(W_mellicola#0.00585301: 0.00176326	W_canadensis#0.00199394: 0.00176326)#0.00138638: 0.000148187)#0.00149063: 1.32067e-05)#0.0283464; 5
(W_muriae#0.00470004: 0.00192466	((W_sebi#0.00172367: 0.00187462	W_tropicalis#0.000823328: 0.00187462)#0.00442752: 3.68262e-05	(W_mellicola#0.00585301: 0.00176326	W_canadensis#0.000674246: 0.00176326)#0.00344106: 0.000148187)#0.00182852: 1.32067e-05)#0.0263604; 5
(W_muriae#0.00470004: 0.00192466	((W_sebi#0.00172367: 0.00187462	W_tropicalis#0.000823328: 0.00187462)#0.00209325: 3.68262e-05	(W_mellicola#0.00585301: 0.00176326	W_canadensis#0.000674246: 0.00176326)#0.00344106: 0.000148187)#0.00182852: 1.32067e-05)#0.028299; 5
(W_muriae#0.00470004: 0.00192466	((W_sebi#0.00172367: 0.00187462	W_tropicalis#0.000991181: 0.00187462)#0.000861984: 3.68262e-05	(W_mellicola#0.00585301: 0.00176326	W_canadensis#0.000674246: 0.00176326)#0.00344106: 0.000148187)#0.00182852: 1.32067e-05)#0.0298774; 5
(W_muriae#0.00470004: 0.00192466	(((W_mellicola#0.00585301: 0.00176326	W_canadensis#0.000674246: 0.00176326)#0.00344106: 8.37215e-05	W_tropicalis#0.000991181: 0.00184698)#0.00183496: 6.44653e-05	W_sebi#0.00172367: 0.00191145)#0.00182852: 1.32067e-05)#0.0298774; 5
(W_muriae#0.00470004: 0.00192466	((W_sebi#0.00172367: 0.00184698	W_tropicalis#0.000991181: 0.00184698)#0.00183496: 6.44653e-05	(W_mellicola#0.00585301: 0.00176326	W_canadensis#0.000674246: 0.00176326)#0.000989745: 0.000148187)#0.00182852: 1.32067e-05)#0.0278363; 5
(W_muriae#0.00470004: 0.00192466	((W_sebi#0.00172367: 0.00184698	(W_mellicola#0.00585301: 0.00176326	W_canadensis#0.00102653: 0.00176326)#0.000989745: 8.37215e-05)#0.00340585: 4.11488e-05	W_tropicalis#0.000991181: 0.00188813)#0.0018511: 3.65232e-05)#0.0295927; 5
(W_muriae#0.00470004: 0.00192466	((W_sebi#0.00172367: 0.00184698	(W_mellicola#0.00585301: 0.00176326	W_canadensis#0.00102653: 0.00176326)#0.00181322: 8.37215e-05)#0.00340585: 4.11488e-05	W_tropicalis#0.000991181: 0.00188813)#0.0018511: 3.65232e-05)#0.0295927; 5
(W_muriae#0.00470004: 0.00192466	((W_sebi#0.00172367: 0.00184961	(W_mellicola#0.00585301: 0.00176326	W_canadensis#0.000751199: 0.00176326)#0.00181322: 8.6348e-05)#0.00340101: 6.84717e-05	W_tropicalis#0.000991181: 0.00191808)#0.0018222: 6.57382e-06)#0.0322629; 5
(W_muriae#0.00438566: 0.00179592	((W_sebi#0.00128046: 0.00172589	(W_mellicola#0.0054615: 0.00164532	W_canadensis#0.000700951: 0.00164532)#0.00169193: 8.05722e-05)#0.00317352: 4.91909e-05	W_tropicalis#0.000924881: 0.00177508)#0.00171439: 2.08349e-05)#0.0330965; 5
(W_muriae#0.00494643: 0.00202555	((W_sebi#0.00144418: 0.00196381	(W_mellicola#0.00615984: 0.0018557	W_canadensis#0.000790578: 0.0018557)#0.00190827: 0.000108115)#0.00354788: 2.47387e-05	W_tropicalis#0.00104314: 0.00198855)#0.00194673: 3.70007e-05)#0.0350184; 5
(W_muriae#0.00428615: 0.00175517	((W_sebi#0.00125141: 0.00170167	(W_mellicola#0.00533759: 0.00160799	W_canadensis#0.000685048: 0.00160799)#0.00165355: 9.3683e-05)#0.00160305: 5.16629e-05	W_tropicalis#0.00127657: 0.00175334)#0.00394803: 1.83524e-06)#0.0303439; 5
(W_muriae#0.00428615: 0.00175517	((W_sebi#0.00125141: 0.00163763	W_tropicalis#0.00127657: 0.00163763)#0.00166574: 0.000115707	(W_mellicola#0.00457558: 0.00160799	W_canadensis#0.000685048: 0.00160799)#0.00165355: 0.000145346)#0.00176007: 1.83524e-06)#0.029671; 5
(W_muriae#0.00453618: 0.00185756	((W_sebi#0.00132441: 0.00175505	(W_mellicola#0.0048425: 0.00170179	W_canadensis#0.00072501: 0.00170179)#0.00351373: 5.32552e-05)#0.00174093: 0.000100569	W_tropicalis#0.00135104: 0.00185562)#0.00186275: 1.9423e-06)#0.030311; 5
(W_muriae#0.00453618: 0.00185756	((W_canadensis#0.00072501: 0.00175505	(W_mellicola#0.0048425: 0.00170179	W_sebi#0.00132441: 0.00170179)#0.00161344: 5.32552e-05)#0.00174093: 0.000100569	W_tropicalis#0.00135104: 0.00185562)#0.000721263: 1.9423e-06)#0.0322739; 5
(W_muriae#0.003759: 0.00202909	((W_sebi#0.00144671: 0.00191712	(W_mellicola#0.00528968: 0.00185894	W_canadensis#0.000791961: 0.00185894)#0.00369843: 5.8173e-05)#0.0019017: 0.000109856	W_tropicalis#0.0014758: 0.00202697)#0.00232343: 2.12166e-06)#0.037222; 5
(W_muriae#0.003759: 0.00202909	((W_canadensis#0.000791961: 0.00199874	(W_mellicola#0.00528968: 0.00185894	W_sebi#0.00184109: 0.00185894)#0.00369843: 0.000139797)#0.00378603: 2.527e-05	W_tropicalis#0.00100068: 0.00202401)#0.000352939: 5.08435e-06)#0.0352804; 5
(W_muriae#0.003759: 0.00202909	((W_canadensis#0.000791961: 0.00197389	(W_mellicola#0.00528968: 0.00185894	W_sebi#0.00184109: 0.00185894)#0.00369843: 0.000114944)#0.0038337: 4.53604e-05	W_tropicalis#0.00100068: 0.00201925)#0.00387749: 9.8468e-06)#0.0352804; 5
(W_muriae#0.003759: 0.00202909	((W_sebi#0.00184109: 0.00191918	(W_mellicola#0.00528968: 0.00185894	W_canadensis#0.000507348: 0.00185894)#0.00369843: 6.024e-05)#0.00394297: 8.75406e-05	W_tropicalis#0.00100068: 0.00200672)#0.0060754: 2.23706e-05)#0.0322912; 5
(W_muriae#0.003759: 0.00202909	((W_sebi#0.00184109: 0.00191918	W_tropicalis#0.00100068: 0.00191918)#0.00219036: 9.25583e-05	(W_mellicola#0.00528968: 0.00185894	W_canadensis#0.000507348: 0.00185894)#0.0018171: 0.000152798)#0.0039196: 1.73529e-05)#0.0345115; 5
(W_muriae#0.003759: 0.00202909	((W_sebi#0.00184109: 0.00191918	W_tropicalis#0.00100068: 0.00191918)#0.00116394: 9.25583e-05	(W_mellicola#0.00528968: 0.00185894	W_canadensis#0.000507348: 0.00185894)#0.0018171: 0.000152798)#0.00142681: 1.73529e-05)#0.0371049; 5
(W_muriae#0.0033938: 0.00183196	((W_sebi#0.00166222: 0.00173066	W_tropicalis#0.000903463: 0.00173066)#0.001121: 8.56312e-05	(W_mellicola#0.00434199: 0.00167834	W_canadensis#0.000458058: 0.00167834)#0.00164056: 0.000137954)#0.000708179: 1.5667e-05)#0.0358589; 5
(W_muriae#0.00403946: 0.00218049	((W_sebi#0.00197846: 0.00205992	W_tropicalis#0.00107534: 0.00205992)#0.00103945: 0.000101922	(W_mellicola#0.00516805: 0.00199764	W_canadensis#0.000545202: 0.00199764)#0.00195267: 0.000164199)#0.00368837: 1.86476e-05)#0.0444827; 5
((W_mellicola#0.00516805: 0.00199764	W_canadensis#0.000545202: 0.00199764)#0.00195267: 0.000182846	((W_sebi#0.00197846: 0.00205992	W_tropicalis#0.00107534: 0.00205992)#0.00368753: 2.15008e-05	W_muriae#0.00403946: 0.00208142)#0.0065868: 9.9069e-05)#0.0444827; 5
((W_mellicola#0.00516805: 0.00199764	W_canadensis#0.000545202: 0.00199764)#0.00195267: 0.000182846	((W_muriae#0.00403946: 0.00205992	W_tropicalis#0.00107534: 0.00205992)#0.00051614: 2.15008e-05	W_sebi#0.00197846: 0.00208142)#0.0065868: 9.9069e-05)#0.0455699; 5
((W_mellicola#0.00516805: 0.00199764	W_canadensis#0.000545202: 0.00199764)#0.00195267: 0.000182846	((W_muriae#0.00536155: 0.00205992	W_tropicalis#0.00107534: 0.00205992)#0.00183952: 0.00011454	W_sebi#0.00197846: 0.00217446)#0.00367788: 6.03015e-06)#0.0433766; 5
((W_mellicola#0.00516805: 0.00199764	W_canadensis#0.000545202: 0.00199764)#0.00195267: 0.000182846	((W_muriae#0.00536155: 0.00205992	W_tropicalis#0.00107534: 0.00205992)#0.00345444: 0.00011454	W_sebi#0.00197846: 0.00217446)#0.00367788: 6.03015e-06)#0.0433766; 5
((W_mellicola#0.00516805: 0.00199764	W_canadensis#0.000545202: 0.00199764)#0.00195267: 0.000182846	((W_muriae#0.00536155: 0.00205992	W_tropicalis#0.00107534: 0.00205992)#0.00235258: 0.00011454	W_sebi#0.00197846: 0.00217446)#0.00593389: 6.03015e-06)#0.0463558; 5
(W_sebi#0.00168957: 0.0018621	((W_muriae#0.00457867: 0.00175913	W_tropicalis#0.000918325: 0.00175913)#0.00200906: 9.78149e-05	(W_mellicola#0.00441342: 0.00170595	W_canadensis#0.000465593: 0.00170595)#0.00166755: 0.000150998)#0.00506744: 5.14964e-06)#0.0375512; 5
(W_sebi#0.00252879: 0.0018621	((W_muriae#0.00457867: 0.00175913	W_tropicalis#0.000918325: 0.00175913)#0.00200906: 8.68935e-05	(W_mellicola#0.00441342: 0.00170595	W_canadensis#0.000465593: 0.00170595)#0.00166755: 0.000140077)#0.00352161: 1.6071e-05)#0.0375512; 5
(W_sebi#0.0033707: 0.0018621	((W_muriae#0.00457867: 0.00175913	W_tropicalis#0.000918325: 0.00175913)#0.00141007: 8.68935e-05	(W_mellicola#0.00441342: 0.00170595	W_canadensis#0.000465593: 0.00170595)#0.00166755: 0.000140077)#0.00178276: 1.6071e-05)#0.0375512; 5
(W_sebi#0.0033707: 0.0018621	((W_muriae#0.00457867: 0.00175913	W_tropicalis#0.000918325: 0.00175913)#0.00308622: 8.68935e-05	(W_mellicola#0.00441342: 0.00170595	W_canadensis#0.000465593: 0.00170595)#0.00166755: 0.000140077)#0.00356394: 1.6071e-05)#0.035622; 5
(W_sebi#0.0033707: 0.0018621	((W_muriae#0.00457867: 0.00175913	W_tropicalis#0.000918325: 0.00175913)#0.00308622: 8.68935e-05	(W_mellicola#0.00441342: 0.00170595	W_canadensis#0.000465593: 0.00170595)#0.00166755: 0.000140077)#0.00356394: 1.6071e-05)#0.035622; 5
(W_sebi#0.0033707: 0.0018621	((W_muriae#0.00457867: 0.00175913	W_tropicalis#0.000918325: 0.00175913)#0.00308622: 7.64085e-05	(W_mellicola#0.00441342: 0.00170595	W_canadensis#0.000465593: 0.00170595)#0.00078232: 0.000129592)#0.0035843: 2.65561e-05)#0.0338257; 5
((W_muriae#0.00457867: 0.00175913	W_tropicalis#0.000918325: 0.00175913)#0.00308622: 0.000102965	(W_sebi#0.00181244: 0.00183985	(W_mellicola#0.00441342: 0.00170595	W_canadensis#0.000465593: 0.00170595)#0.00078232: 0.0001339)#0.00357591: 2.22479e-05)#0.0369296; 5
((W_muriae#0.00457867: 0.00175913	W_tropicalis#0.000918325: 0.00175913)#0.00308622: 0.000102965	(W_sebi#0.00181244: 0.00183985	(W_mellicola#0.00441342: 0.0016392	W_canadensis#0.000465593: 0.0016392)#0.00107701: 0.000200648)#0.00357591: 2.22479e-05)#0.0353301; 5
((W_muriae#0.00457867: 0.00175913	W_tropicalis#0.000918325: 0.00175913)#0.00611897: 0.000102965	(W_sebi#0.00181244: 0.00183985	(W_mellicola#0.00441342: 0.0016392	W_canadensis#0.000465593: 0.0016392)#0.00133158: 0.000200648)#0.00174215: 2.22479e-05)#0.0332069; 5
((W_muriae#0.00457867: 0.00175913	W_tropicalis#0.00194326: 0.00175913)#0.00406765: 0.000102965	(W_sebi#0.00181244: 0.00183985	(W_mellicola#0.00441342: 0.0016392	W_canadensis#0.000331836: 0.0016392)#0.00133158: 0.000200648)#0.00174215: 2.22479e-05)#0.0332069; 5
((W_muriae#0.00457867: 0.00175913	W_tropicalis#0.00194326: 0.00175913)#0.00406765: 0.000102965	(W_sebi#0.00181244: 0.00184372	(W_mellicola#0.00441342: 0.0016392	W_canadensis#0.000331836: 0.0016392)#0.00133158: 0.000204517)#0.00173849: 1.83796e-05)#0.0346575; 5
((W_muriae#0.00457867: 0.00175913	W_tropicalis#0.00194326: 0.00175913)#0.00195029: 0.000102965	(W_sebi#0.00181244: 0.00185	(W_mellicola#0.00441342: 0.00168399	W_canadensis#0.000331836: 0.00168399)#0.00129617: 0.000166009)#0.00173259: 1.21023e-05)#0.0329549; 5
((W_muriae#0.00457867: 0.00175913	W_tropicalis#0.00194326: 0.00175913)#0.00417117: 0.000102965	(W_sebi#0.00181244: 0.00185	(W_mellicola#0.00441342: 0.00168399	W_canadensis#0.000331836: 0.00168399)#0.00129617: 0.000166009)#0.000913563: 1.21023e-05)#0.0329549; 5
((W_muriae#0.00457867: 0.00162693	W_tropicalis#0.00102899: 0.00162693)#0.00355214: 0.000235171	(W_sebi#0.00181244: 0.00185	(W_mellicola#0.00441342: 0.00168399	W_canadensis#0.000331836: 0.00168399)#0.00176762: 0.000166009)#0.00197019: 1.21023e-05)#0.0329549; 5
((W_mellicola#0.00531857: 0.00168399	W_canadensis#0.000331836: 0.00168399)#0.00176762: 0.000178111	(W_sebi#0.00181244: 0.00185	(W_muriae#0.00457867: 0.00162693	W_tropicalis#0.0013615: 0.00162693)#0.00569457: 0.000223069)#0.00115028: 1.21023e-05)#0.0348893; 5
((W_mellicola#0.00531857: 0.00168399	W_canadensis#0.000331836: 0.00168399)#0.00286661: 0.000178111	(W_tropicalis#0.0013615: 0.00185	(W_muriae#0.00457867: 0.00162693	W_sebi#0.00181244: 0.00162693)#0.00333381: 0.000223069)#0.00283145: 1.21023e-05)#0.0366204; 5
((W_muriae#0.00457867: 0.00162693	W_sebi#0.00181244: 0.00162693)#0.0020901: 0.000235171	(W_tropicalis#0.00252213: 0.00185	(W_mellicola#0.00415181: 0.00168399	W_canadensis#0.000331836: 0.00168399)#0.00286661: 0.000166009)#0.00446004: 1.21023e-05)#0.0344861; 5
((W_mellicola#0.00415181: 0.00168399	W_canadensis#0.000331836: 0.00168399)#0.00286661: 0.000178111	(W_tropicalis#0.00252213: 0.00185	(W_muriae#0.00457867: 0.00162693	W_sebi#0.00181244: 0.00162693)#0.0020901: 0.000223069)#0.00320191: 1.21023e-05)#0.0344861; 5
((W_mellicola#0.00602366: 0.00168399	W_canadensis#0.000331836: 0.00168399)#0.00286661: 0.000178111	(W_sebi#0.00181244: 0.00185	(W_muriae#0.00457867: 0.00162693	W_tropicalis#0.00115759: 0.00162693)#0.00326089: 0.000223069)#0.00424678: 1.21023e-05)#0.0322965; 5
((W_mellicola#0.00510197: 0.00168399	W_canadensis#0.000331836: 0.00168399)#0.00286661: 0.000178111	(W_muriae#0.00457867: 0.00185	(W_sebi#0.00181244: 0.00162693	W_tropicalis#0.00115759: 0.00162693)#0.00326089: 0.000223069)#0.00202419: 1.21023e-05)#0.0307069; 5
((W_mellicola#0.0043682: 0.00168399	W_canadensis#0.000331836: 0.00168399)#0.00193314: 0.000178111	(W_muriae#0.00457867: 0.00185	(W_sebi#0.00181244: 0.00162693	W_tropicalis#0.00115759: 0.00162693)#0.00326089: 0.000223069)#0.00202419: 1.21023e-05)#0.0307069; 5
(W_muriae#0.00457867: 0.0018621	((W_mellicola#0.0043682: 0.00168399	W_canadensis#0.000331836: 0.00168399)#0.00193314: 0.000166009	(W_sebi#0.00181244: 0.00162693	W_tropicalis#0.00115759: 0.00162693)#0.0010586: 0.000223069)#0.00202419: 1.21023e-05)#0.0313025; 5
(W_muriae#0.00457867: 0.0018621	((W_mellicola#0.0043682: 0.00168399	W_canadensis#0.000331836: 0.00168399)#0.00193314: 0.000166009	(W_sebi#0.00181244: 0.00162693	W_tropicalis#0.00115759: 0.00162693)#0.00253957: 0.000223069)#0.00202419: 1.21023e-05)#0.0313025; 5
(W_muriae#0.00421726: 0.00171512	((W_mellicola#0.0040234: 0.00155106	W_canadensis#0.000305643: 0.00155106)#0.000930746: 0.000150465	(W_sebi#0.00166937: 0.00149851	W_tropicalis#0.00106621: 0.00149851)#0.00363322: 0.000203021)#0.00186708: 1.35872e-05)#0.0315136; 5
(W_muriae#0.0047494: 0.00193153	((W_mellicola#0.00453108: 0.00174678	W_canadensis#0.000344209: 0.00174678)#0.00104819: 0.000169451	(W_sebi#0.00188002: 0.00168759	W_tropicalis#0.000780251: 0.00168759)#0.00108462: 0.000228638)#0.00210268: 1.53016e-05)#0.0377049; 5
(W_muriae#0.0047494: 0.00193153	((W_mellicola#0.00453108: 0.00174678	W_canadensis#0.000344209: 0.00174678)#0.00341515: 0.000169451	(W_sebi#0.00188002: 0.00168759	W_tropicalis#0.000780251: 0.00168759)#0.00108462: 0.000228638)#0.00210268: 1.53016e-05)#0.0377049; 5
((W_mellicola#0.00408163: 0.00157351	W_canadensis#0.000310066: 0.00157351)#0.00481986: 0.000166426	(W_muriae#0.00427828: 0.00172615	(W_sebi#0.00169353: 0.00152019	W_tropicalis#0.00110127: 0.00152019)#0.00173484: 0.000205959)#0.0018941: 1.37838e-05)#0.0326644; 5
((W_mellicola#0.00408163: 0.00162212	W_canadensis#0.000310066: 0.00162212)#0.00467543: 0.000117819	(W_muriae#0.00427828: 0.00170144	(W_sebi#0.00169353: 0.00163493	W_tropicalis#0.00110127: 0.00163493)#0.00117148: 6.65058e-05)#0.00192162: 3.84978e-05)#0.0326644; 5
(W_muriae#0.00479581: 0.00195041	((W_mellicola#0.00457537: 0.00181834	W_canadensis#0.000347573: 0.00181834)#0.00254974: 8.89164e-05	(W_sebi#0.00189839: 0.0018327	W_tropicalis#0.00123449: 0.0018327)#0.00404468: 7.45508e-05)#0.00215407: 4.31547e-05)#0.0335554; 5
(W_muriae#0.00479581: 0.00195041	((W_mellicola#0.00457537: 0.00181834	W_canadensis#0.000347573: 0.00181834)#0.00254974: 8.89164e-05	(W_sebi#0.00189839: 0.0018327	W_tropicalis#0.00123449: 0.0018327)#0.00226774: 7.45508e-05)#0.00215407: 4.31547e-05)#0.0318988; 5
((W_sebi#0.00189839: 0.0018327	W_tropicalis#0.00123449: 0.0018327)#0.00226774: 0.000117705	((W_mellicola#0.00457537: 0.00181834	W_canadensis#0.000347573: 0.00181834)#0.00254974: 8.89164e-05	W_muriae#0.00479581: 0.00190725)#0.00215407: 4.31547e-05)#0.0300308; 5
((W_mellicola#0.00457537: 0.00181834	W_canadensis#0.000347573: 0.00181834)#0.00254974: 0.000132071	((W_sebi#0.00189839: 0.0018327	W_tropicalis#0.000734864: 0.0018327)#0.00178689: 6.18471e-05	W_muriae#0.00479581: 0.00189455)#0.00216851: 5.58584e-05)#0.0300308; 5
((W_mellicola#0.00513648: 0.00204133	W_canadensis#0.000390199: 0.00204133)#0.00286243: 0.000148268	((W_sebi#0.0021312: 0.00205746	W_tropicalis#0.000824986: 0.00205746)#0.00200603: 6.94318e-05	W_muriae#0.00538396: 0.00212689)#0.00317878: 6.27087e-05)#0.0311682; 5
(W_muriae#0.00491152: 0.00199747	((W_sebi#0.00194419: 0.0018979	W_tropicalis#0.000752594: 0.0018979)#0.00180977: 7.59403e-05	(W_mellicola#0.00468575: 0.00186221	W_canadensis#0.000355959: 0.00186221)#0.00463732: 0.000111631)#0.00285051: 2.36265e-05)#0.0299654; 5
(W_muriae#0.00451819: 0.0018375	((W_sebi#0.0017885: 0.00174591	W_tropicalis#0.000692324: 0.00174591)#0.00166484: 6.98588e-05	(W_mellicola#0.00431051: 0.00171308	W_canadensis#0.000327453: 0.00171308)#0.00426595: 0.000102691)#0.00112588: 2.17345e-05)#0.0275657; 5
(W_muriae#0.00506225: 0.00205877	((W_sebi#0.00200386: 0.00195614	W_tropicalis#0.00077569: 0.00195614)#0.00119543: 7.82709e-05	(W_mellicola#0.00482956: 0.00191936	W_canadensis#0.000366883: 0.00191936)#0.00203313: 0.000115057)#0.00200693: 2.43516e-05)#0.0297955; 5
(W_muriae#0.00456487: 0.00185649	((W_sebi#0.00180697: 0.00176395	W_tropicalis#0.000699476: 0.00176395)#0.00259129: 7.05805e-05	(W_mellicola#0.00435504: 0.00173077	W_canadensis#0.000330836: 0.00173077)#0.00183337: 0.000103752)#0.00180975: 2.1959e-05)#0.0280219; 5
((W_mellicola#0.00435504: 0.00173077	W_canadensis#0.000330836: 0.00173077)#0.00183337: 0.000125711	((W_sebi#0.00180697: 0.00176395	W_tropicalis#0.000749819: 0.00176395)#0.000638759: 5.29074e-05	W_muriae#0.00456487: 0.00181685)#0.00182735: 3.96321e-05)#0.0280219; 5
(W_muriae#0.00456487: 0.00185649	((W_sebi#0.0037916: 0.00176395	W_tropicalis#0.000749819: 0.00176395)#0.000960266: 8.68552e-05	(W_mellicola#0.00435504: 0.00173077	W_canadensis#0.000330836: 0.00173077)#0.00183337: 0.000120027)#0.00360556: 5.68427e-06)#0.0302157; 5
(W_muriae#0.00456487: 0.00185649	((W_sebi#0.0037916: 0.00176395	W_tropicalis#0.000749819: 0.00176395)#0.00255488: 8.68552e-05	(W_mellicola#0.00435504: 0.00177213	W_canadensis#0.000330836: 0.00177213)#0.00179059: 7.8674e-05)#0.00633158: 5.68427e-06)#0.031874; 5
(W_muriae#0.00456487: 0.00185649	((W_sebi#0.0037916: 0.00176395	W_tropicalis#0.000749819: 0.00176395)#0.00164918: 8.68552e-05	(W_mellicola#0.00435504: 0.00177213	W_canadensis#0.000330836: 0.00177213)#0.00179059: 7.8674e-05)#0.00633158: 5.68427e-06)#0.0297042; 5
(W_muriae#0.00363911: 0.00185649	((W_sebi#0.00207403: 0.00176395	W_tropicalis#0.000755758: 0.00176395)#0.00164918: 6.9023e-05	(W_mellicola#0.00523195: 0.00177213	W_canadensis#0.000330836: 0.00177213)#0.00179059: 6.08418e-05)#0.00437277: 2.35165e-05)#0.0324154; 5
(W_muriae#0.00363911: 0.00185649	((W_sebi#0.00207403: 0.00176395	W_tropicalis#0.000755758: 0.00176395)#0.00347025: 7.80198e-05	(W_mellicola#0.00523195: 0.00177213	W_canadensis#0.000330836: 0.00177213)#0.000942871: 6.98386e-05)#0.00247788: 1.45197e-05)#0.0307344; 5
(W_muriae#0.00363911: 0.00185649	((W_sebi#0.00207403: 0.00157244	W_tropicalis#0.000755758: 0.00157244)#0.00389289: 0.000269524	(W_mellicola#0.00523195: 0.00177213	W_canadensis#0.000330836: 0.00177213)#0.000942871: 6.98386e-05)#0.00247788: 1.45197e-05)#0.0307344; 5
((W_mellicola#0.00523195: 0.00177213	W_canadensis#0.000330836: 0.00177213)#0.000942871: 8.43582e-05	((W_sebi#0.00207403: 0.00118676	W_tropicalis#0.000755758: 0.00118676)#0.00515804: 0.000655209	W_muriae#0.00363911: 0.00184197)#0.00247788: 1.45197e-05)#0.0319444; 5
((W_sebi#0.00207403: 0.00118676	W_tropicalis#0.000755758: 0.00118676)#0.00386077: 0.000669729	((W_mellicola#0.00523195: 0.00177213	W_canadensis#0.000330836: 0.00177213)#0.00113945: 3.09328e-05	W_muriae#0.00363911: 0.00180306)#0.00253135: 5.34255e-05)#0.0329119; 5
((W_sebi#0.00207403: 0.00118676	W_tropicalis#0.000755758: 0.00118676)#0.00158534: 0.000669729	((W_mellicola#0.00523195: 0.00177213	W_canadensis#0.000330836: 0.00177213)#0.00113945: 8.17069e-05	W_muriae#0.00363911: 0.00185383)#0.00246201: 2.65132e-06)#0.0329119; 5
((W_sebi#0.00207403: 0.00118676	W_tropicalis#0.000856017: 0.00118676)#0.00293958: 0.000669729	((W_mellicola#0.00523195: 0.00177213	W_canadensis#0.000330836: 0.00177213)#0.00297204: 8.17069e-05	W_muriae#0.00363911: 0.00185383)#0.000872827: 2.65132e-06)#0.0300207; 5
(W_muriae#0.00363911: 0.00185649	((W_mellicola#0.00523195: 0.00177213	W_canadensis#0.000330836: 0.00177213)#0.00297204: 7.99368e-05	(W_sebi#0.00207403: 0.00118676	W_tropicalis#0.000856017: 0.00118676)#0.00196905: 0.000665307)#0.00133937: 4.42142e-06)#0.0318183; 5
(W_muriae#0.00363911: 0.00185649	((W_mellicola#0.00523195: 0.00177213	W_canadensis#0.000330836: 0.00177213)#0.00297204: 7.99368e-05	(W_sebi#0.00207403: 0.00118676	W_tropicalis#0.000856017: 0.00118676)#0.00196905: 0.000665307)#0.0023247: 4.42142e-06)#0.0318183; 5
(W_muriae#0.00391428: 0.00199686	((W_mellicola#0.00562755: 0.00190635	W_canadensis#0.000355851: 0.00190635)#0.0013768: 8.57492e-05	(W_sebi#0.00223086: 0.00127649	W_tropicalis#0.000920743: 0.00127649)#0.00211794: 0.000715613)#0.000399708: 4.75573e-06)#0.0324142; 5
(W_muriae#0.00391428: 0.00199686	((W_mellicola#0.00562755: 0.00190635	W_canadensis#0.000355851: 0.00190635)#0.0013768: 8.57492e-05	(W_sebi#0.00223086: 0.00127649	W_tropicalis#0.000920743: 0.00127649)#0.00378199: 0.000715613)#0.0020219: 4.75573e-06)#0.0324142; 5
(W_muriae#0.00391428: 0.00199686	((W_mellicola#0.00562755: 0.00190635	W_canadensis#0.000355851: 0.00190635)#0.00304372: 8.57492e-05	(W_sebi#0.00223086: 0.00127649	W_tropicalis#0.000920743: 0.00127649)#0.00521439: 0.000715613)#0.0020219: 4.75573e-06)#0.0343929; 5
(W_muriae#0.00513577: 0.00199686	((W_mellicola#0.00562755: 0.00190635	W_canadensis#0.000355851: 0.00190635)#0.00375031: 8.57492e-05	(W_sebi#0.00223086: 0.0017656	W_tropicalis#0.000920743: 0.0017656)#0.00376989: 0.0002265)#0.0020219: 4.75573e-06)#0.0366019; 5
(W_muriae#0.00457257: 0.00177788	((W_mellicola#0.00501041: 0.0016973	W_canadensis#0.000316827: 0.0016973)#0.00333903: 7.63457e-05	(W_sebi#0.00198621: 0.00157198	W_tropicalis#0.000937857: 0.00157198)#0.00335647: 0.000201661)#0.00115492: 4.2342e-06)#0.0303089; 5
(W_muriae#0.00457257: 0.00177788	((W_mellicola#0.00501041: 0.0016973	W_canadensis#0.000316827: 0.0016973)#0.00333903: 7.63457e-05	(W_sebi#0.00198621: 0.00157198	W_tropicalis#0.000937857: 0.00157198)#0.00187291: 0.000201661)#0.00167004: 4.2342e-06)#0.0288318; 5
((W_sebi#0.00198621: 0.00157198	W_tropicalis#0.000937857: 0.00157198)#0.00187291: 0.000205896	((W_mellicola#0.00501041: 0.0016973	W_canadensis#0.000316827: 0.0016973)#0.00333903: 5.91696e-05	W_muriae#0.00457257: 0.00175647)#0.00168637: 2.14103e-05)#0.0268492; 5
((W_sebi#0.00198621: 0.00157198	W_tropicalis#0.000937857: 0.00157198)#0.00187291: 0.000205896	((W_mellicola#0.006092: 0.0016973	W_canadensis#0.000316827: 0.0016973)#0.00127293: 5.91696e-05	W_muriae#0.00457257: 0.00175647)#0.00168637: 2.14103e-05)#0.0268492; 5
(W_muriae#0.00457257: 0.00177788	((W_mellicola#0.006092: 0.0016973	W_canadensis#0.000316827: 0.0016973)#0.000957779: 5.91696e-05	(W_sebi#0.00198621: 0.00157198	W_tropicalis#0.000937857: 0.00157198)#0.00357641: 0.000184485)#0.0018723: 2.14103e-05)#0.0289277; 5
(W_muriae#0.00457257: 0.00177788	((W_mellicola#0.006092: 0.0016973	W_canadensis#0.000316827: 0.0016973)#0.000957779: 5.91696e-05	(W_sebi#0.00198621: 0.00157198	W_tropicalis#0.00104475: 0.00157198)#0.00145324: 0.000184485)#0.000924097: 2.14103e-05)#0.0317751; 5
(W_muriae#0.00457257: 0.00177788	((W_mellicola#0.006092: 0.0016973	W_canadensis#0.000316827: 0.0016973)#0.00349273: 5.6178e-05	(W_sebi#0.00198621: 0.00157198	W_tropicalis#0.00104475: 0.00157198)#0.00145324: 0.000181494)#0.00189886: 2.44018e-05)#0.0317751; 5
(W_muriae#0.00484617: 0.00188426	((W_mellicola#0.00645653: 0.00179886	(W_sebi#0.00210506: 0.00166604	W_tropicalis#0.00110726: 0.00166604)#0.0015402: 0.000132814)#0.00272074: 5.17703e-06	W_canadensis#0.000335785: 0.00180403)#0.00207312: 8.02245e-05)#0.0336764; 5
(W_muriae#0.00453104: 0.00176173	((W_sebi#0.00196818: 0.00168188	(W_mellicola#0.00603669: 0.00155771	W_tropicalis#0.0017129: 0.00155771)#0.00144004: 0.000124178)#0.00254382: 5.93646e-05	W_canadensis#0.00031395: 0.00174125)#0.00187762: 2.04835e-05)#0.0314866; 5
(W_muriae#0.00439673: 0.00170951	((W_sebi#0.00190984: 0.00163508	(W_mellicola#0.00585774: 0.00151153	W_tropicalis#0.00166213: 0.00151153)#0.00139736: 0.000123552)#0.0024638: 5.45499e-05	W_canadensis#0.000304644: 0.00168963)#0.000764673: 1.98763e-05)#0.0305532; 5
(W_muriae#0.00439673: 0.00170951	((W_sebi#0.00190984: 0.00163508	W_canadensis#0.000304644: 0.00163508)#0.0024638: 5.45499e-05	(W_mellicola#0.00585774: 0.00151153	W_tropicalis#0.00129316: 0.00151153)#0.00139736: 0.000178102)#0.00165592: 1.98763e-05)#0.0290145; 5
(W_muriae#0.00439673: 0.00170951	(((W_mellicola#0.00585774: 0.00151153	W_tropicalis#0.00129316: 0.00151153)#0.00104855: 6.83232e-05	W_canadensis#0.000304644: 0.00157986)#0.00254993: 0.000109779	W_sebi#0.00190984: 0.00168963)#0.00289832: 1.98763e-05)#0.0290145; 5
(W_muriae#0.00439673: 0.00170951	(((W_mellicola#0.00585774: 0.00151153	W_tropicalis#0.00129316: 0.00151153)#0.00104855: 6.10136e-05	W_canadensis#0.000304644: 0.00157255)#0.0044854: 0.000117088	W_sebi#0.00190984: 0.00168963)#0.00289832: 1.98763e-05)#0.0309827; 5
(W_muriae#0.00439673: 0.00170951	(((W_mellicola#0.00585774: 0.00151153	W_tropicalis#0.00148578: 0.00151153)#0.0020675: 9.41669e-05	W_canadensis#0.000304644: 0.0016057)#0.00439279: 8.39348e-05	W_sebi#0.00190984: 0.00168963)#0.00289832: 1.98763e-05)#0.0300677; 5
(W_muriae#0.00439673: 0.00170951	(((W_mellicola#0.00585774: 0.00151153	W_tropicalis#0.00148578: 0.00151153)#0.0020675: 1.18872e-05	W_canadensis#0.000304644: 0.00152342)#0.00463004: 0.000126489	W_sebi#0.00190984: 0.00164991)#0.00165975: 5.96018e-05)#0.032454; 5
(W_muriae#0.00439673: 0.00170951	(((W_canadensis#0.000304644: 0.00151153	W_tropicalis#0.000710517: 0.00151153)#0.00101156: 0.000148949	W_mellicola#0.00585774: 0.00166048)#0.00351574: 3.07099e-05	W_sebi#0.00190984: 0.00169119)#0.00161923: 1.83188e-05)#0.0306385; 5
(W_muriae#0.00439673: 0.00170951	(((W_canadensis#0.000304644: 0.00112561	W_tropicalis#0.000710517: 0.00112561)#0.00292194: 0.000449694	W_mellicola#0.00585774: 0.0015753)#0.00370585: 0.00011589	W_sebi#0.00190984: 0.00169119)#0.00161923: 1.83188e-05)#0.0294971; 5
(((W_canadensis#0.000280889: 0.00102632	W_tropicalis#0.000655113: 0.00102632)#0.00272433: 0.000426145	W_mellicola#0.00540098: 0.00145247)#0.00204042: 0.000123743	(W_muriae#0.00405389: 0.00155932	W_sebi#0.00176091: 0.00155932)#0.00215272: 1.68904e-05)#0.0287482; 5
(((W_canadensis#0.000319012: 0.00116561	W_tropicalis#0.000744026: 0.00116561)#0.00432238: 0.000483982	W_mellicola#0.00613401: 0.0016496)#0.00231735: 0.000140538	(W_muriae#0.00460409: 0.00177095	W_sebi#0.00199991: 0.00177095)#0.00577485: 1.91827e-05)#0.0307634; 5
(W_muriae#0.00460409: 0.00179014	(((W_canadensis#0.000319012: 0.00116561	W_tropicalis#0.000744026: 0.00116561)#0.00655718: 0.000447485	W_mellicola#0.00613401: 0.0016131)#0.00236978: 0.000157852	W_sebi#0.00199991: 0.00177095)#0.00353984: 1.91827e-05)#0.032083; 5
(W_muriae#0.00415839: 0.00161684	(((W_canadensis#0.000288129: 0.00136384	W_tropicalis#0.000672: 0.00136384)#0.00457163: 9.95186e-05	W_mellicola#0.0055402: 0.00146335)#0.00213099: 0.00014745	W_sebi#0.0018063: 0.0016108)#0.00131999: 6.03375e-06)#0.0314567; 5
(W_muriae#0.00451896: 0.00175704	((W_sebi#0.00196293: 0.00159024	W_mellicola#0.00602059: 0.00159024)#0.00231577: 0.000164058	(W_canadensis#0.000313113: 0.00135621	W_tropicalis#0.000730269: 0.00135621)#0.00308094: 0.00039809)#0.00143133: 2.73479e-06)#0.0375177; 5
((W_canadensis#0.000313113: 0.00135621	W_tropicalis#0.000730269: 0.00135621)#0.00195674: 0.000400825	((W_sebi#0.00196293: 0.00159024	W_mellicola#0.00602059: 0.00159024)#0.00422965: 0.000164058	W_muriae#0.00451896: 0.0017543)#0.00370325: 2.73479e-06)#0.0392465; 5
((W_sebi#0.00196293: 0.00159024	W_mellicola#0.00602059: 0.00159024)#0.0030389: 0.000166793	((W_canadensis#0.000313113: 0.00135621	W_tropicalis#0.000730269: 0.00135621)#0.00421089: 0.00039809	W_muriae#0.00451896: 0.0017543)#0.00370325: 2.73479e-06)#0.0378719; 5
((W_sebi#0.00196293: 0.00159024	W_mellicola#0.00602059: 0.00159024)#0.0030389: 0.000166793	((W_canadensis#0.000313113: 0.00135621	W_tropicalis#0.000730269: 0.00135621)#0.00327624: 0.00039809	W_muriae#0.00451896: 0.0017543)#0.000865696: 2.73479e-06)#0.0378719; 5
((W_canadensis#0.000313113: 0.00166127	W_tropicalis#0.000730269: 0.00166127)#0.0010653: 9.5769e-05	((W_sebi#0.00196293: 0.00159024	W_mellicola#0.00602059: 0.00159024)#0.00414494: 0.000164058	W_muriae#0.00451896: 0.0017543)#0.00155374: 2.73479e-06)#0.0364523; 5
(W_muriae#0.00451896: 0.00175704	((W_sebi#0.00196293: 0.00159024	W_mellicola#0.00602059: 0.00159024)#0.00414494: 0.000164058	(W_canadensis#0.000313113: 0.00150976	W_tropicalis#0.000730269: 0.00150976)#0.00215877: 0.000244542)#0.000918108: 2.73479e-06)#0.0386685; 5
(W_muriae#0.00451896: 0.00175704	((W_sebi#0.00196293: 0.00163615	(W_canadensis#0.000313113: 0.00150976	W_tropicalis#0.0015677: 0.00150976)#0.00215877: 0.000126391)#0.00683813: 0.000118152	W_mellicola#0.00602059: 0.0017543)#0.00137986: 2.73479e-06)#0.0358647; 5
(W_muriae#0.00451896: 0.00175704	((W_sebi#0.00196293: 0.00155748	(W_canadensis#0.000313113: 0.00150976	W_tropicalis#0.0015677: 0.00150976)#0.00215877: 4.77188e-05)#0.00620041: 0.000196823	W_mellicola#0.00602059: 0.0017543)#0.00137986: 2.73479e-06)#0.0377096; 5
(W_muriae#0.00451896: 0.00175704	((W_canadensis#0.000313113: 0.00135248	(W_sebi#0.00196293: 0.00126663	W_tropicalis#0.000824957: 0.00126663)#0.00257315: 8.58508e-05)#0.00869492: 0.000401821	W_mellicola#0.00602059: 0.0017543)#0.00271662: 2.73479e-06)#0.0403374; 5
((W_canadensis#0.000313113: 0.00135248	(W_sebi#0.00196293: 0.00126663	W_tropicalis#0.000824957: 0.00126663)#0.000623413: 8.58508e-05)#0.00718149: 0.000404556	(W_muriae#0.00451896: 0.0017543	W_mellicola#0.00602059: 0.0017543)#0.00101859: 2.73479e-06)#0.0384362; 5
((W_sebi#0.00196293: 0.00135248	(W_canadensis#0.000313113: 0.00126663	W_tropicalis#0.000824957: 0.00126663)#0.0015586: 8.58508e-05)#0.00545823: 0.000404556	(W_muriae#0.00451896: 0.0017543	W_mellicola#0.00602059: 0.0017543)#0.00313958: 2.73479e-06)#0.0384362; 5
(W_mellicola#0.0055634: 0.00162361	(W_muriae#0.00417581: 0.00162108	(W_sebi#0.00181387: 0.00124978	(W_canadensis#0.000298324: 0.00117676	W_tropicalis#0.000762312: 0.00117676)#0.00143251: 7.30113e-05)#0.00414074: 0.000371308)#0.00290117: 2.52712e-06)#0.0355175; 5
(W_mellicola#0.0055634: 0.00162361	(W_muriae#0.00417581: 0.00162108	(W_tropicalis#0.00121157: 0.00124978	(W_canadensis#0.000298324: 0.00117676	W_sebi#0.00181387: 0.00117676)#0.00143251: 7.30113e-05)#0.00414074: 0.000371308)#0.00127721: 2.52712e-06)#0.0355175; 5
(W_mellicola#0.0055634: 0.00162361	(W_muriae#0.00417581: 0.00162108	(W_canadensis#0.000298324: 0.00126759	(W_tropicalis#0.000811868: 0.00117676	W_sebi#0.00181387: 0.00117676)#0.00143251: 9.08212e-05)#0.00408256: 0.000353498)#0.00122815: 2.52712e-06)#0.0355175; 5
(W_mellicola#0.0055634: 0.00162361	(W_muriae#0.00417581: 0.00162108	(W_canadensis#0.000298324: 0.0013205	(W_tropicalis#0.000811868: 0.00117676	W_sebi#0.00181387: 0.00117676)#0.00143251: 0.000143732)#0.00617783: 0.000300587)#0.00101911: 2.52712e-06)#0.0331796; 5
(W_muriae#0.00417581: 0.00162361	(W_mellicola#0.0055634: 0.00162108	(W_canadensis#0.000298324: 0.0013205	(W_tropicalis#0.000811868: 0.00117676	W_sebi#0.00181387: 0.00117676)#0.000676632: 0.000143732)#0.00617783: 0.000300587)#0.00328972: 2.52712e-06)#0.0300191; 5
((W_canadensis#0.000298324: 0.00129318	(W_tropicalis#0.000875344: 0.00117676	W_sebi#0.00181387: 0.00117676)#0.00156545: 0.000116417)#0.00630832: 0.000330429	(W_mellicola#0.0055634: 0.00162108	W_muriae#0.00417581: 0.00162108)#0.00328972: 2.52712e-06)#0.0300191; 5
((W_canadensis#0.000298324: 0.00126369	(W_tropicalis#0.00147242: 0.00117676	W_sebi#0.00181387: 0.00117676)#0.00156545: 8.69204e-05)#0.00560379: 0.000359926	(W_mellicola#0.0055634: 0.00162108	W_muriae#0.00417581: 0.00162108)#0.00328972: 2.52712e-06)#0.0300191; 5
(W_muriae#0.00417581: 0.00162361	(W_mellicola#0.0055634: 0.00162108	(W_canadensis#0.000298324: 0.00126369	(W_tropicalis#0.00147242: 0.00117676	W_sebi#0.00181387: 0.00117676)#0.00107456: 8.69204e-05)#0.00391593: 0.000357399)#0.00221454: 2.52712e-06)#0.0327463; 5
(W_muriae#0.00417581: 0.00162361	(W_mellicola#0.0055634: 0.00162108	(W_canadensis#0.000298324: 0.00147382	(W_tropicalis#0.00147242: 0.00117676	W_sebi#0.00181387: 0.00117676)#0.00107456: 0.000297052)#0.00335761: 0.000147267)#0.000368152: 2.52712e-06)#0.0317875; 5
(W_muriae#0.00417581: 0.00162361	(W_mellicola#0.0055634: 0.00162108	(W_sebi#0.00181387: 0.00147382	(W_tropicalis#0.00147242: 0.00117676	W_canadensis#0.000298324: 0.00117676)#0.00235576: 0.000297052)#0.00335761: 0.000147267)#0.00303253: 2.52712e-06)#0.0323426; 5
(W_muriae#0.00417581: 0.00162361	(W_mellicola#0.0055634: 0.00162108	(W_sebi#0.00181387: 0.00133465	(W_tropicalis#0.00147242: 0.00119682	W_canadensis#0.000298324: 0.00119682)#0.00231627: 0.000137823)#0.00370773: 0.000286439)#0.000500537: 2.52712e-06)#0.0338055; 5
(W_mellicola#0.0055634: 0.00162361	(W_muriae#0.00417581: 0.00162108	(W_sebi#0.00181387: 0.00133465	(W_tropicalis#0.00147242: 0.00118256	W_canadensis#0.000298324: 0.00118256)#0.00234421: 0.000152083)#0.00280869: 0.000286439)#0.00303043: 2.52712e-06)#0.0361074; 5
(W_mellicola#0.0055634: 0.00162361	(W_muriae#0.00417581: 0.00162108	(W_sebi#0.00181387: 0.00139159	(W_tropicalis#0.00147242: 0.00118256	W_canadensis#0.000298324: 0.00118256)#0.00234421: 0.000209024)#0.00465061: 0.000229497)#0.00303043: 2.52712e-06)#0.0361074; 5
(W_mellicola#0.00499314: 0.00162361	(W_muriae#0.00417581: 0.00162108	(W_sebi#0.00181387: 0.00139666	(W_tropicalis#0.00147242: 0.00110392	W_canadensis#0.000298324: 0.00110392)#0.00520978: 0.00029274)#0.00320355: 0.000224429)#0.000674714: 2.52712e-06)#0.033501; 5
(W_muriae#0.00459614: 0.00178704	(W_mellicola#0.00549574: 0.00178426	(W_sebi#0.00199645: 0.00153724	(W_tropicalis#0.00162063: 0.00121503	W_canadensis#0.000328353: 0.00121503)#0.00393456: 0.000322207)#0.00352602: 0.00024702)#0.0012693: 2.7815e-06)#0.0345373; 5
(W_muriae#0.00413406: 0.00160738	(W_mellicola#0.00494322: 0.00160488	(W_sebi#0.00179574: 0.00138269	(W_tropicalis#0.0014577: 0.000686597	W_canadensis#0.000295341: 0.000686597)#0.00563314: 0.000696096)#0.00464247: 0.000222185)#0.00114169: 2.50186e-06)#0.031065; 5
(W_muriae#0.00454021: 0.0017653	(W_mellicola#0.00542886: 0.00176255	(W_sebi#0.00197216: 0.00145354	(W_tropicalis#0.00160091: 0.00112456	W_canadensis#0.000324357: 0.00112456)#0.00347558: 0.00032898)#0.00356025: 0.000309007)#0.000738538: 2.74765e-06)#0.034117; 5
(W_mellicola#0.00542886: 0.0017653	(W_muriae#0.00454021: 0.00176255	(W_sebi#0.00197216: 0.00158912	(W_tropicalis#0.00160091: 0.00112456	W_canadensis#0.000324357: 0.00112456)#0.00347558: 0.000464563)#0.0032565: 0.000173424)#0.00308878: 2.74765e-06)#0.0360951; 5
(W_muriae#0.00415171: 0.00161424	(W_mellicola#0.00496432: 0.00161173	(W_sebi#0.0018034: 0.00132752	(W_tropicalis#0.00146392: 0.00102833	W_canadensis#0.000296602: 0.00102833)#0.00136392: 0.000299183)#0.00325964: 0.000284212)#0.00282448: 2.51254e-06)#0.0306141; 5
(W_muriae#0.00415171: 0.00161424	(W_mellicola#0.00496432: 0.00161173	(W_sebi#0.0018034: 0.00137593	(W_tropicalis#0.00146392: 0.00102833	W_canadensis#0.000296602: 0.00102833)#0.00123051: 0.000347593)#0.00314496: 0.000235802)#0.00282448: 2.51254e-06)#0.0323098; 5
(W_mellicola#0.00568939: 0.00185001	(W_muriae#0.00475809: 0.00184713	(W_sebi#0.0020668: 0.00157689	(W_tropicalis#0.00105698: 0.0012878	W_canadensis#0.000339922: 0.0012878)#0.00451503: 0.000289089)#0.00748897: 0.000270243)#0.000942367: 2.87951e-06)#0.0342333; 5
(W_mellicola#0.00568939: 0.00185001	(W_muriae#0.00475809: 0.00184713	(W_sebi#0.0020668: 0.00157689	(W_tropicalis#0.0012488: 0.0012878	W_canadensis#0.000339922: 0.0012878)#0.00359765: 0.000289089)#0.00498024: 0.000270243)#0.00188619: 2.87951e-06)#0.0356706; 5
(W_muriae#0.00421442: 0.00163862	(W_mellicola#0.00503931: 0.00163607	(W_sebi#0.00243597: 0.00151153	(W_tropicalis#0.00123032: 0.00123365	W_canadensis#0.000301082: 0.00123365)#0.00154605: 0.000277883)#0.00407609: 0.000124539)#0.00167067: 2.55049e-06)#0.032066; 5
(W_mellicola#0.0060625: 0.00180726	(W_muriae#0.00464813: 0.00180445	(W_sebi#0.00268666: 0.00158342	(W_tropicalis#0.00135693: 0.00136061	W_canadensis#0.000332067: 0.00136061)#0.00170516: 0.000222815)#0.00473311: 0.000221021)#0.00464597: 2.81297e-06)#0.0338582; 5
(W_mellicola#0.0060625: 0.00180726	(W_muriae#0.00464813: 0.00180445	(W_sebi#0.00268666: 0.00147886	(W_tropicalis#0.00135693: 0.00136061	W_canadensis#0.000332067: 0.00136061)#0.00170516: 0.000118251)#0.00636223: 0.000325585)#0.00755934: 2.81297e-06)#0.0323941; 5
(W_mellicola#0.0060625: 0.00180726	(W_muriae#0.00464813: 0.00180445	(W_canadensis#0.000332067: 0.00142389	(W_tropicalis#0.00135693: 0.00136061	W_sebi#0.00268666: 0.00136061)#0.00170516: 6.32844e-05)#0.00851363: 0.000380552)#0.00755934: 2.81297e-06)#0.0338733; 5
((W_canadensis#0.000551894: 0.00142756	(W_tropicalis#0.00135693: 0.00136061	W_sebi#0.00268666: 0.00136061)#0.00312892: 6.69524e-05)#0.00636636: 0.000379697	(W_muriae#0.00464813: 0.00180445	W_mellicola#0.0060625: 0.00180445)#0.00416832: 2.81297e-06)#0.0359156; 5
((W_tropicalis#0.00135693: 0.00157233	(W_canadensis#0.000551894: 0.00136061	W_sebi#0.00268666: 0.00136061)#0.00463952: 0.000211723)#0.00452129: 0.000234926	(W_muriae#0.00464813: 0.00180445	W_mellicola#0.00429196: 0.00180445)#0.00293468: 2.81297e-06)#0.0326536; 5
(W_mellicola#0.00396106: 0.00166792	(W_muriae#0.00428976: 0.00166532	(W_tropicalis#0.00125231: 0.00145111	(W_canadensis#0.000509343: 0.00132654	W_sebi#0.00247952: 0.00132654)#0.00340374: 0.000124562)#0.0016856: 0.000214217)#0.00270841: 2.59609e-06)#0.0318082; 5
(W_mellicola#0.00558635: 0.00166792	(W_muriae#0.00428976: 0.00166532	(W_canadensis#0.000509343: 0.00145742	(W_tropicalis#0.0011051: 0.00132654	W_sebi#0.00247952: 0.00132654)#0.00340374: 0.000130872)#0.00306357: 0.000207907)#0.000426404: 2.59609e-06)#0.0294158; 5
(W_muriae#0.0040588: 0.00157812	(W_mellicola#0.00528557: 0.00157566	(W_canadensis#0.00048192: 0.00137895	(W_tropicalis#0.0010456: 0.00125512	W_sebi#0.00234602: 0.00125512)#0.00322048: 0.000123826)#0.00169131: 0.000196713)#0.00189977: 2.45631e-06)#0.0246912; 5
(W_muriae#0.00449368: 0.00174721	(W_mellicola#0.0058519: 0.00174449	(W_canadensis#0.000533555: 0.00153619	(W_tropicalis#0.00115763: 0.0013896	W_sebi#0.00259738: 0.0013896)#0.00356555: 0.00014659)#0.00186095: 0.000208293)#0.00210332: 2.71949e-06)#0.0273368; 5
(W_mellicola#0.0058519: 0.00174721	(W_muriae#0.00449368: 0.00174449	(W_canadensis#0.000533555: 0.00167423	(W_tropicalis#0.00115763: 0.00150805	W_sebi#0.00259738: 0.00150805)#0.0032855: 0.00016618)#0.00170752: 7.0257e-05)#0.00210332: 2.71949e-06)#0.0288448; 5
(W_mellicola#0.00623014: 0.00186014	(W_muriae#0.00478413: 0.00185002	(W_canadensis#0.000568041: 0.00175097	(W_tropicalis#0.00123246: 0.00160552	W_sebi#0.00276526: 0.00160552)#0.00349785: 0.000145453)#0.00185055: 9.90402e-05)#0.00224801: 1.01202e-05)#0.0296967; 5
(W_mellicola#0.00623014: 0.00186014	(W_muriae#0.00478413: 0.00185002	(W_canadensis#0.000568041: 0.00175097	(W_tropicalis#0.00123246: 0.00160552	W_sebi#0.00276526: 0.00160552)#0.00349785: 0.000145453)#0.00185055: 9.90402e-05)#0.00224801: 1.01202e-05)#0.0284287; 5
(W_mellicola#0.00623014: 0.00186014	(W_muriae#0.00478413: 0.00183814	(W_canadensis#0.00122001: 0.00175097	(W_tropicalis#0.00123246: 0.00160552	W_sebi#0.00276526: 0.00160552)#0.00179085: 0.000145453)#0.00185055: 8.7167e-05)#0.00531979: 2.19934e-05)#0.0284287; 5
(W_mellicola#0.00623014: 0.00186014	(W_muriae#0.00478413: 0.00183814	(W_canadensis#0.00122001: 0.00172786	(W_tropicalis#0.000712612: 0.00160552	W_sebi#0.00276526: 0.00160552)#0.00391265: 0.000122339)#0.00187531: 0.000110281)#0.00304149: 2.19934e-05)#0.0301561; 5
(W_mellicola#0.00623014: 0.00186014	(W_muriae#0.00478413: 0.00183814	(W_canadensis#0.00122001: 0.00173466	(W_tropicalis#0.000712612: 0.00160552	W_sebi#0.00276526: 0.00160552)#0.00391265: 0.00012914)#0.00186795: 0.00010348)#0.00304149: 2.19934e-05)#0.0278357; 5
(W_mellicola#0.00623014: 0.00186014	(W_muriae#0.00478413: 0.0018519	(W_canadensis#0.000634937: 0.00173261	(W_tropicalis#0.000712612: 0.00160552	W_sebi#0.00276526: 0.00160552)#0.00150621: 0.000127092)#0.00187016: 0.000119288)#0.00301889: 8.23322e-06)#0.0305227; 5
(W_mellicola#0.00558139: 0.00166644	(W_muriae#0.00428595: 0.00163946	(W_tropicalis#0.000638408: 0.00150522	(W_canadensis#0.00056882: 0.00143834	W_sebi#0.00247732: 0.00143834)#0.00134937: 6.68812e-05)#0.00172771: 0.000134237)#0.00518497: 2.6982e-05)#0.0293246; 5
(W_mellicola#0.00596336: 0.00178048	(W_muriae#0.00457927: 0.00177847	(W_sebi#0.00264685: 0.00161388	(W_canadensis#0.000607749: 0.00153677	W_tropicalis#0.000682098: 0.00153677)#0.00144172: 7.71028e-05)#0.00183949: 0.000164592)#0.00308033: 2.0162e-06)#0.0313314; 5
(W_mellicola#0.00625038: 0.00186618	(W_muriae#0.00479967: 0.00186407	(W_sebi#0.00277425: 0.00177183	(W_canadensis#0.000637: 0.00161074	W_tropicalis#0.000714928: 0.00161074)#0.000869322: 0.000161094)#0.00184067: 9.22334e-05)#0.00473174: 2.11324e-06)#0.0310341; 5
(W_mellicola#0.00625038: 0.00186618	(W_muriae#0.00479967: 0.00186407	(W_sebi#0.00277425: 0.00180047	(W_canadensis#0.000637: 0.00161074	W_tropicalis#0.000714928: 0.00161074)#0.00108906: 0.000189727)#0.0018114: 6.36003e-05)#0.00473174: 2.11324e-06)#0.0310341; 5
(W_mellicola#0.00651978: 0.00194661	(W_muriae#0.00500655: 0.00194441	(W_sebi#0.00289382: 0.00188507	(W_canadensis#0.000664455: 0.00168016	W_tropicalis#0.000745743: 0.00168016)#0.00307218: 0.00020491)#0.00188245: 5.93365e-05)#0.00142715: 2.20433e-06)#0.0303882; 5
(W_mellicola#0.00505002: 0.00194661	(W_muriae#0.00500655: 0.00194441	(W_canadensis#0.000664455: 0.00188507	(W_sebi#0.00289382: 0.00168016	W_tropicalis#0.000745743: 0.00168016)#0.00307218: 0.00020491)#0.00366208: 5.93365e-05)#0.00202826: 2.20433e-06)#0.0327403; 5
(W_mellicola#0.00447954: 0.00172671	(W_muriae#0.00444098: 0.00172476	(W_canadensis#0.000580261: 0.00162818	(W_sebi#0.00256692: 0.00149036	W_tropicalis#0.000661499: 0.00149036)#0.00116068: 0.000137821)#0.00121508: 9.65747e-05)#0.00353374: 1.95531e-06)#0.0290417; 5
(W_mellicola#0.00469213: 0.00180866	(W_muriae#0.00465174: 0.00180661	(W_canadensis#0.000489717: 0.00178116	(W_sebi#0.00268874: 0.00156109	W_tropicalis#0.000692892: 0.00156109)#0.00121577: 0.000220065)#0.00121865: 2.5455e-05)#0.0013116: 2.04811e-06)#0.0284011; 5
(W_mellicola#0.00469213: 0.00180866	(W_muriae#0.00465174: 0.00180312	(W_tropicalis#0.000692892: 0.00178116	(W_sebi#0.00268874: 0.00156109	W_canadensis#0.000489717: 0.00156109)#0.00121577: 0.000220065)#0.000350553: 2.19647e-05)#0.00131414: 5.53844e-06)#0.030151; 5
(W_mellicola#0.00469213: 0.00180866	(W_muriae#0.00607354: 0.00180747	(W_canadensis#0.000489717: 0.00157318	(W_sebi#0.00268874: 0.00156109	W_tropicalis#0.000692892: 0.00156109)#0.00138012: 1.20841e-05)#0.00269556: 0.000234289)#0.00131099: 1.19457e-06)#0.030151; 5
(W_mellicola#0.00469213: 0.00180866	(W_muriae#0.00607354: 0.00180747	(W_tropicalis#0.000692892: 0.00161491	(W_sebi#0.00268874: 0.00156109	W_canadensis#0.000489717: 0.00156109)#0.00138012: 5.38195e-05)#0.0026259: 0.000192554)#0.000320337: 1.19457e-06)#0.0310841; 5
(W_mellicola#0.00469213: 0.00180866	(W_muriae#0.00607354: 0.00180747	(W_sebi#0.00268874: 0.00168267	(W_tropicalis#0.000692892: 0.00156109	W_canadensis#0.00191993: 0.00156109)#0.00138012: 0.000121576)#0.00370944: 0.000124797)#0.000842766: 1.19457e-06)#0.033614; 5
(W_mellicola#0.00469213: 0.00180866	(W_sebi#0.00268874: 0.00180747	(W_muriae#0.00607354: 0.00169751	(W_tropicalis#0.000692892: 0.00156109	W_canadensis#0.00144241: 0.00156109)#0.00138012: 0.000136415)#0.00367701: 0.000109958)#0.00118991: 1.19457e-06)#0.035762; 5
(W_mellicola#0.00469213: 0.00180866	(W_sebi#0.00268874: 0.00180747	(W_muriae#0.00607354: 0.00169751	(W_tropicalis#0.000692892: 0.00156109	W_canadensis#0.000662672: 0.00156109)#0.00278214: 0.000136415)#0.00247274: 0.000109958)#0.00118991: 1.19457e-06)#0.0340468; 5
(W_mellicola#0.00469213: 0.00180866	(W_sebi#0.00268874: 0.00180747	(W_tropicalis#0.000692892: 0.00174826	(W_muriae#0.00521516: 0.00156109	W_canadensis#0.000662672: 0.00156109)#0.00147697: 0.000187169)#0.00240096: 5.92044e-05)#0.00302402: 1.19457e-06)#0.0314163; 5
(W_mellicola#0.00469213: 0.00180866	(W_sebi#0.00268874: 0.00180559	(W_muriae#0.00521516: 0.00178468	(W_tropicalis#0.000692892: 0.00152601	W_canadensis#0.000662672: 0.00152601)#0.00314081: 0.000258663)#0.00235196: 2.09112e-05)#0.00137886: 3.0712e-06)#0.0326425; 5
(W_sebi#0.00268874: 0.00180866	(W_mellicola#0.00469213: 0.00180559	(W_muriae#0.00521516: 0.00178468	(W_tropicalis#0.000692892: 0.00152601	W_canadensis#0.000662672: 0.00152601)#0.00314081: 0.000258663)#0.00128303: 2.09112e-05)#0.00137886: 3.0712e-06)#0.0305467; 5
(W_sebi#0.00268874: 0.00180866	(W_mellicola#0.00469213: 0.00180529	(W_muriae#0.00405108: 0.00178468	(W_tropicalis#0.000692892: 0.00152601	W_canadensis#0.000662672: 0.00152601)#0.00314081: 0.000258663)#0.00310587: 2.06109e-05)#0.000777333: 3.37152e-06)#0.0273931; 5
(W_sebi#0.00268874: 0.00180866	(W_mellicola#0.00469213: 0.00180519	(W_muriae#0.00405108: 0.00178468	(W_tropicalis#0.000692892: 0.00152601	W_canadensis#0.000662672: 0.00152601)#0.00314081: 0.000258663)#0.00310587: 2.05133e-05)#0.000777375: 3.46912e-06)#0.0273931; 5
((W_muriae#0.00405108: 0.00178468	(W_tropicalis#0.00137339: 0.00152601	W_canadensis#0.000662672: 0.00152601)#0.00314081: 0.000258663)#0.00198142: 2.39824e-05	(W_mellicola#0.00469213: 0.00180519	W_sebi#0.00268874: 0.00180519)#0.000813989: 3.46912e-06)#0.0273931; 5
(W_mellicola#0.00469213: 0.00180866	((W_muriae#0.00405108: 0.00178468	(W_tropicalis#0.000937826: 0.00152601	W_canadensis#0.000662672: 0.00152601)#0.00314081: 0.000258663)#0.000560509: 1.6523e-05	W_sebi#0.00268874: 0.0018012)#0.0011638: 7.45945e-06)#0.0273931; 5
(W_mellicola#0.00469213: 0.00180866	((W_muriae#0.00405108: 0.00178468	(W_tropicalis#0.000937826: 0.00152601	W_canadensis#0.000662672: 0.00152601)#0.00314081: 0.000258663)#0.00179423: 1.6523e-05	W_sebi#0.00268874: 0.0018012)#0.0011638: 7.45945e-06)#0.0249621; 5
(W_mellicola#0.00469213: 0.00180866	((W_muriae#0.00405108: 0.00178468	(W_tropicalis#0.000937826: 0.000822811	W_canadensis#0.000662672: 0.000822811)#0.00582505: 0.000961866)#0.000996222: 1.66495e-05	W_sebi#0.00268874: 0.00180133)#0.00313191: 7.33292e-06)#0.0249621; 5
(W_sebi#0.00244105: 0.00164204	((W_muriae#0.00367789: 0.00162027	(W_tropicalis#0.000851432: 0.000747012	W_canadensis#0.000601625: 0.000747012)#0.00346789: 0.000873257)#0.000904448: 1.72885e-05	W_mellicola#0.00425988: 0.00163756)#0.00489109: 4.48457e-06)#0.0226625; 5
(W_sebi#0.00244105: 0.00164204	((W_mellicola#0.00425988: 0.00162027	(W_tropicalis#0.00106612: 0.000747012	W_canadensis#0.000601625: 0.000747012)#0.00346789: 0.000873257)#0.00354604: 2.02411e-05	W_muriae#0.00367789: 0.00164051)#0.00413588: 1.53203e-06)#0.0248706; 5
(W_muriae#0.00367789: 0.00164204	((W_mellicola#0.00425988: 0.00162027	(W_tropicalis#0.00106612: 0.000747012	W_canadensis#0.00134371: 0.000747012)#0.00259346: 0.000873257)#0.00354604: 1.66416e-05	W_sebi#0.00244105: 0.00163691)#0.00414498: 5.13148e-06)#0.0248706; 5
(W_muriae#0.00367789: 0.00164204	((W_sebi#0.00244105: 0.00162027	(W_tropicalis#0.00106612: 0.00098706	W_canadensis#0.00134371: 0.00098706)#0.00196274: 0.000633209)#0.00494925: 1.66416e-05	W_mellicola#0.00425988: 0.00163691)#0.00414498: 5.13148e-06)#0.0275461; 5
(W_muriae#0.00417235: 0.0018628	((W_sebi#0.00276922: 0.00170802	(W_tropicalis#0.00120945: 0.00169595	W_canadensis#0.00152436: 0.00169595)#0.00147014: 1.20731e-05)#0.0102512: 0.000144374	W_mellicola#0.00483258: 0.00185239)#0.00471386: 1.04036e-05)#0.0312494; 5
(W_muriae#0.00417235: 0.0018628	((W_sebi#0.00276922: 0.0017298	(W_tropicalis#0.00120945: 0.00169595	W_canadensis#0.00152436: 0.00169595)#0.00147014: 3.38479e-05)#0.00868982: 0.0001226	W_mellicola#0.00483258: 0.00185239)#0.00526545: 1.04036e-05)#0.0307895; 5
(W_muriae#0.00388014: 0.00173234	((W_sebi#0.00257528: 0.00166288	(W_tropicalis#0.00112475: 0.00152993	W_canadensis#0.0014176: 0.00152993)#0.0014094: 0.00013295)#0.00643989: 5.97842e-05	W_mellicola#0.00449414: 0.00172267)#0.0048967: 9.67498e-06)#0.0286332; 5
(W_muriae#0.00388014: 0.00173234	((W_tropicalis#0.00112475: 0.00162935	(W_sebi#0.00257528: 0.00152993	W_canadensis#0.0014176: 0.00152993)#0.00297083: 9.94217e-05)#0.00551925: 5.81952e-05	W_mellicola#0.00449414: 0.00168755)#0.0049986: 4.47926e-05)#0.0307119; 5
(W_mellicola#0.00449414: 0.00173234	((W_tropicalis#0.00112475: 0.00166922	(W_sebi#0.00257528: 0.00152993	W_canadensis#0.0014176: 0.00152993)#0.00297083: 0.000139288)#0.00684567: 1.83284e-05	W_muriae#0.00388014: 0.00168755)#0.00566672: 4.47926e-05)#0.0307119; 5
(W_mellicola#0.00449414: 0.00173234	((W_tropicalis#0.00112475: 0.00155099	(W_sebi#0.00257528: 0.00152993	W_canadensis#0.0014176: 0.00152993)#0.00503904: 2.10599e-05)#0.00817277: 0.000140734	W_muriae#0.00388014: 0.00169173)#0.00452302: 4.06154e-05)#0.0318246; 5
(W_muriae#0.00388014: 0.00173234	((W_tropicalis#0.00272894: 0.00167246	(W_sebi#0.00257528: 0.00142215	W_canadensis#0.0014176: 0.00142215)#0.00542093: 0.000250305)#0.0075792: 1.92691e-05	W_mellicola#0.00449414: 0.00169173)#0.00273949: 4.06154e-05)#0.0331311; 5
(W_muriae#0.00367737: 0.00164181	((W_canadensis#0.00134352: 0.00144096	(W_sebi#0.0024407: 0.00134783	W_tropicalis#0.00258632: 0.00134783)#0.00513763: 9.31262e-05)#0.00622655: 0.000193329	W_mellicola#0.00425927: 0.00163428)#0.00254713: 7.52411e-06)#0.0336182; 5
(W_muriae#0.00382815: 0.00170913	((W_canadensis#0.00139861: 0.00150004	W_mellicola#0.00443392: 0.00150004)#0.00575227: 0.000201256	(W_sebi#0.00254078: 0.0014031	W_tropicalis#0.00269237: 0.0014031)#0.00657042: 0.0002982)#0.00265157: 7.83262e-06)#0.0375395; 5
((W_canadensis#0.00139861: 0.00150004	W_mellicola#0.00443392: 0.00150004)#0.00716793: 0.000209088	(W_muriae#0.00382815: 0.0017013	(W_sebi#0.00254078: 0.0014031	W_tropicalis#0.0013374: 0.0014031)#0.00390486: 0.0002982)#0.00265157: 7.83262e-06)#0.0352735; 5
(W_muriae#0.00382815: 0.00170913	((W_canadensis#0.0011941: 0.00150004	W_mellicola#0.00443392: 0.00150004)#0.00813794: 0.000201256	(W_sebi#0.00254078: 0.0014031	W_tropicalis#0.0013374: 0.0014031)#0.00390486: 0.0002982)#0.00265157: 7.83262e-06)#0.0367991; 5
(W_muriae#0.00345627: 0.0015431	((W_canadensis#0.0010781: 0.00135432	W_mellicola#0.00400319: 0.00135432)#0.00734739: 0.000181705	(W_sebi#0.00229395: 0.00126679	W_tropicalis#0.00120747: 0.00126679)#0.00500459: 0.000269232)#0.000558235: 7.07172e-06)#0.031611; 5
(W_muriae#0.00345627: 0.0015431	((W_canadensis#0.00108964: 0.00135432	W_mellicola#0.00400319: 0.00135432)#0.00734739: 0.000181705	(W_sebi#0.00229395: 0.00109408	W_tropicalis#0.00120747: 0.00109408)#0.00379983: 0.000441947)#0.00177272: 7.07172e-06)#0.031611; 5
(W_muriae#0.00401764: 0.00179373	((W_canadensis#0.00126663: 0.00167771	W_mellicola#0.00465339: 0.00167771)#0.0071349: 0.000107795	(W_sebi#0.00266654: 0.00127178	W_tropicalis#0.000954641: 0.00127178)#0.00441701: 0.000513729)#0.00333261: 8.22033e-06)#0.0367453; 5
(W_muriae#0.00401764: 0.00179373	((W_canadensis#0.00126663: 0.00167771	(W_sebi#0.00266654: 0.00127178	W_tropicalis#0.000954641: 0.00127178)#0.00441701: 0.000405934)#0.0071349: 0.000105565	W_mellicola#0.00465339: 0.00178328)#0.00333677: 1.04502e-05)#0.038304; 5
(W_mellicola#0.00523619: 0.0016366	((W_canadensis#0.00101499: 0.00153075	(W_sebi#0.00243296: 0.00116037	W_tropicalis#0.000871016: 0.00116037)#0.00403009: 0.000370375)#0.00470503: 0.000100649	W_muriae#0.0036657: 0.0016314)#0.0030364: 5.20384e-06)#0.0373554; 5
(W_mellicola#0.00523619: 0.0016366	((W_canadensis#0.00101499: 0.00130096	(W_sebi#0.00243296: 0.00116037	W_tropicalis#0.000871016: 0.00116037)#0.00293262: 0.000140589)#0.00265451: 0.000321135	W_muriae#0.0036657: 0.0016221)#0.0030538: 1.4504e-05)#0.0373554; 5
(W_muriae#0.0036657: 0.0016366	((W_canadensis#0.000786649: 0.00132202	(W_sebi#0.00243296: 0.00126442	W_tropicalis#0.000871016: 0.00126442)#0.00269129: 5.76024e-05)#0.00261222: 0.000300073	W_mellicola#0.00523619: 0.0016221)#0.00100304: 1.4504e-05)#0.0358679; 5
(W_muriae#0.0036657: 0.0016366	((W_tropicalis#0.000758321: 0.00132202	(W_sebi#0.00243296: 0.00126442	W_canadensis#0.000786649: 0.00126442)#0.00269129: 5.76024e-05)#0.00261222: 0.000278453	W_mellicola#0.00523619: 0.00160048)#0.00256841: 3.61236e-05)#0.038406; 5
(W_muriae#0.0036657: 0.0016366	((W_tropicalis#0.000758321: 0.00132202	W_mellicola#0.00523619: 0.00132202)#0.00261222: 0.000278453	(W_sebi#0.00243296: 0.00126442	W_canadensis#0.000786649: 0.00126442)#0.00269129: 0.000336056)#0.00256841: 3.61236e-05)#0.038406; 5
(W_muriae#0.0036657: 0.0016366	((W_tropicalis#0.000758321: 0.00146715	W_mellicola#0.00523619: 0.00146715)#0.00380785: 0.000133324	(W_sebi#0.00243296: 0.00126442	W_canadensis#0.000786649: 0.00126442)#0.00269129: 0.000336056)#0.00256841: 3.61236e-05)#0.0402328; 5
((W_tropicalis#0.000758321: 0.00146715	W_mellicola#0.00523619: 0.00146715)#0.00380785: 0.000169448	(W_muriae#0.0036657: 0.00159636	(W_sebi#0.00243296: 0.00126442	W_canadensis#0.00106426: 0.00126442)#0.00269129: 0.00033194)#0.00257503: 4.02392e-05)#0.0402328; 5
((W_tropicalis#0.000758321: 0.00146715	W_mellicola#0.00523619: 0.00146715)#0.00472074: 0.000169448	(W_muriae#0.0036657: 0.00159636	(W_sebi#0.00243296: 0.00126442	W_canadensis#0.00106426: 0.00126442)#0.00269129: 0.00033194)#0.00257503: 4.02392e-05)#0.0422518; 5
((W_tropicalis#0.000758321: 0.00146715	W_mellicola#0.00523619: 0.00146715)#0.00472074: 0.000169448	(W_muriae#0.0036657: 0.00159636	(W_sebi#0.00243296: 0.00126442	W_canadensis#0.00106426: 0.00126442)#0.00269129: 0.00033194)#0.00257503: 4.02392e-05)#0.040908; 5
((W_tropicalis#0.000758321: 0.00146715	W_mellicola#0.00523619: 0.00146715)#0.00472074: 0.000169448	(W_muriae#0.0036657: 0.00159636	(W_sebi#0.00243296: 0.00126442	W_canadensis#0.00131451: 0.00126442)#0.00413934: 0.00033194)#0.00257503: 4.02392e-05)#0.0398605; 5
((W_tropicalis#0.000758321: 0.00160563	W_mellicola#0.00523619: 0.00160563)#0.00615573: 3.09675e-05	(W_muriae#0.0036657: 0.00159636	(W_sebi#0.00243296: 0.00126442	W_canadensis#0.00131451: 0.00126442)#0.00252435: 0.00033194)#0.00387511: 4.02392e-05)#0.041023; 5
((W_tropicalis#0.000758321: 0.00160563	W_mellicola#0.00523619: 0.00160563)#0.00342946: 3.09675e-05	(W_muriae#0.0036657: 0.00159636	(W_sebi#0.00243296: 0.00126442	W_canadensis#0.000792446: 0.00126442)#0.00252435: 0.00033194)#0.00499444: 4.02392e-05)#0.0394563; 5
((W_tropicalis#0.000633976: 0.00160563	W_mellicola#0.00523619: 0.00160563)#0.00342946: 3.09675e-05	(W_muriae#0.0036657: 0.00159636	(W_sebi#0.00243296: 0.00126442	W_canadensis#0.000792446: 0.00126442)#0.00252435: 0.00033194)#0.0016476: 4.02392e-05)#0.0394563; 5
((W_tropicalis#0.000633976: 0.00160563	W_mellicola#0.00476173: 0.00160563)#0.00342946: 3.09675e-05	(W_muriae#0.0036657: 0.00159636	(W_sebi#0.00243296: 0.00126442	W_canadensis#0.000792446: 0.00126442)#0.00252435: 0.00033194)#0.0016476: 4.02392e-05)#0.0416819; 5
((W_tropicalis#0.000633976: 0.00160563	W_mellicola#0.00476173: 0.00160563)#0.00595099: 3.09675e-05	(W_muriae#0.0036657: 0.00159636	(W_sebi#0.00243296: 0.00126442	W_canadensis#0.000792446: 0.00126442)#0.00252435: 0.00033194)#0.00341804: 4.02392e-05)#0.0416819; 5
((W_tropicalis#0.000633976: 0.00160563	W_mellicola#0.00476173: 0.00160563)#0.00595099: 3.09675e-05	(W_muriae#0.0036657: 0.00159636	(W_sebi#0.00243296: 0.00122569	W_canadensis#0.000792446: 0.00122569)#0.00260411: 0.000370667)#0.00341804: 4.02392e-05)#0.0425294; 5
((W_tropicalis#0.000633976: 0.00160563	W_mellicola#0.00476173: 0.00160563)#0.00434928: 3.09675e-05	(W_muriae#0.0036657: 0.00159636	(W_sebi#0.00243296: 0.00126645	W_canadensis#0.000792446: 0.00126645)#0.00252031: 0.00032991)#0.00341804: 4.02392e-05)#0.0425294; 5
((W_tropicalis#0.000974972: 0.00160563	W_mellicola#0.00476173: 0.00160563)#0.00532865: 3.09675e-05	(W_muriae#0.0036657: 0.00159636	(W_sebi#0.00243296: 0.00126645	W_canadensis#0.000792446: 0.00126645)#0.00252031: 0.00032991)#0.00341804: 4.02392e-05)#0.0395176; 5
(((W_muriae#0.0036657: 0.00159636	(W_sebi#0.00243296: 0.00115166	W_canadensis#0.000792446: 0.00115166)#0.00277152: 0.000444701)#0.00189772: 7.24281e-06	W_mellicola#0.00476173: 0.0016036)#0.00716967: 3.29964e-05	W_tropicalis#0.000974972: 0.0016366)#0.0395176; 5
(((W_muriae#0.0036657: 0.00159636	(W_sebi#0.00243296: 0.00115166	W_canadensis#0.000792446: 0.00115166)#0.00513902: 0.000444701)#0.00189772: 1.57368e-05	W_tropicalis#0.00073119: 0.0016121)#0.00713189: 2.45024e-05	W_mellicola#0.00476173: 0.0016366)#0.0395176; 5
(((W_muriae#0.0036657: 0.00159636	(W_sebi#0.00243296: 0.00115166	W_canadensis#0.000785817: 0.00115166)#0.00513902: 0.000444701)#0.00189772: 1.57368e-05	W_tropicalis#0.00073119: 0.0016121)#0.00474838: 2.45024e-05	W_mellicola#0.00476173: 0.0016366)#0.0377348; 5
(((W_tropicalis#0.00130707: 0.00159636	(W_sebi#0.00243296: 0.00115166	W_canadensis#0.000785817: 0.00115166)#0.00513902: 0.000444701)#0.000884683: 1.89546e-05	W_muriae#0.0036657: 0.00161532)#0.00473893: 2.12846e-05	W_mellicola#0.00476173: 0.0016366)#0.0377348; 5
(((W_tropicalis#0.00130707: 0.00159636	(W_sebi#0.00243296: 0.00115166	W_canadensis#0.000785817: 0.00115166)#0.00362088: 0.000444701)#0.000777386: 3.69408e-05	W_muriae#0.0036657: 0.0016333)#0.00468674: 3.29839e-06	W_mellicola#0.00476173: 0.0016366)#0.0368991; 5
(((W_tropicalis#0.000957158: 0.00159636	(W_sebi#0.00243296: 0.00102706	W_canadensis#0.000785817: 0.00102706)#0.0023993: 0.000569301)#0.00123193: 2.24698e-05	W_muriae#0.0036657: 0.00161883)#0.00472864: 1.77694e-05	W_mellicola#0.00476173: 0.0016366)#0.0368991; 5
(((W_tropicalis#0.00100277: 0.00167243	(W_sebi#0.00254889: 0.001076	W_canadensis#0.000823261: 0.001076)#0.0038338: 0.000596428)#0.00135854: 8.59475e-07	W_mellicola#0.00498863: 0.00167329)#0.00502111: 4.12972e-05	W_muriae#0.00384037: 0.00171459)#0.0368344; 5
(((W_sebi#0.00254889: 0.00167243	(W_tropicalis#0.000782873: 0.001076	W_canadensis#0.000823261: 0.001076)#0.0038338: 0.000596428)#0.00180829: 8.59475e-07	W_mellicola#0.00498863: 0.00167329)#0.00290783: 4.12972e-05	W_muriae#0.00384037: 0.00171459)#0.035326; 5
(((W_mellicola#0.00498863: 0.00167243	(W_tropicalis#0.000782873: 0.001076	W_canadensis#0.000823261: 0.001076)#0.00472794: 0.000596428)#0.000827202: 8.59475e-07	W_sebi#0.00254889: 0.00167329)#0.00435627: 4.12972e-05	W_muriae#0.00384037: 0.00171459)#0.0328977; 5
(((W_sebi#0.00254889: 0.00167243	(W_tropicalis#0.000782873: 0.001076	W_canadensis#0.000823261: 0.001076)#0.00472794: 0.000596428)#0.000827202: 1.38516e-06	W_mellicola#0.00498863: 0.00167381)#0.00239066: 4.07715e-05	W_muriae#0.00384037: 0.00171459)#0.0346348; 5
(((W_mellicola#0.00498863: 0.00162756	(W_tropicalis#0.000632541: 0.001076	W_canadensis#0.000823261: 0.001076)#0.00822539: 0.000551555)#0.00247802: 7.80579e-06	W_sebi#0.00254889: 0.00163536)#0.00244687: 7.92241e-05	W_muriae#0.00384037: 0.00171459)#0.0332784; 5
(((W_sebi#0.00254889: 0.00162756	(W_tropicalis#0.000632541: 0.00119169	W_canadensis#0.000823261: 0.00119169)#0.00671059: 0.000435869)#0.000663132: 7.80579e-06	W_mellicola#0.00498863: 0.00163536)#0.00371782: 7.92241e-05	W_muriae#0.00384037: 0.00171459)#0.0309093; 5
(((W_sebi#0.00254889: 0.00162756	(W_tropicalis#0.000632541: 0.00134014	W_canadensis#0.000823261: 0.00134014)#0.00377831: 0.00028742)#0.00161281: 7.80579e-06	W_mellicola#0.00498863: 0.00163536)#0.00371782: 7.92241e-05	W_muriae#0.00384037: 0.00171459)#0.0317686; 5
(((W_mellicola#0.00567946: 0.00185294	(W_tropicalis#0.000720135: 0.00152572	W_canadensis#0.000937267: 0.00152572)#0.00241011: 0.000327222)#0.00183615: 8.88674e-06	W_sebi#0.00290186: 0.00186183)#0.00243262: 9.01951e-05	W_muriae#0.00437219: 0.00195202)#0.0344052; 5
(((W_sebi#0.00290186: 0.00185294	(W_tropicalis#0.000720135: 0.00152572	W_canadensis#0.000937267: 0.00152572)#0.00241011: 0.000327222)#0.00183615: 3.60342e-05	W_mellicola#0.00567946: 0.00188897)#0.00460329: 6.30476e-05	W_muriae#0.00437219: 0.00195202)#0.0354707; 5
(((W_canadensis#0.000834055: 0.00164889	(W_tropicalis#0.000640834: 0.00135771	W_sebi#0.00258231: 0.00135771)#0.00214471: 0.000291188)#0.000325138: 3.20661e-05	W_mellicola#0.00505403: 0.00168096)#0.00150504: 5.61048e-05	W_muriae#0.00389072: 0.00173706)#0.0299831; 5
(((W_tropicalis#0.000640834: 0.00164889	(W_canadensis#0.000834055: 0.00135481	W_sebi#0.00258231: 0.00135481)#0.00140187: 0.000294087)#0.000410083: 3.20661e-05	W_mellicola#0.00505403: 0.00168096)#0.00283559: 5.61048e-05	W_muriae#0.00389072: 0.00173706)#0.0334194; 5
(((W_canadensis#0.000834055: 0.00164889	(W_tropicalis#0.000640834: 0.00112305	W_sebi#0.00258231: 0.00112305)#0.00169116: 0.000525838)#0.00137803: 6.53557e-05	W_mellicola#0.00505403: 0.00171425)#0.00278053: 2.28152e-05	W_muriae#0.00389072: 0.00173706)#0.0321658; 5
(((W_canadensis#0.000834055: 0.00164889	W_mellicola#0.00505403: 0.00164889)#0.00161859: 5.04506e-05	(W_tropicalis#0.000640834: 0.00112305	W_sebi#0.00258231: 0.00112305)#0.00169116: 0.000576289)#0.00280491: 3.77203e-05	W_muriae#0.00389072: 0.00173706)#0.0321658; 5
(((W_canadensis#0.000910272: 0.00179957	W_mellicola#0.00551588: 0.00179957)#0.00176649: 6.19641e-05	(W_tropicalis#0.000699394: 0.00146894	W_sebi#0.00281828: 0.00146894)#0.00154005: 0.000392595)#0.00304988: 3.4264e-05	W_muriae#0.00424626: 0.0018958)#0.0327534; 5
(((W_canadensis#0.000910272: 0.00179957	W_mellicola#0.00551588: 0.00179957)#0.00176649: 6.19641e-05	(W_tropicalis#0.000699394: 0.00146894	W_sebi#0.00281828: 0.00146894)#0.00248652: 0.000392595)#0.00304988: 3.4264e-05	W_muriae#0.00424626: 0.0018958)#0.0298429; 5
((W_muriae#0.00424626: 0.00189301	(W_tropicalis#0.000699394: 0.00136408	W_sebi#0.00281828: 0.00136408)#0.00267766: 0.000528925)#0.00299917: 2.79233e-06	(W_canadensis#0.000910272: 0.00179957	W_mellicola#0.00551588: 0.00179957)#0.00176649: 9.62281e-05)#0.0308463; 5
((W_muriae#0.00379997: 0.00169405	(W_tropicalis#0.000625886: 0.00122071	W_sebi#0.00252207: 0.00122071)#0.00239623: 0.000473334)#0.00268395: 2.49885e-06	(W_canadensis#0.00090507: 0.00161043	W_mellicola#0.00493615: 0.00161043)#0.00158083: 8.61143e-05)#0.0261903; 5
((W_muriae#0.00379997: 0.00169405	(W_tropicalis#0.000625886: 0.00122071	W_sebi#0.00252207: 0.00122071)#0.00239623: 0.000473334)#0.00268395: 2.49885e-06	(W_canadensis#0.00090507: 0.00161043	W_mellicola#0.00493615: 0.00161043)#0.00306337: 8.61143e-05)#0.0261903; 5
((W_muriae#0.00379997: 0.00169405	(W_tropicalis#0.000625886: 0.00122071	W_sebi#0.00252207: 0.00122071)#0.00239623: 0.000473334)#0.00268395: 2.49885e-06	(W_canadensis#0.00090507: 0.00161043	W_mellicola#0.00406564: 0.00161043)#0.00306337: 8.61143e-05)#0.0261903; 5
((W_muriae#0.00415476: 0.00185221	(W_tropicalis#0.000684322: 0.00133469	W_sebi#0.00275755: 0.00133469)#0.00261995: 0.000517527)#0.00293454: 2.73215e-06	(W_canadensis#0.000989572: 0.00176079	W_mellicola#0.00444523: 0.00176079)#0.00186541: 9.41544e-05)#0.0295119; 5
((W_muriae#0.00415476: 0.00185221	(W_tropicalis#0.000684322: 0.0017593	W_sebi#0.00275755: 0.0017593)#0.00198762: 9.29132e-05)#0.00509741: 2.73215e-06	(W_canadensis#0.000989572: 0.00176079	W_mellicola#0.00444523: 0.00176079)#0.00186541: 9.41544e-05)#0.0283213; 5
((W_muriae#0.00415476: 0.00185128	(W_canadensis#0.000989572: 0.00176079	W_mellicola#0.00444523: 0.00176079)#0.00186541: 9.04881e-05)#0.00509998: 3.66631e-06	(W_tropicalis#0.000684322: 0.00178874	W_sebi#0.00275755: 0.00178874)#0.00195491: 6.62074e-05)#0.0283213; 5
((W_muriae#0.00415476: 0.00185128	(W_canadensis#0.000989572: 0.00176079	W_mellicola#0.00444523: 0.00176079)#0.00186541: 9.04881e-05)#0.00324232: 3.66631e-06	(W_tropicalis#0.000686225: 0.00178874	W_sebi#0.00275755: 0.00178874)#0.000693502: 6.62074e-05)#0.0283213; 5
(((W_tropicalis#0.000686225: 0.00178874	W_sebi#0.00275755: 0.00178874)#0.000693502: 6.57975e-05	(W_canadensis#0.000989572: 0.00176079	W_mellicola#0.00444523: 0.00176079)#0.00186541: 9.37445e-05)#0.00323663: 4.09956e-07	W_muriae#0.00415476: 0.00185495)#0.0283213; 5
(((W_tropicalis#0.000686225: 0.00178874	W_sebi#0.00275755: 0.00178874)#0.00232069: 6.57975e-05	(W_canadensis#0.000371048: 0.00176079	W_mellicola#0.00444523: 0.00176079)#0.00186541: 9.37445e-05)#0.00323663: 4.09956e-07	W_muriae#0.00415476: 0.00185495)#0.0276284; 5
(((W_tropicalis#0.000686225: 0.00178874	W_sebi#0.00275755: 0.00178874)#0.00055838: 5.24885e-05	(W_canadensis#0.000371048: 0.00176079	W_mellicola#0.00444523: 0.00176079)#0.0027892: 8.04355e-05)#0.000661179: 1.37189e-05	W_muriae#0.00415476: 0.00185495)#0.0286878; 5
(((W_tropicalis#0.000686225: 0.00178874	W_sebi#0.00275755: 0.00178874)#0.00173075: 5.68746e-05	(W_canadensis#0.000371048: 0.00176079	W_mellicola#0.00348792: 0.00176079)#0.00127033: 8.48216e-05)#0.00280052: 9.33286e-06	W_muriae#0.00415476: 0.00185495)#0.030466; 5
((W_muriae#0.00415476: 0.00184561	(W_canadensis#0.000371048: 0.00178564	W_mellicola#0.00348792: 0.00178564)#0.00125771: 5.99708e-05)#0.00280052: 9.33286e-06	(W_tropicalis#0.000686225: 0.00178874	W_sebi#0.00275755: 0.00178874)#0.00173075: 6.62074e-05)#0.0313428; 5
((W_muriae#0.00415476: 0.00185304	(W_tropicalis#0.00107141: 0.00178874	W_sebi#0.00275755: 0.00178874)#0.000398604: 6.4303e-05)#0.000983539: 1.90439e-06	(W_canadensis#0.000371048: 0.00178564	W_mellicola#0.00348792: 0.00178564)#0.00125771: 6.93036e-05)#0.0341032; 5
((W_muriae#0.00415476: 0.00185304	(W_canadensis#0.000371048: 0.00178564	W_mellicola#0.00348792: 0.00178564)#0.00125771: 6.73992e-05)#0.00112184: 1.90439e-06	(W_tropicalis#0.00107141: 0.00178874	W_sebi#0.00275755: 0.00178874)#0.000398604: 6.62074e-05)#0.0359489; 5
(((W_tropicalis#0.00107141: 0.00178874	W_sebi#0.00275755: 0.00178874)#0.000398604: 6.4303e-05	(W_canadensis#0.000371048: 0.00178564	W_mellicola#0.00433814: 0.00178564)#0.00107785: 6.73992e-05)#0.00112184: 1.90439e-06	W_muriae#0.00415476: 0.00185495)#0.0378199; 5
(((W_tropicalis#0.00107141: 0.00178874	W_sebi#0.00275755: 0.00178874)#0.000703957: 6.4303e-05	(W_canadensis#0.000371048: 0.00178564	W_mellicola#0.00433814: 0.00178564)#0.000858919: 6.73992e-05)#0.000941706: 1.90439e-06	W_muriae#0.00415476: 0.00185495)#0.0354782; 5
(((W_tropicalis#0.00107141: 0.00178874	W_sebi#0.00275755: 0.00178874)#0.000703957: 6.4303e-05	(W_canadensis#0.000371048: 0.00178564	W_mellicola#0.00505902: 0.00178564)#0.000858919: 6.73992e-05)#0.00096992: 1.90439e-06	W_muriae#0.00415476: 0.00185495)#0.0335443; 5
((W_muriae#0.00415476: 0.00185304	(W_canadensis#0.000371048: 0.00178564	W_mellicola#0.00505902: 0.00178564)#0.000816294: 6.73992e-05)#0.00096992: 1.90439e-06	(W_tropicalis#0.00107141: 0.00178874	W_sebi#0.00275755: 0.00178874)#0.00170528: 6.62074e-05)#0.0352575; 5
((W_muriae#0.00382672: 0.00205115	(W_tropicalis#0.0013743: 0.00197997	W_sebi#0.00305236: 0.00197997)#0.000796732: 7.11776e-05)#0.00334013: 2.10799e-06	(W_canadensis#0.000410716: 0.00197654	W_mellicola#0.00559988: 0.00197654)#0.000903563: 7.67128e-05)#0.0414606; 5
((W_tropicalis#0.00126363: 0.00188598	(W_muriae#0.00351857: 0.00182053	W_sebi#0.00280656: 0.00182053)#0.000732574: 6.54459e-05)#0.00172674: 1.93824e-06	(W_canadensis#0.000377643: 0.00181738	W_mellicola#0.00514894: 0.00181738)#0.000830802: 7.05354e-05)#0.0381219; 5
((W_tropicalis#0.00108482: 0.00188767	(W_muriae#0.00351857: 0.00182053	W_sebi#0.00280656: 0.00182053)#0.00183197: 6.71436e-05)#0.00172519: 2.40539e-07	(W_canadensis#0.000377643: 0.00181738	W_mellicola#0.00514894: 0.00181738)#0.000830802: 7.05354e-05)#0.0381219; 5
((W_tropicalis#0.00108482: 0.00188767	(W_muriae#0.00351857: 0.00182053	W_sebi#0.00280656: 0.00182053)#0.00273901: 6.71436e-05)#0.00172519: 2.40539e-07	(W_canadensis#0.000377643: 0.00181738	W_mellicola#0.00514894: 0.00181738)#0.00122343: 7.05354e-05)#0.0381219; 5
((W_tropicalis#0.00108482: 0.00188767	(W_muriae#0.00351857: 0.00182053	W_sebi#0.00280656: 0.00182053)#0.00273901: 6.71436e-05)#0.00172519: 2.40539e-07	(W_canadensis#0.000377643: 0.00181738	W_mellicola#0.00514894: 0.00181738)#0.00122343: 7.05354e-05)#0.0360333; 5
((W_tropicalis#0.00108482: 0.00188767	(W_canadensis#0.000377643: 0.00181738	W_mellicola#0.00514894: 0.00181738)#0.000680079: 7.02949e-05)#0.0014901: 2.40539e-07	(W_muriae#0.00351857: 0.00182053	W_sebi#0.00280656: 0.00182053)#0.00273901: 6.73842e-05)#0.0360333; 5
((W_tropicalis#0.00108482: 0.00188767	(W_muriae#0.00351857: 0.00182053	W_sebi#0.00212674: 0.00182053)#0.00273901: 6.71436e-05)#0.00131333: 2.40539e-07	(W_canadensis#0.000377643: 0.00181738	W_mellicola#0.00514894: 0.00181738)#0.000680079: 7.05354e-05)#0.0376049; 5
((W_tropicalis#0.00108482: 0.00188767	(W_canadensis#0.000377643: 0.00181738	W_mellicola#0.00514894: 0.00181738)#0.000680079: 7.02949e-05)#0.00211453: 2.40539e-07	(W_muriae#0.00351857: 0.00182053	W_sebi#0.00212674: 0.00182053)#0.00273901: 6.73842e-05)#0.0386155; 5
((W_tropicalis#0.00108482: 0.00188767	(W_canadensis#0.000377643: 0.00177738	W_mellicola#0.00514894: 0.00177738)#0.000695382: 0.000110289)#0.00211453: 2.40539e-07	(W_muriae#0.00351857: 0.00182053	W_sebi#0.00212674: 0.00182053)#0.00474991: 6.73842e-05)#0.0386155; 5
((W_tropicalis#0.00108482: 0.00188767	(W_canadensis#0.000377643: 0.00177738	W_mellicola#0.00514894: 0.00177738)#0.00242016: 0.000110289)#0.000757551: 2.40539e-07	(W_muriae#0.00351857: 0.00182053	W_sebi#0.00212674: 0.00182053)#0.00474991: 6.73842e-05)#0.0412581; 5
((W_tropicalis#0.00264266: 0.00188767	(W_canadensis#0.000377643: 0.00177738	W_mellicola#0.00514894: 0.00177738)#0.00242016: 0.000110289)#0.00315716: 2.40539e-07	(W_muriae#0.00351857: 0.00182053	W_sebi#0.00212674: 0.00182053)#0.00548374: 6.73842e-05)#0.0391892; 5
((W_tropicalis#0.00091832: 0.0019862	(W_canadensis#0.000397353: 0.00187015	W_mellicola#0.00541767: 0.00187015)#0.00254648: 0.000116046)#0.0023706: 2.53093e-07	(W_muriae#0.00370221: 0.00191555	W_sebi#0.00223774: 0.00191555)#0.00461845: 7.09011e-05)#0.0382039; 5
((W_tropicalis#0.00108565: 0.0019862	(W_canadensis#0.000397353: 0.00187015	W_mellicola#0.00541767: 0.00187015)#0.00254648: 0.000116046)#0.000269477: 2.53093e-07	(W_muriae#0.00370221: 0.00191555	W_sebi#0.00223774: 0.00191555)#0.00461845: 7.09011e-05)#0.039715; 5
((W_tropicalis#0.00171423: 0.00181045	(W_canadensis#0.000362193: 0.00170467	W_mellicola#0.0049383: 0.00170467)#0.00418407: 0.000105777)#0.000581866: 2.30699e-07	(W_muriae#0.00337463: 0.00174605	W_sebi#0.00203974: 0.00174605)#0.00239111: 6.46275e-05)#0.0345899; 5
((W_tropicalis#0.00171423: 0.00181045	(W_canadensis#0.000362193: 0.00170467	W_mellicola#0.0049383: 0.00170467)#0.00285851: 0.000105777)#0.00095276: 2.30699e-07	(W_muriae#0.00337463: 0.00174605	W_sebi#0.00203974: 0.00174605)#0.00296187: 6.46275e-05)#0.0370867; 5
((W_tropicalis#0.00178181: 0.00188183	(W_muriae#0.00350767: 0.00181489	W_sebi#0.00212016: 0.00181489)#0.00119358: 6.69357e-05)#0.000990323: 2.39794e-07	(W_canadensis#0.000376473: 0.00177188	W_mellicola#0.00513299: 0.00177188)#0.00297121: 0.000110187)#0.0392837; 5
((W_tropicalis#0.00178181: 0.00187912	(W_muriae#0.00350767: 0.00181489	W_sebi#0.00212016: 0.00181489)#0.00119358: 6.4224e-05)#0.00109824: 2.9515e-06	(W_canadensis#0.000376473: 0.00177188	W_mellicola#0.00513299: 0.00177188)#0.00297121: 0.000110187)#0.037023; 5
(((W_canadensis#0.000376473: 0.00177188	W_mellicola#0.00513299: 0.00177188)#0.00297121: 0.000107236	(W_muriae#0.00350767: 0.00181489	W_sebi#0.00212016: 0.00181489)#0.00119358: 6.4224e-05)#0.00187212: 2.9515e-06	W_tropicalis#0.00125935: 0.00188207)#0.0344936; 5
(((W_canadensis#0.000376473: 0.00177188	W_mellicola#0.00513299: 0.00177188)#0.00108724: 0.000107236	(W_muriae#0.00350767: 0.00181489	W_sebi#0.00212016: 0.00181489)#0.00119358: 6.4224e-05)#0.00187212: 2.9515e-06	W_tropicalis#0.00125935: 0.00188207)#0.032568; 5
((W_muriae#0.00350767: 0.00187912	((W_canadensis#0.000376473: 0.00177188	W_mellicola#0.00513299: 0.00177188)#0.00108724: 6.94241e-05	W_sebi#0.00212016: 0.0018413)#0.00088163: 3.78119e-05)#0.00187212: 2.9515e-06	W_tropicalis#0.00091307: 0.00188207)#0.0313451; 5
(((W_canadensis#0.000376473: 0.00177188	W_mellicola#0.00513299: 0.00177188)#0.00108724: 0.000107236	(W_muriae#0.00350767: 0.00187662	W_sebi#0.00212016: 0.00187662)#0.00419425: 2.49998e-06)#0.00245195: 2.9515e-06	W_tropicalis#0.00091307: 0.00188207)#0.0332007; 5
(((W_canadensis#0.000376473: 0.0016355	W_mellicola#0.00513299: 0.0016355)#0.00117791: 0.000243621	W_tropicalis#0.00116936: 0.00187912)#0.000513656: 2.9515e-06	(W_muriae#0.00350767: 0.00187662	W_sebi#0.00212016: 0.00187662)#0.00543402: 5.45148e-06)#0.0332007; 5
(((W_canadensis#0.000376473: 0.0016355	W_mellicola#0.00513299: 0.0016355)#0.00117791: 0.000237172	W_tropicalis#0.00116936: 0.00187267)#0.000515425: 9.40146e-06	(W_muriae#0.00350767: 0.00187662	W_sebi#0.00212016: 0.00187662)#0.00238342: 5.45148e-06)#0.0353653; 5
(((W_canadensis#0.000376473: 0.0016355	W_mellicola#0.00513299: 0.0016355)#0.00117791: 0.000219708	W_tropicalis#0.00116936: 0.0018552)#0.00125522: 2.68647e-05	(W_muriae#0.00350767: 0.00187662	W_sebi#0.00212016: 0.00187662)#0.00110744: 5.45148e-06)#0.0353653; 5
(((W_canadensis#0.00040581: 0.00176294	W_mellicola#0.00553299: 0.00176294)#0.0012697: 0.000236829	W_tropicalis#0.000659089: 0.00199977)#0.00135303: 2.89581e-05	(W_muriae#0.00378101: 0.00202285	W_sebi#0.00228537: 0.00202285)#0.0022817: 5.8763e-06)#0.0405773; 5
(((W_canadensis#0.00040581: 0.00176294	W_mellicola#0.00553299: 0.00176294)#0.0012697: 0.000236829	W_tropicalis#0.000659089: 0.00199977)#0.00135303: 2.89581e-05	(W_muriae#0.00378101: 0.00202285	W_sebi#0.00228537: 0.00202285)#0.000810359: 5.8763e-06)#0.0397539; 5
(((W_canadensis#0.00040581: 0.00176294	W_mellicola#0.00553299: 0.00176294)#0.0012697: 0.000236829	W_tropicalis#0.000942876: 0.00199977)#0.00135303: 2.89581e-05	(W_muriae#0.00378101: 0.00202285	W_sebi#0.00228537: 0.00202285)#0.00173266: 5.8763e-06)#0.0397539; 5
(((W_canadensis#0.000380835: 0.00165444	W_mellicola#0.00519246: 0.00165444)#0.00102279: 0.000222254	W_tropicalis#0.000955175: 0.0018767)#0.00126976: 2.71759e-05	(W_muriae#0.00354831: 0.00189836	W_sebi#0.00214472: 0.00189836)#0.000397421: 5.51465e-06)#0.039488; 5
(W_sebi#0.00214472: 0.00190387	(W_muriae#0.00354831: 0.001891	((W_canadensis#0.000380835: 0.00165444	W_mellicola#0.00519246: 0.00165444)#0.00102279: 0.000229084	W_tropicalis#0.00133906: 0.00188353)#0.00462993: 7.47504e-06)#0.00302665: 1.28704e-05)#0.039488; 5
(W_muriae#0.00354831: 0.00190387	(W_sebi#0.00214472: 0.00188733	((W_canadensis#0.000380835: 0.00165444	W_mellicola#0.00519246: 0.00165444)#0.00107615: 0.000229084	W_tropicalis#0.00133906: 0.00188353)#0.00462993: 3.80061e-06)#0.00113488: 1.65448e-05)#0.0419174; 5
(W_muriae#0.00354831: 0.00190387	(W_sebi#0.00214472: 0.00188733	((W_canadensis#0.000380835: 0.00165786	W_mellicola#0.00519246: 0.00165786)#0.00114015: 0.000225671	W_tropicalis#0.00107341: 0.00188353)#0.00685935: 3.80061e-06)#0.00103994: 1.65448e-05)#0.0391436; 5
(W_sebi#0.00214472: 0.00190387	(W_muriae#0.00354831: 0.00189672	((W_canadensis#0.000380835: 0.00165786	W_mellicola#0.00519246: 0.00165786)#0.0022626: 0.000225671	W_tropicalis#0.00107341: 0.00188353)#0.00817978: 1.31882e-05)#0.00103479: 7.15723e-06)#0.0365329; 5
(W_sebi#0.00202489: 0.0017975	(W_muriae#0.00335006: 0.00178424	((W_canadensis#0.000359557: 0.00156523	W_mellicola#0.00490236: 0.00156523)#0.00213619: 0.000177146	W_tropicalis#0.00101344: 0.00174238)#0.00847961: 4.18616e-05)#0.00145206: 1.32641e-05)#0.0367068; 5
(W_sebi#0.00202489: 0.0017975	(W_tropicalis#0.00101344: 0.00178424	((W_canadensis#0.000359557: 0.00153115	W_mellicola#0.00490236: 0.00153115)#0.00218374: 0.000211229	W_muriae#0.00335006: 0.00174238)#0.0097609: 4.18616e-05)#0.000919565: 1.32641e-05)#0.0351508; 5
(W_sebi#0.00202489: 0.0017975	((W_canadensis#0.000359557: 0.00153115	W_mellicola#0.00490236: 0.00153115)#0.00218374: 0.000252789	(W_tropicalis#0.00101344: 0.00174238	W_muriae#0.00335006: 0.00174238)#0.00881603: 4.15599e-05)#0.000919721: 1.35657e-05)#0.0322048; 5
(W_sebi#0.00202489: 0.0017975	(W_tropicalis#0.00101344: 0.00178394	((W_canadensis#0.000359557: 0.00147824	W_mellicola#0.00490236: 0.00147824)#0.00226189: 0.000250813	W_muriae#0.00335006: 0.00172906)#0.00718468: 5.48807e-05)#0.000919721: 1.35657e-05)#0.0322048; 5
(W_tropicalis#0.00101344: 0.0017975	(W_sebi#0.00202489: 0.00178394	((W_canadensis#0.000359557: 0.00147824	W_mellicola#0.00490236: 0.00147824)#0.00226189: 0.000275833	W_muriae#0.00335006: 0.00175408)#0.00861913: 2.9861e-05)#0.000919721: 1.35657e-05)#0.0343776; 5
(W_tropicalis#0.00101344: 0.0017975	(W_muriae#0.00335006: 0.00175904	((W_canadensis#0.000359557: 0.00147824	W_mellicola#0.00490236: 0.00147824)#0.00226189: 0.000275833	W_sebi#0.00202489: 0.00175408)#0.00699552: 4.96598e-06)#0.00151665: 3.84607e-05)#0.0322631; 5
(W_tropicalis#0.000927469: 0.00164502	(W_muriae#0.00306587: 0.00161166	((W_canadensis#0.000329056: 0.00135284	W_mellicola#0.00448648: 0.00135284)#0.00207001: 0.000252434	W_sebi#0.00185312: 0.00160528)#0.00910314: 6.38051e-06)#0.00138641: 3.33622e-05)#0.0321605; 5
(W_tropicalis#0.000927469: 0.00164502	(W_muriae#0.00306587: 0.00160536	((W_canadensis#0.000329056: 0.00135284	W_mellicola#0.00448648: 0.00135284)#0.0040943: 0.000252434	W_sebi#0.00185312: 0.00160528)#0.00910314: 8.36071e-08)#0.00139184: 3.96591e-05)#0.0321605; 5
(W_tropicalis#0.000927469: 0.00164502	((W_canadensis#0.000329056: 0.00135284	W_mellicola#0.00448648: 0.00135284)#0.0040943: 0.000257303	(W_muriae#0.00306587: 0.00160528	W_sebi#0.00185312: 0.00160528)#0.00910314: 4.86922e-06)#0.00138771: 3.48735e-05)#0.0321605; 5
((W_canadensis#0.000369312: 0.00135284	W_mellicola#0.00448648: 0.00135284)#0.0040943: 0.000292176	(W_tropicalis#0.000927469: 0.00161014	(W_muriae#0.00306587: 0.00160528	W_sebi#0.00185312: 0.00160528)#0.00910314: 4.86922e-06)#0.00393015: 3.48735e-05)#0.0321605; 5
(W_tropicalis#0.000927469: 0.00164502	((W_canadensis#0.000369312: 0.00135284	W_mellicola#0.00448648: 0.00135284)#0.00256222: 0.000257303	(W_muriae#0.00306587: 0.00160528	W_sebi#0.00185312: 0.00160528)#0.00910314: 4.86922e-06)#0.00393015: 3.48735e-05)#0.0296068; 5
(W_tropicalis#0.000927469: 0.00164502	((W_canadensis#0.000369312: 0.00135284	W_mellicola#0.00448648: 0.00135284)#0.00256222: 0.000257211	(W_muriae#0.00306587: 0.00160528	W_sebi#0.00185312: 0.00160528)#0.00910314: 4.77717e-06)#0.00478996: 3.49656e-05)#0.0309881; 5
(W_tropicalis#0.000927469: 0.00164502	((W_canadensis#0.000369312: 0.00135284	W_mellicola#0.00448648: 0.00135284)#0.00256222: 0.000267919	(W_muriae#0.00306587: 0.00160528	W_sebi#0.00185312: 0.00160528)#0.00910314: 1.54854e-05)#0.00270247: 2.42574e-05)#0.033071; 5
((W_muriae#0.00306587: 0.00160528	W_sebi#0.00185312: 0.00160528)#0.00620491: 3.97428e-05	((W_canadensis#0.000369312: 0.00135284	W_mellicola#0.00448648: 0.00135284)#0.00256222: 0.000267919	W_tropicalis#0.000927469: 0.00162076)#0.00583925: 2.42574e-05)#0.0308559; 5
(W_tropicalis#0.000927469: 0.00164502	((W_canadensis#0.000369312: 0.00135284	W_mellicola#0.00448648: 0.00135284)#0.00256222: 0.000267919	(W_muriae#0.00306587: 0.00158666	W_sebi#0.00185312: 0.00158666)#0.00442458: 3.41031e-05)#0.00583925: 2.42574e-05)#0.0332837; 5
((W_canadensis#0.000369312: 0.00135284	W_mellicola#0.00448648: 0.00135284)#0.00256222: 0.000292176	(W_tropicalis#0.000927469: 0.00162975	(W_muriae#0.00306587: 0.00158666	W_sebi#0.00185312: 0.00158666)#0.00442458: 4.3094e-05)#0.00580704: 1.52664e-05)#0.0345131; 5
((W_canadensis#0.00033542: 0.00122869	W_mellicola#0.00407476: 0.00122869)#0.00232709: 0.000265364	(W_muriae#0.00278452: 0.00144849	(W_tropicalis#0.000842356: 0.00144105	W_sebi#0.00168306: 0.00144105)#0.00401854: 7.43434e-06)#0.00712714: 4.55704e-05)#0.0340843; 5
((W_canadensis#0.000380769: 0.00139481	W_mellicola#0.00462566: 0.00139481)#0.00454399: 0.00030124	(W_muriae#0.00316099: 0.00167638	(W_tropicalis#0.000956241: 0.00163588	W_sebi#0.00191061: 0.00163588)#0.00456184: 4.04996e-05)#0.00793599: 1.96713e-05)#0.0371246; 5
((W_canadensis#0.000380769: 0.00159636	W_mellicola#0.00462566: 0.00159636)#0.00299033: 9.96886e-05	(W_sebi#0.00191061: 0.00167645	(W_tropicalis#0.000956241: 0.00139477	W_muriae#0.00316099: 0.00139477)#0.00535045: 0.000281687)#0.00527176: 1.95982e-05)#0.0344061; 5
(W_sebi#0.00191061: 0.00169605	((W_canadensis#0.000380769: 0.00159636	W_mellicola#0.00462566: 0.00159636)#0.00299033: 8.00904e-05	(W_tropicalis#0.000956241: 0.00136601	W_muriae#0.00316099: 0.00136601)#0.00399726: 0.000310444)#0.00313789: 1.95982e-05)#0.0364345; 5
(W_sebi#0.00191061: 0.00169605	((W_canadensis#0.000380769: 0.00166136	W_mellicola#0.00462566: 0.00166136)#0.000890994: 1.63638e-05	(W_tropicalis#0.000956241: 0.00136601	W_muriae#0.00316099: 0.00136601)#0.00399726: 0.000311711)#0.00313552: 1.83313e-05)#0.0340057; 5
((W_tropicalis#0.000995824: 0.00142255	W_muriae#0.00329183: 0.00142255)#0.00416272: 0.000343704	((W_canadensis#0.00039653: 0.00173013	W_mellicola#0.00676237: 0.00173013)#0.00038038: 7.78031e-06	W_sebi#0.00198969: 0.00173791)#0.0017423: 2.8351e-05)#0.0327274; 5
((W_canadensis#0.00039653: 0.00173013	W_mellicola#0.00676237: 0.00173013)#0.00038038: 3.61313e-05	((W_tropicalis#0.000995824: 0.00142255	W_muriae#0.00329183: 0.00142255)#0.00416272: 0.000315353	W_sebi#0.00198969: 0.00173791)#0.0017423: 2.8351e-05)#0.035363; 5
((W_canadensis#0.00039653: 0.00173013	W_mellicola#0.00676237: 0.00173013)#0.0016049: 3.61313e-05	((W_tropicalis#0.000995824: 0.00142255	W_muriae#0.00329183: 0.00142255)#0.00416272: 0.000315353	W_sebi#0.00198969: 0.00173791)#0.00281378: 2.8351e-05)#0.0377231; 5
((W_canadensis#0.00039653: 0.00173013	W_mellicola#0.00676237: 0.00173013)#0.0016049: 3.61313e-05	((W_tropicalis#0.000995824: 0.00142255	W_muriae#0.00329183: 0.00142255)#0.00273099: 0.000343661	W_sebi#0.00198969: 0.00176621)#0.00574977: 4.32511e-08)#0.0353509; 5
((W_canadensis#0.00039653: 0.00173013	W_mellicola#0.00676237: 0.00173013)#0.000364808: 3.61313e-05	((W_tropicalis#0.000995824: 0.00142255	W_muriae#0.00329183: 0.00142255)#0.00273099: 0.000343661	W_sebi#0.00198969: 0.00176621)#0.00302926: 4.32511e-08)#0.0331535; 5
((W_canadensis#0.00039653: 0.00173013	W_mellicola#0.00571561: 0.00173013)#0.000364808: 3.61313e-05	((W_sebi#0.00198969: 0.00143763	W_muriae#0.00329183: 0.00143763)#0.00499088: 0.000328581	W_tropicalis#0.000995824: 0.00176621)#0.00302926: 4.32511e-08)#0.0348029; 5
((W_canadensis#0.00039653: 0.00173013	W_mellicola#0.00571561: 0.00173013)#0.000364808: 3.61313e-05	((W_sebi#0.00198969: 0.00143763	W_muriae#0.00329183: 0.00143763)#0.00639893: 0.000328581	W_tropicalis#0.000995824: 0.00176621)#0.000664006: 4.32511e-08)#0.0366167; 5
((W_sebi#0.00198969: 0.00143763	W_muriae#0.00329183: 0.00143763)#0.00374419: 0.000328625	((W_canadensis#0.00039653: 0.00173013	W_mellicola#0.00571561: 0.00173013)#0.000364808: 3.6088e-05	W_tropicalis#0.00125344: 0.00176621)#0.000664006: 4.32511e-08)#0.0366167; 5
((W_sebi#0.00189346: 0.00159634	W_muriae#0.00313263: 0.00159634)#0.00370817: 8.44951e-05	((W_canadensis#0.00120251: 0.00164645	W_mellicola#0.00543918: 0.00164645)#0.000347164: 3.43426e-05	W_tropicalis#0.00104051: 0.00168079)#0.000631892: 4.11593e-08)#0.0330317; 5
((W_sebi#0.00189346: 0.00159634	W_muriae#0.00313263: 0.00159634)#0.00270001: 8.44951e-05	((W_canadensis#0.00120251: 0.00164645	W_mellicola#0.00543918: 0.00164645)#0.000347164: 3.43426e-05	W_tropicalis#0.00104051: 0.00168079)#0.00238869: 4.11593e-08)#0.030696; 5
((W_sebi#0.00189346: 0.00159634	W_muriae#0.00313263: 0.00159634)#0.00270001: 8.44951e-05	((W_tropicalis#0.00104051: 0.00164645	W_mellicola#0.00639356: 0.00164645)#0.000347164: 3.43426e-05	W_canadensis#0.000967976: 0.00168079)#0.00137177: 4.11593e-08)#0.0327141; 5
((W_sebi#0.0020984: 0.00176912	W_muriae#0.00347168: 0.00176912)#0.00627354: 9.36405e-05	((W_canadensis#0.00107274: 0.00182465	W_mellicola#0.00708557: 0.00182465)#0.000384739: 3.80597e-05	W_tropicalis#0.00125968: 0.00186271)#0.000921723: 4.56142e-08)#0.0331457; 5
((W_sebi#0.0020984: 0.00176912	W_muriae#0.00347168: 0.00176912)#0.00422868: 9.36405e-05	((W_tropicalis#0.00119688: 0.00182465	W_mellicola#0.00708557: 0.00182465)#0.000384739: 3.80597e-05	W_canadensis#0.00107274: 0.00186271)#0.000921723: 4.56142e-08)#0.0319084; 5
((W_tropicalis#0.00119688: 0.00182465	W_mellicola#0.00708557: 0.00182465)#0.000674466: 3.81053e-05	((W_sebi#0.0020984: 0.00176912	W_muriae#0.00347168: 0.00176912)#0.00422868: 9.35948e-05	W_canadensis#0.00107274: 0.00186271)#0.00104647: 4.56142e-08)#0.0338227; 5
((W_tropicalis#0.00106598: 0.0016251	W_mellicola#0.00631065: 0.0016251)#0.00131113: 3.39379e-05	((W_sebi#0.00186891: 0.00157564	W_muriae#0.003092: 0.00157564)#0.0037662: 8.33588e-05	W_canadensis#0.00117628: 0.001659)#0.00193869: 4.06256e-08)#0.028531; 5
((W_tropicalis#0.00106598: 0.0016251	W_mellicola#0.00631065: 0.0016251)#0.00105801: 3.39379e-05	((W_sebi#0.00186891: 0.00157564	W_muriae#0.003092: 0.00157564)#0.00613739: 8.33588e-05	W_canadensis#0.00117628: 0.001659)#0.000414134: 4.06256e-08)#0.0302818; 5
(W_canadensis#0.00117628: 0.00165904	((W_sebi#0.00186891: 0.00157564	W_muriae#0.003092: 0.00157564)#0.00613739: 8.33588e-05	(W_tropicalis#0.00106598: 0.0016251	W_mellicola#0.00518624: 0.0016251)#0.00126638: 3.38973e-05)#0.00104915: 4.06256e-08)#0.0302818; 5
(W_canadensis#0.00117628: 0.00165904	((W_sebi#0.00186891: 0.00157564	W_muriae#0.003092: 0.00157564)#0.0043316: 8.33588e-05	(W_tropicalis#0.000946232: 0.0016251	W_mellicola#0.00518624: 0.0016251)#0.00212257: 3.38973e-05)#0.00104915: 4.06256e-08)#0.0327793; 5
(W_canadensis#0.00117628: 0.00165904	((W_sebi#0.00186891: 0.00157564	W_muriae#0.003092: 0.00157564)#0.00185019: 8.02301e-05	(W_tropicalis#0.000946232: 0.0016251	W_mellicola#0.00518624: 0.0016251)#0.00212257: 3.07686e-05)#0.00141635: 3.16927e-06)#0.0314151; 5
(W_canadensis#0.00117628: 0.00165904	((W_sebi#0.00186891: 0.00144606	W_muriae#0.003092: 0.00144606)#0.004254: 0.000209809	(W_tropicalis#0.00108188: 0.0016251	W_mellicola#0.00518624: 0.0016251)#0.00212257: 3.07686e-05)#0.0012797: 3.16927e-06)#0.0314151; 5
(W_canadensis#0.00117628: 0.00165904	(W_mellicola#0.00518624: 0.00163915	(W_tropicalis#0.00108188: 0.0016251	(W_sebi#0.00186891: 0.00144606	W_muriae#0.003092: 0.00144606)#0.00267493: 0.000179041)#0.00212257: 1.40547e-05)#0.00308409: 1.98832e-05)#0.0303519; 5
(W_canadensis#0.00117628: 0.00165904	(W_mellicola#0.00518624: 0.0016533	(W_tropicalis#0.00108188: 0.00158823	(W_sebi#0.00186891: 0.00143868	W_muriae#0.003092: 0.00143868)#0.00268865: 0.000149547)#0.00217185: 6.50699e-05)#0.00253745: 5.73831e-06)#0.0267798; 5
(W_canadensis#0.00130669: 0.00184297	((W_sebi#0.00207611: 0.00159818	W_muriae#0.0034348: 0.00159818)#0.00298672: 0.00023841	(W_tropicalis#0.00120182: 0.00176431	W_mellicola#0.00576121: 0.00176431)#0.00241263: 7.22839e-05)#0.00281876: 6.37449e-06)#0.0297488; 5
(W_canadensis#0.00130669: 0.00184297	((W_sebi#0.00207611: 0.00159818	W_muriae#0.0034348: 0.00159818)#0.00564278: 0.00023841	(W_tropicalis#0.00120182: 0.00176431	W_mellicola#0.0051133: 0.00176431)#0.00241263: 7.22839e-05)#0.000953249: 6.37449e-06)#0.0297488; 5
(W_canadensis#0.00130669: 0.00184297	((W_sebi#0.00207611: 0.00159818	W_muriae#0.0034348: 0.00159818)#0.00374095: 0.00023841	(W_tropicalis#0.00120182: 0.00171315	W_mellicola#0.0051133: 0.00171315)#0.00248468: 0.000123446)#0.00283578: 6.37449e-06)#0.0319111; 5
(W_canadensis#0.00122511: 0.0017279	((W_sebi#0.00194649: 0.0014984	W_muriae#0.00322035: 0.0014984)#0.00544221: 0.000223525	(W_tropicalis#0.00074196: 0.00160619	W_mellicola#0.00479405: 0.00160619)#0.00232955: 0.000115738)#0.00130194: 5.9765e-06)#0.0310252; 5
((W_tropicalis#0.00074196: 0.00160619	W_mellicola#0.00479405: 0.00160619)#0.00232955: 0.000121715	((W_sebi#0.00194649: 0.0014984	W_muriae#0.00322035: 0.0014984)#0.00544221: 0.000223525	W_canadensis#0.00122511: 0.00172192)#0.00130194: 5.9765e-06)#0.0323848; 5
((W_tropicalis#0.000826649: 0.00182117	W_mellicola#0.00534126: 0.00182117)#0.00409843: 0.000103954	((W_sebi#0.00216866: 0.00166943	W_muriae#0.00358792: 0.00166943)#0.0060634: 0.000249039	W_canadensis#0.00136494: 0.00191847)#0.00414763: 6.65868e-06)#0.0398847; 5
(W_canadensis#0.00136494: 0.00192513	((W_sebi#0.00216866: 0.00166943	W_muriae#0.00358792: 0.00166943)#0.00409834: 0.000249039	(W_tropicalis#0.000826649: 0.00182117	W_mellicola#0.00432471: 0.00182117)#0.00409843: 9.72956e-05)#0.00278122: 6.65868e-06)#0.0387509; 5
(W_canadensis#0.00136494: 0.00192513	(W_tropicalis#0.0010113: 0.00190294	((W_sebi#0.00216866: 0.00166943	W_muriae#0.00358792: 0.00166943)#0.00247345: 0.000151743	W_mellicola#0.00432471: 0.00182117)#0.00234701: 8.17657e-05)#0.00280392: 2.21886e-05)#0.0378327; 5
(W_canadensis#0.00136494: 0.00192513	(W_tropicalis#0.0010113: 0.00190294	((W_sebi#0.00216866: 0.00166943	W_mellicola#0.00432471: 0.00166943)#0.00247345: 0.000101887	W_muriae#0.00358792: 0.00177132)#0.00485043: 0.000131622)#0.00280392: 2.21886e-05)#0.0378327; 5
(W_canadensis#0.00136494: 0.00192513	(W_tropicalis#0.0010113: 0.00190294	((W_sebi#0.00216866: 0.00166943	W_mellicola#0.00432471: 0.00166943)#0.00247345: 0.000101887	W_muriae#0.00358792: 0.00177132)#0.00669949: 0.000131622)#0.00472986: 2.21886e-05)#0.0396356; 5
(W_canadensis#0.00119298: 0.00168259	(W_tropicalis#0.000883894: 0.0016632	((W_sebi#0.00189544: 0.00145911	W_muriae#0.0031359: 0.00145911)#0.00362888: 7.93079e-05	W_mellicola#0.00377986: 0.00153842)#0.00589254: 0.000124783)#0.00210251: 1.93932e-05)#0.0335228; 5
(((W_sebi#0.00189544: 0.00145911	W_muriae#0.0031359: 0.00145911)#0.00116027: 0.000109086	W_mellicola#0.00377986: 0.00156819)#0.00578065: 0.000114398	(W_tropicalis#0.000883894: 0.0016632	W_canadensis#0.00119298: 0.0016632)#0.000923915: 1.93932e-05)#0.0362034; 5
(((W_sebi#0.00189544: 0.00145911	W_mellicola#0.00377986: 0.00145911)#0.00152746: 9.47798e-05	W_muriae#0.0031359: 0.00155389)#0.00330472: 0.000128704	(W_tropicalis#0.000883894: 0.0016632	W_canadensis#0.00119298: 0.0016632)#0.00153488: 1.93932e-05)#0.0386805; 5
(((W_sebi#0.00189544: 0.00145911	W_mellicola#0.00377986: 0.00145911)#0.00338971: 9.47798e-05	W_muriae#0.0031359: 0.00155389)#0.00632589: 0.000128704	(W_tropicalis#0.00122102: 0.0016632	W_canadensis#0.00119298: 0.0016632)#0.00105176: 1.93932e-05)#0.0400997; 5
(W_canadensis#0.00119298: 0.00168259	(W_tropicalis#0.00122102: 0.00164199	((W_sebi#0.00189544: 0.00145911	W_mellicola#0.00377986: 0.00145911)#0.00338971: 0.000169987	W_muriae#0.0031359: 0.0016291)#0.00850592: 1.28904e-05)#0.00254372: 4.06058e-05)#0.0387241; 5
(((W_sebi#0.00189544: 0.00145911	W_mellicola#0.00531285: 0.00145911)#0.00338971: 0.000111724	W_muriae#0.0031359: 0.00157083)#0.00882142: 0.00011176	(W_tropicalis#0.00122102: 0.00164199	W_canadensis#0.00119298: 0.00164199)#0.00538899: 4.06058e-05)#0.0362027; 5
(((W_sebi#0.00189544: 0.00156942	W_mellicola#0.00531285: 0.00156942)#0.00315145: 6.2493e-05	W_muriae#0.0031359: 0.00163192)#0.0068316: 5.06762e-05	(W_tropicalis#0.00122102: 0.00164199	W_canadensis#0.00138713: 0.00164199)#0.00455853: 4.06058e-05)#0.0362027; 5
(((W_sebi#0.00189544: 0.00156942	W_mellicola#0.00531285: 0.00156942)#0.00315145: 0.000104632	W_muriae#0.0039889: 0.00167405)#0.0054609: 8.5374e-06	(W_tropicalis#0.00122102: 0.00164199	W_canadensis#0.00138713: 0.00164199)#0.00625862: 4.06058e-05)#0.0331027; 5
(((W_sebi#0.00189544: 0.00156942	W_mellicola#0.00531285: 0.00156942)#0.00257905: 6.77603e-05	W_muriae#0.0039889: 0.00163718)#0.00558389: 4.54089e-05	(W_tropicalis#0.00122102: 0.00164199	W_canadensis#0.00138713: 0.00164199)#0.00817737: 4.06058e-05)#0.035696; 5
(((W_sebi#0.00189544: 0.00156942	W_mellicola#0.00531285: 0.00156942)#0.00257905: 7.93423e-05	W_muriae#0.0039889: 0.00164876)#0.00374776: 3.38269e-05	(W_tropicalis#0.00122102: 0.00164199	W_canadensis#0.00138713: 0.00164199)#0.00817737: 4.06058e-05)#0.033413; 5
(((W_sebi#0.00206175: 0.00170712	W_mellicola#0.004275: 0.00170712)#0.00280534: 3.45362e-05	W_muriae#0.00433889: 0.00174166)#0.00419776: 8.85625e-05	(W_tropicalis#0.00132815: 0.00178605	W_canadensis#0.00150884: 0.00178605)#0.00665976: 4.41686e-05)#0.0382241; 5
(W_tropicalis#0.00132815: 0.00183022	(((W_sebi#0.00206175: 0.00170712	W_mellicola#0.004275: 0.00170712)#0.00144152: 6.36673e-05	W_muriae#0.00433889: 0.00177079)#0.00201992: 1.52627e-05	W_canadensis#0.000799329: 0.00178605)#0.00752369: 4.41686e-05)#0.0407119; 5
(W_tropicalis#0.00139851: 0.00192717	(((W_sebi#0.00217097: 0.00179755	W_mellicola#0.00541919: 0.00179755)#0.00151788: 6.70398e-05	W_muriae#0.00456873: 0.00186459)#0.00212692: 1.60712e-05	W_canadensis#0.00084167: 0.00188066)#0.00511084: 4.65083e-05)#0.0395212; 5
(W_canadensis#0.00084167: 0.00192717	(((W_sebi#0.00217097: 0.00179755	W_mellicola#0.00541919: 0.00179755)#0.00151788: 6.70398e-05	W_muriae#0.00456873: 0.00186459)#0.000739965: 3.16554e-05	W_tropicalis#0.00156988: 0.00189625)#0.00253106: 3.09241e-05)#0.0374659; 5
(W_canadensis#0.00108453: 0.00161464	(((W_sebi#0.0018189: 0.00150604	W_mellicola#0.00454035: 0.00150604)#0.00127172: 5.61679e-05	W_muriae#0.00382781: 0.00156221)#0.00124528: 4.55164e-06	W_tropicalis#0.00131529: 0.00156676)#0.00389438: 4.78792e-05)#0.0289654; 5
(W_canadensis#0.00108453: 0.00161464	(((W_sebi#0.0018189: 0.00150604	W_mellicola#0.00454035: 0.00150604)#0.00124681: 4.56004e-05	W_muriae#0.00382781: 0.00155164)#0.00203295: 2.77825e-05	W_tropicalis#0.000776949: 0.00157942)#0.00594985: 3.52159e-05)#0.0271834; 5
(W_canadensis#0.00064508: 0.00177493	(((W_sebi#0.00199947: 0.00161492	W_mellicola#0.00499109: 0.00161492)#0.00103937: 7.46452e-05	W_tropicalis#0.00085408: 0.00168956)#0.00354352: 4.32814e-05	W_muriae#0.00420781: 0.00173284)#0.0044067: 4.20889e-05)#0.0298821; 5
(((W_sebi#0.00206359: 0.00166671	W_mellicola#0.00515116: 0.00166671)#0.00107271: 7.70392e-05	W_tropicalis#0.000881471: 0.00174375)#0.00533261: 8.81081e-05	(W_canadensis#0.000665768: 0.00178842	W_muriae#0.00434276: 0.00178842)#0.00327759: 4.34387e-05)#0.0308404; 5
(((W_tropicalis#0.000881471: 0.00166671	W_mellicola#0.00515116: 0.00166671)#0.00107271: 9.49962e-05	W_sebi#0.00206359: 0.0017617)#0.00610431: 7.0151e-05	(W_canadensis#0.000665768: 0.00178842	W_muriae#0.00434276: 0.00178842)#0.00459683: 4.34387e-05)#0.0327978; 5
(W_canadensis#0.000665768: 0.00183186	(((W_tropicalis#0.000881471: 0.00166671	W_mellicola#0.00515116: 0.00166671)#0.00107271: 9.49962e-05	W_sebi#0.00206359: 0.0017617)#0.00531238: 5.8948e-05	W_muriae#0.00434276: 0.00182065)#0.00382557: 1.12031e-05)#0.0352237; 5
(W_canadensis#0.000665768: 0.00183186	(((W_tropicalis#0.000881471: 0.00166671	W_mellicola#0.00515116: 0.00166671)#0.00119881: 9.27027e-05	W_sebi#0.00206359: 0.00175941)#0.00531931: 6.12415e-05	W_muriae#0.00434276: 0.00182065)#0.00193601: 1.12031e-05)#0.0376387; 5
(W_canadensis#0.000665768: 0.00183186	((W_muriae#0.00434276: 0.00175941	W_sebi#0.00206359: 0.00175941)#0.00261475: 4.41903e-05	(W_tropicalis#0.000881471: 0.00166671	W_mellicola#0.00515116: 0.00166671)#0.00119881: 0.000136893)#0.00195431: 2.82543e-05)#0.0381786; 5
((W_tropicalis#0.000881471: 0.00166671	W_mellicola#0.00515116: 0.00166671)#0.00119881: 0.000165147	((W_muriae#0.00434276: 0.00175941	W_sebi#0.00206359: 0.00175941)#0.00261475: 3.84837e-05	W_canadensis#0.000665768: 0.00179789)#0.00196052: 3.39609e-05)#0.0388236; 5
((W_tropicalis#0.000881471: 0.00166671	W_mellicola#0.00515116: 0.00166671)#0.00386101: 0.000165147	((W_canadensis#0.000665768: 0.00175941	W_sebi#0.00206359: 0.00175941)#0.000489786: 5.01741e-05	W_muriae#0.00434276: 0.00180959)#0.00194785: 2.22705e-05)#0.0412306; 5
(W_muriae#0.00434276: 0.00183186	((W_canadensis#0.000769258: 0.00175941	W_sebi#0.00206359: 0.00175941)#0.00180412: 3.60476e-05	(W_tropicalis#0.000881471: 0.00166671	W_mellicola#0.00515116: 0.00166671)#0.00177935: 0.00012875)#0.00309556: 3.6397e-05)#0.0398633; 5
((W_tropicalis#0.000881471: 0.00166671	W_mellicola#0.00515116: 0.00166671)#0.00177935: 0.000165147	((W_canadensis#0.000769258: 0.00175941	W_sebi#0.00206359: 0.00175941)#0.00406806: 6.41569e-05	W_muriae#0.00434276: 0.00182357)#0.00304784: 8.28768e-06)#0.0406168; 5
(W_muriae#0.00434276: 0.00183186	((W_canadensis#0.000769258: 0.00175941	W_sebi#0.00206359: 0.00175941)#0.00180204: 6.41569e-05	(W_tropicalis#0.000881471: 0.00165705	W_mellicola#0.00515116: 0.00165705)#0.00178972: 0.000166515)#0.00304784: 8.28768e-06)#0.0406168; 5
((W_canadensis#0.000951026: 0.00162638	W_sebi#0.00190756: 0.00162638)#0.00166579: 6.69671e-05	(W_muriae#0.00401441: 0.00168569	(W_tropicalis#0.000814823: 0.00153176	W_mellicola#0.00476168: 0.00153176)#0.0016544: 0.000153925)#0.00118102: 7.66105e-06)#0.0354452; 5
((W_canadensis#0.00102046: 0.00174513	W_sebi#0.00204684: 0.00174513)#0.000487826: 7.18566e-05	(W_muriae#0.00430752: 0.00180877	(W_tropicalis#0.000874317: 0.0016436	W_mellicola#0.00510935: 0.0016436)#0.00177519: 0.000165164)#0.00285393: 8.22042e-06)#0.0399765; 5
((W_canadensis#0.000881053: 0.00150672	W_sebi#0.00176721: 0.00150672)#0.000421182: 6.20399e-05	(W_muriae#0.00371904: 0.00156166	(W_tropicalis#0.000754872: 0.00141906	W_mellicola#0.00441134: 0.00141906)#0.00153268: 0.0001426)#0.00300036: 7.09738e-06)#0.0345151; 5
((W_canadensis#0.000881053: 0.00150672	W_sebi#0.00176721: 0.00150672)#0.00168834: 6.20399e-05	(W_muriae#0.00371904: 0.00156166	(W_tropicalis#0.000772282: 0.00141906	W_mellicola#0.00441134: 0.00141906)#0.00307161: 0.0001426)#0.00141448: 7.09738e-06)#0.0345151; 5
((W_canadensis#0.000932106: 0.00159403	W_sebi#0.00186961: 0.00159403)#0.00178617: 6.56348e-05	(W_muriae#0.00393454: 0.00161543	(W_tropicalis#0.000817033: 0.00150129	W_mellicola#0.00466695: 0.00150129)#0.00209857: 0.000114137)#0.00263362: 4.42348e-05)#0.0350549; 5
(W_muriae#0.00393454: 0.00165966	((W_canadensis#0.000932106: 0.00159403	W_sebi#0.00186961: 0.00159403)#0.00178617: 2.65105e-06	(W_tropicalis#0.000817033: 0.00150129	W_mellicola#0.00466695: 0.00150129)#0.00381731: 9.53877e-05)#0.00266454: 6.29838e-05)#0.033269; 5
(W_muriae#0.00393454: 0.00165966	((W_canadensis#0.000932106: 0.00159403	W_sebi#0.00186961: 0.00159403)#0.000589557: 8.64783e-07	(W_tropicalis#0.000817033: 0.00150129	W_mellicola#0.00466695: 0.00150129)#0.00381731: 9.36014e-05)#0.00354268: 6.47701e-05)#0.032045; 5
((W_tropicalis#0.000817033: 0.00150129	W_mellicola#0.00466695: 0.00150129)#0.00502002: 0.000158371	((W_canadensis#0.000932106: 0.00159403	W_sebi#0.00186961: 0.00159403)#0.0012947: 5.70376e-05	W_muriae#0.00393454: 0.00165106)#0.00342215: 8.59726e-06)#0.033337; 5
((W_tropicalis#0.000770332: 0.00141548	W_mellicola#0.0044002: 0.00141548)#0.00473308: 0.000149319	((W_canadensis#0.000878829: 0.00150292	W_sebi#0.00176275: 0.00150292)#0.0012207: 2.59007e-05	W_muriae#0.00370965: 0.00152882)#0.00328538: 3.59826e-05)#0.0338167; 5
((W_tropicalis#0.000873521: 0.00160509	W_mellicola#0.00498962: 0.00160509)#0.00225435: 0.000169321	((W_canadensis#0.000996551: 0.00170424	W_sebi#0.00199888: 0.00170424)#0.00138421: 2.94504e-05	W_muriae#0.00420658: 0.00173369)#0.0037253: 4.07224e-05)#0.0412318; 5
((W_tropicalis#0.000873521: 0.00160509	W_mellicola#0.00498962: 0.00160509)#0.00225435: 0.000169321	((W_canadensis#0.000996551: 0.00170424	W_sebi#0.00199888: 0.00170424)#0.00296129: 2.94504e-05	W_muriae#0.00420658: 0.00173369)#0.00159712: 4.07224e-05)#0.0441014; 5
(W_muriae#0.00420658: 0.00177441	((W_canadensis#0.000996551: 0.00170424	W_sebi#0.00199888: 0.00170424)#0.00296129: 1.71207e-05	(W_tropicalis#0.000873521: 0.00160509	W_mellicola#0.00498962: 0.00160509)#0.00149936: 0.000116269)#0.00309948: 5.30521e-05)#0.0428948; 5
(W_muriae#0.00420658: 0.00177441	((W_canadensis#0.000773949: 0.00170424	W_sebi#0.00199888: 0.00170424)#0.00142815: 4.64715e-05	(W_tropicalis#0.000873521: 0.00160509	W_mellicola#0.00498962: 0.00160509)#0.00149936: 0.00014562)#0.00304752: 2.37013e-05)#0.0401054; 5
((W_canadensis#0.000462792: 0.00144908	W_sebi#0.00199888: 0.00144908)#0.00167963: 0.000325329	(W_muriae#0.00420658: 0.00175071	(W_tropicalis#0.000873521: 0.00160509	W_mellicola#0.00498962: 0.00160509)#0.00149936: 0.00014562)#0.00550925: 2.37013e-05)#0.0382615; 5
((W_tropicalis#0.00115258: 0.00160509	W_mellicola#0.00498962: 0.00160509)#0.00149936: 0.000169321	(W_muriae#0.00420658: 0.00175071	(W_canadensis#0.000462792: 0.00153722	W_sebi#0.00199888: 0.00153722)#0.00297761: 0.000213485)#0.00303029: 2.37013e-05)#0.0382615; 5
((W_tropicalis#0.00115258: 0.00160509	W_mellicola#0.00498962: 0.00160509)#0.00149936: 0.000169321	(W_muriae#0.00420658: 0.00175071	(W_canadensis#0.000462792: 0.00153722	W_sebi#0.00199888: 0.00153722)#0.00614572: 0.000213485)#0.00426424: 2.37013e-05)#0.0382615; 5
(W_muriae#0.00420658: 0.00177441	((W_tropicalis#0.00115258: 0.00160509	W_mellicola#0.00498962: 0.00160509)#0.00149936: 0.00014562	(W_canadensis#0.000462792: 0.00153722	W_sebi#0.00199888: 0.00153722)#0.00319246: 0.000213485)#0.0029747: 2.37013e-05)#0.0372403; 5
((W_canadensis#0.000462792: 0.00153722	W_sebi#0.00199888: 0.00153722)#0.00319246: 0.000237186	((W_tropicalis#0.000874973: 0.00160509	W_mellicola#0.00498962: 0.00160509)#0.00149936: 0.000128162	W_muriae#0.00420658: 0.00173325)#0.00300466: 4.11595e-05)#0.0358853; 5
((W_canadensis#0.000438919: 0.00145793	W_sebi#0.00189577: 0.00145793)#0.00140264: 0.000224951	((W_tropicalis#0.000829838: 0.00152229	W_mellicola#0.00473224: 0.00152229)#0.00142202: 0.000121551	W_muriae#0.00398958: 0.00164384)#0.00540571: 3.90363e-05)#0.0365825; 5
((W_tropicalis#0.000829838: 0.00152229	W_mellicola#0.00473224: 0.00152229)#0.00142202: 0.000160587	((W_canadensis#0.000438919: 0.00145793	W_sebi#0.00189577: 0.00145793)#0.00140264: 0.000222346	W_muriae#0.00398958: 0.00168027)#0.00694745: 2.60567e-06)#0.0344515; 5
((W_tropicalis#0.000829838: 0.00152229	W_mellicola#0.00473224: 0.00152229)#0.00235943: 0.000160587	((W_canadensis#0.000438919: 0.00152786	W_sebi#0.00189577: 0.00152786)#0.00215793: 0.000152415	W_muriae#0.00398958: 0.00168027)#0.00480809: 2.60567e-06)#0.0344515; 5
((W_tropicalis#0.000949666: 0.00152229	W_mellicola#0.00473224: 0.00152229)#0.00341511: 0.000160587	((W_canadensis#0.000610484: 0.00152786	W_sebi#0.00189577: 0.00152786)#0.00215793: 0.000152415	W_muriae#0.00398958: 0.00168027)#0.00480809: 2.60567e-06)#0.0337704; 5
((W_tropicalis#0.000949666: 0.00153878	W_mellicola#0.00473224: 0.00153878)#0.0033785: 0.000144093	((W_canadensis#0.000610484: 0.00157903	W_muriae#0.00398958: 0.00157903)#0.00208799: 3.8423e-05	W_sebi#0.00189577: 0.00161746)#0.00404342: 6.54214e-05)#0.0357028; 5
((W_tropicalis#0.000909491: 0.00147369	W_mellicola#0.00453204: 0.00147369)#0.00323558: 0.000137998	((W_sebi#0.00181557: 0.00147395	W_muriae#0.00382081: 0.00147395)#0.00432125: 6.72998e-05	W_canadensis#0.000584658: 0.00154125)#0.00638006: 7.04352e-05)#0.0371646; 5
((W_tropicalis#0.000909491: 0.00147369	W_mellicola#0.00453204: 0.00147369)#0.00323558: 0.000137998	((W_sebi#0.00181557: 0.00147395	W_muriae#0.00382081: 0.00147395)#0.00432125: 6.72998e-05	W_canadensis#0.000584658: 0.00154125)#0.00411555: 7.04352e-05)#0.0371646; 5
((W_tropicalis#0.000974967: 0.00157978	W_mellicola#0.00485831: 0.00157978)#0.00346851: 0.000147932	((W_sebi#0.00194628: 0.00158006	W_muriae#0.00409588: 0.00158006)#0.00181031: 9.57545e-05	W_canadensis#0.000626749: 0.00167582)#0.00333529: 5.18963e-05)#0.0424597; 5
((W_tropicalis#0.000974967: 0.00157978	W_mellicola#0.00485831: 0.00157978)#0.00346851: 0.000147932	((W_sebi#0.00194628: 0.00158006	W_muriae#0.00409588: 0.00158006)#0.00181031: 8.4372e-05	W_canadensis#0.000626749: 0.00166444)#0.00402255: 6.32789e-05)#0.0407324; 5
((W_tropicalis#0.000974967: 0.0015702	W_mellicola#0.00485831: 0.0015702)#0.00514628: 0.000157518	((W_sebi#0.00194628: 0.00158006	W_muriae#0.00409588: 0.00158006)#0.000998436: 0.000112146	W_canadensis#0.000626749: 0.00169221)#0.00681784: 3.55047e-05)#0.0389; 5
((W_tropicalis#0.000974967: 0.00141017	W_mellicola#0.00485831: 0.00141017)#0.00350139: 0.000317545	((W_sebi#0.00194628: 0.00158006	W_canadensis#0.000626749: 0.00158006)#0.000804488: 0.000111664	W_muriae#0.00409588: 0.00169173)#0.00401708: 3.59867e-05)#0.0409032; 5
(W_muriae#0.00409588: 0.00172771	((W_sebi#0.00194628: 0.00158006	W_canadensis#0.000626749: 0.00158006)#0.00311279: 0.000111664	(W_tropicalis#0.000974967: 0.00141017	W_mellicola#0.00485831: 0.00141017)#0.00350139: 0.000281558)#0.00266608: 3.59867e-05)#0.0380788; 5
(W_muriae#0.00409588: 0.00172771	((W_sebi#0.00194628: 0.00158006	W_canadensis#0.000521051: 0.00158006)#0.00311279: 0.000111664	(W_tropicalis#0.000974967: 0.00141017	W_mellicola#0.00485831: 0.00141017)#0.00181895: 0.000281558)#0.00266608: 3.59867e-05)#0.0362706; 5
(W_muriae#0.00409588: 0.00172771	((W_sebi#0.00194628: 0.00158006	W_canadensis#0.000521051: 0.00158006)#0.00130611: 2.39887e-06	(W_tropicalis#0.000974967: 0.00141017	W_mellicola#0.00485831: 0.00141017)#0.00181895: 0.000172293)#0.00444404: 0.000145252)#0.0342776; 5
(W_muriae#0.00409588: 0.00172771	((W_sebi#0.00194628: 0.00158006	(W_tropicalis#0.000974967: 0.00131265	W_mellicola#0.00485831: 0.00131265)#0.00195408: 0.000267414)#0.00130611: 2.39887e-06	W_canadensis#0.000521051: 0.00158246)#0.00444404: 0.000145252)#0.0342776; 5
(W_muriae#0.00429251: 0.00181066	((W_sebi#0.00203971: 0.00165592	(W_tropicalis#0.00102177: 0.00137566	W_mellicola#0.00509155: 0.00137566)#0.00204789: 0.000280252)#0.00136882: 2.51403e-06	W_canadensis#0.000546065: 0.00165843)#0.00326612: 0.000152225)#0.0328136; 5
(W_muriae#0.00429251: 0.00181066	((W_canadensis#0.000546065: 0.00165592	(W_tropicalis#0.00102177: 0.00137566	W_mellicola#0.00509155: 0.00137566)#0.00406338: 0.000280252)#0.00101132: 2.51403e-06	W_sebi#0.00203971: 0.00165843)#0.00326612: 0.000152225)#0.0342701; 5
(W_muriae#0.00429251: 0.00181066	((W_mellicola#0.00509155: 0.00165592	(W_tropicalis#0.000764059: 0.00137566	W_canadensis#0.000546065: 0.00137566)#0.00212869: 0.000280252)#0.00101132: 2.51403e-06	W_sebi#0.00203971: 0.00165843)#0.00597632: 0.000152225)#0.032236; 5
(W_muriae#0.00429251: 0.00181066	((W_sebi#0.00131166: 0.00165592	(W_tropicalis#0.000764059: 0.00137566	W_canadensis#0.000546065: 0.00137566)#0.00212869: 0.000280252)#0.00138717: 2.51403e-06	W_mellicola#0.00509155: 0.00165843)#0.00597632: 0.000152225)#0.032236; 5
(W_muriae#0.00429251: 0.00181066	((W_mellicola#0.00509155: 0.00165592	(W_tropicalis#0.000764059: 0.00137566	W_canadensis#0.000546065: 0.00137566)#0.00212869: 0.000280252)#0.00258275: 2.51403e-06	W_sebi#0.00131166: 0.00165843)#0.00597632: 0.000152225)#0.032236; 5
(W_muriae#0.00429251: 0.00181066	((W_mellicola#0.00509155: 0.00165592	(W_tropicalis#0.000764059: 0.00164455	W_canadensis#0.000546065: 0.00164455)#0.00265575: 1.13675e-05)#0.00388217: 2.95228e-05	W_sebi#0.00131166: 0.00168544)#0.00307809: 0.000125216)#0.032236; 5
(W_muriae#0.00429251: 0.00181066	((W_tropicalis#0.000764059: 0.00165792	(W_mellicola#0.00509155: 0.00164455	W_canadensis#0.000546065: 0.00164455)#0.00265575: 1.33663e-05)#0.0019363: 8.7358e-05	W_sebi#0.00131166: 0.00174527)#0.00297256: 6.53822e-05)#0.0356836; 5
(W_muriae#0.00429251: 0.00181066	((W_tropicalis#0.000764059: 0.00165792	W_sebi#0.00131166: 0.00165792)#0.00403652: 8.7358e-05	(W_mellicola#0.00568308: 0.00164455	W_canadensis#0.000546065: 0.00164455)#0.00117483: 0.000100724)#0.00297256: 6.53822e-05)#0.033454; 5
(W_muriae#0.00429251: 0.00181066	((W_tropicalis#0.000764059: 0.00165792	W_sebi#0.00131166: 0.00165792)#0.00403652: 9.61855e-05	(W_mellicola#0.0042463: 0.00164455	W_canadensis#0.000546065: 0.00164455)#0.00117483: 0.000109552)#0.0029576: 5.65547e-05)#0.0346874; 5
(W_muriae#0.00429251: 0.00181066	((W_tropicalis#0.000764059: 0.00165792	(W_mellicola#0.0042463: 0.00164455	W_canadensis#0.000546065: 0.00164455)#0.000664684: 1.33663e-05)#0.00123856: 4.09342e-05	W_sebi#0.00131166: 0.00169885)#0.00305379: 0.000111806)#0.0326681; 5
(W_muriae#0.00429251: 0.00181066	((W_tropicalis#0.000764059: 0.00165792	(W_mellicola#0.0042463: 0.00164455	W_canadensis#0.000546065: 0.00164455)#0.00184475: 1.33663e-05)#0.00123856: 4.09342e-05	W_sebi#0.00123817: 0.00169885)#0.00305379: 0.000111806)#0.0346326; 5
(W_muriae#0.00521431: 0.00181066	((W_tropicalis#0.000764059: 0.00166941	W_sebi#0.00123817: 0.00166941)#0.00269085: 4.23823e-05	(W_mellicola#0.0042463: 0.00164455	W_canadensis#0.000546065: 0.00164455)#0.00184475: 6.72433e-05)#0.0030307: 9.88633e-05)#0.0379347; 5
(W_muriae#0.00476363: 0.00165416	((W_tropicalis#0.00069802: 0.00152512	W_sebi#0.00113115: 0.00152512)#0.000583413: 3.44158e-05	(W_mellicola#0.00387929: 0.00150241	W_canadensis#0.000498867: 0.00150241)#0.0016853: 5.7128e-05)#0.00489527: 9.46215e-05)#0.0333157; 5
(W_muriae#0.00530689: 0.0018428	(((W_mellicola#0.00432169: 0.00167375	W_canadensis#0.00055576: 0.00167375)#0.0018775: 1.55811e-05	W_sebi#0.00126015: 0.00168933)#0.000653688: 4.8062e-05	W_tropicalis#0.000777624: 0.00173739)#0.00545355: 0.000105413)#0.0401691; 5
(W_muriae#0.00473408: 0.0018428	(((W_mellicola#0.00432169: 0.00167375	W_canadensis#0.00055576: 0.00167375)#0.00245691: 1.26535e-05	W_sebi#0.0011931: 0.0016864)#0.000654823: 1.91266e-05	W_tropicalis#0.000777624: 0.00170553)#0.00710567: 0.000137276)#0.0378081; 5
(W_muriae#0.0043294: 0.00168528	(((W_mellicola#0.00395226: 0.00153067	W_canadensis#0.000508252: 0.00153067)#0.00224689: 9.27128e-06	W_tropicalis#0.000711151: 0.00153994)#0.000599741: 5.37316e-05	W_sebi#0.00109111: 0.00159367)#0.00635987: 9.16014e-05)#0.0328613; 5
(W_muriae#0.00476945: 0.00185657	(((W_mellicola#0.00435398: 0.00168625	W_canadensis#0.00057325: 0.00168625)#0.00247527: 8.22565e-06	W_tropicalis#0.000783434: 0.00169448)#0.00234041: 0.000104996	W_sebi#0.00120202: 0.00179947)#0.00471757: 5.70971e-05)#0.0379331; 5
(W_muriae#0.00476945: 0.00185657	(((W_tropicalis#0.000783434: 0.00168625	W_canadensis#0.00057325: 0.00168625)#0.000640026: 9.62295e-06	W_mellicola#0.00435398: 0.00169588)#0.00110303: 0.000103599	W_sebi#0.00120202: 0.00179947)#0.00223304: 5.70971e-05)#0.0365168; 5
(W_muriae#0.00457003: 0.00177894	((W_sebi#0.00115176: 0.00162497	W_mellicola#0.00512195: 0.00162497)#0.000655996: 8.80945e-05	(W_tropicalis#0.000750677: 0.00161575	W_canadensis#0.000549281: 0.00161575)#0.00233234: 9.73151e-05)#0.00215363: 6.58821e-05)#0.03499; 5
(W_muriae#0.00457003: 0.00177894	((W_sebi#0.00125257: 0.00162497	W_mellicola#0.00512195: 0.00162497)#0.00209636: 8.80945e-05	(W_tropicalis#0.000709857: 0.00161575	W_canadensis#0.000549281: 0.00161575)#0.00233234: 9.73151e-05)#0.00433534: 6.58821e-05)#0.0332285; 5
(W_muriae#0.00457003: 0.00177894	(((W_tropicalis#0.000709857: 0.00161575	W_canadensis#0.000848775: 0.00161575)#0.00419103: 5.63269e-05	W_mellicola#0.00512195: 0.00167207)#0.00203731: 6.12725e-05	W_sebi#0.00125257: 0.00173335)#0.00250763: 4.55979e-05)#0.032018; 5
(W_sebi#0.00125257: 0.00177894	(((W_tropicalis#0.000709857: 0.00161575	W_canadensis#0.000848775: 0.00161575)#0.00251003: 2.4242e-05	W_mellicola#0.00512195: 0.00163999)#0.00207716: 9.31983e-05	W_muriae#0.00457003: 0.00173319)#0.00250786: 4.5757e-05)#0.032018; 5
(W_sebi#0.00125257: 0.00177894	(((W_mellicola#0.00512195: 0.00161575	W_canadensis#0.000848775: 0.00161575)#0.00251003: 4.89347e-05	W_tropicalis#0.000709857: 0.00166468)#0.00204635: 8.00731e-05	W_muriae#0.00457003: 0.00174475)#0.00249124: 3.41895e-05)#0.032018; 5
(W_sebi#0.00134779: 0.00191418	(((W_mellicola#0.00612868: 0.00173857	W_canadensis#0.000913297: 0.00173857)#0.00270083: 5.26546e-05	W_tropicalis#0.000763819: 0.00179123)#0.00220191: 7.82767e-05	W_muriae#0.00491744: 0.0018695)#0.00269192: 4.4672e-05)#0.0366526; 5
(W_sebi#0.00134779: 0.00191418	(((W_mellicola#0.00612868: 0.00173857	W_tropicalis#0.000763819: 0.00173857)#0.00137225: 4.49354e-06	W_canadensis#0.000591537: 0.00174307)#0.00226275: 0.000126438	W_muriae#0.00414022: 0.0018695)#0.00269192: 4.4672e-05)#0.0355915; 5
(W_sebi#0.00118398: 0.00168153	(((W_mellicola#0.00538381: 0.00152727	W_tropicalis#0.000670986: 0.00152727)#0.00120547: 3.17952e-05	W_canadensis#0.000519642: 0.00155906)#0.00195224: 8.32228e-05	W_muriae#0.00488906: 0.00164229)#0.00236475: 3.92426e-05)#0.0328479; 5
(W_sebi#0.00118398: 0.00168153	(((W_canadensis#0.000519642: 0.00152727	W_tropicalis#0.000867999: 0.00152727)#0.00120547: 5.15347e-05	W_mellicola#0.00538381: 0.0015788)#0.00192783: 6.34834e-05	W_muriae#0.00488906: 0.00164229)#0.00236475: 3.92426e-05)#0.0328479; 5
(W_sebi#0.00118398: 0.00168153	(((W_canadensis#0.000519642: 0.00152727	W_tropicalis#0.000867999: 0.00152727)#0.00354959: 5.42137e-05	W_mellicola#0.00538381: 0.00158148)#0.00335703: 7.42875e-05	W_muriae#0.00488906: 0.00165577)#0.00431737: 2.57595e-05)#0.0348841; 5
(W_sebi#0.00118398: 0.00168153	(((W_canadensis#0.000519642: 0.00152727	W_tropicalis#0.000867999: 0.00152727)#0.00221565: 7.52573e-05	W_mellicola#0.00538381: 0.00160253)#0.00256309: 5.32439e-05	W_muriae#0.00488906: 0.00165577)#0.00152051: 2.57595e-05)#0.0319473; 5
(W_sebi#0.0015171: 0.00168153	(((W_canadensis#0.000519642: 0.00127455	W_tropicalis#0.000867999: 0.00127455)#0.00265497: 0.000350209	W_mellicola#0.00538381: 0.00162476)#0.00195033: 3.10079e-05	W_muriae#0.00488906: 0.00165577)#0.00458992: 2.57595e-05)#0.0337156; 5
(((W_canadensis#0.000519642: 0.00127455	W_tropicalis#0.000867999: 0.00127455)#0.00265497: 0.000377514	W_mellicola#0.00538381: 0.00165207)#0.0019181: 2.94625e-05	(W_sebi#0.0015171: 0.00165577	W_muriae#0.00488906: 0.00165577)#0.00458992: 2.57595e-05)#0.0319151; 5
(((W_canadensis#0.000519642: 0.00144105	W_tropicalis#0.000867999: 0.00144105)#0.00427926: 0.000211017	W_mellicola#0.00538381: 0.00165207)#0.0019181: 2.94625e-05	(W_sebi#0.0015171: 0.00165577	W_muriae#0.00488906: 0.00165577)#0.00591429: 2.57595e-05)#0.0296855; 5
(W_muriae#0.00488906: 0.00168153	(W_sebi#0.00119337: 0.00165524	((W_canadensis#0.000519642: 0.00155551	W_tropicalis#0.000867999: 0.00155551)#0.00137656: 9.65568e-05	W_mellicola#0.00538381: 0.00165207)#0.0019181: 3.17739e-06)#0.00396084: 2.62852e-05)#0.0324899; 5
(W_muriae#0.00488906: 0.00168153	(W_sebi#0.00119337: 0.00166218	((W_mellicola#0.00538381: 0.00155551	W_tropicalis#0.00147557: 0.00155551)#0.00137656: 9.65568e-05	W_canadensis#0.00029011: 0.00165207)#0.0019181: 1.01099e-05)#0.00254891: 1.93526e-05)#0.0306442; 5
(W_muriae#0.00488906: 0.00168153	(W_sebi#0.00119337: 0.00165397	((W_mellicola#0.00538381: 0.00155551	W_canadensis#0.00029011: 0.00155551)#0.00137656: 7.52485e-05	W_tropicalis#0.00147557: 0.00163076)#0.00194316: 2.32082e-05)#0.00256156: 2.75627e-05)#0.0306442; 5
(W_muriae#0.00473015: 0.00162687	(W_tropicalis#0.00142761: 0.00158363	((W_mellicola#0.00520882: 0.00150495	W_canadensis#0.00028068: 0.00150495)#0.00133182: 5.50693e-05	W_sebi#0.00115458: 0.00156002)#0.000438449: 2.36051e-05)#0.00250425: 4.32488e-05)#0.0316002; 5
(W_muriae#0.00494802: 0.00170181	((W_mellicola#0.00544873: 0.00157427	W_canadensis#0.000293608: 0.00157427)#0.00139317: 9.44028e-05	(W_tropicalis#0.00149337: 0.00163187	W_sebi#0.00120776: 0.00163187)#0.00191809: 3.67969e-05)#0.00260059: 3.31363e-05)#0.0356752; 5
(W_muriae#0.00494802: 0.00170181	(W_tropicalis#0.00149337: 0.00166867	((W_mellicola#0.00544873: 0.00157427	W_canadensis#0.000293608: 0.00157427)#0.00139317: 5.76058e-05	W_sebi#0.00120776: 0.00163187)#0.00191809: 3.67969e-05)#0.00465019: 3.31363e-05)#0.0344595; 5
(W_muriae#0.00494802: 0.00170181	(W_tropicalis#0.00149337: 0.00166867	((W_mellicola#0.00544873: 0.00157427	W_canadensis#0.000293608: 0.00157427)#0.00139317: 5.90346e-05	W_sebi#0.00120776: 0.0016333)#0.00191642: 3.53681e-05)#0.00353186: 3.31363e-05)#0.0322503; 5
(W_muriae#0.00494802: 0.00170181	(W_sebi#0.0011504: 0.00167866	((W_mellicola#0.00544873: 0.00157427	W_canadensis#0.000293608: 0.00157427)#0.0011566: 6.50251e-06	W_tropicalis#0.00149337: 0.00158077)#0.0019801: 9.78939e-05)#0.005566: 2.31426e-05)#0.0341289; 5
(W_muriae#0.00494802: 0.00170181	(W_sebi#0.0011504: 0.00169013	((W_mellicola#0.00544873: 0.00157427	W_canadensis#0.000293608: 0.00157427)#0.0011566: 6.05281e-05	W_tropicalis#0.00149337: 0.0016348)#0.00191466: 5.5338e-05)#0.00730136: 1.1673e-05)#0.032389; 5
(W_muriae#0.00494802: 0.00170181	(W_sebi#0.0011504: 0.00169013	((W_mellicola#0.00544873: 0.00157427	W_canadensis#0.000293608: 0.00157427)#0.00137487: 6.05281e-05	W_tropicalis#0.00050887: 0.0016348)#0.00191466: 5.5338e-05)#0.0060086: 1.1673e-05)#0.032389; 5
(W_muriae#0.00494802: 0.00170181	(W_tropicalis#0.00249336: 0.00169013	((W_mellicola#0.00544873: 0.00157427	W_canadensis#0.000293608: 0.00157427)#0.00137487: 6.05281e-05	W_sebi#0.0011504: 0.0016348)#0.00191466: 5.5338e-05)#0.00398952: 1.1673e-05)#0.0305039; 5
(W_muriae#0.00494802: 0.00170181	(W_sebi#0.00124638: 0.00169013	((W_mellicola#0.00544873: 0.00156059	W_canadensis#0.000293608: 0.00156059)#0.00138692: 6.29027e-05	W_tropicalis#0.00124016: 0.00162349)#0.00328993: 6.66405e-05)#0.00398952: 1.1673e-05)#0.0305039; 5
(W_muriae#0.00494802: 0.00170181	(W_sebi#0.00162028: 0.00169013	((W_mellicola#0.00544873: 0.00156059	W_canadensis#0.000293608: 0.00156059)#0.00117048: 6.29027e-05	W_tropicalis#0.00124016: 0.00162349)#0.00328993: 6.66405e-05)#0.00398952: 1.1673e-05)#0.0323764; 5
(W_muriae#0.0035849: 0.00170181	(W_sebi#0.00162028: 0.00169013	((W_mellicola#0.00544873: 0.00156059	W_canadensis#0.000293608: 0.00156059)#0.00117048: 6.29027e-05	W_tropicalis#0.00124016: 0.00162349)#0.0011014: 6.66405e-05)#0.00398952: 1.1673e-05)#0.0332302; 5
(W_muriae#0.00462541: 0.00170181	(W_sebi#0.00162028: 0.00165571	((W_mellicola#0.00544873: 0.00156059	W_canadensis#0.000293608: 0.00156059)#0.00117048: 6.29027e-05	W_tropicalis#0.00124016: 0.00162349)#0.00114394: 3.22137e-05)#0.00407247: 4.60998e-05)#0.0351444; 5
(W_muriae#0.00462541: 0.00170181	(W_tropicalis#0.00124016: 0.00165299	((W_mellicola#0.00350147: 0.00156059	W_canadensis#0.000293608: 0.00156059)#0.00124638: 7.87985e-05	W_sebi#0.00162028: 0.00163939)#0.00113285: 1.35976e-05)#0.00407917: 4.88201e-05)#0.0351444; 5
(W_muriae#0.00462541: 0.00170181	(W_tropicalis#0.00124016: 0.00167535	((W_mellicola#0.00445974: 0.00156059	W_canadensis#0.000293608: 0.00156059)#0.00124638: 5.9654e-05	W_sebi#0.00162028: 0.00162025)#0.00114623: 5.51089e-05)#0.00402472: 2.64532e-05)#0.0332226; 5
(W_muriae#0.00462541: 0.00170181	(W_sebi#0.00162028: 0.00169408	((W_mellicola#0.00445974: 0.00156059	W_canadensis#0.000293608: 0.00156059)#0.00124638: 7.02776e-05	W_tropicalis#0.00113302: 0.00163087)#0.00113877: 6.32067e-05)#0.00144964: 7.7319e-06)#0.0352393; 5
(W_muriae#0.00462541: 0.00170181	(W_tropicalis#0.00113302: 0.00168859	((W_mellicola#0.00445974: 0.00152054	W_canadensis#0.000293608: 0.00152054)#0.00127921: 0.000130587	W_sebi#0.00162028: 0.00165113)#0.00175438: 3.74662e-05)#0.00145434: 1.32151e-05)#0.0352393; 5
(W_tropicalis#0.00120864: 0.00181538	(W_muriae#0.00493409: 0.00180128	((W_mellicola#0.00475736: 0.00162201	W_canadensis#0.000313202: 0.00162201)#0.000847439: 0.000139302	W_sebi#0.00172841: 0.00176132)#0.00187146: 3.99665e-05)#0.00317487: 1.40971e-05)#0.0393001; 5
(W_muriae#0.00493409: 0.00181538	(W_tropicalis#0.00120864: 0.00180128	((W_mellicola#0.00475736: 0.00162201	W_canadensis#0.000313202: 0.00162201)#0.000847439: 6.84387e-05	W_sebi#0.00172841: 0.00169045)#0.00194991: 0.00011083)#0.00188224: 1.40971e-05)#0.0393001; 5
(W_muriae#0.00493409: 0.00181538	(W_tropicalis#0.00120864: 0.00180128	((W_mellicola#0.00475736: 0.00162201	W_canadensis#0.000313202: 0.00162201)#0.000847439: 6.84387e-05	W_sebi#0.00172841: 0.00169045)#0.00450732: 0.00011083)#0.00188224: 1.40971e-05)#0.0405564; 5
(W_muriae#0.00493409: 0.00181538	((W_mellicola#0.00475736: 0.00162201	W_canadensis#0.000313202: 0.00162201)#0.00296463: 0.000179269	(W_tropicalis#0.00120864: 0.0016375	W_sebi#0.00172841: 0.0016375)#0.00465307: 0.000163782)#0.00188224: 1.40971e-05)#0.0386755; 5
(W_muriae#0.00493409: 0.00181538	(W_sebi#0.00172841: 0.00180128	(W_tropicalis#0.00120864: 0.0016375	(W_mellicola#0.00475736: 0.00162201	W_canadensis#0.000313202: 0.00162201)#0.00296463: 1.54861e-05)#0.00465307: 0.000163782)#0.00188224: 1.40971e-05)#0.0375337; 5
(W_muriae#0.00437183: 0.00160851	(W_sebi#0.00153145: 0.00159602	(W_tropicalis#0.00107091: 0.0014509	(W_mellicola#0.00421524: 0.00143718	W_canadensis#0.000277512: 0.00143718)#0.0026268: 1.37214e-05)#0.00412284: 0.000145119)#0.00166775: 1.24906e-05)#0.0332566; 5
(W_sebi#0.00170867: 0.00179464	(W_muriae#0.00487774: 0.00178071	(W_tropicalis#0.00119483: 0.00170827	(W_mellicola#0.00470302: 0.00160349	W_canadensis#0.000309625: 0.00160349)#0.00293077: 0.000104778)#0.00281131: 7.2443e-05)#0.00186074: 1.39361e-05)#0.039796; 5
(W_sebi#0.00143391: 0.00166144	(W_muriae#0.00451569: 0.00164854	(W_tropicalis#0.00110615: 0.00153396	(W_mellicola#0.00435395: 0.00148447	W_canadensis#0.000286644: 0.00148447)#0.00271324: 4.9492e-05)#0.00268325: 0.000114575)#0.00311512: 1.29017e-05)#0.038964; 5
((W_tropicalis#0.00110615: 0.00150847	(W_mellicola#0.00435395: 0.00148447	W_canadensis#0.000286644: 0.00148447)#0.000811076: 2.39967e-05)#0.0027286: 0.000152972	(W_muriae#0.00451569: 0.00164854	W_sebi#0.00143391: 0.00164854)#0.00205506: 1.29017e-05)#0.0372479; 5
(W_sebi#0.00143391: 0.00166144	(W_muriae#0.00451569: 0.00164854	(W_tropicalis#0.00110615: 0.00150847	(W_mellicola#0.00435395: 0.00148447	W_canadensis#0.000286644: 0.00148447)#0.00317597: 2.39967e-05)#0.0027286: 0.00014007)#0.000745521: 1.29017e-05)#0.0353963; 5
(W_muriae#0.005141: 0.00189151	(W_sebi#0.00163247: 0.00187682	(W_tropicalis#0.00125932: 0.00171735	(W_mellicola#0.00495686: 0.00169003	W_canadensis#0.000326336: 0.00169003)#0.00207789: 2.73196e-05)#0.00310644: 0.000159466)#0.00150246: 1.46882e-05)#0.0370672; 5
(W_sebi#0.00163247: 0.00189151	(W_muriae#0.005141: 0.00187682	(W_tropicalis#0.00125932: 0.00178742	(W_mellicola#0.00495686: 0.00169003	W_canadensis#0.000326336: 0.00169003)#0.00207789: 9.73879e-05)#0.00298466: 8.93982e-05)#0.00150246: 1.46882e-05)#0.0381942; 5
(W_sebi#0.00144643: 0.00167594	(W_muriae#0.00455512: 0.00166293	(W_canadensis#0.000289146: 0.0015513	(W_mellicola#0.00439196: 0.00149743	W_tropicalis#0.00111581: 0.00149743)#0.00184109: 5.38698e-05)#0.00269979: 0.00011163)#0.00238168: 1.30143e-05)#0.0329162; 5
(W_sebi#0.00144643: 0.00167594	(W_muriae#0.00455512: 0.00166293	(W_canadensis#0.000289146: 0.0015513	(W_mellicola#0.00439196: 0.00149743	W_tropicalis#0.00111581: 0.00149743)#0.00184109: 5.38698e-05)#0.00269979: 0.00011163)#0.00238168: 1.30143e-05)#0.0347129; 5
(W_sebi#0.00144643: 0.00167594	(W_muriae#0.00455512: 0.00166293	(W_canadensis#0.000289146: 0.00154127	(W_mellicola#0.00439196: 0.00149743	W_tropicalis#0.00111581: 0.00149743)#0.00184109: 4.3841e-05)#0.00271736: 0.000121658)#0.00238168: 1.30143e-05)#0.0375602; 5
(W_sebi#0.00144643: 0.00167594	(W_muriae#0.00455512: 0.00166293	(W_canadensis#0.000289146: 0.00156675	(W_mellicola#0.00439196: 0.00149743	W_tropicalis#0.00111581: 0.00149743)#0.00138342: 6.93184e-05)#0.00267317: 9.61811e-05)#0.00238168: 1.30143e-05)#0.0368293; 5
(W_sebi#0.00144643: 0.00167594	(W_muriae#0.00455512: 0.00161432	(W_canadensis#0.000289146: 0.00156675	(W_mellicola#0.00439196: 0.00149743	W_tropicalis#0.0014275: 0.00149743)#0.00391882: 6.93184e-05)#0.00267317: 4.75696e-05)#0.0024534: 6.16258e-05)#0.0380457; 5
(W_muriae#0.00455512: 0.00167594	(W_sebi#0.00144643: 0.00161432	(W_canadensis#0.000289146: 0.00159156	(W_mellicola#0.00439196: 0.00149743	W_tropicalis#0.0014275: 0.00149743)#0.0023901: 9.41267e-05)#0.0026315: 2.27612e-05)#0.00411171: 6.16258e-05)#0.0363645; 5
(W_sebi#0.00144643: 0.00167594	(W_muriae#0.00455512: 0.00161432	(W_canadensis#0.000289146: 0.00158906	(W_mellicola#0.00439196: 0.00149743	W_tropicalis#0.00113855: 0.00149743)#0.00392362: 9.16242e-05)#0.000732576: 2.52637e-05)#0.00640813: 6.16258e-05)#0.0363645; 5
((W_canadensis#0.000268333: 0.00151724	(W_mellicola#0.00407582: 0.00138965	W_tropicalis#0.00105659: 0.00138965)#0.00364119: 0.000127597)#0.000660771: 3.80675e-05	(W_muriae#0.00422724: 0.00149812	W_sebi#0.00134232: 0.00149812)#0.00594687: 5.71899e-05)#0.0326379; 5
((W_canadensis#0.000268333: 0.00150404	(W_mellicola#0.00407582: 0.00138965	W_tropicalis#0.00105659: 0.00138965)#0.00364119: 0.000114397)#0.00118912: 5.12672e-05	(W_muriae#0.00422724: 0.00149812	W_sebi#0.00134232: 0.00149812)#0.00363738: 5.71899e-05)#0.0337092; 5
((W_tropicalis#0.00105659: 0.00150532	(W_mellicola#0.0049944: 0.00138965	W_canadensis#0.000268333: 0.00138965)#0.00364119: 0.000115674)#0.000413623: 4.99904e-05	(W_muriae#0.00422724: 0.00149812	W_sebi#0.00134232: 0.00149812)#0.00186639: 5.71899e-05)#0.0351617; 5
((W_mellicola#0.0049944: 0.00150532	(W_tropicalis#0.00105659: 0.00138965	W_canadensis#0.000268333: 0.00138965)#0.00364119: 0.000115674)#0.00148025: 4.99904e-05	(W_muriae#0.00422724: 0.00149812	W_sebi#0.00134232: 0.00149812)#0.00186639: 5.71899e-05)#0.0322117; 5
((W_mellicola#0.0049944: 0.00149608	(W_tropicalis#0.00105659: 0.00138965	W_canadensis#0.000268333: 0.00138965)#0.00186487: 0.000106431)#0.0014894: 5.92331e-05	(W_muriae#0.00422724: 0.00149812	W_sebi#0.00134232: 0.00149812)#0.00186639: 5.71899e-05)#0.0351583; 5
((W_mellicola#0.0049944: 0.00148032	(W_tropicalis#0.00105659: 0.00138965	W_canadensis#0.000268333: 0.00138965)#0.00186487: 9.06734e-05)#0.00150525: 7.49908e-05	(W_muriae#0.00422724: 0.00149812	W_sebi#0.00134232: 0.00149812)#0.00186639: 5.71899e-05)#0.0345084; 5
((W_tropicalis#0.00118508: 0.00166034	(W_mellicola#0.00560176: 0.00155864	W_canadensis#0.000300965: 0.00155864)#0.00143849: 0.0001017)#0.0016883: 8.41102e-05	(W_muriae#0.0047413: 0.0016803	W_sebi#0.00150555: 0.0016803)#0.00209335: 6.41447e-05)#0.0387049; 5
((W_canadensis#0.000300965: 0.00166034	(W_mellicola#0.00560176: 0.00155864	W_tropicalis#0.00118508: 0.00155864)#0.00143849: 0.0001017)#0.0016883: 8.41102e-05	(W_muriae#0.0047413: 0.0016803	W_sebi#0.00150555: 0.0016803)#0.00102727: 6.41447e-05)#0.036765; 5
((W_canadensis#0.000300965: 0.00166556	(W_mellicola#0.00560176: 0.00155864	W_tropicalis#0.00118508: 0.00155864)#0.00143849: 0.000106919)#0.00168301: 7.8891e-05	(W_muriae#0.0047413: 0.0016803	W_sebi#0.00150555: 0.0016803)#0.00102727: 6.41447e-05)#0.0392924; 5
((W_canadensis#0.000263941: 0.00144716	(W_mellicola#0.00491265: 0.0013669	W_tropicalis#0.00154242: 0.0013669)#0.00122591: 8.02636e-05)#0.00159021: 8.26887e-05	(W_muriae#0.00415804: 0.0014736	W_sebi#0.00132034: 0.0014736)#0.0009009: 5.62538e-05)#0.0324243; 5
((W_tropicalis#0.00174898: 0.00164096	(W_mellicola#0.00557054: 0.00154995	W_canadensis#0.000299288: 0.00154995)#0.000805969: 9.10124e-05)#0.00148836: 9.37624e-05	(W_muriae#0.00471488: 0.00167094	W_sebi#0.00149716: 0.00167094)#0.00102155: 6.37872e-05)#0.0377507; 5
((W_tropicalis#0.00151701: 0.00143194	(W_mellicola#0.00483172: 0.00137985	W_canadensis#0.000259593: 0.00137985)#0.000681103: 5.20916e-05)#0.00266293: 7.27087e-05	(W_muriae#0.00408954: 0.00144932	W_sebi#0.00129859: 0.00144932)#0.000632819: 5.53271e-05)#0.0341208; 5
((W_tropicalis#0.00151701: 0.00143194	(W_mellicola#0.00483172: 0.00137985	W_canadensis#0.000259593: 0.00137985)#0.000681103: 5.20916e-05)#0.00374866: 7.27087e-05	(W_muriae#0.00408954: 0.00144932	W_sebi#0.00129859: 0.00144932)#0.000632819: 5.53271e-05)#0.0308426; 5
((W_tropicalis#0.000411429: 0.00151595	(W_mellicola#0.00523517: 0.00149506	W_canadensis#0.000281269: 0.00149506)#0.000737976: 2.08834e-05)#0.00261255: 0.000114338	(W_muriae#0.00443102: 0.00157034	W_sebi#0.00140702: 0.00157034)#0.00068566: 5.99469e-05)#0.0366493; 5
((W_tropicalis#0.00147078: 0.00164652	(W_mellicola#0.00547111: 0.00156245	W_canadensis#0.000293945: 0.00156245)#0.000751086: 8.40727e-05)#0.00262708: 5.72428e-05	(W_muriae#0.00463072: 0.00164111	W_sebi#0.00147044: 0.00164111)#0.000716562: 6.26487e-05)#0.0401126; 5
((W_tropicalis#0.000940663: 0.00164652	(W_mellicola#0.00547111: 0.00156245	W_canadensis#0.000293945: 0.00156245)#0.00114274: 8.40727e-05)#0.00262708: 5.72428e-05	(W_muriae#0.00463072: 0.00164111	W_sebi#0.00147044: 0.00164111)#0.000957389: 6.26487e-05)#0.0401126; 5
((W_tropicalis#0.000940663: 0.00164652	(W_mellicola#0.00547111: 0.00156245	W_canadensis#0.000293945: 0.00156245)#0.00114274: 8.40727e-05)#0.000980082: 5.72428e-05	(W_muriae#0.00463072: 0.00164111	W_sebi#0.00147044: 0.00164111)#0.000957389: 6.26487e-05)#0.036951; 5
((W_tropicalis#0.000306469: 0.00177248	(W_mellicola#0.00588966: 0.00168198	W_canadensis#0.000316433: 0.00168198)#0.00123016: 9.05044e-05)#0.00453556: 6.1622e-05	(W_muriae#0.00498498: 0.00176666	W_sebi#0.00158293: 0.00176666)#0.00103063: 6.74414e-05)#0.0431458; 5
((W_tropicalis#0.000306469: 0.00177248	(W_mellicola#0.00588966: 0.00168198	W_canadensis#0.000316433: 0.00168198)#0.00123016: 9.05044e-05)#0.00149645: 6.1622e-05	(W_muriae#0.00498498: 0.00176666	W_sebi#0.0016485: 0.00176666)#0.00146943: 6.74414e-05)#0.0439615; 5
((W_tropicalis#0.000306469: 0.00180352	(W_mellicola#0.00588966: 0.00168198	W_canadensis#0.000316433: 0.00168198)#0.00114452: 0.00012154)#0.0014707: 3.05866e-05	(W_muriae#0.00498498: 0.00176666	W_sebi#0.00163753: 0.00176666)#0.00146943: 6.74414e-05)#0.0419095; 5
((W_tropicalis#0.000306469: 0.00179023	(W_mellicola#0.00588966: 0.00168198	W_canadensis#0.000316433: 0.00168198)#0.000381912: 0.000108257)#0.00148161: 4.38698e-05	(W_muriae#0.00498498: 0.00176666	W_sebi#0.00163753: 0.00176666)#0.00200011: 6.74414e-05)#0.0419095; 5
((W_tropicalis#0.000277389: 0.00162036	(W_mellicola#0.0053308: 0.00152238	W_canadensis#0.000286407: 0.00152238)#0.000345673: 9.79843e-05)#0.00240758: 3.97071e-05	(W_muriae#0.00451196: 0.00159903	W_sebi#0.00148215: 0.00159903)#0.00181032: 6.1042e-05)#0.0366553; 5
((W_tropicalis#0.000277389: 0.00163231	(W_mellicola#0.0053308: 0.00152238	W_canadensis#0.000286407: 0.00152238)#0.000345673: 0.000109935)#0.00238996: 2.77566e-05	(W_muriae#0.00451196: 0.00159903	W_sebi#0.00148215: 0.00159903)#0.00181032: 6.1042e-05)#0.0347637; 5
((W_tropicalis#0.000778411: 0.00161866	(W_mellicola#0.0053308: 0.00152238	W_canadensis#0.000286407: 0.00152238)#0.000345673: 9.62817e-05)#0.00369838: 4.14096e-05	(W_muriae#0.00451196: 0.00159903	W_sebi#0.00148215: 0.00159903)#0.00181032: 6.1042e-05)#0.0347637; 5
((W_tropicalis#0.000778411: 0.00155324	(W_mellicola#0.0053308: 0.00152238	W_canadensis#0.000286407: 0.00152238)#0.000242874: 3.08587e-05)#0.00298917: 0.000106833	(W_muriae#0.00451196: 0.00159903	W_sebi#0.00148215: 0.00159903)#0.00181032: 6.1042e-05)#0.0327986; 5
(W_muriae#0.00501621: 0.00184559	((W_tropicalis#0.000865404: 0.00175444	(W_mellicola#0.00592656: 0.00169251	W_canadensis#0.000318415: 0.00169251)#0.000270017: 6.19211e-05)#0.00327093: 7.07938e-05	W_sebi#0.00164779: 0.00182523)#0.00196026: 2.03645e-05)#0.0344338; 5
(W_muriae#0.00454091: 0.00167072	((W_tropicalis#0.000783404: 0.0015882	(W_mellicola#0.005365: 0.00153214	W_canadensis#0.000288244: 0.00153214)#0.000639065: 5.60539e-05)#0.002961: 6.55947e-05	W_sebi#0.00149165: 0.00165379)#0.0017729: 1.69261e-05)#0.0295605; 5
(W_muriae#0.00454091: 0.00167072	((W_tropicalis#0.000783404: 0.0015882	(W_mellicola#0.005365: 0.00153214	W_canadensis#0.000288244: 0.00153214)#0.000639065: 5.60539e-05)#0.002961: 6.55947e-05	W_sebi#0.00149165: 0.00165379)#0.000320905: 1.69261e-05)#0.0317491; 5
((W_tropicalis#0.000783404: 0.0015882	(W_mellicola#0.005365: 0.00153214	W_canadensis#0.000288244: 0.00153214)#0.000639065: 5.60539e-05)#0.00158831: 8.25208e-05	(W_muriae#0.00454091: 0.00165379	W_sebi#0.00149165: 0.00165379)#0.00187696: 1.69261e-05)#0.0317491; 5
((W_tropicalis#0.000783404: 0.00162547	(W_mellicola#0.005365: 0.00155594	W_canadensis#0.000288244: 0.00155594)#0.000629292: 6.9532e-05)#0.00408692: 4.52499e-05	(W_muriae#0.00454091: 0.00165379	W_sebi#0.00149165: 0.00165379)#0.000933793: 1.69261e-05)#0.030195; 5
(W_sebi#0.00161833: 0.0018126	(W_muriae#0.00492654: 0.00179806	(W_tropicalis#0.000849933: 0.00176351	(W_mellicola#0.00582061: 0.00168807	W_canadensis#0.000312723: 0.00168807)#0.000682734: 7.54369e-05)#0.00351206: 3.45561e-05)#0.00101094: 1.45366e-05)#0.0347175; 5
(W_sebi#0.00161833: 0.0018126	(W_muriae#0.00492654: 0.00179683	(W_tropicalis#0.000849933: 0.00176351	(W_mellicola#0.00582061: 0.00168807	W_canadensis#0.000312723: 0.00168807)#0.00121447: 7.54369e-05)#0.00351206: 3.3319e-05)#0.00101163: 1.57737e-05)#0.0347175; 5
(W_sebi#0.00246149: 0.0018126	(W_muriae#0.00492654: 0.00179683	(W_canadensis#0.000312723: 0.00179047	(W_mellicola#0.00582061: 0.00168807	W_tropicalis#0.00233632: 0.00168807)#0.00121447: 0.0001024)#0.00244158: 6.35599e-06)#0.00381697: 1.57737e-05)#0.036972; 5
(W_sebi#0.00246149: 0.0018126	(W_muriae#0.00492654: 0.00179838	(W_tropicalis#0.00131633: 0.00179047	(W_mellicola#0.00582061: 0.00168807	W_canadensis#0.000312723: 0.00168807)#0.00121447: 0.0001024)#0.00244158: 7.91153e-06)#0.00381367: 1.42181e-05)#0.036972; 5
(W_sebi#0.00246149: 0.0018126	(W_muriae#0.00492654: 0.00180703	(W_tropicalis#0.00131633: 0.00179047	(W_mellicola#0.00582061: 0.00168807	W_canadensis#0.000312723: 0.00168807)#0.00121447: 0.0001024)#0.00244158: 1.65644e-05)#0.00379541: 5.56521e-06)#0.0345176; 5
(W_sebi#0.00224311: 0.00165178	(W_muriae#0.00448944: 0.00164671	(W_tropicalis#0.00119954: 0.00158001	(W_mellicola#0.0053042: 0.0015383	W_canadensis#0.000284978: 0.0015383)#0.000742214: 4.17081e-05)#0.00229763: 6.67015e-05)#0.00262959: 5.07146e-06)#0.0337548; 5
(W_sebi#0.00224311: 0.00165178	(W_muriae#0.00448944: 0.00164998	(W_tropicalis#0.00119954: 0.00162594	(W_mellicola#0.0053042: 0.0015383	W_canadensis#0.000284978: 0.0015383)#0.000742214: 8.76413e-05)#0.00328598: 2.40412e-05)#0.00262438: 1.79857e-06)#0.0321278; 5
(W_sebi#0.00257257: 0.00189439	(W_muriae#0.00514884: 0.00189233	(W_tropicalis#0.00137573: 0.00187972	(W_mellicola#0.00608326: 0.00176424	W_canadensis#0.000326834: 0.00176424)#0.000851228: 0.000115477)#0.00231411: 1.26092e-05)#0.000817955: 2.06274e-06)#0.0352855; 5
(W_sebi#0.00257257: 0.00189439	(W_muriae#0.00514884: 0.00189299	(W_tropicalis#0.00137573: 0.00187931	(W_mellicola#0.00447369: 0.00176424	W_canadensis#0.000326834: 0.00176424)#0.000851228: 0.000115064)#0.00133405: 1.36783e-05)#0.00307188: 1.40628e-06)#0.0318188; 5
(W_sebi#0.00257257: 0.00189439	(W_muriae#0.00514884: 0.00187936	(W_tropicalis#0.00137573: 0.00187931	(W_mellicola#0.00447369: 0.00177277	W_canadensis#0.000326834: 0.00177277)#0.000847134: 0.000106538)#0.00166976: 5.64602e-08)#0.00418302: 1.50282e-05)#0.0347566; 5
(W_sebi#0.00224187: 0.00165088	(W_muriae#0.00448698: 0.00163778	(W_tropicalis#0.00119888: 0.00163773	(W_mellicola#0.00389862: 0.00154489	W_canadensis#0.000284821: 0.00154489)#0.000738239: 9.28434e-05)#0.000522222: 4.92025e-08)#0.00253646: 1.30964e-05)#0.0309936; 5
(W_sebi#0.00248986: 0.00183349	(W_muriae#0.00498332: 0.00181991	(W_mellicola#0.00432987: 0.00181889	(W_tropicalis#0.0013315: 0.00171578	W_canadensis#0.000889791: 0.00171578)#0.00209521: 0.000103113)#0.00165182: 1.01383e-06)#0.00281555: 1.35859e-05)#0.0319191; 5
(W_sebi#0.00248986: 0.00183349	(W_mellicola#0.00432987: 0.00183116	(W_muriae#0.00498332: 0.00181713	(W_tropicalis#0.0013315: 0.0017176	W_canadensis#0.000889791: 0.0017176)#0.000657598: 9.95321e-05)#0.00165342: 1.40257e-05)#0.00279825: 2.3352e-06)#0.0340406; 5
(W_sebi#0.00248986: 0.00183349	(W_mellicola#0.00432987: 0.00182626	(W_muriae#0.00498332: 0.00181713	(W_tropicalis#0.0013315: 0.0017176	W_canadensis#0.000889791: 0.0017176)#0.00236972: 9.95321e-05)#0.00426055: 9.1261e-06)#0.00280576: 7.23483e-06)#0.0324364; 5
(W_sebi#0.00248986: 0.00183349	(W_mellicola#0.00432987: 0.00182349	(W_canadensis#0.000889791: 0.00181713	(W_tropicalis#0.0013315: 0.0017176	W_muriae#0.00498332: 0.0017176)#0.00236972: 9.95321e-05)#0.00426055: 6.35675e-06)#0.00281002: 1.00042e-05)#0.0346233; 5
(W_sebi#0.00248986: 0.00183349	(W_mellicola#0.00432987: 0.00182593	(W_canadensis#0.000889791: 0.00181713	(W_tropicalis#0.0013315: 0.0017176	W_muriae#0.00498332: 0.0017176)#0.00421716: 9.95321e-05)#0.00256377: 8.79596e-06)#0.00280626: 7.56496e-06)#0.035596; 5
(W_mellicola#0.00460003: 0.00194789	(W_sebi#0.00264521: 0.00194266	(W_canadensis#0.00149824: 0.00193051	(W_tropicalis#0.00141458: 0.00182476	W_muriae#0.00529424: 0.00182476)#0.00292039: 0.000105742)#0.00272374: 1.21531e-05)#0.00127732: 5.22861e-06)#0.0366462; 5
(W_mellicola#0.00460003: 0.00194789	(W_sebi#0.00264521: 0.00194266	(W_tropicalis#0.00111109: 0.00192962	(W_canadensis#0.00149824: 0.00182476	W_muriae#0.00529424: 0.00182476)#0.00292039: 0.000104851)#0.00272499: 1.30445e-05)#0.000781669: 5.22861e-06)#0.0372908; 5
(W_mellicola#0.00460003: 0.00194789	(W_sebi#0.00264521: 0.00194382	(W_canadensis#0.00149824: 0.00194144	(W_tropicalis#0.00111109: 0.00182476	W_muriae#0.00529424: 0.00182476)#0.00292039: 0.000116677)#0.00270839: 2.37462e-06)#0.00191381: 4.07185e-06)#0.0361891; 5
(W_mellicola#0.00460003: 0.00194789	(W_sebi#0.00264521: 0.00193988	(W_canadensis#0.00124624: 0.00186873	(W_tropicalis#0.00111109: 0.00182476	W_muriae#0.00529424: 0.00182476)#0.00292039: 4.39655e-05)#0.00435756: 7.11491e-05)#0.0019177: 8.00935e-06)#0.0361891; 5
(W_mellicola#0.00460003: 0.00194789	(W_canadensis#0.00124624: 0.00193988	(W_sebi#0.00264521: 0.0019166	(W_tropicalis#0.00111109: 0.00182476	W_muriae#0.00529424: 0.00182476)#0.00153698: 9.18345e-05)#0.00158471: 2.32801e-05)#0.0019177: 8.00935e-06)#0.0340654; 5
(W_mellicola#0.00460003: 0.00194789	(W_canadensis#0.00124624: 0.00193988	(W_sebi#0.00264521: 0.0019166	(W_tropicalis#0.00111109: 0.00182476	W_muriae#0.00529424: 0.00182476)#0.00304604: 9.18345e-05)#0.00158471: 2.32801e-05)#0.0019177: 8.00935e-06)#0.0351429; 5
((W_sebi#0.00264521: 0.00188184	(W_tropicalis#0.00111109: 0.00182476	W_muriae#0.00529424: 0.00182476)#0.00209022: 5.70726e-05)#0.00161398: 6.60513e-05	(W_canadensis#0.00124624: 0.00193988	W_mellicola#0.00460003: 0.00193988)#0.0019177: 8.00935e-06)#0.034219; 5
((W_sebi#0.00264521: 0.00193224	(W_tropicalis#0.00148594: 0.00182476	W_muriae#0.00529424: 0.00182476)#0.00209022: 0.000107472)#0.00157188: 1.56523e-05	(W_canadensis#0.00124624: 0.00193988	W_mellicola#0.00460003: 0.00193988)#0.00332271: 8.00935e-06)#0.034219; 5
((W_sebi#0.00252946: 0.00179089	(W_tropicalis#0.00142092: 0.00174491	W_muriae#0.00506257: 0.00174491)#0.00278511: 4.59712e-05)#0.00155077: 7.17649e-05	(W_canadensis#0.000372596: 0.00185499	W_mellicola#0.00439873: 0.00185499)#0.00317731: 7.65887e-06)#0.0341256; 5
((W_sebi#0.00252946: 0.00177802	(W_tropicalis#0.00142092: 0.00174491	W_muriae#0.00506257: 0.00174491)#0.0051863: 3.31025e-05)#0.00364606: 8.46337e-05	(W_canadensis#0.000372596: 0.00185499	W_mellicola#0.00439873: 0.00185499)#0.00317731: 7.65887e-06)#0.0372145; 5
(W_canadensis#0.000327612: 0.00163777	((W_sebi#0.00222408: 0.00156114	(W_tropicalis#0.00115672: 0.00153425	W_muriae#0.00445137: 0.00153425)#0.00670428: 2.68888e-05)#0.00321042: 6.49346e-05	W_mellicola#0.00546273: 0.00162607)#0.00280224: 1.16984e-05)#0.0319822; 5
(W_canadensis#0.000327612: 0.00163777	((W_muriae#0.00445137: 0.00156114	(W_tropicalis#0.00115672: 0.00153425	W_sebi#0.00222408: 0.00153425)#0.00430023: 2.68888e-05)#0.00321042: 5.96161e-05	W_mellicola#0.00546273: 0.00162076)#0.00281144: 1.70169e-05)#0.0346106; 5
(W_mellicola#0.00546273: 0.00163777	((W_muriae#0.00445137: 0.00155673	(W_tropicalis#0.00115672: 0.00153425	W_sebi#0.00222408: 0.00153425)#0.00581781: 2.2482e-05)#0.00321951: 6.40229e-05	W_canadensis#0.000327612: 0.00162076)#0.00281144: 1.70169e-05)#0.0362535; 5
(W_mellicola#0.00392622: 0.00163777	((W_canadensis#0.000327612: 0.00153945	(W_tropicalis#0.00105414: 0.00153425	W_sebi#0.00222408: 0.00153425)#0.00581781: 5.1976e-06)#0.00201057: 8.13073e-05	W_muriae#0.00445137: 0.00162076)#0.00281144: 1.70169e-05)#0.034038; 5
(W_mellicola#0.00455484: 0.00189999	((W_tropicalis#0.00122292: 0.00178593	(W_canadensis#0.000380066: 0.0017799	W_sebi#0.00258017: 0.0017799)#0.00674929: 6.02978e-06)#0.00233248: 7.45652e-05	W_muriae#0.00516407: 0.00186049)#0.00329622: 3.95015e-05)#0.0419369; 5
(W_mellicola#0.00455484: 0.00189999	((W_canadensis#0.000380066: 0.00180955	(W_tropicalis#0.00122292: 0.0017799	W_sebi#0.00258017: 0.0017799)#0.00446305: 2.96513e-05)#0.00230204: 5.08344e-05	W_muriae#0.00516407: 0.00186038)#0.00329641: 3.96109e-05)#0.0443078; 5
((W_canadensis#0.000380066: 0.00178484	(W_tropicalis#0.00111318: 0.0017799	W_sebi#0.00258017: 0.0017799)#0.00763181: 4.94215e-06)#0.00233391: 0.000115154	(W_mellicola#0.00455484: 0.00186038	W_muriae#0.00516407: 0.00186038)#0.00472006: 3.96109e-05)#0.0418956; 5
((W_tropicalis#0.00104199: 0.00171236	(W_canadensis#0.000355759: 0.00165992	W_sebi#0.00241516: 0.00165992)#0.00717019: 5.24409e-05)#0.00213149: 6.61247e-05	(W_mellicola#0.00426354: 0.0017414	W_muriae#0.0048338: 0.0017414)#0.00441819: 3.70776e-05)#0.0392162; 5
(W_muriae#0.0048338: 0.00177848	(W_mellicola#0.00426354: 0.00174941	(W_tropicalis#0.00104199: 0.00171498	(W_canadensis#0.000355759: 0.00165992	W_sebi#0.00241516: 0.00165992)#0.00578861: 5.50615e-05)#0.00212823: 3.44375e-05)#0.00226174: 2.90666e-05)#0.0379082; 5
(W_muriae#0.0048338: 0.00177848	(W_mellicola#0.00426354: 0.00176049	(W_tropicalis#0.00104199: 0.00171498	(W_canadensis#0.000355759: 0.00165992	W_sebi#0.00241516: 0.00165992)#0.00578861: 5.50615e-05)#0.00212823: 4.55167e-05)#0.00224751: 1.79874e-05)#0.0355791; 5
(W_muriae#0.0048338: 0.00177848	(W_tropicalis#0.00104199: 0.00176156	(W_mellicola#0.00426354: 0.00171498	(W_canadensis#0.000355759: 0.00165992	W_sebi#0.00241516: 0.00165992)#0.00578861: 5.50615e-05)#0.00212823: 4.65815e-05)#0.00224615: 1.69227e-05)#0.0330723; 5
(W_muriae#0.0048338: 0.00177848	(W_tropicalis#0.00104199: 0.00176156	(W_mellicola#0.00426354: 0.00169539	(W_canadensis#0.000355759: 0.00156995	W_sebi#0.00241516: 0.00156995)#0.00612033: 0.000125443)#0.00215282: 6.61685e-05)#0.00224615: 1.69227e-05)#0.030311; 5
((W_mellicola#0.00426354: 0.00158022	(W_canadensis#0.000355759: 0.00156995	W_sebi#0.00241516: 0.00156995)#0.00612033: 1.02698e-05)#0.00365573: 0.000198265	(W_tropicalis#0.000942226: 0.00176156	W_muriae#0.0048338: 0.00176156)#0.00224615: 1.69227e-05)#0.0321276; 5
((W_mellicola#0.00426354: 0.0015719	(W_canadensis#0.000355759: 0.00156995	W_sebi#0.00241516: 0.00156995)#0.00412256: 1.95164e-06)#0.00367508: 0.000206583	(W_tropicalis#0.000942226: 0.00176156	W_muriae#0.0048338: 0.00176156)#0.00224615: 1.69227e-05)#0.0343095; 5
(W_muriae#0.0048338: 0.00177848	(W_tropicalis#0.000942226: 0.00171675	(W_mellicola#0.00426354: 0.0015719	(W_canadensis#0.000355759: 0.00156995	W_sebi#0.00241516: 0.00156995)#0.00238625: 1.95164e-06)#0.00367508: 0.000144849)#0.00230478: 6.17341e-05)#0.0323215; 5
(W_muriae#0.0052529: 0.00193268	(W_tropicalis#0.00102392: 0.00186559	(W_sebi#0.00262456: 0.00170818	(W_canadensis#0.00120067: 0.00170606	W_mellicola#0.00463319: 0.00170606)#0.00121105: 2.12085e-06)#0.00255445: 0.000157407)#0.0025046: 6.70864e-05)#0.0373898; 5
(W_muriae#0.0052529: 0.00193268	((W_canadensis#0.00120067: 0.00170606	W_mellicola#0.00463319: 0.00170606)#0.00286784: 0.000223519	(W_sebi#0.00262456: 0.00170818	W_tropicalis#0.002044: 0.00170818)#0.00255445: 0.000221398)#0.00242154: 3.09614e-06)#0.0373898; 5
(W_muriae#0.0052529: 0.00193268	((W_canadensis#0.00120067: 0.00170606	W_mellicola#0.00463319: 0.00170606)#0.00393799: 0.000221329	(W_sebi#0.00262456: 0.00191486	W_tropicalis#0.002044: 0.00191486)#0.0018594: 1.25277e-05)#0.00242429: 5.28612e-06)#0.0373898; 5
(W_muriae#0.0052529: 0.00193268	((W_canadensis#0.00120067: 0.00170606	W_mellicola#0.00463319: 0.00170606)#0.00302814: 0.000220027	(W_sebi#0.00262456: 0.00191486	W_tropicalis#0.002044: 0.00191486)#0.000279231: 1.12264e-05)#0.00115084: 6.58741e-06)#0.0361201; 5
(W_muriae#0.0052529: 0.00193268	(W_sebi#0.00262456: 0.00191984	((W_canadensis#0.00120067: 0.00170606	W_mellicola#0.00463319: 0.00170606)#0.00187114: 0.000208801	W_tropicalis#0.002044: 0.00191486)#0.00373358: 4.97672e-06)#0.00152774: 1.28371e-05)#0.0382541; 5
(W_sebi#0.00262456: 0.00193268	(W_muriae#0.0052529: 0.00192897	((W_canadensis#0.00120067: 0.00170606	W_mellicola#0.00463319: 0.00170606)#0.00187114: 0.000208801	W_tropicalis#0.002044: 0.00191486)#0.00231579: 1.41037e-05)#0.0024229: 3.71014e-06)#0.039859; 5
(W_sebi#0.00262456: 0.00193268	(W_muriae#0.0052529: 0.00192208	((W_canadensis#0.00120067: 0.00170606	W_mellicola#0.00463319: 0.00170606)#0.00187114: 0.000208801	W_tropicalis#0.002044: 0.00191486)#0.000509069: 7.21307e-06)#0.00243159: 1.06008e-05)#0.0381942; 5
(W_sebi#0.00262456: 0.00193268	(W_muriae#0.0052529: 0.00192208	((W_canadensis#0.00120067: 0.00170606	W_mellicola#0.00463319: 0.00170606)#0.00187114: 0.000208801	W_tropicalis#0.00106552: 0.00191486)#0.00254835: 7.21307e-06)#0.00243159: 1.06008e-05)#0.0393758; 5
(W_sebi#0.00262456: 0.00193268	(W_muriae#0.0052529: 0.00192208	((W_canadensis#0.000901035: 0.00176253	W_mellicola#0.00463319: 0.00176253)#0.00181119: 0.000152329	W_tropicalis#0.00106552: 0.00191486)#0.00466315: 7.21307e-06)#0.00179221: 1.06008e-05)#0.0393758; 5
(W_sebi#0.00262456: 0.00193268	(W_muriae#0.00470377: 0.00188003	((W_canadensis#0.000901035: 0.00176253	W_mellicola#0.00463319: 0.00176253)#0.00181119: 0.000112341	W_tropicalis#0.00106552: 0.00187487)#0.0047626: 5.15681e-06)#0.00183229: 5.26447e-05)#0.0407668; 5
(W_sebi#0.00262456: 0.00193268	(W_tropicalis#0.00106552: 0.00191645	((W_canadensis#0.000901035: 0.00176253	W_mellicola#0.00463319: 0.00176253)#0.00181119: 0.000112341	W_muriae#0.00470377: 0.00187487)#0.00703909: 4.15791e-05)#0.00317569: 1.62224e-05)#0.0381023; 5
(W_sebi#0.00281077: 0.0020698	(W_tropicalis#0.00114112: 0.00202062	((W_canadensis#0.000964965: 0.00188759	W_mellicola#0.00496192: 0.00188759)#0.0046956: 0.000120312	W_muriae#0.00503751: 0.0020079)#0.00753853: 1.27206e-05)#0.00345454: 4.9182e-05)#0.0389371; 5
(W_sebi#0.00269162: 0.00198206	(W_muriae#0.00482397: 0.00195105	((W_canadensis#0.000924059: 0.00180757	W_mellicola#0.00475158: 0.00180757)#0.00252856: 5.9667e-05	W_tropicalis#0.00109275: 0.00186724)#0.00642427: 8.38109e-05)#0.00328083: 3.10126e-05)#0.0385267; 5
(W_muriae#0.00482397: 0.00198206	(W_sebi#0.00269162: 0.0019643	((W_canadensis#0.000924059: 0.00180757	W_mellicola#0.00475158: 0.00180757)#0.00252856: 0.000132537	W_tropicalis#0.00141214: 0.00194011)#0.00780301: 2.41947e-05)#0.00109718: 1.77588e-05)#0.0385267; 5
(W_muriae#0.00482397: 0.00198206	(W_sebi#0.00269162: 0.0019643	((W_tropicalis#0.00141214: 0.00180757	W_mellicola#0.00475158: 0.00180757)#0.000746808: 7.66699e-06	W_canadensis#0.000924059: 0.00181524)#0.00650048: 0.000149065)#0.00109718: 1.77588e-05)#0.0363486; 5
(W_muriae#0.00430362: 0.00176826	(W_sebi#0.00240129: 0.00170942	((W_tropicalis#0.00125982: 0.00161259	W_mellicola#0.00423904: 0.00161259)#0.000666253: 6.83998e-06	W_canadensis#0.000824384: 0.00161943)#0.00579929: 8.9989e-05)#0.00270175: 5.88398e-05)#0.0313354; 5
(W_muriae#0.00430362: 0.00176826	(W_sebi#0.00161167: 0.0017253	((W_tropicalis#0.00125982: 0.00161259	W_mellicola#0.00423904: 0.00161259)#0.00136756: 5.66022e-05	W_canadensis#0.000824384: 0.0016692)#0.00397782: 5.61001e-05)#0.00360576: 4.29666e-05)#0.0333117; 5
(W_muriae#0.00430362: 0.00176826	(W_canadensis#0.000824384: 0.00170465	((W_tropicalis#0.00125982: 0.00161259	W_mellicola#0.00423904: 0.00161259)#0.00136756: 5.66022e-05	W_sebi#0.00161167: 0.0016692)#0.0025184: 3.54555e-05)#0.00364943: 6.36112e-05)#0.0360718; 5
(W_muriae#0.00430362: 0.00176826	(W_canadensis#0.000824384: 0.00174016	((W_tropicalis#0.00125982: 0.00161259	W_mellicola#0.00423904: 0.00161259)#0.000837916: 4.18086e-05	W_sebi#0.00161167: 0.0016544)#0.00254092: 8.57582e-05)#0.00357496: 2.81021e-05)#0.0344877; 5
(((W_tropicalis#0.00125982: 0.00161259	W_mellicola#0.00423904: 0.00161259)#0.00111805: 1.56054e-05	W_sebi#0.00161167: 0.0016282)#0.00477801: 0.000140063	(W_canadensis#0.000824384: 0.00174016	W_muriae#0.00430362: 0.00174016)#0.00357496: 2.81021e-05)#0.0368117; 5
(W_muriae#0.00430362: 0.00176826	(W_canadensis#0.000824384: 0.00174016	((W_tropicalis#0.00105926: 0.00161259	W_mellicola#0.00423904: 0.00161259)#0.000502858: 1.56054e-05	W_sebi#0.00161167: 0.0016282)#0.00728387: 0.000111961)#0.0045639: 2.81021e-05)#0.0378929; 5
(W_muriae#0.00430362: 0.00176826	(W_canadensis#0.000824384: 0.00172593	((W_tropicalis#0.00105926: 0.00161259	W_mellicola#0.00423904: 0.00161259)#0.000409055: 1.56054e-05	W_sebi#0.00161167: 0.0016282)#0.00728387: 9.77305e-05)#0.00261384: 4.23329e-05)#0.0378929; 5
(W_muriae#0.00403947: 0.00165973	(W_canadensis#0.000773784: 0.00161999	((W_tropicalis#0.000905115: 0.00151362	W_mellicola#0.00397886: 0.00151362)#0.000383948: 1.46476e-05	W_sebi#0.00153986: 0.00152826)#0.00407101: 9.17319e-05)#0.00245341: 3.97346e-05)#0.0376341; 5
(W_muriae#0.00403947: 0.00165973	(W_canadensis#0.000773784: 0.00164773	((W_sebi#0.00153986: 0.00151362	W_mellicola#0.00397886: 0.00151362)#0.00265477: 1.46476e-05	W_tropicalis#0.000905115: 0.00152826)#0.00407101: 0.000119464)#0.00338334: 1.20024e-05)#0.0399417; 5
(W_muriae#0.00403947: 0.00165973	(W_canadensis#0.000773784: 0.00164773	((W_sebi#0.00153986: 0.00151362	W_tropicalis#0.0017006: 0.00151362)#0.00265477: 1.0841e-05	W_mellicola#0.00397886: 0.00152446)#0.00408118: 0.000123271)#0.000648879: 1.20024e-05)#0.0399417; 5
(W_muriae#0.00403947: 0.00165973	(W_mellicola#0.00397886: 0.00163682	((W_sebi#0.00153986: 0.00151362	W_tropicalis#0.0017006: 0.00151362)#0.000413958: 1.0841e-05	W_canadensis#0.000773784: 0.00152446)#0.00408118: 0.000112367)#0.00186018: 2.29064e-05)#0.0385088; 5
(W_muriae#0.00403947: 0.00165973	((W_sebi#0.00153986: 0.00151362	W_tropicalis#0.0017006: 0.00151362)#0.00169874: 0.00012976	(W_mellicola#0.00397886: 0.00152446	W_canadensis#0.000773784: 0.00152446)#0.00646551: 0.000118919)#0.00338313: 1.63538e-05)#0.035603; 5
(W_muriae#0.00403947: 0.00165973	((W_sebi#0.00153986: 0.00151362	W_tropicalis#0.0017006: 0.00151362)#0.00169874: 0.00012976	(W_mellicola#0.00397886: 0.00152446	W_canadensis#0.00112773: 0.00152446)#0.00423415: 0.000118919)#0.00338313: 1.63538e-05)#0.0328788; 5
(W_muriae#0.00403947: 0.00165973	((W_sebi#0.00245916: 0.00151362	W_tropicalis#0.0017006: 0.00151362)#0.0040438: 0.000136414	(W_mellicola#0.00397886: 0.00152446	W_canadensis#0.00112773: 0.00152446)#0.00423415: 0.000125572)#0.00336949: 9.70054e-06)#0.0301937; 5
(W_muriae#0.00403947: 0.00165973	((W_sebi#0.00245916: 0.00151362	W_tropicalis#0.000737039: 0.00151362)#0.00206689: 0.000136414	(W_mellicola#0.00397886: 0.00152446	W_canadensis#0.00112773: 0.00152446)#0.00423415: 0.000125572)#0.00093565: 9.70054e-06)#0.0301937; 5
(W_muriae#0.00403947: 0.00165973	((W_sebi#0.00245916: 0.00151362	W_tropicalis#0.000737039: 0.00151362)#0.00206689: 0.000136414	(W_mellicola#0.00397886: 0.00152446	W_canadensis#0.00112773: 0.00152446)#0.00423415: 0.000125572)#0.00176247: 9.70054e-06)#0.0324576; 5
((W_mellicola#0.00438341: 0.00167946	W_canadensis#0.000787918: 0.00167946)#0.00194615: 0.000149027	((W_sebi#0.0027092: 0.0016966	W_tropicalis#0.00190585: 0.0016966)#0.00223801: 0.000121197	W_muriae#0.00445019: 0.0018178)#0.00376052: 1.06868e-05)#0.0357577; 5
((W_mellicola#0.00438341: 0.00167946	W_canadensis#0.000787918: 0.00167946)#0.00194615: 0.000149027	((W_sebi#0.0027092: 0.0016966	W_tropicalis#0.00190585: 0.0016966)#0.00223801: 0.000121197	W_muriae#0.00445019: 0.0018178)#0.00376052: 1.06868e-05)#0.0329732; 5
((W_mellicola#0.00418164: 0.00160215	W_canadensis#0.000751649: 0.00160215)#0.00268091: 0.000142167	((W_sebi#0.00258449: 0.0016185	W_tropicalis#0.000532545: 0.0016185)#0.00213499: 0.000116764	W_muriae#0.00424534: 0.00173527)#0.00358505: 9.05003e-06)#0.0314555; 5
((W_mellicola#0.00382795: 0.00146664	W_canadensis#0.000688074: 0.00146664)#0.00460985: 0.000130143	((W_sebi#0.00236589: 0.00148161	W_tropicalis#0.000487502: 0.00148161)#0.00195441: 0.000112414	W_muriae#0.00388627: 0.00159402)#0.00327045: 2.75768e-06)#0.0279083; 5
((W_mellicola#0.00382795: 0.00146664	W_canadensis#0.000688074: 0.00146664)#0.00460985: 0.000130143	((W_sebi#0.00236589: 0.00148161	W_tropicalis#0.000547731: 0.00148161)#0.00120004: 0.000112414	W_muriae#0.00388627: 0.00159402)#0.00101032: 2.75768e-06)#0.0310304; 5
((W_sebi#0.00236589: 0.00148161	W_tropicalis#0.00128209: 0.00148161)#0.00265348: 0.000115172	((W_mellicola#0.00382795: 0.00150112	W_canadensis#0.000688074: 0.00150112)#0.00281593: 9.28994e-05	W_muriae#0.00388627: 0.00159402)#0.00101032: 2.75768e-06)#0.0310304; 5
((W_sebi#0.00236589: 0.00148161	W_tropicalis#0.00128209: 0.00148161)#0.000503429: 0.000115172	((W_mellicola#0.00382795: 0.00150112	W_canadensis#0.000688074: 0.00150112)#0.00281593: 9.28994e-05	W_muriae#0.00388627: 0.00159402)#0.00101032: 2.75768e-06)#0.0310304; 5
((W_sebi#0.00236589: 0.00155515	W_tropicalis#0.00128209: 0.00155515)#0.00297239: 4.16322e-05	((W_mellicola#0.00382795: 0.00150112	W_canadensis#0.000688074: 0.00150112)#0.00281593: 9.28994e-05	W_muriae#0.00388627: 0.00159402)#0.00101032: 2.75768e-06)#0.0316232; 5
((W_sebi#0.00277101: 0.00182144	W_tropicalis#0.00150163: 0.00182144)#0.00265497: 4.8761e-05	((W_mellicola#0.00448342: 0.00175816	W_canadensis#0.000805894: 0.00175816)#0.000876019: 0.000108807	W_muriae#0.00455172: 0.00186697)#0.00102426: 3.22988e-06)#0.0404138; 5
((W_sebi#0.00277101: 0.00182144	W_tropicalis#0.00150163: 0.00182144)#0.00265497: 4.8761e-05	((W_mellicola#0.00448342: 0.00175816	W_canadensis#0.000805894: 0.00175816)#0.00148949: 9.58249e-05	W_muriae#0.00455172: 0.00185399)#0.00126726: 1.62116e-05)#0.0379709; 5
((W_sebi#0.00208614: 0.00182144	W_tropicalis#0.000805771: 0.00182144)#0.000652523: 4.8761e-05	((W_mellicola#0.00448342: 0.00175816	W_canadensis#0.000805894: 0.00175816)#0.00148949: 9.58249e-05	W_muriae#0.00455172: 0.00185399)#0.000964116: 1.62116e-05)#0.0395809; 5
((W_sebi#0.00188269: 0.00150055	W_tropicalis#0.000727192: 0.00150055)#0.00152416: 0.00018727	((W_mellicola#0.00404619: 0.00158671	W_canadensis#0.000727303: 0.00158671)#0.00134423: 8.648e-05	W_muriae#0.00410783: 0.00167319)#0.00157844: 1.46306e-05)#0.0353187; 5
((W_sebi#0.00214003: 0.00170565	W_tropicalis#0.000826589: 0.00170565)#0.00173249: 0.000212867	((W_muriae#0.00466931: 0.00180359	W_canadensis#0.00210439: 0.00180359)#0.00152797: 9.83006e-05	W_mellicola#0.00459925: 0.00190189)#0.00179419: 1.66304e-05)#0.0415372; 5
((W_sebi#0.00214003: 0.00170685	W_tropicalis#0.000826589: 0.00170685)#0.00173127: 0.000211665	((W_muriae#0.00466931: 0.00180359	W_canadensis#0.00210439: 0.00180359)#0.00152797: 9.83006e-05	W_mellicola#0.00459925: 0.00190189)#0.00179419: 1.66304e-05)#0.0393134; 5
((W_sebi#0.00214003: 0.00170685	W_tropicalis#0.000826589: 0.00170685)#0.00157348: 0.000211665	((W_muriae#0.00466931: 0.00180359	W_canadensis#0.00210439: 0.00180359)#0.0015229: 9.31754e-05	W_mellicola#0.00459925: 0.00189676)#0.00179904: 2.17556e-05)#0.0374487; 5
(W_mellicola#0.0048108: 0.00200676	((W_muriae#0.00488409: 0.00188655	W_canadensis#0.00220118: 0.00188655)#0.00421307: 9.74611e-05	(W_sebi#0.00223847: 0.00178536	W_tropicalis#0.000878004: 0.00178536)#0.00164586: 0.000198645)#0.00151339: 2.27563e-05)#0.0391712; 5
((W_sebi#0.00197108: 0.0015721	W_tropicalis#0.000773126: 0.0015721)#0.00144926: 0.000194955	((W_muriae#0.00430068: 0.00172838	W_canadensis#0.00193825: 0.00172838)#0.00278182: 3.5757e-06	W_mellicola#0.00423614: 0.00173196)#0.0013442: 3.50942e-05)#0.0333105; 5
(W_mellicola#0.00469315: 0.00195769	((W_muriae#0.00476464: 0.00191485	W_canadensis#0.000724762: 0.00191485)#0.00308193: 2.30381e-05	(W_sebi#0.00218372: 0.00172951	W_tropicalis#0.000856532: 0.00172951)#0.000791713: 0.000208378)#0.0023728: 1.98035e-05)#0.0343335; 5
((W_muriae#0.00476464: 0.00191485	W_canadensis#0.000724762: 0.00191485)#0.00508976: 4.28417e-05	(W_mellicola#0.00469315: 0.00193788	(W_sebi#0.00218372: 0.00172951	W_tropicalis#0.000856532: 0.00172951)#0.00215997: 0.000208378)#0.0023728: 1.98035e-05)#0.035946; 5
((W_muriae#0.00429495: 0.00172608	W_canadensis#0.000653315: 0.00172608)#0.00458801: 3.86183e-05	(W_sebi#0.00196845: 0.00174685	(W_mellicola#0.0042305: 0.00155901	W_tropicalis#0.000772095: 0.00155901)#0.00194704: 0.000187836)#0.00213889: 1.78513e-05)#0.0345316; 5
((W_muriae#0.00429495: 0.00172608	W_canadensis#0.000653315: 0.00172608)#0.00358489: 3.86183e-05	(W_sebi#0.00196845: 0.00172314	(W_mellicola#0.0042305: 0.00155901	W_tropicalis#0.000772095: 0.00155901)#0.000921467: 0.000164127)#0.00216832: 4.15598e-05)#0.0345316; 5
(((W_sebi#0.00196845: 0.00172314	(W_mellicola#0.0042305: 0.00155901	W_tropicalis#0.000735884: 0.00155901)#0.000833535: 0.000164127)#0.00216832: 3.19705e-05	W_canadensis#0.000653315: 0.00175511)#0.00139917: 9.5893e-06	W_muriae#0.00429495: 0.0017647)#0.0366377; 5
(((W_sebi#0.00196845: 0.00172314	(W_mellicola#0.0042305: 0.00155901	W_tropicalis#0.00234068: 0.00155901)#0.00111343: 0.000164127)#0.00216832: 3.18339e-05	W_canadensis#0.000653315: 0.00175497)#0.00139928: 9.72588e-06	W_muriae#0.00429495: 0.0017647)#0.035124; 5
(((W_tropicalis#0.00234068: 0.00175417	(W_mellicola#0.0042305: 0.00172403	W_sebi#0.00196845: 0.00172403)#0.00100686: 3.01389e-05)#0.00212996: 8.02295e-07	W_canadensis#0.000653315: 0.00175497)#0.00124398: 9.72588e-06	W_muriae#0.00429495: 0.0017647)#0.0331621; 5
(((W_tropicalis#0.00234068: 0.00175417	W_canadensis#0.000653315: 0.00175417)#0.00306181: 3.69306e-06	(W_mellicola#0.0042305: 0.00172403	W_sebi#0.00196845: 0.00172403)#0.00102591: 3.3832e-05)#0.00356668: 6.83511e-06	W_muriae#0.00429495: 0.0017647)#0.0353726; 5
(((W_tropicalis#0.00218783: 0.00163962	W_canadensis#0.000610651: 0.00163962)#0.00477464: 3.31404e-06	(W_mellicola#0.00395423: 0.00161145	W_sebi#0.00183991: 0.00161145)#0.000958911: 3.14848e-05)#0.00333405: 6.52661e-06	W_muriae#0.00401447: 0.00164946)#0.0313032; 5
(((W_tropicalis#0.00218783: 0.00162666	(W_mellicola#0.00395423: 0.00161145	W_sebi#0.00183991: 0.00161145)#0.000853204: 1.52145e-05)#0.00621542: 1.62703e-05	W_canadensis#0.000610651: 0.00164293)#0.00472291: 6.52661e-06	W_muriae#0.00401447: 0.00164946)#0.0342267; 5
(((W_canadensis#0.000696958: 0.00162666	(W_mellicola#0.00395423: 0.00161145	W_sebi#0.00183991: 0.00161145)#0.000853204: 1.52145e-05)#0.0034304: 1.08031e-05	W_tropicalis#0.00218783: 0.00163746)#0.00473868: 1.19938e-05	W_muriae#0.00401447: 0.00164946)#0.0342267; 5
(((W_canadensis#0.000696958: 0.00162666	(W_mellicola#0.00395423: 0.00161145	W_sebi#0.00183991: 0.00161145)#0.000853204: 1.52145e-05)#0.00397994: 1.08031e-05	W_tropicalis#0.00218783: 0.00163746)#0.0027041: 1.19938e-05	W_muriae#0.00401447: 0.00164946)#0.0351512; 5
(((W_sebi#0.00183991: 0.00162666	(W_mellicola#0.00395423: 0.00161145	W_canadensis#0.000696958: 0.00161145)#0.00086167: 1.52145e-05)#0.00150322: 2.1624e-05	W_tropicalis#0.00218783: 0.00164829)#0.00268635: 1.17293e-06	W_muriae#0.00401447: 0.00164946)#0.0359392; 5
(((W_canadensis#0.000696958: 0.00162419	(W_mellicola#0.00395423: 0.00157713	W_sebi#0.00183991: 0.00157713)#0.000880419: 4.70645e-05)#0.00364667: 1.9357e-05	W_tropicalis#0.000474038: 0.00164355)#0.00420697: 5.90668e-06	W_muriae#0.00401447: 0.00164946)#0.0381748; 5
(((W_canadensis#0.000696958: 0.00162419	(W_mellicola#0.00395423: 0.00157713	W_sebi#0.00183991: 0.00157713)#0.00099547: 4.70645e-05)#0.00264752: 1.19156e-05	W_muriae#0.00401447: 0.00163611)#0.00422611: 1.33481e-05	W_tropicalis#0.000474038: 0.00164946)#0.0381748; 5
(((W_canadensis#0.00147568: 0.00177144	W_muriae#0.00437843: 0.00177144)#0.00154884: 1.60991e-05	(W_mellicola#0.00431272: 0.00172011	W_sebi#0.00200671: 0.00172011)#0.00108572: 6.74305e-05)#0.00668297: 1.1455e-05	W_tropicalis#0.000517014: 0.001799)#0.0395308; 5
(((W_canadensis#0.00136264: 0.00163575	W_muriae#0.00404304: 0.00163575)#0.0014302: 1.72303e-06	(W_mellicola#0.00398237: 0.00158835	W_sebi#0.001853: 0.00158835)#0.00231318: 4.91225e-05)#0.0062206: 2.37205e-05	W_tropicalis#0.000477412: 0.0016612)#0.0377879; 5
(((W_canadensis#0.000634153: 0.00163575	W_muriae#0.00404304: 0.00163575)#0.0014302: 2.41515e-05	(W_mellicola#0.00398237: 0.00158835	W_sebi#0.001853: 0.00158835)#0.00556199: 7.15509e-05)#0.00613654: 1.29206e-06	W_tropicalis#0.000477412: 0.0016612)#0.0353989; 5
(((W_canadensis#0.000705424: 0.00181959	W_muriae#0.00449743: 0.00181959)#0.00227019: 4.20456e-06	W_tropicalis#0.000908326: 0.0018238)#0.00691104: 2.40985e-05	(W_mellicola#0.00442995: 0.00176687	W_sebi#0.00206126: 0.00176687)#0.00866367: 8.10297e-05)#0.0393773; 5
(((W_canadensis#0.000705424: 0.00181959	W_muriae#0.00449743: 0.00181959)#0.00227019: 2.7265e-05	W_tropicalis#0.000908326: 0.00184686)#0.00453325: 1.03812e-06	(W_mellicola#0.00442995: 0.00176687	W_sebi#0.00206126: 0.00176687)#0.0065373: 8.10297e-05)#0.0420445; 5
(((W_canadensis#0.000858081: 0.00168939	W_muriae#0.00417561: 0.00168939)#0.00210774: 2.05313e-05	(W_mellicola#0.00411295: 0.00164043	W_sebi#0.00191376: 0.00164043)#0.00466999: 6.94849e-05)#0.00273044: 5.74645e-06	W_tropicalis#0.000843328: 0.00171567)#0.0370918; 5
(((W_canadensis#0.000858081: 0.00168939	W_muriae#0.00417561: 0.00168939)#0.00210774: 2.05313e-05	(W_mellicola#0.00411295: 0.00164043	W_sebi#0.00191376: 0.00164043)#0.00466999: 6.94849e-05)#0.00071062: 5.74645e-06	W_tropicalis#0.000843328: 0.00171567)#0.0347615; 5
(((W_canadensis#0.000600829: 0.00187532	(W_mellicola#0.00456562: 0.00182098	W_sebi#0.00212438: 0.00182098)#0.00235544: 5.43414e-05)#0.00233972: 2.2791e-05	W_muriae#0.00463517: 0.00189811)#0.0019063: 6.3789e-06	W_tropicalis#0.00103911: 0.00190449)#0.0369486; 5
(((W_sebi#0.00212438: 0.00188442	(W_mellicola#0.00456562: 0.00182098	W_canadensis#0.000521143: 0.00182098)#0.00235544: 6.34396e-05)#0.00232842: 2.00076e-05	W_muriae#0.00463517: 0.00190443)#0.00189998: 6.40669e-08	W_tropicalis#0.000744824: 0.00190449)#0.0352431; 5
(((W_sebi#0.00180478: 0.00160092	(W_mellicola#0.00387875: 0.00154702	W_canadensis#0.00044274: 0.00154702)#0.00200108: 5.38955e-05)#0.00197812: 1.69976e-05	W_tropicalis#0.00063277: 0.00161792)#0.0003833: 5.44285e-08	W_muriae#0.00393784: 0.00161797)#0.028876; 5
(((W_sebi#0.00198082: 0.00170379	(W_mellicola#0.00425707: 0.00169792	W_canadensis#0.000485924: 0.00169792)#0.00460056: 5.8766e-06)#0.00223895: 7.19312e-05	W_muriae#0.00432193: 0.00177572)#0.000895568: 5.97373e-08	W_tropicalis#0.000694489: 0.00177578)#0.0341372; 5
(((W_sebi#0.00198082: 0.00174817	(W_mellicola#0.00425707: 0.00169792	W_canadensis#0.000485924: 0.00169792)#0.00504872: 5.02551e-05)#0.00218211: 2.75527e-05	W_tropicalis#0.000694489: 0.00177572)#0.00334413: 5.97373e-08	W_muriae#0.00432193: 0.00177578)#0.0360799; 5
(((W_sebi#0.00198082: 0.00174817	W_tropicalis#0.000694489: 0.00174817)#0.00470508: 2.75527e-05	(W_mellicola#0.00425707: 0.00169792	W_canadensis#0.000485924: 0.00169792)#0.00504872: 7.78078e-05)#0.00334413: 5.97373e-08	W_muriae#0.00432193: 0.00177578)#0.034418; 5
((((W_mellicola#0.00425707: 0.00169792	W_canadensis#0.000485924: 0.00169792)#0.00326303: 5.02551e-05	W_tropicalis#0.000694489: 0.00174817)#0.00589633: 2.75527e-05	W_sebi#0.00198082: 0.00177572)#0.00155464: 5.97373e-08	W_muriae#0.00432193: 0.00177578)#0.0327641; 5
((((W_tropicalis#0.000694489: 0.00169792	W_canadensis#0.000485924: 0.00169792)#0.00263187: 4.76882e-05	W_mellicola#0.00425707: 0.0017456)#0.00392045: 3.01196e-05	W_sebi#0.00198082: 0.00177572)#0.00261206: 5.97373e-08	W_muriae#0.00432193: 0.00177578)#0.0327641; 5
((((W_tropicalis#0.000694489: 0.00169792	W_canadensis#0.000485924: 0.00169792)#0.00263187: 4.76882e-05	W_mellicola#0.00425707: 0.0017456)#0.00392045: 3.01196e-05	W_sebi#0.00198082: 0.00177572)#0.0044253: 5.97373e-08	W_muriae#0.00432193: 0.00177578)#0.0317202; 5
((((W_tropicalis#0.000982609: 0.00159132	W_canadensis#0.000337762: 0.00159132)#0.000724224: 7.54871e-05	W_mellicola#0.00408117: 0.00166681)#0.0037735: 3.55467e-05	W_sebi#0.00189897: 0.00170235)#0.00302433: 5.7269e-08	W_muriae#0.00414335: 0.00170241)#0.0324503; 5
((((W_tropicalis#0.00119289: 0.00113441	W_canadensis#0.000337762: 0.00113441)#0.00183438: 0.000460082	W_mellicola#0.00408117: 0.00159449)#0.00394463: 0.000107858	W_sebi#0.00189897: 0.00170235)#0.000355868: 5.7269e-08	W_muriae#0.00414335: 0.00170241)#0.035277; 5
((((W_tropicalis#0.00119289: 0.00119479	W_canadensis#0.000337762: 0.00119479)#0.00174167: 0.00039203	W_mellicola#0.00408117: 0.00158682)#0.0039637: 0.000115529	W_sebi#0.00189897: 0.00170235)#0.00161145: 5.7269e-08	W_muriae#0.00414335: 0.00170241)#0.035277; 5
((((W_tropicalis#0.00119289: 0.00124245	W_canadensis#0.000337762: 0.00124245)#0.00167487: 0.000344374	W_sebi#0.00189897: 0.00158682)#0.00575736: 0.000115529	W_mellicola#0.00408117: 0.00170235)#0.00161145: 5.7269e-08	W_muriae#0.00414335: 0.00170241)#0.0379273; 5
((((W_tropicalis#0.00119289: 0.00124245	W_canadensis#0.000337762: 0.00124245)#0.00242215: 0.000344374	W_sebi#0.00189897: 0.00158682)#0.00373249: 0.000109281	W_muriae#0.00414335: 0.0016961)#0.0037368: 6.30565e-06	W_mellicola#0.00408117: 0.00170241)#0.0364084; 5
((((W_tropicalis#0.00119289: 0.00124245	W_canadensis#0.000337762: 0.00124245)#0.00242215: 0.000344374	W_muriae#0.00414335: 0.00158682)#0.00373249: 0.000109281	W_sebi#0.00189897: 0.0016961)#0.0024157: 6.30565e-06	W_mellicola#0.00408117: 0.00170241)#0.0333824; 5
((((W_tropicalis#0.00119289: 0.00153826	W_canadensis#0.000337762: 0.00153826)#0.000747164: 4.85655e-05	W_muriae#0.00414335: 0.00158682)#0.00520779: 0.000109281	W_sebi#0.00189897: 0.0016961)#0.00114495: 6.30565e-06	W_mellicola#0.00408117: 0.00170241)#0.0362112; 5
((((W_tropicalis#0.00100103: 0.00126884	W_canadensis#0.000337762: 0.00126884)#0.00361864: 0.000369311	W_muriae#0.00414335: 0.00163815)#0.00272358: 5.79538e-05	W_mellicola#0.00408117: 0.0016961)#0.00114495: 6.30565e-06	W_sebi#0.00189897: 0.00170241)#0.033568; 5
((((W_tropicalis#0.00100103: 0.00126884	W_canadensis#0.000337762: 0.00126884)#0.00506468: 0.000369311	W_muriae#0.00414335: 0.00163815)#0.00272358: 1.31937e-05	W_mellicola#0.00521151: 0.00165134)#0.00431134: 5.10658e-05	W_sebi#0.00189897: 0.00170241)#0.0358164; 5
((((W_tropicalis#0.00100103: 0.00156035	W_canadensis#0.000337762: 0.00156035)#0.00223062: 7.77968e-05	W_muriae#0.00414335: 0.00163815)#0.000776026: 1.31937e-05	W_mellicola#0.00521151: 0.00165134)#0.00227739: 5.10658e-05	W_sebi#0.00189897: 0.00170241)#0.0376024; 5
((((W_muriae#0.00383169: 0.00138712	W_canadensis#0.000312355: 0.00138712)#0.00214591: 0.000152073	W_tropicalis#0.00139488: 0.00153919)#0.00170736: 2.79795e-05	W_mellicola#0.0048195: 0.00156717)#0.00377052: 7.18224e-06	W_sebi#0.00175613: 0.00157435)#0.0347739; 5
((((W_muriae#0.00443762: 0.00160648	W_tropicalis#0.00161546: 0.00160648)#0.00248526: 0.000176121	W_canadensis#0.000361751: 0.0017826)#0.00197736: 3.6877e-05	W_mellicola#0.00409561: 0.00181947)#0.00283971: 3.8452e-06	W_sebi#0.00203384: 0.00182332)#0.0418278; 5
((((W_muriae#0.00391221: 0.00141627	W_tropicalis#0.000727912: 0.00141627)#0.00219101: 0.000155269	W_canadensis#0.00031892: 0.00157154)#0.00343265: 2.87506e-05	W_sebi#0.00179304: 0.00160029)#0.000956194: 7.1501e-06	W_mellicola#0.0036107: 0.00160744)#0.035512; 5
((((W_muriae#0.00471276: 0.00170608	W_canadensis#0.00038418: 0.00170608)#0.00263935: 5.81076e-05	W_tropicalis#0.000876864: 0.00176419)#0.00443728: 0.000164678	W_sebi#0.00215995: 0.00192887)#0.00242849: 7.50331e-06	W_mellicola#0.00434955: 0.00193637)#0.0401609; 5
((((W_muriae#0.00471276: 0.00170608	W_canadensis#0.00038418: 0.00170608)#0.00263935: 9.45875e-05	W_tropicalis#0.000876864: 0.00180067)#0.00287411: 1.9535e-05	W_sebi#0.00215995: 0.0018202)#0.00257346: 0.000116166	W_mellicola#0.00434955: 0.00193637)#0.0416619; 5
((((W_muriae#0.00416206: 0.00150672	W_tropicalis#0.000774398: 0.00150672)#0.00233093: 4.08189e-06	W_canadensis#0.000339287: 0.0015108)#0.00498791: 9.67049e-05	W_sebi#0.00190755: 0.00160751)#0.00355186: 0.000102591	W_mellicola#0.00384129: 0.0017101)#0.0344441; 5
((((W_muriae#0.00416206: 0.00150672	W_tropicalis#0.000774398: 0.00150672)#0.00233093: 0.000129715	W_canadensis#0.000339287: 0.00163643)#0.00389651: 4.2313e-06	W_sebi#0.00190755: 0.00164067)#0.00348008: 6.94317e-05	W_mellicola#0.00384129: 0.0017101)#0.0359834; 5
((((W_muriae#0.00416206: 0.00150672	W_canadensis#0.000339287: 0.00150672)#0.00233093: 0.000104202	W_tropicalis#0.000774398: 0.00161092)#0.00395823: 5.66349e-05	W_sebi#0.00190755: 0.00166756)#0.00342396: 4.25416e-05	W_mellicola#0.00384129: 0.0017101)#0.0344688; 5
((((W_tropicalis#0.000774398: 0.00155465	W_canadensis#0.000339287: 0.00155465)#0.00056244: 5.04576e-06	W_muriae#0.00327916: 0.0015597)#0.00408822: 0.000107859	W_sebi#0.00190755: 0.00166756)#0.00342396: 4.25416e-05	W_mellicola#0.00384129: 0.0017101)#0.0352896; 5
((((W_tropicalis#0.000872089: 0.00175077	W_canadensis#0.000382088: 0.00175077)#0.000633392: 2.84034e-06	W_muriae#0.00369283: 0.00175361)#0.00705138: 0.000124308	W_sebi#0.00214818: 0.00187792)#0.00245569: 4.79083e-05	W_mellicola#0.00432587: 0.00192583)#0.0397413; 5
((W_mellicola#0.00432587: 0.00187792	W_sebi#0.00214818: 0.00187792)#0.00245569: 4.79083e-05	((W_tropicalis#0.000872089: 0.00151529	W_canadensis#0.000382088: 0.00151529)#0.00352469: 0.000328571	W_muriae#0.00369283: 0.00184386)#0.00670623: 8.19635e-05)#0.0382316; 5
((W_mellicola#0.00369215: 0.00160281	W_sebi#0.00183348: 0.00160281)#0.000669545: 4.08899e-05	((W_tropicalis#0.000744331: 0.00129331	W_canadensis#0.000326114: 0.00129331)#0.00300834: 0.000284568	W_muriae#0.00315185: 0.00157788)#0.00570881: 6.58247e-05)#0.0346348; 5
((W_mellicola#0.00409325: 0.00177694	W_sebi#0.00203267: 0.00177694)#0.00289206: 4.53321e-05	((W_tropicalis#0.000825195: 0.00151909	W_canadensis#0.000361542: 0.00151909)#0.00314792: 0.0002302	W_muriae#0.00349426: 0.00174929)#0.00320814: 7.29759e-05)#0.0406773; 5
((W_mellicola#0.00409325: 0.00177694	W_sebi#0.00203267: 0.00177694)#0.00289206: 4.53321e-05	((W_tropicalis#0.00204159: 0.00151909	W_canadensis#0.000361542: 0.00151909)#0.00158999: 0.0002302	W_muriae#0.00349426: 0.00174929)#0.00320814: 7.29759e-05)#0.0422881; 5
((W_mellicola#0.00409325: 0.00177694	W_sebi#0.00203267: 0.00177694)#0.00289206: 4.53321e-05	((W_tropicalis#0.00204159: 0.00160314	W_canadensis#0.000361542: 0.00160314)#0.00150664: 0.000188448	W_muriae#0.00349426: 0.00179159)#0.0031324: 3.06791e-05)#0.0401695; 5
(W_muriae#0.00349426: 0.00182227	((W_tropicalis#0.00204159: 0.00160314	W_canadensis#0.000361542: 0.00160314)#0.00375125: 0.000188448	(W_mellicola#0.00409325: 0.00177694	W_sebi#0.00203267: 0.00177694)#0.00289206: 1.4653e-05)#0.0031324: 3.06791e-05)#0.038101; 5
(W_muriae#0.00349426: 0.00182227	((W_tropicalis#0.00204159: 0.00141717	W_canadensis#0.000361542: 0.00141717)#0.00123203: 0.000375729	(W_mellicola#0.00409325: 0.00177694	W_sebi#0.00203267: 0.00177694)#0.00168053: 1.59658e-05)#0.00478549: 2.93664e-05)#0.0362195; 5
(W_muriae#0.00349426: 0.00182227	(W_sebi#0.00203267: 0.00178528	(W_mellicola#0.00409325: 0.00177694	(W_tropicalis#0.000768547: 0.00137831	W_canadensis#0.000361542: 0.00137831)#0.00275561: 0.000398626)#0.000413277: 8.33931e-06)#0.00480593: 3.69928e-05)#0.0376278; 5
(W_muriae#0.00349426: 0.00182227	((W_tropicalis#0.000768547: 0.00137831	W_canadensis#0.000361542: 0.00137831)#0.0045258: 0.000435859	(W_mellicola#0.00409325: 0.00177694	W_sebi#0.00203267: 0.00177694)#0.00168519: 3.72325e-05)#0.00472939: 8.09967e-06)#0.0356738; 5
(W_muriae#0.00349426: 0.00182227	((W_tropicalis#0.00139932: 0.00153077	W_canadensis#0.00098388: 0.00153077)#0.00407505: 0.000290029	(W_mellicola#0.00409325: 0.00177694	W_sebi#0.00203267: 0.00177694)#0.00168519: 4.38603e-05)#0.00276237: 1.47186e-06)#0.0334756; 5
((W_tropicalis#0.00139932: 0.00153077	W_canadensis#0.00098388: 0.00153077)#0.00271182: 0.000291501	(W_muriae#0.00349426: 0.0018208	(W_mellicola#0.00409325: 0.00177694	W_sebi#0.00203267: 0.00177694)#0.00168519: 4.38603e-05)#0.000830943: 1.47186e-06)#0.0313806; 5
(W_muriae#0.00349426: 0.00182227	((W_tropicalis#0.00139932: 0.00153077	W_canadensis#0.000206803: 0.00153077)#0.00271182: 0.00028197	(W_mellicola#0.00409325: 0.00177694	W_sebi#0.00203267: 0.00177694)#0.00168519: 3.5801e-05)#0.000834637: 9.53115e-06)#0.0313806; 5
(W_muriae#0.00375599: 0.00195876	(W_mellicola#0.00439985: 0.00194587	((W_tropicalis#0.00150413: 0.00164543	W_canadensis#0.000222293: 0.00164543)#0.00291494: 0.000264608	W_sebi#0.00218493: 0.00191004)#0.00181142: 3.58332e-05)#0.00134019: 1.28944e-05)#0.0354902; 5
(((W_tropicalis#0.00150413: 0.00164543	W_canadensis#0.000222293: 0.00164543)#0.00291494: 0.000292625	W_sebi#0.00218493: 0.00193805)#0.00178524: 2.07104e-05	(W_mellicola#0.00538797: 0.00194587	W_muriae#0.00375599: 0.00194587)#0.00331171: 1.28944e-05)#0.0390806; 5
(W_muriae#0.00375599: 0.00195876	(W_mellicola#0.00538797: 0.00195275	((W_tropicalis#0.00165713: 0.00164543	W_canadensis#0.000222293: 0.00164543)#0.000550079: 0.000292625	W_sebi#0.00218493: 0.00193805)#0.000947702: 1.46974e-05)#0.00330004: 6.01299e-06)#0.0374542; 5
(W_muriae#0.00441397: 0.00195876	(W_mellicola#0.00538797: 0.00192943	((W_tropicalis#0.00165713: 0.00164898	W_canadensis#0.000222293: 0.00164898)#0.00297949: 0.000260967	W_sebi#0.00218493: 0.00190994)#0.00304789: 1.94852e-05)#0.00485869: 2.93375e-05)#0.0385581; 5
(W_mellicola#0.00538797: 0.00195876	(W_muriae#0.00441397: 0.00192838	((W_tropicalis#0.00165713: 0.0013461	W_canadensis#0.000222293: 0.0013461)#0.00549195: 0.000563845	W_sebi#0.00218493: 0.00190994)#0.00304789: 1.84409e-05)#0.00349654: 3.03818e-05)#0.0358294; 5
(((W_tropicalis#0.00165713: 0.0013461	W_canadensis#0.000222293: 0.0013461)#0.00291804: 0.000563845	W_sebi#0.00218493: 0.00190994)#0.00155252: 4.88227e-05	(W_muriae#0.00441397: 0.00192838	W_mellicola#0.00538797: 0.00192838)#0.00349654: 3.03818e-05)#0.0337368; 5
(((W_sebi#0.00218493: 0.00152114	W_canadensis#0.000222293: 0.00152114)#0.00258225: 0.000399303	W_tropicalis#0.00165713: 0.00192044)#0.00154403: 3.8321e-05	(W_muriae#0.00441397: 0.00192838	W_mellicola#0.00538797: 0.00192838)#0.00349654: 3.03818e-05)#0.0337368; 5
(W_mellicola#0.00538797: 0.00195876	(W_muriae#0.00441397: 0.00193346	((W_sebi#0.00218493: 0.00152114	W_canadensis#0.000222293: 0.00152114)#0.00116539: 0.000399303	W_tropicalis#0.000986293: 0.00192044)#0.00154403: 1.30131e-05)#0.0023632: 2.5308e-05)#0.0351339; 5
(W_mellicola#0.00538797: 0.00195876	((W_sebi#0.00218493: 0.00152114	W_canadensis#0.000222293: 0.00152114)#0.00271074: 0.000432778	(W_muriae#0.00441397: 0.00192044	W_tropicalis#0.000986293: 0.00192044)#0.00154403: 3.34745e-05)#0.00129827: 4.84649e-06)#0.0374488; 5
((W_muriae#0.00441397: 0.00192044	W_tropicalis#0.000986293: 0.00192044)#0.00154403: 3.8321e-05	((W_sebi#0.00218493: 0.00152114	W_canadensis#0.000222293: 0.00152114)#0.00271074: 0.000432778	W_mellicola#0.00538797: 0.00195392)#0.0012759: 4.84649e-06)#0.0374488; 5
((W_muriae#0.0041157: 0.00179067	W_tropicalis#0.000919647: 0.00179067)#0.00281713: 3.57316e-05	((W_sebi#0.00203729: 0.00167287	W_canadensis#0.000207272: 0.00167287)#0.00214302: 0.000149019	W_mellicola#0.00502389: 0.00182189)#0.00118968: 4.51901e-06)#0.037309; 5
((W_muriae#0.0041157: 0.00179067	W_tropicalis#0.000919647: 0.00179067)#0.00281713: 3.57316e-05	((W_sebi#0.00203729: 0.00167287	W_canadensis#0.000207272: 0.00167287)#0.00214302: 0.000149019	W_mellicola#0.00502389: 0.00182189)#0.00118968: 4.51901e-06)#0.037309; 5
((W_muriae#0.0041157: 0.0016658	W_tropicalis#0.000919647: 0.0016658)#0.00145755: 0.000160605	((W_mellicola#0.00502389: 0.00167287	W_canadensis#0.000207272: 0.00167287)#0.00214302: 0.000149019	W_sebi#0.00203729: 0.00182189)#0.00237018: 4.51901e-06)#0.0354766; 5
((W_muriae#0.00382428: 0.00154785	W_tropicalis#0.00085453: 0.00154785)#0.00135434: 0.000149233	((W_mellicola#0.00466817: 0.00145855	W_canadensis#0.000192596: 0.00145855)#0.00380762: 0.000234333	W_sebi#0.00189303: 0.00169289)#0.00220235: 4.19903e-06)#0.0315537; 5
((W_muriae#0.00382428: 0.00154785	W_tropicalis#0.00085453: 0.00154785)#0.00135434: 0.000149233	((W_mellicola#0.00466817: 0.00145855	W_canadensis#0.000192596: 0.00145855)#0.00380762: 0.000234333	W_sebi#0.00189303: 0.00169289)#0.00220235: 4.19903e-06)#0.0304357; 5
((W_muriae#0.00444394: 0.00179865	W_tropicalis#0.00099299: 0.00179865)#0.00473531: 0.000173414	((W_mellicola#0.00542456: 0.00169488	W_canadensis#0.000223803: 0.00169488)#0.00191748: 0.000272303	W_sebi#0.00219976: 0.00196719)#0.0025592: 4.8794e-06)#0.0353673; 5
((W_muriae#0.00444394: 0.00179865	W_tropicalis#0.00099299: 0.00179865)#0.00473531: 0.000173414	((W_mellicola#0.00542456: 0.00169488	W_canadensis#0.000223803: 0.00169488)#0.00191748: 0.000272303	W_sebi#0.00219976: 0.00196719)#0.00380452: 4.8794e-06)#0.0374742; 5
((W_muriae#0.00404809: 0.00163843	W_tropicalis#0.000904538: 0.00163843)#0.00257914: 0.000157967	((W_mellicola#0.00494135: 0.00154391	W_canadensis#0.000203867: 0.00154391)#0.00174667: 0.000248047	W_sebi#0.00200381: 0.00179196)#0.00204714: 4.44476e-06)#0.0326211; 5
(W_sebi#0.00200381: 0.0017964	((W_mellicola#0.00494135: 0.00154391	W_canadensis#0.000203867: 0.00154391)#0.00169122: 0.000248047	(W_muriae#0.00344426: 0.00163843	W_tropicalis#0.000904538: 0.00163843)#0.00257914: 0.000153522)#0.00204714: 4.44476e-06)#0.0326211; 5
(W_sebi#0.00200381: 0.0017964	((W_mellicola#0.00494135: 0.00154391	W_canadensis#0.000203867: 0.00154391)#0.00169122: 0.000248047	(W_muriae#0.00411752: 0.00163843	W_tropicalis#0.000904538: 0.00163843)#0.00257914: 0.000153522)#0.00204714: 4.44476e-06)#0.0321205; 5
(W_sebi#0.00200381: 0.0017964	((W_mellicola#0.00494135: 0.00154391	W_canadensis#0.000203867: 0.00154391)#0.00169122: 0.000248047	(W_muriae#0.00411752: 0.00163843	W_tropicalis#0.000904538: 0.00163843)#0.00403493: 0.000153522)#0.00204714: 4.44476e-06)#0.0342558; 5
(W_sebi#0.00200381: 0.0017964	((W_mellicola#0.00494135: 0.00154391	W_canadensis#0.000203867: 0.00154391)#0.00350762: 0.000248047	(W_muriae#0.00411752: 0.00163843	W_tropicalis#0.000904538: 0.00163843)#0.00403493: 0.000153522)#0.00204714: 4.44476e-06)#0.0360616; 5
((W_muriae#0.00437794: 0.00174206	W_tropicalis#0.000961747: 0.00174206)#0.00247731: 0.000167957	((W_mellicola#0.00525388: 0.00164156	W_canadensis#0.000216761: 0.00164156)#0.00372947: 0.000263735	W_sebi#0.00213055: 0.00190529)#0.00217662: 4.72588e-06)#0.0397486; 5
((W_muriae#0.00437794: 0.00174206	W_tropicalis#0.000540074: 0.00174206)#0.0052846: 0.000167957	((W_mellicola#0.00525388: 0.00164156	W_canadensis#0.000216761: 0.00164156)#0.00372947: 0.000263735	W_sebi#0.00213055: 0.00190529)#0.000292268: 4.72588e-06)#0.0381906; 5
((W_mellicola#0.0048764: 0.00152361	W_canadensis#0.000201187: 0.00152361)#0.00346152: 0.000249173	((W_muriae#0.0040634: 0.0016169	W_tropicalis#0.000501271: 0.0016169)#0.00490491: 0.000151504	W_sebi#0.00197748: 0.0017684)#0.0010516: 4.38634e-06)#0.0354468; 5
((W_mellicola#0.0048764: 0.00152361	W_canadensis#0.000201187: 0.00152361)#0.00346152: 0.000249173	((W_sebi#0.00197748: 0.00134125	W_tropicalis#0.000501271: 0.00134125)#0.0042814: 0.00042715	W_muriae#0.0040634: 0.0017684)#0.00409107: 4.38634e-06)#0.0354468; 5
(W_muriae#0.0040634: 0.00177279	((W_sebi#0.00197748: 0.00134125	W_tropicalis#0.000501271: 0.00134125)#0.0042814: 0.00042715	(W_mellicola#0.0048764: 0.00152361	W_canadensis#0.000201187: 0.00152361)#0.00190367: 0.000244786)#0.00595377: 4.38634e-06)#0.0368152; 5
(W_muriae#0.0040634: 0.00177279	((W_sebi#0.00197748: 0.00134125	W_tropicalis#0.00133788: 0.00134125)#0.0031316: 0.00042715	(W_mellicola#0.0048764: 0.00152361	W_canadensis#0.000201187: 0.00152361)#0.00190367: 0.000244786)#0.00595377: 4.38634e-06)#0.0368152; 5
(W_muriae#0.0040634: 0.00177279	((W_sebi#0.00197748: 0.00117815	W_tropicalis#0.00133788: 0.00117815)#0.00356514: 0.000590256	(W_mellicola#0.0048764: 0.00152361	W_canadensis#0.000201187: 0.00152361)#0.00284897: 0.000244786)#0.00775784: 4.38634e-06)#0.0368152; 5
(W_muriae#0.0040634: 0.00177279	((W_sebi#0.00197748: 0.00117815	W_tropicalis#0.0014726: 0.00117815)#0.00356514: 0.000590256	(W_mellicola#0.0048764: 0.00152361	W_canadensis#0.000201187: 0.00152361)#0.00284897: 0.000244786)#0.00500853: 4.38634e-06)#0.0385761; 5
(W_muriae#0.0040634: 0.00177279	((W_sebi#0.00197748: 0.00117815	W_tropicalis#0.0014726: 0.00117815)#0.00356514: 0.000590256	(W_mellicola#0.0048764: 0.00152361	W_canadensis#0.000201187: 0.00152361)#0.00284897: 0.000244786)#0.00500853: 4.38634e-06)#0.0385761; 5
((W_sebi#0.00197748: 0.0010825	W_tropicalis#0.00143492: 0.0010825)#0.00388014: 0.000690286	(W_muriae#0.0040634: 0.0017684	(W_mellicola#0.0048764: 0.00152361	W_canadensis#0.000201187: 0.00152361)#0.00284897: 0.000244786)#0.00500853: 4.38634e-06)#0.0363956; 5
((W_sebi#0.00197748: 0.0010825	W_tropicalis#0.00143492: 0.0010825)#0.00267755: 0.000690286	(W_muriae#0.0040634: 0.0017684	(W_mellicola#0.0048764: 0.00152361	W_canadensis#0.000201187: 0.00152361)#0.00284897: 0.000244786)#0.00817317: 4.38634e-06)#0.0391609; 5
((W_sebi#0.00197748: 0.0010825	W_tropicalis#0.00143492: 0.0010825)#0.00267755: 0.000690286	(W_muriae#0.0040634: 0.0017684	(W_mellicola#0.0048764: 0.00152361	W_canadensis#0.000201187: 0.00152361)#0.00284897: 0.000244786)#0.0102309: 4.38634e-06)#0.0391609; 5
((W_sebi#0.00197748: 0.00106754	W_tropicalis#0.000685432: 0.00106754)#0.00271507: 0.000705247	(W_muriae#0.0040634: 0.0017684	(W_mellicola#0.0048764: 0.00152361	W_canadensis#0.000201187: 0.00152361)#0.00284897: 0.000244786)#0.0102309: 4.38634e-06)#0.041129; 5
((W_sebi#0.00197748: 0.00105109	W_tropicalis#0.000685432: 0.00105109)#0.0034553: 0.000721697	(W_muriae#0.0040634: 0.0017684	(W_mellicola#0.0048764: 0.00152361	W_canadensis#0.000201187: 0.00152361)#0.00284897: 0.000244786)#0.0109847: 4.38634e-06)#0.041129; 5
((W_mellicola#0.00439305: 0.00137259	W_canadensis#0.000181246: 0.00137259)#0.00118395: 0.000224475	(W_muriae#0.00366063: 0.00159312	(W_sebi#0.00178147: 0.000946906	W_tropicalis#0.000617492: 0.000946906)#0.00535738: 0.00064621)#0.0109674: 3.95156e-06)#0.0363473; 5
((W_mellicola#0.00439305: 0.00137259	W_canadensis#0.000181246: 0.00137259)#0.00102245: 0.000224475	(W_muriae#0.00366063: 0.00159312	(W_sebi#0.00178147: 0.000946906	W_tropicalis#0.000617492: 0.000946906)#0.00749668: 0.00064621)#0.0109674: 3.95156e-06)#0.038013; 5
((W_sebi#0.00195532: 0.00103931	W_tropicalis#0.000677752: 0.00103931)#0.00694405: 0.00071361	(W_muriae#0.00401787: 0.00174859	(W_mellicola#0.00482176: 0.00150654	W_canadensis#0.000198933: 0.00150654)#0.00112223: 0.000242044)#0.0120377: 4.33719e-06)#0.0387439; 5
((W_sebi#0.00195532: 0.0016527	W_tropicalis#0.000677752: 0.0016527)#0.00291269: 0.000100225	(W_muriae#0.00401787: 0.00168094	(W_mellicola#0.00482176: 0.00150654	W_canadensis#0.000198933: 0.00150654)#0.00112223: 0.000174401)#0.0110492: 7.198e-05)#0.0375554; 5
((W_sebi#0.00195532: 0.00168915	W_tropicalis#0.000677752: 0.00168915)#0.00284983: 6.37711e-05	(W_muriae#0.00401787: 0.00167543	(W_mellicola#0.00482176: 0.00150654	W_canadensis#0.000198933: 0.00150654)#0.00146694: 0.000168892)#0.00867126: 7.74885e-05)#0.0375554; 5
((W_sebi#0.00195532: 0.00130912	W_tropicalis#0.000677752: 0.00130912)#0.00367711: 0.0004438	(W_muriae#0.00401787: 0.00168845	(W_mellicola#0.00482176: 0.00150654	W_canadensis#0.000198933: 0.00150654)#0.00146694: 0.00018191)#0.0086044: 6.44705e-05)#0.0408125; 5
((W_sebi#0.00195532: 0.00160855	W_tropicalis#0.000677752: 0.00160855)#0.00299262: 0.000144371	(W_muriae#0.00401787: 0.00168845	(W_mellicola#0.00482176: 0.00150654	W_canadensis#0.000198933: 0.00150654)#0.00105151: 0.00018191)#0.0086044: 6.44705e-05)#0.0378359; 5
((W_sebi#0.0020194: 0.00166127	W_tropicalis#0.000699964: 0.00166127)#0.0030907: 0.000149103	(W_muriae#0.00414954: 0.00166841	(W_mellicola#0.00497979: 0.00155592	W_canadensis#0.000205453: 0.00155592)#0.00108597: 0.00011249)#0.0092879: 0.000141966)#0.0364639; 5
(W_muriae#0.00414954: 0.00181037	((W_sebi#0.0020194: 0.00166127	W_tropicalis#0.000699964: 0.00166127)#0.00044017: 7.13695e-06	(W_mellicola#0.00497979: 0.00155592	W_canadensis#0.000205453: 0.00155592)#0.00240766: 0.00011249)#0.00801374: 0.000141966)#0.0352838; 5
(W_muriae#0.00414954: 0.00181037	((W_sebi#0.0020194: 0.00166127	W_tropicalis#0.000699964: 0.00166127)#0.00159728: 7.13695e-06	(W_mellicola#0.00497979: 0.00155592	W_canadensis#0.000205453: 0.00155592)#0.00347756: 0.00011249)#0.00677823: 0.000141966)#0.0362517; 5
(W_muriae#0.00414954: 0.00181037	(((W_mellicola#0.00497979: 0.00155592	W_canadensis#0.000205453: 0.00155592)#0.000731762: 0.000105353	W_tropicalis#0.000699964: 0.00166127)#0.000920903: 7.13695e-06	W_sebi#0.0020194: 0.00166841)#0.00407503: 0.000141966)#0.0340542; 5
(W_muriae#0.00371462: 0.00162062	(((W_mellicola#0.00445785: 0.00139284	W_canadensis#0.000183919: 0.00139284)#0.00197109: 9.43106e-05	W_tropicalis#0.0006266: 0.00148715)#0.000824382: 2.67376e-05	W_sebi#0.00180774: 0.00151389)#0.00491986: 0.000106737)#0.0304849; 5
(W_muriae#0.00412127: 0.00179803	(((W_mellicola#0.00494585: 0.00154531	W_canadensis#0.000204053: 0.00154531)#0.00218686: 0.000104635	W_sebi#0.00200564: 0.00164995)#0.0011155: 2.96646e-05	W_tropicalis#0.000695194: 0.00167961)#0.00545844: 0.000118422)#0.0338221; 5
(W_muriae#0.00450104: 0.00196372	(((W_mellicola#0.00540161: 0.00168771	W_canadensis#0.000222856: 0.00168771)#0.00238838: 0.000106459	W_sebi#0.00219046: 0.00179417)#0.00116481: 4.02165e-05	W_tropicalis#0.0011855: 0.00183439)#0.0034873: 0.000129334)#0.0379291; 5
(W_muriae#0.0039575: 0.00172659	(((W_mellicola#0.00474932: 0.00148391	W_canadensis#0.000195944: 0.00148391)#0.00209996: 9.36028e-05	W_sebi#0.00192594: 0.00157751)#0.00386781: 5.14415e-05	W_tropicalis#0.00104234: 0.00162895)#0.001679: 9.76346e-05)#0.0341455; 5
(W_muriae#0.0039575: 0.00172659	(((W_mellicola#0.00346565: 0.00148391	W_sebi#0.00192594: 0.00148391)#0.00209996: 9.36028e-05	W_canadensis#0.000195944: 0.00157751)#0.00386781: 5.14415e-05	W_tropicalis#0.00104234: 0.00162895)#0.00364181: 9.76346e-05)#0.0323424; 5
(W_muriae#0.00435449: 0.00189979	(((W_mellicola#0.0038133: 0.00163277	W_sebi#0.00211914: 0.00163277)#0.00231062: 0.000157941	W_tropicalis#0.00144998: 0.00179071)#0.00412521: 1.65339e-06	W_canadensis#0.0002156: 0.00179236)#0.00516348: 0.000107429)#0.037339; 5
(W_muriae#0.00435449: 0.00189979	(((W_mellicola#0.0038133: 0.00163277	W_sebi#0.00211914: 0.00163277)#0.00231062: 0.000157941	W_canadensis#0.0002156: 0.00179071)#0.00216934: 8.83007e-05	W_tropicalis#0.00144998: 0.00187901)#0.00492537: 2.07815e-05)#0.0340219; 5
(W_muriae#0.00435449: 0.00189979	((W_tropicalis#0.00144998: 0.00179071	W_canadensis#0.0002156: 0.00179071)#0.00216934: 4.85982e-05	(W_mellicola#0.0038133: 0.00163277	W_sebi#0.00211914: 0.00163277)#0.00231062: 0.000206539)#0.00503169: 6.0484e-05)#0.0359731; 5
(W_muriae#0.00435449: 0.00189979	(((W_mellicola#0.0038133: 0.00163277	W_sebi#0.00211914: 0.00163277)#0.00374433: 0.000157941	W_canadensis#0.0002156: 0.00179071)#0.00496681: 2.9141e-05	W_tropicalis#0.00144998: 0.00181985)#0.00508548: 7.99412e-05)#0.0338896; 5
(((W_mellicola#0.00369529: 0.00158223	W_sebi#0.00297634: 0.00158223)#0.00362845: 0.000153053	W_canadensis#0.000208928: 0.00173529)#0.00389307: 0.000105706	(W_muriae#0.00421973: 0.00176353	W_tropicalis#0.00140511: 0.00176353)#0.0027371: 7.74672e-05)#0.0348607; 5
(((W_canadensis#0.000208928: 0.00158223	W_sebi#0.00182692: 0.00158223)#0.00488862: 0.000158379	W_mellicola#0.0043586: 0.00174061)#0.0048915: 0.000100381	(W_muriae#0.00421973: 0.00176353	W_tropicalis#0.00134303: 0.00176353)#0.0027371: 7.74672e-05)#0.0371031; 5
(((W_canadensis#0.000208928: 0.00158223	W_sebi#0.00182692: 0.00158223)#0.00370143: 0.000158379	W_mellicola#0.0043586: 0.00174061)#0.00240368: 0.000100381	(W_muriae#0.00421973: 0.00167378	W_tropicalis#0.00134303: 0.00167378)#0.00288386: 0.000167213)#0.0376968; 5
(((W_canadensis#0.000208928: 0.00161305	W_sebi#0.00182692: 0.00161305)#0.00605403: 0.000127567	W_mellicola#0.0043586: 0.00174061)#0.00240368: 0.000100381	(W_muriae#0.00421973: 0.00167378	W_tropicalis#0.00132539: 0.00167378)#0.00288386: 0.000167213)#0.0353363; 5
(((W_canadensis#0.00023303: 0.00179913	W_mellicola#0.00486142: 0.00179913)#0.00381239: 0.000201634	W_sebi#0.00203767: 0.00200076)#0.00408665: 5.26095e-05	(W_muriae#0.00470653: 0.00190055	W_tropicalis#0.00141446: 0.00190055)#0.00315955: 0.000152828)#0.0365277; 5
(((W_muriae#0.00470653: 0.00190055	W_tropicalis#0.00141446: 0.00190055)#0.00315955: 0.000100218	W_sebi#0.00203767: 0.00200076)#0.00234422: 5.26095e-05	(W_canadensis#0.00023303: 0.00179913	W_mellicola#0.0042138: 0.00179913)#0.00209514: 0.000254244)#0.0357793; 5
(((W_canadensis#0.000207599: 0.00160279	W_mellicola#0.00375394: 0.00160279)#0.00186649: 0.000188683	W_sebi#0.0018153: 0.00179147)#0.00266023: 3.7814e-05	(W_muriae#0.00419289: 0.00169313	W_tropicalis#0.00126009: 0.00169313)#0.00281474: 0.000136149)#0.0318746; 5
(((W_muriae#0.00450301: 0.00181836	W_tropicalis#0.00199469: 0.00181836)#0.00302292: 0.000132755	W_sebi#0.00194956: 0.00195112)#0.0016822: 1.34643e-05	(W_canadensis#0.000222954: 0.00172133	W_mellicola#0.00403159: 0.00172133)#0.00200454: 0.00024325)#0.0353413; 5
(((W_sebi#0.00206026: 0.00192161	W_tropicalis#0.00210795: 0.00192161)#0.00146681: 0.000140293	W_muriae#0.00475869: 0.0020619)#0.00272491: 1.42289e-05	(W_canadensis#0.000235613: 0.00181907	W_mellicola#0.00426051: 0.00181907)#0.00211836: 0.000257062)#0.0395702; 5
(((W_sebi#0.00206026: 0.00192161	W_tropicalis#0.00210795: 0.00192161)#0.000792445: 0.000113628	W_muriae#0.00475869: 0.00203524)#0.00276061: 4.08932e-05	(W_canadensis#0.000235613: 0.00179661	W_mellicola#0.00426051: 0.00179661)#0.00214485: 0.000279522)#0.0362294; 5
(((W_sebi#0.00206026: 0.00192161	W_tropicalis#0.00210795: 0.00192161)#0.000792445: 0.000113628	W_muriae#0.00475869: 0.00203524)#0.00276061: 4.08932e-05	(W_canadensis#0.000235613: 0.00179661	W_mellicola#0.00426051: 0.00179661)#0.00214485: 0.000279522)#0.0345588; 5
(((W_sebi#0.00206026: 0.00192161	W_muriae#0.00475869: 0.00192161)#0.00233339: 0.000148752	W_tropicalis#0.00210795: 0.00207036)#0.00271378: 5.76998e-06	(W_canadensis#0.000307848: 0.00179661	W_mellicola#0.00426051: 0.00179661)#0.00517087: 0.000279522)#0.0364126; 5
(((W_tropicalis#0.00210795: 0.00192161	W_muriae#0.00475869: 0.00192161)#0.00233339: 0.000148752	W_sebi#0.00206026: 0.00207036)#0.000600861: 5.76998e-06	(W_canadensis#0.000307848: 0.00179661	W_mellicola#0.00426051: 0.00179661)#0.00517087: 0.000279522)#0.0336339; 5
(((W_tropicalis#0.00189682: 0.00172914	W_sebi#0.0018539: 0.00172914)#0.000622586: 0.000133852	W_muriae#0.00428205: 0.00186299)#0.00106159: 5.19204e-06	(W_canadensis#0.000277014: 0.00161666	W_mellicola#0.00477387: 0.00161666)#0.00465294: 0.000251524)#0.032658; 5
(((W_tropicalis#0.00189682: 0.00172914	W_sebi#0.0018539: 0.00172914)#0.0014486: 0.000133852	W_muriae#0.00428205: 0.00186299)#0.00106159: 5.19204e-06	(W_canadensis#0.000277014: 0.00161666	W_mellicola#0.00477387: 0.00161666)#0.00465294: 0.000251524)#0.0342182; 5
(((W_canadensis#0.000307562: 0.00179494	W_mellicola#0.00530032: 0.00179494)#0.00516605: 0.000273497	W_muriae#0.00475426: 0.00206843)#0.00124829: 5.7646e-06	(W_tropicalis#0.00210599: 0.00191982	W_sebi#0.00205834: 0.00191982)#0.00232108: 0.000154378)#0.0405951; 5
(((W_canadensis#0.000307562: 0.00179494	W_mellicola#0.00530032: 0.00179494)#0.00516605: 0.000273497	W_muriae#0.00475426: 0.00206843)#0.00124829: 5.7646e-06	(W_tropicalis#0.00210599: 0.00191982	W_sebi#0.00293266: 0.00191982)#0.00232108: 0.000154378)#0.0417247; 5
(((W_canadensis#0.000307562: 0.00179494	W_muriae#0.00475426: 0.00179494)#0.00516605: 0.000273497	W_mellicola#0.00530032: 0.00206843)#0.00124829: 5.7646e-06	(W_tropicalis#0.00210599: 0.00191982	W_sebi#0.00293266: 0.00191982)#0.00522663: 0.000154378)#0.0402504; 5
(((W_canadensis#0.000379798: 0.00148713	W_muriae#0.00393897: 0.00148713)#0.0036781: 0.000226596	W_mellicola#0.00439139: 0.00171373)#0.00103422: 4.77605e-06	(W_tropicalis#0.00174484: 0.00157197	W_sebi#0.00242975: 0.00157197)#0.00569052: 0.000146528)#0.0351155; 5
(((W_canadensis#0.000379798: 0.00148713	W_mellicola#0.00439139: 0.00148713)#0.0036781: 0.000226596	W_muriae#0.00393897: 0.00171373)#0.00106073: 4.77605e-06	(W_tropicalis#0.00174484: 0.00157197	W_sebi#0.00242975: 0.00157197)#0.00385949: 0.000146528)#0.032376; 5
(((W_canadensis#0.00042585: 0.00166745	W_mellicola#0.00492387: 0.00166745)#0.00412409: 0.000252434	(W_tropicalis#0.00195641: 0.00171051	W_sebi#0.00272437: 0.00171051)#0.00287552: 0.00020938)#0.00119037: 6.99313e-06	W_muriae#0.00441659: 0.00192688)#0.0387091; 5
((W_sebi#0.00272437: 0.00191989	(W_tropicalis#0.00195641: 0.00171051	(W_canadensis#0.000637936: 0.00166745	W_mellicola#0.00492387: 0.00166745)#0.00412409: 4.30543e-05)#0.00287552: 0.00020938)#0.00119037: 6.99313e-06	W_muriae#0.00441659: 0.00192688)#0.0409417; 5
((W_tropicalis#0.00195641: 0.00191989	(W_sebi#0.00272437: 0.00171051	(W_canadensis#0.000637936: 0.00166745	W_mellicola#0.00492387: 0.00166745)#0.00234386: 4.30543e-05)#0.00287552: 0.00020938)#0.00119037: 6.99313e-06	W_muriae#0.00441659: 0.00192688)#0.0409417; 5
((W_tropicalis#0.00195641: 0.00191989	(W_mellicola#0.00492387: 0.00171945	(W_canadensis#0.000637936: 0.00166745	W_sebi#0.00272437: 0.00166745)#0.00234386: 5.19919e-05)#0.00457361: 0.000200442)#0.00119037: 6.99313e-06	W_muriae#0.00441659: 0.00192688)#0.0425819; 5
((W_tropicalis#0.00119586: 0.00191989	(W_mellicola#0.00492387: 0.00179196	(W_canadensis#0.000637936: 0.00166745	W_sebi#0.00272437: 0.00166745)#0.00347624: 0.00012451)#0.00438852: 0.000127923)#0.000603276: 6.99313e-06	W_muriae#0.00441659: 0.00192688)#0.0415574; 5
((W_tropicalis#0.00101591: 0.00180345	(W_mellicola#0.00462526: 0.00168329	(W_canadensis#0.000599247: 0.00156633	W_sebi#0.00255915: 0.00156633)#0.00144779: 0.000116959)#0.00412237: 0.000120165)#0.000735502: 6.56902e-06	W_muriae#0.00414874: 0.00181002)#0.0390371; 5
((W_mellicola#0.00462526: 0.00180345	(W_tropicalis#0.00111248: 0.00168329	(W_canadensis#0.000523904: 0.00156633	W_sebi#0.00255915: 0.00156633)#0.00181288: 0.000116959)#0.00412237: 0.000120165)#0.000735502: 6.56902e-06	W_muriae#0.00414874: 0.00181002)#0.0375978; 5
((W_mellicola#0.00462526: 0.00180345	(W_sebi#0.00255915: 0.00168329	(W_canadensis#0.000523904: 0.00156633	W_tropicalis#0.00111248: 0.00156633)#0.000822076: 0.000116959)#0.00236959: 0.000120165)#0.000735502: 6.56902e-06	W_muriae#0.00484617: 0.00181002)#0.0375978; 5
((W_mellicola#0.00462526: 0.00180345	(W_sebi#0.00255915: 0.00174016	(W_canadensis#0.000523904: 0.00156633	W_tropicalis#0.00111248: 0.00156633)#0.00162743: 0.000173828)#0.00229215: 6.32964e-05)#0.000735502: 6.56902e-06	W_muriae#0.00484617: 0.00181002)#0.0396748; 5
((W_sebi#0.00237544: 0.001674	(W_mellicola#0.00429324: 0.00163996	(W_canadensis#0.000486296: 0.00145389	W_tropicalis#0.00103263: 0.00145389)#0.00151061: 0.000186065)#0.00209555: 3.40377e-05)#0.000890843: 6.09748e-06	W_muriae#0.0044983: 0.00168009)#0.0393431; 5
((W_mellicola#0.00429324: 0.00166107	(W_sebi#0.00237544: 0.00163996	(W_canadensis#0.000486296: 0.00145389	W_tropicalis#0.00103263: 0.00145389)#0.00151061: 0.000186065)#0.000648915: 2.11125e-05)#0.000897775: 1.90227e-05	W_muriae#0.0044983: 0.00168009)#0.0393431; 5
((W_mellicola#0.00474509: 0.00184052	W_muriae#0.00497172: 0.00184052)#0.00146498: 1.63985e-05	(W_sebi#0.00262545: 0.00181256	(W_canadensis#0.000537477: 0.00160691	W_tropicalis#0.00114131: 0.00160691)#0.0016696: 0.000205648)#0.00071721: 4.43593e-05)#0.0405896; 5
((W_mellicola#0.00474509: 0.00184052	(W_sebi#0.00262545: 0.00181256	(W_canadensis#0.000537477: 0.00165738	W_tropicalis#0.00114131: 0.00165738)#0.00161875: 0.000155173)#0.00115129: 2.79608e-05)#0.000911297: 1.63985e-05	W_muriae#0.00497172: 0.00185692)#0.0425155; 5
((W_mellicola#0.00474509: 0.00184052	W_muriae#0.00497172: 0.00184052)#0.000911297: 1.63985e-05	(W_sebi#0.00262545: 0.00183637	(W_canadensis#0.000537477: 0.00165738	W_tropicalis#0.00114131: 0.00165738)#0.00161875: 0.000178981)#0.00202405: 2.05507e-05)#0.0409164; 5
((W_mellicola#0.00474509: 0.00184052	W_muriae#0.00497172: 0.00184052)#0.000911297: 1.63985e-05	(W_sebi#0.00262545: 0.00177129	(W_canadensis#0.000537477: 0.00165738	W_tropicalis#0.000669077: 0.00165738)#0.00161875: 0.000113906)#0.00209841: 8.56263e-05)#0.0391339; 5
((W_mellicola#0.00474509: 0.00184052	W_muriae#0.00497172: 0.00184052)#0.00229613: 1.63985e-05	(W_sebi#0.00262545: 0.00183363	(W_canadensis#0.000537477: 0.00165738	W_tropicalis#0.000669077: 0.00165738)#0.00161875: 0.000176247)#0.00202707: 2.32846e-05)#0.0413258; 5
((W_mellicola#0.00406857: 0.00157811	W_muriae#0.0042629: 0.00157811)#0.00196877: 1.40605e-05	(W_sebi#0.00225113: 0.00157221	(W_canadensis#0.000460848: 0.00135087	W_tropicalis#0.000862181: 0.00135087)#0.0014601: 0.000221336)#0.00173806: 1.99649e-05)#0.0368213; 5
((W_mellicola#0.00446438: 0.00174367	(W_sebi#0.00247013: 0.00172516	(W_canadensis#0.00139125: 0.00148229	W_tropicalis#0.000946057: 0.00148229)#0.00188891: 0.000242868)#0.00190715: 1.85079e-05)#0.0021454: 3.3992e-06	W_muriae#0.00467761: 0.00174707)#0.0404034; 5
((W_mellicola#0.004213: 0.0016391	(W_sebi#0.00233104: 0.00162802	(W_canadensis#0.00131291: 0.00139883	W_tropicalis#0.000892786: 0.00139883)#0.00178255: 0.000229192)#0.00339223: 1.10783e-05)#0.00203248: 9.5953e-06	W_muriae#0.00441422: 0.00164869)#0.0392677; 5
((W_muriae#0.00479205: 0.00178475	(W_sebi#0.00253057: 0.00176737	(W_canadensis#0.00116327: 0.00151856	W_tropicalis#0.000969203: 0.00151856)#0.00449191: 0.00024881)#0.00289621: 1.73868e-05)#0.000912215: 5.05632e-06	W_mellicola#0.0045736: 0.00178981)#0.0426288; 5
((W_muriae#0.00479205: 0.00177449	(W_sebi#0.00253057: 0.00176061	(W_canadensis#0.00116327: 0.00151856	W_tropicalis#0.000725745: 0.00151856)#0.00266422: 0.000242053)#0.00290732: 1.3879e-05)#0.00319699: 1.53209e-05	W_mellicola#0.0045736: 0.00178981)#0.0409378; 5
((W_muriae#0.00479205: 0.00177478	(W_sebi#0.00253057: 0.00176061	(W_canadensis#0.000508699: 0.00151856	W_tropicalis#0.00129475: 0.00151856)#0.00266422: 0.000242053)#0.00290732: 1.41739e-05)#0.00319646: 1.50261e-05	W_mellicola#0.0045736: 0.00178981)#0.0416145; 5
((W_muriae#0.00479205: 0.00178248	(W_sebi#0.00253057: 0.00176061	(W_canadensis#0.000508699: 0.00151856	W_tropicalis#0.00129475: 0.00151856)#0.00266422: 0.000242053)#0.00290732: 2.18756e-05)#0.00106383: 7.32436e-06	W_mellicola#0.0045736: 0.00178981)#0.0402366; 5
((W_sebi#0.00253057: 0.00178075	(W_muriae#0.00479205: 0.00177762	(W_canadensis#0.000508699: 0.00151856	W_tropicalis#0.00129475: 0.00151856)#0.00266422: 0.00025906)#0.00439182: 3.13462e-06)#0.00106487: 9.05849e-06	W_mellicola#0.0045736: 0.00178981)#0.0414761; 5
((W_sebi#0.00229201: 0.00161469	(W_tropicalis#0.0011727: 0.00161004	(W_canadensis#0.000460743: 0.0013754	W_muriae#0.0043403: 0.0013754)#0.00241306: 0.000234638)#0.0030529: 4.65695e-06)#0.00126811: 6.3867e-06	W_mellicola#0.00414244: 0.00162108)#0.0351195; 5
((W_sebi#0.00229201: 0.00162018	(W_muriae#0.0043403: 0.00161004	(W_canadensis#0.000460743: 0.0013754	W_tropicalis#0.0011727: 0.0013754)#0.00241306: 0.000234638)#0.00120724: 1.0141e-05)#0.00126382: 9.02606e-07	W_mellicola#0.00414244: 0.00162108)#0.0365867; 5
((W_sebi#0.00251442: 0.00177635	(W_muriae#0.00476148: 0.00176628	(W_canadensis#0.000505454: 0.00150887	W_tropicalis#0.0012865: 0.00150887)#0.00264722: 0.000257407)#0.000777878: 1.00723e-05)#0.00252077: 2.04307e-06	W_mellicola#0.00454443: 0.00177839)#0.0375287; 5
((W_sebi#0.00251442: 0.00176777	(W_muriae#0.00476148: 0.00176628	(W_canadensis#0.000286916: 0.00150887	W_tropicalis#0.0012865: 0.00150887)#0.00147951: 0.000257407)#0.00259092: 1.49635e-06)#0.002533: 1.0619e-05	W_mellicola#0.00454443: 0.00177839)#0.0359553; 5
((W_sebi#0.00227174: 0.00160414	(W_muriae#0.00430192: 0.00158174	(W_canadensis#0.000259224: 0.00136324	W_tropicalis#0.00116233: 0.00136324)#0.00294978: 0.000218498)#0.00336804: 2.23996e-05)#0.00390943: 2.61203e-06	W_mellicola#0.00410581: 0.00160675)#0.0349828; 5
((W_sebi#0.00227174: 0.0015976	(W_muriae#0.00430192: 0.00158174	(W_canadensis#0.000259224: 0.00136324	W_tropicalis#0.00116233: 0.00136324)#0.00294978: 0.000218498)#0.00160902: 1.58626e-05)#0.00323708: 9.14897e-06	W_mellicola#0.00410581: 0.00160675)#0.0370957; 5
((W_sebi#0.00227174: 0.00160246	(W_muriae#0.00430192: 0.00158174	(W_canadensis#0.000259224: 0.001106	W_tropicalis#0.00116233: 0.001106)#0.00363585: 0.000475734)#0.00160902: 2.0727e-05)#0.00322726: 4.28454e-06	W_mellicola#0.00410581: 0.00160675)#0.0393896; 5
((W_sebi#0.00227174: 0.00160506	(W_muriae#0.00430192: 0.00158174	(W_canadensis#0.000259224: 0.001106	W_tropicalis#0.00137379: 0.001106)#0.00363585: 0.000475734)#0.0034303: 2.332e-05)#0.00433922: 1.69161e-06	W_mellicola#0.00410581: 0.00160675)#0.0393896; 5
((W_mellicola#0.00410581: 0.00160506	(W_muriae#0.00430192: 0.00158174	(W_canadensis#0.000259224: 0.001106	W_tropicalis#0.00137379: 0.001106)#0.00665534: 0.000475734)#0.0034303: 2.332e-05)#0.00433922: 1.69161e-06	W_sebi#0.00227174: 0.00160675)#0.0364702; 5
((W_mellicola#0.00485107: 0.00160506	(W_muriae#0.00430192: 0.00155846	(W_canadensis#0.000259224: 0.001106	W_tropicalis#0.00137379: 0.001106)#0.00665534: 0.000452462)#0.00153157: 4.65919e-05)#0.00433922: 1.69161e-06	W_sebi#0.00227174: 0.00160675)#0.0345527; 5
((W_mellicola#0.00485107: 0.00160506	W_sebi#0.00227174: 0.00160506)#0.00433922: 1.69161e-06	(W_muriae#0.00430192: 0.00155846	(W_canadensis#0.000259224: 0.00103452	W_tropicalis#0.00137379: 0.00103452)#0.00711517: 0.00052394)#0.00153157: 4.82835e-05)#0.0329859; 5
((W_mellicola#0.0055069: 0.00182205	W_sebi#0.00257886: 0.00182205)#0.00492584: 1.9203e-06	(W_muriae#0.0048835: 0.00176915	(W_canadensis#0.000294269: 0.00117438	W_tropicalis#0.00155952: 0.00117438)#0.00491963: 0.000594773)#0.00173862: 5.48111e-05)#0.0357188; 5
((W_mellicola#0.0055069: 0.00182205	W_sebi#0.00149801: 0.00182205)#0.00281877: 1.9203e-06	(W_muriae#0.0048835: 0.00176915	(W_canadensis#0.000294269: 0.00117438	W_tropicalis#0.00155952: 0.00117438)#0.00306895: 0.000594773)#0.00173862: 5.48111e-05)#0.0375597; 5
((W_mellicola#0.00511332: 0.00169182	W_sebi#0.00288345: 0.00169182)#0.00428263: 1.78306e-06	(W_muriae#0.00453448: 0.00164271	(W_canadensis#0.000273237: 0.000993038	W_tropicalis#0.00144806: 0.000993038)#0.00312914: 0.000649675)#0.00161436: 5.08937e-05)#0.0325125; 5
(((W_muriae#0.00453448: 0.00164271	(W_canadensis#0.000273237: 0.000924835	W_tropicalis#0.00144806: 0.000924835)#0.0033599: 0.000717878)#0.00161436: 4.91107e-05	W_sebi#0.00288345: 0.00169182)#0.00271625: 1.78306e-06	W_mellicola#0.00511332: 0.00169361)#0.0325125; 5
(((W_muriae#0.00453448: 0.00164271	(W_canadensis#0.000273237: 0.000924835	W_tropicalis#0.00144806: 0.000924835)#0.0033599: 0.000717878)#0.00380274: 4.91107e-05	W_sebi#0.00288345: 0.00169182)#0.00271625: 1.78306e-06	W_mellicola#0.00511332: 0.00169361)#0.0335505; 5
(((W_muriae#0.00453448: 0.00164271	(W_canadensis#0.000273237: 0.000924835	W_tropicalis#0.00144806: 0.000924835)#0.0033599: 0.000717878)#0.00193441: 4.91107e-05	W_sebi#0.00288345: 0.00169182)#0.00489163: 1.78306e-06	W_mellicola#0.00511332: 0.00169361)#0.0335505; 5
(((W_muriae#0.00453448: 0.00164271	(W_canadensis#0.000273237: 0.000924835	W_tropicalis#0.00144806: 0.000924835)#0.0033599: 0.000717878)#0.00292977: 4.91107e-05	W_sebi#0.00288345: 0.00169182)#0.00336447: 1.78306e-06	W_mellicola#0.00511332: 0.00169361)#0.0366081; 5
(((W_muriae#0.00453448: 0.00164271	(W_canadensis#0.000273237: 0.00127567	W_tropicalis#0.0022318: 0.00127567)#0.00243587: 0.000367045)#0.00292977: 4.91107e-05	W_sebi#0.00288345: 0.00169182)#0.0011419: 1.78306e-06	W_mellicola#0.00511332: 0.00169361)#0.0388669; 5
(((W_tropicalis#0.0022318: 0.00164271	(W_canadensis#0.000273237: 0.00127567	W_muriae#0.00453448: 0.00127567)#0.00243587: 0.000367045)#0.00292977: 4.91107e-05	W_sebi#0.00288345: 0.00169182)#0.0011419: 1.78306e-06	W_mellicola#0.00511332: 0.00169361)#0.0373672; 5
(((W_tropicalis#0.0022318: 0.00153569	(W_canadensis#0.000273237: 0.00127567	W_muriae#0.00453448: 0.00127567)#0.00243587: 0.000260017)#0.00313396: 0.000156139	W_sebi#0.00288345: 0.00169182)#0.00265473: 1.78306e-06	W_mellicola#0.00511332: 0.00169361)#0.0373672; 5
(((W_tropicalis#0.0022318: 0.00156418	(W_canadensis#0.000273237: 0.00127567	W_muriae#0.00453448: 0.00127567)#0.00243587: 0.00028851)#0.00463455: 0.000127646	W_sebi#0.00288345: 0.00169182)#0.000614962: 1.78306e-06	W_mellicola#0.00511332: 0.00169361)#0.0382588; 5
(((W_tropicalis#0.0022318: 0.00139766	(W_canadensis#0.000273237: 0.00127567	W_muriae#0.00453448: 0.00127567)#0.00243587: 0.000121994)#0.0051867: 0.000294162	W_sebi#0.00288345: 0.00169182)#0.00253861: 1.78306e-06	W_mellicola#0.00511332: 0.00169361)#0.0351301; 5
(((W_tropicalis#0.00156556: 0.00139362	(W_canadensis#0.000273237: 0.00127567	W_muriae#0.00453448: 0.00127567)#0.00243587: 0.000117952)#0.00520174: 0.000298203	W_mellicola#0.00511332: 0.00169182)#0.00253861: 1.78306e-06	W_sebi#0.00288345: 0.00169361)#0.0365503; 5
(((W_tropicalis#0.00156556: 0.00160332	(W_canadensis#0.000273237: 0.00127567	W_muriae#0.00453448: 0.00127567)#0.00243587: 0.000327652)#0.0045214: 8.85033e-05	W_sebi#0.00288345: 0.00169182)#0.000768139: 1.78306e-06	W_mellicola#0.00511332: 0.00169361)#0.0398569; 5
(((W_tropicalis#0.000516566: 0.00179865	(W_canadensis#0.000306525: 0.00143108	W_muriae#0.0050869: 0.00143108)#0.00549255: 0.000367569)#0.00201388: 9.21959e-05	W_sebi#0.00323473: 0.00189084)#0.000864949: 9.08972e-06	W_mellicola#0.00573626: 0.00189993)#0.0420088; 5
(((W_canadensis#0.000306525: 0.00179865	(W_tropicalis#0.000516566: 0.00143108	W_muriae#0.0050869: 0.00143108)#0.00549255: 0.000367569)#0.00201388: 9.14817e-05	W_sebi#0.00323473: 0.00189013)#0.000865276: 9.80386e-06	W_mellicola#0.00573626: 0.00189993)#0.0435508; 5
(((W_canadensis#0.0006964: 0.00179865	W_sebi#0.00323473: 0.00179865)#0.00201388: 8.41861e-05	(W_tropicalis#0.000516566: 0.00143108	W_muriae#0.0050869: 0.00143108)#0.00307508: 0.000451755)#0.00164665: 1.70995e-05	W_mellicola#0.00573626: 0.00189993)#0.0408279; 5
(((W_canadensis#0.0006964: 0.00179865	W_sebi#0.00323473: 0.00179865)#0.00145477: 8.41861e-05	(W_tropicalis#0.000516566: 0.00143108	W_muriae#0.0050869: 0.00143108)#0.00307508: 0.000451755)#0.00164665: 1.70995e-05	W_mellicola#0.00573626: 0.00189993)#0.0433053; 5
((W_mellicola#0.00573626: 0.00188283	(W_tropicalis#0.000516566: 0.00143108	W_muriae#0.0050869: 0.00143108)#0.00307508: 0.000451755)#0.00345979: 1.70995e-05	(W_canadensis#0.0006964: 0.00179865	W_sebi#0.00323473: 0.00179865)#0.00126822: 0.000101286)#0.0419967; 5
((W_mellicola#0.00514915: 0.00169013	(W_canadensis#0.000625123: 0.00161456	W_sebi#0.00290365: 0.00161456)#0.00154556: 7.55697e-05)#0.00560746: 1.53494e-05	(W_tropicalis#0.000463695: 0.00128461	W_muriae#0.00456625: 0.00128461)#0.00467715: 0.000420867)#0.0361637; 5
((W_mellicola#0.00603911: 0.00169535	(W_canadensis#0.000625123: 0.00161456	W_sebi#0.00290365: 0.00161456)#0.000827145: 8.07973e-05)#0.00559017: 1.01217e-05	(W_tropicalis#0.000463695: 0.00128461	W_muriae#0.00456625: 0.00128461)#0.00467715: 0.000420867)#0.0343697; 5
((W_canadensis#0.000625123: 0.00169535	(W_mellicola#0.00603911: 0.00161456	W_sebi#0.00290365: 0.00161456)#0.000996475: 8.07973e-05)#0.00559017: 1.01217e-05	(W_tropicalis#0.000463695: 0.00128461	W_muriae#0.00456625: 0.00128461)#0.00467715: 0.000420867)#0.0363425; 5
(((W_tropicalis#0.000463695: 0.00128461	W_muriae#0.00456625: 0.00128461)#0.00467715: 0.000410745	(W_mellicola#0.00603911: 0.00161456	W_sebi#0.00290365: 0.00161456)#0.000996475: 8.07973e-05)#0.00354365: 1.01217e-05	W_canadensis#0.000625123: 0.00170548)#0.0338696; 5
(((W_tropicalis#0.000463695: 0.00128461	W_muriae#0.00456625: 0.00128461)#0.00582994: 0.000413806	(W_mellicola#0.00603911: 0.00161868	W_sebi#0.00290365: 0.00161868)#0.00203075: 7.97339e-05)#0.00353727: 7.06122e-06	W_canadensis#0.000625123: 0.00170548)#0.035704; 5
(((W_tropicalis#0.00043654: 0.00128461	W_muriae#0.00456625: 0.00128461)#0.00582994: 0.000413806	(W_mellicola#0.00603911: 0.00161868	W_sebi#0.00290365: 0.00161868)#0.00090296: 7.97339e-05)#0.00582138: 7.06122e-06	W_canadensis#0.000625123: 0.00170548)#0.035704; 5
(((W_tropicalis#0.00102615: 0.00128461	W_muriae#0.00456625: 0.00128461)#0.00406788: 0.000413806	(W_mellicola#0.00603911: 0.00161868	W_sebi#0.00290365: 0.00161868)#0.00138136: 7.97339e-05)#0.00383953: 7.06122e-06	W_canadensis#0.000625123: 0.00170548)#0.0365531; 5
(((W_tropicalis#0.00102615: 0.00128461	W_muriae#0.00456625: 0.00128461)#0.00462872: 0.000413252	(W_mellicola#0.00603911: 0.00161868	W_sebi#0.00290365: 0.00161868)#0.00138136: 7.918e-05)#0.00169584: 7.61517e-06	W_canadensis#0.000625123: 0.00170548)#0.0365531; 5
(((W_tropicalis#0.0009662: 0.00134173	W_muriae#0.00476929: 0.00134173)#0.00483453: 0.000411276	(W_mellicola#0.00630764: 0.00169065	W_sebi#0.00303276: 0.00169065)#0.000877907: 6.235e-05)#0.00322133: 2.83043e-05	W_canadensis#0.000652919: 0.00178131)#0.0381784; 5
(((W_tropicalis#0.00123317: 0.00134173	W_muriae#0.00476929: 0.00134173)#0.00374441: 0.000411276	(W_mellicola#0.00630764: 0.00169065	W_sebi#0.00303276: 0.00169065)#0.001687: 6.235e-05)#0.00322133: 2.83043e-05	W_canadensis#0.000652919: 0.00178131)#0.0361787; 5
(((W_tropicalis#0.00123317: 0.00123311	W_muriae#0.00476929: 0.00123311)#0.00407422: 0.000519888	(W_mellicola#0.00630764: 0.00169065	W_sebi#0.00303276: 0.00169065)#0.000950608: 6.235e-05)#0.00322133: 2.83043e-05	W_canadensis#0.000652919: 0.00178131)#0.0371064; 5
(((W_tropicalis#0.00123317: 0.00123311	W_muriae#0.00476929: 0.00123311)#0.00407422: 0.000519888	(W_mellicola#0.00630764: 0.00171717	W_sebi#0.00303276: 0.00171717)#0.00158701: 3.5831e-05)#0.00201461: 2.83043e-05	W_canadensis#0.000652919: 0.00178131)#0.0353811; 5
(((W_tropicalis#0.00123317: 0.00123311	W_muriae#0.00476929: 0.00123311)#0.00563565: 0.00053804	(W_mellicola#0.00630764: 0.00171717	W_sebi#0.00303276: 0.00171717)#0.00158701: 5.39828e-05)#0.00199396: 1.01525e-05	W_canadensis#0.000652919: 0.00178131)#0.0330374; 5
(((W_tropicalis#0.00123317: 0.00123311	W_muriae#0.00476929: 0.00123311)#0.0066022: 0.00053804	(W_mellicola#0.00630764: 0.00171717	W_sebi#0.00303276: 0.00171717)#0.00332359: 5.39828e-05)#0.000958559: 1.01525e-05	W_canadensis#0.000652919: 0.00178131)#0.0298432; 5
(((W_tropicalis#0.00137016: 0.00129771	W_muriae#0.00501911: 0.00129771)#0.00694803: 0.000566223	(W_mellicola#0.00663803: 0.00180712	W_sebi#0.00319162: 0.00180712)#0.00165412: 5.68105e-05)#0.00307451: 1.06843e-05	W_canadensis#0.000687119: 0.00187461)#0.0325381; 5
(((W_tropicalis#0.00120415: 0.00114047	W_muriae#0.00441097: 0.00114047)#0.00476851: 0.000497616	(W_mellicola#0.00583374: 0.00158816	W_sebi#0.00280491: 0.00158816)#0.0014537: 4.9927e-05)#0.000547742: 9.38972e-06	W_canadensis#0.000603864: 0.00164748)#0.0310461; 5
(((W_tropicalis#0.00124729: 0.00118133	W_muriae#0.00456901: 0.00118133)#0.00493937: 0.000515446	W_canadensis#0.000625501: 0.00169678)#0.00354325: 9.72615e-06	(W_mellicola#0.00604276: 0.00164506	W_sebi#0.00290541: 0.00164506)#0.00150578: 6.1442e-05)#0.0299816; 5
(((W_tropicalis#0.0011874: 0.00118133	W_muriae#0.00456901: 0.00118133)#0.00614081: 0.000502749	(W_mellicola#0.00604276: 0.00164506	W_sebi#0.00290541: 0.00164506)#0.00150578: 3.90194e-05)#0.0049273: 2.24226e-05	W_canadensis#0.000665857: 0.0017065)#0.0287084; 5
(((W_tropicalis#0.00134366: 0.00133679	W_muriae#0.00517025: 0.00133679)#0.00694889: 0.000576842	(W_mellicola#0.00683793: 0.00186154	W_sebi#0.00328773: 0.00186154)#0.00170393: 5.20895e-05)#0.00456832: 1.74378e-05	W_canadensis#0.000753478: 0.00193107)#0.0336648; 5
(((W_tropicalis#0.00134366: 0.00133679	W_muriae#0.00517025: 0.00133679)#0.00694889: 0.00052726	(W_mellicola#0.00683793: 0.00186154	W_sebi#0.00328773: 0.00186154)#0.00369961: 2.50712e-06)#0.00468984: 6.70202e-05	W_canadensis#0.000753478: 0.00193107)#0.0357082; 5
((W_canadensis#0.000677153: 0.00169788	(W_mellicola#0.00614527: 0.00167297	W_sebi#0.00295469: 0.00167297)#0.00332485: 2.49119e-05)#0.00415852: 3.75724e-05	(W_tropicalis#0.00120755: 0.00120137	W_muriae#0.00464652: 0.00120137)#0.00624499: 0.000534081)#0.0320911; 5
((W_canadensis#0.000726544: 0.0018288	(W_mellicola#0.00599306: 0.00179499	W_sebi#0.00177854: 0.00179499)#0.00356736: 3.38044e-05)#0.00444458: 3.32375e-05	(W_tropicalis#0.00129563: 0.001289	W_muriae#0.00498543: 0.001289)#0.00426302: 0.000573037)#0.0364663; 5
((W_canadensis#0.000726544: 0.00180624	(W_mellicola#0.00599306: 0.00179499	W_sebi#0.00177854: 0.00179499)#0.00099158: 1.12476e-05)#0.00450008: 5.57943e-05	(W_tropicalis#0.000901763: 0.001289	W_muriae#0.00498543: 0.001289)#0.00230259: 0.000573037)#0.0347352; 5
((W_sebi#0.00164333: 0.00166893	(W_mellicola#0.00680618: 0.00165853	W_canadensis#0.00067131: 0.00165853)#0.00244409: 1.03926e-05)#0.00415797: 5.15526e-05	(W_tropicalis#0.000833208: 0.00135026	W_muriae#0.00460643: 0.00135026)#0.00370899: 0.000370224)#0.0307938; 5
((W_sebi#0.00279061: 0.00176951	(W_mellicola#0.00722978: 0.00176176	W_canadensis#0.000713091: 0.00176176)#0.0025962: 7.754e-06)#0.00239784: 5.80465e-05	(W_tropicalis#0.000885065: 0.00143429	W_muriae#0.00489312: 0.00143429)#0.00566222: 0.000393266)#0.0327103; 5
((W_sebi#0.00279061: 0.0017989	(W_tropicalis#0.00175733: 0.00143429	W_muriae#0.00489312: 0.00143429)#0.00566222: 0.000364603)#0.00403381: 2.86627e-05	(W_mellicola#0.00668925: 0.00176176	W_canadensis#0.00129758: 0.00176176)#0.0025962: 6.58005e-05)#0.0313124; 5
((W_sebi#0.00279061: 0.0017989	(W_tropicalis#0.000484518: 0.00143429	W_muriae#0.00489312: 0.00143429)#0.00446365: 0.000364603)#0.00248048: 2.86627e-05	(W_mellicola#0.00668925: 0.00176176	W_canadensis#0.00129758: 0.00176176)#0.0025962: 6.58005e-05)#0.0327997; 5
((W_sebi#0.00279061: 0.001824	(W_mellicola#0.00587661: 0.0017862	W_canadensis#0.00129758: 0.0017862)#0.00256068: 3.78054e-05)#0.00244633: 3.55351e-06	(W_tropicalis#0.000484518: 0.00143429	W_muriae#0.00489312: 0.00143429)#0.00357418: 0.000393266)#0.0345086; 5
(((W_tropicalis#0.000484518: 0.00143429	W_muriae#0.00489312: 0.00143429)#0.00266774: 0.000392556	(W_mellicola#0.00587661: 0.0017862	W_canadensis#0.00110967: 0.0017862)#0.00176652: 4.06492e-05)#0.000233602: 7.09673e-07	W_sebi#0.00279061: 0.00182756)#0.0368162; 5
(((W_tropicalis#0.000484518: 0.00143429	W_muriae#0.00489312: 0.00143429)#0.00266774: 0.000392556	(W_mellicola#0.00587661: 0.0017862	W_canadensis#0.00110967: 0.0017862)#0.00176652: 4.06492e-05)#0.00256117: 7.09673e-07	W_sebi#0.00279061: 0.00182756)#0.0348703; 5
((W_sebi#0.00266546: 0.00174332	(W_mellicola#0.00561304: 0.001728	W_canadensis#0.00149033: 0.001728)#0.0016659: 1.53234e-05)#0.00244853: 2.27157e-06	(W_tropicalis#0.000462788: 0.00136996	W_muriae#0.00467366: 0.00136996)#0.00317885: 0.000375628)#0.0333064; 5
(((W_tropicalis#0.000462788: 0.00136996	W_muriae#0.00467366: 0.00136996)#0.00528531: 0.000367768	(W_mellicola#0.00561304: 0.001728	W_canadensis#0.00149033: 0.001728)#0.000908474: 9.73451e-06)#0.00245641: 7.86045e-06	W_sebi#0.00321232: 0.00174559)#0.0340191; 5
(((W_tropicalis#0.000482804: 0.00142922	W_muriae#0.00487581: 0.00142922)#0.00551391: 0.000374435	(W_mellicola#0.00585582: 0.00180274	W_canadensis#0.00155479: 0.00180274)#0.000947768: 9.1623e-07)#0.00257578: 1.74398e-05	W_sebi#0.00335126: 0.00182109)#0.038461; 5
(((W_tropicalis#0.000482804: 0.00142922	W_muriae#0.00487581: 0.00142922)#0.00789652: 0.000386049	(W_mellicola#0.00585582: 0.00180274	W_canadensis#0.000420892: 0.00180274)#0.000594773: 1.25298e-05)#0.0025593: 5.82619e-06	W_sebi#0.00335126: 0.00182109)#0.0402373; 5
(((W_tropicalis#0.000482804: 0.00142922	W_muriae#0.00394661: 0.00142922)#0.00610271: 0.000386259	(W_mellicola#0.00585582: 0.00180274	W_canadensis#0.000420892: 0.00180274)#0.00348375: 1.274e-05)#0.000810676: 5.61597e-06	W_sebi#0.00204175: 0.00182109)#0.0384129; 5
((W_sebi#0.00230023: 0.00162339	(W_mellicola#0.0052568: 0.00161833	W_canadensis#0.000377837: 0.00161833)#0.000681376: 5.06143e-06)#0.00181533: 1.14168e-05	(W_tropicalis#0.000433415: 0.00128302	W_muriae#0.00354289: 0.00128302)#0.00339323: 0.000351788)#0.0332896; 5
((W_canadensis#0.00035254: 0.00152415	(W_mellicola#0.00490484: 0.00150998	W_sebi#0.00214622: 0.00150998)#0.00204222: 1.41779e-05)#0.00311324: 1.19708e-06	(W_tropicalis#0.000745202: 0.00119712	W_muriae#0.00330568: 0.00119712)#0.00316604: 0.000328235)#0.0337505; 5
((W_canadensis#0.000412532: 0.00178352	(W_tropicalis#0.000872014: 0.00140083	W_muriae#0.00386822: 0.00140083)#0.00370481: 0.00038269)#0.00144063: 1.40078e-06	(W_mellicola#0.00496358: 0.00176693	W_sebi#0.00251145: 0.00176693)#0.0051588: 1.79914e-05)#0.036649; 5
(((W_mellicola#0.00496358: 0.00176693	W_sebi#0.00251145: 0.00176693)#0.0051588: 1.65906e-05	(W_tropicalis#0.00130759: 0.00140083	W_muriae#0.00386822: 0.00140083)#0.00481606: 0.00038269)#0.000822884: 1.40078e-06	W_canadensis#0.000412532: 0.00178492)#0.0391244; 5
((W_canadensis#0.000412532: 0.00178352	(W_tropicalis#0.00130759: 0.00140782	W_muriae#0.00386822: 0.00140782)#0.00479216: 0.000375705)#0.000822884: 1.40078e-06	(W_mellicola#0.00496358: 0.00176693	W_sebi#0.00159119: 0.00176693)#0.00687956: 1.79914e-05)#0.041411; 5
((W_canadensis#0.000412532: 0.00178352	(W_tropicalis#0.000686971: 0.00140782	W_muriae#0.00386822: 0.00140782)#0.00396385: 0.000375705)#0.000789439: 1.40078e-06	(W_mellicola#0.00496358: 0.00176693	W_sebi#0.00159119: 0.00176693)#0.00687956: 1.79914e-05)#0.0441592; 5
((W_tropicalis#0.00222644: 0.00178352	(W_canadensis#0.000412532: 0.00149669	W_muriae#0.00386822: 0.00149669)#0.00372849: 0.000286834)#0.000886063: 1.40078e-06	(W_mellicola#0.00496358: 0.00176693	W_sebi#0.00159119: 0.00176693)#0.00687956: 1.79914e-05)#0.0441592; 5
(((W_mellicola#0.00496358: 0.00176693	W_sebi#0.00159119: 0.00176693)#0.00687956: 1.27704e-05	(W_canadensis#0.000412532: 0.00149669	W_muriae#0.00386822: 0.00149669)#0.00284951: 0.000283014)#0.00228475: 5.22092e-06	W_tropicalis#0.00222644: 0.00178492)#0.043259; 5
(((W_mellicola#0.00476236: 0.0016953	(W_canadensis#0.000395807: 0.00143601	W_muriae#0.0037114: 0.00143601)#0.00273399: 0.000259288)#0.00660066: 1.7035e-05	W_sebi#0.00152668: 0.00171233)#0.00125749: 2.26973e-07	W_tropicalis#0.00213618: 0.00171256)#0.0422873; 5
(((W_muriae#0.0037114: 0.0016953	(W_canadensis#0.000395807: 0.00143601	W_mellicola#0.00476236: 0.00143601)#0.00273399: 0.000259288)#0.00883706: 1.7035e-05	W_sebi#0.00152668: 0.00171233)#0.000809683: 2.26973e-07	W_tropicalis#0.000971297: 0.00171256)#0.0408589; 5
(((W_muriae#0.0041327: 0.00188774	(W_canadensis#0.000440738: 0.00159902	W_mellicola#0.00530297: 0.00159902)#0.00304435: 0.000288721)#0.00733987: 1.89688e-05	W_tropicalis#0.00108156: 0.00190671)#0.000901596: 2.52739e-07	W_sebi#0.00169999: 0.00190696)#0.0434688; 5
(((W_muriae#0.0041327: 0.00188774	(W_canadensis#0.000440738: 0.00159902	W_mellicola#0.00530297: 0.00159902)#0.00304435: 0.000288721)#0.00953: 1.89688e-05	W_tropicalis#0.00285508: 0.00190671)#0.000901596: 2.52739e-07	W_sebi#0.00169999: 0.00190696)#0.0434688; 5
(((W_muriae#0.0041327: 0.00188617	(W_canadensis#0.000360348: 0.00159902	W_mellicola#0.00530297: 0.00159902)#0.00438643: 0.000287152)#0.00953793: 1.89202e-05	W_tropicalis#0.00109289: 0.00190509)#0.00113479: 1.87035e-06	W_sebi#0.00169999: 0.00190696)#0.0434688; 5
(((W_muriae#0.0041327: 0.00188617	(W_canadensis#0.000360348: 0.00159902	W_mellicola#0.00530297: 0.00159902)#0.00549763: 0.000287152)#0.0115902: 1.63934e-05	W_tropicalis#0.00109289: 0.00190257)#0.0011363: 4.39713e-06	W_sebi#0.00169999: 0.00190696)#0.040714; 5
(((W_muriae#0.00395135: 0.00181916	(W_canadensis#0.000344534: 0.00152885	W_mellicola#0.00507026: 0.00152885)#0.00525638: 0.000290305)#0.0109856: 2.42062e-07	W_tropicalis#0.00104493: 0.0018194)#0.00108624: 3.88257e-06	W_sebi#0.00162539: 0.00182328)#0.0380628; 5
(((W_tropicalis#0.00201798: 0.00181916	(W_canadensis#0.000344534: 0.00152885	W_mellicola#0.00507026: 0.00152885)#0.00294707: 0.000290305)#0.0109856: 8.43252e-08	W_muriae#0.00395135: 0.00181924)#0.00128542: 4.04031e-06	W_sebi#0.00162539: 0.00182328)#0.0360657; 5
(((W_mellicola#0.00507026: 0.00181916	(W_canadensis#0.000344534: 0.00152885	W_tropicalis#0.00201798: 0.00152885)#0.00183827: 0.000290305)#0.0109856: 2.02966e-06	W_muriae#0.00395135: 0.00182118)#0.00125389: 2.09498e-06	W_sebi#0.00162539: 0.00182328)#0.0380703; 5
(((W_mellicola#0.00468284: 0.00168015	W_muriae#0.00364942: 0.00168015)#0.0101462: 3.44248e-06	(W_canadensis#0.000318208: 0.00141203	W_tropicalis#0.00186378: 0.00141203)#0.00169781: 0.000271565)#0.0023717: 3.66992e-07	W_sebi#0.00150119: 0.00168396)#0.0373737; 5
(((W_mellicola#0.00505943: 0.00181527	(W_canadensis#0.000343799: 0.00152559	W_tropicalis#0.00201367: 0.00152559)#0.00183434: 0.000289685)#0.0109621: 2.61545e-06	W_muriae#0.00394291: 0.00181789)#0.00120873: 1.50037e-06	W_sebi#0.00162192: 0.00181939)#0.0389147; 5
(((W_mellicola#0.00505943: 0.00180134	(W_canadensis#0.000343799: 0.00152559	W_tropicalis#0.00201367: 0.00152559)#0.0011645: 0.000275758)#0.0110469: 1.44148e-05	W_sebi#0.00162192: 0.00181576)#0.000982537: 3.62776e-06	W_muriae#0.00394291: 0.00181939)#0.0364926; 5
(((W_mellicola#0.00451265: 0.00160667	(W_canadensis#0.000306644: 0.00136071	W_tropicalis#0.000940095: 0.00136071)#0.00381232: 0.000245957)#0.00792699: 1.2857e-05	W_sebi#0.00144663: 0.00161953)#0.000876354: 3.23571e-06	W_muriae#0.0035168: 0.00162276)#0.034593; 5
(((W_tropicalis#0.000995973: 0.00170217	(W_canadensis#0.00032487: 0.00144159	W_mellicola#0.00478087: 0.00144159)#0.00403892: 0.000260576)#0.00839815: 9.22065e-06	W_sebi#0.00153262: 0.00171139)#0.00249614: 7.82858e-06	W_muriae#0.00372583: 0.00171922)#0.0339547; 5
(((W_tropicalis#0.00109773: 0.00187607	(W_canadensis#0.000358061: 0.00158887	W_mellicola#0.00526931: 0.00158887)#0.00445156: 0.000287198)#0.00925615: 6.25869e-06	W_sebi#0.0016892: 0.00188233)#0.000621177: 1.25324e-05	W_muriae#0.00410648: 0.00189486)#0.0411591; 5
(((W_tropicalis#0.00101547: 0.00173156	(W_canadensis#0.00033123: 0.00161858	W_mellicola#0.00487447: 0.00161858)#0.00532256: 0.000112983)#0.00858199: 5.04053e-06	W_sebi#0.00156262: 0.0017366)#0.00129086: 1.6271e-05	W_muriae#0.00379877: 0.00175288)#0.0380749; 5
(((W_tropicalis#0.00101547: 0.00173514	(W_canadensis#0.00033123: 0.00161858	W_mellicola#0.00487447: 0.00161858)#0.00204618: 0.000116562)#0.0072125: 3.677e-07	W_sebi#0.00156262: 0.00173551)#0.00129167: 1.73651e-05	W_muriae#0.00379877: 0.00175288)#0.0398775; 5
(((W_tropicalis#0.00101547: 0.00173514	(W_canadensis#0.00033123: 0.0015549	W_mellicola#0.00487447: 0.0015549)#0.00212998: 0.000180241)#0.0072125: 1.15829e-05	W_sebi#0.00156262: 0.00174673)#0.00128338: 6.14988e-06	W_muriae#0.00379877: 0.00175288)#0.0398775; 5
((W_muriae#0.00379877: 0.00174673	W_sebi#0.00156262: 0.00174673)#0.00128338: 6.14988e-06	(W_tropicalis#0.00146449: 0.00173514	(W_canadensis#0.00033123: 0.0015549	W_mellicola#0.00487447: 0.0015549)#0.00212998: 0.000180241)#0.00413365: 1.77328e-05)#0.0374279; 5
(((W_tropicalis#0.00146449: 0.00173514	(W_canadensis#0.00033123: 0.0015549	W_mellicola#0.00487447: 0.0015549)#0.00212998: 0.000180241)#0.00288531: 1.15829e-05	W_sebi#0.00156262: 0.00174673)#0.00375216: 6.14988e-06	W_muriae#0.00379877: 0.00175288)#0.0358958; 5
(((W_tropicalis#0.00157903: 0.00187086	(W_canadensis#0.000357138: 0.00167652	W_mellicola#0.00525573: 0.00167652)#0.00229658: 0.000194339)#0.00311098: 1.46822e-05	W_sebi#0.00168485: 0.00188554)#0.00524385: 4.43756e-06	W_muriae#0.00409589: 0.00188998)#0.0378779; 5
(((W_tropicalis#0.00132533: 0.00187086	W_sebi#0.00168485: 0.00187086)#0.00311098: 1.82335e-05	(W_canadensis#0.000357138: 0.00167652	W_mellicola#0.00525573: 0.00167652)#0.00229658: 0.000212573)#0.00287498: 8.86258e-07	W_muriae#0.00409589: 0.00188998)#0.0360336; 5
(((W_tropicalis#0.00132533: 0.00187086	W_sebi#0.00168485: 0.00187086)#0.0049751: 1.82335e-05	(W_canadensis#0.000357138: 0.00167652	W_mellicola#0.00525573: 0.00167652)#0.00229658: 0.000212573)#0.00287498: 8.86258e-07	W_muriae#0.00409589: 0.00188998)#0.0393609; 5
((W_muriae#0.0039115: 0.00180405	(W_canadensis#0.00034106: 0.00160104	W_mellicola#0.00501912: 0.00160104)#0.00219319: 0.000203003)#0.00274555: 8.46359e-07	(W_tropicalis#0.00168389: 0.00178663	W_sebi#0.00160899: 0.00178663)#0.00302527: 1.8259e-05)#0.0375889; 5
((W_muriae#0.0039115: 0.00180405	(W_canadensis#0.00034106: 0.00160104	W_mellicola#0.00501912: 0.00160104)#0.00219319: 0.000203003)#0.00274555: 8.46359e-07	(W_tropicalis#0.00168389: 0.00178663	W_sebi#0.00160899: 0.00178663)#0.00302527: 1.8259e-05)#0.0375889; 5
((W_muriae#0.00410003: 0.001891	(W_canadensis#0.000357499: 0.00167821	W_mellicola#0.00526104: 0.00167821)#0.00116159: 0.000212787)#0.000549895: 8.87153e-07	(W_tropicalis#0.00176505: 0.00187275	W_sebi#0.00266169: 0.00187275)#0.00317108: 1.91391e-05)#0.0376956; 5
((W_muriae#0.00410003: 0.001891	(W_canadensis#0.000357499: 0.00167821	W_mellicola#0.00526104: 0.00167821)#0.0022928: 0.000212787)#0.000549895: 8.87153e-07	(W_tropicalis#0.00176505: 0.00187275	W_sebi#0.00266169: 0.00187275)#0.00317108: 1.91391e-05)#0.0360474; 5
(((W_tropicalis#0.00176505: 0.00185904	W_sebi#0.00266169: 0.00185904)#0.00494022: 2.06574e-05	(W_canadensis#0.000357499: 0.00167821	W_mellicola#0.0044815: 0.00167821)#0.0022928: 0.000201487)#0.00323598: 1.21873e-05	W_muriae#0.00410003: 0.00189189)#0.0341018; 5
(((W_tropicalis#0.00194193: 0.00204534	W_sebi#0.00292842: 0.00204534)#0.00434862: 1.06908e-05	W_muriae#0.00451089: 0.00205603)#0.0035811: 2.54453e-05	(W_canadensis#0.000393324: 0.00184639	W_mellicola#0.0049306: 0.00184639)#0.00252257: 0.000235087)#0.0400746; 5
(((W_canadensis#0.000393324: 0.00184639	W_mellicola#0.0049306: 0.00184639)#0.00252257: 0.000209642	W_muriae#0.00451089: 0.00205603)#0.0035811: 2.54453e-05	(W_tropicalis#0.00108514: 0.00204534	W_sebi#0.00292842: 0.00204534)#0.0026314: 3.61361e-05)#0.0418815; 5
(((W_canadensis#0.000374643: 0.00175869	W_mellicola#0.00469642: 0.00175869)#0.00240276: 0.000216139	(W_tropicalis#0.0010336: 0.00194819	W_sebi#0.00411911: 0.00194819)#0.00250642: 2.6637e-05)#0.00338259: 7.7829e-06	W_muriae#0.00429665: 0.00198261)#0.0380317; 5
((W_tropicalis#0.000969062: 0.00185152	((W_canadensis#0.000351249: 0.00164887	W_mellicola#0.00440316: 0.00164887)#0.00225272: 0.000177668	W_sebi#0.00318629: 0.00182654)#0.00234991: 2.49737e-05)#0.00317137: 7.29691e-06	W_muriae#0.00402835: 0.00185881)#0.0380957; 5
((W_sebi#0.00318629: 0.00184676	((W_canadensis#0.000351249: 0.00164887	W_mellicola#0.00440316: 0.00164887)#0.00225272: 0.000177668	W_tropicalis#0.000969062: 0.00182654)#0.00234991: 2.02211e-05)#0.001178: 1.20494e-05	W_muriae#0.00402835: 0.00185881)#0.0358719; 5
((W_muriae#0.00376004: 0.00172511	((W_canadensis#0.000327854: 0.00153905	W_mellicola#0.00410989: 0.00153905)#0.00210268: 0.000179607	W_tropicalis#0.00102573: 0.00171866)#0.00217582: 6.45476e-06)#0.00249657: 9.89432e-06	W_sebi#0.00297406: 0.00173501)#0.0334827; 5
((W_tropicalis#0.00102573: 0.00171959	((W_canadensis#0.000327854: 0.00153905	W_mellicola#0.00410989: 0.00153905)#0.000748409: 0.000179607	W_muriae#0.00376004: 0.00171866)#0.00217582: 9.3629e-07)#0.00250458: 1.54128e-05	W_sebi#0.00297406: 0.00173501)#0.0347222; 5
((W_tropicalis#0.000753387: 0.00192718	((W_canadensis#0.000364562: 0.00171137	W_mellicola#0.00457005: 0.00171137)#0.000832204: 0.000197896	W_muriae#0.00418103: 0.00190926)#0.00118217: 1.79189e-05)#0.00103173: 2.08143e-06	W_sebi#0.00330705: 0.00192926)#0.0407358; 5
(((W_canadensis#0.000364562: 0.00171137	W_mellicola#0.00457005: 0.00171137)#0.000832204: 0.000202359	(W_tropicalis#0.000753387: 0.00190926	W_muriae#0.00418103: 0.00190926)#0.00118217: 4.46375e-06)#0.00130254: 1.55366e-05	W_sebi#0.00330705: 0.00192926)#0.0407358; 5
((W_sebi#0.00330705: 0.00191517	(W_tropicalis#0.00132248: 0.00190926	W_muriae#0.00418103: 0.00190926)#0.00118217: 5.90241e-06)#0.00329164: 1.40979e-05	(W_canadensis#0.000364562: 0.00171137	W_mellicola#0.00457005: 0.00171137)#0.000832204: 0.000217896)#0.0379176; 5
(((W_canadensis#0.000346867: 0.0016283	W_mellicola#0.00434823: 0.0016283)#0.000596079: 0.000205203	(W_tropicalis#0.00125829: 0.00181659	W_muriae#0.0039781: 0.00181659)#0.000793585: 1.69129e-05)#0.00508226: 2.11668e-06	W_sebi#0.00314653: 0.00183562)#0.0342274; 5
(((W_canadensis#0.000363189: 0.00170493	W_mellicola#0.00455284: 0.00170493)#0.000624129: 0.000199932	(W_tropicalis#0.0013175: 0.00190208	W_muriae#0.00416529: 0.00190208)#0.000830929: 2.78147e-06)#0.00386094: 1.71436e-05	W_sebi#0.0032946: 0.001922)#0.0358381; 5
(((W_canadensis#0.000363189: 0.00162714	W_mellicola#0.00455284: 0.00162714)#0.000653966: 0.000289379	(W_tropicalis#0.0013175: 0.00190208	W_muriae#0.00416529: 0.00190208)#0.000995336: 1.44415e-05)#0.00254562: 5.4836e-06	W_sebi#0.0032946: 0.001922)#0.0338699; 5
((W_sebi#0.0032946: 0.00192167	(W_tropicalis#0.0013175: 0.00187429	W_muriae#0.00416529: 0.00187429)#0.000604926: 4.73846e-05)#0.00253879: 3.28027e-07	(W_canadensis#0.000363189: 0.00162714	W_mellicola#0.00455284: 0.00162714)#0.00117127: 0.000294862)#0.032419; 5
((W_tropicalis#0.00139199: 0.00203033	(W_sebi#0.00348088: 0.00198026	W_muriae#0.0044008: 0.00198026)#0.00277105: 5.00637e-05)#0.00268234: 3.46574e-07	(W_canadensis#0.000383724: 0.00171914	W_mellicola#0.00481026: 0.00171914)#0.0012375: 0.000311534)#0.0366422; 5
(((W_canadensis#0.000383724: 0.00171914	W_mellicola#0.00481026: 0.00171914)#0.0012375: 0.000311188	(W_sebi#0.00196803: 0.00198026	W_muriae#0.0044008: 0.00198026)#0.000937976: 5.00637e-05)#0.00268234: 3.46574e-07	W_tropicalis#0.00139199: 0.00203067)#0.0346041; 5
((W_sebi#0.00319299: 0.00203033	((W_canadensis#0.000383724: 0.00171914	W_mellicola#0.00481026: 0.00171914)#0.0012375: 0.000261124	W_muriae#0.0044008: 0.00198026)#0.00180734: 5.00637e-05)#0.000439171: 3.46574e-07	W_tropicalis#0.00139199: 0.00203067)#0.0319038; 5
((W_muriae#0.00387074: 0.00178437	((W_canadensis#0.00079609: 0.00151207	W_mellicola#0.00423088: 0.00151207)#0.00108844: 0.000229672	W_sebi#0.0028084: 0.00174175)#0.00324602: 4.26203e-05)#0.000571278: 1.71828e-06	W_tropicalis#0.00122433: 0.00178609)#0.0297404; 5
((W_sebi#0.00307263: 0.00195266	((W_canadensis#0.000870991: 0.00165434	W_mellicola#0.00462895: 0.00165434)#0.00119085: 0.000251281	W_muriae#0.00423492: 0.00190562)#0.00355142: 4.70354e-05)#0.000624898: 1.47475e-06	W_tropicalis#0.00133952: 0.00195413)#0.0325385; 5
((W_sebi#0.00285971: 0.00181735	((W_canadensis#0.000810635: 0.0015397	W_mellicola#0.00430818: 0.0015397)#0.00110833: 0.000233869	W_muriae#0.00394146: 0.00177357)#0.00472702: 4.37761e-05)#0.000581595: 1.37256e-06	W_tropicalis#0.0012467: 0.00181872)#0.0334347; 5
((W_sebi#0.00285971: 0.00181735	((W_canadensis#0.000175169: 0.0015397	W_mellicola#0.00430818: 0.0015397)#0.00110833: 0.000233869	W_muriae#0.00394146: 0.00177357)#0.00607001: 4.37761e-05)#0.000581595: 1.37256e-06	W_tropicalis#0.00119457: 0.00181872)#0.0313514; 5
((W_muriae#0.00411807: 0.00189878	((W_canadensis#0.000183018: 0.00160869	W_mellicola#0.00450122: 0.00160869)#0.00115799: 0.000244348	W_sebi#0.00298785: 0.00185304)#0.0045004: 4.57375e-05)#0.00178729: 1.43406e-06	W_tropicalis#0.0012481: 0.00190021)#0.0347361; 5
((W_tropicalis#0.0012481: 0.00189878	((W_canadensis#0.000183018: 0.00160869	W_mellicola#0.00450122: 0.00160869)#0.00115799: 0.000244348	W_sebi#0.00298785: 0.00185304)#0.00314061: 4.57375e-05)#0.00326102: 1.43406e-06	W_muriae#0.00411807: 0.00190021)#0.0332402; 5
(((W_canadensis#0.000183018: 0.00160869	W_mellicola#0.00450122: 0.00160869)#0.00115799: 0.000290085	(W_tropicalis#0.0012481: 0.00185304	W_sebi#0.00298785: 0.00185304)#0.00314061: 4.57375e-05)#0.000161099: 1.43406e-06	W_muriae#0.00411807: 0.00190021)#0.0323627; 5
((W_tropicalis#0.00106667: 0.00186919	((W_canadensis#0.000183018: 0.00160869	W_mellicola#0.00450122: 0.00160869)#0.00115799: 0.000208093	W_sebi#0.00298785: 0.00181678)#0.00650086: 5.2408e-05)#0.000859537: 3.10183e-05	W_muriae#0.00411807: 0.00190021)#0.0304891; 5
((W_tropicalis#0.00106667: 0.00187912	((W_canadensis#0.000183018: 0.00160869	W_mellicola#0.00450122: 0.00160869)#0.00115799: 0.000221793	W_sebi#0.00298785: 0.00183048)#0.00809301: 4.86365e-05)#0.00246947: 2.10892e-05	W_muriae#0.00411807: 0.00190021)#0.0327828; 5
((W_muriae#0.00411807: 0.00186337	((W_canadensis#0.000183018: 0.00160869	W_mellicola#0.00450122: 0.00160869)#0.00176397: 0.000221793	W_sebi#0.00298785: 0.00183048)#0.00480117: 3.28904e-05)#0.00249034: 3.68353e-05	W_tropicalis#0.00106667: 0.00190021)#0.0338161; 5
((W_muriae#0.00471406: 0.00213305	((W_canadensis#0.000209506: 0.00184151	W_mellicola#0.00515267: 0.00184151)#0.00201927: 0.000253893	W_sebi#0.00342027: 0.0020954)#0.00295415: 3.76505e-05)#0.00285076: 4.21663e-05	W_tropicalis#0.00110395: 0.00217522)#0.0400328; 5
((W_muriae#0.00471406: 0.00211539	((W_canadensis#0.000209506: 0.00184151	W_mellicola#0.00515267: 0.00184151)#0.00201927: 0.000253893	W_sebi#0.00342027: 0.0020954)#0.00295415: 1.99895e-05)#0.00287456: 5.98273e-05	W_tropicalis#0.00110395: 0.00217522)#0.0388126; 5
((W_muriae#0.00471406: 0.00212677	((W_canadensis#0.000209506: 0.00184151	W_mellicola#0.00515267: 0.00184151)#0.00201927: 0.000253893	W_sebi#0.00342027: 0.0020954)#0.000586298: 3.13689e-05)#0.00285918: 4.8448e-05	W_tropicalis#0.00118167: 0.00217522)#0.0377574; 5
((W_sebi#0.00300426: 0.00186538	((W_canadensis#0.000184023: 0.00161753	W_mellicola#0.00452595: 0.00161753)#0.00177366: 0.000223012	W_muriae#0.00414069: 0.00184054)#0.00196617: 2.4843e-05)#0.00144031: 4.52657e-05	W_tropicalis#0.00103795: 0.00191065)#0.0353413; 5
((W_tropicalis#0.00103795: 0.00184099	((W_canadensis#0.000184023: 0.00161814	W_mellicola#0.00452595: 0.00161814)#0.00177299: 0.000222395	W_muriae#0.00414069: 0.00184054)#0.00295648: 4.45668e-07)#0.00232688: 6.96631e-05	W_sebi#0.00368044: 0.00191065)#0.0339337; 5
((W_tropicalis#0.00119486: 0.00211929	W_sebi#0.00423682: 0.00211929)#0.00536307: 8.01942e-05	((W_canadensis#0.000211843: 0.00186276	W_mellicola#0.00521015: 0.00186276)#0.00204101: 0.000256015	W_muriae#0.00476665: 0.00211878)#0.00525972: 8.07073e-05)#0.0369546; 5
((((W_canadensis#0.000188328: 0.001656	W_mellicola#0.00463182: 0.001656)#0.00181446: 0.000215959	W_muriae#0.00423755: 0.00187196)#0.0028176: 3.22888e-05	W_sebi#0.00376653: 0.00190424)#0.00570884: 5.10977e-05	W_tropicalis#0.00106223: 0.00195534)#0.0349049; 5
((((W_canadensis#0.000197031: 0.00173252	W_mellicola#0.00484585: 0.00173252)#0.0018983: 0.000271802	W_muriae#0.0035512: 0.00200432)#0.00288034: 3.6093e-05	W_sebi#0.00394058: 0.00204041)#0.00274042: 5.28325e-06	W_tropicalis#0.00111131: 0.0020457)#0.0365178; 5
((W_tropicalis#0.00104766: 0.00192355	W_sebi#0.00371489: 0.00192355)#0.00142715: 4.98067e-06	((W_canadensis#0.000185746: 0.00177881	W_mellicola#0.00456832: 0.00177881)#0.000886407: 0.000110716	W_muriae#0.00467299: 0.00188953)#0.00513259: 3.90065e-05)#0.037033; 5
((W_tropicalis#0.00104766: 0.00192355	((W_canadensis#0.000185746: 0.00177881	W_mellicola#0.00456832: 0.00177881)#0.000886407: 0.000110716	W_muriae#0.00467299: 0.00188953)#0.00431319: 3.40258e-05)#0.00142715: 4.98067e-06	W_sebi#0.00371489: 0.00192854)#0.0386241; 5
((W_tropicalis#0.000972504: 0.00192355	W_sebi#0.00371489: 0.00192355)#0.000499461: 4.98067e-06	((W_canadensis#0.000185746: 0.00177881	W_mellicola#0.00456832: 0.00177881)#0.000818834: 0.000110716	W_muriae#0.00467299: 0.00188953)#0.00431319: 3.90065e-05)#0.0354682; 5
((W_tropicalis#0.000972504: 0.00192355	W_sebi#0.00371489: 0.00192355)#0.0021252: 4.98067e-06	((W_canadensis#0.000185746: 0.00174773	W_mellicola#0.00456832: 0.00174773)#0.000833397: 0.000146044	W_muriae#0.00467299: 0.00189377)#0.00430352: 3.47625e-05)#0.032475; 5
((W_tropicalis#0.00105666: 0.00209001	W_sebi#0.00403636: 0.00209001)#0.00472362: 5.41167e-06	((W_canadensis#0.00020182: 0.00189897	W_mellicola#0.00496364: 0.00189897)#0.000905515: 0.000158682	W_muriae#0.00507737: 0.00205765)#0.00606276: 3.77706e-05)#0.0332747; 5
((W_tropicalis#0.00105666: 0.00209001	W_sebi#0.00306488: 0.00209001)#0.00189297: 5.41167e-06	((W_canadensis#0.00020182: 0.00189897	W_mellicola#0.00421366: 0.00189897)#0.00192328: 0.000158682	W_muriae#0.00507737: 0.00205765)#0.00410407: 3.77706e-05)#0.0357303; 5
((W_tropicalis#0.0012885: 0.00209001	W_sebi#0.00306488: 0.00209001)#0.00117997: 5.41167e-06	((W_canadensis#0.00020182: 0.00189897	W_mellicola#0.00421366: 0.00189897)#0.00192328: 0.000157038	W_muriae#0.00507737: 0.00205601)#0.00159548: 3.94143e-05)#0.0327874; 5
((W_tropicalis#0.0012885: 0.00209001	W_sebi#0.00306488: 0.00209001)#0.000391614: 5.41167e-06	((W_canadensis#0.00020182: 0.00189897	W_mellicola#0.00421366: 0.00189897)#0.00192328: 0.000157038	W_muriae#0.00507737: 0.00205601)#0.00159548: 3.94143e-05)#0.0335757; 5
((W_tropicalis#0.0012885: 0.00209001	W_sebi#0.00306488: 0.00209001)#0.000827354: 5.41167e-06	((W_canadensis#0.00020182: 0.00189897	W_mellicola#0.00421366: 0.00189897)#0.000712494: 0.000183508	W_muriae#0.00507737: 0.00208248)#0.0015752: 1.29444e-05)#0.032461; 5
((W_tropicalis#0.0012885: 0.00209001	W_sebi#0.00306488: 0.00209001)#0.0022316: 5.41167e-06	((W_canadensis#0.00020182: 0.00189897	W_mellicola#0.00421366: 0.00189897)#0.000712494: 0.000183508	W_muriae#0.00507737: 0.00208248)#0.0015752: 1.29444e-05)#0.0339653; 5
((W_tropicalis#0.00128307: 0.00209001	W_sebi#0.00306488: 0.00209001)#0.0022316: 5.41167e-06	((W_canadensis#0.00020182: 0.00189897	W_mellicola#0.00421366: 0.00189897)#0.00140418: 0.000183508	W_muriae#0.00507737: 0.00208248)#0.0015752: 1.29444e-05)#0.0354315; 5
((W_tropicalis#0.00128307: 0.00209001	W_sebi#0.00306488: 0.00209001)#0.0022316: 5.41167e-06	((W_canadensis#0.00020182: 0.00189897	W_mellicola#0.00421366: 0.00189897)#0.000884502: 0.000183508	W_muriae#0.00507737: 0.00208248)#0.0015752: 1.29444e-05)#0.0334273; 5
((W_tropicalis#0.00128307: 0.00209001	W_sebi#0.00306488: 0.00209001)#0.000606779: 5.41167e-06	((W_canadensis#0.00020182: 0.00189897	W_mellicola#0.00421366: 0.00189897)#0.00287396: 0.000183508	W_muriae#0.00507737: 0.00208248)#0.00433746: 1.29444e-05)#0.0315144; 5
((W_tropicalis#0.00128307: 0.00209451	((W_canadensis#0.00020182: 0.00189897	W_mellicola#0.00421366: 0.00189897)#0.00394733: 0.000183508	W_muriae#0.00381116: 0.00208248)#0.00433746: 1.2032e-05)#0.00314326: 9.12315e-07	W_sebi#0.00306488: 0.00209542)#0.034294; 5
((W_tropicalis#0.00128307: 0.00209078	((W_canadensis#0.00020182: 0.00189897	W_mellicola#0.00421366: 0.00189897)#0.00394733: 0.000183508	W_muriae#0.00381116: 0.00208248)#0.00178074: 8.30848e-06)#0.00314885: 4.63588e-06	W_sebi#0.00306488: 0.00209542)#0.0363426; 5
((W_tropicalis#0.00128307: 0.00209078	((W_canadensis#0.00020182: 0.00189897	W_mellicola#0.00421366: 0.00189897)#0.00394733: 0.000183508	W_muriae#0.00381116: 0.00208248)#0.00427395: 8.30848e-06)#0.00110401: 4.63588e-06	W_sebi#0.00306488: 0.00209542)#0.034176; 5
((W_tropicalis#0.00128307: 0.00209078	((W_canadensis#0.00020182: 0.00189897	W_mellicola#0.00421366: 0.00189897)#0.00106012: 8.89243e-05	W_muriae#0.00381116: 0.00198789)#0.0044773: 0.000102892)#0.00110401: 4.63588e-06	W_sebi#0.00306488: 0.00209542)#0.0326808; 5
((W_tropicalis#0.00128307: 0.00202542	((W_canadensis#0.00020182: 0.00189897	W_mellicola#0.00421366: 0.00189897)#0.00106012: 0.000121727	W_muriae#0.00381116: 0.0020207)#0.00589389: 4.72245e-06)#0.00266806: 7.00025e-05	W_sebi#0.00306488: 0.00209542)#0.0344131; 5
((W_muriae#0.00381116: 0.00207505	((W_canadensis#0.00020182: 0.00189897	W_mellicola#0.00421366: 0.00189897)#0.00106012: 0.000121727	W_tropicalis#0.00128307: 0.0020207)#0.00390139: 5.43514e-05)#0.00478408: 2.03736e-05	W_sebi#0.00306488: 0.00209542)#0.0328562; 5
((W_muriae#0.00381116: 0.00207273	((W_canadensis#0.00020182: 0.00189897	W_mellicola#0.00421366: 0.00189897)#0.00131434: 0.000139252	W_tropicalis#0.00128307: 0.00203822)#0.00556777: 3.45128e-05)#0.00734307: 2.26871e-05	W_sebi#0.00306488: 0.00209542)#0.0317656; 5
((W_muriae#0.00349993: 0.00190347	((W_canadensis#0.000185339: 0.00174389	W_mellicola#0.00386956: 0.00174389)#0.00120701: 0.000127881	W_tropicalis#0.000738852: 0.00187177)#0.00429446: 3.16944e-05)#0.00833363: 2.08344e-05	W_sebi#0.00281459: 0.0019243)#0.0291715; 5
((W_sebi#0.00310791: 0.0020931	((W_canadensis#0.000204654: 0.00192563	W_mellicola#0.00427283: 0.00192563)#0.000808159: 7.1251e-05	W_tropicalis#0.000815851: 0.00199688)#0.00742041: 9.62182e-05)#0.01109: 3.17415e-05	W_muriae#0.00386468: 0.00212484)#0.0350934; 5
((W_sebi#0.00310791: 0.00209777	((W_canadensis#0.000204654: 0.00192563	W_mellicola#0.00629133: 0.00192563)#0.000808159: 7.1251e-05	W_tropicalis#0.000815851: 0.00199688)#0.00742041: 0.000100882)#0.0110654: 2.7078e-05	W_muriae#0.00386468: 0.00212484)#0.0370107; 5
((W_sebi#0.00293105: 0.00190888	((W_canadensis#0.000193007: 0.00181605	W_mellicola#0.0059333: 0.00181605)#0.000762168: 7.18862e-05	W_tropicalis#0.000769422: 0.00188793)#0.00698074: 2.09455e-05)#0.00859709: 9.50422e-05	W_muriae#0.00364474: 0.00200392)#0.0377927; 5
((W_tropicalis#0.000769422: 0.00191583	((W_canadensis#0.000193007: 0.00181605	W_mellicola#0.0059333: 0.00181605)#0.000762168: 7.18862e-05	W_sebi#0.00293105: 0.00188793)#0.00698074: 2.78943e-05)#0.00907582: 8.80934e-05	W_muriae#0.00364474: 0.00200392)#0.0394497; 5
((W_tropicalis#0.000769422: 0.00196445	((W_canadensis#0.000193007: 0.00181605	W_mellicola#0.00414925: 0.00181605)#0.000762168: 0.000127554	W_sebi#0.00293105: 0.0019436)#0.00562617: 2.08444e-05)#0.0088512: 3.94757e-05	W_muriae#0.00364474: 0.00200392)#0.0406894; 5
((W_muriae#0.00364474: 0.00198023	((W_canadensis#0.000193007: 0.00181605	W_mellicola#0.00414925: 0.00181605)#0.000762168: 0.000127554	W_sebi#0.00293105: 0.0019436)#0.00393175: 3.663e-05)#0.00878065: 2.36902e-05	W_tropicalis#0.000717048: 0.00200392)#0.0406894; 5
((W_muriae#0.00336215: 0.0018382	((W_canadensis#0.000178042: 0.00167524	W_mellicola#0.00382754: 0.00167524)#0.000519663: 6.19561e-05	W_sebi#0.00270379: 0.0017372)#0.00374321: 0.000101009)#0.00804911: 1.03419e-05	W_tropicalis#0.000661451: 0.00184855)#0.0375345; 5
((W_tropicalis#0.000687289: 0.00191001	((W_canadensis#0.000184997: 0.00174068	W_mellicola#0.00397705: 0.00174068)#0.000796596: 4.85493e-05	W_sebi#0.00404031: 0.00178923)#0.00536872: 0.000120782)#0.00836352: 1.07459e-05	W_muriae#0.00349348: 0.00192076)#0.0403038; 5
((W_muriae#0.00349348: 0.00191001	((W_canadensis#0.000184997: 0.00174068	W_mellicola#0.00397705: 0.00174068)#0.000796596: 4.85493e-05	W_sebi#0.00404031: 0.00178923)#0.00387878: 0.000120782)#0.00836352: 1.07459e-05	W_tropicalis#0.00135513: 0.00192076)#0.0420259; 5
((W_tropicalis#0.00135513: 0.00191001	((W_canadensis#0.000184997: 0.00174068	W_mellicola#0.00397705: 0.00174068)#0.000796596: 4.85493e-05	W_sebi#0.00304682: 0.00178923)#0.00387878: 0.000120782)#0.0104209: 1.07459e-05	W_muriae#0.00349348: 0.00192076)#0.0420259; 5
((W_muriae#0.00373347: 0.00202141	((W_canadensis#0.000197706: 0.00186026	W_mellicola#0.00425026: 0.00186026)#0.00113417: 4.46392e-05	W_sebi#0.00325613: 0.0019049)#0.00416101: 0.000116515)#0.0112459: 3.12932e-05	W_tropicalis#0.00144822: 0.00205271)#0.043899; 5
((W_muriae#0.00354927: 0.00192168	((W_canadensis#0.000187951: 0.00176848	W_mellicola#0.00404056: 0.00176848)#0.00109679: 0.000120832	W_sebi#0.00309548: 0.00188931)#0.00163702: 3.23716e-05)#0.0106911: 2.97493e-05	W_tropicalis#0.000982584: 0.00195143)#0.0417332; 5
((W_muriae#0.00354927: 0.00189521	((W_canadensis#0.000187951: 0.00176848	W_mellicola#0.00404056: 0.00176848)#0.00268274: 0.000120832	W_sebi#0.00309548: 0.00188931)#0.000982877: 5.90307e-06)#0.0108404: 5.62178e-05	W_tropicalis#0.000982584: 0.00195143)#0.0395954; 5
((W_muriae#0.00354927: 0.00189521	((W_canadensis#0.000187951: 0.00176848	W_mellicola#0.00404056: 0.00176848)#0.00268274: 0.000120832	W_sebi#0.00309548: 0.00188931)#0.00380342: 5.90307e-06)#0.0108404: 5.62178e-05	W_tropicalis#0.000982584: 0.00195143)#0.0371608; 5
((W_muriae#0.00354927: 0.00194907	((W_canadensis#0.000187951: 0.00176848	W_mellicola#0.00404056: 0.00176848)#0.00268274: 0.000120832	W_sebi#0.00309548: 0.00188931)#0.00197405: 5.97597e-05)#0.00873177: 2.3612e-06	W_tropicalis#0.0015649: 0.00195143)#0.0371608; 5
(((W_canadensis#0.00021168: 0.00199175	W_mellicola#0.00455069: 0.00199175)#0.00559796: 0.000180215	(W_muriae#0.00399737: 0.00212783	W_sebi#0.00348628: 0.00212783)#0.00222327: 4.41287e-05)#0.00628681: 2.58349e-05	W_tropicalis#0.00176246: 0.0021978)#0.0418523; 5
((W_muriae#0.00399737: 0.00215379	((W_canadensis#0.00021168: 0.00199175	W_mellicola#0.00455069: 0.00199175)#0.00365002: 0.000136087	W_sebi#0.00348628: 0.00212783)#0.00222327: 2.59543e-05)#0.00538653: 4.40093e-05	W_tropicalis#0.00176246: 0.0021978)#0.0407351; 5
((W_muriae#0.00399737: 0.00216205	((W_canadensis#0.00021168: 0.00199175	W_mellicola#0.00455069: 0.00199175)#0.00365002: 0.000136087	W_sebi#0.00348628: 0.00212783)#0.00222327: 3.4215e-05)#0.00373234: 3.57486e-05	W_tropicalis#0.00176246: 0.0021978)#0.0407351; 5
((W_sebi#0.00348628: 0.0021715	((W_canadensis#0.00021168: 0.00199175	W_mellicola#0.00455069: 0.00199175)#0.00365002: 0.000136087	W_muriae#0.00399737: 0.00212783)#0.00222327: 4.36687e-05)#0.00371609: 2.6295e-05	W_tropicalis#0.00176246: 0.0021978)#0.0377918; 5
((W_sebi#0.002027: 0.00192053	((W_canadensis#0.000189309: 0.00178125	W_mellicola#0.00406974: 0.00178125)#0.00430653: 0.000121704	W_muriae#0.0035749: 0.00190295)#0.00309023: 1.75819e-05)#0.00336051: 4.49876e-05	W_tropicalis#0.0015762: 0.00196552)#0.0320263; 5
((W_sebi#0.002027: 0.00192053	((W_canadensis#0.000189309: 0.00178125	W_mellicola#0.00406974: 0.00178125)#0.00339449: 0.000121704	W_muriae#0.0035749: 0.00190295)#0.00309023: 1.75819e-05)#0.00227824: 4.49876e-05	W_tropicalis#0.0015762: 0.00196552)#0.0328441; 5
(((W_canadensis#0.000189309: 0.00178125	W_mellicola#0.00406974: 0.00178125)#0.00339449: 0.000152494	(W_sebi#0.002027: 0.00190295	W_muriae#0.0035749: 0.00190295)#0.00547157: 3.07901e-05)#0.00226268: 3.17794e-05	W_tropicalis#0.0015762: 0.00196552)#0.0336786; 5
((W_sebi#0.0031957: 0.00193374	((W_canadensis#0.000189309: 0.00178125	W_mellicola#0.00406974: 0.00178125)#0.00339449: 0.000121704	W_muriae#0.0035749: 0.00190295)#0.00497735: 3.07901e-05)#0.00226268: 3.17794e-05	W_tropicalis#0.0015762: 0.00196552)#0.0350551; 5
((W_sebi#0.0031957: 0.00193374	W_tropicalis#0.0015762: 0.00193374)#0.000299763: 3.17794e-05	((W_canadensis#0.000189309: 0.00178125	W_mellicola#0.00406974: 0.00178125)#0.000876509: 0.000121704	W_muriae#0.0035749: 0.00190295)#0.0030475: 6.25695e-05)#0.0367286; 5
((W_sebi#0.0031957: 0.00193374	W_tropicalis#0.0015762: 0.00193374)#0.000897121: 3.17794e-05	((W_canadensis#0.000189309: 0.00178125	W_mellicola#0.00406974: 0.00178125)#0.000876509: 0.000117113	W_muriae#0.0035749: 0.00189836)#0.00197505: 6.71606e-05)#0.0352526; 5
((W_sebi#0.0031957: 0.00193374	W_tropicalis#0.0015762: 0.00193374)#0.00203302: 3.17794e-05	((W_canadensis#0.000189309: 0.00178125	W_mellicola#0.00406974: 0.00178125)#0.000876509: 0.000117113	W_muriae#0.0035749: 0.00189836)#0.00106742: 6.71606e-05)#0.0330455; 5
((W_sebi#0.0031957: 0.00193374	W_tropicalis#0.0015762: 0.00193374)#0.00203302: 3.17794e-05	((W_muriae#0.0035749: 0.00178125	W_mellicola#0.00406974: 0.00178125)#0.00170207: 0.000117113	W_canadensis#0.000189309: 0.00189836)#0.0014246: 6.71606e-05)#0.0318848; 5
((W_sebi#0.0031957: 0.00193374	((W_muriae#0.0035749: 0.00178125	W_mellicola#0.00406974: 0.00178125)#0.00170207: 0.000117113	W_canadensis#0.000189309: 0.00189836)#0.0014246: 3.53812e-05)#0.00203302: 3.17794e-05	W_tropicalis#0.00185282: 0.00196552)#0.0318848; 5
((W_sebi#0.00346797: 0.00209849	((W_muriae#0.00387948: 0.00193301	W_mellicola#0.00441648: 0.00193301)#0.00184709: 0.000110782	W_canadensis#0.000205437: 0.00204379)#0.00160648: 5.47044e-05)#0.00220623: 3.4487e-05	W_tropicalis#0.00201068: 0.00213298)#0.0365272; 5
((W_sebi#0.00346797: 0.00209849	((W_muriae#0.00387948: 0.00193301	W_mellicola#0.00441648: 0.00193301)#0.00184709: 0.000110782	W_canadensis#0.000205437: 0.00204379)#0.00160648: 5.47044e-05)#0.00417453: 3.4487e-05	W_tropicalis#0.00201068: 0.00213298)#0.0347958; 5
((W_sebi#0.00315845: 0.00193525	((W_muriae#0.00353324: 0.00176049	W_mellicola#0.00402231: 0.00176049)#0.00168223: 0.000100895	W_canadensis#0.000187102: 0.00186138)#0.0014631: 7.38685e-05)#0.00299828: 7.36256e-06	W_tropicalis#0.00183123: 0.00194261)#0.0309215; 5
((W_tropicalis#0.00183123: 0.00193525	((W_muriae#0.00353324: 0.00176049	W_mellicola#0.00402231: 0.00176049)#0.00168223: 0.000100895	W_canadensis#0.000187102: 0.00186138)#0.0014631: 7.38685e-05)#0.00299828: 7.36256e-06	W_sebi#0.00315845: 0.00194261)#0.0309215; 5
((W_tropicalis#0.000607364: 0.00177969	((W_muriae#0.00326589: 0.00162728	W_canadensis#0.000172945: 0.00162728)#0.00373959: 9.32606e-05	W_mellicola#0.00371796: 0.00172054)#0.00135239: 5.91472e-05)#0.00278563: 1.59374e-05	W_sebi#0.00291946: 0.00179562)#0.0310594; 5
((W_tropicalis#0.000691306: 0.00202565	((W_muriae#0.00371726: 0.00185218	W_canadensis#0.000196847: 0.00185218)#0.00425642: 6.06943e-05	W_mellicola#0.0042318: 0.00191287)#0.00399826: 0.000112777)#0.00317062: 1.814e-05	W_sebi#0.00332295: 0.00204379)#0.0384427; 5
((W_tropicalis#0.000691306: 0.00202565	((W_mellicola#0.0042318: 0.00185218	W_canadensis#0.000196847: 0.00185218)#0.00425642: 6.26202e-05	W_muriae#0.00371726: 0.0019148)#0.00399424: 0.000110852)#0.00141272: 1.814e-05	W_sebi#0.00332295: 0.00204379)#0.0371922; 5
(((W_mellicola#0.00388836: 0.00170186	W_canadensis#0.000180871: 0.00170186)#0.00391098: 0.000159393	(W_tropicalis#0.0006352: 0.0017594	W_muriae#0.00341557: 0.0017594)#0.00235714: 0.000101855)#0.00129806: 1.66678e-05	W_sebi#0.00305327: 0.00187792)#0.0359234; 5
(((W_mellicola#0.00438454: 0.00191903	W_canadensis#0.000203951: 0.00191903)#0.00603205: 0.000179733	(W_tropicalis#0.000716256: 0.00198391	W_muriae#0.00385142: 0.00198391)#0.00265793: 0.000114852)#0.00467001: 1.87947e-05	W_sebi#0.00344289: 0.00211755)#0.0383233; 5
((W_tropicalis#0.000716256: 0.00207766	((W_mellicola#0.00438454: 0.00195921	W_canadensis#0.000203951: 0.00195921)#0.007328: 8.73962e-07	W_muriae#0.00385142: 0.00196008)#0.00269024: 0.000117577)#0.00471744: 3.98969e-05	W_sebi#0.00344289: 0.00211755)#0.0362392; 5
((W_tropicalis#0.000716256: 0.00207766	((W_mellicola#0.00438454: 0.00195921	W_muriae#0.00385142: 0.00195921)#0.007328: 5.57758e-05	W_canadensis#0.000203951: 0.00201498)#0.00261694: 6.26747e-05)#0.00295627: 3.98969e-05	W_sebi#0.00344289: 0.00211755)#0.0379597; 5
((W_tropicalis#0.000716256: 0.00203047	((W_mellicola#0.00438454: 0.00195921	W_canadensis#0.000203951: 0.00195921)#0.007328: 3.76544e-05	W_muriae#0.00385142: 0.00199686)#0.00264069: 3.36066e-05)#0.00302498: 8.70866e-05	W_sebi#0.00344289: 0.00211755)#0.0358134; 5
((W_tropicalis#0.000716256: 0.00204537	((W_mellicola#0.00438454: 0.00189475	W_muriae#0.00385142: 0.00189475)#0.00757729: 0.000102113	W_canadensis#0.000203951: 0.00199686)#0.00264069: 4.85051e-05)#0.00300294: 7.2188e-05	W_sebi#0.00344289: 0.00211755)#0.0375987; 5
((W_tropicalis#0.00080409: 0.00204537	((W_mellicola#0.00438454: 0.00189475	W_muriae#0.00385142: 0.00189475)#0.00443362: 0.000123536	W_canadensis#0.000203951: 0.00201828)#0.00261266: 2.70822e-05)#0.0048681: 7.2188e-05	W_sebi#0.00344289: 0.00211755)#0.0360566; 5
((W_tropicalis#0.00140333: 0.00206777	((W_mellicola#0.00438454: 0.00189475	W_muriae#0.00385142: 0.00189475)#0.0021198: 0.000112613	W_canadensis#0.000203951: 0.00200736)#0.00262688: 6.04043e-05)#0.00237864: 4.97886e-05	W_sebi#0.00344289: 0.00211755)#0.0375189; 5
((W_tropicalis#0.00149969: 0.00206777	((W_mellicola#0.00438454: 0.00189475	W_canadensis#0.000203951: 0.00189475)#0.0021198: 0.000112613	W_muriae#0.00385142: 0.00200736)#0.00262688: 6.04043e-05)#0.00237864: 4.97886e-05	W_sebi#0.00344289: 0.00211755)#0.0375189; 5
((W_muriae#0.00385142: 0.00206777	((W_mellicola#0.00438454: 0.00189475	W_canadensis#0.000203951: 0.00189475)#0.0021198: 6.7668e-05	W_tropicalis#0.00149969: 0.00196242)#0.00497389: 0.000105349)#0.00237864: 4.97886e-05	W_sebi#0.00344289: 0.00211755)#0.0375189; 5
((W_muriae#0.00346846: 0.00186216	W_sebi#0.00310055: 0.00186216)#0.00214212: 4.48379e-05	((W_mellicola#0.00394856: 0.00170635	W_canadensis#0.000183672: 0.00170635)#0.00190902: 5.95847e-05	W_tropicalis#0.00135057: 0.00176593)#0.00581445: 0.000141067)#0.0322715; 5
((W_muriae#0.00385579: 0.00207011	W_sebi#0.00344679: 0.00207011)#0.00238133: 4.98451e-05	((W_mellicola#0.00656861: 0.0018969	W_canadensis#0.000204183: 0.0018969)#0.00212221: 6.15197e-05	W_tropicalis#0.0015014: 0.00195842)#0.00647934: 0.000161539)#0.0372875; 5
((W_muriae#0.00385579: 0.00207011	W_sebi#0.00344679: 0.00207011)#0.0015315: 4.98451e-05	((W_mellicola#0.00656861: 0.0018969	W_canadensis#0.000204183: 0.0018969)#0.00212221: 6.15197e-05	W_tropicalis#0.0015014: 0.00195842)#0.00647934: 0.000161539)#0.0352075; 5
((W_muriae#0.00385579: 0.00207011	W_sebi#0.00344679: 0.00207011)#0.000512241: 4.98451e-05	((W_mellicola#0.00507182: 0.0018969	W_canadensis#0.000204183: 0.0018969)#0.000850523: 6.15197e-05	W_tropicalis#0.0015014: 0.00195842)#0.00498588: 0.000161539)#0.0383269; 5
((W_muriae#0.00385579: 0.00207011	W_sebi#0.00344679: 0.00207011)#0.00120668: 4.98451e-05	((W_mellicola#0.006859: 0.0018969	W_canadensis#0.000204183: 0.0018969)#0.00140694: 6.15197e-05	W_tropicalis#0.0015014: 0.00195842)#0.00344788: 0.000161539)#0.0354775; 5
((W_muriae#0.0035751: 0.00191942	W_sebi#0.00319588: 0.00191942)#0.00280749: 4.62166e-05	((W_mellicola#0.0063597: 0.00175881	W_canadensis#0.000189319: 0.00175881)#0.00330743: 4.29003e-05	W_tropicalis#0.00116234: 0.00180171)#0.00322198: 0.000163921)#0.0356565; 5
((W_muriae#0.0035751: 0.00191942	((W_mellicola#0.0063597: 0.00175881	W_canadensis#0.000189319: 0.00175881)#0.00330743: 9.55115e-05	W_tropicalis#0.00116234: 0.00185432)#0.00313057: 6.5093e-05)#0.00280749: 4.62166e-05	W_sebi#0.00319588: 0.00196563)#0.0331507; 5
((W_muriae#0.0035751: 0.00191942	((W_mellicola#0.0063597: 0.00175881	W_canadensis#0.000189319: 0.00175881)#0.00204935: 9.55115e-05	W_tropicalis#0.00116234: 0.00185432)#0.00530271: 6.5093e-05)#0.00280749: 4.62166e-05	W_sebi#0.00319588: 0.00196563)#0.0331507; 5
((W_muriae#0.0035751: 0.00191942	((W_mellicola#0.0063597: 0.00175881	W_canadensis#0.000189319: 0.00175881)#0.00204935: 9.03901e-05	W_tropicalis#0.00116234: 0.0018492)#0.0053174: 7.02144e-05)#0.00280749: 4.62166e-05	W_sebi#0.00271034: 0.00196563)#0.0345389; 5
((W_muriae#0.0035751: 0.0019116	((W_mellicola#0.0063597: 0.00175881	W_canadensis#0.000189319: 0.00175881)#0.00204935: 7.1869e-05	W_tropicalis#0.00116234: 0.00183068)#0.00459739: 8.09205e-05)#0.00443601: 5.40315e-05	W_sebi#0.00271034: 0.00196563)#0.0337504; 5
((W_muriae#0.0035751: 0.0019116	W_sebi#0.00354078: 0.0019116)#0.00443601: 5.40315e-05	((W_mellicola#0.0063597: 0.00175881	W_canadensis#0.000189319: 0.00175881)#0.00204935: 6.33615e-05	W_tropicalis#0.00116234: 0.00182217)#0.00461885: 0.00014346)#0.0318922; 5
((W_muriae#0.0035751: 0.0019116	W_sebi#0.00354078: 0.0019116)#0.00240626: 5.40315e-05	((W_mellicola#0.0063597: 0.00175881	W_canadensis#0.000357155: 0.00175881)#0.00204935: 0.000156367	W_tropicalis#0.00116234: 0.00191518)#0.00439455: 5.04538e-05)#0.0334643; 5
((W_muriae#0.0035751: 0.0019116	W_sebi#0.00354078: 0.0019116)#0.00240626: 5.40315e-05	((W_mellicola#0.0063597: 0.00175881	W_canadensis#0.000357155: 0.00175881)#0.00204935: 0.000156367	W_tropicalis#0.00158356: 0.00191518)#0.00233113: 5.04538e-05)#0.0365112; 5
((W_muriae#0.00341958: 0.00182844	W_sebi#0.00338674: 0.00182844)#0.00365721: 5.1681e-05	((W_mellicola#0.00608303: 0.0016823	W_canadensis#0.000341617: 0.0016823)#0.00130883: 0.000173002	W_tropicalis#0.00151467: 0.0018553)#0.00220155: 2.48217e-05)#0.0377226; 5
((W_muriae#0.00341958: 0.00182844	W_sebi#0.00205368: 0.00182844)#0.00138693: 5.1681e-05	((W_mellicola#0.00608303: 0.0016823	W_tropicalis#0.00151467: 0.0016823)#0.00130883: 0.000173002	W_canadensis#0.000341617: 0.0018553)#0.00413578: 2.48217e-05)#0.0377226; 5
((W_muriae#0.00341958: 0.00182844	W_sebi#0.00205368: 0.00182844)#0.00138693: 5.1681e-05	((W_canadensis#0.000341617: 0.00150928	W_tropicalis#0.00151467: 0.00150928)#0.00145887: 0.000301568	W_mellicola#0.00608303: 0.00181085)#0.00576214: 6.92714e-05)#0.036345; 5
((W_muriae#0.00341958: 0.00182844	W_sebi#0.00205368: 0.00182844)#0.00138693: 5.1681e-05	((W_canadensis#0.000341617: 0.00154078	W_tropicalis#0.00157641: 0.00154078)#0.00142904: 0.000278662	W_mellicola#0.00608303: 0.00181944)#0.00573492: 6.06788e-05)#0.036345; 5
((W_muriae#0.00341958: 0.00182844	W_sebi#0.00205368: 0.00182844)#0.00159338: 5.1681e-05	((W_canadensis#0.000341617: 0.00154078	W_tropicalis#0.00157641: 0.00154078)#0.00142904: 0.000297933	W_mellicola#0.00608303: 0.00183872)#0.00359096: 4.14071e-05)#0.0344292; 5
(W_mellicola#0.00608303: 0.00188012	((W_canadensis#0.000341617: 0.00154078	W_tropicalis#0.00157641: 0.00154078)#0.00221211: 0.00030652	(W_muriae#0.00341958: 0.00182844	W_sebi#0.00205368: 0.00182844)#0.00159338: 1.88608e-05)#0.00357427: 3.28202e-05)#0.0335128; 5
(W_mellicola#0.00608303: 0.00188012	((W_canadensis#0.000341617: 0.00171161	W_tropicalis#0.00157641: 0.00171161)#0.00199133: 0.000145871	(W_muriae#0.00341958: 0.00182844	W_sebi#0.00205368: 0.00182844)#0.00159338: 2.90387e-05)#0.00355468: 2.26423e-05)#0.0308731; 5
(W_mellicola#0.00608303: 0.00188012	((W_canadensis#0.000341617: 0.00171161	W_tropicalis#0.00157641: 0.00171161)#0.00354728: 0.000151647	(W_muriae#0.00341958: 0.00182844	W_sebi#0.00205368: 0.00182844)#0.00159338: 3.48146e-05)#0.00354366: 1.68664e-05)#0.0308731; 5
((W_canadensis#0.000341617: 0.00171161	W_tropicalis#0.00157641: 0.00171161)#0.00197216: 0.000168513	(W_mellicola#0.00608303: 0.00186181	(W_muriae#0.00341958: 0.00182844	W_sebi#0.00205368: 0.00182844)#0.00159338: 3.3371e-05)#0.00354641: 1.831e-05)#0.0308731; 5
((W_canadensis#0.000341617: 0.00171161	W_tropicalis#0.00157641: 0.00171161)#0.00298949: 0.000168513	(W_mellicola#0.00608303: 0.00185022	(W_muriae#0.00341958: 0.00182844	W_sebi#0.00205368: 0.00182844)#0.00159338: 2.17801e-05)#0.00356863: 2.99009e-05)#0.0323838; 5
((W_canadensis#0.000341617: 0.00171161	W_tropicalis#0.00157641: 0.00171161)#0.00298949: 0.000168513	(W_muriae#0.00341958: 0.00185022	(W_mellicola#0.00608303: 0.00182844	W_sebi#0.00205368: 0.00182844)#0.00375254: 2.17801e-05)#0.00356863: 2.99009e-05)#0.034819; 5
((W_mellicola#0.00608303: 0.00182844	W_sebi#0.00205368: 0.00182844)#0.0044574: 5.1681e-05	(W_muriae#0.00341958: 0.00185022	(W_canadensis#0.000341617: 0.00171161	W_tropicalis#0.00157641: 0.00171161)#0.000699965: 0.000138612)#0.000385607: 2.99009e-05)#0.0328318; 5
((W_mellicola#0.00608303: 0.00182844	W_sebi#0.00205368: 0.00182844)#0.0044574: 5.1681e-05	(W_muriae#0.00341958: 0.00185022	(W_canadensis#0.000341617: 0.00171161	W_tropicalis#0.00157641: 0.00171161)#0.00342045: 0.000138612)#0.00272586: 2.99009e-05)#0.0336879; 5
((W_mellicola#0.00608303: 0.00182844	W_sebi#0.00205368: 0.00182844)#0.00239729: 5.1681e-05	(W_muriae#0.00341958: 0.00185022	(W_canadensis#0.000341617: 0.00171161	W_tropicalis#0.000903952: 0.00171161)#0.00113118: 0.000138612)#0.00272586: 2.99009e-05)#0.0350295; 5
((W_canadensis#0.000341617: 0.00171161	W_tropicalis#0.000903952: 0.00171161)#0.00344683: 0.000168513	(W_muriae#0.00341958: 0.00185022	(W_mellicola#0.00608303: 0.00182844	W_sebi#0.00205368: 0.00182844)#0.00239729: 2.17801e-05)#0.00413151: 2.99009e-05)#0.0320803; 5
((W_mellicola#0.00608303: 0.00182844	W_sebi#0.00205368: 0.00182844)#0.00239729: 5.1681e-05	(W_muriae#0.00341958: 0.00180036	(W_canadensis#0.000341617: 0.00166938	W_tropicalis#0.0011073: 0.00166938)#0.00152062: 0.000130981)#0.00161695: 7.97656e-05)#0.0351609; 5
(((W_muriae#0.00341958: 0.00180664	(W_canadensis#0.000341617: 0.00166938	W_tropicalis#0.0011073: 0.00166938)#0.00152062: 0.00013726)#0.00316501: 7.05964e-05	W_sebi#0.00205368: 0.00187723)#0.00233499: 2.89081e-06	W_mellicola#0.00608303: 0.00188012)#0.0322346; 5
(((W_canadensis#0.000341617: 0.00180664	(W_muriae#0.00341958: 0.00166938	W_tropicalis#0.00108969: 0.00166938)#0.00152062: 0.00013726)#0.00153209: 3.29673e-05	W_sebi#0.00205368: 0.0018396)#0.00238275: 4.05199e-05	W_mellicola#0.00608303: 0.00188012)#0.0315226; 5
(((W_tropicalis#0.00108969: 0.00184024	(W_muriae#0.00341958: 0.00166938	W_canadensis#0.000341617: 0.00166938)#0.00152062: 0.000170862)#0.00150412: 2.09014e-05	W_sebi#0.00205368: 0.00186114)#0.00235518: 1.89834e-05	W_mellicola#0.00608303: 0.00188012)#0.0330223; 5
(((W_sebi#0.00205368: 0.00184024	(W_muriae#0.00341958: 0.00166938	W_canadensis#0.000341617: 0.00166938)#0.00152062: 0.000170862)#0.00150412: 1.28643e-05	W_tropicalis#0.00108969: 0.0018531)#0.00236539: 2.70205e-05	W_mellicola#0.00608303: 0.00188012)#0.0321921; 5
(((W_sebi#0.00205368: 0.00184024	(W_muriae#0.00341958: 0.00166938	W_canadensis#0.000341617: 0.00166938)#0.00152062: 0.000170862)#0.00141323: 1.28643e-05	W_tropicalis#0.000424405: 0.0018531)#0.00573283: 2.70205e-05	W_mellicola#0.00608303: 0.00188012)#0.0328975; 5
(((W_sebi#0.00205368: 0.00184024	(W_muriae#0.00341958: 0.00166938	W_canadensis#0.000341617: 0.00166938)#0.00152062: 0.000170862)#0.00110239: 2.03751e-05	W_tropicalis#0.000424405: 0.00186061)#0.00570969: 1.95097e-05	W_mellicola#0.00553294: 0.00188012)#0.0328975; 5
(((W_sebi#0.00205368: 0.00184024	(W_muriae#0.00341958: 0.00166938	W_canadensis#0.000341617: 0.00166938)#0.00379812: 0.000170862)#0.00277375: 1.01155e-05	W_mellicola#0.00553294: 0.00185035)#0.00233448: 2.97693e-05	W_tropicalis#0.000424405: 0.00188012)#0.033451; 5
(((W_canadensis#0.000341617: 0.00184024	(W_muriae#0.00341958: 0.00166938	W_sebi#0.00205368: 0.00166938)#0.00227072: 0.000170862)#0.00277375: 2.40279e-05	W_mellicola#0.00553294: 0.00186427)#0.00231706: 1.58569e-05	W_tropicalis#0.000424405: 0.00188012)#0.0308676; 5
(((W_sebi#0.00205368: 0.00184024	(W_muriae#0.00341958: 0.00166938	W_canadensis#0.000341617: 0.00166938)#0.00227072: 0.000170862)#0.00277375: 2.25036e-05	W_mellicola#0.00553294: 0.00186274)#0.00176323: 1.73812e-05	W_tropicalis#0.000424405: 0.00188012)#0.0308676; 5
(((W_sebi#0.00205368: 0.00179011	(W_muriae#0.00341958: 0.00166938	W_canadensis#0.000341617: 0.00166938)#0.00227072: 0.00012073)#0.00285142: 6.18873e-05	W_mellicola#0.00553294: 0.00185199)#0.00358657: 2.81299e-05	W_tropicalis#0.000978984: 0.00188012)#0.0332887; 5
(((W_sebi#0.00205368: 0.00179011	(W_muriae#0.00341958: 0.00166938	W_canadensis#0.000341617: 0.00166938)#0.00227072: 0.00012073)#0.00285142: 6.18873e-05	W_mellicola#0.00553294: 0.00185199)#0.00358657: 2.81299e-05	W_tropicalis#0.000978984: 0.00188012)#0.0318526; 5
(((W_canadensis#0.000341617: 0.00179011	(W_muriae#0.00341958: 0.00166938	W_sebi#0.00205368: 0.00166938)#0.00227072: 0.00012073)#0.00285142: 4.58199e-05	W_mellicola#0.00553294: 0.00183593)#0.00231229: 4.41973e-05	W_tropicalis#0.000978984: 0.00188012)#0.0296293; 5
((W_tropicalis#0.000978984: 0.00183593	W_mellicola#0.00553294: 0.00183593)#0.00231229: 4.41973e-05	(W_canadensis#0.000341617: 0.00182967	(W_muriae#0.00341958: 0.00166938	W_sebi#0.00205368: 0.00166938)#0.00227072: 0.000160292)#0.00278977: 5.04552e-05)#0.0280295; 5
((W_tropicalis#0.00201596: 0.00205417	W_mellicola#0.00619067: 0.00205417)#0.00258716: 4.94512e-05	(W_canadensis#0.000382227: 0.00198668	(W_muriae#0.00382608: 0.00186782	W_sebi#0.00229781: 0.00186782)#0.00419585: 0.000118859)#0.00321644: 0.00011694)#0.0313615; 5
((W_tropicalis#0.00184897: 0.00188402	W_mellicola#0.00567788: 0.00188402)#0.00237286: 4.5355e-05	(W_canadensis#0.000350566: 0.00182212	(W_muriae#0.00350915: 0.00171311	W_sebi#0.00210747: 0.00171311)#0.00384829: 0.000109014)#0.00357155: 0.000107254)#0.0272099; 5
(((W_canadensis#0.000350566: 0.00182212	(W_muriae#0.00350915: 0.00171311	W_sebi#0.00210747: 0.00171311)#0.00384829: 0.000109014)#0.00204615: 9.52683e-05	W_mellicola#0.00567788: 0.00191739)#0.00233156: 1.19856e-05	W_tropicalis#0.00184897: 0.00192937)#0.029069; 5
(((W_muriae#0.00350915: 0.00178402	(W_canadensis#0.000350566: 0.00171311	W_sebi#0.00210747: 0.00171311)#0.00102163: 7.09135e-05)#0.00406163: 0.000105809	W_mellicola#0.00567788: 0.00188983)#0.00236556: 3.95454e-05	W_tropicalis#0.00184897: 0.00192937)#0.0312527; 5
(((W_muriae#0.00336596: 0.00171122	(W_canadensis#0.000336261: 0.0016432	W_sebi#0.00202148: 0.0016432)#0.00200276: 6.80198e-05)#0.00389589: 0.000115049	W_tropicalis#0.000949709: 0.00182627)#0.00225219: 2.43739e-05	W_mellicola#0.00590694: 0.00185064)#0.0299774; 5
(((W_canadensis#0.000336261: 0.00171122	(W_muriae#0.00336596: 0.0016432	W_sebi#0.00202148: 0.0016432)#0.00200276: 6.80198e-05)#0.00389589: 0.000115049	W_tropicalis#0.000949709: 0.00182627)#0.00225219: 2.43739e-05	W_mellicola#0.00590694: 0.00185064)#0.0288635; 5
(((W_canadensis#0.000336261: 0.00169616	(W_muriae#0.00336596: 0.0016432	W_sebi#0.00202148: 0.0016432)#0.00200276: 5.29589e-05)#0.00260042: 2.71054e-05	W_tropicalis#0.000949709: 0.00172327)#0.00391494: 0.000127378	W_mellicola#0.00590694: 0.00185064)#0.0288635; 5
(((W_tropicalis#0.00102821: 0.00187762	(W_muriae#0.0036442: 0.00177903	W_sebi#0.00218858: 0.00177903)#0.00216831: 9.85902e-05)#0.00275352: 4.26969e-05	W_canadensis#0.000364057: 0.00192032)#0.00411803: 8.33032e-05	W_mellicola#0.00639522: 0.00200362)#0.0326185; 5
(((W_canadensis#0.000364057: 0.0019098	(W_muriae#0.0036442: 0.00177903	W_sebi#0.00218858: 0.00177903)#0.00216831: 0.000130771)#0.00270712: 1.05165e-05	W_tropicalis#0.00221189: 0.00192032)#0.00648136: 8.33032e-05	W_mellicola#0.00639522: 0.00200362)#0.0349823; 5
(((W_canadensis#0.000330322: 0.00173283	(W_muriae#0.00330651: 0.00161418	W_sebi#0.00198577: 0.00161418)#0.00337916: 0.000118653)#0.000873141: 3.02004e-05	W_mellicola#0.00580261: 0.00176303)#0.00363272: 5.49255e-05	W_tropicalis#0.00200693: 0.00181796)#0.0332939; 5
(((W_sebi#0.00198577: 0.00179896	(W_muriae#0.00330651: 0.00161418	W_canadensis#0.000330322: 0.00161418)#0.00337916: 0.000184781)#0.00106381: 1.04198e-05	W_mellicola#0.00580261: 0.00180938)#0.00353967: 8.57791e-06	W_tropicalis#0.00200693: 0.00181796)#0.0342634; 5
(((W_sebi#0.00220969: 0.00200181	(W_muriae#0.00367936: 0.00193436	W_canadensis#0.00036757: 0.00193436)#0.00349163: 6.74574e-05)#0.00192734: 1.15948e-05	W_mellicola#0.00645692: 0.00201341)#0.00393881: 9.54516e-06	W_tropicalis#0.00223323: 0.00202295)#0.036057; 5
(((W_sebi#0.00198591: 0.00179908	(W_muriae#0.00330673: 0.00173845	W_canadensis#0.000330344: 0.00173845)#0.0018778: 6.06257e-05)#0.000908056: 1.34172e-05	W_tropicalis#0.00200706: 0.0018125)#0.00400522: 5.58181e-06	W_mellicola#0.00580299: 0.00181808)#0.0336786; 5
(((W_sebi#0.00220169: 0.0019714	(W_muriae#0.00366603: 0.00194248	W_canadensis#0.000366238: 0.00194248)#0.00329731: 2.89212e-05)#0.00422723: 3.52237e-05	W_tropicalis#0.00442833: 0.00200663)#0.00444664: 8.99739e-06	W_mellicola#0.00643353: 0.00201563)#0.0389618; 5
(((W_muriae#0.00366603: 0.00196722	(W_sebi#0.00220169: 0.00194248	W_canadensis#0.000366238: 0.00194248)#0.00329731: 2.47401e-05)#0.00423622: 3.927e-05	W_tropicalis#0.00442833: 0.00200649)#0.0058992: 9.1322e-06	W_mellicola#0.00643353: 0.00201563)#0.0365741; 5
(((W_tropicalis#0.00165273: 0.00172841	(W_sebi#0.00190968: 0.00168486	W_canadensis#0.000317665: 0.00168486)#0.00286: 4.35496e-05)#0.00221286: 1.06251e-05	W_muriae#0.00317981: 0.00173903)#0.00512076: 9.267e-06	W_mellicola#0.00558027: 0.0017483)#0.033679; 5
(((W_tropicalis#0.00176783: 0.00184878	(W_sebi#0.00204268: 0.00180219	W_canadensis#0.000339788: 0.00180219)#0.000792486: 4.65825e-05)#0.00236697: 1.13651e-05	W_muriae#0.00340126: 0.00186014)#0.00547738: 9.91238e-06	W_mellicola#0.00596889: 0.00187005)#0.0331209; 5
(((W_tropicalis#0.000565391: 0.00184878	W_muriae#0.00340126: 0.00184878)#0.000350351: 1.08135e-05	(W_sebi#0.00204268: 0.00180219	W_canadensis#0.000339788: 0.00180219)#0.00148074: 5.73959e-05)#0.003998: 1.0464e-05	W_mellicola#0.00596889: 0.00187005)#0.0322999; 5
(((W_tropicalis#0.000565391: 0.00184878	W_muriae#0.00340126: 0.00184878)#0.000851766: 3.32247e-06	(W_sebi#0.00204268: 0.00180219	W_canadensis#0.000339788: 0.00180219)#0.00148074: 4.99049e-05)#0.00401417: 1.7955e-05	W_mellicola#0.00596889: 0.00187005)#0.0301148; 5
(((W_tropicalis#0.000565391: 0.00183469	(W_sebi#0.00204268: 0.00180219	W_canadensis#0.000339788: 0.00180219)#0.00148074: 3.24945e-05)#0.000858306: 1.46985e-05	W_muriae#0.00340126: 0.00184939)#0.00253391: 2.0667e-05	W_mellicola#0.00596889: 0.00187005)#0.032186; 5
(((W_tropicalis#0.000635201: 0.00206075	(W_sebi#0.0022949: 0.00202472	W_canadensis#0.000381743: 0.00202472)#0.00301871: 3.60296e-05)#0.00133346: 2.55733e-05	W_mellicola#0.00670589: 0.00208632)#0.00283506: 1.46359e-05	W_muriae#0.00382123: 0.00210096)#0.0336908; 5
(((W_sebi#0.0022949: 0.00204378	(W_tropicalis#0.000635201: 0.00202472	W_canadensis#0.000381743: 0.00202472)#0.00301871: 1.90578e-05)#0.00316342: 4.16348e-05	W_mellicola#0.00718659: 0.00208541)#0.00468183: 1.55463e-05	W_muriae#0.00382123: 0.00210096)#0.0317473; 5
(((W_mellicola#0.00718659: 0.00206414	(W_tropicalis#0.00126478: 0.00202472	W_canadensis#0.000381743: 0.00202472)#0.00436665: 3.94192e-05)#0.00313221: 2.12733e-05	W_sebi#0.0022949: 0.00208541)#0.00231507: 1.55463e-05	W_muriae#0.00382123: 0.00210096)#0.0329533; 5
(((W_sebi#0.0022949: 0.00206414	(W_tropicalis#0.000531239: 0.00141809	W_canadensis#0.000381743: 0.00141809)#0.0062346: 0.000646045)#0.00179424: 9.23371e-06	W_mellicola#0.00718659: 0.00207337)#0.00232851: 2.75859e-05	W_muriae#0.00382123: 0.00210096)#0.0351157; 5
(((W_sebi#0.0022949: 0.00206414	(W_tropicalis#0.00164662: 0.00141809	W_canadensis#0.000381743: 0.00141809)#0.0062346: 0.000646045)#0.00179424: 3.69663e-06	W_muriae#0.00382123: 0.00206783)#0.00233475: 3.3123e-05	W_mellicola#0.00718659: 0.00210096)#0.0333329; 5
(((W_sebi#0.0022949: 0.00206414	(W_tropicalis#0.000532893: 0.00141809	W_canadensis#0.000381743: 0.00141809)#0.0062346: 0.000646045)#0.00179424: 8.56531e-06	W_muriae#0.00382123: 0.0020727)#0.00232926: 2.82543e-05	W_mellicola#0.00718659: 0.00210096)#0.0309712; 5
(((W_sebi#0.00215682: 0.00193994	W_muriae#0.00359132: 0.00193994)#0.00168628: 2.95015e-05	(W_tropicalis#0.000500831: 0.00154426	W_canadensis#0.000358775: 0.00154426)#0.00505703: 0.000425189)#0.00216527: 5.10282e-06	W_mellicola#0.0067542: 0.00197455)#0.0291078; 5
(((W_sebi#0.00215682: 0.00193994	(W_tropicalis#0.000500831: 0.00154426	W_canadensis#0.000358775: 0.00154426)#0.00336743: 0.000395688)#0.000729247: 2.05506e-05	W_muriae#0.00359132: 0.0019605)#0.00217516: 1.40537e-05	W_mellicola#0.0067542: 0.00197455)#0.0291078; 5
(((W_sebi#0.00215682: 0.00193994	(W_tropicalis#0.000500831: 0.00154426	W_canadensis#0.000358775: 0.00154426)#0.00336743: 0.000395688)#0.000729247: 2.36444e-05	W_muriae#0.00359132: 0.00196359)#0.00217173: 1.09599e-05	W_mellicola#0.0067542: 0.00197455)#0.030901; 5
(((W_tropicalis#0.00047927: 0.00193994	(W_sebi#0.00215682: 0.00154426	W_canadensis#0.000358775: 0.00154426)#0.00139811: 0.000395688)#0.00202504: 1.44203e-05	W_muriae#0.00359132: 0.00195437)#0.00218198: 2.01839e-05	W_mellicola#0.0067542: 0.00197455)#0.030901; 5
(((W_tropicalis#0.00047927: 0.00193994	(W_sebi#0.00215682: 0.00154426	W_canadensis#0.000358775: 0.00154426)#0.00128178: 0.000395688)#0.000993471: 1.44203e-05	W_mellicola#0.0067542: 0.00195437)#0.00468868: 2.01839e-05	W_muriae#0.00359132: 0.00197455)#0.0296076; 5
(((W_tropicalis#0.0020752: 0.00193994	W_mellicola#0.00614349: 0.00193994)#0.00122104: 1.94202e-05	(W_sebi#0.00215682: 0.00154426	W_canadensis#0.000358775: 0.00154426)#0.00128178: 0.000415108)#0.00231623: 1.51841e-05	W_muriae#0.00359132: 0.00197455)#0.0296076; 5
(((W_tropicalis#0.000410535: 0.002101	W_mellicola#0.00665354: 0.002101)#0.00132242: 1.86833e-05	(W_sebi#0.00233589: 0.00167247	W_canadensis#0.000388561: 0.00167247)#0.0013882: 0.000447222)#0.00251131: 1.87939e-05	W_muriae#0.00388948: 0.00213848)#0.0299297; 5
(((W_tropicalis#0.00111172: 0.002101	(W_sebi#0.00233589: 0.00108724	W_canadensis#0.000388561: 0.00108724)#0.00213541: 0.00101376)#0.00132242: 2.11906e-05	W_mellicola#0.00576521: 0.00212219)#0.00250835: 1.62866e-05	W_muriae#0.00388948: 0.00213848)#0.0326198; 5
(((W_tropicalis#0.00111172: 0.002101	(W_sebi#0.00233589: 0.00174562	W_canadensis#0.000388561: 0.00174562)#0.00133002: 0.000355382)#0.00266521: 2.60727e-05	W_muriae#0.00388948: 0.00212708)#0.00250259: 1.14045e-05	W_mellicola#0.00576521: 0.00213848)#0.0352758; 5
(((W_tropicalis#0.000898616: 0.002101	W_muriae#0.00388948: 0.002101)#0.00266521: 3.04287e-05	(W_sebi#0.00233589: 0.00174562	W_canadensis#0.000388561: 0.00174562)#0.00133002: 0.000385811)#0.00249748: 7.04853e-06	W_mellicola#0.00576521: 0.00213848)#0.0352758; 5
(((W_tropicalis#0.000898616: 0.002101	W_muriae#0.00388948: 0.002101)#0.00442219: 3.51313e-05	(W_sebi#0.00233589: 0.00174562	W_canadensis#0.000388561: 0.00174562)#0.00262585: 0.000390513)#0.00249198: 2.34593e-06	W_mellicola#0.00576521: 0.00213848)#0.0337981; 5
(((W_tropicalis#0.000898616: 0.002101	W_muriae#0.00388948: 0.002101)#0.00442219: 3.51313e-05	(W_sebi#0.00233589: 0.00174562	W_canadensis#0.000388561: 0.00174562)#0.00262585: 0.000390513)#0.000791125: 2.34593e-06	W_mellicola#0.00576521: 0.00213848)#0.0348314; 5
((W_mellicola#0.00526237: 0.00194982	(W_sebi#0.00213215: 0.00159337	W_canadensis#0.00035467: 0.00159337)#0.00239682: 0.000356453)#0.00229858: 2.14132e-06	(W_tropicalis#0.000820238: 0.00191775	W_muriae#0.00355024: 0.00191775)#0.00214323: 3.42084e-05)#0.031297; 5
(((W_tropicalis#0.000820238: 0.00191775	W_muriae#0.00355024: 0.00191775)#0.00214323: 3.20671e-05	(W_sebi#0.00213215: 0.00173797	W_canadensis#0.00035467: 0.00173797)#0.0021974: 0.000211852)#0.00229858: 2.14132e-06	W_mellicola#0.00526237: 0.00195196)#0.031297; 5
((((W_sebi#0.00236878: 0.00193085	W_canadensis#0.000394032: 0.00193085)#0.00104792: 0.000199738	W_muriae#0.00394425: 0.00213059)#0.00238109: 3.5626e-05	W_tropicalis#0.00091127: 0.00216621)#0.000808771: 2.37897e-06	W_mellicola#0.00584639: 0.00216859)#0.0347704; 5
((((W_sebi#0.00314785: 0.00177837	W_canadensis#0.000362915: 0.00177837)#0.000965168: 0.000183964	W_tropicalis#0.000839306: 0.00196234)#0.00437651: 3.28126e-05	W_muriae#0.00363277: 0.00199515)#0.000744902: 2.1911e-06	W_mellicola#0.0053847: 0.00199734)#0.0320246; 5
((((W_sebi#0.00314785: 0.00177837	W_tropicalis#0.000839306: 0.00177837)#0.000965168: 0.000193378	W_canadensis#0.000362915: 0.00197175)#0.00580838: 5.65051e-06	W_muriae#0.00363277: 0.0019774)#0.0015755: 1.99399e-05	W_mellicola#0.0053847: 0.00199734)#0.034446; 5
((((W_sebi#0.00314785: 0.00177837	W_tropicalis#0.000839306: 0.00177837)#0.00130749: 0.000193378	W_muriae#0.00363277: 0.00197175)#0.00289392: 2.34043e-05	W_canadensis#0.000362915: 0.00199515)#0.00414425: 2.18616e-06	W_mellicola#0.0053847: 0.00199734)#0.0323831; 5
((((W_sebi#0.00314785: 0.00177837	W_tropicalis#0.000839306: 0.00177837)#0.000776424: 0.000211819	W_muriae#0.00363277: 0.00199019)#0.00213567: 4.96276e-06	W_canadensis#0.000362915: 0.00199515)#0.00298413: 2.18616e-06	W_mellicola#0.0053847: 0.00199734)#0.0311947; 5
((((W_sebi#0.00314785: 0.00177837	W_tropicalis#0.000839306: 0.00177837)#0.00189332: 0.000211819	W_muriae#0.00363277: 0.00199019)#0.000701935: 2.09059e-07	W_mellicola#0.0053847: 0.0019904)#0.00102723: 6.93986e-06	W_canadensis#0.000362915: 0.00199734)#0.0293938; 5
((((W_sebi#0.00234074: 0.00177837	W_tropicalis#0.000839306: 0.00177837)#0.00189332: 0.000211819	W_mellicola#0.0053847: 0.00199019)#0.000701935: 4.29497e-06	W_muriae#0.00363277: 0.00199449)#0.00102513: 2.85396e-06	W_canadensis#0.000155947: 0.00199734)#0.0308483; 5
((((W_sebi#0.00353312: 0.00177837	W_tropicalis#0.000839306: 0.00177837)#0.00189332: 0.000211819	W_mellicola#0.0053847: 0.00199019)#0.00334919: 2.28507e-06	W_canadensis#0.000155947: 0.00199248)#0.00109497: 4.86385e-06	W_muriae#0.00363277: 0.00199734)#0.0290114; 5
(((W_canadensis#0.000155947: 0.00199019	W_mellicola#0.0053847: 0.00199019)#0.000461409: 5.84083e-06	(W_sebi#0.00353312: 0.00177837	W_tropicalis#0.000839306: 0.00177837)#0.00133471: 0.00021766)#0.00109302: 1.30809e-06	W_muriae#0.00363277: 0.00199734)#0.0311996; 5
(((W_canadensis#0.000169625: 0.00216474	W_mellicola#0.00585697: 0.00216474)#0.0023697: 3.06524e-06	W_muriae#0.00395139: 0.00216781)#0.00447345: 4.71068e-06	(W_sebi#0.003843: 0.00193435	W_tropicalis#0.00125355: 0.00193435)#0.00160976: 0.000238173)#0.033936; 5
(((W_canadensis#0.000169625: 0.00216474	W_mellicola#0.00585697: 0.00216474)#0.0023697: 3.06488e-06	W_muriae#0.00395139: 0.00216781)#0.00447346: 4.71105e-06	(W_sebi#0.003843: 0.00193435	W_tropicalis#0.00125355: 0.00193435)#0.00408162: 0.000238173)#0.0350352; 5
(((W_sebi#0.003843: 0.00193435	W_tropicalis#0.000566002: 0.00193435)#0.00408162: 0.000233462	W_muriae#0.00395139: 0.00216781)#0.00252398: 4.71105e-06	(W_canadensis#0.000169625: 0.00216474	W_mellicola#0.00585697: 0.00216474)#0.000609906: 7.77593e-06)#0.0334698; 5
(((W_muriae#0.00353026: 0.00172819	W_tropicalis#0.00050568: 0.00172819)#0.00364662: 0.00020858	W_sebi#0.00343343: 0.00193677)#0.00118043: 4.20896e-06	(W_canadensis#0.000151547: 0.00193403	W_mellicola#0.00523276: 0.00193403)#0.000544904: 6.9472e-06)#0.0276429; 5
(((W_muriae#0.00353026: 0.00172819	W_tropicalis#0.00050568: 0.00172819)#0.00364662: 0.00020858	W_sebi#0.00343343: 0.00193677)#0.00200541: 4.20896e-06	(W_canadensis#0.000151547: 0.00193403	W_mellicola#0.00523276: 0.00193403)#0.000645081: 6.9472e-06)#0.0276429; 5
(((W_sebi#0.00343343: 0.00172819	W_tropicalis#0.00050568: 0.00172819)#0.00364662: 0.00020858	W_muriae#0.00353026: 0.00193677)#0.00200541: 4.20896e-06	(W_canadensis#0.000151547: 0.00193403	W_mellicola#0.00523276: 0.00193403)#0.000645081: 6.9472e-06)#0.0292775; 5
(((W_sebi#0.00386298: 0.0019444	W_muriae#0.00397193: 0.0019444)#0.00253187: 0.000234676	W_tropicalis#0.000568945: 0.00217908)#0.00225631: 4.73554e-06	(W_canadensis#0.000170507: 0.002176	W_mellicola#0.00588742: 0.002176)#0.0013119: 7.81635e-06)#0.0347269; 5
(((W_sebi#0.00354208: 0.00178288	W_muriae#0.00364197: 0.00178288)#0.00448418: 0.000215181	W_tropicalis#0.000521682: 0.00199806)#0.00206887: 4.34215e-06	(W_canadensis#0.000156342: 0.00199523	W_mellicola#0.00539834: 0.00199523)#0.000803976: 7.16704e-06)#0.0318421; 5
(((W_canadensis#0.000156342: 0.00199523	W_mellicola#0.00539834: 0.00199523)#0.000803976: 2.40667e-06	W_tropicalis#0.000521682: 0.00199764)#0.00116495: 4.76037e-06	(W_sebi#0.00354208: 0.00178288	W_muriae#0.00364197: 0.00178288)#0.00448418: 0.000219523)#0.0345819; 5
(((W_canadensis#0.000156342: 0.00199523	W_mellicola#0.00539834: 0.00199523)#0.001106: 3.23889e-06	W_tropicalis#0.000521682: 0.00199847)#0.00191104: 3.92815e-06	(W_sebi#0.00354208: 0.00178288	W_muriae#0.00364197: 0.00178288)#0.00271381: 0.000219523)#0.0363304; 5
(((W_tropicalis#0.000521682: 0.00199523	W_mellicola#0.00539834: 0.00199523)#0.001106: 6.51615e-06	W_canadensis#0.000156342: 0.00200175)#0.00190791: 6.50884e-07	(W_sebi#0.00354208: 0.00178288	W_muriae#0.00364197: 0.00178288)#0.00581112: 0.000219523)#0.0363304; 5
(((W_tropicalis#0.000521682: 0.00199523	W_mellicola#0.00539834: 0.00199523)#0.000796714: 4.55518e-06	(W_sebi#0.00354208: 0.00178288	W_muriae#0.00364197: 0.00178288)#0.00287396: 0.000216911)#0.00254461: 2.61185e-06	W_canadensis#0.000156342: 0.0020024)#0.0363304; 5
(((W_tropicalis#0.000521682: 0.00199523	W_mellicola#0.00539834: 0.00199523)#0.000902817: 2.03222e-06	(W_sebi#0.00354208: 0.00178288	W_muriae#0.00364197: 0.00178288)#0.00454541: 0.000214388)#0.000264059: 5.13482e-06	W_canadensis#0.000156342: 0.0020024)#0.0336546; 5
((((W_sebi#0.00354208: 0.00178288	W_muriae#0.00364197: 0.00178288)#0.00454541: 0.000212356	W_mellicola#0.00539834: 0.00199523)#0.00144528: 4.75187e-06	W_tropicalis#0.000521682: 0.00199998)#0.00257358: 2.41517e-06	W_canadensis#0.000156342: 0.0020024)#0.0361091; 5
((((W_sebi#0.00354208: 0.00178288	W_mellicola#0.00539834: 0.00178288)#0.00454541: 0.000212356	W_muriae#0.00364197: 0.00199523)#0.00290335: 4.75187e-06	W_tropicalis#0.000521682: 0.00199998)#0.000769935: 2.41517e-06	W_canadensis#0.000156342: 0.0020024)#0.034708; 5
((((W_sebi#0.0028161: 0.00165269	W_mellicola#0.00500415: 0.00165269)#0.0042135: 0.00019685	W_muriae#0.00337604: 0.00184954)#0.00269134: 3.80445e-06	W_canadensis#0.000144926: 0.00185334)#0.00145816: 2.83925e-06	W_tropicalis#0.000483588: 0.00185618)#0.0340712; 5
((((W_sebi#0.0028161: 0.00165269	W_mellicola#0.00500415: 0.00165269)#0.00696864: 0.00019685	W_muriae#0.00337604: 0.00184954)#0.00269134: 5.61293e-06	W_canadensis#0.000144926: 0.00185515)#0.00151111: 1.03077e-06	W_tropicalis#0.000483588: 0.00185618)#0.0323788; 5
((((W_sebi#0.00297483: 0.00174584	W_mellicola#0.0052862: 0.00174584)#0.0045168: 0.000145523	W_muriae#0.00356632: 0.00189136)#0.00293687: 6.83514e-05	W_canadensis#0.000153095: 0.00195972)#0.00159628: 1.08887e-06	W_tropicalis#0.000510845: 0.0019608)#0.0354056; 5
((W_tropicalis#0.000510845: 0.00195972	W_canadensis#0.000153095: 0.00195972)#0.00130739: 1.08887e-06	((W_sebi#0.00297483: 0.00178136	W_mellicola#0.0052862: 0.00178136)#0.00363023: 0.000103085	W_muriae#0.00356632: 0.00188444)#0.00218998: 7.63595e-05)#0.0322928; 5
((W_tropicalis#0.000510845: 0.00195972	W_canadensis#0.000153095: 0.00195972)#0.00052532: 1.08887e-06	((W_muriae#0.00356632: 0.00178136	W_mellicola#0.0052862: 0.00178136)#0.00547695: 0.000103085	W_sebi#0.00154506: 0.00188444)#0.00218998: 7.63595e-05)#0.0340273; 5
((((W_muriae#0.00356632: 0.00178136	W_mellicola#0.0052862: 0.00178136)#0.00334338: 8.98899e-05	W_sebi#0.00154506: 0.00187125)#0.00485136: 4.45846e-05	W_canadensis#0.000153095: 0.00191583)#0.00281419: 4.49699e-05	W_tropicalis#0.000510845: 0.0019608)#0.035271; 5
((((W_muriae#0.00356632: 0.00178136	W_mellicola#0.0052862: 0.00178136)#0.00334338: 2.39689e-05	W_canadensis#0.000153095: 0.00180533)#0.00640734: 0.000154315	W_sebi#0.00154506: 0.00195964)#0.00399619: 1.16015e-06	W_tropicalis#0.000510845: 0.0019608)#0.0338509; 5
((((W_muriae#0.00356632: 0.00178136	W_mellicola#0.0052862: 0.00178136)#0.00334338: 8.63934e-06	W_canadensis#0.000153095: 0.00179)#0.00482192: 0.000169645	W_sebi#0.00154506: 0.00195964)#0.00399619: 1.16015e-06	W_tropicalis#0.000510845: 0.0019608)#0.0313388; 5
(((W_sebi#0.00154506: 0.00179	W_canadensis#0.000153095: 0.00179)#0.00482192: 0.000169645	(W_muriae#0.00356632: 0.00178136	W_mellicola#0.0052862: 0.00178136)#0.00334338: 0.000178284)#0.00145433: 1.16015e-06	W_tropicalis#0.000510845: 0.0019608)#0.0293021; 5
((((W_muriae#0.00356632: 0.00178136	W_mellicola#0.0052862: 0.00178136)#0.00334338: 8.63934e-06	W_canadensis#0.000153095: 0.00179)#0.00482192: 0.000169645	W_sebi#0.00154506: 0.00195964)#0.00145433: 1.16015e-06	W_tropicalis#0.00108039: 0.0019608)#0.0275383; 5
((((W_muriae#0.00356632: 0.00178136	W_mellicola#0.0052862: 0.00178136)#0.00408842: 8.63934e-06	W_canadensis#0.000153095: 0.00179)#0.00482192: 0.000169645	W_tropicalis#0.000946524: 0.00195964)#0.00150934: 1.16015e-06	W_sebi#0.00154506: 0.0019608)#0.0290408; 5
((((W_muriae#0.00356632: 0.00178136	W_mellicola#0.0052862: 0.00178136)#0.00408842: 8.63934e-06	W_canadensis#0.000153095: 0.00179)#0.00482192: 0.000169645	W_tropicalis#0.000946524: 0.00195964)#0.00114318: 1.16015e-06	W_sebi#0.00154506: 0.0019608)#0.030193; 5
((((W_muriae#0.00356632: 0.00178136	W_canadensis#0.000153095: 0.00178136)#0.00308157: 8.63934e-06	W_mellicola#0.0052862: 0.00179)#0.00482192: 0.000169645	W_tropicalis#0.000946524: 0.00195964)#0.000806997: 1.16015e-06	W_sebi#0.00154506: 0.0019608)#0.030193; 5
((((W_muriae#0.00356632: 0.00178136	W_canadensis#0.000153095: 0.00178136)#0.00105241: 8.63934e-06	W_tropicalis#0.000946524: 0.00179)#0.00806513: 0.000169645	W_mellicola#0.0052862: 0.00195964)#0.00276075: 1.16015e-06	W_sebi#0.00154506: 0.0019608)#0.030193; 5
(((W_mellicola#0.0052862: 0.00179	W_tropicalis#0.00111658: 0.00179)#0.00682333: 0.000169645	(W_muriae#0.00356632: 0.00178136	W_canadensis#0.000153095: 0.00178136)#0.00105241: 0.000178284)#0.000833623: 1.16015e-06	W_sebi#0.0014995: 0.0019608)#0.0283478; 5
(((W_mellicola#0.0052862: 0.00187061	W_tropicalis#0.00140849: 0.00187061)#0.00652928: 8.903e-05	(W_muriae#0.00356632: 0.00178136	W_canadensis#0.000153095: 0.00178136)#0.00105241: 0.000178284)#0.00145503: 1.16015e-06	W_sebi#0.0015919: 0.0019608)#0.0283478; 5
((W_sebi#0.0015919: 0.00193883	(W_muriae#0.00356632: 0.00178136	W_canadensis#0.000153095: 0.00178136)#0.00195444: 0.00015747)#0.00147065: 2.19742e-05	(W_mellicola#0.00645237: 0.00187061	W_tropicalis#0.00131231: 0.00187061)#0.00885465: 9.01902e-05)#0.0272083; 5
((W_sebi#0.0015919: 0.00187897	(W_muriae#0.00356632: 0.00178136	W_canadensis#0.000153095: 0.00178136)#0.00127835: 9.7611e-05)#0.0015175: 8.18335e-05	(W_mellicola#0.00645237: 0.00187061	W_tropicalis#0.00131231: 0.00187061)#0.00711024: 9.01902e-05)#0.0290753; 5
((W_sebi#0.0015919: 0.00187897	(W_muriae#0.00356632: 0.00178136	W_canadensis#0.000153095: 0.00178136)#0.00127835: 9.7611e-05)#0.0015175: 8.18335e-05	(W_mellicola#0.00645237: 0.00187061	W_tropicalis#0.00131231: 0.00187061)#0.00567833: 9.01902e-05)#0.0290753; 5
((W_sebi#0.0015919: 0.00184136	(W_muriae#0.00356632: 0.00178136	W_canadensis#0.000153095: 0.00178136)#0.00127835: 5.99988e-05)#0.00331095: 0.000119446	(W_mellicola#0.00645237: 0.00187061	W_tropicalis#0.00131231: 0.00187061)#0.00567833: 9.01902e-05)#0.0315108; 5
(W_mellicola#0.00645237: 0.0019608	((W_sebi#0.0015919: 0.00184136	(W_muriae#0.00356632: 0.00178136	W_canadensis#0.000406938: 0.00178136)#0.00266895: 5.99988e-05)#0.00254309: 2.78294e-05	W_tropicalis#0.00131231: 0.00186919)#0.00377085: 9.16162e-05)#0.033544; 5
(W_mellicola#0.00645237: 0.0019608	((W_tropicalis#0.00131231: 0.00186004	(W_muriae#0.00356632: 0.00178136	W_canadensis#0.000406938: 0.00178136)#0.00266895: 7.86818e-05)#0.00251754: 1.51647e-05	W_sebi#0.00270131: 0.00187521)#0.00375875: 8.55979e-05)#0.0363186; 5
(W_mellicola#0.00512999: 0.0019608	((W_tropicalis#0.00131231: 0.0018315	(W_muriae#0.00356632: 0.00178136	W_canadensis#0.000406938: 0.00178136)#0.00266895: 5.01372e-05)#0.00412917: 6.49038e-05	W_sebi#0.001871: 0.0018964)#0.00463905: 6.44034e-05)#0.0363186; 5
(W_sebi#0.001871: 0.0019608	((W_tropicalis#0.00131231: 0.00181913	(W_muriae#0.00356632: 0.00178136	W_canadensis#0.000406938: 0.00178136)#0.00266895: 3.77739e-05)#0.00234309: 4.83445e-05	W_mellicola#0.00580594: 0.00186748)#0.00727752: 9.3326e-05)#0.037849; 5
(W_sebi#0.001871: 0.0019608	((W_tropicalis#0.00131231: 0.0017977	(W_muriae#0.00356632: 0.00178136	W_canadensis#0.000194746: 0.00178136)#0.00266895: 1.63424e-05)#0.00237102: 0.000138447	W_mellicola#0.00580594: 0.00193615)#0.0064668: 2.46553e-05)#0.037849; 5
(W_sebi#0.001871: 0.0019608	((W_tropicalis#0.00131231: 0.00189969	(W_muriae#0.00356632: 0.00178136	W_canadensis#0.000194746: 0.00178136)#0.00185186: 0.000118329)#0.00487773: 3.83431e-05	W_mellicola#0.00737882: 0.00193803)#0.00409344: 2.27728e-05)#0.0407265; 5
(W_sebi#0.00174251: 0.00182614	((W_mellicola#0.00554176: 0.00176922	(W_muriae#0.0033214: 0.00165902	W_canadensis#0.000181372: 0.00165902)#0.00172468: 0.000110202)#0.00454274: 2.55743e-05	W_tropicalis#0.00122219: 0.0017948)#0.00283995: 3.13444e-05)#0.0357877; 5
(W_tropicalis#0.00198922: 0.00182614	((W_mellicola#0.00554176: 0.00176922	(W_muriae#0.0033214: 0.00165902	W_canadensis#0.000181372: 0.00165902)#0.0024335: 0.000110202)#0.00172067: 1.2698e-05	W_sebi#0.00174251: 0.00178192)#0.00286048: 4.42206e-05)#0.0340094; 5
(W_tropicalis#0.00198922: 0.00182614	((W_mellicola#0.00644497: 0.00176922	(W_muriae#0.0033214: 0.00165902	W_canadensis#0.000181372: 0.00165902)#0.0024335: 0.000110202)#0.00172067: 2.36183e-05	W_sebi#0.00174251: 0.00179284)#0.00284305: 3.33004e-05)#0.0372497; 5
(W_tropicalis#0.00198922: 0.00182614	((W_mellicola#0.00644497: 0.00176922	(W_muriae#0.0033214: 0.00165902	W_canadensis#0.000181372: 0.00165902)#0.0024335: 0.000110202)#0.00486257: 2.36183e-05	W_sebi#0.00174251: 0.00179284)#0.00633188: 3.33004e-05)#0.0354595; 5
(W_tropicalis#0.00207249: 0.00190258	((W_sebi#0.00181545: 0.00184328	(W_muriae#0.00346042: 0.00172847	W_canadensis#0.000188963: 0.00172847)#0.00253536: 0.000114815)#0.00506611: 1.13919e-05	W_mellicola#0.00671474: 0.00185467)#0.00503539: 4.79092e-05)#0.0356996; 5
((W_sebi#0.00181545: 0.0018454	(W_muriae#0.00346042: 0.00172847	W_canadensis#0.000188963: 0.00172847)#0.00121155: 0.00011693)#0.00352526: 5.71861e-05	(W_tropicalis#0.00207249: 0.00181314	W_mellicola#0.00671474: 0.00181314)#0.00515073: 8.94393e-05)#0.0346374; 5
((W_muriae#0.00346042: 0.0018454	(W_sebi#0.00181545: 0.00169339	W_canadensis#0.000188963: 0.00169339)#0.00295027: 0.000152008)#0.00352526: 5.71861e-05	(W_tropicalis#0.00125763: 0.00185706	W_mellicola#0.00671474: 0.00185706)#0.00355537: 4.5519e-05)#0.0346374; 5
((W_sebi#0.00181545: 0.0018454	(W_muriae#0.00346042: 0.0017301	W_canadensis#0.000188963: 0.0017301)#0.00288766: 0.000115295)#0.00352526: 5.71861e-05	(W_tropicalis#0.00125763: 0.00185706	W_mellicola#0.00671474: 0.00185706)#0.00355537: 4.5519e-05)#0.0346374; 5
((W_sebi#0.00181545: 0.0018454	(W_muriae#0.00346042: 0.0017301	W_canadensis#0.000188963: 0.0017301)#0.00288766: 0.000115295)#0.00352526: 5.71861e-05	(W_tropicalis#0.00125763: 0.00185706	W_mellicola#0.00671474: 0.00185706)#0.00619069: 4.5519e-05)#0.0362576; 5
((W_canadensis#0.000167068: 0.00163852	(W_muriae#0.00305946: 0.00152963	W_sebi#0.00160509: 0.00152963)#0.00454645: 0.000108888)#0.00310356: 4.36074e-05	(W_tropicalis#0.00111191: 0.00164188	W_mellicola#0.0059367: 0.00164188)#0.0070347: 4.02447e-05)#0.0349694; 5
((W_sebi#0.00191357: 0.00196845	(W_muriae#0.00364746: 0.0018726	W_canadensis#0.000199177: 0.0018726)#0.00527845: 9.58544e-05)#0.00205139: 3.69656e-05	(W_tropicalis#0.00120397: 0.00195744	W_mellicola#0.00707768: 0.00195744)#0.00452408: 4.79794e-05)#0.0385272; 5
((W_sebi#0.00191357: 0.00198426	(W_muriae#0.00364746: 0.0018726	W_canadensis#0.000199177: 0.0018726)#0.00527845: 0.000111661)#0.00203505: 2.11585e-05	(W_tropicalis#0.00120397: 0.00195744	W_mellicola#0.00707768: 0.00195744)#0.00178016: 4.79794e-05)#0.0385272; 5
((W_sebi#0.00191357: 0.00198426	(W_muriae#0.00364746: 0.00195032	W_canadensis#0.000199177: 0.00195032)#0.00627451: 3.39341e-05)#0.00203505: 2.11585e-05	(W_tropicalis#0.00120397: 0.00195744	W_mellicola#0.00707768: 0.00195744)#0.00178016: 4.79794e-05)#0.0372056; 5
(((W_tropicalis#0.000595863: 0.00195744	W_mellicola#0.00707768: 0.00195744)#0.00178016: 6.98302e-06	(W_muriae#0.00364746: 0.00195032	W_canadensis#0.000199177: 0.00195032)#0.00756245: 1.40962e-05)#0.00481887: 4.09964e-05	W_sebi#0.00191357: 0.00200542)#0.0398688; 5
(((W_tropicalis#0.00101885: 0.00189776	W_mellicola#0.0068619: 0.00189776)#0.00172589: 2.56845e-05	(W_muriae#0.00353626: 0.00189086	W_canadensis#0.000193105: 0.00189086)#0.00540055: 3.25808e-05)#0.00462601: 2.08321e-05	W_sebi#0.00185523: 0.00194428)#0.0370195; 5
(((W_tropicalis#0.00209515: 0.00189776	W_mellicola#0.0068619: 0.00189776)#0.00172589: 1.70789e-05	(W_muriae#0.00353626: 0.00189086	W_canadensis#0.000193105: 0.00189086)#0.00687218: 2.39753e-05)#0.00360159: 2.94377e-05	W_sebi#0.00322692: 0.00194428)#0.0359666; 5
((W_sebi#0.00322692: 0.00193174	(W_muriae#0.00353626: 0.00189086	W_canadensis#0.000193105: 0.00189086)#0.00687218: 4.08744e-05)#0.00357009: 1.25385e-05	(W_tropicalis#0.00209515: 0.00189776	W_mellicola#0.0068619: 0.00189776)#0.00172589: 4.65166e-05)#0.0381377; 5
((W_sebi#0.00322692: 0.0019324	(W_tropicalis#0.00209515: 0.00189776	W_mellicola#0.0068619: 0.00189776)#0.000750295: 3.46389e-05)#0.00117794: 1.18777e-05	(W_muriae#0.00353626: 0.00189086	W_canadensis#0.000193105: 0.00189086)#0.00461741: 5.34129e-05)#0.0373001; 5
((W_sebi#0.0030469: 0.00181692	(W_tropicalis#0.00197827: 0.00179189	W_mellicola#0.0064791: 0.00179189)#0.00136531: 2.50311e-05)#0.00168347: 1.88905e-05	(W_muriae#0.00333899: 0.00178538	W_canadensis#0.000182332: 0.00178538)#0.00144687: 5.04332e-05)#0.0379983; 5
((W_tropicalis#0.00122328: 0.00182684	(W_sebi#0.0030469: 0.00179189	W_mellicola#0.0064791: 0.00179189)#0.00136531: 3.4944e-05)#0.00231271: 8.97764e-06	(W_muriae#0.00333899: 0.00178538	W_canadensis#0.000182332: 0.00178538)#0.00144687: 5.04332e-05)#0.0359775; 5
((W_tropicalis#0.0017714: 0.00183281	(W_sebi#0.0030469: 0.00179189	W_mellicola#0.0064791: 0.00179189)#0.00136531: 4.09149e-05)#0.00230517: 3.00677e-06	(W_muriae#0.00333899: 0.00178538	W_canadensis#0.000182332: 0.00178538)#0.00368166: 5.04332e-05)#0.0359775; 5
((W_sebi#0.0030469: 0.00183281	(W_tropicalis#0.0017714: 0.00179189	W_mellicola#0.0064791: 0.00179189)#0.00348731: 4.09149e-05)#0.0014873: 3.00677e-06	(W_muriae#0.00333899: 0.00178538	W_canadensis#0.000182332: 0.00178538)#0.00258242: 5.04332e-05)#0.0332077; 5
((W_tropicalis#0.00190701: 0.00194714	(W_sebi#0.00328016: 0.00192907	W_mellicola#0.0069751: 0.00192907)#0.00214377: 1.80727e-05)#0.00162251: 2.92113e-05	(W_muriae#0.0035946: 0.00192206	W_canadensis#0.00019629: 0.00192206)#0.00278011: 5.42941e-05)#0.0389764; 5
((W_tropicalis#0.00358388: 0.00194714	(W_sebi#0.00328016: 0.00183782	W_mellicola#0.0069751: 0.00183782)#0.00225021: 0.000109322)#0.00117828: 2.92113e-05	(W_muriae#0.0035946: 0.00192206	W_canadensis#0.00019629: 0.00192206)#0.000415212: 5.42941e-05)#0.0405839; 5
((W_tropicalis#0.00335226: 0.0018213	(W_sebi#0.00306816: 0.00171904	W_mellicola#0.0065243: 0.00171904)#0.00210478: 0.000102257)#0.00187668: 2.73234e-05	(W_muriae#0.00336228: 0.00179784	W_canadensis#0.000183604: 0.00179784)#0.000388377: 5.07851e-05)#0.0366802; 5
(((W_muriae#0.00375756: 0.00200919	W_canadensis#0.000205189: 0.00200919)#0.00236687: 2.62199e-05	(W_sebi#0.00342886: 0.00192113	W_mellicola#0.00729131: 0.00192113)#0.00235222: 0.000114278)#0.003191: 3.05355e-05	W_tropicalis#0.00108086: 0.00206595)#0.0409924; 5
(((W_muriae#0.00333834: 0.00178503	W_canadensis#0.000182297: 0.00178503)#0.0021028: 2.32946e-05	(W_sebi#0.00304631: 0.0017068	W_mellicola#0.00647784: 0.0017068)#0.00208979: 0.000101529)#0.00197735: 2.71288e-05	W_tropicalis#0.00200709: 0.00183546)#0.0338649; 5
(((W_muriae#0.00333834: 0.00178503	W_canadensis#0.000182297: 0.00178503)#0.0021028: 2.97881e-05	(W_sebi#0.00304631: 0.0017068	W_mellicola#0.00647784: 0.0017068)#0.00208979: 0.000108022)#0.00197027: 2.06353e-05	W_tropicalis#0.00200709: 0.00183546)#0.0338649; 5
(((W_muriae#0.00333834: 0.00178503	W_canadensis#0.000182297: 0.00178503)#0.0021028: 2.97881e-05	(W_sebi#0.00304631: 0.0017068	W_mellicola#0.00647784: 0.0017068)#0.00208979: 0.000108022)#0.00197027: 2.06353e-05	W_tropicalis#0.00200709: 0.00183546)#0.0338649; 5
((((W_sebi#0.00187051: 0.0017068	W_mellicola#0.00740144: 0.0017068)#0.00338046: 7.8234e-05	W_canadensis#0.000182297: 0.00178503)#0.0021028: 3.59537e-05	W_muriae#0.00333834: 0.00182099)#0.0019636: 1.44697e-05	W_tropicalis#0.00200709: 0.00183546)#0.0349782; 5
((((W_sebi#0.002782: 0.0017068	W_mellicola#0.00621819: 0.0017068)#0.00496805: 5.4761e-05	W_canadensis#0.000182297: 0.00176156)#0.00213082: 5.94267e-05	W_tropicalis#0.00200709: 0.00182099)#0.0019636: 1.44697e-05	W_muriae#0.00333834: 0.00183546)#0.0349782; 5
((((W_canadensis#0.000191886: 0.00179658	W_mellicola#0.00654528: 0.00179658)#0.00522938: 0.000119754	W_sebi#0.00292834: 0.00191633)#0.00217021: 4.40142e-07	W_tropicalis#0.00103236: 0.00191677)#0.00206689: 1.52308e-05	W_muriae#0.00351394: 0.001932)#0.0376502; 5
((((W_canadensis#0.000191886: 0.00179658	W_mellicola#0.00654528: 0.00179658)#0.00522938: 0.000119754	W_sebi#0.00292834: 0.00191633)#0.00356494: 3.72687e-06	W_tropicalis#0.00103236: 0.00192006)#0.00206335: 1.19441e-05	W_muriae#0.00351394: 0.001932)#0.0349085; 5
((((W_canadensis#0.000191886: 0.00179658	W_mellicola#0.00654528: 0.00179658)#0.00389974: 9.33222e-05	W_tropicalis#0.00103236: 0.0018899)#0.00469288: 3.52446e-05	W_sebi#0.00184553: 0.00192515)#0.000941715: 6.85816e-06	W_muriae#0.00351394: 0.001932)#0.0374834; 5
((((W_canadensis#0.000191886: 0.00174441	W_tropicalis#0.00103236: 0.00174441)#0.0062322: 0.000145496	W_mellicola#0.00654528: 0.0018899)#0.00290327: 3.52446e-05	W_sebi#0.00184553: 0.00192515)#0.000941715: 6.85816e-06	W_muriae#0.00351394: 0.001932)#0.0374834; 5
((((W_canadensis#0.000210768: 0.00191606	W_mellicola#0.00718935: 0.00191606)#0.0045142: 5.64699e-05	W_tropicalis#0.00113395: 0.00197253)#0.00335604: 0.000141297	W_sebi#0.00325493: 0.00211383)#0.00103475: 8.29176e-06	W_muriae#0.00385972: 0.00212212)#0.0411719; 5
((((W_canadensis#0.000210768: 0.00191606	W_mellicola#0.00718935: 0.00191606)#0.00136784: 0.000139601	W_tropicalis#0.00113395: 0.00205566)#0.00322032: 5.81657e-05	W_muriae#0.00385972: 0.00211383)#0.00103475: 8.29176e-06	W_sebi#0.00325493: 0.00212212)#0.0429544; 5
((((W_canadensis#0.000210768: 0.00195544	W_mellicola#0.00718935: 0.00195544)#0.00249549: 9.77877e-05	W_tropicalis#0.00113395: 0.00205323)#0.00322413: 6.05956e-05	W_sebi#0.00325493: 0.00211383)#0.00103475: 8.29176e-06	W_muriae#0.00385972: 0.00212212)#0.0420402; 5
(((W_sebi#0.00325493: 0.00205323	W_tropicalis#0.000755973: 0.00205323)#0.000814367: 6.05956e-05	(W_canadensis#0.000210768: 0.00195544	W_mellicola#0.00848831: 0.00195544)#0.00249549: 0.000158383)#0.00103475: 8.29176e-06	W_muriae#0.00385972: 0.00212212)#0.0420402; 5
(((W_sebi#0.00325493: 0.00205323	W_tropicalis#0.00158279: 0.00205323)#0.00358913: 6.05956e-05	(W_canadensis#0.000210768: 0.00195544	W_mellicola#0.00848831: 0.00195544)#0.00403747: 0.000158383)#0.00103475: 8.29176e-06	W_muriae#0.00385972: 0.00212212)#0.0401781; 5
(((W_sebi#0.00325493: 0.00205323	W_tropicalis#0.00158279: 0.00205323)#0.00138689: 6.70047e-05	(W_canadensis#0.000210768: 0.00195544	W_mellicola#0.00654458: 0.00195544)#0.00403747: 0.000164792)#0.0011398: 1.88259e-06	W_muriae#0.00385972: 0.00212212)#0.0401781; 5
(((W_sebi#0.00325493: 0.00205323	W_tropicalis#0.000713166: 0.00205323)#0.00138689: 6.80798e-05	(W_canadensis#0.000210768: 0.00195544	W_mellicola#0.00871878: 0.00195544)#0.00403747: 0.000165868)#0.00113922: 8.07482e-07	W_muriae#0.00385972: 0.00212212)#0.0422095; 5
(((W_sebi#0.00325493: 0.00205323	W_tropicalis#0.000768663: 0.00205323)#0.00138689: 6.80798e-05	(W_canadensis#0.000210768: 0.00196815	W_mellicola#0.00871878: 0.00196815)#0.00214801: 0.000153161)#0.00113922: 8.07482e-07	W_muriae#0.00385972: 0.00212212)#0.0422095; 5
(((W_sebi#0.00325493: 0.00205323	W_tropicalis#0.000768663: 0.00205323)#0.00138689: 6.80798e-05	(W_canadensis#0.000210768: 0.00196815	W_mellicola#0.00871878: 0.00196815)#0.00214801: 0.000153161)#0.00113922: 8.07482e-07	W_muriae#0.00385972: 0.00212212)#0.0422095; 5
((W_muriae#0.00385972: 0.00212131	(W_canadensis#0.000210768: 0.00196815	W_mellicola#0.00871878: 0.00196815)#0.00214801: 0.000153161)#0.000454123: 8.07482e-07	(W_sebi#0.00325493: 0.00205323	W_tropicalis#0.000632991: 0.00205323)#0.00138689: 6.88873e-05)#0.0422095; 5
((W_muriae#0.00385972: 0.00212131	(W_canadensis#0.000210768: 0.00196815	W_mellicola#0.00871878: 0.00196815)#0.00214801: 0.000153161)#0.000454123: 8.07482e-07	(W_sebi#0.00325493: 0.00205323	W_tropicalis#0.00177737: 0.00205323)#0.00418592: 6.88873e-05)#0.0422095; 5
((W_muriae#0.00385972: 0.00212131	(W_canadensis#0.000210768: 0.00196815	W_mellicola#0.00639732: 0.00196815)#0.00214801: 0.000153161)#0.000454123: 8.07482e-07	(W_sebi#0.00325493: 0.00205323	W_tropicalis#0.00177737: 0.00205323)#0.00215863: 6.88873e-05)#0.0408684; 5
(((W_sebi#0.00325493: 0.00205323	W_tropicalis#0.00177737: 0.00205323)#0.00215863: 6.22186e-05	(W_canadensis#0.000210768: 0.00196908	W_mellicola#0.00760485: 0.00196908)#0.00214699: 0.000146369)#0.000455381: 6.66869e-06	W_muriae#0.00385972: 0.00212212)#0.0408684; 5
(((W_sebi#0.00325493: 0.00205323	W_tropicalis#0.00177737: 0.00205323)#0.000397092: 6.22186e-05	(W_canadensis#0.000210768: 0.00196908	W_mellicola#0.00760485: 0.00196908)#0.00105629: 0.000146369)#0.000455381: 6.66869e-06	W_muriae#0.00385972: 0.00212212)#0.0408684; 5
(((W_sebi#0.00307777: 0.00194148	W_tropicalis#0.00168063: 0.00194148)#0.00142288: 5.88322e-05	(W_canadensis#0.000199296: 0.00186191	W_mellicola#0.00719093: 0.00186191)#0.00116761: 0.000138402)#0.00163241: 6.30572e-06	W_muriae#0.00364964: 0.00200661)#0.0372154; 5
(((W_sebi#0.00307777: 0.00194148	W_tropicalis#0.00168063: 0.00194148)#0.00142288: 6.08009e-05	W_muriae#0.00364964: 0.00200228)#0.000808323: 4.33702e-06	(W_canadensis#0.000199296: 0.00186191	W_mellicola#0.00595195: 0.00186191)#0.00135037: 0.000144708)#0.0348039; 5
(((W_canadensis#0.000199296: 0.00186191	W_mellicola#0.00595195: 0.00186191)#0.00305893: 0.000141027	W_muriae#0.00364964: 0.00200293)#0.00140619: 3.68076e-06	(W_sebi#0.00307777: 0.00194148	W_tropicalis#0.00151018: 0.00194148)#0.00142288: 6.51379e-05)#0.0332653; 5
(((W_canadensis#0.000199296: 0.00186191	W_mellicola#0.00595195: 0.00186191)#0.00305893: 0.000141027	(W_sebi#0.00307777: 0.00194148	W_tropicalis#0.00151018: 0.00194148)#0.00142288: 6.14571e-05)#0.00109391: 3.68076e-06	W_muriae#0.00364964: 0.00200661)#0.0352765; 5
(((W_canadensis#0.000199296: 0.00186191	W_mellicola#0.00595195: 0.00186191)#0.00437633: 0.00014003	W_muriae#0.00364964: 0.00200194)#0.000716584: 4.67793e-06	(W_sebi#0.00307777: 0.00194148	W_tropicalis#0.00151018: 0.00194148)#0.00142288: 6.51379e-05)#0.0332546; 5
(((W_canadensis#0.00018244: 0.00170443	W_mellicola#0.00544855: 0.00170443)#0.00553245: 0.000128186	W_muriae#0.00334096: 0.00183262)#0.000507674: 4.28228e-06	(W_sebi#0.00281746: 0.00177727	W_tropicalis#0.000988882: 0.00177727)#0.00310659: 5.96287e-05)#0.0314251; 5
(((W_canadensis#0.00018244: 0.00170443	W_mellicola#0.00544855: 0.00170443)#0.0031926: 0.000128186	W_muriae#0.00334096: 0.00183262)#0.00230517: 4.28228e-06	(W_sebi#0.00281746: 0.00177727	W_tropicalis#0.000988882: 0.00177727)#0.00310659: 5.96287e-05)#0.0326421; 5
(((W_canadensis#0.000204993: 0.00191513	W_mellicola#0.00612208: 0.00191513)#0.00358726: 8.6692e-05	(W_sebi#0.00316574: 0.00199697	W_tropicalis#0.00111112: 0.00199697)#0.00349061: 4.84779e-06)#0.00266432: 6.2152e-05	W_muriae#0.00375396: 0.00206397)#0.0336979; 5
(((W_canadensis#0.000204993: 0.00191513	W_mellicola#0.00612208: 0.00191513)#0.00358726: 8.6692e-05	(W_sebi#0.00316574: 0.00199697	W_tropicalis#0.00111112: 0.00199697)#0.00349061: 4.84779e-06)#0.00581857: 6.2152e-05	W_muriae#0.00375396: 0.00206397)#0.0336979; 5
(((W_canadensis#0.000204993: 0.00191513	W_mellicola#0.00612208: 0.00191513)#0.00272737: 0.000103739	(W_sebi#0.00316574: 0.00199697	W_tropicalis#0.00111112: 0.00199697)#0.00590186: 2.18951e-05)#0.00267028: 4.51047e-05	W_muriae#0.00375396: 0.00206397)#0.0358242; 5
((W_tropicalis#0.00111112: 0.00203876	(W_sebi#0.00316574: 0.00199958	(W_canadensis#0.000204993: 0.00191513	W_mellicola#0.00612208: 0.00191513)#0.00272737: 8.44502e-05)#0.00589417: 3.91811e-05)#0.00461126: 2.52127e-05	W_muriae#0.00375396: 0.00206397)#0.0341616; 5
(((W_canadensis#0.000204993: 0.00191513	W_mellicola#0.00612208: 0.00191513)#0.00272737: 0.000123631	(W_sebi#0.00316574: 0.00199958	W_tropicalis#0.00111112: 0.00199958)#0.00327295: 3.91811e-05)#0.00319362: 2.52127e-05	W_muriae#0.00375396: 0.00206397)#0.0320063; 5
((W_tropicalis#0.00111112: 0.00205229	(W_sebi#0.00316574: 0.00199958	(W_canadensis#0.000204993: 0.00191513	W_mellicola#0.00612208: 0.00191513)#0.00272737: 8.44502e-05)#0.00327295: 5.27108e-05)#0.000977463: 1.1683e-05	W_muriae#0.00375396: 0.00206397)#0.0311885; 5
((W_tropicalis#0.00111112: 0.00205634	(W_sebi#0.00316574: 0.00201244	(W_canadensis#0.000204993: 0.00191513	W_mellicola#0.00612208: 0.00191513)#0.00432897: 9.73119e-05)#0.00325203: 4.38994e-05)#0.00292471: 7.63282e-06	W_muriae#0.00375396: 0.00206397)#0.0323964; 5
(((W_canadensis#0.000204993: 0.00190384	W_mellicola#0.00540796: 0.00190384)#0.00221663: 0.000152503	(W_sebi#0.00316574: 0.00201244	W_tropicalis#0.00111112: 0.00201244)#0.00325203: 4.38994e-05)#0.00292471: 7.63282e-06	W_muriae#0.00375396: 0.00206397)#0.0333305; 5
(((W_canadensis#0.000204993: 0.00190384	W_mellicola#0.00540796: 0.00190384)#0.00320428: 0.000152503	(W_sebi#0.00316574: 0.00201244	W_tropicalis#0.00111112: 0.00201244)#0.00325203: 4.38994e-05)#0.0013592: 7.63282e-06	W_muriae#0.00375396: 0.00206397)#0.0353188; 5
(((W_canadensis#0.000204993: 0.00192269	W_mellicola#0.00540796: 0.00192269)#0.00317285: 0.000133644	W_muriae#0.00375396: 0.00205634)#0.00131474: 7.63282e-06	(W_sebi#0.00316574: 0.00201244	W_tropicalis#0.00111112: 0.00201244)#0.00325203: 5.15322e-05)#0.0332808; 5
(((W_canadensis#0.000204993: 0.00192269	W_mellicola#0.00540796: 0.00192269)#0.00317285: 0.000133644	W_muriae#0.00375396: 0.00205634)#0.00131474: 7.63282e-06	(W_sebi#0.00316574: 0.00201244	W_tropicalis#0.00111112: 0.00201244)#0.0052759: 5.15322e-05)#0.0362298; 5
(((W_canadensis#0.000204993: 0.00191642	W_mellicola#0.00540796: 0.00191642)#0.00100612: 0.000139923	W_muriae#0.00375396: 0.00205634)#0.00131474: 7.63282e-06	(W_sebi#0.00316574: 0.00201244	W_tropicalis#0.00111112: 0.00201244)#0.00358182: 5.15322e-05)#0.0362298; 5
(((W_canadensis#0.000204993: 0.00191642	W_mellicola#0.00540796: 0.00191642)#0.00100612: 0.000139923	W_muriae#0.00375396: 0.00205634)#0.00131474: 7.63282e-06	(W_sebi#0.00316574: 0.00201244	W_tropicalis#0.00127468: 0.00201244)#0.00103115: 5.15322e-05)#0.0372639; 5
(((W_canadensis#0.000204993: 0.00187795	W_mellicola#0.00540796: 0.00187795)#0.00133378: 0.000178389	W_muriae#0.00375396: 0.00205634)#0.00131474: 7.63282e-06	(W_sebi#0.00316574: 0.00201244	W_tropicalis#0.00127468: 0.00201244)#0.000721651: 5.15322e-05)#0.0372639; 5
(((W_canadensis#0.000204993: 0.00187795	W_mellicola#0.00540796: 0.00187795)#0.0024954: 0.000178389	W_muriae#0.00375396: 0.00205634)#0.00131474: 7.63282e-06	(W_sebi#0.00316574: 0.00202355	W_tropicalis#0.00143077: 0.00202355)#0.00071769: 4.04248e-05)#0.0387874; 5
(((W_canadensis#0.000204993: 0.00187795	W_mellicola#0.00540796: 0.00187795)#0.0024954: 0.000178389	W_muriae#0.00375396: 0.00205634)#0.00392854: 7.63282e-06	(W_sebi#0.00316574: 0.00202355	W_tropicalis#0.00143077: 0.00202355)#0.00238713: 4.04248e-05)#0.0370313; 5
(((W_canadensis#0.000204993: 0.00187795	W_mellicola#0.00540796: 0.00187795)#0.0024954: 0.000156815	(W_sebi#0.00316574: 0.00202355	W_tropicalis#0.00153577: 0.00202355)#0.00057959: 1.12184e-05)#0.00397019: 2.92065e-05	W_muriae#0.00375396: 0.00206397)#0.0370313; 5
((W_muriae#0.00375396: 0.00206146	(W_sebi#0.00316574: 0.00202355	W_tropicalis#0.00153577: 0.00202355)#0.00217184: 3.79182e-05)#0.00518718: 2.50663e-06	(W_canadensis#0.000204993: 0.00187795	W_mellicola#0.00540796: 0.00187795)#0.0024954: 0.000186022)#0.0370313; 5
((W_muriae#0.00402839: 0.00220555	(W_sebi#0.00339717: 0.00217147	W_tropicalis#0.00164804: 0.00217147)#0.000932346: 3.40726e-05)#0.00771229: 9.30736e-06	(W_canadensis#0.000219978: 0.00201523	W_mellicola#0.00580329: 0.00201523)#0.00267782: 0.00019962)#0.0397384; 5
((W_muriae#0.00402839: 0.00218947	(W_sebi#0.00339717: 0.00217147	W_tropicalis#0.000389985: 0.00217147)#0.0023876: 1.7994e-05)#0.00511895: 2.5386e-05	(W_canadensis#0.000219978: 0.00201523	W_mellicola#0.00580329: 0.00201523)#0.00435746: 0.00019962)#0.0415346; 5
((W_tropicalis#0.000389985: 0.00218554	(W_sebi#0.00339717: 0.00217147	W_muriae#0.00402839: 0.00217147)#0.00493682: 1.40708e-05)#0.00231454: 2.93091e-05	(W_canadensis#0.000219978: 0.00201523	W_mellicola#0.00580329: 0.00201523)#0.00216966: 0.00019962)#0.0415346; 5
((W_tropicalis#0.000360254: 0.00201078	(W_sebi#0.00313818: 0.00200593	W_muriae#0.00372128: 0.00200593)#0.00456046: 4.84833e-06)#0.00214675: 3.52245e-05	(W_canadensis#0.000203208: 0.0018616	W_mellicola#0.00709285: 0.0018616)#0.00200425: 0.000184402)#0.0367479; 5
((W_tropicalis#0.00039629: 0.00221192	(W_sebi#0.00345209: 0.00220658	W_muriae#0.00409352: 0.00220658)#0.00501664: 5.33331e-06)#0.0023615: 3.87481e-05	(W_canadensis#0.000223535: 0.00204782	W_mellicola#0.00780235: 0.00204782)#0.00220474: 0.000202848)#0.0404238; 5
((W_tropicalis#0.000424233: 0.00223021	(W_sebi#0.00345209: 0.00220658	W_muriae#0.00409352: 0.00220658)#0.00501664: 2.36238e-05)#0.00234213: 2.04576e-05	(W_canadensis#0.000223535: 0.00204782	W_mellicola#0.00597815: 0.00204782)#0.00220474: 0.000202848)#0.0387262; 5
((W_tropicalis#0.000424233: 0.00223021	(W_canadensis#0.000223535: 0.00204782	W_mellicola#0.00597815: 0.00204782)#0.00220474: 0.00018239)#0.00234213: 2.04576e-05	(W_sebi#0.00345209: 0.00220658	W_muriae#0.00409352: 0.00220658)#0.00349131: 4.40814e-05)#0.0355157; 5
((W_tropicalis#0.000459425: 0.00220751	(W_sebi#0.00345209: 0.00220658	W_muriae#0.00409352: 0.00220658)#0.00349131: 9.30107e-07)#0.00236621: 4.31513e-05	(W_canadensis#0.000223535: 0.00204782	W_mellicola#0.00597815: 0.00204782)#0.000907133: 0.000202848)#0.0332848; 5
((W_tropicalis#0.000459425: 0.00221303	(W_sebi#0.00345209: 0.00220658	W_muriae#0.00409352: 0.00220658)#0.00128242: 6.4465e-06)#0.00236031: 3.76349e-05	(W_canadensis#0.000223535: 0.00204782	W_mellicola#0.00597815: 0.00204782)#0.000907133: 0.000202848)#0.0345266; 5
((W_tropicalis#0.000411281: 0.0019431	(W_canadensis#0.00020011: 0.00183322	W_mellicola#0.00535169: 0.00183322)#0.000812072: 0.000109874)#0.00215432: 7.1717e-05	(W_sebi#0.00309034: 0.00197535	W_muriae#0.00366455: 0.00197535)#0.00120092: 3.9462e-05)#0.0309084; 5
((W_tropicalis#0.000411281: 0.00196898	(W_canadensis#0.00020011: 0.00183322	W_mellicola#0.00535169: 0.00183322)#0.000812072: 0.000135761)#0.00212599: 4.58297e-05	(W_sebi#0.00309034: 0.00197535	W_muriae#0.00366455: 0.00197535)#0.00113458: 3.9462e-05)#0.0291917; 5
((W_tropicalis#0.000411281: 0.00196898	(W_canadensis#0.00020011: 0.00183322	W_mellicola#0.00535169: 0.00183322)#0.000812072: 0.000135761)#0.00212599: 4.58297e-05	(W_sebi#0.00309034: 0.00197535	W_muriae#0.00366455: 0.00197535)#0.00205016: 3.9462e-05)#0.0309333; 5
(W_sebi#0.00309034: 0.00201481	((W_tropicalis#0.000411281: 0.00196898	(W_canadensis#0.00020011: 0.00183322	W_mellicola#0.00535169: 0.00183322)#0.00101877: 0.000135761)#0.00212599: 2.3743e-05	W_muriae#0.00366455: 0.00199273)#0.00203228: 2.20867e-05)#0.0309333; 5
(W_sebi#0.00309034: 0.00201481	((W_tropicalis#0.000411281: 0.00196898	(W_canadensis#0.00020011: 0.00183322	W_mellicola#0.00535169: 0.00183322)#0.00101877: 0.000135761)#0.00212599: 1.26867e-05	W_muriae#0.00366455: 0.00198167)#0.00204362: 3.3143e-05)#0.0287543; 5
(W_sebi#0.00211378: 0.00201481	((W_tropicalis#0.000411281: 0.00196898	(W_canadensis#0.00020011: 0.00183322	W_mellicola#0.00535169: 0.00183322)#0.00101877: 0.000135761)#0.00372747: 1.26867e-05	W_muriae#0.00366455: 0.00198167)#0.00204362: 3.3143e-05)#0.0264624; 5
(W_sebi#0.00245203: 0.00233722	((W_tropicalis#0.000477094: 0.00228406	(W_canadensis#0.000232132: 0.00212657	W_mellicola#0.00620806: 0.00212657)#0.0011818: 0.000157486)#0.00139183: 1.57174e-05	W_muriae#0.00425095: 0.00229978)#0.00236961: 3.7446e-05)#0.0334681; 5
(W_sebi#0.00220104: 0.00209798	((W_muriae#0.00381582: 0.00205026	(W_canadensis#0.000208371: 0.0019089	W_mellicola#0.00557261: 0.0019089)#0.00106083: 0.000141366)#0.00366695: 6.16953e-07	W_tropicalis#0.000539863: 0.00205088)#0.00394866: 4.71046e-05)#0.0316196; 5
(W_sebi#0.00245923: 0.00234409	((W_muriae#0.00426344: 0.00229077	(W_canadensis#0.000232814: 0.00213282	W_mellicola#0.0062263: 0.00213282)#0.00118527: 0.000157948)#0.0040971: 2.13582e-05	W_tropicalis#0.000603192: 0.00231213)#0.00437242: 3.19613e-05)#0.0316095; 5
(W_sebi#0.00245923: 0.00234409	((W_muriae#0.00426344: 0.00229077	W_tropicalis#0.00198994: 0.00229077)#0.0040971: 9.29084e-06	(W_canadensis#0.000232814: 0.00213282	W_mellicola#0.00798924: 0.00213282)#0.00118527: 0.000167239)#0.00510148: 4.40287e-05)#0.0296707; 5
(W_sebi#0.00225453: 0.00214897	((W_muriae#0.00390856: 0.00210009	W_tropicalis#0.0018243: 0.00210009)#0.00375607: 3.95181e-05	(W_canadensis#0.000213435: 0.00195529	W_mellicola#0.00732425: 0.00195529)#0.00108661: 0.000184319)#0.00584878: 9.36335e-06)#0.0292247; 5
(W_sebi#0.00225453: 0.00214897	((W_muriae#0.00390856: 0.00210009	W_tropicalis#0.0018243: 0.00210009)#0.00375607: 1.66173e-05	(W_canadensis#0.000213435: 0.00195529	W_mellicola#0.00595111: 0.00195529)#0.00108661: 0.000161419)#0.00474995: 3.22642e-05)#0.0312398; 5
(W_sebi#0.00225453: 0.00214897	((W_muriae#0.00390856: 0.00210009	W_tropicalis#0.0018243: 0.00210009)#0.00166943: 4.13589e-05	(W_canadensis#0.000213435: 0.00195529	W_mellicola#0.00595111: 0.00195529)#0.00108661: 0.00018616)#0.00469507: 7.52249e-06)#0.0293686; 5
(W_sebi#0.00246613: 0.00235066	((W_muriae#0.00427539: 0.00229719	(W_canadensis#0.000233466: 0.0021388	W_mellicola#0.00650963: 0.0021388)#0.000580571: 0.000158391)#0.00182611: 4.26595e-05	W_tropicalis#0.00199552: 0.00233985)#0.00302222: 1.08096e-05)#0.034216; 5
(W_tropicalis#0.000721231: 0.00217231	((W_muriae#0.00395101: 0.00206527	(W_canadensis#0.000215753: 0.00197653	W_mellicola#0.00601574: 0.00197653)#0.000536523: 8.87437e-05)#0.00173465: 0.000103163	W_sebi#0.00227902: 0.00216843)#0.00381171: 3.87945e-06)#0.0327909; 5
(W_tropicalis#0.000721231: 0.00217231	((W_muriae#0.00395101: 0.00208088	(W_canadensis#0.000215753: 0.00197653	W_mellicola#0.00829956: 0.00197653)#0.000536523: 0.000104358)#0.00172163: 4.06716e-05	W_sebi#0.00227902: 0.00212156)#0.00389593: 5.07567e-05)#0.0340456; 5
(W_tropicalis#0.00249164: 0.00217231	((W_muriae#0.00395101: 0.00208088	(W_canadensis#0.000215753: 0.00197653	W_mellicola#0.00829956: 0.00197653)#0.000773723: 0.000104358)#0.00172163: 5.97361e-05	W_sebi#0.00227902: 0.00214062)#0.00386124: 3.16922e-05)#0.0319335; 5
(W_sebi#0.00227902: 0.00217231	((W_muriae#0.00395101: 0.00201093	(W_canadensis#0.000215753: 0.00197653	W_mellicola#0.00829956: 0.00197653)#0.000773723: 3.43987e-05)#0.00317161: 0.000129695	W_tropicalis#0.0016471: 0.00214062)#0.00283334: 3.16922e-05)#0.0289764; 5
(W_sebi#0.00227902: 0.00217231	((W_muriae#0.00395101: 0.00203686	(W_canadensis#0.000215753: 0.00197653	W_mellicola#0.00829956: 0.00197653)#0.000773723: 6.03323e-05)#0.00313123: 0.000103762	W_tropicalis#0.0016471: 0.00214062)#0.00283334: 3.16922e-05)#0.0289764; 5
(W_sebi#0.00227902: 0.00217231	((W_muriae#0.00395101: 0.00207042	(W_canadensis#0.00059909: 0.00197653	W_mellicola#0.00641831: 0.00197653)#0.000773723: 9.38924e-05)#0.00308048: 5.23095e-05	W_tropicalis#0.0016471: 0.00212273)#0.00285723: 4.95843e-05)#0.0289764; 5
(W_sebi#0.00227902: 0.00217231	((W_muriae#0.00395101: 0.00207042	(W_canadensis#0.00059909: 0.00197653	W_mellicola#0.00641831: 0.00197653)#0.00119087: 9.38924e-05)#0.00308048: 0.000100438	W_tropicalis#0.0016471: 0.00217086)#0.00279388: 1.45612e-06)#0.0289764; 5
(W_tropicalis#0.0016471: 0.00217231	((W_muriae#0.00395101: 0.00214768	(W_canadensis#0.000456784: 0.00197653	W_mellicola#0.00641831: 0.00197653)#0.00119087: 0.00017115)#0.00525653: 2.34989e-05	W_sebi#0.00227902: 0.00217118)#0.00279347: 1.1377e-06)#0.0308878; 5
(W_tropicalis#0.0016471: 0.00217231	((W_muriae#0.00395101: 0.00214768	W_sebi#0.00227902: 0.00214768)#0.00317633: 2.34989e-05	(W_canadensis#0.000456784: 0.00197653	W_mellicola#0.00641831: 0.00197653)#0.00119087: 0.000194649)#0.00279347: 1.1377e-06)#0.0287322; 5
(W_tropicalis#0.0016471: 0.00217231	((W_muriae#0.00395101: 0.00214768	W_sebi#0.00227902: 0.00214768)#0.00317633: 2.34989e-05	(W_canadensis#0.000456784: 0.00197653	W_mellicola#0.00641831: 0.00197653)#0.00106217: 0.000194649)#0.00279347: 1.1377e-06)#0.027149; 5
(W_tropicalis#0.00111415: 0.00241958	((W_muriae#0.00440074: 0.00239214	W_sebi#0.00253843: 0.00239214)#0.00195307: 2.61737e-05	(W_canadensis#0.000508778: 0.00220151	W_mellicola#0.00714888: 0.00220151)#0.00118307: 0.000216805)#0.00466899: 1.2672e-06)#0.0323444; 5
((W_canadensis#0.000483622: 0.00209266	W_mellicola#0.00679542: 0.00209266)#0.00130766: 0.00020729	((W_muriae#0.00418315: 0.00227386	W_sebi#0.00182549: 0.00227386)#0.0038547: 1.88764e-05	W_tropicalis#0.00105906: 0.00229274)#0.00212241: 7.20779e-06)#0.0289149; 5
((W_canadensis#0.000483622: 0.00209266	W_mellicola#0.00679542: 0.00209266)#0.00130766: 0.00020729	((W_muriae#0.00418315: 0.00227386	W_sebi#0.00182549: 0.00227386)#0.00194592: 1.88764e-05	W_tropicalis#0.00105906: 0.00229274)#0.000867476: 7.20779e-06)#0.0300988; 5
(W_tropicalis#0.00100177: 0.00229995	((W_muriae#0.00418315: 0.00227386	W_sebi#0.00182549: 0.00227386)#0.00194592: 1.88764e-05	(W_canadensis#0.000483622: 0.00209266	W_mellicola#0.0078823: 0.00209266)#0.00130766: 0.000200082)#0.00246799: 7.20779e-06)#0.0278486; 5
(W_tropicalis#0.00108244: 0.00248516	((W_muriae#0.00452002: 0.00245698	(W_canadensis#0.000522568: 0.00226118	W_mellicola#0.00851706: 0.00226118)#0.00141297: 0.000195798)#0.00210263: 2.60575e-05	W_sebi#0.00197249: 0.00248303)#0.00266066: 2.12722e-06)#0.0300913; 5
(W_tropicalis#0.00161: 0.00248516	((W_muriae#0.00452002: 0.00245698	(W_canadensis#0.000522568: 0.00226118	W_mellicola#0.00851706: 0.00226118)#0.00179265: 0.000195798)#0.00210263: 4.56273e-06	W_sebi#0.00197249: 0.00246154)#0.00268389: 2.3622e-05)#0.0316866; 5
((W_muriae#0.00400851: 0.00217893	(W_canadensis#0.000463431: 0.00200529	W_mellicola#0.00624594: 0.00200529)#0.00158978: 0.00017364)#0.00186468: 2.49951e-05	(W_tropicalis#0.0014278: 0.00218298	W_sebi#0.00174927: 0.00218298)#0.00238016: 2.09487e-05)#0.0256323; 5
((W_muriae#0.00400851: 0.00217893	(W_canadensis#0.000463431: 0.00200529	W_mellicola#0.00624594: 0.00200529)#0.00158978: 0.00017364)#0.00116228: 2.49951e-05	(W_tropicalis#0.0014278: 0.00218298	W_sebi#0.00174927: 0.00218298)#0.00238016: 2.09487e-05)#0.0256323; 5
((W_muriae#0.00447854: 0.0024503	(W_canadensis#0.000517772: 0.00217961	W_mellicola#0.00697832: 0.00217961)#0.00182575: 0.00027069)#0.00329347: 1.20508e-05	(W_tropicalis#0.00159522: 0.00243895	W_sebi#0.00195439: 0.00243895)#0.00265926: 2.34051e-05)#0.0286379; 5
(((W_tropicalis#0.00111627: 0.00211458	W_sebi#0.00169447: 0.00211458)#0.000344706: 6.8528e-06	(W_canadensis#0.000448912: 0.00188974	W_mellicola#0.00605025: 0.00188974)#0.00158294: 0.000231699)#0.00285949: 1.34396e-05	W_muriae#0.00388292: 0.00213488)#0.026158; 5
(((W_tropicalis#0.00111627: 0.00211458	(W_canadensis#0.000448912: 0.00188974	W_mellicola#0.00605025: 0.00188974)#0.00158294: 0.000224846)#0.000344706: 1.10878e-05	W_sebi#0.00169447: 0.00212567)#0.00285379: 9.20462e-06	W_muriae#0.00388292: 0.00213488)#0.0281731; 5
(((W_tropicalis#0.00111627: 0.00211458	(W_canadensis#0.000448912: 0.00188974	W_mellicola#0.00488976: 0.00188974)#0.00215908: 0.000224846)#0.00260959: 4.27977e-06	W_sebi#0.00169447: 0.00211886)#0.00132646: 1.60127e-05	W_muriae#0.00388292: 0.00213488)#0.0281731; 5
(((W_tropicalis#0.00111627: 0.00211458	W_sebi#0.00169447: 0.00211458)#0.00260959: 1.65572e-05	(W_canadensis#0.000448912: 0.00188974	W_mellicola#0.00488976: 0.00188974)#0.00215908: 0.000241403)#0.00131882: 3.73521e-06	W_muriae#0.00388292: 0.00213488)#0.0292186; 5
(((W_tropicalis#0.00117: 0.00221635	W_sebi#0.00177602: 0.00221635)#0.00273518: 1.73541e-05	(W_canadensis#0.000470516: 0.00198068	W_mellicola#0.00512508: 0.00198068)#0.00226299: 0.000253021)#0.000644945: 3.91497e-06	W_muriae#0.00406979: 0.00223762)#0.0306248; 5
(((W_tropicalis#0.00117: 0.00221635	(W_canadensis#0.000470516: 0.00198068	W_mellicola#0.00512508: 0.00198068)#0.00226299: 0.000235667)#0.000637229: 1.10934e-05	W_sebi#0.00177602: 0.00222744)#0.00110365: 1.01757e-05	W_muriae#0.00406979: 0.00223762)#0.0338463; 5
(((W_sebi#0.00194452: 0.00242664	(W_canadensis#0.000515159: 0.00229015	W_mellicola#0.00561135: 0.00229015)#0.00234621: 0.000136489)#0.00135859: 4.33825e-06	W_tropicalis#0.00213826: 0.00243098)#0.00121225: 1.89488e-05	W_muriae#0.00445594: 0.00244992)#0.0357473; 5
((W_muriae#0.00445594: 0.00243098	W_tropicalis#0.00213826: 0.00243098)#0.00121225: 1.89488e-05	(W_sebi#0.00194452: 0.00242664	(W_canadensis#0.000515159: 0.00229015	W_mellicola#0.00561135: 0.00229015)#0.00234621: 0.000136489)#0.00135859: 2.3287e-05)#0.034896; 5
((W_muriae#0.00445594: 0.00243098	W_tropicalis#0.00213826: 0.00243098)#0.00139284: 1.89488e-05	(W_sebi#0.00194452: 0.00244272	(W_canadensis#0.000515159: 0.00229015	W_mellicola#0.00561135: 0.00229015)#0.00234621: 0.000152568)#0.00359931: 7.20779e-06)#0.034896; 5
(W_sebi#0.00194452: 0.00244992	((W_muriae#0.00445594: 0.00243098	W_tropicalis#0.00213826: 0.00243098)#0.00139284: 1.1741e-05	(W_canadensis#0.000515159: 0.00229015	W_mellicola#0.00561135: 0.00229015)#0.000502769: 0.000152568)#0.00170463: 7.20779e-06)#0.034896; 5
(W_sebi#0.00166628: 0.00209936	((W_muriae#0.00381832: 0.00208312	(W_canadensis#0.000441443: 0.00196245	W_mellicola#0.00480841: 0.00196245)#0.00195648: 0.000120676)#0.0016189: 3.55964e-06	W_tropicalis#0.00183229: 0.00208668)#0.00146526: 1.26777e-05)#0.0286765; 5
(W_sebi#0.00166628: 0.00209936	((W_muriae#0.00381832: 0.00208312	(W_canadensis#0.000441443: 0.00196245	W_mellicola#0.00480841: 0.00196245)#0.00195648: 0.000120676)#0.000853348: 1.49258e-05	W_tropicalis#0.00183229: 0.00209805)#0.00145732: 1.31154e-06)#0.0292674; 5
(W_tropicalis#0.00205579: 0.00235544	((W_muriae#0.00428408: 0.00233722	(W_canadensis#0.00049529: 0.00220182	W_mellicola#0.00539493: 0.00220182)#0.00219513: 0.000135396)#0.000957439: 1.52387e-05	W_sebi#0.00186953: 0.00235246)#0.00090963: 2.97932e-06)#0.0312222; 5
(W_tropicalis#0.00205579: 0.00235544	((W_muriae#0.00428408: 0.00233722	(W_canadensis#0.00049529: 0.00220182	W_mellicola#0.00539493: 0.00220182)#0.00219513: 0.000135396)#0.000992173: 1.56494e-05	W_sebi#0.00186953: 0.00235287)#0.000909472: 2.56862e-06)#0.0337862; 5
(W_tropicalis#0.00205579: 0.00235544	((W_muriae#0.0048182: 0.00233722	W_sebi#0.00186953: 0.00233722)#0.000992173: 8.95758e-06	(W_canadensis#0.00049529: 0.00220182	W_mellicola#0.00539493: 0.00220182)#0.00219513: 0.000144353)#0.000754385: 9.26041e-06)#0.0353265; 5
(W_tropicalis#0.00211227: 0.00242014	((W_muriae#0.00495056: 0.00240143	(W_canadensis#0.000508897: 0.00226231	W_mellicola#0.00554314: 0.00226231)#0.00412406: 0.000139115)#0.00268277: 1.01965e-05	W_sebi#0.00192089: 0.00241162)#0.00158051: 8.52195e-06)#0.0344366; 5
(W_tropicalis#0.00211227: 0.00242014	((W_muriae#0.00495056: 0.00240143	(W_canadensis#0.000508897: 0.00226231	W_mellicola#0.00554314: 0.00226231)#0.00412406: 0.000139115)#0.00051166: 4.3578e-06	W_sebi#0.00192089: 0.00240578)#0.00305486: 1.43607e-05)#0.0344366; 5
(W_tropicalis#0.00105849: 0.00225929	((W_muriae#0.00462152: 0.00224182	(W_canadensis#0.000475073: 0.00211195	W_mellicola#0.00517472: 0.00211195)#0.00384996: 0.000129869)#0.000477653: 1.56891e-05	W_sebi#0.00179322: 0.00225751)#0.00487327: 1.78524e-06)#0.0298989; 5
(W_sebi#0.00241902: 0.00225929	((W_muriae#0.00462152: 0.00224182	(W_canadensis#0.000475073: 0.00211195	W_mellicola#0.00517472: 0.00211195)#0.00384996: 0.000129869)#0.00251312: 1.41142e-05	W_tropicalis#0.00104841: 0.00225593)#0.00487667: 3.36015e-06)#0.0328434; 5
(W_sebi#0.00241902: 0.00225929	((W_muriae#0.00462152: 0.00224454	(W_canadensis#0.000475073: 0.00211195	W_mellicola#0.00517472: 0.00211195)#0.00270942: 0.000132596)#0.000784937: 6.01693e-06	W_tropicalis#0.00104841: 0.00225056)#0.003984: 8.73003e-06)#0.0341574; 5
(W_tropicalis#0.00104841: 0.00225929	((W_muriae#0.00462152: 0.00224454	(W_canadensis#0.000475073: 0.00211195	W_mellicola#0.00517472: 0.00211195)#0.00270942: 0.000132596)#0.00158898: 8.94791e-06	W_sebi#0.00175552: 0.00225349)#0.00202275: 5.79905e-06)#0.0326558; 5
(W_tropicalis#0.00104841: 0.00225929	((W_muriae#0.00462152: 0.00224454	(W_canadensis#0.000475073: 0.00211195	W_mellicola#0.00517472: 0.00211195)#0.00270942: 0.000132596)#0.000685653: 8.50644e-06	W_sebi#0.00175552: 0.00225305)#0.00486012: 6.24053e-06)#0.0316004; 5
(W_tropicalis#0.000839226: 0.00225929	((W_muriae#0.00462152: 0.00224454	(W_canadensis#0.00113045: 0.00211195	W_mellicola#0.00517472: 0.00211195)#0.000854284: 0.000132596)#0.00105765: 1.1531e-05	W_sebi#0.00175552: 0.00225608)#0.00575078: 3.21594e-06)#0.0316004; 5
(W_tropicalis#0.000839226: 0.00225929	((W_muriae#0.00462152: 0.00224454	(W_canadensis#0.000677807: 0.00211195	W_mellicola#0.00517472: 0.00211195)#0.00244091: 0.000132596)#0.00105765: 8.05807e-06	W_sebi#0.00175552: 0.0022526)#0.00575964: 6.6889e-06)#0.0316004; 5
(W_tropicalis#0.000839226: 0.00225929	((W_muriae#0.00462152: 0.0022433	(W_canadensis#0.000843514: 0.00211195	W_mellicola#0.00517472: 0.00211195)#0.00244091: 0.000131348)#0.00105824: 1.07623e-05	W_sebi#0.00175552: 0.00225406)#0.00575592: 5.23279e-06)#0.033628; 5
(W_tropicalis#0.000839226: 0.00225929	((W_muriae#0.00462152: 0.0022433	(W_canadensis#0.000843514: 0.00211195	W_mellicola#0.00517472: 0.00211195)#0.00244091: 0.000131348)#0.00123739: 9.1674e-06	W_sebi#0.00175552: 0.00225246)#0.00576: 6.82773e-06)#0.033628; 5
((W_muriae#0.00462152: 0.0022433	(W_canadensis#0.000713561: 0.00211195	W_mellicola#0.00659473: 0.00211195)#0.00325964: 0.000131348)#0.000786935: 1.59951e-05	(W_tropicalis#0.00185974: 0.00225246	W_sebi#0.00175552: 0.00225246)#0.00381985: 6.82773e-06)#0.033628; 5
((W_muriae#0.00462152: 0.0022433	(W_canadensis#0.000713561: 0.00211195	W_mellicola#0.00659473: 0.00211195)#0.0017609: 0.000131348)#0.00123803: 1.59951e-05	(W_tropicalis#0.00185974: 0.00225246	W_sebi#0.00175552: 0.00225246)#0.00381985: 6.82773e-06)#0.0321821; 5
(W_tropicalis#0.00185974: 0.00225929	((W_muriae#0.00462152: 0.00223129	(W_canadensis#0.000857958: 0.00211195	W_mellicola#0.00659473: 0.00211195)#0.0017609: 0.000119347)#0.00124469: 5.04701e-06	W_sebi#0.00175552: 0.00223634)#0.00243171: 2.29496e-05)#0.0321821; 5
(W_sebi#0.00175552: 0.00225929	((W_muriae#0.00462152: 0.00220333	(W_canadensis#0.000857958: 0.00211195	W_mellicola#0.00534477: 0.00211195)#0.0017609: 9.13799e-05)#0.00126048: 1.27957e-05	W_tropicalis#0.00185974: 0.00221612)#0.00183603: 4.31677e-05)#0.0301777; 5
(W_sebi#0.00175552: 0.00225929	((W_muriae#0.00462152: 0.00220333	W_tropicalis#0.00185974: 0.00220333)#0.000348655: 1.27957e-05	(W_canadensis#0.000857958: 0.00211195	W_mellicola#0.00534477: 0.00211195)#0.0017609: 0.000104176)#0.00478124: 4.31677e-05)#0.0301777; 5
(W_sebi#0.00175552: 0.00225929	((W_muriae#0.00533776: 0.00220333	W_tropicalis#0.00185974: 0.00220333)#0.00178201: 3.15673e-05	(W_canadensis#0.000857958: 0.00211195	W_mellicola#0.00534477: 0.00211195)#0.00474647: 0.000122947)#0.00197147: 2.43961e-05)#0.0325408; 5
((W_canadensis#0.000857958: 0.00211195	W_mellicola#0.00534477: 0.00211195)#0.00228394: 0.000147343	((W_muriae#0.00533776: 0.00220333	W_tropicalis#0.00185974: 0.00220333)#0.00178201: 3.15673e-05	W_sebi#0.00175552: 0.00223489)#0.00340096: 2.43961e-05)#0.0348761; 5
((W_canadensis#0.000857958: 0.00211195	W_mellicola#0.00534477: 0.00211195)#0.00228394: 0.000147343	((W_muriae#0.00533776: 0.00220333	W_tropicalis#0.00185974: 0.00220333)#0.00074912: 3.15673e-05	W_sebi#0.00175552: 0.00223489)#0.000895328: 2.43961e-05)#0.0368783; 5
((W_canadensis#0.000857958: 0.00211195	W_mellicola#0.00414816: 0.00211195)#0.00228394: 0.000147343	((W_muriae#0.00533776: 0.00220333	W_sebi#0.00175552: 0.00220333)#0.00247599: 4.36671e-05	W_tropicalis#0.00185974: 0.00224699)#0.00361503: 1.22963e-05)#0.0361016; 5
((W_canadensis#0.000857958: 0.00211195	W_mellicola#0.00572105: 0.00211195)#0.00484804: 0.000147343	((W_muriae#0.00533776: 0.00220333	W_tropicalis#0.00185974: 0.00220333)#0.00247599: 4.36671e-05	W_sebi#0.00175552: 0.00224699)#0.00361503: 1.22963e-05)#0.0371742; 5
((W_canadensis#0.000857958: 0.00211195	W_mellicola#0.00572105: 0.00211195)#0.00484804: 0.000147343	((W_muriae#0.00533776: 0.00220333	W_sebi#0.00175552: 0.00220333)#0.00247599: 1.19528e-05	W_tropicalis#0.00185974: 0.00221528)#0.00155213: 4.40106e-05)#0.0351171; 5
((W_canadensis#0.000790807: 0.00194665	W_mellicola#0.00527327: 0.00194665)#0.00260153: 0.000135811	((W_muriae#0.00491998: 0.00203088	W_tropicalis#0.00171418: 0.00203088)#0.0022822: 4.57176e-05	W_sebi#0.00161812: 0.00207659)#0.00140674: 5.86562e-06)#0.0313162; 5
(W_sebi#0.00161812: 0.00208246	((W_muriae#0.00491998: 0.00203088	W_tropicalis#0.00171418: 0.00203088)#0.00334392: 4.57176e-05	(W_canadensis#0.000790807: 0.00194665	W_mellicola#0.00527327: 0.00194665)#0.00260153: 0.000129945)#0.00140674: 5.86562e-06)#0.0280778; 5
(W_sebi#0.00151514: 0.00208246	((W_muriae#0.00491998: 0.00203088	W_tropicalis#0.00171418: 0.00203088)#0.00334392: 3.50112e-05	(W_canadensis#0.000790807: 0.00194665	W_mellicola#0.00527327: 0.00194665)#0.00260153: 0.000119239)#0.00210385: 1.65721e-05)#0.0280778; 5
(W_sebi#0.0014241: 0.00195732	((W_muriae#0.00462433: 0.00190884	W_tropicalis#0.00161117: 0.00190884)#0.0016349: 3.96219e-05	(W_canadensis#0.000825828: 0.00182967	W_mellicola#0.00495639: 0.00182967)#0.00244521: 0.000118788)#0.00197062: 8.86161e-06)#0.0286536; 5
(W_sebi#0.0014241: 0.00195732	(((W_canadensis#0.000825828: 0.00182967	W_mellicola#0.00495639: 0.00182967)#0.00244521: 7.91664e-05	W_tropicalis#0.00161117: 0.00190884)#0.0016349: 3.96219e-05	W_muriae#0.00462433: 0.00194846)#0.000606866: 8.86161e-06)#0.0307142; 5
(W_sebi#0.0014241: 0.00195732	(((W_canadensis#0.000825828: 0.00182967	W_mellicola#0.00495639: 0.00182967)#0.00244521: 3.81068e-05	W_tropicalis#0.00161117: 0.00186778)#0.00167084: 8.06815e-05	W_muriae#0.00527494: 0.00194846)#0.000606866: 8.86161e-06)#0.0335685; 5
(((W_canadensis#0.000984059: 0.00218024	W_mellicola#0.00590605: 0.00218024)#0.00495617: 7.87547e-05	W_tropicalis#0.00191988: 0.002259)#0.00196159: 7.33533e-05	(W_sebi#0.00169696: 0.00232179	W_muriae#0.00494548: 0.00232179)#0.000723143: 1.05595e-05)#0.0375203; 5
(((W_canadensis#0.000944833: 0.00218024	W_mellicola#0.00590605: 0.00218024)#0.00263976: 7.87547e-05	W_tropicalis#0.00191988: 0.002259)#0.00196159: 7.33533e-05	(W_sebi#0.00169696: 0.00232179	W_muriae#0.00494548: 0.00232179)#0.000723143: 1.05595e-05)#0.0409435; 5
(((W_canadensis#0.000862458: 0.00199016	W_mellicola#0.00539114: 0.00199016)#0.00240961: 9.97053e-05	W_tropicalis#0.00175249: 0.00208986)#0.00176674: 3.91413e-05	(W_sebi#0.00154901: 0.00211937	W_muriae#0.00451432: 0.00211937)#0.00109874: 9.63889e-06)#0.0392381; 5
(W_muriae#0.00451432: 0.00212901	(W_sebi#0.00154901: 0.00210686	((W_canadensis#0.000862458: 0.00199016	W_mellicola#0.00539114: 0.00199016)#0.00121744: 6.95266e-05	W_tropicalis#0.00175249: 0.00205969)#0.00318535: 4.71716e-05)#0.00226094: 2.21483e-05)#0.0361688; 5
(W_muriae#0.00451432: 0.00212901	(W_sebi#0.00149621: 0.0021194	((W_canadensis#0.000932294: 0.00199016	W_mellicola#0.00466169: 0.00199016)#0.00121744: 9.51165e-05	W_tropicalis#0.00175249: 0.00208528)#0.00122108: 3.41217e-05)#0.00224756: 9.60836e-06)#0.0344606; 5
(W_muriae#0.00467684: 0.00220566	(W_tropicalis#0.00181559: 0.0021957	((W_canadensis#0.00177277: 0.00206181	W_mellicola#0.00482952: 0.00206181)#0.00369555: 0.000113947	W_sebi#0.00222696: 0.00217576)#0.0021057: 1.99445e-05)#0.00232848: 9.95428e-06)#0.0371907; 5
(W_muriae#0.00467684: 0.00220566	(W_tropicalis#0.00181559: 0.00218886	((W_canadensis#0.000465853: 0.00206181	W_mellicola#0.00482952: 0.00206181)#0.00369555: 0.000113947	W_sebi#0.00222696: 0.00217576)#0.000363495: 1.31084e-05)#0.000671569: 1.67903e-05)#0.0403643; 5
(W_muriae#0.0043884: 0.00206962	(W_tropicalis#0.00170361: 0.00205387	((W_canadensis#0.000437122: 0.00193465	W_sebi#0.00208962: 0.00193465)#0.00346763: 0.000106919	W_mellicola#0.00453166: 0.00204157)#0.000341076: 1.22999e-05)#0.00251876: 1.57548e-05)#0.035823; 5
(W_muriae#0.00395288: 0.00186422	(W_tropicalis#0.00153454: 0.00184768	((W_mellicola#0.00408192: 0.00174265	W_sebi#0.00188223: 0.00174265)#0.00312349: 9.63079e-05	W_canadensis#0.00039374: 0.00183895)#0.000307226: 8.72804e-06)#0.000980629: 1.65424e-05)#0.0347051; 5
(W_muriae#0.00440911: 0.00207939	(W_tropicalis#0.00171165: 0.00207561	((W_mellicola#0.00455305: 0.00194378	W_sebi#0.00322004: 0.00194378)#0.00178679: 0.000107424	W_canadensis#0.00163669: 0.0020512)#0.000730832: 2.44096e-05)#0.00108608: 3.77752e-06)#0.0410428; 5
(W_tropicalis#0.00171165: 0.00207939	(W_muriae#0.00440911: 0.00207561	((W_mellicola#0.00614611: 0.00194378	W_sebi#0.00322004: 0.00194378)#0.00178679: 0.000108963	W_canadensis#0.000838685: 0.00205274)#0.000730284: 2.28704e-05)#0.00108608: 3.77752e-06)#0.0396216; 5
(W_tropicalis#0.00171165: 0.00207939	(W_muriae#0.00440911: 0.00206932	((W_mellicola#0.00614611: 0.00194378	W_sebi#0.00380809: 0.00194378)#0.00176016: 9.45247e-05	W_canadensis#0.000661108: 0.0020383)#0.00134625: 3.10229e-05)#0.00108938: 1.00631e-05)#0.0396216; 5
(W_tropicalis#0.00171165: 0.00207939	(W_muriae#0.00440911: 0.00206932	((W_mellicola#0.00614611: 0.00194378	W_sebi#0.00380809: 0.00194378)#0.00176016: 2.42619e-05	W_canadensis#0.000661108: 0.00196804)#0.00139431: 0.000101286)#0.00108938: 1.00631e-05)#0.0427332; 5
(W_tropicalis#0.00171165: 0.00207939	(W_muriae#0.00440911: 0.00205689	((W_mellicola#0.00614611: 0.00194378	W_sebi#0.00302302: 0.00194378)#0.00176016: 2.01177e-05	W_canadensis#0.000661108: 0.00196389)#0.00139725: 9.29953e-05)#0.00167722: 2.24977e-05)#0.0407896; 5
(W_tropicalis#0.00171165: 0.00207939	(W_muriae#0.00440911: 0.00205689	((W_mellicola#0.00614611: 0.00194378	W_sebi#0.00302302: 0.00194378)#0.00176016: 6.86019e-05	W_canadensis#0.000661108: 0.00201238)#0.00136359: 4.45111e-05)#0.00168431: 2.24977e-05)#0.0429229; 5
(W_muriae#0.00372776: 0.00175806	(W_tropicalis#0.00144715: 0.00174777	((W_mellicola#0.00519634: 0.0016434	W_sebi#0.00255587: 0.0016434)#0.000851208: 9.28941e-05	W_canadensis#0.000558945: 0.0017363)#0.0011297: 1.14699e-05)#0.00031589: 1.02904e-05)#0.0382126; 5
(W_muriae#0.00372776: 0.00175806	(W_tropicalis#0.000491439: 0.00174339	((W_mellicola#0.00519634: 0.0016434	W_sebi#0.00255587: 0.0016434)#0.000851208: 9.28941e-05	W_canadensis#0.000558945: 0.0017363)#0.0011297: 7.09929e-06)#0.00323337: 1.46611e-05)#0.0364585; 5
(W_tropicalis#0.000491439: 0.00175806	(W_muriae#0.00372776: 0.00172892	((W_mellicola#0.00519634: 0.0016434	W_sebi#0.00255587: 0.0016434)#0.000851208: 5.52497e-05	W_canadensis#0.000558945: 0.00169865)#0.00115474: 3.02639e-05)#0.00113245: 2.91409e-05)#0.0364585; 5
(((W_mellicola#0.0057259: 0.00181088	W_sebi#0.00281634: 0.00181088)#0.000937954: 6.08802e-05	W_canadensis#0.000800222: 0.00187176)#0.00285434: 6.54587e-05	(W_muriae#0.00410765: 0.00190511	W_tropicalis#0.000541521: 0.00190511)#0.00141113: 3.21106e-05)#0.0380638; 5
(((W_mellicola#0.0057259: 0.00181088	W_sebi#0.00281634: 0.00181088)#0.000937954: 9.20224e-05	W_canadensis#0.00110507: 0.0019029)#0.00280763: 3.43165e-05	(W_muriae#0.00410765: 0.00190511	W_tropicalis#0.000541521: 0.00190511)#0.00141113: 3.21106e-05)#0.0398262; 5
(W_tropicalis#0.00062932: 0.00225131	(W_muriae#0.00477364: 0.00221399	((W_mellicola#0.00665426: 0.00210449	W_sebi#0.00327296: 0.00210449)#0.00109003: 0.000106942	W_canadensis#0.00133702: 0.00221143)#0.00234242: 2.56345e-06)#0.00163992: 3.73169e-05)#0.0431276; 5
(W_tropicalis#0.00062932: 0.00225131	(W_canadensis#0.00133702: 0.00221399	((W_mellicola#0.00665426: 0.00210449	W_sebi#0.00327296: 0.00210449)#0.00109003: 0.000106942	W_muriae#0.00477364: 0.00221143)#0.00160987: 2.56345e-06)#0.00163992: 3.73169e-05)#0.045149; 5
(W_tropicalis#0.00062932: 0.00225131	((W_mellicola#0.00665426: 0.00210449	W_sebi#0.00327296: 0.00210449)#0.00109003: 0.000109506	(W_canadensis#0.00133702: 0.00221143	W_muriae#0.00477364: 0.00221143)#0.00160987: 2.56345e-06)#0.00163992: 3.73169e-05)#0.0465664; 5
(W_tropicalis#0.000580483: 0.0020766	((W_mellicola#0.00613787: 0.00194117	W_sebi#0.00301897: 0.00194117)#0.00100544: 0.000101008	(W_canadensis#0.000957015: 0.00203981	W_muriae#0.00440319: 0.00203981)#0.00148494: 2.36452e-06)#0.00151266: 3.4421e-05)#0.0419698; 5
(W_tropicalis#0.000622367: 0.00222643	(W_muriae#0.0047209: 0.00218812	(W_canadensis#0.00102607: 0.00218699	(W_mellicola#0.00658074: 0.00208123	W_sebi#0.0032368: 0.00208123)#0.00216785: 0.000105761)#0.00202288: 1.12216e-06)#0.00162285: 3.83175e-05)#0.0449981; 5
(W_tropicalis#0.000558205: 0.0019969	(W_muriae#0.00423421: 0.00196254	(W_sebi#0.00290311: 0.00196153	(W_mellicola#0.00590232: 0.00186667	W_canadensis#0.00105674: 0.00186667)#0.00194437: 9.48576e-05)#0.00181434: 1.00648e-06)#0.00145554: 3.43673e-05)#0.0380078; 5
(W_muriae#0.00423421: 0.0019969	(W_tropicalis#0.000558205: 0.00196918	(W_sebi#0.00290311: 0.00196153	(W_mellicola#0.00473675: 0.00186667	W_canadensis#0.00105674: 0.00186667)#0.00194437: 9.48576e-05)#0.000855627: 7.6541e-06)#0.00111136: 2.77196e-05)#0.035089; 5
(W_muriae#0.00461603: 0.00217697	((W_mellicola#0.00733092: 0.002035	W_canadensis#0.00115203: 0.002035)#0.0021197: 0.000104676	(W_sebi#0.00316489: 0.00213841	W_tropicalis#0.000608541: 0.00213841)#0.00225013: 1.26513e-06)#0.00130237: 3.72984e-05)#0.0348798; 5
(W_muriae#0.00461603: 0.00217697	((W_mellicola#0.00733092: 0.002035	W_canadensis#0.000824397: 0.002035)#0.0021197: 0.000109312	(W_sebi#0.00316489: 0.00213841	W_tropicalis#0.00119176: 0.00213841)#0.0015724: 5.90032e-06)#0.00129955: 3.26632e-05)#0.0337271; 5
((W_mellicola#0.00733092: 0.002035	W_canadensis#0.000824397: 0.002035)#0.000507529: 0.000141975	(W_muriae#0.00461603: 0.00214431	(W_sebi#0.0025415: 0.00213841	W_tropicalis#0.00119176: 0.00213841)#0.000320714: 5.90032e-06)#0.00231772: 3.26632e-05)#0.0337271; 5
((W_mellicola#0.00733092: 0.002035	W_canadensis#0.000824397: 0.002035)#0.000507529: 0.000141975	(W_muriae#0.00461603: 0.00215985	(W_sebi#0.0025415: 0.00213841	W_tropicalis#0.00119176: 0.00213841)#0.00190203: 2.14393e-05)#0.00419544: 1.71243e-05)#0.0337271; 5
((W_mellicola#0.00791156: 0.002035	W_canadensis#0.000824397: 0.002035)#0.000507529: 0.000141975	(W_muriae#0.00461603: 0.00214106	(W_sebi#0.0025415: 0.00213841	W_tropicalis#0.00119176: 0.00213841)#0.00332652: 2.65327e-06)#0.00507186: 3.59103e-05)#0.0361733; 5
((W_mellicola#0.00791156: 0.002035	W_canadensis#0.000810306: 0.002035)#0.000507529: 0.000141975	(W_sebi#0.0025415: 0.00216777	(W_muriae#0.00461603: 0.00213841	W_tropicalis#0.00119176: 0.00213841)#0.00148991: 2.93577e-05)#0.00258982: 9.20586e-06)#0.0336055; 5
((W_mellicola#0.00791156: 0.002035	W_canadensis#0.000986575: 0.002035)#0.00105308: 0.000141975	(W_sebi#0.00326592: 0.0021541	(W_muriae#0.00461603: 0.00213841	W_tropicalis#0.00119176: 0.00213841)#0.00148991: 1.56923e-05)#0.00260625: 2.28713e-05)#0.0365686; 5
((W_mellicola#0.00791156: 0.002035	W_canadensis#0.000986575: 0.002035)#0.00105308: 0.000141975	(W_tropicalis#0.00119176: 0.00215773	(W_muriae#0.00461603: 0.00213841	W_sebi#0.00326592: 0.00213841)#0.00148991: 1.9322e-05)#0.00260187: 1.92415e-05)#0.0365686; 5
((W_mellicola#0.00791156: 0.002035	W_canadensis#0.00102891: 0.002035)#0.00105308: 0.000141975	(W_tropicalis#0.00119176: 0.00214706	(W_muriae#0.00461603: 0.00213841	W_sebi#0.00326592: 0.00213841)#0.00164295: 8.65423e-06)#0.0026148: 2.99093e-05)#0.0337314; 5
((W_mellicola#0.00791156: 0.002035	W_canadensis#0.00102891: 0.002035)#0.00105308: 0.000141975	(W_muriae#0.00461603: 0.00216219	(W_tropicalis#0.00119176: 0.00213841	W_sebi#0.00326592: 0.00213841)#0.00135885: 2.37809e-05)#0.0025965: 1.47826e-05)#0.035679; 5
(W_muriae#0.00461603: 0.00217697	((W_mellicola#0.00864518: 0.002035	W_canadensis#0.00102891: 0.002035)#0.00107026: 0.000122251	(W_tropicalis#0.00119176: 0.00213841	W_sebi#0.00326592: 0.00213841)#0.000507402: 1.88395e-05)#0.00260245: 1.97241e-05)#0.035679; 5
((W_tropicalis#0.00119176: 0.00213841	W_sebi#0.00326592: 0.00213841)#0.00138994: 3.85635e-05	((W_mellicola#0.00650056: 0.002035	W_canadensis#0.00102891: 0.002035)#0.000922061: 0.000122251	W_muriae#0.00461603: 0.00215725)#0.00260245: 1.97241e-05)#0.0332651; 5
((W_tropicalis#0.00119176: 0.00213841	W_sebi#0.00326592: 0.00213841)#0.00138994: 3.85635e-05	((W_mellicola#0.00863958: 0.0020037	W_canadensis#0.00102891: 0.0020037)#0.000936464: 0.000153551	W_muriae#0.00461603: 0.00215725)#0.00129106: 1.97241e-05)#0.0303617; 5
((W_tropicalis#0.000724133: 0.00213841	W_sebi#0.00326592: 0.00213841)#0.00138994: 3.85635e-05	((W_mellicola#0.00863958: 0.0020037	W_canadensis#0.000514359: 0.0020037)#0.000936464: 0.000153551	W_muriae#0.00461603: 0.00215725)#0.00129106: 1.97241e-05)#0.0323932; 5
((W_tropicalis#0.000724133: 0.00213841	W_sebi#0.00326592: 0.00213841)#0.00266105: 3.85635e-05	((W_mellicola#0.00863958: 0.0020037	W_canadensis#0.000514359: 0.0020037)#0.000936464: 0.000153551	W_muriae#0.00461603: 0.00215725)#0.00129106: 1.97241e-05)#0.0323932; 5
((W_tropicalis#0.000724133: 0.00213841	W_sebi#0.0021569: 0.00213841)#0.00174403: 3.85635e-05	((W_mellicola#0.00863958: 0.0020037	W_canadensis#0.000514359: 0.0020037)#0.000936464: 0.000153551	W_muriae#0.00461603: 0.00215725)#0.00129106: 1.97241e-05)#0.0346226; 5
((W_tropicalis#0.000790681: 0.00233493	W_sebi#0.00235512: 0.00233493)#0.0019043: 4.21075e-05	((W_mellicola#0.00943356: 0.00218784	W_canadensis#0.000805242: 0.00218784)#0.00102253: 0.000167662	W_muriae#0.00504024: 0.0023555)#0.00140971: 2.15367e-05)#0.0378044; 5
((W_tropicalis#0.000771991: 0.00233493	W_sebi#0.00470001: 0.00233493)#0.0019043: 4.21075e-05	((W_mellicola#0.00943356: 0.00218784	W_canadensis#0.000805242: 0.00218784)#0.00102253: 0.000167662	W_muriae#0.00504024: 0.0023555)#0.00140971: 2.15367e-05)#0.039674; 5
((W_tropicalis#0.000807654: 0.00233493	W_sebi#0.00589221: 0.00233493)#0.00391642: 4.21075e-05	((W_mellicola#0.00754554: 0.00218784	W_canadensis#0.000805242: 0.00218784)#0.00102253: 0.000181376	W_muriae#0.00504024: 0.00236922)#0.00292224: 7.82238e-06)#0.0418985; 5
((W_tropicalis#0.000709273: 0.00205051	W_sebi#0.00517447: 0.00205051)#0.0057869: 3.69784e-05	((W_mellicola#0.00662641: 0.00192134	W_canadensis#0.000640273: 0.00192134)#0.000897971: 0.000159283	W_muriae#0.00442629: 0.00208062)#0.00256628: 6.86953e-06)#0.0380702; 5
((W_tropicalis#0.000709273: 0.00205051	W_sebi#0.00452744: 0.00205051)#0.00440113: 3.69784e-05	((W_mellicola#0.00662641: 0.00192134	W_canadensis#0.000496651: 0.00192134)#0.000897971: 0.000159283	W_muriae#0.00442629: 0.00208062)#0.00129266: 6.86953e-06)#0.0370265; 5
((W_tropicalis#0.000795312: 0.00205051	W_sebi#0.00299006: 0.00205051)#0.00440113: 3.69784e-05	((W_mellicola#0.00849206: 0.00192134	W_canadensis#0.000496651: 0.00192134)#0.000897971: 0.000159283	W_muriae#0.00442629: 0.00208062)#0.00275256: 6.86953e-06)#0.0370265; 5
((W_tropicalis#0.000795312: 0.00205051	W_sebi#0.00299006: 0.00205051)#0.00440113: 3.69784e-05	((W_mellicola#0.00849206: 0.00192134	W_canadensis#0.000496651: 0.00192134)#0.00120594: 0.000159283	W_muriae#0.00442629: 0.00208062)#0.00416918: 6.86953e-06)#0.0350229; 5
((W_tropicalis#0.000649756: 0.00205051	W_sebi#0.00299006: 0.00205051)#0.00440113: 3.69784e-05	((W_mellicola#0.00849206: 0.00192134	W_canadensis#0.000496651: 0.00192134)#0.0004626: 0.000159283	W_muriae#0.00442629: 0.00208062)#0.00604057: 6.86953e-06)#0.0327583; 5
((W_tropicalis#0.000649756: 0.00199727	W_sebi#0.00299006: 0.00199727)#0.0022256: 9.02247e-05	((W_mellicola#0.00849206: 0.00192134	W_canadensis#0.000496651: 0.00192134)#0.0004626: 0.000159283	W_muriae#0.00442629: 0.00208062)#0.00333592: 6.86953e-06)#0.0309007; 5
((W_tropicalis#0.000649756: 0.00199727	W_sebi#0.00299006: 0.00199727)#0.0022256: 9.02247e-05	((W_mellicola#0.00849206: 0.00192134	W_canadensis#0.000496651: 0.00192134)#0.0004626: 0.000159283	W_muriae#0.00442629: 0.00208062)#0.00123006: 6.86953e-06)#0.0319198; 5
((W_tropicalis#0.000649756: 0.00199727	W_sebi#0.00299006: 0.00199727)#0.0022256: 9.02247e-05	((W_mellicola#0.00849206: 0.00192134	W_canadensis#0.000496651: 0.00192134)#0.0004626: 0.000159283	W_muriae#0.00442629: 0.00208062)#0.00123006: 6.86953e-06)#0.0319198; 5
((W_tropicalis#0.000649756: 0.00199727	W_sebi#0.00299006: 0.00199727)#0.0022256: 9.02247e-05	((W_mellicola#0.00955645: 0.00192134	W_canadensis#0.000496651: 0.00192134)#0.00112734: 0.000159283	W_muriae#0.00442629: 0.00208062)#0.00123006: 6.86953e-06)#0.0308298; 5
((W_tropicalis#0.000649756: 0.00199727	W_sebi#0.00299006: 0.00199727)#0.0045224: 9.02247e-05	((W_mellicola#0.00686783: 0.00192134	W_canadensis#0.000496651: 0.00192134)#0.00112734: 0.000159283	W_muriae#0.00442629: 0.00208062)#0.00139029: 6.86953e-06)#0.0336199; 5
((W_tropicalis#0.0010451: 0.00232265	W_sebi#0.00347719: 0.00232265)#0.00846259: 0.000104924	((W_mellicola#0.00633623: 0.00223435	W_canadensis#0.000577563: 0.00223435)#0.001311: 0.000185232	W_muriae#0.00514739: 0.00241958)#0.00442225: 7.98868e-06)#0.0373813; 5
((W_tropicalis#0.000920259: 0.00204521	W_sebi#0.00306184: 0.00204521)#0.00745173: 9.23905e-05	((W_mellicola#0.00651069: 0.00196746	W_canadensis#0.000508573: 0.00196746)#0.0011544: 0.000163106	W_muriae#0.00453254: 0.00213056)#0.00389401: 7.03443e-06)#0.0354098; 5
((W_tropicalis#0.00101772: 0.0022618	W_sebi#0.00338609: 0.0022618)#0.00667708: 0.000102175	((W_mellicola#0.00720019: 0.00217582	W_canadensis#0.000562431: 0.00217582)#0.00127665: 0.00018038	W_muriae#0.00501254: 0.00235619)#0.00543619: 7.77938e-06)#0.0391597; 5
((W_tropicalis#0.000708308: 0.00190178	W_sebi#0.00284711: 0.00190178)#0.00768579: 8.59111e-05	((W_mellicola#0.0060541: 0.00182948	W_canadensis#0.000472906: 0.00182948)#0.00107344: 0.000151668	W_muriae#0.00421467: 0.00198115)#0.00457089: 6.5411e-06)#0.0310969; 5
((W_mellicola#0.0050166: 0.00182948	W_canadensis#0.000472906: 0.00182948)#0.00107344: 0.000158209	((W_tropicalis#0.000708308: 0.00190178	W_sebi#0.00284711: 0.00190178)#0.00768579: 7.937e-05	W_muriae#0.00421467: 0.00198115)#0.00216513: 6.5411e-06)#0.0310969; 5
((W_mellicola#0.00632966: 0.00182948	W_canadensis#0.000472906: 0.00182948)#0.00107344: 0.000158209	((W_muriae#0.00421467: 0.00190178	W_sebi#0.00284711: 0.00190178)#0.00768579: 7.937e-05	W_tropicalis#0.000708308: 0.00198115)#0.0032251: 6.5411e-06)#0.0292911; 5
((W_mellicola#0.00632966: 0.00182948	W_canadensis#0.000472906: 0.00182948)#0.000655908: 0.000158209	((W_muriae#0.00421467: 0.00190178	W_sebi#0.00284711: 0.00190178)#0.00768579: 6.00905e-05	W_tropicalis#0.000708308: 0.00196187)#0.0032568: 2.58206e-05)#0.0305597; 5
(W_tropicalis#0.000708308: 0.00198769	((W_muriae#0.00421467: 0.00190178	W_sebi#0.00284711: 0.00190178)#0.00571993: 6.00905e-05	(W_mellicola#0.00632966: 0.00182948	W_canadensis#0.000472906: 0.00182948)#0.000655908: 0.000132388)#0.00507508: 2.58206e-05)#0.0285298; 5
(W_tropicalis#0.000786308: 0.00220658	((W_muriae#0.0046788: 0.00211121	W_sebi#0.00316064: 0.00211121)#0.00634982: 6.86343e-05	(W_mellicola#0.0070267: 0.00203095	W_canadensis#0.000524984: 0.00203095)#0.000728138: 0.000148894)#0.00352726: 2.67376e-05)#0.034332; 5
(W_tropicalis#0.000786308: 0.00220658	((W_muriae#0.0046788: 0.00211121	W_sebi#0.00316064: 0.00211121)#0.00634982: 6.86343e-05	(W_mellicola#0.0070267: 0.00203095	W_canadensis#0.000524984: 0.00203095)#0.000728138: 0.000148894)#0.00352726: 2.67376e-05)#0.0321286; 5
(W_tropicalis#0.000786308: 0.00220658	((W_muriae#0.0046788: 0.00211121	W_sebi#0.00316064: 0.00211121)#0.00412332: 6.47518e-05	(W_mellicola#0.0070267: 0.00203095	W_canadensis#0.000524984: 0.00203095)#0.000728138: 0.000145011)#0.00251847: 3.06201e-05)#0.0341571; 5
((W_mellicola#0.0070267: 0.00203095	W_canadensis#0.000524984: 0.00203095)#0.000728138: 0.000175631	((W_muriae#0.0046788: 0.00211121	W_sebi#0.00316064: 0.00211121)#0.00152096: 8.42106e-05	W_tropicalis#0.000786308: 0.00219542)#0.00249615: 1.11612e-05)#0.0314688; 5
((W_mellicola#0.0070267: 0.00203095	W_canadensis#0.000524984: 0.00203095)#0.000728138: 0.000175631	((W_muriae#0.0046788: 0.00211121	W_sebi#0.00316064: 0.00211121)#0.00321732: 8.69334e-05	W_tropicalis#0.000786308: 0.00219814)#0.00249305: 8.43843e-06)#0.0326337; 5
((W_mellicola#0.00639821: 0.00184929	W_canadensis#0.000478028: 0.00184929)#0.000663011: 0.000159922	((W_muriae#0.00426031: 0.00192237	W_tropicalis#0.000715979: 0.00192237)#0.00292956: 8.45984e-05	W_sebi#0.00287795: 0.00200697)#0.00365526: 2.24313e-06)#0.0285488; 5
((W_mellicola#0.00721312: 0.00208483	W_canadensis#0.000538912: 0.00208483)#0.000747456: 0.000180291	((W_muriae#0.00480293: 0.00216722	W_tropicalis#0.000807169: 0.00216722)#0.00330268: 9.53733e-05	W_sebi#0.0032445: 0.00226259)#0.00412081: 2.52883e-06)#0.032185; 5
((W_mellicola#0.00721312: 0.0020409	W_canadensis#0.000538912: 0.0020409)#0.000763543: 0.000224217	((W_muriae#0.00480293: 0.00216722	W_sebi#0.0032445: 0.00216722)#0.00196055: 8.32313e-05	W_tropicalis#0.00102994: 0.00225045)#0.00414305: 1.46708e-05)#0.0337235; 5
(W_tropicalis#0.00102994: 0.00226512	((W_muriae#0.00480293: 0.00216722	W_sebi#0.0032445: 0.00216722)#0.00196055: 8.32313e-05	(W_mellicola#0.00721312: 0.0020409	W_canadensis#0.000538912: 0.0020409)#0.000763543: 0.000209546)#0.00256803: 1.46708e-05)#0.0318349; 5
(W_tropicalis#0.000967622: 0.00212807	((W_muriae#0.00451233: 0.00201438	W_sebi#0.00304819: 0.00201438)#0.00350918: 9.99102e-05	(W_mellicola#0.00746024: 0.00191742	W_canadensis#0.000506306: 0.00191742)#0.000717346: 0.000196868)#0.00241265: 1.37832e-05)#0.0308284; 5
(W_tropicalis#0.000967622: 0.00212807	((W_muriae#0.00451233: 0.00201438	W_sebi#0.00304819: 0.00201438)#0.0042216: 9.99102e-05	(W_mellicola#0.00746024: 0.00191742	W_canadensis#0.000506306: 0.00191742)#0.000717346: 0.000196868)#0.00241265: 1.37832e-05)#0.0292167; 5
(W_tropicalis#0.00104283: 0.00229347	((W_muriae#0.00486304: 0.00217094	W_sebi#0.0032851: 0.00217094)#0.00454971: 0.000107675	(W_mellicola#0.0065258: 0.00206645	W_canadensis#0.000545657: 0.00206645)#0.0007731: 0.000212169)#0.00260017: 1.48545e-05)#0.0314875; 5
(W_tropicalis#0.00104283: 0.00229347	((W_muriae#0.00486304: 0.00217094	W_sebi#0.0032851: 0.00217094)#0.00454971: 0.000116388	(W_mellicola#0.0065258: 0.00206645	W_canadensis#0.000545657: 0.00206645)#0.0007731: 0.000220881)#0.00259027: 6.14195e-06)#0.0345811; 5
(W_tropicalis#0.0013336: 0.00210073	((W_muriae#0.00445435: 0.00198849	W_sebi#0.00442748: 0.00198849)#0.00298804: 0.000106607	(W_mellicola#0.00696989: 0.00189278	W_canadensis#0.0004998: 0.00189278)#0.000708128: 0.000202318)#0.000363481: 5.62577e-06)#0.0301037; 5
(W_tropicalis#0.00148197: 0.00233444	((W_muriae#0.00494992: 0.00220972	W_sebi#0.00492005: 0.00220972)#0.00185698: 0.000118467	(W_mellicola#0.00774532: 0.00210336	W_canadensis#0.000555405: 0.00210336)#0.00078691: 0.000224827)#0.00171239: 6.25167e-06)#0.0345925; 5
(W_tropicalis#0.00167351: 0.00233444	((W_muriae#0.00494992: 0.00220972	W_sebi#0.00279486: 0.00220972)#0.00409852: 0.000118467	(W_mellicola#0.00648271: 0.00210336	W_canadensis#0.000555405: 0.00210336)#0.00078691: 0.000224827)#0.00171239: 6.25167e-06)#0.0345925; 5
(W_tropicalis#0.00167351: 0.00233444	((W_muriae#0.00494992: 0.00220972	W_sebi#0.00279486: 0.00220972)#0.00409852: 0.000118467	(W_mellicola#0.00648271: 0.00210336	W_canadensis#0.000555405: 0.00210336)#0.00078691: 0.000224827)#0.00123123: 6.25167e-06)#0.0364526; 5
(W_tropicalis#0.00152664: 0.00212956	((W_muriae#0.0045155: 0.00201579	W_sebi#0.00254958: 0.00201579)#0.00373883: 0.00010807	(W_mellicola#0.00591378: 0.00191877	W_canadensis#0.000506661: 0.00191877)#0.00071785: 0.000205096)#0.000479721: 5.70301e-06)#0.0351125; 5
(W_tropicalis#0.00152664: 0.00212956	((W_muriae#0.0045155: 0.00201579	W_sebi#0.00254958: 0.00201579)#0.00373883: 0.00010807	(W_mellicola#0.00591378: 0.00191877	W_canadensis#0.000506661: 0.00191877)#0.00156693: 0.000205096)#0.000479721: 5.70301e-06)#0.0351125; 5
((W_mellicola#0.00591378: 0.00191877	W_canadensis#0.000506661: 0.00191877)#0.00156693: 0.000210799	((W_muriae#0.0045155: 0.00201579	W_sebi#0.00254958: 0.00201579)#0.00147025: 0.00010807	W_tropicalis#0.000611064: 0.00212386)#0.000479721: 5.70301e-06)#0.0345143; 5
(W_tropicalis#0.00107729: 0.00212956	((W_muriae#0.0045155: 0.00201579	W_sebi#0.00460043: 0.00201579)#0.00196346: 0.00010807	(W_mellicola#0.00591378: 0.00183969	W_canadensis#0.000506661: 0.00183969)#0.00163428: 0.000284173)#0.000479721: 5.70301e-06)#0.0367276; 5
(W_tropicalis#0.00107729: 0.00212956	((W_muriae#0.0045155: 0.00201579	W_sebi#0.00460043: 0.00201579)#0.00196346: 0.00010807	(W_mellicola#0.00782377: 0.00183969	W_canadensis#0.000506661: 0.00183969)#0.00163428: 0.000284173)#0.00228974: 5.70301e-06)#0.0367276; 5
((W_mellicola#0.00782377: 0.00183969	W_canadensis#0.000506661: 0.00183969)#0.00163428: 0.000289876	((W_muriae#0.0045155: 0.00201579	W_sebi#0.00460043: 0.00201579)#0.00196346: 0.00010807	W_tropicalis#0.00160822: 0.00212386)#0.000417987: 5.70301e-06)#0.0367276; 5
((W_mellicola#0.00782377: 0.00183969	W_canadensis#0.000506661: 0.00183969)#0.00163428: 0.000289876	((W_muriae#0.0045155: 0.00201579	W_tropicalis#0.00160822: 0.00201579)#0.00196346: 0.00010807	W_sebi#0.00460043: 0.00212386)#0.00225153: 5.70301e-06)#0.0367276; 5
((W_mellicola#0.00842273: 0.00198053	W_canadensis#0.00054545: 0.00198053)#0.00111801: 0.000312068	((W_muriae#0.00486119: 0.00217011	W_tropicalis#0.00173134: 0.00217011)#0.00211377: 0.000116344	W_sebi#0.00495262: 0.00228646)#0.00386297: 6.13961e-06)#0.0367481; 5
((W_mellicola#0.00649668: 0.0016418	W_canadensis#0.00054545: 0.0016418)#0.0032525: 0.000650794	((W_muriae#0.00486119: 0.00217011	W_tropicalis#0.00122485: 0.00217011)#0.00211377: 0.000116344	W_sebi#0.00290785: 0.00228646)#0.00242837: 6.13961e-06)#0.0340145; 5
((W_mellicola#0.00649668: 0.0016418	W_canadensis#0.00054545: 0.0016418)#0.0032525: 0.000650794	((W_muriae#0.00486119: 0.00217011	W_tropicalis#0.000927029: 0.00217011)#0.00211377: 0.000122312	W_sebi#0.00290785: 0.00229243)#0.00242205: 1.7176e-07)#0.0325293; 5
((W_mellicola#0.00649668: 0.00184559	W_canadensis#0.00054545: 0.00184559)#0.00289336: 0.000447007	((W_muriae#0.00486119: 0.00217011	W_sebi#0.00290785: 0.00217011)#0.00211377: 0.000122312	W_tropicalis#0.000927029: 0.00229243)#0.000458927: 1.7176e-07)#0.0348627; 5
((W_mellicola#0.00649668: 0.00184559	W_canadensis#0.00054545: 0.00184559)#0.00289336: 0.000447007	((W_tropicalis#0.00181865: 0.00217011	W_sebi#0.00290785: 0.00217011)#0.00211377: 0.000122312	W_muriae#0.00486119: 0.00229243)#0.000458927: 1.7176e-07)#0.032896; 5
((W_tropicalis#0.00181865: 0.00217011	W_sebi#0.00290785: 0.00217011)#0.000833834: 0.000122483	((W_mellicola#0.00649668: 0.00184559	W_canadensis#0.000685422: 0.00184559)#0.00289336: 0.000446836	W_muriae#0.00486119: 0.00229243)#0.00192269: 1.7176e-07)#0.032896; 5
(W_muriae#0.00421359: 0.00198718	((W_mellicola#0.0056312: 0.00159972	W_canadensis#0.00059411: 0.00159972)#0.00250791: 0.000387308	(W_tropicalis#0.00157637: 0.00188101	W_sebi#0.00252046: 0.00188101)#0.00104663: 0.000106017)#0.000518676: 1.48878e-07)#0.0285136; 5
(W_muriae#0.00456945: 0.00215501	((W_mellicola#0.00801673: 0.00173483	W_canadensis#0.000644286: 0.00173483)#0.00392975: 0.000420019	(W_tropicalis#0.00170951: 0.00206961	W_sebi#0.00273333: 0.00206961)#0.00256452: 8.52368e-05)#0.00244445: 1.61452e-07)#0.0337456; 5
(W_muriae#0.00456945: 0.00215501	((W_mellicola#0.00660664: 0.00173483	W_canadensis#0.000644286: 0.00173483)#0.00194727: 0.000420019	(W_tropicalis#0.00170951: 0.00206961	W_sebi#0.00273333: 0.00206961)#0.00256452: 8.52368e-05)#0.00051676: 1.61452e-07)#0.0323115; 5
(W_muriae#0.00456945: 0.00215501	(W_tropicalis#0.00170951: 0.00215484	((W_mellicola#0.00660664: 0.00173483	W_canadensis#0.000644286: 0.00173483)#0.00194727: 0.000236967	W_sebi#0.00273333: 0.00197179)#0.00427593: 0.000183052)#0.00196716: 1.61452e-07)#0.0342769; 5
(W_tropicalis#0.0012314: 0.00215501	(W_muriae#0.00456945: 0.00215484	((W_mellicola#0.00660664: 0.00173483	W_canadensis#0.000644286: 0.00173483)#0.00194727: 0.000352515	W_sebi#0.00375168: 0.00208734)#0.00403923: 6.75036e-05)#0.0010301: 1.61452e-07)#0.037269; 5
(W_tropicalis#0.0012314: 0.00215501	(W_muriae#0.00456945: 0.00215484	((W_mellicola#0.00660664: 0.00173483	W_canadensis#0.000644286: 0.00173483)#0.00194727: 0.000352515	W_sebi#0.00244908: 0.00208734)#0.00240903: 6.75036e-05)#0.000950973: 1.61452e-07)#0.0389292; 5
(W_tropicalis#0.0012314: 0.00215501	(W_muriae#0.00456945: 0.00215484	((W_mellicola#0.00751567: 0.00173483	W_canadensis#0.000644286: 0.00173483)#0.00194727: 0.000352515	W_sebi#0.00244908: 0.00208734)#0.00240903: 6.75036e-05)#0.000950973: 1.61452e-07)#0.0369765; 5
(W_tropicalis#0.00122118: 0.00215501	(W_muriae#0.00456945: 0.00215484	((W_mellicola#0.00751567: 0.00173483	W_canadensis#0.000644286: 0.00173483)#0.00194727: 0.000366338	W_sebi#0.00244908: 0.00210116)#0.00239318: 5.36809e-05)#0.000950973: 1.61452e-07)#0.035751; 5
(W_tropicalis#0.00122118: 0.00215501	(W_muriae#0.00456945: 0.00215484	((W_mellicola#0.00751567: 0.00173483	W_canadensis#0.000644286: 0.00173483)#0.00194727: 0.000356877	W_sebi#0.00244908: 0.0020917)#0.002404: 6.31413e-05)#0.000950973: 1.61452e-07)#0.035751; 5
(W_tropicalis#0.00118203: 0.00208593	(W_muriae#0.00442297: 0.00208577	((W_mellicola#0.0059197: 0.00167922	W_canadensis#0.000811729: 0.00167922)#0.00188485: 0.000345437	W_sebi#0.00237057: 0.00202465)#0.00174923: 6.11172e-05)#0.00092049: 1.56276e-07)#0.0357857; 5
(W_muriae#0.00442297: 0.00208593	(W_tropicalis#0.00118203: 0.00208577	((W_mellicola#0.0059197: 0.00157742	W_canadensis#0.000811729: 0.00157742)#0.00200649: 0.000447237	W_sebi#0.00237057: 0.00202465)#0.00174923: 6.11172e-05)#0.00092049: 1.56276e-07)#0.0372592; 5
(W_muriae#0.00442297: 0.00208593	(W_sebi#0.00237057: 0.00208577	((W_mellicola#0.0059197: 0.00157742	W_canadensis#0.000982351: 0.00157742)#0.00387984: 0.000494568	W_tropicalis#0.00118203: 0.00207198)#0.00170927: 1.37866e-05)#0.00092049: 1.56276e-07)#0.0372592; 5
(W_muriae#0.00442297: 0.00208593	(W_sebi#0.00237057: 0.00208577	((W_mellicola#0.00777827: 0.00157742	W_canadensis#0.000747786: 0.00157742)#0.00238: 0.000494568	W_tropicalis#0.00118203: 0.00207198)#0.00170927: 1.37866e-05)#0.00092049: 1.56276e-07)#0.0395641; 5
(W_muriae#0.00442297: 0.00208593	(W_sebi#0.00237057: 0.00208266	((W_mellicola#0.00777827: 0.00157742	W_canadensis#0.000451352: 0.00157742)#0.00238: 0.000494568	W_tropicalis#0.00118203: 0.00207198)#0.00170927: 1.06779e-05)#0.00212874: 3.26494e-06)#0.0367589; 5
(W_muriae#0.00442297: 0.00208593	(W_tropicalis#0.00118203: 0.00207494	((W_mellicola#0.00611015: 0.00157742	W_canadensis#0.000451352: 0.00157742)#0.00238: 0.000494568	W_sebi#0.00237057: 0.00207198)#0.00170927: 2.95561e-06)#0.00213666: 1.09872e-05)#0.0386426; 5
(W_muriae#0.00442297: 0.00208593	(W_tropicalis#0.00118203: 0.00208346	((W_mellicola#0.0079678: 0.00157533	W_canadensis#0.000451352: 0.00157533)#0.00238314: 0.000496651	W_sebi#0.00237057: 0.00207198)#0.00170927: 1.1477e-05)#0.00212792: 2.46578e-06)#0.0408927; 5
(W_tropicalis#0.00118203: 0.00208593	(W_muriae#0.00442297: 0.00207863	((W_mellicola#0.0079678: 0.00157533	W_canadensis#0.000451352: 0.00157533)#0.00238314: 0.000496651	W_sebi#0.00237057: 0.00207198)#0.00170927: 6.6463e-06)#0.00213287: 7.29653e-06)#0.0408927; 5
(W_tropicalis#0.00118203: 0.00208593	(W_muriae#0.00442297: 0.00207912	((W_mellicola#0.00713835: 0.00157533	W_canadensis#0.000451352: 0.00157533)#0.00238314: 0.000496651	W_sebi#0.00237057: 0.00207198)#0.00170927: 7.13716e-06)#0.00213236: 6.80567e-06)#0.0408927; 5
(W_tropicalis#0.00130318: 0.00229971	(W_muriae#0.00487628: 0.00229965	((W_mellicola#0.00786996: 0.00173679	W_canadensis#0.000497611: 0.00173679)#0.00262739: 0.000547552	W_sebi#0.00261353: 0.00228434)#0.00188445: 1.531e-05)#0.00300082: 6.17748e-08)#0.0421968; 5
(W_tropicalis#0.00118932: 0.00209878	(W_muriae#0.00445022: 0.00209398	((W_mellicola#0.00718233: 0.00137974	W_canadensis#0.000454133: 0.00137974)#0.0027546: 0.000705005	W_sebi#0.00238518: 0.00208475)#0.0017198: 9.23535e-06)#0.00274482: 4.79338e-06)#0.0372747; 5
(W_muriae#0.00479066: 0.00225933	(W_tropicalis#0.0012803: 0.00224916	((W_mellicola#0.00773177: 0.00148529	W_canadensis#0.000488874: 0.00148529)#0.00296533: 0.000758937	W_sebi#0.00256764: 0.00224423)#0.00121947: 4.93227e-06)#0.000858395: 1.01696e-05)#0.0380121; 5
(W_muriae#0.00322619: 0.00200478	((W_mellicola#0.00606266: 0.00131795	W_canadensis#0.00045974: 0.00131795)#0.00263123: 0.000684633	(W_tropicalis#0.00113605: 0.00199138	W_sebi#0.00227835: 0.00199138)#0.00108208: 1.12031e-05)#0.00308131: 2.19731e-06)#0.032754; 5
(W_muriae#0.00322619: 0.00200478	((W_mellicola#0.00606266: 0.00131795	W_canadensis#0.00045974: 0.00131795)#0.00263123: 0.000684633	(W_tropicalis#0.00113605: 0.00199138	W_sebi#0.00227835: 0.00199138)#0.00108208: 1.12031e-05)#0.0010346: 2.19731e-06)#0.0313064; 5
(W_muriae#0.00322619: 0.00200478	(W_sebi#0.00227835: 0.00200258	(W_tropicalis#0.00113605: 0.00199138	(W_mellicola#0.00606266: 0.00164768	W_canadensis#0.00045974: 0.00164768)#0.00210467: 0.000343698)#0.00108208: 1.12031e-05)#0.0010346: 2.19731e-06)#0.0322505; 5
(W_muriae#0.00352073: 0.00218781	(W_tropicalis#0.00123977: 0.00218535	(W_sebi#0.00248636: 0.00217318	(W_mellicola#0.00661616: 0.00179811	W_canadensis#0.000501712: 0.00179811)#0.00229682: 0.000375076)#0.000421297: 1.21663e-05)#0.00270587: 2.4575e-06)#0.0335429; 5
(W_muriae#0.00352073: 0.00218781	(W_sebi#0.00248636: 0.00218535	(W_tropicalis#0.00181519: 0.00217318	(W_mellicola#0.00661616: 0.00179811	W_canadensis#0.000501712: 0.00179811)#0.00229682: 0.000375076)#0.0017114: 1.21663e-05)#0.00270587: 2.4575e-06)#0.0343516; 5
(W_muriae#0.00352073: 0.00218781	(W_tropicalis#0.00181519: 0.00218535	(W_sebi#0.00248636: 0.00217318	(W_mellicola#0.00661616: 0.00179811	W_canadensis#0.000501712: 0.00179811)#0.00229682: 0.000375076)#0.0017114: 1.21663e-05)#0.00105547: 2.4575e-06)#0.0353311; 5
(W_tropicalis#0.00181519: 0.00218781	(W_muriae#0.00352073: 0.00218535	(W_sebi#0.00248636: 0.00217318	(W_mellicola#0.00661616: 0.00179811	W_canadensis#0.000483177: 0.00179811)#0.00229682: 0.000375076)#0.00149297: 1.21663e-05)#0.00105547: 2.4575e-06)#0.0337073; 5
(W_tropicalis#0.00181519: 0.00218781	(W_sebi#0.00248636: 0.00218136	(W_muriae#0.00352073: 0.00217318	(W_mellicola#0.00661616: 0.00179811	W_canadensis#0.000483177: 0.00179811)#0.00229682: 0.000375076)#0.00149297: 8.17957e-06)#0.0015337: 6.44425e-06)#0.0354762; 5
(W_sebi#0.00248636: 0.00218781	(W_tropicalis#0.00181519: 0.00216068	(W_muriae#0.00352073: 0.00214295	(W_mellicola#0.00661616: 0.00179811	W_canadensis#0.000483177: 0.00179811)#0.00229682: 0.000344845)#0.00151403: 1.77245e-05)#0.00371267: 2.71304e-05)#0.0333074; 5
(W_sebi#0.00222026: 0.00195366	(W_tropicalis#0.00162092: 0.00194874	(W_muriae#0.00314393: 0.0019136	(W_mellicola#0.00590807: 0.00143513	W_canadensis#0.000524662: 0.00143513)#0.00229472: 0.000478472)#0.00227282: 3.51375e-05)#0.00328248: 4.91683e-06)#0.0297427; 5
(W_sebi#0.00210434: 0.00185166	(W_tropicalis#0.0015363: 0.001847	(W_muriae#0.00297979: 0.00171308	(W_mellicola#0.00559962: 0.00136021	W_canadensis#0.00049727: 0.00136021)#0.00217492: 0.00035287)#0.00548468: 0.000133925)#0.00149886: 4.66013e-06)#0.0281899; 5
(W_sebi#0.00210434: 0.00185166	(W_muriae#0.00297979: 0.001847	(W_tropicalis#0.0017358: 0.00171308	(W_mellicola#0.00559962: 0.00136021	W_canadensis#0.00049727: 0.00136021)#0.00100284: 0.00035287)#0.00548468: 0.000133925)#0.000922437: 4.66013e-06)#0.0281899; 5
(W_sebi#0.00210434: 0.00185166	(W_muriae#0.00297979: 0.001847	(W_tropicalis#0.00109926: 0.00171308	(W_mellicola#0.00559962: 0.00136021	W_canadensis#0.00049727: 0.00136021)#0.00100284: 0.00035287)#0.00548468: 0.000133925)#0.00143352: 4.66013e-06)#0.0281899; 5
(W_muriae#0.00331319: 0.00205884	(W_sebi#0.00233979: 0.0020124	(W_tropicalis#0.00122225: 0.00190475	(W_mellicola#0.00622614: 0.0015124	W_canadensis#0.000552909: 0.0015124)#0.00111504: 0.000392352)#0.00394477: 0.000107648)#0.00162659: 4.64425e-05)#0.0280002; 5
(W_muriae#0.00331319: 0.00205884	(W_sebi#0.00233979: 0.00204929	(W_tropicalis#0.00122225: 0.00187621	(W_mellicola#0.00622614: 0.0015124	W_canadensis#0.000552909: 0.0015124)#0.00111504: 0.000363818)#0.00628151: 0.000173078)#0.0026645: 9.54759e-06)#0.0280002; 5
(W_muriae#0.00331319: 0.00205884	(W_sebi#0.00233979: 0.00199241	(W_tropicalis#0.00122225: 0.00199216	(W_mellicola#0.00622614: 0.00145495	W_canadensis#0.000552909: 0.00145495)#0.00115907: 0.000537209)#0.00343915: 2.49467e-07)#0.00386909: 6.64287e-05)#0.0268929; 5
((W_tropicalis#0.00122225: 0.0018383	(W_mellicola#0.00622614: 0.00145495	W_canadensis#0.000552909: 0.00145495)#0.00166018: 0.000383348)#0.00219848: 0.000220539	(W_sebi#0.00233979: 0.00199241	W_muriae#0.00331319: 0.00199241)#0.00386909: 6.64287e-05)#0.0268929; 5
(W_muriae#0.0035895: 0.00223054	(W_sebi#0.00253492: 0.00214195	(W_tropicalis#0.00132418: 0.00199161	(W_mellicola#0.00674538: 0.00157629	W_canadensis#0.000599019: 0.00157629)#0.00179863: 0.000415318)#0.00238183: 0.000150344)#0.00201409: 8.85877e-05)#0.0291357; 5
(W_muriae#0.0035895: 0.00223054	(W_sebi#0.00253492: 0.00214195	(W_tropicalis#0.00132418: 0.00199161	(W_mellicola#0.00674538: 0.00157629	W_canadensis#0.000599019: 0.00157629)#0.00179863: 0.000415318)#0.00395353: 0.000150344)#0.00407113: 8.85877e-05)#0.0291357; 5
(W_muriae#0.0035895: 0.00223054	(W_sebi#0.00253492: 0.00214195	(W_tropicalis#0.00132418: 0.00199161	(W_mellicola#0.00550842: 0.00157629	W_canadensis#0.000599019: 0.00157629)#0.00179863: 0.000415318)#0.00395353: 0.000150344)#0.00178691: 8.85877e-05)#0.0291357; 5
(W_muriae#0.0035895: 0.00223054	(W_sebi#0.00253492: 0.00214195	(W_tropicalis#0.00230572: 0.00199161	(W_mellicola#0.00550842: 0.00157629	W_canadensis#0.000599019: 0.00157629)#0.00179863: 0.000415318)#0.00243937: 0.000150344)#0.0050811: 8.85877e-05)#0.0291357; 5
(W_muriae#0.0035895: 0.00223054	(W_sebi#0.00253492: 0.00214195	(W_tropicalis#0.000946604: 0.00199161	(W_mellicola#0.00550842: 0.00157629	W_canadensis#0.000785726: 0.00157629)#0.00175128: 0.000415318)#0.0044984: 0.000150344)#0.00272813: 8.85877e-05)#0.0309306; 5
(W_muriae#0.0035895: 0.00223054	(W_sebi#0.00417958: 0.00214195	(W_tropicalis#0.00106275: 0.00205646	(W_mellicola#0.00550842: 0.00157629	W_canadensis#0.000785726: 0.00157629)#0.00175128: 0.000480172)#0.00656388: 8.54892e-05)#0.00434948: 8.85877e-05)#0.0320624; 5
(W_muriae#0.0035895: 0.00223054	(W_sebi#0.00417958: 0.00214195	(W_tropicalis#0.00226255: 0.00205646	(W_mellicola#0.00550842: 0.00157629	W_canadensis#0.000785726: 0.00157629)#0.00175128: 0.000480172)#0.00419347: 8.54892e-05)#0.00434948: 8.85877e-05)#0.0306216; 5
((W_tropicalis#0.00205232: 0.00186538	(W_mellicola#0.00499659: 0.00142982	W_canadensis#0.000712718: 0.00142982)#0.00158856: 0.000435556)#0.00380382: 0.000157902	(W_sebi#0.00379122: 0.00194293	W_muriae#0.00325597: 0.00194293)#0.00394534: 8.03563e-05)#0.0263765; 5
((W_tropicalis#0.00205232: 0.00186538	(W_mellicola#0.00499659: 0.00142982	W_canadensis#0.000712718: 0.00142982)#0.00158856: 0.000435556)#0.00380382: 0.000157902	(W_sebi#0.00379122: 0.00194293	W_muriae#0.00325597: 0.00194293)#0.00542263: 8.03563e-05)#0.0263765; 5
((W_tropicalis#0.00205232: 0.00186538	(W_mellicola#0.00560892: 0.00142982	W_canadensis#0.000712718: 0.00142982)#0.00158856: 0.000435556)#0.00380382: 0.000157902	(W_sebi#0.00379122: 0.00194293	W_muriae#0.00325597: 0.00194293)#0.00542263: 8.03563e-05)#0.0263765; 5
((W_tropicalis#0.000980434: 0.00219855	(W_mellicola#0.00652558: 0.0016951	W_canadensis#0.000829197: 0.0016951)#0.00181372: 0.000503447)#0.00543582: 0.000155396	(W_sebi#0.00441082: 0.00226046	W_muriae#0.00378809: 0.00226046)#0.00328545: 9.34889e-05)#0.0306872; 5
((W_tropicalis#0.000980434: 0.00219855	(W_mellicola#0.00652558: 0.0016951	W_canadensis#0.000829197: 0.0016951)#0.00181372: 0.000503447)#0.00673437: 0.000155396	(W_sebi#0.00231956: 0.00226046	W_muriae#0.00378809: 0.00226046)#0.00328545: 9.34889e-05)#0.0289838; 5
((W_tropicalis#0.000980434: 0.00206457	(W_mellicola#0.00801751: 0.0016951	W_canadensis#0.000829197: 0.0016951)#0.00181372: 0.000369466)#0.0071714: 0.000289377	(W_sebi#0.00330552: 0.00226046	W_muriae#0.00378809: 0.00226046)#0.00328545: 9.34889e-05)#0.0304555; 5
((W_tropicalis#0.000876403: 0.0018455	(W_mellicola#0.0071668: 0.00151524	W_canadensis#0.000741213: 0.00151524)#0.00162127: 0.000330263)#0.00339123: 0.000258672	(W_sebi#0.00295478: 0.00202061	W_muriae#0.00338615: 0.00202061)#0.00293684: 8.3569e-05)#0.0252037; 5
((W_canadensis#0.00082903: 0.00208274	(W_mellicola#0.00801589: 0.00169476	W_tropicalis#0.000980236: 0.00169476)#0.00181335: 0.000387982)#0.00375915: 0.000270728	(W_sebi#0.00330485: 0.00226	W_muriae#0.00378733: 0.00226)#0.0013149: 9.347e-05)#0.0281898; 5
((W_canadensis#0.00082903: 0.00208274	(W_mellicola#0.00801589: 0.00169476	W_tropicalis#0.000980236: 0.00169476)#0.00181335: 0.000387982)#0.00375915: 0.000270728	(W_sebi#0.00330485: 0.00226	W_muriae#0.00378733: 0.00226)#0.000975444: 9.347e-05)#0.0296242; 5
((W_canadensis#0.00082903: 0.0021456	(W_mellicola#0.00691134: 0.00169476	W_tropicalis#0.000980236: 0.00169476)#0.00181335: 0.000450843)#0.00364902: 0.000207867	(W_sebi#0.00147304: 0.00226	W_muriae#0.00378733: 0.00226)#0.00384498: 9.347e-05)#0.0324201; 5
((W_canadensis#0.000753508: 0.00203935	(W_mellicola#0.00656908: 0.00161083	W_tropicalis#0.000931694: 0.00161083)#0.0036407: 0.000428517)#0.00346831: 0.000197573	(W_sebi#0.00140009: 0.00214808	W_muriae#0.00359977: 0.00214808)#0.00171701: 8.88413e-05)#0.0308146; 5
((W_canadensis#0.000485475: 0.00186494	(W_mellicola#0.00615238: 0.00150865	W_tropicalis#0.000872593: 0.00150865)#0.00340975: 0.000356292)#0.00332676: 0.000230083	(W_sebi#0.00131128: 0.00201182	W_muriae#0.00337143: 0.00201182)#0.00160809: 8.32057e-05)#0.026816; 5
(W_muriae#0.0036652: 0.00227758	(W_sebi#0.00142554: 0.00218712	(W_canadensis#0.0011562: 0.00200868	(W_mellicola#0.00668847: 0.00164011	W_tropicalis#0.000948628: 0.00164011)#0.00370687: 0.000368569)#0.00169178: 0.000178445)#0.00174822: 9.0456e-05)#0.0307591; 5
(W_muriae#0.0036652: 0.00227758	(W_sebi#0.00142554: 0.00218912	(W_canadensis#0.00134216: 0.0020636	(W_mellicola#0.00668847: 0.00164011	W_tropicalis#0.000948628: 0.00164011)#0.00370687: 0.000423491)#0.00164675: 0.000125519)#0.00174662: 8.84591e-05)#0.028621; 5
(W_muriae#0.0036652: 0.00227758	(W_sebi#0.00150472: 0.00214919	(W_canadensis#0.00134216: 0.0020636	(W_mellicola#0.00668847: 0.00164011	W_tropicalis#0.000948628: 0.00164011)#0.00195976: 0.000423491)#0.0012324: 8.55849e-05)#0.00177908: 0.000128393)#0.0315227; 5
(W_muriae#0.0036652: 0.00227758	(W_sebi#0.00150472: 0.00214919	(W_canadensis#0.00134216: 0.0020636	(W_mellicola#0.00668847: 0.00164011	W_tropicalis#0.000948628: 0.00164011)#0.00195976: 0.000423491)#0.0012324: 8.55849e-05)#0.00177908: 0.000128393)#0.0302317; 5
(W_muriae#0.0036652: 0.00227758	(W_sebi#0.00150472: 0.00220025	(W_canadensis#0.00134216: 0.0020636	(W_mellicola#0.00668847: 0.00164011	W_tropicalis#0.000721947: 0.00164011)#0.00406426: 0.000423491)#0.0012324: 0.000136646)#0.00173779: 7.73319e-05)#0.0328704; 5
((W_canadensis#0.00106301: 0.0020636	(W_mellicola#0.00568877: 0.00164011	W_tropicalis#0.000721947: 0.00164011)#0.00406426: 0.000423491)#0.0012324: 0.000213978	(W_sebi#0.00150472: 0.00220025	W_muriae#0.0036652: 0.00220025)#0.00382759: 7.73319e-05)#0.0302209; 5
((W_canadensis#0.000455451: 0.0020636	(W_mellicola#0.00568877: 0.00164011	W_tropicalis#0.000721947: 0.00164011)#0.00406426: 0.000423491)#0.00159359: 0.000213978	(W_sebi#0.00150472: 0.00220025	W_muriae#0.0036652: 0.00220025)#0.00382759: 7.73319e-05)#0.0322778; 5
(W_muriae#0.00406639: 0.00252688	(W_sebi#0.00166942: 0.00244108	(W_canadensis#0.000505305: 0.00228948	(W_mellicola#0.00631146: 0.00181963	W_tropicalis#0.000800971: 0.00181963)#0.00450912: 0.000469846)#0.00365648: 0.000151603)#0.00256295: 8.57965e-05)#0.0358108; 5
(W_muriae#0.00406639: 0.00252688	(W_sebi#0.00166942: 0.00226326	(W_canadensis#0.000505305: 0.00210522	(W_mellicola#0.00631146: 0.00181963	W_tropicalis#0.000800971: 0.00181963)#0.00450912: 0.000285586)#0.00397652: 0.000158044)#0.00488387: 0.000263616)#0.033724; 5
(W_muriae#0.00406639: 0.00252688	(W_sebi#0.00166942: 0.0023502	(W_canadensis#0.000505305: 0.00197166	(W_mellicola#0.00631146: 0.00181963	W_tropicalis#0.000800971: 0.00181963)#0.0018067: 0.000152025)#0.00424589: 0.000378541)#0.00470321: 0.000176681)#0.0316278; 5
(W_sebi#0.00147838: 0.00223772	(W_muriae#0.00360105: 0.00208126	(W_canadensis#0.00044748: 0.00174603	(W_mellicola#0.00558921: 0.00161141	W_tropicalis#0.000718622: 0.00161141)#0.00159995: 0.000134628)#0.00596428: 0.000335223)#0.00231264: 0.000156463)#0.0266049; 5
(W_sebi#0.0016555: 0.0025058	(W_muriae#0.00403246: 0.00246786	(W_canadensis#0.000501089: 0.00195521	(W_mellicola#0.0062588: 0.00180445	W_tropicalis#0.000804713: 0.00180445)#0.00179163: 0.000150756)#0.00399197: 0.000512647)#0.00513877: 3.79425e-05)#0.0308469; 5
(W_sebi#0.00150114: 0.00227216	(W_muriae#0.00365648: 0.00223776	(W_tropicalis#0.000729683: 0.00177291	(W_mellicola#0.00567524: 0.00163621	W_canadensis#0.000454368: 0.00163621)#0.00162458: 0.0001367)#0.00361977: 0.000464849)#0.00636655: 3.44048e-05)#0.0298195; 5
(W_muriae#0.00365648: 0.00227216	(W_sebi#0.00150114: 0.00223776	(W_tropicalis#0.000477469: 0.00188713	(W_mellicola#0.00567524: 0.00163621	W_canadensis#0.000454368: 0.00163621)#0.00162458: 0.000250916)#0.00340068: 0.000350633)#0.00364642: 3.44048e-05)#0.0318981; 5
(W_muriae#0.00365648: 0.00227216	((W_mellicola#0.00567524: 0.00163621	W_canadensis#0.000454368: 0.00163621)#0.00313576: 0.000601549	(W_tropicalis#0.000477469: 0.00188713	W_sebi#0.00150114: 0.00188713)#0.00340068: 0.000350633)#0.00225962: 3.44048e-05)#0.0334828; 5
(W_muriae#0.00365648: 0.00227216	((W_mellicola#0.00567524: 0.00163621	W_canadensis#0.000454368: 0.00163621)#0.00313576: 0.000601549	(W_tropicalis#0.000477469: 0.00188713	W_sebi#0.00150114: 0.00188713)#0.00340068: 0.000350633)#0.00225962: 3.44048e-05)#0.0317293; 5
(W_muriae#0.00365648: 0.00227216	((W_mellicola#0.00668053: 0.00163621	W_canadensis#0.000454368: 0.00163621)#0.00313576: 0.000440349	(W_tropicalis#0.000477469: 0.00188713	W_sebi#0.00150114: 0.00188713)#0.0017135: 0.000189433)#0.00243503: 0.000195604)#0.0333662; 5
(W_muriae#0.00365648: 0.00227216	((W_mellicola#0.00668053: 0.00163621	W_canadensis#0.000454368: 0.00163621)#0.00313576: 0.00058692	(W_tropicalis#0.000477469: 0.00188713	W_sebi#0.00150114: 0.00188713)#0.00298182: 0.000336003)#0.00407352: 4.90341e-05)#0.0347417; 5
(W_muriae#0.00365648: 0.00227216	((W_mellicola#0.00470695: 0.00163621	W_canadensis#0.000454368: 0.00163621)#0.00225078: 0.00058692	(W_tropicalis#0.000477469: 0.00188713	W_sebi#0.001739: 0.00188713)#0.00298182: 0.000336003)#0.00165786: 4.90341e-05)#0.032243; 5
(W_muriae#0.00365648: 0.00227216	(W_tropicalis#0.000477469: 0.00222313	((W_mellicola#0.00470695: 0.00163621	W_canadensis#0.000454368: 0.00163621)#0.00225078: 0.000248286	W_sebi#0.001739: 0.0018845)#0.00457342: 0.000338634)#0.00390584: 4.90341e-05)#0.0305774; 5
(W_tropicalis#0.000477469: 0.00227216	(W_muriae#0.00365648: 0.00222313	((W_mellicola#0.00470695: 0.00163621	W_canadensis#0.000454368: 0.00163621)#0.00353036: 0.000317192	W_sebi#0.001739: 0.0019534)#0.00441209: 0.000269728)#0.00390584: 4.90341e-05)#0.0282722; 5
(W_tropicalis#0.000549452: 0.00261471	(W_muriae#0.00420773: 0.00255828	((W_mellicola#0.00541656: 0.00188288	W_canadensis#0.000522868: 0.00188288)#0.00406259: 0.000365011	W_sebi#0.00200117: 0.00224789)#0.00336534: 0.000310391)#0.00311865: 5.64263e-05)#0.0298298; 5
(W_tropicalis#0.000549452: 0.00261471	(W_muriae#0.00420773: 0.00260918	((W_mellicola#0.00541656: 0.00188288	W_canadensis#0.000522868: 0.00188288)#0.00237078: 0.000303269	W_sebi#0.00200117: 0.00218615)#0.00346039: 0.00042303)#0.00305781: 5.53025e-06)#0.028317; 5
(W_tropicalis#0.000549452: 0.00261471	(W_muriae#0.00420773: 0.00260918	((W_mellicola#0.00541656: 0.00188288	W_canadensis#0.000522868: 0.00188288)#0.00237078: 0.000303269	W_sebi#0.00200117: 0.00218615)#0.00486961: 0.00042303)#0.00434096: 5.53025e-06)#0.0300712; 5
(W_tropicalis#0.000549452: 0.00261471	(W_muriae#0.00420773: 0.00260918	((W_mellicola#0.00541656: 0.00188288	W_canadensis#0.000522868: 0.00188288)#0.00237078: 0.000303269	W_sebi#0.00200117: 0.00218615)#0.00486961: 0.00042303)#0.00354044: 5.53025e-06)#0.0323358; 5
(W_tropicalis#0.000513696: 0.00244456	(W_muriae#0.00393391: 0.00243939	((W_mellicola#0.00506408: 0.00176035	W_canadensis#0.000488843: 0.00176035)#0.0022165: 0.000283534	W_sebi#0.00187094: 0.00204389)#0.00455272: 0.000395501)#0.00331005: 5.17037e-06)#0.0316288; 5
(W_tropicalis#0.000513696: 0.00244456	((W_mellicola#0.00420216: 0.00176035	W_canadensis#0.000488843: 0.00176035)#0.0022165: 0.000679035	(W_muriae#0.00393391: 0.00204389	W_sebi#0.00187094: 0.00204389)#0.00455272: 0.000395501)#0.00193684: 5.17037e-06)#0.0291886; 5
(W_tropicalis#0.000513696: 0.00244456	(W_sebi#0.00187094: 0.00243939	(W_muriae#0.00393391: 0.00214928	(W_mellicola#0.00536848: 0.00200013	W_canadensis#0.000488843: 0.00200013)#0.000949172: 0.00014915)#0.00334508: 0.000290109)#0.00253245: 5.17037e-06)#0.0318254; 5
(W_tropicalis#0.000513696: 0.00244456	(W_sebi#0.00187094: 0.00242146	(W_muriae#0.00393391: 0.00214928	(W_mellicola#0.00536848: 0.00203881	W_canadensis#0.000488843: 0.00203881)#0.000931166: 0.000110472)#0.00334508: 0.000272178)#0.0025512: 2.31014e-05)#0.033518; 5
(W_tropicalis#0.000513696: 0.00244456	(W_sebi#0.0031008: 0.00236722	(W_muriae#0.00393391: 0.00214928	(W_mellicola#0.00536848: 0.00203881	W_canadensis#0.000488843: 0.00203881)#0.000804023: 0.000110472)#0.00334508: 0.000217935)#0.00260966: 7.73438e-05)#0.031835; 5
(W_tropicalis#0.000513696: 0.00244456	(W_sebi#0.00149568: 0.00240171	(W_muriae#0.00393391: 0.00214928	(W_mellicola#0.00648767: 0.00203881	W_canadensis#0.000488843: 0.00203881)#0.000804023: 0.000110472)#0.00334508: 0.000252427)#0.00453688: 4.28519e-05)#0.0333195; 5
(W_tropicalis#0.000497629: 0.0023681	(W_sebi#0.00144889: 0.00232659	(W_muriae#0.00381087: 0.00208206	(W_mellicola#0.00628475: 0.00197504	W_canadensis#0.000473553: 0.00197504)#0.000778875: 0.000107017)#0.00324045: 0.000244532)#0.00592204: 4.15115e-05)#0.0347077; 5
(W_tropicalis#0.000497629: 0.0023681	(W_sebi#0.00280534: 0.00234608	(W_muriae#0.00381087: 0.00208206	(W_mellicola#0.00544777: 0.00197504	W_canadensis#0.000473553: 0.00197504)#0.000778875: 0.000107017)#0.00324045: 0.000264029)#0.00587282: 2.2014e-05)#0.0358447; 5
(W_tropicalis#0.000527085: 0.00250827	((W_mellicola#0.00577024: 0.00209195	W_canadensis#0.000501583: 0.00209195)#0.00151331: 0.000393009	(W_muriae#0.00403644: 0.0022053	W_sebi#0.0029714: 0.0022053)#0.00343226: 0.000279658)#0.00323209: 2.3317e-05)#0.0345166; 5
(W_tropicalis#0.000446732: 0.00212589	((W_mellicola#0.00489058: 0.00177303	W_canadensis#0.000425118: 0.00177303)#0.00128261: 0.000333096	(W_muriae#0.00342109: 0.0018691	W_sebi#0.00163418: 0.0018691)#0.00290902: 0.000237025)#0.00273936: 1.97624e-05)#0.0313234; 5
(W_tropicalis#0.000517983: 0.00246496	(W_muriae#0.00396674: 0.00244205	((W_mellicola#0.0056706: 0.00205582	W_canadensis#0.000492922: 0.00205582)#0.00148718: 0.000179493	W_sebi#0.00189483: 0.00223532)#0.00424211: 0.00020673)#0.00317628: 2.29144e-05)#0.0379912; 5
(W_muriae#0.00396674: 0.00246496	(W_tropicalis#0.000517983: 0.00244205	((W_mellicola#0.0056706: 0.00205582	W_canadensis#0.000492922: 0.00205582)#0.00148718: 8.41003e-05	W_sebi#0.00189483: 0.00213992)#0.00443121: 0.000302122)#0.00539692: 2.29144e-05)#0.0387026; 5
(((W_mellicola#0.0056706: 0.00205582	W_canadensis#0.000492922: 0.00205582)#0.00148718: 8.41003e-05	W_sebi#0.00189483: 0.00213992)#0.00443121: 0.000325037	(W_tropicalis#0.000517983: 0.00244205	W_muriae#0.00396674: 0.00244205)#0.00198771: 2.29144e-05)#0.0362646; 5
(((W_mellicola#0.00604122: 0.00219019	W_canadensis#0.000525139: 0.00219019)#0.000743612: 6.70059e-05	W_sebi#0.00154617: 0.00225719)#0.00476807: 0.000368871	(W_tropicalis#0.000294141: 0.00260165	W_muriae#0.004226: 0.00260165)#0.00380051: 2.4412e-05)#0.0367193; 5
(((W_mellicola#0.00604122: 0.00219019	W_canadensis#0.000525139: 0.00219019)#0.000743612: 6.70059e-05	W_sebi#0.00154617: 0.00225719)#0.00476807: 0.000368871	(W_tropicalis#0.000294141: 0.00260165	W_muriae#0.00504347: 0.00260165)#0.00161462: 2.4412e-05)#0.0392372; 5
(((W_mellicola#0.00604122: 0.00219019	W_canadensis#0.000525139: 0.00219019)#0.000743612: 6.70059e-05	W_sebi#0.00154617: 0.00225719)#0.003155: 0.000368871	(W_tropicalis#0.000294141: 0.00260165	W_muriae#0.00504347: 0.00260165)#0.000848342: 2.4412e-05)#0.0392372; 5
(((W_mellicola#0.00604122: 0.00219019	W_sebi#0.00154617: 0.00219019)#0.00113075: 6.70059e-05	W_canadensis#0.000525139: 0.00225719)#0.003155: 0.000368871	(W_tropicalis#0.000294141: 0.00260165	W_muriae#0.00504347: 0.00260165)#0.000848342: 2.4412e-05)#0.0377817; 5
(((W_mellicola#0.00531664: 0.0019275	W_sebi#0.00136072: 0.0019275)#0.000995134: 5.89694e-05	W_canadensis#0.000462154: 0.00198647)#0.0027766: 0.00032463	(W_tropicalis#0.000787072: 0.00228962	W_muriae#0.00443857: 0.00228962)#0.000746593: 2.14841e-05)#0.0338487; 5
(((W_mellicola#0.00531664: 0.0019275	W_sebi#0.00136072: 0.0019275)#0.00109713: 5.89694e-05	W_canadensis#0.000462154: 0.00198647)#0.00357587: 0.00032463	(W_tropicalis#0.000787072: 0.00228962	W_muriae#0.00443857: 0.00228962)#0.00147664: 2.14841e-05)#0.0318906; 5
(((W_mellicola#0.00531664: 0.0019275	W_sebi#0.00239609: 0.0019275)#0.00116421: 5.89694e-05	W_canadensis#0.000462154: 0.00198647)#0.00443525: 0.00032463	(W_tropicalis#0.000787072: 0.00228962	W_muriae#0.00443857: 0.00228962)#0.00230717: 2.14841e-05)#0.0297422; 5
(((W_canadensis#0.000462154: 0.0019275	W_sebi#0.00239609: 0.0019275)#0.00176425: 5.89694e-05	W_mellicola#0.00531664: 0.00198647)#0.00443525: 0.00032463	(W_tropicalis#0.000787072: 0.00228962	W_muriae#0.00443857: 0.00228962)#0.00230717: 2.14841e-05)#0.0297422; 5
(((W_canadensis#0.00117161: 0.00219222	W_sebi#0.00272517: 0.00219222)#0.00200655: 0.000105841	W_mellicola#0.00604683: 0.00229806)#0.00495927: 0.000330441	(W_tropicalis#0.000895168: 0.00260407	W_muriae#0.00504815: 0.00260407)#0.00262403: 2.44347e-05)#0.033827; 5
(((W_canadensis#0.00068854: 0.00195226	W_sebi#0.00242687: 0.00195226)#0.0017869: 9.42556e-05	W_mellicola#0.00538493: 0.00204651)#0.00269337: 0.00029427	(W_tropicalis#0.00079718: 0.00231902	W_muriae#0.00449557: 0.00231902)#0.00103911: 2.176e-05)#0.0287262; 5
(((W_canadensis#0.00068854: 0.00195226	W_sebi#0.00242687: 0.00195226)#0.00449347: 9.42556e-05	W_mellicola#0.00538493: 0.00204651)#0.00458884: 0.00029427	(W_tropicalis#0.00079718: 0.00231902	W_muriae#0.00449557: 0.00231902)#0.00145881: 2.176e-05)#0.0310157; 5
(((W_canadensis#0.00068854: 0.00195226	W_mellicola#0.00538493: 0.00195226)#0.0024419: 9.42556e-05	W_sebi#0.00242687: 0.00204651)#0.00308154: 0.00029427	(W_tropicalis#0.00079718: 0.00221314	W_muriae#0.00449557: 0.00221314)#0.00360746: 0.000127639)#0.0310157; 5
(((W_canadensis#0.00068854: 0.00195226	W_mellicola#0.0070285: 0.00195226)#0.0024419: 0.000137561	W_sebi#0.00242687: 0.00208982)#0.00301768: 0.000250965	(W_tropicalis#0.00079718: 0.00221314	W_muriae#0.00449557: 0.00221314)#0.00360746: 0.000127639)#0.0327546; 5
(((W_canadensis#0.00068854: 0.00195226	W_mellicola#0.0070285: 0.00195226)#0.00496395: 0.000137561	W_sebi#0.00242687: 0.00208982)#0.00301768: 0.000250965	(W_tropicalis#0.00079718: 0.00221314	W_muriae#0.00449557: 0.00221314)#0.00360746: 0.000127639)#0.0307264; 5
(((W_canadensis#0.000580484: 0.00195226	W_mellicola#0.0070285: 0.00195226)#0.00235265: 0.000121455	W_sebi#0.00242687: 0.00207371)#0.00304112: 0.00026707	(W_tropicalis#0.000738809: 0.00221314	W_muriae#0.00449557: 0.00221314)#0.00183302: 0.000127639)#0.0307264; 5
(((W_canadensis#0.000580484: 0.00195226	W_mellicola#0.0070285: 0.00195226)#0.00235265: 0.000121455	W_sebi#0.00242687: 0.00207371)#0.00304112: 0.00026707	(W_tropicalis#0.000738809: 0.00221314	W_muriae#0.00449557: 0.00221314)#0.00183302: 0.000127639)#0.0324938; 5
(((W_canadensis#0.000580484: 0.00195226	W_mellicola#0.0070285: 0.00195226)#0.00235265: 0.000121455	W_sebi#0.00242687: 0.00207371)#0.00304112: 0.00026707	(W_tropicalis#0.000738809: 0.00221314	W_muriae#0.00449557: 0.00221314)#0.00183302: 0.000127639)#0.0324938; 5
(((W_canadensis#0.000580484: 0.00195226	W_mellicola#0.0070285: 0.00195226)#0.00235265: 0.000256606	W_sebi#0.00242687: 0.00220886)#0.00285504: 0.00013192	(W_tropicalis#0.000738809: 0.00181778	W_muriae#0.00449557: 0.00181778)#0.00389641: 0.000523006)#0.0310173; 5
(((W_tropicalis#0.000670645: 0.00165006	W_muriae#0.0040808: 0.00165006)#0.00483468: 0.000355003	W_sebi#0.00220296: 0.00200507)#0.00259163: 0.000119749	(W_canadensis#0.000526927: 0.00177214	W_mellicola#0.00638003: 0.00177214)#0.00403457: 0.000352679)#0.0300667; 5
(((W_sebi#0.00220296: 0.00165006	W_muriae#0.0040808: 0.00165006)#0.00660508: 2.34784e-05	W_tropicalis#0.000670645: 0.00167354)#0.00641616: 0.000451274	(W_canadensis#0.000526927: 0.00177214	W_mellicola#0.00756201: 0.00177214)#0.00403457: 0.000352679)#0.0320739; 5
(((W_sebi#0.00220296: 0.00165006	W_muriae#0.0048755: 0.00165006)#0.00491889: 0.000320718	W_tropicalis#0.000670645: 0.00197078)#0.00679275: 0.000154034	(W_canadensis#0.000551288: 0.00177214	W_mellicola#0.00756201: 0.00177214)#0.00131511: 0.000352679)#0.0320739; 5
(((W_sebi#0.00220296: 0.00165006	W_muriae#0.0048755: 0.00165006)#0.00491889: 0.000224816	W_tropicalis#0.000670645: 0.00187488)#0.00527625: 0.000249936	(W_canadensis#0.000551288: 0.00177214	W_mellicola#0.00674847: 0.00177214)#0.00246849: 0.000352679)#0.0320739; 5
(((W_sebi#0.00228359: 0.00171046	W_muriae#0.00505396: 0.00171046)#0.00302255: 0.000416772	W_tropicalis#0.000695191: 0.00212723)#0.00297536: 7.53568e-05	(W_canadensis#0.000571466: 0.001837	W_mellicola#0.00699548: 0.001837)#0.00255884: 0.000365588)#0.0332478; 5
(((W_canadensis#0.000571466: 0.001837	W_mellicola#0.00699548: 0.001837)#0.00255884: 0.000290231	W_tropicalis#0.000695191: 0.00212723)#0.00546725: 7.53568e-05	(W_sebi#0.00228359: 0.00171046	W_muriae#0.00505396: 0.00171046)#0.00302255: 0.000492129)#0.0354168; 5
(((W_canadensis#0.000571466: 0.001837	W_mellicola#0.00699548: 0.001837)#0.00255884: 0.000307578	W_tropicalis#0.000695191: 0.00214458)#0.00542303: 5.80096e-05	(W_sebi#0.00228359: 0.00171046	W_muriae#0.00505396: 0.00171046)#0.00484922: 0.000492129)#0.0354168; 5
(((W_canadensis#0.000571466: 0.001837	W_mellicola#0.00699548: 0.001837)#0.00255884: 0.000307578	W_tropicalis#0.000695191: 0.00214458)#0.00367144: 5.80096e-05	(W_sebi#0.00228359: 0.00171046	W_muriae#0.00505396: 0.00171046)#0.00484922: 0.000492129)#0.0337992; 5
(((W_canadensis#0.000571466: 0.001837	W_mellicola#0.00699548: 0.001837)#0.00361455: 0.000307578	W_tropicalis#0.000695191: 0.00214458)#0.0032082: 5.80096e-05	(W_sebi#0.00228359: 0.00171046	W_muriae#0.00505396: 0.00171046)#0.00484922: 0.000492129)#0.0367388; 5
(((W_canadensis#0.000571466: 0.001837	W_mellicola#0.00699548: 0.001837)#0.00214803: 0.000288104	W_tropicalis#0.000695191: 0.0021251)#0.0032376: 7.74838e-05	(W_sebi#0.00228359: 0.00171046	W_muriae#0.00505396: 0.00171046)#0.00484922: 0.000492129)#0.0357789; 5
(((W_canadensis#0.000571466: 0.00194831	W_mellicola#0.00699548: 0.00194831)#0.00202531: 0.000176796	W_tropicalis#0.000695191: 0.0021251)#0.0032376: 7.74838e-05	(W_sebi#0.00228359: 0.00171046	W_muriae#0.00505396: 0.00171046)#0.00630378: 0.000492129)#0.0337788; 5
(((W_canadensis#0.000548689: 0.00187065	W_mellicola#0.00671666: 0.00187065)#0.00194459: 0.000169749	W_tropicalis#0.000667483: 0.0020404)#0.00199322: 7.43955e-05	(W_sebi#0.00219257: 0.00164229	W_muriae#0.00485252: 0.00164229)#0.00605253: 0.000472514)#0.0315213; 5
(((W_canadensis#0.000548689: 0.00187065	W_mellicola#0.0073788: 0.00187065)#0.00194459: 0.000169749	W_tropicalis#0.000667483: 0.0020404)#0.00199322: 7.43955e-05	(W_sebi#0.00219257: 0.00164229	W_muriae#0.00485252: 0.00164229)#0.00605253: 0.000472514)#0.0329523; 5
(((W_canadensis#0.000548689: 0.00154916	W_mellicola#0.0073788: 0.00154916)#0.00234815: 0.000491249	W_tropicalis#0.000667483: 0.0020404)#0.00199322: 7.43955e-05	(W_sebi#0.00219257: 0.00164229	W_muriae#0.00485252: 0.00164229)#0.00605253: 0.000472514)#0.0314739; 5
(((W_canadensis#0.000548689: 0.00163907	W_mellicola#0.0073788: 0.00163907)#0.00221934: 0.000401336	W_tropicalis#0.000667483: 0.0020404)#0.00264845: 7.43955e-05	(W_sebi#0.00219257: 0.00164229	W_muriae#0.00485252: 0.00164229)#0.00605253: 0.000472514)#0.033503; 5
(((W_canadensis#0.000548689: 0.00163907	W_mellicola#0.0073788: 0.00163907)#0.00221934: 0.000401336	W_tropicalis#0.000667483: 0.0020404)#0.000812785: 7.43955e-05	(W_sebi#0.00219257: 0.00164229	W_muriae#0.00485252: 0.00164229)#0.00755825: 0.000472514)#0.033503; 5
(((W_canadensis#0.000576834: 0.00172314	W_mellicola#0.00665666: 0.00172314)#0.00233318: 0.000421922	W_tropicalis#0.000701721: 0.00214506)#0.00276973: 7.82116e-05	(W_sebi#0.00230504: 0.00172652	W_muriae#0.00510143: 0.00172652)#0.00655367: 0.000496751)#0.0326872; 5
(((W_canadensis#0.000576834: 0.00172314	W_mellicola#0.00665666: 0.00172314)#0.00233318: 0.000421922	(W_sebi#0.00230504: 0.00172652	W_muriae#0.00510143: 0.00172652)#0.00867989: 0.00041854)#0.0045305: 7.82116e-05	W_tropicalis#0.000701721: 0.00222328)#0.035355; 5
(((W_canadensis#0.000576834: 0.00172314	W_mellicola#0.00895246: 0.00172314)#0.00233318: 0.000421922	(W_sebi#0.00230504: 0.00172652	W_muriae#0.00510143: 0.00172652)#0.00709905: 0.00041854)#0.0055938: 7.82116e-05	W_tropicalis#0.000653723: 0.00222328)#0.035355; 5
(((W_canadensis#0.000576834: 0.00172314	W_mellicola#0.00647243: 0.00172314)#0.00233318: 0.000460598	(W_sebi#0.00230504: 0.00167517	W_muriae#0.00510143: 0.00167517)#0.00731669: 0.000508574)#0.00449156: 3.95349e-05	W_tropicalis#0.000653723: 0.00222328)#0.0348912; 5
((W_tropicalis#0.00121758: 0.00219876	(W_sebi#0.00230504: 0.00198104	W_muriae#0.00510143: 0.00198104)#0.00618699: 0.000217717)#0.00254053: 2.45163e-05	(W_canadensis#0.000576834: 0.00172314	W_mellicola#0.00647243: 0.00172314)#0.00233318: 0.000500133)#0.0338041; 5
((W_muriae#0.00510143: 0.00219876	(W_sebi#0.00230504: 0.00198104	W_tropicalis#0.000705865: 0.00198104)#0.00618699: 0.000217717)#0.00254053: 2.45163e-05	(W_canadensis#0.000576834: 0.00165806	W_mellicola#0.00647243: 0.00165806)#0.00441459: 0.000565215)#0.0338041; 5
((W_muriae#0.00510143: 0.00219876	(W_canadensis#0.000576834: 0.00165806	W_mellicola#0.00647243: 0.00165806)#0.00441459: 0.000540699)#0.00132489: 2.45163e-05	(W_sebi#0.00230504: 0.00198104	W_tropicalis#0.000649394: 0.00198104)#0.00618699: 0.000242233)#0.0360865; 5
((W_muriae#0.00510143: 0.00219876	(W_canadensis#0.000576834: 0.00165806	W_mellicola#0.0078934: 0.00165806)#0.00441459: 0.000540699)#0.00132489: 2.45163e-05	(W_sebi#0.00230504: 0.00198104	W_tropicalis#0.000649394: 0.00198104)#0.00618699: 0.000242233)#0.0344208; 5
((W_muriae#0.00553424: 0.0023853	(W_canadensis#0.000625773: 0.00182232	W_mellicola#0.00856308: 0.00182232)#0.00472713: 0.000562983)#0.0014373: 2.65963e-05	(W_sebi#0.0025006: 0.00214912	W_tropicalis#0.000704489: 0.00214912)#0.00671189: 0.000262785)#0.0346718; 5
((W_muriae#0.00508871: 0.00219328	(W_canadensis#0.000575395: 0.00159535	W_mellicola#0.00787371: 0.00159535)#0.00456528: 0.00059793)#0.00144361: 2.44552e-05	(W_sebi#0.00229929: 0.0019761	W_tropicalis#0.00101704: 0.0019761)#0.00617156: 0.000241629)#0.0318805; 5
[truncated: 489 more rows]
