# Supplementary material for: Application of the Phylogenetic Species Concept to Wallemia sebi from House Dust and Indoor Air Revealed by Multi-Locus Genealogical Concordance
Source: PLoS One. 2015 Mar 23;10(3):e0120894. doi: 10.1371/journal.pone.0120894 (PMC4370657; doi:10.1371/journal.pone.0120894)
Supplement: S2 File — (ZIP) [file pone.0120894.s006.zip › algorithm0/e2_run1/terminal_output.txt]

bp&p Version 3.0, October 2014
5 species:  W_muriae (42) W_sebi (10) W_mellicola (32) W_tropicalis (3) W_canadensis (3)
(W_muriae, (((W_sebi, W_mellicola), W_tropicalis), W_canadensis));

pop by pop table showing node numbers in species tree

                        1  2  3  4  5  6  7  8  9
species  1 W_muriae     1  0  0  0  0  1  0  0  0
species  2 W_sebi       0  1  0  0  0  1  1  1  1
species  3 W_mellicola   0  0  1  0  0  1  1  1  1
species  4 W_tropicalis   0  0  0  1  0  1  1  1  0
species  5 W_canadensis   0  0  0  0  1  1  1  0  0
species  6 W_muriaeW_sebiW_mellicolaW_tropicalisW_canadensis   0  0  0  0  0  1  0  0  0
species  7 W_sebiW_mellicolaW_tropicalisW_canadensis   0  0  0  0  0  1  1  0  0
species  8 W_sebiW_mellicolaW_tropicalis   0  0  0  0  0  1  1  1  0
species  9 W_sebiW_mellicola   0  0  0  0  0  1  1  1  1

9 theta parameters (populations) in the order:
  theta_1W_muriae theta_2W_sebi theta_3W_mellicola theta_4W_tropicalis theta_5W_canadensis theta_9W_sebiW_mellicola theta_8W_sebiW_mellicolaW_tropicalis theta_7W_sebiW_mellicolaW_tropicalisW_canadensis theta_6W_muriaeW_sebiW_mellicolaW_tropicalisW_canadensis
4 species divergence times in the order:
  tau_6W_muriaeW_sebiW_mellicolaW_tropicalisW_canadensis tau_7W_sebiW_mellicolaW_tropicalisW_canadensis tau_8W_sebiW_mellicolaW_tropicalis tau_9W_sebiW_mellicola

Rates vary among loci, with ri/L ~ Dirichlet(2.00)

Reading Individual-Species map (Imap) from Wallemia.Imap.txt
Individual -> Species map:  3 3 3 4 2 5 2 1 3 3 3 3 3 3 3 3 4 3 3 3 4 3 3 3 3 2 3 3 3 1 1 1 1 1 1 1 3 3 3 1 1 2 3 2 1 2 1 2 1 1 3 3 2 2 2 1 3 5 3 3 5 1 1 1 1 1 1 1 3 1 1 1 1 1 1 1 1 1 1 1 1 1 1 1 1 1 1 1 1 3

Reading sequence data..  5 loci
locus  1: 70 sequences ( 32  9 24  3  2 )   513 sites   110 patterns, messy
locus  2: 90 sequences ( 42 10 32  3  3 )   603 sites   107 patterns, messy
locus  3: 90 sequences ( 42 10 32  3  3 )   610 sites   109 patterns, messy
locus  4: 85 sequences ( 39 10 30  3  3 )   738 sites    63 patterns, messy
locus  5: 90 sequences ( 42 10 32  3  3 )   607 sites   108 patterns, messy
2669952 bytes for conP, 60840 bytes for gene trees.  


MCMC settings: 200 burnin, sampling every 1, 2000 samples
Approximating posterior, using sequence data
(Settings: cleandata=0 print=1 saveconP=1 moveinnode=1)

Starting rjMCMC... 
PrSplit = 0.500000
rj algorithm 0: new theta from sliding window with c = 2.00

Starting species model: 1110

root dist = 0.03934

Initial parameters, np = 10 (gene trees are generated from the prior):

lnL0 =  -22167.421

-10% 0.69 0.07 0.56 0.50 0.00 0.44   5 13 1.0000 0.0000 P(5)=1.000  0.0079 0.0024 1485.96 -13712.90
-10% 0.69 0.06 0.33 0.38 0.50 0.33   5 13 1.0000 0.5000 P(5)=1.000  0.0079 0.0024 1508.51 -11992.91
-10% 0.69 0.05 0.26 0.33 0.67 0.33   5 13 1.0000 0.6667 P(5)=1.000  0.0079 0.0024 1554.92 -10997.91
-10% 0.67 0.04 0.28 0.31 0.50 0.25   5 13 1.0000 0.5000 P(5)=1.000  0.0080 0.0024 1595.36 -10538.88
-10% 0.67 0.04 0.22 0.25 0.60 0.29   5 13 1.0000 0.4000 P(5)=1.000  0.0080 0.0024 1664.84 -10273.46
-10% 0.66 0.04 0.22 0.21 0.67 0.30   5 13 1.0000 0.3333 P(5)=1.000  0.0080 0.0024 1713.27 -10168.29
-10% 0.66 0.03 0.24 0.18 0.71 0.32   5 13 1.0000 0.4286 P(5)=1.000  0.0089 0.0025 1821.59 -10096.22
-10% 0.66 0.03 0.21 0.16 0.75 0.33   5 13 1.0000 0.5000 P(5)=1.000  0.0095 0.0025 1760.75 -9903.79
-10% 0.66 0.03 0.21 0.14 0.78 0.35   5 13 1.0000 0.4444 P(5)=1.000  0.0100 0.0025 1791.85 -9760.29
 -9% 0.65 0.03 0.20 0.12 0.80 0.36   5 13 1.0000 0.4000 P(5)=1.000  0.0104 0.0025 1816.32 -9705.97
 -9% 0.65 0.03 0.18 0.14 0.73 0.35   5 13 1.0000 0.3636 P(5)=1.000  0.0108 0.0025 1815.09 -9646.10
 -9% 0.65 0.02 0.18 0.15 0.75 0.36   5 13 1.0000 0.4167 P(5)=1.000  0.0111 0.0025 1781.83 -9609.22
 -9% 0.65 0.02 0.18 0.15 0.77 0.37   5 13 1.0000 0.3846 P(5)=1.000  0.0121 0.0025 1797.33 -9550.72
 -9% 0.65 0.02 0.17 0.14 0.79 0.37   5 13 0.5000 0.3571 P(5)=1.000  0.0134 0.0025 1788.28 -9382.21
 -9% 0.65 0.02 0.19 0.13 0.80 0.38   5 13 0.3333 0.3333 P(5)=1.000  0.0145 0.0025 1764.76 -9289.87
 -9% 0.65 0.02 0.19 0.12 0.81 0.38   5 13 0.2500 0.3125 P(5)=1.000  0.0154 0.0025 1777.82 -9231.91
 -9% 0.65 0.02 0.19 0.13 0.82 0.38   5 13 0.2500 0.2941 P(5)=1.000  0.0163 0.0025 1726.97 -9102.29
 -9% 0.65 0.02 0.19 0.12 0.83 0.38   5 13 0.2500 0.2778 P(5)=1.000  0.0174 0.0025 1705.27 -8997.49
 -9% 0.65 0.02 0.18 0.13 0.84 0.39   5 13 0.2500 0.2632 P(5)=1.000  0.0183 0.0025 1687.64 -8873.96
 -9% 0.65 0.02 0.18 0.14 0.80 0.39   5 13 0.2000 0.2500 P(5)=1.000  0.0191 0.0025 1701.73 -8779.31
 -9% 0.65 0.02 0.17 0.13 0.76 0.39   5 13 0.1667 0.2857 P(5)=1.000  0.0198 0.0025 1713.21 -8713.01
 -9% 0.65 0.02 0.17 0.14 0.77 0.38   5 13 0.1429 0.2727 P(5)=1.000  0.0205 0.0025 1707.09 -8695.81
 -9% 0.65 0.02 0.16 0.14 0.78 0.39   5 13 0.1250 0.2609 P(5)=1.000  0.0211 0.0025 1692.23 -8651.46
 -9% 0.65 0.02 0.15 0.15 0.79 0.39   5 13 0.1111 0.2500 P(5)=1.000  0.0216 0.0025 1680.18 -8631.44
 -9% 0.65 0.02 0.15 0.15 0.80 0.39   5 13 0.1111 0.2800 P(5)=1.000  0.0221 0.0025 1695.17 -8612.53
 -9% 0.65 0.02 0.16 0.14 0.81 0.39   5 13 0.1111 0.2692 P(5)=1.000  0.0224 0.0025 1699.14 -8618.36
 -9% 0.65 0.02 0.16 0.15 0.81 0.39   5 13 0.1111 0.2593 P(5)=1.000  0.0226 0.0025 1707.30 -8593.93
 -9% 0.65 0.02 0.16 0.14 0.82 0.39   5 13 0.1000 0.2500 P(5)=1.000  0.0228 0.0025 1720.85 -8606.80
 -9% 0.65 0.02 0.16 0.14 0.83 0.39   5 13 0.0909 0.2414 P(5)=1.000  0.0234 0.0025 1736.45 -8599.61
 -8% 0.65 0.02 0.15 0.13 0.83 0.39   5 13 0.0909 0.2333 P(5)=1.000  0.0239 0.0025 1747.21 -8558.01
 -8% 0.65 0.02 0.15 0.14 0.84 0.39   5 13 0.0909 0.2258 P(5)=1.000  0.0242 0.0025 1738.15 -8550.55
 -8% 0.65 0.02 0.15 0.14 0.84 0.39   5 13 0.0833 0.2500 P(5)=1.000  0.0244 0.0025 1734.89 -8541.09
 -8% 0.66 0.02 0.15 0.14 0.85 0.39   5 13 0.0769 0.2727 P(5)=1.000  0.0248 0.0025 1733.32 -8530.72
 -8% 0.66 0.02 0.14 0.14 0.85 0.39   5 13 0.0714 0.2647 P(5)=1.000  0.0252 0.0025 1741.83 -8498.94
 -8% 0.66 0.02 0.14 0.14 0.86 0.39   5 13 0.0714 0.2571 P(5)=1.000  0.0255 0.0025 1714.82 -8496.21
 -8% 0.66 0.02 0.15 0.15 0.86 0.39   5 13 0.0714 0.2500 P(5)=1.000  0.0259 0.0025 1722.91 -8482.90
 -8% 0.66 0.02 0.14 0.14 0.86 0.39   5 13 0.0667 0.2432 P(5)=1.000  0.0262 0.0025 1710.78 -8454.27
 -8% 0.66 0.02 0.15 0.14 0.87 0.39   5 13 0.0625 0.2368 P(5)=1.000  0.0264 0.0025 1675.05 -8425.25
 -8% 0.66 0.02 0.15 0.13 0.87 0.40   5 13 0.0588 0.2308 P(5)=1.000  0.0265 0.0025 1683.43 -8420.10
 -8% 0.66 0.02 0.14 0.13 0.88 0.40   5 13 0.0588 0.2250 P(5)=1.000  0.0267 0.0025 1705.42 -8407.65
 -8% 0.66 0.02 0.15 0.13 0.88 0.40   5 13 0.0556 0.2195 P(5)=1.000  0.0268 0.0025 1710.68 -8404.22
 -8% 0.66 0.02 0.15 0.13 0.88 0.40   5 13 0.0556 0.2143 P(5)=1.000  0.0269 0.0025 1694.79 -8397.29
 -8% 0.66 0.02 0.14 0.13 0.88 0.40   5 13 0.0556 0.2093 P(5)=1.000  0.0271 0.0025 1702.13 -8368.76
 -8% 0.66 0.02 0.14 0.13 0.89 0.40   5 13 0.0556 0.2045 P(5)=1.000  0.0272 0.0025 1681.11 -8370.81
 -8% 0.66 0.01 0.14 0.13 0.89 0.40   5 13 0.0526 0.2000 P(5)=1.000  0.0274 0.0025 1691.06 -8368.65
 -8% 0.66 0.01 0.14 0.13 0.89 0.40   5 13 0.0500 0.1957 P(5)=1.000  0.0275 0.0025 1698.54 -8356.13
 -8% 0.66 0.01 0.13 0.12 0.87 0.39   5 13 0.0476 0.1915 P(5)=1.000  0.0276 0.0025 1712.08 -8361.04
 -8% 0.66 0.01 0.13 0.12 0.85 0.40   5 13 0.0476 0.2083 P(5)=1.000  0.0277 0.0025 1743.23 -8346.44
 -8% 0.66 0.01 0.13 0.12 0.86 0.40   5 13 0.0455 0.2245 P(5)=1.000  0.0278 0.0025 1760.08 -8363.17
 -7% 0.66 0.01 0.13 0.12 0.86 0.40   5 13 0.0455 0.2200 P(5)=1.000  0.0278 0.0025 1756.52 -8360.01
 -7% 0.66 0.01 0.13 0.11 0.86 0.40   5 13 0.0435 0.2157 P(5)=1.000  0.0278 0.0025 1739.88 -8353.12
 -7% 0.66 0.01 0.13 0.12 0.87 0.40   5 13 0.0435 0.2308 P(5)=1.000  0.0279 0.0025 1750.50 -8338.56
 -7% 0.66 0.01 0.13 0.11 0.87 0.40   5 13 0.0417 0.2264 P(5)=1.000  0.0279 0.0025 1740.23 -8330.83
 -7% 0.66 0.01 0.13 0.12 0.87 0.40   5 13 0.0400 0.2222 P(5)=1.000  0.0280 0.0025 1765.19 -8324.98
 -7% 0.66 0.01 0.13 0.11 0.87 0.40   5 13 0.0385 0.2182 P(5)=1.000  0.0282 0.0025 1772.57 -8329.65
 -7% 0.67 0.01 0.13 0.11 0.88 0.40   5 13 0.0370 0.2143 P(5)=1.000  0.0282 0.0025 1752.21 -8318.73
 -7% 0.67 0.01 0.13 0.11 0.86 0.40   5 13 0.0370 0.2105 P(5)=1.000  0.0281 0.0025 1752.67 -8315.04
 -7% 0.67 0.01 0.13 0.11 0.86 0.40   5 13 0.0357 0.2069 P(5)=1.000  0.0282 0.0025 1764.05 -8309.92
 -7% 0.66 0.01 0.13 0.11 0.86 0.40   5 13 0.0357 0.2034 P(5)=1.000  0.0283 0.0025 1755.04 -8311.81
 -7% 0.67 0.01 0.13 0.11 0.87 0.40   5 13 0.0345 0.2000 P(5)=1.000  0.0284 0.0025 1752.18 -8314.71
 -7% 0.66 0.01 0.13 0.11 0.87 0.40   5 13 0.0345 0.1967 P(5)=1.000  0.0285 0.0025 1754.71 -8302.09
 -7% 0.67 0.01 0.13 0.11 0.87 0.40   5 13 0.0345 0.1935 P(5)=1.000  0.0286 0.0025 1742.89 -8300.43
 -7% 0.67 0.01 0.13 0.11 0.86 0.40   5 13 0.0333 0.1905 P(5)=1.000  0.0287 0.0025 1746.29 -8303.92
 -7% 0.67 0.01 0.13 0.11 0.84 0.40   5 13 0.0333 0.1875 P(5)=1.000  0.0288 0.0025 1740.76 -8297.31
 -7% 0.67 0.01 0.13 0.10 0.85 0.40   5 13 0.0323 0.1846 P(5)=1.000  0.0288 0.0025 1749.78 -8312.94
 -7% 0.67 0.01 0.13 0.10 0.83 0.40   5 13 0.0312 0.1818 P(5)=1.000  0.0289 0.0025 1766.33 -8303.66
 -7% 0.67 0.01 0.13 0.10 0.84 0.40   5 13 0.0303 0.1791 P(5)=1.000  0.0289 0.0025 1765.86 -8295.54
 -7% 0.67 0.01 0.13 0.11 0.84 0.40   5 13 0.0303 0.1912 P(5)=1.000  0.0290 0.0025 1766.71 -8292.37
 -7% 0.67 0.01 0.12 0.11 0.84 0.40   5 13 0.0303 0.1884 P(5)=1.000  0.0291 0.0025 1763.77 -8266.46
 -6% 0.67 0.01 0.12 0.11 0.84 0.40   5 13 0.0294 0.2000 P(5)=1.000  0.0292 0.0025 1785.42 -8287.22
 -6% 0.67 0.01 0.12 0.11 0.85 0.40   5 13 0.0286 0.1972 P(5)=1.000  0.0292 0.0025 1789.24 -8287.82
 -6% 0.67 0.01 0.12 0.11 0.83 0.40   5 13 0.0278 0.1944 P(5)=1.000  0.0293 0.0025 1780.10 -8272.29
 -6% 0.67 0.01 0.12 0.11 0.84 0.40   5 13 0.0278 0.2055 P(5)=1.000  0.0294 0.0025 1777.54 -8270.82
 -6% 0.67 0.01 0.12 0.11 0.84 0.39   5 13 0.0270 0.2027 P(5)=1.000  0.0294 0.0025 1785.32 -8275.50
 -6% 0.67 0.01 0.12 0.11 0.84 0.39   5 13 0.0263 0.2133 P(5)=1.000  0.0295 0.0025 1767.12 -8264.00
 -6% 0.67 0.01 0.12 0.12 0.84 0.39   5 13 0.0263 0.2105 P(5)=1.000  0.0295 0.0025 1767.19 -8270.22
 -6% 0.67 0.01 0.12 0.12 0.84 0.40   5 13 0.0263 0.2078 P(5)=1.000  0.0295 0.0025 1769.54 -8256.98
 -6% 0.67 0.01 0.12 0.12 0.85 0.39   5 13 0.0256 0.2051 P(5)=1.000  0.0295 0.0025 1769.37 -8245.63
 -6% 0.67 0.01 0.12 0.12 0.84 0.39   5 13 0.0250 0.2025 P(5)=1.000  0.0295 0.0025 1766.08 -8244.17
 -6% 0.67 0.01 0.12 0.13 0.84 0.39   5 13 0.0250 0.2125 P(5)=1.000  0.0295 0.0025 1764.80 -8240.98
 -6% 0.67 0.01 0.12 0.12 0.84 0.39   5 13 0.0244 0.2099 P(5)=1.000  0.0295 0.0025 1764.35 -8238.70
 -6% 0.67 0.01 0.12 0.12 0.84 0.39   5 13 0.0238 0.2195 P(5)=1.000  0.0295 0.0025 1791.65 -8236.86
 -6% 0.67 0.01 0.12 0.12 0.84 0.39   5 13 0.0233 0.2169 P(5)=1.000  0.0296 0.0025 1804.86 -8235.08
 -6% 0.67 0.01 0.12 0.13 0.85 0.39   5 13 0.0227 0.2143 P(5)=1.000  0.0297 0.0024 1804.86 -8242.03
 -6% 0.67 0.01 0.12 0.12 0.85 0.39   5 13 0.0222 0.2235 P(5)=1.000  0.0297 0.0024 1812.10 -8232.23
 -6% 0.67 0.01 0.12 0.12 0.85 0.39   5 13 0.0222 0.2209 P(5)=1.000  0.0297 0.0024 1804.65 -8250.19
 -6% 0.67 0.01 0.12 0.12 0.85 0.39   5 13 0.0222 0.2184 P(5)=1.000  0.0298 0.0024 1807.32 -8256.78
 -6% 0.67 0.01 0.12 0.13 0.85 0.40   5 13 0.0222 0.2159 P(5)=1.000  0.0298 0.0024 1803.30 -8241.73
 -6% 0.67 0.01 0.12 0.12 0.85 0.40   5 13 0.0217 0.2135 P(5)=1.000  0.0298 0.0024 1802.93 -8234.04
 -5% 0.67 0.01 0.12 0.13 0.86 0.40   5 13 0.0217 0.2111 P(5)=1.000  0.0298 0.0024 1804.88 -8249.13
 -5% 0.67 0.01 0.12 0.12 0.86 0.40   5 13 0.0217 0.2198 P(5)=1.000  0.0298 0.0024 1798.96 -8252.35
 -5% 0.67 0.01 0.12 0.13 0.86 0.40   5 13 0.0217 0.2283 P(5)=1.000  0.0298 0.0024 1804.07 -8252.09
 -5% 0.67 0.01 0.12 0.13 0.86 0.40   5 13 0.0217 0.2366 P(5)=1.000  0.0298 0.0024 1813.23 -8255.59
 -5% 0.67 0.01 0.12 0.13 0.86 0.40   5 13 0.0217 0.2447 P(5)=1.000  0.0298 0.0024 1804.25 -8242.67
 -5% 0.67 0.01 0.12 0.13 0.86 0.40   5 13 0.0213 0.2421 P(5)=1.000  0.0298 0.0024 1798.27 -8231.81
 -5% 0.67 0.01 0.12 0.13 0.86 0.40   5 13 0.0208 0.2500 P(5)=1.000  0.0298 0.0024 1792.56 -8218.45
 -5% 0.67 0.01 0.12 0.13 0.87 0.40   5 13 0.0204 0.2474 P(5)=1.000  0.0298 0.0024 1817.43 -8231.45
 -5% 0.67 0.01 0.12 0.13 0.87 0.40   5 13 0.0204 0.2449 P(5)=1.000  0.0298 0.0024 1822.81 -8237.17
 -5% 0.67 0.01 0.12 0.13 0.87 0.40   5 13 0.0200 0.2424 P(5)=1.000  0.0298 0.0024 1820.47 -8232.04
 -5% 0.67 0.01 0.11 0.12 0.87 0.40   5 13 0.0200 0.2500 P(5)=1.000  0.0298 0.0024 1808.30 -8222.69  0:09


Current Pjump:      0.66829  0.01136  0.11444  0.12500  0.87000  0.39778
Current finetune:   0.01000  0.01000  0.01000  0.01000  0.01000  0.01000
New     finetune:   0.03419  0.00035  0.00357  0.00390  0.09477  0.01415


 -5% 0.65 0.28 0.22 0.25 1.00 0.44   5 13 0.0000 0.0000 P(5)=1.000  0.0261 0.0020 1881.68 -8117.85
 -5% 0.66 0.28 0.17 0.12 0.50 0.44   5 13 0.0000 0.0000 P(5)=1.000  0.0274 0.0020 1875.52 -8025.00
 -5% 0.65 0.27 0.15 0.17 0.67 0.44   5 13 0.0000 0.0000 P(5)=1.000  0.0286 0.0021 1844.14 -7926.46
 -5% 0.66 0.26 0.14 0.25 0.75 0.42   5 13 0.0000 0.0000 P(5)=1.000  0.0298 0.0021 1825.02 -7874.90
 -5% 0.66 0.26 0.20 0.25 0.60 0.42   5 13 0.0000 0.0000 P(5)=1.000  0.0304 0.0022 1830.52 -7825.61
 -5% 0.66 0.25 0.20 0.25 0.67 0.43   5 13 0.0000 0.0000 P(5)=1.000  0.0302 0.0022 1890.47 -7784.28
 -5% 0.66 0.25 0.19 0.21 0.71 0.41   5 13 0.0000 0.0000 P(5)=1.000  0.0311 0.0022 1900.10 -7772.89
 -5% 0.66 0.25 0.18 0.22 0.75 0.42   5 13 0.0000 0.0000 P(5)=1.000  0.0319 0.0022 1930.38 -7742.57
 -5% 0.66 0.24 0.17 0.19 0.78 0.42   5 13 0.0000 0.0000 P(5)=1.000  0.0323 0.0021 1971.81 -7746.31
 -4% 0.66 0.24 0.19 0.20 0.80 0.41   5 13 0.0000 0.0000 P(5)=1.000  0.0328 0.0021 1956.33 -7737.42
 -4% 0.66 0.24 0.19 0.20 0.82 0.41   5 13 0.0000 0.0000 P(5)=1.000  0.0331 0.0021 1986.60 -7717.49
 -4% 0.66 0.24 0.19 0.19 0.75 0.41   5 13 0.0000 0.0000 P(5)=1.000  0.0333 0.0021 1979.08 -7678.32
 -4% 0.66 0.23 0.18 0.21 0.69 0.40   5 13 0.0000 0.0000 P(5)=1.000  0.0335 0.0021 1987.64 -7669.92
 -4% 0.66 0.23 0.17 0.21 0.64 0.40   5 13 0.0000 0.0000 P(5)=1.000  0.0337 0.0021 1994.95 -7656.97
 -4% 0.66 0.23 0.16 0.23 0.60 0.39   5 13 0.0000 0.0000 P(5)=1.000  0.0338 0.0021 1972.06 -7628.67
 -4% 0.66 0.23 0.17 0.23 0.56 0.40   5 13 0.0000 0.0625 P(5)=1.000  0.0338 0.0021 1994.97 -7619.09
 -4% 0.66 0.22 0.18 0.24 0.53 0.40   5 13 0.0000 0.0588 P(5)=1.000  0.0336 0.0021 1988.14 -7601.40
 -4% 0.66 0.22 0.17 0.24 0.50 0.40   5 13 0.0000 0.0556 P(5)=1.000  0.0334 0.0021 1987.22 -7613.45
 -4% 0.66 0.22 0.18 0.24 0.47 0.40   5 13 0.0000 0.0526 P(5)=1.000  0.0335 0.0021 2007.77 -7609.61
 -4% 0.66 0.22 0.17 0.23 0.45 0.41   5 13 0.0000 0.0500 P(5)=1.000  0.0335 0.0021 2005.21 -7603.71
 -4% 0.66 0.21 0.19 0.21 0.43 0.40   5 13 0.0000 0.0500 P(5)=1.000  0.0332 0.0021 2004.91 -7597.15
 -4% 0.66 0.21 0.19 0.22 0.41 0.40   5 13 0.0000 0.0952 P(5)=1.000  0.0332 0.0021 1997.89 -7609.09
 -4% 0.66 0.21 0.18 0.21 0.43 0.40   5 13 0.0000 0.0909 P(5)=1.000  0.0331 0.0021 2025.78 -7611.12
 -4% 0.66 0.21 0.18 0.21 0.42 0.40   5 13 0.0000 0.0870 P(5)=1.000  0.0330 0.0021 2039.52 -7607.54
 -4% 0.66 0.21 0.19 0.21 0.44 0.40   5 13 0.0000 0.1250 P(5)=1.000  0.0330 0.0021 1989.88 -7619.32
 -4% 0.66 0.21 0.18 0.21 0.46 0.40   5 13 0.0000 0.1200 P(5)=1.000  0.0329 0.0021 2023.89 -7616.24
 -4% 0.66 0.21 0.19 0.21 0.48 0.40   5 13 0.0000 0.1200 P(5)=1.000  0.0328 0.0021 2039.97 -7608.33
 -4% 0.65 0.21 0.18 0.21 0.46 0.40   5 13 0.0000 0.1154 P(5)=1.000  0.0327 0.0021 2041.48 -7610.11
 -4% 0.65 0.21 0.18 0.22 0.45 0.41   5 13 0.0000 0.1154 P(5)=1.000  0.0326 0.0021 2021.12 -7607.41
 -3% 0.66 0.21 0.18 0.21 0.43 0.41   5 13 0.0000 0.1111 P(5)=1.000  0.0324 0.0020 2035.46 -7603.17
 -3% 0.66 0.21 0.18 0.21 0.42 0.41   5 13 0.0000 0.1111 P(5)=1.000  0.0322 0.0020 2043.84 -7604.28
 -3% 0.65 0.21 0.18 0.21 0.41 0.41   5 13 0.0000 0.1071 P(5)=1.000  0.0322 0.0020 2032.68 -7621.71
 -3% 0.66 0.21 0.19 0.21 0.39 0.41   5 13 0.0000 0.1034 P(5)=1.000  0.0322 0.0020 2026.05 -7623.92
 -3% 0.66 0.21 0.18 0.23 0.41 0.41   5 13 0.0000 0.1000 P(5)=1.000  0.0323 0.0020 2015.77 -7609.66
 -3% 0.66 0.20 0.18 0.23 0.40 0.41   5 13 0.0000 0.0968 P(5)=1.000  0.0324 0.0020 2024.71 -7600.95
 -3% 0.66 0.20 0.18 0.23 0.42 0.40   5 13 0.0000 0.0968 P(5)=1.000  0.0323 0.0020 2067.74 -7615.90
 -3% 0.66 0.20 0.18 0.23 0.41 0.41   5 13 0.0000 0.0938 P(5)=1.000  0.0322 0.0020 2047.65 -7618.55
 -3% 0.66 0.20 0.18 0.22 0.42 0.40   5 13 0.0000 0.0938 P(5)=1.000  0.0323 0.0020 2004.85 -7608.64
 -3% 0.66 0.20 0.18 0.22 0.41 0.40   5 13 0.0000 0.0909 P(5)=1.000  0.0326 0.0020 2022.15 -7611.91
 -3% 0.66 0.20 0.17 0.22 0.40 0.41   5 13 0.0000 0.0882 P(5)=1.000  0.0327 0.0020 2030.30 -7619.10
 -3% 0.66 0.20 0.17 0.21 0.41 0.41   5 13 0.0000 0.0857 P(5)=1.000  0.0328 0.0020 2049.61 -7627.22
 -3% 0.66 0.20 0.17 0.21 0.40 0.41   5 13 0.0000 0.0857 P(5)=1.000  0.0328 0.0020 2039.16 -7623.50
 -3% 0.66 0.20 0.18 0.22 0.40 0.41   5 13 0.0000 0.0857 P(5)=1.000  0.0327 0.0020 2039.02 -7615.20
 -3% 0.66 0.21 0.18 0.22 0.39 0.41   5 13 0.0000 0.0833 P(5)=1.000  0.0328 0.0020 2042.79 -7622.28
 -3% 0.66 0.20 0.19 0.22 0.38 0.41   5 13 0.0000 0.1081 P(5)=1.000  0.0327 0.0020 2021.76 -7623.85
 -3% 0.66 0.20 0.19 0.22 0.39 0.41   5 13 0.0000 0.1081 P(5)=1.000  0.0327 0.0020 2043.58 -7615.81
 -3% 0.66 0.20 0.19 0.22 0.40 0.41   5 13 0.0000 0.1316 P(5)=1.000  0.0326 0.0020 2063.66 -7620.70
 -3% 0.66 0.20 0.19 0.22 0.40 0.41   5 13 0.0000 0.1282 P(5)=1.000  0.0326 0.0020 2034.09 -7607.75
 -3% 0.66 0.20 0.19 0.22 0.39 0.41   5 13 0.0000 0.1282 P(5)=1.000  0.0326 0.0020 2026.29 -7621.78
 -2% 0.66 0.20 0.19 0.22 0.38 0.41   5 13 0.0000 0.1500 P(5)=1.000  0.0325 0.0020 2043.53 -7619.26
 -2% 0.66 0.20 0.19 0.22 0.37 0.41   5 13 0.0000 0.1463 P(5)=1.000  0.0325 0.0020 2048.44 -7614.87
 -2% 0.66 0.20 0.19 0.22 0.37 0.41   5 13 0.0000 0.1429 P(5)=1.000  0.0325 0.0020 2048.72 -7610.16
 -2% 0.66 0.20 0.19 0.22 0.38 0.41   5 13 0.0000 0.1395 P(5)=1.000  0.0325 0.0020 2014.73 -7619.44
 -2% 0.66 0.20 0.19 0.22 0.39 0.41   5 13 0.0000 0.1591 P(5)=1.000  0.0325 0.0020 2041.10 -7629.54
 -2% 0.66 0.20 0.19 0.22 0.40 0.41   5 13 0.0000 0.1778 P(5)=1.000  0.0325 0.0020 2011.03 -7625.01
 -2% 0.66 0.20 0.19 0.22 0.39 0.41   5 13 0.0000 0.1739 P(5)=1.000  0.0326 0.0020 2006.98 -7629.16
 -2% 0.66 0.20 0.19 0.22 0.40 0.41   5 13 0.0000 0.1915 P(5)=1.000  0.0326 0.0020 2015.13 -7634.50
 -2% 0.66 0.20 0.19 0.22 0.40 0.41   5 13 0.0000 0.1875 P(5)=1.000  0.0326 0.0020 2036.73 -7646.39
 -2% 0.66 0.21 0.19 0.22 0.39 0.41   5 13 0.0000 0.1837 P(5)=1.000  0.0325 0.0020 2016.87 -7621.74
 -2% 0.66 0.21 0.19 0.22 0.38 0.41   5 13 0.0000 0.1800 P(5)=1.000  0.0325 0.0020 1998.86 -7616.09
 -2% 0.66 0.21 0.19 0.22 0.38 0.41   5 13 0.0000 0.1765 P(5)=1.000  0.0325 0.0020 2003.17 -7615.69
 -2% 0.66 0.21 0.19 0.22 0.39 0.41   5 13 0.0000 0.1731 P(5)=1.000  0.0325 0.0020 2061.13 -7625.87
 -2% 0.66 0.21 0.19 0.22 0.40 0.41   5 13 0.0000 0.1698 P(5)=1.000  0.0326 0.0020 1988.90 -7627.49
 -2% 0.66 0.21 0.19 0.22 0.41 0.41   5 13 0.0000 0.1667 P(5)=1.000  0.0325 0.0020 2039.10 -7624.84
 -2% 0.66 0.21 0.19 0.22 0.42 0.41   5 13 0.0000 0.1636 P(5)=1.000  0.0326 0.0020 2053.49 -7618.83
 -2% 0.66 0.21 0.18 0.22 0.41 0.41   5 13 0.0000 0.1607 P(5)=1.000  0.0326 0.0020 2060.92 -7610.03
 -2% 0.66 0.21 0.18 0.22 0.42 0.41   5 13 0.0000 0.1579 P(5)=1.000  0.0327 0.0020 2041.64 -7605.19
 -2% 0.66 0.21 0.18 0.21 0.43 0.42   5 13 0.0000 0.1552 P(5)=1.000  0.0327 0.0020 2061.92 -7615.91
 -2% 0.66 0.21 0.18 0.21 0.42 0.41   5 13 0.0000 0.1525 P(5)=1.000  0.0327 0.0020 2084.71 -7616.75
 -1% 0.66 0.21 0.18 0.21 0.41 0.41   5 13 0.0000 0.1500 P(5)=1.000  0.0327 0.0020 2052.82 -7601.04
 -1% 0.65 0.21 0.18 0.22 0.41 0.41   5 13 0.0000 0.1475 P(5)=1.000  0.0326 0.0020 2042.88 -7604.45
 -1% 0.65 0.20 0.18 0.22 0.40 0.41   5 13 0.0000 0.1613 P(5)=1.000  0.0327 0.0020 2031.63 -7602.16
 -1% 0.65 0.20 0.18 0.22 0.40 0.41   5 13 0.0000 0.1613 P(5)=1.000  0.0327 0.0020 2059.93 -7615.06
 -1% 0.65 0.20 0.18 0.22 0.39 0.41   5 13 0.0000 0.1587 P(5)=1.000  0.0326 0.0020 2062.12 -7624.47
 -1% 0.65 0.20 0.18 0.22 0.40 0.41   5 13 0.0000 0.1719 P(5)=1.000  0.0326 0.0020 2080.75 -7613.96
 -1% 0.65 0.20 0.18 0.22 0.39 0.42   5 13 0.0000 0.1846 P(5)=1.000  0.0325 0.0020 2096.45 -7636.51
 -1% 0.65 0.20 0.18 0.22 0.39 0.42   5 13 0.0000 0.1970 P(5)=1.000  0.0325 0.0020 2111.36 -7630.94
 -1% 0.65 0.20 0.19 0.22 0.40 0.42   5 13 0.0000 0.2090 P(5)=1.000  0.0325 0.0020 2040.86 -7634.84
 -1% 0.65 0.20 0.19 0.22 0.39 0.41   5 13 0.0000 0.2206 P(5)=1.000  0.0325 0.0020 2026.44 -7640.47
 -1% 0.65 0.20 0.19 0.22 0.39 0.42   5 13 0.0000 0.2319 P(5)=1.000  0.0325 0.0020 2043.29 -7623.57
 -1% 0.65 0.20 0.19 0.22 0.38 0.41   5 13 0.0000 0.2286 P(5)=1.000  0.0325 0.0020 2041.47 -7622.29
 -1% 0.65 0.20 0.19 0.23 0.38 0.41   5 13 0.0000 0.2254 P(5)=1.000  0.0325 0.0020 2034.54 -7608.06
 -1% 0.65 0.20 0.19 0.23 0.37 0.41   5 13 0.0000 0.2222 P(5)=1.000  0.0325 0.0020 2040.66 -7608.34
 -1% 0.65 0.20 0.19 0.23 0.38 0.41   5 13 0.0000 0.2192 P(5)=1.000  0.0325 0.0020 2069.34 -7615.42
 -1% 0.65 0.20 0.19 0.23 0.38 0.41   5 13 0.0000 0.2162 P(5)=1.000  0.0325 0.0020 2068.63 -7616.62
 -1% 0.65 0.20 0.18 0.23 0.37 0.41   5 13 0.0000 0.2133 P(5)=1.000  0.0325 0.0020 2066.44 -7624.81
 -1% 0.65 0.20 0.19 0.23 0.37 0.41   5 13 0.0000 0.2237 P(5)=1.000  0.0325 0.0020 2061.31 -7614.49
 -1% 0.65 0.20 0.19 0.22 0.36 0.41   5 13 0.0000 0.2338 P(5)=1.000  0.0326 0.0020 2056.31 -7612.38
 -1% 0.65 0.20 0.19 0.22 0.36 0.41   5 13 0.0000 0.2436 P(5)=1.000  0.0327 0.0020 2061.93 -7612.25
 -0% 0.65 0.20 0.18 0.23 0.36 0.41   5 13 0.0000 0.2532 P(5)=1.000  0.0327 0.0020 2049.98 -7614.20
 -0% 0.65 0.20 0.18 0.22 0.35 0.42   5 13 0.0000 0.2625 P(5)=1.000  0.0328 0.0020 2029.89 -7629.79
 -0% 0.65 0.20 0.18 0.22 0.36 0.42   5 13 0.0000 0.2593 P(5)=1.000  0.0328 0.0020 2070.00 -7633.00
 -0% 0.65 0.20 0.19 0.23 0.35 0.42   5 13 0.0000 0.2561 P(5)=1.000  0.0328 0.0020 2089.70 -7626.66
 -0% 0.65 0.20 0.19 0.23 0.35 0.41   5 13 0.0000 0.2651 P(5)=1.000  0.0328 0.0020 2084.55 -7645.72
 -0% 0.65 0.20 0.19 0.23 0.35 0.42   5 13 0.0000 0.2738 P(5)=1.000  0.0328 0.0020 2081.39 -7636.03
 -0% 0.65 0.20 0.19 0.23 0.35 0.42   5 13 0.0000 0.2824 P(5)=1.000  0.0328 0.0020 2041.20 -7619.23
 -0% 0.65 0.20 0.19 0.23 0.35 0.41   5 13 0.0000 0.2791 P(5)=1.000  0.0329 0.0020 2025.02 -7608.88
 -0% 0.65 0.20 0.19 0.23 0.35 0.41   5 13 0.0000 0.2874 P(5)=1.000  0.0329 0.0020 2022.50 -7594.49
 -0% 0.65 0.20 0.19 0.23 0.35 0.41   5 13 0.0000 0.2874 P(5)=1.000  0.0329 0.0020 2067.55 -7610.29
  0% 0.65 0.20 0.19 0.23 0.36 0.41   5 13 0.0000 0.2955 P(5)=1.000  0.0330 0.0019 2012.91 -7611.16  0:17


Current Pjump:      0.65207  0.20036  0.18667  0.23250  0.36000  0.41444
Current finetune:   0.03419  0.00035  0.00357  0.00390  0.09477  0.01415
New     finetune:   0.11032  0.00022  0.00211  0.00293  0.11804  0.02116


  0% 0.60 0.26 0.00 0.50 0.00 0.22   5 13 0.0000 0.0000 P(5)=1.000  0.0347 0.0019 2009.55 -7611.68
  0% 0.62 0.25 0.22 0.25 0.00 0.33   5 13 0.0000 0.0000 P(5)=1.000  0.0333 0.0019 2015.01 -7621.97
  0% 0.64 0.25 0.22 0.33 0.00 0.33   5 13 0.0000 0.0000 P(5)=1.000  0.0328 0.0019 2038.59 -7616.70
  0% 0.64 0.26 0.31 0.38 0.25 0.36   5 13 0.0000 0.0000 P(5)=1.000  0.0335 0.0019 2037.13 -7618.44
  0% 0.65 0.26 0.31 0.40 0.40 0.31   5 13 0.0000 0.2000 P(5)=1.000  0.0330 0.0018 2095.03 -7628.45
  0% 0.64 0.25 0.33 0.33 0.50 0.31   5 13 0.0000 0.1667 P(5)=1.000  0.0330 0.0018 2055.52 -7622.38
  0% 0.64 0.25 0.33 0.39 0.43 0.32   5 13 0.0000 0.2857 P(5)=1.000  0.0334 0.0019 2048.46 -7625.56
  0% 0.64 0.25 0.31 0.41 0.38 0.33   5 13 0.0000 0.2500 P(5)=1.000  0.0333 0.0019 2045.80 -7607.99
  0% 0.64 0.25 0.31 0.39 0.44 0.35   5 13 0.0000 0.3333 P(5)=1.000  0.0329 0.0019 2098.01 -7617.52
  1% 0.64 0.25 0.29 0.38 0.40 0.36   5 13 0.0000 0.4000 P(5)=1.000  0.0325 0.0018 2111.84 -7605.35
  1% 0.65 0.25 0.29 0.34 0.36 0.34   5 13 0.0000 0.3636 P(5)=1.000  0.0324 0.0018 2116.02 -7605.13
  1% 0.65 0.25 0.29 0.33 0.42 0.34   5 13 0.0000 0.3333 P(5)=1.000  0.0324 0.0018 2084.75 -7623.16
  1% 0.65 0.25 0.31 0.33 0.46 0.35   5 13 0.0000 0.3846 P(5)=1.000  0.0324 0.0018 2124.22 -7630.27
  1% 0.65 0.25 0.32 0.32 0.43 0.34   5 13 0.0000 0.4286 P(5)=1.000  0.0323 0.0018 2112.85 -7630.14
  1% 0.65 0.25 0.32 0.32 0.40 0.35   5 13 0.0000 0.4667 P(5)=1.000  0.0320 0.0018 2129.35 -7642.20
  1% 0.65 0.25 0.31 0.33 0.38 0.35   5 13 0.0000 0.4375 P(5)=1.000  0.0317 0.0018 2125.93 -7621.78
  1% 0.65 0.25 0.31 0.32 0.35 0.35   5 13 0.0000 0.4706 P(5)=1.000  0.0314 0.0018 2125.86 -7629.67
  1% 0.65 0.25 0.31 0.32 0.33 0.34   5 13 0.0000 0.5000 P(5)=1.000  0.0313 0.0018 2129.96 -7616.60
  1% 0.65 0.24 0.31 0.32 0.32 0.34   5 13 0.0000 0.4737 P(5)=1.000  0.0312 0.0018 2130.23 -7615.88
  1% 0.65 0.24 0.30 0.31 0.30 0.33   5 13 0.0000 0.5000 P(5)=1.000  0.0312 0.0018 2131.09 -7625.66
  1% 0.65 0.24 0.31 0.31 0.29 0.33   5 13 0.0000 0.4762 P(5)=1.000  0.0313 0.0018 2142.87 -7610.81
  1% 0.65 0.24 0.31 0.31 0.27 0.33   5 13 0.0000 0.5000 P(5)=1.000  0.0315 0.0018 2125.84 -7609.22
  1% 0.65 0.24 0.31 0.32 0.26 0.33   5 13 0.0000 0.5000 P(5)=1.000  0.0315 0.0018 2156.70 -7602.12
  1% 0.66 0.24 0.32 0.30 0.25 0.33   5 13 0.0000 0.5000 P(5)=1.000  0.0315 0.0018 2139.17 -7601.06
  1% 0.66 0.24 0.32 0.30 0.24 0.33   5 13 0.0000 0.5000 P(5)=1.000  0.0316 0.0018 2131.07 -7613.50
  1% 0.66 0.24 0.32 0.29 0.23 0.34   5 13 0.0000 0.5000 P(5)=1.000  0.0318 0.0018 2128.49 -7598.85
  1% 0.66 0.24 0.30 0.28 0.26 0.34   5 13 0.0000 0.4783 P(5)=1.000  0.0320 0.0018 2116.59 -7606.47
  1% 0.66 0.24 0.30 0.27 0.25 0.35   5 13 0.0000 0.4583 P(5)=1.000  0.0321 0.0018 2104.56 -7602.10
  1% 0.66 0.24 0.30 0.26 0.24 0.35   5 13 0.0000 0.4400 P(5)=1.000  0.0321 0.0018 2109.64 -7602.35
  2% 0.66 0.24 0.30 0.25 0.23 0.35   5 13 0.0000 0.4231 P(5)=1.000  0.0321 0.0018 2124.42 -7600.04
  2% 0.66 0.24 0.30 0.26 0.23 0.35   5 13 0.0000 0.4231 P(5)=1.000  0.0321 0.0018 2129.59 -7606.46
  2% 0.66 0.24 0.30 0.26 0.25 0.35   5 13 0.0000 0.4074 P(5)=1.000  0.0321 0.0018 2080.59 -7599.31
  2% 0.66 0.24 0.31 0.25 0.24 0.35   5 13 0.0000 0.4074 P(5)=1.000  0.0321 0.0018 2075.56 -7604.73
  2% 0.66 0.24 0.31 0.24 0.24 0.35   5 13 0.0000 0.4074 P(5)=1.000  0.0320 0.0018 2074.44 -7608.24
  2% 0.66 0.23 0.30 0.24 0.23 0.36   5 13 0.0000 0.4074 P(5)=1.000  0.0320 0.0018 2067.57 -7615.52
  2% 0.66 0.23 0.31 0.23 0.22 0.35   5 13 0.0000 0.3929 P(5)=1.000  0.0319 0.0018 2077.71 -7617.42
  2% 0.66 0.23 0.32 0.22 0.22 0.36   5 13 0.0000 0.4138 P(5)=1.000  0.0317 0.0018 2086.47 -7613.10
  2% 0.66 0.23 0.31 0.22 0.21 0.35   5 13 0.0000 0.4000 P(5)=1.000  0.0317 0.0018 2074.02 -7612.01
  2% 0.66 0.23 0.31 0.21 0.21 0.36   5 13 0.0000 0.4000 P(5)=1.000  0.0316 0.0018 2058.92 -7612.06
  2% 0.66 0.23 0.31 0.21 0.20 0.35   5 13 0.0000 0.4194 P(5)=1.000  0.0316 0.0018 2051.48 -7640.26
  2% 0.66 0.23 0.31 0.21 0.20 0.35   5 13 0.0000 0.4375 P(5)=1.000  0.0315 0.0018 2070.03 -7617.34
  2% 0.66 0.23 0.31 0.21 0.19 0.35   5 13 0.0000 0.4545 P(5)=1.000  0.0314 0.0018 2082.20 -7626.01
  2% 0.66 0.23 0.30 0.20 0.19 0.35   5 13 0.0000 0.4412 P(5)=1.000  0.0314 0.0018 2084.34 -7628.02
  2% 0.66 0.23 0.30 0.21 0.18 0.35   5 13 0.0000 0.4286 P(5)=1.000  0.0314 0.0018 2088.41 -7614.75
  2% 0.66 0.24 0.30 0.21 0.20 0.35   5 13 0.0000 0.4167 P(5)=1.000  0.0314 0.0018 2111.80 -7624.17
  2% 0.66 0.24 0.29 0.22 0.22 0.36   5 13 0.0000 0.4054 P(5)=1.000  0.0315 0.0018 2061.18 -7612.62
  2% 0.66 0.24 0.30 0.22 0.23 0.35   5 13 0.0000 0.3947 P(5)=1.000  0.0315 0.0018 2141.41 -7638.01
  2% 0.66 0.24 0.30 0.22 0.23 0.35   5 13 0.0000 0.4103 P(5)=1.000  0.0315 0.0018 2134.44 -7627.90
  2% 0.66 0.24 0.29 0.22 0.24 0.36   5 13 0.0000 0.4250 P(5)=1.000  0.0314 0.0018 2138.80 -7622.64
  3% 0.66 0.23 0.30 0.22 0.24 0.36   5 13 0.0000 0.4390 P(5)=1.000  0.0315 0.0018 2134.54 -7622.69
  3% 0.66 0.23 0.30 0.21 0.25 0.36   5 13 0.0000 0.4524 P(5)=1.000  0.0316 0.0018 2081.64 -7608.48
  3% 0.66 0.23 0.30 0.22 0.25 0.36   5 13 0.0000 0.4651 P(5)=1.000  0.0316 0.0018 2073.45 -7619.21
  3% 0.66 0.23 0.30 0.22 0.25 0.36   5 13 0.0000 0.4545 P(5)=1.000  0.0317 0.0018 2075.64 -7618.69
  3% 0.66 0.23 0.30 0.23 0.24 0.36   5 13 0.0000 0.4667 P(5)=1.000  0.0317 0.0018 2092.62 -7627.21
  3% 0.66 0.23 0.30 0.23 0.24 0.36   5 13 0.0000 0.4783 P(5)=1.000  0.0318 0.0018 2092.48 -7623.25
  3% 0.66 0.23 0.30 0.22 0.23 0.36   5 13 0.0000 0.4681 P(5)=1.000  0.0319 0.0018 2090.14 -7616.13
  3% 0.66 0.23 0.31 0.22 0.25 0.36   5 13 0.0000 0.4681 P(5)=1.000  0.0319 0.0018 2131.12 -7611.05
  3% 0.66 0.23 0.31 0.22 0.26 0.36   5 13 0.0000 0.4583 P(5)=1.000  0.0321 0.0018 2077.00 -7609.96
  3% 0.66 0.23 0.31 0.22 0.25 0.36   5 13 0.0000 0.4694 P(5)=1.000  0.0324 0.0019 2087.85 -7617.50
  3% 0.66 0.23 0.30 0.22 0.25 0.36   5 13 0.0000 0.4800 P(5)=1.000  0.0326 0.0019 2093.82 -7624.37
  3% 0.66 0.23 0.31 0.22 0.25 0.36   5 13 0.0000 0.4800 P(5)=1.000  0.0328 0.0019 2069.91 -7629.50
  3% 0.66 0.23 0.30 0.21 0.24 0.36   5 13 0.0000 0.4800 P(5)=1.000  0.0329 0.0019 2034.87 -7611.66
  3% 0.66 0.23 0.30 0.21 0.24 0.36   5 13 0.0000 0.4800 P(5)=1.000  0.0331 0.0019 2042.30 -7621.18
  3% 0.65 0.23 0.30 0.21 0.25 0.36   5 13 0.0000 0.4902 P(5)=1.000  0.0332 0.0019 2122.71 -7606.62
  3% 0.66 0.23 0.30 0.21 0.25 0.36   5 13 0.0000 0.4902 P(5)=1.000  0.0333 0.0019 2117.77 -7600.61
  3% 0.66 0.23 0.30 0.20 0.24 0.36   5 13 0.0000 0.4808 P(5)=1.000  0.0333 0.0019 2088.00 -7607.85
  3% 0.66 0.23 0.30 0.20 0.24 0.36   5 13 0.0000 0.4808 P(5)=1.000  0.0334 0.0019 2090.59 -7597.57
  3% 0.65 0.23 0.30 0.20 0.24 0.37   5 13 0.0000 0.4717 P(5)=1.000  0.0334 0.0019 2084.63 -7597.92
  3% 0.65 0.23 0.29 0.20 0.23 0.37   5 13 0.0000 0.4717 P(5)=1.000  0.0334 0.0019 2065.57 -7602.62
  4% 0.65 0.23 0.29 0.20 0.23 0.37   5 13 0.0000 0.4815 P(5)=1.000  0.0335 0.0019 2092.53 -7604.46
  4% 0.65 0.23 0.29 0.20 0.23 0.37   5 13 0.0000 0.4727 P(5)=1.000  0.0335 0.0019 2093.05 -7612.99
  4% 0.65 0.23 0.29 0.20 0.22 0.37   5 13 0.0000 0.4727 P(5)=1.000  0.0335 0.0019 2085.56 -7620.53
  4% 0.65 0.23 0.30 0.20 0.22 0.37   5 13 0.0000 0.4643 P(5)=1.000  0.0335 0.0019 2086.60 -7604.26
  4% 0.65 0.23 0.29 0.20 0.22 0.37   5 13 0.0000 0.4643 P(5)=1.000  0.0335 0.0019 2091.98 -7604.57
  4% 0.65 0.23 0.29 0.20 0.21 0.37   5 13 0.0000 0.4643 P(5)=1.000  0.0335 0.0019 2115.63 -7606.25
  4% 0.65 0.23 0.29 0.20 0.21 0.37   5 13 0.0000 0.4643 P(5)=1.000  0.0335 0.0019 2106.24 -7601.08
  4% 0.65 0.23 0.29 0.20 0.21 0.37   5 13 0.0000 0.4643 P(5)=1.000  0.0335 0.0019 2065.48 -7602.19
  4% 0.65 0.23 0.30 0.20 0.21 0.37   5 13 0.0000 0.4737 P(5)=1.000  0.0335 0.0019 2097.81 -7612.79
  4% 0.65 0.23 0.30 0.19 0.20 0.37   5 13 0.0000 0.4828 P(5)=1.000  0.0335 0.0019 2108.75 -7621.30
  4% 0.65 0.23 0.30 0.19 0.20 0.37   5 13 0.0000 0.4915 P(5)=1.000  0.0335 0.0019 2102.38 -7610.54
  4% 0.65 0.23 0.30 0.19 0.20 0.37   5 13 0.0000 0.5000 P(5)=1.000  0.0336 0.0019 2082.35 -7618.52
  4% 0.65 0.23 0.30 0.19 0.20 0.37   5 13 0.0000 0.5082 P(5)=1.000  0.0335 0.0019 2081.96 -7631.99
  4% 0.65 0.23 0.30 0.18 0.19 0.37   5 13 0.0000 0.5161 P(5)=1.000  0.0335 0.0019 2088.14 -7615.90
  4% 0.65 0.23 0.30 0.18 0.19 0.37   5 13 0.0000 0.5079 P(5)=1.000  0.0335 0.0019 2089.77 -7625.20
  4% 0.65 0.23 0.30 0.18 0.19 0.37   5 13 0.0000 0.5156 P(5)=1.000  0.0334 0.0019 2115.38 -7601.64
  4% 0.65 0.23 0.30 0.18 0.19 0.37   5 13 0.0000 0.5156 P(5)=1.000  0.0334 0.0019 2120.92 -7615.71
  4% 0.65 0.23 0.30 0.18 0.20 0.37   5 13 0.0000 0.5156 P(5)=1.000  0.0334 0.0019 2156.63 -7618.96
  4% 0.65 0.23 0.30 0.18 0.20 0.37   5 13 0.0000 0.5156 P(5)=1.000  0.0335 0.0019 2091.69 -7614.82
  4% 0.65 0.23 0.30 0.17 0.20 0.37   5 13 0.0000 0.5156 P(5)=1.000  0.0335 0.0019 2100.59 -7621.33
  5% 0.65 0.23 0.30 0.17 0.21 0.37   5 13 0.0000 0.5231 P(5)=1.000  0.0335 0.0019 2142.30 -7632.92
  5% 0.65 0.23 0.30 0.18 0.21 0.37   5 13 0.0000 0.5152 P(5)=1.000  0.0335 0.0019 2142.44 -7624.71
  5% 0.65 0.23 0.30 0.18 0.22 0.37   5 13 0.0000 0.5224 P(5)=1.000  0.0335 0.0019 2116.38 -7624.57
  5% 0.65 0.23 0.30 0.17 0.22 0.37   5 13 0.0000 0.5147 P(5)=1.000  0.0335 0.0019 2086.65 -7612.55
  5% 0.65 0.23 0.29 0.17 0.21 0.37   5 13 0.0000 0.5217 P(5)=1.000  0.0334 0.0019 2086.11 -7603.99
  5% 0.65 0.23 0.29 0.17 0.21 0.38   5 13 0.0000 0.5286 P(5)=1.000  0.0334 0.0019 2084.43 -7599.38
  5% 0.65 0.23 0.29 0.17 0.22 0.37   5 13 0.0000 0.5286 P(5)=1.000  0.0334 0.0019 2042.11 -7592.54
  5% 0.65 0.23 0.29 0.18 0.23 0.38   5 13 0.0000 0.5352 P(5)=1.000  0.0333 0.0019 2096.00 -7601.55
  5% 0.65 0.23 0.29 0.17 0.23 0.38   5 13 0.0000 0.5352 P(5)=1.000  0.0333 0.0019 2114.72 -7605.36
  5% 0.65 0.23 0.29 0.17 0.24 0.37   5 13 0.0000 0.5352 P(5)=1.000  0.0332 0.0019 2063.74 -7600.82
  5% 0.65 0.23 0.29 0.17 0.25 0.37   5 13 0.0000 0.5278 P(5)=1.000  0.0332 0.0019 2105.89 -7606.30  0:26

  5% 0.65 0.23 0.29 0.17 0.25 0.37   5 13 0.0000 0.5342 P(5)=1.000  0.0331 0.0019 2111.15 -7595.12
  5% 0.65 0.23 0.29 0.17 0.25 0.37   5 13 0.0000 0.5405 P(5)=1.000  0.0331 0.0019 2082.76 -7602.13
  5% 0.65 0.23 0.29 0.17 0.24 0.37   5 13 0.0000 0.5405 P(5)=1.000  0.0331 0.0019 2101.72 -7597.08
  5% 0.65 0.23 0.29 0.17 0.24 0.37   5 13 0.0000 0.5333 P(5)=1.000  0.0331 0.0019 2107.48 -7595.63
  5% 0.65 0.23 0.30 0.17 0.24 0.37   5 13 0.0000 0.5333 P(5)=1.000  0.0331 0.0019 2110.11 -7594.49
  5% 0.65 0.23 0.30 0.17 0.24 0.37   5 13 0.0000 0.5263 P(5)=1.000  0.0330 0.0019 2098.73 -7603.15
  5% 0.65 0.23 0.29 0.17 0.23 0.37   5 13 0.0000 0.5195 P(5)=1.000  0.0330 0.0019 2103.69 -7595.75
  5% 0.65 0.23 0.29 0.17 0.23 0.37   5 13 0.0000 0.5256 P(5)=1.000  0.0330 0.0019 2132.00 -7612.45
  5% 0.65 0.23 0.29 0.17 0.23 0.37   5 13 0.0000 0.5316 P(5)=1.000  0.0330 0.0019 2142.01 -7603.03
  6% 0.65 0.23 0.29 0.17 0.23 0.37   5 13 0.0000 0.5316 P(5)=1.000  0.0330 0.0019 2129.75 -7605.31
  6% 0.65 0.23 0.29 0.17 0.23 0.37   5 13 0.0000 0.5250 P(5)=1.000  0.0330 0.0019 2112.48 -7620.91
  6% 0.65 0.23 0.29 0.17 0.22 0.37   5 13 0.0000 0.5309 P(5)=1.000  0.0330 0.0019 2096.48 -7601.65
  6% 0.65 0.23 0.29 0.17 0.22 0.37   5 13 0.0000 0.5244 P(5)=1.000  0.0330 0.0019 2094.19 -7607.46
  6% 0.65 0.23 0.29 0.17 0.23 0.37   5 13 0.0000 0.5181 P(5)=1.000  0.0329 0.0019 2062.28 -7615.20
  6% 0.65 0.23 0.29 0.17 0.23 0.37   5 13 0.0000 0.5181 P(5)=1.000  0.0329 0.0019 2074.86 -7621.34
  6% 0.65 0.23 0.29 0.17 0.22 0.37   5 13 0.0000 0.5181 P(5)=1.000  0.0330 0.0019 2059.26 -7611.62
  6% 0.65 0.23 0.29 0.17 0.22 0.38   5 13 0.0000 0.5119 P(5)=1.000  0.0330 0.0019 2055.23 -7595.48
  6% 0.65 0.23 0.29 0.17 0.23 0.38   5 13 0.0000 0.5059 P(5)=1.000  0.0330 0.0019 2084.12 -7594.91
  6% 0.65 0.23 0.29 0.17 0.23 0.38   5 13 0.0000 0.5059 P(5)=1.000  0.0329 0.0019 2084.55 -7598.12
  6% 0.65 0.23 0.29 0.17 0.23 0.38   5 13 0.0000 0.5116 P(5)=1.000  0.0329 0.0019 2062.45 -7594.85
  6% 0.65 0.23 0.29 0.17 0.22 0.38   5 13 0.0000 0.5116 P(5)=1.000  0.0328 0.0019 2065.05 -7604.61
  6% 0.65 0.23 0.29 0.17 0.22 0.38   5 13 0.0000 0.5172 P(5)=1.000  0.0328 0.0019 2073.05 -7606.91
  6% 0.65 0.23 0.29 0.16 0.22 0.38   5 13 0.0000 0.5172 P(5)=1.000  0.0328 0.0019 2058.08 -7623.54
  6% 0.65 0.23 0.29 0.17 0.22 0.38   5 13 0.0000 0.5172 P(5)=1.000  0.0328 0.0019 2066.65 -7606.59
  6% 0.65 0.23 0.29 0.17 0.22 0.38   5 13 0.0000 0.5227 P(5)=1.000  0.0328 0.0019 2028.82 -7611.07
  6% 0.65 0.23 0.29 0.17 0.23 0.38   5 13 0.0000 0.5281 P(5)=1.000  0.0328 0.0019 2041.84 -7602.79
  6% 0.65 0.23 0.29 0.17 0.24 0.38   5 13 0.0000 0.5222 P(5)=1.000  0.0328 0.0019 2067.86 -7624.44
  6% 0.65 0.23 0.29 0.17 0.23 0.38   5 13 0.0000 0.5275 P(5)=1.000  0.0327 0.0019 2061.39 -7622.81
  6% 0.65 0.23 0.29 0.17 0.23 0.38   5 13 0.0000 0.5326 P(5)=1.000  0.0327 0.0019 2074.54 -7624.38
  7% 0.65 0.23 0.29 0.17 0.23 0.38   5 13 0.0000 0.5269 P(5)=1.000  0.0327 0.0019 2076.32 -7623.00
  7% 0.65 0.23 0.29 0.17 0.23 0.38   5 13 0.0000 0.5213 P(5)=1.000  0.0327 0.0019 2070.65 -7605.81
  7% 0.65 0.23 0.29 0.17 0.23 0.38   5 13 0.0000 0.5158 P(5)=1.000  0.0327 0.0019 2068.99 -7604.87
  7% 0.65 0.23 0.29 0.17 0.23 0.38   5 13 0.0000 0.5208 P(5)=1.000  0.0327 0.0019 2073.63 -7605.63
  7% 0.65 0.23 0.29 0.18 0.22 0.38   5 13 0.0000 0.5155 P(5)=1.000  0.0326 0.0019 2071.20 -7599.18
  7% 0.65 0.23 0.29 0.18 0.23 0.38   5 13 0.0000 0.5204 P(5)=1.000  0.0326 0.0019 2092.00 -7608.21
  7% 0.65 0.23 0.29 0.17 0.24 0.38   5 13 0.0000 0.5152 P(5)=1.000  0.0326 0.0019 2054.36 -7597.24
  7% 0.65 0.23 0.29 0.18 0.23 0.38   5 13 0.0000 0.5200 P(5)=1.000  0.0326 0.0019 2051.47 -7606.32
  7% 0.65 0.23 0.29 0.18 0.24 0.38   5 13 0.0000 0.5149 P(5)=1.000  0.0326 0.0019 2089.37 -7601.56
  7% 0.65 0.23 0.29 0.18 0.24 0.38   5 13 0.0000 0.5196 P(5)=1.000  0.0326 0.0019 2072.43 -7601.91
  7% 0.65 0.23 0.29 0.18 0.24 0.38   5 13 0.0000 0.5243 P(5)=1.000  0.0327 0.0019 2059.44 -7604.78
  7% 0.65 0.23 0.29 0.18 0.24 0.38   5 13 0.0000 0.5288 P(5)=1.000  0.0327 0.0019 2042.80 -7606.94
  7% 0.65 0.23 0.29 0.18 0.24 0.38   5 13 0.0000 0.5238 P(5)=1.000  0.0327 0.0019 2043.10 -7608.54
  7% 0.65 0.23 0.29 0.18 0.24 0.38   5 13 0.0000 0.5283 P(5)=1.000  0.0328 0.0019 2041.94 -7609.34
  7% 0.65 0.23 0.29 0.18 0.24 0.38   5 13 0.0000 0.5327 P(5)=1.000  0.0328 0.0019 2058.40 -7612.54
  7% 0.65 0.23 0.29 0.18 0.23 0.38   5 13 0.0000 0.5370 P(5)=1.000  0.0328 0.0019 2055.60 -7618.22
  7% 0.65 0.23 0.29 0.18 0.23 0.39   5 13 0.0000 0.5321 P(5)=1.000  0.0329 0.0019 2024.92 -7610.13
  7% 0.65 0.23 0.29 0.18 0.23 0.39   5 13 0.0000 0.5364 P(5)=1.000  0.0329 0.0019 2039.13 -7611.78
  7% 0.65 0.23 0.29 0.18 0.23 0.39   5 13 0.0000 0.5405 P(5)=1.000  0.0329 0.0019 2054.12 -7613.43
  7% 0.65 0.23 0.29 0.18 0.23 0.38   5 13 0.0000 0.5446 P(5)=1.000  0.0330 0.0019 2040.34 -7605.22
  8% 0.65 0.23 0.29 0.18 0.23 0.38   5 13 0.0000 0.5487 P(5)=1.000  0.0330 0.0018 2061.80 -7604.87
  8% 0.65 0.23 0.29 0.18 0.23 0.38   5 13 0.0000 0.5526 P(5)=1.000  0.0330 0.0018 2071.66 -7610.54
  8% 0.65 0.23 0.29 0.18 0.23 0.39   5 13 0.0000 0.5565 P(5)=1.000  0.0330 0.0018 2088.28 -7614.22
  8% 0.65 0.23 0.29 0.18 0.23 0.39   5 13 0.0000 0.5517 P(5)=1.000  0.0330 0.0018 2099.28 -7614.16
  8% 0.65 0.23 0.29 0.18 0.23 0.39   5 13 0.0000 0.5556 P(5)=1.000  0.0330 0.0018 2109.47 -7611.53
  8% 0.65 0.23 0.29 0.18 0.23 0.39   5 13 0.0000 0.5593 P(5)=1.000  0.0330 0.0018 2098.58 -7604.42
  8% 0.65 0.23 0.29 0.18 0.22 0.39   5 13 0.0000 0.5593 P(5)=1.000  0.0330 0.0018 2085.01 -7598.62
  8% 0.65 0.23 0.29 0.18 0.22 0.39   5 13 0.0000 0.5630 P(5)=1.000  0.0330 0.0018 2075.88 -7604.81
  8% 0.65 0.23 0.29 0.18 0.22 0.39   5 13 0.0000 0.5583 P(5)=1.000  0.0330 0.0018 2090.97 -7608.47
  8% 0.65 0.23 0.29 0.18 0.22 0.39   5 13 0.0000 0.5620 P(5)=1.000  0.0330 0.0018 2085.65 -7595.32
  8% 0.65 0.23 0.29 0.18 0.22 0.39   5 13 0.0000 0.5574 P(5)=1.000  0.0330 0.0018 2078.77 -7601.20
  8% 0.65 0.23 0.29 0.18 0.22 0.39   5 13 0.0000 0.5610 P(5)=1.000  0.0330 0.0018 2070.22 -7611.40
  8% 0.65 0.23 0.29 0.18 0.22 0.39   5 13 0.0000 0.5565 P(5)=1.000  0.0330 0.0018 2076.53 -7625.59
  8% 0.65 0.23 0.29 0.18 0.21 0.39   5 13 0.0000 0.5520 P(5)=1.000  0.0330 0.0018 2067.05 -7618.94
  8% 0.65 0.23 0.29 0.18 0.22 0.39   5 13 0.0000 0.5556 P(5)=1.000  0.0330 0.0018 2049.23 -7620.37
  8% 0.65 0.23 0.29 0.18 0.22 0.39   5 13 0.0000 0.5512 P(5)=1.000  0.0330 0.0018 2113.70 -7616.12
  8% 0.65 0.23 0.29 0.18 0.23 0.39   5 13 0.0000 0.5469 P(5)=1.000  0.0330 0.0018 2065.27 -7615.53
  8% 0.65 0.23 0.29 0.18 0.23 0.39   5 13 0.0000 0.5504 P(5)=1.000  0.0330 0.0018 2047.62 -7614.39
  8% 0.65 0.23 0.29 0.18 0.23 0.39   5 13 0.0000 0.5538 P(5)=1.000  0.0330 0.0018 2093.20 -7607.79
  8% 0.65 0.23 0.29 0.18 0.23 0.39   5 13 0.0000 0.5496 P(5)=1.000  0.0330 0.0018 2098.50 -7612.43
  9% 0.65 0.23 0.29 0.19 0.24 0.39   5 13 0.0000 0.5530 P(5)=1.000  0.0330 0.0018 2039.10 -7613.54
  9% 0.65 0.23 0.29 0.18 0.23 0.39   5 13 0.0000 0.5489 P(5)=1.000  0.0330 0.0018 2041.52 -7621.51
  9% 0.65 0.23 0.30 0.19 0.24 0.39   5 13 0.0000 0.5522 P(5)=1.000  0.0330 0.0018 2072.32 -7619.23
  9% 0.65 0.23 0.30 0.19 0.24 0.39   5 13 0.0000 0.5556 P(5)=1.000  0.0330 0.0018 2028.99 -7618.31
  9% 0.65 0.23 0.30 0.19 0.24 0.39   5 13 0.0000 0.5515 P(5)=1.000  0.0330 0.0018 2027.93 -7627.50
  9% 0.65 0.23 0.30 0.19 0.24 0.39   5 13 0.0000 0.5547 P(5)=1.000  0.0330 0.0018 2033.84 -7615.71
  9% 0.65 0.23 0.30 0.19 0.24 0.39   5 13 0.0000 0.5580 P(5)=1.000  0.0331 0.0018 2026.53 -7613.62
  9% 0.65 0.23 0.30 0.19 0.24 0.39   5 13 0.0000 0.5612 P(5)=1.000  0.0330 0.0018 2049.42 -7624.24
  9% 0.65 0.23 0.30 0.19 0.24 0.39   5 13 0.0000 0.5643 P(5)=1.000  0.0330 0.0018 2079.37 -7631.90
  9% 0.65 0.23 0.30 0.19 0.24 0.39   5 13 0.0000 0.5674 P(5)=1.000  0.0330 0.0018 2095.45 -7623.56
  9% 0.65 0.23 0.30 0.19 0.24 0.39   5 13 0.0000 0.5704 P(5)=1.000  0.0330 0.0018 2112.17 -7616.87
  9% 0.65 0.23 0.30 0.19 0.25 0.39   5 13 0.0000 0.5664 P(5)=1.000  0.0329 0.0018 2071.52 -7615.38
  9% 0.65 0.23 0.30 0.19 0.25 0.39   5 13 0.0000 0.5694 P(5)=1.000  0.0329 0.0018 2070.24 -7634.87
  9% 0.65 0.23 0.30 0.19 0.25 0.39   5 13 0.0000 0.5655 P(5)=1.000  0.0329 0.0018 2026.55 -7626.94
  9% 0.65 0.23 0.30 0.19 0.25 0.39   5 13 0.0000 0.5616 P(5)=1.000  0.0329 0.0018 2051.16 -7635.12
  9% 0.65 0.23 0.30 0.19 0.25 0.39   5 13 0.0000 0.5578 P(5)=1.000  0.0329 0.0018 2025.88 -7628.51
  9% 0.65 0.23 0.30 0.19 0.25 0.39   5 13 0.0000 0.5541 P(5)=1.000  0.0328 0.0018 2012.35 -7623.28
  9% 0.65 0.23 0.30 0.19 0.25 0.39   5 13 0.0000 0.5503 P(5)=1.000  0.0328 0.0018 2027.68 -7627.33
  9% 0.65 0.23 0.30 0.19 0.24 0.39   5 13 0.0000 0.5467 P(5)=1.000  0.0328 0.0018 2021.76 -7624.91
  9% 0.65 0.23 0.30 0.19 0.25 0.39   5 13 0.0000 0.5497 P(5)=1.000  0.0328 0.0018 2084.32 -7628.70
 10% 0.65 0.23 0.29 0.20 0.25 0.39   5 13 0.0000 0.5526 P(5)=1.000  0.0328 0.0018 2055.11 -7620.66
 10% 0.65 0.23 0.29 0.20 0.26 0.39   5 13 0.0000 0.5490 P(5)=1.000  0.0328 0.0018 2041.75 -7613.24
 10% 0.65 0.23 0.29 0.20 0.26 0.39   5 13 0.0000 0.5455 P(5)=1.000  0.0328 0.0018 2042.96 -7621.05
 10% 0.65 0.23 0.29 0.20 0.26 0.39   5 13 0.0000 0.5419 P(5)=1.000  0.0327 0.0018 2021.39 -7616.36
 10% 0.65 0.23 0.29 0.20 0.26 0.39   5 13 0.0000 0.5449 P(5)=1.000  0.0327 0.0018 2026.38 -7607.23
 10% 0.65 0.23 0.30 0.20 0.26 0.39   5 13 0.0000 0.5414 P(5)=1.000  0.0327 0.0018 2089.24 -7624.34
 10% 0.65 0.23 0.30 0.20 0.27 0.39   5 13 0.0000 0.5380 P(5)=1.000  0.0327 0.0018 2066.63 -7617.94
 10% 0.65 0.23 0.29 0.20 0.26 0.39   5 13 0.0000 0.5409 P(5)=1.000  0.0327 0.0018 2058.83 -7627.76
 10% 0.65 0.23 0.30 0.20 0.26 0.39   5 13 0.0000 0.5437 P(5)=1.000  0.0327 0.0018 2046.49 -7625.37
 10% 0.65 0.23 0.29 0.20 0.26 0.39   5 13 0.0000 0.5466 P(5)=1.000  0.0327 0.0018 2027.38 -7625.33
 10% 0.65 0.23 0.30 0.20 0.26 0.39   5 13 0.0000 0.5494 P(5)=1.000  0.0327 0.0018 2047.42 -7617.44  0:34

 10% 0.65 0.23 0.30 0.20 0.26 0.39   5 13 0.0000 0.5521 P(5)=1.000  0.0327 0.0018 2039.85 -7625.82
 10% 0.65 0.23 0.30 0.20 0.26 0.39   5 13 0.0000 0.5488 P(5)=1.000  0.0327 0.0018 2043.40 -7608.24
 10% 0.65 0.23 0.30 0.20 0.26 0.39   5 13 0.0000 0.5515 P(5)=1.000  0.0327 0.0018 2064.34 -7601.98
 10% 0.65 0.23 0.30 0.20 0.25 0.39   5 13 0.0000 0.5542 P(5)=1.000  0.0327 0.0018 2091.38 -7614.70
 10% 0.65 0.23 0.30 0.20 0.25 0.39   5 13 0.0000 0.5569 P(5)=1.000  0.0327 0.0018 2090.24 -7604.33
 10% 0.65 0.23 0.30 0.20 0.25 0.39   5 13 0.0000 0.5536 P(5)=1.000  0.0327 0.0018 2080.82 -7607.37
 10% 0.65 0.23 0.30 0.20 0.25 0.39   5 13 0.0000 0.5503 P(5)=1.000  0.0326 0.0018 2063.43 -7598.88
 10% 0.65 0.23 0.30 0.20 0.25 0.39   5 13 0.0000 0.5529 P(5)=1.000  0.0326 0.0018 2081.51 -7605.76
 10% 0.65 0.23 0.30 0.20 0.25 0.39   5 13 0.0000 0.5556 P(5)=1.000  0.0326 0.0018 2089.03 -7612.61
 11% 0.65 0.23 0.30 0.20 0.25 0.39   5 13 0.0000 0.5523 P(5)=1.000  0.0325 0.0018 2075.88 -7625.26
 11% 0.65 0.23 0.30 0.20 0.25 0.39   5 13 0.0000 0.5491 P(5)=1.000  0.0325 0.0018 2092.40 -7617.93
 11% 0.65 0.23 0.30 0.20 0.25 0.39   5 13 0.0000 0.5517 P(5)=1.000  0.0325 0.0018 2133.69 -7628.13
 11% 0.65 0.23 0.30 0.20 0.25 0.39   5 13 0.0000 0.5543 P(5)=1.000  0.0324 0.0018 2130.38 -7627.93
 11% 0.65 0.23 0.30 0.20 0.25 0.39   5 13 0.0000 0.5568 P(5)=1.000  0.0324 0.0018 2129.03 -7625.45
 11% 0.65 0.23 0.30 0.20 0.25 0.39   5 13 0.0000 0.5593 P(5)=1.000  0.0324 0.0018 2114.93 -7625.50
 11% 0.65 0.23 0.29 0.20 0.25 0.39   5 13 0.0000 0.5562 P(5)=1.000  0.0324 0.0018 2052.16 -7631.14
 11% 0.65 0.23 0.29 0.20 0.25 0.39   5 13 0.0000 0.5531 P(5)=1.000  0.0324 0.0018 2051.67 -7629.46
 11% 0.65 0.23 0.29 0.21 0.25 0.39   5 13 0.0000 0.5500 P(5)=1.000  0.0323 0.0018 2105.87 -7629.77
 11% 0.65 0.23 0.29 0.21 0.25 0.39   5 13 0.0000 0.5525 P(5)=1.000  0.0323 0.0018 2134.30 -7634.96
 11% 0.65 0.23 0.29 0.21 0.25 0.39   5 13 0.0000 0.5549 P(5)=1.000  0.0323 0.0018 2124.86 -7631.64
 11% 0.65 0.23 0.29 0.21 0.25 0.39   5 13 0.0000 0.5519 P(5)=1.000  0.0323 0.0018 2111.70 -7646.91
 11% 0.65 0.23 0.29 0.21 0.25 0.39   5 13 0.0000 0.5543 P(5)=1.000  0.0323 0.0018 2099.70 -7623.63
 11% 0.65 0.23 0.29 0.21 0.25 0.39   5 13 0.0000 0.5568 P(5)=1.000  0.0323 0.0018 2135.51 -7631.35
 11% 0.65 0.23 0.29 0.21 0.25 0.39   5 13 0.0000 0.5591 P(5)=1.000  0.0324 0.0018 2095.02 -7612.10
 11% 0.65 0.23 0.30 0.21 0.25 0.39   5 13 0.0000 0.5615 P(5)=1.000  0.0324 0.0018 2097.44 -7611.57
 11% 0.65 0.23 0.30 0.21 0.25 0.39   5 13 0.0000 0.5638 P(5)=1.000  0.0324 0.0018 2108.99 -7595.08
 11% 0.65 0.23 0.30 0.21 0.26 0.39   5 13 0.0000 0.5638 P(5)=1.000  0.0324 0.0018 2140.97 -7598.84
 11% 0.65 0.23 0.30 0.21 0.25 0.39   5 13 0.0000 0.5638 P(5)=1.000  0.0324 0.0018 2156.08 -7597.58
 11% 0.65 0.23 0.30 0.21 0.26 0.39   5 13 0.0000 0.5638 P(5)=1.000  0.0324 0.0018 2075.57 -7593.91
 12% 0.65 0.23 0.30 0.21 0.26 0.39   5 13 0.0000 0.5661 P(5)=1.000  0.0324 0.0018 2084.51 -7605.28
 12% 0.65 0.23 0.30 0.21 0.26 0.39   5 13 0.0000 0.5684 P(5)=1.000  0.0324 0.0018 2104.04 -7608.96
 12% 0.65 0.23 0.30 0.21 0.26 0.39   5 13 0.0000 0.5654 P(5)=1.000  0.0325 0.0018 2116.11 -7626.19
 12% 0.65 0.23 0.30 0.21 0.26 0.39   5 13 0.0000 0.5677 P(5)=1.000  0.0325 0.0018 2120.08 -7615.70
 12% 0.65 0.23 0.30 0.21 0.26 0.39   5 13 0.0000 0.5699 P(5)=1.000  0.0325 0.0018 2109.99 -7609.67
 12% 0.65 0.23 0.29 0.21 0.26 0.39   5 13 0.0000 0.5722 P(5)=1.000  0.0325 0.0018 2102.67 -7615.33
 12% 0.65 0.23 0.29 0.21 0.25 0.39   5 13 0.0000 0.5692 P(5)=1.000  0.0326 0.0018 2089.61 -7617.96
 12% 0.65 0.23 0.29 0.21 0.25 0.39   5 13 0.0000 0.5714 P(5)=1.000  0.0326 0.0018 2099.62 -7604.51
 12% 0.65 0.23 0.29 0.21 0.25 0.39   5 13 0.0000 0.5685 P(5)=1.000  0.0326 0.0018 2094.16 -7612.94
 12% 0.65 0.23 0.29 0.21 0.25 0.39   5 13 0.0000 0.5657 P(5)=1.000  0.0327 0.0018 2091.92 -7619.13
 12% 0.65 0.23 0.29 0.21 0.25 0.39   5 13 0.0000 0.5657 P(5)=1.000  0.0327 0.0018 2100.40 -7608.47
 12% 0.65 0.23 0.29 0.21 0.25 0.39   5 13 0.0000 0.5657 P(5)=1.000  0.0327 0.0018 2101.98 -7613.15
 12% 0.65 0.23 0.29 0.21 0.25 0.39   5 13 0.0000 0.5628 P(5)=1.000  0.0328 0.0018 2117.27 -7615.16
 12% 0.65 0.23 0.29 0.21 0.25 0.39   5 13 0.0000 0.5600 P(5)=1.000  0.0328 0.0018 2130.11 -7622.51
 12% 0.65 0.23 0.29 0.20 0.25 0.39   5 13 0.0000 0.5572 P(5)=1.000  0.0328 0.0018 2128.06 -7612.37
 12% 0.65 0.23 0.29 0.20 0.24 0.39   5 13 0.0000 0.5572 P(5)=1.000  0.0329 0.0018 2135.48 -7628.80
 12% 0.65 0.23 0.29 0.20 0.24 0.39   5 13 0.0000 0.5572 P(5)=1.000  0.0329 0.0018 2150.35 -7630.69
 12% 0.65 0.23 0.29 0.20 0.24 0.39   5 13 0.0000 0.5572 P(5)=1.000  0.0329 0.0018 2127.97 -7612.62
 12% 0.65 0.23 0.29 0.20 0.24 0.39   5 13 0.0000 0.5572 P(5)=1.000  0.0330 0.0018 2121.82 -7613.12
 12% 0.65 0.23 0.29 0.20 0.24 0.39   5 13 0.0000 0.5594 P(5)=1.000  0.0330 0.0018 2103.54 -7594.18
 13% 0.65 0.23 0.29 0.20 0.24 0.39   5 13 0.0000 0.5616 P(5)=1.000  0.0330 0.0018 2080.87 -7602.24
 13% 0.65 0.23 0.29 0.20 0.24 0.39   5 13 0.0000 0.5588 P(5)=1.000  0.0330 0.0018 2093.05 -7614.71
 13% 0.65 0.23 0.29 0.20 0.24 0.39   5 13 0.0000 0.5610 P(5)=1.000  0.0331 0.0018 2093.15 -7599.00
 13% 0.65 0.23 0.29 0.20 0.24 0.39   5 13 0.0000 0.5583 P(5)=1.000  0.0331 0.0018 2104.45 -7605.62
 13% 0.65 0.23 0.29 0.21 0.24 0.39   5 13 0.0000 0.5556 P(5)=1.000  0.0331 0.0018 2113.33 -7604.56
 13% 0.65 0.23 0.29 0.21 0.24 0.39   5 13 0.0000 0.5577 P(5)=1.000  0.0331 0.0018 2095.33 -7595.72
 13% 0.65 0.23 0.29 0.21 0.24 0.39   5 13 0.0000 0.5598 P(5)=1.000  0.0331 0.0018 2107.71 -7603.81
 13% 0.65 0.23 0.29 0.20 0.24 0.39   5 13 0.0000 0.5619 P(5)=1.000  0.0331 0.0018 2089.09 -7608.25
 13% 0.65 0.23 0.29 0.20 0.24 0.39   5 13 0.0000 0.5640 P(5)=1.000  0.0331 0.0018 2106.99 -7607.74
 13% 0.65 0.23 0.29 0.21 0.24 0.39   5 13 0.0000 0.5660 P(5)=1.000  0.0331 0.0018 2087.69 -7603.92
 13% 0.65 0.23 0.29 0.21 0.23 0.39   5 13 0.0000 0.5681 P(5)=1.000  0.0331 0.0018 2082.86 -7614.52
 13% 0.65 0.23 0.29 0.21 0.23 0.39   5 13 0.0000 0.5654 P(5)=1.000  0.0331 0.0018 2094.45 -7608.72
 13% 0.65 0.23 0.29 0.21 0.24 0.39   5 13 0.0000 0.5674 P(5)=1.000  0.0331 0.0018 2032.05 -7618.42
 13% 0.65 0.23 0.29 0.21 0.24 0.39   5 13 0.0000 0.5694 P(5)=1.000  0.0331 0.0018 2044.93 -7616.58
 13% 0.65 0.23 0.29 0.20 0.24 0.39   5 13 0.0000 0.5714 P(5)=1.000  0.0331 0.0018 2083.24 -7613.41
 13% 0.65 0.23 0.29 0.20 0.24 0.39   5 13 0.0000 0.5734 P(5)=1.000  0.0331 0.0018 2104.78 -7628.66
 13% 0.65 0.23 0.29 0.21 0.24 0.39   5 13 0.0000 0.5753 P(5)=1.000  0.0331 0.0018 2108.93 -7626.57
 13% 0.65 0.23 0.29 0.21 0.24 0.39   5 13 0.0000 0.5773 P(5)=1.000  0.0331 0.0018 2086.59 -7609.94
 13% 0.65 0.23 0.29 0.21 0.24 0.39   5 13 0.0000 0.5773 P(5)=1.000  0.0331 0.0018 2049.67 -7611.18
 13% 0.65 0.23 0.29 0.21 0.24 0.39   5 13 0.0000 0.5773 P(5)=1.000  0.0331 0.0018 2040.96 -7620.16
 14% 0.65 0.23 0.29 0.21 0.24 0.39   5 13 0.0000 0.5792 P(5)=1.000  0.0331 0.0018 2049.49 -7601.00
 14% 0.65 0.23 0.29 0.21 0.24 0.39   5 13 0.0000 0.5792 P(5)=1.000  0.0331 0.0018 2110.02 -7604.38
 14% 0.65 0.23 0.29 0.21 0.24 0.39   5 13 0.0000 0.5792 P(5)=1.000  0.0330 0.0018 2124.07 -7601.67
 14% 0.65 0.23 0.29 0.21 0.24 0.39   5 13 0.0000 0.5766 P(5)=1.000  0.0330 0.0018 2114.82 -7607.25
 14% 0.65 0.23 0.29 0.20 0.24 0.39   5 13 0.0000 0.5766 P(5)=1.000  0.0330 0.0018 2068.19 -7614.06
 14% 0.65 0.23 0.29 0.20 0.24 0.39   5 13 0.0000 0.5740 P(5)=1.000  0.0330 0.0018 2064.09 -7601.81
 14% 0.65 0.23 0.29 0.21 0.24 0.39   5 13 0.0000 0.5759 P(5)=1.000  0.0330 0.0018 2088.55 -7608.67
 14% 0.65 0.23 0.29 0.20 0.24 0.39   5 13 0.0000 0.5759 P(5)=1.000  0.0329 0.0018 2094.22 -7616.83
 14% 0.65 0.23 0.29 0.21 0.24 0.39   5 13 0.0000 0.5778 P(5)=1.000  0.0329 0.0018 2101.86 -7622.64
 14% 0.65 0.23 0.29 0.20 0.24 0.39   5 13 0.0000 0.5778 P(5)=1.000  0.0329 0.0018 2128.71 -7643.17
 14% 0.65 0.23 0.29 0.20 0.24 0.39   5 13 0.0000 0.5752 P(5)=1.000  0.0329 0.0018 2120.33 -7631.72
 14% 0.65 0.23 0.29 0.20 0.23 0.39   5 13 0.0000 0.5752 P(5)=1.000  0.0329 0.0018 2125.86 -7642.81
 14% 0.65 0.23 0.29 0.20 0.23 0.39   5 13 0.0000 0.5771 P(5)=1.000  0.0329 0.0018 2116.03 -7616.83
 14% 0.65 0.23 0.29 0.20 0.23 0.39   5 13 0.0000 0.5789 P(5)=1.000  0.0329 0.0018 2118.54 -7619.27
 14% 0.65 0.23 0.29 0.20 0.23 0.39   5 13 0.0000 0.5808 P(5)=1.000  0.0329 0.0018 2145.06 -7628.92
 14% 0.65 0.23 0.29 0.20 0.23 0.39   5 13 0.0000 0.5826 P(5)=1.000  0.0329 0.0018 2160.28 -7628.87
 14% 0.65 0.23 0.29 0.20 0.23 0.39   5 13 0.0000 0.5826 P(5)=1.000  0.0329 0.0018 2109.61 -7610.44
 14% 0.65 0.23 0.29 0.20 0.23 0.39   5 13 0.0000 0.5826 P(5)=1.000  0.0329 0.0018 2135.50 -7623.31
 14% 0.65 0.23 0.29 0.20 0.23 0.39   5 13 0.0000 0.5844 P(5)=1.000  0.0329 0.0018 2128.87 -7626.38
 14% 0.65 0.23 0.29 0.20 0.23 0.39   5 13 0.0000 0.5862 P(5)=1.000  0.0330 0.0018 2104.52 -7621.83
 15% 0.65 0.23 0.29 0.20 0.23 0.39   5 13 0.0000 0.5880 P(5)=1.000  0.0330 0.0018 2143.15 -7634.92
 15% 0.65 0.23 0.29 0.20 0.23 0.39   5 13 0.0000 0.5880 P(5)=1.000  0.0330 0.0018 2133.17 -7636.65
 15% 0.65 0.23 0.29 0.20 0.23 0.39   5 13 0.0000 0.5855 P(5)=1.000  0.0330 0.0018 2102.76 -7605.56
 15% 0.65 0.23 0.29 0.20 0.23 0.39   5 13 0.0000 0.5855 P(5)=1.000  0.0330 0.0018 2111.05 -7621.68
 15% 0.65 0.23 0.29 0.20 0.23 0.39   5 13 0.0000 0.5872 P(5)=1.000  0.0330 0.0018 2114.67 -7611.54
 15% 0.65 0.23 0.29 0.20 0.23 0.39   5 13 0.0000 0.5890 P(5)=1.000  0.0330 0.0018 2119.08 -7604.81
 15% 0.65 0.23 0.29 0.20 0.23 0.39   5 13 0.0000 0.5907 P(5)=1.000  0.0331 0.0018 2137.67 -7608.02
 15% 0.65 0.23 0.29 0.20 0.23 0.39   5 13 0.0000 0.5907 P(5)=1.000  0.0331 0.0018 2143.27 -7620.27
 15% 0.65 0.23 0.29 0.20 0.23 0.39   5 13 0.0000 0.5882 P(5)=1.000  0.0331 0.0018 2131.94 -7607.80
 15% 0.65 0.23 0.29 0.20 0.23 0.39   5 13 0.0000 0.5882 P(5)=1.000  0.0331 0.0018 2142.76 -7608.12
 15% 0.65 0.23 0.29 0.19 0.23 0.39   5 13 0.0000 0.5882 P(5)=1.000  0.0331 0.0018 2120.82 -7610.28  0:42

 15% 0.65 0.23 0.29 0.19 0.23 0.39   5 13 0.0000 0.5882 P(5)=1.000  0.0332 0.0018 2109.68 -7600.73
 15% 0.65 0.23 0.29 0.19 0.23 0.39   5 13 0.0000 0.5882 P(5)=1.000  0.0332 0.0018 2138.88 -7600.13
 15% 0.65 0.23 0.29 0.19 0.23 0.39   5 13 0.0000 0.5882 P(5)=1.000  0.0332 0.0018 2118.19 -7607.92
 15% 0.65 0.23 0.29 0.19 0.23 0.39   5 13 0.0000 0.5900 P(5)=1.000  0.0332 0.0018 2107.68 -7607.89
 15% 0.65 0.23 0.29 0.19 0.23 0.39   5 13 0.0000 0.5900 P(5)=1.000  0.0332 0.0018 2115.08 -7609.63
 15% 0.65 0.23 0.29 0.19 0.23 0.39   5 13 0.0000 0.5917 P(5)=1.000  0.0332 0.0018 2113.38 -7610.30
 15% 0.65 0.23 0.29 0.19 0.23 0.39   5 13 0.0000 0.5917 P(5)=1.000  0.0332 0.0018 2129.21 -7603.92
 15% 0.65 0.23 0.29 0.19 0.23 0.39   5 13 0.0000 0.5934 P(5)=1.000  0.0332 0.0018 2122.99 -7600.60
 15% 0.65 0.23 0.29 0.19 0.23 0.39   5 13 0.0000 0.5950 P(5)=1.000  0.0332 0.0018 2136.51 -7603.02
 16% 0.65 0.23 0.29 0.19 0.23 0.39   5 13 0.0000 0.5967 P(5)=1.000  0.0332 0.0018 2121.62 -7592.83
 16% 0.65 0.23 0.29 0.19 0.23 0.39   5 13 0.0000 0.5943 P(5)=1.000  0.0332 0.0018 2133.22 -7602.42
 16% 0.65 0.23 0.29 0.19 0.23 0.39   5 13 0.0000 0.5918 P(5)=1.000  0.0332 0.0018 2132.66 -7613.38
 16% 0.65 0.23 0.29 0.19 0.23 0.39   5 13 0.0000 0.5918 P(5)=1.000  0.0333 0.0018 2117.88 -7609.05
 16% 0.65 0.23 0.29 0.19 0.23 0.39   5 13 0.0000 0.5894 P(5)=1.000  0.0333 0.0018 2103.49 -7607.59
 16% 0.65 0.23 0.29 0.19 0.23 0.39   5 13 0.0000 0.5894 P(5)=1.000  0.0333 0.0018 2081.14 -7597.92
 16% 0.65 0.23 0.29 0.19 0.23 0.39   5 13 0.0000 0.5894 P(5)=1.000  0.0333 0.0018 2147.02 -7605.67
 16% 0.65 0.23 0.29 0.19 0.23 0.39   5 13 0.0000 0.5911 P(5)=1.000  0.0333 0.0018 2138.20 -7632.84
 16% 0.65 0.23 0.29 0.19 0.23 0.39   5 13 0.0000 0.5927 P(5)=1.000  0.0334 0.0018 2138.12 -7615.49
 16% 0.65 0.23 0.29 0.19 0.23 0.39   5 13 0.0000 0.5904 P(5)=1.000  0.0334 0.0018 2125.06 -7628.00
 16% 0.65 0.23 0.29 0.19 0.23 0.39   5 13 0.0000 0.5920 P(5)=1.000  0.0334 0.0018 2109.14 -7611.15
 16% 0.65 0.23 0.29 0.19 0.23 0.39   5 13 0.0000 0.5896 P(5)=1.000  0.0334 0.0018 2129.63 -7602.49
 16% 0.65 0.23 0.29 0.19 0.23 0.39   5 13 0.0000 0.5913 P(5)=1.000  0.0334 0.0018 2130.13 -7616.10
 16% 0.65 0.23 0.29 0.19 0.23 0.39   5 13 0.0000 0.5929 P(5)=1.000  0.0334 0.0018 2132.81 -7603.92
 16% 0.65 0.23 0.29 0.19 0.23 0.39   5 13 0.0000 0.5945 P(5)=1.000  0.0334 0.0018 2140.02 -7609.85
 16% 0.65 0.23 0.29 0.19 0.23 0.39   5 13 0.0000 0.5961 P(5)=1.000  0.0334 0.0018 2117.28 -7598.51
 16% 0.65 0.23 0.29 0.19 0.23 0.39   5 13 0.0000 0.5977 P(5)=1.000  0.0334 0.0018 2124.34 -7595.36
 16% 0.65 0.23 0.29 0.19 0.23 0.39   5 13 0.0000 0.5953 P(5)=1.000  0.0334 0.0018 2175.29 -7616.33
 16% 0.65 0.23 0.29 0.19 0.23 0.39   5 13 0.0000 0.5930 P(5)=1.000  0.0334 0.0018 2160.91 -7600.86
 16% 0.65 0.23 0.29 0.19 0.23 0.39   5 13 0.0000 0.5946 P(5)=1.000  0.0334 0.0018 2163.75 -7603.24
 17% 0.65 0.23 0.29 0.19 0.23 0.39   5 13 0.0000 0.5962 P(5)=1.000  0.0334 0.0018 2147.06 -7614.81
 17% 0.65 0.23 0.29 0.19 0.23 0.39   5 13 0.0000 0.5977 P(5)=1.000  0.0334 0.0018 2159.21 -7624.10
 17% 0.65 0.23 0.29 0.19 0.23 0.39   5 13 0.0000 0.5977 P(5)=1.000  0.0334 0.0018 2153.74 -7612.08
 17% 0.65 0.23 0.29 0.19 0.23 0.39   5 13 0.0000 0.5977 P(5)=1.000  0.0334 0.0018 2152.13 -7608.52
 17% 0.65 0.23 0.29 0.19 0.22 0.39   5 13 0.0000 0.5992 P(5)=1.000  0.0334 0.0018 2163.81 -7606.87
 17% 0.65 0.23 0.29 0.19 0.22 0.39   5 13 0.0000 0.6008 P(5)=1.000  0.0334 0.0018 2158.74 -7601.18
 17% 0.65 0.23 0.29 0.19 0.22 0.39   5 13 0.0000 0.6023 P(5)=1.000  0.0334 0.0018 2167.15 -7592.14
 17% 0.65 0.23 0.29 0.19 0.23 0.39   5 13 0.0000 0.6038 P(5)=1.000  0.0334 0.0018 2204.59 -7612.75
 17% 0.65 0.23 0.29 0.19 0.23 0.39   5 13 0.0000 0.6038 P(5)=1.000  0.0334 0.0018 2163.44 -7599.34
 17% 0.65 0.23 0.29 0.20 0.23 0.39   5 13 0.0000 0.6053 P(5)=1.000  0.0334 0.0018 2159.48 -7587.35
 17% 0.65 0.23 0.29 0.20 0.23 0.39   5 13 0.0000 0.6067 P(5)=1.000  0.0334 0.0018 2168.06 -7588.31
 17% 0.65 0.23 0.29 0.20 0.23 0.39   5 13 0.0000 0.6045 P(5)=1.000  0.0334 0.0018 2153.79 -7604.90
 17% 0.65 0.23 0.29 0.20 0.23 0.39   5 13 0.0000 0.6059 P(5)=1.000  0.0334 0.0018 2139.37 -7603.84
 17% 0.65 0.23 0.29 0.20 0.23 0.39   5 13 0.0000 0.6074 P(5)=1.000  0.0334 0.0018 2141.90 -7606.53
 17% 0.65 0.23 0.29 0.20 0.23 0.39   5 13 0.0000 0.6052 P(5)=1.000  0.0334 0.0018 2152.25 -7604.21
 17% 0.65 0.23 0.29 0.20 0.23 0.39   5 13 0.0000 0.6052 P(5)=1.000  0.0334 0.0018 2132.77 -7609.65
 17% 0.65 0.23 0.29 0.20 0.23 0.39   5 13 0.0000 0.6029 P(5)=1.000  0.0334 0.0018 2124.46 -7617.01
 17% 0.65 0.23 0.29 0.20 0.22 0.39   5 13 0.0000 0.6044 P(5)=1.000  0.0334 0.0018 2125.67 -7614.51
 17% 0.65 0.23 0.29 0.19 0.22 0.39   5 13 0.0000 0.6044 P(5)=1.000  0.0334 0.0018 2132.62 -7615.82
 17% 0.65 0.23 0.29 0.19 0.22 0.39   5 13 0.0000 0.6058 P(5)=1.000  0.0334 0.0018 2139.03 -7617.49
 18% 0.65 0.23 0.29 0.19 0.23 0.39   5 13 0.0000 0.6058 P(5)=1.000  0.0334 0.0018 2110.72 -7619.64
 18% 0.65 0.23 0.29 0.19 0.23 0.39   5 13 0.0000 0.6058 P(5)=1.000  0.0334 0.0018 2130.62 -7609.99
 18% 0.65 0.23 0.29 0.19 0.22 0.39   5 13 0.0000 0.6073 P(5)=1.000  0.0334 0.0018 2153.32 -7618.24
 18% 0.65 0.23 0.29 0.19 0.23 0.39   5 13 0.0000 0.6087 P(5)=1.000  0.0334 0.0018 2109.23 -7605.24
 18% 0.65 0.23 0.29 0.19 0.23 0.39   5 13 0.0000 0.6101 P(5)=1.000  0.0334 0.0018 2094.04 -7626.80
 18% 0.65 0.23 0.29 0.19 0.23 0.39   5 13 0.0000 0.6115 P(5)=1.000  0.0334 0.0018 2098.23 -7614.21
 18% 0.65 0.23 0.29 0.19 0.23 0.39   5 13 0.0000 0.6115 P(5)=1.000  0.0334 0.0018 2124.46 -7619.79
 18% 0.65 0.23 0.29 0.19 0.23 0.39   5 13 0.0000 0.6115 P(5)=1.000  0.0334 0.0018 2100.72 -7614.68
 18% 0.65 0.23 0.29 0.19 0.23 0.39   5 13 0.0000 0.6129 P(5)=1.000  0.0334 0.0018 2100.06 -7614.18
 18% 0.65 0.23 0.29 0.19 0.23 0.39   5 13 0.0000 0.6107 P(5)=1.000  0.0334 0.0018 2113.36 -7618.82
 18% 0.65 0.23 0.29 0.19 0.23 0.39   5 13 0.0000 0.6107 P(5)=1.000  0.0334 0.0018 2131.01 -7632.98
 18% 0.65 0.23 0.29 0.19 0.22 0.39   5 13 0.0000 0.6107 P(5)=1.000  0.0334 0.0018 2138.04 -7614.03
 18% 0.65 0.23 0.29 0.19 0.22 0.39   5 13 0.0000 0.6121 P(5)=1.000  0.0334 0.0018 2144.98 -7622.67
 18% 0.65 0.23 0.29 0.19 0.22 0.39   5 13 0.0000 0.6099 P(5)=1.000  0.0333 0.0018 2128.44 -7633.32
 18% 0.65 0.23 0.29 0.19 0.23 0.39   5 13 0.0000 0.6113 P(5)=1.000  0.0333 0.0018 2078.80 -7625.65
 18% 0.65 0.23 0.29 0.19 0.22 0.39   5 13 0.0000 0.6113 P(5)=1.000  0.0333 0.0018 2092.44 -7620.34
 18% 0.65 0.23 0.29 0.19 0.22 0.39   5 13 0.0000 0.6092 P(5)=1.000  0.0333 0.0018 2103.01 -7627.66
 18% 0.65 0.23 0.29 0.19 0.23 0.39   5 13 0.0000 0.6070 P(5)=1.000  0.0333 0.0018 2138.59 -7633.09
 18% 0.65 0.23 0.29 0.19 0.23 0.39   5 13 0.0000 0.6084 P(5)=1.000  0.0333 0.0018 2152.05 -7620.09
 18% 0.65 0.23 0.29 0.19 0.23 0.39   5 13 0.0000 0.6084 P(5)=1.000  0.0333 0.0018 2118.91 -7612.60
 19% 0.65 0.23 0.29 0.19 0.23 0.39   5 13 0.0000 0.6098 P(5)=1.000  0.0333 0.0018 2120.86 -7632.27
 19% 0.65 0.23 0.29 0.19 0.23 0.39   5 13 0.0000 0.6111 P(5)=1.000  0.0334 0.0018 2111.56 -7628.09
 19% 0.65 0.23 0.29 0.19 0.23 0.39   5 13 0.0000 0.6125 P(5)=1.000  0.0334 0.0018 2111.65 -7620.73
 19% 0.65 0.23 0.29 0.19 0.23 0.39   5 13 0.0000 0.6103 P(5)=1.000  0.0334 0.0018 2117.45 -7606.03
 19% 0.65 0.23 0.29 0.19 0.23 0.39   5 13 0.0000 0.6117 P(5)=1.000  0.0334 0.0018 2182.72 -7618.97
 19% 0.65 0.23 0.29 0.19 0.23 0.39   5 13 0.0000 0.6130 P(5)=1.000  0.0334 0.0018 2164.59 -7617.12
 19% 0.65 0.23 0.29 0.19 0.23 0.39   5 13 0.0000 0.6143 P(5)=1.000  0.0334 0.0018 2159.20 -7630.95
 19% 0.65 0.23 0.29 0.19 0.23 0.39   5 13 0.0000 0.6143 P(5)=1.000  0.0334 0.0018 2150.79 -7632.55
 19% 0.65 0.23 0.29 0.19 0.22 0.39   5 13 0.0000 0.6156 P(5)=1.000  0.0334 0.0018 2146.72 -7615.69
 19% 0.65 0.23 0.29 0.19 0.22 0.39   5 13 0.0000 0.6169 P(5)=1.000  0.0334 0.0018 2129.99 -7623.86
 19% 0.65 0.23 0.29 0.19 0.22 0.39   5 13 0.0000 0.6149 P(5)=1.000  0.0335 0.0018 2132.50 -7600.77
 19% 0.65 0.23 0.29 0.19 0.22 0.39   5 13 0.0000 0.6149 P(5)=1.000  0.0335 0.0018 2120.23 -7613.78
 19% 0.65 0.23 0.29 0.19 0.22 0.39   5 13 0.0000 0.6128 P(5)=1.000  0.0335 0.0018 2136.80 -7610.11
 19% 0.65 0.23 0.29 0.19 0.22 0.39   5 13 0.0000 0.6128 P(5)=1.000  0.0335 0.0018 2129.15 -7604.58
 19% 0.65 0.23 0.29 0.19 0.22 0.39   5 13 0.0000 0.6128 P(5)=1.000  0.0335 0.0018 2104.03 -7613.97
 19% 0.65 0.23 0.29 0.19 0.22 0.39   5 13 0.0000 0.6141 P(5)=1.000  0.0335 0.0018 2120.79 -7604.61
 19% 0.65 0.23 0.29 0.19 0.23 0.39   5 13 0.0000 0.6120 P(5)=1.000  0.0335 0.0018 2099.15 -7620.68
 19% 0.65 0.23 0.30 0.19 0.22 0.39   5 13 0.0000 0.6133 P(5)=1.000  0.0335 0.0018 2068.84 -7622.47
 19% 0.65 0.23 0.30 0.19 0.23 0.39   5 13 0.0000 0.6113 P(5)=1.000  0.0335 0.0018 2138.73 -7634.39
 19% 0.65 0.23 0.30 0.19 0.23 0.39   5 13 0.0000 0.6093 P(5)=1.000  0.0335 0.0018 2141.34 -7626.69
 20% 0.65 0.23 0.30 0.19 0.23 0.39   5 13 0.0000 0.6106 P(5)=1.000  0.0335 0.0018 2113.25 -7609.96
 20% 0.65 0.23 0.30 0.19 0.23 0.39   5 13 0.0000 0.6118 P(5)=1.000  0.0335 0.0018 2109.15 -7622.55
 20% 0.65 0.23 0.30 0.19 0.23 0.39   5 13 0.0000 0.6131 P(5)=1.000  0.0335 0.0018 2109.45 -7623.48
 20% 0.65 0.23 0.30 0.19 0.23 0.39   5 13 0.0000 0.6144 P(5)=1.000  0.0335 0.0018 2102.31 -7609.00
 20% 0.65 0.23 0.30 0.19 0.23 0.39   5 13 0.0000 0.6124 P(5)=1.000  0.0335 0.0018 2101.85 -7613.52
 20% 0.65 0.23 0.30 0.19 0.23 0.39   5 13 0.0000 0.6136 P(5)=1.000  0.0335 0.0018 2097.26 -7611.86
 20% 0.65 0.23 0.30 0.19 0.23 0.39   5 13 0.0000 0.6149 P(5)=1.000  0.0335 0.0018 2102.61 -7595.23
 20% 0.65 0.23 0.30 0.19 0.23 0.39   5 13 0.0000 0.6161 P(5)=1.000  0.0335 0.0018 2113.86 -7591.01
 20% 0.65 0.23 0.30 0.19 0.23 0.39   5 13 0.0000 0.6174 P(5)=1.000  0.0335 0.0018 2084.56 -7605.35
 20% 0.65 0.23 0.30 0.19 0.23 0.39   5 13 0.0000 0.6186 P(5)=1.000  0.0336 0.0018 2088.62 -7605.59
 20% 0.65 0.23 0.30 0.19 0.23 0.39   5 13 0.0000 0.6198 P(5)=1.000  0.0336 0.0018 2096.61 -7603.45  0:51

 20% 0.65 0.23 0.30 0.19 0.23 0.39   5 13 0.0000 0.6210 P(5)=1.000  0.0336 0.0018 2115.27 -7623.50
 20% 0.65 0.23 0.30 0.19 0.23 0.39   5 13 0.0000 0.6190 P(5)=1.000  0.0336 0.0018 2070.90 -7616.80
 20% 0.65 0.23 0.30 0.19 0.23 0.39   5 13 0.0000 0.6190 P(5)=1.000  0.0336 0.0018 2140.08 -7613.84
 20% 0.65 0.23 0.30 0.19 0.23 0.39   5 13 0.0000 0.6171 P(5)=1.000  0.0336 0.0018 2140.38 -7605.88
 20% 0.65 0.23 0.30 0.19 0.23 0.39   5 13 0.0000 0.6151 P(5)=1.000  0.0336 0.0018 2126.53 -7607.32
 20% 0.65 0.23 0.30 0.19 0.23 0.39   5 13 0.0000 0.6164 P(5)=1.000  0.0336 0.0018 2106.38 -7594.57
 20% 0.65 0.23 0.30 0.19 0.23 0.39   5 13 0.0000 0.6164 P(5)=1.000  0.0336 0.0018 2119.37 -7596.71
 20% 0.65 0.23 0.30 0.19 0.23 0.39   5 13 0.0000 0.6176 P(5)=1.000  0.0336 0.0018 2116.99 -7596.99
 20% 0.65 0.23 0.30 0.19 0.23 0.39   5 13 0.0000 0.6176 P(5)=1.000  0.0336 0.0018 2166.43 -7611.53
 21% 0.65 0.23 0.30 0.19 0.23 0.39   5 13 0.0000 0.6176 P(5)=1.000  0.0336 0.0018 2103.13 -7614.36
 21% 0.65 0.23 0.30 0.19 0.23 0.39   5 13 0.0000 0.6156 P(5)=1.000  0.0336 0.0018 2086.36 -7606.29
 21% 0.65 0.23 0.30 0.19 0.23 0.39   5 13 0.0000 0.6168 P(5)=1.000  0.0337 0.0018 2096.21 -7594.83
 21% 0.65 0.23 0.30 0.19 0.23 0.39   5 13 0.0000 0.6168 P(5)=1.000  0.0337 0.0018 2101.48 -7600.57
 21% 0.65 0.23 0.30 0.19 0.23 0.39   5 13 0.0000 0.6180 P(5)=1.000  0.0337 0.0018 2105.32 -7607.97
 21% 0.65 0.23 0.30 0.19 0.23 0.39   5 13 0.0000 0.6192 P(5)=1.000  0.0337 0.0018 2097.73 -7614.28
 21% 0.65 0.23 0.30 0.19 0.23 0.39   5 13 0.0000 0.6173 P(5)=1.000  0.0337 0.0018 2084.55 -7600.64
 21% 0.65 0.23 0.30 0.19 0.23 0.39   5 13 0.0000 0.6185 P(5)=1.000  0.0337 0.0018 2096.66 -7607.04
 21% 0.65 0.23 0.30 0.19 0.23 0.39   5 13 0.0000 0.6196 P(5)=1.000  0.0337 0.0018 2094.95 -7598.38
 21% 0.65 0.23 0.30 0.19 0.23 0.39   5 13 0.0000 0.6196 P(5)=1.000  0.0337 0.0018 2122.53 -7606.08
 21% 0.65 0.23 0.30 0.19 0.23 0.39   5 13 0.0000 0.6208 P(5)=1.000  0.0337 0.0018 2147.22 -7617.85
 21% 0.65 0.23 0.30 0.19 0.23 0.39   5 13 0.0000 0.6189 P(5)=1.000  0.0337 0.0018 2124.32 -7596.19
 21% 0.65 0.23 0.30 0.19 0.23 0.39   5 13 0.0000 0.6189 P(5)=1.000  0.0337 0.0018 2115.10 -7589.71
 21% 0.65 0.23 0.30 0.19 0.23 0.39   5 13 0.0000 0.6201 P(5)=1.000  0.0337 0.0018 2127.33 -7604.17
 21% 0.65 0.23 0.30 0.19 0.23 0.39   5 13 0.0000 0.6212 P(5)=1.000  0.0338 0.0018 2167.60 -7613.08
 21% 0.65 0.23 0.30 0.19 0.23 0.39   5 13 0.0000 0.6212 P(5)=1.000  0.0338 0.0018 2161.19 -7606.69
 21% 0.65 0.23 0.30 0.19 0.23 0.39   5 13 0.0000 0.6193 P(5)=1.000  0.0338 0.0018 2125.00 -7617.43
 21% 0.65 0.23 0.30 0.19 0.23 0.39   5 13 0.0000 0.6193 P(5)=1.000  0.0338 0.0018 2102.60 -7598.75
 21% 0.65 0.23 0.30 0.19 0.23 0.39   5 13 0.0000 0.6193 P(5)=1.000  0.0338 0.0018 2114.00 -7593.36
 21% 0.65 0.23 0.30 0.20 0.23 0.39   5 13 0.0000 0.6205 P(5)=1.000  0.0338 0.0018 2125.74 -7604.00
 22% 0.65 0.23 0.30 0.19 0.23 0.39   5 13 0.0000 0.6216 P(5)=1.000  0.0338 0.0018 2141.74 -7606.70
 22% 0.65 0.23 0.30 0.19 0.23 0.39   5 13 0.0000 0.6216 P(5)=1.000  0.0338 0.0018 2123.64 -7609.12
 22% 0.65 0.23 0.30 0.19 0.23 0.39   5 13 0.0000 0.6216 P(5)=1.000  0.0338 0.0018 2115.42 -7592.58
 22% 0.65 0.23 0.30 0.19 0.23 0.39   5 13 0.0000 0.6228 P(5)=1.000  0.0338 0.0018 2135.19 -7600.44
 22% 0.65 0.23 0.30 0.19 0.23 0.39   5 13 0.0000 0.6209 P(5)=1.000  0.0338 0.0018 2126.03 -7600.34
 22% 0.65 0.23 0.30 0.19 0.23 0.39   5 13 0.0000 0.6220 P(5)=1.000  0.0338 0.0018 2110.15 -7594.31
 22% 0.65 0.23 0.30 0.19 0.23 0.39   5 13 0.0000 0.6231 P(5)=1.000  0.0338 0.0018 2103.58 -7597.33
 22% 0.65 0.23 0.30 0.19 0.23 0.39   5 13 0.0000 0.6243 P(5)=1.000  0.0338 0.0018 2130.58 -7618.17
 22% 0.65 0.23 0.30 0.19 0.23 0.39   5 13 0.0000 0.6254 P(5)=1.000  0.0338 0.0018 2114.74 -7610.97
 22% 0.65 0.23 0.30 0.19 0.23 0.39   5 13 0.0000 0.6235 P(5)=1.000  0.0338 0.0018 2102.67 -7611.40
 22% 0.65 0.23 0.30 0.19 0.23 0.39   5 13 0.0000 0.6246 P(5)=1.000  0.0338 0.0018 2108.80 -7593.62
 22% 0.65 0.23 0.30 0.19 0.23 0.39   5 13 0.0000 0.6257 P(5)=1.000  0.0338 0.0018 2110.96 -7606.61
 22% 0.65 0.23 0.30 0.19 0.23 0.39   5 13 0.0000 0.6239 P(5)=1.000  0.0338 0.0018 2120.91 -7588.86
 22% 0.65 0.23 0.30 0.19 0.23 0.39   5 13 0.0000 0.6250 P(5)=1.000  0.0338 0.0018 2109.51 -7598.87
 22% 0.65 0.23 0.30 0.19 0.23 0.39   5 13 0.0000 0.6232 P(5)=1.000  0.0338 0.0018 2093.24 -7609.56
 22% 0.65 0.23 0.30 0.19 0.22 0.39   5 13 0.0000 0.6243 P(5)=1.000  0.0338 0.0018 2090.07 -7599.13
 22% 0.65 0.23 0.30 0.19 0.23 0.39   5 13 0.0000 0.6225 P(5)=1.000  0.0338 0.0018 2123.28 -7610.92
 22% 0.65 0.23 0.30 0.19 0.23 0.39   5 13 0.0000 0.6236 P(5)=1.000  0.0339 0.0018 2096.08 -7604.11
 22% 0.65 0.23 0.30 0.19 0.23 0.39   5 13 0.0000 0.6218 P(5)=1.000  0.0339 0.0018 2093.08 -7609.96
 22% 0.65 0.23 0.30 0.20 0.23 0.39   5 13 0.0000 0.6229 P(5)=1.000  0.0339 0.0018 2125.15 -7611.00
 23% 0.65 0.23 0.30 0.20 0.23 0.39   5 13 0.0000 0.6211 P(5)=1.000  0.0339 0.0018 2099.06 -7606.83
 23% 0.65 0.23 0.30 0.20 0.23 0.39   5 13 0.0000 0.6222 P(5)=1.000  0.0339 0.0018 2093.21 -7610.69
 23% 0.65 0.23 0.30 0.20 0.23 0.39   5 13 0.0000 0.6232 P(5)=1.000  0.0339 0.0018 2107.92 -7615.14
 23% 0.65 0.23 0.30 0.20 0.23 0.39   5 13 0.0000 0.6215 P(5)=1.000  0.0339 0.0018 2085.30 -7619.10
 23% 0.65 0.23 0.30 0.20 0.23 0.39   5 13 0.0000 0.6225 P(5)=1.000  0.0339 0.0018 2084.01 -7611.81
 23% 0.65 0.23 0.30 0.20 0.23 0.39   5 13 0.0000 0.6236 P(5)=1.000  0.0339 0.0018 2059.52 -7617.30
 23% 0.65 0.23 0.30 0.20 0.23 0.39   5 13 0.0000 0.6246 P(5)=1.000  0.0339 0.0018 2072.31 -7606.73
 23% 0.65 0.23 0.30 0.20 0.23 0.39   5 13 0.0000 0.6229 P(5)=1.000  0.0339 0.0018 2046.74 -7599.09
 23% 0.65 0.23 0.30 0.20 0.23 0.39   5 13 0.0000 0.6240 P(5)=1.000  0.0339 0.0018 2046.52 -7605.38
 23% 0.65 0.23 0.30 0.20 0.23 0.39   5 13 0.0000 0.6222 P(5)=1.000  0.0339 0.0018 2099.29 -7605.08
 23% 0.65 0.23 0.30 0.20 0.23 0.39   5 13 0.0000 0.6233 P(5)=1.000  0.0339 0.0018 2093.15 -7609.70
 23% 0.65 0.23 0.30 0.20 0.23 0.39   5 13 0.0000 0.6215 P(5)=1.000  0.0339 0.0018 2097.34 -7600.11
 23% 0.65 0.23 0.30 0.20 0.23 0.39   5 13 0.0000 0.6198 P(5)=1.000  0.0339 0.0018 2085.68 -7607.75
 23% 0.65 0.23 0.30 0.20 0.23 0.39   5 13 0.0000 0.6181 P(5)=1.000  0.0339 0.0018 2097.06 -7616.79
 23% 0.65 0.23 0.30 0.20 0.23 0.39   5 13 0.0000 0.6192 P(5)=1.000  0.0339 0.0018 2099.13 -7611.56
 23% 0.65 0.23 0.30 0.20 0.23 0.39   5 13 0.0000 0.6192 P(5)=1.000  0.0339 0.0018 2084.63 -7603.07
 23% 0.65 0.23 0.30 0.20 0.23 0.39   5 13 0.0000 0.6202 P(5)=1.000  0.0339 0.0018 2072.83 -7614.16
 23% 0.65 0.23 0.30 0.20 0.23 0.39   5 13 0.0000 0.6213 P(5)=1.000  0.0338 0.0018 2100.71 -7613.23
 23% 0.65 0.23 0.30 0.20 0.23 0.39   5 13 0.0000 0.6223 P(5)=1.000  0.0338 0.0018 2097.32 -7606.58
 23% 0.65 0.23 0.30 0.20 0.23 0.39   5 13 0.0000 0.6233 P(5)=1.000  0.0338 0.0018 2114.09 -7618.25
 24% 0.65 0.23 0.30 0.20 0.23 0.39   5 13 0.0000 0.6243 P(5)=1.000  0.0338 0.0018 2078.25 -7609.73
 24% 0.65 0.23 0.30 0.20 0.23 0.39   5 13 0.0000 0.6253 P(5)=1.000  0.0338 0.0018 2082.99 -7619.23
 24% 0.65 0.23 0.30 0.20 0.23 0.39   5 13 0.0000 0.6237 P(5)=1.000  0.0338 0.0018 2072.23 -7608.24
 24% 0.65 0.23 0.30 0.20 0.23 0.39   5 13 0.0000 0.6247 P(5)=1.000  0.0338 0.0018 2094.38 -7622.50
 24% 0.65 0.23 0.30 0.20 0.23 0.39   5 13 0.0000 0.6230 P(5)=1.000  0.0338 0.0018 2087.22 -7613.56
 24% 0.65 0.23 0.30 0.20 0.23 0.39   5 13 0.0000 0.6213 P(5)=1.000  0.0338 0.0018 2084.40 -7622.14
 24% 0.65 0.23 0.30 0.20 0.23 0.39   5 13 0.0000 0.6223 P(5)=1.000  0.0338 0.0018 2076.96 -7622.87
 24% 0.65 0.23 0.30 0.20 0.23 0.39   5 13 0.0000 0.6233 P(5)=1.000  0.0338 0.0018 2082.02 -7615.72
 24% 0.65 0.23 0.30 0.20 0.23 0.39   5 13 0.0000 0.6217 P(5)=1.000  0.0338 0.0018 2101.03 -7621.62
 24% 0.65 0.23 0.30 0.20 0.23 0.39   5 13 0.0000 0.6201 P(5)=1.000  0.0338 0.0018 2093.09 -7614.69
 24% 0.65 0.23 0.30 0.20 0.23 0.39   5 13 0.0000 0.6184 P(5)=1.000  0.0338 0.0018 2111.74 -7618.42
 24% 0.65 0.23 0.30 0.20 0.23 0.39   5 13 0.0000 0.6194 P(5)=1.000  0.0338 0.0018 2127.32 -7610.86
 24% 0.65 0.23 0.30 0.20 0.23 0.39   5 13 0.0000 0.6178 P(5)=1.000  0.0338 0.0018 2120.24 -7603.52
 24% 0.65 0.23 0.30 0.20 0.23 0.39   5 13 0.0000 0.6188 P(5)=1.000  0.0338 0.0018 2133.44 -7619.31
 24% 0.65 0.23 0.30 0.21 0.23 0.39   5 13 0.0000 0.6198 P(5)=1.000  0.0338 0.0018 2123.22 -7625.28
 24% 0.65 0.23 0.30 0.20 0.23 0.39   5 13 0.0000 0.6208 P(5)=1.000  0.0338 0.0018 2101.25 -7629.31
 24% 0.65 0.23 0.30 0.20 0.23 0.39   5 13 0.0000 0.6218 P(5)=1.000  0.0338 0.0018 2102.70 -7627.32
 24% 0.65 0.23 0.30 0.20 0.23 0.39   5 13 0.0000 0.6202 P(5)=1.000  0.0339 0.0018 2100.58 -7623.44
 24% 0.65 0.23 0.30 0.20 0.23 0.39   5 13 0.0000 0.6211 P(5)=1.000  0.0339 0.0018 2113.74 -7615.26
 24% 0.65 0.23 0.29 0.20 0.22 0.39   5 13 0.0000 0.6221 P(5)=1.000  0.0339 0.0018 2095.51 -7595.39
 25% 0.65 0.23 0.29 0.20 0.23 0.39   5 13 0.0000 0.6205 P(5)=1.000  0.0339 0.0018 2120.57 -7608.71
 25% 0.65 0.23 0.29 0.20 0.23 0.39   5 13 0.0000 0.6215 P(5)=1.000  0.0339 0.0018 2093.16 -7608.11
 25% 0.65 0.23 0.29 0.20 0.23 0.39   5 13 0.0000 0.6199 P(5)=1.000  0.0339 0.0018 2117.45 -7611.67
 25% 0.65 0.23 0.29 0.20 0.23 0.39   5 13 0.0000 0.6209 P(5)=1.000  0.0339 0.0018 2122.32 -7621.26
 25% 0.65 0.23 0.29 0.20 0.23 0.39   5 13 0.0000 0.6218 P(5)=1.000  0.0339 0.0018 2138.89 -7610.48
 25% 0.65 0.23 0.29 0.20 0.23 0.39   5 13 0.0000 0.6228 P(5)=1.000  0.0339 0.0018 2063.03 -7603.89
 25% 0.65 0.23 0.29 0.20 0.23 0.39   5 13 0.0000 0.6237 P(5)=1.000  0.0339 0.0018 2042.79 -7616.47
 25% 0.65 0.23 0.29 0.20 0.23 0.39   5 13 0.0000 0.6247 P(5)=1.000  0.0339 0.0018 2111.28 -7612.31
 25% 0.65 0.23 0.29 0.20 0.23 0.39   5 13 0.0000 0.6231 P(5)=1.000  0.0339 0.0018 2125.05 -7614.09
 25% 0.65 0.23 0.29 0.20 0.23 0.39   5 13 0.0000 0.6216 P(5)=1.000  0.0339 0.0018 2121.44 -7602.30
 25% 0.65 0.23 0.29 0.20 0.23 0.39   5 13 0.0000 0.6200 P(5)=1.000  0.0339 0.0018 2107.55 -7612.10  1:00

 25% 0.65 0.23 0.29 0.20 0.23 0.39   5 13 0.0000 0.6185 P(5)=1.000  0.0339 0.0018 2124.59 -7609.62
 25% 0.65 0.23 0.29 0.20 0.23 0.39   5 13 0.0000 0.6194 P(5)=1.000  0.0339 0.0018 2112.62 -7601.76
 25% 0.65 0.23 0.29 0.20 0.23 0.39   5 13 0.0000 0.6203 P(5)=1.000  0.0340 0.0018 2107.19 -7601.79
 25% 0.65 0.23 0.29 0.20 0.23 0.39   5 13 0.0000 0.6213 P(5)=1.000  0.0340 0.0018 2141.41 -7609.88
 25% 0.65 0.23 0.29 0.20 0.23 0.39   5 13 0.0000 0.6198 P(5)=1.000  0.0340 0.0018 2154.76 -7610.41
 25% 0.65 0.23 0.29 0.20 0.23 0.39   5 13 0.0000 0.6207 P(5)=1.000  0.0340 0.0018 2125.60 -7600.92
 25% 0.65 0.23 0.29 0.20 0.23 0.39   5 13 0.0000 0.6216 P(5)=1.000  0.0339 0.0018 2134.64 -7618.87
 25% 0.65 0.23 0.29 0.20 0.23 0.39   5 13 0.0000 0.6201 P(5)=1.000  0.0340 0.0018 2141.38 -7625.76
 25% 0.65 0.23 0.29 0.20 0.23 0.39   5 13 0.0000 0.6201 P(5)=1.000  0.0340 0.0018 2142.34 -7623.65
 26% 0.65 0.23 0.29 0.20 0.23 0.39   5 13 0.0000 0.6210 P(5)=1.000  0.0340 0.0018 2122.70 -7617.57
 26% 0.65 0.23 0.29 0.20 0.23 0.39   5 13 0.0000 0.6220 P(5)=1.000  0.0340 0.0018 2106.96 -7639.90
 26% 0.65 0.23 0.29 0.20 0.23 0.39   5 13 0.0000 0.6204 P(5)=1.000  0.0340 0.0018 2101.08 -7633.36
 26% 0.65 0.23 0.29 0.20 0.23 0.39   5 13 0.0000 0.6189 P(5)=1.000  0.0340 0.0018 2141.33 -7623.54
 26% 0.65 0.23 0.29 0.20 0.23 0.39   5 13 0.0000 0.6199 P(5)=1.000  0.0340 0.0018 2095.67 -7621.31
 26% 0.65 0.23 0.29 0.20 0.23 0.39   5 13 0.0000 0.6199 P(5)=1.000  0.0340 0.0018 2151.66 -7623.65
 26% 0.65 0.23 0.29 0.20 0.23 0.39   5 13 0.0000 0.6184 P(5)=1.000  0.0340 0.0018 2156.60 -7626.84
 26% 0.65 0.23 0.29 0.20 0.23 0.39   5 13 0.0000 0.6184 P(5)=1.000  0.0340 0.0018 2131.57 -7626.05
 26% 0.65 0.23 0.29 0.20 0.24 0.39   5 13 0.0000 0.6169 P(5)=1.000  0.0340 0.0018 2102.21 -7614.55
 26% 0.65 0.23 0.29 0.20 0.24 0.39   5 13 0.0000 0.6154 P(5)=1.000  0.0340 0.0018 2116.04 -7616.47
 26% 0.65 0.23 0.29 0.20 0.23 0.39   5 13 0.0000 0.6139 P(5)=1.000  0.0340 0.0018 2120.37 -7614.51
 26% 0.65 0.23 0.29 0.20 0.24 0.39   5 13 0.0000 0.6139 P(5)=1.000  0.0340 0.0018 2097.39 -7615.17
 26% 0.65 0.23 0.29 0.20 0.24 0.39   5 13 0.0000 0.6139 P(5)=1.000  0.0340 0.0018 2107.74 -7627.93
 26% 0.65 0.23 0.29 0.20 0.24 0.39   5 13 0.0000 0.6124 P(5)=1.000  0.0341 0.0018 2121.81 -7626.59
 26% 0.65 0.23 0.29 0.20 0.23 0.39   5 13 0.0000 0.6124 P(5)=1.000  0.0341 0.0018 2093.13 -7630.35
 26% 0.65 0.23 0.29 0.20 0.24 0.39   5 13 0.0000 0.6124 P(5)=1.000  0.0341 0.0018 2118.51 -7608.37
 26% 0.65 0.23 0.29 0.20 0.24 0.39   5 13 0.0000 0.6124 P(5)=1.000  0.0341 0.0018 2109.43 -7604.76
 26% 0.65 0.23 0.29 0.20 0.24 0.39   5 13 0.0000 0.6124 P(5)=1.000  0.0341 0.0018 2100.20 -7601.19
 26% 0.65 0.23 0.29 0.20 0.23 0.39   5 13 0.0000 0.6110 P(5)=1.000  0.0341 0.0018 2105.01 -7590.34
 26% 0.65 0.23 0.29 0.20 0.24 0.39   5 13 0.0000 0.6119 P(5)=1.000  0.0341 0.0018 2065.15 -7596.97
 27% 0.65 0.23 0.29 0.20 0.24 0.39   5 13 0.0000 0.6105 P(5)=1.000  0.0341 0.0018 2103.84 -7604.49
 27% 0.65 0.23 0.29 0.20 0.24 0.39   5 13 0.0000 0.6090 P(5)=1.000  0.0341 0.0018 2106.20 -7600.62
 27% 0.65 0.23 0.29 0.20 0.24 0.39   5 13 0.0000 0.6099 P(5)=1.000  0.0341 0.0018 2113.46 -7605.02
 27% 0.65 0.23 0.29 0.20 0.24 0.39   5 13 0.0000 0.6099 P(5)=1.000  0.0341 0.0018 2099.43 -7611.57
 27% 0.65 0.23 0.29 0.20 0.24 0.39   5 13 0.0000 0.6108 P(5)=1.000  0.0341 0.0018 2069.37 -7612.94
 27% 0.65 0.23 0.29 0.20 0.24 0.39   5 13 0.0000 0.6094 P(5)=1.000  0.0341 0.0018 2062.61 -7610.27
 27% 0.65 0.23 0.29 0.20 0.24 0.39   5 13 0.0000 0.6103 P(5)=1.000  0.0341 0.0018 2053.62 -7615.17
 27% 0.65 0.23 0.29 0.20 0.24 0.39   5 13 0.0000 0.6112 P(5)=1.000  0.0341 0.0018 2060.64 -7607.35
 27% 0.65 0.23 0.29 0.20 0.24 0.39   5 13 0.0000 0.6098 P(5)=1.000  0.0341 0.0018 2062.46 -7604.66
 27% 0.65 0.23 0.29 0.20 0.24 0.39   5 13 0.0000 0.6084 P(5)=1.000  0.0341 0.0018 2100.58 -7618.87
 27% 0.65 0.23 0.29 0.20 0.24 0.39   5 13 0.0000 0.6070 P(5)=1.000  0.0341 0.0018 2087.67 -7612.55
 27% 0.65 0.23 0.29 0.20 0.24 0.39   5 13 0.0000 0.6056 P(5)=1.000  0.0341 0.0018 2041.69 -7615.46
 27% 0.65 0.23 0.29 0.20 0.24 0.39   5 13 0.0000 0.6042 P(5)=1.000  0.0341 0.0018 2037.59 -7620.73
 27% 0.65 0.23 0.29 0.20 0.24 0.39   5 13 0.0000 0.6028 P(5)=1.000  0.0341 0.0018 2054.29 -7625.77
 27% 0.65 0.23 0.29 0.20 0.24 0.39   5 13 0.0000 0.6014 P(5)=1.000  0.0341 0.0018 2122.75 -7618.18
 27% 0.65 0.23 0.29 0.20 0.24 0.39   5 13 0.0000 0.6023 P(5)=1.000  0.0341 0.0018 2056.42 -7605.54
 27% 0.65 0.23 0.29 0.20 0.24 0.39   5 13 0.0000 0.6032 P(5)=1.000  0.0341 0.0018 2036.81 -7611.99
 27% 0.65 0.23 0.29 0.20 0.24 0.39   5 13 0.0000 0.6018 P(5)=1.000  0.0341 0.0018 2026.60 -7611.91
 27% 0.65 0.23 0.29 0.20 0.24 0.39   5 13 0.0000 0.6027 P(5)=1.000  0.0341 0.0018 2047.54 -7628.32
 27% 0.65 0.23 0.29 0.20 0.24 0.39   5 13 0.0000 0.6014 P(5)=1.000  0.0341 0.0018 2048.47 -7620.95
 28% 0.65 0.23 0.29 0.20 0.24 0.39   5 13 0.0000 0.6023 P(5)=1.000  0.0341 0.0018 2014.54 -7624.72
 28% 0.65 0.23 0.29 0.21 0.24 0.39   5 13 0.0000 0.6032 P(5)=1.000  0.0341 0.0018 2051.51 -7631.04
 28% 0.65 0.23 0.29 0.21 0.24 0.39   5 13 0.0000 0.6041 P(5)=1.000  0.0341 0.0018 2043.56 -7619.60
 28% 0.65 0.23 0.29 0.21 0.24 0.39   5 13 0.0000 0.6027 P(5)=1.000  0.0341 0.0018 2046.15 -7621.46
 28% 0.65 0.23 0.29 0.21 0.24 0.39   5 13 0.0000 0.6036 P(5)=1.000  0.0341 0.0018 2037.36 -7607.60
 28% 0.65 0.23 0.29 0.21 0.24 0.39   5 13 0.0000 0.6022 P(5)=1.000  0.0341 0.0018 2044.14 -7614.40
 28% 0.65 0.23 0.29 0.21 0.24 0.39   5 13 0.0000 0.6031 P(5)=1.000  0.0341 0.0018 2019.50 -7610.96
 28% 0.65 0.23 0.29 0.21 0.24 0.39   5 13 0.0000 0.6031 P(5)=1.000  0.0341 0.0018 2035.08 -7620.14
 28% 0.65 0.23 0.29 0.21 0.24 0.39   5 13 0.0000 0.6031 P(5)=1.000  0.0341 0.0018 2048.42 -7621.15
 28% 0.65 0.23 0.29 0.21 0.24 0.39   5 13 0.0000 0.6031 P(5)=1.000  0.0341 0.0018 2062.48 -7619.04
 28% 0.65 0.23 0.29 0.21 0.24 0.39   5 13 0.0000 0.6040 P(5)=1.000  0.0341 0.0018 2115.35 -7616.26
 28% 0.65 0.23 0.29 0.21 0.24 0.39   5 13 0.0000 0.6049 P(5)=1.000  0.0341 0.0018 2139.66 -7627.45
 28% 0.65 0.23 0.29 0.21 0.24 0.39   5 13 0.0000 0.6058 P(5)=1.000  0.0341 0.0018 2114.26 -7619.95
 28% 0.65 0.23 0.29 0.21 0.24 0.39   5 13 0.0000 0.6067 P(5)=1.000  0.0341 0.0018 2126.02 -7618.48
 28% 0.65 0.23 0.29 0.21 0.24 0.39   5 13 0.0000 0.6075 P(5)=1.000  0.0341 0.0018 2073.03 -7611.61
 28% 0.65 0.23 0.29 0.21 0.24 0.39   5 13 0.0000 0.6084 P(5)=1.000  0.0341 0.0018 2086.48 -7608.84
 28% 0.65 0.23 0.29 0.21 0.24 0.39   5 13 0.0000 0.6093 P(5)=1.000  0.0341 0.0018 2098.39 -7609.32
 28% 0.65 0.23 0.29 0.21 0.24 0.39   5 13 0.0000 0.6101 P(5)=1.000  0.0341 0.0018 2130.24 -7616.35
 28% 0.65 0.23 0.29 0.21 0.24 0.39   5 13 0.0000 0.6110 P(5)=1.000  0.0341 0.0018 2106.71 -7608.23
 28% 0.65 0.23 0.29 0.21 0.24 0.39   5 13 0.0000 0.6096 P(5)=1.000  0.0342 0.0018 2081.02 -7607.17
 29% 0.65 0.23 0.29 0.21 0.24 0.39   5 13 0.0000 0.6105 P(5)=1.000  0.0341 0.0018 2109.06 -7600.17
 29% 0.65 0.23 0.29 0.21 0.24 0.39   5 13 0.0000 0.6092 P(5)=1.000  0.0341 0.0018 2105.79 -7617.91
 29% 0.65 0.23 0.29 0.21 0.24 0.39   5 13 0.0000 0.6100 P(5)=1.000  0.0341 0.0018 2118.71 -7605.24
 29% 0.65 0.23 0.29 0.21 0.24 0.39   5 13 0.0000 0.6100 P(5)=1.000  0.0341 0.0018 2112.84 -7611.89
 29% 0.65 0.23 0.29 0.21 0.24 0.39   5 13 0.0000 0.6109 P(5)=1.000  0.0341 0.0018 2112.39 -7605.30
 29% 0.65 0.23 0.29 0.21 0.24 0.39   5 13 0.0000 0.6117 P(5)=1.000  0.0341 0.0018 2049.11 -7612.80
 29% 0.65 0.23 0.29 0.21 0.24 0.39   5 13 0.0000 0.6126 P(5)=1.000  0.0341 0.0018 2061.86 -7617.49
 29% 0.65 0.23 0.29 0.21 0.24 0.39   5 13 0.0000 0.6126 P(5)=1.000  0.0342 0.0018 2058.98 -7609.42
 29% 0.65 0.23 0.29 0.21 0.24 0.39   5 13 0.0000 0.6126 P(5)=1.000  0.0342 0.0018 2078.92 -7608.83
 29% 0.65 0.23 0.29 0.21 0.24 0.39   5 13 0.0000 0.6134 P(5)=1.000  0.0342 0.0018 2069.96 -7616.93
 29% 0.65 0.23 0.29 0.21 0.24 0.39   5 13 0.0000 0.6142 P(5)=1.000  0.0342 0.0018 2081.22 -7605.29
 29% 0.65 0.23 0.29 0.21 0.24 0.39   5 13 0.0000 0.6129 P(5)=1.000  0.0342 0.0018 2080.76 -7607.66
 29% 0.65 0.23 0.29 0.21 0.24 0.39   5 13 0.0000 0.6116 P(5)=1.000  0.0342 0.0018 2086.57 -7607.74
 29% 0.65 0.23 0.29 0.21 0.23 0.39   5 13 0.0000 0.6103 P(5)=1.000  0.0342 0.0018 2079.94 -7611.67
 29% 0.65 0.23 0.29 0.21 0.23 0.39   5 13 0.0000 0.6090 P(5)=1.000  0.0342 0.0018 2081.63 -7617.08
 29% 0.65 0.23 0.29 0.21 0.23 0.39   5 13 0.0000 0.6098 P(5)=1.000  0.0342 0.0018 2083.94 -7612.77
 29% 0.65 0.23 0.29 0.21 0.24 0.39   5 13 0.0000 0.6085 P(5)=1.000  0.0342 0.0018 2059.24 -7611.88
 29% 0.65 0.23 0.29 0.21 0.24 0.39   5 13 0.0000 0.6093 P(5)=1.000  0.0342 0.0018 2097.05 -7614.65
 29% 0.65 0.23 0.29 0.21 0.24 0.39   5 13 0.0000 0.6102 P(5)=1.000  0.0342 0.0018 2090.09 -7611.74
 29% 0.65 0.23 0.29 0.21 0.24 0.39   5 13 0.0000 0.6110 P(5)=1.000  0.0342 0.0018 2087.21 -7623.67
 30% 0.65 0.23 0.29 0.21 0.24 0.39   5 13 0.0000 0.6097 P(5)=1.000  0.0342 0.0018 2110.77 -7613.41
 30% 0.65 0.23 0.29 0.21 0.24 0.39   5 13 0.0000 0.6084 P(5)=1.000  0.0342 0.0018 2118.00 -7615.37
 30% 0.65 0.23 0.29 0.21 0.24 0.39   5 13 0.0000 0.6092 P(5)=1.000  0.0342 0.0018 2119.30 -7621.81
 30% 0.65 0.23 0.29 0.21 0.24 0.39   5 13 0.0000 0.6080 P(5)=1.000  0.0342 0.0018 2109.02 -7631.57
 30% 0.65 0.23 0.29 0.21 0.24 0.39   5 13 0.0000 0.6088 P(5)=1.000  0.0342 0.0018 2107.33 -7628.32
 30% 0.65 0.23 0.29 0.21 0.24 0.39   5 13 0.0000 0.6096 P(5)=1.000  0.0342 0.0018 2113.51 -7622.32
 30% 0.65 0.23 0.29 0.21 0.23 0.39   5 13 0.0000 0.6083 P(5)=1.000  0.0343 0.0018 2098.78 -7608.00
 30% 0.65 0.23 0.29 0.21 0.24 0.39   5 13 0.0000 0.6071 P(5)=1.000  0.0343 0.0018 2143.28 -7619.21
 30% 0.65 0.23 0.29 0.21 0.24 0.39   5 13 0.0000 0.6079 P(5)=1.000  0.0343 0.0018 2115.32 -7617.76
 30% 0.65 0.23 0.29 0.21 0.24 0.39   5 13 0.0000 0.6087 P(5)=1.000  0.0343 0.0018 2120.28 -7627.89
 30% 0.65 0.23 0.29 0.21 0.23 0.39   5 13 0.0000 0.6095 P(5)=1.000  0.0343 0.0018 2127.60 -7617.64  1:08

 30% 0.65 0.23 0.29 0.21 0.23 0.39   5 13 0.0000 0.6103 P(5)=1.000  0.0343 0.0018 2133.80 -7622.68
 30% 0.65 0.23 0.29 0.21 0.23 0.39   5 13 0.0000 0.6091 P(5)=1.000  0.0343 0.0018 2141.55 -7609.43
 30% 0.65 0.23 0.29 0.21 0.23 0.39   5 13 0.0000 0.6091 P(5)=1.000  0.0343 0.0018 2128.55 -7616.83
 30% 0.65 0.23 0.29 0.21 0.23 0.39   5 13 0.0000 0.6078 P(5)=1.000  0.0343 0.0018 2139.74 -7609.49
 30% 0.65 0.23 0.29 0.21 0.23 0.39   5 13 0.0000 0.6078 P(5)=1.000  0.0343 0.0018 2142.34 -7611.56
 30% 0.65 0.23 0.29 0.21 0.23 0.39   5 13 0.0000 0.6086 P(5)=1.000  0.0343 0.0018 2090.77 -7599.50
 30% 0.65 0.23 0.29 0.21 0.23 0.39   5 13 0.0000 0.6086 P(5)=1.000  0.0343 0.0018 2097.38 -7598.87
 30% 0.65 0.23 0.29 0.21 0.24 0.39   5 13 0.0000 0.6086 P(5)=1.000  0.0343 0.0018 2105.39 -7600.81
 30% 0.65 0.23 0.29 0.21 0.24 0.39   5 13 0.0000 0.6086 P(5)=1.000  0.0343 0.0018 2157.99 -7613.02
 31% 0.65 0.23 0.29 0.21 0.24 0.39   5 13 0.0000 0.6074 P(5)=1.000  0.0343 0.0018 2163.07 -7617.82
 31% 0.65 0.23 0.29 0.21 0.24 0.39   5 13 0.0000 0.6082 P(5)=1.000  0.0342 0.0018 2158.78 -7606.40
 31% 0.65 0.23 0.29 0.21 0.24 0.39   5 13 0.0000 0.6082 P(5)=1.000  0.0342 0.0018 2141.95 -7614.79
 31% 0.65 0.23 0.29 0.21 0.23 0.39   5 13 0.0000 0.6082 P(5)=1.000  0.0342 0.0018 2136.28 -7614.22
 31% 0.65 0.23 0.29 0.21 0.24 0.39   5 13 0.0000 0.6069 P(5)=1.000  0.0342 0.0018 2108.45 -7614.27
 31% 0.65 0.23 0.29 0.21 0.24 0.39   5 13 0.0000 0.6057 P(5)=1.000  0.0343 0.0018 2100.40 -7609.33
 31% 0.65 0.23 0.29 0.21 0.24 0.39   5 13 0.0000 0.6057 P(5)=1.000  0.0343 0.0018 2084.62 -7614.19
 31% 0.65 0.23 0.29 0.21 0.24 0.39   5 13 0.0000 0.6057 P(5)=1.000  0.0343 0.0018 2123.73 -7604.91
 31% 0.65 0.23 0.29 0.21 0.24 0.39   5 13 0.0000 0.6065 P(5)=1.000  0.0343 0.0018 2069.86 -7607.21
 31% 0.65 0.23 0.29 0.21 0.24 0.39   5 13 0.0000 0.6065 P(5)=1.000  0.0343 0.0018 2071.52 -7604.14
 31% 0.65 0.23 0.29 0.21 0.24 0.39   5 13 0.0000 0.6065 P(5)=1.000  0.0343 0.0018 2068.53 -7593.85
 31% 0.65 0.23 0.29 0.21 0.24 0.39   5 13 0.0000 0.6073 P(5)=1.000  0.0343 0.0018 2068.88 -7598.42
 31% 0.65 0.23 0.29 0.21 0.24 0.39   5 13 0.0000 0.6081 P(5)=1.000  0.0343 0.0018 2122.92 -7614.27
 31% 0.65 0.23 0.29 0.21 0.24 0.39   5 13 0.0000 0.6089 P(5)=1.000  0.0343 0.0018 2068.33 -7609.10
 31% 0.65 0.23 0.29 0.21 0.24 0.39   5 13 0.0000 0.6097 P(5)=1.000  0.0343 0.0018 2077.03 -7603.44
 31% 0.65 0.23 0.29 0.21 0.24 0.39   5 13 0.0000 0.6104 P(5)=1.000  0.0343 0.0018 2113.91 -7601.92
 31% 0.65 0.23 0.29 0.21 0.24 0.39   5 13 0.0000 0.6092 P(5)=1.000  0.0343 0.0018 2132.16 -7607.72
 31% 0.65 0.23 0.29 0.21 0.24 0.39   5 13 0.0000 0.6100 P(5)=1.000  0.0343 0.0018 2125.13 -7603.97
 31% 0.65 0.23 0.29 0.21 0.24 0.39   5 13 0.0000 0.6088 P(5)=1.000  0.0343 0.0018 2106.07 -7604.61
 31% 0.65 0.23 0.29 0.21 0.24 0.39   5 13 0.0000 0.6096 P(5)=1.000  0.0343 0.0018 2112.84 -7600.70
 32% 0.65 0.23 0.29 0.21 0.24 0.39   5 13 0.0000 0.6103 P(5)=1.000  0.0343 0.0018 2115.99 -7584.32
 32% 0.65 0.23 0.29 0.21 0.24 0.39   5 13 0.0000 0.6103 P(5)=1.000  0.0343 0.0018 2126.80 -7597.51
 32% 0.65 0.23 0.29 0.21 0.24 0.39   5 13 0.0000 0.6111 P(5)=1.000  0.0343 0.0018 2131.78 -7596.87
 32% 0.65 0.23 0.29 0.21 0.24 0.39   5 13 0.0000 0.6119 P(5)=1.000  0.0343 0.0018 2143.16 -7601.71
 32% 0.65 0.23 0.29 0.21 0.24 0.39   5 13 0.0000 0.6107 P(5)=1.000  0.0343 0.0018 2139.52 -7611.95
 32% 0.65 0.23 0.29 0.21 0.24 0.39   5 13 0.0000 0.6114 P(5)=1.000  0.0343 0.0018 2129.09 -7620.04
 32% 0.65 0.23 0.29 0.21 0.24 0.39   5 13 0.0000 0.6122 P(5)=1.000  0.0343 0.0018 2141.31 -7630.45
 32% 0.65 0.23 0.29 0.21 0.24 0.39   5 13 0.0000 0.6130 P(5)=1.000  0.0343 0.0018 2149.92 -7624.99
 32% 0.65 0.23 0.29 0.21 0.24 0.39   5 13 0.0000 0.6137 P(5)=1.000  0.0343 0.0018 2099.91 -7615.61
 32% 0.65 0.23 0.29 0.21 0.24 0.39   5 13 0.0000 0.6137 P(5)=1.000  0.0343 0.0018 2142.37 -7620.70
 32% 0.65 0.23 0.29 0.21 0.24 0.39   5 13 0.0000 0.6137 P(5)=1.000  0.0343 0.0018 2153.53 -7626.80
 32% 0.65 0.23 0.29 0.21 0.24 0.39   5 13 0.0000 0.6145 P(5)=1.000  0.0343 0.0018 2094.84 -7608.58
 32% 0.65 0.23 0.29 0.21 0.24 0.39   5 13 0.0000 0.6145 P(5)=1.000  0.0343 0.0018 2095.41 -7613.26
 32% 0.65 0.23 0.29 0.21 0.24 0.39   5 13 0.0000 0.6152 P(5)=1.000  0.0344 0.0018 2136.79 -7618.06
 32% 0.65 0.23 0.29 0.21 0.24 0.39   5 13 0.0000 0.6140 P(5)=1.000  0.0344 0.0018 2130.36 -7620.16
 32% 0.65 0.23 0.29 0.21 0.24 0.39   5 13 0.0000 0.6148 P(5)=1.000  0.0344 0.0018 2080.45 -7611.62
 32% 0.65 0.23 0.29 0.21 0.24 0.39   5 13 0.0000 0.6155 P(5)=1.000  0.0344 0.0018 2072.42 -7608.45
 32% 0.65 0.23 0.29 0.21 0.24 0.39   5 13 0.0000 0.6163 P(5)=1.000  0.0343 0.0018 2114.24 -7596.02
 32% 0.65 0.23 0.29 0.21 0.25 0.39   5 13 0.0000 0.6170 P(5)=1.000  0.0343 0.0018 2078.25 -7592.39
 32% 0.65 0.23 0.29 0.21 0.24 0.39   5 13 0.0000 0.6178 P(5)=1.000  0.0344 0.0018 2108.66 -7600.38
 33% 0.65 0.23 0.29 0.21 0.24 0.39   5 13 0.0000 0.6185 P(5)=1.000  0.0344 0.0018 2102.47 -7600.86
 33% 0.65 0.23 0.29 0.21 0.24 0.39   5 13 0.0000 0.6192 P(5)=1.000  0.0343 0.0018 2089.84 -7596.93
 33% 0.65 0.23 0.29 0.21 0.24 0.39   5 13 0.0000 0.6200 P(5)=1.000  0.0343 0.0018 2085.03 -7585.74
 33% 0.65 0.23 0.29 0.21 0.24 0.39   5 13 0.0000 0.6188 P(5)=1.000  0.0343 0.0018 2088.31 -7587.75
 33% 0.65 0.23 0.29 0.21 0.24 0.39   5 13 0.0000 0.6176 P(5)=1.000  0.0343 0.0018 2107.58 -7581.06
 33% 0.65 0.23 0.29 0.21 0.24 0.39   5 13 0.0000 0.6164 P(5)=1.000  0.0343 0.0018 2125.83 -7588.46
 33% 0.65 0.23 0.29 0.21 0.24 0.39   5 13 0.0000 0.6152 P(5)=1.000  0.0343 0.0018 2137.44 -7594.54
 33% 0.65 0.23 0.29 0.21 0.24 0.39   5 13 0.0000 0.6160 P(5)=1.000  0.0343 0.0018 2138.86 -7598.69
 33% 0.65 0.23 0.29 0.21 0.24 0.39   5 13 0.0000 0.6167 P(5)=1.000  0.0344 0.0018 2122.12 -7612.29
 33% 0.65 0.23 0.29 0.21 0.24 0.39   5 13 0.0000 0.6174 P(5)=1.000  0.0344 0.0018 2124.05 -7608.78
 33% 0.65 0.23 0.29 0.21 0.24 0.39   5 13 0.0000 0.6163 P(5)=1.000  0.0344 0.0018 2111.19 -7593.44
 33% 0.65 0.23 0.29 0.21 0.24 0.39   5 13 0.0000 0.6170 P(5)=1.000  0.0344 0.0018 2115.82 -7600.53
 33% 0.65 0.23 0.29 0.21 0.24 0.39   5 13 0.0000 0.6158 P(5)=1.000  0.0344 0.0018 2097.17 -7613.12
 33% 0.65 0.23 0.29 0.21 0.24 0.39   5 13 0.0000 0.6147 P(5)=1.000  0.0344 0.0018 2091.15 -7613.19
 33% 0.65 0.23 0.29 0.21 0.24 0.39   5 13 0.0000 0.6154 P(5)=1.000  0.0344 0.0018 2145.39 -7614.99
 33% 0.65 0.23 0.29 0.21 0.24 0.39   5 13 0.0000 0.6161 P(5)=1.000  0.0344 0.0018 2100.81 -7607.79
 33% 0.65 0.23 0.30 0.21 0.24 0.39   5 13 0.0000 0.6168 P(5)=1.000  0.0344 0.0018 2165.45 -7617.81
 33% 0.65 0.23 0.30 0.21 0.25 0.39   5 13 0.0000 0.6175 P(5)=1.000  0.0344 0.0018 2083.73 -7622.50
 33% 0.65 0.23 0.29 0.21 0.25 0.39   5 13 0.0000 0.6164 P(5)=1.000  0.0344 0.0018 2090.38 -7621.19
 33% 0.65 0.23 0.29 0.21 0.25 0.39   5 13 0.0000 0.6171 P(5)=1.000  0.0344 0.0018 2162.25 -7626.48
 34% 0.65 0.23 0.29 0.21 0.25 0.39   5 13 0.0000 0.6160 P(5)=1.000  0.0344 0.0018 2165.36 -7622.05
 34% 0.65 0.23 0.29 0.21 0.25 0.39   5 13 0.0000 0.6167 P(5)=1.000  0.0344 0.0018 2152.17 -7618.54
 34% 0.65 0.23 0.29 0.22 0.25 0.39   5 13 0.0000 0.6174 P(5)=1.000  0.0344 0.0018 2134.88 -7613.67
 34% 0.65 0.23 0.29 0.22 0.25 0.39   5 13 0.0000 0.6162 P(5)=1.000  0.0344 0.0018 2080.72 -7592.18
 34% 0.65 0.23 0.29 0.22 0.25 0.39   5 13 0.0000 0.6169 P(5)=1.000  0.0344 0.0018 2112.81 -7604.93
 34% 0.65 0.23 0.29 0.22 0.25 0.39   5 13 0.0000 0.6158 P(5)=1.000  0.0344 0.0018 2177.93 -7603.67
 34% 0.65 0.23 0.29 0.22 0.25 0.39   5 13 0.0000 0.6158 P(5)=1.000  0.0344 0.0018 2137.16 -7616.27
 34% 0.65 0.23 0.29 0.22 0.25 0.39   5 13 0.0000 0.6158 P(5)=1.000  0.0344 0.0018 2125.04 -7590.33
 34% 0.65 0.23 0.29 0.22 0.25 0.39   5 13 0.0000 0.6158 P(5)=1.000  0.0344 0.0018 2137.41 -7611.15
 34% 0.65 0.23 0.29 0.22 0.25 0.39   5 13 0.0000 0.6165 P(5)=1.000  0.0344 0.0018 2152.49 -7605.54
 34% 0.65 0.23 0.29 0.22 0.25 0.39   5 13 0.0000 0.6165 P(5)=1.000  0.0344 0.0018 2143.51 -7604.23
 34% 0.65 0.23 0.29 0.22 0.25 0.39   5 13 0.0000 0.6172 P(5)=1.000  0.0345 0.0018 2131.70 -7606.61
 34% 0.65 0.23 0.29 0.22 0.25 0.39   5 13 0.0000 0.6179 P(5)=1.000  0.0345 0.0018 2124.83 -7605.54
 34% 0.65 0.23 0.29 0.22 0.25 0.39   5 13 0.0000 0.6179 P(5)=1.000  0.0345 0.0018 2120.38 -7591.94
 34% 0.65 0.23 0.29 0.22 0.25 0.39   5 13 0.0000 0.6186 P(5)=1.000  0.0344 0.0018 2114.19 -7592.52
 34% 0.65 0.23 0.29 0.22 0.25 0.39   5 13 0.0000 0.6193 P(5)=1.000  0.0344 0.0018 2105.48 -7602.45
 34% 0.65 0.23 0.29 0.22 0.25 0.39   5 13 0.0000 0.6200 P(5)=1.000  0.0344 0.0018 2074.18 -7603.49
 34% 0.65 0.23 0.29 0.22 0.25 0.39   5 13 0.0000 0.6207 P(5)=1.000  0.0345 0.0018 2078.74 -7610.00
 34% 0.65 0.23 0.29 0.22 0.25 0.39   5 13 0.0000 0.6214 P(5)=1.000  0.0345 0.0018 2087.75 -7610.33
 34% 0.65 0.23 0.30 0.22 0.25 0.39   5 13 0.0000 0.6203 P(5)=1.000  0.0345 0.0018 2089.49 -7599.72
 35% 0.65 0.23 0.30 0.22 0.24 0.39   5 13 0.0000 0.6209 P(5)=1.000  0.0345 0.0018 2054.04 -7602.87
 35% 0.65 0.23 0.30 0.22 0.24 0.39   5 13 0.0000 0.6216 P(5)=1.000  0.0345 0.0018 2073.13 -7600.36
 35% 0.65 0.23 0.29 0.22 0.24 0.39   5 13 0.0000 0.6223 P(5)=1.000  0.0345 0.0018 2055.94 -7603.36
 35% 0.65 0.23 0.30 0.22 0.24 0.39   5 13 0.0000 0.6230 P(5)=1.000  0.0345 0.0018 2060.49 -7599.31
 35% 0.65 0.23 0.30 0.22 0.24 0.39   5 13 0.0000 0.6237 P(5)=1.000  0.0345 0.0018 2065.67 -7596.43
 35% 0.65 0.23 0.29 0.22 0.24 0.39   5 13 0.0000 0.6243 P(5)=1.000  0.0345 0.0018 2053.77 -7596.64
 35% 0.65 0.23 0.29 0.22 0.24 0.39   5 13 0.0000 0.6243 P(5)=1.000  0.0345 0.0018 2078.55 -7609.12
 35% 0.65 0.23 0.29 0.22 0.24 0.39   5 13 0.0000 0.6232 P(5)=1.000  0.0345 0.0018 2097.58 -7603.39
 35% 0.65 0.23 0.29 0.22 0.24 0.39   5 13 0.0000 0.6239 P(5)=1.000  0.0345 0.0018 2088.30 -7604.78
 35% 0.65 0.23 0.29 0.22 0.24 0.39   5 13 0.0000 0.6239 P(5)=1.000  0.0345 0.0018 2134.75 -7601.38
 35% 0.65 0.23 0.29 0.22 0.24 0.39   5 13 0.0000 0.6239 P(5)=1.000  0.0345 0.0018 2145.89 -7609.32  1:17

 35% 0.65 0.23 0.29 0.22 0.25 0.39   5 13 0.0000 0.6239 P(5)=1.000  0.0345 0.0018 2064.55 -7600.62
 35% 0.65 0.23 0.29 0.22 0.25 0.39   5 13 0.0000 0.6228 P(5)=1.000  0.0345 0.0018 2059.50 -7588.22
 35% 0.65 0.23 0.29 0.22 0.25 0.39   5 13 0.0000 0.6217 P(5)=1.000  0.0345 0.0018 2087.35 -7605.61
 35% 0.65 0.23 0.29 0.22 0.25 0.39   5 13 0.0000 0.6223 P(5)=1.000  0.0345 0.0018 2092.19 -7623.82
 35% 0.65 0.23 0.29 0.22 0.25 0.39   5 13 0.0000 0.6223 P(5)=1.000  0.0345 0.0018 2128.50 -7627.46
 35% 0.65 0.23 0.29 0.22 0.25 0.39   5 13 0.0000 0.6223 P(5)=1.000  0.0345 0.0018 2131.47 -7618.73
 35% 0.65 0.23 0.29 0.21 0.24 0.39   5 13 0.0000 0.6223 P(5)=1.000  0.0345 0.0018 2126.24 -7612.88
 35% 0.65 0.23 0.29 0.21 0.25 0.39   5 13 0.0000 0.6230 P(5)=1.000  0.0345 0.0018 2097.79 -7621.39
 35% 0.65 0.23 0.29 0.21 0.25 0.39   5 13 0.0000 0.6230 P(5)=1.000  0.0345 0.0018 2087.96 -7615.95
 36% 0.65 0.23 0.29 0.21 0.25 0.39   5 13 0.0000 0.6237 P(5)=1.000  0.0345 0.0018 2112.08 -7614.92
 36% 0.65 0.23 0.29 0.21 0.25 0.39   5 13 0.0000 0.6243 P(5)=1.000  0.0345 0.0018 2101.04 -7615.60
 36% 0.65 0.23 0.29 0.21 0.25 0.39   5 13 0.0000 0.6250 P(5)=1.000  0.0345 0.0018 2088.10 -7608.46
 36% 0.65 0.23 0.29 0.21 0.25 0.39   5 13 0.0000 0.6239 P(5)=1.000  0.0345 0.0018 2098.09 -7599.83
 36% 0.65 0.23 0.29 0.21 0.25 0.39   5 13 0.0000 0.6239 P(5)=1.000  0.0345 0.0018 2107.90 -7591.76
 36% 0.65 0.23 0.29 0.21 0.24 0.39   5 13 0.0000 0.6239 P(5)=1.000  0.0345 0.0018 2086.25 -7604.12
 36% 0.65 0.23 0.29 0.21 0.24 0.39   5 13 0.0000 0.6228 P(5)=1.000  0.0345 0.0018 2087.43 -7606.96
 36% 0.65 0.23 0.29 0.21 0.24 0.39   5 13 0.0000 0.6235 P(5)=1.000  0.0345 0.0018 2079.47 -7613.86
 36% 0.65 0.23 0.29 0.21 0.24 0.39   5 13 0.0000 0.6235 P(5)=1.000  0.0345 0.0018 2075.69 -7610.25
 36% 0.65 0.23 0.29 0.21 0.24 0.39   5 13 0.0000 0.6235 P(5)=1.000  0.0345 0.0018 2103.98 -7608.66
 36% 0.65 0.23 0.29 0.21 0.24 0.39   5 13 0.0000 0.6235 P(5)=1.000  0.0345 0.0018 2114.18 -7603.10
 36% 0.65 0.23 0.29 0.21 0.24 0.39   5 13 0.0000 0.6235 P(5)=1.000  0.0345 0.0018 2107.14 -7598.00
 36% 0.65 0.23 0.29 0.21 0.24 0.39   5 13 0.0000 0.6241 P(5)=1.000  0.0345 0.0018 2143.57 -7613.31
 36% 0.65 0.23 0.29 0.21 0.24 0.39   5 13 0.0000 0.6241 P(5)=1.000  0.0345 0.0018 2178.50 -7614.68
 36% 0.65 0.23 0.29 0.21 0.24 0.39   5 13 0.0000 0.6248 P(5)=1.000  0.0346 0.0018 2139.56 -7611.26
 36% 0.65 0.23 0.29 0.21 0.24 0.39   5 13 0.0000 0.6248 P(5)=1.000  0.0346 0.0018 2117.51 -7607.40
 36% 0.65 0.23 0.29 0.21 0.24 0.39   5 13 0.0000 0.6237 P(5)=1.000  0.0346 0.0018 2122.74 -7605.40
 36% 0.65 0.23 0.29 0.21 0.24 0.39   5 13 0.0000 0.6226 P(5)=1.000  0.0346 0.0018 2134.12 -7607.15
 36% 0.65 0.23 0.29 0.21 0.24 0.39   5 13 0.0000 0.6215 P(5)=1.000  0.0346 0.0018 2129.58 -7597.71
 36% 0.65 0.23 0.29 0.21 0.24 0.39   5 13 0.0000 0.6215 P(5)=1.000  0.0346 0.0018 2128.50 -7620.36
 37% 0.65 0.23 0.29 0.21 0.24 0.39   5 13 0.0000 0.6222 P(5)=1.000  0.0346 0.0018 2131.16 -7608.45
 37% 0.65 0.23 0.29 0.21 0.24 0.39   5 13 0.0000 0.6222 P(5)=1.000  0.0346 0.0018 2126.78 -7601.86
 37% 0.65 0.23 0.29 0.21 0.24 0.39   5 13 0.0000 0.6228 P(5)=1.000  0.0346 0.0018 2118.10 -7610.99
 37% 0.65 0.23 0.29 0.21 0.24 0.39   5 13 0.0000 0.6218 P(5)=1.000  0.0346 0.0018 2165.79 -7604.90
 37% 0.65 0.23 0.29 0.21 0.25 0.39   5 13 0.0000 0.6224 P(5)=1.000  0.0346 0.0018 2116.02 -7593.30
 37% 0.65 0.23 0.29 0.21 0.25 0.39   5 13 0.0000 0.6213 P(5)=1.000  0.0346 0.0018 2074.77 -7605.76
 37% 0.65 0.23 0.29 0.21 0.25 0.39   5 13 0.0000 0.6203 P(5)=1.000  0.0346 0.0018 2121.30 -7602.12
 37% 0.65 0.23 0.29 0.21 0.25 0.39   5 13 0.0000 0.6209 P(5)=1.000  0.0346 0.0018 2163.70 -7605.18
 37% 0.65 0.23 0.29 0.21 0.25 0.39   5 13 0.0000 0.6216 P(5)=1.000  0.0346 0.0018 2134.41 -7616.61
 37% 0.65 0.23 0.29 0.21 0.25 0.39   5 13 0.0000 0.6222 P(5)=1.000  0.0346 0.0018 2119.90 -7603.38
 37% 0.65 0.23 0.29 0.21 0.25 0.39   5 13 0.0000 0.6229 P(5)=1.000  0.0346 0.0018 2135.18 -7601.59
 37% 0.65 0.23 0.29 0.21 0.25 0.39   5 13 0.0000 0.6235 P(5)=1.000  0.0346 0.0018 2106.39 -7609.58
 37% 0.65 0.23 0.29 0.21 0.25 0.39   5 13 0.0000 0.6241 P(5)=1.000  0.0346 0.0018 2123.23 -7595.08
 37% 0.65 0.23 0.29 0.21 0.25 0.39   5 13 0.0000 0.6248 P(5)=1.000  0.0346 0.0018 2121.93 -7602.64
 37% 0.65 0.23 0.29 0.21 0.25 0.39   5 13 0.0000 0.6237 P(5)=1.000  0.0346 0.0018 2139.55 -7609.98
 37% 0.65 0.23 0.29 0.21 0.25 0.39   5 13 0.0000 0.6237 P(5)=1.000  0.0346 0.0018 2131.80 -7610.90
 37% 0.65 0.23 0.29 0.21 0.25 0.39   5 13 0.0000 0.6244 P(5)=1.000  0.0346 0.0018 2084.95 -7604.34
 37% 0.65 0.23 0.29 0.21 0.25 0.39   5 13 0.0000 0.6250 P(5)=1.000  0.0346 0.0018 2095.15 -7608.58
 37% 0.65 0.23 0.29 0.21 0.25 0.39   5 13 0.0000 0.6256 P(5)=1.000  0.0346 0.0018 2157.70 -7627.19
 37% 0.65 0.23 0.29 0.21 0.25 0.39   5 13 0.0000 0.6263 P(5)=1.000  0.0346 0.0018 2112.20 -7611.86
 38% 0.65 0.23 0.29 0.21 0.25 0.39   5 13 0.0000 0.6269 P(5)=1.000  0.0346 0.0018 2082.22 -7620.87
 38% 0.65 0.23 0.29 0.21 0.25 0.39   5 13 0.0000 0.6269 P(5)=1.000  0.0346 0.0018 2102.92 -7625.99
 38% 0.65 0.23 0.29 0.21 0.25 0.39   5 13 0.0000 0.6258 P(5)=1.000  0.0346 0.0018 2097.12 -7619.41
 38% 0.65 0.23 0.29 0.21 0.25 0.39   5 13 0.0000 0.6265 P(5)=1.000  0.0346 0.0018 2095.04 -7626.68
 38% 0.65 0.23 0.29 0.21 0.25 0.39   5 13 0.0000 0.6271 P(5)=1.000  0.0346 0.0018 2085.77 -7628.10
 38% 0.65 0.23 0.29 0.21 0.25 0.39   5 13 0.0000 0.6277 P(5)=1.000  0.0346 0.0018 2127.31 -7647.00
 38% 0.65 0.23 0.29 0.21 0.25 0.39   5 13 0.0000 0.6277 P(5)=1.000  0.0346 0.0018 2125.35 -7654.16
 38% 0.65 0.23 0.29 0.21 0.25 0.39   5 13 0.0000 0.6283 P(5)=1.000  0.0346 0.0018 2083.55 -7638.10
 38% 0.65 0.23 0.29 0.21 0.25 0.39   5 13 0.0000 0.6283 P(5)=1.000  0.0346 0.0018 2080.70 -7625.25
 38% 0.65 0.23 0.29 0.21 0.25 0.39   5 13 0.0000 0.6290 P(5)=1.000  0.0346 0.0018 2052.74 -7626.19
 38% 0.65 0.23 0.29 0.21 0.25 0.39   5 13 0.0000 0.6290 P(5)=1.000  0.0346 0.0018 2118.76 -7636.62
 38% 0.65 0.23 0.29 0.21 0.25 0.39   5 13 0.0000 0.6296 P(5)=1.000  0.0346 0.0018 2127.01 -7634.31
 38% 0.65 0.23 0.29 0.21 0.25 0.39   5 13 0.0000 0.6302 P(5)=1.000  0.0346 0.0018 2066.01 -7624.52
 38% 0.65 0.23 0.29 0.21 0.25 0.39   5 13 0.0000 0.6308 P(5)=1.000  0.0346 0.0018 2076.13 -7629.68
 38% 0.65 0.23 0.29 0.21 0.25 0.39   5 13 0.0000 0.6314 P(5)=1.000  0.0346 0.0018 2069.04 -7631.66
 38% 0.65 0.23 0.29 0.21 0.25 0.39   5 13 0.0000 0.6320 P(5)=1.000  0.0347 0.0018 2069.06 -7629.26
 38% 0.65 0.23 0.29 0.21 0.25 0.39   5 13 0.0000 0.6310 P(5)=1.000  0.0347 0.0018 2083.95 -7625.49
 38% 0.65 0.23 0.29 0.21 0.25 0.39   5 13 0.0000 0.6299 P(5)=1.000  0.0347 0.0018 2100.00 -7624.84
 38% 0.65 0.23 0.29 0.21 0.25 0.39   5 13 0.0000 0.6305 P(5)=1.000  0.0347 0.0018 2090.84 -7623.63
 38% 0.65 0.23 0.29 0.21 0.25 0.39   5 13 0.0000 0.6311 P(5)=1.000  0.0347 0.0018 2081.63 -7629.73
 39% 0.65 0.23 0.29 0.21 0.25 0.39   5 13 0.0000 0.6301 P(5)=1.000  0.0347 0.0018 2088.58 -7617.03
 39% 0.65 0.23 0.29 0.21 0.25 0.39   5 13 0.0000 0.6307 P(5)=1.000  0.0347 0.0018 2116.36 -7624.58
 39% 0.65 0.23 0.29 0.21 0.25 0.39   5 13 0.0000 0.6313 P(5)=1.000  0.0347 0.0018 2126.00 -7632.14
 39% 0.65 0.23 0.29 0.21 0.25 0.39   5 13 0.0000 0.6319 P(5)=1.000  0.0347 0.0018 2086.69 -7627.26
 39% 0.65 0.23 0.29 0.21 0.25 0.39   5 13 0.0000 0.6325 P(5)=1.000  0.0347 0.0018 2082.10 -7637.63
 39% 0.65 0.23 0.29 0.21 0.25 0.39   5 13 0.0000 0.6331 P(5)=1.000  0.0347 0.0018 2072.27 -7628.48
 39% 0.65 0.23 0.29 0.21 0.25 0.39   5 13 0.0000 0.6331 P(5)=1.000  0.0347 0.0018 2064.39 -7630.48
 39% 0.65 0.23 0.29 0.21 0.25 0.39   5 13 0.0000 0.6321 P(5)=1.000  0.0347 0.0018 2087.68 -7619.57
 39% 0.65 0.23 0.29 0.21 0.25 0.39   5 13 0.0000 0.6311 P(5)=1.000  0.0347 0.0018 2126.82 -7629.15
 39% 0.65 0.23 0.29 0.21 0.25 0.39   5 13 0.0000 0.6317 P(5)=1.000  0.0347 0.0018 2061.86 -7631.86
 39% 0.65 0.23 0.29 0.21 0.25 0.39   5 13 0.0000 0.6306 P(5)=1.000  0.0347 0.0018 2086.93 -7626.55
 39% 0.65 0.23 0.29 0.21 0.25 0.39   5 13 0.0000 0.6312 P(5)=1.000  0.0348 0.0018 2069.87 -7628.51
 39% 0.65 0.23 0.29 0.21 0.25 0.39   5 13 0.0000 0.6302 P(5)=1.000  0.0348 0.0018 2090.20 -7631.26
 39% 0.65 0.23 0.29 0.21 0.25 0.39   5 13 0.0000 0.6292 P(5)=1.000  0.0348 0.0018 2100.56 -7637.30
 39% 0.65 0.23 0.29 0.21 0.25 0.39   5 13 0.0000 0.6282 P(5)=1.000  0.0348 0.0018 2096.77 -7609.49
 39% 0.65 0.23 0.29 0.21 0.25 0.39   5 13 0.0000 0.6288 P(5)=1.000  0.0348 0.0018 2098.71 -7621.11
 39% 0.65 0.23 0.29 0.21 0.25 0.39   5 13 0.0000 0.6294 P(5)=1.000  0.0348 0.0018 2150.39 -7613.56
 39% 0.65 0.23 0.29 0.21 0.25 0.39   5 13 0.0000 0.6300 P(5)=1.000  0.0348 0.0018 2145.38 -7630.54
 39% 0.65 0.23 0.29 0.21 0.26 0.39   5 13 0.0000 0.6290 P(5)=1.000  0.0348 0.0018 2104.24 -7614.63
 39% 0.65 0.23 0.29 0.21 0.25 0.39   5 13 0.0000 0.6280 P(5)=1.000  0.0348 0.0018 2103.32 -7607.52
 40% 0.65 0.23 0.29 0.21 0.26 0.39   5 13 0.0000 0.6270 P(5)=1.000  0.0348 0.0018 2134.38 -7611.64
 40% 0.65 0.23 0.29 0.21 0.26 0.39   5 13 0.0000 0.6260 P(5)=1.000  0.0348 0.0018 2137.74 -7619.98
 40% 0.65 0.23 0.29 0.21 0.26 0.39   5 13 0.0000 0.6250 P(5)=1.000  0.0348 0.0018 2136.82 -7626.79
 40% 0.65 0.23 0.29 0.21 0.25 0.39   5 13 0.0000 0.6240 P(5)=1.000  0.0348 0.0018 2129.84 -7619.17
 40% 0.65 0.23 0.29 0.21 0.25 0.39   5 13 0.0000 0.6246 P(5)=1.000  0.0348 0.0018 2127.87 -7619.73
 40% 0.65 0.23 0.29 0.21 0.25 0.39   5 13 0.0000 0.6236 P(5)=1.000  0.0348 0.0018 2129.41 -7629.93
 40% 0.65 0.23 0.29 0.21 0.25 0.39   5 13 0.0000 0.6242 P(5)=1.000  0.0348 0.0018 2119.51 -7634.18
 40% 0.65 0.23 0.29 0.21 0.25 0.39   5 13 0.0000 0.6242 P(5)=1.000  0.0348 0.0018 2080.69 -7627.46
 40% 0.65 0.23 0.29 0.21 0.25 0.39   5 13 0.0000 0.6232 P(5)=1.000  0.0348 0.0018 2082.72 -7611.35
 40% 0.65 0.23 0.29 0.21 0.26 0.39   5 13 0.0000 0.6232 P(5)=1.000  0.0348 0.0018 2100.72 -7612.68
 40% 0.65 0.23 0.29 0.21 0.25 0.39   5 13 0.0000 0.6238 P(5)=1.000  0.0348 0.0018 2087.82 -7612.28  1:25

 40% 0.65 0.23 0.29 0.21 0.25 0.39   5 13 0.0000 0.6228 P(5)=1.000  0.0348 0.0018 2087.35 -7616.32
 40% 0.65 0.23 0.29 0.21 0.25 0.39   5 13 0.0000 0.6219 P(5)=1.000  0.0348 0.0018 2082.31 -7615.04
 40% 0.65 0.23 0.29 0.21 0.25 0.39   5 13 0.0000 0.6209 P(5)=1.000  0.0348 0.0018 2100.65 -7616.00
 40% 0.65 0.23 0.29 0.21 0.25 0.39   5 13 0.0000 0.6199 P(5)=1.000  0.0348 0.0018 2081.14 -7616.04
 40% 0.65 0.23 0.29 0.21 0.25 0.39   5 13 0.0000 0.6205 P(5)=1.000  0.0348 0.0018 2070.94 -7621.15
 40% 0.65 0.23 0.29 0.21 0.25 0.39   5 13 0.0000 0.6196 P(5)=1.000  0.0348 0.0018 2079.83 -7620.00
 40% 0.65 0.23 0.29 0.21 0.25 0.39   5 13 0.0000 0.6186 P(5)=1.000  0.0348 0.0018 2089.49 -7627.25
 40% 0.65 0.23 0.29 0.21 0.25 0.39   5 13 0.0000 0.6176 P(5)=1.000  0.0348 0.0018 2104.01 -7620.64
 40% 0.65 0.23 0.29 0.21 0.25 0.39   5 13 0.0000 0.6182 P(5)=1.000  0.0348 0.0018 2085.57 -7621.08
 41% 0.65 0.23 0.29 0.21 0.25 0.39   5 13 0.0000 0.6188 P(5)=1.000  0.0348 0.0018 2088.37 -7619.20
 41% 0.65 0.23 0.29 0.21 0.25 0.39   5 13 0.0000 0.6179 P(5)=1.000  0.0348 0.0018 2042.87 -7614.13
 41% 0.65 0.23 0.29 0.21 0.25 0.39   5 13 0.0000 0.6185 P(5)=1.000  0.0349 0.0018 2055.46 -7603.20
 41% 0.65 0.23 0.29 0.21 0.25 0.39   5 13 0.0000 0.6190 P(5)=1.000  0.0349 0.0018 2057.19 -7602.07
 41% 0.65 0.23 0.29 0.21 0.25 0.39   5 13 0.0000 0.6190 P(5)=1.000  0.0349 0.0018 2051.29 -7607.13
 41% 0.65 0.23 0.29 0.21 0.25 0.39   5 13 0.0000 0.6196 P(5)=1.000  0.0349 0.0018 2055.60 -7615.67
 41% 0.65 0.23 0.29 0.21 0.25 0.39   5 13 0.0000 0.6202 P(5)=1.000  0.0349 0.0018 2103.09 -7603.92
 41% 0.65 0.23 0.29 0.21 0.25 0.39   5 13 0.0000 0.6202 P(5)=1.000  0.0349 0.0018 2079.64 -7607.26
 41% 0.65 0.23 0.29 0.21 0.25 0.39   5 13 0.0000 0.6208 P(5)=1.000  0.0349 0.0018 2075.14 -7612.42
 41% 0.65 0.23 0.29 0.21 0.25 0.39   5 13 0.0000 0.6214 P(5)=1.000  0.0349 0.0018 2079.99 -7617.32
 41% 0.65 0.23 0.29 0.21 0.25 0.39   5 13 0.0000 0.6214 P(5)=1.000  0.0349 0.0018 2061.17 -7612.59
 41% 0.65 0.23 0.29 0.21 0.25 0.39   5 13 0.0000 0.6204 P(5)=1.000  0.0349 0.0018 2063.17 -7614.14
 41% 0.65 0.23 0.29 0.21 0.25 0.39   5 13 0.0000 0.6204 P(5)=1.000  0.0349 0.0018 2073.33 -7605.03
 41% 0.65 0.23 0.29 0.21 0.25 0.39   5 13 0.0000 0.6195 P(5)=1.000  0.0349 0.0018 2067.23 -7598.61
 41% 0.65 0.23 0.29 0.21 0.25 0.39   5 13 0.0000 0.6195 P(5)=1.000  0.0349 0.0018 2034.69 -7601.96
 41% 0.65 0.23 0.29 0.21 0.25 0.39   5 13 0.0000 0.6195 P(5)=1.000  0.0349 0.0018 2021.76 -7608.24
 41% 0.65 0.23 0.29 0.21 0.25 0.39   5 13 0.0000 0.6185 P(5)=1.000  0.0349 0.0018 2036.42 -7600.08
 41% 0.65 0.23 0.29 0.21 0.25 0.39   5 13 0.0000 0.6176 P(5)=1.000  0.0349 0.0018 2032.06 -7602.24
 41% 0.65 0.23 0.29 0.21 0.25 0.39   5 13 0.0000 0.6167 P(5)=1.000  0.0349 0.0018 2032.68 -7605.23
 41% 0.65 0.23 0.29 0.21 0.25 0.39   5 13 0.0000 0.6167 P(5)=1.000  0.0349 0.0018 2033.12 -7606.32
 42% 0.65 0.23 0.29 0.21 0.25 0.39   5 13 0.0000 0.6157 P(5)=1.000  0.0349 0.0018 2018.29 -7604.75
 42% 0.65 0.23 0.29 0.21 0.25 0.39   5 13 0.0000 0.6148 P(5)=1.000  0.0349 0.0018 2068.85 -7615.39
 42% 0.65 0.23 0.29 0.21 0.25 0.39   5 13 0.0000 0.6154 P(5)=1.000  0.0349 0.0018 2033.70 -7617.12
 42% 0.65 0.23 0.29 0.21 0.25 0.39   5 13 0.0000 0.6160 P(5)=1.000  0.0349 0.0018 2048.74 -7624.98
 42% 0.65 0.23 0.29 0.21 0.25 0.39   5 13 0.0000 0.6160 P(5)=1.000  0.0349 0.0018 1983.34 -7621.38
 42% 0.65 0.23 0.29 0.21 0.25 0.39   5 13 0.0000 0.6160 P(5)=1.000  0.0349 0.0018 1999.72 -7601.75
 42% 0.65 0.23 0.29 0.21 0.25 0.39   5 13 0.0000 0.6165 P(5)=1.000  0.0349 0.0018 2053.10 -7604.37
 42% 0.65 0.23 0.29 0.21 0.25 0.39   5 13 0.0000 0.6165 P(5)=1.000  0.0349 0.0018 2021.19 -7618.11
 42% 0.65 0.23 0.29 0.21 0.25 0.39   5 13 0.0000 0.6165 P(5)=1.000  0.0349 0.0018 2034.67 -7602.96
 42% 0.65 0.23 0.29 0.21 0.26 0.39   5 13 0.0000 0.6171 P(5)=1.000  0.0349 0.0018 2035.14 -7609.62
 42% 0.65 0.23 0.29 0.21 0.26 0.39   5 13 0.0000 0.6171 P(5)=1.000  0.0349 0.0018 2016.45 -7598.68
 42% 0.65 0.23 0.29 0.21 0.26 0.39   5 13 0.0000 0.6177 P(5)=1.000  0.0349 0.0018 2036.43 -7611.01
 42% 0.65 0.23 0.29 0.21 0.26 0.39   5 13 0.0000 0.6177 P(5)=1.000  0.0349 0.0018 2044.84 -7615.50
 42% 0.65 0.23 0.29 0.21 0.26 0.39   5 13 0.0000 0.6183 P(5)=1.000  0.0349 0.0018 2061.20 -7609.37
 42% 0.65 0.23 0.29 0.21 0.25 0.39   5 13 0.0000 0.6188 P(5)=1.000  0.0349 0.0018 2078.08 -7607.10
 42% 0.65 0.23 0.29 0.21 0.25 0.39   5 13 0.0000 0.6179 P(5)=1.000  0.0349 0.0018 2071.47 -7611.56
 42% 0.65 0.23 0.29 0.21 0.26 0.39   5 13 0.0000 0.6185 P(5)=1.000  0.0349 0.0018 2059.69 -7608.45
 42% 0.65 0.23 0.29 0.21 0.26 0.39   5 13 0.0000 0.6190 P(5)=1.000  0.0348 0.0018 2072.31 -7619.50
 42% 0.65 0.23 0.29 0.21 0.26 0.39   5 13 0.0000 0.6190 P(5)=1.000  0.0349 0.0018 2047.61 -7618.81
 42% 0.65 0.23 0.29 0.21 0.26 0.39   5 13 0.0000 0.6190 P(5)=1.000  0.0349 0.0018 2061.82 -7621.17
 43% 0.65 0.23 0.29 0.21 0.26 0.39   5 13 0.0000 0.6181 P(5)=1.000  0.0349 0.0018 2065.56 -7611.95
 43% 0.65 0.23 0.29 0.21 0.26 0.39   5 13 0.0000 0.6187 P(5)=1.000  0.0349 0.0018 2081.84 -7613.18
 43% 0.65 0.23 0.29 0.21 0.26 0.39   5 13 0.0000 0.6193 P(5)=1.000  0.0349 0.0018 2127.27 -7622.78
 43% 0.65 0.23 0.29 0.21 0.26 0.39   5 13 0.0000 0.6198 P(5)=1.000  0.0349 0.0018 2069.47 -7611.90
 43% 0.65 0.23 0.30 0.21 0.26 0.39   5 13 0.0000 0.6204 P(5)=1.000  0.0349 0.0018 2097.76 -7599.39
 43% 0.65 0.23 0.30 0.21 0.26 0.39   5 13 0.0000 0.6209 P(5)=1.000  0.0349 0.0018 2106.17 -7596.91
 43% 0.65 0.23 0.30 0.21 0.26 0.39   5 13 0.0000 0.6209 P(5)=1.000  0.0349 0.0018 2113.43 -7593.82
 43% 0.65 0.23 0.30 0.21 0.26 0.39   5 13 0.0000 0.6215 P(5)=1.000  0.0349 0.0018 2104.26 -7594.69
 43% 0.65 0.23 0.30 0.21 0.26 0.39   5 13 0.0000 0.6221 P(5)=1.000  0.0349 0.0018 2105.76 -7593.20
 43% 0.65 0.23 0.30 0.21 0.26 0.39   5 13 0.0000 0.6226 P(5)=1.000  0.0349 0.0018 2145.15 -7596.22
 43% 0.65 0.23 0.30 0.21 0.26 0.39   5 13 0.0000 0.6232 P(5)=1.000  0.0349 0.0018 2147.88 -7590.50
 43% 0.65 0.23 0.30 0.21 0.26 0.39   5 13 0.0000 0.6237 P(5)=1.000  0.0349 0.0018 2098.77 -7603.26
 43% 0.65 0.23 0.30 0.21 0.26 0.39   5 13 0.0000 0.6228 P(5)=1.000  0.0349 0.0018 2084.67 -7606.25
 43% 0.65 0.23 0.30 0.21 0.26 0.39   5 13 0.0000 0.6219 P(5)=1.000  0.0350 0.0018 2057.73 -7615.79
 43% 0.65 0.23 0.30 0.21 0.26 0.39   5 13 0.0000 0.6210 P(5)=1.000  0.0350 0.0018 2070.06 -7593.06
 43% 0.65 0.23 0.30 0.21 0.26 0.39   5 13 0.0000 0.6201 P(5)=1.000  0.0350 0.0018 2076.62 -7601.29
 43% 0.65 0.23 0.30 0.21 0.26 0.39   5 13 0.0000 0.6206 P(5)=1.000  0.0350 0.0018 2066.97 -7598.56
 43% 0.65 0.23 0.30 0.21 0.26 0.39   5 13 0.0000 0.6212 P(5)=1.000  0.0350 0.0018 2090.38 -7601.85
 43% 0.65 0.23 0.30 0.21 0.26 0.39   5 13 0.0000 0.6217 P(5)=1.000  0.0350 0.0018 2119.62 -7603.51
 43% 0.65 0.23 0.30 0.21 0.26 0.39   5 13 0.0000 0.6223 P(5)=1.000  0.0350 0.0018 2099.12 -7600.14
 44% 0.65 0.23 0.30 0.21 0.26 0.39   5 13 0.0000 0.6228 P(5)=1.000  0.0350 0.0018 2101.82 -7617.56
 44% 0.65 0.23 0.30 0.21 0.26 0.39   5 13 0.0000 0.6219 P(5)=1.000  0.0350 0.0018 2137.00 -7613.39
 44% 0.65 0.23 0.30 0.21 0.26 0.39   5 13 0.0000 0.6225 P(5)=1.000  0.0350 0.0018 2112.73 -7596.72
 44% 0.65 0.23 0.30 0.21 0.26 0.39   5 13 0.0000 0.6216 P(5)=1.000  0.0350 0.0018 2081.84 -7600.68
 44% 0.65 0.23 0.30 0.21 0.26 0.39   5 13 0.0000 0.6207 P(5)=1.000  0.0350 0.0018 2106.11 -7615.57
 44% 0.65 0.23 0.30 0.21 0.26 0.39   5 13 0.0000 0.6198 P(5)=1.000  0.0350 0.0018 2108.55 -7604.10
 44% 0.65 0.23 0.29 0.21 0.26 0.39   5 13 0.0000 0.6189 P(5)=1.000  0.0350 0.0018 2131.57 -7612.42
 44% 0.65 0.23 0.29 0.21 0.26 0.39   5 13 0.0000 0.6195 P(5)=1.000  0.0350 0.0018 2100.03 -7606.18
 44% 0.65 0.23 0.29 0.21 0.26 0.39   5 13 0.0000 0.6200 P(5)=1.000  0.0350 0.0018 2124.58 -7619.99
 44% 0.65 0.23 0.29 0.21 0.26 0.39   5 13 0.0000 0.6191 P(5)=1.000  0.0350 0.0018 2103.24 -7615.80
 44% 0.65 0.23 0.29 0.21 0.26 0.39   5 13 0.0000 0.6197 P(5)=1.000  0.0350 0.0018 2096.99 -7622.54
 44% 0.65 0.23 0.29 0.21 0.26 0.39   5 13 0.0000 0.6197 P(5)=1.000  0.0350 0.0018 2117.16 -7625.62
 44% 0.65 0.23 0.29 0.21 0.26 0.39   5 13 0.0000 0.6202 P(5)=1.000  0.0350 0.0018 2127.98 -7615.85
 44% 0.65 0.23 0.29 0.21 0.26 0.39   5 13 0.0000 0.6202 P(5)=1.000  0.0350 0.0018 2123.62 -7599.60
 44% 0.65 0.23 0.29 0.21 0.26 0.39   5 13 0.0000 0.6193 P(5)=1.000  0.0350 0.0018 2114.86 -7585.50
 44% 0.65 0.23 0.29 0.21 0.26 0.39   5 13 0.0000 0.6193 P(5)=1.000  0.0350 0.0018 2094.98 -7600.44
 44% 0.65 0.23 0.29 0.21 0.26 0.39   5 13 0.0000 0.6199 P(5)=1.000  0.0350 0.0018 2090.93 -7616.85
 44% 0.65 0.23 0.29 0.21 0.26 0.39   5 13 0.0000 0.6204 P(5)=1.000  0.0350 0.0018 2053.80 -7598.74
 44% 0.65 0.23 0.29 0.21 0.26 0.39   5 13 0.0000 0.6209 P(5)=1.000  0.0350 0.0018 2055.19 -7598.89
 44% 0.65 0.23 0.29 0.21 0.26 0.39   5 13 0.0000 0.6215 P(5)=1.000  0.0350 0.0018 2075.69 -7610.60
 45% 0.65 0.23 0.29 0.21 0.26 0.39   5 13 0.0000 0.6220 P(5)=1.000  0.0350 0.0018 2103.89 -7607.13
 45% 0.65 0.23 0.29 0.21 0.26 0.39   5 13 0.0000 0.6225 P(5)=1.000  0.0350 0.0018 2121.23 -7615.33
 45% 0.65 0.23 0.29 0.21 0.26 0.39   5 13 0.0000 0.6231 P(5)=1.000  0.0350 0.0018 2159.47 -7601.56
 45% 0.65 0.23 0.29 0.21 0.26 0.39   5 13 0.0000 0.6236 P(5)=1.000  0.0350 0.0018 2192.82 -7601.77
 45% 0.65 0.23 0.29 0.21 0.27 0.39   5 13 0.0000 0.6227 P(5)=1.000  0.0350 0.0018 2131.90 -7597.24
 45% 0.65 0.23 0.29 0.21 0.26 0.39   5 13 0.0000 0.6232 P(5)=1.000  0.0351 0.0018 2141.93 -7605.78
 45% 0.65 0.23 0.29 0.21 0.26 0.39   5 13 0.0000 0.6238 P(5)=1.000  0.0351 0.0018 2115.54 -7612.16
 45% 0.65 0.23 0.29 0.21 0.27 0.39   5 13 0.0000 0.6243 P(5)=1.000  0.0351 0.0018 2124.78 -7611.08
 45% 0.65 0.23 0.29 0.21 0.27 0.39   5 13 0.0000 0.6243 P(5)=1.000  0.0351 0.0018 2121.25 -7607.88
 45% 0.65 0.23 0.29 0.21 0.27 0.39   5 13 0.0000 0.6243 P(5)=1.000  0.0351 0.0018 2132.18 -7614.58
 45% 0.65 0.23 0.29 0.21 0.27 0.39   5 13 0.0000 0.6248 P(5)=1.000  0.0351 0.0018 2124.30 -7613.91  1:33

 45% 0.65 0.23 0.29 0.21 0.27 0.39   5 13 0.0000 0.6253 P(5)=1.000  0.0351 0.0018 2100.30 -7615.58
 45% 0.65 0.23 0.29 0.21 0.27 0.39   5 13 0.0000 0.6259 P(5)=1.000  0.0351 0.0018 2111.32 -7612.52
 45% 0.65 0.23 0.29 0.21 0.27 0.39   5 13 0.0000 0.6264 P(5)=1.000  0.0350 0.0018 2105.87 -7617.11
 45% 0.65 0.23 0.29 0.21 0.27 0.39   5 13 0.0000 0.6269 P(5)=1.000  0.0350 0.0018 2162.58 -7615.01
 45% 0.65 0.23 0.29 0.21 0.27 0.39   5 13 0.0000 0.6274 P(5)=1.000  0.0350 0.0018 2138.28 -7607.37
 45% 0.65 0.23 0.29 0.21 0.27 0.39   5 13 0.0000 0.6266 P(5)=1.000  0.0350 0.0018 2151.14 -7617.69
 45% 0.65 0.23 0.29 0.21 0.27 0.39   5 13 0.0000 0.6257 P(5)=1.000  0.0350 0.0018 2154.55 -7619.03
 45% 0.65 0.23 0.29 0.21 0.27 0.39   5 13 0.0000 0.6262 P(5)=1.000  0.0350 0.0018 2136.44 -7613.53
 45% 0.65 0.23 0.29 0.21 0.27 0.39   5 13 0.0000 0.6267 P(5)=1.000  0.0350 0.0018 2135.48 -7610.80
 46% 0.65 0.23 0.29 0.21 0.27 0.39   5 13 0.0000 0.6272 P(5)=1.000  0.0350 0.0018 2140.78 -7602.06
 46% 0.65 0.23 0.29 0.21 0.27 0.39   5 13 0.0000 0.6277 P(5)=1.000  0.0350 0.0018 2148.38 -7611.50
 46% 0.65 0.23 0.29 0.21 0.27 0.39   5 13 0.0000 0.6269 P(5)=1.000  0.0350 0.0018 2152.73 -7618.37
 46% 0.65 0.23 0.29 0.21 0.27 0.39   5 13 0.0000 0.6274 P(5)=1.000  0.0350 0.0018 2149.67 -7617.32
 46% 0.65 0.23 0.29 0.21 0.27 0.39   5 13 0.0000 0.6265 P(5)=1.000  0.0350 0.0018 2095.34 -7614.05
 46% 0.65 0.23 0.29 0.21 0.27 0.39   5 13 0.0000 0.6257 P(5)=1.000  0.0350 0.0018 2090.85 -7613.96
 46% 0.65 0.23 0.29 0.21 0.27 0.39   5 13 0.0000 0.6248 P(5)=1.000  0.0350 0.0018 2103.98 -7600.03
 46% 0.65 0.23 0.29 0.21 0.27 0.39   5 13 0.0000 0.6253 P(5)=1.000  0.0350 0.0018 2144.74 -7613.36
 46% 0.65 0.23 0.29 0.21 0.27 0.39   5 13 0.0000 0.6259 P(5)=1.000  0.0350 0.0018 2165.04 -7609.07
 46% 0.65 0.23 0.29 0.21 0.27 0.39   5 13 0.0000 0.6264 P(5)=1.000  0.0350 0.0018 2099.92 -7604.83
 46% 0.65 0.23 0.29 0.21 0.27 0.39   5 13 0.0000 0.6269 P(5)=1.000  0.0350 0.0018 2141.52 -7607.87
 46% 0.65 0.23 0.29 0.21 0.27 0.39   5 13 0.0000 0.6260 P(5)=1.000  0.0350 0.0018 2102.36 -7604.84
 46% 0.65 0.23 0.30 0.21 0.27 0.39   5 13 0.0000 0.6265 P(5)=1.000  0.0350 0.0018 2126.83 -7609.16
 46% 0.65 0.23 0.29 0.21 0.27 0.39   5 13 0.0000 0.6270 P(5)=1.000  0.0350 0.0018 2119.41 -7612.55
 46% 0.65 0.23 0.30 0.21 0.27 0.39   5 13 0.0000 0.6275 P(5)=1.000  0.0350 0.0018 2119.35 -7622.76
 46% 0.65 0.23 0.30 0.21 0.27 0.39   5 13 0.0000 0.6267 P(5)=1.000  0.0350 0.0018 2144.88 -7627.15
 46% 0.65 0.23 0.30 0.21 0.27 0.39   5 13 0.0000 0.6258 P(5)=1.000  0.0350 0.0018 2104.58 -7617.22
 46% 0.65 0.23 0.30 0.21 0.27 0.39   5 13 0.0000 0.6250 P(5)=1.000  0.0350 0.0018 2124.26 -7617.75
 46% 0.65 0.23 0.30 0.21 0.27 0.39   5 13 0.0000 0.6242 P(5)=1.000  0.0350 0.0018 2093.93 -7614.83
 46% 0.65 0.23 0.30 0.21 0.27 0.39   5 13 0.0000 0.6242 P(5)=1.000  0.0350 0.0018 2101.73 -7616.54
 47% 0.65 0.23 0.30 0.21 0.27 0.39   5 13 0.0000 0.6242 P(5)=1.000  0.0350 0.0018 2102.97 -7619.52
 47% 0.65 0.23 0.30 0.21 0.27 0.39   5 13 0.0000 0.6242 P(5)=1.000  0.0350 0.0018 2099.10 -7598.01
 47% 0.65 0.23 0.30 0.21 0.27 0.39   5 13 0.0000 0.6242 P(5)=1.000  0.0350 0.0018 2118.15 -7618.53
 47% 0.65 0.23 0.30 0.21 0.27 0.39   5 13 0.0000 0.6233 P(5)=1.000  0.0350 0.0018 2108.82 -7618.52
 47% 0.65 0.23 0.30 0.21 0.27 0.39   5 13 0.0000 0.6233 P(5)=1.000  0.0350 0.0018 2092.98 -7602.56
 47% 0.65 0.23 0.30 0.21 0.27 0.39   5 13 0.0000 0.6238 P(5)=1.000  0.0350 0.0018 2097.89 -7600.96
 47% 0.65 0.23 0.30 0.21 0.27 0.39   5 13 0.0000 0.6230 P(5)=1.000  0.0350 0.0018 2125.10 -7614.11
 47% 0.65 0.23 0.30 0.21 0.27 0.39   5 13 0.0000 0.6222 P(5)=1.000  0.0350 0.0018 2100.16 -7599.85
 47% 0.65 0.23 0.30 0.21 0.27 0.39   5 13 0.0000 0.6213 P(5)=1.000  0.0350 0.0018 2116.67 -7609.84
 47% 0.65 0.23 0.30 0.21 0.27 0.39   5 13 0.0000 0.6205 P(5)=1.000  0.0350 0.0018 2130.69 -7608.41
 47% 0.65 0.23 0.30 0.21 0.27 0.39   5 13 0.0000 0.6210 P(5)=1.000  0.0350 0.0018 2110.04 -7611.56
 47% 0.65 0.23 0.30 0.21 0.27 0.39   5 13 0.0000 0.6202 P(5)=1.000  0.0350 0.0018 2118.81 -7609.58
 47% 0.65 0.23 0.30 0.21 0.27 0.39   5 13 0.0000 0.6194 P(5)=1.000  0.0350 0.0018 2139.88 -7605.89
 47% 0.65 0.23 0.30 0.21 0.27 0.39   5 13 0.0000 0.6199 P(5)=1.000  0.0350 0.0018 2100.84 -7598.52
 47% 0.65 0.23 0.30 0.21 0.27 0.39   5 13 0.0000 0.6190 P(5)=1.000  0.0350 0.0018 2106.88 -7601.90
 47% 0.65 0.23 0.30 0.21 0.27 0.39   5 13 0.0000 0.6182 P(5)=1.000  0.0350 0.0018 2121.61 -7595.91
 47% 0.65 0.23 0.30 0.21 0.27 0.39   5 13 0.0000 0.6187 P(5)=1.000  0.0350 0.0018 2117.56 -7594.39
 47% 0.65 0.23 0.30 0.21 0.27 0.39   5 13 0.0000 0.6179 P(5)=1.000  0.0350 0.0018 2113.45 -7588.21
 47% 0.65 0.23 0.30 0.21 0.27 0.39   5 13 0.0000 0.6184 P(5)=1.000  0.0350 0.0018 2102.97 -7599.66
 47% 0.65 0.23 0.30 0.21 0.27 0.39   5 13 0.0000 0.6176 P(5)=1.000  0.0350 0.0018 2152.92 -7610.55
 48% 0.65 0.23 0.30 0.21 0.27 0.39   5 13 0.0000 0.6181 P(5)=1.000  0.0350 0.0018 2157.56 -7613.56
 48% 0.65 0.23 0.30 0.21 0.27 0.39   5 13 0.0000 0.6186 P(5)=1.000  0.0350 0.0018 2178.14 -7626.12
 48% 0.65 0.23 0.30 0.21 0.27 0.39   5 13 0.0000 0.6191 P(5)=1.000  0.0351 0.0018 2165.11 -7630.15
 48% 0.65 0.23 0.30 0.21 0.27 0.39   5 13 0.0000 0.6196 P(5)=1.000  0.0351 0.0018 2137.01 -7614.71
 48% 0.65 0.23 0.30 0.21 0.27 0.39   5 13 0.0000 0.6188 P(5)=1.000  0.0351 0.0018 2179.34 -7620.60
 48% 0.65 0.23 0.30 0.21 0.27 0.39   5 13 0.0000 0.6180 P(5)=1.000  0.0351 0.0018 2160.61 -7607.58
 48% 0.65 0.23 0.30 0.21 0.27 0.39   5 13 0.0000 0.6172 P(5)=1.000  0.0351 0.0018 2157.39 -7614.75
 48% 0.65 0.23 0.30 0.21 0.27 0.39   5 13 0.0000 0.6164 P(5)=1.000  0.0351 0.0018 2161.53 -7626.05
 48% 0.65 0.23 0.30 0.21 0.27 0.39   5 13 0.0000 0.6169 P(5)=1.000  0.0351 0.0018 2105.54 -7612.50
 48% 0.65 0.23 0.30 0.21 0.27 0.39   5 13 0.0000 0.6174 P(5)=1.000  0.0351 0.0018 2117.46 -7616.70
 48% 0.65 0.23 0.30 0.21 0.27 0.39   5 13 0.0000 0.6166 P(5)=1.000  0.0351 0.0018 2108.55 -7611.62
 48% 0.65 0.23 0.30 0.21 0.27 0.39   5 13 0.0000 0.6171 P(5)=1.000  0.0351 0.0018 2110.84 -7608.44
 48% 0.65 0.23 0.30 0.21 0.27 0.39   5 13 0.0000 0.6163 P(5)=1.000  0.0351 0.0018 2159.76 -7611.69
 48% 0.65 0.23 0.30 0.21 0.27 0.39   5 13 0.0000 0.6155 P(5)=1.000  0.0351 0.0018 2159.37 -7602.81
 48% 0.65 0.23 0.30 0.21 0.27 0.39   5 13 0.0000 0.6160 P(5)=1.000  0.0351 0.0018 2163.51 -7596.34
 48% 0.65 0.23 0.30 0.21 0.27 0.39   5 13 0.0000 0.6165 P(5)=1.000  0.0351 0.0018 2164.90 -7606.28
 48% 0.65 0.23 0.30 0.21 0.27 0.39   5 13 0.0000 0.6170 P(5)=1.000  0.0351 0.0018 2162.23 -7619.97
 48% 0.65 0.23 0.30 0.21 0.27 0.39   5 13 0.0000 0.6162 P(5)=1.000  0.0351 0.0018 2184.12 -7629.62
 48% 0.65 0.23 0.30 0.21 0.27 0.39   5 13 0.0000 0.6154 P(5)=1.000  0.0351 0.0018 2169.09 -7633.90
 48% 0.65 0.23 0.30 0.21 0.27 0.39   5 13 0.0000 0.6159 P(5)=1.000  0.0351 0.0018 2152.03 -7622.13
 49% 0.65 0.23 0.30 0.21 0.27 0.39   5 13 0.0000 0.6164 P(5)=1.000  0.0351 0.0018 2135.19 -7629.74
 49% 0.65 0.23 0.30 0.21 0.27 0.39   5 13 0.0000 0.6156 P(5)=1.000  0.0351 0.0018 2100.01 -7629.77
 49% 0.65 0.23 0.30 0.21 0.27 0.39   5 13 0.0000 0.6148 P(5)=1.000  0.0351 0.0018 2117.36 -7628.47
 49% 0.65 0.23 0.30 0.21 0.27 0.39   5 13 0.0000 0.6140 P(5)=1.000  0.0351 0.0018 2129.90 -7610.48
 49% 0.65 0.23 0.30 0.21 0.27 0.39   5 13 0.0000 0.6145 P(5)=1.000  0.0351 0.0018 2125.32 -7609.05
 49% 0.65 0.23 0.30 0.21 0.27 0.39   5 13 0.0000 0.6150 P(5)=1.000  0.0351 0.0018 2165.06 -7607.93
 49% 0.65 0.23 0.29 0.21 0.27 0.39   5 13 0.0000 0.6142 P(5)=1.000  0.0351 0.0018 2131.90 -7607.00
 49% 0.65 0.23 0.29 0.21 0.27 0.39   5 13 0.0000 0.6147 P(5)=1.000  0.0351 0.0018 2137.44 -7597.81
 49% 0.65 0.23 0.29 0.21 0.27 0.39   5 13 0.0000 0.6152 P(5)=1.000  0.0351 0.0018 2188.96 -7611.50
 49% 0.65 0.23 0.29 0.21 0.27 0.39   5 13 0.0000 0.6152 P(5)=1.000  0.0351 0.0018 2105.85 -7601.16
 49% 0.65 0.23 0.29 0.21 0.27 0.39   5 13 0.0000 0.6157 P(5)=1.000  0.0351 0.0018 2101.34 -7617.32
 49% 0.65 0.23 0.29 0.21 0.27 0.39   5 13 0.0000 0.6162 P(5)=1.000  0.0351 0.0018 2096.95 -7621.33
 49% 0.65 0.23 0.29 0.21 0.27 0.39   5 13 0.0000 0.6166 P(5)=1.000  0.0351 0.0018 2115.85 -7639.17
 49% 0.65 0.23 0.29 0.21 0.27 0.39   5 13 0.0000 0.6171 P(5)=1.000  0.0351 0.0018 2130.84 -7612.92
 49% 0.65 0.23 0.29 0.21 0.27 0.39   5 13 0.0000 0.6164 P(5)=1.000  0.0351 0.0018 2123.06 -7611.57
 49% 0.65 0.23 0.29 0.21 0.27 0.39   5 13 0.0000 0.6156 P(5)=1.000  0.0351 0.0018 2113.56 -7608.19
 49% 0.65 0.23 0.29 0.21 0.27 0.39   5 13 0.0000 0.6161 P(5)=1.000  0.0351 0.0018 2113.22 -7613.98
 49% 0.65 0.23 0.29 0.21 0.27 0.39   5 13 0.0000 0.6165 P(5)=1.000  0.0351 0.0018 2083.44 -7627.50
 49% 0.65 0.23 0.29 0.21 0.27 0.39   5 13 0.0000 0.6170 P(5)=1.000  0.0351 0.0018 2124.48 -7619.19
 49% 0.65 0.23 0.29 0.21 0.27 0.39   5 13 0.0000 0.6162 P(5)=1.000  0.0351 0.0018 2064.71 -7608.24
 50% 0.65 0.23 0.29 0.21 0.27 0.39   5 13 0.0000 0.6155 P(5)=1.000  0.0351 0.0018 2044.11 -7603.80
 50% 0.65 0.23 0.29 0.21 0.27 0.39   5 13 0.0000 0.6147 P(5)=1.000  0.0351 0.0018 2059.96 -7602.30
 50% 0.65 0.23 0.29 0.21 0.27 0.39   5 13 0.0000 0.6147 P(5)=1.000  0.0351 0.0018 2060.72 -7614.53
 50% 0.65 0.23 0.29 0.21 0.27 0.39   5 13 0.0000 0.6139 P(5)=1.000  0.0351 0.0018 2113.46 -7620.22
 50% 0.65 0.23 0.29 0.21 0.27 0.39   5 13 0.0000 0.6144 P(5)=1.000  0.0351 0.0018 2115.57 -7602.52
 50% 0.65 0.23 0.29 0.21 0.27 0.39   5 13 0.0000 0.6137 P(5)=1.000  0.0351 0.0018 2131.54 -7613.08
 50% 0.65 0.23 0.29 0.21 0.27 0.39   5 13 0.0000 0.6129 P(5)=1.000  0.0351 0.0018 2102.14 -7606.99
 50% 0.65 0.23 0.29 0.21 0.27 0.39   5 13 0.0000 0.6121 P(5)=1.000  0.0351 0.0018 2092.05 -7620.21
 50% 0.65 0.23 0.29 0.21 0.27 0.39   5 13 0.0000 0.6126 P(5)=1.000  0.0351 0.0018 2087.26 -7600.00
 50% 0.65 0.23 0.29 0.21 0.27 0.39   5 13 0.0000 0.6126 P(5)=1.000  0.0351 0.0018 2080.73 -7608.63
 50% 0.65 0.23 0.29 0.21 0.27 0.39   5 13 0.0000 0.6119 P(5)=1.000  0.0351 0.0018 2072.03 -7598.65  1:41

 50% 0.65 0.23 0.29 0.21 0.27 0.39   5 13 0.0000 0.6119 P(5)=1.000  0.0351 0.0018 2089.51 -7606.30
 50% 0.65 0.23 0.29 0.21 0.27 0.39   5 13 0.0000 0.6123 P(5)=1.000  0.0351 0.0018 2110.10 -7601.99
 50% 0.65 0.23 0.29 0.21 0.27 0.39   5 13 0.0000 0.6128 P(5)=1.000  0.0351 0.0018 2086.74 -7605.81
 50% 0.65 0.23 0.29 0.21 0.27 0.39   5 13 0.0000 0.6121 P(5)=1.000  0.0351 0.0018 2078.69 -7601.12
 50% 0.65 0.23 0.29 0.21 0.27 0.39   5 13 0.0000 0.6121 P(5)=1.000  0.0351 0.0018 2082.99 -7599.06
 50% 0.65 0.23 0.29 0.21 0.27 0.39   5 13 0.0000 0.6125 P(5)=1.000  0.0351 0.0018 2064.04 -7608.08
 50% 0.65 0.23 0.29 0.21 0.27 0.39   5 13 0.0000 0.6125 P(5)=1.000  0.0351 0.0018 2066.09 -7594.67
 50% 0.65 0.23 0.29 0.21 0.27 0.39   5 13 0.0000 0.6125 P(5)=1.000  0.0351 0.0018 2062.57 -7605.90
 50% 0.65 0.23 0.29 0.21 0.27 0.39   5 13 0.0000 0.6130 P(5)=1.000  0.0351 0.0018 2084.72 -7607.65
 51% 0.65 0.23 0.29 0.21 0.27 0.39   5 13 0.0000 0.6130 P(5)=1.000  0.0351 0.0018 2074.06 -7607.10
 51% 0.65 0.23 0.29 0.21 0.27 0.39   5 13 0.0000 0.6135 P(5)=1.000  0.0351 0.0018 2080.71 -7593.50
 51% 0.65 0.23 0.29 0.21 0.27 0.39   5 13 0.0000 0.6140 P(5)=1.000  0.0351 0.0018 2062.68 -7600.43
 51% 0.65 0.23 0.29 0.21 0.27 0.39   5 13 0.0000 0.6132 P(5)=1.000  0.0351 0.0018 2095.23 -7601.37
 51% 0.65 0.23 0.29 0.21 0.27 0.39   5 13 0.0000 0.6125 P(5)=1.000  0.0351 0.0018 2085.62 -7599.10
 51% 0.65 0.23 0.29 0.21 0.27 0.39   5 13 0.0000 0.6129 P(5)=1.000  0.0351 0.0018 2098.10 -7594.06
 51% 0.65 0.23 0.29 0.21 0.27 0.39   5 13 0.0000 0.6134 P(5)=1.000  0.0351 0.0018 2115.62 -7604.38
 51% 0.65 0.23 0.29 0.21 0.27 0.39   5 13 0.0000 0.6139 P(5)=1.000  0.0351 0.0018 2102.93 -7606.53
 51% 0.65 0.23 0.29 0.21 0.27 0.39   5 13 0.0000 0.6144 P(5)=1.000  0.0351 0.0018 2095.61 -7613.29
 51% 0.65 0.23 0.29 0.21 0.26 0.39   5 13 0.0000 0.6148 P(5)=1.000  0.0351 0.0018 2103.33 -7624.25
 51% 0.65 0.23 0.29 0.21 0.26 0.39   5 13 0.0000 0.6153 P(5)=1.000  0.0351 0.0018 2100.30 -7611.48
 51% 0.65 0.23 0.29 0.21 0.26 0.39   5 13 0.0000 0.6145 P(5)=1.000  0.0351 0.0018 2116.95 -7609.70
 51% 0.65 0.23 0.29 0.21 0.26 0.39   5 13 0.0000 0.6138 P(5)=1.000  0.0351 0.0018 2115.88 -7597.96
 51% 0.65 0.23 0.29 0.21 0.26 0.39   5 13 0.0000 0.6143 P(5)=1.000  0.0351 0.0018 2128.17 -7595.46
 51% 0.65 0.23 0.29 0.21 0.26 0.39   5 13 0.0000 0.6147 P(5)=1.000  0.0351 0.0018 2131.16 -7609.33
 51% 0.65 0.23 0.29 0.21 0.26 0.39   5 13 0.0000 0.6152 P(5)=1.000  0.0351 0.0018 2114.36 -7617.22
 51% 0.65 0.23 0.29 0.21 0.26 0.39   5 13 0.0000 0.6145 P(5)=1.000  0.0351 0.0018 2132.98 -7611.88
 51% 0.65 0.23 0.29 0.21 0.26 0.39   5 13 0.0000 0.6137 P(5)=1.000  0.0350 0.0018 2142.05 -7620.42
 51% 0.65 0.23 0.29 0.21 0.26 0.39   5 13 0.0000 0.6142 P(5)=1.000  0.0350 0.0018 2117.58 -7601.03
 51% 0.65 0.23 0.29 0.21 0.26 0.39   5 13 0.0000 0.6146 P(5)=1.000  0.0350 0.0018 2134.89 -7609.48
 52% 0.65 0.23 0.29 0.21 0.26 0.39   5 13 0.0000 0.6146 P(5)=1.000  0.0350 0.0018 2076.86 -7606.68
 52% 0.65 0.23 0.29 0.21 0.26 0.39   5 13 0.0000 0.6146 P(5)=1.000  0.0350 0.0018 2111.65 -7619.49
 52% 0.65 0.23 0.29 0.21 0.26 0.39   5 13 0.0000 0.6151 P(5)=1.000  0.0350 0.0018 2108.86 -7618.51
 52% 0.65 0.23 0.29 0.21 0.26 0.39   5 13 0.0000 0.6156 P(5)=1.000  0.0350 0.0018 2109.69 -7617.55
 52% 0.65 0.23 0.29 0.21 0.26 0.39   5 13 0.0000 0.6160 P(5)=1.000  0.0350 0.0018 2116.55 -7609.51
 52% 0.65 0.23 0.29 0.21 0.26 0.39   5 13 0.0000 0.6165 P(5)=1.000  0.0350 0.0018 2104.56 -7611.36
 52% 0.65 0.23 0.29 0.21 0.26 0.39   5 13 0.0000 0.6158 P(5)=1.000  0.0350 0.0018 2124.18 -7615.72
 52% 0.65 0.23 0.29 0.21 0.26 0.39   5 13 0.0000 0.6162 P(5)=1.000  0.0350 0.0018 2093.06 -7622.41
 52% 0.65 0.23 0.29 0.21 0.26 0.39   5 13 0.0000 0.6167 P(5)=1.000  0.0350 0.0018 2090.04 -7602.98
 52% 0.65 0.23 0.29 0.21 0.26 0.39   5 13 0.0000 0.6171 P(5)=1.000  0.0350 0.0018 2147.14 -7607.89
 52% 0.65 0.23 0.29 0.21 0.26 0.39   5 13 0.0000 0.6176 P(5)=1.000  0.0350 0.0018 2144.66 -7607.18
 52% 0.65 0.23 0.29 0.21 0.27 0.39   5 13 0.0000 0.6168 P(5)=1.000  0.0350 0.0018 2094.41 -7604.24
 52% 0.65 0.23 0.29 0.21 0.27 0.39   5 13 0.0000 0.6173 P(5)=1.000  0.0350 0.0018 2149.63 -7616.30
 52% 0.65 0.23 0.29 0.21 0.27 0.39   5 13 0.0000 0.6166 P(5)=1.000  0.0350 0.0018 2091.50 -7614.42
 52% 0.65 0.23 0.29 0.21 0.27 0.39   5 13 0.0000 0.6170 P(5)=1.000  0.0350 0.0018 2068.74 -7623.58
 52% 0.65 0.23 0.29 0.21 0.27 0.39   5 13 0.0000 0.6175 P(5)=1.000  0.0350 0.0018 2136.13 -7593.62
 52% 0.65 0.23 0.29 0.21 0.27 0.39   5 13 0.0000 0.6167 P(5)=1.000  0.0350 0.0018 2112.99 -7595.86
 52% 0.65 0.23 0.29 0.21 0.27 0.39   5 13 0.0000 0.6172 P(5)=1.000  0.0350 0.0018 2123.20 -7605.16
 52% 0.65 0.23 0.29 0.21 0.27 0.39   5 13 0.0000 0.6172 P(5)=1.000  0.0350 0.0018 2100.71 -7620.37
 52% 0.65 0.23 0.29 0.21 0.27 0.39   5 13 0.0000 0.6176 P(5)=1.000  0.0350 0.0018 2107.02 -7617.36
 53% 0.65 0.23 0.29 0.21 0.27 0.39   5 13 0.0000 0.6181 P(5)=1.000  0.0350 0.0018 2051.59 -7615.27
 53% 0.65 0.23 0.29 0.21 0.27 0.39   5 13 0.0000 0.6185 P(5)=1.000  0.0350 0.0018 2058.00 -7612.89
 53% 0.65 0.23 0.29 0.21 0.27 0.39   5 13 0.0000 0.6190 P(5)=1.000  0.0350 0.0018 2051.85 -7601.28
 53% 0.65 0.23 0.29 0.21 0.27 0.39   5 13 0.0000 0.6194 P(5)=1.000  0.0350 0.0018 2061.82 -7592.52
 53% 0.65 0.23 0.29 0.21 0.27 0.39   5 13 0.0000 0.6199 P(5)=1.000  0.0350 0.0018 2067.84 -7605.42
 53% 0.65 0.23 0.29 0.21 0.27 0.39   5 13 0.0000 0.6192 P(5)=1.000  0.0350 0.0018 2073.94 -7607.34
 53% 0.65 0.23 0.29 0.21 0.27 0.39   5 13 0.0000 0.6196 P(5)=1.000  0.0350 0.0018 2099.36 -7609.59
 53% 0.65 0.23 0.29 0.21 0.27 0.39   5 13 0.0000 0.6200 P(5)=1.000  0.0350 0.0018 2075.51 -7614.61
 53% 0.65 0.23 0.29 0.21 0.27 0.39   5 13 0.0000 0.6193 P(5)=1.000  0.0350 0.0018 2100.44 -7611.40
 53% 0.65 0.23 0.29 0.21 0.27 0.39   5 13 0.0000 0.6198 P(5)=1.000  0.0350 0.0018 2098.84 -7613.11
 53% 0.65 0.23 0.29 0.21 0.27 0.39   5 13 0.0000 0.6202 P(5)=1.000  0.0350 0.0018 2083.45 -7623.07
 53% 0.65 0.23 0.29 0.21 0.27 0.39   5 13 0.0000 0.6206 P(5)=1.000  0.0349 0.0018 2095.69 -7616.57
 53% 0.65 0.23 0.29 0.21 0.27 0.39   5 13 0.0000 0.6199 P(5)=1.000  0.0349 0.0018 2052.10 -7620.32
 53% 0.65 0.23 0.29 0.21 0.27 0.39   5 13 0.0000 0.6204 P(5)=1.000  0.0349 0.0018 2096.02 -7622.34
 53% 0.65 0.23 0.29 0.21 0.27 0.39   5 13 0.0000 0.6208 P(5)=1.000  0.0349 0.0018 2099.88 -7626.75
 53% 0.65 0.23 0.29 0.21 0.27 0.39   5 13 0.0000 0.6212 P(5)=1.000  0.0349 0.0018 2107.62 -7620.95
 53% 0.65 0.23 0.29 0.21 0.27 0.39   5 13 0.0000 0.6212 P(5)=1.000  0.0349 0.0018 2102.11 -7613.69
 53% 0.65 0.23 0.29 0.21 0.27 0.39   5 13 0.0000 0.6212 P(5)=1.000  0.0349 0.0018 2098.58 -7619.58
 53% 0.65 0.23 0.29 0.21 0.27 0.39   5 13 0.0000 0.6217 P(5)=1.000  0.0349 0.0018 2123.41 -7621.85
 53% 0.65 0.23 0.29 0.21 0.27 0.39   5 13 0.0000 0.6221 P(5)=1.000  0.0349 0.0018 2094.84 -7612.66
 54% 0.65 0.23 0.29 0.21 0.27 0.39   5 13 0.0000 0.6226 P(5)=1.000  0.0349 0.0018 2055.31 -7605.85
 54% 0.65 0.23 0.29 0.21 0.27 0.39   5 13 0.0000 0.6230 P(5)=1.000  0.0349 0.0018 2087.50 -7616.87
 54% 0.65 0.23 0.29 0.21 0.27 0.39   5 13 0.0000 0.6234 P(5)=1.000  0.0349 0.0018 2096.33 -7612.41
 54% 0.65 0.23 0.29 0.21 0.27 0.39   5 13 0.0000 0.6239 P(5)=1.000  0.0349 0.0018 2106.16 -7612.89
 54% 0.65 0.23 0.29 0.21 0.27 0.39   5 13 0.0000 0.6231 P(5)=1.000  0.0349 0.0018 2096.09 -7615.41
 54% 0.65 0.23 0.29 0.21 0.27 0.39   5 13 0.0000 0.6236 P(5)=1.000  0.0349 0.0018 2081.60 -7616.36
 54% 0.65 0.23 0.29 0.21 0.27 0.39   5 13 0.0000 0.6240 P(5)=1.000  0.0349 0.0018 2100.69 -7625.22
 54% 0.65 0.23 0.29 0.21 0.27 0.39   5 13 0.0000 0.6244 P(5)=1.000  0.0349 0.0018 2095.04 -7630.20
 54% 0.65 0.23 0.29 0.21 0.27 0.39   5 13 0.0000 0.6249 P(5)=1.000  0.0349 0.0018 2113.41 -7627.90
 54% 0.65 0.23 0.29 0.21 0.27 0.39   5 13 0.0000 0.6253 P(5)=1.000  0.0349 0.0018 2084.93 -7619.92
 54% 0.65 0.23 0.29 0.21 0.27 0.39   5 13 0.0000 0.6253 P(5)=1.000  0.0349 0.0018 2088.69 -7615.43
 54% 0.65 0.23 0.29 0.21 0.27 0.39   5 13 0.0000 0.6257 P(5)=1.000  0.0349 0.0018 2080.19 -7618.27
 54% 0.65 0.23 0.29 0.21 0.27 0.39   5 13 0.0000 0.6261 P(5)=1.000  0.0349 0.0018 2102.36 -7634.97
 54% 0.65 0.23 0.29 0.21 0.27 0.39   5 13 0.0000 0.6261 P(5)=1.000  0.0349 0.0018 2112.98 -7636.43
 54% 0.65 0.23 0.29 0.21 0.27 0.39   5 13 0.0000 0.6266 P(5)=1.000  0.0349 0.0018 2112.03 -7632.37
 54% 0.65 0.23 0.29 0.21 0.27 0.39   5 13 0.0000 0.6270 P(5)=1.000  0.0349 0.0018 2051.95 -7638.80
 54% 0.65 0.23 0.29 0.21 0.27 0.39   5 13 0.0000 0.6270 P(5)=1.000  0.0349 0.0018 2085.54 -7640.72
 54% 0.65 0.23 0.29 0.21 0.27 0.39   5 13 0.0000 0.6274 P(5)=1.000  0.0349 0.0018 2084.14 -7632.51
 54% 0.65 0.23 0.29 0.21 0.27 0.39   5 13 0.0000 0.6274 P(5)=1.000  0.0349 0.0018 2075.50 -7626.49
 54% 0.65 0.23 0.29 0.21 0.27 0.39   5 13 0.0000 0.6278 P(5)=1.000  0.0349 0.0018 2097.94 -7615.36
 55% 0.65 0.23 0.29 0.21 0.27 0.39   5 13 0.0000 0.6282 P(5)=1.000  0.0349 0.0018 2102.61 -7619.79
 55% 0.65 0.23 0.29 0.21 0.27 0.39   5 13 0.0000 0.6275 P(5)=1.000  0.0349 0.0018 2100.78 -7635.45
 55% 0.65 0.23 0.29 0.21 0.27 0.39   5 13 0.0000 0.6280 P(5)=1.000  0.0349 0.0018 2119.78 -7619.75
 55% 0.65 0.23 0.29 0.21 0.27 0.39   5 13 0.0000 0.6284 P(5)=1.000  0.0349 0.0018 2112.79 -7616.25
 55% 0.65 0.23 0.29 0.21 0.27 0.39   5 13 0.0000 0.6288 P(5)=1.000  0.0349 0.0018 2164.63 -7626.10
 55% 0.65 0.23 0.29 0.21 0.27 0.39   5 13 0.0000 0.6281 P(5)=1.000  0.0349 0.0018 2151.11 -7617.56
 55% 0.65 0.23 0.29 0.21 0.27 0.39   5 13 0.0000 0.6274 P(5)=1.000  0.0349 0.0018 2151.16 -7596.57
 55% 0.65 0.23 0.29 0.21 0.27 0.39   5 13 0.0000 0.6278 P(5)=1.000  0.0349 0.0018 2150.56 -7594.17
 55% 0.65 0.23 0.29 0.21 0.27 0.39   5 13 0.0000 0.6282 P(5)=1.000  0.0349 0.0018 2127.53 -7599.39
 55% 0.65 0.23 0.29 0.21 0.27 0.39   5 13 0.0000 0.6286 P(5)=1.000  0.0349 0.0018 2129.97 -7594.41
 55% 0.65 0.23 0.29 0.21 0.27 0.39   5 13 0.0000 0.6291 P(5)=1.000  0.0349 0.0018 2109.84 -7600.58  1:49

 55% 0.65 0.23 0.29 0.21 0.27 0.39   5 13 0.0000 0.6283 P(5)=1.000  0.0349 0.0018 2128.83 -7606.12
 55% 0.65 0.23 0.29 0.21 0.26 0.39   5 13 0.0000 0.6288 P(5)=1.000  0.0349 0.0018 2142.37 -7614.85
 55% 0.65 0.23 0.29 0.21 0.26 0.39   5 13 0.0000 0.6292 P(5)=1.000  0.0349 0.0018 2133.62 -7608.18
 55% 0.65 0.23 0.29 0.21 0.26 0.39   5 13 0.0000 0.6296 P(5)=1.000  0.0349 0.0018 2119.92 -7598.38
 55% 0.65 0.23 0.29 0.21 0.26 0.39   5 13 0.0000 0.6289 P(5)=1.000  0.0349 0.0018 2130.35 -7586.17
 55% 0.65 0.23 0.29 0.21 0.26 0.39   5 13 0.0000 0.6293 P(5)=1.000  0.0349 0.0018 2144.91 -7608.18
 55% 0.65 0.23 0.29 0.21 0.26 0.39   5 13 0.0000 0.6297 P(5)=1.000  0.0348 0.0018 2143.42 -7596.66
 55% 0.65 0.23 0.29 0.21 0.26 0.39   5 13 0.0000 0.6301 P(5)=1.000  0.0348 0.0018 2120.42 -7598.96
 55% 0.65 0.23 0.29 0.21 0.26 0.39   5 13 0.0000 0.6301 P(5)=1.000  0.0348 0.0018 2105.71 -7603.26
 56% 0.65 0.23 0.29 0.21 0.26 0.39   5 13 0.0000 0.6305 P(5)=1.000  0.0348 0.0018 2101.19 -7608.59
 56% 0.65 0.23 0.29 0.21 0.26 0.39   5 13 0.0000 0.6305 P(5)=1.000  0.0348 0.0018 2089.73 -7615.60
 56% 0.65 0.23 0.29 0.21 0.26 0.39   5 13 0.0000 0.6298 P(5)=1.000  0.0348 0.0018 2083.75 -7617.13
 56% 0.65 0.23 0.29 0.21 0.26 0.39   5 13 0.0000 0.6298 P(5)=1.000  0.0348 0.0018 2106.78 -7617.42
 56% 0.65 0.23 0.29 0.21 0.26 0.39   5 13 0.0000 0.6302 P(5)=1.000  0.0348 0.0018 2100.71 -7608.74
 56% 0.65 0.23 0.29 0.21 0.26 0.39   5 13 0.0000 0.6307 P(5)=1.000  0.0348 0.0018 2084.04 -7612.05
 56% 0.65 0.23 0.29 0.21 0.26 0.39   5 13 0.0000 0.6300 P(5)=1.000  0.0348 0.0018 2086.05 -7601.84
 56% 0.65 0.23 0.29 0.21 0.26 0.39   5 13 0.0000 0.6304 P(5)=1.000  0.0348 0.0018 2079.74 -7594.85
 56% 0.65 0.23 0.29 0.21 0.26 0.39   5 13 0.0000 0.6297 P(5)=1.000  0.0348 0.0018 2081.57 -7602.21
 56% 0.65 0.23 0.29 0.21 0.26 0.39   5 13 0.0000 0.6290 P(5)=1.000  0.0348 0.0018 2106.53 -7606.26
 56% 0.65 0.23 0.29 0.21 0.26 0.39   5 13 0.0000 0.6294 P(5)=1.000  0.0348 0.0018 2129.45 -7617.27
 56% 0.65 0.23 0.29 0.21 0.26 0.39   5 13 0.0000 0.6298 P(5)=1.000  0.0348 0.0018 2106.35 -7617.30
 56% 0.65 0.23 0.29 0.21 0.26 0.39   5 13 0.0000 0.6291 P(5)=1.000  0.0348 0.0018 2117.76 -7615.71
 56% 0.65 0.23 0.29 0.21 0.26 0.39   5 13 0.0000 0.6284 P(5)=1.000  0.0348 0.0018 2115.41 -7612.92
 56% 0.65 0.23 0.29 0.21 0.26 0.39   5 13 0.0000 0.6288 P(5)=1.000  0.0348 0.0018 2118.98 -7611.10
 56% 0.65 0.23 0.29 0.21 0.26 0.39   5 13 0.0000 0.6292 P(5)=1.000  0.0348 0.0018 2129.32 -7623.47
 56% 0.65 0.23 0.29 0.21 0.26 0.39   5 13 0.0000 0.6296 P(5)=1.000  0.0348 0.0018 2082.42 -7611.75
 56% 0.65 0.23 0.29 0.21 0.26 0.39   5 13 0.0000 0.6300 P(5)=1.000  0.0348 0.0018 2085.77 -7606.55
 56% 0.65 0.23 0.29 0.21 0.26 0.39   5 13 0.0000 0.6300 P(5)=1.000  0.0348 0.0018 2104.52 -7603.70
 56% 0.65 0.23 0.29 0.21 0.26 0.39   5 13 0.0000 0.6304 P(5)=1.000  0.0348 0.0018 2162.35 -7603.67
 57% 0.65 0.23 0.29 0.21 0.26 0.39   5 13 0.0000 0.6308 P(5)=1.000  0.0348 0.0018 2080.98 -7604.17
 57% 0.65 0.23 0.29 0.21 0.26 0.39   5 13 0.0000 0.6308 P(5)=1.000  0.0348 0.0018 2081.67 -7611.19
 57% 0.65 0.23 0.29 0.21 0.26 0.39   5 13 0.0000 0.6308 P(5)=1.000  0.0348 0.0018 2072.88 -7593.57
 57% 0.65 0.23 0.29 0.21 0.26 0.39   5 13 0.0000 0.6312 P(5)=1.000  0.0348 0.0018 2084.57 -7597.31
 57% 0.65 0.23 0.29 0.21 0.26 0.39   5 13 0.0000 0.6312 P(5)=1.000  0.0348 0.0018 2110.64 -7592.56
 57% 0.65 0.23 0.29 0.21 0.26 0.39   5 13 0.0000 0.6312 P(5)=1.000  0.0348 0.0018 2089.21 -7593.17
 57% 0.65 0.23 0.29 0.21 0.26 0.39   5 13 0.0000 0.6316 P(5)=1.000  0.0348 0.0018 2097.19 -7604.63
 57% 0.65 0.23 0.29 0.21 0.26 0.39   5 13 0.0000 0.6320 P(5)=1.000  0.0349 0.0018 2084.11 -7598.81
 57% 0.65 0.23 0.29 0.21 0.26 0.39   5 13 0.0000 0.6314 P(5)=1.000  0.0349 0.0018 2106.72 -7592.57
 57% 0.65 0.23 0.29 0.21 0.26 0.39   5 13 0.0000 0.6317 P(5)=1.000  0.0349 0.0018 2117.70 -7602.92
 57% 0.65 0.23 0.29 0.21 0.26 0.39   5 13 0.0000 0.6317 P(5)=1.000  0.0349 0.0018 2110.65 -7598.80
 57% 0.65 0.23 0.29 0.21 0.26 0.39   5 13 0.0000 0.6321 P(5)=1.000  0.0349 0.0018 2115.73 -7583.79
 57% 0.65 0.23 0.29 0.21 0.26 0.39   5 13 0.0000 0.6325 P(5)=1.000  0.0349 0.0018 2073.72 -7594.21
 57% 0.65 0.23 0.29 0.21 0.26 0.39   5 13 0.0000 0.6319 P(5)=1.000  0.0349 0.0018 2073.67 -7594.29
 57% 0.65 0.23 0.29 0.21 0.26 0.39   5 13 0.0000 0.6319 P(5)=1.000  0.0349 0.0018 2101.09 -7592.96
 57% 0.65 0.23 0.29 0.21 0.26 0.39   5 13 0.0000 0.6323 P(5)=1.000  0.0349 0.0018 2062.68 -7605.12
 57% 0.65 0.23 0.29 0.21 0.26 0.39   5 13 0.0000 0.6323 P(5)=1.000  0.0349 0.0018 2097.23 -7615.10
 57% 0.65 0.23 0.29 0.21 0.26 0.39   5 13 0.0000 0.6323 P(5)=1.000  0.0349 0.0018 2107.41 -7606.35
 57% 0.65 0.23 0.29 0.21 0.26 0.39   5 13 0.0000 0.6316 P(5)=1.000  0.0349 0.0018 2087.58 -7603.25
 57% 0.65 0.23 0.29 0.21 0.26 0.39   5 13 0.0000 0.6320 P(5)=1.000  0.0349 0.0018 2102.73 -7618.69
 58% 0.65 0.23 0.29 0.21 0.26 0.39   5 13 0.0000 0.6324 P(5)=1.000  0.0349 0.0018 2090.12 -7619.08
 58% 0.65 0.23 0.29 0.21 0.26 0.39   5 13 0.0000 0.6328 P(5)=1.000  0.0349 0.0018 2069.72 -7611.20
 58% 0.65 0.23 0.29 0.21 0.26 0.39   5 13 0.0000 0.6321 P(5)=1.000  0.0349 0.0018 2077.96 -7616.15
 58% 0.65 0.23 0.29 0.21 0.26 0.39   5 13 0.0000 0.6325 P(5)=1.000  0.0349 0.0018 2085.90 -7618.90
 58% 0.65 0.23 0.29 0.21 0.26 0.39   5 13 0.0000 0.6329 P(5)=1.000  0.0349 0.0018 2073.56 -7623.42
 58% 0.65 0.23 0.29 0.21 0.26 0.39   5 13 0.0000 0.6333 P(5)=1.000  0.0349 0.0018 2030.77 -7609.34
 58% 0.65 0.23 0.29 0.21 0.26 0.39   5 13 0.0000 0.6337 P(5)=1.000  0.0349 0.0018 2059.58 -7615.25
 58% 0.65 0.23 0.29 0.21 0.26 0.39   5 13 0.0000 0.6340 P(5)=1.000  0.0349 0.0018 2043.82 -7604.00
 58% 0.65 0.23 0.29 0.21 0.26 0.39   5 13 0.0000 0.6344 P(5)=1.000  0.0349 0.0018 2060.10 -7592.30
 58% 0.65 0.23 0.29 0.21 0.26 0.39   5 13 0.0000 0.6344 P(5)=1.000  0.0349 0.0018 2062.86 -7593.84
 58% 0.65 0.23 0.29 0.21 0.26 0.39   5 13 0.0000 0.6344 P(5)=1.000  0.0349 0.0018 2032.55 -7593.65
 58% 0.65 0.23 0.29 0.21 0.26 0.39   5 13 0.0000 0.6338 P(5)=1.000  0.0349 0.0018 2044.74 -7598.41
 58% 0.65 0.23 0.29 0.21 0.26 0.39   5 13 0.0000 0.6331 P(5)=1.000  0.0349 0.0018 2071.15 -7601.81
 58% 0.65 0.23 0.29 0.21 0.26 0.39   5 13 0.0000 0.6331 P(5)=1.000  0.0349 0.0018 2077.66 -7604.75
 58% 0.65 0.23 0.29 0.21 0.26 0.39   5 13 0.0000 0.6335 P(5)=1.000  0.0349 0.0018 2092.90 -7614.70
 58% 0.65 0.23 0.29 0.21 0.26 0.39   5 13 0.0000 0.6328 P(5)=1.000  0.0349 0.0018 2089.45 -7606.76
 58% 0.65 0.23 0.29 0.21 0.26 0.39   5 13 0.0000 0.6328 P(5)=1.000  0.0349 0.0018 2070.21 -7600.67
 58% 0.65 0.23 0.29 0.21 0.26 0.39   5 13 0.0000 0.6332 P(5)=1.000  0.0350 0.0018 2057.24 -7610.22
 58% 0.65 0.23 0.29 0.21 0.26 0.39   5 13 0.0000 0.6325 P(5)=1.000  0.0350 0.0018 2063.89 -7614.01
 58% 0.65 0.23 0.29 0.21 0.26 0.39   5 13 0.0000 0.6325 P(5)=1.000  0.0350 0.0018 2086.74 -7601.65
 59% 0.65 0.23 0.29 0.21 0.26 0.39   5 13 0.0000 0.6329 P(5)=1.000  0.0350 0.0018 2089.18 -7606.25
 59% 0.65 0.23 0.29 0.21 0.26 0.39   5 13 0.0000 0.6333 P(5)=1.000  0.0350 0.0018 2085.25 -7623.21
 59% 0.65 0.23 0.29 0.21 0.26 0.39   5 13 0.0000 0.6337 P(5)=1.000  0.0350 0.0018 2102.00 -7624.27
 59% 0.65 0.23 0.29 0.21 0.26 0.39   5 13 0.0000 0.6341 P(5)=1.000  0.0350 0.0018 2099.17 -7621.72
 59% 0.65 0.23 0.29 0.21 0.26 0.39   5 13 0.0000 0.6341 P(5)=1.000  0.0350 0.0018 2121.37 -7593.31
 59% 0.65 0.23 0.29 0.21 0.26 0.39   5 13 0.0000 0.6341 P(5)=1.000  0.0349 0.0018 2088.63 -7597.25
 59% 0.65 0.23 0.29 0.21 0.26 0.39   5 13 0.0000 0.6345 P(5)=1.000  0.0349 0.0018 2051.02 -7597.15
 59% 0.65 0.23 0.29 0.21 0.26 0.39   5 13 0.0000 0.6345 P(5)=1.000  0.0349 0.0018 2076.01 -7597.79
 59% 0.65 0.23 0.29 0.21 0.26 0.39   5 13 0.0000 0.6338 P(5)=1.000  0.0349 0.0018 2070.17 -7599.87
 59% 0.65 0.23 0.29 0.21 0.26 0.39   5 13 0.0000 0.6342 P(5)=1.000  0.0349 0.0018 2083.58 -7595.95
 59% 0.65 0.23 0.29 0.21 0.26 0.39   5 13 0.0000 0.6346 P(5)=1.000  0.0349 0.0018 2102.60 -7599.45
 59% 0.65 0.23 0.29 0.21 0.26 0.39   5 13 0.0000 0.6349 P(5)=1.000  0.0349 0.0018 2095.11 -7591.14
 59% 0.65 0.23 0.29 0.21 0.26 0.39   5 13 0.0000 0.6343 P(5)=1.000  0.0349 0.0018 2098.84 -7594.82
 59% 0.65 0.23 0.29 0.21 0.26 0.39   5 13 0.0000 0.6347 P(5)=1.000  0.0349 0.0018 2099.70 -7593.78
 59% 0.65 0.23 0.29 0.21 0.26 0.39   5 13 0.0000 0.6340 P(5)=1.000  0.0349 0.0018 2097.52 -7590.88
 59% 0.65 0.23 0.29 0.21 0.26 0.39   5 13 0.0000 0.6344 P(5)=1.000  0.0349 0.0018 2096.84 -7595.51
 59% 0.65 0.23 0.29 0.21 0.26 0.39   5 13 0.0000 0.6344 P(5)=1.000  0.0349 0.0018 2106.55 -7604.71
 59% 0.65 0.23 0.29 0.21 0.26 0.39   5 13 0.0000 0.6337 P(5)=1.000  0.0349 0.0018 2096.83 -7595.82
 59% 0.65 0.23 0.29 0.21 0.26 0.39   5 13 0.0000 0.6331 P(5)=1.000  0.0349 0.0018 2089.77 -7591.75
 59% 0.65 0.23 0.29 0.21 0.26 0.39   5 13 0.0000 0.6324 P(5)=1.000  0.0349 0.0018 2093.22 -7595.62
 60% 0.65 0.23 0.29 0.21 0.26 0.39   5 13 0.0000 0.6324 P(5)=1.000  0.0349 0.0018 2080.77 -7589.38
 60% 0.65 0.23 0.29 0.21 0.26 0.39   5 13 0.0000 0.6317 P(5)=1.000  0.0349 0.0018 2093.18 -7595.74
 60% 0.65 0.23 0.29 0.21 0.26 0.39   5 13 0.0000 0.6321 P(5)=1.000  0.0350 0.0018 2086.77 -7602.17
 60% 0.65 0.23 0.29 0.21 0.26 0.39   5 13 0.0000 0.6325 P(5)=1.000  0.0350 0.0018 2074.23 -7614.31
 60% 0.65 0.23 0.29 0.21 0.26 0.39   5 13 0.0000 0.6325 P(5)=1.000  0.0350 0.0018 2059.90 -7611.21
 60% 0.65 0.23 0.29 0.21 0.26 0.39   5 13 0.0000 0.6325 P(5)=1.000  0.0350 0.0018 2053.89 -7603.96
 60% 0.65 0.23 0.29 0.21 0.26 0.39   5 13 0.0000 0.6329 P(5)=1.000  0.0350 0.0018 2054.60 -7612.25
 60% 0.65 0.23 0.29 0.21 0.26 0.39   5 13 0.0000 0.6329 P(5)=1.000  0.0350 0.0018 2091.53 -7612.01
 60% 0.65 0.23 0.29 0.21 0.26 0.39   5 13 0.0000 0.6329 P(5)=1.000  0.0350 0.0018 2050.65 -7614.20
 60% 0.65 0.23 0.29 0.21 0.26 0.39   5 13 0.0000 0.6322 P(5)=1.000  0.0350 0.0018 2068.07 -7605.69
 60% 0.65 0.23 0.29 0.21 0.26 0.39   5 13 0.0000 0.6326 P(5)=1.000  0.0350 0.0018 2066.07 -7607.09  1:57

 60% 0.65 0.23 0.29 0.21 0.26 0.39   5 13 0.0000 0.6330 P(5)=1.000  0.0350 0.0018 2050.53 -7600.13
 60% 0.65 0.23 0.29 0.21 0.26 0.39   5 13 0.0000 0.6330 P(5)=1.000  0.0350 0.0018 2069.72 -7593.66
 60% 0.65 0.23 0.29 0.21 0.26 0.39   5 13 0.0000 0.6334 P(5)=1.000  0.0350 0.0018 2111.73 -7593.71
 60% 0.65 0.23 0.29 0.21 0.26 0.39   5 13 0.0000 0.6334 P(5)=1.000  0.0350 0.0018 2099.60 -7600.08
 60% 0.65 0.23 0.29 0.21 0.26 0.39   5 13 0.0000 0.6327 P(5)=1.000  0.0350 0.0018 2124.85 -7602.33
 60% 0.65 0.23 0.29 0.21 0.26 0.39   5 13 0.0000 0.6331 P(5)=1.000  0.0350 0.0018 2125.12 -7591.81
 60% 0.65 0.23 0.29 0.21 0.26 0.39   5 13 0.0000 0.6324 P(5)=1.000  0.0350 0.0018 2138.96 -7621.51
 60% 0.65 0.23 0.29 0.21 0.26 0.39   5 13 0.0000 0.6318 P(5)=1.000  0.0349 0.0018 2132.94 -7617.78
 60% 0.65 0.23 0.29 0.21 0.26 0.39   5 13 0.0000 0.6311 P(5)=1.000  0.0349 0.0018 2062.11 -7598.49
 61% 0.65 0.23 0.29 0.21 0.26 0.39   5 13 0.0000 0.6315 P(5)=1.000  0.0349 0.0018 2135.75 -7623.55
 61% 0.65 0.23 0.29 0.21 0.26 0.39   5 13 0.0000 0.6309 P(5)=1.000  0.0349 0.0018 2062.61 -7607.57
 61% 0.65 0.23 0.29 0.21 0.26 0.39   5 13 0.0000 0.6313 P(5)=1.000  0.0349 0.0018 2064.55 -7610.10
 61% 0.65 0.23 0.29 0.21 0.26 0.39   5 13 0.0000 0.6313 P(5)=1.000  0.0349 0.0018 2092.66 -7622.23
 61% 0.65 0.23 0.29 0.21 0.26 0.39   5 13 0.0000 0.6306 P(5)=1.000  0.0349 0.0018 2113.15 -7610.64
 61% 0.65 0.23 0.29 0.21 0.26 0.39   5 13 0.0000 0.6300 P(5)=1.000  0.0349 0.0018 2106.25 -7611.98
 61% 0.65 0.23 0.29 0.21 0.26 0.39   5 13 0.0000 0.6303 P(5)=1.000  0.0349 0.0018 2080.33 -7606.15
 61% 0.65 0.23 0.29 0.21 0.26 0.39   5 13 0.0000 0.6307 P(5)=1.000  0.0349 0.0018 2095.99 -7615.00
 61% 0.65 0.23 0.29 0.21 0.26 0.39   5 13 0.0000 0.6301 P(5)=1.000  0.0349 0.0018 2096.71 -7617.52
 61% 0.65 0.23 0.29 0.21 0.26 0.39   5 13 0.0000 0.6294 P(5)=1.000  0.0349 0.0018 2089.74 -7612.33
 61% 0.65 0.23 0.29 0.21 0.26 0.39   5 13 0.0000 0.6298 P(5)=1.000  0.0349 0.0018 2092.92 -7599.34
 61% 0.65 0.23 0.29 0.21 0.26 0.39   5 13 0.0000 0.6292 P(5)=1.000  0.0349 0.0018 2093.36 -7600.16
 61% 0.65 0.23 0.29 0.21 0.26 0.39   5 13 0.0000 0.6285 P(5)=1.000  0.0349 0.0018 2074.27 -7602.30
 61% 0.65 0.23 0.29 0.21 0.26 0.39   5 13 0.0000 0.6279 P(5)=1.000  0.0349 0.0018 2099.47 -7608.74
 61% 0.65 0.23 0.29 0.21 0.26 0.39   5 13 0.0000 0.6283 P(5)=1.000  0.0349 0.0018 2104.22 -7615.05
 61% 0.65 0.23 0.29 0.21 0.26 0.39   5 13 0.0000 0.6287 P(5)=1.000  0.0349 0.0018 2108.97 -7620.87
 61% 0.65 0.23 0.29 0.21 0.26 0.39   5 13 0.0000 0.6287 P(5)=1.000  0.0349 0.0018 2120.98 -7618.86
 61% 0.65 0.23 0.29 0.21 0.26 0.39   5 13 0.0000 0.6287 P(5)=1.000  0.0349 0.0018 2083.74 -7618.84
 61% 0.65 0.23 0.29 0.21 0.26 0.39   5 13 0.0000 0.6290 P(5)=1.000  0.0349 0.0018 2071.46 -7619.93
 61% 0.65 0.23 0.29 0.21 0.26 0.39   5 13 0.0000 0.6290 P(5)=1.000  0.0349 0.0018 2087.80 -7618.25
 62% 0.65 0.23 0.29 0.21 0.26 0.39   5 13 0.0000 0.6294 P(5)=1.000  0.0349 0.0018 2092.41 -7629.07
 62% 0.65 0.23 0.29 0.21 0.26 0.39   5 13 0.0000 0.6298 P(5)=1.000  0.0349 0.0018 2057.66 -7620.48
 62% 0.65 0.23 0.29 0.21 0.26 0.39   5 13 0.0000 0.6291 P(5)=1.000  0.0349 0.0018 2062.96 -7604.34
 62% 0.65 0.23 0.29 0.21 0.26 0.39   5 13 0.0000 0.6295 P(5)=1.000  0.0349 0.0018 2109.98 -7614.76
 62% 0.65 0.23 0.29 0.21 0.26 0.39   5 13 0.0000 0.6289 P(5)=1.000  0.0348 0.0018 2125.93 -7626.72
 62% 0.65 0.23 0.29 0.21 0.26 0.39   5 13 0.0000 0.6283 P(5)=1.000  0.0348 0.0018 2055.81 -7626.13
 62% 0.65 0.23 0.29 0.21 0.26 0.39   5 13 0.0000 0.6286 P(5)=1.000  0.0348 0.0018 2115.33 -7624.42
 62% 0.65 0.23 0.29 0.21 0.26 0.39   5 13 0.0000 0.6290 P(5)=1.000  0.0348 0.0018 2134.05 -7630.27
 62% 0.65 0.23 0.29 0.21 0.26 0.39   5 13 0.0000 0.6284 P(5)=1.000  0.0348 0.0019 2135.59 -7605.02
 62% 0.65 0.23 0.29 0.21 0.26 0.39   5 13 0.0000 0.6287 P(5)=1.000  0.0348 0.0019 2154.73 -7614.17
 62% 0.65 0.23 0.29 0.21 0.26 0.39   5 13 0.0000 0.6287 P(5)=1.000  0.0348 0.0019 2147.43 -7613.45
 62% 0.65 0.23 0.29 0.21 0.26 0.39   5 13 0.0000 0.6291 P(5)=1.000  0.0348 0.0019 2127.45 -7609.63
 62% 0.65 0.23 0.29 0.21 0.26 0.39   5 13 0.0000 0.6295 P(5)=1.000  0.0348 0.0019 2066.55 -7616.52
 62% 0.65 0.23 0.29 0.21 0.26 0.39   5 13 0.0000 0.6299 P(5)=1.000  0.0348 0.0019 2100.66 -7613.23
 62% 0.65 0.23 0.29 0.21 0.26 0.39   5 13 0.0000 0.6292 P(5)=1.000  0.0348 0.0019 2114.33 -7626.71
 62% 0.65 0.23 0.29 0.21 0.26 0.39   5 13 0.0000 0.6296 P(5)=1.000  0.0348 0.0019 2103.92 -7631.49
 62% 0.65 0.23 0.29 0.21 0.26 0.39   5 13 0.0000 0.6300 P(5)=1.000  0.0348 0.0019 2155.87 -7626.30
 62% 0.65 0.23 0.29 0.21 0.26 0.39   5 13 0.0000 0.6293 P(5)=1.000  0.0348 0.0019 2152.73 -7618.16
 62% 0.65 0.23 0.29 0.21 0.26 0.39   5 13 0.0000 0.6297 P(5)=1.000  0.0348 0.0019 2083.06 -7600.30
 62% 0.65 0.23 0.29 0.21 0.26 0.39   5 13 0.0000 0.6291 P(5)=1.000  0.0348 0.0019 2093.96 -7600.71
 63% 0.65 0.23 0.29 0.21 0.26 0.39   5 13 0.0000 0.6294 P(5)=1.000  0.0348 0.0019 2081.38 -7615.63
 63% 0.65 0.23 0.29 0.21 0.26 0.39   5 13 0.0000 0.6298 P(5)=1.000  0.0348 0.0019 2048.41 -7605.47
 63% 0.65 0.23 0.29 0.21 0.26 0.39   5 13 0.0000 0.6292 P(5)=1.000  0.0348 0.0019 2049.26 -7602.50
 63% 0.65 0.23 0.29 0.21 0.26 0.39   5 13 0.0000 0.6286 P(5)=1.000  0.0348 0.0019 2083.17 -7619.31
 63% 0.65 0.23 0.29 0.21 0.26 0.39   5 13 0.0000 0.6289 P(5)=1.000  0.0348 0.0019 2084.91 -7618.38
 63% 0.65 0.23 0.29 0.21 0.26 0.39   5 13 0.0000 0.6283 P(5)=1.000  0.0348 0.0019 2078.88 -7619.52
 63% 0.65 0.23 0.29 0.21 0.26 0.39   5 13 0.0000 0.6287 P(5)=1.000  0.0348 0.0019 2083.33 -7615.63
 63% 0.65 0.23 0.29 0.21 0.26 0.39   5 13 0.0000 0.6281 P(5)=1.000  0.0348 0.0019 2091.98 -7615.39
 63% 0.65 0.23 0.29 0.21 0.26 0.39   5 13 0.0000 0.6275 P(5)=1.000  0.0348 0.0019 2080.06 -7617.43
 63% 0.65 0.23 0.29 0.21 0.26 0.39   5 13 0.0000 0.6268 P(5)=1.000  0.0348 0.0019 2074.88 -7623.17
 63% 0.65 0.23 0.29 0.21 0.26 0.39   5 13 0.0000 0.6262 P(5)=1.000  0.0348 0.0019 2073.63 -7602.35
 63% 0.65 0.23 0.29 0.21 0.26 0.39   5 13 0.0000 0.6256 P(5)=1.000  0.0348 0.0019 2071.76 -7626.73
 63% 0.65 0.23 0.29 0.21 0.26 0.39   5 13 0.0000 0.6260 P(5)=1.000  0.0348 0.0019 2067.44 -7631.57
 63% 0.65 0.23 0.29 0.21 0.26 0.39   5 13 0.0000 0.6254 P(5)=1.000  0.0348 0.0019 2069.66 -7629.75
 63% 0.65 0.23 0.29 0.21 0.26 0.39   5 13 0.0000 0.6257 P(5)=1.000  0.0348 0.0019 2082.29 -7612.90
 63% 0.65 0.23 0.29 0.21 0.26 0.39   5 13 0.0000 0.6261 P(5)=1.000  0.0348 0.0019 2073.35 -7621.62
 63% 0.65 0.23 0.29 0.21 0.26 0.39   5 13 0.0000 0.6265 P(5)=1.000  0.0348 0.0019 2043.60 -7610.58
 63% 0.65 0.23 0.29 0.21 0.26 0.39   5 13 0.0000 0.6265 P(5)=1.000  0.0348 0.0019 2032.49 -7604.49
 63% 0.65 0.23 0.29 0.21 0.26 0.39   5 13 0.0000 0.6268 P(5)=1.000  0.0348 0.0019 2061.06 -7599.11
 63% 0.65 0.23 0.29 0.21 0.26 0.39   5 13 0.0000 0.6262 P(5)=1.000  0.0348 0.0019 2063.12 -7618.85
 64% 0.65 0.23 0.29 0.21 0.26 0.39   5 13 0.0000 0.6266 P(5)=1.000  0.0348 0.0019 2065.20 -7612.99
 64% 0.65 0.23 0.29 0.21 0.26 0.39   5 13 0.0000 0.6269 P(5)=1.000  0.0348 0.0019 2079.63 -7622.89
 64% 0.65 0.23 0.29 0.21 0.26 0.39   5 13 0.0000 0.6273 P(5)=1.000  0.0348 0.0019 2062.57 -7626.10
 64% 0.65 0.23 0.29 0.21 0.26 0.39   5 13 0.0000 0.6277 P(5)=1.000  0.0348 0.0019 2101.93 -7619.55
 64% 0.65 0.23 0.29 0.21 0.26 0.39   5 13 0.0000 0.6280 P(5)=1.000  0.0348 0.0019 2089.55 -7608.40
 64% 0.65 0.23 0.29 0.21 0.26 0.39   5 13 0.0000 0.6280 P(5)=1.000  0.0348 0.0019 2073.01 -7599.90
 64% 0.65 0.23 0.29 0.21 0.26 0.39   5 13 0.0000 0.6280 P(5)=1.000  0.0348 0.0019 2102.76 -7611.29
 64% 0.65 0.23 0.29 0.21 0.26 0.39   5 13 0.0000 0.6284 P(5)=1.000  0.0348 0.0019 2088.44 -7599.30
 64% 0.65 0.23 0.29 0.21 0.26 0.39   5 13 0.0000 0.6278 P(5)=1.000  0.0348 0.0019 2086.65 -7613.07
 64% 0.65 0.23 0.29 0.21 0.26 0.39   5 13 0.0000 0.6281 P(5)=1.000  0.0348 0.0019 2026.51 -7614.85
 64% 0.65 0.23 0.29 0.21 0.26 0.39   5 13 0.0000 0.6281 P(5)=1.000  0.0348 0.0019 2027.80 -7607.14
 64% 0.65 0.23 0.29 0.21 0.26 0.39   5 13 0.0000 0.6281 P(5)=1.000  0.0348 0.0019 2080.72 -7610.41
 64% 0.65 0.23 0.29 0.21 0.26 0.39   5 13 0.0000 0.6285 P(5)=1.000  0.0348 0.0019 2068.79 -7613.70
 64% 0.65 0.23 0.29 0.21 0.26 0.39   5 13 0.0000 0.6279 P(5)=1.000  0.0348 0.0019 2070.97 -7617.51
 64% 0.65 0.23 0.29 0.21 0.26 0.39   5 13 0.0000 0.6282 P(5)=1.000  0.0348 0.0019 2056.66 -7625.00
 64% 0.65 0.23 0.29 0.21 0.26 0.39   5 13 0.0000 0.6276 P(5)=1.000  0.0348 0.0019 2068.25 -7618.10
 64% 0.65 0.23 0.29 0.21 0.26 0.39   5 13 0.0000 0.6280 P(5)=1.000  0.0348 0.0019 2099.67 -7611.15
 64% 0.65 0.23 0.29 0.21 0.26 0.39   5 13 0.0000 0.6284 P(5)=1.000  0.0348 0.0019 2125.74 -7617.36
 64% 0.65 0.23 0.29 0.21 0.26 0.39   5 13 0.0000 0.6278 P(5)=1.000  0.0348 0.0019 2066.43 -7605.39
 64% 0.65 0.23 0.29 0.21 0.26 0.39   5 13 0.0000 0.6281 P(5)=1.000  0.0348 0.0019 2060.71 -7601.78
 65% 0.65 0.23 0.29 0.21 0.26 0.39   5 13 0.0000 0.6275 P(5)=1.000  0.0348 0.0019 2043.81 -7603.06
 65% 0.65 0.23 0.29 0.21 0.26 0.39   5 13 0.0000 0.6269 P(5)=1.000  0.0348 0.0019 2046.50 -7608.03
 65% 0.65 0.23 0.29 0.21 0.26 0.39   5 13 0.0000 0.6263 P(5)=1.000  0.0348 0.0019 2080.83 -7606.22
 65% 0.65 0.23 0.29 0.21 0.26 0.39   5 13 0.0000 0.6257 P(5)=1.000  0.0348 0.0019 2065.55 -7604.34
 65% 0.65 0.23 0.29 0.21 0.26 0.39   5 13 0.0000 0.6261 P(5)=1.000  0.0348 0.0019 2135.70 -7611.05
 65% 0.65 0.23 0.29 0.21 0.26 0.39   5 13 0.0000 0.6255 P(5)=1.000  0.0348 0.0019 2131.90 -7610.74
 65% 0.65 0.23 0.29 0.21 0.26 0.39   5 13 0.0000 0.6258 P(5)=1.000  0.0348 0.0019 2106.99 -7613.04
 65% 0.65 0.23 0.29 0.21 0.26 0.39   5 13 0.0000 0.6262 P(5)=1.000  0.0348 0.0019 2079.09 -7609.83
 65% 0.65 0.23 0.29 0.21 0.26 0.39   5 13 0.0000 0.6262 P(5)=1.000  0.0348 0.0019 2074.30 -7613.86
 65% 0.65 0.23 0.29 0.21 0.26 0.39   5 13 0.0000 0.6265 P(5)=1.000  0.0348 0.0019 2015.90 -7606.64
 65% 0.65 0.23 0.29 0.21 0.26 0.39   5 13 0.0000 0.6269 P(5)=1.000  0.0348 0.0019 2018.65 -7608.42  2:05

 65% 0.65 0.23 0.29 0.21 0.26 0.39   5 13 0.0000 0.6272 P(5)=1.000  0.0348 0.0019 2023.91 -7601.44
 65% 0.65 0.23 0.29 0.21 0.26 0.39   5 13 0.0000 0.6267 P(5)=1.000  0.0348 0.0019 2076.96 -7593.16
 65% 0.65 0.23 0.29 0.21 0.26 0.39   5 13 0.0000 0.6270 P(5)=1.000  0.0349 0.0019 2058.18 -7590.04
 65% 0.65 0.23 0.29 0.21 0.26 0.39   5 13 0.0000 0.6274 P(5)=1.000  0.0349 0.0019 2098.76 -7605.69
 65% 0.65 0.23 0.29 0.21 0.26 0.39   5 13 0.0000 0.6277 P(5)=1.000  0.0349 0.0019 2084.52 -7595.61
 65% 0.65 0.23 0.29 0.21 0.26 0.39   5 13 0.0000 0.6281 P(5)=1.000  0.0349 0.0019 2041.42 -7601.74
 65% 0.65 0.23 0.29 0.21 0.26 0.39   5 13 0.0000 0.6281 P(5)=1.000  0.0349 0.0019 2029.37 -7595.05
 65% 0.65 0.23 0.29 0.21 0.26 0.39   5 13 0.0000 0.6284 P(5)=1.000  0.0349 0.0019 2041.35 -7597.77
 65% 0.65 0.23 0.29 0.21 0.26 0.39   5 13 0.0000 0.6278 P(5)=1.000  0.0349 0.0019 2031.15 -7609.46
 66% 0.65 0.23 0.29 0.21 0.26 0.39   5 13 0.0000 0.6278 P(5)=1.000  0.0349 0.0019 2044.25 -7604.16
 66% 0.65 0.23 0.29 0.21 0.26 0.39   5 13 0.0000 0.6282 P(5)=1.000  0.0349 0.0019 2043.35 -7603.33
 66% 0.65 0.23 0.29 0.21 0.26 0.39   5 13 0.0000 0.6282 P(5)=1.000  0.0349 0.0019 2032.11 -7606.40
 66% 0.65 0.23 0.29 0.21 0.26 0.39   5 13 0.0000 0.6285 P(5)=1.000  0.0349 0.0019 2019.79 -7606.62
 66% 0.65 0.23 0.29 0.21 0.26 0.39   5 13 0.0000 0.6285 P(5)=1.000  0.0349 0.0019 2038.93 -7597.90
 66% 0.65 0.23 0.29 0.21 0.26 0.39   5 13 0.0000 0.6289 P(5)=1.000  0.0349 0.0019 2033.97 -7595.94
 66% 0.65 0.23 0.29 0.21 0.26 0.39   5 13 0.0000 0.6292 P(5)=1.000  0.0349 0.0019 2031.98 -7597.38
 66% 0.65 0.23 0.29 0.21 0.26 0.39   5 13 0.0000 0.6296 P(5)=1.000  0.0349 0.0019 2020.85 -7605.17
 66% 0.65 0.23 0.29 0.21 0.26 0.39   5 13 0.0000 0.6296 P(5)=1.000  0.0348 0.0019 2012.62 -7602.98
 66% 0.65 0.23 0.29 0.21 0.26 0.39   5 13 0.0000 0.6296 P(5)=1.000  0.0348 0.0019 2023.04 -7612.83
 66% 0.65 0.23 0.29 0.21 0.26 0.39   5 13 0.0000 0.6296 P(5)=1.000  0.0348 0.0019 2032.33 -7614.24
 66% 0.65 0.23 0.29 0.21 0.26 0.39   5 13 0.0000 0.6296 P(5)=1.000  0.0348 0.0019 2056.50 -7603.24
 66% 0.65 0.23 0.29 0.21 0.26 0.39   5 13 0.0000 0.6296 P(5)=1.000  0.0348 0.0019 2005.80 -7602.73
 66% 0.65 0.23 0.29 0.21 0.26 0.39   5 13 0.0000 0.6296 P(5)=1.000  0.0349 0.0019 2029.50 -7612.07
 66% 0.65 0.23 0.29 0.21 0.26 0.39   5 13 0.0000 0.6296 P(5)=1.000  0.0349 0.0019 2002.65 -7605.04
 66% 0.65 0.23 0.29 0.21 0.26 0.39   5 13 0.0000 0.6290 P(5)=1.000  0.0349 0.0019 2061.02 -7621.54
 66% 0.65 0.23 0.29 0.21 0.26 0.39   5 13 0.0000 0.6290 P(5)=1.000  0.0349 0.0019 2044.16 -7616.80
 66% 0.65 0.23 0.29 0.21 0.26 0.39   5 13 0.0000 0.6290 P(5)=1.000  0.0349 0.0019 2051.55 -7620.04
 66% 0.65 0.23 0.29 0.21 0.26 0.39   5 13 0.0000 0.6284 P(5)=1.000  0.0349 0.0019 2045.92 -7616.64
 66% 0.65 0.23 0.29 0.21 0.26 0.39   5 13 0.0000 0.6278 P(5)=1.000  0.0349 0.0019 2041.38 -7625.23
 67% 0.65 0.23 0.29 0.21 0.26 0.39   5 13 0.0000 0.6272 P(5)=1.000  0.0349 0.0019 2032.26 -7613.57
 67% 0.65 0.23 0.29 0.21 0.26 0.39   5 13 0.0000 0.6266 P(5)=1.000  0.0349 0.0019 2048.22 -7625.05
 67% 0.65 0.23 0.29 0.21 0.26 0.39   5 13 0.0000 0.6260 P(5)=1.000  0.0349 0.0019 2059.79 -7614.07
 67% 0.65 0.23 0.29 0.21 0.26 0.39   5 13 0.0000 0.6255 P(5)=1.000  0.0349 0.0019 2035.65 -7613.69
 67% 0.65 0.23 0.29 0.21 0.26 0.39   5 13 0.0000 0.6249 P(5)=1.000  0.0348 0.0019 2051.96 -7605.61
 67% 0.65 0.23 0.29 0.21 0.26 0.39   5 13 0.0000 0.6249 P(5)=1.000  0.0349 0.0019 1999.79 -7610.13
 67% 0.65 0.23 0.29 0.21 0.26 0.39   5 13 0.0000 0.6243 P(5)=1.000  0.0349 0.0019 2046.78 -7601.93
 67% 0.65 0.23 0.29 0.21 0.26 0.39   5 13 0.0000 0.6243 P(5)=1.000  0.0349 0.0019 2004.04 -7600.50
 67% 0.65 0.23 0.29 0.21 0.26 0.39   5 13 0.0000 0.6243 P(5)=1.000  0.0349 0.0019 2080.05 -7607.78
 67% 0.65 0.23 0.29 0.21 0.26 0.39   5 13 0.0000 0.6247 P(5)=1.000  0.0348 0.0019 2070.96 -7615.46
 67% 0.65 0.23 0.29 0.21 0.26 0.39   5 13 0.0000 0.6250 P(5)=1.000  0.0348 0.0019 2084.77 -7616.77
 67% 0.65 0.23 0.29 0.21 0.26 0.39   5 13 0.0000 0.6250 P(5)=1.000  0.0348 0.0019 2095.34 -7596.64
 67% 0.65 0.23 0.29 0.21 0.26 0.39   5 13 0.0000 0.6253 P(5)=1.000  0.0348 0.0019 2095.42 -7605.21
 67% 0.65 0.23 0.29 0.21 0.26 0.39   5 13 0.0000 0.6248 P(5)=1.000  0.0348 0.0019 2039.49 -7601.85
 67% 0.65 0.23 0.29 0.21 0.26 0.39   5 13 0.0000 0.6248 P(5)=1.000  0.0348 0.0019 2029.07 -7604.99
 67% 0.65 0.23 0.29 0.21 0.26 0.39   5 13 0.0000 0.6248 P(5)=1.000  0.0348 0.0019 2029.18 -7599.95
 67% 0.65 0.23 0.29 0.21 0.26 0.39   5 13 0.0000 0.6251 P(5)=1.000  0.0348 0.0019 2022.04 -7602.57
 67% 0.65 0.23 0.29 0.21 0.26 0.39   5 13 0.0000 0.6251 P(5)=1.000  0.0348 0.0019 2028.55 -7596.49
 67% 0.65 0.23 0.29 0.21 0.26 0.39   5 13 0.0000 0.6255 P(5)=1.000  0.0348 0.0019 2075.34 -7606.18
 67% 0.65 0.23 0.29 0.21 0.26 0.39   5 13 0.0000 0.6255 P(5)=1.000  0.0348 0.0019 2033.09 -7600.22
 68% 0.65 0.23 0.29 0.21 0.26 0.39   5 13 0.0000 0.6258 P(5)=1.000  0.0348 0.0019 2026.27 -7592.55
 68% 0.65 0.23 0.29 0.21 0.26 0.39   5 13 0.0000 0.6262 P(5)=1.000  0.0348 0.0019 2029.24 -7608.40
 68% 0.65 0.23 0.29 0.21 0.26 0.39   5 13 0.0000 0.6256 P(5)=1.000  0.0348 0.0019 2074.11 -7606.33
 68% 0.65 0.23 0.29 0.21 0.26 0.39   5 13 0.0000 0.6250 P(5)=1.000  0.0348 0.0019 2042.93 -7600.45
 68% 0.65 0.23 0.29 0.21 0.26 0.39   5 13 0.0000 0.6244 P(5)=1.000  0.0348 0.0019 2035.75 -7604.20
 68% 0.65 0.23 0.29 0.21 0.26 0.39   5 13 0.0000 0.6239 P(5)=1.000  0.0348 0.0019 2027.86 -7610.86
 68% 0.65 0.23 0.29 0.21 0.26 0.39   5 13 0.0000 0.6239 P(5)=1.000  0.0348 0.0019 2059.90 -7614.73
 68% 0.65 0.23 0.29 0.21 0.26 0.39   5 13 0.0000 0.6233 P(5)=1.000  0.0348 0.0019 2013.68 -7599.57
 68% 0.65 0.23 0.29 0.21 0.26 0.39   5 13 0.0000 0.6227 P(5)=1.000  0.0348 0.0019 2004.85 -7606.55
 68% 0.65 0.23 0.29 0.21 0.26 0.39   5 13 0.0000 0.6221 P(5)=1.000  0.0348 0.0019 2030.98 -7602.35
 68% 0.65 0.23 0.29 0.21 0.26 0.39   5 13 0.0000 0.6221 P(5)=1.000  0.0348 0.0019 2074.91 -7606.45
 68% 0.65 0.23 0.29 0.21 0.26 0.39   5 13 0.0000 0.6221 P(5)=1.000  0.0348 0.0019 2068.47 -7618.63
 68% 0.65 0.23 0.29 0.21 0.26 0.39   5 13 0.0000 0.6225 P(5)=1.000  0.0348 0.0019 2063.72 -7615.89
 68% 0.65 0.23 0.29 0.21 0.26 0.39   5 13 0.0000 0.6228 P(5)=1.000  0.0348 0.0019 2070.98 -7624.02
 68% 0.65 0.23 0.29 0.21 0.26 0.39   5 13 0.0000 0.6228 P(5)=1.000  0.0348 0.0019 2038.10 -7612.68
 68% 0.65 0.23 0.29 0.21 0.26 0.39   5 13 0.0000 0.6232 P(5)=1.000  0.0348 0.0019 2049.83 -7619.12
 68% 0.65 0.23 0.29 0.21 0.26 0.39   5 13 0.0000 0.6235 P(5)=1.000  0.0348 0.0019 2038.64 -7618.94
 68% 0.65 0.23 0.29 0.21 0.26 0.39   5 13 0.0000 0.6230 P(5)=1.000  0.0348 0.0019 2001.13 -7608.87
 68% 0.65 0.23 0.29 0.21 0.26 0.39   5 13 0.0000 0.6230 P(5)=1.000  0.0348 0.0019 2038.86 -7602.96
 68% 0.65 0.23 0.29 0.21 0.26 0.39   5 13 0.0000 0.6224 P(5)=1.000  0.0348 0.0019 2033.76 -7599.85
 69% 0.65 0.23 0.29 0.21 0.26 0.39   5 13 0.0000 0.6227 P(5)=1.000  0.0348 0.0019 2042.93 -7601.09
 69% 0.65 0.23 0.29 0.21 0.26 0.39   5 13 0.0000 0.6231 P(5)=1.000  0.0348 0.0019 2013.89 -7607.29
 69% 0.65 0.23 0.29 0.21 0.26 0.39   5 13 0.0000 0.6234 P(5)=1.000  0.0348 0.0019 2010.58 -7604.30
 69% 0.65 0.23 0.29 0.21 0.26 0.39   5 13 0.0000 0.6238 P(5)=1.000  0.0348 0.0019 2068.33 -7615.59
 69% 0.65 0.23 0.29 0.21 0.26 0.39   5 13 0.0000 0.6238 P(5)=1.000  0.0348 0.0019 2009.34 -7604.62
 69% 0.65 0.23 0.29 0.21 0.26 0.39   5 13 0.0000 0.6238 P(5)=1.000  0.0348 0.0019 2025.79 -7592.21
 69% 0.65 0.23 0.29 0.21 0.26 0.39   5 13 0.0000 0.6241 P(5)=1.000  0.0348 0.0019 2019.36 -7590.90
 69% 0.65 0.23 0.29 0.21 0.26 0.39   5 13 0.0000 0.6244 P(5)=1.000  0.0348 0.0019 2016.93 -7595.17
 69% 0.65 0.23 0.29 0.21 0.26 0.39   5 13 0.0000 0.6239 P(5)=1.000  0.0348 0.0019 2039.29 -7609.86
 69% 0.65 0.23 0.29 0.21 0.26 0.39   5 13 0.0000 0.6233 P(5)=1.000  0.0348 0.0019 2049.80 -7605.45
 69% 0.65 0.23 0.29 0.21 0.26 0.39   5 13 0.0000 0.6227 P(5)=1.000  0.0348 0.0019 2051.07 -7613.07
 69% 0.65 0.23 0.29 0.21 0.26 0.39   5 13 0.0000 0.6222 P(5)=1.000  0.0348 0.0019 2036.43 -7605.77
 69% 0.65 0.23 0.29 0.21 0.26 0.39   5 13 0.0000 0.6216 P(5)=1.000  0.0348 0.0019 2048.59 -7616.83
 69% 0.65 0.23 0.29 0.21 0.26 0.39   5 13 0.0000 0.6220 P(5)=1.000  0.0348 0.0019 2056.17 -7603.85
 69% 0.65 0.23 0.29 0.21 0.26 0.39   5 13 0.0000 0.6223 P(5)=1.000  0.0348 0.0019 2034.90 -7601.89
 69% 0.65 0.23 0.29 0.21 0.26 0.39   5 13 0.0000 0.6217 P(5)=1.000  0.0348 0.0019 2050.21 -7601.21
 69% 0.65 0.23 0.29 0.21 0.26 0.39   5 13 0.0000 0.6212 P(5)=1.000  0.0348 0.0019 2057.75 -7607.61
 69% 0.65 0.23 0.29 0.21 0.26 0.39   5 13 0.0000 0.6215 P(5)=1.000  0.0348 0.0019 2071.34 -7605.14
 69% 0.65 0.23 0.29 0.21 0.26 0.39   5 13 0.0000 0.6210 P(5)=1.000  0.0348 0.0019 2063.74 -7606.80
 69% 0.65 0.23 0.29 0.21 0.26 0.39   5 13 0.0000 0.6213 P(5)=1.000  0.0348 0.0019 2072.92 -7599.34
 70% 0.65 0.23 0.29 0.21 0.26 0.39   5 13 0.0000 0.6208 P(5)=1.000  0.0348 0.0019 2086.23 -7608.15
 70% 0.65 0.23 0.29 0.21 0.26 0.39   5 13 0.0000 0.6202 P(5)=1.000  0.0348 0.0019 2046.61 -7600.65
 70% 0.65 0.23 0.29 0.21 0.26 0.39   5 13 0.0000 0.6196 P(5)=1.000  0.0348 0.0019 2094.45 -7610.82
 70% 0.65 0.23 0.29 0.21 0.26 0.39   5 13 0.0000 0.6200 P(5)=1.000  0.0348 0.0019 2068.61 -7606.17
 70% 0.65 0.23 0.29 0.21 0.26 0.39   5 13 0.0000 0.6203 P(5)=1.000  0.0348 0.0019 2115.90 -7607.73
 70% 0.65 0.23 0.29 0.21 0.26 0.39   5 13 0.0000 0.6203 P(5)=1.000  0.0348 0.0019 2120.77 -7614.08
 70% 0.65 0.23 0.29 0.21 0.26 0.39   5 13 0.0000 0.6207 P(5)=1.000  0.0348 0.0019 2129.42 -7613.06
 70% 0.65 0.23 0.29 0.21 0.26 0.39   5 13 0.0000 0.6210 P(5)=1.000  0.0348 0.0019 2111.85 -7620.17
 70% 0.65 0.23 0.29 0.21 0.26 0.39   5 13 0.0000 0.6213 P(5)=1.000  0.0348 0.0019 2106.08 -7603.04
 70% 0.65 0.23 0.29 0.21 0.26 0.39   5 13 0.0000 0.6217 P(5)=1.000  0.0348 0.0019 2119.38 -7605.61
 70% 0.65 0.23 0.29 0.21 0.26 0.39   5 13 0.0000 0.6220 P(5)=1.000  0.0348 0.0019 2104.55 -7612.94  2:14

 70% 0.65 0.23 0.29 0.21 0.26 0.39   5 13 0.0000 0.6223 P(5)=1.000  0.0348 0.0019 2082.71 -7614.65
 70% 0.65 0.23 0.29 0.21 0.26 0.39   5 13 0.0000 0.6227 P(5)=1.000  0.0348 0.0019 2079.29 -7614.02
 70% 0.65 0.23 0.29 0.21 0.26 0.39   5 13 0.0000 0.6221 P(5)=1.000  0.0348 0.0019 2145.34 -7621.43
 70% 0.65 0.23 0.29 0.21 0.26 0.39   5 13 0.0000 0.6216 P(5)=1.000  0.0348 0.0019 2158.16 -7617.91
 70% 0.65 0.23 0.29 0.21 0.26 0.39   5 13 0.0000 0.6219 P(5)=1.000  0.0348 0.0019 2167.09 -7613.77
 70% 0.65 0.23 0.29 0.21 0.26 0.39   5 13 0.0000 0.6214 P(5)=1.000  0.0348 0.0019 2152.71 -7621.93
 70% 0.65 0.23 0.29 0.21 0.26 0.39   5 13 0.0000 0.6217 P(5)=1.000  0.0348 0.0019 2110.06 -7614.48
 70% 0.65 0.23 0.29 0.21 0.26 0.39   5 13 0.0000 0.6211 P(5)=1.000  0.0348 0.0019 2092.41 -7609.23
 70% 0.65 0.23 0.29 0.21 0.26 0.39   5 13 0.0000 0.6206 P(5)=1.000  0.0348 0.0019 2127.26 -7611.45
 71% 0.65 0.23 0.29 0.21 0.26 0.39   5 13 0.0000 0.6209 P(5)=1.000  0.0348 0.0019 2124.25 -7620.24
 71% 0.65 0.23 0.29 0.21 0.26 0.39   5 13 0.0000 0.6213 P(5)=1.000  0.0348 0.0019 2089.98 -7609.01
 71% 0.65 0.23 0.29 0.21 0.26 0.39   5 13 0.0000 0.6207 P(5)=1.000  0.0348 0.0019 2115.30 -7617.28
 71% 0.65 0.23 0.29 0.21 0.26 0.39   5 13 0.0000 0.6202 P(5)=1.000  0.0348 0.0019 2098.12 -7610.65
 71% 0.65 0.23 0.29 0.21 0.26 0.39   5 13 0.0000 0.6196 P(5)=1.000  0.0348 0.0019 2111.53 -7616.49
 71% 0.65 0.23 0.29 0.21 0.26 0.39   5 13 0.0000 0.6191 P(5)=1.000  0.0348 0.0019 2093.52 -7608.84
 71% 0.65 0.23 0.29 0.21 0.26 0.39   5 13 0.0000 0.6185 P(5)=1.000  0.0348 0.0019 2097.17 -7615.57
 71% 0.65 0.23 0.29 0.21 0.26 0.39   5 13 0.0000 0.6180 P(5)=1.000  0.0348 0.0019 2102.88 -7601.80
 71% 0.65 0.23 0.29 0.21 0.26 0.39   5 13 0.0000 0.6183 P(5)=1.000  0.0348 0.0019 2137.54 -7607.37
 71% 0.65 0.23 0.29 0.21 0.26 0.39   5 13 0.0000 0.6178 P(5)=1.000  0.0348 0.0019 2146.44 -7601.11
 71% 0.65 0.23 0.29 0.21 0.26 0.39   5 13 0.0000 0.6178 P(5)=1.000  0.0348 0.0019 2152.03 -7607.23
 71% 0.65 0.23 0.29 0.21 0.26 0.39   5 13 0.0000 0.6173 P(5)=1.000  0.0348 0.0019 2076.88 -7593.60
 71% 0.65 0.23 0.29 0.21 0.26 0.39   5 13 0.0000 0.6167 P(5)=1.000  0.0347 0.0019 2057.70 -7597.19
 71% 0.65 0.23 0.29 0.21 0.26 0.39   5 13 0.0000 0.6162 P(5)=1.000  0.0347 0.0019 2056.36 -7598.08
 71% 0.65 0.23 0.29 0.21 0.26 0.39   5 13 0.0000 0.6162 P(5)=1.000  0.0347 0.0019 2107.41 -7601.93
 71% 0.65 0.23 0.29 0.21 0.26 0.39   5 13 0.0000 0.6165 P(5)=1.000  0.0347 0.0019 2053.05 -7607.24
 71% 0.65 0.23 0.29 0.21 0.26 0.39   5 13 0.0000 0.6160 P(5)=1.000  0.0347 0.0019 2058.42 -7600.27
 71% 0.65 0.23 0.29 0.21 0.26 0.39   5 13 0.0000 0.6155 P(5)=1.000  0.0347 0.0019 2085.74 -7608.94
 71% 0.65 0.23 0.29 0.21 0.26 0.39   5 13 0.0000 0.6155 P(5)=1.000  0.0347 0.0019 2107.02 -7617.83
 71% 0.65 0.23 0.29 0.21 0.26 0.39   5 13 0.0000 0.6155 P(5)=1.000  0.0347 0.0019 2124.55 -7615.20
 72% 0.65 0.23 0.29 0.21 0.26 0.39   5 13 0.0000 0.6158 P(5)=1.000  0.0347 0.0019 2101.55 -7629.58
 72% 0.65 0.23 0.29 0.21 0.26 0.39   5 13 0.0000 0.6153 P(5)=1.000  0.0347 0.0019 2111.17 -7639.75
 72% 0.65 0.23 0.29 0.21 0.26 0.39   5 13 0.0000 0.6147 P(5)=1.000  0.0347 0.0019 2108.18 -7638.08
 72% 0.65 0.23 0.29 0.21 0.26 0.39   5 13 0.0000 0.6142 P(5)=1.000  0.0347 0.0019 2090.53 -7624.88
 72% 0.65 0.23 0.29 0.21 0.26 0.39   5 13 0.0000 0.6137 P(5)=1.000  0.0347 0.0019 2089.07 -7636.33
 72% 0.65 0.23 0.29 0.21 0.26 0.39   5 13 0.0000 0.6140 P(5)=1.000  0.0347 0.0019 2102.16 -7623.27
 72% 0.65 0.23 0.29 0.21 0.26 0.39   5 13 0.0000 0.6140 P(5)=1.000  0.0347 0.0019 2118.77 -7627.44
 72% 0.65 0.23 0.29 0.21 0.26 0.39   5 13 0.0000 0.6143 P(5)=1.000  0.0347 0.0019 2084.40 -7618.15
 72% 0.65 0.23 0.29 0.21 0.26 0.39   5 13 0.0000 0.6138 P(5)=1.000  0.0347 0.0019 2059.64 -7620.49
 72% 0.65 0.23 0.29 0.21 0.26 0.39   5 13 0.0000 0.6133 P(5)=1.000  0.0347 0.0019 2079.49 -7611.94
 72% 0.65 0.23 0.29 0.21 0.26 0.39   5 13 0.0000 0.6136 P(5)=1.000  0.0347 0.0019 2148.28 -7633.34
 72% 0.65 0.23 0.29 0.21 0.26 0.39   5 13 0.0000 0.6131 P(5)=1.000  0.0347 0.0019 2099.46 -7627.55
 72% 0.65 0.23 0.29 0.21 0.26 0.39   5 13 0.0000 0.6134 P(5)=1.000  0.0347 0.0019 2130.78 -7613.35
 72% 0.65 0.23 0.29 0.21 0.26 0.39   5 13 0.0000 0.6137 P(5)=1.000  0.0347 0.0019 2136.42 -7614.13
 72% 0.65 0.23 0.29 0.21 0.26 0.39   5 13 0.0000 0.6141 P(5)=1.000  0.0347 0.0019 2131.50 -7631.56
 72% 0.65 0.23 0.29 0.21 0.26 0.39   5 13 0.0000 0.6135 P(5)=1.000  0.0347 0.0019 2126.22 -7618.38
 72% 0.65 0.23 0.29 0.21 0.26 0.39   5 13 0.0000 0.6135 P(5)=1.000  0.0347 0.0019 2135.13 -7622.87
 72% 0.65 0.23 0.29 0.21 0.26 0.39   5 13 0.0000 0.6135 P(5)=1.000  0.0347 0.0019 2139.24 -7606.42
 72% 0.65 0.23 0.29 0.21 0.26 0.39   5 13 0.0000 0.6135 P(5)=1.000  0.0347 0.0019 2134.45 -7617.23
 72% 0.65 0.23 0.29 0.21 0.26 0.39   5 13 0.0000 0.6139 P(5)=1.000  0.0347 0.0019 2127.64 -7615.38
 73% 0.65 0.23 0.29 0.21 0.26 0.39   5 13 0.0000 0.6142 P(5)=1.000  0.0347 0.0019 2141.13 -7624.04
 73% 0.65 0.23 0.29 0.21 0.26 0.39   5 13 0.0000 0.6137 P(5)=1.000  0.0347 0.0019 2109.03 -7625.14
 73% 0.65 0.23 0.29 0.21 0.26 0.39   5 13 0.0000 0.6132 P(5)=1.000  0.0347 0.0019 2124.35 -7639.04
 73% 0.65 0.23 0.29 0.21 0.26 0.39   5 13 0.0000 0.6126 P(5)=1.000  0.0347 0.0019 2130.27 -7629.45
 73% 0.65 0.23 0.29 0.21 0.26 0.39   5 13 0.0000 0.6121 P(5)=1.000  0.0347 0.0019 2111.48 -7620.38
 73% 0.65 0.23 0.29 0.21 0.26 0.39   5 13 0.0000 0.6116 P(5)=1.000  0.0347 0.0019 2151.45 -7619.88
 73% 0.65 0.23 0.29 0.21 0.26 0.39   5 13 0.0000 0.6119 P(5)=1.000  0.0347 0.0019 2147.22 -7615.11
 73% 0.65 0.23 0.29 0.21 0.26 0.39   5 13 0.0000 0.6122 P(5)=1.000  0.0347 0.0019 2118.13 -7606.26
 73% 0.65 0.23 0.29 0.21 0.26 0.39   5 13 0.0000 0.6117 P(5)=1.000  0.0347 0.0019 2114.51 -7602.83
 73% 0.65 0.23 0.29 0.21 0.26 0.39   5 13 0.0000 0.6112 P(5)=1.000  0.0347 0.0019 2113.12 -7614.67
 73% 0.65 0.23 0.29 0.21 0.26 0.39   5 13 0.0000 0.6107 P(5)=1.000  0.0347 0.0019 2087.14 -7614.01
 73% 0.65 0.23 0.29 0.21 0.26 0.39   5 13 0.0000 0.6102 P(5)=1.000  0.0347 0.0019 2127.64 -7622.23
 73% 0.65 0.23 0.29 0.21 0.26 0.39   5 13 0.0000 0.6097 P(5)=1.000  0.0347 0.0019 2112.37 -7619.30
 73% 0.65 0.23 0.29 0.21 0.26 0.39   5 13 0.0000 0.6100 P(5)=1.000  0.0347 0.0019 2105.10 -7632.21
 73% 0.65 0.23 0.29 0.21 0.26 0.39   5 13 0.0000 0.6100 P(5)=1.000  0.0346 0.0019 2169.67 -7647.85
 73% 0.65 0.23 0.29 0.21 0.26 0.39   5 13 0.0000 0.6103 P(5)=1.000  0.0347 0.0019 2095.31 -7624.57
 73% 0.65 0.23 0.29 0.21 0.26 0.39   5 13 0.0000 0.6106 P(5)=1.000  0.0347 0.0019 2088.02 -7628.25
 73% 0.65 0.23 0.29 0.21 0.26 0.39   5 13 0.0000 0.6110 P(5)=1.000  0.0347 0.0019 2074.80 -7622.99
 73% 0.65 0.23 0.29 0.21 0.26 0.39   5 13 0.0000 0.6110 P(5)=1.000  0.0347 0.0019 2079.14 -7618.97
 73% 0.65 0.23 0.29 0.21 0.26 0.39   5 13 0.0000 0.6105 P(5)=1.000  0.0347 0.0019 2078.09 -7616.72
 74% 0.65 0.23 0.29 0.20 0.26 0.39   5 13 0.0000 0.6105 P(5)=1.000  0.0347 0.0019 2069.80 -7616.77
 74% 0.65 0.23 0.29 0.20 0.26 0.39   5 13 0.0000 0.6108 P(5)=1.000  0.0347 0.0019 2055.69 -7617.69
 74% 0.65 0.23 0.29 0.20 0.26 0.39   5 13 0.0000 0.6108 P(5)=1.000  0.0347 0.0019 2125.33 -7639.29
 74% 0.65 0.23 0.29 0.20 0.26 0.39   5 13 0.0000 0.6103 P(5)=1.000  0.0347 0.0019 2109.53 -7624.67
 74% 0.65 0.23 0.29 0.20 0.26 0.39   5 13 0.0000 0.6103 P(5)=1.000  0.0347 0.0019 2099.38 -7615.31
 74% 0.65 0.23 0.29 0.20 0.26 0.39   5 13 0.0000 0.6106 P(5)=1.000  0.0347 0.0019 2086.21 -7614.21
 74% 0.65 0.23 0.29 0.20 0.26 0.39   5 13 0.0000 0.6101 P(5)=1.000  0.0347 0.0019 2018.39 -7610.94
 74% 0.65 0.23 0.29 0.20 0.27 0.39   5 13 0.0000 0.6096 P(5)=1.000  0.0347 0.0019 2073.89 -7623.94
 74% 0.65 0.23 0.29 0.20 0.27 0.39   5 13 0.0000 0.6091 P(5)=1.000  0.0346 0.0019 2049.82 -7625.59
 74% 0.65 0.23 0.29 0.20 0.27 0.39   5 13 0.0000 0.6094 P(5)=1.000  0.0346 0.0019 2045.90 -7627.84
 74% 0.65 0.23 0.29 0.20 0.26 0.39   5 13 0.0000 0.6094 P(5)=1.000  0.0346 0.0019 2054.66 -7622.36
 74% 0.65 0.23 0.29 0.20 0.26 0.39   5 13 0.0000 0.6089 P(5)=1.000  0.0346 0.0019 2049.58 -7634.65
 74% 0.65 0.23 0.29 0.20 0.26 0.39   5 13 0.0000 0.6089 P(5)=1.000  0.0346 0.0019 2055.58 -7646.44
 74% 0.65 0.23 0.29 0.20 0.26 0.39   5 13 0.0000 0.6089 P(5)=1.000  0.0346 0.0019 2043.53 -7634.91
 74% 0.65 0.23 0.29 0.20 0.26 0.39   5 13 0.0000 0.6089 P(5)=1.000  0.0346 0.0019 2053.87 -7628.92
 74% 0.65 0.23 0.29 0.20 0.26 0.39   5 13 0.0000 0.6084 P(5)=1.000  0.0346 0.0019 2066.20 -7614.04
 74% 0.65 0.23 0.29 0.20 0.26 0.39   5 13 0.0000 0.6087 P(5)=1.000  0.0346 0.0019 2096.29 -7620.65
 74% 0.65 0.23 0.29 0.20 0.26 0.39   5 13 0.0000 0.6090 P(5)=1.000  0.0346 0.0019 2056.18 -7622.83
 74% 0.65 0.23 0.29 0.20 0.26 0.39   5 13 0.0000 0.6090 P(5)=1.000  0.0346 0.0019 2058.66 -7626.96
 74% 0.65 0.23 0.29 0.20 0.26 0.39   5 13 0.0000 0.6085 P(5)=1.000  0.0346 0.0019 2044.23 -7627.09
 75% 0.65 0.23 0.29 0.20 0.26 0.39   5 13 0.0000 0.6080 P(5)=1.000  0.0346 0.0019 2031.30 -7615.91
 75% 0.65 0.23 0.29 0.20 0.26 0.39   5 13 0.0000 0.6083 P(5)=1.000  0.0346 0.0019 2029.56 -7627.46
 75% 0.65 0.23 0.29 0.20 0.26 0.39   5 13 0.0000 0.6083 P(5)=1.000  0.0346 0.0019 2037.03 -7629.50
 75% 0.65 0.23 0.29 0.20 0.26 0.39   5 13 0.0000 0.6083 P(5)=1.000  0.0346 0.0019 2037.80 -7623.33
 75% 0.65 0.23 0.29 0.20 0.26 0.39   5 13 0.0000 0.6083 P(5)=1.000  0.0346 0.0019 2035.16 -7634.23
 75% 0.65 0.23 0.29 0.20 0.26 0.39   5 13 0.0000 0.6083 P(5)=1.000  0.0346 0.0019 2011.22 -7627.23
 75% 0.65 0.23 0.29 0.20 0.26 0.39   5 13 0.0000 0.6078 P(5)=1.000  0.0346 0.0019 2022.99 -7618.08
 75% 0.65 0.23 0.29 0.20 0.26 0.39   5 13 0.0000 0.6078 P(5)=1.000  0.0346 0.0019 2036.91 -7619.93
 75% 0.65 0.23 0.29 0.20 0.26 0.39   5 13 0.0000 0.6073 P(5)=1.000  0.0346 0.0019 2015.04 -7625.74
 75% 0.65 0.23 0.29 0.20 0.26 0.39   5 13 0.0000 0.6068 P(5)=1.000  0.0346 0.0019 2018.03 -7606.30
 75% 0.65 0.23 0.29 0.20 0.26 0.39   5 13 0.0000 0.6063 P(5)=1.000  0.0346 0.0019 2041.71 -7609.50  2:22

 75% 0.65 0.23 0.29 0.20 0.26 0.39   5 13 0.0000 0.6058 P(5)=1.000  0.0346 0.0019 2039.90 -7608.91
 75% 0.65 0.23 0.29 0.20 0.26 0.39   5 13 0.0000 0.6053 P(5)=1.000  0.0346 0.0019 2027.11 -7608.43
 75% 0.65 0.23 0.29 0.20 0.26 0.39   5 13 0.0000 0.6056 P(5)=1.000  0.0346 0.0019 2025.14 -7617.00
 75% 0.65 0.23 0.29 0.20 0.26 0.39   5 13 0.0000 0.6051 P(5)=1.000  0.0346 0.0019 2031.47 -7624.41
 75% 0.65 0.23 0.29 0.20 0.26 0.39   5 13 0.0000 0.6046 P(5)=1.000  0.0346 0.0019 2019.86 -7610.14
 75% 0.65 0.23 0.29 0.20 0.26 0.39   5 13 0.0000 0.6050 P(5)=1.000  0.0346 0.0019 1989.26 -7596.43
 75% 0.65 0.23 0.29 0.20 0.26 0.39   5 13 0.0000 0.6053 P(5)=1.000  0.0346 0.0019 1997.88 -7610.39
 75% 0.65 0.23 0.29 0.20 0.26 0.39   5 13 0.0000 0.6056 P(5)=1.000  0.0346 0.0019 2023.57 -7612.30
 75% 0.65 0.23 0.29 0.20 0.26 0.39   5 13 0.0000 0.6051 P(5)=1.000  0.0346 0.0019 2012.17 -7617.29
 76% 0.65 0.23 0.29 0.20 0.26 0.39   5 13 0.0000 0.6051 P(5)=1.000  0.0346 0.0019 1984.74 -7620.46
 76% 0.65 0.23 0.29 0.20 0.26 0.39   5 13 0.0000 0.6046 P(5)=1.000  0.0346 0.0019 2038.75 -7619.13
 76% 0.65 0.23 0.29 0.20 0.26 0.39   5 13 0.0000 0.6041 P(5)=1.000  0.0346 0.0019 1994.93 -7611.65
 76% 0.65 0.23 0.29 0.20 0.26 0.39   5 13 0.0000 0.6044 P(5)=1.000  0.0346 0.0019 1969.86 -7606.93
 76% 0.65 0.23 0.29 0.20 0.26 0.39   5 13 0.0000 0.6039 P(5)=1.000  0.0346 0.0019 1986.05 -7617.22
 76% 0.65 0.23 0.29 0.20 0.26 0.39   5 13 0.0000 0.6043 P(5)=1.000  0.0346 0.0019 2009.30 -7608.78
 76% 0.65 0.23 0.29 0.20 0.26 0.39   5 13 0.0000 0.6043 P(5)=1.000  0.0346 0.0019 2031.51 -7623.68
 76% 0.65 0.23 0.29 0.20 0.26 0.39   5 13 0.0000 0.6043 P(5)=1.000  0.0346 0.0019 2037.04 -7613.99
 76% 0.65 0.23 0.29 0.20 0.26 0.39   5 13 0.0000 0.6046 P(5)=1.000  0.0346 0.0019 2029.99 -7611.07
 76% 0.65 0.23 0.29 0.20 0.26 0.39   5 13 0.0000 0.6049 P(5)=1.000  0.0346 0.0019 2028.13 -7615.89
 76% 0.65 0.23 0.29 0.20 0.26 0.39   5 13 0.0000 0.6049 P(5)=1.000  0.0346 0.0019 2020.60 -7617.83
 76% 0.65 0.23 0.29 0.20 0.26 0.39   5 13 0.0000 0.6044 P(5)=1.000  0.0346 0.0019 2017.32 -7617.39
 76% 0.65 0.23 0.29 0.20 0.26 0.39   5 13 0.0000 0.6044 P(5)=1.000  0.0346 0.0019 2011.38 -7628.85
 76% 0.65 0.23 0.29 0.20 0.26 0.39   5 13 0.0000 0.6047 P(5)=1.000  0.0346 0.0019 2020.75 -7630.15
 76% 0.65 0.23 0.29 0.20 0.26 0.39   5 13 0.0000 0.6051 P(5)=1.000  0.0346 0.0019 2043.22 -7636.90
 76% 0.65 0.23 0.29 0.20 0.26 0.39   5 13 0.0000 0.6054 P(5)=1.000  0.0346 0.0019 2049.87 -7627.33
 76% 0.65 0.23 0.29 0.20 0.26 0.39   5 13 0.0000 0.6057 P(5)=1.000  0.0346 0.0019 2077.17 -7634.06
 76% 0.65 0.23 0.29 0.20 0.26 0.39   5 13 0.0000 0.6057 P(5)=1.000  0.0346 0.0019 2009.57 -7617.53
 76% 0.65 0.23 0.29 0.20 0.26 0.39   5 13 0.0000 0.6052 P(5)=1.000  0.0346 0.0019 2036.72 -7608.95
 76% 0.65 0.23 0.29 0.20 0.26 0.39   5 13 0.0000 0.6047 P(5)=1.000  0.0346 0.0019 2028.72 -7603.23
 77% 0.65 0.23 0.29 0.20 0.26 0.39   5 13 0.0000 0.6042 P(5)=1.000  0.0346 0.0019 2031.08 -7600.23
 77% 0.65 0.23 0.29 0.20 0.26 0.39   5 13 0.0000 0.6046 P(5)=1.000  0.0346 0.0019 2071.11 -7611.91
 77% 0.65 0.23 0.29 0.20 0.26 0.39   5 13 0.0000 0.6046 P(5)=1.000  0.0346 0.0019 2037.97 -7603.54
 77% 0.65 0.23 0.29 0.20 0.26 0.39   5 13 0.0000 0.6046 P(5)=1.000  0.0346 0.0019 2028.99 -7591.35
 77% 0.65 0.23 0.29 0.20 0.26 0.39   5 13 0.0000 0.6046 P(5)=1.000  0.0346 0.0019 2042.64 -7607.52
 77% 0.65 0.23 0.29 0.20 0.26 0.39   5 13 0.0000 0.6049 P(5)=1.000  0.0346 0.0019 2072.23 -7614.78
 77% 0.65 0.23 0.29 0.20 0.26 0.39   5 13 0.0000 0.6049 P(5)=1.000  0.0346 0.0019 2059.00 -7616.23
 77% 0.65 0.23 0.29 0.20 0.26 0.39   5 13 0.0000 0.6049 P(5)=1.000  0.0346 0.0019 2076.10 -7607.74
 77% 0.65 0.23 0.29 0.20 0.26 0.39   5 13 0.0000 0.6052 P(5)=1.000  0.0346 0.0019 2087.63 -7605.26
 77% 0.65 0.23 0.29 0.20 0.26 0.39   5 13 0.0000 0.6055 P(5)=1.000  0.0346 0.0019 2085.67 -7593.53
 77% 0.65 0.23 0.29 0.20 0.26 0.39   5 13 0.0000 0.6050 P(5)=1.000  0.0346 0.0019 2080.83 -7607.61
 77% 0.65 0.23 0.29 0.20 0.26 0.39   5 13 0.0000 0.6050 P(5)=1.000  0.0346 0.0019 2065.37 -7602.05
 77% 0.65 0.23 0.29 0.20 0.26 0.39   5 13 0.0000 0.6050 P(5)=1.000  0.0346 0.0019 2121.97 -7625.28
 77% 0.65 0.23 0.29 0.20 0.26 0.39   5 13 0.0000 0.6045 P(5)=1.000  0.0346 0.0019 2132.99 -7623.97
 77% 0.65 0.23 0.29 0.20 0.26 0.39   5 13 0.0000 0.6049 P(5)=1.000  0.0346 0.0019 2123.33 -7622.72
 77% 0.65 0.23 0.29 0.20 0.26 0.39   5 13 0.0000 0.6049 P(5)=1.000  0.0346 0.0019 2046.68 -7605.01
 77% 0.65 0.23 0.29 0.20 0.26 0.39   5 13 0.0000 0.6044 P(5)=1.000  0.0346 0.0019 2054.79 -7608.47
 77% 0.65 0.23 0.29 0.20 0.26 0.39   5 13 0.0000 0.6039 P(5)=1.000  0.0346 0.0019 2063.40 -7605.03
 77% 0.65 0.23 0.29 0.20 0.26 0.39   5 13 0.0000 0.6042 P(5)=1.000  0.0346 0.0019 2040.06 -7618.21
 77% 0.65 0.23 0.29 0.20 0.26 0.39   5 13 0.0000 0.6037 P(5)=1.000  0.0346 0.0019 2014.00 -7612.08
 78% 0.65 0.23 0.29 0.20 0.26 0.39   5 13 0.0000 0.6040 P(5)=1.000  0.0346 0.0019 2016.89 -7606.48
 78% 0.65 0.23 0.29 0.20 0.26 0.39   5 13 0.0000 0.6044 P(5)=1.000  0.0346 0.0019 1991.61 -7608.08
 78% 0.65 0.23 0.29 0.20 0.26 0.39   5 13 0.0000 0.6044 P(5)=1.000  0.0346 0.0019 1991.01 -7600.44
 78% 0.65 0.23 0.29 0.20 0.26 0.39   5 13 0.0000 0.6039 P(5)=1.000  0.0346 0.0019 1997.71 -7615.19
 78% 0.65 0.23 0.29 0.20 0.26 0.39   5 13 0.0000 0.6042 P(5)=1.000  0.0346 0.0019 1991.15 -7620.09
 78% 0.65 0.23 0.29 0.20 0.26 0.39   5 13 0.0000 0.6042 P(5)=1.000  0.0346 0.0019 2000.45 -7622.48
 78% 0.65 0.23 0.29 0.20 0.26 0.39   5 13 0.0000 0.6045 P(5)=1.000  0.0346 0.0019 2013.98 -7625.35
 78% 0.65 0.23 0.29 0.20 0.26 0.39   5 13 0.0000 0.6048 P(5)=1.000  0.0346 0.0019 1994.50 -7610.51
 78% 0.65 0.23 0.29 0.20 0.26 0.39   5 13 0.0000 0.6048 P(5)=1.000  0.0346 0.0019 2006.55 -7619.33
 78% 0.65 0.23 0.29 0.20 0.26 0.39   5 13 0.0000 0.6048 P(5)=1.000  0.0345 0.0019 2027.09 -7622.50
 78% 0.65 0.23 0.29 0.20 0.26 0.39   5 13 0.0000 0.6051 P(5)=1.000  0.0345 0.0019 2024.83 -7614.10
 78% 0.65 0.23 0.29 0.20 0.26 0.39   5 13 0.0000 0.6055 P(5)=1.000  0.0345 0.0019 2061.47 -7621.94
 78% 0.65 0.23 0.29 0.20 0.26 0.39   5 13 0.0000 0.6055 P(5)=1.000  0.0345 0.0019 2091.11 -7622.97
 78% 0.65 0.23 0.29 0.20 0.26 0.39   5 13 0.0000 0.6050 P(5)=1.000  0.0345 0.0019 2081.73 -7616.02
 78% 0.65 0.23 0.29 0.20 0.26 0.39   5 13 0.0000 0.6053 P(5)=1.000  0.0345 0.0019 2064.04 -7625.95
 78% 0.65 0.23 0.29 0.20 0.26 0.39   5 13 0.0000 0.6053 P(5)=1.000  0.0345 0.0019 2080.41 -7631.83
 78% 0.65 0.23 0.29 0.20 0.26 0.39   5 13 0.0000 0.6056 P(5)=1.000  0.0345 0.0019 2033.13 -7622.43
 78% 0.65 0.23 0.29 0.20 0.26 0.39   5 13 0.0000 0.6051 P(5)=1.000  0.0345 0.0019 2033.69 -7623.57
 78% 0.65 0.23 0.29 0.20 0.26 0.39   5 13 0.0000 0.6054 P(5)=1.000  0.0345 0.0019 2031.20 -7626.16
 78% 0.65 0.23 0.29 0.20 0.26 0.39   5 13 0.0000 0.6049 P(5)=1.000  0.0345 0.0019 2015.44 -7609.54
 79% 0.65 0.23 0.29 0.20 0.26 0.39   5 13 0.0000 0.6045 P(5)=1.000  0.0345 0.0019 2029.20 -7614.93
 79% 0.65 0.23 0.29 0.20 0.26 0.39   5 13 0.0000 0.6040 P(5)=1.000  0.0345 0.0019 2035.30 -7620.35
 79% 0.65 0.23 0.29 0.20 0.26 0.39   5 13 0.0000 0.6035 P(5)=1.000  0.0345 0.0019 2034.89 -7618.36
 79% 0.65 0.23 0.29 0.20 0.26 0.39   5 13 0.0000 0.6030 P(5)=1.000  0.0345 0.0019 2021.46 -7618.55
 79% 0.65 0.23 0.29 0.20 0.26 0.39   5 13 0.0000 0.6025 P(5)=1.000  0.0345 0.0019 2024.32 -7629.65
 79% 0.65 0.23 0.29 0.20 0.26 0.39   5 13 0.0000 0.6021 P(5)=1.000  0.0345 0.0019 2072.29 -7626.51
 79% 0.65 0.23 0.29 0.20 0.26 0.39   5 13 0.0000 0.6016 P(5)=1.000  0.0345 0.0019 2023.75 -7630.73
 79% 0.65 0.23 0.29 0.20 0.26 0.39   5 13 0.0000 0.6019 P(5)=1.000  0.0345 0.0019 2007.63 -7620.34
 79% 0.65 0.23 0.29 0.20 0.26 0.39   5 13 0.0000 0.6014 P(5)=1.000  0.0345 0.0019 2023.13 -7632.87
 79% 0.65 0.23 0.29 0.20 0.26 0.39   5 13 0.0000 0.6010 P(5)=1.000  0.0345 0.0019 2044.61 -7637.09
 79% 0.65 0.23 0.29 0.20 0.26 0.39   5 13 0.0000 0.6013 P(5)=1.000  0.0345 0.0019 2028.36 -7633.84
 79% 0.65 0.23 0.29 0.20 0.26 0.39   5 13 0.0000 0.6008 P(5)=1.000  0.0345 0.0019 2021.04 -7636.96
 79% 0.65 0.23 0.29 0.20 0.26 0.39   5 13 0.0000 0.6003 P(5)=1.000  0.0345 0.0019 2023.80 -7642.26
 79% 0.65 0.23 0.29 0.20 0.26 0.39   5 13 0.0000 0.6003 P(5)=1.000  0.0345 0.0019 2010.67 -7633.82
 79% 0.65 0.23 0.29 0.20 0.26 0.39   5 13 0.0000 0.5998 P(5)=1.000  0.0345 0.0019 2018.75 -7625.85
 79% 0.65 0.23 0.29 0.20 0.26 0.39   5 13 0.0000 0.5998 P(5)=1.000  0.0345 0.0019 2020.53 -7636.61
 79% 0.65 0.23 0.29 0.20 0.26 0.39   5 13 0.0000 0.6002 P(5)=1.000  0.0345 0.0019 2032.97 -7626.34
 79% 0.65 0.23 0.29 0.20 0.26 0.39   5 13 0.0000 0.6005 P(5)=1.000  0.0345 0.0019 2053.77 -7632.61
 79% 0.65 0.23 0.29 0.20 0.26 0.39   5 13 0.0000 0.6000 P(5)=1.000  0.0345 0.0019 2013.85 -7629.73
 79% 0.65 0.23 0.29 0.20 0.26 0.39   5 13 0.0000 0.5995 P(5)=1.000  0.0345 0.0019 2029.07 -7617.39
 80% 0.65 0.23 0.29 0.20 0.26 0.39   5 13 0.0000 0.5998 P(5)=1.000  0.0345 0.0019 2029.86 -7618.08
 80% 0.65 0.23 0.29 0.20 0.26 0.39   5 13 0.0000 0.6002 P(5)=1.000  0.0345 0.0019 2034.93 -7608.86
 80% 0.65 0.23 0.29 0.20 0.26 0.39   5 13 0.0000 0.6002 P(5)=1.000  0.0344 0.0019 2040.52 -7623.76
 80% 0.65 0.23 0.29 0.20 0.26 0.39   5 13 0.0000 0.6002 P(5)=1.000  0.0344 0.0019 2037.76 -7619.15
 80% 0.65 0.23 0.29 0.20 0.26 0.39   5 13 0.0000 0.6002 P(5)=1.000  0.0344 0.0019 2046.74 -7619.83
 80% 0.65 0.23 0.29 0.20 0.26 0.39   5 13 0.0000 0.5997 P(5)=1.000  0.0344 0.0019 2027.77 -7616.60
 80% 0.65 0.23 0.29 0.20 0.26 0.39   5 13 0.0000 0.5992 P(5)=1.000  0.0344 0.0019 2014.98 -7625.08
 80% 0.65 0.23 0.29 0.20 0.26 0.39   5 13 0.0000 0.5992 P(5)=1.000  0.0344 0.0019 2050.76 -7619.37
 80% 0.65 0.23 0.29 0.20 0.26 0.39   5 13 0.0000 0.5995 P(5)=1.000  0.0344 0.0019 2019.33 -7604.31
 80% 0.65 0.23 0.29 0.20 0.26 0.39   5 13 0.0000 0.5991 P(5)=1.000  0.0344 0.0019 1953.81 -7621.96
 80% 0.65 0.23 0.29 0.20 0.26 0.39   5 13 0.0000 0.5986 P(5)=1.000  0.0344 0.0019 1973.12 -7615.08  2:30

 80% 0.65 0.23 0.29 0.20 0.26 0.39   5 13 0.0000 0.5981 P(5)=1.000  0.0344 0.0019 1986.40 -7627.56
 80% 0.65 0.23 0.29 0.20 0.26 0.39   5 13 0.0000 0.5977 P(5)=1.000  0.0344 0.0019 2017.78 -7621.43
 80% 0.65 0.23 0.29 0.20 0.26 0.39   5 13 0.0000 0.5972 P(5)=1.000  0.0344 0.0019 2022.48 -7624.45
 80% 0.65 0.23 0.29 0.20 0.26 0.39   5 13 0.0000 0.5975 P(5)=1.000  0.0344 0.0019 2038.31 -7625.66
 80% 0.65 0.23 0.29 0.20 0.26 0.39   5 13 0.0000 0.5978 P(5)=1.000  0.0344 0.0019 2036.59 -7620.03
 80% 0.65 0.23 0.29 0.20 0.26 0.39   5 13 0.0000 0.5981 P(5)=1.000  0.0344 0.0019 2034.17 -7628.97
 80% 0.65 0.23 0.29 0.20 0.26 0.39   5 13 0.0000 0.5981 P(5)=1.000  0.0344 0.0019 2112.55 -7620.30
 80% 0.65 0.23 0.29 0.20 0.26 0.39   5 13 0.0000 0.5984 P(5)=1.000  0.0344 0.0019 2094.09 -7632.21
 80% 0.65 0.23 0.29 0.20 0.26 0.39   5 13 0.0000 0.5980 P(5)=1.000  0.0344 0.0019 2071.47 -7633.55
 81% 0.65 0.23 0.29 0.20 0.26 0.39   5 13 0.0000 0.5980 P(5)=1.000  0.0344 0.0019 2071.47 -7629.94
 81% 0.65 0.23 0.29 0.20 0.26 0.39   5 13 0.0000 0.5983 P(5)=1.000  0.0344 0.0019 2010.21 -7617.57
 81% 0.65 0.23 0.29 0.20 0.26 0.39   5 13 0.0000 0.5978 P(5)=1.000  0.0344 0.0019 2021.48 -7620.12
 81% 0.65 0.23 0.29 0.20 0.26 0.39   5 13 0.0000 0.5981 P(5)=1.000  0.0344 0.0019 2043.53 -7623.78
 81% 0.65 0.23 0.29 0.20 0.26 0.39   5 13 0.0000 0.5977 P(5)=1.000  0.0344 0.0019 2063.37 -7630.97
 81% 0.65 0.23 0.29 0.20 0.26 0.39   5 13 0.0000 0.5980 P(5)=1.000  0.0344 0.0019 2046.67 -7613.57
 81% 0.65 0.23 0.29 0.20 0.26 0.39   5 13 0.0000 0.5983 P(5)=1.000  0.0344 0.0019 2057.04 -7621.37
 81% 0.65 0.23 0.29 0.20 0.26 0.39   5 13 0.0000 0.5978 P(5)=1.000  0.0344 0.0019 2033.82 -7608.80
 81% 0.65 0.23 0.29 0.20 0.26 0.39   5 13 0.0000 0.5981 P(5)=1.000  0.0344 0.0019 2047.24 -7618.06
 81% 0.65 0.23 0.29 0.20 0.26 0.39   5 13 0.0000 0.5977 P(5)=1.000  0.0344 0.0019 2076.44 -7622.46
 81% 0.65 0.23 0.29 0.20 0.26 0.39   5 13 0.0000 0.5972 P(5)=1.000  0.0344 0.0019 2090.07 -7629.63
 81% 0.65 0.23 0.29 0.20 0.26 0.39   5 13 0.0000 0.5968 P(5)=1.000  0.0344 0.0019 2074.02 -7634.11
 81% 0.65 0.23 0.29 0.20 0.26 0.39   5 13 0.0000 0.5971 P(5)=1.000  0.0344 0.0019 2091.24 -7626.33
 81% 0.65 0.23 0.29 0.20 0.26 0.39   5 13 0.0000 0.5966 P(5)=1.000  0.0344 0.0019 2080.93 -7633.60
 81% 0.65 0.23 0.29 0.20 0.26 0.39   5 13 0.0000 0.5962 P(5)=1.000  0.0344 0.0019 2063.65 -7618.22
 81% 0.65 0.23 0.29 0.20 0.26 0.39   5 13 0.0000 0.5957 P(5)=1.000  0.0344 0.0019 2032.72 -7617.41
 81% 0.65 0.23 0.29 0.20 0.26 0.39   5 13 0.0000 0.5952 P(5)=1.000  0.0344 0.0019 2034.51 -7610.99
 81% 0.65 0.23 0.29 0.20 0.26 0.39   5 13 0.0000 0.5955 P(5)=1.000  0.0344 0.0019 2029.08 -7615.61
 81% 0.65 0.23 0.29 0.20 0.26 0.39   5 13 0.0000 0.5959 P(5)=1.000  0.0344 0.0019 2048.19 -7608.47
 81% 0.65 0.23 0.29 0.20 0.26 0.39   5 13 0.0000 0.5959 P(5)=1.000  0.0344 0.0019 2064.69 -7610.75
 82% 0.65 0.23 0.29 0.20 0.26 0.39   5 13 0.0000 0.5954 P(5)=1.000  0.0344 0.0019 2057.77 -7605.01
 82% 0.65 0.23 0.29 0.20 0.26 0.39   5 13 0.0000 0.5954 P(5)=1.000  0.0344 0.0019 2050.85 -7606.91
 82% 0.65 0.23 0.29 0.20 0.26 0.39   5 13 0.0000 0.5954 P(5)=1.000  0.0344 0.0019 2042.68 -7602.91
 82% 0.65 0.23 0.29 0.20 0.26 0.39   5 13 0.0000 0.5949 P(5)=1.000  0.0344 0.0019 2035.01 -7610.52
 82% 0.65 0.23 0.29 0.20 0.26 0.39   5 13 0.0000 0.5945 P(5)=1.000  0.0344 0.0019 2024.11 -7615.26
 82% 0.65 0.23 0.29 0.20 0.26 0.39   5 13 0.0000 0.5940 P(5)=1.000  0.0344 0.0019 2024.11 -7621.38
 82% 0.65 0.23 0.29 0.20 0.26 0.39   5 13 0.0000 0.5943 P(5)=1.000  0.0344 0.0019 2027.31 -7617.45
 82% 0.65 0.23 0.29 0.20 0.26 0.39   5 13 0.0000 0.5939 P(5)=1.000  0.0344 0.0019 2023.10 -7616.06
 82% 0.65 0.23 0.29 0.20 0.26 0.39   5 13 0.0000 0.5934 P(5)=1.000  0.0344 0.0019 2070.97 -7619.44
 82% 0.65 0.23 0.29 0.20 0.26 0.39   5 13 0.0000 0.5930 P(5)=1.000  0.0344 0.0019 2108.35 -7625.64
 82% 0.65 0.23 0.29 0.20 0.26 0.39   5 13 0.0000 0.5933 P(5)=1.000  0.0344 0.0019 2093.54 -7621.80
 82% 0.65 0.23 0.29 0.20 0.26 0.39   5 13 0.0000 0.5936 P(5)=1.000  0.0344 0.0019 2099.01 -7610.49
 82% 0.65 0.23 0.29 0.20 0.26 0.39   5 13 0.0000 0.5939 P(5)=1.000  0.0344 0.0019 2088.30 -7608.02
 82% 0.65 0.23 0.29 0.20 0.26 0.39   5 13 0.0000 0.5939 P(5)=1.000  0.0344 0.0019 2089.37 -7613.13
 82% 0.65 0.23 0.29 0.20 0.26 0.39   5 13 0.0000 0.5942 P(5)=1.000  0.0344 0.0019 2109.46 -7608.34
 82% 0.65 0.23 0.29 0.20 0.26 0.39   5 13 0.0000 0.5938 P(5)=1.000  0.0344 0.0019 2113.80 -7596.16
 82% 0.65 0.23 0.29 0.20 0.26 0.39   5 13 0.0000 0.5941 P(5)=1.000  0.0344 0.0019 2120.21 -7608.34
 82% 0.65 0.23 0.29 0.20 0.26 0.39   5 13 0.0000 0.5936 P(5)=1.000  0.0344 0.0019 2105.38 -7600.98
 82% 0.65 0.23 0.29 0.20 0.26 0.39   5 13 0.0000 0.5936 P(5)=1.000  0.0344 0.0019 2079.88 -7597.13
 82% 0.65 0.23 0.29 0.20 0.26 0.39   5 13 0.0000 0.5936 P(5)=1.000  0.0344 0.0019 2085.22 -7604.48
 83% 0.65 0.23 0.29 0.20 0.26 0.39   5 13 0.0000 0.5939 P(5)=1.000  0.0344 0.0019 2135.50 -7604.18
 83% 0.65 0.23 0.29 0.20 0.26 0.39   5 13 0.0000 0.5935 P(5)=1.000  0.0344 0.0019 2130.73 -7606.11
 83% 0.65 0.23 0.29 0.20 0.26 0.39   5 13 0.0000 0.5938 P(5)=1.000  0.0344 0.0019 2097.52 -7600.27
 83% 0.65 0.23 0.29 0.20 0.26 0.39   5 13 0.0000 0.5933 P(5)=1.000  0.0344 0.0019 2107.50 -7603.81
 83% 0.65 0.23 0.29 0.20 0.26 0.39   5 13 0.0000 0.5937 P(5)=1.000  0.0344 0.0019 2106.84 -7609.47
 83% 0.65 0.23 0.29 0.20 0.26 0.39   5 13 0.0000 0.5940 P(5)=1.000  0.0344 0.0019 2128.07 -7618.74
 83% 0.65 0.23 0.29 0.20 0.26 0.39   5 13 0.0000 0.5943 P(5)=1.000  0.0344 0.0019 2133.12 -7619.52
 83% 0.65 0.23 0.29 0.20 0.26 0.39   5 13 0.0000 0.5938 P(5)=1.000  0.0344 0.0019 2101.60 -7618.03
 83% 0.65 0.23 0.29 0.20 0.26 0.39   5 13 0.0000 0.5941 P(5)=1.000  0.0344 0.0019 2088.21 -7621.96
 83% 0.65 0.23 0.29 0.20 0.26 0.39   5 13 0.0000 0.5937 P(5)=1.000  0.0344 0.0019 2101.81 -7620.02
 83% 0.65 0.23 0.29 0.20 0.26 0.39   5 13 0.0000 0.5940 P(5)=1.000  0.0344 0.0019 2103.98 -7616.76
 83% 0.65 0.23 0.29 0.20 0.26 0.39   5 13 0.0000 0.5943 P(5)=1.000  0.0344 0.0019 2098.07 -7615.83
 83% 0.65 0.23 0.29 0.20 0.26 0.39   5 13 0.0000 0.5946 P(5)=1.000  0.0344 0.0019 2072.71 -7600.46
 83% 0.65 0.23 0.29 0.20 0.26 0.39   5 13 0.0000 0.5949 P(5)=1.000  0.0344 0.0019 2059.30 -7601.80
 83% 0.65 0.23 0.29 0.20 0.26 0.39   5 13 0.0000 0.5952 P(5)=1.000  0.0344 0.0019 2065.38 -7606.27
 83% 0.65 0.23 0.29 0.20 0.26 0.39   5 13 0.0000 0.5948 P(5)=1.000  0.0344 0.0019 2053.69 -7604.38
 83% 0.65 0.23 0.29 0.20 0.26 0.39   5 13 0.0000 0.5951 P(5)=1.000  0.0344 0.0019 2063.54 -7616.75
 83% 0.65 0.23 0.29 0.20 0.26 0.39   5 13 0.0000 0.5951 P(5)=1.000  0.0344 0.0020 2078.81 -7615.49
 83% 0.65 0.23 0.29 0.20 0.26 0.39   5 13 0.0000 0.5946 P(5)=1.000  0.0344 0.0020 2118.60 -7614.91
 83% 0.65 0.23 0.29 0.20 0.26 0.39   5 13 0.0000 0.5942 P(5)=1.000  0.0344 0.0020 2115.71 -7611.02
 84% 0.65 0.23 0.29 0.20 0.26 0.39   5 13 0.0000 0.5937 P(5)=1.000  0.0344 0.0020 2096.52 -7601.80
 84% 0.65 0.23 0.29 0.20 0.26 0.39   5 13 0.0000 0.5940 P(5)=1.000  0.0344 0.0020 2114.74 -7604.88
 84% 0.65 0.23 0.29 0.20 0.26 0.39   5 13 0.0000 0.5943 P(5)=1.000  0.0344 0.0020 2101.82 -7610.23
 84% 0.65 0.23 0.29 0.20 0.26 0.39   5 13 0.0000 0.5943 P(5)=1.000  0.0344 0.0020 2111.62 -7598.20
 84% 0.65 0.23 0.29 0.20 0.26 0.39   5 13 0.0000 0.5946 P(5)=1.000  0.0344 0.0020 2112.41 -7619.83
 84% 0.65 0.23 0.29 0.20 0.26 0.39   5 13 0.0000 0.5942 P(5)=1.000  0.0344 0.0020 2091.69 -7599.06
 84% 0.65 0.23 0.29 0.20 0.26 0.39   5 13 0.0000 0.5938 P(5)=1.000  0.0344 0.0020 2095.85 -7603.99
 84% 0.65 0.23 0.29 0.20 0.26 0.39   5 13 0.0000 0.5938 P(5)=1.000  0.0344 0.0020 2126.56 -7602.58
 84% 0.65 0.23 0.29 0.20 0.26 0.39   5 13 0.0000 0.5933 P(5)=1.000  0.0344 0.0020 2112.35 -7603.90
 84% 0.65 0.23 0.29 0.20 0.26 0.39   5 13 0.0000 0.5929 P(5)=1.000  0.0344 0.0020 2122.22 -7605.07
 84% 0.65 0.23 0.29 0.20 0.26 0.39   5 13 0.0000 0.5924 P(5)=1.000  0.0344 0.0020 2145.93 -7600.89
 84% 0.65 0.23 0.29 0.20 0.26 0.39   5 13 0.0000 0.5924 P(5)=1.000  0.0344 0.0020 2137.18 -7597.20
 84% 0.65 0.23 0.29 0.20 0.26 0.39   5 13 0.0000 0.5920 P(5)=1.000  0.0344 0.0020 2134.66 -7618.35
 84% 0.65 0.23 0.29 0.20 0.26 0.39   5 13 0.0000 0.5915 P(5)=1.000  0.0344 0.0020 2042.02 -7611.82
 84% 0.65 0.23 0.29 0.20 0.26 0.39   5 13 0.0000 0.5911 P(5)=1.000  0.0344 0.0020 2041.56 -7606.78
 84% 0.65 0.23 0.29 0.20 0.26 0.39   5 13 0.0000 0.5911 P(5)=1.000  0.0344 0.0020 2082.84 -7608.79
 84% 0.65 0.23 0.29 0.20 0.26 0.39   5 13 0.0000 0.5907 P(5)=1.000  0.0344 0.0020 2071.08 -7606.69
 84% 0.65 0.23 0.29 0.20 0.26 0.39   5 13 0.0000 0.5902 P(5)=1.000  0.0344 0.0020 2072.04 -7605.60
 84% 0.65 0.23 0.29 0.20 0.26 0.39   5 13 0.0000 0.5902 P(5)=1.000  0.0344 0.0020 2099.34 -7621.81
 84% 0.65 0.23 0.29 0.20 0.26 0.39   5 13 0.0000 0.5898 P(5)=1.000  0.0344 0.0020 2106.85 -7616.22
 85% 0.65 0.23 0.29 0.20 0.26 0.39   5 13 0.0000 0.5898 P(5)=1.000  0.0344 0.0020 2134.16 -7613.61
 85% 0.65 0.23 0.29 0.20 0.26 0.39   5 13 0.0000 0.5898 P(5)=1.000  0.0344 0.0020 2107.26 -7616.93
 85% 0.65 0.23 0.29 0.20 0.26 0.39   5 13 0.0000 0.5894 P(5)=1.000  0.0344 0.0020 2113.98 -7614.77
 85% 0.65 0.23 0.29 0.20 0.26 0.39   5 13 0.0000 0.5889 P(5)=1.000  0.0344 0.0020 2099.44 -7614.62
 85% 0.65 0.23 0.29 0.20 0.26 0.39   5 13 0.0000 0.5889 P(5)=1.000  0.0344 0.0020 2104.17 -7622.11
 85% 0.65 0.23 0.29 0.20 0.26 0.39   5 13 0.0000 0.5885 P(5)=1.000  0.0344 0.0020 2109.27 -7622.47
 85% 0.65 0.23 0.29 0.20 0.26 0.39   5 13 0.0000 0.5881 P(5)=1.000  0.0344 0.0020 2140.56 -7611.47
 85% 0.65 0.23 0.29 0.20 0.26 0.39   5 13 0.0000 0.5881 P(5)=1.000  0.0344 0.0020 2087.85 -7600.28
 85% 0.65 0.23 0.29 0.20 0.26 0.39   5 13 0.0000 0.5876 P(5)=1.000  0.0344 0.0020 2108.50 -7611.28
 85% 0.65 0.23 0.29 0.20 0.26 0.39   5 13 0.0000 0.5876 P(5)=1.000  0.0344 0.0020 2129.14 -7609.84
 85% 0.65 0.23 0.29 0.20 0.26 0.39   5 13 0.0000 0.5872 P(5)=1.000  0.0344 0.0020 2116.83 -7624.20  2:39

 85% 0.65 0.23 0.29 0.20 0.26 0.39   5 13 0.0000 0.5868 P(5)=1.000  0.0344 0.0020 2114.61 -7624.15
 85% 0.65 0.23 0.29 0.20 0.26 0.39   5 13 0.0000 0.5863 P(5)=1.000  0.0344 0.0020 2138.36 -7619.07
 85% 0.65 0.23 0.29 0.20 0.26 0.39   5 13 0.0000 0.5859 P(5)=1.000  0.0344 0.0020 2159.17 -7627.68
 85% 0.65 0.23 0.29 0.20 0.26 0.39   5 13 0.0000 0.5855 P(5)=1.000  0.0344 0.0020 2142.06 -7610.68
 85% 0.65 0.23 0.29 0.20 0.26 0.39   5 13 0.0000 0.5850 P(5)=1.000  0.0344 0.0020 2129.85 -7604.59
 85% 0.65 0.23 0.29 0.20 0.26 0.39   5 13 0.0000 0.5846 P(5)=1.000  0.0344 0.0020 2088.02 -7603.34
 85% 0.65 0.23 0.29 0.20 0.26 0.39   5 13 0.0000 0.5842 P(5)=1.000  0.0344 0.0020 2113.82 -7609.65
 85% 0.65 0.23 0.29 0.20 0.26 0.39   5 13 0.0000 0.5838 P(5)=1.000  0.0344 0.0020 2121.77 -7610.85
 85% 0.65 0.23 0.29 0.20 0.26 0.39   5 13 0.0000 0.5838 P(5)=1.000  0.0344 0.0020 2119.09 -7616.28
 86% 0.65 0.23 0.29 0.20 0.26 0.39   5 13 0.0000 0.5838 P(5)=1.000  0.0344 0.0020 2131.25 -7617.86
 86% 0.65 0.23 0.29 0.20 0.26 0.39   5 13 0.0000 0.5838 P(5)=1.000  0.0344 0.0020 2123.38 -7612.79
 86% 0.65 0.23 0.29 0.20 0.26 0.39   5 13 0.0000 0.5833 P(5)=1.000  0.0344 0.0020 2119.45 -7608.24
 86% 0.65 0.23 0.29 0.20 0.26 0.39   5 13 0.0000 0.5836 P(5)=1.000  0.0344 0.0020 2161.52 -7607.42
 86% 0.65 0.23 0.29 0.20 0.26 0.39   5 13 0.0000 0.5832 P(5)=1.000  0.0344 0.0020 2157.63 -7620.07
 86% 0.65 0.23 0.29 0.20 0.26 0.39   5 13 0.0000 0.5828 P(5)=1.000  0.0344 0.0020 2148.78 -7626.73
 86% 0.65 0.23 0.29 0.20 0.26 0.39   5 13 0.0000 0.5831 P(5)=1.000  0.0344 0.0020 2179.97 -7627.11
 86% 0.65 0.23 0.29 0.20 0.26 0.39   5 13 0.0000 0.5827 P(5)=1.000  0.0344 0.0020 2138.00 -7631.06
 86% 0.65 0.23 0.29 0.20 0.26 0.39   5 13 0.0000 0.5822 P(5)=1.000  0.0344 0.0020 2174.28 -7632.72
 86% 0.65 0.23 0.29 0.20 0.26 0.39   5 13 0.0000 0.5818 P(5)=1.000  0.0344 0.0020 2165.13 -7626.23
 86% 0.65 0.23 0.29 0.20 0.26 0.39   5 13 0.0000 0.5818 P(5)=1.000  0.0344 0.0020 2174.95 -7613.55
 86% 0.65 0.23 0.29 0.20 0.26 0.39   5 13 0.0000 0.5821 P(5)=1.000  0.0344 0.0020 2182.25 -7623.93
 86% 0.65 0.23 0.29 0.20 0.26 0.39   5 13 0.0000 0.5817 P(5)=1.000  0.0344 0.0020 2125.34 -7616.06
 86% 0.65 0.23 0.29 0.20 0.26 0.39   5 13 0.0000 0.5817 P(5)=1.000  0.0344 0.0020 2127.71 -7619.09
 86% 0.65 0.23 0.29 0.20 0.26 0.39   5 13 0.0000 0.5813 P(5)=1.000  0.0344 0.0020 2179.75 -7614.98
 86% 0.65 0.23 0.29 0.20 0.26 0.39   5 13 0.0000 0.5809 P(5)=1.000  0.0344 0.0020 2130.87 -7608.47
 86% 0.65 0.23 0.29 0.20 0.26 0.39   5 13 0.0000 0.5812 P(5)=1.000  0.0344 0.0020 2117.20 -7597.12
 86% 0.65 0.23 0.29 0.20 0.26 0.39   5 13 0.0000 0.5812 P(5)=1.000  0.0344 0.0020 2116.97 -7606.49
 86% 0.65 0.23 0.29 0.20 0.26 0.39   5 13 0.0000 0.5812 P(5)=1.000  0.0344 0.0020 2118.42 -7605.12
 86% 0.65 0.23 0.29 0.20 0.26 0.39   5 13 0.0000 0.5807 P(5)=1.000  0.0344 0.0020 2155.69 -7628.88
 87% 0.65 0.23 0.29 0.20 0.26 0.39   5 13 0.0000 0.5803 P(5)=1.000  0.0344 0.0020 2090.14 -7616.48
 87% 0.65 0.23 0.29 0.20 0.26 0.39   5 13 0.0000 0.5806 P(5)=1.000  0.0344 0.0020 2087.19 -7610.01
 87% 0.65 0.23 0.29 0.20 0.26 0.39   5 13 0.0000 0.5802 P(5)=1.000  0.0344 0.0020 2102.77 -7609.45
 87% 0.65 0.23 0.29 0.20 0.26 0.39   5 13 0.0000 0.5802 P(5)=1.000  0.0344 0.0020 2097.51 -7607.09
 87% 0.65 0.23 0.29 0.20 0.26 0.39   5 13 0.0000 0.5802 P(5)=1.000  0.0344 0.0020 2083.11 -7611.64
 87% 0.65 0.23 0.29 0.20 0.26 0.39   5 13 0.0000 0.5798 P(5)=1.000  0.0344 0.0020 2092.33 -7598.08
 87% 0.65 0.23 0.29 0.20 0.26 0.39   5 13 0.0000 0.5794 P(5)=1.000  0.0344 0.0020 2098.77 -7603.72
 87% 0.65 0.23 0.29 0.20 0.26 0.39   5 13 0.0000 0.5794 P(5)=1.000  0.0344 0.0020 2083.44 -7606.71
 87% 0.65 0.23 0.29 0.20 0.26 0.39   5 13 0.0000 0.5794 P(5)=1.000  0.0344 0.0020 2075.65 -7600.14
 87% 0.65 0.23 0.29 0.20 0.26 0.39   5 13 0.0000 0.5794 P(5)=1.000  0.0344 0.0020 2092.75 -7622.31
 87% 0.65 0.23 0.29 0.20 0.26 0.39   5 13 0.0000 0.5789 P(5)=1.000  0.0344 0.0020 2123.96 -7619.04
 87% 0.65 0.23 0.29 0.20 0.26 0.39   5 13 0.0000 0.5789 P(5)=1.000  0.0344 0.0020 2110.28 -7616.79
 87% 0.65 0.23 0.29 0.20 0.26 0.39   5 13 0.0000 0.5793 P(5)=1.000  0.0344 0.0020 2104.83 -7621.76
 87% 0.65 0.23 0.29 0.20 0.26 0.39   5 13 0.0000 0.5793 P(5)=1.000  0.0344 0.0020 2114.98 -7615.59
 87% 0.65 0.23 0.29 0.20 0.26 0.39   5 13 0.0000 0.5793 P(5)=1.000  0.0344 0.0020 2110.54 -7616.23
 87% 0.65 0.23 0.29 0.20 0.26 0.39   5 13 0.0000 0.5788 P(5)=1.000  0.0344 0.0020 2081.43 -7615.20
 87% 0.65 0.23 0.29 0.20 0.26 0.39   5 13 0.0000 0.5784 P(5)=1.000  0.0344 0.0020 2096.59 -7607.59
 87% 0.65 0.23 0.29 0.20 0.26 0.39   5 13 0.0000 0.5787 P(5)=1.000  0.0344 0.0020 2083.21 -7595.07
 87% 0.65 0.23 0.29 0.20 0.26 0.39   5 13 0.0000 0.5783 P(5)=1.000  0.0344 0.0020 2072.73 -7602.87
 87% 0.65 0.23 0.29 0.20 0.26 0.39   5 13 0.0000 0.5786 P(5)=1.000  0.0344 0.0020 2074.85 -7611.15
 88% 0.65 0.23 0.29 0.20 0.26 0.39   5 13 0.0000 0.5782 P(5)=1.000  0.0344 0.0020 2066.29 -7602.82
 88% 0.65 0.23 0.29 0.20 0.26 0.39   5 13 0.0000 0.5782 P(5)=1.000  0.0344 0.0020 2079.32 -7615.71
 88% 0.65 0.23 0.29 0.20 0.26 0.39   5 13 0.0000 0.5778 P(5)=1.000  0.0344 0.0020 2073.83 -7619.99
 88% 0.65 0.23 0.29 0.20 0.26 0.39   5 13 0.0000 0.5778 P(5)=1.000  0.0344 0.0020 2073.37 -7610.72
 88% 0.65 0.23 0.29 0.20 0.26 0.39   5 13 0.0000 0.5774 P(5)=1.000  0.0344 0.0020 2084.60 -7616.95
 88% 0.65 0.23 0.29 0.20 0.26 0.39   5 13 0.0000 0.5777 P(5)=1.000  0.0344 0.0020 2085.49 -7617.11
 88% 0.65 0.23 0.29 0.20 0.26 0.39   5 13 0.0000 0.5773 P(5)=1.000  0.0344 0.0020 2098.16 -7603.59
 88% 0.65 0.23 0.29 0.20 0.25 0.39   5 13 0.0000 0.5773 P(5)=1.000  0.0344 0.0020 2091.50 -7614.65
 88% 0.65 0.23 0.29 0.20 0.25 0.39   5 13 0.0000 0.5773 P(5)=1.000  0.0344 0.0020 2075.84 -7619.34
 88% 0.65 0.23 0.29 0.20 0.25 0.39   5 13 0.0000 0.5776 P(5)=1.000  0.0344 0.0020 2094.67 -7602.56
 88% 0.65 0.23 0.29 0.20 0.25 0.39   5 13 0.0000 0.5779 P(5)=1.000  0.0344 0.0020 2103.26 -7601.87
 88% 0.65 0.23 0.29 0.20 0.25 0.39   5 13 0.0000 0.5779 P(5)=1.000  0.0344 0.0020 2085.07 -7597.79
 88% 0.65 0.23 0.29 0.20 0.25 0.39   5 13 0.0000 0.5782 P(5)=1.000  0.0344 0.0020 2089.47 -7601.06
 88% 0.65 0.23 0.29 0.20 0.25 0.39   5 13 0.0000 0.5777 P(5)=1.000  0.0344 0.0020 2099.55 -7614.48
 88% 0.65 0.23 0.29 0.20 0.25 0.39   5 13 0.0000 0.5773 P(5)=1.000  0.0344 0.0020 2096.76 -7609.30
 88% 0.65 0.23 0.29 0.20 0.25 0.39   5 13 0.0000 0.5773 P(5)=1.000  0.0344 0.0020 2073.57 -7599.67
 88% 0.65 0.23 0.29 0.20 0.25 0.39   5 13 0.0000 0.5776 P(5)=1.000  0.0344 0.0020 2097.27 -7608.42
 88% 0.65 0.23 0.29 0.20 0.25 0.39   5 13 0.0000 0.5772 P(5)=1.000  0.0344 0.0020 2099.26 -7599.54
 88% 0.65 0.23 0.29 0.20 0.25 0.39   5 13 0.0000 0.5775 P(5)=1.000  0.0344 0.0020 2100.43 -7603.95
 88% 0.65 0.23 0.29 0.20 0.25 0.39   5 13 0.0000 0.5778 P(5)=1.000  0.0344 0.0020 2080.39 -7610.20
 89% 0.65 0.23 0.29 0.20 0.25 0.39   5 13 0.0000 0.5781 P(5)=1.000  0.0344 0.0020 2076.87 -7602.72
 89% 0.65 0.23 0.29 0.20 0.25 0.39   5 13 0.0000 0.5784 P(5)=1.000  0.0343 0.0020 2091.83 -7610.79
 89% 0.65 0.23 0.29 0.20 0.25 0.39   5 13 0.0000 0.5784 P(5)=1.000  0.0343 0.0020 2091.02 -7625.98
 89% 0.65 0.23 0.29 0.20 0.25 0.39   5 13 0.0000 0.5787 P(5)=1.000  0.0343 0.0020 2109.24 -7618.19
 89% 0.65 0.23 0.29 0.20 0.25 0.39   5 13 0.0000 0.5790 P(5)=1.000  0.0343 0.0020 2101.55 -7609.60
 89% 0.65 0.23 0.29 0.20 0.25 0.39   5 13 0.0000 0.5793 P(5)=1.000  0.0343 0.0020 2098.97 -7612.65
 89% 0.65 0.23 0.29 0.20 0.25 0.39   5 13 0.0000 0.5793 P(5)=1.000  0.0343 0.0020 2080.16 -7614.57
 89% 0.65 0.23 0.29 0.20 0.25 0.39   5 13 0.0000 0.5793 P(5)=1.000  0.0343 0.0020 2075.75 -7593.27
 89% 0.65 0.23 0.29 0.20 0.25 0.39   5 13 0.0000 0.5793 P(5)=1.000  0.0343 0.0020 2093.35 -7617.21
 89% 0.65 0.23 0.29 0.20 0.25 0.39   5 13 0.0000 0.5796 P(5)=1.000  0.0343 0.0020 2102.64 -7615.28
 89% 0.65 0.23 0.29 0.20 0.25 0.39   5 13 0.0000 0.5799 P(5)=1.000  0.0343 0.0020 2091.03 -7609.36
 89% 0.65 0.23 0.29 0.20 0.25 0.39   5 13 0.0000 0.5802 P(5)=1.000  0.0343 0.0020 2095.00 -7607.60
 89% 0.65 0.23 0.29 0.20 0.25 0.39   5 13 0.0000 0.5805 P(5)=1.000  0.0343 0.0020 2113.85 -7612.30
 89% 0.65 0.23 0.29 0.20 0.25 0.39   5 13 0.0000 0.5808 P(5)=1.000  0.0343 0.0020 2121.66 -7628.77
 89% 0.65 0.23 0.29 0.20 0.25 0.39   5 13 0.0000 0.5808 P(5)=1.000  0.0343 0.0020 2111.52 -7612.60
 89% 0.65 0.23 0.29 0.20 0.25 0.39   5 13 0.0000 0.5811 P(5)=1.000  0.0343 0.0020 2117.43 -7621.04
 89% 0.65 0.23 0.29 0.20 0.25 0.39   5 13 0.0000 0.5807 P(5)=1.000  0.0343 0.0020 2123.74 -7625.12
 89% 0.65 0.23 0.29 0.20 0.25 0.39   5 13 0.0000 0.5803 P(5)=1.000  0.0343 0.0020 2084.13 -7631.66
 89% 0.65 0.23 0.29 0.20 0.25 0.39   5 13 0.0000 0.5806 P(5)=1.000  0.0343 0.0020 2079.97 -7636.77
 89% 0.65 0.23 0.29 0.20 0.25 0.39   5 13 0.0000 0.5802 P(5)=1.000  0.0343 0.0020 2091.74 -7624.30
 90% 0.65 0.23 0.29 0.20 0.25 0.39   5 13 0.0000 0.5798 P(5)=1.000  0.0343 0.0020 2084.22 -7624.84
 90% 0.65 0.23 0.29 0.20 0.25 0.39   5 13 0.0000 0.5794 P(5)=1.000  0.0343 0.0020 2079.67 -7628.07
 90% 0.65 0.23 0.29 0.20 0.25 0.39   5 13 0.0000 0.5789 P(5)=1.000  0.0343 0.0020 2089.20 -7630.18
 90% 0.65 0.23 0.29 0.20 0.25 0.39   5 13 0.0000 0.5785 P(5)=1.000  0.0343 0.0020 2089.06 -7628.48
 90% 0.65 0.23 0.29 0.20 0.25 0.39   5 13 0.0000 0.5788 P(5)=1.000  0.0343 0.0020 2085.06 -7630.82
 90% 0.65 0.23 0.29 0.20 0.25 0.39   5 13 0.0000 0.5784 P(5)=1.000  0.0343 0.0020 2062.60 -7625.29
 90% 0.65 0.23 0.29 0.20 0.25 0.39   5 13 0.0000 0.5787 P(5)=1.000  0.0343 0.0020 2074.64 -7626.27
 90% 0.65 0.23 0.29 0.20 0.25 0.39   5 13 0.0000 0.5783 P(5)=1.000  0.0343 0.0020 2085.97 -7616.31
 90% 0.65 0.23 0.29 0.20 0.25 0.39   5 13 0.0000 0.5786 P(5)=1.000  0.0343 0.0020 2092.35 -7620.94
 90% 0.65 0.23 0.29 0.20 0.25 0.39   5 13 0.0000 0.5789 P(5)=1.000  0.0343 0.0020 2093.62 -7624.70
 90% 0.65 0.23 0.29 0.20 0.25 0.39   5 13 0.0000 0.5789 P(5)=1.000  0.0343 0.0020 2102.00 -7629.56  2:47

 90% 0.65 0.23 0.29 0.20 0.25 0.39   5 13 0.0000 0.5792 P(5)=1.000  0.0343 0.0020 2111.04 -7625.18
 90% 0.65 0.23 0.29 0.20 0.25 0.39   5 13 0.0000 0.5788 P(5)=1.000  0.0343 0.0020 2068.58 -7606.76
 90% 0.65 0.23 0.29 0.20 0.25 0.39   5 13 0.0000 0.5784 P(5)=1.000  0.0343 0.0020 2098.22 -7638.84
 90% 0.65 0.23 0.29 0.20 0.25 0.39   5 13 0.0000 0.5780 P(5)=1.000  0.0343 0.0020 2075.79 -7638.27
 90% 0.65 0.23 0.29 0.20 0.25 0.39   5 13 0.0000 0.5776 P(5)=1.000  0.0343 0.0020 2086.95 -7649.82
 90% 0.65 0.23 0.29 0.20 0.25 0.39   5 13 0.0000 0.5779 P(5)=1.000  0.0343 0.0020 2104.66 -7640.85
 90% 0.65 0.23 0.29 0.20 0.25 0.39   5 13 0.0000 0.5782 P(5)=1.000  0.0343 0.0020 2105.28 -7630.44
 90% 0.65 0.23 0.29 0.20 0.25 0.39   5 13 0.0000 0.5785 P(5)=1.000  0.0343 0.0020 2074.53 -7610.26
 90% 0.65 0.23 0.29 0.20 0.25 0.39   5 13 0.0000 0.5781 P(5)=1.000  0.0343 0.0020 2072.47 -7601.93
 91% 0.65 0.23 0.29 0.20 0.25 0.39   5 13 0.0000 0.5784 P(5)=1.000  0.0343 0.0020 2058.46 -7603.27
 91% 0.65 0.23 0.29 0.20 0.25 0.39   5 13 0.0000 0.5787 P(5)=1.000  0.0343 0.0020 2073.86 -7608.00
 91% 0.65 0.23 0.29 0.20 0.25 0.39   5 13 0.0000 0.5783 P(5)=1.000  0.0343 0.0020 2073.94 -7607.30
 91% 0.65 0.23 0.29 0.20 0.25 0.39   5 13 0.0000 0.5785 P(5)=1.000  0.0343 0.0020 2090.33 -7605.92
 91% 0.65 0.23 0.29 0.20 0.25 0.39   5 13 0.0000 0.5781 P(5)=1.000  0.0343 0.0020 2095.27 -7604.07
 91% 0.65 0.23 0.29 0.20 0.25 0.39   5 13 0.0000 0.5777 P(5)=1.000  0.0343 0.0020 2122.10 -7620.03
 91% 0.65 0.23 0.29 0.20 0.25 0.39   5 13 0.0000 0.5773 P(5)=1.000  0.0343 0.0020 2116.98 -7618.64
 91% 0.65 0.23 0.29 0.20 0.25 0.39   5 13 0.0000 0.5776 P(5)=1.000  0.0343 0.0020 2105.77 -7619.67
 91% 0.65 0.23 0.29 0.20 0.25 0.39   5 13 0.0000 0.5772 P(5)=1.000  0.0343 0.0020 2098.24 -7622.28
 91% 0.65 0.23 0.29 0.20 0.25 0.39   5 13 0.0000 0.5768 P(5)=1.000  0.0343 0.0020 2089.69 -7611.26
 91% 0.65 0.23 0.29 0.20 0.25 0.39   5 13 0.0000 0.5764 P(5)=1.000  0.0343 0.0020 2063.39 -7607.47
 91% 0.65 0.23 0.29 0.20 0.25 0.39   5 13 0.0000 0.5767 P(5)=1.000  0.0343 0.0020 2063.01 -7612.11
 91% 0.65 0.23 0.29 0.20 0.25 0.39   5 13 0.0000 0.5763 P(5)=1.000  0.0343 0.0020 2055.61 -7616.89
 91% 0.65 0.23 0.29 0.20 0.25 0.39   5 13 0.0000 0.5759 P(5)=1.000  0.0343 0.0020 2107.87 -7602.14
 91% 0.65 0.23 0.29 0.20 0.25 0.39   5 13 0.0000 0.5755 P(5)=1.000  0.0343 0.0020 2078.36 -7601.91
 91% 0.65 0.23 0.29 0.20 0.25 0.39   5 13 0.0000 0.5752 P(5)=1.000  0.0344 0.0020 2075.26 -7604.43
 91% 0.65 0.23 0.29 0.20 0.25 0.39   5 13 0.0000 0.5748 P(5)=1.000  0.0344 0.0020 2066.37 -7609.34
 91% 0.65 0.23 0.29 0.20 0.25 0.39   5 13 0.0000 0.5744 P(5)=1.000  0.0344 0.0020 2062.54 -7615.43
 91% 0.65 0.23 0.29 0.20 0.25 0.39   5 13 0.0000 0.5740 P(5)=1.000  0.0344 0.0020 2064.38 -7619.70
 91% 0.65 0.23 0.29 0.20 0.25 0.39   5 13 0.0000 0.5743 P(5)=1.000  0.0344 0.0020 2068.53 -7631.48
 92% 0.65 0.23 0.29 0.20 0.25 0.39   5 13 0.0000 0.5746 P(5)=1.000  0.0344 0.0020 2071.18 -7610.60
 92% 0.65 0.23 0.29 0.20 0.25 0.39   5 13 0.0000 0.5742 P(5)=1.000  0.0344 0.0020 2063.50 -7603.75
 92% 0.65 0.23 0.29 0.20 0.25 0.39   5 13 0.0000 0.5745 P(5)=1.000  0.0344 0.0020 2087.62 -7604.51
 92% 0.65 0.23 0.29 0.20 0.25 0.39   5 13 0.0000 0.5745 P(5)=1.000  0.0344 0.0020 2069.15 -7603.59
 92% 0.65 0.23 0.29 0.20 0.25 0.39   5 13 0.0000 0.5745 P(5)=1.000  0.0344 0.0020 2043.31 -7615.00
 92% 0.65 0.23 0.29 0.20 0.25 0.39   5 13 0.0000 0.5741 P(5)=1.000  0.0344 0.0020 2074.77 -7610.54
 92% 0.65 0.23 0.29 0.20 0.25 0.39   5 13 0.0000 0.5737 P(5)=1.000  0.0344 0.0020 2061.20 -7610.44
 92% 0.65 0.23 0.29 0.20 0.25 0.39   5 13 0.0000 0.5740 P(5)=1.000  0.0344 0.0020 2154.12 -7610.56
 92% 0.65 0.23 0.29 0.20 0.25 0.39   5 13 0.0000 0.5740 P(5)=1.000  0.0344 0.0020 2157.15 -7612.76
 92% 0.65 0.23 0.29 0.20 0.25 0.39   5 13 0.0000 0.5740 P(5)=1.000  0.0344 0.0020 2161.02 -7613.34
 92% 0.65 0.23 0.29 0.20 0.25 0.39   5 13 0.0000 0.5740 P(5)=1.000  0.0344 0.0020 2156.19 -7610.58
 92% 0.65 0.23 0.29 0.20 0.25 0.39   5 13 0.0000 0.5743 P(5)=1.000  0.0344 0.0020 2125.84 -7596.88
 92% 0.65 0.23 0.29 0.20 0.25 0.39   5 13 0.0000 0.5745 P(5)=1.000  0.0344 0.0020 2143.75 -7605.71
 92% 0.65 0.23 0.29 0.20 0.25 0.39   5 13 0.0000 0.5748 P(5)=1.000  0.0344 0.0020 2119.58 -7609.38
 92% 0.65 0.23 0.29 0.20 0.25 0.39   5 13 0.0000 0.5744 P(5)=1.000  0.0344 0.0020 2129.27 -7601.38
 92% 0.65 0.23 0.29 0.20 0.25 0.39   5 13 0.0000 0.5740 P(5)=1.000  0.0344 0.0020 2120.21 -7610.58
 92% 0.65 0.23 0.29 0.20 0.25 0.39   5 13 0.0000 0.5737 P(5)=1.000  0.0344 0.0020 2114.42 -7612.33
 92% 0.65 0.23 0.29 0.20 0.25 0.39   5 13 0.0000 0.5739 P(5)=1.000  0.0344 0.0020 2118.17 -7604.79
 92% 0.65 0.23 0.29 0.20 0.25 0.39   5 13 0.0000 0.5736 P(5)=1.000  0.0344 0.0020 2122.76 -7588.17
 92% 0.65 0.23 0.29 0.20 0.25 0.39   5 13 0.0000 0.5738 P(5)=1.000  0.0344 0.0020 2124.08 -7594.45
 93% 0.65 0.23 0.29 0.20 0.25 0.39   5 13 0.0000 0.5738 P(5)=1.000  0.0344 0.0020 2135.05 -7611.85
 93% 0.65 0.23 0.29 0.20 0.25 0.39   5 13 0.0000 0.5738 P(5)=1.000  0.0344 0.0020 2143.00 -7617.78
 93% 0.65 0.23 0.29 0.20 0.25 0.39   5 13 0.0000 0.5738 P(5)=1.000  0.0344 0.0020 2164.23 -7620.81
 93% 0.65 0.23 0.29 0.20 0.25 0.39   5 13 0.0000 0.5741 P(5)=1.000  0.0344 0.0020 2149.11 -7620.17
 93% 0.65 0.23 0.29 0.20 0.25 0.39   5 13 0.0000 0.5737 P(5)=1.000  0.0344 0.0020 2144.93 -7614.76
 93% 0.65 0.23 0.29 0.20 0.25 0.39   5 13 0.0000 0.5740 P(5)=1.000  0.0344 0.0020 2158.14 -7614.73
 93% 0.65 0.23 0.29 0.20 0.25 0.39   5 13 0.0000 0.5736 P(5)=1.000  0.0344 0.0020 2165.85 -7623.83
 93% 0.65 0.23 0.29 0.20 0.25 0.39   5 13 0.0000 0.5739 P(5)=1.000  0.0344 0.0020 2119.24 -7617.42
 93% 0.65 0.23 0.29 0.20 0.25 0.39   5 13 0.0000 0.5742 P(5)=1.000  0.0344 0.0020 2150.90 -7606.77
 93% 0.65 0.23 0.29 0.20 0.25 0.39   5 13 0.0000 0.5738 P(5)=1.000  0.0344 0.0020 2153.43 -7625.94
 93% 0.65 0.23 0.29 0.20 0.25 0.39   5 13 0.0000 0.5741 P(5)=1.000  0.0344 0.0020 2141.08 -7615.73
 93% 0.65 0.23 0.29 0.20 0.25 0.39   5 13 0.0000 0.5737 P(5)=1.000  0.0344 0.0020 2125.91 -7609.85
 93% 0.65 0.23 0.29 0.20 0.25 0.39   5 13 0.0000 0.5740 P(5)=1.000  0.0344 0.0020 2132.86 -7607.13
 93% 0.65 0.23 0.29 0.20 0.25 0.39   5 13 0.0000 0.5736 P(5)=1.000  0.0344 0.0020 2129.09 -7623.40
 93% 0.65 0.23 0.29 0.20 0.25 0.39   5 13 0.0000 0.5739 P(5)=1.000  0.0344 0.0020 2124.35 -7604.95
 93% 0.65 0.23 0.29 0.20 0.25 0.39   5 13 0.0000 0.5735 P(5)=1.000  0.0344 0.0020 2106.16 -7605.19
 93% 0.65 0.23 0.29 0.20 0.25 0.39   5 13 0.0000 0.5732 P(5)=1.000  0.0344 0.0020 2105.41 -7613.37
 93% 0.65 0.23 0.29 0.20 0.25 0.39   5 13 0.0000 0.5728 P(5)=1.000  0.0344 0.0020 2113.87 -7608.13
 93% 0.65 0.23 0.29 0.20 0.25 0.39   5 13 0.0000 0.5731 P(5)=1.000  0.0344 0.0020 2111.69 -7619.55
 93% 0.65 0.23 0.29 0.20 0.25 0.39   5 13 0.0000 0.5727 P(5)=1.000  0.0344 0.0020 2146.88 -7621.65
 94% 0.65 0.23 0.29 0.20 0.25 0.39   5 13 0.0000 0.5730 P(5)=1.000  0.0344 0.0020 2134.68 -7619.74
 94% 0.65 0.23 0.29 0.20 0.25 0.39   5 13 0.0000 0.5730 P(5)=1.000  0.0344 0.0020 2141.23 -7613.11
 94% 0.65 0.23 0.29 0.20 0.25 0.39   5 13 0.0000 0.5726 P(5)=1.000  0.0344 0.0020 2135.32 -7621.01
 94% 0.65 0.23 0.29 0.20 0.25 0.39   5 13 0.0000 0.5726 P(5)=1.000  0.0344 0.0020 2118.05 -7635.25
 94% 0.65 0.23 0.29 0.20 0.25 0.39   5 13 0.0000 0.5722 P(5)=1.000  0.0344 0.0020 2085.87 -7634.41
 94% 0.65 0.23 0.29 0.20 0.25 0.39   5 13 0.0000 0.5725 P(5)=1.000  0.0344 0.0020 2125.89 -7627.24
 94% 0.65 0.23 0.29 0.20 0.25 0.39   5 13 0.0000 0.5728 P(5)=1.000  0.0344 0.0020 2138.67 -7625.81
 94% 0.65 0.23 0.29 0.20 0.25 0.39   5 13 0.0000 0.5730 P(5)=1.000  0.0344 0.0020 2135.96 -7620.99
 94% 0.65 0.23 0.29 0.20 0.25 0.39   5 13 0.0000 0.5733 P(5)=1.000  0.0344 0.0020 2116.76 -7622.72
 94% 0.65 0.23 0.29 0.20 0.25 0.39   5 13 0.0000 0.5730 P(5)=1.000  0.0344 0.0020 2130.61 -7627.96
 94% 0.65 0.23 0.29 0.20 0.25 0.39   5 13 0.0000 0.5732 P(5)=1.000  0.0344 0.0020 2150.60 -7623.98
 94% 0.65 0.23 0.29 0.20 0.25 0.39   5 13 0.0000 0.5735 P(5)=1.000  0.0344 0.0020 2136.37 -7618.71
 94% 0.65 0.23 0.29 0.20 0.25 0.39   5 13 0.0000 0.5738 P(5)=1.000  0.0344 0.0020 2150.77 -7631.42
 94% 0.65 0.23 0.29 0.20 0.25 0.39   5 13 0.0000 0.5741 P(5)=1.000  0.0344 0.0020 2137.19 -7612.29
 94% 0.65 0.23 0.29 0.20 0.25 0.39   5 13 0.0000 0.5737 P(5)=1.000  0.0344 0.0020 2141.60 -7628.93
 94% 0.65 0.23 0.29 0.20 0.25 0.39   5 13 0.0000 0.5740 P(5)=1.000  0.0344 0.0020 2134.62 -7621.83
 94% 0.65 0.23 0.29 0.20 0.25 0.39   5 13 0.0000 0.5743 P(5)=1.000  0.0344 0.0020 2136.92 -7625.47
 94% 0.65 0.23 0.29 0.20 0.25 0.39   5 13 0.0000 0.5739 P(5)=1.000  0.0344 0.0020 2126.17 -7622.42
 94% 0.65 0.23 0.29 0.20 0.25 0.39   5 13 0.0000 0.5735 P(5)=1.000  0.0344 0.0020 2129.53 -7619.65
 94% 0.65 0.23 0.29 0.20 0.25 0.39   5 13 0.0000 0.5738 P(5)=1.000  0.0344 0.0020 2130.69 -7624.42
 95% 0.65 0.23 0.29 0.20 0.25 0.39   5 13 0.0000 0.5741 P(5)=1.000  0.0344 0.0020 2150.64 -7631.34
 95% 0.65 0.23 0.29 0.20 0.25 0.39   5 13 0.0000 0.5744 P(5)=1.000  0.0344 0.0020 2158.17 -7631.74
 95% 0.65 0.23 0.29 0.20 0.25 0.39   5 13 0.0000 0.5740 P(5)=1.000  0.0344 0.0020 2157.60 -7631.46
 95% 0.65 0.23 0.29 0.20 0.25 0.39   5 13 0.0000 0.5743 P(5)=1.000  0.0344 0.0020 2140.45 -7631.19
 95% 0.65 0.23 0.29 0.20 0.25 0.39   5 13 0.0000 0.5739 P(5)=1.000  0.0344 0.0020 2118.29 -7623.43
 95% 0.65 0.23 0.29 0.20 0.25 0.39   5 13 0.0000 0.5739 P(5)=1.000  0.0344 0.0020 2110.39 -7624.61
 95% 0.65 0.23 0.29 0.20 0.25 0.39   5 13 0.0000 0.5742 P(5)=1.000  0.0344 0.0020 2113.95 -7638.35
 95% 0.65 0.23 0.29 0.20 0.25 0.39   5 13 0.0000 0.5744 P(5)=1.000  0.0344 0.0020 2155.17 -7627.29
 95% 0.65 0.23 0.29 0.20 0.25 0.39   5 13 0.0000 0.5747 P(5)=1.000  0.0344 0.0020 2135.65 -7641.16
 95% 0.65 0.23 0.29 0.20 0.25 0.39   5 13 0.0000 0.5750 P(5)=1.000  0.0344 0.0020 2110.46 -7644.69
 95% 0.65 0.23 0.29 0.20 0.25 0.39   5 13 0.0000 0.5750 P(5)=1.000  0.0344 0.0020 2110.25 -7645.19  2:56

 95% 0.65 0.23 0.29 0.20 0.25 0.39   5 13 0.0000 0.5750 P(5)=1.000  0.0344 0.0020 2110.12 -7650.37
 95% 0.65 0.23 0.29 0.20 0.25 0.39   5 13 0.0000 0.5753 P(5)=1.000  0.0344 0.0020 2107.53 -7644.34
 95% 0.65 0.23 0.29 0.20 0.25 0.39   5 13 0.0000 0.5756 P(5)=1.000  0.0344 0.0020 2147.39 -7637.70
 95% 0.65 0.23 0.29 0.20 0.25 0.39   5 13 0.0000 0.5758 P(5)=1.000  0.0344 0.0020 2120.91 -7634.09
 95% 0.65 0.23 0.29 0.20 0.25 0.39   5 13 0.0000 0.5761 P(5)=1.000  0.0344 0.0020 2147.97 -7617.40
 95% 0.65 0.23 0.29 0.20 0.25 0.39   5 13 0.0000 0.5764 P(5)=1.000  0.0344 0.0020 2106.64 -7616.06
 95% 0.65 0.23 0.29 0.20 0.25 0.39   5 13 0.0000 0.5767 P(5)=1.000  0.0344 0.0020 2095.08 -7620.82
 95% 0.65 0.23 0.29 0.20 0.25 0.39   5 13 0.0000 0.5769 P(5)=1.000  0.0344 0.0020 2083.99 -7625.93
 95% 0.65 0.23 0.29 0.20 0.25 0.39   5 13 0.0000 0.5772 P(5)=1.000  0.0344 0.0020 2104.06 -7635.62
 96% 0.65 0.23 0.29 0.20 0.25 0.39   5 13 0.0000 0.5775 P(5)=1.000  0.0344 0.0020 2130.14 -7638.28
 96% 0.65 0.23 0.29 0.20 0.25 0.39   5 13 0.0000 0.5775 P(5)=1.000  0.0344 0.0020 2128.10 -7629.30
 96% 0.65 0.23 0.29 0.20 0.25 0.39   5 13 0.0000 0.5778 P(5)=1.000  0.0344 0.0020 2136.60 -7636.50
 96% 0.65 0.23 0.29 0.20 0.25 0.39   5 13 0.0000 0.5778 P(5)=1.000  0.0344 0.0020 2085.92 -7630.67
 96% 0.65 0.23 0.29 0.20 0.25 0.39   5 13 0.0000 0.5774 P(5)=1.000  0.0344 0.0020 2127.43 -7626.12
 96% 0.65 0.23 0.29 0.20 0.25 0.39   5 13 0.0000 0.5774 P(5)=1.000  0.0344 0.0020 2071.14 -7622.23
 96% 0.65 0.23 0.29 0.20 0.25 0.39   5 13 0.0000 0.5777 P(5)=1.000  0.0344 0.0020 2117.56 -7646.15
 96% 0.65 0.23 0.29 0.20 0.25 0.39   5 13 0.0000 0.5780 P(5)=1.000  0.0344 0.0020 2096.62 -7633.68
 96% 0.65 0.23 0.29 0.20 0.25 0.39   5 13 0.0000 0.5782 P(5)=1.000  0.0344 0.0020 2123.56 -7631.83
 96% 0.65 0.23 0.29 0.20 0.25 0.39   5 13 0.0000 0.5782 P(5)=1.000  0.0344 0.0020 2118.75 -7625.83
 96% 0.65 0.23 0.29 0.20 0.25 0.39   5 13 0.0000 0.5782 P(5)=1.000  0.0344 0.0020 2057.65 -7627.09
 96% 0.65 0.23 0.29 0.20 0.25 0.39   5 13 0.0000 0.5785 P(5)=1.000  0.0344 0.0020 2083.02 -7634.36
 96% 0.65 0.23 0.29 0.20 0.25 0.39   5 13 0.0000 0.5785 P(5)=1.000  0.0344 0.0020 2089.42 -7625.92
 96% 0.65 0.23 0.29 0.20 0.25 0.39   5 13 0.0000 0.5785 P(5)=1.000  0.0344 0.0020 2087.31 -7622.55
 96% 0.65 0.23 0.29 0.20 0.25 0.39   5 13 0.0000 0.5785 P(5)=1.000  0.0344 0.0020 2080.01 -7633.96
 96% 0.65 0.23 0.29 0.20 0.25 0.39   5 13 0.0000 0.5785 P(5)=1.000  0.0344 0.0020 2098.25 -7620.37
 96% 0.65 0.23 0.29 0.20 0.25 0.39   5 13 0.0000 0.5785 P(5)=1.000  0.0344 0.0020 2067.94 -7607.22
 96% 0.65 0.23 0.29 0.20 0.25 0.39   5 13 0.0000 0.5788 P(5)=1.000  0.0344 0.0020 2071.65 -7603.93
 96% 0.65 0.23 0.29 0.20 0.25 0.39   5 13 0.0000 0.5791 P(5)=1.000  0.0344 0.0020 2060.90 -7592.07
 96% 0.65 0.23 0.29 0.20 0.25 0.39   5 13 0.0000 0.5793 P(5)=1.000  0.0344 0.0020 2059.20 -7599.73
 97% 0.65 0.23 0.29 0.20 0.25 0.39   5 13 0.0000 0.5796 P(5)=1.000  0.0344 0.0020 2070.30 -7596.20
 97% 0.65 0.23 0.29 0.20 0.25 0.39   5 13 0.0000 0.5792 P(5)=1.000  0.0344 0.0020 2047.92 -7593.76
 97% 0.65 0.23 0.29 0.20 0.25 0.39   5 13 0.0000 0.5788 P(5)=1.000  0.0344 0.0020 2033.87 -7604.42
 97% 0.65 0.23 0.29 0.20 0.25 0.39   5 13 0.0000 0.5791 P(5)=1.000  0.0344 0.0020 2038.84 -7600.43
 97% 0.65 0.23 0.29 0.20 0.25 0.39   5 13 0.0000 0.5791 P(5)=1.000  0.0344 0.0020 2035.18 -7597.35
 97% 0.65 0.23 0.29 0.20 0.25 0.39   5 13 0.0000 0.5794 P(5)=1.000  0.0344 0.0020 2075.05 -7612.66
 97% 0.65 0.23 0.29 0.20 0.25 0.39   5 13 0.0000 0.5794 P(5)=1.000  0.0344 0.0020 2081.46 -7625.81
 97% 0.65 0.23 0.29 0.20 0.25 0.39   5 13 0.0000 0.5797 P(5)=1.000  0.0344 0.0020 2078.60 -7613.08
 97% 0.65 0.23 0.29 0.20 0.25 0.39   5 13 0.0000 0.5799 P(5)=1.000  0.0344 0.0020 2073.46 -7601.82
 97% 0.65 0.23 0.29 0.20 0.25 0.39   5 13 0.0000 0.5802 P(5)=1.000  0.0344 0.0020 2066.56 -7590.89
 97% 0.65 0.23 0.29 0.20 0.25 0.39   5 13 0.0000 0.5805 P(5)=1.000  0.0344 0.0020 2073.84 -7586.17
 97% 0.65 0.23 0.29 0.20 0.25 0.39   5 13 0.0000 0.5805 P(5)=1.000  0.0344 0.0020 2094.64 -7594.88
 97% 0.65 0.23 0.29 0.20 0.25 0.39   5 13 0.0000 0.5801 P(5)=1.000  0.0344 0.0020 2084.16 -7589.51
 97% 0.65 0.23 0.29 0.20 0.25 0.39   5 13 0.0000 0.5801 P(5)=1.000  0.0344 0.0020 2081.45 -7592.01
 97% 0.65 0.23 0.29 0.20 0.25 0.39   5 13 0.0000 0.5797 P(5)=1.000  0.0344 0.0020 2065.56 -7594.49
 97% 0.65 0.23 0.29 0.20 0.25 0.39   5 13 0.0000 0.5800 P(5)=1.000  0.0344 0.0020 2067.05 -7595.29
 97% 0.65 0.23 0.29 0.20 0.25 0.39   5 13 0.0000 0.5800 P(5)=1.000  0.0344 0.0020 2053.97 -7599.41
 97% 0.65 0.23 0.29 0.20 0.25 0.39   5 13 0.0000 0.5800 P(5)=1.000  0.0344 0.0020 2079.67 -7604.49
 97% 0.65 0.23 0.29 0.20 0.25 0.39   5 13 0.0000 0.5803 P(5)=1.000  0.0344 0.0020 2085.08 -7622.00
 97% 0.65 0.23 0.29 0.20 0.25 0.39   5 13 0.0000 0.5803 P(5)=1.000  0.0344 0.0020 2079.83 -7613.29
 98% 0.65 0.23 0.29 0.20 0.25 0.39   5 13 0.0000 0.5803 P(5)=1.000  0.0344 0.0020 2072.26 -7618.04
 98% 0.65 0.23 0.29 0.20 0.25 0.39   5 13 0.0000 0.5799 P(5)=1.000  0.0344 0.0020 2037.66 -7628.99
 98% 0.65 0.23 0.29 0.20 0.25 0.39   5 13 0.0000 0.5802 P(5)=1.000  0.0344 0.0020 2059.20 -7605.14
 98% 0.65 0.23 0.29 0.20 0.25 0.39   5 13 0.0000 0.5802 P(5)=1.000  0.0344 0.0020 2064.79 -7599.85
 98% 0.65 0.23 0.29 0.20 0.25 0.39   5 13 0.0000 0.5804 P(5)=1.000  0.0344 0.0020 2072.56 -7600.23
 98% 0.65 0.23 0.29 0.20 0.25 0.39   5 13 0.0000 0.5801 P(5)=1.000  0.0344 0.0020 2082.20 -7594.51
 98% 0.65 0.23 0.29 0.20 0.25 0.39   5 13 0.0000 0.5803 P(5)=1.000  0.0344 0.0020 2074.44 -7600.38
 98% 0.65 0.23 0.29 0.20 0.25 0.39   5 13 0.0000 0.5803 P(5)=1.000  0.0344 0.0020 2057.01 -7589.77
 98% 0.65 0.23 0.29 0.20 0.25 0.39   5 13 0.0000 0.5800 P(5)=1.000  0.0344 0.0020 2052.51 -7605.65
 98% 0.65 0.23 0.29 0.20 0.25 0.39   5 13 0.0000 0.5796 P(5)=1.000  0.0344 0.0020 2062.08 -7608.01
 98% 0.65 0.23 0.29 0.20 0.25 0.39   5 13 0.0000 0.5799 P(5)=1.000  0.0344 0.0020 2047.12 -7614.42
 98% 0.65 0.23 0.29 0.20 0.25 0.39   5 13 0.0000 0.5801 P(5)=1.000  0.0344 0.0020 2034.76 -7607.95
 98% 0.65 0.23 0.29 0.20 0.25 0.39   5 13 0.0000 0.5804 P(5)=1.000  0.0344 0.0020 2042.34 -7616.68
 98% 0.65 0.23 0.29 0.20 0.25 0.39   5 13 0.0000 0.5807 P(5)=1.000  0.0344 0.0020 2054.32 -7609.63
 98% 0.65 0.23 0.29 0.20 0.25 0.39   5 13 0.0000 0.5803 P(5)=1.000  0.0344 0.0020 2091.19 -7619.52
 98% 0.65 0.23 0.29 0.20 0.25 0.39   5 13 0.0000 0.5799 P(5)=1.000  0.0344 0.0020 2104.71 -7621.44
 98% 0.65 0.23 0.29 0.20 0.25 0.39   5 13 0.0000 0.5796 P(5)=1.000  0.0344 0.0020 2066.55 -7617.64
 98% 0.65 0.23 0.29 0.20 0.25 0.39   5 13 0.0000 0.5792 P(5)=1.000  0.0344 0.0020 2070.93 -7613.39
 98% 0.65 0.23 0.29 0.20 0.25 0.39   5 13 0.0000 0.5795 P(5)=1.000  0.0344 0.0020 1994.50 -7610.62
 98% 0.65 0.23 0.29 0.20 0.25 0.39   5 13 0.0000 0.5791 P(5)=1.000  0.0344 0.0020 2034.63 -7627.91
 99% 0.65 0.23 0.29 0.20 0.25 0.39   5 13 0.0000 0.5793 P(5)=1.000  0.0344 0.0020 2020.23 -7627.66
 99% 0.65 0.23 0.29 0.20 0.25 0.39   5 13 0.0000 0.5790 P(5)=1.000  0.0344 0.0020 2060.36 -7630.04
 99% 0.65 0.23 0.29 0.20 0.25 0.39   5 13 0.0000 0.5792 P(5)=1.000  0.0344 0.0020 2058.15 -7634.34
 99% 0.65 0.23 0.29 0.20 0.25 0.39   5 13 0.0000 0.5789 P(5)=1.000  0.0344 0.0020 2025.64 -7636.21
 99% 0.65 0.23 0.29 0.20 0.25 0.39   5 13 0.0000 0.5791 P(5)=1.000  0.0344 0.0020 2035.76 -7631.73
 99% 0.65 0.23 0.29 0.20 0.25 0.39   5 13 0.0000 0.5794 P(5)=1.000  0.0344 0.0020 1996.90 -7635.68
 99% 0.65 0.23 0.29 0.20 0.25 0.39   5 13 0.0000 0.5790 P(5)=1.000  0.0344 0.0020 1981.00 -7633.99
 99% 0.65 0.23 0.29 0.20 0.25 0.39   5 13 0.0000 0.5787 P(5)=1.000  0.0344 0.0020 1996.19 -7633.86
 99% 0.65 0.24 0.29 0.20 0.25 0.39   5 13 0.0000 0.5789 P(5)=1.000  0.0344 0.0020 2030.65 -7631.31
 99% 0.65 0.24 0.29 0.20 0.25 0.39   5 13 0.0000 0.5792 P(5)=1.000  0.0344 0.0020 2039.57 -7615.32
 99% 0.65 0.24 0.29 0.20 0.25 0.39   5 13 0.0000 0.5792 P(5)=1.000  0.0344 0.0020 2029.06 -7610.40
 99% 0.65 0.24 0.29 0.20 0.25 0.39   5 13 0.0000 0.5788 P(5)=1.000  0.0344 0.0020 2025.12 -7608.10
 99% 0.65 0.24 0.29 0.20 0.25 0.39   5 13 0.0000 0.5788 P(5)=1.000  0.0344 0.0020 2030.00 -7612.92
 99% 0.65 0.24 0.29 0.20 0.25 0.39   5 13 0.0000 0.5788 P(5)=1.000  0.0344 0.0020 2042.28 -7606.80
 99% 0.65 0.24 0.29 0.20 0.25 0.39   5 13 0.0000 0.5788 P(5)=1.000  0.0344 0.0020 2052.86 -7609.05
 99% 0.65 0.24 0.29 0.20 0.25 0.39   5 13 0.0000 0.5788 P(5)=1.000  0.0344 0.0020 2078.10 -7613.26
 99% 0.65 0.24 0.29 0.20 0.25 0.39   5 13 0.0000 0.5785 P(5)=1.000  0.0344 0.0020 2072.76 -7606.08
 99% 0.65 0.24 0.29 0.20 0.25 0.39   5 13 0.0000 0.5781 P(5)=1.000  0.0344 0.0020 2083.80 -7604.86
 99% 0.65 0.24 0.29 0.20 0.25 0.39   5 13 0.0000 0.5777 P(5)=1.000  0.0344 0.0020 2080.21 -7606.19
 99% 0.65 0.24 0.29 0.20 0.25 0.39   5 13 0.0000 0.5780 P(5)=1.000  0.0344 0.0020 2080.60 -7619.49
100% 0.65 0.24 0.29 0.20 0.25 0.39   5 13 0.0000 0.5783 P(5)=1.000  0.0344 0.0020 2116.84 -7622.73
100% 0.65 0.24 0.29 0.20 0.25 0.39   5 13 0.0000 0.5785 P(5)=1.000  0.0344 0.0020 2094.07 -7622.56
100% 0.65 0.24 0.29 0.20 0.25 0.39   5 13 0.0000 0.5788 P(5)=1.000  0.0344 0.0020 2041.44 -7618.17
100% 0.65 0.24 0.29 0.20 0.25 0.39   5 13 0.0000 0.5784 P(5)=1.000  0.0344 0.0020 2044.14 -7607.69
100% 0.65 0.24 0.29 0.20 0.25 0.39   5 13 0.0000 0.5781 P(5)=1.000  0.0344 0.0020 2066.65 -7621.76
100% 0.65 0.24 0.29 0.20 0.25 0.39   5 13 0.0000 0.5777 P(5)=1.000  0.0344 0.0020 2051.19 -7616.92
100% 0.65 0.24 0.29 0.20 0.25 0.39   5 13 0.0000 0.5780 P(5)=1.000  0.0344 0.0020 2066.20 -7612.06
100% 0.65 0.24 0.29 0.20 0.25 0.39   5 13 0.0000 0.5783 P(5)=1.000  0.0344 0.0020 2069.85 -7616.51
100% 0.65 0.24 0.29 0.20 0.25 0.39   5 13 0.0000 0.5785 P(5)=1.000  0.0344 0.0020 2071.59 -7617.93
100% 0.65 0.24 0.29 0.20 0.25 0.39   5 13 0.0000 0.5782 P(5)=1.000  0.0344 0.0020 2074.11 -7616.30
100% 0.65 0.24 0.29 0.20 0.25 0.39   5 13 0.0000 0.5778 P(5)=1.000  0.0344 0.0020 2080.56 -7626.76  3:04

Time used:  3:04
Summarizing the species-tree sample in file mcmc.txt

(A) List of best models (count postP #species SpeciesTree)
   155  0.07750  0.07750   5 (W_muriae W_sebi W_mellicola W_tropicalis W_canadensis)   (W_muriae, ((W_mellicola, W_canadensis), (W_sebi, W_tropicalis)));     00101 01010 01111
   155  0.07750  0.15500   5 (W_muriae W_sebi W_mellicola W_tropicalis W_canadensis)   ((W_sebi, W_tropicalis), (W_muriae, (W_mellicola, W_canadensis)));     00101 01010 10101
   120  0.06000  0.21500   5 (W_muriae W_sebi W_mellicola W_tropicalis W_canadensis)   ((W_mellicola, W_canadensis), (W_muriae, (W_sebi, W_tropicalis)));     00101 01010 11010
   107  0.05350  0.26850   5 (W_muriae W_sebi W_mellicola W_tropicalis W_canadensis)   (W_muriae, (W_sebi, (W_tropicalis, (W_mellicola, W_canadensis))));     00101 00111 01111
   106  0.05300  0.32150   5 (W_muriae W_sebi W_mellicola W_tropicalis W_canadensis)   ((W_tropicalis, (W_mellicola, W_canadensis)), (W_muriae, W_sebi));     00101 00111 11000
    90  0.04500  0.36650   5 (W_muriae W_sebi W_mellicola W_tropicalis W_canadensis)   (W_muriae, (W_tropicalis, (W_sebi, (W_mellicola, W_canadensis))));     00101 01101 01111
    63  0.03150  0.39800   5 (W_muriae W_sebi W_mellicola W_tropicalis W_canadensis)   ((W_mellicola, W_canadensis), (W_sebi, (W_muriae, W_tropicalis)));     00101 10010 11010
    61  0.03050  0.42850   5 (W_muriae W_sebi W_mellicola W_tropicalis W_canadensis)   (W_tropicalis, (W_muriae, (W_sebi, (W_mellicola, W_canadensis))));     00101 01101 11101
    59  0.02950  0.45800   5 (W_muriae W_sebi W_mellicola W_tropicalis W_canadensis)   (W_sebi, (W_muriae, (W_tropicalis, (W_mellicola, W_canadensis))));     00101 00111 10111
    57  0.02850  0.48650   5 (W_muriae W_sebi W_mellicola W_tropicalis W_canadensis)   ((W_mellicola, W_canadensis), (W_tropicalis, (W_muriae, W_sebi)));     00101 11000 11010
    54  0.02700  0.51350   5 (W_muriae W_sebi W_mellicola W_tropicalis W_canadensis)   ((W_sebi, (W_mellicola, W_canadensis)), (W_muriae, W_tropicalis));     00101 01101 10010
    46  0.02300  0.53650   5 (W_muriae W_sebi W_mellicola W_tropicalis W_canadensis)   (W_tropicalis, (W_sebi, (W_muriae, (W_mellicola, W_canadensis))));     00101 10101 11101
    45  0.02250  0.55900   5 (W_muriae W_sebi W_mellicola W_tropicalis W_canadensis)   (W_tropicalis, ((W_mellicola, W_canadensis), (W_muriae, W_sebi)));     00101 11000 11101
    44  0.02200  0.58100   5 (W_muriae W_sebi W_mellicola W_tropicalis W_canadensis)   (W_sebi, (W_tropicalis, (W_muriae, (W_mellicola, W_canadensis))));     00101 10101 10111
    40  0.02000  0.60100   5 (W_muriae W_sebi W_mellicola W_tropicalis W_canadensis)   (W_sebi, ((W_mellicola, W_canadensis), (W_muriae, W_tropicalis)));     00101 10010 10111
    37  0.01850  0.61950   5 (W_muriae W_sebi W_mellicola W_tropicalis W_canadensis)   (W_muriae, (W_mellicola, (W_sebi, (W_tropicalis, W_canadensis))));     00011 01011 01111
    36  0.01800  0.63750   5 (W_muriae W_sebi W_mellicola W_tropicalis W_canadensis)   (W_muriae, (W_sebi, (W_mellicola, (W_tropicalis, W_canadensis))));     00011 00111 01111
    32  0.01600  0.65350   5 (W_muriae W_sebi W_mellicola W_tropicalis W_canadensis)   (W_mellicola, (W_muriae, (W_sebi, (W_tropicalis, W_canadensis))));     00011 01011 11011
    31  0.01550  0.66900   5 (W_muriae W_sebi W_mellicola W_tropicalis W_canadensis)   (W_mellicola, (W_sebi, (W_muriae, (W_tropicalis, W_canadensis))));     00011 10011 11011
    28  0.01400  0.68300   5 (W_muriae W_sebi W_mellicola W_tropicalis W_canadensis)   ((W_sebi, W_mellicola), (W_muriae, (W_tropicalis, W_canadensis)));     00011 01100 10011
    25  0.01250  0.69550   5 (W_muriae W_sebi W_mellicola W_tropicalis W_canadensis)   ((W_mellicola, W_tropicalis), (W_muriae, (W_sebi, W_canadensis)));     00110 01001 11001
    23  0.01150  0.70700   5 (W_muriae W_sebi W_mellicola W_tropicalis W_canadensis)   (W_muriae, (W_sebi, (W_canadensis, (W_mellicola, W_tropicalis))));     00110 00111 01111
    23  0.01150  0.71850   5 (W_muriae W_sebi W_mellicola W_tropicalis W_canadensis)   ((W_canadensis, (W_mellicola, W_tropicalis)), (W_muriae, W_sebi));     00110 00111 11000
    21  0.01050  0.72900   5 (W_muriae W_sebi W_mellicola W_tropicalis W_canadensis)   (W_mellicola, ((W_sebi, W_canadensis), (W_muriae, W_tropicalis)));     01001 10010 11011
    21  0.01050  0.73950   5 (W_muriae W_sebi W_mellicola W_tropicalis W_canadensis)   (W_mellicola, (W_muriae, (W_canadensis, (W_sebi, W_tropicalis))));     01010 01011 11011
    20  0.01000  0.74950   5 (W_muriae W_sebi W_mellicola W_tropicalis W_canadensis)   (W_sebi, (W_muriae, (W_canadensis, (W_mellicola, W_tropicalis))));     00110 00111 10111
    20  0.01000  0.75950   5 (W_muriae W_sebi W_mellicola W_tropicalis W_canadensis)   (W_mellicola, (W_muriae, (W_tropicalis, (W_sebi, W_canadensis))));     01001 01011 11011
    19  0.00950  0.76900   5 (W_muriae W_sebi W_mellicola W_tropicalis W_canadensis)   ((W_mellicola, (W_sebi, W_canadensis)), (W_muriae, W_tropicalis));     01001 01101 10010
    17  0.00850  0.77750   5 (W_muriae W_sebi W_mellicola W_tropicalis W_canadensis)   (W_muriae, (W_tropicalis, (W_canadensis, (W_sebi, W_mellicola))));     01100 01101 01111
    17  0.00850  0.78600   5 (W_muriae W_sebi W_mellicola W_tropicalis W_canadensis)   (W_canadensis, ((W_sebi, W_mellicola), (W_muriae, W_tropicalis)));     01100 10010 11110
    15  0.00750  0.79350   5 (W_muriae W_sebi W_mellicola W_tropicalis W_canadensis)   (W_muriae, ((W_mellicola, W_tropicalis), (W_sebi, W_canadensis)));     00110 01001 01111
    15  0.00750  0.80100   5 (W_muriae W_sebi W_mellicola W_tropicalis W_canadensis)   ((W_mellicola, W_tropicalis), (W_canadensis, (W_muriae, W_sebi)));     00110 11000 11001
    15  0.00750  0.80850   5 (W_muriae W_sebi W_mellicola W_tropicalis W_canadensis)   (W_mellicola, (W_sebi, (W_tropicalis, (W_muriae, W_canadensis))));     10001 10011 11011
    14  0.00700  0.81550   5 (W_muriae W_sebi W_mellicola W_tropicalis W_canadensis)   ((W_mellicola, (W_tropicalis, W_canadensis)), (W_muriae, W_sebi));     00011 00111 11000
    14  0.00700  0.82250   5 (W_muriae W_sebi W_mellicola W_tropicalis W_canadensis)   ((W_sebi, (W_tropicalis, W_canadensis)), (W_muriae, W_mellicola));     00011 01011 10100
    14  0.00700  0.82950   5 (W_muriae W_sebi W_mellicola W_tropicalis W_canadensis)   (W_muriae, ((W_tropicalis, W_canadensis), (W_sebi, W_mellicola)));     00011 01100 01111
    14  0.00700  0.83650   5 (W_muriae W_sebi W_mellicola W_tropicalis W_canadensis)   ((W_tropicalis, W_canadensis), (W_muriae, (W_sebi, W_mellicola)));     00011 01100 11100
    13  0.00650  0.84300   5 (W_muriae W_sebi W_mellicola W_tropicalis W_canadensis)   (W_sebi, (W_muriae, (W_mellicola, (W_tropicalis, W_canadensis))));     00011 00111 10111
    13  0.00650  0.84950   5 (W_muriae W_sebi W_mellicola W_tropicalis W_canadensis)   (W_sebi, (W_mellicola, (W_muriae, (W_tropicalis, W_canadensis))));     00011 10011 10111
    13  0.00650  0.85600   5 (W_muriae W_sebi W_mellicola W_tropicalis W_canadensis)   ((W_canadensis, (W_sebi, W_mellicola)), (W_muriae, W_tropicalis));     01100 01101 10010
    13  0.00650  0.86250   5 (W_muriae W_sebi W_mellicola W_tropicalis W_canadensis)   (W_tropicalis, (W_muriae, (W_canadensis, (W_sebi, W_mellicola))));     01100 01101 11101
    12  0.00600  0.86850   5 (W_muriae W_sebi W_mellicola W_tropicalis W_canadensis)   ((W_mellicola, W_tropicalis), (W_sebi, (W_muriae, W_canadensis)));     00110 10001 11001
    12  0.00600  0.87450   5 (W_muriae W_sebi W_mellicola W_tropicalis W_canadensis)   (W_canadensis, ((W_mellicola, W_tropicalis), (W_muriae, W_sebi)));     00110 11000 11110
    12  0.00600  0.88050   5 (W_muriae W_sebi W_mellicola W_tropicalis W_canadensis)   (W_muriae, (W_mellicola, (W_canadensis, (W_sebi, W_tropicalis))));     01010 01011 01111
    12  0.00600  0.88650   5 (W_muriae W_sebi W_mellicola W_tropicalis W_canadensis)   (W_tropicalis, ((W_sebi, W_mellicola), (W_muriae, W_canadensis)));     01100 10001 11101
    11  0.00550  0.89200   5 (W_muriae W_sebi W_mellicola W_tropicalis W_canadensis)   (W_muriae, (W_canadensis, (W_sebi, (W_mellicola, W_tropicalis))));     00110 01110 01111
    11  0.00550  0.89750   5 (W_muriae W_sebi W_mellicola W_tropicalis W_canadensis)   (W_muriae, (W_mellicola, (W_tropicalis, (W_sebi, W_canadensis))));     01001 01011 01111
    10  0.00500  0.90250   5 (W_muriae W_sebi W_mellicola W_tropicalis W_canadensis)   (W_mellicola, ((W_tropicalis, W_canadensis), (W_muriae, W_sebi)));     00011 11000 11011
     9  0.00450  0.90700   5 (W_muriae W_sebi W_mellicola W_tropicalis W_canadensis)   (W_mellicola, (W_sebi, (W_canadensis, (W_muriae, W_tropicalis))));     10010 10011 11011
     8  0.00400  0.91100   5 (W_muriae W_sebi W_mellicola W_tropicalis W_canadensis)   ((W_tropicalis, W_canadensis), (W_mellicola, (W_muriae, W_sebi)));     00011 11000 11100
     8  0.00400  0.91500   5 (W_muriae W_sebi W_mellicola W_tropicalis W_canadensis)   ((W_sebi, W_canadensis), (W_muriae, (W_mellicola, W_tropicalis)));     00110 01001 10110
     8  0.00400  0.91900   5 (W_muriae W_sebi W_mellicola W_tropicalis W_canadensis)   (W_muriae, (W_tropicalis, (W_mellicola, (W_sebi, W_canadensis))));     01001 01101 01111
     7  0.00350  0.92250   5 (W_muriae W_sebi W_mellicola W_tropicalis W_canadensis)   ((W_sebi, (W_mellicola, W_tropicalis)), (W_muriae, W_canadensis));     00110 01110 10001
     7  0.00350  0.92600   5 (W_muriae W_sebi W_mellicola W_tropicalis W_canadensis)   (W_mellicola, (W_tropicalis, (W_muriae, (W_sebi, W_canadensis))));     01001 11001 11011
     7  0.00350  0.92950   5 (W_muriae W_sebi W_mellicola W_tropicalis W_canadensis)   ((W_canadensis, (W_sebi, W_tropicalis)), (W_muriae, W_mellicola));     01010 01011 10100
     7  0.00350  0.93300   5 (W_muriae W_sebi W_mellicola W_tropicalis W_canadensis)   (W_canadensis, (W_tropicalis, (W_muriae, (W_sebi, W_mellicola))));     01100 11100 11110
     7  0.00350  0.93650   5 (W_muriae W_sebi W_mellicola W_tropicalis W_canadensis)   (W_tropicalis, (W_mellicola, (W_sebi, (W_muriae, W_canadensis))));     10001 11001 11101
     7  0.00350  0.94000   5 (W_muriae W_sebi W_mellicola W_tropicalis W_canadensis)   (W_sebi, (W_tropicalis, (W_canadensis, (W_muriae, W_mellicola))));     10100 10101 10111
     7  0.00350  0.94350   5 (W_muriae W_sebi W_mellicola W_tropicalis W_canadensis)   (W_tropicalis, (W_sebi, (W_canadensis, (W_muriae, W_mellicola))));     10100 10101 11101
     6  0.00300  0.94650   5 (W_muriae W_sebi W_mellicola W_tropicalis W_canadensis)   ((W_sebi, W_tropicalis), (W_mellicola, (W_muriae, W_canadensis)));     01010 10001 10101
     6  0.00300  0.94950   5 (W_muriae W_sebi W_mellicola W_tropicalis W_canadensis)   ((W_tropicalis, (W_sebi, W_mellicola)), (W_muriae, W_canadensis));     01100 01110 10001
     6  0.00300  0.95250   5 (W_muriae W_sebi W_mellicola W_tropicalis W_canadensis)   (W_tropicalis, (W_canadensis, (W_muriae, (W_sebi, W_mellicola))));     01100 11100 11101
     6  0.00300  0.95550   5 (W_muriae W_sebi W_mellicola W_tropicalis W_canadensis)   (W_sebi, (W_mellicola, (W_tropicalis, (W_muriae, W_canadensis))));     10001 10011 10111
     6  0.00300  0.95850   5 (W_muriae W_sebi W_mellicola W_tropicalis W_canadensis)   (W_mellicola, (W_tropicalis, (W_sebi, (W_muriae, W_canadensis))));     10001 11001 11011
     5  0.00250  0.96100   5 (W_muriae W_sebi W_mellicola W_tropicalis W_canadensis)   (W_sebi, ((W_mellicola, W_tropicalis), (W_muriae, W_canadensis)));     00110 10001 10111
     5  0.00250  0.96350   5 (W_muriae W_sebi W_mellicola W_tropicalis W_canadensis)   ((W_sebi, W_canadensis), (W_mellicola, (W_muriae, W_tropicalis)));     01001 10010 10110
     5  0.00250  0.96600   5 (W_muriae W_sebi W_mellicola W_tropicalis W_canadensis)   (W_sebi, (W_mellicola, (W_canadensis, (W_muriae, W_tropicalis))));     10010 10011 10111
     4  0.00200  0.96800   5 (W_muriae W_sebi W_mellicola W_tropicalis W_canadensis)   ((W_tropicalis, (W_sebi, W_canadensis)), (W_muriae, W_mellicola));     01001 01011 10100
     4  0.00200  0.97000   5 (W_muriae W_sebi W_mellicola W_tropicalis W_canadensis)   (W_muriae, (W_canadensis, (W_tropicalis, (W_sebi, W_mellicola))));     01100 01110 01111
     4  0.00200  0.97200   5 (W_muriae W_sebi W_mellicola W_tropicalis W_canadensis)   ((W_sebi, W_mellicola), (W_canadensis, (W_muriae, W_tropicalis)));     01100 10010 10011
     4  0.00200  0.97400   5 (W_muriae W_sebi W_mellicola W_tropicalis W_canadensis)   (W_sebi, (W_tropicalis, (W_mellicola, (W_muriae, W_canadensis))));     10001 10101 10111
     4  0.00200  0.97600   5 (W_muriae W_sebi W_mellicola W_tropicalis W_canadensis)   (W_tropicalis, (W_sebi, (W_mellicola, (W_muriae, W_canadensis))));     10001 10101 11101
     4  0.00200  0.97800   5 (W_muriae W_sebi W_mellicola W_tropicalis W_canadensis)   (W_tropicalis, (W_mellicola, (W_canadensis, (W_muriae, W_sebi))));     11000 11001 11101
     3  0.00150  0.97950   5 (W_muriae W_sebi W_mellicola W_tropicalis W_canadensis)   ((W_tropicalis, W_canadensis), (W_sebi, (W_muriae, W_mellicola)));     00011 10100 11100
     3  0.00150  0.98100   5 (W_muriae W_sebi W_mellicola W_tropicalis W_canadensis)   (W_muriae, (W_canadensis, (W_mellicola, (W_sebi, W_tropicalis))));     01010 01110 01111
     3  0.00150  0.98250   5 (W_muriae W_sebi W_mellicola W_tropicalis W_canadensis)   (W_mellicola, (W_canadensis, (W_muriae, (W_sebi, W_tropicalis))));     01010 11010 11011
     3  0.00150  0.98400   5 (W_muriae W_sebi W_mellicola W_tropicalis W_canadensis)   ((W_sebi, W_mellicola), (W_tropicalis, (W_muriae, W_canadensis)));     01100 10001 10011
     3  0.00150  0.98550   5 (W_muriae W_sebi W_mellicola W_tropicalis W_canadensis)   (W_mellicola, (W_tropicalis, (W_canadensis, (W_muriae, W_sebi))));     11000 11001 11011
     3  0.00150  0.98700   5 (W_muriae W_sebi W_mellicola W_tropicalis W_canadensis)   (W_canadensis, (W_tropicalis, (W_mellicola, (W_muriae, W_sebi))));     11000 11100 11110
     2  0.00100  0.98800   5 (W_muriae W_sebi W_mellicola W_tropicalis W_canadensis)   (W_sebi, ((W_tropicalis, W_canadensis), (W_muriae, W_mellicola)));     00011 10100 10111
     2  0.00100  0.98900   5 (W_muriae W_sebi W_mellicola W_tropicalis W_canadensis)   (W_canadensis, (W_muriae, (W_sebi, (W_mellicola, W_tropicalis))));     00110 01110 11110
     2  0.00100  0.99000   5 (W_muriae W_sebi W_mellicola W_tropicalis W_canadensis)   (W_tropicalis, (W_muriae, (W_mellicola, (W_sebi, W_canadensis))));     01001 01101 11101
     2  0.00100  0.99100   5 (W_muriae W_sebi W_mellicola W_tropicalis W_canadensis)   (W_tropicalis, (W_mellicola, (W_muriae, (W_sebi, W_canadensis))));     01001 11001 11101
     2  0.00100  0.99200   5 (W_muriae W_sebi W_mellicola W_tropicalis W_canadensis)   (W_mellicola, ((W_sebi, W_tropicalis), (W_muriae, W_canadensis)));     01010 10001 11011
     2  0.00100  0.99300   5 (W_muriae W_sebi W_mellicola W_tropicalis W_canadensis)   (W_canadensis, (W_mellicola, (W_muriae, (W_sebi, W_tropicalis))));     01010 11010 11110
     2  0.00100  0.99400   5 (W_muriae W_sebi W_mellicola W_tropicalis W_canadensis)   (W_mellicola, (W_canadensis, (W_sebi, (W_muriae, W_tropicalis))));     10010 11010 11011
     2  0.00100  0.99500   5 (W_muriae W_sebi W_mellicola W_tropicalis W_canadensis)   (W_canadensis, (W_mellicola, (W_tropicalis, (W_muriae, W_sebi))));     11000 11010 11110
     1  0.00050  0.99550   5 (W_muriae W_sebi W_mellicola W_tropicalis W_canadensis)   (W_sebi, (W_canadensis, (W_muriae, (W_mellicola, W_tropicalis))));     00110 10110 10111

(B)  1 species delimitations & their posterior probabilities
   2000   1.00000   5 (W_muriae W_sebi W_mellicola W_tropicalis W_canadensis) 

(C)  5 delimited species & their posterior probabilities
   2000   1.00000  W_muriae
   2000   1.00000  W_sebi
   2000   1.00000  W_mellicola
   2000   1.00000  W_tropicalis
   2000   1.00000  W_canadensis

(D) Posterior probability for # of species
P[5] =   1.00000
