# Supplementary material for: Application of the Phylogenetic Species Concept to Wallemia sebi from House Dust and Indoor Air Revealed by Multi-Locus Genealogical Concordance
Source: PLoS One. 2015 Mar 23;10(3):e0120894. doi: 10.1371/journal.pone.0120894 (PMC4370657; doi:10.1371/journal.pone.0120894)
Supplement: S2 File — (ZIP) [file pone.0120894.s006.zip › algorithm0/e2_run2/mcmc.txt]

(W_muriae#0.000916193: 6.34876e-05	((W_canadensis#7.85612e-05: 1.09824e-05	(W_sebi: 0	W_tropicalis: 0)#0.00119892: 1.09824e-05)#0.00123006: 6.59509e-06	W_mellicola#0.00128225: 1.75775e-05)#0.00258983: 4.59101e-05)#0.0330231; 4
(W_muriae#0.000916193: 6.34876e-05	((W_canadensis#7.85612e-05: 1.09824e-05	W_mellicola#0.00128225: 1.09824e-05)#0.00144628: 6.59509e-06	(W_sebi#0.00223902: 3.72921e-06	W_tropicalis#0.00219733: 3.72921e-06)#0.00119892: 1.38483e-05)#0.00258983: 4.59101e-05)#0.0321936; 5
(W_muriae#0.000863137: 6.34876e-05	((W_canadensis#7.85612e-05: 1.09824e-05	W_mellicola#0.00128225: 1.09824e-05)#0.00144628: 6.59509e-06	(W_sebi#0.00223902: 9.12804e-06	W_tropicalis#0.00219733: 9.12804e-06)#0.000489813: 8.44943e-06)#0.00258983: 4.59101e-05)#0.0321936; 5
(W_muriae#0.000863137: 6.34876e-05	((W_canadensis#7.85612e-05: 1.09824e-05	W_mellicola#0.00128225: 1.09824e-05)#0.00144628: 6.59509e-06	(W_sebi#0.00487154: 6.30928e-06	W_tropicalis#9.84991e-05: 6.30928e-06)#0.000708644: 1.12682e-05)#0.00258983: 4.59101e-05)#0.0321936; 5
(W_muriae#0.000863137: 6.34876e-05	((W_canadensis#7.85612e-05: 1.52225e-05	(W_sebi#0.00487154: 5.75692e-06	W_tropicalis#9.84991e-05: 5.75692e-06)#0.000776636: 9.46558e-06)#0.000265443: 2.35497e-06	W_mellicola#0.00128225: 1.75775e-05)#0.00258983: 4.59101e-05)#0.0321936; 5
(W_muriae#0.000863137: 6.34876e-05	((W_canadensis#7.85612e-05: 1.52961e-05	(W_sebi#0.00487154: 5.75692e-06	W_tropicalis#9.84991e-05: 5.75692e-06)#0.000776636: 9.53921e-06)#0.000264165: 2.28135e-06	W_mellicola#0.00128225: 1.75775e-05)#0.00258983: 4.59101e-05)#0.0321936; 5
(W_muriae#0.000967361: 7.11537e-05	((W_canadensis#8.80475e-05: 1.71431e-05	(W_sebi#0.00263831: 6.45207e-06	W_tropicalis#0.000110393: 6.45207e-06)#0.000870415: 1.06911e-05)#0.000296063: 2.55682e-06	W_mellicola#0.00143708: 1.97e-05)#0.00290255: 5.14537e-05)#0.034649; 5
(W_muriae#0.000897379: 6.60062e-05	((W_canadensis#8.16778e-05: 1.08418e-05	(W_sebi#0.00244745: 6.45518e-06	W_tropicalis#0.000102407: 6.45518e-06)#0.000748672: 4.38659e-06)#0.000402854: 7.43301e-06	W_mellicola#0.00133311: 1.82748e-05)#0.00269256: 4.77314e-05)#0.0343201; 5
(W_muriae#0.000897379: 6.60062e-05	((W_canadensis#8.16778e-05: 1.08418e-05	(W_sebi#0.000811683: 6.45518e-06	W_tropicalis#0.000102407: 6.45518e-06)#0.000748672: 4.38659e-06)#0.000402854: 7.43301e-06	W_mellicola#0.00133311: 1.82748e-05)#0.00269256: 4.77314e-05)#0.0317663; 5
(W_muriae#0.000897379: 6.60062e-05	((W_canadensis#8.16778e-05: 1.15994e-05	(W_sebi#0.000675703: 8.76016e-06	W_tropicalis#0.000102407: 8.76016e-06)#0.00055168: 2.83922e-06)#0.000376542: 6.67541e-06	W_mellicola#0.00133311: 1.82748e-05)#0.00269256: 4.77314e-05)#0.0341376; 5
(W_muriae#0.00079379: 6.60062e-05	((W_sebi#0.000675703: 1.15994e-05	(W_canadensis#8.16778e-05: 8.76016e-06	W_tropicalis#0.000102407: 8.76016e-06)#0.00202519: 2.83922e-06)#0.000376542: 6.67541e-06	W_mellicola#0.00133311: 1.82748e-05)#0.00269256: 4.77314e-05)#0.0318332; 5
(W_muriae#0.00079379: 6.60062e-05	((W_sebi#0.000675703: 1.52042e-05	(W_canadensis#8.16778e-05: 8.76016e-06	W_tropicalis#0.000102407: 8.76016e-06)#0.00202519: 6.44407e-06)#0.000287266: 3.07056e-06	W_mellicola#0.00133311: 1.82748e-05)#0.00269256: 4.77314e-05)#0.0348267; 5
(W_muriae#0.00079379: 6.60062e-05	((W_canadensis#8.16778e-05: 1.55441e-05	(W_sebi#0.000675703: 8.76016e-06	W_tropicalis#0.000102407: 8.76016e-06)#0.00202519: 6.78392e-06)#0.000280985: 2.73071e-06	W_mellicola#0.00133311: 1.82748e-05)#0.00269256: 4.77314e-05)#0.0323391; 5
(W_muriae#0.00079379: 6.60062e-05	((W_canadensis#8.16778e-05: 9.02229e-06	(W_sebi#0.000675703: 3.93716e-06	W_tropicalis#0.000102407: 3.93716e-06)#0.000953614: 5.08513e-06)#0.000484096: 9.2525e-06	W_mellicola#0.00133311: 1.82748e-05)#0.00269256: 4.77314e-05)#0.0332692; 5
(W_muriae#0.00079379: 6.60062e-05	((W_canadensis#8.16778e-05: 9.02229e-06	(W_sebi#0.00086262: 6.09517e-06	W_tropicalis#0.000102407: 6.09517e-06)#0.00209884: 2.92711e-06)#0.000484096: 9.2525e-06	W_mellicola#0.00133311: 1.82748e-05)#0.00412762: 4.77314e-05)#0.0332692; 5
(W_muriae#0.000772968: 6.32215e-05	((W_canadensis#7.8232e-05: 9.64823e-06	(W_sebi#0.000826228: 5.83803e-06	W_tropicalis#9.80863e-05: 5.83803e-06)#0.0020103: 3.8102e-06)#0.0004153: 7.85559e-06	W_mellicola#0.00127687: 1.75038e-05)#0.00395348: 4.57177e-05)#0.0305663; 5
(W_muriae#0.000772968: 6.32215e-05	((W_canadensis#7.8232e-05: 9.64823e-06	(W_sebi#0.000826228: 5.83803e-06	W_tropicalis#9.80863e-05: 5.83803e-06)#0.0020103: 3.8102e-06)#0.0004153: 7.85559e-06	W_mellicola#0.00127687: 1.75038e-05)#0.00395348: 4.57177e-05)#0.0334253; 5
(W_muriae#0.000772968: 6.32215e-05	((W_canadensis#7.8232e-05: 9.64823e-06	(W_sebi#0.000826228: 6.25625e-06	W_tropicalis#9.80863e-05: 6.25625e-06)#0.00073175: 3.39198e-06)#0.0004153: 7.85559e-06	W_mellicola#0.00127687: 1.75038e-05)#0.00395348: 4.57177e-05)#0.0307406; 5
(W_muriae#0.000853095: 6.97751e-05	((W_canadensis#8.63416e-05: 1.04797e-05	(W_sebi#0.000911875: 7.42889e-06	W_tropicalis#0.000108254: 7.42889e-06)#0.000750628: 3.05081e-06)#0.000465727: 8.83858e-06	W_mellicola#0.00140923: 1.93183e-05)#0.00436331: 5.04569e-05)#0.0317987; 5
(W_muriae#0.000853095: 6.97751e-05	((W_canadensis#8.63416e-05: 1.44841e-05	(W_sebi#0.000911875: 1.02528e-05	W_tropicalis#0.000108254: 1.02528e-05)#0.000543882: 4.23128e-06)#0.000336968: 4.83418e-06	W_mellicola#0.00140923: 1.93183e-05)#0.00357192: 5.04569e-05)#0.0317987; 5
(W_muriae#0.000853095: 6.97751e-05	((W_canadensis#8.63416e-05: 1.37187e-05	(W_sebi#0.000911875: 1.02528e-05	W_tropicalis#0.000108254: 1.02528e-05)#0.000543882: 3.46592e-06)#0.000355767: 5.59954e-06	W_mellicola#0.00140923: 1.93183e-05)#0.00357192: 5.04569e-05)#0.0344471; 5
(W_muriae#0.000853095: 6.97751e-05	((W_tropicalis#0.000108254: 1.60738e-05	(W_sebi#0.000911875: 1.02528e-05	W_canadensis#8.63416e-05: 1.02528e-05)#0.000543882: 5.82095e-06)#0.000303643: 3.24451e-06	W_mellicola#0.00140923: 1.93183e-05)#0.00357192: 5.04569e-05)#0.0358624; 5
(W_muriae#0.000853095: 6.97751e-05	((W_tropicalis#0.000108254: 1.60738e-05	(W_sebi#0.000911875: 8.49062e-06	W_canadensis#8.63416e-05: 8.49062e-06)#0.000656764: 7.58315e-06)#0.000303643: 3.24451e-06	W_mellicola#0.00140923: 1.93183e-05)#0.00357192: 5.04569e-05)#0.0358624; 5
(W_muriae#0.000853095: 6.97751e-05	((W_tropicalis#0.000108254: 1.60738e-05	(W_sebi#0.000338047: 1.15386e-05	W_canadensis#8.63416e-05: 1.15386e-05)#0.000483275: 4.53514e-06)#0.000303643: 3.24451e-06	W_mellicola#0.00140923: 1.93183e-05)#0.00357192: 5.04569e-05)#0.0345521; 5
(W_muriae#0.000853095: 6.97751e-05	((W_canadensis#8.63416e-05: 1.60738e-05	(W_sebi#0.000338047: 1.15386e-05	W_tropicalis#0.000108254: 1.15386e-05)#0.000758293: 4.53514e-06)#0.000303643: 3.24451e-06	W_mellicola#0.00140923: 1.93183e-05)#0.00357192: 5.04569e-05)#0.0360925; 5
(W_muriae#0.000784221: 6.41419e-05	((W_canadensis#7.93709e-05: 1.64383e-05	(W_sebi#0.000310755: 1.06071e-05	W_tropicalis#9.95142e-05: 1.06071e-05)#0.000697073: 5.83126e-06)#0.000250902: 1.3203e-06	W_mellicola#0.00129546: 1.77586e-05)#0.00328355: 4.63833e-05)#0.0309181; 5
(W_muriae#0.000784221: 6.41419e-05	((W_sebi#0.000310755: 1.46987e-05	(W_canadensis#7.93709e-05: 7.23944e-06	W_tropicalis#9.95142e-05: 7.23944e-06)#0.00102134: 7.45928e-06)#0.000280597: 3.05991e-06	W_mellicola#0.00129546: 1.77586e-05)#0.00328355: 4.63833e-05)#0.0317812; 5
(W_muriae#0.000784221: 6.41419e-05	((W_sebi#0.000310755: 1.46987e-05	(W_canadensis#7.93709e-05: 7.23944e-06	W_tropicalis#9.95142e-05: 7.23944e-06)#0.00170785: 7.45928e-06)#0.000280597: 3.05991e-06	W_mellicola#0.00129546: 1.77586e-05)#0.00328355: 4.63833e-05)#0.0336176; 5
(W_muriae#0.000784221: 6.41419e-05	((W_sebi#0.000310755: 1.46987e-05	(W_canadensis#7.93709e-05: 7.80257e-06	W_tropicalis#9.95142e-05: 7.80257e-06)#0.00107401: 6.89616e-06)#0.000280597: 3.05991e-06	W_mellicola#0.00129546: 1.77586e-05)#0.00328355: 4.63833e-05)#0.0346046; 5
(W_muriae#0.000784221: 6.41419e-05	((W_sebi#0.000310755: 1.46987e-05	(W_canadensis#7.93709e-05: 7.80257e-06	W_tropicalis#9.95142e-05: 7.80257e-06)#0.00107401: 6.89616e-06)#0.000280597: 3.05991e-06	W_mellicola#0.00129546: 1.77586e-05)#0.00212187: 4.63833e-05)#0.0324762; 5
(W_muriae#0.0006388: 6.41419e-05	((W_sebi#0.000310755: 1.53491e-05	(W_canadensis#7.93709e-05: 1.01246e-05	W_tropicalis#9.95142e-05: 1.01246e-05)#0.000827689: 5.22453e-06)#0.000268707: 2.40949e-06	W_mellicola#0.00129546: 1.77586e-05)#0.00494544: 4.63833e-05)#0.0324762; 5
(W_muriae#0.000700488: 7.0336e-05	((W_sebi#0.000340764: 1.66871e-05	(W_canadensis#8.70356e-05: 1.11023e-05	W_tropicalis#0.000109124: 1.11023e-05)#0.000907618: 5.5847e-06)#0.000297204: 2.78652e-06	W_mellicola#0.00142056: 1.94736e-05)#0.00542302: 5.08624e-05)#0.0346688; 5
(W_muriae#0.000700488: 7.0336e-05	((W_sebi#0.000340764: 1.66871e-05	(W_canadensis#8.70356e-05: 1.11023e-05	W_tropicalis#0.000109124: 1.11023e-05)#0.000907618: 5.5847e-06)#0.000297204: 3.17788e-06	W_mellicola#0.00142056: 1.98649e-05)#0.00531618: 5.04711e-05)#0.0378515; 5
(W_muriae#0.000700488: 7.0336e-05	((W_sebi#0.000340764: 1.66871e-05	(W_canadensis#8.70356e-05: 1.11023e-05	W_tropicalis#0.000109124: 1.11023e-05)#0.000907618: 5.5847e-06)#0.000297204: 3.17788e-06	W_mellicola#0.00142056: 1.98649e-05)#0.00531618: 5.04711e-05)#0.0378515; 5
(W_muriae#0.000700488: 7.0336e-05	((W_tropicalis#0.000109124: 1.69636e-05	(W_canadensis#8.70356e-05: 1.11023e-05	W_sebi#0.000340764: 1.11023e-05)#0.000907618: 5.86126e-06)#0.000292359: 2.90133e-06	W_mellicola#0.000909311: 1.98649e-05)#0.00531618: 5.04711e-05)#0.0347822; 5
(W_muriae#0.00063234: 6.34933e-05	((W_tropicalis#9.8508e-05: 1.53133e-05	(W_canadensis#7.85683e-05: 1.00222e-05	W_sebi#0.000307613: 1.00222e-05)#0.00081932: 5.29104e-06)#0.000263917: 2.61907e-06	W_mellicola#0.000723248: 1.79324e-05)#0.00479899: 4.5561e-05)#0.0331485; 5
(W_muriae#0.00063234: 6.34933e-05	((W_tropicalis#9.8508e-05: 1.48205e-05	(W_canadensis#7.85683e-05: 1.00222e-05	W_sebi#0.000307613: 1.00222e-05)#0.00081932: 4.79823e-06)#0.000272692: 4.79141e-06	W_mellicola#0.000723248: 1.96119e-05)#0.00438801: 4.38814e-05)#0.0358488; 5
(W_muriae#0.00063234: 6.34933e-05	((W_tropicalis#9.8508e-05: 1.78455e-05	(W_canadensis#7.85683e-05: 1.00222e-05	W_sebi#0.000307613: 1.00222e-05)#0.00081932: 7.82326e-06)#0.000226468: 1.76638e-06	W_mellicola#0.000723248: 1.96119e-05)#0.00438801: 4.38814e-05)#0.0384186; 5
(W_muriae#0.000569194: 5.71528e-05	((W_tropicalis#8.86708e-05: 1.60634e-05	(W_canadensis#7.07224e-05: 9.02141e-06	W_sebi#0.000276894: 9.02141e-06)#0.000737501: 7.04202e-06)#0.000203852: 1.58999e-06	W_mellicola#0.000651023: 1.76534e-05)#0.00219979: 3.94994e-05)#0.0324863; 5
(W_muriae#0.000681041: 6.83834e-05	((W_tropicalis#0.000106095: 1.9457e-05	(W_canadensis#8.46194e-05: 1.07941e-05	W_sebi#0.000331304: 1.07941e-05)#0.00145439: 8.66285e-06)#0.000240938: 1.66535e-06	W_mellicola#0.00077895: 2.11223e-05)#0.00263205: 4.7261e-05)#0.0403749; 5
(W_muriae#0.00060454: 6.07019e-05	((W_tropicalis#9.41772e-05: 1.72714e-05	(W_canadensis#7.51141e-05: 9.58163e-06	W_sebi#0.000294089: 9.58163e-06)#0.00129102: 7.68976e-06)#0.000213873: 1.47828e-06	W_mellicola#0.000691451: 1.87497e-05)#0.00233639: 4.19522e-05)#0.0358396; 5
(W_muriae#0.00060454: 6.07019e-05	((W_tropicalis#9.41772e-05: 1.72714e-05	(W_canadensis#7.51141e-05: 1.22413e-05	W_sebi#0.000294089: 1.22413e-05)#0.00101052: 5.03008e-06)#0.000213873: 1.47828e-06	W_mellicola#0.000691451: 1.87497e-05)#0.00233639: 4.19522e-05)#0.0358396; 5
(W_muriae#0.00060454: 6.07019e-05	((W_tropicalis#9.41772e-05: 1.72714e-05	(W_canadensis#7.51141e-05: 1.22413e-05	W_sebi#0.000294089: 1.22413e-05)#0.00120923: 5.03008e-06)#0.000213873: 1.47828e-06	W_mellicola#0.000691451: 1.87497e-05)#0.00233639: 4.19522e-05)#0.0358396; 5
(W_muriae#0.00060454: 6.07019e-05	((W_tropicalis#9.41772e-05: 1.72714e-05	(W_canadensis#7.51141e-05: 1.22413e-05	W_sebi#0.000294089: 1.22413e-05)#0.00120923: 5.03008e-06)#0.000213873: 1.47828e-06	W_mellicola#0.000691451: 1.87497e-05)#0.00233639: 4.19522e-05)#0.0330628; 5
(W_muriae#0.00060454: 6.07019e-05	((W_sebi#0.000294089: 1.73557e-05	(W_canadensis#7.51141e-05: 1.22413e-05	W_tropicalis#9.41772e-05: 1.22413e-05)#0.00120923: 5.11439e-06)#0.000212834: 1.39397e-06	W_mellicola#0.000691451: 1.87497e-05)#0.00233639: 4.19522e-05)#0.0358395; 5
(W_muriae#0.00060454: 6.07019e-05	((W_sebi#0.000294089: 1.73557e-05	(W_canadensis#7.51141e-05: 1.22413e-05	W_tropicalis#9.41772e-05: 1.22413e-05)#0.00120923: 5.11439e-06)#0.000212834: 1.39397e-06	W_mellicola#0.000691451: 1.87497e-05)#0.00233639: 4.19522e-05)#0.0375306; 5
(W_muriae#0.00060454: 6.07019e-05	((W_sebi#0.000294089: 1.73557e-05	(W_canadensis#7.51141e-05: 1.22413e-05	W_tropicalis#9.41772e-05: 1.22413e-05)#0.00341248: 5.11439e-06)#0.000212834: 1.39397e-06	W_mellicola#0.000789321: 1.87497e-05)#0.00548412: 4.19522e-05)#0.0355781; 5
(W_muriae#0.00071032: 7.13233e-05	((W_sebi#0.000345548: 2.03925e-05	(W_canadensis#8.82573e-05: 1.43832e-05	W_tropicalis#0.000110656: 1.43832e-05)#0.00400959: 6.00929e-06)#0.000250075: 4.62633e-06	W_mellicola#0.000927434: 2.50189e-05)#0.00306085: 4.63044e-05)#0.0392178; 5
(W_muriae#0.00071032: 7.13233e-05	((W_sebi#0.000345548: 2.03925e-05	(W_canadensis#8.82573e-05: 1.43832e-05	W_tropicalis#0.000110656: 1.43832e-05)#0.00400959: 6.00929e-06)#0.000250075: 4.62633e-06	W_mellicola#0.000734511: 2.50189e-05)#0.00555782: 4.63044e-05)#0.0367076; 5
(W_muriae#0.00071032: 7.13233e-05	((W_sebi#0.000345548: 2.19993e-05	(W_canadensis#8.82573e-05: 1.43832e-05	W_tropicalis#0.000110656: 1.43832e-05)#0.00459039: 7.61604e-06)#0.00023181: 3.01958e-06	W_mellicola#0.000734511: 2.50189e-05)#0.00555782: 4.63044e-05)#0.0383444; 5
(W_muriae#0.00071032: 7.13233e-05	((W_sebi#0.000345548: 2.19993e-05	(W_canadensis#8.82573e-05: 1.43832e-05	W_tropicalis#0.000110656: 1.43832e-05)#0.00270997: 7.61604e-06)#0.00023181: 3.01958e-06	W_mellicola#0.000734511: 2.50189e-05)#0.00694271: 4.63044e-05)#0.0403452; 5
(W_muriae#0.000673728: 6.7649e-05	((W_sebi#0.000327747: 2.0866e-05	(W_canadensis#8.37107e-05: 1.07946e-05	W_tropicalis#0.000104955: 1.07946e-05)#0.00324843: 1.00713e-05)#0.000219869: 2.86402e-06	W_mellicola#0.000773569: 2.373e-05)#0.00658505: 4.3919e-05)#0.0365032; 5
(W_muriae#0.000673728: 6.7649e-05	((W_sebi#0.000327747: 2.0866e-05	(W_canadensis#8.37107e-05: 1.47128e-05	W_tropicalis#0.000104955: 1.47128e-05)#0.000557107: 6.15315e-06)#0.000219869: 2.86402e-06	W_mellicola#0.000773569: 2.373e-05)#0.0047705: 4.3919e-05)#0.0346258; 5
(W_muriae#0.000673728: 6.7649e-05	((W_sebi#0.000327747: 1.87288e-05	(W_canadensis#8.37107e-05: 1.47128e-05	W_tropicalis#0.000104955: 1.47128e-05)#0.00169381: 4.016e-06)#0.000244958: 5.00118e-06	W_mellicola#0.000773569: 2.373e-05)#0.00294423: 4.3919e-05)#0.0346258; 5
(W_muriae#0.000673728: 6.7649e-05	((W_sebi#0.000327747: 1.87288e-05	(W_canadensis#8.37107e-05: 1.47128e-05	W_tropicalis#0.000104955: 1.47128e-05)#0.00169381: 4.016e-06)#0.000244958: 5.00118e-06	W_mellicola#0.000773569: 2.373e-05)#0.00294423: 4.3919e-05)#0.0362551; 5
(W_muriae#0.000673728: 6.7649e-05	((W_sebi#0.000327747: 1.75e-05	(W_canadensis#8.37107e-05: 1.47128e-05	W_tropicalis#0.000104955: 1.47128e-05)#0.000908906: 2.78717e-06)#0.000262159: 6.23e-06	W_mellicola#0.000773569: 2.373e-05)#0.00368602: 4.3919e-05)#0.0362551; 5
(W_muriae#0.000673728: 6.7649e-05	((W_sebi#0.000327747: 1.92135e-05	(W_canadensis#8.37107e-05: 1.2021e-05	W_tropicalis#0.000104955: 1.2021e-05)#0.00306476: 7.19256e-06)#0.000238779: 4.5165e-06	W_mellicola#0.000773569: 2.373e-05)#0.00368602: 4.3919e-05)#0.0362551; 5
(W_muriae#0.000673728: 6.7649e-05	((W_sebi#0.000327747: 1.92135e-05	(W_canadensis#8.37107e-05: 1.2021e-05	W_tropicalis#0.000104955: 1.2021e-05)#0.00306476: 7.19256e-06)#0.000238779: 4.5165e-06	W_mellicola#0.000773569: 2.373e-05)#0.00368602: 4.3919e-05)#0.0346251; 5
(W_muriae#0.000673728: 6.7649e-05	((W_sebi#0.000327747: 1.92135e-05	(W_canadensis#8.37107e-05: 1.2021e-05	W_tropicalis#0.000104955: 1.2021e-05)#0.00306476: 7.19256e-06)#0.000238779: 4.5165e-06	W_mellicola#0.000773569: 2.373e-05)#0.00237877: 4.3919e-05)#0.0328543; 5
(W_muriae#0.000673728: 6.7649e-05	((W_sebi#0.000327747: 1.92135e-05	(W_canadensis#8.37107e-05: 1.2021e-05	W_tropicalis#0.000104955: 1.2021e-05)#0.00306476: 7.19256e-06)#0.000238779: 4.5165e-06	W_mellicola#0.000773569: 2.373e-05)#0.00237877: 4.3919e-05)#0.035892; 5
(W_muriae#0.000673728: 6.7649e-05	((W_sebi#0.000327747: 1.92135e-05	(W_canadensis#8.37107e-05: 1.89058e-05	W_tropicalis#0.000104955: 1.89058e-05)#0.000968359: 3.07762e-07)#0.000238779: 4.5165e-06	W_mellicola#0.000773569: 2.373e-05)#0.00237877: 4.3919e-05)#0.0388404; 5
(W_muriae#0.000673728: 6.7649e-05	((W_sebi#0.000327747: 1.97664e-05	(W_canadensis#8.37107e-05: 1.89058e-05	W_tropicalis#0.000104955: 1.89058e-05)#0.000968359: 8.60679e-07)#0.000232099: 3.96358e-06	W_mellicola#0.000773569: 2.373e-05)#0.00322091: 4.3919e-05)#0.0375056; 5
(W_muriae#0.000673728: 6.7649e-05	((W_sebi#0.000327747: 2.1753e-05	(W_canadensis#8.37107e-05: 1.89058e-05	W_tropicalis#0.000104955: 1.89058e-05)#0.00127645: 2.84722e-06)#0.000210903: 1.97704e-06	W_mellicola#0.000773569: 2.373e-05)#0.00322091: 4.3919e-05)#0.0368293; 5
(W_muriae#0.000673728: 6.7649e-05	((W_sebi#0.000327747: 2.1753e-05	(W_canadensis#8.37107e-05: 1.89058e-05	W_tropicalis#0.000104955: 1.89058e-05)#0.000608966: 2.84722e-06)#0.000210903: 1.97704e-06	W_mellicola#0.000773569: 2.373e-05)#0.00322091: 4.3919e-05)#0.0341599; 5
(W_muriae#0.000730719: 7.33715e-05	((W_tropicalis#0.000113834: 2.35931e-05	(W_canadensis#9.07919e-05: 2.0505e-05	W_sebi#0.000355471: 2.0505e-05)#0.000660479: 3.08807e-06)#0.000228744: 2.14428e-06	W_mellicola#0.000839006: 2.57374e-05)#0.00349337: 4.76342e-05)#0.0370495; 5
(W_muriae#0.000730719: 7.33715e-05	((W_tropicalis#0.000113834: 2.35931e-05	(W_canadensis#9.07919e-05: 2.0505e-05	W_sebi#0.000355471: 2.0505e-05)#0.000660479: 3.08807e-06)#0.000228744: 2.14428e-06	W_mellicola#0.000839006: 2.57374e-05)#0.00411052: 4.76342e-05)#0.0370495; 5
(W_muriae#0.000730719: 7.33715e-05	((W_tropicalis#0.000113834: 2.34083e-05	(W_canadensis#9.07919e-05: 2.0505e-05	W_sebi#0.000355471: 2.0505e-05)#0.00151059: 2.90334e-06)#0.000230549: 2.32901e-06	W_mellicola#0.000839006: 2.57374e-05)#0.00411052: 4.76342e-05)#0.0370495; 5
(W_muriae#0.000730719: 7.33715e-05	((W_tropicalis#0.000113834: 2.34083e-05	(W_canadensis#9.07919e-05: 2.0505e-05	W_sebi#0.000355471: 2.0505e-05)#0.000824459: 2.90334e-06)#0.000230549: 2.32901e-06	W_mellicola#0.000839006: 2.57374e-05)#0.00411052: 4.76342e-05)#0.0370495; 5
(W_muriae#0.000730719: 7.33715e-05	((W_tropicalis#0.000113834: 2.34083e-05	(W_canadensis#9.07919e-05: 2.0505e-05	W_sebi#0.000355471: 2.0505e-05)#0.00107086: 2.90334e-06)#0.000286408: 2.32901e-06	W_mellicola#0.000839006: 2.57374e-05)#0.00411052: 4.76342e-05)#0.035031; 5
(W_muriae#0.000730719: 7.33715e-05	((W_sebi#0.000355471: 2.34083e-05	(W_canadensis#9.07919e-05: 2.0505e-05	W_tropicalis#0.000113834: 2.0505e-05)#0.00233075: 2.90334e-06)#0.000286408: 2.32901e-06	W_mellicola#0.000839006: 2.57374e-05)#0.00411052: 4.76342e-05)#0.0370946; 5
(W_muriae#0.000677694: 6.80472e-05	((W_sebi#0.000329676: 2.17097e-05	(W_canadensis#8.42035e-05: 1.9017e-05	W_tropicalis#0.000105573: 1.9017e-05)#0.00216161: 2.69265e-06)#0.000265625: 2.16e-06	W_mellicola#0.000778122: 2.38697e-05)#0.00381223: 4.41775e-05)#0.0356688; 5
(W_muriae#0.000677694: 6.80472e-05	((W_sebi#0.000329676: 2.08313e-05	(W_canadensis#8.42035e-05: 1.9017e-05	W_tropicalis#0.000105573: 1.9017e-05)#0.00216161: 1.81422e-06)#0.000276826: 3.03844e-06	W_mellicola#0.000778122: 2.38697e-05)#0.00381223: 4.41775e-05)#0.0356688; 5
(W_muriae#0.000730131: 7.33125e-05	((W_sebi#0.000355185: 2.24431e-05	(W_canadensis#9.07189e-05: 2.04885e-05	W_tropicalis#0.000113742: 2.04885e-05)#0.00232887: 1.9546e-06)#0.000298246: 3.27354e-06	W_mellicola#0.000838331: 2.57167e-05)#0.00410721: 4.75959e-05)#0.0406059; 5
(W_muriae#0.000730131: 7.33125e-05	((W_sebi#0.000355185: 2.40784e-05	(W_canadensis#9.07189e-05: 2.04885e-05	W_tropicalis#0.000113742: 2.04885e-05)#0.00416128: 3.58986e-06)#0.000277991: 1.63828e-06	W_mellicola#0.000838331: 2.57167e-05)#0.00410721: 4.75959e-05)#0.0423731; 5
(W_muriae#0.000730131: 7.33125e-05	((W_sebi#0.000355185: 2.39417e-05	(W_canadensis#9.07189e-05: 2.04885e-05	W_tropicalis#0.000113742: 2.04885e-05)#0.00189662: 3.45314e-06)#0.000279578: 1.775e-06	W_mellicola#0.000838331: 2.57167e-05)#0.00410721: 4.75959e-05)#0.0423731; 5
(W_muriae#0.000639658: 6.4228e-05	((W_tropicalis#9.96479e-05: 1.8654e-05	(W_canadensis#7.94775e-05: 1.79497e-05	W_sebi#0.000311172: 1.79497e-05)#0.0016616: 7.04358e-07)#0.000275408: 3.87594e-06	W_mellicola#0.000734449: 2.253e-05)#0.00359827: 4.1698e-05)#0.0377717; 5
(W_muriae#0.000639658: 6.4228e-05	((W_canadensis#7.94775e-05: 1.8654e-05	(W_tropicalis#9.96479e-05: 1.79497e-05	W_sebi#0.000311172: 1.79497e-05)#0.000173704: 7.04358e-07)#0.000275408: 3.87594e-06	W_mellicola#0.000734449: 2.253e-05)#0.00359827: 4.1698e-05)#0.0377717; 5
(W_muriae#0.000639658: 6.4228e-05	((W_canadensis#7.94775e-05: 1.8654e-05	(W_tropicalis#0.00144898: 1.79497e-05	W_sebi#0.000311172: 1.79497e-05)#0.00172183: 7.04358e-07)#0.000275408: 3.87594e-06	W_mellicola#0.000734449: 2.253e-05)#0.00359827: 4.1698e-05)#0.0362105; 5
(W_muriae#0.000639658: 6.4228e-05	((W_canadensis#7.94775e-05: 1.8654e-05	(W_tropicalis#0.00144898: 1.79497e-05	W_sebi#0.000311172: 1.79497e-05)#0.00172183: 7.04358e-07)#0.000275408: 3.87594e-06	W_mellicola#0.000734449: 2.253e-05)#0.00359827: 4.1698e-05)#0.0374605; 5
(W_muriae#0.000585126: 5.87525e-05	((W_canadensis#7.2702e-05: 1.70638e-05	(W_tropicalis#0.00132546: 1.64195e-05	W_sebi#0.000284645: 1.64195e-05)#0.00304162: 6.44311e-07)#0.00025193: 3.54551e-06	W_mellicola#0.000671837: 2.06093e-05)#0.00329151: 3.81433e-05)#0.0352321; 5
(W_muriae#0.000585126: 5.87525e-05	((W_canadensis#7.2702e-05: 1.70638e-05	(W_tropicalis#0.00132546: 1.64195e-05	W_sebi#0.000284645: 1.64195e-05)#0.00174849: 6.44311e-07)#0.00025193: 3.54551e-06	W_mellicola#0.000671837: 2.06093e-05)#0.00329151: 3.81433e-05)#0.0336439; 5
(W_muriae#0.000585126: 5.87525e-05	((W_tropicalis#0.00132546: 1.70638e-05	(W_canadensis#7.2702e-05: 1.64195e-05	W_sebi#0.000284645: 1.64195e-05)#0.00340515: 6.44311e-07)#0.00025193: 3.54551e-06	W_mellicola#0.000671837: 2.06093e-05)#0.00329151: 3.81433e-05)#0.0316352; 5
(W_muriae#0.000585126: 5.87525e-05	((W_sebi#0.000284645: 1.70638e-05	(W_canadensis#7.2702e-05: 1.64195e-05	W_tropicalis#0.000680926: 1.64195e-05)#0.00340515: 6.44311e-07)#0.00025193: 3.54551e-06	W_mellicola#0.000671837: 2.06093e-05)#0.00329151: 3.81433e-05)#0.0337426; 5
(W_muriae#0.000585126: 5.87525e-05	((W_sebi#0.000284645: 1.70638e-05	(W_canadensis#7.2702e-05: 1.64195e-05	W_tropicalis#0.000680926: 1.64195e-05)#0.00340515: 6.44311e-07)#0.00025193: 3.54551e-06	W_mellicola#0.000671837: 2.06093e-05)#0.00438386: 3.81433e-05)#0.0337426; 5
(W_muriae#0.000585126: 5.87525e-05	((W_sebi#0.000284645: 1.69082e-05	(W_canadensis#7.2702e-05: 1.64195e-05	W_tropicalis#0.000680926: 1.64195e-05)#0.00340515: 4.88743e-07)#0.000254248: 3.70108e-06	W_mellicola#0.000671837: 2.06093e-05)#0.00438386: 3.81433e-05)#0.0328865; 5
(W_muriae#0.000585126: 5.87525e-05	((W_canadensis#7.2702e-05: 1.69082e-05	(W_sebi#0.000284645: 1.64195e-05	W_tropicalis#0.000680926: 1.64195e-05)#0.00340515: 4.88743e-07)#0.000254248: 3.70108e-06	W_mellicola#0.000671837: 2.06093e-05)#0.00565072: 3.81433e-05)#0.0351334; 5
(W_muriae#0.000650747: 6.53416e-05	((W_canadensis#8.08554e-05: 1.88044e-05	W_mellicola#0.000747183: 1.88044e-05)#0.000282761: 4.11615e-06	(W_sebi#0.000316567: 1.82609e-05	W_tropicalis#0.000757292: 1.82609e-05)#0.00378704: 4.65971e-06)#0.00422897: 4.2421e-05)#0.0390736; 5
(W_muriae#0.000650747: 6.53416e-05	((W_canadensis#8.08554e-05: 1.88044e-05	W_mellicola#0.000747183: 1.88044e-05)#0.000282761: 4.11615e-06	(W_sebi#0.000316567: 1.82609e-05	W_tropicalis#0.000757292: 1.82609e-05)#0.00506222: 4.65971e-06)#0.00422897: 4.2421e-05)#0.0407059; 5
(W_muriae#0.000650747: 6.53416e-05	((W_canadensis#8.08554e-05: 1.88044e-05	W_mellicola#0.000747183: 1.88044e-05)#0.000282761: 4.11615e-06	(W_sebi#0.000316567: 1.82609e-05	W_tropicalis#0.000757292: 1.82609e-05)#0.00506222: 4.65971e-06)#0.00608039: 4.2421e-05)#0.0388882; 5
(W_muriae#0.000622141: 5.7501e-05	((W_canadensis#7.11532e-05: 1.6548e-05	W_mellicola#0.000657525: 1.6548e-05)#0.000248831: 3.62224e-06	(W_sebi#0.000278581: 1.60697e-05	W_tropicalis#0.000946418: 1.60697e-05)#0.0023121: 4.10057e-06)#0.00535078: 3.73307e-05)#0.0361396; 5
(W_muriae#0.000517903: 5.7501e-05	((W_canadensis#7.11532e-05: 1.6548e-05	W_mellicola#0.000657525: 1.6548e-05)#0.000248831: 3.62224e-06	(W_sebi#0.000278581: 1.79269e-05	W_tropicalis#0.000946418: 1.79269e-05)#0.00207256: 2.24331e-06)#0.00535078: 3.73307e-05)#0.0377929; 5
(W_muriae#0.000565567: 6.27928e-05	((W_canadensis#7.77015e-05: 1.80709e-05	W_mellicola#0.000549585: 1.80709e-05)#0.000271732: 3.9556e-06	(W_sebi#0.000304219: 1.95768e-05	W_tropicalis#0.00103352: 1.95768e-05)#0.000691555: 2.44977e-06)#0.00410798: 4.07663e-05)#0.0387891; 5
(W_muriae#0.000623746: 6.92523e-05	((W_canadensis#8.56946e-05: 1.99299e-05	W_mellicola#0.00060612: 1.99299e-05)#0.000299684: 4.36251e-06	(W_sebi#0.000335514: 2.15906e-05	W_tropicalis#0.00113983: 2.15906e-05)#0.00160049: 2.70177e-06)#0.00453057: 4.49599e-05)#0.0448663; 5
(W_muriae#0.000623746: 6.92523e-05	((W_canadensis#8.56946e-05: 1.99299e-05	W_mellicola#0.00060612: 1.99299e-05)#0.000299684: 4.36251e-06	(W_sebi#0.000335514: 2.15906e-05	W_tropicalis#0.00274686: 2.15906e-05)#0.00160049: 2.70177e-06)#0.00453057: 4.49599e-05)#0.0413644; 5
(W_muriae#0.000623746: 6.92523e-05	((W_canadensis#8.56946e-05: 1.99299e-05	W_mellicola#0.00060612: 1.99299e-05)#0.000299684: 4.36251e-06	(W_sebi#0.000335514: 2.15906e-05	W_tropicalis#0.000258559: 2.15906e-05)#0.00160049: 2.70177e-06)#0.00453057: 4.49599e-05)#0.0425123; 5
(W_muriae#0.000623746: 6.92523e-05	((W_canadensis#8.56946e-05: 1.99299e-05	W_mellicola#0.00060612: 1.99299e-05)#0.000299684: 4.36251e-06	(W_sebi#0.000335514: 2.15906e-05	W_tropicalis#0.000258559: 2.15906e-05)#0.00102022: 2.70177e-06)#0.00651052: 4.49599e-05)#0.0425123; 5
(W_muriae#0.000559929: 6.21669e-05	((W_canadensis#7.69269e-05: 1.78908e-05	W_mellicola#0.000544106: 1.78908e-05)#0.000269023: 3.91617e-06	(W_sebi#0.000301187: 1.93816e-05	W_tropicalis#0.000232105: 1.93816e-05)#0.000915836: 2.42535e-06)#0.00584441: 4.03599e-05)#0.0381627; 5
(W_muriae#0.000559929: 6.21669e-05	((W_canadensis#7.69269e-05: 1.78908e-05	W_mellicola#0.000544106: 1.78908e-05)#0.000269023: 3.91617e-06	(W_sebi#0.000301187: 1.93816e-05	W_tropicalis#0.000232105: 1.93816e-05)#0.000657512: 2.42535e-06)#0.00584441: 4.03599e-05)#0.0381627; 5
(W_muriae#0.000559929: 6.21669e-05	((W_canadensis#7.69269e-05: 1.78908e-05	W_mellicola#0.000544106: 1.78908e-05)#0.000269023: 3.91617e-06	(W_sebi#0.000301187: 1.93816e-05	W_tropicalis#0.000232105: 1.93816e-05)#0.00194501: 2.42535e-06)#0.00584441: 4.03599e-05)#0.036307; 5
(W_muriae#0.000559929: 6.21669e-05	((W_canadensis#7.69269e-05: 1.78908e-05	W_mellicola#0.000544106: 1.78908e-05)#0.000269023: 3.91617e-06	(W_sebi#0.000301187: 1.93816e-05	W_tropicalis#0.000232105: 1.93816e-05)#0.00194501: 2.42535e-06)#0.0040828: 4.03599e-05)#0.0388992; 5
(W_muriae#0.000618002: 6.86146e-05	((W_canadensis#8.49055e-05: 1.97464e-05	W_mellicola#0.000600539: 1.97464e-05)#0.000296925: 4.32234e-06	(W_sebi#0.000332424: 2.13918e-05	W_tropicalis#0.000256178: 2.13918e-05)#0.000888446: 2.67689e-06)#0.00760291: 4.45459e-05)#0.0401323; 5
(W_muriae#0.000576977: 6.40597e-05	((W_canadensis#7.92692e-05: 1.75851e-05	W_mellicola#0.000560673: 1.75851e-05)#0.000290621: 4.88585e-06	(W_sebi#0.000310357: 1.99718e-05	W_tropicalis#0.000239172: 1.99718e-05)#0.000829467: 2.49919e-06)#0.0070982: 4.15888e-05)#0.0344745; 5
(W_muriae#0.000576977: 6.40597e-05	((W_canadensis#7.92692e-05: 1.75851e-05	W_mellicola#0.000560673: 1.75851e-05)#0.000290621: 4.88585e-06	(W_sebi#0.000310357: 1.99718e-05	W_tropicalis#0.000239172: 1.99718e-05)#0.000919026: 2.49919e-06)#0.00900605: 4.15888e-05)#0.0344745; 5
(W_muriae#0.000576977: 6.40597e-05	((W_canadensis#7.92692e-05: 1.75851e-05	W_mellicola#0.000560673: 1.75851e-05)#0.000290621: 4.88585e-06	(W_sebi#0.000310357: 1.99718e-05	W_tropicalis#0.000239172: 1.99718e-05)#0.000919026: 2.49919e-06)#0.00813144: 4.15888e-05)#0.0344745; 5
(W_muriae#0.000576977: 6.40597e-05	((W_canadensis#7.92692e-05: 1.75851e-05	W_mellicola#0.000560673: 1.75851e-05)#0.000290621: 4.88585e-06	(W_sebi#0.000310357: 1.99718e-05	W_tropicalis#0.000239172: 1.99718e-05)#0.00100882: 2.49919e-06)#0.00576726: 4.15888e-05)#0.036888; 5
(W_muriae#0.000576977: 6.40597e-05	((W_canadensis#7.92692e-05: 1.75851e-05	W_mellicola#0.000560673: 1.75851e-05)#0.000290621: 4.88585e-06	(W_sebi#0.000310357: 1.99718e-05	W_tropicalis#0.000239172: 1.99718e-05)#0.00100882: 2.49919e-06)#0.00423156: 4.15888e-05)#0.036888; 5
(W_muriae#0.000576977: 6.40597e-05	((W_canadensis#7.92692e-05: 1.75851e-05	W_mellicola#0.000560673: 1.75851e-05)#0.000290621: 4.88585e-06	(W_sebi#0.000310357: 1.99718e-05	W_tropicalis#0.000239172: 1.99718e-05)#0.00100882: 2.49919e-06)#0.00595201: 4.15888e-05)#0.0402308; 5
(W_muriae#0.000576977: 6.40597e-05	((W_canadensis#7.92692e-05: 1.75851e-05	W_mellicola#0.000560673: 1.75851e-05)#0.000290621: 4.88585e-06	(W_sebi#0.000310357: 1.99718e-05	W_tropicalis#0.000239172: 1.99718e-05)#0.000638134: 2.49919e-06)#0.00595201: 4.15888e-05)#0.0393517; 5
(W_muriae#0.000667547: 7.41154e-05	((W_canadensis#9.17123e-05: 2.03455e-05	W_mellicola#0.000648684: 2.03455e-05)#0.00033624: 5.6528e-06	(W_sebi#0.000359075: 2.31068e-05	W_tropicalis#0.000276716: 2.31068e-05)#0.000738304: 2.8915e-06)#0.0046186: 4.81171e-05)#0.0438199; 5
(W_muriae#0.000667547: 7.41154e-05	((W_canadensis#9.17123e-05: 2.03455e-05	W_mellicola#0.000648684: 2.03455e-05)#0.00033624: 5.6528e-06	(W_sebi#0.000359075: 2.31068e-05	W_tropicalis#0.000276716: 2.31068e-05)#0.000713758: 2.8915e-06)#0.0046186: 4.81171e-05)#0.0438199; 5
(W_muriae#0.000393747: 7.41154e-05	((W_canadensis#9.17123e-05: 1.96937e-05	W_mellicola#0.000648684: 1.96937e-05)#0.000448566: 6.30455e-06	(W_sebi#0.000359075: 2.31068e-05	W_tropicalis#0.000276716: 2.31068e-05)#0.00180503: 2.8915e-06)#0.00611283: 4.81171e-05)#0.0438199; 5
(W_muriae#0.000348048: 6.55135e-05	(W_sebi#0.0003174: 2.93005e-05	((W_canadensis#8.10682e-05: 1.74081e-05	W_mellicola#0.00052995: 1.74081e-05)#0.000396506: 6.45968e-06	W_tropicalis#0.0002446: 2.38678e-05)#0.0013654: 5.43275e-06)#0.0027034: 3.6213e-05)#0.0402964; 5
(W_muriae#0.000348048: 6.55135e-05	(W_sebi#0.0003174: 2.93005e-05	((W_canadensis#8.10682e-05: 1.74081e-05	W_mellicola#0.00052995: 1.74081e-05)#0.000396506: 6.45968e-06	W_tropicalis#0.0002446: 2.38678e-05)#0.0013654: 5.43275e-06)#0.00483672: 3.6213e-05)#0.0402964; 5
(W_muriae#0.000386695: 7.27881e-05	(W_sebi#0.000352644: 3.2554e-05	((W_canadensis#9.00699e-05: 2.13072e-05	W_mellicola#0.000588795: 2.13072e-05)#0.000399883: 5.82207e-06	W_tropicalis#0.000271761: 2.71292e-05)#0.00148283: 5.42477e-06)#0.00452596: 4.02341e-05)#0.0422981; 5
(W_muriae#0.000386695: 7.27881e-05	(W_sebi#0.000352644: 3.2554e-05	((W_canadensis#9.00699e-05: 2.13072e-05	W_mellicola#0.000588795: 2.13072e-05)#0.000510313: 5.82207e-06	W_tropicalis#0.000271761: 2.71292e-05)#0.0030658: 5.42477e-06)#0.00452596: 4.02341e-05)#0.0422981; 5
(W_muriae#0.000340056: 6.40091e-05	(W_sebi#0.000310112: 2.86277e-05	((W_canadensis#7.92066e-05: 1.87373e-05	W_mellicola#0.00051778: 1.87373e-05)#0.000448764: 7.499e-06	W_tropicalis#0.000238983: 2.62363e-05)#0.00245156: 2.39136e-06)#0.00398008: 3.53815e-05)#0.0371966; 5
(W_muriae#0.000340056: 6.40091e-05	(W_sebi#0.000310112: 2.86277e-05	((W_canadensis#7.92066e-05: 1.87373e-05	W_mellicola#0.00051778: 1.87373e-05)#0.000448764: 7.499e-06	W_tropicalis#0.000238983: 2.62363e-05)#0.00245156: 2.39136e-06)#0.00398008: 3.53815e-05)#0.0371966; 5
(W_muriae#0.000340056: 6.40091e-05	(W_sebi#0.000310112: 2.86277e-05	((W_canadensis#7.92066e-05: 1.87373e-05	W_mellicola#0.00051778: 1.87373e-05)#0.000448764: 7.499e-06	W_tropicalis#0.000238983: 2.62363e-05)#0.00245156: 2.39136e-06)#0.00398008: 3.53815e-05)#0.0348045; 5
(W_muriae#0.000365839: 6.88623e-05	(W_sebi#0.000333625: 3.07982e-05	((W_canadensis#8.52121e-05: 2.0158e-05	W_mellicola#0.000557038: 2.0158e-05)#0.000482789: 6.15435e-06	W_tropicalis#0.000257103: 2.63123e-05)#0.00424065: 4.48591e-06)#0.00428186: 3.80641e-05)#0.0364619; 5
(W_muriae#0.000365839: 6.88623e-05	(W_sebi#0.000333625: 3.07982e-05	((W_canadensis#8.52121e-05: 2.0158e-05	W_mellicola#0.000557038: 2.0158e-05)#0.000482789: 8.22344e-06	W_tropicalis#0.000257103: 2.83814e-05)#0.00125901: 2.41682e-06)#0.00313829: 3.80641e-05)#0.0364619; 5
(W_muriae#0.000365839: 6.88623e-05	(W_sebi#0.000333625: 3.07982e-05	((W_canadensis#8.52121e-05: 1.95895e-05	W_mellicola#0.000557038: 1.95895e-05)#0.000496801: 8.79195e-06	W_tropicalis#0.000257103: 2.83814e-05)#0.00313051: 2.41682e-06)#0.00313829: 3.80641e-05)#0.0390873; 5
(W_muriae#0.000365839: 6.88623e-05	(W_sebi#0.000333625: 3.07982e-05	((W_canadensis#8.52121e-05: 1.95895e-05	W_mellicola#0.000557038: 1.95895e-05)#0.00141415: 9.84201e-06	W_tropicalis#0.000257103: 2.94315e-05)#0.00533256: 1.36675e-06)#0.00313829: 3.80641e-05)#0.0378878; 5
(W_muriae#0.000365839: 6.88623e-05	(W_sebi#0.000333625: 3.07982e-05	((W_canadensis#8.52121e-05: 1.95895e-05	W_mellicola#0.000557038: 1.95895e-05)#0.00110998: 1.09764e-05	W_tropicalis#0.000257103: 3.05659e-05)#0.00513465: 2.32355e-07)#0.00313829: 3.80641e-05)#0.0357762; 5
(W_muriae#0.000365839: 6.88623e-05	(W_tropicalis#0.000257103: 3.07982e-05	((W_canadensis#8.52121e-05: 2.49724e-05	W_mellicola#0.000557038: 2.49724e-05)#0.000870718: 5.5935e-06	W_sebi#0.000333625: 3.05659e-05)#0.00513465: 2.32355e-07)#0.00313829: 3.80641e-05)#0.0337617; 5
(W_muriae#0.000365839: 6.88623e-05	(W_tropicalis#0.000257103: 3.07982e-05	((W_canadensis#8.52121e-05: 2.49724e-05	W_mellicola#0.000557038: 2.49724e-05)#0.000870718: 5.5935e-06	W_sebi#0.000333625: 3.05659e-05)#0.00513465: 2.32355e-07)#0.00313829: 3.80641e-05)#0.0346145; 5
(W_muriae#0.000413023: 7.77438e-05	(W_tropicalis#0.000290263: 3.47704e-05	((W_canadensis#9.62023e-05: 2.81932e-05	W_mellicola#0.000628882: 2.81932e-05)#0.000577724: 6.31492e-06	W_sebi#0.000376654: 3.45081e-05)#0.00248451: 2.62323e-07)#0.00354306: 4.29734e-05)#0.039079; 5
(W_muriae#0.000413023: 7.06916e-05	(W_tropicalis#0.000290263: 3.47704e-05	((W_canadensis#9.62023e-05: 2.40608e-05	W_mellicola#0.000628882: 2.40608e-05)#0.000676946: 8.49136e-06	W_sebi#0.000376654: 3.25522e-05)#0.00503592: 2.21828e-06)#0.00354306: 3.59211e-05)#0.0429775; 5
(W_muriae#0.000413023: 7.06916e-05	(W_tropicalis#0.000290263: 3.47704e-05	((W_canadensis#9.62023e-05: 2.40608e-05	W_sebi#0.000376654: 2.40608e-05)#0.000676946: 8.49136e-06	W_mellicola#0.000628882: 3.25522e-05)#0.00335696: 2.21828e-06)#0.00354306: 3.59211e-05)#0.0404696; 5
(W_muriae#0.000413023: 7.06916e-05	(W_tropicalis#0.000290263: 3.47704e-05	((W_canadensis#9.62023e-05: 2.40608e-05	W_sebi#0.000376654: 2.40608e-05)#0.00111437: 8.49136e-06	W_mellicola#0.000628882: 3.25522e-05)#0.00335696: 2.21828e-06)#0.00354306: 3.59211e-05)#0.0404696; 5
(W_muriae#0.000413023: 7.06916e-05	(W_tropicalis#0.000290263: 3.47704e-05	((W_canadensis#9.62023e-05: 2.40608e-05	W_sebi#0.000376654: 2.40608e-05)#0.00110352: 8.49136e-06	W_mellicola#0.000628882: 3.25522e-05)#0.00335696: 2.21828e-06)#0.00354306: 3.59211e-05)#0.0388687; 5
(W_muriae#0.000413023: 7.06916e-05	(W_tropicalis#0.000290263: 3.47704e-05	((W_canadensis#9.62023e-05: 2.40608e-05	W_sebi#0.000376654: 2.40608e-05)#0.00110352: 8.49136e-06	W_mellicola#0.000628882: 3.25522e-05)#0.00335696: 2.21828e-06)#0.00354306: 3.59211e-05)#0.0388687; 5
(W_muriae#0.00043401: 7.42836e-05	(W_tropicalis#0.000305012: 3.65372e-05	((W_canadensis#0.000101091: 2.52834e-05	W_sebi#0.000395793: 2.52834e-05)#0.00115959: 8.92283e-06	W_mellicola#0.000660838: 3.42062e-05)#0.00352754: 2.33099e-06)#0.00372309: 3.77464e-05)#0.0408437; 5
(W_muriae#0.00043401: 7.42836e-05	(W_tropicalis#0.000305012: 3.65372e-05	((W_canadensis#0.000101091: 2.52834e-05	W_sebi#0.000395793: 2.52834e-05)#0.00115959: 8.64648e-06	W_mellicola#0.000660838: 3.39299e-05)#0.00639976: 2.60734e-06)#0.00372309: 3.77464e-05)#0.0434823; 5
(W_muriae#0.00043401: 7.42836e-05	(W_tropicalis#0.000511439: 5.70162e-05	((W_canadensis#0.000101091: 2.52834e-05	W_sebi#0.000395793: 2.52834e-05)#0.00115959: 8.64648e-06	W_mellicola#0.000660838: 3.39299e-05)#0.00510003: 2.30863e-05)#0.00238584: 1.72674e-05)#0.0409454; 5
(W_muriae#0.00043401: 7.42836e-05	(W_tropicalis#0.000149094: 4.7969e-05	((W_canadensis#0.000101091: 2.52834e-05	W_sebi#0.000395793: 2.52834e-05)#0.00295527: 1.79751e-05	W_mellicola#0.000660838: 4.32585e-05)#0.00400022: 4.71058e-06)#0.00283581: 2.63145e-05)#0.0390103; 5
(W_muriae#0.00043401: 7.42836e-05	(W_tropicalis#0.000149094: 4.7969e-05	((W_canadensis#0.000101091: 2.52834e-05	W_sebi#0.000395793: 2.52834e-05)#0.00123227: 1.71702e-05	W_mellicola#0.000660838: 4.24536e-05)#0.00527107: 5.51549e-06)#0.00283581: 2.63145e-05)#0.0408952; 5
(W_muriae#0.00043401: 7.42836e-05	(W_tropicalis#0.000149094: 5.57553e-05	((W_canadensis#0.000101091: 4.08496e-05	W_sebi#0.000395793: 4.08496e-05)#0.000762699: 1.60399e-06	W_mellicola#0.000660838: 4.24536e-05)#0.00379092: 1.33017e-05)#0.00321706: 1.85283e-05)#0.0376751; 5
(W_muriae#0.00043401: 7.42836e-05	(W_tropicalis#0.000149094: 5.57553e-05	((W_canadensis#0.000101091: 2.87853e-05	W_sebi#0.000395793: 2.87853e-05)#0.00108235: 1.36682e-05	W_mellicola#0.000660838: 4.24536e-05)#0.00228434: 1.33017e-05)#0.00321706: 1.85283e-05)#0.0376751; 5
(W_muriae#0.0004821: 8.25145e-05	((W_canadensis#0.000112292: 3.19749e-05	W_sebi#0.000439648: 3.19749e-05)#0.00120228: 2.99583e-05	(W_tropicalis#0.000165615: 4.71576e-05	W_mellicola#0.000734061: 4.71576e-05)#0.00253745: 1.47756e-05)#0.00357353: 2.05813e-05)#0.0418496; 5
(W_muriae#0.0004821: 8.25145e-05	((W_canadensis#0.000112292: 3.19749e-05	W_sebi#0.000439648: 3.19749e-05)#0.00134161: 2.99583e-05	(W_tropicalis#0.000851482: 4.71576e-05	W_mellicola#0.000734061: 4.71576e-05)#0.00438122: 1.47756e-05)#0.00357353: 2.05813e-05)#0.0433408; 5
(W_muriae#0.0004821: 8.25145e-05	((W_canadensis#0.000112292: 4.98615e-05	W_sebi#0.000439648: 4.98615e-05)#0.000860339: 1.20717e-05	(W_tropicalis#0.000851482: 4.71576e-05	W_mellicola#0.000734061: 4.71576e-05)#0.00438122: 1.47756e-05)#0.00512774: 2.05813e-05)#0.0409512; 5
(W_muriae#0.000421045: 7.20645e-05	((W_canadensis#9.80707e-05: 4.35468e-05	W_sebi#0.000383969: 4.35468e-05)#0.000751382: 1.05429e-05	(W_tropicalis#0.000743647: 4.45989e-05	W_mellicola#0.000641097: 4.45989e-05)#0.00174891: 9.49077e-06)#0.00196388: 1.79748e-05)#0.0342333; 5
(W_muriae#0.000421045: 7.20645e-05	((W_canadensis#9.80707e-05: 4.35468e-05	W_sebi#0.000383969: 4.35468e-05)#0.000751382: 1.05429e-05	(W_tropicalis#0.000743647: 4.45989e-05	W_mellicola#0.000556621: 4.45989e-05)#0.00243728: 9.49077e-06)#0.00408243: 1.79748e-05)#0.0362641; 5
(W_muriae#0.000456439: 7.81224e-05	((W_canadensis#0.000106315: 4.72074e-05	W_sebi#0.000416246: 4.72074e-05)#0.000814544: 3.61601e-06	(W_tropicalis#0.000806159: 3.83437e-05	W_mellicola#0.000603411: 3.83437e-05)#0.00333153: 1.24797e-05)#0.00510596: 2.72989e-05)#0.0409916; 5
(W_muriae#0.000415374: 7.10939e-05	(((W_tropicalis#0.00073363: 3.83766e-05	W_mellicola#0.000549124: 3.83766e-05)#0.00125746: 4.58367e-06	W_sebi#0.000378797: 4.29603e-05)#0.00189442: 3.29069e-06	W_canadensis#9.67498e-05: 4.6251e-05)#0.00464659: 2.48429e-05)#0.0355254; 5
(W_muriae#0.000415374: 7.10939e-05	(((W_tropicalis#0.000714534: 3.83766e-05	W_mellicola#0.000613345: 3.83766e-05)#0.00125746: 4.58367e-06	W_sebi#0.000378797: 4.29603e-05)#0.00189442: 3.29069e-06	W_canadensis#9.67498e-05: 4.6251e-05)#0.00464659: 2.48429e-05)#0.0355254; 5
(W_muriae#0.000415374: 7.10939e-05	(((W_sebi#0.000378797: 3.83766e-05	W_mellicola#0.000613345: 3.83766e-05)#0.000667348: 4.58367e-06	W_tropicalis#0.000715379: 4.29603e-05)#0.00189442: 3.29069e-06	W_canadensis#9.67498e-05: 4.6251e-05)#0.00464659: 2.48429e-05)#0.0371833; 5
(W_muriae#0.000415374: 7.10939e-05	(((W_sebi#0.000378797: 3.83766e-05	W_mellicola#0.000613345: 3.83766e-05)#0.00166449: 6.8321e-06	W_tropicalis#0.000715379: 4.52087e-05)#0.0018002: 1.04225e-06	W_canadensis#9.67498e-05: 4.6251e-05)#0.00620809: 2.48429e-05)#0.0371833; 5
(W_muriae#0.000415374: 7.10939e-05	(((W_tropicalis#0.000715379: 3.84475e-05	W_mellicola#0.000613345: 3.84475e-05)#0.00166142: 6.76118e-06	W_sebi#0.000378797: 4.52087e-05)#0.00064711: 1.04225e-06	W_canadensis#9.67498e-05: 4.6251e-05)#0.00793128: 2.48429e-05)#0.0392356; 5
(W_muriae#0.000415374: 7.10939e-05	(((W_tropicalis#0.000715379: 3.84475e-05	W_mellicola#0.000613345: 3.84475e-05)#0.00152015: 3.74162e-06	W_sebi#0.000378797: 4.21891e-05)#0.00201188: 4.06182e-06	W_canadensis#9.67498e-05: 4.6251e-05)#0.0096121: 2.48429e-05)#0.040854; 5
(W_muriae#0.000415374: 7.10939e-05	(((W_tropicalis#0.000715379: 3.84475e-05	W_mellicola#0.000516636: 3.84475e-05)#0.00098634: 3.74162e-06	W_sebi#0.000378797: 4.21891e-05)#0.00408047: 2.19757e-05	W_canadensis#9.67498e-05: 6.41648e-05)#0.00692855: 6.92907e-06)#0.0388943; 5
(W_muriae#0.000415374: 7.10939e-05	(((W_tropicalis#0.000715379: 3.84475e-05	W_mellicola#0.000516636: 3.84475e-05)#0.00098634: 3.74162e-06	W_sebi#0.000378797: 4.21891e-05)#0.00408047: 1.61354e-05	W_canadensis#9.67498e-05: 5.83246e-05)#0.00762233: 1.27693e-05)#0.0382716; 5
(W_muriae#0.00044793: 7.6666e-05	(((W_tropicalis#0.000771448: 4.14609e-05	W_mellicola#0.000557128: 4.14609e-05)#0.00106365: 8.73235e-06	W_sebi#0.000408487: 5.01933e-05)#0.00398847: 1.98547e-05	W_canadensis#0.000104333: 7.0048e-05)#0.00440348: 6.61801e-06)#0.0391885; 5
(W_muriae#0.00044793: 7.6666e-05	(((W_tropicalis#0.000771448: 4.14609e-05	W_mellicola#0.000557128: 4.14609e-05)#0.00321609: 8.73235e-06	W_sebi#0.000408487: 5.01933e-05)#0.00398847: 2.4594e-05	W_canadensis#0.000104333: 7.47873e-05)#0.00288542: 1.87869e-06)#0.0399756; 5
(W_muriae#0.000409321: 7.00578e-05	(((W_tropicalis#0.000704954: 3.78872e-05	W_mellicola#0.000509107: 3.78872e-05)#0.00293888: 2.88771e-05	W_canadensis#9.53399e-05: 6.67643e-05)#0.00323001: 1.57678e-06	W_sebi#0.000373277: 6.83411e-05)#0.00263671: 1.71676e-06)#0.0391626; 5
(W_muriae#0.000409321: 7.00578e-05	(((W_tropicalis#0.000704954: 3.78872e-05	W_mellicola#0.000509107: 3.78872e-05)#0.00293888: 2.88771e-05	W_canadensis#9.53399e-05: 6.67643e-05)#0.00323001: 2.04619e-06	W_sebi#0.000373277: 6.88105e-05)#0.00261873: 1.24735e-06)#0.0380086; 5
(W_muriae#0.000409321: 7.00578e-05	(((W_tropicalis#0.000704954: 3.78872e-05	W_mellicola#0.000509107: 3.78872e-05)#0.00293888: 2.88771e-05	W_canadensis#9.53399e-05: 6.67643e-05)#0.00323001: 2.04619e-06	W_sebi#0.000373277: 6.88105e-05)#0.000362843: 1.24735e-06)#0.0364073; 5
(W_muriae#0.000457295: 7.8269e-05	(((W_tropicalis#0.000787579: 4.23278e-05	W_mellicola#0.000568777: 4.23278e-05)#0.00328334: 3.22616e-05	W_sebi#0.000417028: 7.45894e-05)#0.00360859: 1.54116e-06	W_canadensis#0.000106514: 7.61306e-05)#0.00206265: 2.13841e-06)#0.0380856; 5
(W_muriae#0.000457295: 7.8269e-05	(((W_tropicalis#0.00129438: 4.23278e-05	W_mellicola#0.000568777: 4.23278e-05)#0.00328334: 3.22616e-05	W_sebi#0.000417028: 7.45894e-05)#0.00196984: 1.37664e-06	W_canadensis#0.000106514: 7.59661e-05)#0.000739229: 2.30292e-06)#0.0380856; 5
(W_muriae#0.000457295: 7.8269e-05	(((W_tropicalis#0.00129438: 4.23278e-05	W_mellicola#0.000568777: 4.23278e-05)#0.00565994: 3.22616e-05	W_sebi#0.000417028: 7.45894e-05)#0.00376033: 1.82853e-07	W_canadensis#0.000106514: 7.47723e-05)#0.0023251: 3.49671e-06)#0.0365376; 5
(((W_tropicalis#0.000982264: 4.23278e-05	W_mellicola#0.000568777: 4.23278e-05)#0.00377883: 3.22616e-05	W_sebi#0.000417028: 7.45894e-05)#0.00108523: 3.67956e-06	(W_muriae#0.000457295: 7.47723e-05	W_canadensis#0.000106514: 7.47723e-05)#0.00358725: 3.49671e-06)#0.0365376; 5
(W_canadensis#0.000106514: 7.8269e-05	(W_muriae#0.000457295: 7.47723e-05	((W_tropicalis#0.000982264: 4.23278e-05	W_mellicola#0.000568777: 4.23278e-05)#0.00377883: 3.22616e-05	W_sebi#0.000417028: 7.45894e-05)#0.00114528: 1.82853e-07)#0.00358725: 3.49671e-06)#0.0335059; 5
(W_canadensis#0.000112912: 8.29705e-05	(W_sebi#0.000442078: 7.92638e-05	((W_tropicalis#0.00104127: 4.48704e-05	W_mellicola#0.000602943: 4.48704e-05)#0.00654052: 3.41995e-05	W_muriae#0.000484765: 7.90699e-05)#0.00333166: 1.93837e-07)#0.00380273: 3.70675e-06)#0.03693; 5
(W_canadensis#0.000104938: 7.7111e-05	(W_sebi#0.000410858: 7.3666e-05	((W_tropicalis#0.000220141: 4.17016e-05	W_mellicola#0.000560362: 4.17016e-05)#0.00294525: 3.17843e-05	W_muriae#0.00045053: 7.34859e-05)#0.00057505: 1.80147e-07)#0.00616564: 3.44498e-06)#0.0369555; 5
(W_canadensis#0.000104938: 7.7111e-05	(W_sebi#0.000410858: 7.3666e-05	((W_tropicalis#0.000220141: 4.17016e-05	W_mellicola#0.000651489: 4.17016e-05)#0.00294525: 3.17843e-05	W_muriae#0.00045053: 7.34859e-05)#0.00276966: 1.80147e-07)#0.00616564: 3.44498e-06)#0.0395731; 5
(W_canadensis#0.000104938: 7.7111e-05	(W_sebi#0.000410858: 7.3666e-05	((W_tropicalis#0.000220141: 4.17016e-05	W_mellicola#0.000651489: 4.17016e-05)#0.00294525: 3.17843e-05	W_muriae#0.00045053: 7.34859e-05)#0.00276966: 1.80147e-07)#0.00330419: 3.44498e-06)#0.0368365; 5
(W_canadensis#0.000104938: 7.7111e-05	(W_sebi#0.000410858: 7.3666e-05	((W_tropicalis#0.000220141: 4.17016e-05	W_mellicola#0.000651489: 4.17016e-05)#0.00294525: 3.17843e-05	W_muriae#0.00045053: 7.34859e-05)#0.00276966: 1.80147e-07)#0.00330419: 3.44498e-06)#0.0389024; 5
(W_canadensis#0.000104938: 7.7111e-05	(W_muriae#0.00045053: 7.37885e-05	((W_tropicalis#0.000220141: 4.17016e-05	W_mellicola#0.000651489: 4.17016e-05)#0.00294525: 3.17843e-05	W_sebi#0.000410858: 7.34859e-05)#0.0047886: 3.02592e-07)#0.00329871: 3.32253e-06)#0.04068; 5
(W_muriae#0.000410091: 7.01896e-05	(W_canadensis#9.55192e-05: 6.79613e-05	((W_tropicalis#0.000200381: 3.79585e-05	W_mellicola#0.000593012: 3.79585e-05)#0.00201861: 2.39245e-05	W_sebi#0.000373979: 6.1883e-05)#0.00471144: 6.07837e-06)#0.0010968: 2.22825e-06)#0.0370286; 5
(W_muriae#0.000410091: 7.01896e-05	(W_canadensis#9.55192e-05: 6.88109e-05	((W_tropicalis#0.000200381: 3.79585e-05	W_mellicola#0.000593012: 3.79585e-05)#0.00201861: 2.39245e-05	W_sebi#0.000373979: 6.1883e-05)#0.00141395: 6.92788e-06)#0.00104263: 1.37874e-06)#0.0381778; 5
(W_muriae#0.000443999: 7.59933e-05	(W_canadensis#0.000103417: 7.45005e-05	((W_tropicalis#0.00021695: 4.10971e-05	W_mellicola#0.000642045: 4.10971e-05)#0.00218552: 2.59027e-05	W_sebi#0.000404902: 6.69998e-05)#0.0031449: 7.50072e-06)#0.00112884: 1.49274e-06)#0.038446; 5
(W_muriae#0.000443999: 7.59933e-05	((W_tropicalis#0.00021695: 4.10971e-05	W_mellicola#0.000642045: 4.10971e-05)#0.00266639: 3.34034e-05	(W_canadensis#0.000103417: 6.69998e-05	W_sebi#0.000404902: 6.69998e-05)#0.00145015: 7.50072e-06)#0.000546627: 1.49274e-06)#0.0369445; 5
(W_muriae#0.000498942: 8.53971e-05	((W_tropicalis#0.000243796: 4.61827e-05	W_mellicola#0.000721495: 4.61827e-05)#0.00299635: 3.542e-05	(W_canadensis#0.000116215: 7.52907e-05	W_sebi#0.000455007: 7.52907e-05)#0.00153237: 6.31197e-06)#0.00194213: 3.79439e-06)#0.0387954; 5
(W_muriae#0.000436017: 7.4627e-05	(W_sebi#0.000397622: 7.29994e-05	(W_canadensis#0.000101558: 6.57952e-05	(W_tropicalis#0.000213049: 4.53869e-05	W_mellicola#0.000630502: 4.53869e-05)#0.00232834: 2.04083e-05)#0.00133911: 7.20417e-06)#0.00125855: 1.62759e-06)#0.0320852; 5
(W_sebi#0.000397622: 7.4627e-05	(W_muriae#0.000436017: 7.29994e-05	(W_canadensis#0.000101558: 6.63645e-05	(W_tropicalis#0.000213049: 4.53869e-05	W_mellicola#0.000630502: 4.53869e-05)#0.00232834: 2.09776e-05)#0.00334997: 6.63489e-06)#0.000809256: 1.62759e-06)#0.0320852; 5
(W_sebi#0.000460478: 8.6424e-05	(W_muriae#0.000504942: 8.45391e-05	(W_canadensis#0.000117612: 7.68554e-05	(W_tropicalis#0.000246728: 5.25616e-05	W_mellicola#0.000730171: 5.25616e-05)#0.00269641: 2.42938e-05)#0.00387953: 7.68373e-06)#0.00201067: 1.88488e-06)#0.0349638; 5
(W_sebi#0.000418774: 7.85967e-05	(W_muriae#0.00045921: 7.68825e-05	(W_mellicola#0.000664041: 7.15007e-05	(W_tropicalis#0.000224382: 7.10688e-05	W_canadensis#0.00010696: 7.10688e-05)#0.00164936: 4.31863e-07)#0.00162829: 5.38185e-06)#0.00182857: 1.71417e-06)#0.0346455; 5
(W_sebi#0.000418774: 7.85967e-05	(W_muriae#0.00045921: 7.69317e-05	(W_tropicalis#0.000224382: 7.15007e-05	(W_mellicola#0.000664041: 7.10688e-05	W_canadensis#0.00010696: 7.10688e-05)#0.000476681: 4.31863e-07)#0.00162829: 5.43098e-06)#0.0018274: 1.66503e-06)#0.0321517; 5
(W_sebi#0.000441635: 8.28873e-05	(W_muriae#0.000484279: 8.21507e-05	(W_tropicalis#0.000236631: 7.54039e-05	(W_mellicola#0.000700291: 6.37494e-05	W_canadensis#0.000112799: 6.37494e-05)#0.00139132: 1.16546e-05)#0.00171718: 6.74673e-06)#0.00190325: 7.36665e-07)#0.03645; 5
(W_sebi#0.000441635: 8.28873e-05	(W_muriae#0.000484279: 7.89843e-05	(W_tropicalis#0.000236631: 6.77346e-05	(W_mellicola#0.000700291: 6.37494e-05	W_canadensis#0.000112799: 6.37494e-05)#0.00139132: 3.98526e-06)#0.00191161: 1.12496e-05)#0.00197955: 3.90308e-06)#0.0378893; 5
(W_sebi#0.000397265: 7.45598e-05	(W_muriae#0.000435624: 7.10489e-05	(W_tropicalis#0.000212857: 7.0529e-05	(W_mellicola#0.000629934: 6.5355e-05	W_canadensis#0.000101466: 6.5355e-05)#0.00323571: 5.17406e-06)#0.00148551: 5.19829e-07)#0.00363142: 3.51095e-06)#0.0340826; 5
(W_sebi#0.000397265: 7.45598e-05	(W_muriae#0.000435624: 7.10489e-05	(W_tropicalis#0.000212857: 6.53588e-05	(W_mellicola#0.000629934: 6.5355e-05	W_canadensis#0.000101466: 6.5355e-05)#0.0026082: 3.85108e-09)#0.00122504: 5.69004e-06)#0.00363142: 3.51095e-06)#0.031944; 5
(W_sebi#0.000397265: 7.45598e-05	(W_muriae#0.000435624: 7.10489e-05	(W_mellicola#0.000629934: 6.55233e-05	(W_tropicalis#0.000212857: 6.5355e-05	W_canadensis#0.000101466: 6.5355e-05)#0.000121887: 1.68353e-07)#0.0028144: 5.52554e-06)#0.00133429: 3.51095e-06)#0.031944; 5
(W_sebi#0.000397265: 7.45598e-05	(W_muriae#0.000435624: 7.10489e-05	(W_canadensis#0.000101466: 6.55233e-05	(W_tropicalis#0.000212857: 6.5355e-05	W_mellicola#0.000629934: 6.5355e-05)#0.00108036: 1.68353e-07)#0.00531277: 5.52554e-06)#0.00379366: 3.51095e-06)#0.031944; 5
(W_sebi#0.000397265: 7.45598e-05	(W_muriae#0.000435624: 7.10489e-05	(W_canadensis#0.000101466: 6.55233e-05	(W_tropicalis#0.000212857: 6.5355e-05	W_mellicola#0.000629934: 6.5355e-05)#0.000967409: 1.68353e-07)#0.00273158: 5.52554e-06)#0.00605808: 3.51095e-06)#0.0343095; 5
(W_sebi#0.000397265: 7.45598e-05	(W_muriae#0.000435624: 7.10489e-05	(W_mellicola#0.000629934: 6.54067e-05	(W_tropicalis#0.000212857: 5.43135e-05	W_canadensis#0.000101466: 5.43135e-05)#0.000648997: 1.10932e-05)#0.00273645: 5.64213e-06)#0.00330354: 3.51095e-06)#0.0321565; 5
(W_sebi#0.000397265: 7.45598e-05	(W_muriae#0.000435624: 7.0433e-05	(W_mellicola#0.000629934: 5.6453e-05	(W_tropicalis#0.000212857: 5.43135e-05	W_canadensis#0.000101466: 5.43135e-05)#0.00323833: 2.13949e-06)#0.00317046: 1.398e-05)#0.00276355: 4.12682e-06)#0.0345531; 5
(W_sebi#0.000419368: 7.45598e-05	(W_muriae#0.000435624: 7.0433e-05	(W_mellicola#0.000629934: 6.22686e-05	(W_tropicalis#0.000212857: 5.43135e-05	W_canadensis#0.000101466: 5.43135e-05)#0.00091074: 7.95506e-06)#0.00142054: 8.1644e-06)#0.00276355: 4.12682e-06)#0.0345531; 5
(W_sebi#0.000419368: 7.45598e-05	(W_muriae#0.000435624: 7.08095e-05	(W_mellicola#0.000629934: 6.2375e-05	(W_tropicalis#0.000212857: 6.0939e-05	W_canadensis#0.000101466: 6.0939e-05)#0.000811722: 1.43608e-06)#0.00141811: 8.43442e-06)#0.00274886: 3.75035e-06)#0.0367015; 5
(W_sebi#0.000419368: 7.45598e-05	(W_muriae#0.000435624: 7.0452e-05	(W_canadensis#0.000101466: 6.56503e-05	(W_tropicalis#0.000212857: 6.0939e-05	W_mellicola#0.000704628: 6.0939e-05)#0.000811722: 4.71135e-06)#0.00134736: 4.80164e-06)#0.00276281: 4.10785e-06)#0.0359597; 5
(W_sebi#0.000419368: 7.45598e-05	(W_muriae#0.000435624: 7.08277e-05	(W_mellicola#0.000712875: 6.66603e-05	(W_tropicalis#0.000212857: 6.0939e-05	W_canadensis#0.000101466: 6.0939e-05)#0.00332321: 5.72129e-06)#0.00132695: 4.16746e-06)#0.0047433: 3.73211e-06)#0.0359597; 5
(W_sebi#0.000419368: 7.45598e-05	(W_muriae#0.000435624: 7.08277e-05	(W_mellicola#0.000712875: 6.66603e-05	(W_tropicalis#0.000212857: 6.0939e-05	W_canadensis#0.000101466: 6.0939e-05)#0.00551287: 5.72129e-06)#0.00132695: 4.16746e-06)#0.00153741: 3.73211e-06)#0.0389855; 5
(W_sebi#0.000419368: 7.45598e-05	(W_muriae#0.000435624: 7.08277e-05	(W_mellicola#0.000712875: 6.66603e-05	(W_tropicalis#0.000212857: 6.0939e-05	W_canadensis#0.000101466: 6.0939e-05)#0.00364695: 5.72129e-06)#0.00132695: 4.16746e-06)#0.00289016: 3.73211e-06)#0.0413779; 5
(W_sebi#0.000419368: 7.45598e-05	(W_muriae#0.000435624: 7.16756e-05	(W_mellicola#0.000712875: 6.66603e-05	(W_tropicalis#0.000212857: 6.0939e-05	W_canadensis#0.000101466: 6.0939e-05)#0.00516421: 5.72129e-06)#0.00132695: 5.01533e-06)#0.00518506: 2.88423e-06)#0.0413779; 5
(W_sebi#0.000419368: 7.45598e-05	(W_muriae#0.000435624: 7.28583e-05	(W_mellicola#0.000712875: 6.66603e-05	(W_tropicalis#0.000212857: 6.0939e-05	W_canadensis#0.000101466: 6.0939e-05)#0.00337559: 5.72129e-06)#0.00132695: 6.19806e-06)#0.00510089: 1.7015e-06)#0.0387779; 5
(W_sebi#0.000419368: 7.45598e-05	(W_muriae#0.000435624: 7.00675e-05	(W_mellicola#0.000712875: 6.66603e-05	(W_tropicalis#0.000212857: 6.0939e-05	W_canadensis#0.000101466: 6.0939e-05)#0.00129532: 5.72129e-06)#0.00157963: 3.40726e-06)#0.00699354: 4.4923e-06)#0.0397133; 5
(W_sebi#0.000419368: 7.45598e-05	(W_muriae#0.000435624: 7.20694e-05	(W_mellicola#0.000712875: 6.66603e-05	(W_tropicalis#0.000212857: 6.36188e-05	W_canadensis#0.000101466: 6.36188e-05)#0.000991055: 3.04146e-06)#0.00157963: 5.40919e-06)#0.00679928: 2.49037e-06)#0.0415293; 5
(W_sebi#0.000419368: 7.45598e-05	(W_muriae#0.000435624: 6.77704e-05	(W_mellicola#0.000712875: 6.57786e-05	(W_tropicalis#0.000212857: 6.36188e-05	W_canadensis#0.000101466: 6.36188e-05)#0.00305792: 2.15977e-06)#0.00160081: 1.9918e-06)#0.0072306: 6.78945e-06)#0.039549; 5
(W_sebi#0.000419368: 7.45598e-05	(W_mellicola#0.000712875: 6.9283e-05	(W_muriae#0.000435624: 6.46755e-05	(W_tropicalis#0.000212857: 6.36188e-05	W_canadensis#0.000101466: 6.36188e-05)#0.000976691: 1.05667e-06)#0.00162811: 4.60751e-06)#0.00514876: 5.27684e-06)#0.0407864; 5
(W_sebi#0.000419368: 7.45598e-05	(W_mellicola#0.000712875: 6.92862e-05	(W_muriae#0.000435624: 6.46755e-05	(W_tropicalis#0.000212857: 6.36188e-05	W_canadensis#0.000101466: 6.36188e-05)#0.00204476: 1.05667e-06)#0.00283178: 4.61075e-06)#0.00241979: 5.2736e-06)#0.0407864; 5
(W_sebi#0.000419368: 7.45598e-05	(W_mellicola#0.000712875: 6.9943e-05	(W_canadensis#0.000101466: 6.8006e-05	(W_tropicalis#0.000212857: 6.36188e-05	W_muriae#0.000435624: 6.36188e-05)#0.00204476: 4.38717e-06)#0.00120876: 1.93701e-06)#0.00476519: 4.61684e-06)#0.0390441; 5
(W_sebi#0.000419368: 7.45598e-05	(W_mellicola#0.000712875: 6.9943e-05	(W_canadensis#0.000101466: 6.41472e-05	(W_tropicalis#0.000212857: 6.36188e-05	W_muriae#0.000435624: 6.36188e-05)#0.00204476: 5.28454e-07)#0.00256317: 5.79573e-06)#0.00353202: 4.61684e-06)#0.0402564; 5
(W_sebi#0.000419368: 7.45598e-05	(W_mellicola#0.000712875: 7.29338e-05	(W_canadensis#0.000101466: 6.41472e-05	(W_tropicalis#0.000212857: 6.36188e-05	W_muriae#0.000435624: 6.36188e-05)#0.00100898: 5.28454e-07)#0.00256317: 8.7866e-06)#0.00338717: 1.62597e-06)#0.042554; 5
(W_sebi#0.000419368: 7.45598e-05	(W_mellicola#0.000712875: 7.24119e-05	(W_muriae#0.000435624: 6.41472e-05	(W_tropicalis#0.000212857: 6.36188e-05	W_canadensis#0.000101466: 6.36188e-05)#0.00259639: 5.28454e-07)#0.00256317: 8.26467e-06)#0.00544679: 2.1479e-06)#0.0405615; 5
(W_sebi#0.000419368: 7.45598e-05	(W_mellicola#0.000712875: 7.24119e-05	(W_muriae#0.000435624: 6.50595e-05	(W_tropicalis#0.000212857: 6.36188e-05	W_canadensis#0.000101466: 6.36188e-05)#0.000738968: 1.44066e-06)#0.00252723: 7.35246e-06)#0.00544679: 2.1479e-06)#0.0386625; 5
(W_sebi#0.000419368: 7.45598e-05	(W_mellicola#0.000712875: 7.44431e-05	(W_canadensis#0.000101466: 6.60448e-05	(W_tropicalis#0.000212857: 6.36188e-05	W_muriae#0.000435624: 6.36188e-05)#0.000738968: 2.42604e-06)#0.00248952: 8.39823e-06)#0.00660994: 1.16756e-07)#0.0407934; 5
(W_sebi#0.000419368: 7.45598e-05	(W_mellicola#0.000750841: 7.32065e-05	(W_canadensis#0.000101466: 6.60448e-05	(W_tropicalis#0.000212857: 6.36188e-05	W_muriae#0.000435624: 6.36188e-05)#0.000318541: 2.42604e-06)#0.00248952: 7.16172e-06)#0.00672159: 1.35326e-06)#0.0398566; 5
(W_sebi#0.000444135: 7.89631e-05	(W_mellicola#0.000795184: 7.86308e-05	(W_canadensis#0.000107459: 7.55126e-05	(W_tropicalis#0.000225428: 6.73759e-05	W_muriae#0.000461351: 6.73759e-05)#0.00235148: 8.13669e-06)#0.00244216: 3.11818e-06)#0.00536372: 3.32293e-07)#0.0422104; 5
(W_sebi#0.000444135: 7.89631e-05	(W_canadensis#0.000107459: 7.8507e-05	(W_mellicola#0.000795184: 7.55126e-05	(W_tropicalis#0.000225428: 6.73759e-05	W_muriae#0.000461351: 6.73759e-05)#0.00235148: 8.13669e-06)#0.00401501: 2.9944e-06)#0.00816317: 4.56078e-07)#0.0422104; 5
(W_sebi#0.000444135: 7.89631e-05	(W_canadensis#0.000107459: 7.73302e-05	(W_mellicola#0.000795184: 7.14568e-05	(W_tropicalis#0.000225428: 6.73759e-05	W_muriae#0.000461351: 6.73759e-05)#0.00235148: 4.08084e-06)#0.00307916: 5.87345e-06)#0.0062466: 1.63288e-06)#0.0396787; 5
(W_sebi#0.000468296: 8.32586e-05	(W_canadensis#0.000113304: 8.15369e-05	(W_mellicola#0.000838441: 7.5344e-05	(W_tropicalis#0.000237691: 7.10411e-05	W_muriae#0.000486448: 7.10411e-05)#0.0024794: 4.30283e-06)#0.00175785: 6.19296e-06)#0.00466399: 1.72171e-06)#0.0418372; 5
(W_sebi#0.000468296: 8.32586e-05	((W_tropicalis#0.000237691: 7.10411e-05	W_muriae#0.000486448: 7.10411e-05)#0.0024794: 1.04958e-05	(W_mellicola#0.000838441: 7.5344e-05	W_canadensis#0.000113304: 7.5344e-05)#0.00175785: 6.19296e-06)#0.00624076: 1.72171e-06)#0.0428153; 5
(W_sebi#0.000468296: 8.32586e-05	(W_mellicola#0.000838441: 8.22387e-05	((W_tropicalis#0.000237691: 7.10411e-05	W_muriae#0.000486448: 7.10411e-05)#0.000773215: 3.05225e-06	W_canadensis#0.000113304: 7.40934e-05)#0.00329153: 8.14535e-06)#0.00618751: 1.0199e-06)#0.0411507; 5
(W_sebi#0.000417949: 7.43075e-05	(W_mellicola#0.0007483: 7.33973e-05	((W_tropicalis#0.000212137: 6.34035e-05	W_muriae#0.00043415: 6.34035e-05)#0.00065592: 6.60775e-06	W_canadensis#0.000101123: 7.00113e-05)#0.0027747: 3.38599e-06)#0.00722501: 9.10249e-07)#0.0367266; 5
(W_sebi#0.000417949: 7.43075e-05	(W_canadensis#0.000101123: 7.27665e-05	((W_tropicalis#0.000212137: 5.64752e-05	W_muriae#0.00043415: 5.64752e-05)#0.000970256: 1.14533e-05	W_mellicola#0.0007483: 6.79286e-05)#0.0019934: 4.83796e-06)#0.00728763: 1.54099e-06)#0.0380179; 5
(W_sebi#0.000400137: 7.11407e-05	(W_canadensis#9.68136e-05: 7.04177e-05	((W_tropicalis#0.000203096: 6.20797e-05	W_muriae#0.000415648: 6.20797e-05)#0.00110718: 2.95398e-06	W_mellicola#0.00071641: 6.50336e-05)#0.00385738: 5.38401e-06)#0.00690252: 7.23084e-07)#0.0347247; 5
(W_sebi#0.000400137: 7.11407e-05	(W_canadensis#9.68136e-05: 7.06452e-05	((W_mellicola#0.00071641: 6.20797e-05	W_muriae#0.000415648: 6.20797e-05)#0.00110718: 4.81129e-06	W_tropicalis#0.000203096: 6.6891e-05)#0.00375028: 3.75425e-06)#0.00688029: 4.95534e-07)#0.0328127; 5
(W_sebi#0.000400137: 7.11407e-05	(W_canadensis#9.68136e-05: 6.8693e-05	((W_mellicola#0.00071641: 6.20797e-05	W_tropicalis#0.000203096: 6.20797e-05)#0.00322359: 4.81129e-06	W_muriae#0.000415648: 6.6891e-05)#0.00375028: 1.80208e-06)#0.00471573: 2.44771e-06)#0.0328127; 5
(W_sebi#0.000400137: 7.11407e-05	(W_canadensis#9.68136e-05: 6.75165e-05	((W_mellicola#0.00071641: 6.20797e-05	W_tropicalis#0.000203096: 6.20797e-05)#0.00322359: 4.81129e-06	W_muriae#0.000415648: 6.6891e-05)#0.00375028: 6.25553e-07)#0.00411492: 3.62423e-06)#0.0328127; 5
(W_sebi#0.000400137: 7.11407e-05	(W_canadensis#9.68136e-05: 6.98799e-05	((W_mellicola#0.00071641: 6.20797e-05	W_tropicalis#0.000203096: 6.20797e-05)#0.00185429: 7.3208e-06	W_muriae#0.000415648: 6.94005e-05)#0.00361467: 4.79421e-07)#0.00604458: 1.26086e-06)#0.0352951; 5
(W_sebi#0.000446803: 7.94375e-05	(W_canadensis#0.000108104: 7.75467e-05	((W_mellicola#0.000799961: 6.93197e-05	W_tropicalis#0.000226782: 6.93197e-05)#0.00207054: 7.92811e-06	W_muriae#0.000464123: 7.72478e-05)#0.00249452: 2.98917e-07)#0.00433215: 1.8908e-06)#0.0386292; 5
(W_sebi#0.000446803: 7.94375e-05	(W_canadensis#0.000108104: 7.75467e-05	((W_mellicola#0.000799961: 6.93197e-05	W_tropicalis#0.000226782: 6.93197e-05)#0.00207054: 7.92811e-06	W_muriae#0.000464123: 7.72478e-05)#0.00249452: 2.98917e-07)#0.00433215: 1.8908e-06)#0.0364363; 5
(W_sebi#0.000446803: 7.94375e-05	((W_mellicola#0.000799961: 6.93197e-05	W_tropicalis#0.000226782: 6.93197e-05)#0.00207054: 8.17234e-06	(W_canadensis#0.000108104: 7.72478e-05	W_muriae#0.000464123: 7.72478e-05)#0.00249452: 2.44234e-07)#0.00433521: 1.94549e-06)#0.0338835; 5
(W_sebi#0.000446803: 7.94375e-05	((W_mellicola#0.000799961: 6.52158e-05	W_tropicalis#0.000226782: 6.52158e-05)#0.00411783: 1.206e-05	(W_canadensis#0.000108104: 7.72478e-05	W_muriae#0.000464123: 7.72478e-05)#0.00249452: 2.80698e-08)#0.00295989: 2.16165e-06)#0.0338835; 5
(W_sebi#0.000446803: 7.94375e-05	((W_mellicola#0.000799961: 6.52158e-05	W_tropicalis#0.000226782: 6.52158e-05)#0.00229568: 1.38318e-05	(W_canadensis#0.000108104: 7.72478e-05	W_muriae#0.000464123: 7.72478e-05)#0.00249452: 1.7998e-06)#0.00289355: 3.89916e-07)#0.0365572; 5
(W_sebi#0.000446803: 7.94375e-05	(W_muriae#0.000464123: 7.85126e-05	(W_canadensis#0.000108104: 7.72478e-05	(W_mellicola#0.000799961: 6.39748e-05	W_tropicalis#0.000226782: 6.39748e-05)#0.00234021: 1.3273e-05)#0.00249452: 1.26486e-06)#0.00175893: 9.24861e-07)#0.0365572; 5
(W_sebi#0.000446803: 7.94375e-05	(W_muriae#0.000464123: 7.73649e-05	(W_canadensis#0.000108104: 7.72478e-05	(W_mellicola#0.000799961: 7.52835e-05	W_tropicalis#0.000226782: 7.52835e-05)#0.00103997: 1.96429e-06)#0.00424547: 1.17149e-07)#0.00178503: 2.07257e-06)#0.0350099; 5
(W_muriae#0.000519324: 8.88856e-05	(W_sebi#0.000499945: 8.78011e-05	(W_canadensis#0.000120962: 8.71699e-05	(W_mellicola#0.000895106: 8.42375e-05	W_tropicalis#0.000253755: 8.42375e-05)#0.00172582: 2.93239e-06)#0.00397876: 6.31179e-07)#0.000432847: 1.08451e-06)#0.0401973; 5
(W_muriae#0.000484625: 8.29466e-05	(W_sebi#0.000466541: 8.28645e-05	(W_mellicola#0.000835299: 8.13456e-05	(W_canadensis#0.00011288: 6.5688e-05	W_tropicalis#0.0002368: 6.5688e-05)#0.0019273: 1.56576e-05)#0.00170544: 1.51894e-06)#0.000399393: 8.21061e-08)#0.039649; 5
(W_muriae#0.000484625: 8.29466e-05	(W_sebi#0.000466541: 8.28645e-05	(W_mellicola#0.000832791: 8.13456e-05	(W_canadensis#0.00011288: 7.35648e-05	W_tropicalis#0.0002368: 7.35648e-05)#0.000743185: 7.78075e-06)#0.00170544: 1.51894e-06)#0.00153108: 8.21061e-08)#0.0361203; 5
(W_muriae#0.000484625: 8.29466e-05	(W_sebi#0.000466541: 8.19604e-05	(W_mellicola#0.000832791: 8.06169e-05	(W_canadensis#0.00011288: 7.35648e-05	W_tropicalis#0.0002368: 7.35648e-05)#0.000743185: 7.05204e-06)#0.00172086: 1.34352e-06)#0.0017483: 9.86241e-07)#0.0330415; 5
(W_sebi#0.000466541: 8.29466e-05	(W_muriae#0.000484625: 8.13915e-05	(W_mellicola#0.000832791: 8.06169e-05	(W_canadensis#0.00011288: 7.35648e-05	W_tropicalis#0.0002368: 7.35648e-05)#0.000743185: 7.05204e-06)#0.00371855: 7.74598e-07)#0.00176052: 1.55516e-06)#0.0341743; 5
(W_sebi#0.000466541: 8.29466e-05	((W_canadensis#0.00011288: 7.35648e-05	W_tropicalis#0.0002368: 7.35648e-05)#0.0013554: 7.82664e-06	(W_mellicola#0.000832791: 8.06169e-05	W_muriae#0.000484625: 8.06169e-05)#0.00371855: 7.74598e-07)#0.00107735: 1.55516e-06)#0.0358336; 5
(W_sebi#0.000466541: 8.29466e-05	(W_mellicola#0.000842053: 8.15748e-05	((W_canadensis#0.00011288: 7.35648e-05	W_tropicalis#0.0002368: 7.35648e-05)#0.00104202: 6.36829e-06	W_muriae#0.000484625: 7.99331e-05)#0.00175877: 1.64174e-06)#0.00382978: 1.37177e-06)#0.0348488; 5
(W_sebi#0.000466541: 8.29466e-05	(W_mellicola#0.000842053: 8.2225e-05	((W_canadensis#0.00011288: 7.35648e-05	W_tropicalis#0.0002368: 7.35648e-05)#0.00201635: 6.36829e-06	W_muriae#0.000484625: 7.99331e-05)#0.000354027: 2.29188e-06)#0.0037995: 7.21632e-07)#0.0334858; 5
(W_sebi#0.000466541: 8.29466e-05	(W_mellicola#0.000842053: 8.24317e-05	((W_canadensis#0.00011288: 5.64048e-05	W_tropicalis#0.0002368: 5.64048e-05)#0.00113607: 2.35283e-05	W_muriae#0.000484625: 7.99331e-05)#0.00341044: 2.49863e-06)#0.00378997: 5.14881e-07)#0.0357333; 5
(W_mellicola#0.000842053: 8.29466e-05	(W_sebi#0.000466541: 8.21725e-05	((W_canadensis#0.00011288: 6.67773e-05	W_tropicalis#0.0002368: 6.67773e-05)#0.00106743: 1.31558e-05	W_muriae#0.000484625: 7.99331e-05)#0.00457249: 2.23937e-06)#0.00211873: 7.74135e-07)#0.0373615; 5
(W_mellicola#0.000842053: 8.29466e-05	(W_sebi#0.000466541: 8.20154e-05	((W_canadensis#0.00011288: 7.41592e-05	W_muriae#0.000484625: 7.41592e-05)#0.00096118: 5.77391e-06	W_tropicalis#0.0002368: 7.99331e-05)#0.00333405: 2.08226e-06)#0.000639701: 9.31253e-07)#0.0397604; 5
(W_mellicola#0.000826274: 8.29466e-05	(W_sebi#0.000466541: 8.24957e-05	((W_canadensis#0.00011288: 7.41592e-05	W_tropicalis#0.0002368: 7.41592e-05)#0.00096118: 1.18479e-06	W_muriae#0.000484625: 7.5344e-05)#0.000948746: 7.1517e-06)#0.00211061: 4.50927e-07)#0.0416093; 5
(W_mellicola#0.000732419: 7.35248e-05	(W_sebi#0.000413547: 7.31251e-05	((W_canadensis#0.000100058: 6.57355e-05	W_tropicalis#0.000209902: 6.57355e-05)#0.000852001: 6.71872e-06	W_muriae#0.000429577: 7.24542e-05)#0.000533647: 6.7084e-07)#0.000840241: 3.99707e-07)#0.0346802; 5
(W_mellicola#0.000732419: 7.35248e-05	(W_sebi#0.000413547: 7.31251e-05	((W_canadensis#0.000100058: 6.57355e-05	W_tropicalis#0.000209902: 6.57355e-05)#0.000852001: 5.83384e-06	W_muriae#0.000429577: 7.15694e-05)#0.00170283: 1.55572e-06)#0.000768507: 3.99707e-07)#0.0366216; 5
(W_sebi#0.000413547: 7.35248e-05	(W_mellicola#0.000732419: 7.31251e-05	((W_canadensis#0.000100058: 6.57355e-05	W_tropicalis#0.000209902: 6.57355e-05)#0.00210258: 5.73836e-06	W_muriae#0.000429577: 7.14739e-05)#0.000729531: 1.6512e-06)#0.0031578: 3.99707e-07)#0.03931; 5
(W_mellicola#0.000732419: 7.35248e-05	(W_sebi#0.000413547: 7.32369e-05	((W_canadensis#0.000100058: 6.57355e-05	W_tropicalis#0.000209902: 6.57355e-05)#0.00210258: 4.22555e-06	W_muriae#0.000429577: 6.99611e-05)#0.000745306: 3.27582e-06)#0.00480217: 2.879e-07)#0.0422054; 5
(W_mellicola#0.000732419: 7.35248e-05	(W_sebi#0.000413547: 7.26072e-05	((W_canadensis#0.000100058: 6.57355e-05	W_muriae#0.000429577: 6.57355e-05)#0.00152984: 3.62664e-06	W_tropicalis#0.000209902: 6.93622e-05)#0.000751742: 3.24506e-06)#0.00484381: 9.17564e-07)#0.0422054; 5
(W_mellicola#0.000732419: 7.35248e-05	(W_tropicalis#0.000209902: 7.14557e-05	((W_canadensis#0.000100058: 6.57355e-05	W_muriae#0.000429577: 6.57355e-05)#0.00141446: 3.56111e-06	W_sebi#0.000413547: 6.92966e-05)#0.00292431: 2.15902e-06)#0.00247489: 2.06914e-06)#0.0394137; 5
(W_mellicola#0.000732419: 7.35248e-05	(W_tropicalis#0.000209902: 7.10524e-05	((W_canadensis#0.000100058: 6.57355e-05	W_sebi#0.000413547: 6.57355e-05)#0.000741583: 4.50007e-06	W_muriae#0.000429577: 7.02356e-05)#0.00184747: 8.16838e-07)#0.000817646: 2.47236e-06)#0.0415825; 5
(W_mellicola#0.00066657: 7.35248e-05	(W_tropicalis#0.000209902: 7.33903e-05	((W_canadensis#0.000100058: 6.57355e-05	W_sebi#0.000413547: 6.57355e-05)#0.00229532: 4.50007e-06	W_muriae#0.000429577: 7.02356e-05)#0.00184747: 3.15473e-06)#0.00233904: 1.34468e-07)#0.0399271; 5
(W_mellicola#0.00066657: 7.35248e-05	(W_tropicalis#0.000209902: 7.31651e-05	((W_canadensis#0.000100058: 6.57355e-05	W_sebi#0.000413547: 6.57355e-05)#0.00229532: 7.15777e-06	W_muriae#0.000429577: 7.28933e-05)#0.00315537: 2.71825e-07)#0.00113452: 3.59673e-07)#0.0409369; 5
(W_mellicola#0.00066657: 7.35248e-05	(W_tropicalis#0.000209902: 7.34115e-05	((W_canadensis#0.000100058: 6.57355e-05	W_sebi#0.000413547: 6.57355e-05)#0.00229532: 6.10102e-06	W_muriae#0.000429577: 7.18365e-05)#0.00320179: 1.57494e-06)#0.000810821: 1.13314e-07)#0.0376372; 5
(W_mellicola#0.00066657: 7.35248e-05	(W_tropicalis#0.000209902: 7.34115e-05	((W_canadensis#0.000100058: 6.39103e-05	W_sebi#0.000413547: 6.39103e-05)#0.00318346: 7.92627e-06	W_muriae#0.000429577: 7.18365e-05)#0.00197465: 1.57494e-06)#0.00117729: 1.13314e-07)#0.0350148; 5
(W_mellicola#0.00066657: 7.35248e-05	(W_tropicalis#0.000209902: 7.21843e-05	((W_canadensis#0.000100058: 6.91045e-05	W_sebi#0.000413547: 6.91045e-05)#0.00152489: 2.3721e-06	W_muriae#0.000464504: 7.14766e-05)#0.0019846: 7.07697e-07)#0.00384014: 1.34046e-06)#0.0350148; 5
(W_tropicalis#0.000209902: 7.35248e-05	(W_mellicola#0.00066657: 7.22839e-05	((W_canadensis#0.000100058: 6.91045e-05	W_sebi#0.000413547: 6.91045e-05)#0.000421662: 3.06386e-06	W_muriae#0.000464504: 7.21684e-05)#0.000605956: 1.15462e-07)#0.00290909: 1.24094e-06)#0.0350148; 5
(W_mellicola#0.00066657: 7.35248e-05	(W_tropicalis#0.000209902: 7.22839e-05	((W_canadensis#0.000100058: 6.91045e-05	W_sebi#0.000413547: 6.91045e-05)#0.00170592: 3.06386e-06	W_muriae#0.000464504: 7.21684e-05)#0.000423691: 1.15462e-07)#0.00290909: 1.24094e-06)#0.0335887; 5
(W_mellicola#0.00066657: 7.35248e-05	(W_muriae#0.000464504: 7.33417e-05	((W_canadensis#0.000100058: 6.91045e-05	W_sebi#0.000413547: 6.91045e-05)#0.000826718: 1.61323e-06	W_tropicalis#0.000209902: 7.07178e-05)#0.00273239: 2.62398e-06)#0.00286713: 1.83056e-07)#0.0365301; 5
(W_mellicola#0.00066657: 7.35248e-05	(W_muriae#0.000464504: 7.33417e-05	((W_canadensis#0.000100058: 6.91045e-05	W_sebi#0.000413547: 6.91045e-05)#0.00118105: 6.34514e-08	W_tropicalis#0.000209902: 6.9168e-05)#0.00513634: 4.17376e-06)#0.000824985: 1.83056e-07)#0.0365301; 5
(W_mellicola#0.00066657: 7.35248e-05	((W_canadensis#0.000100058: 6.91045e-05	W_sebi#0.000413547: 6.91045e-05)#0.000977391: 4.23721e-06	(W_muriae#0.000464504: 6.9168e-05	W_tropicalis#0.000209902: 6.9168e-05)#0.00319309: 4.17376e-06)#0.000904183: 1.83056e-07)#0.037895; 5
(W_mellicola#0.00066657: 7.35248e-05	((W_canadensis#0.000100058: 6.91045e-05	W_sebi#0.000413547: 6.91045e-05)#0.000977391: 2.10968e-06	(W_muriae#0.000464504: 6.9168e-05	W_tropicalis#0.000209902: 6.9168e-05)#0.000865202: 2.04623e-06)#0.00312448: 2.31058e-06)#0.0364434; 5
(W_mellicola#0.00066657: 7.35248e-05	((W_canadensis#0.000100058: 6.91045e-05	W_sebi#0.000413547: 6.91045e-05)#0.00221184: 1.92075e-06	(W_muriae#0.000464504: 6.9168e-05	W_tropicalis#0.000209902: 6.9168e-05)#0.000865202: 1.8573e-06)#0.00548933: 2.49951e-06)#0.0364434; 5
((W_muriae#0.000464504: 6.9168e-05	W_tropicalis#0.000209902: 6.9168e-05)#0.00133519: 4.35681e-06	((W_canadensis#0.000100058: 6.91045e-05	W_sebi#0.000413547: 6.91045e-05)#0.00221184: 3.73767e-06	W_mellicola#0.00066657: 7.28422e-05)#0.00535241: 6.8259e-07)#0.0364434; 5
((W_muriae#0.000464504: 6.9168e-05	W_tropicalis#0.000209902: 6.9168e-05)#0.00124341: 4.35681e-06	((W_canadensis#0.000100058: 6.91045e-05	W_sebi#0.000413547: 6.91045e-05)#0.000927947: 2.78445e-06	W_mellicola#0.00066657: 7.1889e-05)#0.00542338: 1.63582e-06)#0.0388633; 5
((W_muriae#0.000464504: 6.9168e-05	W_tropicalis#0.000209902: 6.9168e-05)#0.00124341: 4.35681e-06	((W_canadensis#0.000100058: 6.91045e-05	W_sebi#0.000413547: 6.91045e-05)#0.000795991: 1.33704e-07	W_mellicola#0.00066657: 6.92382e-05)#0.00197597: 4.28656e-06)#0.0410401; 5
(W_mellicola#0.00066657: 7.35248e-05	((W_canadensis#0.000100058: 6.91045e-05	W_sebi#0.000413547: 6.91045e-05)#0.000795991: 2.67525e-06	(W_muriae#0.000464504: 6.9168e-05	W_tropicalis#0.000209902: 6.9168e-05)#0.000977414: 2.6118e-06)#0.00384094: 1.74502e-06)#0.0393162; 5
(W_mellicola#0.000712014: 7.85374e-05	(W_tropicalis#0.000224213: 7.84309e-05	(W_muriae#0.000496172: 7.64814e-05	(W_canadensis#0.00010688: 7.38158e-05	W_sebi#0.000441741: 7.38158e-05)#0.000850258: 2.66559e-06)#0.00190224: 1.9495e-06)#0.00511472: 1.06527e-07)#0.0385414; 5
(W_tropicalis#0.000224213: 7.85374e-05	(W_mellicola#0.000712014: 7.73576e-05	(W_muriae#0.000496172: 7.45678e-05	(W_canadensis#0.00010688: 7.38158e-05	W_sebi#0.000441741: 7.38158e-05)#0.00135259: 7.52053e-07)#0.00195106: 2.78976e-06)#0.00518568: 1.17981e-06)#0.0410075; 5
(W_tropicalis#0.000224213: 7.85374e-05	(W_mellicola#0.000712014: 7.80864e-05	(W_muriae#0.000496172: 7.46791e-05	(W_canadensis#0.00010688: 7.38158e-05	W_sebi#0.000441741: 7.38158e-05)#0.000797305: 8.63299e-07)#0.00194815: 3.40733e-06)#0.00229711: 4.5099e-07)#0.0410075; 5
(W_tropicalis#0.000224213: 7.85374e-05	(W_mellicola#0.000712014: 7.74435e-05	(W_muriae#0.000496172: 7.46449e-05	(W_canadensis#0.00010688: 7.38158e-05	W_sebi#0.000441741: 7.38158e-05)#0.000797305: 8.29113e-07)#0.00194904: 2.79858e-06)#0.00231618: 1.09392e-06)#0.0410075; 5
(W_tropicalis#0.000224213: 7.85374e-05	(W_muriae#0.000496172: 7.81175e-05	(W_mellicola#0.000712014: 7.46449e-05	(W_canadensis#0.00010688: 7.38158e-05	W_sebi#0.000441741: 7.38158e-05)#0.00034802: 8.29113e-07)#0.00285644: 3.4726e-06)#0.0022962: 4.19904e-07)#0.0410075; 5
(W_tropicalis#0.000224213: 7.85374e-05	(W_muriae#0.000496172: 7.80439e-05	(W_mellicola#0.000712014: 7.56222e-05	(W_canadensis#0.00010688: 7.38158e-05	W_sebi#0.000441741: 7.38158e-05)#0.00034802: 1.80646e-06)#0.00281952: 2.42169e-06)#0.00496008: 4.93473e-07)#0.0389651; 5
(W_tropicalis#0.000224213: 7.85374e-05	((W_canadensis#0.00010688: 7.38158e-05	W_sebi#0.000441741: 7.38158e-05)#0.000433431: 3.08218e-06	(W_mellicola#0.000712014: 7.56222e-05	W_muriae#0.000496172: 7.56222e-05)#0.00117244: 1.27572e-06)#0.00204796: 1.63944e-06)#0.0368226; 5
(W_tropicalis#0.000224213: 7.85374e-05	(W_muriae#0.000496172: 7.60952e-05	(W_mellicola#0.000712014: 7.56222e-05	(W_canadensis#0.00010688: 7.38158e-05	W_sebi#0.000441741: 7.38158e-05)#0.0040401: 1.80646e-06)#0.00307792: 4.73e-07)#0.00124639: 2.44216e-06)#0.0386733; 5
(W_tropicalis#0.000224213: 7.85374e-05	(W_muriae#0.000496172: 7.76404e-05	(W_sebi#0.000441741: 7.6417e-05	(W_canadensis#0.00010688: 7.38158e-05	W_mellicola#0.000712014: 7.38158e-05)#0.0040401: 2.60124e-06)#0.0030459: 1.22339e-06)#0.00119256: 8.96986e-07)#0.0378229; 5
(W_tropicalis#0.000224213: 7.85374e-05	((W_canadensis#0.00010688: 7.38158e-05	W_mellicola#0.000712014: 7.38158e-05)#0.00193895: 2.90363e-06	(W_sebi#0.000441741: 7.6417e-05	W_muriae#0.000496172: 7.6417e-05)#0.0030459: 3.02383e-07)#0.00120688: 1.81799e-06)#0.0363593; 5
(W_tropicalis#0.000245053: 8.58375e-05	((W_canadensis#0.000116814: 8.32399e-05	W_mellicola#0.000778196: 8.32399e-05)#0.00205393: 2.50166e-06	(W_sebi#0.000482801: 8.35201e-05	W_muriae#0.000542292: 8.35201e-05)#0.000969706: 2.22149e-06)#0.00128997: 9.5975e-08)#0.0367438; 5
(W_tropicalis#0.000245053: 8.58375e-05	((W_canadensis#0.000116814: 8.32399e-05	W_mellicola#0.000778196: 8.32399e-05)#0.000626061: 2.50166e-06	(W_sebi#0.000482801: 8.35201e-05	W_muriae#0.000542292: 8.35201e-05)#0.00215889: 2.22149e-06)#0.0013897: 9.5975e-08)#0.0397303; 5
(W_tropicalis#0.000245053: 8.58375e-05	(W_sebi#0.000482801: 8.57415e-05	((W_canadensis#0.000116814: 8.32399e-05	W_mellicola#0.000778196: 8.32399e-05)#0.000626061: 1.11095e-06	W_muriae#0.000542292: 8.43508e-05)#0.00270193: 1.39071e-06)#0.0013897: 9.5975e-08)#0.0425321; 5
(W_tropicalis#0.000225623: 7.90316e-05	(W_sebi#0.00044452: 7.78351e-05	((W_canadensis#0.000107552: 7.66399e-05	W_mellicola#0.000716494: 7.66399e-05)#0.000576421: 6.01079e-07	W_muriae#0.000499294: 7.7241e-05)#0.00250128: 5.94096e-07)#0.000892203: 1.19649e-06)#0.0399113; 5
(((W_canadensis#0.000107552: 7.66399e-05	W_mellicola#0.000716494: 7.66399e-05)#0.000576421: 6.01079e-07	W_muriae#0.000499294: 7.7241e-05)#0.00250128: 1.79059e-06	(W_sebi#0.00044452: 7.78351e-05	W_tropicalis#0.000225623: 7.78351e-05)#0.000892203: 1.19649e-06)#0.0417342; 5
(W_sebi#0.00044452: 7.90316e-05	(((W_canadensis#0.000107552: 7.66399e-05	W_mellicola#0.000716494: 7.66399e-05)#0.000576421: 5.70142e-07	W_muriae#0.000499294: 7.721e-05)#0.00250229: 1.40549e-06	W_tropicalis#0.000225623: 7.86155e-05)#0.00319361: 4.16036e-07)#0.0388372; 5
(W_sebi#0.00044452: 7.90316e-05	(((W_muriae#0.000499294: 7.66399e-05	W_mellicola#0.000716494: 7.66399e-05)#0.00299169: 5.70142e-07	W_canadensis#0.000107552: 7.721e-05)#0.00107: 3.78933e-07	W_tropicalis#0.000225623: 7.7589e-05)#0.00454815: 1.44259e-06)#0.0388372; 5
(W_sebi#0.00044452: 7.90316e-05	(((W_muriae#0.000499294: 7.66399e-05	W_mellicola#0.000716494: 7.66399e-05)#0.00299169: 8.01214e-07	W_canadensis#0.000107552: 7.74411e-05)#0.00106681: 1.47861e-07	W_tropicalis#0.000225623: 7.7589e-05)#0.00351431: 1.44259e-06)#0.0410101; 5
(W_sebi#0.00044452: 7.90316e-05	(((W_muriae#0.000499294: 7.66399e-05	W_mellicola#0.000716494: 7.66399e-05)#0.00485189: 4.42869e-07	W_tropicalis#0.000225623: 7.70828e-05)#0.00363943: 1.10071e-06	W_canadensis#0.000107552: 7.81835e-05)#0.00525233: 8.48087e-07)#0.0396936; 5
(W_canadensis#0.000107552: 7.90316e-05	(((W_muriae#0.000499294: 7.66399e-05	W_mellicola#0.000716494: 7.66399e-05)#0.00230775: 4.42869e-07	W_tropicalis#0.000225623: 7.70828e-05)#0.00363943: 7.46538e-07	W_sebi#0.00044452: 7.78293e-05)#0.00527623: 1.20226e-06)#0.0377431; 5
(W_sebi#0.00044452: 7.90316e-05	(((W_muriae#0.000499294: 7.66399e-05	W_mellicola#0.000716494: 7.66399e-05)#0.00230775: 7.81535e-07	W_tropicalis#0.000225623: 7.74214e-05)#0.00362351: 1.72942e-07	W_canadensis#0.000107552: 7.75944e-05)#0.0052922: 1.43719e-06)#0.0342849; 5
(W_sebi#0.00044452: 7.90316e-05	(((W_muriae#0.000499294: 7.66399e-05	W_tropicalis#0.000225623: 7.66399e-05)#0.00230775: 7.81535e-07	W_mellicola#0.000716494: 7.74214e-05)#0.000564926: 1.72942e-07	W_canadensis#0.000107552: 7.75944e-05)#0.0066274: 1.43719e-06)#0.0360223; 5
(W_sebi#0.00044452: 7.90316e-05	(((W_muriae#0.000499294: 7.66399e-05	W_tropicalis#0.000225623: 7.66399e-05)#0.00145622: 5.2152e-07	W_canadensis#0.000107552: 7.71614e-05)#0.00151221: 8.02685e-07	W_mellicola#0.000716494: 7.79641e-05)#0.00458784: 1.06746e-06)#0.0329366; 5
(W_sebi#0.00044452: 7.90316e-05	(((W_muriae#0.000499294: 7.66399e-05	W_tropicalis#0.000225623: 7.66399e-05)#0.000251079: 2.16219e-07	W_canadensis#0.000107552: 7.68561e-05)#0.00347224: 1.11979e-06	W_mellicola#0.000716494: 7.79759e-05)#0.00502549: 1.05566e-06)#0.0329366; 5
(W_sebi#0.00044452: 7.90316e-05	(((W_muriae#0.000499294: 7.66399e-05	W_canadensis#0.000107552: 7.66399e-05)#0.00245713: 2.70439e-07	W_tropicalis#0.000225623: 7.69103e-05)#0.00270329: 8.1701e-07	W_mellicola#0.000716494: 7.77273e-05)#0.00504156: 1.30422e-06)#0.0329366; 5
(W_sebi#0.00044452: 7.90316e-05	(((W_muriae#0.000499294: 7.66399e-05	W_canadensis#0.000107552: 7.66399e-05)#0.000861614: 3.94818e-07	W_tropicalis#0.000225623: 7.70347e-05)#0.00137799: 1.92082e-06	W_mellicola#0.000716494: 7.89555e-05)#0.00162523: 7.60302e-08)#0.0329366; 5
(W_sebi#0.000482809: 8.5839e-05	((W_mellicola#0.00077821: 8.36702e-05	W_tropicalis#0.000245058: 8.36702e-05)#0.00127263: 2.10296e-06	(W_muriae#0.000542302: 8.32413e-05	W_canadensis#0.000116816: 8.32413e-05)#0.00111708: 2.53178e-06)#0.00281252: 6.58942e-08)#0.0357737; 5
(W_sebi#0.000437708: 7.78204e-05	(((W_muriae#0.000491643: 7.54654e-05	W_canadensis#0.000105904: 7.54654e-05)#0.00152013: 2.99667e-07	W_tropicalis#0.000222166: 7.57651e-05)#0.000588257: 1.38968e-07	W_mellicola#0.000705514: 7.5904e-05)#0.00261216: 1.91638e-06)#0.0343019; 5
(W_sebi#0.000437708: 7.78204e-05	(((W_muriae#0.000491643: 7.54654e-05	W_canadensis#0.000105904: 7.54654e-05)#0.0012473: 9.85382e-08	W_mellicola#0.000573454: 7.55639e-05)#0.000589822: 5.12061e-07	W_tropicalis#0.000222166: 7.6076e-05)#0.00260625: 1.74442e-06)#0.0343019; 5
(W_tropicalis#0.000222166: 7.78204e-05	(((W_muriae#0.000491643: 7.54654e-05	W_canadensis#0.000105904: 7.54654e-05)#0.0012473: 4.74e-07	W_mellicola#0.000573454: 7.59394e-05)#0.0026065: 1.54214e-06	W_sebi#0.000437708: 7.74815e-05)#0.00255898: 3.38881e-07)#0.0358847; 5
(W_sebi#0.000437708: 7.78204e-05	(((W_muriae#0.000491643: 7.54654e-05	W_canadensis#0.000105904: 7.54654e-05)#0.00245621: 1.92016e-07	W_mellicola#0.000573454: 7.56574e-05)#0.00422204: 1.15817e-06	W_tropicalis#0.000222166: 7.68156e-05)#0.00258116: 1.00483e-06)#0.0358847; 5
(W_sebi#0.000437708: 7.78204e-05	(((W_muriae#0.000491643: 7.54654e-05	W_canadensis#0.000105904: 7.54654e-05)#0.00245621: 1.53435e-07	W_mellicola#0.000573454: 7.56188e-05)#0.00223008: 8.41689e-08	W_tropicalis#0.000222166: 7.5703e-05)#0.0026191: 2.11741e-06)#0.0332466; 5
(W_sebi#0.000437708: 7.78204e-05	(((W_muriae#0.000491643: 7.54654e-05	W_canadensis#0.000105904: 7.54654e-05)#0.00245621: 5.45581e-08	W_mellicola#0.000573454: 7.552e-05)#0.002233: 1.05932e-06	W_tropicalis#0.000222166: 7.65793e-05)#0.00258913: 1.24114e-06)#0.0342183; 5
(W_sebi#0.000437708: 7.78204e-05	(((W_mellicola#0.000573454: 7.54654e-05	W_canadensis#0.000105904: 7.54654e-05)#0.00245621: 6.62748e-07	W_muriae#0.000491643: 7.61282e-05)#0.00042014: 7.36063e-09	W_tropicalis#0.000222166: 7.61355e-05)#0.000906957: 1.68491e-06)#0.0367163; 5
(W_sebi#0.000437708: 7.78204e-05	(((W_mellicola#0.000573454: 7.54654e-05	W_canadensis#0.000105904: 7.54654e-05)#0.000835345: 6.62748e-07	W_tropicalis#0.000222166: 7.61282e-05)#0.00042014: 7.36063e-09	W_muriae#0.000491643: 7.61355e-05)#0.00302249: 1.68491e-06)#0.0367163; 5
(W_sebi#0.000481415: 8.55912e-05	((W_muriae#0.000540736: 8.373e-05	W_tropicalis#0.00024435: 8.373e-05)#0.000462094: 2.98066e-07	(W_mellicola#0.000630717: 6.88994e-05	W_canadensis#0.000116479: 6.88994e-05)#0.00354195: 1.51286e-05)#0.00331283: 1.56318e-06)#0.0428824; 5
((W_muriae#0.000540736: 8.373e-05	W_tropicalis#0.00024435: 8.373e-05)#0.00146875: 1.86125e-06	(W_sebi#0.000481415: 8.4028e-05	(W_mellicola#0.000630717: 6.88994e-05	W_canadensis#0.000116479: 6.88994e-05)#0.00354195: 1.51286e-05)#0.00422401: 1.56318e-06)#0.0451798; 5
((W_muriae#0.000540736: 8.373e-05	W_tropicalis#0.00024435: 8.373e-05)#0.00146875: 1.86125e-06	(W_sebi#0.000481415: 8.4028e-05	(W_mellicola#0.000630717: 6.88994e-05	W_canadensis#0.000116479: 6.88994e-05)#0.0012315: 1.51286e-05)#0.00263557: 1.56318e-06)#0.0442095; 5
((W_muriae#0.000508592: 7.87526e-05	W_tropicalis#0.000229825: 7.87526e-05)#0.00138144: 1.75061e-06	(W_sebi#0.000452798: 7.81574e-05	(W_mellicola#0.000593223: 6.48037e-05	W_canadensis#0.000109555: 6.48037e-05)#0.00115829: 1.33537e-05)#0.00250667: 2.34584e-06)#0.0390263; 5
((W_muriae#0.000508592: 7.87526e-05	W_tropicalis#0.000229825: 7.87526e-05)#0.00138144: 1.75061e-06	(W_sebi#0.000452798: 7.45964e-05	(W_mellicola#0.000593223: 6.91978e-05	W_canadensis#0.000109555: 6.91978e-05)#0.0020691: 5.39863e-06)#0.0011453: 5.9068e-06)#0.0371293; 5
(((W_sebi#0.000435545: 7.56558e-05	(W_mellicola#0.00057062: 7.08241e-05	W_canadensis#0.00010538: 7.08241e-05)#0.00187047: 4.83172e-06)#0.00104485: 1.13779e-06	W_tropicalis#0.000221068: 7.67936e-05)#0.00250704: 6.42261e-07	W_muriae#0.000489213: 7.74358e-05)#0.0347535; 5
(((W_sebi#0.000415656: 7.22011e-05	(W_mellicola#0.000544564: 6.759e-05	W_canadensis#0.000100568: 6.759e-05)#0.00178506: 4.61109e-06)#0.000997135: 9.45049e-07	W_tropicalis#0.000210973: 7.31461e-05)#0.00239717: 7.53714e-07	W_muriae#0.000466874: 7.38998e-05)#0.0331665; 5
(((W_canadensis#0.000100568: 7.22011e-05	(W_mellicola#0.000544564: 6.759e-05	W_sebi#0.000415656: 6.759e-05)#0.00178506: 4.61109e-06)#0.000785487: 9.45049e-07	W_tropicalis#0.000210973: 7.31461e-05)#0.000799395: 7.53714e-07	W_muriae#0.000466874: 7.38998e-05)#0.0364143; 5
(((W_canadensis#0.000100568: 7.21335e-05	(W_mellicola#0.000544564: 6.759e-05	W_sebi#0.000415656: 6.759e-05)#0.00178506: 4.54347e-06)#0.00229072: 1.01266e-06	W_tropicalis#0.000210973: 7.31461e-05)#0.000718115: 7.53714e-07	W_muriae#0.000466874: 7.38998e-05)#0.0396414; 5
(((W_canadensis#0.000100568: 7.21335e-05	(W_mellicola#0.000544564: 6.759e-05	W_sebi#0.000415656: 6.759e-05)#0.00178506: 4.54347e-06)#0.00082423: 7.40475e-07	W_muriae#0.000466874: 7.28739e-05)#0.000720797: 1.0259e-06	W_tropicalis#0.000210973: 7.38998e-05)#0.0396414; 5
(((W_mellicola#0.000621965: 7.92521e-05	(W_canadensis#0.000114863: 7.71969e-05	W_sebi#0.000474736: 7.71969e-05)#0.00322447: 2.0552e-06)#0.00097861: 3.97978e-06	W_muriae#0.000533233: 8.32319e-05)#0.000823248: 1.17172e-06	W_tropicalis#0.00024096: 8.44036e-05)#0.0452758; 5
((W_tropicalis#0.00024096: 8.32319e-05	W_muriae#0.000533233: 8.32319e-05)#0.00191398: 1.17172e-06	(W_mellicola#0.000621965: 8.07089e-05	(W_canadensis#0.000114863: 7.71969e-05	W_sebi#0.000474736: 7.71969e-05)#0.0014264: 3.51197e-06)#0.000960946: 3.69474e-06)#0.0420154; 5
((W_tropicalis#0.00024096: 8.32319e-05	W_muriae#0.000533233: 8.32319e-05)#0.00138719: 1.17172e-06	(W_canadensis#0.000114863: 7.77271e-05	(W_mellicola#0.000621965: 7.71969e-05	W_sebi#0.000474736: 7.71969e-05)#0.00299889: 5.30193e-07)#0.00099781: 6.67651e-06)#0.0420154; 5
((W_tropicalis#0.000212405: 7.33686e-05	W_muriae#0.000470043: 7.33686e-05)#0.0012228: 1.03286e-06	(W_sebi#0.000418477: 7.02271e-05	(W_mellicola#0.00054826: 6.46551e-05	W_canadensis#0.000101251: 6.46551e-05)#0.00153272: 5.57197e-06)#0.000858136: 4.17436e-06)#0.0379231; 5
((W_tropicalis#0.000227833: 7.86976e-05	W_muriae#0.000504184: 7.86976e-05)#0.000923402: 1.10788e-06	(W_sebi#0.000448873: 7.34846e-05	(W_mellicola#0.000588082: 6.93512e-05	W_canadensis#0.000108605: 6.93512e-05)#0.000479734: 4.13338e-06)#0.000943555: 6.32087e-06)#0.0380286; 5
((W_tropicalis#0.000227833: 7.86976e-05	(W_sebi#0.000448873: 7.716e-05	(W_mellicola#0.000588082: 7.63894e-05	W_canadensis#0.000108605: 7.63894e-05)#0.0031486: 7.70637e-07)#0.000887954: 1.53758e-06)#0.000893014: 1.10788e-06	W_muriae#0.000504184: 7.98055e-05)#0.0357142; 5
((W_tropicalis#0.000227833: 7.88996e-05	(W_sebi#0.000448873: 7.70665e-05	(W_mellicola#0.000588082: 7.63894e-05	W_canadensis#0.000108605: 7.63894e-05)#0.00151172: 6.77131e-07)#0.000963104: 1.83311e-06)#0.00197749: 9.05861e-07	W_muriae#0.000504184: 7.98055e-05)#0.0368918; 5
((W_tropicalis#0.000227833: 7.88996e-05	W_muriae#0.000504184: 7.88996e-05)#0.00197749: 9.05861e-07	(W_sebi#0.000448873: 7.70665e-05	(W_mellicola#0.000588082: 7.63894e-05	W_canadensis#0.000108605: 7.63894e-05)#0.00151172: 6.77131e-07)#0.000963104: 2.73898e-06)#0.0394644; 5
((W_tropicalis#0.000209771: 7.26448e-05	W_muriae#0.000464214: 7.26448e-05)#0.00303045: 8.34049e-07	(W_mellicola#0.000541462: 7.14801e-05	(W_sebi#0.000413289: 7.03336e-05	W_canadensis#9.99955e-05: 7.03336e-05)#0.00139188: 1.14653e-06)#0.00130546: 1.99877e-06)#0.0378968; 5
((W_tropicalis#0.000209771: 7.26448e-05	W_muriae#0.000464214: 7.26448e-05)#0.00303045: 8.34049e-07	(W_canadensis#9.99955e-05: 7.14801e-05	(W_sebi#0.000413289: 7.03336e-05	W_mellicola#0.000541462: 7.03336e-05)#0.00328555: 1.14653e-06)#0.000936695: 1.99877e-06)#0.0404672; 5
((W_tropicalis#0.000209771: 7.26448e-05	(W_canadensis#9.99955e-05: 7.14801e-05	(W_sebi#0.000413289: 7.03336e-05	W_mellicola#0.000541462: 7.03336e-05)#0.00328555: 1.14653e-06)#0.00116552: 1.16472e-06)#0.00303045: 8.34049e-07	W_muriae#0.000464214: 7.34789e-05)#0.0404672; 5
((W_tropicalis#0.000231084: 7.93982e-05	(W_mellicola#0.000596473: 7.77573e-05	(W_sebi#0.000455278: 7.74793e-05	W_canadensis#0.000110155: 7.74793e-05)#0.00275663: 2.7802e-07)#0.0013002: 1.64088e-06)#0.00336471: 1.54595e-06	W_muriae#0.000511377: 8.09441e-05)#0.0418788; 5
((W_tropicalis#0.000231084: 7.97559e-05	(W_mellicola#0.000596473: 7.90645e-05	(W_sebi#0.000455278: 7.74793e-05	W_canadensis#0.000110155: 7.74793e-05)#0.00275663: 1.58524e-06)#0.0012787: 6.91405e-07)#0.00476052: 1.18821e-06	W_muriae#0.000511377: 8.09441e-05)#0.0404581; 5
((W_tropicalis#0.000231084: 7.97559e-05	W_muriae#0.000511377: 7.97559e-05)#0.00476052: 1.18821e-06	(W_mellicola#0.000596473: 7.90645e-05	(W_sebi#0.000455278: 7.74793e-05	W_canadensis#0.000110155: 7.74793e-05)#0.00146364: 1.58524e-06)#0.00206618: 1.87961e-06)#0.0423117; 5
((W_tropicalis#0.000231084: 7.97559e-05	W_muriae#0.000511377: 7.97559e-05)#0.00637132: 1.18821e-06	(W_mellicola#0.000596473: 8.05251e-05	(W_sebi#0.000455278: 7.74793e-05	W_canadensis#0.000110155: 7.74793e-05)#0.000301175: 3.04584e-06)#0.00202871: 4.19013e-07)#0.040301; 5
((W_tropicalis#0.000231084: 7.97559e-05	W_muriae#0.000511377: 7.97559e-05)#0.00456636: 1.18821e-06	(W_mellicola#0.000596473: 8.02926e-05	(W_sebi#0.000455278: 7.74793e-05	W_canadensis#0.000110155: 7.74793e-05)#0.00200383: 2.81328e-06)#0.00203458: 6.5157e-07)#0.0422691; 5
(W_mellicola#0.000596473: 8.09441e-05	((W_tropicalis#0.000231084: 7.97559e-05	W_muriae#0.000511377: 7.97559e-05)#0.00218792: 7.10418e-07	(W_sebi#0.000455278: 7.29099e-05	W_canadensis#0.000110155: 7.29099e-05)#0.00449233: 7.55648e-06)#0.00203019: 4.77788e-07)#0.0403845; 5
(W_mellicola#0.000596473: 8.09441e-05	((W_tropicalis#0.000231084: 7.97559e-05	W_muriae#0.000511377: 7.97559e-05)#0.00218792: 1.17507e-07	(W_sebi#0.000455278: 6.44184e-05	W_canadensis#0.000110155: 6.44184e-05)#0.0027945: 1.5455e-05)#0.000546113: 1.0707e-06)#0.0403845; 5
(W_mellicola#0.000596473: 8.09441e-05	((W_tropicalis#0.000231084: 7.97559e-05	W_muriae#0.000511377: 7.97559e-05)#0.00218792: 1.28913e-07	(W_sebi#0.000455278: 7.04738e-05	W_canadensis#0.000110155: 7.04738e-05)#0.000635232: 9.41101e-06)#0.00215687: 1.05929e-06)#0.0403845; 5
((W_sebi#0.000455278: 7.04738e-05	W_canadensis#0.000110155: 7.04738e-05)#0.000995428: 1.04703e-05	((W_tropicalis#0.000231084: 7.97559e-05	W_muriae#0.000511377: 7.97559e-05)#0.000255902: 5.68875e-07	W_mellicola#0.000596473: 8.03248e-05)#0.000638438: 6.19331e-07)#0.0419157; 5
((W_sebi#0.000455278: 7.04738e-05	W_canadensis#0.000110155: 7.04738e-05)#0.00305998: 1.04703e-05	((W_tropicalis#0.000231084: 7.97559e-05	W_mellicola#0.000596473: 7.97559e-05)#0.00298917: 7.19073e-07	W_muriae#0.000511377: 8.0475e-05)#0.00255149: 4.69134e-07)#0.0389307; 5
(W_muriae#0.000511377: 8.09441e-05	((W_tropicalis#0.000231084: 7.97559e-05	W_mellicola#0.000596473: 7.97559e-05)#0.00144581: 7.19073e-07	(W_sebi#0.000455278: 7.04738e-05	W_canadensis#0.000110155: 7.04738e-05)#0.00133451: 1.00012e-05)#0.000655385: 4.69134e-07)#0.0403726; 5
((W_sebi#0.000455278: 7.17058e-05	W_canadensis#0.000110155: 7.17058e-05)#0.000836665: 9.23835e-06	((W_tropicalis#0.000231084: 7.97559e-05	W_mellicola#0.000596473: 7.97559e-05)#0.00295052: 4.59545e-07	W_muriae#0.000511377: 8.02155e-05)#0.00269637: 7.28662e-07)#0.0419452; 5
((W_sebi#0.000455278: 7.50072e-05	W_canadensis#0.000110155: 7.50072e-05)#0.000703097: 5.93691e-06	((W_muriae#0.000511377: 7.97559e-05	W_mellicola#0.000596473: 7.97559e-05)#0.00295052: 8.05505e-07	W_tropicalis#0.000231084: 8.05614e-05)#0.00268479: 3.82701e-07)#0.0419452; 5
((W_sebi#0.000455278: 5.59787e-05	W_canadensis#0.000110155: 5.59787e-05)#0.00250681: 2.49654e-05	((W_muriae#0.000511377: 7.97559e-05	W_mellicola#0.000596473: 7.97559e-05)#0.00295052: 2.41457e-07	W_tropicalis#0.000231084: 7.99974e-05)#0.00139783: 9.4675e-07)#0.0388255; 5
((W_sebi#0.000455278: 7.64244e-05	W_canadensis#0.000110155: 7.64244e-05)#0.00183617: 4.5197e-06	((W_muriae#0.000511377: 7.97559e-05	W_mellicola#0.000596473: 7.97559e-05)#0.00157909: 2.57211e-07	W_tropicalis#0.000231084: 8.00131e-05)#0.00139755: 9.30995e-07)#0.0398819; 5
((W_sebi#0.000455278: 7.64244e-05	W_canadensis#0.000110155: 7.64244e-05)#0.000617579: 4.5197e-06	((W_tropicalis#0.000231084: 7.97559e-05	W_mellicola#0.000596473: 7.97559e-05)#0.00157909: 7.26185e-08	W_muriae#0.000511377: 7.98285e-05)#0.000700347: 1.11559e-06)#0.0379882; 5
(W_muriae#0.000511377: 8.09441e-05	((W_tropicalis#0.000231084: 7.97559e-05	W_mellicola#0.000596473: 7.97559e-05)#0.000400752: 9.74818e-08	(W_sebi#0.000455278: 7.64244e-05	W_canadensis#0.000110155: 7.64244e-05)#0.000608869: 3.42897e-06)#0.00397928: 1.09072e-06)#0.0392916; 5
(W_muriae#0.000511377: 8.09441e-05	((W_tropicalis#0.000231084: 7.86133e-05	(W_sebi#0.000455278: 7.64244e-05	W_canadensis#0.000110155: 7.64244e-05)#0.00250571: 2.1889e-06)#0.00183367: 1.24007e-06	W_mellicola#0.000596473: 7.98534e-05)#0.00397928: 1.09072e-06)#0.0424624; 5
(W_muriae#0.000511377: 8.09441e-05	((W_tropicalis#0.000231084: 7.98998e-05	(W_sebi#0.000455278: 7.64244e-05	W_canadensis#0.000110155: 7.64244e-05)#0.00386339: 3.47534e-06)#0.00180414: 4.20475e-07	W_mellicola#0.000596473: 8.03203e-05)#0.00448489: 6.23884e-07)#0.0424624; 5
(W_muriae#0.000511377: 8.09441e-05	((W_tropicalis#0.000231084: 7.98998e-05	(W_sebi#0.000455278: 7.64244e-05	W_canadensis#0.000110155: 7.64244e-05)#0.00180622: 3.47534e-06)#0.000493111: 3.51539e-08	W_mellicola#0.000596473: 7.99349e-05)#0.00450651: 1.0092e-06)#0.0398706; 5
(W_mellicola#0.000596473: 8.09441e-05	((W_tropicalis#0.000231084: 7.74295e-05	(W_sebi#0.000455278: 7.64244e-05	W_canadensis#0.000110155: 7.64244e-05)#0.000766138: 1.00511e-06)#0.000508842: 3.02711e-06	W_muriae#0.000511377: 8.04567e-05)#0.00259998: 4.87476e-07)#0.0386966; 5
(W_mellicola#0.000630716: 8.55911e-05	((W_sebi#0.000481415: 8.45212e-05	(W_tropicalis#0.00024435: 8.0812e-05	W_canadensis#0.000116479: 8.0812e-05)#0.00226846: 3.70923e-06)#0.0027568: 7.17243e-07	W_muriae#0.000540735: 8.52384e-05)#0.00274399: 3.52704e-07)#0.0394254; 5
(W_mellicola#0.000630716: 8.55911e-05	((W_canadensis#0.000116479: 8.5155e-05	(W_tropicalis#0.00024435: 8.0812e-05	W_sebi#0.000481415: 8.0812e-05)#0.00226846: 4.34301e-06)#0.00273629: 3.98089e-07	W_muriae#0.000540735: 8.55531e-05)#0.00136963: 3.80751e-08)#0.0394254; 5
(W_mellicola#0.000630716: 8.55911e-05	((W_tropicalis#0.00024435: 8.5155e-05	(W_canadensis#0.000116479: 8.0812e-05	W_sebi#0.000481415: 8.0812e-05)#0.000277109: 4.34301e-06)#0.000541827: 2.89214e-08	W_muriae#0.000540735: 8.51839e-05)#0.00137557: 4.07242e-07)#0.04094; 5
((W_tropicalis#0.00024435: 8.5155e-05	(W_canadensis#0.000116479: 8.0812e-05	W_sebi#0.000481415: 8.0812e-05)#0.001387: 4.34301e-06)#0.00243961: 4.36164e-07	(W_mellicola#0.000630716: 8.51839e-05	W_muriae#0.000540735: 8.51839e-05)#0.000603535: 4.07242e-07)#0.037874; 5
((W_tropicalis#0.000226777: 7.54061e-05	(W_canadensis#0.000108102: 7.5e-05	W_sebi#0.000446792: 7.5e-05)#0.00321141: 4.06096e-07)#0.000888531: 4.02936e-06	(W_mellicola#0.000585355: 7.90575e-05	W_muriae#0.000501846: 7.90575e-05)#0.00253859: 3.77954e-07)#0.037037; 5
((W_tropicalis#0.000226777: 7.63939e-05	(W_canadensis#0.000108102: 7.5e-05	W_sebi#0.000446792: 7.5e-05)#0.00321141: 1.39391e-06)#0.00270703: 3.04154e-06	(W_mellicola#0.000545788: 7.90575e-05	W_muriae#0.000501846: 7.90575e-05)#0.00100423: 3.77954e-07)#0.034503; 5
(W_mellicola#0.00061666: 8.97503e-05	((W_tropicalis#0.000256224: 8.49108e-05	(W_canadensis#0.000122139: 8.47389e-05	W_sebi#0.000504809: 8.47389e-05)#0.00362841: 1.71962e-07)#0.00460704: 3.32033e-06	W_muriae#0.000567012: 8.82312e-05)#0.00114867: 1.51912e-06)#0.0416412; 5
(W_mellicola#0.00061666: 8.97503e-05	((W_sebi#0.000504809: 8.53931e-05	(W_canadensis#0.000122139: 8.47389e-05	W_tropicalis#0.000256224: 8.47389e-05)#0.00120341: 6.5417e-07)#0.0021717: 2.83812e-06	W_muriae#0.000567012: 8.82312e-05)#0.00114867: 1.51912e-06)#0.0392696; 5
(W_mellicola#0.00061666: 8.97503e-05	((W_tropicalis#0.000256224: 8.62325e-05	(W_canadensis#0.000122139: 8.47389e-05	W_sebi#0.000504809: 8.47389e-05)#0.00164493: 1.49366e-06)#0.00311722: 3.08532e-06	W_muriae#0.000567012: 8.93179e-05)#0.00287127: 4.32426e-07)#0.0392696; 5
((W_tropicalis#0.000256224: 8.84354e-05	(W_canadensis#0.000122139: 8.35982e-05	W_sebi#0.000504809: 8.35982e-05)#0.000265656: 4.83722e-06)#0.00187132: 1.31488e-06	(W_mellicola#0.00061666: 8.93179e-05	W_muriae#0.000567012: 8.93179e-05)#0.00118874: 4.32426e-07)#0.0392696; 5
(W_mellicola#0.000565537: 8.23098e-05	((W_tropicalis#0.000234982: 8.11039e-05	(W_canadensis#0.000112013: 7.66677e-05	W_sebi#0.000462959: 7.66677e-05)#0.00252076: 4.43621e-06)#0.00171618: 9.28677e-07	W_muriae#0.000520005: 8.20326e-05)#0.000917901: 2.77201e-07)#0.0341028; 5
(W_mellicola#0.000565537: 8.23098e-05	((W_tropicalis#0.000234982: 8.11039e-05	(W_canadensis#0.000112013: 7.66677e-05	W_sebi#0.000462959: 7.66677e-05)#0.000520916: 4.43621e-06)#0.000824909: 3.66968e-07	W_muriae#0.000520005: 8.14709e-05)#0.00271713: 8.3891e-07)#0.0341028; 5
(W_muriae#0.000520005: 8.23098e-05	((W_tropicalis#0.000234982: 7.91408e-05	(W_canadensis#0.000112013: 7.66677e-05	W_sebi#0.000462959: 7.66677e-05)#0.00188514: 2.4731e-06)#0.00152438: 2.40049e-06	W_mellicola#0.000565537: 8.15413e-05)#0.00161835: 7.68504e-07)#0.0362578; 5
(W_muriae#0.000520005: 8.23098e-05	((W_sebi#0.000462959: 7.67794e-05	(W_canadensis#0.000112013: 7.66677e-05	W_tropicalis#0.000234982: 7.66677e-05)#0.00188514: 1.11677e-07)#0.00143789: 2.41292e-06	W_mellicola#0.000565537: 7.91923e-05)#0.000682862: 3.11749e-06)#0.0362578; 5
((W_sebi#0.000462959: 8.15442e-05	(W_canadensis#0.000112013: 6.53838e-05	W_tropicalis#0.000234982: 6.53838e-05)#0.000869776: 1.61604e-05)#0.00088037: 7.65566e-07	(W_muriae#0.000520005: 7.91923e-05	W_mellicola#0.000565537: 7.91923e-05)#0.00227929: 3.11749e-06)#0.0381133; 5
((W_sebi#0.000462959: 7.0522e-05	(W_canadensis#0.000112013: 6.53838e-05	W_tropicalis#0.000234982: 6.53838e-05)#0.000869776: 5.13824e-06)#0.00351279: 1.17878e-05	(W_muriae#0.000520005: 7.91923e-05	W_mellicola#0.000565537: 7.91923e-05)#0.00227929: 3.11749e-06)#0.0381133; 5
((W_canadensis#0.000112013: 7.62659e-05	(W_sebi#0.000462959: 7.19549e-05	W_tropicalis#0.000234982: 7.19549e-05)#0.000790346: 4.31107e-06)#0.0012588: 6.0439e-06	(W_muriae#0.000520005: 7.91923e-05	W_mellicola#0.000565537: 7.91923e-05)#0.00227929: 3.11749e-06)#0.0410503; 5
(W_mellicola#0.000565537: 8.23098e-05	(W_muriae#0.000520005: 7.91923e-05	(W_canadensis#0.000112013: 7.91562e-05	(W_sebi#0.000462959: 7.0081e-05	W_tropicalis#0.000234982: 7.0081e-05)#0.00046883: 9.07515e-06)#0.000665883: 3.61133e-08)#0.00227929: 3.11749e-06)#0.0410503; 5
(W_mellicola#0.000626122: 9.11274e-05	(W_muriae#0.000575712: 8.89609e-05	(W_sebi#0.000512554: 8.7636e-05	(W_canadensis#0.000124013: 8.54563e-05	W_tropicalis#0.000260155: 8.54563e-05)#0.00192651: 2.17972e-06)#0.000737218: 1.32495e-06)#0.000788438: 2.1665e-06)#0.0429363; 5
(W_mellicola#0.000566554: 8.24578e-05	(W_muriae#0.00052094: 7.98918e-05	(W_sebi#0.000463791: 7.97426e-05	(W_canadensis#0.000112215: 6.6322e-05	W_tropicalis#0.000235405: 6.6322e-05)#0.00357974: 1.34206e-05)#0.00207923: 1.49212e-07)#0.00274183: 2.56596e-06)#0.036802; 5
(W_mellicola#0.000566554: 8.24578e-05	(W_muriae#0.00052094: 8.20534e-05	(W_sebi#0.000463791: 8.13997e-05	(W_canadensis#0.000112215: 6.6322e-05	W_tropicalis#0.000235405: 6.6322e-05)#0.0022936: 1.50778e-05)#0.00093481: 6.53704e-07)#0.0026696: 4.04363e-07)#0.0392122; 5
(W_mellicola#0.000566554: 8.24578e-05	(W_muriae#0.00052094: 8.23139e-05	(W_sebi#0.000463791: 8.13997e-05	(W_canadensis#0.000112215: 6.98939e-05	W_tropicalis#0.000235405: 6.98939e-05)#0.00217638: 1.15058e-05)#0.00278934: 9.14137e-07)#0.000791438: 1.4393e-07)#0.0392122; 5
(W_mellicola#0.000566554: 8.24578e-05	(W_sebi#0.000463791: 8.1467e-05	(W_muriae#0.00052094: 8.04199e-05	(W_canadensis#0.000112215: 6.55678e-05	W_tropicalis#0.000235405: 6.55678e-05)#0.00231998: 1.48522e-05)#0.00191299: 1.04702e-06)#0.00185558: 9.90838e-07)#0.0392122; 5
(W_mellicola#0.000566554: 8.24578e-05	(W_muriae#0.00052094: 8.21133e-05	(W_sebi#0.000463791: 8.04199e-05	(W_canadensis#0.000112215: 7.99322e-05	W_tropicalis#0.000235405: 7.99322e-05)#0.00236395: 4.87775e-07)#0.00191299: 1.69332e-06)#0.00184098: 3.44541e-07)#0.0369661; 5
(W_mellicola#0.000566554: 8.24578e-05	(W_muriae#0.00052094: 8.19327e-05	(W_tropicalis#0.000235405: 8.07367e-05	(W_canadensis#0.000112215: 7.99322e-05	W_sebi#0.000463791: 7.99322e-05)#0.0043674: 8.04538e-07)#0.000535171: 1.19597e-06)#0.00184503: 5.25124e-07)#0.0381351; 5
(W_mellicola#0.000597937: 8.70254e-05	(W_muriae#0.000549796: 8.54053e-05	(W_canadensis#0.000118431: 8.50407e-05	(W_tropicalis#0.000248445: 8.43598e-05	W_sebi#0.000489482: 8.43598e-05)#0.00715514: 6.80872e-07)#0.00158365: 3.64599e-07)#0.00197154: 1.62006e-06)#0.0435529; 5
(W_mellicola#0.000548585: 7.98425e-05	(W_canadensis#0.000108656: 7.91367e-05	(W_muriae#0.000504418: 7.80216e-05	(W_tropicalis#0.000227939: 7.7397e-05	W_sebi#0.000449081: 7.7397e-05)#0.00371366: 6.24674e-07)#0.00343186: 1.11504e-06)#0.00179097: 7.05816e-07)#0.042454; 5
(W_mellicola#0.000548585: 7.98425e-05	((W_tropicalis#0.000227939: 7.7397e-05	W_sebi#0.000449081: 7.7397e-05)#0.00371366: 2.39091e-06	(W_muriae#0.000504418: 7.80216e-05	W_canadensis#0.000108656: 7.80216e-05)#0.00343186: 1.76623e-06)#0.00177635: 5.46202e-08)#0.0408661; 5
(W_mellicola#0.000548585: 7.98425e-05	(W_canadensis#0.000108656: 7.84451e-05	(W_muriae#0.000504418: 7.80216e-05	(W_tropicalis#0.000227939: 7.7397e-05	W_sebi#0.000449081: 7.7397e-05)#0.00371366: 6.24674e-07)#0.00343186: 4.2341e-07)#0.00180676: 1.39744e-06)#0.0408661; 5
(W_mellicola#0.000548585: 7.98425e-05	(W_muriae#0.000504418: 7.80336e-05	(W_canadensis#0.000108656: 7.75205e-05	(W_tropicalis#0.000227939: 7.7397e-05	W_sebi#0.000449081: 7.7397e-05)#0.00415689: 1.23541e-07)#0.00608015: 5.13127e-07)#0.00423205: 1.80886e-06)#0.0427327; 5
(W_mellicola#0.000548585: 7.98425e-05	(W_muriae#0.000504418: 7.77648e-05	(W_canadensis#0.000108656: 7.77329e-05	(W_tropicalis#0.000227939: 7.7397e-05	W_sebi#0.000449081: 7.7397e-05)#0.00415689: 3.35975e-07)#0.00305636: 3.18799e-08)#0.00424668: 2.07767e-06)#0.0415439; 5
(W_mellicola#0.000548585: 7.98425e-05	(W_muriae#0.000504418: 7.86888e-05	(W_tropicalis#0.000227939: 7.83644e-05	(W_canadensis#0.000108656: 7.7397e-05	W_sebi#0.000449081: 7.7397e-05)#0.00229268: 9.67386e-07)#0.00303174: 3.24426e-07)#0.00419681: 1.15372e-06)#0.0426627; 5
(W_mellicola#0.000548585: 7.98425e-05	(W_tropicalis#0.000227939: 7.90011e-05	(W_muriae#0.000504418: 7.85286e-05	(W_canadensis#0.000108656: 7.7397e-05	W_sebi#0.000449081: 7.7397e-05)#0.000606519: 1.13167e-06)#0.0030254: 4.72459e-07)#0.00418022: 8.41395e-07)#0.0406719; 5
(W_tropicalis#0.000227939: 7.98425e-05	(W_mellicola#0.000548585: 7.90413e-05	(W_muriae#0.000504418: 7.85922e-05	(W_canadensis#0.000108656: 5.86624e-05	W_sebi#0.000449081: 5.86624e-05)#0.00173095: 1.99298e-05)#0.00361786: 4.49168e-07)#0.00202054: 8.01177e-07)#0.0433026; 5
(W_tropicalis#0.000227939: 7.98425e-05	(W_muriae#0.000504418: 7.86478e-05	(W_mellicola#0.000548585: 7.85922e-05	(W_canadensis#0.000108656: 7.62642e-05	W_sebi#0.000449081: 7.62642e-05)#0.000862369: 2.32792e-06)#0.00182911: 5.56443e-08)#0.00203065: 1.1947e-06)#0.0412859; 5
(W_tropicalis#0.000227939: 7.98425e-05	(W_mellicola#0.000548585: 7.86478e-05	(W_muriae#0.000504418: 7.85922e-05	(W_canadensis#0.000108656: 5.64157e-05	W_sebi#0.000449081: 5.64157e-05)#0.00116577: 2.21764e-05)#0.00182911: 5.56443e-08)#0.00305067: 1.1947e-06)#0.0399089; 5
(W_tropicalis#0.000227939: 7.98425e-05	((W_canadensis#0.000108656: 6.19268e-05	W_sebi#0.000449081: 6.19268e-05)#0.000610419: 1.76785e-05	(W_muriae#0.000504418: 7.85922e-05	W_mellicola#0.000548585: 7.85922e-05)#0.00127624: 1.01315e-06)#0.00301398: 2.37199e-07)#0.0410833; 5
(W_tropicalis#0.000227939: 7.98425e-05	((W_canadensis#0.000108656: 6.19268e-05	W_sebi#0.000449081: 6.19268e-05)#0.000610419: 1.66791e-05	(W_muriae#0.000504418: 7.85922e-05	W_mellicola#0.000548585: 7.85922e-05)#0.00127624: 1.38024e-08)#0.0030523: 1.23654e-06)#0.0376139; 5
(W_tropicalis#0.000227939: 7.98425e-05	((W_canadensis#0.000108656: 6.19268e-05	W_sebi#0.000449081: 6.19268e-05)#0.000687464: 1.74217e-05	(W_muriae#0.000504418: 7.85922e-05	W_mellicola#0.000548585: 7.85922e-05)#0.00127624: 7.564e-07)#0.00302373: 4.93944e-07)#0.0350982; 5
(W_tropicalis#0.000227939: 7.98425e-05	((W_canadensis#0.000108656: 6.19268e-05	W_sebi#0.000449081: 6.19268e-05)#0.000687464: 1.7877e-05	(W_muriae#0.000504418: 7.85922e-05	W_mellicola#0.000548585: 7.85922e-05)#0.00127624: 1.21163e-06)#0.00300648: 3.87142e-08)#0.037438; 5
(W_tropicalis#0.000227939: 7.98425e-05	((W_canadensis#0.000108656: 6.19268e-05	W_sebi#0.000449081: 6.19268e-05)#0.000687464: 1.66668e-05	(W_muriae#0.000504418: 7.85922e-05	W_mellicola#0.000548585: 7.85922e-05)#0.000656144: 1.44632e-09)#0.00213182: 1.2489e-06)#0.0349467; 5
(W_tropicalis#0.000227939: 7.98425e-05	((W_canadensis#0.000108656: 6.19268e-05	W_sebi#0.000449081: 6.19268e-05)#0.000687464: 1.72371e-05	(W_muriae#0.000504418: 7.85922e-05	W_mellicola#0.000548585: 7.85922e-05)#0.000723191: 5.71733e-07)#0.00448092: 6.78611e-07)#0.0355682; 5
((W_canadensis#0.000108656: 6.19268e-05	W_sebi#0.000449081: 6.19268e-05)#0.000687464: 1.79157e-05	(W_tropicalis#0.000227939: 7.90809e-05	(W_muriae#0.000504418: 7.85922e-05	W_mellicola#0.000548585: 7.85922e-05)#0.0018233: 4.88705e-07)#0.00360573: 7.61639e-07)#0.0336788; 5
(W_tropicalis#0.000227939: 7.98425e-05	((W_canadensis#0.000108656: 6.19268e-05	W_sebi#0.000449081: 6.19268e-05)#0.000687464: 1.69589e-05	(W_muriae#0.000504418: 7.85922e-05	W_mellicola#0.000548585: 7.85922e-05)#0.00284065: 2.9362e-07)#0.00361465: 9.56724e-07)#0.0367058; 5
(W_tropicalis#0.000227939: 7.98425e-05	(W_muriae#0.000504418: 7.9242e-05	((W_canadensis#0.000108656: 6.71333e-05	W_sebi#0.000449081: 6.71333e-05)#0.000634148: 1.14588e-05	W_mellicola#0.000548585: 7.85922e-05)#0.00122124: 6.49865e-07)#0.00116107: 6.0048e-07)#0.0351183; 5
(W_tropicalis#0.000244041: 8.54828e-05	(W_muriae#0.000540051: 8.54285e-05	((W_canadensis#0.000116331: 7.18758e-05	W_sebi#0.000480806: 7.18758e-05)#0.000939674: 1.22683e-05	W_mellicola#0.000587338: 8.41441e-05)#0.00330887: 1.28434e-06)#0.00123453: 5.43306e-08)#0.0375992; 5
(W_tropicalis#0.000244041: 8.54828e-05	(W_mellicola#0.000587338: 8.54285e-05	((W_canadensis#0.000116331: 7.18758e-05	W_sebi#0.000480806: 7.18758e-05)#0.000939674: 1.22683e-05	W_muriae#0.000540051: 8.41441e-05)#0.0042485: 1.28434e-06)#0.00111868: 5.43306e-08)#0.039741; 5
(W_tropicalis#0.000244041: 8.54828e-05	(W_mellicola#0.000587338: 8.52891e-05	((W_canadensis#0.000116331: 7.05968e-05	W_sebi#0.000480806: 7.05968e-05)#0.000956699: 9.33308e-06	W_muriae#0.000540051: 7.99298e-05)#0.00180289: 5.35921e-06)#0.00113293: 1.93738e-07)#0.0407104; 5
(W_tropicalis#0.00026684: 9.34687e-05	(W_mellicola#0.000642209: 9.32569e-05	((W_canadensis#0.000127199: 7.7192e-05	W_sebi#0.000525723: 7.7192e-05)#0.000955815: 1.0205e-05	W_muriae#0.000590504: 8.7397e-05)#0.00197132: 5.85988e-06)#0.00123877: 2.11837e-07)#0.0445136; 5
(W_tropicalis#0.000230336: 8.06822e-05	(W_mellicola#0.000569249: 8.04994e-05	((W_canadensis#0.000109798: 6.66322e-05	W_sebi#0.000453805: 6.66322e-05)#0.00082506: 8.80895e-06	W_muriae#0.000509723: 7.54411e-05)#0.00170164: 5.05825e-06)#0.00106931: 1.82858e-07)#0.0371553; 5
(W_mellicola#0.000569249: 8.06822e-05	(W_tropicalis#0.000230336: 8.06604e-05	((W_canadensis#0.000109798: 6.65419e-05	W_sebi#0.000453805: 6.65419e-05)#0.00082618: 8.89924e-06	W_muriae#0.000509723: 7.54411e-05)#0.00170164: 5.21925e-06)#0.00106717: 2.18543e-08)#0.0345945; 5
(W_mellicola#0.000569249: 8.06822e-05	(W_tropicalis#0.000230336: 8.06604e-05	((W_canadensis#0.000109798: 6.65419e-05	W_muriae#0.000509723: 6.65419e-05)#0.00158181: 9.15024e-06	W_sebi#0.000453805: 7.56921e-05)#0.001696: 4.96826e-06)#0.00050303: 2.18543e-08)#0.0369726; 5
(W_mellicola#0.000569249: 8.06822e-05	(W_tropicalis#0.000230336: 8.06604e-05	((W_sebi#0.000453805: 6.65419e-05	W_muriae#0.000509723: 6.65419e-05)#0.00158181: 9.15024e-06	W_canadensis#0.000109798: 7.56921e-05)#0.001696: 4.96826e-06)#0.00155907: 2.18543e-08)#0.0344111; 5
(W_tropicalis#0.000230336: 8.06822e-05	(W_mellicola#0.000569249: 7.744e-05	((W_sebi#0.000453805: 6.65419e-05	W_muriae#0.000509723: 6.65419e-05)#0.0033935: 5.93963e-06	W_canadensis#0.000109798: 7.24815e-05)#0.00177113: 4.95847e-06)#0.0016239: 3.24225e-06)#0.0355209; 5
(W_tropicalis#0.000230336: 8.06822e-05	(W_mellicola#0.000569249: 7.84632e-05	((W_sebi#0.000453805: 6.65419e-05	W_muriae#0.000509723: 6.65419e-05)#0.0044872: 5.93963e-06	W_canadensis#0.000109798: 7.24815e-05)#0.00177113: 5.98165e-06)#0.00160273: 2.21907e-06)#0.0338389; 5
(W_tropicalis#0.000230336: 8.06822e-05	(W_mellicola#0.000569249: 8.00064e-05	((W_sebi#0.000453805: 6.65419e-05	W_muriae#0.000509723: 6.65419e-05)#0.0044872: 5.93963e-06	W_canadensis#0.000109798: 7.24815e-05)#0.00177113: 7.52491e-06)#0.00246327: 6.75809e-07)#0.035442; 5
(W_tropicalis#0.000230336: 8.06822e-05	(W_mellicola#0.000569249: 8.00064e-05	((W_canadensis#0.000109798: 6.54305e-05	W_muriae#0.000509723: 6.54305e-05)#0.00270396: 9.21378e-06	W_sebi#0.000453805: 7.46442e-05)#0.00390531: 5.36221e-06)#0.00114792: 6.75809e-07)#0.0383734; 5
(W_tropicalis#0.000230336: 8.06822e-05	(W_mellicola#0.000569249: 8.00064e-05	((W_canadensis#0.000109798: 6.54305e-05	W_muriae#0.000509723: 6.54305e-05)#0.00332296: 9.21378e-06	W_sebi#0.000453805: 7.46442e-05)#0.00549768: 5.36221e-06)#0.00114792: 6.75809e-07)#0.0383734; 5
(W_tropicalis#0.000230336: 8.06822e-05	(W_mellicola#0.000569249: 8.00064e-05	((W_canadensis#0.000109798: 6.54305e-05	W_muriae#0.000509723: 6.54305e-05)#0.0020245: 7.57343e-06	W_sebi#0.000453805: 7.30039e-05)#0.00562121: 7.00255e-06)#0.00114792: 6.75809e-07)#0.0394224; 5
(W_tropicalis#0.000252458: 8.84312e-05	(W_mellicola#0.000623921: 8.74563e-05	((W_canadensis#0.000120344: 6.82115e-05	W_muriae#0.000558678: 6.82115e-05)#0.0023329: 8.52895e-06	W_sebi#0.000497389: 7.67404e-05)#0.00355825: 1.07159e-05)#0.000494273: 9.74913e-07)#0.0452289; 5
(W_tropicalis#0.000242733: 8.50248e-05	(W_mellicola#0.000599887: 8.40874e-05	((W_canadensis#0.000115708: 6.81813e-05	W_muriae#0.000537157: 6.81813e-05)#0.00306851: 5.60301e-06	W_sebi#0.000478229: 7.37843e-05)#0.00342118: 1.03031e-05)#0.00182107: 9.37358e-07)#0.0464742; 5
(W_tropicalis#0.000242733: 8.50248e-05	(W_mellicola#0.000599887: 8.00958e-05	((W_sebi#0.000478229: 6.81813e-05	W_muriae#0.000537157: 6.81813e-05)#0.00306851: 7.61462e-06	W_canadensis#0.000115708: 7.57959e-05)#0.00333038: 4.29989e-06)#0.00415285: 4.92899e-06)#0.0464742; 5
(W_tropicalis#0.000242733: 8.50248e-05	((W_sebi#0.000478229: 6.81813e-05	W_muriae#0.000537157: 6.81813e-05)#0.00204195: 1.19145e-05	(W_mellicola#0.000599887: 7.57959e-05	W_canadensis#0.000115708: 7.57959e-05)#0.00151299: 4.29989e-06)#0.001766: 4.92899e-06)#0.0464742; 5
((W_sebi#0.000478229: 6.81813e-05	W_muriae#0.000537157: 6.81813e-05)#0.00204195: 1.68435e-05	(W_tropicalis#0.000242733: 7.7145e-05	(W_mellicola#0.000599887: 7.57959e-05	W_canadensis#0.000115708: 7.57959e-05)#0.00167415: 1.34906e-06)#0.00183355: 7.87981e-06)#0.0451539; 5
((W_sebi#0.000478229: 6.81813e-05	W_muriae#0.000537157: 6.81813e-05)#0.00443717: 1.68435e-05	(W_tropicalis#0.000242733: 8.34715e-05	(W_mellicola#0.000599887: 7.57959e-05	W_canadensis#0.000115708: 7.57959e-05)#0.00333136: 7.67561e-06)#0.000706289: 1.55327e-06)#0.0451539; 5
((W_sebi#0.000478229: 6.81813e-05	W_muriae#0.000537157: 6.81813e-05)#0.00158561: 1.68435e-05	(W_tropicalis#0.000242733: 8.22919e-05	(W_mellicola#0.000599887: 8.02034e-05	W_canadensis#0.000115708: 8.02034e-05)#0.000983024: 2.08855e-06)#0.000716413: 2.73286e-06)#0.0451539; 5
((W_sebi#0.000478229: 6.81813e-05	W_muriae#0.000537157: 6.81813e-05)#0.00158561: 1.68435e-05	(W_tropicalis#0.000242733: 8.24574e-05	(W_mellicola#0.000599887: 8.02034e-05	W_canadensis#0.000115708: 8.02034e-05)#0.00190382: 2.25408e-06)#0.00174572: 2.56733e-06)#0.0431142; 5
((W_sebi#0.000478229: 6.81813e-05	W_muriae#0.000537157: 6.81813e-05)#0.00158561: 1.68435e-05	(W_tropicalis#0.000242733: 8.50043e-05	(W_mellicola#0.000599887: 8.02034e-05	W_canadensis#0.000115708: 8.02034e-05)#0.00190382: 4.8009e-06)#0.00331889: 2.05108e-08)#0.0410518; 5
((W_sebi#0.000478229: 6.81813e-05	W_muriae#0.000537157: 6.81813e-05)#0.00460174: 1.68435e-05	(W_canadensis#0.000115708: 8.43634e-05	(W_mellicola#0.000599887: 8.02034e-05	W_tropicalis#0.000242733: 8.02034e-05)#0.00190382: 4.16008e-06)#0.00250897: 6.61335e-07)#0.0388213; 5
((W_sebi#0.000478229: 6.81813e-05	W_muriae#0.000537157: 6.81813e-05)#0.00249739: 1.68435e-05	(W_tropicalis#0.000242733: 8.43702e-05	(W_mellicola#0.000599887: 8.02034e-05	W_canadensis#0.000115708: 8.02034e-05)#0.00190382: 4.16681e-06)#0.00081855: 6.54607e-07)#0.0365573; 5
((W_mellicola#0.000599887: 8.02034e-05	W_canadensis#0.000115708: 8.02034e-05)#0.00397706: 4.82141e-06	(W_tropicalis#0.000242733: 8.43702e-05	(W_sebi#0.000478229: 8.2256e-05	W_muriae#0.000537157: 8.2256e-05)#0.00145774: 2.11411e-06)#0.0015836: 6.54607e-07)#0.0352323; 5
((W_mellicola#0.000599887: 8.02034e-05	W_canadensis#0.000115708: 8.02034e-05)#0.00397706: 4.82141e-06	(W_sebi#0.000478229: 8.43702e-05	(W_tropicalis#0.000242733: 8.2256e-05	W_muriae#0.000537157: 8.2256e-05)#0.00145774: 2.11411e-06)#0.000834226: 6.54607e-07)#0.0365921; 5
((W_tropicalis#0.000242733: 8.2256e-05	W_muriae#0.000537157: 8.2256e-05)#0.00145774: 2.76872e-06	(W_sebi#0.000478229: 8.43702e-05	(W_mellicola#0.000599887: 7.60714e-05	W_canadensis#0.000115708: 7.60714e-05)#0.00591391: 8.2988e-06)#0.00197725: 6.54607e-07)#0.0365921; 5
((W_mellicola#0.000599887: 7.44594e-05	W_canadensis#0.000115708: 7.44594e-05)#0.00424285: 1.05654e-05	(W_sebi#0.000478229: 8.43702e-05	(W_tropicalis#0.000242733: 8.2256e-05	W_muriae#0.000537157: 8.2256e-05)#0.00145774: 2.11411e-06)#0.00197725: 6.54607e-07)#0.0386808; 5
((W_mellicola#0.000599887: 7.44594e-05	W_canadensis#0.000115708: 7.44594e-05)#0.00424285: 1.05654e-05	(W_sebi#0.000478229: 8.46424e-05	(W_tropicalis#0.000242733: 8.2256e-05	W_muriae#0.000537157: 8.2256e-05)#0.00145774: 2.38634e-06)#0.000645809: 3.82379e-07)#0.0392434; 5
(W_sebi#0.000478229: 8.50248e-05	((W_mellicola#0.000599887: 7.44594e-05	W_canadensis#0.000115708: 7.44594e-05)#0.00250413: 8.38246e-06	(W_tropicalis#0.000242733: 8.2256e-05	W_muriae#0.000537157: 8.2256e-05)#0.00253934: 5.85824e-07)#0.00257902: 2.18289e-06)#0.0374343; 5
((W_mellicola#0.000599887: 7.86519e-05	W_canadensis#0.000115708: 7.86519e-05)#0.00237065: 6.37282e-06	(W_sebi#0.000478229: 8.43175e-05	(W_tropicalis#0.000242733: 8.2256e-05	W_muriae#0.000537157: 8.2256e-05)#0.00319857: 2.06142e-06)#0.00253389: 7.07296e-07)#0.0356372; 5
((W_tropicalis#0.000242733: 8.2256e-05	W_muriae#0.000537157: 8.2256e-05)#0.00319857: 2.76872e-06	(W_sebi#0.000478229: 8.43175e-05	(W_mellicola#0.000599887: 7.86519e-05	W_canadensis#0.000115708: 7.86519e-05)#0.00237065: 5.66553e-06)#0.000237264: 7.07296e-07)#0.0356372; 5
((W_tropicalis#0.000242733: 8.2256e-05	W_muriae#0.000537157: 8.2256e-05)#0.000715575: 2.76872e-06	(W_sebi#0.000478229: 8.43175e-05	(W_mellicola#0.000599887: 7.00375e-05	W_canadensis#0.000115708: 7.00375e-05)#0.00266223: 1.428e-05)#0.000237264: 7.07296e-07)#0.036986; 5
((W_tropicalis#0.00022478: 7.61722e-05	W_muriae#0.000497428: 7.61722e-05)#0.00276201: 2.56394e-06	(W_sebi#0.000442859: 7.68587e-05	(W_mellicola#0.000555518: 6.48573e-05	W_canadensis#0.00010715: 6.48573e-05)#0.00246533: 1.20014e-05)#0.00165977: 1.87742e-06)#0.0355701; 5
((W_tropicalis#0.00022478: 7.61722e-05	W_muriae#0.000497428: 7.61722e-05)#0.00276201: 2.56394e-06	(W_sebi#0.000442859: 7.68587e-05	(W_mellicola#0.000555518: 6.48573e-05	W_canadensis#0.00010715: 6.48573e-05)#0.00246533: 1.20014e-05)#0.00165977: 1.87742e-06)#0.0377447; 5
(W_sebi#0.000481163: 8.55464e-05	((W_tropicalis#0.000244222: 8.27607e-05	W_muriae#0.000540453: 8.27607e-05)#0.00300091: 7.45904e-07	(W_mellicola#0.000603567: 7.04671e-05	W_canadensis#0.000116418: 7.04671e-05)#0.00267857: 1.30395e-05)#0.00180333: 2.0398e-06)#0.0398093; 5
((W_tropicalis#0.000244222: 8.27607e-05	W_muriae#0.000540453: 8.27607e-05)#0.00139349: 2.78571e-06	(W_sebi#0.000481163: 7.1182e-05	(W_mellicola#0.000603567: 7.04671e-05	W_canadensis#0.000116418: 7.04671e-05)#0.00267857: 7.1488e-07)#0.00512563: 1.43644e-05)#0.0398093; 5
((W_tropicalis#0.000244222: 8.27607e-05	W_muriae#0.000540453: 8.27607e-05)#0.00139349: 2.78571e-06	(W_sebi#0.000481163: 7.1182e-05	(W_mellicola#0.000603567: 7.04671e-05	W_canadensis#0.000116418: 7.04671e-05)#0.00267857: 7.1488e-07)#0.00512563: 1.43644e-05)#0.0398093; 5
((W_tropicalis#0.000244222: 8.35211e-05	(W_sebi#0.000481163: 8.02511e-05	(W_mellicola#0.000603567: 7.04671e-05	W_canadensis#0.000116418: 7.04671e-05)#0.00267857: 9.78397e-06)#0.00549987: 3.26997e-06)#0.00282823: 2.02533e-06	W_muriae#0.000540453: 8.55464e-05)#0.0398093; 5
((W_tropicalis#0.000244222: 8.37247e-05	(W_sebi#0.000481163: 8.02511e-05	(W_mellicola#0.000603567: 7.04671e-05	W_canadensis#0.000116418: 7.04671e-05)#0.00267857: 9.78397e-06)#0.00679029: 3.47361e-06)#0.00531819: 1.82169e-06	W_muriae#0.000540453: 8.55464e-05)#0.0416101; 5
((W_tropicalis#0.000244222: 8.37247e-05	(W_sebi#0.000481163: 8.02511e-05	(W_mellicola#0.000603567: 6.93563e-05	W_canadensis#0.000116418: 6.93563e-05)#0.00272146: 1.08948e-05)#0.00480598: 3.47361e-06)#0.00311627: 1.82169e-06	W_muriae#0.000540453: 8.55464e-05)#0.0398099; 5
((W_tropicalis#0.000244222: 8.37247e-05	W_muriae#0.000540453: 8.37247e-05)#0.00311627: 1.82169e-06	(W_sebi#0.000481163: 8.02511e-05	(W_mellicola#0.000603567: 7.1141e-05	W_canadensis#0.000116418: 7.1141e-05)#0.00265319: 9.11013e-06)#0.00480598: 5.2953e-06)#0.0376535; 5
((W_tropicalis#0.000244222: 8.37247e-05	W_muriae#0.000540453: 8.37247e-05)#0.000607919: 1.82169e-06	(W_sebi#0.000481163: 8.02511e-05	(W_mellicola#0.000603567: 7.1141e-05	W_canadensis#0.000116418: 7.1141e-05)#0.00122369: 9.11013e-06)#0.00480598: 5.2953e-06)#0.0404265; 5
((W_tropicalis#0.000244222: 8.37247e-05	W_muriae#0.000540453: 8.37247e-05)#0.00194191: 1.82169e-06	(W_sebi#0.000481163: 7.91304e-05	(W_mellicola#0.000491029: 7.1141e-05	W_canadensis#0.000116418: 7.1141e-05)#0.0030312: 7.98938e-06)#0.00316812: 6.41605e-06)#0.041559; 5
((W_tropicalis#0.000244222: 8.37247e-05	W_muriae#0.000540453: 8.37247e-05)#0.00104865: 1.82169e-06	(W_sebi#0.000481163: 7.94501e-05	(W_mellicola#0.000491029: 7.65724e-05	W_canadensis#0.000116418: 7.65724e-05)#0.00281619: 2.87768e-06)#0.0016835: 6.0963e-06)#0.0446331; 5
((W_tropicalis#0.000244222: 8.29144e-05	(W_sebi#0.000481163: 8.07838e-05	(W_mellicola#0.000491029: 7.65724e-05	W_canadensis#0.000116418: 7.65724e-05)#0.00281619: 4.21136e-06)#0.00165571: 2.13057e-06)#0.00150886: 2.63204e-06	W_muriae#0.000540453: 8.55464e-05)#0.0419232; 5
((W_tropicalis#0.000244222: 8.3306e-05	(W_sebi#0.000481163: 7.94583e-05	(W_mellicola#0.000491029: 7.65724e-05	W_canadensis#0.000116418: 7.65724e-05)#0.00281619: 2.88585e-06)#0.00131073: 3.84773e-06)#0.00150177: 2.24039e-06	W_muriae#0.000540453: 8.55464e-05)#0.0424113; 5
((W_tropicalis#0.000244222: 8.40496e-05	(W_sebi#0.000481163: 8.2146e-05	(W_mellicola#0.000491029: 7.90854e-05	W_canadensis#0.000116418: 7.90854e-05)#0.0027267: 3.06062e-06)#0.00146364: 1.90363e-06)#0.00148848: 1.49677e-06	W_muriae#0.000540453: 8.55464e-05)#0.0406057; 5
((W_tropicalis#0.000244222: 8.40496e-05	(W_mellicola#0.000491029: 8.11805e-05	(W_sebi#0.000481163: 7.90854e-05	W_canadensis#0.000116418: 7.90854e-05)#0.000654501: 2.09511e-06)#0.00148104: 2.86914e-06)#0.00148848: 1.49677e-06	W_muriae#0.000540453: 8.55464e-05)#0.037352; 5
((W_tropicalis#0.000244222: 8.30093e-05	(W_mellicola#0.000491029: 8.00153e-05	(W_sebi#0.000481163: 7.90854e-05	W_canadensis#0.000116418: 7.90854e-05)#0.00329722: 9.29898e-07)#0.00150261: 2.99398e-06)#0.00150714: 2.53715e-06	W_muriae#0.000540453: 8.55464e-05)#0.0364385; 5
((W_tropicalis#0.000263941: 8.94094e-05	(W_mellicola#0.000530674: 8.9003e-05	(W_sebi#0.000520012: 8.54706e-05	W_canadensis#0.000125817: 8.54706e-05)#0.00356343: 3.53236e-06)#0.00324394: 4.06413e-07)#0.00191362: 3.0439e-06	W_muriae#0.000584088: 9.24533e-05)#0.0368534; 5
(((W_sebi#0.000520012: 8.54706e-05	W_canadensis#0.000125817: 8.54706e-05)#0.00290573: 5.48465e-06	(W_mellicola#0.000530674: 8.9003e-05	W_tropicalis#0.000263941: 8.9003e-05)#0.00172452: 1.95228e-06)#0.0018811: 1.49803e-06	W_muriae#0.000567225: 9.24533e-05)#0.0355145; 5
((W_tropicalis#0.000263941: 8.9298e-05	(W_mellicola#0.000530674: 8.86628e-05	(W_sebi#0.000520012: 8.54706e-05	W_canadensis#0.000125817: 8.54706e-05)#0.00290573: 3.19221e-06)#0.00173113: 6.35177e-07)#0.00191601: 3.15529e-06	W_muriae#0.000567225: 9.24533e-05)#0.0339201; 5
((W_tropicalis#0.000263941: 9.12761e-05	(W_mellicola#0.000530674: 8.62173e-05	(W_sebi#0.000657245: 8.54706e-05	W_canadensis#0.000125817: 8.54706e-05)#0.000771907: 7.46685e-07)#0.001072: 5.05883e-06)#0.00249817: 1.17716e-06	W_muriae#0.000567225: 9.24533e-05)#0.0354959; 5
((W_tropicalis#0.000263941: 9.12761e-05	(W_sebi#0.000657245: 8.62173e-05	(W_mellicola#0.000530674: 8.54706e-05	W_canadensis#0.000125817: 8.54706e-05)#0.00246997: 7.46685e-07)#0.001072: 5.05883e-06)#0.00457798: 1.17716e-06	W_muriae#0.000567225: 9.24533e-05)#0.0354959; 5
((W_tropicalis#0.000263941: 8.94971e-05	(W_mellicola#0.000530674: 8.62173e-05	(W_sebi#0.000657245: 8.54706e-05	W_canadensis#0.000125817: 8.54706e-05)#0.00246997: 7.46685e-07)#0.000683461: 3.27983e-06)#0.00384888: 2.95616e-06	W_muriae#0.000567225: 9.24533e-05)#0.0354959; 5
((W_tropicalis#0.000263941: 8.87512e-05	(W_canadensis#0.000125817: 8.56015e-05	(W_sebi#0.000657245: 8.54706e-05	W_mellicola#0.000530674: 8.54706e-05)#0.000682782: 1.3084e-07)#0.0026295: 3.14974e-06)#0.00267766: 3.7021e-06	W_muriae#0.000567225: 9.24533e-05)#0.0385121; 5
((W_tropicalis#0.000263941: 8.84901e-05	(W_sebi#0.000657245: 8.56625e-05	(W_canadensis#0.000125817: 8.54706e-05	W_mellicola#0.000530674: 8.54706e-05)#0.00276144: 1.91887e-07)#0.00262763: 2.82758e-06)#0.00268557: 3.96322e-06	W_muriae#0.000567225: 9.24533e-05)#0.0385121; 5
((W_tropicalis#0.000263941: 8.9345e-05	(W_canadensis#0.000125817: 8.71509e-05	(W_sebi#0.000657245: 8.54706e-05	W_mellicola#0.000530674: 8.54706e-05)#0.00153931: 1.68025e-06)#0.00258276: 2.19415e-06)#0.00265987: 3.10828e-06	W_muriae#0.000567225: 9.24533e-05)#0.0385121; 5
((W_canadensis#0.000117987: 8.58853e-05	(W_tropicalis#0.000247514: 8.20864e-05	(W_sebi#0.000616342: 8.01514e-05	W_mellicola#0.000497648: 8.01514e-05)#0.00091118: 1.93503e-06)#0.00241142: 3.79882e-06)#0.00243333: 8.14267e-07	W_muriae#0.000531924: 8.66995e-05)#0.0346176; 5
((W_muriae#0.000531924: 8.43656e-05	(W_tropicalis#0.000247514: 8.32383e-05	(W_sebi#0.000616342: 8.01514e-05	W_mellicola#0.000497648: 8.01514e-05)#0.00345709: 3.08694e-06)#0.00237805: 1.12728e-06)#0.00247716: 2.3339e-06	W_canadensis#0.000117987: 8.66995e-05)#0.0364589; 5
((W_muriae#0.000531924: 8.39349e-05	(W_tropicalis#0.000247514: 8.37426e-05	(W_sebi#0.000616342: 7.75348e-05	W_mellicola#0.000497648: 7.75348e-05)#0.00250529: 6.20782e-06)#0.000373921: 1.92274e-07)#0.00248987: 2.76463e-06	W_canadensis#0.000117987: 8.66995e-05)#0.0364589; 5
((W_canadensis#0.000117987: 8.22725e-05	(W_tropicalis#0.000247514: 7.99037e-05	(W_sebi#0.000616342: 7.75348e-05	W_mellicola#0.000497648: 7.75348e-05)#0.00250529: 2.36893e-06)#0.00225318: 2.3688e-06)#0.00254018: 4.427e-06	W_muriae#0.000531924: 8.66995e-05)#0.0364589; 5
((W_tropicalis#0.000247514: 8.62058e-05	(W_canadensis#0.000117987: 8.14695e-05	(W_sebi#0.000616342: 7.75348e-05	W_mellicola#0.000497648: 7.75348e-05)#0.00107142: 3.93467e-06)#0.00220987: 4.73628e-06)#0.00242428: 4.93769e-07	W_muriae#0.000531924: 8.66995e-05)#0.0385635; 5
((W_tropicalis#0.000247514: 8.62058e-05	(W_mellicola#0.000497648: 8.0036e-05	(W_sebi#0.000616342: 7.75348e-05	W_canadensis#0.000117987: 7.75348e-05)#0.00320636: 2.50123e-06)#0.00224945: 6.16972e-06)#0.000983225: 4.93769e-07	W_muriae#0.000531924: 8.66995e-05)#0.0407329; 5
((W_tropicalis#0.000247514: 8.62058e-05	W_muriae#0.000531924: 8.62058e-05)#0.00140712: 4.93769e-07	(W_mellicola#0.000497648: 8.0036e-05	(W_sebi#0.000616342: 7.75348e-05	W_canadensis#0.000117987: 7.75348e-05)#0.00320636: 2.50123e-06)#0.00362267: 6.66349e-06)#0.0388202; 5
((W_tropicalis#0.000239174: 8.3301e-05	W_muriae#0.000514001: 8.3301e-05)#0.00307514: 4.77131e-07	(W_sebi#0.000595574: 7.94137e-05	(W_mellicola#0.00048088: 7.49222e-05	W_canadensis#0.000114011: 7.49222e-05)#0.00309832: 4.4915e-06)#0.00170137: 4.3644e-06)#0.040063; 5
(((W_sebi#0.000595574: 8.08944e-05	(W_mellicola#0.00048088: 7.04073e-05	W_canadensis#0.000114011: 7.04073e-05)#0.003297: 1.04871e-05)#0.00167023: 1.00528e-06	W_muriae#0.000514001: 8.18997e-05)#0.00121044: 1.87841e-06	W_tropicalis#0.000239174: 8.37781e-05)#0.04221; 5
(((W_sebi#0.000595574: 8.08944e-05	(W_mellicola#0.00048088: 7.04073e-05	W_canadensis#0.000114011: 7.04073e-05)#0.003297: 1.04871e-05)#0.000412941: 1.00528e-06	W_muriae#0.000514001: 8.18997e-05)#0.00352221: 1.87841e-06	W_tropicalis#0.000239174: 8.37781e-05)#0.0400302; 5
(((W_sebi#0.000595574: 8.08944e-05	(W_mellicola#0.00048088: 7.04073e-05	W_canadensis#0.000114011: 7.04073e-05)#0.00241303: 1.04871e-05)#0.000808708: 1.00528e-06	W_muriae#0.000514001: 8.18997e-05)#0.00352221: 1.87841e-06	W_tropicalis#0.000239174: 8.37781e-05)#0.0410445; 5
(((W_sebi#0.000595574: 8.00032e-05	(W_mellicola#0.00048088: 7.04073e-05	W_canadensis#0.000114011: 7.04073e-05)#0.000739323: 9.59595e-06)#0.000714798: 1.23296e-06	W_muriae#0.000514001: 8.12362e-05)#0.00425614: 2.54191e-06	W_tropicalis#0.000239174: 8.37781e-05)#0.0392262; 5
(((W_sebi#0.000595574: 8.00032e-05	(W_mellicola#0.00048088: 7.32064e-05	W_canadensis#0.000114011: 7.32064e-05)#0.00176506: 6.79686e-06)#0.00243618: 1.39701e-06	W_muriae#0.000514001: 8.14003e-05)#0.00285551: 2.37786e-06	W_tropicalis#0.000239174: 8.37781e-05)#0.041324; 5
(((W_sebi#0.000623247: 7.99906e-05	(W_mellicola#0.000503224: 7.66079e-05	W_canadensis#0.000119309: 7.66079e-05)#0.00184707: 3.38263e-06)#0.00266826: 4.89086e-06	W_muriae#0.000537884: 8.48814e-05)#0.00299879: 2.78946e-06	W_tropicalis#0.000250287: 8.76709e-05)#0.042014; 5
(((W_sebi#0.000585852: 7.51911e-05	(W_mellicola#0.00047303: 7.20114e-05	W_canadensis#0.00011215: 7.20114e-05)#0.00416002: 3.17967e-06)#0.00250816: 5.69436e-06	W_muriae#0.000505611: 8.08855e-05)#0.00278063: 1.52514e-06	W_tropicalis#0.00023527: 8.24106e-05)#0.0382845; 5
((W_tropicalis#0.00023527: 8.08855e-05	W_muriae#0.000505611: 8.08855e-05)#0.0005844: 1.52514e-06	(W_sebi#0.000585852: 7.64357e-05	(W_mellicola#0.00047303: 7.20114e-05	W_canadensis#0.00011215: 7.20114e-05)#0.00416002: 4.42427e-06)#0.000753634: 5.9749e-06)#0.039415; 5
(((W_sebi#0.000585852: 7.64357e-05	(W_mellicola#0.00047303: 7.20114e-05	W_canadensis#0.00011215: 7.20114e-05)#0.00416002: 4.42427e-06)#0.00124543: 1.64993e-06	W_muriae#0.000505611: 7.80856e-05)#0.00319136: 4.32497e-06	W_tropicalis#0.00023527: 8.24106e-05)#0.0372355; 5
(((W_sebi#0.000558454: 7.64357e-05	(W_mellicola#0.00047303: 7.20114e-05	W_canadensis#0.00011215: 7.20114e-05)#0.00416002: 4.42427e-06)#0.00324647: 4.11317e-06	W_muriae#0.000505611: 8.05489e-05)#0.00309376: 1.86173e-06	W_tropicalis#0.00023527: 8.24106e-05)#0.0397422; 5
(((W_canadensis#0.00011215: 7.64357e-05	(W_mellicola#0.00047303: 7.20114e-05	W_sebi#0.000558454: 7.20114e-05)#0.00416002: 4.42427e-06)#0.00324647: 4.11317e-06	W_muriae#0.000505611: 8.05489e-05)#0.00309376: 1.86173e-06	W_tropicalis#0.00023527: 8.24106e-05)#0.0378013; 5
(((W_canadensis#0.00011215: 7.64357e-05	(W_mellicola#0.00047303: 7.20114e-05	W_sebi#0.000558454: 7.20114e-05)#0.00322429: 4.42427e-06)#0.00324647: 3.91381e-06	W_muriae#0.000505611: 8.03495e-05)#0.00310144: 2.06109e-06	W_tropicalis#0.00023527: 8.24106e-05)#0.0357773; 5
(((W_canadensis#0.00011215: 7.68133e-05	(W_mellicola#0.00047303: 7.20114e-05	W_sebi#0.000558454: 7.20114e-05)#0.00322429: 4.80186e-06)#0.00323051: 2.87062e-06	W_tropicalis#0.00023527: 7.96839e-05)#0.00312735: 2.72668e-06	W_muriae#0.000505611: 8.24106e-05)#0.0357773; 5
(((W_canadensis#0.00011215: 7.55273e-05	(W_mellicola#0.00047303: 7.20114e-05	W_sebi#0.000558454: 7.20114e-05)#0.00322429: 3.51587e-06)#0.00140524: 2.0179e-06	W_tropicalis#0.00023527: 7.75452e-05)#0.00629677: 4.8654e-06	W_muriae#0.000505611: 8.24106e-05)#0.0379142; 5
(((W_canadensis#0.000101649: 6.84436e-05	(W_mellicola#0.000428735: 6.52682e-05	W_sebi#0.00050616: 6.52682e-05)#0.00292236: 3.1754e-06)#0.00127386: 1.17776e-06	W_tropicalis#0.000213239: 6.96214e-05)#0.00701619: 5.07222e-06	W_muriae#0.000458265: 7.46936e-05)#0.0343639; 5
(((W_canadensis#0.000113893: 7.6572e-05	(W_mellicola#0.000480381: 7.31305e-05	W_sebi#0.000567133: 7.31305e-05)#0.00327439: 3.44154e-06)#0.00142948: 2.7618e-06	W_tropicalis#0.000238926: 7.93338e-05)#0.00773: 4.35744e-06	W_muriae#0.000513468: 8.36913e-05)#0.0358656; 5
(((W_tropicalis#0.000238926: 7.34044e-05	(W_mellicola#0.000480381: 7.31305e-05	W_sebi#0.000567133: 7.31305e-05)#0.00327439: 2.7387e-07)#0.00149117: 2.1192e-06	W_canadensis#0.000113893: 7.55236e-05)#0.00613929: 8.16771e-06	W_muriae#0.000513468: 8.36913e-05)#0.034086; 5
(((W_tropicalis#0.000238926: 7.37055e-05	(W_mellicola#0.000480381: 7.31305e-05	W_sebi#0.000571982: 7.31305e-05)#0.00327439: 5.74976e-07)#0.00338919: 5.7506e-06	W_canadensis#0.000113893: 7.94561e-05)#0.00695527: 4.2352e-06	W_muriae#0.000513468: 8.36913e-05)#0.0371398; 5
(((W_sebi#0.000571982: 7.53915e-05	(W_mellicola#0.000480381: 7.31305e-05	W_tropicalis#0.000238926: 7.31305e-05)#0.00245925: 2.26095e-06)#0.0033134: 5.61463e-06	W_canadensis#0.000113893: 8.10061e-05)#0.00682219: 2.6852e-06	W_muriae#0.000513468: 8.36913e-05)#0.0363993; 5
(((W_sebi#0.000571982: 7.53915e-05	(W_mellicola#0.000480381: 7.31305e-05	W_tropicalis#0.000238926: 7.31305e-05)#0.000865143: 2.26095e-06)#0.0033134: 5.45632e-06	W_canadensis#0.000113893: 8.08478e-05)#0.00403947: 2.84351e-06	W_muriae#0.000513468: 8.36913e-05)#0.0346347; 5
(((W_sebi#0.000571982: 7.55044e-05	(W_mellicola#0.000480381: 7.31305e-05	W_tropicalis#0.000238926: 7.31305e-05)#0.000865143: 2.37385e-06)#0.00330844: 5.34342e-06	W_canadensis#0.000113893: 8.08478e-05)#0.00403947: 2.84351e-06	W_muriae#0.000513468: 8.36913e-05)#0.0346347; 5
(((W_tropicalis#0.000238926: 7.93252e-05	(W_mellicola#0.000480381: 7.31305e-05	W_sebi#0.000571982: 7.31305e-05)#0.000865143: 6.1947e-06)#0.00186278: 1.52257e-06	W_canadensis#0.000113893: 8.08478e-05)#0.00403947: 2.84351e-06	W_muriae#0.000513468: 8.36913e-05)#0.0346347; 5
(((W_canadensis#0.000113893: 7.83812e-05	(W_mellicola#0.000480381: 7.44694e-05	W_sebi#0.000571982: 7.44694e-05)#0.00324764: 3.91182e-06)#0.00188521: 2.46659e-06	W_tropicalis#0.000238926: 8.08478e-05)#0.00403947: 2.84351e-06	W_muriae#0.000513468: 8.36913e-05)#0.0369458; 5
(((W_mellicola#0.00044177: 7.68674e-05	(W_canadensis#0.000113893: 7.44694e-05	W_sebi#0.000571982: 7.44694e-05)#0.00410752: 2.398e-06)#0.000826698: 4.85259e-06	W_tropicalis#0.000238926: 8.172e-05)#0.00242904: 1.97133e-06	W_muriae#0.000513468: 8.36913e-05)#0.0357066; 5
((W_muriae#0.000513468: 8.172e-05	W_tropicalis#0.000238926: 8.172e-05)#0.00471731: 1.97133e-06	(W_mellicola#0.00044177: 7.53086e-05	(W_canadensis#0.000113893: 7.44694e-05	W_sebi#0.000571982: 7.44694e-05)#0.00293794: 8.39244e-07)#0.00223447: 8.38267e-06)#0.0357066; 5
((W_muriae#0.000513468: 8.172e-05	W_tropicalis#0.000238926: 8.172e-05)#0.00250292: 1.97133e-06	(W_canadensis#0.000113893: 7.53086e-05	(W_mellicola#0.00044177: 7.44694e-05	W_sebi#0.000571982: 7.44694e-05)#0.000265201: 8.39244e-07)#0.00223447: 8.38267e-06)#0.0376531; 5
((W_muriae#0.000513468: 8.172e-05	W_tropicalis#0.000238926: 8.172e-05)#0.000847022: 1.97133e-06	(W_sebi#0.000571982: 8.11969e-05	(W_mellicola#0.00044177: 7.44694e-05	W_canadensis#0.000113893: 7.44694e-05)#0.00180003: 6.7275e-06)#0.00207243: 2.49441e-06)#0.0391311; 5
(((W_sebi#0.000509366: 7.04577e-05	(W_mellicola#0.000393408: 6.6317e-05	W_canadensis#0.000101425: 6.6317e-05)#0.00160297: 4.14061e-06)#0.00189402: 2.31624e-06	W_tropicalis#0.000212771: 7.27739e-05)#0.0028998: 1.75552e-06	W_muriae#0.000457258: 7.45294e-05)#0.0348473; 5
(((W_sebi#0.000509366: 7.19773e-05	(W_mellicola#0.000393408: 6.09493e-05	W_canadensis#0.000101425: 6.09493e-05)#0.00317267: 1.1028e-05)#0.000601817: 8.9308e-07	W_muriae#0.000457258: 7.28704e-05)#0.00289596: 1.65903e-06	W_tropicalis#0.000212771: 7.45294e-05)#0.0331897; 5
(((W_sebi#0.000509366: 7.19773e-05	(W_mellicola#0.000393408: 6.09493e-05	W_canadensis#0.000101425: 6.09493e-05)#0.00317267: 1.1028e-05)#0.00262716: 2.36432e-06	W_muriae#0.000457258: 7.43416e-05)#0.00283865: 1.87795e-07	W_tropicalis#0.000212771: 7.45294e-05)#0.0331897; 5
(((W_sebi#0.000509366: 7.19773e-05	(W_mellicola#0.000393408: 6.09493e-05	W_canadensis#0.000101425: 6.09493e-05)#0.00317267: 1.1028e-05)#0.000614837: 2.36432e-06	W_muriae#0.000457258: 7.43416e-05)#0.000760191: 1.87795e-07	W_tropicalis#0.000212771: 7.45294e-05)#0.031244; 5
(((W_muriae#0.000457258: 7.19773e-05	(W_mellicola#0.000393408: 6.09493e-05	W_canadensis#0.000101425: 6.09493e-05)#0.00317267: 1.1028e-05)#0.00127333: 2.11405e-06	W_sebi#0.000509366: 7.40914e-05)#0.0012876: 4.38059e-07	W_tropicalis#0.000212771: 7.45294e-05)#0.0346903; 5
((W_tropicalis#0.000252075: 8.77779e-05	W_sebi#0.000603458: 8.77779e-05)#0.000629952: 5.1898e-07	(W_muriae#0.000541724: 8.52733e-05	(W_mellicola#0.000466081: 6.78394e-05	W_canadensis#0.000120161: 6.78394e-05)#0.0040008: 1.74339e-05)#0.00150855: 3.02355e-06)#0.0382317; 5
((W_tropicalis#0.000252075: 8.44995e-05	W_sebi#0.000603458: 8.44995e-05)#0.00201819: 3.79734e-06	(W_muriae#0.000541724: 8.52733e-05	(W_mellicola#0.000466081: 6.78394e-05	W_canadensis#0.000120161: 6.78394e-05)#0.00581091: 1.74339e-05)#0.00150855: 3.02355e-06)#0.0416002; 5
((W_tropicalis#0.000252075: 8.44995e-05	W_sebi#0.000817164: 8.44995e-05)#0.00201819: 3.79734e-06	(W_muriae#0.000541724: 8.52733e-05	(W_mellicola#0.000466081: 6.78394e-05	W_canadensis#0.000120161: 6.78394e-05)#0.0032855: 1.74339e-05)#0.00150855: 3.02355e-06)#0.0416002; 5
((W_tropicalis#0.000252075: 8.44995e-05	W_sebi#0.000817164: 8.44995e-05)#0.00201819: 3.79734e-06	(W_muriae#0.000541724: 8.52733e-05	(W_mellicola#0.000466081: 6.78394e-05	W_canadensis#0.000120161: 6.78394e-05)#0.00572296: 1.74339e-05)#0.00150855: 3.02355e-06)#0.0395107; 5
((W_tropicalis#0.000239408: 6.81931e-05	W_sebi#0.000776103: 6.81931e-05)#0.00225578: 1.56671e-05	(W_muriae#0.000514504: 8.09886e-05	(W_mellicola#0.000442662: 6.44307e-05	W_canadensis#0.000114123: 6.44307e-05)#0.0054354: 1.65579e-05)#0.00143275: 2.87162e-06)#0.0349242; 5
((W_tropicalis#0.000261085: 7.43674e-05	W_sebi#0.000846373: 7.43674e-05)#0.00246002: 1.70856e-05	(W_muriae#0.000561088: 8.83214e-05	(W_mellicola#0.000482741: 8.31569e-05	W_canadensis#0.000124456: 8.31569e-05)#0.00295376: 5.16452e-06)#0.00162538: 3.13163e-06)#0.0402971; 5
((W_tropicalis#0.000261085: 9.05196e-05	W_sebi#0.000846373: 9.05196e-05)#0.00202106: 9.334e-07	(W_muriae#0.000561088: 9.11559e-05	(W_mellicola#0.000482741: 8.31569e-05	W_canadensis#0.000124456: 8.31569e-05)#0.00295376: 7.99907e-06)#0.00157483: 2.9707e-07)#0.0377616; 5
((W_tropicalis#0.000289376: 0.000100328	W_sebi#0.000938086: 0.000100328)#0.000651696: 1.03454e-06	(W_muriae#0.000621888: 0.000101034	(W_mellicola#0.00053505: 8.21386e-05	W_canadensis#0.000137942: 8.21386e-05)#0.00505294: 1.8895e-05)#0.00174548: 3.2926e-07)#0.0418534; 5
((W_mellicola#0.00053505: 9.61931e-05	W_canadensis#0.000137942: 9.61931e-05)#0.00196177: 5.1697e-06	(W_muriae#0.000621888: 0.000100386	(W_tropicalis#0.000289376: 8.28612e-05	W_sebi#0.000938086: 8.28612e-05)#0.00388889: 1.75248e-05)#0.00175674: 9.76874e-07)#0.0399651; 5
((W_mellicola#0.000481457: 7.80267e-05	W_canadensis#0.000124125: 7.80267e-05)#0.00195828: 1.31831e-05	(W_muriae#0.000559596: 9.03308e-05	(W_tropicalis#0.000260391: 7.86091e-05	W_sebi#0.000844122: 7.86091e-05)#0.00103296: 1.17217e-05)#0.00158078: 8.79025e-07)#0.0380359; 5
(W_muriae#0.000559596: 9.12098e-05	((W_mellicola#0.000481457: 7.80267e-05	W_canadensis#0.000124125: 7.80267e-05)#0.00195828: 1.23041e-05	(W_tropicalis#0.000260391: 8.31963e-05	W_sebi#0.000844122: 8.31963e-05)#0.000976175: 7.13448e-06)#0.00158078: 8.79025e-07)#0.0363466; 5
((W_tropicalis#0.000260391: 9.00551e-05	W_sebi#0.000844122: 9.00551e-05)#0.00211704: 1.1547e-06	((W_mellicola#0.000481457: 7.80267e-05	W_canadensis#0.000124125: 7.80267e-05)#0.00195828: 1.23041e-05	W_muriae#0.000559596: 9.03308e-05)#0.00158078: 8.79025e-07)#0.0383401; 5
((W_tropicalis#0.000260391: 9.00551e-05	W_sebi#0.000844122: 9.00551e-05)#0.00122667: 1.1547e-06	((W_mellicola#0.000481457: 7.80267e-05	W_canadensis#0.000124125: 7.80267e-05)#0.00347009: 1.23041e-05	W_muriae#0.000559596: 9.03308e-05)#0.000786715: 8.79025e-07)#0.0364367; 5
(W_muriae#0.000559596: 9.12098e-05	((W_mellicola#0.000481457: 7.80267e-05	W_canadensis#0.000124125: 7.80267e-05)#0.00347009: 1.20479e-05	(W_tropicalis#0.000260391: 9.00551e-05	W_sebi#0.000844122: 9.00551e-05)#0.00122667: 1.94471e-08)#0.00297469: 1.13525e-06)#0.0344218; 5
(W_muriae#0.000559596: 9.12098e-05	(W_sebi#0.000844122: 9.0983e-05	(W_tropicalis#0.000260391: 9.00551e-05	(W_mellicola#0.000481457: 7.80267e-05	W_canadensis#0.000124125: 7.80267e-05)#0.00347009: 1.20284e-05)#0.00222561: 9.27902e-07)#0.00294499: 2.26796e-07)#0.0373619; 5
(W_muriae#0.000471739: 7.68898e-05	(W_tropicalis#0.000219509: 7.66562e-05	(W_sebi#0.000711594: 7.59164e-05	(W_mellicola#0.000405868: 6.57764e-05	W_canadensis#0.000104637: 6.57764e-05)#0.00292528: 1.01399e-05)#0.000780104: 7.39839e-07)#0.0010577: 2.3357e-07)#0.0337284; 5
(W_muriae#0.000471739: 7.68898e-05	((W_mellicola#0.000405868: 6.57764e-05	W_canadensis#0.000104637: 6.57764e-05)#0.00292528: 1.08798e-05	(W_sebi#0.000869773: 7.59164e-05	W_tropicalis#0.000219509: 7.59164e-05)#0.000780104: 7.39839e-07)#0.00176659: 2.3357e-07)#0.0322922; 5
((W_mellicola#0.000405868: 6.57764e-05	W_canadensis#0.000104637: 6.57764e-05)#0.00292528: 1.11134e-05	(W_muriae#0.000471739: 7.61229e-05	(W_sebi#0.000869773: 7.59164e-05	W_tropicalis#0.000219509: 7.59164e-05)#0.0019875: 2.06548e-07)#0.00128942: 7.66861e-07)#0.0305347; 5
((W_mellicola#0.000405868: 6.57764e-05	W_canadensis#0.000104637: 6.57764e-05)#0.00409731: 1.11134e-05	(W_muriae#0.000471739: 7.59983e-05	(W_sebi#0.000869773: 7.59164e-05	W_tropicalis#0.000219509: 7.59164e-05)#0.0019875: 8.18735e-08)#0.00318202: 8.91536e-07)#0.031427; 5
((W_mellicola#0.000458092: 7.74899e-05	W_canadensis#0.000118101: 7.74899e-05)#0.00443056: 9.29343e-06	(W_tropicalis#0.000247754: 8.57531e-05	(W_sebi#0.000981689: 8.56847e-05	W_muriae#0.000532439: 8.56847e-05)#0.00224324: 6.83815e-08)#0.00359247: 1.03028e-06)#0.0330839; 5
(W_tropicalis#0.000247754: 8.67834e-05	((W_mellicola#0.000458092: 7.74899e-05	W_canadensis#0.000118101: 7.74899e-05)#0.00167121: 8.52449e-06	(W_sebi#0.000981689: 8.56847e-05	W_muriae#0.000532439: 8.56847e-05)#0.00224324: 3.29717e-07)#0.00112418: 7.68942e-07)#0.0330839; 5
(W_tropicalis#0.000247754: 8.67834e-05	((W_mellicola#0.000458092: 7.32356e-05	W_canadensis#0.000118101: 7.32356e-05)#0.0017683: 1.27788e-05	(W_sebi#0.000981689: 8.56847e-05	W_muriae#0.000532439: 8.56847e-05)#0.00350234: 3.29717e-07)#0.00391195: 7.68942e-07)#0.0330839; 5
(W_tropicalis#0.000247754: 8.67834e-05	((W_mellicola#0.000458092: 7.32356e-05	W_canadensis#0.000118101: 7.32356e-05)#0.0017683: 1.28592e-05	(W_sebi#0.000860923: 8.56847e-05	W_muriae#0.000532439: 8.56847e-05)#0.000743944: 4.10116e-07)#0.00221502: 6.88544e-07)#0.0330839; 5
(W_tropicalis#0.000247754: 8.67834e-05	(W_muriae#0.000532439: 8.60728e-05	(W_sebi#0.000860923: 8.58208e-05	(W_mellicola#0.000458092: 8.08077e-05	W_canadensis#0.000118101: 8.08077e-05)#0.0016026: 5.01307e-06)#0.00173391: 2.52002e-07)#0.00438472: 7.10573e-07)#0.0355157; 5
((W_sebi#0.000860923: 8.54627e-05	(W_mellicola#0.000458092: 8.08077e-05	W_canadensis#0.000118101: 8.08077e-05)#0.0016026: 4.65495e-06)#0.00174118: 1.32069e-06	(W_muriae#0.000532439: 8.60728e-05	W_tropicalis#0.000247754: 8.60728e-05)#0.00668538: 7.10573e-07)#0.036831; 5
(W_tropicalis#0.000592646: 8.67834e-05	(W_muriae#0.000532439: 8.63966e-05	(W_sebi#0.000860923: 8.54627e-05	(W_mellicola#0.000458092: 6.64587e-05	W_canadensis#0.000118101: 6.64587e-05)#0.00483456: 1.9004e-05)#0.00138241: 9.33968e-07)#0.00890194: 3.86726e-07)#0.0391185; 5
(W_tropicalis#0.000592646: 8.67834e-05	((W_mellicola#0.000458092: 6.64587e-05	W_canadensis#0.000118101: 6.64587e-05)#0.00283903: 1.94777e-05	(W_sebi#0.000860923: 8.54627e-05	W_muriae#0.000532439: 8.54627e-05)#0.00138241: 4.73727e-07)#0.00688017: 8.46967e-07)#0.0372814; 5
(W_tropicalis#0.000592646: 8.67834e-05	(W_muriae#0.000532439: 8.59681e-05	(W_sebi#0.000860923: 8.54627e-05	(W_mellicola#0.000458092: 6.64587e-05	W_canadensis#0.000118101: 6.64587e-05)#0.00283903: 1.9004e-05)#0.00123125: 5.05412e-07)#0.00511898: 8.15282e-07)#0.0390043; 5
(W_tropicalis#0.000439313: 8.67834e-05	(W_muriae#0.000532439: 8.64382e-05	(W_sebi#0.000860923: 7.36119e-05	(W_mellicola#0.000458092: 6.64587e-05	W_canadensis#0.000118101: 6.64587e-05)#0.00571484: 7.15322e-06)#0.00450299: 1.28262e-05)#0.0033086: 3.45182e-07)#0.0413847; 5
(W_tropicalis#0.000439313: 8.67834e-05	(W_muriae#0.000532439: 8.64382e-05	(W_canadensis#0.000118101: 7.98373e-05	(W_mellicola#0.000458092: 6.64587e-05	W_sebi#0.000860923: 6.64587e-05)#0.00571484: 1.33786e-05)#0.00258805: 6.60087e-06)#0.00247548: 3.45182e-07)#0.0384125; 5
(W_tropicalis#0.000439313: 8.67834e-05	(W_muriae#0.000532439: 8.64382e-05	(W_canadensis#0.000118101: 7.98373e-05	(W_mellicola#0.000458092: 6.64587e-05	W_sebi#0.000814832: 6.64587e-05)#0.00571484: 1.33786e-05)#0.00142459: 6.60087e-06)#0.00247548: 3.45182e-07)#0.0361297; 5
(W_tropicalis#0.000439313: 8.67834e-05	(W_muriae#0.000532439: 8.64382e-05	(W_canadensis#0.000118101: 8.41886e-05	(W_mellicola#0.000458092: 7.93217e-05	W_sebi#0.000814832: 7.93217e-05)#0.00478811: 4.86691e-06)#0.00135096: 2.24961e-06)#0.00247548: 3.45182e-07)#0.0361297; 5
(W_tropicalis#0.000452874: 8.94624e-05	((W_mellicola#0.000472233: 8.17704e-05	W_sebi#0.000839987: 8.17704e-05)#0.00206678: 7.33621e-06	(W_canadensis#0.000121747: 8.67875e-05	W_muriae#0.000548875: 8.67875e-05)#0.00252235: 2.31905e-06)#0.0025519: 3.55838e-07)#0.0395799; 5
((W_canadensis#0.000121747: 8.67875e-05	W_muriae#0.000548875: 8.67875e-05)#0.00252235: 2.67489e-06	((W_mellicola#0.000472233: 8.17704e-05	W_sebi#0.000839987: 8.17704e-05)#0.00206678: 7.33621e-06	W_tropicalis#0.000452874: 8.91066e-05)#0.0012684: 3.55838e-07)#0.0395799; 5
((W_mellicola#0.000472233: 8.17704e-05	W_sebi#0.000839987: 8.17704e-05)#0.00206678: 7.69205e-06	((W_canadensis#0.000121747: 8.67875e-05	W_muriae#0.000548875: 8.67875e-05)#0.00252235: 2.05849e-06	W_tropicalis#0.000452874: 8.8846e-05)#0.00127212: 6.16402e-07)#0.0365832; 5
((W_canadensis#0.000121747: 8.67875e-05	W_muriae#0.000548875: 8.67875e-05)#0.00407633: 2.67489e-06	((W_mellicola#0.000472233: 8.17704e-05	W_sebi#0.00107545: 8.17704e-05)#0.00099402: 3.15559e-06	W_tropicalis#0.000452874: 8.4926e-05)#0.00345249: 4.53646e-06)#0.037824; 5
((W_canadensis#0.000121747: 8.67875e-05	W_muriae#0.000548875: 8.67875e-05)#0.00407633: 2.67489e-06	((W_mellicola#0.000472233: 8.17704e-05	W_tropicalis#0.000452874: 8.17704e-05)#0.00232986: 1.34169e-06	W_sebi#0.00107545: 8.31121e-05)#0.00352784: 6.35036e-06)#0.0403768; 5
((W_canadensis#0.000121747: 8.67875e-05	W_muriae#0.000548875: 8.67875e-05)#0.00407633: 2.67489e-06	((W_mellicola#0.000472233: 8.17704e-05	W_tropicalis#0.000452874: 8.17704e-05)#0.00232986: 6.82104e-06	W_sebi#0.00107545: 8.85914e-05)#0.0052439: 8.71003e-07)#0.0403768; 5
((W_mellicola#0.000472233: 7.4587e-05	W_tropicalis#0.000452874: 7.4587e-05)#0.00255425: 1.48754e-05	((W_canadensis#0.000121747: 8.67875e-05	W_muriae#0.000548875: 8.67875e-05)#0.00184794: 1.18921e-06	W_sebi#0.00107545: 8.79767e-05)#0.0069192: 1.48568e-06)#0.0385454; 5
((W_mellicola#0.000472233: 7.4587e-05	W_tropicalis#0.000452874: 7.4587e-05)#0.00255425: 1.48754e-05	((W_canadensis#0.000121747: 8.67875e-05	W_muriae#0.000548875: 8.67875e-05)#0.0012697: 1.22456e-06	W_sebi#0.000409551: 8.80121e-05)#0.00525022: 1.45033e-06)#0.0370398; 5
((W_mellicola#0.000442796: 7.87408e-05	W_tropicalis#0.000424644: 7.87408e-05)#0.00212726: 5.1448e-06	((W_sebi#0.000384021: 7.70835e-05	W_muriae#0.00051466: 7.70835e-05)#0.00125687: 5.44218e-06	W_canadensis#0.000114158: 8.25257e-05)#0.00492294: 1.35993e-06)#0.0326939; 5
(W_canadensis#0.000114158: 8.38856e-05	((W_sebi#0.000384021: 7.70835e-05	W_muriae#0.00051466: 7.70835e-05)#0.00125687: 2.09537e-06	(W_mellicola#0.000442796: 7.87408e-05	W_tropicalis#0.000424644: 7.87408e-05)#0.00212726: 4.38064e-07)#0.00426395: 4.70674e-06)#0.0351585; 5
(W_canadensis#0.000114158: 8.38856e-05	((W_sebi#0.000384021: 7.70835e-05	W_muriae#0.00051466: 7.70835e-05)#0.00178015: 6.16582e-06	(W_mellicola#0.000442796: 7.87408e-05	W_tropicalis#0.000424644: 7.87408e-05)#0.00212726: 4.50851e-06)#0.00234753: 6.36292e-07)#0.0370142; 5
(W_canadensis#0.000114158: 8.38856e-05	((W_sebi#0.000384021: 7.92107e-05	W_muriae#0.00051466: 7.92107e-05)#0.00173234: 4.03865e-06	(W_mellicola#0.000442796: 7.87408e-05	W_tropicalis#0.000424644: 7.87408e-05)#0.00485929: 4.50851e-06)#0.00121181: 6.36292e-07)#0.0387703; 5
(W_canadensis#0.00012521: 9.20073e-05	((W_sebi#0.000421201: 8.71992e-05	(W_mellicola#0.000485667: 8.63644e-05	W_tropicalis#0.000465757: 8.63644e-05)#0.00334639: 8.34796e-07)#0.00189311: 2.40098e-06	W_muriae#0.000564489: 8.96002e-05)#0.00135449: 2.40714e-06)#0.0388286; 5
((W_sebi#0.000421201: 8.83334e-05	(W_mellicola#0.000485667: 8.63644e-05	W_tropicalis#0.000465757: 8.63644e-05)#0.00334639: 1.969e-06)#0.0018688: 3.67391e-06	(W_canadensis#0.00012521: 8.96002e-05	W_muriae#0.000564489: 8.96002e-05)#0.00135449: 2.40714e-06)#0.0407623; 5
((W_sebi#0.000380995: 8.10608e-05	(W_mellicola#0.000439308: 7.21713e-05	W_tropicalis#0.000421299: 7.21713e-05)#0.0017729: 8.88942e-06)#0.00166624: 2.16405e-06	(W_canadensis#0.000113258: 8.10474e-05	W_muriae#0.000510606: 8.10474e-05)#0.0012252: 2.17737e-06)#0.0368713; 5
((W_tropicalis#0.000421299: 8.10608e-05	(W_mellicola#0.000439308: 7.21713e-05	W_sebi#0.000380995: 7.21713e-05)#0.0017729: 8.88942e-06)#0.00166624: 2.16405e-06	(W_canadensis#0.000113258: 8.10474e-05	W_muriae#0.000510606: 8.10474e-05)#0.00247276: 2.17737e-06)#0.0368713; 5
((W_tropicalis#0.000421299: 8.10608e-05	(W_mellicola#0.000439308: 7.54691e-05	W_sebi#0.000380995: 7.54691e-05)#0.00314072: 5.5917e-06)#0.00067603: 2.16405e-06	(W_canadensis#0.000113258: 8.10474e-05	W_muriae#0.000510606: 8.10474e-05)#0.00247276: 2.17737e-06)#0.034401; 5
((W_tropicalis#0.000469146: 9.16939e-05	(W_mellicola#0.000489201: 8.86479e-05	W_sebi#0.000424266: 8.86479e-05)#0.00331563: 3.04597e-06)#0.00175592: 9.82913e-07	(W_canadensis#0.000126121: 9.02522e-05	W_muriae#0.000568597: 9.02522e-05)#0.00224411: 2.42466e-06)#0.0412087; 5
(((W_canadensis#0.000126121: 9.02522e-05	W_muriae#0.000568597: 9.02522e-05)#0.00224411: 1.08531e-08	(W_mellicola#0.000489201: 7.69015e-05	W_sebi#0.000424266: 7.69015e-05)#0.00382209: 1.33615e-05)#0.00114391: 2.41381e-06	W_tropicalis#0.000469146: 9.26768e-05)#0.0412087; 5
(((W_canadensis#0.000126121: 9.00781e-05	(W_mellicola#0.000489201: 8.97851e-05	W_sebi#0.000424266: 8.97851e-05)#0.00327364: 2.9298e-07)#0.00224845: 1.84934e-07	W_muriae#0.000568597: 9.0263e-05)#0.00207071: 2.41381e-06	W_tropicalis#0.000469146: 9.26768e-05)#0.0398371; 5
(((W_sebi#0.000424266: 8.97953e-05	(W_mellicola#0.000489201: 8.97851e-05	W_canadensis#0.000126121: 8.97851e-05)#0.00327364: 1.02136e-08)#0.00225553: 1.36331e-06	W_muriae#0.000568597: 9.11586e-05)#0.00205037: 1.51819e-06	W_tropicalis#0.000469146: 9.26768e-05)#0.0398371; 5
(((W_sebi#0.000424266: 9.0772e-05	(W_mellicola#0.000489201: 7.58599e-05	W_canadensis#0.000126121: 7.58599e-05)#0.00387457: 1.49121e-05)#0.00459897: 6.28829e-07	W_tropicalis#0.000469146: 9.14008e-05)#0.00204494: 1.27599e-06	W_muriae#0.000568597: 9.26768e-05)#0.0367495; 5
(((W_sebi#0.000424266: 9.0772e-05	W_tropicalis#0.000469146: 9.0772e-05)#0.00234167: 2.7088e-07	(W_mellicola#0.000489201: 7.6139e-05	W_canadensis#0.000126121: 7.6139e-05)#0.00148052: 1.49039e-05)#0.00205298: 1.63394e-06	W_muriae#0.000568597: 9.26768e-05)#0.0353555; 5
(((W_sebi#0.000378206: 8.09174e-05	(W_mellicola#0.000436091: 6.7873e-05	W_canadensis#0.000112429: 6.7873e-05)#0.00345355: 1.30444e-05)#0.00208745: 1.53201e-07	W_tropicalis#0.000418214: 8.10706e-05)#0.00296053: 1.54482e-06	W_muriae#0.000506868: 8.26155e-05)#0.0315172; 5
(((W_sebi#0.00043038: 9.20801e-05	(W_mellicola#0.000496251: 7.72362e-05	W_canadensis#0.000127939: 7.72362e-05)#0.00392997: 1.48439e-05)#0.00237542: 4.80545e-08	W_tropicalis#0.000475907: 9.21282e-05)#0.00337355: 1.88422e-06	W_muriae#0.000576791: 9.40124e-05)#0.0385567; 5
(((W_sebi#0.00043038: 9.20801e-05	(W_mellicola#0.000496251: 7.72362e-05	W_canadensis#0.000127939: 7.72362e-05)#0.00392997: 1.48439e-05)#0.000423589: 4.80545e-08	W_tropicalis#0.000475907: 9.21282e-05)#0.00337355: 1.88422e-06	W_muriae#0.000576791: 9.40124e-05)#0.0368852; 5
(((W_sebi#0.00043038: 8.14398e-05	(W_mellicola#0.000496251: 7.72362e-05	W_canadensis#0.000127939: 7.72362e-05)#0.00144821: 4.20359e-06)#0.00286957: 8.92642e-06	W_tropicalis#0.000475907: 9.03662e-05)#0.00343933: 3.64616e-06	W_muriae#0.000576791: 9.40124e-05)#0.0383129; 5
(((W_sebi#0.000399388: 7.571e-05	(W_mellicola#0.000460515: 7.16744e-05	W_canadensis#0.000118726: 7.16744e-05)#0.000610977: 4.03559e-06)#0.00265819: 7.81772e-06	W_tropicalis#0.000441637: 8.35277e-05)#0.00514067: 3.71479e-06	W_muriae#0.000535256: 8.72425e-05)#0.0371796; 5
(((W_sebi#0.000399388: 7.61552e-05	(W_mellicola#0.000460515: 7.16744e-05	W_canadensis#0.000118726: 7.16744e-05)#0.000610977: 4.48079e-06)#0.00438583: 5.5328e-06	W_tropicalis#0.000441637: 8.1688e-05)#0.00525645: 5.55451e-06	W_muriae#0.000535256: 8.72425e-05)#0.0358607; 5
(((W_sebi#0.000399388: 7.61552e-05	(W_mellicola#0.000460515: 6.39421e-05	W_canadensis#0.000118726: 6.39421e-05)#0.00196584: 1.22131e-05)#0.00231216: 5.5328e-06	W_tropicalis#0.000441637: 8.1688e-05)#0.00301578: 5.55451e-06	W_muriae#0.000535256: 8.72425e-05)#0.0379145; 5
(((W_sebi#0.000399388: 7.61552e-05	W_tropicalis#0.000441637: 7.61552e-05)#0.00231216: 6.36986e-06	(W_mellicola#0.000460515: 6.39421e-05	W_canadensis#0.000118726: 6.39421e-05)#0.00313384: 1.85829e-05)#0.00298519: 4.71746e-06	W_muriae#0.000535256: 8.72425e-05)#0.0400773; 5
(((W_sebi#0.000399388: 7.61552e-05	(W_mellicola#0.000460515: 6.39421e-05	W_canadensis#0.000118726: 6.39421e-05)#0.0024555: 1.22131e-05)#0.00386195: 4.35243e-06	W_tropicalis#0.000441637: 8.05076e-05)#0.00305999: 6.73488e-06	W_muriae#0.000535256: 8.72425e-05)#0.0418444; 5
(((W_sebi#0.000399388: 7.61552e-05	(W_mellicola#0.000460515: 6.22501e-05	W_canadensis#0.000118726: 6.22501e-05)#0.00252225: 1.39051e-05)#0.00224697: 3.88277e-06	W_tropicalis#0.000441637: 8.00379e-05)#0.00307795: 7.20455e-06	W_muriae#0.000535256: 8.72425e-05)#0.0418444; 5
(((W_sebi#0.000399388: 7.44977e-05	(W_mellicola#0.000460515: 6.56342e-05	W_canadensis#0.000118726: 6.56342e-05)#0.00134237: 8.86351e-06)#0.0012857: 3.43084e-06	W_tropicalis#0.000441637: 7.79285e-05)#0.00160879: 9.31397e-06	W_muriae#0.000535256: 8.72425e-05)#0.0398954; 5
(((W_sebi#0.000354685: 6.61592e-05	(W_mellicola#0.00040897: 5.80842e-05	W_canadensis#0.000105437: 5.80842e-05)#0.00278195: 8.07496e-06)#0.00357736: 3.04682e-06	W_tropicalis#0.000392205: 6.9206e-05)#0.00291747: 8.27146e-06	W_muriae#0.00049323: 7.74775e-05)#0.0354299; 5
(((W_sebi#0.000425552: 7.9378e-05	(W_mellicola#0.000490683: 6.96896e-05	W_canadensis#0.000126504: 6.96896e-05)#0.00333779: 9.68836e-06)#0.00205033: 9.42868e-07	W_tropicalis#0.000470568: 8.03208e-05)#0.00243506: 1.26368e-05	W_muriae#0.000591779: 9.29577e-05)#0.0407072; 5
(((W_sebi#0.000384601: 6.99517e-05	(W_mellicola#0.000443465: 6.29834e-05	W_canadensis#0.00011433: 6.29834e-05)#0.00301659: 6.96835e-06)#0.00190038: 4.21593e-06	W_tropicalis#0.000425285: 7.41676e-05)#0.00215397: 9.8447e-06	W_muriae#0.000534832: 8.40123e-05)#0.0345385; 5
(((W_sebi#0.000384601: 7.36076e-05	(W_mellicola#0.000443465: 7.08014e-05	W_canadensis#0.00011433: 7.08014e-05)#0.00102048: 2.80623e-06)#0.00339587: 3.56455e-06	W_tropicalis#0.000425285: 7.71722e-05)#0.00351149: 6.84019e-06	W_muriae#0.000534832: 8.40123e-05)#0.0379998; 5
(((W_sebi#0.000384601: 7.36076e-05	(W_mellicola#0.000595181: 7.08014e-05	W_canadensis#0.00011433: 7.08014e-05)#0.00186544: 2.80623e-06)#0.00648043: 7.63795e-06	W_tropicalis#0.000425285: 8.12456e-05)#0.00333544: 2.76679e-06	W_muriae#0.000534832: 8.40123e-05)#0.035176; 5
(((W_sebi#0.000384601: 7.36076e-05	(W_mellicola#0.000595181: 7.08014e-05	W_canadensis#0.00011433: 7.08014e-05)#0.00186544: 2.80623e-06)#0.00480892: 7.63795e-06	W_tropicalis#0.000425285: 8.12456e-05)#0.00174461: 2.76679e-06	W_muriae#0.000534832: 8.40123e-05)#0.0372559; 5
(((W_sebi#0.000384601: 7.77823e-05	(W_mellicola#0.000595181: 7.08014e-05	W_canadensis#0.00011433: 7.08014e-05)#0.00186544: 6.9809e-06)#0.00455082: 2.65913e-06	W_muriae#0.000534832: 8.04414e-05)#0.00390089: 3.57094e-06	W_tropicalis#0.000425285: 8.40123e-05)#0.0345103; 5
(((W_sebi#0.000384601: 7.73677e-05	(W_mellicola#0.000595181: 6.79717e-05	W_canadensis#0.00011433: 6.79717e-05)#0.0019431: 9.39601e-06)#0.00204826: 4.3934e-06	W_muriae#0.000534832: 8.17611e-05)#0.00191667: 2.25124e-06	W_tropicalis#0.000425285: 8.40123e-05)#0.0367942; 5
((W_tropicalis#0.000425285: 8.17611e-05	W_muriae#0.000534832: 8.17611e-05)#0.00191667: 2.25124e-06	(W_sebi#0.000384601: 7.72945e-05	(W_mellicola#0.000595181: 6.79717e-05	W_canadensis#0.00011433: 6.79717e-05)#0.0019431: 9.32277e-06)#0.0020502: 6.71788e-06)#0.0397645; 5
((W_tropicalis#0.000425285: 8.17611e-05	W_muriae#0.000534832: 8.17611e-05)#0.000503362: 2.25124e-06	(W_sebi#0.000384601: 7.41219e-05	(W_mellicola#0.000595181: 6.79717e-05	W_canadensis#0.00011433: 6.79717e-05)#0.00373681: 6.15023e-06)#0.00213795: 9.89042e-06)#0.0397645; 5
((W_tropicalis#0.000425285: 8.17611e-05	W_muriae#0.000534832: 8.17611e-05)#0.000503362: 2.25124e-06	(W_sebi#0.000384601: 7.66643e-05	(W_mellicola#0.000595181: 6.79717e-05	W_canadensis#0.00011433: 6.79717e-05)#0.00522296: 8.69256e-06)#0.00206705: 7.34809e-06)#0.0415994; 5
((W_tropicalis#0.000425285: 8.17611e-05	W_muriae#0.000534832: 8.17611e-05)#0.000503362: 2.25124e-06	(W_sebi#0.000384601: 8.23286e-05	(W_mellicola#0.000595181: 6.79717e-05	W_canadensis#0.00011433: 6.79717e-05)#0.00522296: 1.43569e-05)#0.00192483: 1.68375e-06)#0.0406343; 5
((W_tropicalis#0.000425285: 8.17611e-05	W_muriae#0.000534832: 8.17611e-05)#0.000503362: 2.25124e-06	(W_sebi#0.000384601: 8.23286e-05	(W_mellicola#0.000595181: 6.79717e-05	W_canadensis#0.00011433: 6.79717e-05)#0.00522296: 1.43569e-05)#0.000484273: 1.68375e-06)#0.0428193; 5
((W_tropicalis#0.000468923: 8.88235e-05	W_muriae#0.000589711: 8.88235e-05)#0.000563304: 3.80928e-06	(W_sebi#0.000424064: 9.07763e-05	(W_mellicola#0.000656252: 8.63716e-05	W_canadensis#0.000126062: 8.63716e-05)#0.00499709: 4.40464e-06)#0.00145373: 1.85652e-06)#0.0487927; 5
((W_tropicalis#0.000468923: 8.88235e-05	W_muriae#0.000589711: 8.88235e-05)#0.000563304: 3.80928e-06	(W_sebi#0.000424064: 9.07763e-05	(W_mellicola#0.000656252: 8.63716e-05	W_canadensis#0.000126062: 8.63716e-05)#0.00345013: 4.40464e-06)#0.00145373: 1.85652e-06)#0.0457486; 5
(W_sebi#0.000424064: 9.26328e-05	((W_tropicalis#0.000468923: 8.88235e-05	W_muriae#0.000589711: 8.88235e-05)#0.000563304: 7.54438e-07	(W_mellicola#0.000656252: 8.63716e-05	W_canadensis#0.000126062: 8.63716e-05)#0.00345013: 3.20632e-06)#0.00295409: 3.05484e-06)#0.0447954; 5
(W_sebi#0.000424064: 9.26328e-05	(((W_mellicola#0.000656252: 8.63716e-05	W_canadensis#0.000126062: 8.63716e-05)#0.00345013: 2.45188e-06	W_muriae#0.000589711: 8.88235e-05)#0.000563304: 7.54438e-07	W_tropicalis#0.000468923: 8.95779e-05)#0.00295409: 3.05484e-06)#0.0447954; 5
(W_sebi#0.000424064: 9.26328e-05	(((W_mellicola#0.000656252: 8.63716e-05	W_canadensis#0.000126062: 8.63716e-05)#0.00255172: 2.39598e-06	W_muriae#0.000589711: 8.87676e-05)#0.000563659: 5.69967e-07	W_tropicalis#0.000468923: 8.93376e-05)#0.00112643: 3.29521e-06)#0.0431749; 5
(W_sebi#0.000424064: 9.26328e-05	(((W_mellicola#0.000656252: 8.63716e-05	W_canadensis#0.000126062: 8.63716e-05)#0.00144641: 2.39598e-06	W_muriae#0.000589711: 8.87676e-05)#0.000563659: 1.4317e-06	W_tropicalis#0.000468923: 9.01993e-05)#0.00185654: 2.43348e-06)#0.0431749; 5
(W_sebi#0.00039676: 8.66684e-05	(((W_mellicola#0.000613997: 8.08104e-05	W_canadensis#0.000117945: 8.08104e-05)#0.000523159: 3.58252e-07	W_tropicalis#0.000438731: 8.11687e-05)#0.00200917: 3.7156e-06	W_muriae#0.000551741: 8.48842e-05)#0.00129211: 1.78417e-06)#0.0380736; 5
(W_sebi#0.00039676: 8.66684e-05	(((W_mellicola#0.000613997: 8.08104e-05	W_canadensis#0.000117945: 8.08104e-05)#0.00198699: 1.37796e-06	W_tropicalis#0.000438731: 8.21884e-05)#0.00198425: 2.69589e-06	W_muriae#0.000551741: 8.48842e-05)#0.000936413: 1.78417e-06)#0.0401905; 5
(W_sebi#0.00039676: 8.66684e-05	(((W_tropicalis#0.000438731: 8.08104e-05	W_canadensis#0.000117945: 8.08104e-05)#0.00455596: 5.1188e-06	W_mellicola#0.000613997: 8.59292e-05)#0.00432086: 1.10044e-07	W_muriae#0.000551741: 8.60392e-05)#0.00042203: 6.29176e-07)#0.0401905; 5
(W_sebi#0.00046341: 8.66684e-05	(((W_tropicalis#0.000438731: 8.08104e-05	W_canadensis#0.000117945: 8.08104e-05)#0.00455596: 3.14944e-06	W_mellicola#0.000613997: 8.39598e-05)#0.00442221: 2.07941e-06	W_muriae#0.000551741: 8.60392e-05)#0.00042203: 6.29176e-07)#0.0377624; 5
(W_sebi#0.000538289: 0.000100673	(((W_tropicalis#0.000509622: 9.3868e-05	W_canadensis#0.000137003: 9.3868e-05)#0.00321739: 3.34807e-06	W_mellicola#0.000713209: 9.7216e-05)#0.00515316: 2.72567e-06	W_muriae#0.000640893: 9.99417e-05)#0.000490223: 7.3084e-07)#0.040819; 5
(W_sebi#0.00049391: 9.23727e-05	(((W_mellicola#0.000654409: 8.61291e-05	W_canadensis#0.000125708: 8.61291e-05)#0.00135664: 5.54778e-06	W_tropicalis#0.000467607: 9.16769e-05)#0.00460062: 2.5212e-08	W_muriae#0.000588055: 9.17021e-05)#0.000449807: 6.70587e-07)#0.0353533; 5
(W_sebi#0.00049391: 9.23727e-05	(((W_mellicola#0.000654409: 8.61291e-05	W_canadensis#0.000125708: 8.61291e-05)#0.00198959: 5.54778e-06	W_muriae#0.000588055: 9.16769e-05)#0.00376709: 5.31685e-07	W_tropicalis#0.000467607: 9.22086e-05)#0.000447336: 1.64114e-07)#0.0353533; 5
(W_tropicalis#0.000467607: 9.23727e-05	(((W_mellicola#0.000654409: 7.88351e-05	W_canadensis#0.000125708: 7.88351e-05)#0.00217367: 1.17488e-05	W_muriae#0.000588055: 9.05839e-05)#0.00524378: 1.62463e-06	W_sebi#0.000391376: 9.22086e-05)#0.000447336: 1.64114e-07)#0.0371375; 5
(W_tropicalis#0.000467607: 9.23727e-05	(((W_mellicola#0.000654409: 7.88351e-05	W_canadensis#0.000125708: 7.88351e-05)#0.00217367: 1.17488e-05	W_muriae#0.000588055: 9.05839e-05)#0.00759142: 9.2541e-07	W_sebi#0.000391376: 9.15093e-05)#0.000450754: 8.63333e-07)#0.0394015; 5
(W_tropicalis#0.000467607: 9.23727e-05	(((W_mellicola#0.000654409: 7.88351e-05	W_canadensis#0.000125708: 7.88351e-05)#0.00217367: 1.17488e-05	W_muriae#0.000588055: 9.05839e-05)#0.00436155: 8.60929e-07	W_sebi#0.000391376: 9.14449e-05)#0.00110519: 9.27813e-07)#0.0394015; 5
(W_sebi#0.000391376: 9.23727e-05	(((W_mellicola#0.000654409: 7.88351e-05	W_canadensis#0.000125708: 7.88351e-05)#0.00217367: 1.17488e-05	W_muriae#0.000588055: 9.05839e-05)#0.00436155: 1.20638e-06	W_tropicalis#0.000467607: 9.17903e-05)#0.000629574: 5.82366e-07)#0.0425334; 5
(W_sebi#0.000406288: 9.58922e-05	(((W_mellicola#0.000679343: 8.80265e-05	W_canadensis#0.000130497: 8.80265e-05)#0.00209787: 6.07322e-06	W_tropicalis#0.000485423: 9.40997e-05)#0.00268364: 1.2108e-06	W_muriae#0.000610461: 9.53105e-05)#0.00295136: 5.81692e-07)#0.0412399; 5
(W_sebi#0.000369192: 8.71368e-05	((W_muriae#0.000554722: 8.55079e-05	W_tropicalis#0.000441102: 8.55079e-05)#0.00419441: 1.429e-06	(W_mellicola#0.000617315: 7.99892e-05	W_canadensis#0.000118582: 7.99892e-05)#0.000901394: 6.9477e-06)#0.000630114: 1.99831e-07)#0.0359681; 5
(W_sebi#0.000369192: 8.71368e-05	((W_muriae#0.000554722: 8.01542e-05	(W_mellicola#0.000617315: 8.01267e-05	W_canadensis#0.000118582: 8.01267e-05)#0.000899847: 2.74266e-08)#0.00304094: 6.62009e-06	W_tropicalis#0.000441102: 8.67742e-05)#0.00115673: 3.62505e-07)#0.0359681; 5
(W_sebi#0.000369192: 8.71368e-05	((W_muriae#0.000554722: 8.01542e-05	W_tropicalis#0.000203388: 8.01542e-05)#0.00170418: 5.91745e-06	(W_mellicola#0.000617315: 8.01267e-05	W_canadensis#0.000118582: 8.01267e-05)#0.00188626: 5.94488e-06)#0.00116618: 1.06515e-06)#0.0378572; 5
((W_muriae#0.000518333: 7.48962e-05	W_tropicalis#0.000190046: 7.48962e-05)#0.00159239: 6.52455e-06	(W_sebi#0.000344973: 7.97398e-05	(W_mellicola#0.00057682: 7.48705e-05	W_canadensis#0.000110803: 7.48705e-05)#0.00176253: 4.86931e-06)#0.00109904: 1.68086e-06)#0.0344066; 5
((W_muriae#0.000562246: 7.65286e-05	W_tropicalis#0.000206146: 7.65286e-05)#0.00110735: 1.179e-05	(W_sebi#0.000374199: 8.73349e-05	(W_mellicola#0.000625688: 8.12135e-05	W_canadensis#0.00012019: 8.12135e-05)#0.00191185: 6.12142e-06)#0.00118069: 9.83678e-07)#0.0373215; 5
((W_muriae#0.000562246: 8.74819e-05	W_tropicalis#0.000206146: 8.74819e-05)#0.000968706: 8.36764e-07	(W_sebi#0.000374199: 8.79298e-05	(W_mellicola#0.000625688: 8.12135e-05	W_canadensis#0.00012019: 8.12135e-05)#0.00191185: 6.71633e-06)#0.00177873: 3.88775e-07)#0.0339481; 5
((W_muriae#0.000546382: 8.50135e-05	W_tropicalis#0.00020033: 8.50135e-05)#0.000741314: 8.13155e-07	(W_sebi#0.000447477: 8.54489e-05	(W_mellicola#0.000608034: 7.89221e-05	W_canadensis#0.000116799: 7.89221e-05)#0.0018579: 6.52682e-06)#0.00172854: 3.77806e-07)#0.0329903; 5
((W_muriae#0.000546382: 8.50135e-05	W_tropicalis#0.00020033: 8.50135e-05)#0.00168371: 8.13155e-07	(W_sebi#0.000447477: 8.55312e-05	(W_mellicola#0.000608034: 7.89221e-05	W_canadensis#0.000116799: 7.89221e-05)#0.00118223: 6.60914e-06)#0.00302672: 2.95484e-07)#0.0315225; 5
((W_mellicola#0.000608034: 7.59825e-05	W_canadensis#0.000116799: 7.59825e-05)#0.00377724: 9.84417e-06	(W_sebi#0.000447477: 8.54363e-05	(W_muriae#0.000546382: 8.50135e-05	W_tropicalis#0.00020033: 8.50135e-05)#0.00135649: 4.22722e-07)#0.00404678: 3.90432e-07)#0.0315225; 5
((W_muriae#0.000516648: 8.0387e-05	W_tropicalis#0.000189428: 8.0387e-05)#0.00128267: 7.68902e-07	(W_sebi#0.000423125: 7.77891e-05	(W_mellicola#0.000574945: 7.18475e-05	W_canadensis#0.000110443: 7.18475e-05)#0.00357168: 5.94161e-06)#0.00397401: 3.36683e-06)#0.029807; 5
((W_muriae#0.000592259: 9.21517e-05	W_tropicalis#0.000217151: 9.21517e-05)#0.00082988: 8.81431e-07	(W_sebi#0.00048505: 8.91735e-05	(W_mellicola#0.000659088: 8.23624e-05	W_canadensis#0.000126606: 8.23624e-05)#0.0053341: 6.81116e-06)#0.00580697: 3.85957e-06)#0.0341693; 5
((W_muriae#0.000592259: 9.21517e-05	W_tropicalis#0.000217151: 9.21517e-05)#0.00082988: 8.81431e-07	(W_sebi#0.00048505: 9.07211e-05	(W_mellicola#0.000659088: 8.23624e-05	W_canadensis#0.000126606: 8.23624e-05)#0.0053341: 8.35878e-06)#0.00390057: 2.31195e-06)#0.0358753; 5
((W_muriae#0.000545252: 8.48376e-05	W_tropicalis#0.000199915: 8.48376e-05)#0.00139842: 8.11472e-07	(W_sebi#0.000446551: 8.22441e-05	(W_mellicola#0.000606776: 7.74742e-05	W_canadensis#0.000116558: 7.74742e-05)#0.00480622: 4.76996e-06)#0.000996692: 3.40499e-06)#0.0307875; 5
(((W_sebi#0.000446551: 8.22441e-05	(W_mellicola#0.000626403: 7.74742e-05	W_canadensis#0.000116558: 7.74742e-05)#0.00160142: 4.76996e-06)#0.000996692: 2.59352e-06	W_tropicalis#0.000199915: 8.48376e-05)#0.00119918: 8.11472e-07	W_muriae#0.000545252: 8.56491e-05)#0.0322741; 5
(((W_sebi#0.000446551: 8.22441e-05	(W_mellicola#0.000626403: 7.74742e-05	W_canadensis#0.000116558: 7.74742e-05)#0.0028995: 4.76996e-06)#0.00161076: 2.89939e-06	W_tropicalis#0.000199915: 8.51435e-05)#0.000756445: 5.05594e-07	W_muriae#0.000545252: 8.56491e-05)#0.0322741; 5
(((W_mellicola#0.000626403: 8.35097e-05	(W_sebi#0.000446551: 7.74742e-05	W_canadensis#0.000116558: 7.74742e-05)#0.00071415: 6.03555e-06)#0.00158635: 1.81555e-06	W_tropicalis#0.000199915: 8.53252e-05)#0.00104617: 3.23851e-07	W_muriae#0.000545252: 8.56491e-05)#0.0322741; 5
(((W_mellicola#0.000626403: 8.35097e-05	(W_sebi#0.000446551: 7.74742e-05	W_canadensis#0.000116558: 7.74742e-05)#0.00297772: 6.03555e-06)#0.000897479: 1.26284e-06	W_tropicalis#0.000199915: 8.47725e-05)#0.00214076: 8.76556e-07	W_muriae#0.000545252: 8.56491e-05)#0.0333129; 5
(((W_mellicola#0.000626403: 8.35097e-05	(W_sebi#0.000446551: 7.32689e-05	W_canadensis#0.000116558: 7.32689e-05)#0.00314863: 1.02408e-05)#0.000897479: 1.5263e-06	W_tropicalis#0.000199915: 8.5036e-05)#0.00213413: 6.13099e-07	W_muriae#0.000545252: 8.56491e-05)#0.0345257; 5
(((W_mellicola#0.000626403: 7.86229e-05	(W_sebi#0.000446551: 7.32689e-05	W_canadensis#0.000116558: 7.32689e-05)#0.00205672: 5.35396e-06)#0.000701814: 4.89501e-06	W_tropicalis#0.000199915: 8.35179e-05)#0.00217292: 2.13118e-06	W_muriae#0.000545252: 8.56491e-05)#0.037585; 5
(((W_mellicola#0.000692323: 8.95131e-05	(W_sebi#0.000493545: 6.88543e-05	W_canadensis#0.000128824: 6.88543e-05)#0.00076658: 2.06588e-05)#0.00280784: 2.79397e-06	W_tropicalis#0.000220954: 9.2307e-05)#0.00240159: 2.35546e-06	W_muriae#0.000602632: 9.46625e-05)#0.0393696; 5
(((W_mellicola#0.000692323: 8.95131e-05	W_tropicalis#0.000220954: 8.95131e-05)#0.00280784: 4.87847e-06	(W_sebi#0.000493545: 9.1052e-05	W_canadensis#0.000128824: 9.1052e-05)#0.000703917: 3.33958e-06)#0.00105481: 2.70957e-07	W_muriae#0.000602632: 9.46625e-05)#0.0383279; 5
((W_muriae#0.000602632: 9.43915e-05	(W_sebi#0.000493545: 9.1052e-05	W_canadensis#0.000128824: 9.1052e-05)#0.000227426: 3.33958e-06)#0.00105481: 2.70957e-07	(W_mellicola#0.000692323: 8.95131e-05	W_tropicalis#0.000220954: 8.95131e-05)#0.00280784: 5.14942e-06)#0.0395186; 5
((W_muriae#0.000542688: 7.8493e-05	(W_sebi#0.000444452: 7.11345e-05	W_canadensis#0.00011601: 7.11345e-05)#0.00327979: 7.35858e-06)#0.00102866: 6.75338e-06	(W_mellicola#0.000745245: 8.06092e-05	W_tropicalis#0.000198976: 8.06092e-05)#0.00151041: 4.63721e-06)#0.0373324; 5
((W_muriae#0.000542688: 7.8493e-05	(W_sebi#0.000444452: 7.11345e-05	W_canadensis#0.00011601: 7.11345e-05)#0.00139198: 7.35858e-06)#0.00102866: 6.75338e-06	(W_mellicola#0.000745245: 8.06092e-05	W_tropicalis#0.000198976: 8.06092e-05)#0.00151041: 4.63721e-06)#0.0351668; 5
((W_sebi#0.000444452: 7.8493e-05	(W_muriae#0.000542688: 7.11345e-05	W_canadensis#0.00011601: 7.11345e-05)#0.00139198: 7.35858e-06)#0.00102866: 6.75338e-06	(W_mellicola#0.000745245: 8.06092e-05	W_tropicalis#0.000198976: 8.06092e-05)#0.00151041: 4.63721e-06)#0.0351668; 5
(W_tropicalis#0.000198976: 8.52464e-05	(W_mellicola#0.000745245: 8.06092e-05	(W_sebi#0.000444452: 7.8493e-05	(W_muriae#0.000542688: 7.11345e-05	W_canadensis#0.00011601: 7.11345e-05)#0.000574122: 7.35858e-06)#0.00270175: 2.11617e-06)#0.00151041: 4.63721e-06)#0.037773; 5
(W_tropicalis#0.000198976: 8.52464e-05	(W_mellicola#0.000745245: 8.08424e-05	(W_sebi#0.000444452: 8.03091e-05	(W_muriae#0.000542688: 7.11345e-05	W_canadensis#0.00011601: 7.11345e-05)#0.000574122: 9.1746e-06)#0.000698559: 5.33308e-07)#0.00150605: 4.40404e-06)#0.037773; 5
(W_tropicalis#0.000198976: 8.52464e-05	(W_mellicola#0.000745245: 8.41254e-05	(W_sebi#0.000444452: 8.03091e-05	(W_muriae#0.000542688: 7.11345e-05	W_canadensis#0.00011601: 7.11345e-05)#0.000574122: 9.1746e-06)#0.00238316: 3.81635e-06)#0.00291196: 1.12101e-06)#0.0347688; 5
((W_sebi#0.000444452: 8.13733e-05	(W_muriae#0.000542688: 7.11345e-05	W_canadensis#0.00011601: 7.11345e-05)#0.000574122: 1.02388e-05)#0.00235199: 3.87315e-06	(W_mellicola#0.000745245: 8.41254e-05	W_tropicalis#0.000198976: 8.41254e-05)#0.00168533: 1.12101e-06)#0.033125; 5
(W_tropicalis#0.000198976: 8.52464e-05	(W_mellicola#0.000745245: 8.14003e-05	(W_sebi#0.000444452: 7.96124e-05	(W_muriae#0.000542688: 7.11345e-05	W_canadensis#0.00011601: 7.11345e-05)#0.000470098: 8.47792e-06)#0.00386959: 1.78793e-06)#0.00174175: 3.84611e-06)#0.033125; 5
(W_tropicalis#0.000231774: 9.92983e-05	(W_mellicola#0.00086809: 9.8663e-05	(W_canadensis#0.000135132: 9.27355e-05	(W_muriae#0.000632144: 8.28601e-05	W_sebi#0.000517714: 8.28601e-05)#0.000547588: 9.8754e-06)#0.00450744: 5.92753e-06)#0.00458343: 6.35209e-07)#0.0419242; 5
(W_tropicalis#0.00021156: 9.0638e-05	(W_mellicola#0.00079238: 9.00582e-05	(W_canadensis#0.000123347: 8.83038e-05	(W_muriae#0.000577012: 7.56335e-05	W_sebi#0.000472562: 7.56335e-05)#0.00049983: 1.26703e-05)#0.00237054: 1.75439e-06)#0.00418369: 5.79809e-07)#0.0367221; 5
(W_tropicalis#0.00021156: 9.0638e-05	((W_muriae#0.000577012: 7.56335e-05	W_sebi#0.000472562: 7.56335e-05)#0.00049983: 1.37689e-05	(W_canadensis#0.000123347: 8.83038e-05	W_mellicola#0.00079238: 8.83038e-05)#0.00237054: 1.09863e-06)#0.0020842: 1.23557e-06)#0.0335366; 5
((W_canadensis#0.000131534: 9.41651e-05	W_mellicola#0.000844975: 9.41651e-05)#0.00252789: 2.48914e-06	((W_muriae#0.000615311: 8.06538e-05	W_sebi#0.000503929: 8.06538e-05)#0.000533007: 1.2134e-05	W_tropicalis#0.000225603: 9.27878e-05)#0.0022836: 3.86638e-06)#0.0343802; 5
((W_canadensis#0.000131534: 9.56385e-05	((W_muriae#0.000615311: 8.06538e-05	W_sebi#0.000503929: 8.06538e-05)#0.000533007: 1.2134e-05	W_tropicalis#0.000225603: 9.27878e-05)#0.0022836: 2.85066e-06)#0.000675929: 1.01573e-06	W_mellicola#0.000844975: 9.66542e-05)#0.0375202; 5
((W_mellicola#0.000844975: 9.59235e-05	((W_muriae#0.000615311: 8.06538e-05	W_sebi#0.000503929: 8.06538e-05)#0.000533007: 1.2134e-05	W_tropicalis#0.000225603: 9.27878e-05)#0.0022836: 3.1357e-06)#0.00260843: 7.30684e-07	W_canadensis#0.000131534: 9.66542e-05)#0.0391965; 5
((W_mellicola#0.000785964: 8.86567e-05	((W_muriae#0.00057234: 7.50211e-05	W_tropicalis#0.000209847: 7.50211e-05)#0.000495783: 1.12866e-05	W_sebi#0.000468736: 8.63077e-05)#0.00212412: 2.34894e-06)#0.00439222: 1.24742e-06	W_canadensis#0.000122348: 8.99041e-05)#0.034944; 5
((W_mellicola#0.000785964: 8.7417e-05	((W_sebi#0.000468736: 7.28198e-05	W_tropicalis#0.000209847: 7.28198e-05)#0.00186117: 1.28634e-05	W_muriae#0.00057234: 8.56832e-05)#0.0021396: 1.73381e-06)#0.00237236: 2.48714e-06	W_canadensis#0.000122348: 8.99041e-05)#0.0368178; 5
((W_mellicola#0.000785964: 8.90625e-05	((W_sebi#0.000468736: 7.87547e-05	W_tropicalis#0.000209847: 7.87547e-05)#0.00172092: 6.92842e-06	W_muriae#0.00057234: 8.56832e-05)#0.0021396: 3.37938e-06)#0.00232853: 8.41566e-07	W_canadensis#0.000122348: 8.99041e-05)#0.0394335; 5
(((W_sebi#0.000468736: 7.87547e-05	W_tropicalis#0.000209847: 7.87547e-05)#0.00078564: 8.51615e-06	(W_mellicola#0.000866304: 8.56832e-05	W_muriae#0.00057234: 8.56832e-05)#0.0021396: 1.58773e-06)#0.00445366: 2.63322e-06	W_canadensis#0.000122348: 8.99041e-05)#0.0394335; 5
((W_canadensis#0.000122348: 8.69143e-05	(W_mellicola#0.000866304: 8.56832e-05	W_muriae#0.00057234: 8.56832e-05)#0.000405419: 1.23112e-06)#0.00375737: 2.98983e-06	(W_sebi#0.000468736: 8.23248e-05	W_tropicalis#0.000209847: 8.23248e-05)#0.00075157: 7.57935e-06)#0.0385802; 5
((W_mellicola#0.000802117: 8.08939e-05	(W_canadensis#0.000113283: 7.93347e-05	W_muriae#0.000529933: 7.93347e-05)#0.000606451: 1.55921e-06)#0.00346094: 2.349e-06	(W_sebi#0.000434006: 7.62251e-05	W_tropicalis#0.000194299: 7.62251e-05)#0.00278205: 7.01777e-06)#0.0371616; 5
((W_mellicola#0.000802117: 7.95705e-05	(W_canadensis#0.000113283: 7.93347e-05	W_muriae#0.000529933: 7.93347e-05)#0.000606451: 2.35849e-07)#0.00138453: 3.83676e-06	(W_sebi#0.000434006: 7.01387e-05	W_tropicalis#0.000194299: 7.01387e-05)#0.00302346: 1.32686e-05)#0.0361418; 5
((W_muriae#0.000529933: 7.96479e-05	(W_canadensis#0.000113283: 7.93347e-05	W_mellicola#0.000802117: 7.93347e-05)#0.00165637: 3.13245e-07)#0.00138318: 3.75936e-06	(W_sebi#0.000434006: 7.01387e-05	W_tropicalis#0.000194299: 7.01387e-05)#0.00302346: 1.32686e-05)#0.035267; 5
((W_muriae#0.000529933: 7.96479e-05	(W_sebi#0.000434006: 6.9646e-05	W_tropicalis#0.000194299: 6.9646e-05)#0.00304485: 1.00019e-05)#0.0007954: 3.75936e-06	(W_canadensis#0.000113283: 7.80738e-05	W_mellicola#0.000802117: 7.80738e-05)#0.00108872: 5.33344e-06)#0.035267; 5
((W_muriae#0.000529933: 7.96479e-05	(W_sebi#0.000434006: 7.19892e-05	W_tropicalis#0.000194299: 7.19892e-05)#0.00294575: 7.65872e-06)#0.000868797: 3.75936e-06	(W_canadensis#0.000113283: 7.80738e-05	W_mellicola#0.000802117: 7.80738e-05)#0.00119093: 5.33344e-06)#0.0365267; 5
((W_muriae#0.000529933: 7.96479e-05	(W_sebi#0.000434006: 7.13204e-05	W_tropicalis#0.000194299: 7.13204e-05)#0.00297337: 8.32754e-06)#0.00104254: 3.75936e-06	(W_canadensis#0.000113283: 7.80738e-05	W_mellicola#0.000802117: 7.80738e-05)#0.00295506: 5.33344e-06)#0.0365267; 5
((W_muriae#0.000529933: 7.97375e-05	(W_sebi#0.000434006: 7.13204e-05	W_tropicalis#0.000194299: 7.13204e-05)#0.00077417: 8.4171e-06)#0.00104137: 3.6698e-06	(W_canadensis#0.000113283: 7.80738e-05	W_mellicola#0.000802117: 7.80738e-05)#0.00295506: 5.33344e-06)#0.0374424; 5
((W_muriae#0.000529933: 7.97375e-05	(W_sebi#0.000434006: 7.13204e-05	W_tropicalis#0.000194299: 7.13204e-05)#0.0015326: 8.4171e-06)#0.00104137: 3.6698e-06	(W_canadensis#0.000113283: 7.80738e-05	W_mellicola#0.000802117: 7.80738e-05)#0.00295506: 5.33344e-06)#0.0357354; 5
((W_muriae#0.000473502: 7.00009e-05	(W_sebi#0.000387789: 6.80098e-05	W_tropicalis#0.000173608: 6.80098e-05)#0.000544389: 1.99107e-06)#0.00240457: 4.52447e-06	(W_canadensis#0.00010122: 6.97599e-05	W_mellicola#0.000716701: 6.97599e-05)#0.00362711: 4.76549e-06)#0.03193; 5
(((W_canadensis#0.00010122: 6.97599e-05	W_mellicola#0.000716701: 6.97599e-05)#0.00362711: 2.41021e-07	(W_sebi#0.000387789: 6.80098e-05	W_tropicalis#0.000173608: 6.80098e-05)#0.000544389: 1.99107e-06)#0.00240457: 4.52447e-06	W_muriae#0.000473502: 7.45253e-05)#0.03193; 5
(((W_canadensis#0.000113299: 7.80852e-05	W_mellicola#0.000802234: 7.80852e-05)#0.00405998: 4.78477e-06	(W_sebi#0.000434069: 7.61263e-05	W_tropicalis#0.000194327: 7.61263e-05)#0.000609358: 6.74367e-06)#0.0025449: 5.49451e-07	W_muriae#0.00053001: 8.34194e-05)#0.0357406; 5
(((W_canadensis#0.000113299: 7.80852e-05	W_mellicola#0.000802234: 7.80852e-05)#0.00184018: 4.78477e-06	W_muriae#0.00053001: 8.28699e-05)#0.0025449: 5.49451e-07	(W_sebi#0.000415343: 7.61263e-05	W_tropicalis#0.000194327: 7.61263e-05)#0.000609358: 7.29312e-06)#0.0357406; 5
(((W_canadensis#0.000113299: 7.80852e-05	W_mellicola#0.000802234: 7.80852e-05)#0.000515287: 4.78477e-06	W_muriae#0.00053001: 8.28699e-05)#0.000722846: 5.49451e-07	(W_sebi#0.000432681: 7.61263e-05	W_tropicalis#0.000194327: 7.61263e-05)#0.000609358: 7.29312e-06)#0.0357406; 5
(((W_sebi#0.000397838: 6.99961e-05	W_tropicalis#0.000178679: 6.99961e-05)#0.000560289: 6.20063e-06	W_muriae#0.00048733: 7.61967e-05)#0.000664638: 5.05206e-07	(W_canadensis#0.000104176: 7.17972e-05	W_mellicola#0.000737633: 7.17972e-05)#0.0020741: 4.90467e-06)#0.0344366; 5
(((W_sebi#0.00044605: 7.84784e-05	W_tropicalis#0.000200332: 7.84784e-05)#0.00128826: 6.95204e-06	(W_canadensis#0.0001168: 8.04979e-05	W_mellicola#0.000827021: 8.04979e-05)#0.00232545: 4.93261e-06)#0.00209243: 5.66428e-07	W_muriae#0.000546387: 8.59969e-05)#0.0401117; 5
(((W_sebi#0.00044605: 7.84784e-05	W_tropicalis#0.000200332: 7.84784e-05)#0.00211893: 6.95204e-06	(W_canadensis#0.0001168: 8.04979e-05	W_mellicola#0.000827021: 8.04979e-05)#0.00232545: 4.93261e-06)#0.000801128: 5.66428e-07	W_muriae#0.000546387: 8.59969e-05)#0.0401117; 5
(((W_sebi#0.00038378: 6.75226e-05	W_tropicalis#0.000172365: 6.75226e-05)#0.000169107: 5.98151e-06	(W_canadensis#0.000100495: 6.92601e-05	W_mellicola#0.000711566: 6.92601e-05)#0.00200081: 4.244e-06)#0.000360712: 4.87353e-07	W_muriae#0.000470109: 7.39915e-05)#0.0362809; 5
((W_canadensis#0.000100495: 7.31983e-05	((W_sebi#0.00038378: 6.75226e-05	W_tropicalis#0.000172365: 6.75226e-05)#0.00341205: 2.18972e-06	W_mellicola#0.000711566: 6.97123e-05)#0.0030938: 3.48598e-06)#0.000362219: 7.93169e-07	W_muriae#0.000470109: 7.39915e-05)#0.037854; 5
((W_canadensis#0.000108746: 7.92084e-05	((W_mellicola#0.000769992: 7.30667e-05	W_tropicalis#0.000186517: 7.30667e-05)#0.0036922: 2.36951e-06	W_sebi#0.000415291: 7.54362e-05)#0.00334782: 3.7722e-06)#0.00046039: 8.58295e-07	W_muriae#0.000508709: 8.00667e-05)#0.0409621; 5
(((W_mellicola#0.000769992: 7.30667e-05	W_tropicalis#0.000186517: 7.30667e-05)#0.0036922: 6.14171e-06	(W_canadensis#0.000108746: 7.07491e-05	W_sebi#0.000415291: 7.07491e-05)#0.00131389: 8.45936e-06)#0.00178187: 8.58295e-07	W_muriae#0.000508709: 8.00667e-05)#0.0391437; 5
(((W_mellicola#0.000769992: 7.30667e-05	W_tropicalis#0.000186517: 7.30667e-05)#0.00283181: 6.14171e-06	(W_canadensis#0.000108746: 7.07491e-05	W_sebi#0.000415291: 7.07491e-05)#0.00141939: 8.45936e-06)#0.00178187: 8.58295e-07	W_muriae#0.000508709: 8.00667e-05)#0.0391437; 5
((((W_canadensis#0.000108746: 7.07491e-05	W_sebi#0.000415291: 7.07491e-05)#0.00141939: 2.70519e-06	W_tropicalis#0.000186517: 7.34542e-05)#0.00200586: 5.75417e-06	W_mellicola#0.000769992: 7.92084e-05)#0.00178187: 8.58295e-07	W_muriae#0.000508709: 8.00667e-05)#0.0415975; 5
((((W_canadensis#0.000108746: 7.07491e-05	W_sebi#0.000415291: 7.07491e-05)#0.00141939: 2.70519e-06	W_tropicalis#0.000186517: 7.34542e-05)#0.00200586: 5.75417e-06	W_mellicola#0.000769992: 7.92084e-05)#0.00178187: 8.58295e-07	W_muriae#0.000508709: 8.00667e-05)#0.0392856; 5
((((W_canadensis#0.000108746: 7.07491e-05	W_sebi#0.000415291: 7.07491e-05)#0.00141939: 7.10154e-06	W_tropicalis#0.000186517: 7.78506e-05)#0.00189259: 1.52103e-06	W_mellicola#0.000769992: 7.93716e-05)#0.000267099: 6.95085e-07	W_muriae#0.000508709: 8.00667e-05)#0.0374072; 5
((((W_tropicalis#0.000186517: 7.07491e-05	W_sebi#0.000415291: 7.07491e-05)#0.00141939: 8.5602e-06	W_canadensis#0.000108746: 7.93093e-05)#0.00185778: 3.68571e-07	W_mellicola#0.000769992: 7.96778e-05)#0.0019031: 3.88881e-07	W_muriae#0.000508709: 8.00667e-05)#0.0400624; 5
((((W_tropicalis#0.000186517: 7.828e-05	W_sebi#0.000415291: 7.828e-05)#0.00128284: 8.75362e-07	W_canadensis#0.000108746: 7.91554e-05)#0.000936315: 5.22468e-07	W_mellicola#0.000769992: 7.96778e-05)#0.0019031: 3.88881e-07	W_muriae#0.000508709: 8.00667e-05)#0.0400624; 5
((((W_tropicalis#0.000186517: 7.828e-05	W_sebi#0.000415291: 7.828e-05)#0.00128284: 2.06271e-07	W_canadensis#0.000108746: 7.84863e-05)#0.00149039: 1.84871e-07	W_muriae#0.000508709: 7.86711e-05)#0.00192746: 1.39557e-06	W_mellicola#0.000769992: 8.00667e-05)#0.0385582; 5
((((W_tropicalis#0.000186517: 7.828e-05	W_sebi#0.000415291: 7.828e-05)#0.000771985: 2.84132e-07	W_canadensis#0.000108746: 7.85641e-05)#0.0012452: 1.06861e-06	W_muriae#0.000508709: 7.96328e-05)#0.00190418: 4.33965e-07	W_mellicola#0.000769992: 8.00667e-05)#0.0373693; 5
((((W_tropicalis#0.000186517: 7.828e-05	W_sebi#0.000415291: 7.828e-05)#0.000771985: 7.60345e-07	W_canadensis#0.000108746: 7.90404e-05)#0.0015864: 5.20852e-07	W_muriae#0.000508709: 7.95612e-05)#0.000996242: 5.05514e-07	W_mellicola#0.000769992: 8.00667e-05)#0.0352816; 5
((((W_tropicalis#0.000186517: 7.828e-05	W_canadensis#0.000108746: 7.828e-05)#0.00279437: 7.05148e-07	W_sebi#0.000415291: 7.89852e-05)#0.0015875: 2.31588e-08	W_muriae#0.000508709: 7.90083e-05)#0.00100321: 1.0584e-06	W_mellicola#0.000769992: 8.00667e-05)#0.0323432; 5
((((W_tropicalis#0.000199358: 8.36693e-05	W_canadensis#0.000116233: 8.36693e-05)#0.00106201: 3.77261e-08	W_sebi#0.000443882: 8.37071e-05)#0.00171131: 7.40722e-07	W_mellicola#0.000823003: 8.44478e-05)#0.00107228: 1.13127e-06	W_muriae#0.000543732: 8.5579e-05)#0.0369614; 5
((((W_tropicalis#0.000199358: 6.98332e-05	W_canadensis#0.000116233: 6.98332e-05)#0.00186124: 1.38738e-05	W_sebi#0.000443882: 8.37071e-05)#0.0011661: 7.40722e-07	W_mellicola#0.000823003: 8.44478e-05)#0.00391253: 1.13127e-06	W_muriae#0.000543732: 8.5579e-05)#0.0351502; 5
((((W_tropicalis#0.000199358: 8.08697e-05	W_canadensis#0.000116233: 8.08697e-05)#0.00160723: 2.16807e-06	W_sebi#0.000443882: 8.30377e-05)#0.0011755: 1.08948e-06	W_mellicola#0.000823003: 8.41272e-05)#0.000764442: 1.45185e-06	W_muriae#0.000543732: 8.5579e-05)#0.0351502; 5
((((W_tropicalis#0.000199358: 8.08697e-05	W_canadensis#0.000116233: 8.08697e-05)#0.000318447: 2.00852e-06	W_sebi#0.000443882: 8.28782e-05)#0.00117776: 1.24903e-06	W_mellicola#0.000823003: 8.41272e-05)#0.00196936: 1.45185e-06	W_muriae#0.000543732: 8.5579e-05)#0.0380579; 5
((((W_tropicalis#0.000199358: 7.74677e-05	W_canadensis#0.000116233: 7.74677e-05)#0.00153836: 5.41042e-06	W_mellicola#0.000823003: 8.28782e-05)#0.000774805: 2.10761e-06	W_sebi#0.000443882: 8.49858e-05)#0.00194947: 5.9327e-07	W_muriae#0.000543732: 8.5579e-05)#0.040192; 5
((((W_tropicalis#0.000199358: 7.74677e-05	W_canadensis#0.000116233: 7.74677e-05)#0.00153836: 3.84756e-06	W_mellicola#0.000823003: 8.13153e-05)#0.00240346: 1.34177e-06	W_sebi#0.000443882: 8.26571e-05)#0.00200439: 2.92196e-06	W_muriae#0.000543732: 8.5579e-05)#0.0384167; 5
(((W_sebi#0.000411673: 7.54148e-05	W_mellicola#0.000763283: 7.54148e-05)#0.00222905: 3.74783e-07	(W_tropicalis#0.000184892: 7.18464e-05	W_canadensis#0.000107798: 7.18464e-05)#0.000536705: 3.94315e-06)#0.00188027: 3.57956e-06	W_muriae#0.000504277: 7.93691e-05)#0.0379154; 5
(((W_sebi#0.000411673: 7.54148e-05	W_mellicola#0.000763283: 7.54148e-05)#0.00222905: 1.01413e-06	(W_tropicalis#0.000184892: 7.18464e-05	W_canadensis#0.000107798: 7.18464e-05)#0.00244934: 4.5825e-06)#0.00186454: 2.94021e-06	W_muriae#0.000504277: 7.93691e-05)#0.040331; 5
(((W_sebi#0.000411673: 7.38286e-05	(W_tropicalis#0.000184892: 7.18464e-05	W_canadensis#0.000107798: 7.18464e-05)#0.00158187: 1.9822e-06)#0.000949813: 4.78364e-06	W_mellicola#0.000763283: 7.86122e-05)#0.00375181: 7.56874e-07	W_muriae#0.000504277: 7.93691e-05)#0.040331; 5
(((W_sebi#0.000444021: 7.96299e-05	(W_tropicalis#0.00019942: 7.74919e-05	W_canadensis#0.000116269: 7.74919e-05)#0.00170617: 2.13796e-06)#0.00122537: 5.15953e-06	W_mellicola#0.00082326: 8.47894e-05)#0.00404662: 8.16347e-07	W_muriae#0.000543901: 8.56057e-05)#0.0435001; 5
(((W_mellicola#0.00082326: 7.96299e-05	(W_tropicalis#0.00019942: 7.74919e-05	W_canadensis#0.000116269: 7.74919e-05)#0.00170617: 2.13796e-06)#0.00106229: 3.53404e-06	W_sebi#0.000444021: 8.31639e-05)#0.00290362: 2.44183e-06	W_muriae#0.000543901: 8.56057e-05)#0.0435001; 5
(((W_canadensis#0.000116269: 8.06483e-05	(W_tropicalis#0.00019942: 7.74919e-05	W_mellicola#0.00082326: 7.74919e-05)#0.00268041: 3.15635e-06)#0.00241589: 2.51565e-06	W_sebi#0.000444021: 8.31639e-05)#0.00290362: 2.44183e-06	W_muriae#0.000543901: 8.56057e-05)#0.0435001; 5
(((W_canadensis#0.000105142: 7.29304e-05	(W_tropicalis#0.000180336: 7.00761e-05	W_mellicola#0.000744475: 7.00761e-05)#0.00352362: 2.85429e-06)#0.0021847: 3.87804e-06	W_sebi#0.000401529: 7.68084e-05)#0.00406122: 6.05021e-07	W_muriae#0.000491851: 7.74134e-05)#0.0393372; 5
(((W_sebi#0.000401529: 7.29304e-05	(W_tropicalis#0.000180336: 7.00761e-05	W_mellicola#0.000744475: 7.00761e-05)#0.000863076: 2.85429e-06)#0.00368256: 3.87804e-06	W_canadensis#0.000105142: 7.68084e-05)#0.00406122: 6.05021e-07	W_muriae#0.000491851: 7.74134e-05)#0.0381325; 5
(((W_sebi#0.000401529: 7.37362e-05	(W_tropicalis#0.000180336: 7.00761e-05	W_mellicola#0.000744475: 7.00761e-05)#0.00179464: 3.66007e-06)#0.00197152: 2.94909e-06	W_muriae#0.000491851: 7.66853e-05)#0.00125263: 7.28188e-07	W_canadensis#0.000105142: 7.74134e-05)#0.0404787; 5
(((W_sebi#0.000401529: 7.54558e-05	(W_tropicalis#0.000180336: 7.00761e-05	W_mellicola#0.000744475: 7.00761e-05)#0.00179464: 5.37971e-06)#0.00310111: 1.22946e-06	W_muriae#0.000491851: 7.66853e-05)#0.00215116: 7.28188e-07	W_canadensis#0.000105142: 7.74134e-05)#0.0398847; 5
(((W_sebi#0.000401529: 7.65249e-05	(W_tropicalis#0.000180336: 7.12678e-05	W_mellicola#0.000744475: 7.12678e-05)#0.00176463: 5.25713e-06)#0.000197972: 1.60362e-07	W_muriae#0.000491851: 7.66853e-05)#0.0013015: 7.28188e-07	W_canadensis#0.000105142: 7.74134e-05)#0.0387657; 5
(((W_sebi#0.000401529: 7.33579e-05	(W_tropicalis#0.000180336: 7.12678e-05	W_mellicola#0.000744475: 7.12678e-05)#0.00370165: 2.09018e-06)#0.00152648: 2.01368e-06	W_muriae#0.000491851: 7.53716e-05)#0.00340829: 2.04182e-06	W_canadensis#0.000105142: 7.74134e-05)#0.0356003; 5
(((W_sebi#0.000401529: 7.41072e-05	(W_tropicalis#0.000180336: 7.12678e-05	W_mellicola#0.000744475: 7.12678e-05)#0.00208168: 2.83941e-06)#0.00151105: 1.82727e-06	W_canadensis#0.000105142: 7.59345e-05)#0.000904257: 1.47899e-06	W_muriae#0.000491851: 7.74134e-05)#0.0336188; 5
(((W_mellicola#0.000744475: 7.39665e-05	(W_tropicalis#0.000180336: 6.38148e-05	W_sebi#0.000401529: 6.38148e-05)#0.00440824: 1.01516e-05)#0.00151393: 1.53053e-06	W_canadensis#0.000105142: 7.5497e-05)#0.00111165: 1.91646e-06	W_muriae#0.000491851: 7.74134e-05)#0.0324225; 5
(((W_mellicola#0.000744475: 7.39665e-05	(W_tropicalis#0.000180336: 6.38148e-05	W_sebi#0.000401529: 6.38148e-05)#0.00440824: 1.01516e-05)#0.00151393: 4.34035e-07	W_canadensis#0.000105142: 7.44005e-05)#0.000692439: 3.01295e-06	W_muriae#0.000491851: 7.74134e-05)#0.033925; 5
((W_muriae#0.000530328: 8.02208e-05	W_canadensis#0.000113367: 8.02208e-05)#0.000746608: 3.24865e-06	(W_mellicola#0.000802715: 7.904e-05	(W_tropicalis#0.000194444: 7.85226e-05	W_sebi#0.00043294: 7.85226e-05)#0.0030465: 5.17458e-07)#0.00164708: 4.42939e-06)#0.0387249; 5
(((W_mellicola#0.000802715: 7.97268e-05	(W_tropicalis#0.000194444: 7.85226e-05	W_sebi#0.00043294: 7.85226e-05)#0.0030465: 1.20418e-06)#0.00163289: 2.44029e-06	W_canadensis#0.000113367: 8.21671e-05)#0.00225056: 1.30238e-06	W_muriae#0.000556749: 8.34694e-05)#0.0360879; 5
(((W_tropicalis#0.000194444: 7.98046e-05	(W_mellicola#0.000802715: 7.85226e-05	W_sebi#0.00043294: 7.85226e-05)#0.0030465: 1.282e-06)#0.00398372: 1.80403e-06	W_canadensis#0.000113367: 8.16086e-05)#0.00226596: 1.86082e-06	W_muriae#0.000556749: 8.34694e-05)#0.0360879; 5
(((W_tropicalis#0.000194444: 8.10299e-05	(W_mellicola#0.000802715: 7.85226e-05	W_sebi#0.00043294: 7.85226e-05)#0.0030465: 2.50736e-06)#0.00152826: 1.90349e-06	W_muriae#0.000556749: 8.29334e-05)#0.00446754: 5.36004e-07	W_canadensis#0.000113367: 8.34694e-05)#0.0379302; 5
(((W_sebi#0.00043294: 8.23664e-05	(W_mellicola#0.000802715: 7.85226e-05	W_tropicalis#0.000194444: 7.85226e-05)#0.0030465: 3.84382e-06)#0.00150346: 6.45913e-07	W_muriae#0.000556749: 8.30123e-05)#0.00446329: 4.57114e-07	W_canadensis#0.000113367: 8.34694e-05)#0.0379302; 5
((W_canadensis#0.000113367: 8.30123e-05	W_muriae#0.000556749: 8.30123e-05)#0.00635112: 4.57114e-07	(W_sebi#0.00043294: 8.18464e-05	(W_mellicola#0.000802715: 7.85226e-05	W_tropicalis#0.000194444: 7.85226e-05)#0.001874: 3.32382e-06)#0.00151135: 1.62303e-06)#0.0359901; 5
((W_canadensis#0.000113367: 8.30123e-05	W_muriae#0.000556749: 8.30123e-05)#0.00434644: 4.57114e-07	(W_mellicola#0.000802715: 8.12151e-05	(W_sebi#0.00043294: 7.85226e-05	W_tropicalis#0.000194444: 7.85226e-05)#0.001874: 2.6925e-06)#0.0015231: 2.25435e-06)#0.0343875; 5
((W_canadensis#0.000105467: 7.72269e-05	W_muriae#0.000544835: 7.72269e-05)#0.00404352: 4.25257e-07	(W_tropicalis#0.000180892: 7.67502e-05	(W_sebi#0.000402767: 7.30501e-05	W_mellicola#0.000746771: 7.30501e-05)#0.0036195: 3.70008e-06)#0.00139489: 9.02004e-07)#0.031991; 5
((W_canadensis#0.000105467: 7.72269e-05	W_muriae#0.000544835: 7.72269e-05)#0.000726005: 4.25257e-07	(W_sebi#0.000402767: 7.47669e-05	(W_tropicalis#0.000180892: 7.30501e-05	W_mellicola#0.000746771: 7.30501e-05)#0.0036195: 1.71675e-06)#0.00143189: 2.88534e-06)#0.0336282; 5
((W_canadensis#0.000105467: 7.72269e-05	W_muriae#0.000544835: 7.72269e-05)#0.00160793: 4.25257e-07	(W_sebi#0.000402767: 7.4287e-05	(W_tropicalis#0.000180892: 7.30501e-05	W_mellicola#0.000746771: 7.30501e-05)#0.0020883: 1.23686e-06)#0.00144114: 3.36522e-06)#0.0336282; 5
(((W_sebi#0.000402767: 7.48692e-05	(W_tropicalis#0.000180892: 7.30501e-05	W_mellicola#0.000746771: 7.30501e-05)#0.0020883: 1.81911e-06)#0.000558873: 2.35772e-06	W_muriae#0.000544835: 7.72269e-05)#0.00160793: 4.25257e-07	W_canadensis#0.000105467: 7.76522e-05)#0.0336282; 5
(((W_sebi#0.000402767: 7.45845e-05	(W_tropicalis#0.000180892: 7.30501e-05	W_mellicola#0.000746771: 7.30501e-05)#0.00103506: 1.53443e-06)#0.00261368: 2.54625e-06	W_muriae#0.000544835: 7.71308e-05)#0.00102936: 5.21407e-07	W_canadensis#0.000105467: 7.76522e-05)#0.0336282; 5
((W_canadensis#0.000105467: 7.71308e-05	W_muriae#0.000544835: 7.71308e-05)#0.00102936: 5.21407e-07	(W_sebi#0.000402767: 7.49678e-05	(W_tropicalis#0.000180892: 7.30501e-05	W_mellicola#0.000784159: 7.30501e-05)#0.00102447: 1.91764e-06)#0.00260032: 2.68445e-06)#0.0336282; 5
((W_canadensis#0.000105467: 7.71308e-05	W_muriae#0.000544835: 7.71308e-05)#0.00348941: 5.21407e-07	(W_sebi#0.000402767: 7.64075e-05	(W_tropicalis#0.000180892: 7.30501e-05	W_mellicola#0.000784159: 7.30501e-05)#0.00102447: 3.35738e-06)#0.00255132: 1.24471e-06)#0.0322238; 5
((W_canadensis#0.000122848: 8.98422e-05	(W_sebi#0.000469145: 8.89997e-05	(W_tropicalis#0.000210704: 8.5089e-05	W_mellicola#0.000913391: 8.5089e-05)#0.00119331: 3.91069e-06)#0.000472981: 8.42503e-07)#0.00208699: 6.07337e-07	W_muriae#0.000634626: 9.04496e-05)#0.0397973; 5
((W_canadensis#0.000109357: 7.973e-05	(W_mellicola#0.000813088: 7.92263e-05	(W_tropicalis#0.000187566: 6.90356e-05	W_sebi#0.000417626: 6.90356e-05)#0.000817072: 1.01907e-05)#0.00193543: 5.03697e-07)#0.00299704: 7.8693e-07	W_muriae#0.000564935: 8.05169e-05)#0.0337333; 5
((W_canadensis#0.000109357: 8.00444e-05	(W_mellicola#0.000813088: 7.92263e-05	(W_tropicalis#0.000187566: 7.20541e-05	W_sebi#0.000417626: 7.20541e-05)#0.00138055: 7.17214e-06)#0.0028658: 8.18098e-07)#0.00152432: 4.72529e-07	W_muriae#0.000564935: 8.05169e-05)#0.0356715; 5
((W_canadensis#0.000109357: 7.95698e-05	(W_mellicola#0.000813088: 7.92263e-05	(W_tropicalis#0.000187566: 7.20541e-05	W_sebi#0.000417626: 7.20541e-05)#0.00138055: 7.17214e-06)#0.00450534: 3.43537e-07)#0.00153341: 9.47089e-07	W_muriae#0.000564935: 8.05169e-05)#0.0379256; 5
(((W_tropicalis#0.000187566: 7.17208e-05	W_sebi#0.000417626: 7.17208e-05)#0.00426773: 8.21638e-06	(W_mellicola#0.000813088: 7.92263e-05	W_canadensis#0.000109357: 7.92263e-05)#0.00450534: 7.10891e-07)#0.00152637: 5.79735e-07	W_muriae#0.000564935: 8.05169e-05)#0.0393405; 5
(((W_tropicalis#0.000187566: 7.17208e-05	W_sebi#0.000417626: 7.17208e-05)#0.00426773: 8.27673e-06	(W_mellicola#0.000813088: 7.92263e-05	W_canadensis#0.000109357: 7.92263e-05)#0.00450534: 7.71238e-07)#0.00152521: 5.19389e-07	W_muriae#0.000564935: 8.05169e-05)#0.0377281; 5
(((W_tropicalis#0.000187566: 7.17208e-05	W_sebi#0.000417626: 7.17208e-05)#0.00608677: 8.39677e-06	(W_mellicola#0.000813088: 7.92263e-05	W_canadensis#0.000109357: 7.92263e-05)#0.00163494: 8.9128e-07)#0.00265806: 3.99346e-07	W_muriae#0.000564935: 8.05169e-05)#0.0363143; 5
(((W_tropicalis#0.000187566: 7.17208e-05	W_sebi#0.000417626: 7.17208e-05)#0.00369044: 7.56828e-06	(W_mellicola#0.000813088: 7.92263e-05	W_canadensis#0.000109357: 7.92263e-05)#0.00163494: 6.27919e-08)#0.0011932: 1.22783e-06	W_muriae#0.000564935: 8.05169e-05)#0.0381616; 5
((W_mellicola#0.000813088: 7.93392e-05	((W_tropicalis#0.000187566: 7.17208e-05	W_sebi#0.000417626: 7.17208e-05)#0.00201321: 6.92171e-06	W_canadensis#0.000109357: 7.86425e-05)#0.000227742: 6.96702e-07)#0.0021379: 1.1777e-06	W_muriae#0.000564935: 8.05169e-05)#0.0403035; 5
((W_mellicola#0.000760963: 7.42799e-05	((W_tropicalis#0.000175542: 6.7123e-05	W_canadensis#0.000102347: 6.7123e-05)#0.00188415: 6.97884e-06	W_sebi#0.000390853: 7.41018e-05)#0.00233255: 1.78118e-07)#0.00200012: 1.07527e-06	W_muriae#0.000528719: 7.53552e-05)#0.0349391; 5
((W_muriae#0.000528719: 7.47472e-05	((W_tropicalis#0.000175542: 6.7123e-05	W_canadensis#0.000102347: 6.7123e-05)#0.000714754: 6.97884e-06	W_sebi#0.000390853: 7.41018e-05)#0.000777247: 6.45404e-07)#0.00102066: 6.07984e-07	W_mellicola#0.000760963: 7.53552e-05)#0.0330681; 5
((W_muriae#0.000588518: 8.33179e-05	((W_sebi#0.00043506: 7.47148e-05	W_canadensis#0.000113923: 7.47148e-05)#0.000795595: 7.76817e-06	W_tropicalis#0.000195396: 8.2483e-05)#0.00411425: 8.34904e-07)#0.00113451: 5.60246e-07	W_mellicola#0.000847031: 8.38781e-05)#0.0368082; 5
((W_muriae#0.000524379: 7.34087e-05	((W_tropicalis#0.000174101: 6.65721e-05	W_canadensis#0.000101507: 6.65721e-05)#0.000708888: 4.52874e-06	W_sebi#0.000387645: 7.11008e-05)#0.00556744: 2.30787e-06)#0.000803738: 1.32806e-06	W_mellicola#0.000754718: 7.47367e-05)#0.0327967; 5
((W_muriae#0.000551989: 7.7522e-05	((W_tropicalis#0.000183268: 7.00773e-05	W_sebi#0.000408056: 7.00773e-05)#0.00165855: 5.77084e-06	W_canadensis#0.000106851: 7.58481e-05)#0.00447241: 1.67386e-06)#0.000843349: 1.14986e-06	W_mellicola#0.000794456: 7.86719e-05)#0.0345235; 5
((W_mellicola#0.000794456: 7.61105e-05	((W_tropicalis#0.000183268: 7.00773e-05	W_sebi#0.000408056: 7.00773e-05)#0.00090318: 5.77084e-06	W_canadensis#0.000106851: 7.58481e-05)#0.00242784: 2.62383e-07)#0.00356128: 2.56134e-06	W_muriae#0.000551989: 7.86719e-05)#0.0334104; 5
((W_mellicola#0.000794456: 7.76037e-05	((W_tropicalis#0.000183268: 7.00773e-05	W_sebi#0.000408056: 7.00773e-05)#0.00125899: 5.77084e-06	W_canadensis#0.000106851: 7.58481e-05)#0.000378249: 1.75557e-06)#0.00349276: 1.06815e-06	W_muriae#0.000551989: 7.86719e-05)#0.0334104; 5
(((W_tropicalis#0.000175638: 6.716e-05	W_sebi#0.000391069: 6.716e-05)#0.00120657: 6.88349e-06	(W_mellicola#0.000761383: 7.26906e-05	W_canadensis#0.000102403: 7.26906e-05)#0.000863257: 1.35289e-06)#0.00336225: 1.35328e-06	W_muriae#0.00052901: 7.53968e-05)#0.0336325; 5
((W_canadensis#0.000110898: 8.03576e-05	(W_mellicola#0.000824545: 7.44079e-05	(W_tropicalis#0.000190209: 7.27314e-05	W_sebi#0.000423511: 7.27314e-05)#0.00207217: 1.67654e-06)#0.00338535: 5.94963e-06)#0.0036334: 1.29389e-06	W_muriae#0.000572895: 8.16515e-05)#0.0376727; 5
((W_canadensis#0.000110898: 7.9218e-05	(W_mellicola#0.000824545: 7.7601e-05	(W_tropicalis#0.000190209: 7.27314e-05	W_sebi#0.000423511: 7.27314e-05)#0.00207217: 4.86961e-06)#0.00324605: 1.61702e-06)#0.00238846: 2.43345e-06	W_muriae#0.000572895: 8.16515e-05)#0.0384656; 5
((W_canadensis#0.000110898: 7.9218e-05	(W_tropicalis#0.000190209: 7.7601e-05	(W_mellicola#0.000824545: 7.27314e-05	W_sebi#0.000423511: 7.27314e-05)#0.00207217: 4.86961e-06)#0.00222582: 1.61702e-06)#0.00153624: 2.43345e-06	W_muriae#0.000572895: 8.16515e-05)#0.0384656; 5
((W_canadensis#0.000110898: 7.74233e-05	(W_tropicalis#0.000190209: 7.73637e-05	(W_mellicola#0.000824545: 7.24703e-05	W_sebi#0.000423511: 7.24703e-05)#0.00207964: 4.89342e-06)#0.00402583: 5.95852e-08)#0.00372997: 4.22816e-06	W_muriae#0.000572895: 8.16515e-05)#0.0410544; 5
((W_canadensis#0.000110898: 7.89752e-05	(W_sebi#0.000423511: 7.5278e-05	(W_mellicola#0.000824545: 7.24703e-05	W_tropicalis#0.000190209: 7.24703e-05)#0.00118382: 2.80771e-06)#0.00413738: 3.69723e-06)#0.00109334: 2.67623e-06	W_muriae#0.000572895: 8.16515e-05)#0.0384962; 5
((W_sebi#0.000423511: 7.89752e-05	(W_canadensis#0.000110898: 7.61327e-05	(W_mellicola#0.000824545: 7.24703e-05	W_tropicalis#0.000190209: 7.24703e-05)#0.00118382: 3.6624e-06)#0.00293451: 2.84253e-06)#0.00145058: 2.67623e-06	W_muriae#0.000572895: 8.16515e-05)#0.0393675; 5
((W_sebi#0.000423511: 7.74861e-05	(W_mellicola#0.000824545: 7.61327e-05	(W_canadensis#0.000110898: 7.24703e-05	W_tropicalis#0.000190209: 7.24703e-05)#0.00118382: 3.6624e-06)#0.00293451: 1.35342e-06)#0.00147845: 4.16534e-06	W_muriae#0.000572895: 8.16515e-05)#0.041456; 5
((W_mellicola#0.000824545: 7.64058e-05	(W_sebi#0.000423511: 7.61327e-05	(W_canadensis#0.000110898: 5.84589e-05	W_tropicalis#0.000190209: 5.84589e-05)#0.00079856: 1.76738e-05)#0.00459558: 2.73076e-07)#0.00149936: 5.24569e-06	W_muriae#0.000572895: 8.16515e-05)#0.0388877; 5
((W_mellicola#0.000824545: 7.64058e-05	(W_tropicalis#0.000190209: 7.61327e-05	(W_canadensis#0.000110898: 7.25653e-05	W_sebi#0.000423511: 7.25653e-05)#0.000643323: 3.56742e-06)#0.0031871: 2.73076e-07)#0.00149936: 5.24569e-06	W_muriae#0.000572895: 8.16515e-05)#0.0409171; 5
((W_tropicalis#0.000190209: 7.75856e-05	(W_mellicola#0.000824545: 7.61327e-05	(W_canadensis#0.000110898: 7.25653e-05	W_sebi#0.000423511: 7.25653e-05)#0.000643323: 3.56742e-06)#0.00121549: 1.45288e-06)#0.00147656: 4.06588e-06	W_muriae#0.000572895: 8.16515e-05)#0.0426213; 5
((W_tropicalis#0.000190209: 8.08027e-05	(W_mellicola#0.000824545: 7.61327e-05	(W_canadensis#0.000110898: 5.71892e-05	W_sebi#0.000423511: 5.71892e-05)#0.000816288: 1.89435e-05)#0.00121655: 4.66996e-06)#0.000775475: 8.48801e-07	W_muriae#0.000572895: 8.16515e-05)#0.040923; 5
((W_tropicalis#0.000190209: 7.68085e-05	(W_mellicola#0.000824545: 7.61327e-05	(W_canadensis#0.000110898: 4.13604e-05	W_sebi#0.000423511: 4.13604e-05)#0.00112869: 3.47723e-05)#0.000815721: 6.75764e-07)#0.000815801: 4.843e-06	W_muriae#0.000572895: 8.16515e-05)#0.040923; 5
((W_tropicalis#0.000190209: 7.69893e-05	(W_mellicola#0.000824545: 7.61327e-05	(W_canadensis#0.000110898: 4.13604e-05	W_sebi#0.000423511: 4.13604e-05)#0.000993446: 3.47723e-05)#0.000815721: 8.56586e-07)#0.000813885: 4.66218e-06	W_muriae#0.000572895: 8.16515e-05)#0.041938; 5
((W_mellicola#0.000824545: 7.80729e-05	(W_tropicalis#0.000190209: 7.61327e-05	(W_canadensis#0.000110898: 4.13604e-05	W_sebi#0.000423511: 4.13604e-05)#0.000866489: 3.47723e-05)#0.00138603: 1.94016e-06)#0.00228319: 3.5786e-06	W_muriae#0.000572895: 8.16515e-05)#0.039412; 5
((W_mellicola#0.000824545: 7.671e-05	(W_tropicalis#0.000190209: 7.61327e-05	(W_canadensis#0.000110898: 4.13604e-05	W_sebi#0.000423511: 4.13604e-05)#0.000866489: 3.47723e-05)#0.000942259: 5.77296e-07)#0.00232376: 4.94147e-06	W_muriae#0.000572895: 8.16515e-05)#0.0372929; 5
((W_mellicola#0.000824545: 7.671e-05	(W_tropicalis#0.000190209: 6.71479e-05	(W_canadensis#0.000110898: 4.13604e-05	W_sebi#0.000423511: 4.13604e-05)#0.00191338: 2.57875e-05)#0.00106834: 9.56211e-06)#0.00232376: 4.94147e-06	W_muriae#0.000572895: 8.16515e-05)#0.0350781; 5
((W_mellicola#0.000824545: 7.671e-05	(W_tropicalis#0.000190209: 6.71479e-05	(W_canadensis#0.000110898: 4.13604e-05	W_sebi#0.000423511: 4.13604e-05)#0.00191338: 2.57875e-05)#0.0009144: 9.56211e-06)#0.00357415: 4.94147e-06	W_muriae#0.000572895: 8.16515e-05)#0.0367109; 5
((W_mellicola#0.000824545: 7.671e-05	(W_tropicalis#0.000190209: 6.66807e-05	(W_canadensis#0.000110898: 4.13604e-05	W_sebi#0.000423511: 4.13604e-05)#0.000657322: 2.53203e-05)#0.000920807: 1.00293e-05)#0.00562325: 4.94147e-06	W_muriae#0.000572895: 8.16515e-05)#0.0367109; 5
((W_mellicola#0.000824545: 7.29234e-05	(W_tropicalis#0.000190209: 6.66807e-05	(W_canadensis#0.000110898: 4.13604e-05	W_sebi#0.000423511: 4.13604e-05)#0.000657322: 2.53203e-05)#0.00158805: 6.24272e-06)#0.00591524: 8.72807e-06	W_muriae#0.000572895: 8.16515e-05)#0.0367109; 5
((W_mellicola#0.000824545: 7.29234e-05	(W_tropicalis#0.000190209: 6.66807e-05	(W_canadensis#0.000110898: 4.13604e-05	W_sebi#0.000423511: 4.13604e-05)#0.000657322: 2.53203e-05)#0.00158805: 6.24272e-06)#0.00591524: 8.72807e-06	W_muriae#0.000572895: 8.16515e-05)#0.0339026; 5
((W_mellicola#0.000705248: 7.29234e-05	(W_tropicalis#0.000190209: 6.66807e-05	(W_canadensis#0.000110898: 4.13604e-05	W_sebi#0.000423511: 4.13604e-05)#0.000657322: 2.53203e-05)#0.000980936: 6.24272e-06)#0.00323639: 8.72807e-06	W_muriae#0.000572895: 8.16515e-05)#0.0339026; 5
((W_mellicola#0.000705248: 7.72784e-05	(W_tropicalis#0.000190209: 6.66807e-05	(W_canadensis#0.000110898: 4.13604e-05	W_sebi#0.000423511: 4.13604e-05)#0.000657322: 2.53203e-05)#0.000758222: 1.05977e-05)#0.003054: 4.3731e-06	W_muriae#0.000572895: 8.16515e-05)#0.0357123; 5
(((W_canadensis#0.000119308: 5.46186e-05	W_sebi#0.000455626: 5.46186e-05)#0.00181322: 2.852e-05	(W_tropicalis#0.000204633: 7.17372e-05	W_mellicola#0.000758729: 7.17372e-05)#0.00366117: 1.14013e-05)#0.0032856: 4.70472e-06	W_muriae#0.000616339: 8.78433e-05)#0.0362977; 5
((W_mellicola#0.000758729: 8.31128e-05	(W_tropicalis#0.000204633: 7.82949e-05	(W_canadensis#0.000119308: 7.01443e-05	W_sebi#0.000455626: 7.01443e-05)#0.00141188: 8.15061e-06)#0.00182947: 4.81789e-06)#0.00165806: 4.73053e-06	W_muriae#0.000683495: 8.78433e-05)#0.0362977; 5
((W_muriae#0.000713967: 9.06183e-05	(W_tropicalis#0.000213756: 8.17855e-05	(W_canadensis#0.000124627: 6.57701e-05	W_sebi#0.000573237: 6.57701e-05)#0.00164304: 1.60153e-05)#0.00191103: 8.83283e-06)#0.00165934: 1.14128e-06	W_mellicola#0.000792555: 9.17596e-05)#0.0379159; 5
((W_mellicola#0.000887694: 8.39952e-05	(W_tropicalis#0.000198133: 7.58079e-05	(W_canadensis#0.000115518: 6.09631e-05	W_sebi#0.00053134: 6.09631e-05)#0.0026387: 1.48448e-05)#0.00177135: 8.18726e-06)#0.00153807: 1.05787e-06	W_muriae#0.000661784: 8.50531e-05)#0.037586; 5
((W_mellicola#0.000887694: 8.39952e-05	(W_tropicalis#0.000198133: 7.53375e-05	(W_canadensis#0.000115518: 7.47108e-05	W_sebi#0.00053134: 7.47108e-05)#0.00215315: 6.26713e-07)#0.00178241: 8.65765e-06)#0.00153807: 1.05787e-06	W_muriae#0.000661784: 8.50531e-05)#0.0404588; 5
((W_muriae#0.000722895: 8.8148e-05	(W_tropicalis#0.000216429: 8.49792e-05	(W_canadensis#0.000126185: 8.16098e-05	W_sebi#0.000580405: 8.16098e-05)#0.00235197: 3.36943e-06)#0.00188549: 3.16885e-06)#0.00174877: 4.75896e-06	W_mellicola#0.000969665: 9.2907e-05)#0.0416735; 5
((W_muriae#0.000722895: 8.8148e-05	(W_canadensis#0.000126185: 8.77175e-05	(W_tropicalis#0.000216429: 7.63746e-05	W_sebi#0.000580405: 7.63746e-05)#0.00112658: 1.13429e-05)#0.00338869: 4.30524e-07)#0.00174877: 4.75896e-06	W_mellicola#0.000969665: 9.2907e-05)#0.043698; 5
((W_muriae#0.000722895: 8.99842e-05	(W_canadensis#0.000126185: 8.48189e-05	(W_tropicalis#0.000216429: 7.63746e-05	W_sebi#0.000580405: 7.63746e-05)#0.00119528: 8.4443e-06)#0.00501619: 5.16527e-06)#0.000679176: 2.9228e-06	W_mellicola#0.000969665: 9.2907e-05)#0.0403633; 5
((W_muriae#0.000722895: 9.11075e-05	(W_tropicalis#0.000216429: 8.94859e-05	(W_canadensis#0.000126185: 8.06986e-05	W_sebi#0.000580405: 8.06986e-05)#0.00168479: 8.7873e-06)#0.0030351: 1.6216e-06)#0.00191442: 1.79945e-06	W_mellicola#0.000969665: 9.2907e-05)#0.0423081; 5
((W_mellicola#0.000859108: 8.66676e-05	(W_tropicalis#0.000205882: 7.75811e-05	(W_canadensis#0.000120036: 7.6766e-05	W_sebi#0.00055212: 7.6766e-05)#0.00160269: 8.15153e-07)#0.00316793: 9.08649e-06)#0.00182112: 1.71176e-06	W_muriae#0.000687666: 8.83794e-05)#0.042344; 5
((W_mellicola#0.000859108: 8.66676e-05	(W_canadensis#0.000120036: 7.95205e-05	(W_tropicalis#0.000205882: 7.6766e-05	W_sebi#0.00055212: 7.6766e-05)#0.000783471: 2.75454e-06)#0.00123973: 7.1471e-06)#0.00182112: 1.71176e-06	W_muriae#0.000687666: 8.83794e-05)#0.043605; 5
((W_mellicola#0.000859108: 8.81978e-05	(W_tropicalis#0.000205882: 7.77431e-05	(W_canadensis#0.000120036: 7.6766e-05	W_sebi#0.000607054: 7.6766e-05)#0.00282147: 9.77074e-07)#0.00126808: 1.04547e-05)#0.00447704: 1.81596e-07	W_muriae#0.000687666: 8.83794e-05)#0.0406338; 5
(((W_canadensis#0.000120036: 7.6766e-05	W_sebi#0.000607054: 7.6766e-05)#0.000670926: 1.14318e-05	(W_tropicalis#0.000205882: 7.77431e-05	W_mellicola#0.000901964: 7.77431e-05)#0.00126808: 1.04547e-05)#0.00170725: 1.81596e-07	W_muriae#0.000687666: 8.83794e-05)#0.0406338; 5
(((W_canadensis#0.000120036: 8.78895e-05	W_sebi#0.000607054: 8.78895e-05)#0.00177492: 9.35502e-08	(W_tropicalis#0.000205882: 7.77431e-05	W_mellicola#0.000901964: 7.77431e-05)#0.00126808: 1.024e-05)#0.00298577: 3.96317e-07	W_muriae#0.000687666: 8.83794e-05)#0.0390432; 5
(((W_canadensis#0.000120036: 7.70316e-05	W_sebi#0.000607054: 7.70316e-05)#0.00488963: 1.03484e-05	(W_tropicalis#0.000205882: 8.18668e-05	W_mellicola#0.000901964: 8.18668e-05)#0.0012042: 5.51319e-06)#0.00300638: 9.99419e-07	W_muriae#0.000663617: 8.83794e-05)#0.0370143; 5
(((W_canadensis#0.000120036: 7.70316e-05	W_sebi#0.000607054: 7.70316e-05)#0.00488963: 1.03484e-05	(W_tropicalis#0.000205882: 7.91055e-05	W_mellicola#0.000901964: 7.91055e-05)#0.00236129: 8.27447e-06)#0.00300638: 9.99419e-07	W_muriae#0.000663617: 8.83794e-05)#0.0370143; 5
(((W_canadensis#0.000120036: 7.68131e-05	W_sebi#0.000408394: 7.68131e-05)#0.00490354: 1.05669e-05	(W_tropicalis#0.000205882: 7.91055e-05	W_mellicola#0.000901964: 7.91055e-05)#0.00236129: 8.27447e-06)#0.00566223: 9.99419e-07	W_muriae#0.000663617: 8.83794e-05)#0.0336981; 5
((W_tropicalis#0.000232606: 9.87223e-05	((W_canadensis#0.000135617: 8.17399e-05	W_sebi#0.000461406: 8.17399e-05)#0.00393496: 5.18463e-06	W_mellicola#0.00118656: 8.69245e-05)#0.00274296: 1.17978e-05)#0.0057144: 1.12915e-06	W_muriae#0.000749757: 9.98514e-05)#0.0380723; 5
((W_tropicalis#0.000232606: 9.87223e-05	((W_canadensis#0.000135617: 8.17399e-05	W_sebi#0.000461406: 8.17399e-05)#0.00201763: 5.18463e-06	W_mellicola#0.00118656: 8.69245e-05)#0.00274296: 1.17978e-05)#0.0057144: 1.12915e-06	W_muriae#0.000749757: 9.98514e-05)#0.0354853; 5
(((W_canadensis#0.000135617: 8.17399e-05	W_sebi#0.000461406: 8.17399e-05)#0.00201763: 1.78766e-05	(W_tropicalis#0.000232606: 8.69245e-05	W_mellicola#0.00118656: 8.69245e-05)#0.00274296: 1.26919e-05)#0.00566311: 2.34978e-07	W_muriae#0.000749757: 9.98514e-05)#0.0354853; 5
(((W_canadensis#0.000135617: 9.35007e-05	W_sebi#0.000461406: 9.35007e-05)#0.00420572: 5.05009e-06	(W_tropicalis#0.000232606: 8.69366e-05	W_mellicola#0.00118656: 8.69366e-05)#0.00274258: 1.16142e-05)#0.00394716: 1.30065e-06	W_muriae#0.000749757: 9.98514e-05)#0.0329867; 5
(((W_canadensis#0.000135617: 9.50181e-05	W_sebi#0.000461406: 9.50181e-05)#0.00106857: 4.47088e-06	(W_tropicalis#0.000232606: 9.04223e-05	W_mellicola#0.00118656: 9.04223e-05)#0.00263686: 9.06673e-06)#0.00390994: 3.62408e-07	W_muriae#0.000749757: 9.98514e-05)#0.0349198; 5
(((W_canadensis#0.000135617: 9.41406e-05	W_sebi#0.000461406: 9.41406e-05)#0.00298673: 5.34842e-06	(W_tropicalis#0.000232606: 9.04223e-05	W_mellicola#0.00108379: 9.04223e-05)#0.00263686: 9.06673e-06)#0.00572644: 3.62408e-07	W_muriae#0.000749757: 9.98514e-05)#0.0349198; 5
(((W_canadensis#0.000135617: 9.41406e-05	W_sebi#0.000461406: 9.41406e-05)#0.00298673: 5.34842e-06	(W_tropicalis#0.000232606: 9.04223e-05	W_mellicola#0.00108379: 9.04223e-05)#0.00263686: 9.06673e-06)#0.00443588: 3.62408e-07	W_muriae#0.000618624: 9.98514e-05)#0.0369153; 5
(((W_canadensis#0.000135617: 9.41406e-05	W_sebi#0.000461406: 9.41406e-05)#0.00051961: 5.34842e-06	(W_tropicalis#0.000232606: 9.034e-05	W_mellicola#0.00108379: 9.034e-05)#0.00263926: 9.14902e-06)#0.00332746: 3.62408e-07	W_muriae#0.000618624: 9.98514e-05)#0.0354657; 5
(((W_canadensis#0.000135617: 9.41406e-05	W_sebi#0.000461406: 9.41406e-05)#0.00051961: 3.41523e-06	(W_tropicalis#0.000232606: 8.10333e-05	W_mellicola#0.00108379: 8.10333e-05)#0.00294238: 1.65225e-05)#0.00339339: 2.2956e-06	W_muriae#0.000618624: 9.98514e-05)#0.032703; 5
((((W_tropicalis#0.000232606: 8.10333e-05	W_mellicola#0.00108379: 8.10333e-05)#0.00294238: 1.31073e-05	W_sebi#0.000461406: 9.41406e-05)#0.00080945: 1.47477e-06	W_canadensis#0.000135617: 9.56153e-05)#0.00346226: 4.23606e-06	W_muriae#0.000618624: 9.98514e-05)#0.0349442; 5
((((W_tropicalis#0.000232606: 8.10333e-05	W_mellicola#0.00108379: 8.10333e-05)#0.00532065: 1.31073e-05	W_sebi#0.000461406: 9.41406e-05)#0.000920848: 4.32914e-06	W_canadensis#0.000135617: 9.84697e-05)#0.00171566: 1.3817e-06	W_muriae#0.000618624: 9.98514e-05)#0.0373663; 5
((((W_tropicalis#0.000232606: 8.10333e-05	W_mellicola#0.00108379: 8.10333e-05)#0.00308: 1.31073e-05	W_sebi#0.000461406: 9.41406e-05)#0.000920848: 2.57346e-06	W_canadensis#0.000135617: 9.6714e-05)#0.0017468: 3.13737e-06	W_muriae#0.000618624: 9.98514e-05)#0.0390136; 5
((((W_tropicalis#0.000232606: 8.10333e-05	W_mellicola#0.00108379: 8.10333e-05)#0.00308: 1.31073e-05	W_sebi#0.000461406: 9.41406e-05)#0.000920848: 1.71427e-06	W_canadensis#0.000135617: 9.58548e-05)#0.00176246: 3.99657e-06	W_muriae#0.000618624: 9.98514e-05)#0.0375385; 5
((((W_tropicalis#0.000232606: 8.20501e-05	W_mellicola#0.00108379: 8.20501e-05)#0.00304183: 1.20904e-05	W_sebi#0.000461406: 9.41406e-05)#0.00294706: 2.87199e-06	W_canadensis#0.000135617: 9.70126e-05)#0.00174143: 2.83884e-06	W_muriae#0.000618624: 9.98514e-05)#0.0375385; 5
((((W_tropicalis#0.000232606: 8.8609e-05	W_mellicola#0.00108379: 8.8609e-05)#0.00281667: 1.15212e-06	W_sebi#0.000461406: 8.97612e-05)#0.00309084: 7.2514e-06	W_canadensis#0.000135617: 9.70126e-05)#0.00174143: 2.83884e-06	W_muriae#0.000618624: 9.98514e-05)#0.0391113; 5
((((W_tropicalis#0.000232606: 8.8609e-05	W_mellicola#0.00108379: 8.8609e-05)#0.00420498: 4.06717e-06	W_sebi#0.000461406: 9.26762e-05)#0.00299362: 4.33634e-06	W_canadensis#0.000135617: 9.70126e-05)#0.00174143: 2.83884e-06	W_muriae#0.000618624: 9.98514e-05)#0.0402394; 5
((((W_tropicalis#0.000219621: 8.36625e-05	W_mellicola#0.00104739: 8.36625e-05)#0.00238858: 3.84013e-06	W_canadensis#0.000128047: 8.75026e-05)#0.00282651: 4.09872e-06	W_sebi#0.000435648: 9.16013e-05)#0.00164413: 2.67592e-06	W_muriae#0.000584089: 9.42772e-05)#0.0366562; 5
((((W_tropicalis#0.000219621: 8.36625e-05	W_mellicola#0.00112307: 8.36625e-05)#0.00238858: 6.06265e-06	W_sebi#0.000435648: 8.97251e-05)#0.00275649: 2.2556e-06	W_canadensis#0.000128047: 9.19807e-05)#0.0031242: 2.29651e-06	W_muriae#0.000584089: 9.42772e-05)#0.0366562; 5
((((W_tropicalis#0.000219621: 8.36625e-05	W_mellicola#0.00112307: 8.36625e-05)#0.00238858: 1.12678e-06	W_sebi#0.000435648: 8.47893e-05)#0.00291696: 7.19147e-06	W_canadensis#0.000128047: 9.19807e-05)#0.0031242: 2.29651e-06	W_muriae#0.000584089: 9.42772e-05)#0.0378075; 5
((((W_tropicalis#0.000219621: 8.36625e-05	W_mellicola#0.00112307: 8.36625e-05)#0.000702821: 1.02536e-06	W_sebi#0.000435648: 8.46878e-05)#0.00292045: 7.29289e-06	W_canadensis#0.000128047: 9.19807e-05)#0.0017243: 2.29651e-06	W_muriae#0.000584089: 9.42772e-05)#0.0378075; 5
((((W_tropicalis#0.000219621: 8.36625e-05	W_mellicola#0.00112307: 8.36625e-05)#0.000702821: 1.12298e-06	W_sebi#0.00060496: 8.47855e-05)#0.00149553: 7.19527e-06	W_canadensis#0.000128047: 9.19807e-05)#0.0017243: 2.29651e-06	W_muriae#0.000584089: 9.42772e-05)#0.0378075; 5
((W_muriae#0.000584089: 9.19807e-05	W_canadensis#0.000128047: 9.19807e-05)#0.00439485: 2.29651e-06	((W_tropicalis#0.000219621: 8.91377e-05	W_mellicola#0.00127001: 8.91377e-05)#0.00190115: 1.86715e-06	W_sebi#0.00060496: 9.10048e-05)#0.00139332: 3.27243e-06)#0.0366394; 5
((W_muriae#0.000584089: 9.19807e-05	W_canadensis#0.000128047: 9.19807e-05)#0.00439485: 2.29651e-06	((W_tropicalis#0.000219621: 8.91377e-05	W_mellicola#0.00127001: 8.91377e-05)#0.00190115: 8.47402e-07	W_sebi#0.00060496: 8.99851e-05)#0.00140911: 4.29218e-06)#0.0391378; 5
((W_muriae#0.000612047: 9.63834e-05	W_canadensis#0.000134176: 9.63834e-05)#0.00460522: 2.40644e-06	((W_tropicalis#0.000230133: 9.34043e-05	W_mellicola#0.0013308: 9.34043e-05)#0.000938341: 8.87963e-07	W_sebi#0.000633917: 9.42923e-05)#0.00147656: 4.49762e-06)#0.0395212; 5
((W_muriae#0.000571902: 9.00614e-05	W_canadensis#0.000125375: 9.00614e-05)#0.00520715: 2.24859e-06	((W_tropicalis#0.000215038: 8.72777e-05	W_mellicola#0.00124351: 8.72777e-05)#0.00234461: 3.19095e-07	W_sebi#0.000592337: 8.75968e-05)#0.00208747: 4.71324e-06)#0.0386975; 5
((W_muriae#0.000571902: 9.00614e-05	W_canadensis#0.000125375: 9.00614e-05)#0.00219397: 2.24859e-06	((W_tropicalis#0.000215038: 8.72777e-05	W_mellicola#0.00124351: 8.72777e-05)#0.000699913: 3.19095e-07	W_sebi#0.000592337: 8.75968e-05)#0.00208747: 4.71324e-06)#0.0386975; 5
((W_muriae#0.000571902: 9.00614e-05	((W_tropicalis#0.000215038: 8.72777e-05	W_mellicola#0.00124351: 8.72777e-05)#0.000659762: 3.19095e-07	W_sebi#0.000592337: 8.75968e-05)#0.0036967: 2.46464e-06)#0.00347637: 2.24859e-06	W_canadensis#0.000125375: 9.231e-05)#0.0386975; 5
((W_muriae#0.000684337: 9.00614e-05	W_canadensis#0.000125375: 9.00614e-05)#0.00347637: 2.24859e-06	((W_tropicalis#0.000215038: 8.72777e-05	W_mellicola#0.00124351: 8.72777e-05)#0.00232416: 1.11198e-06	W_sebi#0.000592337: 8.83897e-05)#0.00366354: 3.92035e-06)#0.0386975; 5
((W_muriae#0.000684337: 9.00614e-05	W_canadensis#0.000125375: 9.00614e-05)#0.00131313: 2.24859e-06	((W_tropicalis#0.000215038: 8.72777e-05	W_mellicola#0.00124351: 8.72777e-05)#0.00232416: 1.11198e-06	W_sebi#0.000592337: 8.83897e-05)#0.00111834: 3.92035e-06)#0.0386975; 5
((W_muriae#0.000684337: 8.91673e-05	W_canadensis#0.000125375: 8.91673e-05)#0.00307029: 3.14274e-06	((W_tropicalis#0.000215038: 8.72777e-05	W_sebi#0.000550968: 8.72777e-05)#0.0011447: 1.11198e-06	W_mellicola#0.00124351: 8.83897e-05)#0.00252341: 3.92035e-06)#0.0386975; 5
((W_muriae#0.000684337: 8.91673e-05	W_canadensis#0.000125375: 8.91673e-05)#0.00307029: 3.14274e-06	((W_tropicalis#0.000215038: 8.72777e-05	W_sebi#0.000550968: 8.72777e-05)#0.00256759: 2.74453e-07	W_mellicola#0.00124351: 8.75521e-05)#0.00254755: 4.75788e-06)#0.0386975; 5
((W_muriae#0.000684337: 8.91673e-05	W_canadensis#0.000125375: 8.91673e-05)#0.00127163: 3.14274e-06	((W_tropicalis#0.000215038: 8.72777e-05	W_mellicola#0.00124351: 8.72777e-05)#0.00256759: 2.74453e-07	W_sebi#0.000550968: 8.75521e-05)#0.00181078: 4.75788e-06)#0.041074; 5
((W_muriae#0.000661347: 8.91673e-05	W_canadensis#0.000125375: 8.91673e-05)#0.00370603: 3.14274e-06	((W_tropicalis#0.000215038: 8.72777e-05	W_mellicola#0.00124351: 8.72777e-05)#0.000684993: 2.74453e-07	W_sebi#0.000550968: 8.75521e-05)#0.00181078: 4.75788e-06)#0.040006; 5
((W_muriae#0.000661347: 8.91673e-05	W_canadensis#0.000125375: 8.91673e-05)#0.00175137: 3.14274e-06	((W_tropicalis#0.000215038: 8.72777e-05	W_mellicola#0.00124351: 8.72777e-05)#0.000907823: 3.63528e-07	W_sebi#0.000550968: 8.76412e-05)#0.00180894: 4.66881e-06)#0.0378492; 5
((((W_tropicalis#0.000215038: 8.72777e-05	W_mellicola#0.00103179: 8.72777e-05)#0.00145733: 3.63528e-07	W_sebi#0.000550968: 8.76412e-05)#0.00121418: 1.52607e-06	W_canadensis#0.000125375: 8.91673e-05)#0.00417188: 3.14274e-06	W_muriae#0.000661347: 9.231e-05)#0.0378492; 5
((((W_tropicalis#0.000215038: 8.72777e-05	W_mellicola#0.00103179: 8.72777e-05)#0.00352001: 1.22762e-06	W_sebi#0.000550968: 8.85053e-05)#0.00120232: 2.8494e-06	W_canadensis#0.000125375: 9.13547e-05)#0.00124286: 9.55315e-07	W_muriae#0.000661347: 9.231e-05)#0.0378492; 5
((W_muriae#0.000661347: 9.13547e-05	W_canadensis#0.000125375: 9.13547e-05)#0.00124286: 9.55315e-07	((W_tropicalis#0.000215038: 8.72777e-05	W_mellicola#0.00103179: 8.72777e-05)#0.00352001: 2.87048e-07	W_sebi#0.000550968: 8.75647e-05)#0.00157935: 4.74529e-06)#0.0394781; 5
((((W_tropicalis#0.000215038: 8.72777e-05	W_mellicola#0.00103179: 8.72777e-05)#0.00458661: 3.67446e-06	W_sebi#0.000550968: 9.09522e-05)#0.00152053: 4.02558e-07	W_canadensis#0.000125375: 9.13547e-05)#0.00124286: 9.55315e-07	W_muriae#0.000661347: 9.231e-05)#0.0371229; 5
((((W_tropicalis#0.000215038: 7.47729e-05	W_mellicola#0.000869599: 7.47729e-05)#0.00435703: 1.5602e-05	W_sebi#0.000550968: 9.03749e-05)#0.00319741: 1.3803e-06	W_canadensis#0.000125375: 9.17552e-05)#0.00131074: 5.54835e-07	W_muriae#0.000661347: 9.231e-05)#0.0347678; 5
((((W_tropicalis#0.000215038: 7.47729e-05	W_mellicola#0.000869599: 7.47729e-05)#0.00210972: 1.5602e-05	W_sebi#0.000550968: 9.03749e-05)#0.00128973: 1.3803e-06	W_canadensis#0.000125375: 9.17552e-05)#0.00134138: 5.54835e-07	W_muriae#0.000661347: 9.231e-05)#0.0361841; 5
((((W_tropicalis#0.000204561: 7.53701e-05	W_mellicola#0.00082723: 7.53701e-05)#0.00189402: 6.26261e-06	W_sebi#0.000524124: 8.16327e-05)#0.0012921: 5.65191e-06	W_canadensis#0.000119266: 8.72846e-05)#0.000974035: 5.27802e-07	W_muriae#0.000629125: 8.78124e-05)#0.0322306; 5
((((W_tropicalis#0.000204561: 7.53701e-05	W_mellicola#0.00082723: 7.53701e-05)#0.00189402: 1.02881e-05	W_sebi#0.000524124: 8.56583e-05)#0.00123138: 1.62639e-06	W_canadensis#0.000119266: 8.72846e-05)#0.000847067: 5.27802e-07	W_muriae#0.000629125: 8.78124e-05)#0.0344155; 5
((((W_tropicalis#0.000204561: 7.53701e-05	W_mellicola#0.000837353: 7.53701e-05)#0.00429704: 1.02881e-05	W_sebi#0.000524124: 8.56583e-05)#0.00123138: 1.62639e-06	W_muriae#0.000629125: 8.72846e-05)#0.000847067: 5.27802e-07	W_canadensis#0.000119266: 8.78124e-05)#0.0344155; 5
((((W_tropicalis#0.000204561: 7.84788e-05	W_mellicola#0.000837353: 7.84788e-05)#0.00412683: 7.17941e-06	W_sebi#0.000524124: 8.56583e-05)#0.000482599: 2.14894e-06	W_muriae#0.000629125: 8.78072e-05)#0.0030587: 5.25696e-09	W_canadensis#0.000119266: 8.78124e-05)#0.036715; 5
((((W_tropicalis#0.000204561: 7.84788e-05	W_mellicola#0.000837353: 7.84788e-05)#0.00412683: 7.17941e-06	W_sebi#0.000524124: 8.56583e-05)#0.000482599: 1.6749e-06	W_muriae#0.000629125: 8.73332e-05)#0.00142938: 4.79296e-07	W_canadensis#0.000119266: 8.78124e-05)#0.0384523; 5
((((W_tropicalis#0.000204561: 7.84788e-05	W_mellicola#0.000837353: 7.84788e-05)#0.00478391: 7.17941e-06	W_sebi#0.000524124: 8.56583e-05)#0.000482599: 1.6749e-06	W_muriae#0.000629125: 8.73332e-05)#0.00383869: 4.79296e-07	W_canadensis#0.000119266: 8.78124e-05)#0.0384523; 5
((((W_tropicalis#0.000204561: 7.47573e-05	W_mellicola#0.000837353: 7.47573e-05)#0.0024157: 1.07102e-05	W_sebi#0.000524124: 8.54675e-05)#0.000483676: 1.54897e-06	W_muriae#0.000629125: 8.70164e-05)#0.0013242: 7.96001e-07	W_canadensis#0.000119266: 8.78124e-05)#0.0365166; 5
((((W_tropicalis#0.000204561: 7.47573e-05	W_mellicola#0.000837353: 7.47573e-05)#0.0024157: 1.07102e-05	W_sebi#0.000524124: 8.54675e-05)#0.000501889: 2.31235e-06	W_muriae#0.000629125: 8.77798e-05)#0.00131269: 3.26232e-08	W_canadensis#0.000119266: 8.78124e-05)#0.0385712; 5
((((W_tropicalis#0.000204561: 7.47573e-05	W_mellicola#0.000837353: 7.47573e-05)#0.00388059: 1.08602e-05	W_muriae#0.000629125: 8.56175e-05)#0.00238316: 2.16228e-06	W_sebi#0.000524124: 8.77798e-05)#0.000639074: 3.26232e-08	W_canadensis#0.000119266: 8.78124e-05)#0.0358846; 5
((((W_tropicalis#0.000204561: 7.47573e-05	W_mellicola#0.000837353: 7.47573e-05)#0.00594366: 8.91383e-06	W_muriae#0.000629125: 8.36711e-05)#0.0024386: 4.10868e-06	W_sebi#0.000524124: 8.77798e-05)#0.000155512: 3.26232e-08	W_canadensis#0.000119266: 8.78124e-05)#0.0375493; 5
((((W_tropicalis#0.000224254: 8.75678e-05	W_mellicola#0.000917963: 8.75678e-05)#0.00432771: 4.15822e-06	W_muriae#0.000689689: 9.1726e-05)#0.00267336: 4.5053e-06	W_sebi#0.00057458: 9.62313e-05)#0.00173691: 3.46783e-08	W_canadensis#0.000130748: 9.6266e-05)#0.0399745; 5
((((W_tropicalis#0.000224254: 8.75678e-05	W_mellicola#0.000917963: 8.75678e-05)#0.00288509: 4.15822e-06	W_muriae#0.000689689: 9.1726e-05)#0.00267336: 4.5053e-06	W_sebi#0.000510494: 9.62313e-05)#0.00173691: 3.46783e-08	W_canadensis#0.000130748: 9.6266e-05)#0.0427311; 5
((((W_tropicalis#0.000224254: 8.75678e-05	W_mellicola#0.000917963: 8.75678e-05)#0.00111327: 1.2889e-06	W_muriae#0.000689689: 8.88567e-05)#0.00275968: 7.11208e-06	W_sebi#0.000510494: 9.59688e-05)#0.00174167: 2.97219e-07	W_canadensis#0.000130748: 9.6266e-05)#0.0427311; 5
((((W_tropicalis#0.000224254: 8.75678e-05	W_mellicola#0.000917963: 8.75678e-05)#0.00111327: 5.34259e-06	W_muriae#0.000689689: 9.29104e-05)#0.00263928: 3.05839e-06	W_canadensis#0.000130748: 9.59688e-05)#0.000977674: 2.97219e-07	W_sebi#0.000510494: 9.6266e-05)#0.0427311; 5
((((W_tropicalis#0.000224254: 8.75678e-05	W_mellicola#0.000917963: 8.75678e-05)#0.00321689: 6.13704e-06	W_muriae#0.000689689: 9.37048e-05)#0.0026169: 2.26395e-06	W_canadensis#0.000130748: 9.59688e-05)#0.000977674: 2.97219e-07	W_sebi#0.000510494: 9.6266e-05)#0.0407624; 5
((((W_tropicalis#0.000224254: 8.99232e-05	W_mellicola#0.000917963: 8.99232e-05)#0.0053273: 3.37814e-06	W_muriae#0.000689689: 9.33014e-05)#0.000976286: 3.06156e-07	W_sebi#0.000510494: 9.36075e-05)#0.0017533: 2.65843e-06	W_canadensis#0.000130748: 9.6266e-05)#0.0429416; 5
((((W_tropicalis#0.000224254: 8.99232e-05	W_mellicola#0.000917963: 8.99232e-05)#0.00277176: 2.44201e-06	W_muriae#0.000689689: 9.23653e-05)#0.000846689: 1.24228e-06	W_sebi#0.000510494: 9.36075e-05)#0.0017533: 2.65843e-06	W_canadensis#0.000130748: 9.6266e-05)#0.0429416; 5
((((W_tropicalis#0.000224254: 8.99232e-05	W_mellicola#0.000917963: 8.99232e-05)#0.000790318: 2.02572e-06	W_muriae#0.000689689: 9.1949e-05)#0.00259684: 1.65858e-06	W_sebi#0.000510494: 9.36075e-05)#0.00251775: 2.65843e-06	W_canadensis#0.000130748: 9.6266e-05)#0.0410165; 5
((((W_tropicalis#0.000224254: 8.99232e-05	W_mellicola#0.000917963: 8.99232e-05)#0.000790318: 2.02572e-06	W_muriae#0.000689689: 9.1949e-05)#0.00259684: 3.06634e-06	W_canadensis#0.000130748: 9.50153e-05)#0.00248045: 1.25067e-06	W_sebi#0.000510494: 9.6266e-05)#0.0397187; 5
((((W_tropicalis#0.000224254: 8.99232e-05	W_mellicola#0.000917963: 8.99232e-05)#0.00394345: 4.19965e-06	W_muriae#0.000689689: 9.41229e-05)#0.00253686: 8.92403e-07	W_canadensis#0.000130748: 9.50153e-05)#0.00350739: 1.25067e-06	W_sebi#0.000510494: 9.6266e-05)#0.0382086; 5
((W_sebi#0.000510494: 9.50153e-05	W_canadensis#0.000130748: 9.50153e-05)#0.00161854: 1.25067e-06	((W_tropicalis#0.000224254: 8.99232e-05	W_mellicola#0.000917963: 8.99232e-05)#0.00705931: 5.59475e-06	W_muriae#0.000689689: 9.5518e-05)#0.00249981: 7.4797e-07)#0.0392907; 5
((W_sebi#0.000510494: 9.50153e-05	W_canadensis#0.000130748: 9.50153e-05)#0.0013398: 1.25067e-06	((W_tropicalis#0.000224254: 8.99232e-05	W_mellicola#0.000917963: 8.99232e-05)#0.00479059: 5.59475e-06	W_muriae#0.000689689: 9.5518e-05)#0.000846946: 7.4797e-07)#0.0375065; 5
((W_sebi#0.000510494: 9.50153e-05	W_canadensis#0.000130748: 9.50153e-05)#0.0013398: 1.25067e-06	((W_tropicalis#0.000224254: 7.78147e-05	W_mellicola#0.000851614: 7.78147e-05)#0.00553604: 1.77033e-05	W_muriae#0.000689689: 9.5518e-05)#0.00395954: 7.4797e-07)#0.0403899; 5
(W_muriae#0.000575303: 8.03001e-05	((W_tropicalis#0.000187061: 6.4909e-05	W_mellicola#0.000710372: 6.4909e-05)#0.00261125: 1.48036e-05	(W_sebi#0.000425828: 7.92568e-05	W_canadensis#0.000109063: 7.92568e-05)#0.00111759: 4.55799e-07)#0.00132968: 5.87443e-07)#0.0327859; 5
(W_muriae#0.000575303: 8.03001e-05	(W_canadensis#0.000109063: 8.00563e-05	(W_sebi#0.000425828: 7.88839e-05	(W_tropicalis#0.000187061: 6.4909e-05	W_mellicola#0.000710372: 6.4909e-05)#0.00527792: 1.39749e-05)#0.0028743: 1.17244e-06)#0.000850487: 2.43795e-07)#0.0357095; 5
(W_muriae#0.000694216: 9.68978e-05	(W_canadensis#0.000131606: 9.66036e-05	(W_sebi#0.000513845: 9.51889e-05	(W_tropicalis#0.000225726: 7.83255e-05	W_mellicola#0.000857204: 7.83255e-05)#0.00636885: 1.68634e-05)#0.0034684: 1.41478e-06)#0.00162631: 2.94186e-07)#0.0404724; 5
(W_muriae#0.000694216: 9.68978e-05	(W_canadensis#0.000131606: 9.64655e-05	(W_sebi#0.000513845: 9.51889e-05	(W_tropicalis#0.000225726: 7.83255e-05	W_mellicola#0.000857204: 7.83255e-05)#0.00636885: 1.68634e-05)#0.0018447: 1.2766e-06)#0.00162864: 4.32365e-07)#0.0380107; 5
(W_muriae#0.000694216: 9.68978e-05	(W_canadensis#0.000131606: 9.64655e-05	(W_sebi#0.000513845: 9.51443e-05	(W_tropicalis#0.000225726: 9.47237e-05	W_mellicola#0.000857204: 9.47237e-05)#0.00461263: 4.20571e-07)#0.00184556: 1.32118e-06)#0.00162864: 4.32365e-07)#0.0406912; 5
(W_muriae#0.000630552: 8.80116e-05	(W_canadensis#0.000119537: 8.76189e-05	(W_sebi#0.000466722: 8.70232e-05	(W_tropicalis#0.000205025: 8.60369e-05	W_mellicola#0.000778592: 8.60369e-05)#0.00149174: 9.8627e-07)#0.00166467: 5.95748e-07)#0.00147928: 3.92715e-07)#0.0388611; 5
(W_muriae#0.000630552: 8.80116e-05	(W_canadensis#0.000119537: 8.75848e-05	(W_sebi#0.000466722: 8.68135e-05	(W_tropicalis#0.000205025: 8.60369e-05	W_mellicola#0.000778592: 8.60369e-05)#0.00159226: 7.76608e-07)#0.00166869: 7.71309e-07)#0.000778929: 4.26817e-07)#0.0416711; 5
(W_muriae#0.000630552: 8.80116e-05	(W_canadensis#0.000119537: 8.70095e-05	(W_sebi#0.000466722: 8.61716e-05	(W_tropicalis#0.000205025: 8.60369e-05	W_mellicola#0.000778592: 8.60369e-05)#0.00353957: 1.34723e-07)#0.00168112: 8.37829e-07)#0.00078408: 1.00218e-06)#0.0397963; 5
(W_muriae#0.000630552: 8.80116e-05	(W_sebi#0.000466722: 8.64314e-05	(W_canadensis#0.000119537: 8.61799e-05	(W_tropicalis#0.000205025: 8.60369e-05	W_mellicola#0.000778592: 8.60369e-05)#0.00248833: 1.42953e-07)#0.00329601: 2.51531e-07)#0.000789324: 1.58025e-06)#0.0378309; 5
(W_muriae#0.000630552: 8.80116e-05	(W_sebi#0.000466722: 8.64314e-05	(W_mellicola#0.000778592: 8.62497e-05	(W_tropicalis#0.000205025: 8.60369e-05	W_canadensis#0.000119537: 8.60369e-05)#0.00248833: 2.12769e-07)#0.00329334: 1.81714e-07)#0.0008396: 1.58025e-06)#0.0401142; 5
(W_muriae#0.000630552: 8.80116e-05	(W_sebi#0.000466722: 8.63368e-05	(W_tropicalis#0.000205025: 8.63143e-05	(W_mellicola#0.000778592: 8.60369e-05	W_canadensis#0.000119537: 8.60369e-05)#0.00248833: 2.77419e-07)#0.00128656: 2.24989e-08)#0.000840519: 1.67482e-06)#0.0416522; 5
(W_muriae#0.000630552: 8.80116e-05	(W_sebi#0.000466722: 8.69865e-05	(W_tropicalis#0.000205025: 8.61814e-05	(W_mellicola#0.000778592: 8.60369e-05	W_canadensis#0.000119537: 8.60369e-05)#0.000818369: 1.44496e-07)#0.00128854: 8.05099e-07)#0.000834242: 1.02514e-06)#0.0404167; 5
(W_muriae#0.000630552: 8.80116e-05	(W_tropicalis#0.000205025: 8.69865e-05	(W_sebi#0.000466722: 8.61814e-05	(W_mellicola#0.000778592: 7.91822e-05	W_canadensis#0.000119537: 7.91822e-05)#0.000889214: 6.99924e-06)#0.000552714: 8.05099e-07)#0.000613394: 1.02514e-06)#0.0377963; 5
(W_muriae#0.000630552: 8.80116e-05	(W_sebi#0.000466722: 8.65024e-05	(W_tropicalis#0.000205025: 8.09278e-05	(W_mellicola#0.000778592: 7.91822e-05	W_canadensis#0.000119537: 7.91822e-05)#0.00273984: 1.74558e-06)#0.0023297: 5.57461e-06)#0.000616827: 1.50929e-06)#0.0361168; 5
(W_muriae#0.000630552: 8.80116e-05	(W_sebi#0.000466722: 8.40226e-05	(W_mellicola#0.000778592: 7.95506e-05	(W_tropicalis#0.000205025: 7.91822e-05	W_canadensis#0.000119537: 7.91822e-05)#0.00273984: 3.68427e-07)#0.00237004: 4.47195e-06)#0.00168671: 3.98909e-06)#0.0379783; 5
(W_muriae#0.000630552: 8.80116e-05	(W_mellicola#0.000743677: 8.60174e-05	(W_sebi#0.000466722: 7.95506e-05	(W_tropicalis#0.000205025: 6.69007e-05	W_canadensis#0.000119537: 6.69007e-05)#0.00075935: 1.26499e-05)#0.00237004: 6.46682e-06)#0.00216603: 1.99422e-06)#0.0379783; 5
(W_muriae#0.00069455: 8.80116e-05	(W_sebi#0.000466722: 8.66925e-05	(W_mellicola#0.000743677: 7.95506e-05	(W_tropicalis#0.000205025: 6.69007e-05	W_canadensis#0.000119537: 6.69007e-05)#0.00075935: 1.26499e-05)#0.00237004: 7.14186e-06)#0.00214917: 1.31918e-06)#0.0357101; 5
(W_muriae#0.00069455: 8.80116e-05	(W_sebi#0.000466722: 8.27822e-05	(W_mellicola#0.000743677: 8.01853e-05	(W_tropicalis#0.000205025: 7.41229e-05	W_canadensis#0.000119537: 7.41229e-05)#0.00223782: 6.06243e-06)#0.00235128: 2.59689e-06)#0.00225068: 5.22947e-06)#0.0357101; 5
(W_muriae#0.00069455: 8.80116e-05	(W_mellicola#0.000743677: 8.52944e-05	(W_sebi#0.000466722: 7.59729e-05	(W_tropicalis#0.000205025: 7.41229e-05	W_canadensis#0.000119537: 7.41229e-05)#0.00223782: 1.85001e-06)#0.00248165: 9.32148e-06)#0.0021844: 2.7173e-06)#0.0379607; 5
(W_muriae#0.00069455: 8.80116e-05	(W_mellicola#0.000743677: 8.45099e-05	(W_sebi#0.000466722: 7.71045e-05	(W_tropicalis#0.000205025: 7.41229e-05	W_canadensis#0.000119537: 7.41229e-05)#0.00223782: 2.98163e-06)#0.00244522: 7.40538e-06)#0.00220467: 3.50178e-06)#0.0353614; 5
(W_muriae#0.00069455: 8.80116e-05	(W_mellicola#0.000743677: 8.45099e-05	(W_sebi#0.000603822: 8.34558e-05	(W_tropicalis#0.000205025: 7.41229e-05	W_canadensis#0.000119537: 7.41229e-05)#0.00223782: 9.33289e-06)#0.00307205: 1.05411e-06)#0.00220467: 3.50178e-06)#0.0382526; 5
((W_sebi#0.000603822: 7.70037e-05	(W_tropicalis#0.000205025: 7.41229e-05	W_canadensis#0.000119537: 7.41229e-05)#0.00223782: 2.8808e-06)#0.00530215: 1.1008e-05	(W_mellicola#0.000743677: 8.45099e-05	W_muriae#0.00069455: 8.45099e-05)#0.00220467: 3.50178e-06)#0.0382526; 5
((W_tropicalis#0.000205025: 7.70142e-05	(W_sebi#0.000603822: 7.41229e-05	W_canadensis#0.000119537: 7.41229e-05)#0.00223782: 2.89132e-06)#0.00666047: 1.09975e-05	(W_mellicola#0.000841569: 8.45099e-05	W_muriae#0.00069455: 8.45099e-05)#0.00220467: 3.50178e-06)#0.0409354; 5
((W_tropicalis#0.000205025: 8.73927e-05	(W_sebi#0.000603822: 7.41229e-05	W_canadensis#0.000119537: 7.41229e-05)#0.00101629: 1.32698e-05)#0.00586949: 6.18982e-07	(W_mellicola#0.000841569: 8.45099e-05	W_muriae#0.00069455: 8.45099e-05)#0.00220467: 3.50178e-06)#0.0436574; 5
((W_tropicalis#0.000205025: 8.58531e-05	(W_mellicola#0.000841569: 8.45099e-05	W_muriae#0.00069455: 8.45099e-05)#0.00220467: 1.34319e-06)#0.00432486: 2.15858e-06	(W_sebi#0.000603822: 8.78639e-05	W_canadensis#0.000119537: 8.78639e-05)#0.00260251: 1.47715e-07)#0.0407291; 5
((W_muriae#0.00063721: 7.75701e-05	(W_mellicola#0.000772091: 7.7533e-05	W_tropicalis#0.000188099: 7.7533e-05)#0.00428987: 3.71518e-08)#0.00402894: 3.17553e-06	(W_sebi#0.000553972: 8.06101e-05	W_canadensis#0.000109668: 8.06101e-05)#0.000308238: 1.3552e-07)#0.0386108; 5
((W_muriae#0.000714867: 8.71913e-05	(W_mellicola#0.000866187: 8.6982e-05	W_tropicalis#0.000211023: 8.6982e-05)#0.00153414: 2.09288e-07)#0.00451127: 3.39493e-06	(W_sebi#0.000621485: 9.04342e-05	W_canadensis#0.000123033: 9.04342e-05)#0.00223885: 1.52036e-07)#0.0467435; 5
(W_sebi#0.000550366: 8.02201e-05	((W_muriae#0.000633062: 7.76995e-05	(W_mellicola#0.000767066: 7.70283e-05	W_tropicalis#0.000186874: 7.70283e-05)#0.000713887: 6.71194e-07)#0.00397005: 2.38594e-06	W_canadensis#0.000108954: 8.00855e-05)#0.00198265: 1.34638e-07)#0.0388869; 5
(W_canadensis#0.000125471: 9.23812e-05	((W_muriae#0.000729032: 8.94141e-05	(W_mellicola#0.00088335: 8.87056e-05	W_tropicalis#0.000215204: 8.87056e-05)#0.00142821: 7.08538e-07)#0.00457518: 2.08406e-06	W_sebi#0.0006338: 9.14982e-05)#0.00230138: 8.83029e-07)#0.0458648; 5
(W_canadensis#0.000125471: 9.23812e-05	((W_tropicalis#0.000215204: 9.10738e-05	(W_mellicola#0.00088335: 8.87056e-05	W_muriae#0.000734647: 8.87056e-05)#0.00142821: 2.36826e-06)#0.0021017: 1.06084e-06	W_sebi#0.0006338: 9.21346e-05)#0.00319124: 2.46536e-07)#0.0449687; 5
(W_canadensis#0.000125471: 9.23812e-05	((W_sebi#0.0006338: 9.17208e-05	(W_mellicola#0.00088335: 8.87056e-05	W_muriae#0.000734647: 8.87056e-05)#0.00142821: 3.01523e-06)#0.000526532: 3.35178e-07	W_tropicalis#0.000215204: 9.2056e-05)#0.00319397: 3.25223e-07)#0.0463013; 5
(W_canadensis#0.000125471: 9.23812e-05	((W_tropicalis#0.000215204: 9.17208e-05	(W_mellicola#0.00088335: 8.87056e-05	W_muriae#0.000734647: 8.87056e-05)#0.00151565: 3.01523e-06)#0.00106235: 2.12092e-07	W_sebi#0.0006338: 9.19329e-05)#0.00319824: 4.48309e-07)#0.0463013; 5
(W_canadensis#0.000125471: 9.23812e-05	((W_muriae#0.000734647: 8.93355e-05	(W_mellicola#0.00088335: 8.87056e-05	W_tropicalis#0.000215204: 8.87056e-05)#0.000900391: 6.29933e-07)#0.00114637: 2.43084e-06	W_sebi#0.0006338: 9.17663e-05)#0.00141398: 6.14856e-07)#0.0463013; 5
(W_canadensis#0.000110875: 8.16342e-05	((W_mellicola#0.000780588: 7.89428e-05	(W_muriae#0.000649184: 6.57869e-05	W_tropicalis#0.000190169: 6.57869e-05)#0.00285719: 1.31559e-05)#0.00120697: 2.14806e-06	W_sebi#0.000560068: 8.10909e-05)#0.00124949: 5.43328e-07)#0.040915; 5
(W_sebi#0.000560068: 8.16342e-05	((W_mellicola#0.000780588: 7.89428e-05	(W_muriae#0.000649184: 7.45125e-05	W_tropicalis#0.000190169: 7.45125e-05)#0.00252261: 4.43033e-06)#0.00111289: 2.14806e-06	W_canadensis#0.000110875: 8.10909e-05)#0.00124949: 5.43328e-07)#0.040915; 5
(W_canadensis#0.000110875: 8.16342e-05	((W_mellicola#0.000780588: 7.89428e-05	(W_muriae#0.000649184: 7.45125e-05	W_tropicalis#0.000190169: 7.45125e-05)#0.00252261: 4.43033e-06)#0.00160857: 2.19182e-06	W_sebi#0.000560068: 8.11347e-05)#0.00124881: 4.99561e-07)#0.038985; 5
(W_canadensis#0.000124696: 9.18101e-05	((W_mellicola#0.00087789: 8.87833e-05	(W_muriae#0.000730106: 8.38007e-05	W_tropicalis#0.000213874: 8.38007e-05)#0.00113344: 4.98259e-06)#0.00180908: 2.46504e-06	W_sebi#0.000629882: 9.12483e-05)#0.00140448: 5.61833e-07)#0.0416944; 5
(W_canadensis#0.000124696: 9.18101e-05	((W_sebi#0.000629882: 8.87833e-05	(W_muriae#0.000730106: 8.38007e-05	W_tropicalis#0.000213874: 8.38007e-05)#0.00113344: 4.98259e-06)#0.000212669: 2.05033e-06	W_mellicola#0.00087789: 9.08336e-05)#0.00141089: 9.76538e-07)#0.0433202; 5
(W_canadensis#0.000124696: 9.18101e-05	((W_muriae#0.000730106: 8.96754e-05	(W_sebi#0.000629882: 8.38007e-05	W_tropicalis#0.000213874: 8.38007e-05)#0.00202365: 5.87467e-06)#0.000365173: 1.6464e-06	W_mellicola#0.00087789: 9.13218e-05)#0.00140335: 4.88379e-07)#0.0404582; 5
(W_canadensis#0.000124696: 9.18101e-05	((W_muriae#0.000730106: 8.91186e-05	(W_sebi#0.000629882: 8.79399e-05	W_tropicalis#0.000213874: 8.79399e-05)#0.0019284: 1.17872e-06)#0.000367455: 2.20316e-06	W_mellicola#0.00087789: 9.13218e-05)#0.000810423: 4.88379e-07)#0.0383486; 5
((W_muriae#0.000730106: 9.04459e-05	(W_sebi#0.000629882: 8.01583e-05	W_tropicalis#0.000213874: 8.01583e-05)#0.0021156: 1.02876e-05)#0.00190349: 1.36421e-06	(W_canadensis#0.000124696: 9.13218e-05	W_mellicola#0.00087789: 9.13218e-05)#0.000810423: 4.88379e-07)#0.038973; 5
((W_muriae#0.000730106: 9.04459e-05	(W_sebi#0.000629882: 8.01583e-05	W_tropicalis#0.000213874: 8.01583e-05)#0.0021156: 1.02876e-05)#0.00190349: 1.36421e-06	(W_canadensis#0.000124696: 9.13218e-05	W_mellicola#0.00087789: 9.13218e-05)#0.00200943: 4.88379e-07)#0.041645; 5
((W_tropicalis#0.000185331: 7.83755e-05	(W_sebi#0.000545821: 6.94608e-05	W_muriae#0.00063267: 6.94608e-05)#0.00183326: 8.91468e-06)#0.00090109: 1.18215e-06	(W_canadensis#0.000108055: 7.91345e-05	W_mellicola#0.000760732: 7.91345e-05)#0.00174126: 4.23203e-07)#0.034718; 5
((W_tropicalis#0.000218267: 9.16173e-05	(W_sebi#0.00064282: 8.42385e-05	W_muriae#0.000745103: 8.42385e-05)#0.00209668: 7.37877e-06)#0.00106918: 2.07871e-06	(W_canadensis#0.000127257: 9.31976e-05	W_mellicola#0.000895923: 9.31976e-05)#0.000375082: 4.98411e-07)#0.0437239; 5
(W_canadensis#0.000117289: 8.63569e-05	((W_tropicalis#0.00020117: 8.4441e-05	(W_sebi#0.000592469: 7.76402e-05	W_muriae#0.00068674: 7.76402e-05)#0.00193245: 6.8008e-06)#0.000955514: 1.45652e-06	W_mellicola#0.000825746: 8.58975e-05)#0.00262734: 4.59371e-07)#0.0387578; 5
(W_canadensis#0.000117289: 8.63569e-05	((W_tropicalis#0.00020117: 8.19213e-05	(W_sebi#0.000592469: 7.76402e-05	W_muriae#0.00068674: 7.76402e-05)#0.00193245: 4.28107e-06)#0.000984904: 3.97624e-06	W_mellicola#0.000825746: 8.58975e-05)#0.00262734: 4.59371e-07)#0.0367928; 5
(W_canadensis#0.000125617: 9.24887e-05	((W_tropicalis#0.000215454: 8.74434e-05	(W_sebi#0.000634537: 8.31531e-05	W_muriae#0.000735502: 8.31531e-05)#0.000793559: 4.29031e-06)#0.00105839: 4.98461e-06	W_mellicola#0.000884378: 9.2428e-05)#0.000812533: 6.06939e-08)#0.0408849; 5
(W_canadensis#0.000125617: 9.24887e-05	((W_tropicalis#0.000215454: 8.74434e-05	W_mellicola#0.000884378: 8.74434e-05)#0.00187357: 4.98461e-06	(W_sebi#0.000634537: 8.31531e-05	W_muriae#0.000735502: 8.31531e-05)#0.000793559: 9.27492e-06)#0.00268934: 6.06939e-08)#0.0433466; 5
(W_canadensis#0.000125617: 9.24887e-05	((W_tropicalis#0.000215454: 8.74434e-05	W_mellicola#0.000884378: 8.74434e-05)#0.00187357: 4.98461e-06	(W_sebi#0.000634537: 8.35488e-05	W_muriae#0.000735502: 8.35488e-05)#0.000987166: 8.87916e-06)#0.00268934: 6.06939e-08)#0.0433466; 5
(W_canadensis#0.000125617: 9.24887e-05	((W_tropicalis#0.000215454: 8.74434e-05	W_mellicola#0.000884378: 8.74434e-05)#0.00379502: 2.21987e-07	(W_sebi#0.000634537: 8.54191e-05	W_muriae#0.000735502: 8.54191e-05)#0.000703099: 2.24622e-06)#0.00283544: 4.82331e-06)#0.0416108; 5
(W_canadensis#0.000113492: 8.35609e-05	((W_tropicalis#0.000194657: 7.90026e-05	W_mellicola#0.000799011: 7.90026e-05)#0.00342869: 5.40929e-07	(W_sebi#0.000573287: 7.71738e-05	W_muriae#0.000664506: 7.71738e-05)#0.00320852: 2.36976e-06)#0.00383984: 4.01736e-06)#0.0375942; 5
(W_canadensis#0.000113492: 8.35609e-05	((W_tropicalis#0.000194657: 7.90026e-05	W_mellicola#0.000799011: 7.90026e-05)#0.00342869: 2.65697e-06	(W_sebi#0.000573287: 7.71738e-05	W_muriae#0.000664506: 7.71738e-05)#0.00176226: 4.4858e-06)#0.00245185: 1.90132e-06)#0.0355332; 5
(W_canadensis#0.000113492: 8.35609e-05	((W_tropicalis#0.000194657: 7.90026e-05	(W_sebi#0.000573287: 7.71738e-05	W_muriae#0.000664506: 7.71738e-05)#0.00101998: 1.82884e-06)#0.000565067: 8.90769e-07	W_mellicola#0.000799011: 7.98934e-05)#0.00250606: 3.66752e-06)#0.0355332; 5
(W_canadensis#0.000113492: 8.35609e-05	((W_muriae#0.000664506: 7.79008e-05	(W_sebi#0.000573287: 7.71738e-05	W_tropicalis#0.000194657: 7.71738e-05)#0.0017762: 7.27019e-07)#0.00057306: 4.3481e-06	W_mellicola#0.000799011: 8.22489e-05)#0.00243429: 1.31201e-06)#0.0355332; 5
(W_canadensis#0.000113492: 8.35609e-05	((W_muriae#0.000664506: 7.89972e-05	(W_sebi#0.000458365: 7.71738e-05	W_tropicalis#0.000194657: 7.71738e-05)#0.0017762: 1.82343e-06)#0.000537382: 2.02108e-06	W_mellicola#0.000799011: 8.10183e-05)#0.00247126: 2.54261e-06)#0.0378144; 5
(W_canadensis#0.000113492: 8.35609e-05	((W_tropicalis#0.000194657: 7.89972e-05	(W_sebi#0.000458365: 7.71738e-05	W_muriae#0.000664506: 7.71738e-05)#0.0017762: 1.82343e-06)#0.00144534: 2.02108e-06	W_mellicola#0.000799011: 8.10183e-05)#0.00247126: 2.54261e-06)#0.0396875; 5
(W_canadensis#0.000113492: 8.35609e-05	((W_tropicalis#0.000194657: 7.89972e-05	(W_sebi#0.000458365: 7.71738e-05	W_muriae#0.000664506: 7.71738e-05)#0.0017762: 1.82343e-06)#0.00154488: 2.92547e-06	W_mellicola#0.000799011: 8.19227e-05)#0.00104717: 1.63822e-06)#0.0375518; 5
(W_canadensis#0.000113492: 8.35609e-05	((W_tropicalis#0.000194657: 7.89972e-05	(W_sebi#0.000458365: 7.71738e-05	W_muriae#0.000664506: 7.71738e-05)#0.0017762: 1.82343e-06)#0.00154488: 3.60984e-06	W_mellicola#0.000799011: 8.26071e-05)#0.00314837: 9.53852e-07)#0.0395791; 5
(W_mellicola#0.000799011: 8.35609e-05	((W_tropicalis#0.000194657: 7.89972e-05	(W_sebi#0.000458365: 7.71738e-05	W_muriae#0.000664506: 7.71738e-05)#0.00294366: 1.82343e-06)#0.00154488: 4.53374e-06	W_canadensis#0.000113492: 8.3531e-05)#0.00511335: 2.99466e-08)#0.0379871; 5
(W_mellicola#0.000799011: 8.35609e-05	((W_tropicalis#0.000194657: 7.766e-05	(W_sebi#0.000458365: 7.71738e-05	W_muriae#0.000664506: 7.71738e-05)#0.00169877: 4.86228e-07)#0.00157148: 5.87095e-06	W_canadensis#0.000113492: 8.3531e-05)#0.00321324: 2.99466e-08)#0.0379871; 5
(W_canadensis#0.000113492: 8.35609e-05	((W_tropicalis#0.000194657: 7.766e-05	(W_sebi#0.000458365: 7.71738e-05	W_muriae#0.000664506: 7.71738e-05)#0.000544686: 4.86228e-07)#0.00157148: 5.87095e-06	W_mellicola#0.000799011: 8.3531e-05)#0.00321324: 2.99466e-08)#0.0362437; 5
(W_canadensis#0.000113492: 8.35609e-05	((W_tropicalis#0.000194657: 7.78578e-05	(W_sebi#0.000458365: 7.71738e-05	W_muriae#0.000664506: 7.71738e-05)#0.000916482: 6.8402e-07)#0.00156749: 5.67316e-06	W_mellicola#0.000799011: 8.3531e-05)#0.00167754: 2.99466e-08)#0.0351271; 5
(W_canadensis#0.000113492: 8.35609e-05	((W_sebi#0.000458365: 7.78578e-05	(W_tropicalis#0.000194657: 7.71738e-05	W_muriae#0.000664506: 7.71738e-05)#0.000108769: 6.8402e-07)#0.00156749: 5.31319e-06	W_mellicola#0.000799011: 8.3171e-05)#0.0016848: 3.89914e-07)#0.0372195; 5
(W_canadensis#0.000113492: 8.35609e-05	((W_sebi#0.000458365: 7.75831e-05	(W_tropicalis#0.000194657: 7.71738e-05	W_muriae#0.000664506: 7.71738e-05)#0.00131878: 4.09321e-07)#0.00224365: 5.58789e-06	W_mellicola#0.000799011: 8.3171e-05)#0.0016848: 3.89914e-07)#0.0339049; 5
(W_mellicola#0.00086751: 9.07246e-05	((W_sebi#0.000497661: 8.42344e-05	(W_tropicalis#0.000211345: 8.37899e-05	W_muriae#0.000721474: 8.37899e-05)#0.00143184: 4.44413e-07)#0.002436: 6.06694e-06	W_canadensis#0.000123221: 9.03013e-05)#0.00182924: 4.23341e-07)#0.0346082; 5
(W_mellicola#0.00086751: 9.07246e-05	((W_muriae#0.000721474: 8.42344e-05	(W_tropicalis#0.000211345: 8.37899e-05	W_sebi#0.000497661: 8.37899e-05)#0.000592198: 4.44413e-07)#0.00396402: 3.07477e-06	W_canadensis#0.000123221: 8.73091e-05)#0.00140892: 3.41551e-06)#0.0346082; 5
(W_mellicola#0.00086751: 9.07246e-05	((W_canadensis#0.000123221: 8.67786e-05	(W_tropicalis#0.000211345: 8.37899e-05	W_sebi#0.000497661: 8.37899e-05)#0.00189285: 2.98867e-06)#0.00182055: 2.52545e-06	W_muriae#0.000721474: 8.93041e-05)#0.00137745: 1.42058e-06)#0.0346082; 5
(W_mellicola#0.00086751: 9.07246e-05	((W_sebi#0.000497661: 8.58206e-05	(W_tropicalis#0.000211345: 8.37899e-05	W_canadensis#0.000123221: 8.37899e-05)#0.000299864: 2.03063e-06)#0.00035872: 3.48349e-06	W_muriae#0.000721474: 8.93041e-05)#0.00137745: 1.42058e-06)#0.0374677; 5
(W_muriae#0.000721474: 9.07246e-05	((W_sebi#0.000497661: 8.58206e-05	(W_tropicalis#0.000211345: 7.56786e-05	W_canadensis#0.000123221: 7.56786e-05)#0.00232926: 1.01419e-05)#0.00254316: 4.27701e-06	W_mellicola#0.00086751: 9.00976e-05)#0.00293232: 6.27058e-07)#0.0374677; 5
(W_muriae#0.000785909: 9.88273e-05	((W_sebi#0.000542107: 9.34852e-05	(W_tropicalis#0.00023022: 8.24375e-05	W_canadensis#0.000134226: 8.24375e-05)#0.00500675: 1.10477e-05)#0.00114662: 4.64475e-06	W_mellicola#0.000944988: 9.813e-05)#0.00115401: 6.97299e-07)#0.040814; 5
(W_muriae#0.000785909: 9.88273e-05	((W_tropicalis#0.00023022: 9.50897e-05	(W_sebi#0.000542107: 9.14121e-05	W_canadensis#0.000134226: 9.14121e-05)#0.00665968: 3.67754e-06)#0.00112728: 3.04028e-06	W_mellicola#0.000944988: 9.813e-05)#0.00115401: 6.97299e-07)#0.0391978; 5
(W_muriae#0.000674071: 8.47638e-05	((W_sebi#0.000464963: 7.31668e-05	(W_tropicalis#0.000197459: 6.08944e-05	W_canadensis#0.000115125: 6.08944e-05)#0.00408519: 1.22724e-05)#0.00303947: 1.09989e-05	W_mellicola#0.000810513: 8.41657e-05)#0.000419559: 5.9807e-07)#0.0336198; 5
(W_muriae#0.000674071: 8.47638e-05	((W_sebi#0.000464963: 7.31668e-05	(W_tropicalis#0.000197459: 6.08944e-05	W_canadensis#0.000115125: 6.08944e-05)#0.00502186: 1.22724e-05)#0.0015138: 1.09989e-05	W_mellicola#0.000810513: 8.41657e-05)#0.00103789: 5.9807e-07)#0.0336198; 5
(W_muriae#0.000674071: 8.47638e-05	((W_sebi#0.000464963: 7.3337e-05	(W_tropicalis#0.000197459: 7.26279e-05	W_canadensis#0.000115125: 7.26279e-05)#0.00337821: 7.09046e-07)#0.00158229: 1.08287e-05	W_mellicola#0.000810513: 8.41657e-05)#0.00103789: 5.9807e-07)#0.0360545; 5
(W_muriae#0.000674071: 8.47638e-05	((W_sebi#0.000464963: 7.88401e-05	(W_tropicalis#0.000197459: 7.26279e-05	W_canadensis#0.000115125: 7.26279e-05)#0.00191977: 6.21219e-06)#0.00147184: 5.32559e-06	W_mellicola#0.000810513: 8.41657e-05)#0.00103789: 5.9807e-07)#0.0360545; 5
(W_mellicola#0.000810513: 8.47638e-05	((W_sebi#0.000464963: 8.31766e-05	(W_tropicalis#0.000197459: 7.26279e-05	W_canadensis#0.000115125: 7.26279e-05)#0.00059994: 1.05486e-05)#0.00139511: 9.89173e-07	W_muriae#0.000674071: 8.41657e-05)#0.00123749: 5.9807e-07)#0.0380667; 5
(W_mellicola#0.00091665: 9.58637e-05	((W_sebi#0.00052585: 9.40686e-05	W_muriae#0.000762342: 9.40686e-05)#0.0015778: 1.13639e-06	(W_tropicalis#0.000223316: 5.964e-05	W_canadensis#0.000130201: 5.964e-05)#0.000934461: 3.55649e-05)#0.00157464: 6.58708e-07)#0.0395659; 5
((W_sebi#0.00052585: 9.40686e-05	W_muriae#0.000648837: 9.40686e-05)#0.0015778: 1.79509e-06	(W_mellicola#0.00091665: 9.5205e-05	(W_tropicalis#0.000223316: 5.964e-05	W_canadensis#0.000130201: 5.964e-05)#0.000934461: 3.55649e-05)#0.00157464: 6.58708e-07)#0.0408292; 5
((W_sebi#0.00052585: 9.40686e-05	W_muriae#0.000648837: 9.40686e-05)#0.000879005: 1.79509e-06	(W_mellicola#0.00091665: 9.5205e-05	(W_tropicalis#0.000223316: 5.964e-05	W_canadensis#0.000130201: 5.964e-05)#0.000934461: 3.55649e-05)#0.000547992: 6.58708e-07)#0.0408292; 5
((W_sebi#0.000467265: 8.35883e-05	W_muriae#0.000576549: 8.35883e-05)#0.000781074: 1.5951e-06	(W_mellicola#0.000814525: 8.45981e-05	(W_tropicalis#0.000862847: 7.36864e-05	W_canadensis#0.000115695: 7.36864e-05)#0.000597192: 1.09117e-05)#0.00187191: 5.85321e-07)#0.0362803; 5
((W_tropicalis#0.000862847: 5.19741e-05	W_canadensis#0.000115695: 5.19741e-05)#0.000574969: 3.32093e-05	(W_mellicola#0.000814525: 8.5052e-05	(W_sebi#0.000467265: 8.35883e-05	W_muriae#0.000576549: 8.35883e-05)#0.000781074: 1.46366e-06)#0.00186192: 1.31441e-07)#0.0393504; 5
((W_tropicalis#0.000978845: 5.89613e-05	W_canadensis#0.000131249: 5.89613e-05)#0.000652266: 3.76739e-05	(W_sebi#0.000530082: 9.59188e-05	(W_mellicola#0.000924027: 9.48256e-05	W_muriae#0.000654059: 9.48256e-05)#0.00242155: 1.09321e-06)#0.00212472: 7.1633e-07)#0.046584; 5
((W_tropicalis#0.000855422: 6.9204e-05	W_canadensis#0.0001147: 6.9204e-05)#0.00120873: 1.52463e-05	(W_sebi#0.000463244: 8.31437e-05	(W_mellicola#0.000807515: 8.28689e-05	W_muriae#0.000571588: 8.28689e-05)#0.00211622: 2.74769e-07)#0.00187201: 1.30661e-06)#0.0385199; 5
((W_tropicalis#0.000997649: 6.9204e-05	W_canadensis#0.0001147: 6.9204e-05)#0.00120873: 1.52463e-05	(W_sebi#0.000463244: 8.34709e-05	(W_mellicola#0.000807515: 8.28689e-05	W_muriae#0.000571588: 8.28689e-05)#0.00211622: 6.0197e-07)#0.00186468: 9.79403e-07)#0.0406105; 5
((W_mellicola#0.000807515: 8.28689e-05	W_muriae#0.000571588: 8.28689e-05)#0.00211622: 1.58137e-06	(W_sebi#0.000463244: 8.34709e-05	(W_tropicalis#0.000997649: 6.9204e-05	W_canadensis#0.0001147: 6.9204e-05)#0.00120873: 1.42669e-05)#0.00292075: 9.79403e-07)#0.0394787; 5
((W_mellicola#0.000942006: 9.66706e-05	W_muriae#0.000666785: 9.66706e-05)#0.00246867: 1.84475e-06	(W_sebi#0.000540396: 9.73729e-05	(W_tropicalis#0.000993661: 8.07299e-05	W_canadensis#0.000133803: 8.07299e-05)#0.00141004: 1.6643e-05)#0.0013503: 1.14252e-06)#0.0487136; 5
((W_tropicalis#0.000911139: 7.40254e-05	W_canadensis#0.000122691: 7.40254e-05)#0.00161169: 1.63085e-05	(W_sebi#0.000495517: 8.9223e-05	(W_mellicola#0.000863773: 8.86423e-05	W_muriae#0.000611409: 8.86423e-05)#0.00458272: 5.80736e-07)#0.00123904: 1.11081e-06)#0.0417903; 5
((W_tropicalis#0.000956775: 7.77331e-05	W_canadensis#0.000128836: 7.77331e-05)#0.000193073: 1.71253e-05	(W_sebi#0.000520336: 9.31937e-05	(W_mellicola#0.000907037: 9.30821e-05	W_muriae#0.000642033: 9.30821e-05)#0.00481226: 1.11534e-07)#0.00130806: 1.66474e-06)#0.0452332; 5
((W_tropicalis#0.000956775: 5.71447e-05	W_canadensis#0.000128836: 5.71447e-05)#0.000262635: 3.77137e-05	(W_mellicola#0.000907037: 9.35969e-05	(W_sebi#0.000520336: 9.30821e-05	W_muriae#0.000642033: 9.30821e-05)#0.00270276: 5.14773e-07)#0.00130242: 1.2615e-06)#0.0434058; 5
((W_tropicalis#0.000956775: 7.82845e-05	W_canadensis#0.000128836: 7.82845e-05)#0.000191713: 1.65739e-05	(W_mellicola#0.000907037: 9.35969e-05	(W_sebi#0.000520336: 9.30821e-05	W_muriae#0.000642033: 9.30821e-05)#0.00415618: 5.14773e-07)#0.00130242: 1.2615e-06)#0.0457881; 5
((W_tropicalis#0.000956775: 5.7044e-05	W_canadensis#0.000128836: 5.7044e-05)#0.000263098: 3.78144e-05	(W_muriae#0.000642033: 9.35969e-05	(W_sebi#0.000520336: 9.30821e-05	W_mellicola#0.000907037: 9.30821e-05)#0.00415618: 5.14773e-07)#0.0031498: 1.2615e-06)#0.0432396; 5
((W_tropicalis#0.00037169: 7.26795e-05	W_canadensis#0.00139851: 7.26795e-05)#0.000161051: 1.10926e-05	(W_sebi#0.000459523: 8.28637e-05	(W_muriae#0.000566997: 8.22034e-05	W_mellicola#0.00080103: 8.22034e-05)#0.00367044: 6.60258e-07)#0.000714475: 9.08415e-07)#0.0371685; 5
((W_tropicalis#0.00037169: 6.6869e-05	W_canadensis#0.00139851: 6.6869e-05)#0.000175045: 1.69031e-05	(W_sebi#0.000459523: 8.33066e-05	(W_muriae#0.000566997: 8.22034e-05	W_mellicola#0.00080103: 8.22034e-05)#0.00182087: 1.1032e-06)#0.00180852: 4.65476e-07)#0.0371685; 5
((W_tropicalis#0.000415843: 7.48123e-05	W_canadensis#0.00156463: 7.48123e-05)#0.000195838: 1.89109e-05	(W_sebi#0.000514109: 9.32025e-05	(W_muriae#0.00063435: 9.19682e-05	W_mellicola#0.000896183: 9.19682e-05)#0.00203717: 1.23425e-06)#0.000925701: 5.20769e-07)#0.0435083; 5
((W_tropicalis#0.000415843: 7.48123e-05	W_canadensis#0.000522289: 7.48123e-05)#0.000195838: 1.89109e-05	(W_sebi#0.000514109: 9.32025e-05	(W_muriae#0.00063435: 9.19682e-05	W_mellicola#0.000896183: 9.19682e-05)#0.00203717: 1.23425e-06)#0.000925701: 5.20769e-07)#0.0414009; 5
((W_tropicalis#0.000415843: 4.63688e-05	W_canadensis#0.000522289: 4.63688e-05)#0.000315969: 4.73544e-05	(W_sebi#0.000514109: 9.25234e-05	(W_muriae#0.00063435: 8.72022e-05	W_mellicola#0.000896183: 8.72022e-05)#0.00214851: 5.32123e-06)#0.00240242: 1.19985e-06)#0.0425255; 5
(W_sebi#0.000475462: 8.66778e-05	((W_tropicalis#0.000384582: 5.98054e-05	W_canadensis#0.000483027: 5.98054e-05)#0.000209532: 2.49562e-05	(W_muriae#0.000586664: 8.06469e-05	W_mellicola#0.000828814: 8.06469e-05)#0.00347008: 4.1147e-06)#0.00224296: 1.91617e-06)#0.0393287; 5
(W_sebi#0.000558394: 0.000101796	((W_tropicalis#0.000999296: 7.02369e-05	W_canadensis#0.000567278: 7.02369e-05)#0.00024608: 2.6004e-05	(W_muriae#0.000688992: 9.47136e-05	W_mellicola#0.000973379: 9.47136e-05)#0.00407535: 1.52722e-06)#0.00272465: 5.55558e-06)#0.0451298; 5
(W_sebi#0.000558394: 0.000101796	((W_tropicalis#0.000732673: 7.02369e-05	W_canadensis#0.000567278: 7.02369e-05)#0.00024608: 3.12165e-05	(W_muriae#0.000688992: 9.47136e-05	W_mellicola#0.000973379: 9.47136e-05)#0.00608911: 6.73976e-06)#0.00127847: 3.43036e-07)#0.0451298; 5
(W_sebi#0.000496867: 9.05799e-05	((W_tropicalis#0.000651943: 6.24977e-05	W_canadensis#0.000504772: 6.24977e-05)#0.000218965: 2.77769e-05	(W_muriae#0.000613075: 8.42775e-05	W_mellicola#0.000866126: 8.42775e-05)#0.00349413: 5.99714e-06)#0.00113366: 3.05238e-07)#0.0392053; 5
(W_sebi#0.000463663: 8.45268e-05	((W_tropicalis#0.000608376: 5.83213e-05	W_canadensis#0.00047104: 5.83213e-05)#0.000204333: 2.13445e-05	(W_muriae#0.000572106: 7.86456e-05	W_mellicola#0.000808247: 7.86456e-05)#0.00117667: 1.02017e-06)#0.00111867: 4.86104e-06)#0.0352362; 5
(W_sebi#0.000463663: 8.45268e-05	((W_tropicalis#0.000608376: 5.83213e-05	W_canadensis#0.00047104: 5.83213e-05)#0.000204333: 2.13445e-05	(W_muriae#0.000572106: 7.86456e-05	W_mellicola#0.000808247: 7.86456e-05)#0.00117667: 1.02017e-06)#0.00238953: 4.86104e-06)#0.0322672; 5
(W_sebi#0.000463663: 8.45268e-05	((W_tropicalis#0.000608376: 5.83213e-05	W_canadensis#0.00047104: 5.83213e-05)#0.000204333: 2.13445e-05	(W_muriae#0.000572106: 7.86456e-05	W_mellicola#0.000808247: 7.86456e-05)#0.00117667: 1.02017e-06)#0.00238953: 4.86104e-06)#0.0322672; 5
(W_sebi#0.000514292: 9.37566e-05	((W_tropicalis#0.000708074: 6.46896e-05	W_canadensis#0.000522475: 6.46896e-05)#0.000226645: 2.36752e-05	(W_muriae#0.000634576: 8.72332e-05	W_mellicola#0.000896502: 8.72332e-05)#0.00130516: 1.13157e-06)#0.00265045: 5.39184e-06)#0.0335188; 5
(W_sebi#0.000514292: 9.37566e-05	((W_tropicalis#0.000513801: 5.46285e-05	W_canadensis#0.000522475: 5.46285e-05)#0.000268386: 3.46512e-05	(W_muriae#0.000634576: 8.72332e-05	W_mellicola#0.000913127: 8.72332e-05)#0.00130516: 2.04653e-06)#0.00551136: 4.47687e-06)#0.0322609; 5
(W_sebi#0.000495706: 9.03682e-05	((W_tropicalis#0.000495232: 5.26543e-05	W_canadensis#0.000503593: 5.26543e-05)#0.000258687: 3.58974e-05	(W_muriae#0.000611642: 8.40806e-05	W_mellicola#0.000880126: 8.40806e-05)#0.00258835: 4.47104e-06)#0.00350036: 1.81661e-06)#0.031095; 5
(W_sebi#0.000495706: 9.03682e-05	((W_tropicalis#0.000495232: 4.22522e-05	W_canadensis#0.000503593: 4.22522e-05)#0.000322373: 4.70297e-05	(W_muriae#0.000611642: 8.80086e-05	W_mellicola#0.000880126: 8.80086e-05)#0.00247282: 1.27329e-06)#0.00347173: 1.08633e-06)#0.0329981; 5
(W_sebi#0.000495706: 9.03682e-05	(W_mellicola#0.000880126: 8.95575e-05	(W_muriae#0.000611642: 8.80086e-05	(W_tropicalis#0.000495232: 5.60278e-05	W_canadensis#0.000503593: 5.60278e-05)#0.000243111: 3.19808e-05)#0.00247282: 1.54894e-06)#0.00464405: 8.10682e-07)#0.0358098; 5
(W_sebi#0.000495706: 9.03682e-05	(W_mellicola#0.000880126: 8.92451e-05	(W_muriae#0.000611642: 8.80086e-05	(W_tropicalis#0.000495232: 5.60278e-05	W_canadensis#0.000503593: 5.60278e-05)#0.000243111: 3.19808e-05)#0.000739989: 1.23652e-06)#0.00248187: 1.1231e-06)#0.0358098; 5
(W_sebi#0.000495706: 9.03682e-05	(W_mellicola#0.000880126: 9.0135e-05	(W_muriae#0.000611642: 8.80086e-05	(W_tropicalis#0.000495232: 5.60278e-05	W_canadensis#0.000503593: 5.60278e-05)#0.000243111: 3.19808e-05)#0.000739989: 2.12643e-06)#0.00170617: 2.33186e-07)#0.0376371; 5
(W_sebi#0.000495706: 9.03682e-05	(W_mellicola#0.000880126: 9.0135e-05	(W_muriae#0.000611642: 8.80086e-05	(W_tropicalis#0.000495232: 5.60278e-05	W_canadensis#0.000503593: 5.60278e-05)#0.000243111: 3.19808e-05)#0.000317764: 2.12643e-06)#0.000407996: 2.33186e-07)#0.0401332; 5
(W_sebi#0.000495706: 9.03682e-05	(W_mellicola#0.000880126: 8.95097e-05	(W_muriae#0.00056688: 8.80086e-05	(W_tropicalis#0.000495232: 5.60278e-05	W_canadensis#0.000503593: 5.60278e-05)#0.000243111: 3.19808e-05)#0.000317764: 1.50112e-06)#0.00174467: 8.585e-07)#0.038634; 5
(W_sebi#0.000547422: 9.97963e-05	(W_mellicola#0.000971949: 9.88482e-05	(W_muriae#0.000626023: 9.71905e-05	(W_tropicalis#0.0005469: 6.18731e-05	W_canadensis#0.000556132: 6.18731e-05)#0.000268474: 3.53174e-05)#0.000350916: 1.65773e-06)#0.0016584: 9.48067e-07)#0.0399031; 5
(W_sebi#0.000547422: 9.97963e-05	(W_mellicola#0.000971949: 9.88482e-05	(W_muriae#0.000626023: 9.71905e-05	(W_tropicalis#0.0005469: 7.8016e-05	W_canadensis#0.000556132: 7.8016e-05)#0.000212922: 1.91745e-05)#0.000350916: 1.65773e-06)#0.000960677: 9.48067e-07)#0.0376096; 5
(W_sebi#0.000547422: 9.97963e-05	(W_mellicola#0.000971949: 9.88482e-05	(W_muriae#0.000626023: 9.71905e-05	(W_tropicalis#0.0005469: 7.8016e-05	W_canadensis#0.000556132: 7.8016e-05)#0.000212922: 1.91745e-05)#0.000350916: 1.65773e-06)#0.00175769: 9.48067e-07)#0.0358363; 5
(W_sebi#0.000547422: 9.97963e-05	(W_mellicola#0.000971949: 9.88482e-05	(W_muriae#0.000626023: 9.71905e-05	(W_tropicalis#0.0005469: 7.8016e-05	W_canadensis#0.000556132: 7.8016e-05)#0.000212922: 1.91745e-05)#0.000350916: 1.65773e-06)#0.00175769: 9.48067e-07)#0.0358363; 5
(W_sebi#0.000547422: 9.97963e-05	(W_mellicola#0.000971949: 9.95544e-05	(W_muriae#0.000626023: 9.71905e-05	(W_tropicalis#0.0005469: 7.8016e-05	W_canadensis#0.000556132: 7.8016e-05)#0.000212922: 1.91745e-05)#0.00244281: 2.36385e-06)#0.00174522: 2.41943e-07)#0.033862; 5
(W_sebi#0.000547422: 9.97963e-05	(W_mellicola#0.00110136: 9.95544e-05	(W_muriae#0.000626023: 9.71905e-05	(W_tropicalis#0.0005469: 6.68773e-05	W_canadensis#0.000556132: 6.68773e-05)#0.000248386: 3.03132e-05)#0.00244281: 2.36385e-06)#0.00174522: 2.41943e-07)#0.033862; 5
(W_sebi#0.000521083: 9.49945e-05	(W_mellicola#0.00104836: 9.29627e-05	(W_muriae#0.000595901: 9.25141e-05	(W_tropicalis#0.000520585: 6.36594e-05	W_canadensis#0.000529373: 6.36594e-05)#0.000236434: 2.88547e-05)#0.00232528: 4.48603e-07)#0.00169344: 2.03181e-06)#0.0322327; 5
(W_sebi#0.000521083: 9.49945e-05	(W_mellicola#0.00104836: 9.38537e-05	(W_muriae#0.000595901: 9.25141e-05	(W_tropicalis#0.000520585: 4.85575e-05	W_canadensis#0.000529373: 4.85575e-05)#0.000309968: 4.39566e-05)#0.00232528: 1.33964e-06)#0.00167737: 1.14077e-06)#0.0341863; 5
(W_sebi#0.000521083: 9.49945e-05	(W_mellicola#0.00104836: 9.46612e-05	(W_muriae#0.000595901: 9.25141e-05	(W_tropicalis#0.000520585: 6.94697e-05	W_canadensis#0.000529373: 6.94697e-05)#0.00021666: 2.30444e-05)#0.00432297: 2.14711e-06)#0.00166306: 3.33306e-07)#0.0371239; 5
(W_sebi#0.000521083: 9.49945e-05	(W_muriae#0.000595901: 9.48705e-05	(W_mellicola#0.00104836: 9.25141e-05	(W_tropicalis#0.000520585: 6.94697e-05	W_canadensis#0.000529373: 6.94697e-05)#0.00021666: 2.30444e-05)#0.0060312: 2.35644e-06)#0.00165939: 1.23981e-07)#0.0350202; 5
(W_sebi#0.000521083: 9.49945e-05	(W_muriae#0.000595901: 9.45692e-05	(W_mellicola#0.00104836: 9.25141e-05	(W_tropicalis#0.000520585: 5.66322e-05	W_canadensis#0.000529373: 5.66322e-05)#0.000265772: 3.58819e-05)#0.0060312: 2.05513e-06)#0.00129608: 4.25288e-07)#0.0350202; 5
(W_sebi#0.000521083: 9.49945e-05	(W_mellicola#0.00104836: 9.45692e-05	(W_muriae#0.000595901: 9.25141e-05	(W_tropicalis#0.000520585: 5.66322e-05	W_canadensis#0.000391269: 5.66322e-05)#0.000265772: 3.58819e-05)#0.00705031: 2.05513e-06)#0.00129608: 4.25288e-07)#0.0378644; 5
(W_mellicola#0.00104836: 9.49945e-05	(W_sebi#0.000521083: 9.27578e-05	(W_muriae#0.000595901: 9.25141e-05	(W_tropicalis#0.000520585: 5.66322e-05	W_canadensis#0.000391269: 5.66322e-05)#0.000265772: 3.58819e-05)#0.0048736: 2.43717e-07)#0.00132139: 2.2367e-06)#0.0400552; 5
(W_mellicola#0.00128391: 9.49945e-05	(W_muriae#0.000595901: 9.27578e-05	(W_sebi#0.000521083: 9.25141e-05	(W_tropicalis#0.000520585: 5.66322e-05	W_canadensis#0.000391269: 5.66322e-05)#0.000265772: 3.58819e-05)#0.0048736: 2.43717e-07)#0.00132139: 2.2367e-06)#0.0400552; 5
(W_mellicola#0.00128391: 9.49945e-05	(W_muriae#0.000595901: 9.27578e-05	(W_sebi#0.000521083: 9.25141e-05	(W_tropicalis#0.000520585: 5.66322e-05	W_canadensis#0.000391269: 5.66322e-05)#0.000265772: 3.58819e-05)#0.0075141: 2.43717e-07)#0.00132139: 2.2367e-06)#0.0400552; 5
(W_mellicola#0.000842212: 9.49945e-05	(W_muriae#0.000595901: 9.36131e-05	(W_sebi#0.000521083: 9.25141e-05	(W_tropicalis#0.000520585: 6.36116e-05	W_canadensis#0.000391269: 6.36116e-05)#0.000236612: 2.89025e-05)#0.0075141: 1.09896e-06)#0.00130932: 1.38146e-06)#0.0413221; 5
(W_mellicola#0.00110896: 9.49945e-05	(W_muriae#0.000595901: 9.35674e-05	(W_sebi#0.000521083: 8.64296e-05	(W_tropicalis#0.000807558: 6.36116e-05	W_canadensis#0.000391269: 6.36116e-05)#0.000236612: 2.2818e-05)#0.00741902: 7.13785e-06)#0.00228135: 1.4271e-06)#0.0397988; 5
(W_mellicola#0.00110896: 9.49945e-05	(W_muriae#0.000595901: 9.30318e-05	(W_sebi#0.000476617: 8.8805e-05	(W_tropicalis#0.000807558: 6.36116e-05	W_canadensis#0.000391269: 6.36116e-05)#0.000236612: 2.51934e-05)#0.00477611: 4.2268e-06)#0.0013035: 1.96274e-06)#0.0382499; 5
(W_mellicola#0.00110896: 9.49945e-05	(W_sebi#0.000476617: 9.30318e-05	(W_muriae#0.000595901: 8.8805e-05	(W_tropicalis#0.000807558: 6.36116e-05	W_canadensis#0.00164587: 6.36116e-05)#0.000236612: 2.51934e-05)#0.00188835: 4.2268e-06)#0.00408806: 1.96274e-06)#0.0403858; 5
(W_mellicola#0.00110896: 9.49945e-05	(W_sebi#0.000476617: 9.19569e-05	(W_muriae#0.000595901: 8.8805e-05	(W_tropicalis#0.000807558: 6.36116e-05	W_canadensis#0.00130454: 6.36116e-05)#0.000236612: 2.51934e-05)#0.00188835: 3.15195e-06)#0.00530133: 3.03758e-06)#0.0378022; 5
((W_muriae#0.000595901: 8.8805e-05	(W_tropicalis#0.000807558: 6.36116e-05	W_canadensis#0.00104909: 6.36116e-05)#0.000236612: 2.51934e-05)#0.00188835: 6.18953e-06	(W_sebi#0.000476617: 8.99137e-05	W_mellicola#0.00110896: 8.99137e-05)#0.0054218: 5.0808e-06)#0.0391096; 5
((W_muriae#0.000595901: 8.8805e-05	(W_tropicalis#0.000807558: 6.36116e-05	W_canadensis#0.00104909: 6.36116e-05)#0.000236612: 2.51934e-05)#0.00188835: 6.18953e-06	(W_sebi#0.000476617: 8.99137e-05	W_mellicola#0.00110896: 8.99137e-05)#0.0054218: 5.0808e-06)#0.0369194; 5
((W_muriae#0.000595901: 8.8805e-05	(W_tropicalis#0.00141461: 6.36116e-05	W_canadensis#0.00104909: 6.36116e-05)#0.000236612: 2.51934e-05)#0.00188835: 6.18953e-06	(W_sebi#0.000476617: 8.99137e-05	W_mellicola#0.00110896: 8.99137e-05)#0.0054218: 5.0808e-06)#0.0352789; 5
((W_muriae#0.000595901: 8.8805e-05	(W_tropicalis#0.00141461: 4.24813e-05	W_canadensis#0.00104909: 4.24813e-05)#0.000354303: 4.63236e-05)#0.00188835: 6.18953e-06	(W_sebi#0.000476617: 8.99137e-05	W_mellicola#0.00110896: 8.99137e-05)#0.00285729: 5.0808e-06)#0.0330429; 5
((W_muriae#0.000595901: 8.8805e-05	(W_tropicalis#0.000590477: 6.06677e-05	W_canadensis#0.000777814: 6.06677e-05)#0.000248094: 2.81373e-05)#0.00188835: 6.18953e-06	(W_sebi#0.000476617: 8.99137e-05	W_mellicola#0.00110896: 8.99137e-05)#0.00167762: 5.0808e-06)#0.0330429; 5
((W_muriae#0.000595901: 9.30149e-05	(W_tropicalis#0.000590477: 6.06677e-05	W_canadensis#0.000777814: 6.06677e-05)#0.000248094: 3.23473e-05)#0.00403074: 1.97957e-06	(W_sebi#0.000476617: 8.99137e-05	W_mellicola#0.00110896: 8.99137e-05)#0.00167762: 5.0808e-06)#0.0344678; 5
((W_muriae#0.000595901: 9.30149e-05	(W_tropicalis#0.000590477: 6.06677e-05	W_canadensis#0.000777814: 6.06677e-05)#0.000248094: 3.23473e-05)#0.000886282: 1.97957e-06	(W_sebi#0.000476617: 8.99137e-05	W_mellicola#0.00110896: 8.99137e-05)#0.00167762: 5.0808e-06)#0.0344678; 5
((W_muriae#0.000595901: 9.30149e-05	(W_tropicalis#0.000590477: 6.06677e-05	W_canadensis#0.000777814: 6.06677e-05)#0.000248094: 3.23473e-05)#0.0007683: 1.97957e-06	(W_sebi#0.000476617: 8.99137e-05	W_mellicola#0.00115817: 8.99137e-05)#0.00110074: 5.0808e-06)#0.03677; 5
(((W_sebi#0.000476617: 8.99137e-05	W_mellicola#0.00115817: 8.99137e-05)#0.000854263: 3.10123e-06	(W_tropicalis#0.000590477: 6.06677e-05	W_canadensis#0.000777814: 6.06677e-05)#0.000248094: 3.23473e-05)#0.00140772: 1.97957e-06	W_muriae#0.000595901: 9.49945e-05)#0.0345586; 5
(((W_sebi#0.000476617: 8.99137e-05	W_mellicola#0.00115817: 8.99137e-05)#0.00069326: 3.06344e-06	(W_tropicalis#0.000590477: 6.97054e-05	W_canadensis#0.000777814: 6.97054e-05)#0.000215927: 2.32717e-05)#0.00266899: 2.01737e-06	W_muriae#0.000595901: 9.49945e-05)#0.0365412; 5
((((W_tropicalis#0.000590477: 6.97054e-05	W_canadensis#0.000777814: 6.97054e-05)#0.000215927: 2.02083e-05	W_mellicola#0.00115817: 8.99137e-05)#0.00069326: 3.10393e-06	W_sebi#0.000476617: 9.30176e-05)#0.00493943: 1.97687e-06	W_muriae#0.000595901: 9.49945e-05)#0.0372383; 5
((((W_tropicalis#0.000590477: 8.16178e-05	W_canadensis#0.00103788: 8.16178e-05)#0.000184412: 8.62835e-06	W_mellicola#0.00123836: 9.02461e-05)#0.00305752: 1.38315e-06	W_muriae#0.000595901: 9.16293e-05)#0.00177873: 3.36524e-06	W_sebi#0.000476617: 9.49945e-05)#0.0344289; 5
((((W_tropicalis#0.000590477: 7.97046e-05	W_canadensis#0.00103788: 7.97046e-05)#0.000188838: 1.05415e-05	W_mellicola#0.00123836: 9.02461e-05)#0.0011374: 4.86315e-07	W_muriae#0.000595901: 9.07324e-05)#0.00179632: 4.26207e-06	W_sebi#0.000476617: 9.49945e-05)#0.0328568; 5
((((W_tropicalis#0.000679245: 7.25811e-05	W_canadensis#0.00103788: 7.25811e-05)#0.000207372: 1.7665e-05	W_mellicola#0.00123836: 9.02461e-05)#0.0011374: 2.10455e-06	W_muriae#0.000595901: 9.23507e-05)#0.00110521: 2.64384e-06	W_sebi#0.000476617: 9.49945e-05)#0.0342286; 5
((((W_tropicalis#0.000261659: 7.25811e-05	W_canadensis#0.00103788: 7.25811e-05)#0.000207372: 1.7665e-05	W_mellicola#0.00123836: 9.02461e-05)#0.0011374: 1.10227e-06	W_muriae#0.000595901: 9.13484e-05)#0.00329071: 3.64612e-06	W_sebi#0.000476617: 9.49945e-05)#0.0316356; 5
((((W_tropicalis#0.000261659: 7.25811e-05	W_canadensis#0.00103788: 7.25811e-05)#0.000207372: 1.7665e-05	W_mellicola#0.00103615: 9.02461e-05)#0.00259958: 2.23512e-06	W_muriae#0.000595901: 9.24812e-05)#0.0032504: 2.51327e-06	W_sebi#0.000476617: 9.49945e-05)#0.0336289; 5
((((W_tropicalis#0.000261659: 7.25811e-05	W_canadensis#0.000803873: 7.25811e-05)#0.000207372: 1.7665e-05	W_muriae#0.000595901: 9.02461e-05)#0.00259958: 3.6012e-06	W_mellicola#0.00103615: 9.38473e-05)#0.00320309: 1.14719e-06	W_sebi#0.000476617: 9.49945e-05)#0.0336289; 5
(((W_mellicola#0.00103615: 9.02461e-05	W_muriae#0.000595901: 9.02461e-05)#0.00259958: 4.37929e-06	(W_tropicalis#0.000261659: 8.50142e-05	W_canadensis#0.000803873: 8.50142e-05)#0.000177044: 9.61125e-06)#0.00098253: 3.69097e-07	W_sebi#0.000476617: 9.49945e-05)#0.0357641; 5
(((W_mellicola#0.00103615: 9.02461e-05	W_muriae#0.000595901: 9.02461e-05)#0.00259958: 4.04414e-06	(W_tropicalis#0.000261659: 8.2988e-05	W_canadensis#0.000803873: 8.2988e-05)#0.000181367: 1.13023e-05)#0.000986022: 7.04254e-07	W_sebi#0.000476617: 9.49945e-05)#0.0367512; 5
(((W_mellicola#0.00169106: 9.02461e-05	W_muriae#0.000595901: 9.02461e-05)#0.00259958: 4.04414e-06	(W_tropicalis#0.000261659: 8.2988e-05	W_canadensis#0.000803873: 8.2988e-05)#0.001681: 1.13023e-05)#0.00133461: 7.04254e-07	W_sebi#0.000476617: 9.49945e-05)#0.038925; 5
((W_sebi#0.000476617: 9.42903e-05	(W_tropicalis#0.000261659: 7.60694e-05	W_canadensis#0.000803873: 7.60694e-05)#0.00183388: 1.82208e-05)#0.00133461: 7.04254e-07	(W_mellicola#0.00169106: 9.02461e-05	W_muriae#0.000595901: 9.02461e-05)#0.00259958: 4.74839e-06)#0.038925; 5
((W_sebi#0.000476617: 9.49872e-05	(W_tropicalis#0.000261659: 8.65889e-05	W_canadensis#0.000876904: 8.65889e-05)#0.00321462: 8.3983e-06)#0.00469213: 7.28796e-09	(W_mellicola#0.00169106: 9.02461e-05	W_muriae#0.000595901: 9.02461e-05)#0.000829203: 4.74839e-06)#0.040993; 5
((W_sebi#0.000426822: 8.49752e-05	(W_tropicalis#0.000234322: 8.47618e-05	W_canadensis#0.000785289: 8.47618e-05)#0.00263358: 2.13331e-07)#0.00420629: 9.48048e-08	(W_mellicola#0.00151439: 8.08177e-05	W_muriae#0.000533644: 8.08177e-05)#0.000772694: 4.2523e-06)#0.0376547; 5
((W_sebi#0.000426822: 8.5025e-05	(W_tropicalis#0.000234322: 8.47618e-05	W_canadensis#0.000785289: 8.47618e-05)#0.00177869: 2.6316e-07)#0.00098546: 4.49749e-08	(W_mellicola#0.00151439: 8.08177e-05	W_muriae#0.000533644: 8.08177e-05)#0.00121434: 4.2523e-06)#0.0376547; 5
((W_tropicalis#0.000256884: 9.31886e-05	(W_sebi#0.000467919: 9.29231e-05	W_canadensis#0.000860901: 9.29231e-05)#0.000671267: 2.65447e-07)#0.000588314: 7.23567e-08	(W_mellicola#0.0016602: 8.85992e-05	W_muriae#0.000585026: 8.85992e-05)#0.00225998: 4.66173e-06)#0.0433008; 5
((W_sebi#0.000467919: 9.31625e-05	(W_tropicalis#0.000256884: 9.29231e-05	W_canadensis#0.000786089: 9.29231e-05)#0.00167779: 2.3938e-07)#0.000588479: 9.84244e-08	(W_mellicola#0.0016602: 8.85992e-05	W_muriae#0.000537452: 8.85992e-05)#0.00397342: 4.66173e-06)#0.0415668; 5
((W_canadensis#0.000786089: 9.30668e-05	(W_tropicalis#0.000256884: 9.29231e-05	W_sebi#0.000467919: 9.29231e-05)#0.00167779: 1.43692e-07)#0.000224402: 1.94112e-07	(W_mellicola#0.0016602: 8.85992e-05	W_muriae#0.000537452: 8.85992e-05)#0.00397342: 4.66173e-06)#0.0433456; 5
((W_canadensis#0.000736845: 8.72366e-05	(W_tropicalis#0.000240791: 7.23921e-05	W_sebi#0.000438606: 7.23921e-05)#0.00189225: 1.48445e-05)#0.000784524: 1.81952e-07	(W_mellicola#0.0015562: 8.30489e-05	W_muriae#0.000503783: 8.30489e-05)#0.0037245: 4.3697e-06)#0.0382057; 5
((W_canadensis#0.000696726: 8.11434e-05	(W_tropicalis#0.000227681: 7.90981e-05	W_sebi#0.000414726: 7.90981e-05)#0.00154838: 2.04535e-06)#0.00319754: 1.51561e-06	(W_mellicola#0.00147147: 7.85272e-05	W_muriae#0.000476354: 7.85272e-05)#0.00147837: 4.13179e-06)#0.0384804; 5
((W_canadensis#0.000696726: 8.11434e-05	(W_tropicalis#0.000227681: 6.92042e-05	W_sebi#0.000414726: 6.92042e-05)#0.00176975: 1.19392e-05)#0.00131064: 1.51561e-06	(W_mellicola#0.00147147: 7.85272e-05	W_muriae#0.000476354: 7.85272e-05)#0.00147837: 4.13179e-06)#0.0390263; 5
((W_canadensis#0.000696726: 8.11434e-05	(W_tropicalis#0.000227681: 6.92042e-05	W_sebi#0.000414726: 6.92042e-05)#0.00176975: 1.19392e-05)#0.00131064: 1.51561e-06	(W_mellicola#0.00147147: 7.85272e-05	W_muriae#0.000476354: 7.85272e-05)#0.00147837: 4.13179e-06)#0.0390263; 5
((W_canadensis#0.000696726: 7.08393e-05	(W_tropicalis#0.000227681: 6.92042e-05	W_sebi#0.000414726: 6.92042e-05)#0.00119476: 1.63509e-06)#0.00444569: 1.18198e-05	(W_mellicola#0.00147147: 7.85272e-05	W_muriae#0.000476354: 7.85272e-05)#0.00387329: 4.13179e-06)#0.0419203; 5
((W_canadensis#0.000696726: 7.90439e-05	(W_tropicalis#0.000227681: 6.92042e-05	W_sebi#0.000414726: 6.92042e-05)#0.00142286: 9.83971e-06)#0.0021813: 3.61514e-06	(W_mellicola#0.00147147: 7.85272e-05	W_muriae#0.000476354: 7.85272e-05)#0.00387329: 4.13179e-06)#0.0386567; 5
((W_canadensis#0.000696726: 8.04524e-05	(W_mellicola#0.00147147: 7.85272e-05	W_muriae#0.000476354: 7.85272e-05)#0.00252686: 1.92519e-06)#0.00320385: 2.2066e-06	(W_tropicalis#0.000227681: 6.92042e-05	W_sebi#0.000414726: 6.92042e-05)#0.000426041: 1.34548e-05)#0.0361006; 5
((W_canadensis#0.000696726: 8.04524e-05	(W_tropicalis#0.000227681: 6.92042e-05	W_sebi#0.000414726: 6.92042e-05)#0.000426041: 1.12482e-05)#0.00176171: 2.2066e-06	(W_mellicola#0.00147147: 7.85272e-05	W_muriae#0.000476354: 7.85272e-05)#0.00252686: 4.13179e-06)#0.0361006; 5
((W_canadensis#0.000696726: 7.89832e-05	(W_tropicalis#0.000227681: 6.91153e-05	W_sebi#0.000414726: 6.91153e-05)#0.000426588: 9.86788e-06)#0.00179448: 3.67582e-06	(W_mellicola#0.00147147: 7.85272e-05	W_muriae#0.000476354: 7.85272e-05)#0.00252686: 4.13179e-06)#0.0343211; 5
((W_canadensis#0.000812163: 7.98126e-05	(W_tropicalis#0.000227681: 7.11918e-05	W_sebi#0.000414726: 7.11918e-05)#0.000414146: 8.62084e-06)#0.00168252: 2.84638e-06	(W_mellicola#0.00116263: 7.85272e-05	W_muriae#0.000476354: 7.85272e-05)#0.000694224: 4.13179e-06)#0.0357238; 5
((W_canadensis#0.000812163: 8.041e-05	(W_mellicola#0.00116263: 7.85272e-05	W_muriae#0.000476354: 7.85272e-05)#0.00115693: 1.88276e-06)#0.00167002: 2.24902e-06	(W_tropicalis#0.000227681: 7.11918e-05	W_sebi#0.000414726: 7.11918e-05)#0.0011248: 1.14672e-05)#0.037683; 5
((W_canadensis#0.000812163: 8.041e-05	(W_mellicola#0.00116263: 7.85272e-05	W_muriae#0.000476354: 7.85272e-05)#0.00115693: 1.88276e-06)#0.00167002: 2.24902e-06	(W_tropicalis#0.000227681: 7.60792e-05	W_sebi#0.000414726: 7.60792e-05)#0.000926887: 6.5798e-06)#0.037683; 5
((W_canadensis#0.000732881: 7.09707e-05	(W_mellicola#0.00104914: 7.08615e-05	W_muriae#0.000429854: 7.08615e-05)#0.00405548: 1.09204e-07)#0.00108081: 3.61925e-06	(W_tropicalis#0.000205455: 6.86525e-05	W_sebi#0.000374241: 6.86525e-05)#0.00154774: 5.93749e-06)#0.0360074; 5
((W_canadensis#0.000732881: 7.09707e-05	(W_mellicola#0.00104914: 7.08615e-05	W_muriae#0.000429854: 7.08615e-05)#0.00674833: 1.09204e-07)#0.00261852: 3.61925e-06	(W_tropicalis#0.000205455: 6.86525e-05	W_sebi#0.000374241: 6.86525e-05)#0.00154774: 5.93749e-06)#0.0360074; 5
((W_canadensis#0.000732881: 7.13188e-05	(W_tropicalis#0.000205455: 6.86525e-05	W_sebi#0.000374241: 6.86525e-05)#0.00154774: 2.66632e-06)#0.000189951: 3.27117e-06	(W_mellicola#0.00104914: 7.08615e-05	W_muriae#0.000429854: 7.08615e-05)#0.00674833: 3.72845e-06)#0.0360074; 5
((W_tropicalis#0.000241722: 8.49154e-05	(W_canadensis#0.000862248: 8.07709e-05	W_sebi#0.000440302: 8.07709e-05)#0.00182094: 4.14449e-06)#0.000220829: 2.84107e-06	(W_mellicola#0.00137144: 8.33699e-05	W_muriae#0.000505731: 8.33699e-05)#0.00468995: 4.38659e-06)#0.0399001; 5
((W_tropicalis#0.000241722: 8.16294e-05	(W_canadensis#0.000862248: 8.07709e-05	W_sebi#0.000440302: 8.07709e-05)#0.00182094: 8.58497e-07)#0.000229719: 6.12707e-06	(W_mellicola#0.00137144: 8.33699e-05	W_muriae#0.000505731: 8.33699e-05)#0.00149359: 4.38659e-06)#0.0399001; 5
((W_canadensis#0.000794717: 7.52363e-05	(W_tropicalis#0.000222791: 7.4445e-05	W_sebi#0.000405818: 7.4445e-05)#0.00265284: 7.9126e-07)#0.000211728: 5.6472e-06	(W_mellicola#0.000648058: 7.68405e-05	W_muriae#0.000466122: 7.68405e-05)#0.00137661: 4.04304e-06)#0.0367751; 5
((W_sebi#0.000447258: 8.29191e-05	(W_tropicalis#0.000245541: 8.20471e-05	W_canadensis#0.000875871: 8.20471e-05)#0.00292374: 8.72061e-07)#0.000233348: 6.22387e-06	(W_mellicola#0.000714235: 8.46871e-05	W_muriae#0.000513721: 8.46871e-05)#0.00409614: 4.4559e-06)#0.0415079; 5
((W_sebi#0.000447258: 8.29191e-05	(W_tropicalis#0.000245541: 8.20471e-05	W_canadensis#0.000875871: 8.20471e-05)#0.00292374: 8.72061e-07)#0.00242431: 6.21034e-06	(W_mellicola#0.000714235: 8.46871e-05	W_muriae#0.000513721: 8.46871e-05)#0.00409614: 4.44236e-06)#0.0396926; 5
((W_sebi#0.000430107: 7.98908e-05	(W_tropicalis#0.000236125: 7.89008e-05	W_canadensis#0.000842284: 7.89008e-05)#0.00281162: 9.89954e-07)#0.00493136: 5.82086e-06	(W_mellicola#0.000678497: 8.14396e-05	W_muriae#0.000494022: 8.14396e-05)#0.00393907: 4.27201e-06)#0.0371281; 5
((W_tropicalis#0.000236125: 8.54679e-05	(W_sebi#0.000430107: 7.89008e-05	W_canadensis#0.000842284: 7.89008e-05)#0.00281162: 6.56711e-06)#0.00460957: 2.43705e-07	(W_mellicola#0.000678497: 8.14396e-05	W_muriae#0.000494022: 8.14396e-05)#0.00212446: 4.27201e-06)#0.039514; 5
((W_tropicalis#0.000228101: 8.12574e-05	(W_sebi#0.000415491: 7.62195e-05	W_canadensis#0.00081366: 7.62195e-05)#0.00105223: 5.03796e-06)#0.00452448: 1.5414e-06	(W_mellicola#0.000655439: 7.8672e-05	W_muriae#0.000477233: 7.8672e-05)#0.00478227: 4.12683e-06)#0.0365814; 5
(((W_mellicola#0.000655439: 7.8672e-05	W_muriae#0.000477233: 7.8672e-05)#0.00613165: 1.81924e-06	(W_sebi#0.000415491: 7.62195e-05	W_canadensis#0.00081366: 7.62195e-05)#0.00105223: 4.27176e-06)#0.00456755: 2.30759e-06	W_tropicalis#0.000228101: 8.27988e-05)#0.0365814; 5
(((W_mellicola#0.000655439: 7.8672e-05	W_muriae#0.000477233: 7.8672e-05)#0.00613165: 1.36365e-06	(W_sebi#0.000415491: 7.51121e-05	W_canadensis#0.00081366: 7.51121e-05)#0.00106775: 4.92353e-06)#0.00313126: 2.76318e-06	W_tropicalis#0.000228101: 8.27988e-05)#0.0365814; 5
(((W_mellicola#0.000760302: 9.12587e-05	W_muriae#0.000553585: 9.12587e-05)#0.00338186: 2.58232e-06	(W_sebi#0.000481965: 8.71293e-05	W_canadensis#0.000943837: 8.71293e-05)#0.00123858: 6.71176e-06)#0.0035935: 2.20476e-06	W_tropicalis#0.000264595: 9.60458e-05)#0.040649; 5
(((W_mellicola#0.000705061: 8.46281e-05	W_muriae#0.000513363: 8.46281e-05)#0.0039245: 8.73485e-07	W_tropicalis#0.00024537: 8.55016e-05)#0.00339169: 3.56578e-06	(W_sebi#0.000446946: 8.00455e-05	W_canadensis#0.00087526: 8.00455e-05)#0.00115939: 9.02185e-06)#0.039311; 5
(((W_mellicola#0.000705061: 8.46281e-05	W_muriae#0.000513363: 8.46281e-05)#0.00199908: 2.54529e-06	(W_sebi#0.000446946: 8.00455e-05	W_canadensis#0.000944785: 8.00455e-05)#0.00115939: 7.12788e-06)#0.00332665: 1.89397e-06	W_tropicalis#0.00024537: 8.90673e-05)#0.0410712; 5
(((W_mellicola#0.000763558: 9.16495e-05	W_muriae#0.000532321: 9.16495e-05)#0.00216494: 3.68834e-06	(W_sebi#0.000484029: 8.66867e-05	W_canadensis#0.00102317: 8.66867e-05)#0.00125558: 8.65113e-06)#0.00208814: 1.11924e-06	W_tropicalis#0.000265728: 9.64571e-05)#0.043536; 5
(((W_mellicola#0.000763558: 9.16495e-05	W_muriae#0.000532321: 9.16495e-05)#0.00118854: 1.15309e-06	(W_sebi#0.000484029: 8.66867e-05	W_canadensis#0.000784915: 8.66867e-05)#0.000667058: 6.11588e-06)#0.00214518: 3.65449e-06	W_tropicalis#0.000375783: 9.64571e-05)#0.0443031; 5
(((W_mellicola#0.000695281: 8.34542e-05	W_muriae#0.000484721: 8.34542e-05)#0.00108226: 1.04998e-06	W_tropicalis#0.00034218: 8.45042e-05)#0.00195336: 3.32771e-06	(W_sebi#0.000440747: 7.26372e-05	W_canadensis#0.000714728: 7.26372e-05)#0.00247135: 1.51947e-05)#0.0403415; 5
(((W_mellicola#0.000695281: 8.34542e-05	W_muriae#0.000484721: 8.34542e-05)#0.00169175: 7.2229e-07	W_tropicalis#0.00034218: 8.41765e-05)#0.00196097: 3.6554e-06	(W_sebi#0.000440747: 8.62765e-05	W_canadensis#0.000714728: 8.62765e-05)#0.00208065: 1.55535e-06)#0.0383924; 5
(W_canadensis#0.000742581: 8.78319e-05	(W_sebi#0.000440747: 8.71148e-05	((W_mellicola#0.000695281: 8.34542e-05	W_muriae#0.000484721: 8.34542e-05)#0.00102237: 1.23353e-06	W_tropicalis#0.00034218: 8.46877e-05)#0.00194913: 2.42711e-06)#0.000959079: 7.17044e-07)#0.0400259; 5
(W_sebi#0.000440747: 8.78319e-05	(W_canadensis#0.000742581: 8.75186e-05	((W_mellicola#0.000695281: 8.34542e-05	W_muriae#0.000484721: 8.34542e-05)#0.00102237: 4.34256e-07	W_tropicalis#0.00034218: 8.38884e-05)#0.0019677: 3.63019e-06)#0.00145193: 3.13237e-07)#0.0395645; 5
(W_canadensis#0.000742581: 8.78319e-05	(W_sebi#0.000440747: 8.52873e-05	((W_mellicola#0.000695281: 8.34542e-05	W_muriae#0.000484721: 8.34542e-05)#0.00102237: 1.11675e-06	W_tropicalis#0.00034218: 8.45709e-05)#0.00320382: 7.16365e-07)#0.00148992: 2.54457e-06)#0.0367298; 5
(W_canadensis#0.000264657: 8.78319e-05	(W_tropicalis#0.00034218: 8.5873e-05	((W_mellicola#0.000695281: 8.34542e-05	W_muriae#0.000484721: 8.34542e-05)#0.00102237: 6.87559e-07	W_sebi#0.000440747: 8.41418e-05)#0.00169016: 1.73121e-06)#0.00401361: 1.95892e-06)#0.0401049; 5
(W_canadensis#0.000264657: 8.78319e-05	(W_tropicalis#0.00034218: 8.49126e-05	((W_mellicola#0.000695281: 8.34542e-05	W_muriae#0.000484721: 8.34542e-05)#0.00253263: 2.76801e-07	W_sebi#0.000440747: 8.3731e-05)#0.00448909: 1.18163e-06)#0.00243139: 2.91926e-06)#0.039319; 5
(W_canadensis#0.000264657: 8.78319e-05	(W_sebi#0.000440747: 8.60432e-05	((W_mellicola#0.000935652: 8.34542e-05	W_muriae#0.000484721: 8.34542e-05)#0.000627159: 2.76801e-07	W_tropicalis#0.00034218: 8.3731e-05)#0.00448909: 2.31222e-06)#0.00239944: 1.78867e-06)#0.039319; 5
(W_canadensis#0.000264657: 8.78319e-05	(W_sebi#0.000440747: 8.63884e-05	((W_mellicola#0.000935652: 8.34542e-05	W_muriae#0.000484721: 8.34542e-05)#0.00126826: 1.70564e-06	W_tropicalis#0.00034218: 8.51598e-05)#0.00225534: 1.22858e-06)#0.00238986: 1.44347e-06)#0.0409159; 5
(W_canadensis#0.000264657: 8.78319e-05	(W_tropicalis#0.00034218: 8.56624e-05	((W_mellicola#0.000935652: 8.34542e-05	W_muriae#0.000484721: 8.34542e-05)#0.00152648: 1.93428e-06	W_sebi#0.000440747: 8.53885e-05)#0.00224931: 2.73886e-07)#0.00241011: 2.16952e-06)#0.0409159; 5
(W_canadensis#0.000264657: 8.78319e-05	(W_tropicalis#0.00034218: 8.56624e-05	((W_mellicola#0.000935652: 8.34542e-05	W_muriae#0.000484721: 8.34542e-05)#0.00152648: 1.93428e-06	W_sebi#0.000440747: 8.53885e-05)#0.000836382: 2.73886e-07)#0.00241011: 2.16952e-06)#0.0397405; 5
(W_canadensis#0.000264657: 8.78319e-05	(W_tropicalis#0.00034218: 8.56174e-05	((W_mellicola#0.000935652: 8.34542e-05	W_muriae#0.000484721: 8.34542e-05)#0.00152648: 1.30887e-06	W_sebi#0.000440747: 8.47631e-05)#0.00291841: 8.54355e-07)#0.000629919: 2.21446e-06)#0.0397405; 5
(W_tropicalis#0.00034218: 8.78319e-05	(W_canadensis#0.000264657: 8.48715e-05	((W_mellicola#0.000935652: 8.34542e-05	W_muriae#0.000484721: 8.34542e-05)#0.0014513: 1.3526e-06	W_sebi#0.000440747: 8.48068e-05)#0.0042796: 6.4674e-08)#0.000635456: 2.96041e-06)#0.0377604; 5
(W_tropicalis#0.000353523: 9.07434e-05	(W_canadensis#0.00027343: 8.90869e-05	((W_mellicola#0.000966668: 8.62206e-05	W_muriae#0.000500789: 8.62206e-05)#0.00195929: 1.28288e-06	W_sebi#0.000455357: 8.75034e-05)#0.00260764: 1.58347e-06)#0.00245907: 1.65645e-06)#0.0367458; 5
(W_tropicalis#0.000353523: 9.07434e-05	(W_canadensis#0.00027343: 9.06957e-05	((W_mellicola#0.000966668: 8.62206e-05	W_muriae#0.000500789: 8.62206e-05)#0.00195929: 1.96155e-06	W_sebi#0.000455357: 8.81821e-05)#0.00258758: 2.51358e-06)#0.00241545: 4.76652e-08)#0.0378675; 5
(W_tropicalis#0.000353523: 9.07434e-05	((W_mellicola#0.000966668: 8.62206e-05	W_muriae#0.000500789: 8.62206e-05)#0.00195929: 4.47513e-06	(W_canadensis#0.00027343: 8.81821e-05	W_sebi#0.000455357: 8.81821e-05)#0.000541175: 2.51358e-06)#0.000369024: 4.76652e-08)#0.0395141; 5
(W_tropicalis#0.000353523: 9.07434e-05	((W_mellicola#0.000966668: 8.70019e-05	W_muriae#0.000500789: 8.70019e-05)#0.00252292: 3.69382e-06	(W_canadensis#0.00027343: 8.81821e-05	W_sebi#0.000455357: 8.81821e-05)#0.00228323: 2.51358e-06)#0.000369024: 4.76652e-08)#0.0403635; 5
(W_tropicalis#0.000328183: 8.42391e-05	(W_canadensis#0.000253831: 8.19058e-05	((W_mellicola#0.000897379: 8.07658e-05	W_muriae#0.000464893: 8.07658e-05)#0.00234208: 5.60816e-07	W_sebi#0.000422718: 8.13266e-05)#0.00213351: 5.79164e-07)#0.00245423: 2.33332e-06)#0.0352456; 5
(W_tropicalis#0.000328183: 8.42391e-05	((W_mellicola#0.000897379: 8.07658e-05	W_muriae#0.000464893: 8.07658e-05)#0.00441944: 2.41638e-06	(W_canadensis#0.000253831: 8.13266e-05	W_sebi#0.000422718: 8.13266e-05)#0.00213351: 1.85556e-06)#0.00241657: 1.05692e-06)#0.0343426; 5
(W_tropicalis#0.000328183: 8.42391e-05	(W_sebi#0.000422718: 8.18176e-05	(W_canadensis#0.000253831: 8.09664e-05	(W_mellicola#0.000897379: 8.07658e-05	W_muriae#0.000464893: 8.07658e-05)#0.00441944: 2.00563e-07)#0.00439906: 8.51235e-07)#0.00245688: 2.4215e-06)#0.0369637; 5
(W_tropicalis#0.000328183: 8.42391e-05	(W_sebi#0.000422718: 8.18176e-05	(W_mellicola#0.000897379: 8.15313e-05	(W_canadensis#0.000253831: 8.07658e-05	W_muriae#0.000464893: 8.07658e-05)#0.00241718: 7.65449e-07)#0.00223185: 2.86349e-07)#0.00170754: 2.4215e-06)#0.033729; 5
(W_tropicalis#0.000328183: 8.42391e-05	(W_sebi#0.00040288: 8.24939e-05	(W_canadensis#0.000253831: 8.17834e-05	(W_mellicola#0.000897379: 8.07658e-05	W_muriae#0.000464893: 8.07658e-05)#0.00241718: 1.01758e-06)#0.000778769: 7.10467e-07)#0.00387901: 1.74526e-06)#0.033729; 5
(W_sebi#0.00040288: 8.42391e-05	(W_tropicalis#0.000328183: 8.25266e-05	(W_canadensis#0.000253831: 8.08587e-05	(W_mellicola#0.000897379: 8.07658e-05	W_muriae#0.000464893: 8.07658e-05)#0.000616432: 9.29131e-08)#0.000950823: 1.66783e-06)#0.00172349: 1.71256e-06)#0.0323031; 5
(W_sebi#0.00040288: 8.42391e-05	(W_canadensis#0.000253831: 8.20461e-05	(W_tropicalis#0.000328183: 8.16033e-05	(W_mellicola#0.000863841: 8.07658e-05	W_muriae#0.000464893: 8.07658e-05)#0.00143064: 8.37444e-07)#0.000942148: 4.42833e-07)#0.00370887: 2.19302e-06)#0.0348325; 5
(W_sebi#0.00040288: 8.42391e-05	(W_canadensis#0.000253831: 8.32201e-05	(W_tropicalis#0.000328183: 8.10088e-05	(W_mellicola#0.000863841: 8.07658e-05	W_muriae#0.000464893: 8.07658e-05)#0.00054536: 2.42986e-07)#0.000793305: 2.21128e-06)#0.00146149: 1.01903e-06)#0.0360134; 5
(W_sebi#0.00040288: 8.42391e-05	(W_canadensis#0.000253831: 8.32201e-05	(W_tropicalis#0.000328183: 8.1585e-05	(W_mellicola#0.000863841: 8.07658e-05	W_muriae#0.000464893: 8.07658e-05)#0.00219711: 8.19198e-07)#0.00263586: 1.63507e-06)#0.00050977: 1.01903e-06)#0.0346796; 5
(W_sebi#0.00040288: 8.42391e-05	(W_canadensis#0.000253831: 8.20471e-05	(W_muriae#0.000464893: 8.14682e-05	(W_mellicola#0.000863841: 8.07658e-05	W_tropicalis#0.000328183: 8.07658e-05)#0.00069947: 7.02424e-07)#0.00086736: 5.78808e-07)#0.00217306: 2.19207e-06)#0.0328258; 5
(W_sebi#0.00040288: 8.42391e-05	(W_muriae#0.000464893: 8.39225e-05	(W_canadensis#0.000253831: 8.11066e-05	(W_mellicola#0.000863841: 8.07658e-05	W_tropicalis#0.000328183: 8.07658e-05)#0.00156082: 3.40731e-07)#0.000871228: 2.81594e-06)#0.00376429: 3.16634e-07)#0.0328258; 5
(W_sebi#0.000433464: 9.06341e-05	(W_muriae#0.000500185: 9.05057e-05	(W_canadensis#0.000273101: 8.83192e-05	(W_mellicola#0.000929419: 8.68971e-05	W_tropicalis#0.000353097: 8.68971e-05)#0.00167931: 1.42211e-06)#0.00125923: 2.18653e-06)#0.00503288: 1.28338e-07)#0.0353177; 5
(W_sebi#0.000433464: 9.06341e-05	(W_muriae#0.000500185: 8.91047e-05	(W_tropicalis#0.000353097: 8.71902e-05	(W_mellicola#0.000929419: 8.68971e-05	W_canadensis#0.000273101: 8.68971e-05)#0.00167931: 2.93155e-07)#0.00141581: 1.91446e-06)#0.00347104: 1.52936e-06)#0.0332137; 5
(W_muriae#0.000500185: 9.06341e-05	(W_sebi#0.000433464: 8.91047e-05	(W_tropicalis#0.000353097: 8.71902e-05	(W_mellicola#0.000929419: 8.68971e-05	W_canadensis#0.000273101: 8.68971e-05)#0.00167931: 2.93155e-07)#0.00141581: 1.91446e-06)#0.00347104: 1.52936e-06)#0.0332137; 5
(W_muriae#0.000530205: 9.60737e-05	(W_sebi#0.00045948: 9.44526e-05	(W_mellicola#0.0009852: 9.25436e-05	(W_tropicalis#0.000374289: 9.21125e-05	W_canadensis#0.000289492: 9.21125e-05)#0.000600554: 4.3117e-07)#0.00149883: 1.90895e-06)#0.00367937: 1.62114e-06)#0.0389874; 5
((W_mellicola#0.000884855: 8.40827e-05	(W_tropicalis#0.000336167: 8.27305e-05	W_canadensis#0.000260006: 8.27305e-05)#0.000539385: 1.35221e-06)#0.00133072: 2.20559e-06	(W_sebi#0.00041268: 8.48323e-05	W_muriae#0.000476202: 8.48323e-05)#0.00164884: 1.45603e-06)#0.0350164; 5
((W_mellicola#0.000884855: 8.40827e-05	(W_tropicalis#0.000336167: 8.27305e-05	W_canadensis#0.000260006: 8.27305e-05)#0.00212316: 1.35221e-06)#0.0032743: 2.20559e-06	(W_sebi#0.00041268: 8.48323e-05	W_muriae#0.000476202: 8.48323e-05)#0.00164884: 1.45603e-06)#0.0337249; 5
((W_mellicola#0.000884855: 8.48958e-05	(W_tropicalis#0.000336167: 8.27305e-05	W_canadensis#0.000260006: 8.27305e-05)#0.000538351: 2.16526e-06)#0.00324294: 1.39253e-06	(W_sebi#0.000453672: 8.48323e-05	W_muriae#0.000476202: 8.48323e-05)#0.00269407: 1.45603e-06)#0.0317448; 5
((W_mellicola#0.000884855: 8.51889e-05	(W_tropicalis#0.000336167: 8.27305e-05	W_canadensis#0.000260006: 8.27305e-05)#0.00174102: 2.45836e-06)#0.000964689: 1.09943e-06	(W_sebi#0.000453672: 8.48323e-05	W_muriae#0.000476202: 8.48323e-05)#0.00461428: 1.45603e-06)#0.0347069; 5
(((W_sebi#0.000453672: 8.48323e-05	W_muriae#0.000476202: 8.48323e-05)#0.00272689: 1.10759e-07	(W_tropicalis#0.000336167: 8.27305e-05	W_canadensis#0.000260006: 8.27305e-05)#0.000998421: 2.21253e-06)#0.00219311: 1.34527e-06	W_mellicola#0.000884855: 8.62883e-05)#0.0363238; 5
(((W_sebi#0.000453672: 8.48323e-05	W_muriae#0.000476202: 8.48323e-05)#0.00272689: 1.23204e-06	(W_tropicalis#0.000336167: 8.27305e-05	W_canadensis#0.000260006: 8.27305e-05)#0.00300716: 3.33381e-06)#0.00362484: 2.23982e-07	W_mellicola#0.000884855: 8.62883e-05)#0.0346186; 5
(((W_sebi#0.000453672: 8.56095e-05	(W_tropicalis#0.000336167: 8.27305e-05	W_canadensis#0.000260006: 8.27305e-05)#0.00300716: 2.87897e-06)#0.000190946: 3.65651e-07	W_muriae#0.000476202: 8.59752e-05)#0.0036286: 3.13167e-07	W_mellicola#0.000884855: 8.62883e-05)#0.0373312; 5
(((W_tropicalis#0.000366421: 9.35691e-05	(W_sebi#0.000494502: 9.16003e-05	W_canadensis#0.000999352: 9.16003e-05)#0.00116678: 1.96887e-06)#0.00167486: 1.75775e-07	W_muriae#0.00051906: 9.37449e-05)#0.00395381: 3.09173e-07	W_mellicola#0.00096449: 9.40541e-05)#0.0413524; 5
(((W_canadensis#0.000999352: 9.32519e-05	(W_sebi#0.000494502: 9.16003e-05	W_tropicalis#0.000333351: 9.16003e-05)#0.00121449: 1.6516e-06)#0.00168056: 6.16351e-07	W_muriae#0.00051906: 9.38682e-05)#0.00394862: 1.85862e-07	W_mellicola#0.00096449: 9.40541e-05)#0.0422188; 5
(((W_canadensis#0.000999352: 9.32519e-05	(W_sebi#0.000494502: 9.16003e-05	W_tropicalis#0.000333351: 9.16003e-05)#0.00253512: 1.6516e-06)#0.00168056: 7.83499e-07	W_mellicola#0.00096449: 9.40354e-05)#0.0039416: 1.87146e-08	W_muriae#0.00051906: 9.40541e-05)#0.0422188; 5
(((W_sebi#0.000425692: 7.97058e-05	(W_canadensis#0.000860292: 7.88541e-05	W_tropicalis#0.000286965: 7.88541e-05)#0.00176454: 8.51679e-07)#0.00145705: 1.24458e-06	W_mellicola#0.000767359: 8.09504e-05)#0.00184586: 1.61105e-08	W_muriae#0.000446832: 8.09665e-05)#0.0375745; 5
(((W_canadensis#0.000923467: 8.58282e-05	(W_sebi#0.000456952: 8.46447e-05	W_tropicalis#0.000308038: 8.46447e-05)#0.000357215: 1.18354e-06)#0.000396893: 1.06665e-06	W_mellicola#0.00082371: 8.68949e-05)#0.00198141: 1.72935e-08	W_muriae#0.000479645: 8.69122e-05)#0.0417616; 5
(((W_tropicalis#0.000308038: 8.61123e-05	(W_sebi#0.000456952: 8.20319e-05	W_canadensis#0.000923467: 8.20319e-05)#0.000368593: 4.08039e-06)#0.000909288: 7.82541e-07	W_mellicola#0.00082371: 8.68949e-05)#0.000536253: 1.72935e-08	W_muriae#0.000479645: 8.69122e-05)#0.0417616; 5
(((W_canadensis#0.000923467: 8.61123e-05	(W_sebi#0.000456952: 8.20319e-05	W_tropicalis#0.000308038: 8.20319e-05)#0.00270279: 4.08039e-06)#0.00115746: 7.82541e-07	W_mellicola#0.00082371: 8.68949e-05)#0.00255164: 1.72935e-08	W_muriae#0.000479645: 8.69122e-05)#0.0438908; 5
(((W_canadensis#0.000859346: 7.69527e-05	(W_sebi#0.000425224: 7.63361e-05	W_tropicalis#0.000286649: 7.63361e-05)#0.000971263: 6.16603e-07)#0.000496787: 3.90868e-06	W_mellicola#0.000766516: 8.08614e-05)#0.00021534: 1.60928e-08	W_muriae#0.000446341: 8.08774e-05)#0.0390418; 5
(((W_canadensis#0.000859346: 7.69527e-05	(W_sebi#0.000425224: 7.63361e-05	W_tropicalis#0.000286649: 7.63361e-05)#0.000971263: 6.16603e-07)#0.000496787: 3.90868e-06	W_mellicola#0.000766516: 8.08614e-05)#0.00201211: 1.60928e-08	W_muriae#0.000446341: 8.08774e-05)#0.0368862; 5
((W_muriae#0.000446341: 8.08614e-05	W_mellicola#0.000766516: 8.08614e-05)#0.00201211: 1.60928e-08	(W_canadensis#0.000859346: 7.69527e-05	(W_sebi#0.000425224: 7.63361e-05	W_tropicalis#0.000286649: 7.63361e-05)#0.000971263: 6.16603e-07)#0.000496787: 3.92477e-06)#0.0387624; 5
((W_muriae#0.000446341: 8.08614e-05	W_mellicola#0.000766516: 8.08614e-05)#0.000258397: 1.60928e-08	(W_canadensis#0.00039281: 7.69527e-05	(W_sebi#0.000425224: 7.63361e-05	W_tropicalis#0.000286649: 7.63361e-05)#0.00257283: 6.16603e-07)#0.00261165: 3.92477e-06)#0.0401934; 5
((W_muriae#0.000446341: 8.08614e-05	(W_canadensis#0.00039281: 7.69527e-05	(W_sebi#0.000425224: 7.63361e-05	W_tropicalis#0.000287347: 7.63361e-05)#0.00257283: 6.16603e-07)#0.00261165: 3.90868e-06)#0.000258397: 1.60928e-08	W_mellicola#0.000809642: 8.08774e-05)#0.0376784; 5
((W_canadensis#0.00039281: 8.08614e-05	(W_muriae#0.000446341: 7.83179e-05	(W_sebi#0.000425224: 7.63361e-05	W_tropicalis#0.000287347: 7.63361e-05)#0.00257283: 1.98178e-06)#0.00256612: 2.5435e-06)#0.00352623: 1.60928e-08	W_mellicola#0.000809642: 8.08774e-05)#0.0405531; 5
((W_muriae#0.000446341: 8.08614e-05	(W_canadensis#0.00039281: 7.87213e-05	(W_sebi#0.000425224: 7.63361e-05	W_tropicalis#0.000287347: 7.63361e-05)#0.00257283: 2.38521e-06)#0.00255297: 2.14007e-06)#0.0018075: 1.60928e-08	W_mellicola#0.000809642: 8.08774e-05)#0.0405531; 5
((W_muriae#0.000446341: 8.08614e-05	(W_canadensis#0.00039281: 7.7516e-05	(W_sebi#0.000425224: 7.63361e-05	W_tropicalis#0.000287347: 7.63361e-05)#0.00116968: 1.17988e-06)#0.00259267: 3.3454e-06)#8.21259e-05: 1.60928e-08	W_mellicola#0.000809642: 8.08774e-05)#0.0377602; 5
((W_muriae#0.000446341: 8.07594e-05	(W_canadensis#0.00039281: 8.05655e-05	(W_sebi#0.000425224: 7.63361e-05	W_tropicalis#0.000287347: 7.63361e-05)#0.00116968: 4.22941e-06)#0.00249453: 1.93928e-07)#0.00216283: 1.18031e-07	W_mellicola#0.000809642: 8.08774e-05)#0.0377602; 5
((W_muriae#0.000446341: 8.07594e-05	(W_sebi#0.000425224: 8.04056e-05	(W_canadensis#0.00039281: 7.60649e-05	W_tropicalis#0.000287347: 7.60649e-05)#0.00117385: 4.34064e-06)#0.00142945: 3.5384e-07)#0.00216283: 1.18031e-07	W_mellicola#0.000809642: 8.08774e-05)#0.0377602; 5
((W_muriae#0.000446341: 8.07594e-05	(W_sebi#0.000425224: 8.04056e-05	(W_canadensis#0.00039281: 7.60649e-05	W_tropicalis#0.000287347: 7.60649e-05)#0.00290043: 4.34064e-06)#0.00140349: 3.5384e-07)#0.00055091: 1.18031e-07	W_mellicola#0.000809642: 8.08774e-05)#0.0394421; 5
((W_muriae#0.000446341: 8.07594e-05	W_mellicola#0.000809642: 8.07594e-05)#0.00344881: 1.18031e-07	(W_sebi#0.000425224: 8.04056e-05	(W_canadensis#0.00039281: 7.60649e-05	W_tropicalis#0.000287347: 7.60649e-05)#0.00290043: 4.34064e-06)#0.00140349: 4.71871e-07)#0.0382575; 5
(((W_sebi#0.000425224: 8.04056e-05	(W_canadensis#0.00039281: 7.47829e-05	W_tropicalis#0.000287347: 7.47829e-05)#0.00160279: 5.62266e-06)#0.00140349: 4.19774e-07	W_mellicola#0.000809642: 8.08253e-05)#0.00602505: 5.20968e-08	W_muriae#0.000446341: 8.08774e-05)#0.0406357; 5
(((W_sebi#0.000425224: 7.88123e-05	(W_canadensis#0.00039281: 7.47829e-05	W_tropicalis#0.000287347: 7.47829e-05)#0.00279776: 4.02939e-06)#0.00143186: 1.37022e-06	W_mellicola#0.000809642: 8.01825e-05)#0.00399622: 6.94917e-07	W_muriae#0.000446341: 8.08774e-05)#0.0406357; 5
(((W_tropicalis#0.000287347: 7.49183e-05	(W_canadensis#0.00039281: 7.47829e-05	W_sebi#0.000425224: 7.47829e-05)#0.00365516: 1.35389e-07)#0.000976745: 5.26422e-06	W_mellicola#0.000809642: 8.01825e-05)#0.00275602: 6.94917e-07	W_muriae#0.000446341: 8.08774e-05)#0.0377689; 5
(((W_sebi#0.000425224: 7.58198e-05	(W_canadensis#0.00039281: 7.47829e-05	W_tropicalis#0.000287347: 7.47829e-05)#0.00156169: 1.03688e-06)#0.000965132: 4.38438e-06	W_mellicola#0.000809642: 8.02042e-05)#0.00108829: 6.73271e-07	W_muriae#0.000446341: 8.08774e-05)#0.0399638; 5
(((W_tropicalis#0.000318011: 8.37002e-05	(W_canadensis#0.000434729: 8.27633e-05	W_sebi#0.000470601: 8.27633e-05)#0.00440581: 9.36907e-07)#0.0034905: 5.06288e-06	W_mellicola#0.000896043: 8.87631e-05)#0.00091083: 7.45119e-07	W_muriae#0.000493972: 8.95082e-05)#0.0465965; 5
(((W_mellicola#0.000825449: 7.67569e-05	(W_canadensis#0.000400479: 7.62429e-05	W_sebi#0.000433525: 7.62429e-05)#0.0040587: 5.14032e-07)#0.00323013: 5.01307e-06	W_tropicalis#0.000292956: 8.177e-05)#0.00135238: 6.86416e-07	W_muriae#0.000455055: 8.24564e-05)#0.0405677; 5
(((W_mellicola#0.000762086: 7.0865e-05	(W_canadensis#0.000369737: 7.03904e-05	W_sebi#0.000400247: 7.03904e-05)#0.00216638: 4.74574e-07)#0.00298218: 4.62826e-06	W_tropicalis#0.000270469: 7.54932e-05)#0.00124857: 6.33725e-07	W_muriae#0.000420124: 7.61269e-05)#0.035393; 5
(((W_mellicola#0.000762086: 7.0865e-05	(W_canadensis#0.000369737: 7.03904e-05	W_sebi#0.000400247: 7.03904e-05)#0.00365336: 4.74574e-07)#0.000884068: 3.22451e-06	W_tropicalis#0.000270469: 7.40895e-05)#0.00127223: 2.03747e-06	W_muriae#0.000420124: 7.61269e-05)#0.035393; 5
(((W_mellicola#0.000733658: 6.82215e-05	(W_canadensis#0.000355945: 6.77646e-05	W_sebi#0.000385317: 6.77646e-05)#0.00238572: 4.56871e-07)#0.00205389: 3.10422e-06	W_tropicalis#0.000260379: 7.13257e-05)#0.00155533: 1.96147e-06	W_muriae#0.000404452: 7.32872e-05)#0.0340727; 5
(((W_mellicola#0.000873401: 8.07653e-05	(W_canadensis#0.000423744: 8.0672e-05	W_sebi#0.00045871: 8.0672e-05)#0.00456066: 9.32879e-08)#0.00245875: 4.1461e-06	W_tropicalis#0.000309975: 8.49114e-05)#0.00185158: 2.33508e-06	W_muriae#0.00048149: 8.72465e-05)#0.0370314; 5
(((W_mellicola#0.000762667: 7.05255e-05	(W_canadensis#0.000370019: 7.04441e-05	W_sebi#0.000400553: 7.04441e-05)#0.00398244: 8.14604e-08)#0.00130289: 3.62044e-06	W_tropicalis#0.000270675: 7.4146e-05)#0.000871362: 2.03903e-06	W_muriae#0.000420445: 7.6185e-05)#0.0342613; 5
(((W_canadensis#0.000370019: 7.27438e-05	(W_mellicola#0.000762667: 7.04441e-05	W_sebi#0.000400553: 7.04441e-05)#0.00398244: 2.29978e-06)#0.00109028: 2.0675e-06	W_tropicalis#0.000270675: 7.48113e-05)#0.00191561: 1.37365e-06	W_muriae#0.000420445: 7.6185e-05)#0.032513; 5
(((W_canadensis#0.00012797: 7.27438e-05	(W_mellicola#0.000762667: 7.04441e-05	W_sebi#0.000400553: 7.04441e-05)#0.00552654: 2.29978e-06)#0.000463491: 2.0675e-06	W_muriae#0.000420445: 7.48113e-05)#0.00191561: 1.37365e-06	W_tropicalis#0.000270675: 7.6185e-05)#0.032513; 5
(((W_canadensis#0.000118592: 6.74125e-05	(W_mellicola#0.000706772: 6.52812e-05	W_sebi#0.000371196: 6.52812e-05)#0.00384573: 2.13123e-06)#0.00257074: 2.93626e-06	W_muriae#0.00038963: 7.03487e-05)#0.00174946: 2.52685e-07	W_tropicalis#0.000250837: 7.06014e-05)#0.0301301; 5
(((W_mellicola#0.000739821: 7.05647e-05	(W_canadensis#0.000124137: 6.83338e-05	W_sebi#0.000388553: 6.83338e-05)#0.00402556: 2.23089e-06)#0.00269095: 3.07356e-06	W_muriae#0.00040785: 7.36383e-05)#0.000362034: 2.645e-07	W_tropicalis#0.000262567: 7.39028e-05)#0.0334474; 5
(((W_mellicola#0.000739821: 7.17066e-05	(W_canadensis#0.000124137: 6.83338e-05	W_sebi#0.000388553: 6.83338e-05)#0.000841971: 3.37284e-06)#0.0026481: 1.9137e-06	W_tropicalis#0.000262567: 7.36203e-05)#0.00301302: 2.82418e-07	W_muriae#0.00040785: 7.39028e-05)#0.0353533; 5
(((W_mellicola#0.000739821: 7.0937e-05	(W_canadensis#0.000124137: 5.40041e-05	W_sebi#0.000388553: 5.40041e-05)#0.00317026: 1.6933e-05)#0.00267683: 2.21252e-06	W_tropicalis#0.000262567: 7.31496e-05)#0.0050292: 7.53194e-07	W_muriae#0.00040785: 7.39028e-05)#0.0369291; 5
(((W_mellicola#0.000823173: 7.89292e-05	(W_canadensis#0.000138123: 7.85416e-05	W_sebi#0.00043233: 7.85416e-05)#0.00269868: 3.87628e-07)#0.00132281: 2.83454e-06	W_tropicalis#0.000292149: 8.17637e-05)#0.0055703: 4.65304e-07	W_muriae#0.0004538: 8.2229e-05)#0.0410898; 5
(((W_canadensis#0.000133082: 7.68621e-05	(W_mellicola#0.000793132: 7.56753e-05	W_sebi#0.000416552: 7.56753e-05)#0.00260019: 1.18682e-06)#0.00285499: 1.86506e-06	W_tropicalis#0.000281487: 7.87271e-05)#0.00426418: 5.01021e-07	W_muriae#0.000437239: 7.92282e-05)#0.0402459; 5
((W_muriae#0.000437239: 7.87271e-05	W_tropicalis#0.000281487: 7.87271e-05)#0.00426418: 5.01021e-07	(W_canadensis#0.000133082: 7.76668e-05	(W_mellicola#0.000793132: 7.56753e-05	W_sebi#0.000416552: 7.56753e-05)#0.00260019: 1.99152e-06)#0.00282541: 1.56138e-06)#0.0402459; 5
(((W_canadensis#0.000133082: 7.57771e-05	(W_mellicola#0.000793132: 7.56753e-05	W_sebi#0.000416552: 7.56753e-05)#0.00260019: 1.01794e-07)#0.00350049: 2.95009e-06	W_tropicalis#0.000281487: 7.87271e-05)#0.00426418: 5.01021e-07	W_muriae#0.000437239: 7.92282e-05)#0.037361; 5
(((W_sebi#0.000382345: 7.19531e-05	(W_mellicola#0.000753107: 7.18564e-05	W_canadensis#0.000126366: 7.18564e-05)#0.00123489: 9.66574e-08)#0.00332384: 1.8233e-06	W_tropicalis#0.000267282: 7.37764e-05)#0.00297822: 1.45365e-06	W_muriae#0.000415175: 7.523e-05)#0.033716; 5
((W_muriae#0.000415175: 7.37764e-05	W_tropicalis#0.000267282: 7.37764e-05)#0.00146501: 1.45365e-06	(W_sebi#0.000382345: 7.19531e-05	(W_mellicola#0.000753107: 7.18564e-05	W_canadensis#0.000126366: 7.18564e-05)#0.0031592: 9.66574e-08)#0.00332384: 3.27695e-06)#0.033716; 5
((W_muriae#0.000415175: 7.37764e-05	W_tropicalis#0.000267282: 7.37764e-05)#0.00146501: 1.45365e-06	(W_sebi#0.000382345: 7.33896e-05	(W_mellicola#0.000753107: 7.18564e-05	W_canadensis#0.000126366: 7.18564e-05)#0.00195495: 1.53323e-06)#0.00116916: 1.84038e-06)#0.0357233; 5
((W_muriae#0.000415175: 7.42535e-05	(W_sebi#0.000382345: 7.30432e-05	(W_mellicola#0.000753107: 7.18564e-05	W_canadensis#0.000126366: 7.18564e-05)#0.000508552: 1.18679e-06)#0.00117471: 1.21034e-06)#0.0014556: 9.76485e-07	W_tropicalis#0.000267282: 7.523e-05)#0.0383827; 5
((W_muriae#0.000415175: 7.42535e-05	(W_canadensis#0.000126366: 7.41109e-05	(W_mellicola#0.000897327: 7.18564e-05	W_sebi#0.000382345: 7.18564e-05)#0.00201364: 2.25452e-06)#0.00191046: 1.42607e-07)#0.0014556: 9.76485e-07	W_tropicalis#0.000267282: 7.523e-05)#0.0409726; 5
((W_muriae#0.000439893: 7.86989e-05	(W_sebi#0.000405108: 7.85233e-05	(W_mellicola#0.000950751: 7.61345e-05	W_canadensis#0.00013389: 7.61345e-05)#0.00213352: 2.38874e-06)#0.0020242: 1.75683e-07)#0.00251074: 1.01004e-06	W_tropicalis#0.000283195: 7.9709e-05)#0.0420668; 5
((W_sebi#0.000405108: 7.84446e-05	(W_muriae#0.000439893: 7.83851e-05	(W_mellicola#0.000950751: 7.61345e-05	W_canadensis#0.00013389: 7.61345e-05)#0.00213352: 2.25062e-06)#0.000955838: 5.94612e-08)#0.00377544: 1.26438e-06	W_tropicalis#0.000283195: 7.9709e-05)#0.0448721; 5
((W_tropicalis#0.000283195: 7.92662e-05	(W_muriae#0.000439893: 7.83851e-05	(W_mellicola#0.000950751: 7.61345e-05	W_canadensis#0.00013389: 7.61345e-05)#0.000305358: 2.25062e-06)#0.000993594: 8.81072e-07)#0.00178937: 4.42773e-07	W_sebi#0.000405108: 7.9709e-05)#0.0448721; 5
((W_muriae#0.000439893: 7.8078e-05	(W_tropicalis#0.000283195: 7.6827e-05	(W_mellicola#0.000950751: 7.61345e-05	W_canadensis#0.00013389: 7.61345e-05)#0.00196711: 6.925e-07)#0.00181471: 1.251e-06)#0.0018166: 1.63096e-06	W_sebi#0.000405108: 7.9709e-05)#0.0448721; 5
((W_tropicalis#0.000283195: 7.77036e-05	(W_muriae#0.000439893: 7.73893e-05	(W_mellicola#0.000950751: 7.61345e-05	W_canadensis#0.00013389: 7.61345e-05)#0.000426331: 1.25475e-06)#0.000453149: 3.14316e-07)#0.00182535: 2.0054e-06	W_sebi#0.000405108: 7.9709e-05)#0.0448721; 5
((W_tropicalis#0.000253136: 6.9456e-05	(W_muriae#0.000393202: 6.9175e-05	(W_mellicola#0.000849836: 6.80535e-05	W_canadensis#0.000119678: 6.80535e-05)#0.00195282: 1.12157e-06)#0.00119207: 2.80954e-07)#0.00163161: 1.79254e-06	W_sebi#0.000362109: 7.12485e-05)#0.0381108; 5
((W_tropicalis#0.000298065: 8.34526e-05	(W_muriae#0.00046299: 8.07422e-05	(W_mellicola#0.00100067: 8.01321e-05	W_canadensis#0.00014092: 8.01321e-05)#0.00229942: 6.10145e-07)#0.00270118: 2.71034e-06)#0.00447737: 4.41663e-07	W_sebi#0.000426379: 8.38942e-05)#0.0418473; 5
((W_tropicalis#0.000298065: 8.34526e-05	(W_muriae#0.00046299: 8.11642e-05	(W_mellicola#0.00100067: 8.01321e-05	W_canadensis#0.00014092: 8.01321e-05)#0.00229942: 1.03214e-06)#0.00268714: 2.28834e-06)#0.00222877: 4.41663e-07	W_sebi#0.000426379: 8.38942e-05)#0.0400701; 5
((W_sebi#0.000426379: 8.32395e-05	(W_muriae#0.00046299: 8.14984e-05	(W_mellicola#0.00100067: 8.01321e-05	W_canadensis#0.00014092: 8.01321e-05)#0.00229942: 1.36634e-06)#0.00448574: 1.74105e-06)#0.00152061: 6.54754e-07	W_tropicalis#0.000298065: 8.38942e-05)#0.0382554; 5
((W_sebi#0.000426379: 8.32395e-05	W_tropicalis#0.000298065: 8.32395e-05)#0.00123181: 6.54754e-07	(W_muriae#0.00046299: 8.14984e-05	(W_mellicola#0.00100067: 8.01321e-05	W_canadensis#0.00014092: 8.01321e-05)#0.00229942: 1.36634e-06)#0.00448574: 2.3958e-06)#0.0367478; 5
(((W_muriae#0.00046299: 8.07782e-05	(W_mellicola#0.00100067: 8.01321e-05	W_canadensis#0.00014092: 8.01321e-05)#0.00229942: 6.46153e-07)#0.00709862: 2.74851e-06	W_tropicalis#0.000298065: 8.35268e-05)#0.00122758: 3.67487e-07	W_sebi#0.000426379: 8.38942e-05)#0.0371865; 5
(((W_muriae#0.00046299: 8.07782e-05	(W_mellicola#0.00100067: 8.01321e-05	W_canadensis#0.00014092: 8.01321e-05)#0.00524014: 6.46153e-07)#0.00484376: 2.71049e-06	W_tropicalis#0.000298065: 8.34887e-05)#0.00122813: 4.05503e-07	W_sebi#0.000426379: 8.38942e-05)#0.0355168; 5
(((W_tropicalis#0.000298065: 8.07782e-05	(W_mellicola#0.00100067: 8.01321e-05	W_canadensis#0.00014092: 8.01321e-05)#0.00230112: 6.46153e-07)#0.00484376: 2.71049e-06	W_muriae#0.00046299: 8.34887e-05)#0.00122813: 4.05503e-07	W_sebi#0.000426379: 8.38942e-05)#0.0355168; 5
(((W_tropicalis#0.000298065: 8.07782e-05	(W_mellicola#0.00100067: 8.01321e-05	W_canadensis#0.00014092: 8.01321e-05)#0.00109601: 6.46153e-07)#0.00484376: 2.34231e-06	W_muriae#0.00046299: 8.31206e-05)#0.0013996: 7.73684e-07	W_sebi#0.000426379: 8.38942e-05)#0.0355168; 5
((W_sebi#0.000377612: 7.36137e-05	W_muriae#0.000410036: 7.36137e-05)#0.000340489: 6.85194e-07	(W_tropicalis#0.000263974: 7.13785e-05	(W_mellicola#0.00088622: 7.0967e-05	W_canadensis#0.000124802: 7.0967e-05)#0.00243873: 4.11472e-07)#0.0034943: 2.92038e-06)#0.032874; 5
((W_sebi#0.000377612: 7.36137e-05	W_muriae#0.000410036: 7.36137e-05)#0.0011563: 6.85194e-07	(W_tropicalis#0.000263974: 7.13785e-05	(W_mellicola#0.00088622: 7.0967e-05	W_canadensis#0.000124802: 7.0967e-05)#0.00148702: 4.11472e-07)#0.00132877: 2.92038e-06)#0.0347811; 5
((W_sebi#0.000377612: 7.36137e-05	W_muriae#0.000410036: 7.36137e-05)#0.00180942: 6.85194e-07	(W_canadensis#0.000124802: 7.13785e-05	(W_mellicola#0.00088622: 7.0967e-05	W_tropicalis#0.000263974: 7.0967e-05)#0.00447019: 4.11472e-07)#0.00176676: 2.92038e-06)#0.0321842; 5
((W_sebi#0.000377612: 7.36137e-05	W_muriae#0.000410036: 7.36137e-05)#0.00180942: 6.85194e-07	(W_mellicola#0.00088622: 7.20785e-05	(W_canadensis#0.000124802: 7.0967e-05	W_tropicalis#0.000263974: 7.0967e-05)#0.00642697: 1.11147e-06)#0.0017496: 2.22038e-06)#0.0342142; 5
((W_sebi#0.000428385: 8.35116e-05	W_muriae#0.000465168: 8.35116e-05)#0.0020527: 7.77323e-07	(W_mellicola#0.00100538: 8.17699e-05	(W_canadensis#0.000141583: 8.0509e-05	W_tropicalis#0.000299467: 8.0509e-05)#0.00501788: 1.26092e-06)#0.00101555: 2.51893e-06)#0.041; 5
((W_sebi#0.000428385: 8.38009e-05	(W_mellicola#0.00100538: 8.17699e-05	(W_canadensis#0.000141583: 8.0509e-05	W_tropicalis#0.000299467: 8.0509e-05)#0.00298365: 1.26092e-06)#0.00101555: 2.031e-06)#0.000687468: 4.87927e-07	W_muriae#0.000465168: 8.42889e-05)#0.041; 5
((W_sebi#0.000428385: 8.38009e-05	(W_canadensis#0.000141583: 8.17699e-05	(W_mellicola#0.00100538: 8.0509e-05	W_tropicalis#0.000299467: 8.0509e-05)#0.00160073: 1.26092e-06)#0.00101555: 2.031e-06)#0.00148751: 4.87927e-07	W_muriae#0.000465168: 8.42889e-05)#0.0431907; 5
((W_sebi#0.000407773: 7.97688e-05	(W_canadensis#0.00013477: 7.75212e-05	(W_mellicola#0.000957004: 7.66352e-05	W_tropicalis#0.000285058: 7.66352e-05)#0.000505959: 8.8599e-07)#0.0009706: 2.24753e-06)#0.00141594: 4.6445e-07	W_muriae#0.000442786: 8.02332e-05)#0.0430864; 5
(((W_mellicola#0.000957004: 7.66352e-05	W_tropicalis#0.000285058: 7.66352e-05)#0.000505959: 3.13352e-06	(W_canadensis#0.00013477: 7.75212e-05	W_sebi#0.000407773: 7.75212e-05)#0.0009706: 2.24753e-06)#0.00141594: 4.6445e-07	W_muriae#0.000442786: 8.02332e-05)#0.0403075; 5
(((W_mellicola#0.000957004: 6.95158e-05	W_tropicalis#0.000285058: 6.95158e-05)#0.000557777: 9.20333e-06	(W_canadensis#0.00013477: 7.75212e-05	W_sebi#0.000407773: 7.75212e-05)#0.00147064: 1.19793e-06)#0.00196445: 1.51405e-06	W_muriae#0.000442786: 8.02332e-05)#0.0373455; 5
((W_canadensis#0.00013477: 7.87192e-05	((W_mellicola#0.000957004: 6.95158e-05	W_tropicalis#0.000285058: 6.95158e-05)#0.000557777: 7.97391e-06	W_sebi#0.000407773: 7.74897e-05)#0.00147124: 1.22942e-06)#0.00196445: 1.51405e-06	W_muriae#0.000442786: 8.02332e-05)#0.034424; 5
(((W_mellicola#0.000993209: 6.95158e-05	W_tropicalis#0.000285058: 6.95158e-05)#0.000557777: 9.91957e-06	(W_canadensis#0.00013477: 7.74897e-05	W_sebi#0.000407773: 7.74897e-05)#0.00147124: 1.94566e-06)#0.00194674: 7.97817e-07	W_muriae#0.000442786: 8.02332e-05)#0.0333559; 5
((W_sebi#0.000407773: 7.92358e-05	(W_canadensis#0.00013477: 7.69266e-05	(W_mellicola#0.000993209: 6.95158e-05	W_tropicalis#0.000285058: 6.95158e-05)#0.000524573: 7.4108e-06)#0.000555912: 2.30914e-06)#0.00452267: 9.97442e-07	W_muriae#0.000442786: 8.02332e-05)#0.0353594; 5
((W_sebi#0.000407773: 7.92358e-05	(W_canadensis#0.00013477: 7.69266e-05	(W_mellicola#0.000993209: 7.15374e-05	W_tropicalis#0.000285058: 7.15374e-05)#0.00226753: 5.38923e-06)#0.000555912: 2.30914e-06)#0.00257544: 9.97442e-07	W_muriae#0.000442786: 8.02332e-05)#0.0327611; 5
((W_muriae#0.000442786: 7.92358e-05	(W_canadensis#0.00013477: 7.69266e-05	(W_mellicola#0.000993209: 7.15374e-05	W_tropicalis#0.000285058: 7.15374e-05)#0.00226753: 5.38923e-06)#0.00141647: 2.30914e-06)#0.00257544: 9.97442e-07	W_sebi#0.000407773: 8.02332e-05)#0.0327611; 5
((W_muriae#0.000442786: 7.92358e-05	W_sebi#0.000334192: 7.92358e-05)#0.00257544: 9.97442e-07	(W_canadensis#0.00013477: 7.86419e-05	(W_mellicola#0.000993209: 7.15374e-05	W_tropicalis#0.000285058: 7.15374e-05)#0.00355448: 7.10447e-06)#0.00138557: 1.59134e-06)#0.0308944; 5
((W_muriae#0.000442786: 7.92358e-05	W_sebi#0.000334192: 7.92358e-05)#0.000437355: 9.97442e-07	(W_tropicalis#0.000285058: 7.23007e-05	(W_mellicola#0.000993209: 7.15374e-05	W_canadensis#0.00013477: 7.15374e-05)#0.00126264: 7.63259e-07)#0.0015071: 7.93255e-06)#0.0335637; 5
((W_muriae#0.000504023: 9.0194e-05	W_sebi#0.000380411: 9.0194e-05)#0.00243481: 1.13539e-06	(W_mellicola#0.00113057: 8.59308e-05	(W_tropicalis#0.000324481: 8.1431e-05	W_canadensis#0.000153409: 8.1431e-05)#0.00143726: 4.49977e-06)#0.00164304: 5.39867e-06)#0.036381; 5
((W_muriae#0.000504023: 9.0194e-05	W_sebi#0.000380411: 9.0194e-05)#0.00243481: 1.13539e-06	(W_mellicola#0.00113057: 8.59308e-05	(W_tropicalis#0.000324481: 8.1431e-05	W_canadensis#0.000153409: 8.1431e-05)#0.00430511: 4.49977e-06)#0.00164304: 5.39867e-06)#0.0387976; 5
((W_muriae#0.000504023: 8.11366e-05	W_sebi#0.000380411: 8.11366e-05)#0.00270661: 1.01928e-05	(W_mellicola#0.00113057: 8.23612e-05	(W_tropicalis#0.000324481: 8.1431e-05	W_canadensis#0.000153409: 8.1431e-05)#0.00248979: 9.30209e-07)#0.000623105: 8.96823e-06)#0.040404; 5
((W_muriae#0.000435326: 6.78296e-05	W_sebi#0.000453273: 6.78296e-05)#0.00241519: 1.10518e-05	(W_canadensis#0.0001325: 7.11355e-05	(W_tropicalis#0.000280255: 7.03321e-05	W_mellicola#0.000976475: 7.03321e-05)#0.00215044: 8.03424e-07)#0.0013553: 7.74588e-06)#0.0364855; 5
((W_muriae#0.000418165: 6.51558e-05	W_sebi#0.000435406: 6.51558e-05)#0.00336748: 1.06161e-05	(W_canadensis#0.000127277: 6.83314e-05	(W_tropicalis#0.000269208: 6.75597e-05	W_mellicola#0.000937983: 6.75597e-05)#0.00206567: 7.71753e-07)#0.00130188: 7.44054e-06)#0.0350473; 5
((W_muriae#0.000445533: 7.79427e-05	W_sebi#0.000463902: 7.79427e-05)#0.00523285: 2.78836e-06	(W_canadensis#0.000135607: 7.39909e-05	(W_tropicalis#0.000286826: 7.19813e-05	W_mellicola#0.000999371: 7.19813e-05)#0.0042965: 2.00964e-06)#0.00136482: 6.74012e-06)#0.0402492; 5
((W_muriae#0.000445533: 7.79427e-05	W_sebi#0.000463902: 7.79427e-05)#0.00523285: 2.78836e-06	(W_tropicalis#0.000286826: 7.43497e-05	(W_canadensis#0.000135607: 7.19813e-05	W_mellicola#0.000999371: 7.19813e-05)#0.0042965: 2.36849e-06)#0.00135824: 6.38128e-06)#0.0385594; 5
((W_muriae#0.000445533: 7.79427e-05	W_sebi#0.000463902: 7.79427e-05)#0.00395453: 2.78836e-06	(W_tropicalis#0.000286826: 7.43497e-05	(W_canadensis#0.000135607: 7.19813e-05	W_mellicola#0.000999371: 7.19813e-05)#0.0042965: 2.36849e-06)#0.00135824: 6.38128e-06)#0.0385594; 5
((W_muriae#0.000445533: 7.79427e-05	W_sebi#0.000463902: 7.79427e-05)#0.00181655: 2.78836e-06	(W_canadensis#0.000135607: 7.25263e-05	(W_tropicalis#0.000286826: 7.19813e-05	W_mellicola#0.000999371: 7.19813e-05)#0.00176404: 5.45009e-07)#0.00139239: 8.20476e-06)#0.0413561; 5
((W_muriae#0.000445533: 7.79427e-05	W_sebi#0.000463902: 7.79427e-05)#0.00181655: 2.78836e-06	(W_tropicalis#0.000286826: 7.22574e-05	(W_canadensis#0.000135607: 7.19813e-05	W_mellicola#0.000999371: 7.19813e-05)#0.00055386: 2.7615e-07)#0.00139757: 8.47361e-06)#0.0398094; 5
((W_muriae#0.000445533: 7.79427e-05	W_sebi#0.000463902: 7.79427e-05)#0.00181655: 2.78836e-06	(W_tropicalis#0.000286826: 7.22574e-05	(W_canadensis#0.000135607: 7.19813e-05	W_mellicola#0.000999371: 7.19813e-05)#0.00204618: 2.7615e-07)#0.00139757: 8.47361e-06)#0.0398094; 5
((W_muriae#0.000445533: 7.79427e-05	(W_tropicalis#0.000286826: 7.22574e-05	(W_canadensis#0.000135607: 7.19813e-05	W_mellicola#0.000999371: 7.19813e-05)#0.000582049: 2.7615e-07)#0.00139757: 5.68526e-06)#0.00160149: 2.78836e-06	W_sebi#0.000463902: 8.0731e-05)#0.0382012; 5
((W_muriae#0.000445533: 7.79312e-05	(W_canadensis#0.000135607: 7.22574e-05	(W_tropicalis#0.000286826: 7.19813e-05	W_mellicola#0.000999371: 7.19813e-05)#0.00206051: 2.7615e-07)#0.00448345: 5.67379e-06)#0.00337004: 2.79982e-06	W_sebi#0.000463902: 8.0731e-05)#0.0382012; 5
((W_muriae#0.000445533: 7.79312e-05	(W_canadensis#0.000135607: 7.22574e-05	(W_tropicalis#0.000286826: 7.19813e-05	W_mellicola#0.000999371: 7.19813e-05)#0.00206051: 2.7615e-07)#0.00256515: 5.67379e-06)#0.00198375: 2.79982e-06	W_sebi#0.000463902: 8.0731e-05)#0.0367498; 5
((W_muriae#0.000445533: 7.79312e-05	(W_canadensis#0.000135607: 7.37351e-05	(W_tropicalis#0.000286826: 7.19813e-05	W_mellicola#0.000999371: 7.19813e-05)#0.00206051: 1.75386e-06)#0.00071168: 4.19608e-06)#0.00143861: 2.79982e-06	W_sebi#0.000463902: 8.0731e-05)#0.0352852; 5
((W_muriae#0.000445533: 7.63331e-05	(W_canadensis#0.000135607: 7.37351e-05	(W_tropicalis#0.000286826: 7.19813e-05	W_mellicola#0.000999371: 7.19813e-05)#0.00087436: 1.75386e-06)#0.000683638: 2.59796e-06)#0.0036181: 4.39795e-06	W_sebi#0.000463902: 8.0731e-05)#0.0362214; 5
((W_muriae#0.000483824: 8.7072e-05	(W_mellicola#0.00108526: 8.00722e-05	(W_tropicalis#0.000311478: 7.81676e-05	W_canadensis#0.000147261: 7.81676e-05)#0.000205528: 1.90459e-06)#0.000742392: 6.99976e-06)#0.00576858: 5.97407e-07	W_sebi#0.000503771: 8.76694e-05)#0.0421971; 5
((W_muriae#0.000483824: 8.7072e-05	(W_mellicola#0.00108526: 8.26898e-05	(W_tropicalis#0.000311478: 7.81676e-05	W_canadensis#0.000147261: 7.81676e-05)#0.00121761: 4.52212e-06)#0.00101232: 4.38223e-06)#0.00576858: 5.97407e-07	W_sebi#0.000503771: 8.76694e-05)#0.0395937; 5
((W_muriae#0.000455322: 8.19426e-05	(W_mellicola#0.00102133: 7.55109e-05	(W_tropicalis#0.000293129: 6.36797e-05	W_canadensis#0.000138586: 6.36797e-05)#0.0020171: 1.18312e-05)#0.00112086: 6.43168e-06)#0.00542875: 5.62214e-07	W_sebi#0.000474094: 8.25048e-05)#0.0399735; 5
((W_sebi#0.000474094: 8.19426e-05	(W_mellicola#0.00102133: 7.73134e-05	(W_tropicalis#0.000293129: 6.36797e-05	W_canadensis#0.000138586: 6.36797e-05)#0.00115848: 1.36336e-05)#0.00109473: 4.62927e-06)#0.00542875: 5.62214e-07	W_muriae#0.000455322: 8.25048e-05)#0.0382491; 5
((W_sebi#0.000455656: 7.74131e-05	(W_mellicola#0.000981608: 7.08522e-05	(W_tropicalis#0.000281728: 7.03647e-05	W_canadensis#0.000133196: 7.03647e-05)#0.000968454: 4.87472e-07)#0.00110345: 6.56084e-06)#0.00530812: 1.88306e-06	W_muriae#0.000437614: 7.92961e-05)#0.0341445; 5
((W_sebi#0.000455656: 7.74131e-05	W_muriae#0.000437614: 7.74131e-05)#0.00530812: 1.88306e-06	(W_mellicola#0.000981608: 7.08522e-05	(W_tropicalis#0.000281728: 7.03647e-05	W_canadensis#0.000133196: 7.03647e-05)#0.000158914: 4.87472e-07)#0.0032403: 8.4439e-06)#0.0341445; 5
((W_sebi#0.000455656: 7.74131e-05	(W_mellicola#0.000981608: 7.2238e-05	(W_tropicalis#0.000281728: 7.03647e-05	W_canadensis#0.000133196: 7.03647e-05)#0.00185752: 1.87324e-06)#0.00209654: 5.17507e-06)#0.00312993: 1.88306e-06	W_muriae#0.000437614: 7.92961e-05)#0.0361447; 5
((W_sebi#0.000455656: 7.74131e-05	(W_mellicola#0.000981608: 7.2238e-05	(W_tropicalis#0.000281728: 7.03647e-05	W_canadensis#0.000133196: 7.03647e-05)#0.00185752: 1.87324e-06)#0.00209654: 5.17507e-06)#0.00223226: 1.88306e-06	W_muriae#0.000437614: 7.92961e-05)#0.0361447; 5
((W_sebi#0.000455656: 7.74131e-05	(W_canadensis#0.000133196: 7.16688e-05	(W_tropicalis#0.000281728: 7.03647e-05	W_mellicola#0.000981608: 7.03647e-05)#0.00322425: 1.30402e-06)#0.00211319: 5.74429e-06)#0.00223226: 1.88306e-06	W_muriae#0.000437614: 7.92961e-05)#0.0348339; 5
((W_canadensis#0.000133196: 7.78439e-05	(W_sebi#0.000455656: 7.18402e-05	(W_tropicalis#0.000281728: 7.03647e-05	W_mellicola#0.000981608: 7.03647e-05)#0.00123097: 1.47545e-06)#0.00210815: 6.0037e-06)#0.00221991: 1.45222e-06	W_muriae#0.000437614: 7.92961e-05)#0.0327513; 5
((W_sebi#0.000439545: 7.57453e-05	(W_canadensis#0.000128487: 6.93e-05	(W_tropicalis#0.000271767: 6.78767e-05	W_mellicola#0.0009469: 6.78767e-05)#0.00154514: 1.42328e-06)#0.0020336: 6.44525e-06)#0.00212293: 7.47037e-07	W_muriae#0.000422141: 7.64923e-05)#0.0315933; 5
((W_sebi#0.000439545: 7.57453e-05	(W_canadensis#0.000128487: 6.93194e-05	(W_tropicalis#0.000271767: 6.78767e-05	W_mellicola#0.0009469: 6.78767e-05)#0.00154514: 1.44269e-06)#0.000748014: 6.42584e-06)#0.00212293: 7.47037e-07	W_muriae#0.000422141: 7.64923e-05)#0.0315933; 5
((W_sebi#0.000439545: 7.57453e-05	(W_canadensis#0.000128487: 7.14219e-05	(W_tropicalis#0.000271767: 6.78767e-05	W_mellicola#0.0009469: 6.78767e-05)#0.00154514: 3.5452e-06)#0.000905311: 4.32333e-06)#0.00212293: 7.47037e-07	W_muriae#0.000422141: 7.64923e-05)#0.0328737; 5
((W_sebi#0.000481042: 8.26946e-05	(W_canadensis#0.000140617: 7.81687e-05	(W_tropicalis#0.000297424: 7.42849e-05	W_mellicola#0.0010363: 7.42849e-05)#0.00106598: 3.88378e-06)#0.00329819: 4.52588e-06)#0.00412603: 1.0193e-06	W_muriae#0.000461995: 8.37139e-05)#0.0375576; 5
((W_sebi#0.000481042: 8.26946e-05	(W_tropicalis#0.000297424: 7.44499e-05	(W_canadensis#0.000140617: 7.42849e-05	W_mellicola#0.0010363: 7.42849e-05)#0.00307488: 1.65028e-07)#0.00144163: 8.24463e-06)#0.00412603: 1.0193e-06	W_muriae#0.000461995: 8.37139e-05)#0.0366113; 5
((W_sebi#0.000481042: 8.26946e-05	W_muriae#0.000461995: 8.26946e-05)#0.00738128: 1.0193e-06	(W_tropicalis#0.000297424: 7.58816e-05	(W_canadensis#0.000140617: 7.42849e-05	W_mellicola#0.0010363: 7.42849e-05)#0.00557225: 1.5967e-06)#0.00141444: 7.83225e-06)#0.0392645; 5
(((W_tropicalis#0.000297424: 7.94058e-05	(W_canadensis#0.000140617: 7.42849e-05	W_mellicola#0.0010363: 7.42849e-05)#0.00734986: 5.12088e-06)#0.00135166: 3.68042e-06	W_muriae#0.000461995: 8.30862e-05)#0.00856831: 6.27647e-07	W_sebi#0.000481042: 8.37139e-05)#0.0385571; 5
(((W_tropicalis#0.000258304: 7.04353e-05	(W_canadensis#0.000122122: 6.45142e-05	W_mellicola#0.000899992: 6.45142e-05)#0.00638313: 5.92106e-06)#0.00165492: 1.99935e-06	W_muriae#0.000401229: 7.24346e-05)#0.00510755: 2.68351e-07	W_sebi#0.00041777: 7.2703e-05)#0.0322125; 5
(((W_tropicalis#0.000288173: 7.8e-05	(W_canadensis#0.000136243: 7.19743e-05	W_mellicola#0.000881704: 7.19743e-05)#0.00712124: 6.02566e-06)#0.00102028: 2.81064e-06	W_sebi#0.000466079: 8.08106e-05)#0.00569816: 2.99382e-07	W_muriae#0.000447625: 8.111e-05)#0.0325113; 5
(((W_tropicalis#0.000288173: 7.58037e-05	(W_canadensis#0.000136243: 7.19743e-05	W_mellicola#0.000881704: 7.19743e-05)#0.00974063: 3.82942e-06)#0.00104984: 5.15873e-06	W_sebi#0.000466079: 8.09625e-05)#0.00667394: 1.4752e-07	W_muriae#0.000447625: 8.111e-05)#0.034582; 5
(((W_tropicalis#0.000288173: 7.58037e-05	(W_canadensis#0.000136243: 7.19743e-05	W_mellicola#0.000881704: 7.19743e-05)#0.00699428: 3.82942e-06)#0.000695366: 3.10089e-06	W_sebi#0.000466079: 7.89046e-05)#0.00432135: 2.20536e-06	W_muriae#0.000447625: 8.111e-05)#0.0372091; 5
(((W_canadensis#0.00012682: 6.89292e-05	(W_tropicalis#0.000268241: 6.69961e-05	W_mellicola#0.000820719: 6.69961e-05)#0.00651051: 1.93311e-06)#0.000662589: 4.51785e-06	W_sebi#0.000433842: 7.34471e-05)#0.00275725: 2.05283e-06	W_muriae#0.000416664: 7.54999e-05)#0.0329841; 5
(((W_canadensis#0.00012682: 6.92168e-05	(W_tropicalis#0.000268241: 6.69961e-05	W_mellicola#0.000820719: 6.69961e-05)#0.00362089: 2.22069e-06)#0.000659836: 4.23027e-06	W_sebi#0.000433842: 7.34471e-05)#0.00275725: 2.05283e-06	W_muriae#0.000416664: 7.54999e-05)#0.0310819; 5
(((W_canadensis#0.000145094: 8.20308e-05	(W_tropicalis#0.000306894: 7.66502e-05	W_mellicola#0.000938984: 7.66502e-05)#0.00119487: 5.38061e-06)#0.000728783: 2.85069e-06	W_sebi#0.000496358: 8.48815e-05)#0.00544182: 1.49788e-06	W_muriae#0.000476705: 8.63793e-05)#0.0388675; 5
(((W_mellicola#0.000938984: 7.87905e-05	(W_tropicalis#0.000306894: 7.66502e-05	W_canadensis#0.000145094: 7.66502e-05)#0.000294578: 2.14038e-06)#0.000758753: 6.7637e-06	W_sebi#0.000496358: 8.55542e-05)#0.00602518: 8.25094e-07	W_muriae#0.000476705: 8.63793e-05)#0.0388675; 5
((W_muriae#0.000476705: 8.55542e-05	W_sebi#0.000496358: 8.55542e-05)#0.00602518: 8.25094e-07	(W_mellicola#0.000854546: 7.87905e-05	(W_tropicalis#0.000306894: 7.66502e-05	W_canadensis#0.000145094: 7.66502e-05)#0.00268292: 2.14038e-06)#0.000758753: 7.5888e-06)#0.0375317; 5
((W_muriae#0.000476705: 8.37535e-05	(W_mellicola#0.000854546: 7.87905e-05	(W_tropicalis#0.000306894: 7.66502e-05	W_canadensis#0.000145094: 7.66502e-05)#0.000391002: 2.14038e-06)#0.00155348: 4.96301e-06)#0.00615473: 2.62579e-06	W_sebi#0.000496358: 8.63793e-05)#0.0375317; 5
((W_muriae#0.000476705: 8.37535e-05	W_sebi#0.000496358: 8.37535e-05)#0.00615473: 2.62579e-06	(W_mellicola#0.000854546: 7.87905e-05	(W_tropicalis#0.000306894: 7.66502e-05	W_canadensis#0.000145094: 7.66502e-05)#0.00255807: 2.14038e-06)#0.00155348: 7.5888e-06)#0.0359169; 5
((W_muriae#0.000476705: 8.37535e-05	(W_mellicola#0.000854546: 7.87905e-05	(W_tropicalis#0.000306894: 7.66502e-05	W_canadensis#0.000145094: 7.66502e-05)#0.00255807: 2.14038e-06)#0.000694123: 4.96301e-06)#0.00464763: 2.62579e-06	W_sebi#0.000496358: 8.63793e-05)#0.0383432; 5
((W_sebi#0.000496358: 8.37535e-05	(W_mellicola#0.000854546: 8.1723e-05	(W_tropicalis#0.000306894: 7.66502e-05	W_canadensis#0.000145094: 7.66502e-05)#0.00451174: 5.07283e-06)#0.000669216: 2.03056e-06)#0.00464763: 2.62579e-06	W_muriae#0.000476705: 8.63793e-05)#0.0383432; 5
((W_sebi#0.000496358: 8.37535e-05	(W_mellicola#0.000854546: 8.18718e-05	(W_tropicalis#0.000306894: 7.66502e-05	W_canadensis#0.000145094: 7.66502e-05)#0.00451174: 5.22166e-06)#0.000667999: 1.88172e-06)#0.00562269: 2.62579e-06	W_muriae#0.000476705: 8.63793e-05)#0.0359992; 5
((W_sebi#0.000496358: 8.36906e-05	(W_mellicola#0.000854546: 8.00648e-05	(W_tropicalis#0.000306894: 7.66502e-05	W_canadensis#0.000145094: 7.66502e-05)#0.00451174: 3.41461e-06)#0.00080127: 3.62584e-06)#0.00562692: 2.68873e-06	W_muriae#0.000476705: 8.63793e-05)#0.0345024; 5
((W_sebi#0.000496358: 8.36906e-05	(W_mellicola#0.000854546: 8.25141e-05	(W_tropicalis#0.000306894: 7.66502e-05	W_canadensis#0.000145094: 7.66502e-05)#0.00451174: 5.86395e-06)#0.000777485: 1.17649e-06)#0.00406486: 2.68873e-06	W_muriae#0.000476705: 8.63793e-05)#0.0345024; 5
((W_sebi#0.000496358: 8.41906e-05	(W_mellicola#0.000854546: 8.34975e-05	(W_tropicalis#0.000306894: 7.33488e-05	W_canadensis#0.000145094: 7.33488e-05)#0.00471481: 1.01488e-05)#0.000411067: 6.93045e-07)#0.00404072: 2.18877e-06	W_muriae#0.000476705: 8.63793e-05)#0.0358157; 5
((W_sebi#0.000496358: 8.34078e-05	(W_mellicola#0.000854546: 8.06775e-05	(W_tropicalis#0.000306894: 6.42773e-05	W_canadensis#0.000145094: 6.42773e-05)#0.00538021: 1.64002e-05)#0.000425435: 2.73021e-06)#0.00407864: 2.97158e-06	W_muriae#0.000476705: 8.63793e-05)#0.0380324; 5
((W_sebi#0.000496358: 8.35937e-05	(W_mellicola#0.000854546: 8.06775e-05	(W_tropicalis#0.000306894: 6.42773e-05	W_canadensis#0.000145094: 6.42773e-05)#0.00674033: 1.64002e-05)#0.00281986: 2.91611e-06)#0.00588433: 2.78567e-06	W_muriae#0.000476705: 8.63793e-05)#0.0404264; 5
((W_muriae#0.000476705: 8.29388e-05	(W_mellicola#0.000854546: 8.06775e-05	(W_tropicalis#0.000306894: 7.03185e-05	W_canadensis#0.000145094: 7.03185e-05)#0.00768143: 1.0359e-05)#0.00139362: 2.26123e-06)#0.0059308: 3.44055e-06	W_sebi#0.000496358: 8.63793e-05)#0.0380534; 5
((W_muriae#0.000476705: 8.29388e-05	(W_mellicola#0.000854546: 8.06775e-05	(W_tropicalis#0.000306894: 7.63197e-05	W_canadensis#0.000145094: 7.63197e-05)#0.00590336: 4.35789e-06)#0.00282144: 2.26123e-06)#0.00271926: 3.44055e-06	W_sebi#0.000496358: 8.63793e-05)#0.0398352; 5
((W_sebi#0.000496358: 8.16611e-05	(W_mellicola#0.000854546: 7.9908e-05	(W_tropicalis#0.000306894: 7.37222e-05	W_canadensis#0.000145094: 7.37222e-05)#0.00402362: 6.18582e-06)#0.00284862: 1.7531e-06)#0.0027618: 4.71825e-06	W_muriae#0.000476705: 8.63793e-05)#0.0398352; 5
((W_sebi#0.000496358: 8.4966e-05	(W_mellicola#0.000854546: 7.9908e-05	(W_tropicalis#0.000306894: 7.04631e-05	W_canadensis#0.000145094: 7.04631e-05)#0.00420972: 9.44487e-06)#0.00184632: 5.05801e-06)#0.00265438: 1.41335e-06	W_muriae#0.000476705: 8.63793e-05)#0.0376028; 5
((W_muriae#0.000476705: 8.4966e-05	(W_mellicola#0.000854546: 7.9908e-05	(W_tropicalis#0.000306894: 7.04631e-05	W_canadensis#0.000145094: 7.04631e-05)#0.00420972: 9.44487e-06)#0.00184632: 5.05801e-06)#0.00265438: 1.41335e-06	W_sebi#0.000496358: 8.63793e-05)#0.0351668; 5
((W_muriae#0.000476705: 8.32991e-05	(W_mellicola#0.000854546: 7.9908e-05	(W_tropicalis#0.000306894: 5.2159e-05	W_canadensis#0.000145094: 5.2159e-05)#0.00132425: 2.7749e-05)#0.00184632: 3.39116e-06)#0.00157608: 3.08019e-06	W_sebi#0.000496358: 8.63793e-05)#0.0328968; 5
((W_sebi#0.000496358: 8.44057e-05	(W_mellicola#0.000854546: 7.9908e-05	(W_tropicalis#0.000306894: 6.87812e-05	W_canadensis#0.000145094: 6.87812e-05)#0.000634517: 1.11268e-05)#0.00184632: 4.49774e-06)#0.00155542: 1.97361e-06	W_muriae#0.000476705: 8.63793e-05)#0.0357179; 5
((W_sebi#0.000496358: 8.44057e-05	(W_tropicalis#0.000306894: 7.9908e-05	(W_mellicola#0.000854546: 6.87812e-05	W_canadensis#0.000145094: 6.87812e-05)#0.00077548: 1.11268e-05)#0.000746586: 4.49774e-06)#0.000832102: 1.97361e-06	W_muriae#0.000476705: 8.63793e-05)#0.0335601; 5
((W_sebi#0.000496358: 8.44057e-05	(W_mellicola#0.000854546: 7.80779e-05	(W_tropicalis#0.000306894: 6.87812e-05	W_canadensis#0.000145094: 6.87812e-05)#0.00077548: 9.29666e-06)#0.00223317: 6.32787e-06)#0.000351304: 1.97361e-06	W_muriae#0.000476705: 8.63793e-05)#0.035769; 5
((W_muriae#0.000476705: 8.29757e-05	(W_mellicola#0.000854546: 7.80779e-05	(W_tropicalis#0.000306894: 7.19946e-05	W_canadensis#0.000145094: 7.19946e-05)#0.00287062: 6.08327e-06)#0.00223317: 4.89788e-06)#0.00275554: 3.4036e-06	W_sebi#0.000496358: 8.63793e-05)#0.035769; 5
((W_muriae#0.000476705: 8.29757e-05	(W_mellicola#0.000854546: 7.66933e-05	(W_tropicalis#0.000306894: 7.19946e-05	W_canadensis#0.000145094: 7.19946e-05)#0.00125945: 4.69874e-06)#0.00227349: 6.28241e-06)#0.00275554: 3.4036e-06	W_sebi#0.000496358: 8.63793e-05)#0.0363898; 5
((W_muriae#0.000476705: 8.29757e-05	(W_mellicola#0.000854546: 7.60504e-05	(W_tropicalis#0.000306894: 7.19946e-05	W_canadensis#0.000145094: 7.19946e-05)#0.00455099: 4.05586e-06)#0.00131053: 6.92529e-06)#0.0039193: 3.4036e-06	W_sebi#0.000496358: 8.63793e-05)#0.0392093; 5
((W_muriae#0.000476705: 8.21703e-05	(W_mellicola#0.000854546: 7.91378e-05	(W_tropicalis#0.000306894: 7.19946e-05	W_canadensis#0.000145094: 7.19946e-05)#0.00455099: 7.1432e-06)#0.0012594: 3.03247e-06)#0.00395772: 4.20908e-06	W_sebi#0.000496358: 8.63793e-05)#0.0361862; 5
((W_muriae#0.000476705: 8.39304e-05	(W_mellicola#0.000854546: 8.18673e-05	(W_tropicalis#0.000306894: 7.37312e-05	W_canadensis#0.000145094: 7.37312e-05)#0.0044438: 8.13613e-06)#0.00121741: 2.06309e-06)#0.00167459: 2.44891e-06	W_sebi#0.000496358: 8.63793e-05)#0.0391868; 5
(((W_tropicalis#0.000306894: 7.37312e-05	W_canadensis#0.000145094: 7.37312e-05)#0.00343613: 1.16915e-05	(W_mellicola#0.000854546: 8.18673e-05	W_muriae#0.000476705: 8.18673e-05)#0.00203958: 3.55533e-06)#0.00164533: 9.56674e-07	W_sebi#0.000496358: 8.63793e-05)#0.0376802; 5
((W_sebi#0.000496358: 8.42237e-05	(W_mellicola#0.000854546: 8.18673e-05	W_muriae#0.000476705: 8.18673e-05)#0.00383094: 2.35636e-06)#0.00066669: 2.15564e-06	(W_tropicalis#0.000306894: 7.37312e-05	W_canadensis#0.000145094: 7.37312e-05)#0.00193787: 1.26481e-05)#0.0376802; 5
((W_sebi#0.000496358: 8.32808e-05	(W_tropicalis#0.000306894: 7.37312e-05	W_canadensis#0.000145094: 7.37312e-05)#0.00071473: 9.54963e-06)#0.00258679: 3.0985e-06	(W_mellicola#0.000854546: 8.18673e-05	W_muriae#0.000476705: 8.18673e-05)#0.00112528: 4.512e-06)#0.0376802; 5
((W_sebi#0.000496358: 8.29156e-05	(W_tropicalis#0.000306894: 7.68998e-05	W_canadensis#0.000145094: 7.68998e-05)#0.00150053: 6.01581e-06)#0.000191475: 3.46369e-06	(W_mellicola#0.000854546: 8.18673e-05	W_muriae#0.000476705: 8.18673e-05)#0.00177374: 4.512e-06)#0.0348556; 5
((W_sebi#0.000496358: 8.26867e-05	(W_tropicalis#0.000306894: 7.68998e-05	W_canadensis#0.000145094: 7.68998e-05)#0.00107794: 5.78692e-06)#0.00198598: 3.69259e-06	(W_mellicola#0.000917142: 8.18673e-05	W_muriae#0.000476705: 8.18673e-05)#0.00177374: 4.512e-06)#0.0329068; 5
(((W_mellicola#0.000917142: 8.18673e-05	W_muriae#0.000436761: 8.18673e-05)#0.00266293: 1.34106e-06	(W_tropicalis#0.000306894: 7.68998e-05	W_canadensis#0.000145094: 7.68998e-05)#0.00226389: 6.30856e-06)#0.00197353: 3.17094e-06	W_sebi#0.000420942: 8.63793e-05)#0.0329068; 5
(((W_mellicola#0.000917142: 8.18673e-05	W_muriae#0.000436761: 8.18673e-05)#0.00575706: 1.07208e-06	(W_tropicalis#0.000306894: 7.68998e-05	W_canadensis#0.000145094: 7.68998e-05)#0.00021831: 6.03958e-06)#0.0028188: 3.43992e-06	W_sebi#0.000420942: 8.63793e-05)#0.0361783; 5
(((W_mellicola#0.000919122: 8.18673e-05	W_muriae#0.000436761: 8.18673e-05)#0.00796181: 3.83535e-07	(W_tropicalis#0.000306894: 7.68998e-05	W_canadensis#0.000145094: 7.68998e-05)#0.00135897: 5.35103e-06)#0.00159: 4.12847e-06	W_sebi#0.000420942: 8.63793e-05)#0.0377826; 5
((((W_tropicalis#0.000306894: 7.68998e-05	W_canadensis#0.000145094: 7.68998e-05)#0.00135897: 4.9675e-06	W_muriae#0.000436761: 8.18673e-05)#0.00642043: 3.83535e-07	W_mellicola#0.000919122: 8.22509e-05)#0.00159: 4.12847e-06	W_sebi#0.000420942: 8.63793e-05)#0.039386; 5
((((W_tropicalis#0.000306894: 7.68998e-05	W_canadensis#0.000145094: 7.68998e-05)#0.0024936: 4.50314e-06	W_mellicola#0.000919122: 8.1403e-05)#0.00645706: 2.5825e-06	W_muriae#0.000436761: 8.39855e-05)#0.00329024: 2.39386e-06	W_sebi#0.000420942: 8.63793e-05)#0.0367882; 5
((((W_tropicalis#0.000306894: 7.68998e-05	W_canadensis#0.000145094: 7.68998e-05)#0.0024936: 4.59463e-06	W_mellicola#0.000919122: 8.14945e-05)#0.00400352: 2.49101e-06	W_muriae#0.000436761: 8.39855e-05)#0.00474422: 2.39386e-06	W_sebi#0.000420942: 8.63793e-05)#0.0381317; 5
((((W_tropicalis#0.000306894: 7.68998e-05	W_canadensis#0.000145094: 7.68998e-05)#0.0024936: 4.59463e-06	W_muriae#0.000436761: 8.14945e-05)#0.00158424: 2.49101e-06	W_mellicola#0.000919122: 8.39855e-05)#0.0028695: 2.39386e-06	W_sebi#0.000420942: 8.63793e-05)#0.0400171; 5
((((W_tropicalis#0.000306894: 7.68998e-05	W_canadensis#0.000145094: 7.68998e-05)#0.00327492: 4.59463e-06	W_mellicola#0.000767537: 8.14945e-05)#0.00158424: 2.49101e-06	W_muriae#0.000436761: 8.39855e-05)#0.0028695: 2.39386e-06	W_sebi#0.000420942: 8.63793e-05)#0.0378097; 5
((((W_tropicalis#0.000306894: 7.68998e-05	W_canadensis#0.000145094: 7.68998e-05)#0.000605191: 4.16461e-06	W_mellicola#0.000767537: 8.10644e-05)#0.00336319: 3.01071e-06	W_muriae#0.000436761: 8.40752e-05)#0.00286644: 2.30417e-06	W_sebi#0.000420942: 8.63793e-05)#0.0365945; 5
((((W_tropicalis#0.000306894: 7.68998e-05	W_canadensis#0.000145094: 7.68998e-05)#0.00185932: 6.76093e-06	W_mellicola#0.000767537: 8.36608e-05)#0.00325882: 1.61865e-06	W_sebi#0.000420942: 8.52794e-05)#0.00282596: 1.09992e-06	W_muriae#0.000436761: 8.63793e-05)#0.0379273; 5
((((W_tropicalis#0.000306894: 7.68998e-05	W_mellicola#0.000767537: 7.68998e-05)#0.00122954: 6.76093e-06	W_canadensis#0.000145094: 8.36608e-05)#0.00325882: 1.61865e-06	W_sebi#0.000420942: 8.52794e-05)#0.000743509: 1.09992e-06	W_muriae#0.000436761: 8.63793e-05)#0.0399554; 5
((((W_tropicalis#0.000306894: 7.68998e-05	W_mellicola#0.000767537: 7.68998e-05)#0.00122954: 6.55637e-06	W_canadensis#0.000145094: 8.34562e-05)#0.00326681: 1.34997e-06	W_sebi#0.000420942: 8.48062e-05)#0.000747658: 1.57315e-06	W_muriae#0.000436761: 8.63793e-05)#0.042204; 5
((W_muriae#0.000436761: 8.48062e-05	W_sebi#0.000420942: 8.48062e-05)#0.002467: 1.57315e-06	((W_tropicalis#0.000306894: 7.68998e-05	W_mellicola#0.000767537: 7.68998e-05)#0.00122954: 5.46771e-06	W_canadensis#0.000145094: 8.23675e-05)#0.00168296: 4.01179e-06)#0.042204; 5
((W_muriae#0.000436761: 8.48062e-05	W_sebi#0.000420942: 8.48062e-05)#0.00331097: 1.57315e-06	((W_tropicalis#0.000306894: 7.68998e-05	W_mellicola#0.000767537: 7.68998e-05)#0.00083958: 4.65697e-06	W_canadensis#0.000145094: 8.15568e-05)#0.00169969: 4.82253e-06)#0.0412486; 5
((((W_tropicalis#0.000306894: 7.68998e-05	W_mellicola#0.000767537: 7.68998e-05)#0.000913134: 4.65697e-06	W_canadensis#0.000145094: 8.15568e-05)#0.000810431: 2.51647e-06	W_sebi#0.000420942: 8.40733e-05)#0.00333983: 2.30605e-06	W_muriae#0.000436761: 8.63793e-05)#0.0401785; 5
((((W_tropicalis#0.000332045: 8.32021e-05	W_mellicola#0.000830439: 8.32021e-05)#0.000728289: 5.03863e-06	W_canadensis#0.000156985: 8.82407e-05)#0.000987914: 2.72271e-06	W_sebi#0.00045544: 9.09634e-05)#0.00520555: 2.49505e-06	W_muriae#0.000472555: 9.34585e-05)#0.0404948; 5
((((W_tropicalis#0.000285673: 7.15823e-05	W_mellicola#0.000714463: 7.15823e-05)#0.000626578: 5.41162e-06	W_canadensis#0.000135061: 7.6994e-05)#0.0030055: 1.65161e-06	W_muriae#0.000406559: 7.86456e-05)#0.00445659: 1.76078e-06	W_sebi#0.000391834: 8.04064e-05)#0.0324498; 5
((((W_canadensis#0.000147255: 7.8045e-05	W_mellicola#0.000778967: 7.8045e-05)#0.00294008: 5.02894e-06	W_tropicalis#0.000311464: 8.3074e-05)#0.00169042: 2.67198e-06	W_muriae#0.000443265: 8.57459e-05)#0.00254398: 1.91975e-06	W_sebi#0.00042721: 8.76657e-05)#0.0379812; 5
((((W_canadensis#0.000147255: 7.8045e-05	W_mellicola#0.000778967: 7.8045e-05)#0.00294008: 4.87596e-06	W_tropicalis#0.000311464: 8.2921e-05)#0.00113427: 2.82496e-06	W_muriae#0.000443265: 8.57459e-05)#0.00138461: 1.91975e-06	W_sebi#0.00042721: 8.76657e-05)#0.0389672; 5
((((W_tropicalis#0.000311464: 7.33448e-05	W_mellicola#0.000778967: 7.33448e-05)#0.00312849: 9.57615e-06	W_canadensis#0.000147255: 8.2921e-05)#0.00180097: 2.92094e-06	W_muriae#0.000443265: 8.58419e-05)#0.00332487: 1.82378e-06	W_sebi#0.00042721: 8.76657e-05)#0.0389672; 5
((((W_canadensis#0.000147255: 7.33448e-05	W_mellicola#0.000778967: 7.33448e-05)#0.0022456: 9.57615e-06	W_tropicalis#0.000311464: 8.2921e-05)#0.00180097: 3.70119e-06	W_muriae#0.000443265: 8.66222e-05)#0.00484558: 1.04352e-06	W_sebi#0.00042721: 8.76657e-05)#0.0418908; 5
((((W_canadensis#0.000138041: 6.87554e-05	W_mellicola#0.000730224: 6.87554e-05)#0.00210508: 8.45142e-06	W_tropicalis#0.000291975: 7.72068e-05)#0.00169977: 4.26399e-06	W_muriae#0.000415528: 8.14708e-05)#0.00452739: 7.09352e-07	W_sebi#0.000400479: 8.21802e-05)#0.0425411; 5
((((W_tropicalis#0.000315771: 7.4359e-05	W_mellicola#0.000789738: 7.4359e-05)#0.00227665: 1.35604e-05	W_canadensis#0.000149291: 8.79194e-05)#0.000911258: 2.12633e-07	W_muriae#0.000449394: 8.8132e-05)#0.00217237: 7.45863e-07	W_sebi#0.000433118: 8.88779e-05)#0.0468764; 5
((((W_tropicalis#0.000315771: 7.63156e-05	W_mellicola#0.000789738: 7.63156e-05)#0.00442824: 1.16037e-05	W_canadensis#0.000149291: 8.79194e-05)#0.000911258: 1.15658e-07	W_sebi#0.000433118: 8.8035e-05)#0.00217476: 8.42838e-07	W_muriae#0.000449394: 8.88779e-05)#0.0468764; 5
((((W_tropicalis#0.000250646: 7.63156e-05	W_mellicola#0.000789738: 7.63156e-05)#0.00442824: 5.46821e-06	W_canadensis#0.000149291: 8.17838e-05)#0.00335794: 6.45709e-06	W_sebi#0.000433118: 8.82409e-05)#0.00216969: 6.36945e-07	W_muriae#0.000449394: 8.88779e-05)#0.0468764; 5
((((W_canadensis#0.000149291: 7.63156e-05	W_mellicola#0.000789738: 7.63156e-05)#0.00181183: 3.29701e-06	W_tropicalis#0.000250646: 7.96126e-05)#0.00344951: 8.62829e-06	W_sebi#0.000433118: 8.82409e-05)#0.00216969: 6.36945e-07	W_muriae#0.000449394: 8.88779e-05)#0.0484497; 5
((((W_canadensis#0.000149291: 7.63156e-05	W_tropicalis#0.000250646: 7.63156e-05)#0.00330418: 5.66769e-06	W_mellicola#0.000789738: 8.19833e-05)#0.00334976: 6.25761e-06	W_sebi#0.000433118: 8.82409e-05)#0.00502086: 6.36945e-07	W_muriae#0.000449394: 8.88779e-05)#0.0475349; 5
((((W_mellicola#0.000697431: 6.99245e-05	W_tropicalis#0.000229656: 6.99245e-05)#0.00189642: 8.36005e-06	W_canadensis#0.000136789: 7.82845e-05)#0.00106411: 1.38636e-06	W_sebi#0.000396846: 7.96709e-05)#0.00466853: 1.76379e-06	W_muriae#0.000411759: 8.14347e-05)#0.0415546; 5
((((W_mellicola#0.000697431: 6.99245e-05	W_canadensis#0.000136789: 6.99245e-05)#0.00189642: 8.36005e-06	W_tropicalis#0.000229656: 7.82845e-05)#0.00106411: 1.26229e-06	W_sebi#0.000396846: 7.95468e-05)#0.00273544: 1.88786e-06	W_muriae#0.000411759: 8.14347e-05)#0.0397059; 5
((((W_tropicalis#0.000229656: 6.99245e-05	W_canadensis#0.000136789: 6.99245e-05)#0.00189642: 7.27627e-06	W_mellicola#0.000697431: 7.72007e-05)#0.00107905: 3.7851e-06	W_sebi#0.000396846: 8.09858e-05)#0.00268683: 4.48836e-07	W_muriae#0.000411759: 8.14347e-05)#0.0368672; 5
((((W_tropicalis#0.000229656: 6.99245e-05	W_canadensis#0.000136789: 6.99245e-05)#0.000804062: 3.45234e-06	W_mellicola#0.000697431: 7.33768e-05)#0.00113528: 7.60903e-06	W_sebi#0.000396846: 8.09858e-05)#0.00268683: 4.48836e-07	W_muriae#0.000411759: 8.14347e-05)#0.0350017; 5
((((W_tropicalis#0.000229656: 6.43152e-05	W_canadensis#0.000136789: 6.43152e-05)#0.000876212: 9.06166e-06	W_mellicola#0.000697431: 7.33768e-05)#0.00113528: 7.60903e-06	W_sebi#0.000396846: 8.09858e-05)#0.000613944: 4.48836e-07	W_muriae#0.000411759: 8.14347e-05)#0.0377255; 5
((((W_tropicalis#0.000229656: 6.43152e-05	W_canadensis#0.000136789: 6.43152e-05)#0.000876212: 9.06166e-06	W_mellicola#0.000697431: 7.33768e-05)#0.00113528: 6.2567e-06	W_sebi#0.000396846: 7.96335e-05)#0.00225603: 1.80117e-06	W_muriae#0.000411759: 8.14347e-05)#0.0377255; 5
((((W_tropicalis#0.000229656: 6.73729e-05	W_canadensis#0.000136789: 6.73729e-05)#0.000836445: 5.91656e-06	W_mellicola#0.000697431: 7.32895e-05)#0.00113663: 6.34403e-06	W_sebi#0.000396846: 7.96335e-05)#0.00225603: 1.80117e-06	W_muriae#0.000411759: 8.14347e-05)#0.0362014; 5
((((W_tropicalis#0.000229656: 7.64977e-05	W_canadensis#0.000136789: 7.64977e-05)#0.000736672: 2.21115e-06	W_mellicola#0.000697431: 7.87089e-05)#0.00105837: 1.5783e-06	W_sebi#0.000396846: 8.02872e-05)#0.00223767: 1.14752e-06	W_muriae#0.000411759: 8.14347e-05)#0.0344937; 5
((((W_tropicalis#0.000259861: 8.65592e-05	W_canadensis#0.00015478: 8.65592e-05)#0.00049828: 2.31697e-06	W_sebi#0.000449041: 8.88762e-05)#0.00120007: 2.45923e-06	W_mellicola#0.000789162: 9.13354e-05)#0.00251844: 8.10117e-07	W_muriae#0.000465916: 9.21455e-05)#0.0390306; 5
((((W_tropicalis#0.000232655: 7.74966e-05	W_sebi#0.000402028: 7.74966e-05)#0.000446112: 2.96155e-06	W_canadensis#0.000138575: 8.04582e-05)#0.00106258: 1.23651e-06	W_mellicola#0.000691844: 8.16947e-05)#0.00225692: 8.03381e-07	W_muriae#0.000417136: 8.24981e-05)#0.0337991; 5
((((W_tropicalis#0.000232655: 7.74966e-05	W_sebi#0.000402028: 7.74966e-05)#0.000446112: 4.12768e-06	W_mellicola#0.000691844: 8.16243e-05)#0.000922374: 2.26167e-07	W_canadensis#0.000138575: 8.18505e-05)#0.00225263: 6.47602e-07	W_muriae#0.000417136: 8.24981e-05)#0.0337991; 5
((((W_tropicalis#0.000232655: 7.74966e-05	W_sebi#0.000402028: 7.74966e-05)#0.000446112: 4.12768e-06	W_mellicola#0.000691844: 8.16243e-05)#0.00109182: 6.01644e-07	W_muriae#0.000417136: 8.22259e-05)#0.00224234: 2.72125e-07	W_canadensis#0.000138575: 8.24981e-05)#0.0337991; 5
((((W_tropicalis#0.000232655: 7.74966e-05	W_sebi#0.000402028: 7.74966e-05)#0.0024393: 4.12768e-06	W_mellicola#0.000691844: 8.16243e-05)#0.000798598: 1.99921e-07	W_muriae#0.000417136: 8.18242e-05)#0.00225335: 6.73848e-07	W_canadensis#0.000138575: 8.24981e-05)#0.0359282; 5
((((W_tropicalis#0.000232655: 7.74966e-05	W_sebi#0.000402028: 7.74966e-05)#0.000270474: 4.23792e-06	W_muriae#0.000417136: 8.17345e-05)#0.00284761: 5.94868e-07	W_mellicola#0.000691844: 8.23294e-05)#0.00223952: 1.68662e-07	W_canadensis#0.000138575: 8.24981e-05)#0.0387038; 5
((((W_tropicalis#0.000232655: 7.74966e-05	W_sebi#0.000402028: 7.74966e-05)#0.000270474: 1.85127e-06	W_mellicola#0.000691844: 7.93479e-05)#0.000946241: 1.7896e-06	W_muriae#0.000417136: 8.11375e-05)#0.00227242: 1.36058e-06	W_canadensis#0.000138575: 8.24981e-05)#0.0377526; 5
(((W_muriae#0.000417136: 7.93479e-05	W_mellicola#0.000691844: 7.93479e-05)#0.000946241: 9.73078e-07	(W_tropicalis#0.000232655: 7.74966e-05	W_sebi#0.000402028: 7.74966e-05)#0.000270474: 2.82435e-06)#0.00229552: 2.1771e-06	W_canadensis#0.000138575: 8.24981e-05)#0.0377526; 5
((W_canadensis#0.000138575: 8.0321e-05	(W_tropicalis#0.000232655: 6.70483e-05	W_sebi#0.000402028: 6.70483e-05)#0.00171918: 1.32727e-05)#0.00229552: 2.1771e-06	(W_muriae#0.000417136: 7.93479e-05	W_mellicola#0.000691844: 7.93479e-05)#0.000946241: 3.15017e-06)#0.0377526; 5
((W_canadensis#0.000138575: 7.89162e-05	(W_tropicalis#0.000232655: 6.70483e-05	W_sebi#0.000402028: 6.70483e-05)#0.00147814: 1.18679e-05)#0.00233638: 3.58187e-06	(W_muriae#0.000417136: 7.93479e-05	W_mellicola#0.000691844: 7.93479e-05)#0.00279666: 3.15017e-06)#0.0397443; 5
((W_canadensis#0.000138575: 8.14083e-05	(W_tropicalis#0.000232655: 6.70483e-05	W_sebi#0.000402028: 6.70483e-05)#0.00147814: 1.436e-05)#0.00226486: 1.08977e-06	(W_muriae#0.000417136: 7.93479e-05	W_mellicola#0.000691844: 7.93479e-05)#0.00279666: 3.15017e-06)#0.0428122; 5
((W_tropicalis#0.000232655: 8.14083e-05	(W_canadensis#0.000138575: 6.70483e-05	W_sebi#0.000402028: 6.70483e-05)#0.00147814: 1.436e-05)#0.000322574: 1.08977e-06	(W_muriae#0.000417136: 7.93479e-05	W_mellicola#0.000691844: 7.93479e-05)#0.00279666: 3.15017e-06)#0.0412275; 5
((W_tropicalis#0.000255547: 8.94185e-05	(W_canadensis#0.00015221: 7.36455e-05	W_sebi#0.000441585: 7.36455e-05)#0.00162358: 1.5773e-05)#0.00156251: 1.197e-06	(W_muriae#0.00045818: 8.71553e-05	W_mellicola#0.000759918: 8.71553e-05)#0.00448941: 3.46014e-06)#0.0426566; 5
((W_canadensis#0.00015221: 8.67946e-05	(W_tropicalis#0.000255547: 7.36455e-05	W_sebi#0.000441585: 7.36455e-05)#0.00162358: 1.3149e-05)#0.00300174: 3.82091e-06	(W_muriae#0.00045818: 8.71553e-05	W_mellicola#0.000759918: 8.71553e-05)#0.00448941: 3.46014e-06)#0.0426566; 5
((W_canadensis#0.00015221: 8.67946e-05	(W_tropicalis#0.000255547: 7.36455e-05	W_sebi#0.000441585: 7.36455e-05)#0.00162358: 1.3149e-05)#0.00545329: 3.82091e-06	(W_muriae#0.00045818: 8.71553e-05	W_mellicola#0.000759918: 8.71553e-05)#0.00661885: 3.46014e-06)#0.0405308; 5
((W_canadensis#0.00015221: 8.05462e-05	(W_tropicalis#0.000255547: 7.36455e-05	W_sebi#0.000441585: 7.36455e-05)#0.0035331: 6.9007e-06)#0.00246467: 1.00693e-05	(W_muriae#0.00045818: 8.71553e-05	W_mellicola#0.000759918: 8.71553e-05)#0.00887378: 3.46014e-06)#0.0405308; 5
(W_muriae#0.000434067: 8.58467e-05	((W_canadensis#0.0001442: 7.99458e-05	(W_tropicalis#0.000242098: 6.97698e-05	W_sebi#0.000418346: 6.97698e-05)#0.00137404: 1.01759e-05)#0.00222869: 1.41734e-06	W_mellicola#0.000719926: 8.13631e-05)#0.00902838: 4.48361e-06)#0.0362477; 5
(W_muriae#0.000434067: 8.58467e-05	((W_tropicalis#0.000242098: 7.99458e-05	(W_canadensis#0.0001442: 6.97698e-05	W_sebi#0.000418346: 6.97698e-05)#0.00137404: 1.01759e-05)#0.000495034: 1.22658e-06	W_mellicola#0.000719926: 8.11723e-05)#0.0090496: 4.67437e-06)#0.0388469; 5
(W_muriae#0.000434067: 8.58467e-05	((W_tropicalis#0.000242098: 7.86856e-05	(W_canadensis#0.0001442: 7.82858e-05	W_sebi#0.000418346: 7.82858e-05)#0.00276747: 3.99869e-07)#0.000502962: 2.6847e-06	W_mellicola#0.000719926: 8.13703e-05)#0.00902758: 4.47638e-06)#0.040538; 5
(W_muriae#0.000434067: 8.58467e-05	((W_canadensis#0.0001442: 7.86856e-05	(W_tropicalis#0.000242098: 7.82858e-05	W_sebi#0.000418346: 7.82858e-05)#0.000214046: 3.99869e-07)#0.000502962: 3.14662e-06	W_mellicola#0.000719926: 8.18323e-05)#0.00649451: 4.01445e-06)#0.0434733; 5
(W_muriae#0.000434067: 8.58467e-05	((W_canadensis#0.0001442: 7.9513e-05	(W_tropicalis#0.000242098: 7.82858e-05	W_sebi#0.000418346: 7.82858e-05)#0.003195: 1.22723e-06)#0.00366968: 9.45485e-07	W_mellicola#0.000719926: 8.04585e-05)#0.00790567: 5.38823e-06)#0.0434733; 5
(W_muriae#0.000434067: 8.58467e-05	((W_canadensis#0.0001442: 8.08771e-05	(W_tropicalis#0.000242098: 7.82858e-05	W_sebi#0.000418346: 7.82858e-05)#0.003195: 2.59135e-06)#0.00360778: 7.79495e-07	W_mellicola#0.000719926: 8.16566e-05)#0.00578799: 4.1901e-06)#0.0414539; 5
(W_muriae#0.000434067: 8.58467e-05	((W_canadensis#0.0001442: 7.85256e-05	(W_tropicalis#0.000242098: 7.82858e-05	W_sebi#0.000418346: 7.82858e-05)#0.00165661: 2.39806e-07)#0.00155165: 3.13104e-06	W_mellicola#0.000719926: 8.16566e-05)#0.00335638: 4.1901e-06)#0.0393285; 5
(W_muriae#0.000466177: 9.21971e-05	((W_canadensis#0.000154867: 8.5308e-05	(W_tropicalis#0.000260007: 8.40769e-05	W_sebi#0.000449293: 8.40769e-05)#0.000695326: 1.23116e-06)#0.0010514: 2.38904e-06	W_mellicola#0.000773181: 8.76971e-05)#0.00641374: 4.50005e-06)#0.0408447; 5
(W_muriae#0.000466177: 9.21971e-05	((W_mellicola#0.000773181: 8.0616e-05	(W_tropicalis#0.000260007: 7.64609e-05	W_sebi#0.000449293: 7.64609e-05)#0.000764584: 4.15511e-06)#0.0035296: 6.98877e-06	W_canadensis#0.000154867: 8.76048e-05)#0.0064205: 4.59231e-06)#0.0418268; 5
(W_muriae#0.000466177: 9.21971e-05	((W_mellicola#0.000773181: 8.0616e-05	(W_tropicalis#0.000260007: 7.64609e-05	W_sebi#0.000449293: 7.64609e-05)#0.000764584: 4.15511e-06)#0.0028609: 1.01286e-05	W_canadensis#0.000154867: 9.07446e-05)#0.00619835: 1.45252e-06)#0.0434492; 5
(W_canadensis#0.000154867: 9.21971e-05	((W_mellicola#0.000773181: 8.39577e-05	(W_tropicalis#0.000260007: 7.64609e-05	W_sebi#0.000449293: 7.64609e-05)#0.00318805: 7.49679e-06)#0.00274703: 3.04699e-06	W_muriae#0.000466177: 8.70047e-05)#0.00355528: 5.19241e-06)#0.0453467; 5
(W_canadensis#0.000154867: 9.21971e-05	((W_mellicola#0.000773181: 8.39577e-05	(W_tropicalis#0.000260007: 6.98151e-05	W_sebi#0.000449293: 6.98151e-05)#0.00349153: 1.41426e-05)#0.00274703: 1.22047e-06	W_muriae#0.000466177: 8.51782e-05)#0.00411653: 7.01893e-06)#0.0453467; 5
(W_canadensis#0.000154867: 9.21971e-05	((W_muriae#0.000466177: 8.39577e-05	(W_tropicalis#0.000260007: 6.98151e-05	W_sebi#0.000449293: 6.98151e-05)#0.00349153: 1.41426e-05)#0.000897074: 1.22047e-06	W_mellicola#0.000773181: 8.51782e-05)#0.00411653: 7.01893e-06)#0.0453467; 5
(W_canadensis#0.000154867: 9.21971e-05	((W_muriae#0.000466177: 7.67664e-05	(W_tropicalis#0.000260007: 6.98151e-05	W_sebi#0.000449293: 6.98151e-05)#0.00153413: 6.9513e-06)#0.00240876: 9.22397e-06	W_mellicola#0.000773181: 8.59904e-05)#0.00198624: 6.20672e-06)#0.0437332; 5
(W_canadensis#0.000154867: 9.21971e-05	((W_muriae#0.000466177: 7.74535e-05	(W_tropicalis#0.000260007: 7.03368e-05	W_sebi#0.000449293: 7.03368e-05)#0.00152276: 7.11672e-06)#0.00238739: 1.03164e-05	W_mellicola#0.000773181: 8.77699e-05)#0.00322495: 4.42722e-06)#0.0448973; 5
(W_canadensis#0.000154867: 9.21971e-05	((W_muriae#0.000466177: 7.74535e-05	(W_tropicalis#0.000260007: 7.03368e-05	W_sebi#0.000449293: 7.03368e-05)#0.00152276: 7.11672e-06)#0.00238739: 2.99137e-06	W_mellicola#0.00066014: 8.04449e-05)#0.00351861: 1.17522e-05)#0.0434207; 5
((W_muriae#0.000466177: 8.51427e-05	(W_tropicalis#0.000260007: 7.03368e-05	W_sebi#0.000449293: 7.03368e-05)#0.0028832: 1.48059e-05)#0.00217178: 7.05438e-06	(W_canadensis#0.000154867: 8.04449e-05	W_mellicola#0.00066014: 8.04449e-05)#0.00351861: 1.17522e-05)#0.0434207; 5
((W_muriae#0.000466177: 9.1034e-05	(W_canadensis#0.000154867: 8.04449e-05	W_mellicola#0.00066014: 8.04449e-05)#0.00112421: 1.05891e-05)#0.00502495: 9.30765e-07	(W_tropicalis#0.000260007: 7.03368e-05	W_sebi#0.000449293: 7.03368e-05)#0.00127934: 2.16279e-05)#0.0418317; 5
((W_muriae#0.000466177: 9.1034e-05	(W_tropicalis#0.000260007: 7.03368e-05	W_sebi#0.000449293: 7.03368e-05)#0.00410056: 2.06972e-05)#0.00347385: 9.30765e-07	(W_canadensis#0.000154867: 8.04449e-05	W_mellicola#0.00066014: 8.04449e-05)#0.00113242: 1.15198e-05)#0.0403241; 5
(((W_canadensis#0.000146529: 7.61141e-05	W_mellicola#0.000624601: 7.61141e-05)#0.00182719: 8.67198e-06	(W_tropicalis#0.00024601: 6.65502e-05	W_sebi#0.000425105: 6.65502e-05)#0.00387981: 1.82359e-05)#0.00158912: 2.2277e-06	W_muriae#0.00044108: 8.70138e-05)#0.0362103; 5
((((W_tropicalis#0.00024601: 7.22678e-05	W_sebi#0.000425105: 7.22678e-05)#0.00428512: 1.17307e-06	W_mellicola#0.000624601: 7.34409e-05)#0.00311951: 1.29219e-05	W_canadensis#0.000146529: 8.63628e-05)#0.00325453: 6.51039e-07	W_muriae#0.00044108: 8.70138e-05)#0.0342066; 5
((((W_mellicola#0.000624601: 7.22678e-05	W_sebi#0.000425105: 7.22678e-05)#0.00208719: 1.03383e-05	W_tropicalis#0.00024601: 8.26061e-05)#0.0027734: 2.64669e-06	W_canadensis#0.000146529: 8.52528e-05)#0.0032969: 1.76099e-06	W_muriae#0.00044108: 8.70138e-05)#0.0366889; 5
((((W_mellicola#0.000624601: 7.76573e-05	W_sebi#0.000425105: 7.76573e-05)#0.00419959: 6.93196e-06	W_tropicalis#0.00024601: 8.45893e-05)#0.00357946: 6.63518e-07	W_canadensis#0.000146529: 8.52528e-05)#0.0032969: 1.76099e-06	W_muriae#0.00044108: 8.70138e-05)#0.0393178; 5
((((W_mellicola#0.000624601: 7.76573e-05	W_sebi#0.000425105: 7.76573e-05)#0.000969125: 7.05815e-06	W_tropicalis#0.00024601: 8.47155e-05)#0.00112168: 6.43773e-07	W_canadensis#0.000146529: 8.53593e-05)#0.00329279: 1.65455e-06	W_muriae#0.00044108: 8.70138e-05)#0.0364485; 5
((((W_mellicola#0.000662572: 8.23783e-05	W_sebi#0.000450949: 8.23783e-05)#0.00276765: 3.61845e-06	W_tropicalis#0.000260965: 8.59968e-05)#0.00337682: 4.90573e-06	W_canadensis#0.000155437: 9.09025e-05)#0.00102678: 1.4011e-06	W_muriae#0.000467895: 9.23036e-05)#0.040793; 5
((((W_mellicola#0.000662572: 8.23783e-05	W_sebi#0.000450949: 8.23783e-05)#0.00482416: 4.52538e-06	W_tropicalis#0.000260965: 8.69037e-05)#0.00334158: 3.9988e-06	W_canadensis#0.000155437: 9.09025e-05)#0.00102678: 1.4011e-06	W_muriae#0.000467895: 9.23036e-05)#0.0395298; 5
((((W_mellicola#0.000662572: 8.23783e-05	W_sebi#0.000450949: 8.23783e-05)#0.00482416: 1.79111e-06	W_tropicalis#0.000260965: 8.41695e-05)#0.00711355: 5.88373e-06	W_canadensis#0.000155437: 9.00532e-05)#0.00103646: 2.25044e-06	W_muriae#0.000467895: 9.23036e-05)#0.0375215; 5
((((W_mellicola#0.000662572: 8.23783e-05	W_sebi#0.000450949: 8.23783e-05)#0.00362954: 2.67406e-06	W_canadensis#0.000155437: 8.50524e-05)#0.0051962: 5.00078e-06	W_tropicalis#0.000260965: 9.00532e-05)#0.00103646: 2.25044e-06	W_muriae#0.000467895: 9.23036e-05)#0.0365497; 5
(((W_tropicalis#0.000260965: 8.50524e-05	W_canadensis#0.000155437: 8.50524e-05)#0.0051962: 4.85939e-06	(W_mellicola#0.000727732: 8.23783e-05	W_sebi#0.000450949: 8.23783e-05)#0.00362954: 7.53345e-06)#0.00103809: 2.39183e-06	W_muriae#0.000467895: 9.23036e-05)#0.0374831; 5
(((W_tropicalis#0.000260965: 8.50524e-05	W_canadensis#0.000155437: 8.50524e-05)#0.00384331: 2.34869e-06	(W_mellicola#0.000727732: 8.23783e-05	W_sebi#0.000450949: 8.23783e-05)#0.00362954: 5.02274e-06)#0.00109295: 4.90254e-06	W_muriae#0.000467895: 9.23036e-05)#0.0392637; 5
((((W_mellicola#0.000727732: 8.23783e-05	W_sebi#0.000450949: 8.23783e-05)#0.00362954: 2.40797e-06	W_canadensis#0.000155437: 8.47863e-05)#0.00234273: 2.61478e-06	W_tropicalis#0.000260965: 8.74011e-05)#0.00233986: 4.90254e-06	W_muriae#0.000467895: 9.23036e-05)#0.0372997; 5
((((W_mellicola#0.000727732: 8.23783e-05	W_sebi#0.000450949: 8.23783e-05)#0.00171161: 1.77228e-06	W_canadensis#0.000155437: 8.41506e-05)#0.00236043: 3.25046e-06	W_tropicalis#0.000260965: 8.74011e-05)#0.000558024: 4.90254e-06	W_muriae#0.000467895: 9.23036e-05)#0.0396028; 5
((((W_mellicola#0.000727732: 8.23783e-05	W_sebi#0.000450949: 8.23783e-05)#0.00101384: 7.2065e-07	W_canadensis#0.000155437: 8.3099e-05)#0.0032042: 7.25194e-06	W_tropicalis#0.000260965: 9.03509e-05)#0.000539805: 1.95269e-06	W_muriae#0.000467895: 9.23036e-05)#0.0382184; 5
((((W_canadensis#0.000155437: 8.23783e-05	W_sebi#0.000450949: 8.23783e-05)#0.00101384: 5.02692e-07	W_mellicola#0.000727732: 8.2881e-05)#0.00321262: 7.4699e-06	W_tropicalis#0.000260965: 9.03509e-05)#0.000539805: 1.95269e-06	W_muriae#0.000467895: 9.23036e-05)#0.0406095; 5
((((W_canadensis#0.000155437: 7.83491e-05	W_sebi#0.000450949: 7.83491e-05)#0.00207875: 8.37121e-06	W_mellicola#0.000727732: 8.67203e-05)#0.0030704: 3.81482e-06	W_tropicalis#0.000260965: 9.05351e-05)#0.000538707: 1.76852e-06	W_muriae#0.000467895: 9.23036e-05)#0.0432392; 5
((((W_canadensis#0.000155437: 7.76073e-05	W_sebi#0.000450949: 7.76073e-05)#0.00114707: 9.11296e-06	W_mellicola#0.000727732: 8.67203e-05)#0.0030704: 3.81482e-06	W_tropicalis#0.000260965: 9.05351e-05)#0.000625264: 1.76852e-06	W_muriae#0.000467895: 9.23036e-05)#0.0421162; 5
((((W_canadensis#0.000174021: 8.68861e-05	W_mellicola#0.00081474: 8.68861e-05)#0.00185966: 1.02025e-05	W_sebi#0.000504864: 9.70886e-05)#0.00343749: 1.35947e-06	W_tropicalis#0.000292166: 9.8448e-05)#0.00115278: 4.89143e-06	W_muriae#0.000523837: 0.000103339)#0.0452193; 5
((((W_canadensis#0.000150373: 7.3498e-05	W_mellicola#0.000704025: 7.3498e-05)#0.000427591: 1.03972e-05	W_sebi#0.000436258: 8.38952e-05)#0.00121611: 1.07786e-07	W_tropicalis#0.000252464: 8.40029e-05)#0.00257079: 5.29367e-06	W_muriae#0.000452652: 8.92966e-05)#0.0404845; 5
((((W_canadensis#0.000150373: 7.3498e-05	W_mellicola#0.000704025: 7.3498e-05)#0.000427591: 1.03972e-05	W_tropicalis#0.000252464: 8.38952e-05)#0.00280708: 1.07786e-07	W_sebi#0.000436258: 8.40029e-05)#0.00257079: 5.29367e-06	W_muriae#0.000452652: 8.92966e-05)#0.0415777; 5
((((W_canadensis#0.000162201: 7.9279e-05	W_mellicola#0.0007594: 7.9279e-05)#0.000461223: 6.80843e-06	W_sebi#0.000470572: 8.60874e-05)#0.00318286: 5.36767e-06	W_tropicalis#0.000272321: 9.14551e-05)#0.00274737: 4.86518e-06	W_muriae#0.000488256: 9.63203e-05)#0.0448481; 5
((((W_canadensis#0.000140952: 6.8893e-05	W_mellicola#0.000659915: 6.8893e-05)#0.000400801: 9.97806e-06	W_sebi#0.000408924: 7.88711e-05)#0.00339325: 4.42603e-06	W_tropicalis#0.000236646: 8.32971e-05)#0.00227788: 4.04698e-07	W_muriae#0.000424292: 8.37018e-05)#0.0402157; 5
((W_muriae#0.000424292: 8.32971e-05	W_tropicalis#0.000236646: 8.32971e-05)#0.00227788: 4.04698e-07	((W_canadensis#0.000140952: 6.8893e-05	W_mellicola#0.000659915: 6.8893e-05)#0.000400801: 1.02987e-05	W_sebi#0.000408924: 7.91918e-05)#0.00337951: 4.51006e-06)#0.037184; 5
((W_muriae#0.000424292: 8.32971e-05	W_tropicalis#0.000236646: 8.32971e-05)#0.000917328: 4.04698e-07	((W_canadensis#0.000140952: 6.8893e-05	W_mellicola#0.000659915: 6.8893e-05)#0.000356445: 1.02987e-05	W_sebi#0.000408924: 7.91918e-05)#0.00109351: 4.51006e-06)#0.0394016; 5
((W_muriae#0.000424292: 8.32971e-05	W_tropicalis#0.000236646: 8.32971e-05)#0.000917328: 4.04698e-07	((W_canadensis#0.000140952: 6.07576e-05	W_sebi#0.000408924: 6.07576e-05)#0.000404173: 1.84342e-05	W_mellicola#0.000659915: 7.91918e-05)#0.0012993: 4.51006e-06)#0.0410485; 5
((W_muriae#0.000480561: 9.4344e-05	W_tropicalis#0.00026803: 9.4344e-05)#0.0019382: 4.58369e-07	((W_canadensis#0.000159645: 6.88153e-05	W_sebi#0.000463156: 6.88153e-05)#0.000457775: 2.08789e-05	W_mellicola#0.000747433: 8.96942e-05)#0.00147161: 5.10819e-06)#0.044321; 5
((W_muriae#0.000480561: 9.4344e-05	W_tropicalis#0.00026803: 9.4344e-05)#0.00101927: 4.58369e-07	((W_canadensis#0.000159645: 6.88153e-05	W_sebi#0.000463156: 6.88153e-05)#0.000457775: 2.08789e-05	W_mellicola#0.000747433: 8.96942e-05)#0.00147161: 5.10819e-06)#0.044321; 5
((W_muriae#0.000439893: 8.63599e-05	((W_canadensis#0.000146135: 7.72739e-05	W_sebi#0.000534: 7.72739e-05)#0.00180957: 4.82966e-06	W_mellicola#0.000684179: 8.21036e-05)#0.00259765: 4.25632e-06)#0.00200763: 4.19579e-07	W_tropicalis#0.000245347: 8.67795e-05)#0.0421487; 5
((W_muriae#0.000439893: 8.66549e-05	((W_canadensis#0.000146135: 7.25487e-05	W_sebi#0.000534: 7.25487e-05)#0.00192744: 1.37772e-05	W_mellicola#0.000684179: 8.63258e-05)#0.0024706: 3.29077e-07)#0.000516047: 1.24556e-07	W_tropicalis#0.000245347: 8.67795e-05)#0.0402346; 5
((W_mellicola#0.000684179: 8.64279e-05	((W_canadensis#0.000146135: 7.25487e-05	W_sebi#0.000534: 7.25487e-05)#0.00192744: 1.37772e-05	W_muriae#0.000439893: 8.63258e-05)#0.0024706: 1.02069e-07)#0.00143091: 3.51563e-07	W_tropicalis#0.000245347: 8.67795e-05)#0.0384932; 5
((W_tropicalis#0.000234: 8.27179e-05	((W_canadensis#0.000139376: 5.78503e-05	W_sebi#0.000509303: 5.78503e-05)#0.00112452: 2.44831e-05	W_muriae#0.000419548: 8.23333e-05)#0.00032048: 3.8455e-07)#0.000402294: 4.81024e-08	W_mellicola#0.000652536: 8.2766e-05)#0.0349698; 5
((W_tropicalis#0.000245958: 8.68916e-05	((W_canadensis#0.000146499: 6.08067e-05	W_sebi#0.000535331: 6.08067e-05)#0.00118199: 2.57343e-05	W_muriae#0.000440989: 8.6541e-05)#0.00302783: 3.50612e-07)#0.000423114: 1.04151e-07	W_mellicola#0.000685884: 8.69957e-05)#0.03493; 5
((W_tropicalis#0.000267945: 9.44182e-05	((W_canadensis#0.000159594: 6.62422e-05	W_sebi#0.000583184: 6.62422e-05)#0.00128765: 2.80347e-05	W_muriae#0.000480409: 9.42768e-05)#0.00499549: 1.41396e-07)#0.00293748: 3.54018e-07	W_mellicola#0.000714807: 9.47723e-05)#0.0402204; 5
((W_muriae#0.000480409: 9.42929e-05	((W_canadensis#0.000159594: 6.62422e-05	W_sebi#0.000583184: 6.62422e-05)#0.00128765: 2.80347e-05	W_tropicalis#0.000267945: 9.42768e-05)#0.00199008: 1.60504e-08)#0.00294138: 4.79364e-07	W_mellicola#0.000714807: 9.47723e-05)#0.0402204; 5
((W_muriae#0.000480409: 9.44524e-05	((W_canadensis#0.000159594: 9.33129e-05	W_tropicalis#0.000267945: 9.33129e-05)#0.000442706: 9.63914e-07	W_sebi#0.000583184: 9.42768e-05)#0.000718074: 1.75594e-07)#0.00451263: 3.1982e-07	W_mellicola#0.000714807: 9.47723e-05)#0.0393256; 5
((W_muriae#0.000480409: 9.45817e-05	((W_canadensis#0.000159594: 9.33129e-05	W_tropicalis#0.000267945: 9.33129e-05)#0.000442706: 1.07753e-06	W_sebi#0.000583184: 9.43905e-05)#0.00244576: 1.91269e-07)#0.00208689: 1.9053e-07	W_mellicola#0.000714807: 9.47723e-05)#0.0405886; 5
(((W_canadensis#0.000159594: 8.16053e-05	W_tropicalis#0.000267945: 8.16053e-05)#0.000395007: 1.29572e-05	(W_muriae#0.000480409: 9.43905e-05	W_sebi#0.000583184: 9.43905e-05)#0.00244576: 1.7205e-07)#0.00323564: 2.09749e-07	W_mellicola#0.000714807: 9.47723e-05)#0.0389205; 5
(((W_canadensis#0.000159594: 8.16053e-05	W_tropicalis#0.000267945: 8.16053e-05)#0.00150796: 1.29572e-05	W_mellicola#0.000714807: 9.45625e-05)#0.00323564: 2.09749e-07	(W_muriae#0.000480409: 9.43905e-05	W_sebi#0.000583184: 9.43905e-05)#0.00449336: 3.81799e-07)#0.0379938; 5
(((W_muriae#0.000480409: 9.43905e-05	W_sebi#0.000583184: 9.43905e-05)#0.00273162: 2.92159e-07	W_mellicola#0.000714807: 9.46826e-05)#0.00130259: 8.96399e-08	(W_canadensis#0.000159594: 8.16053e-05	W_tropicalis#0.000267945: 8.16053e-05)#0.00222249: 1.31669e-05)#0.0397565; 5
(((W_muriae#0.000480409: 9.43905e-05	W_mellicola#0.000714807: 9.43905e-05)#0.000596073: 2.76213e-07	W_sebi#0.000583184: 9.46667e-05)#0.00265257: 1.05586e-07	(W_canadensis#0.000159594: 9.37789e-05	W_tropicalis#0.000267945: 9.37789e-05)#0.000424927: 9.93387e-07)#0.0397565; 5
(((W_muriae#0.000480409: 9.43905e-05	W_sebi#0.000583184: 9.43905e-05)#0.00270609: 3.14569e-07	W_mellicola#0.000714807: 9.4705e-05)#0.00265149: 6.72304e-08	(W_canadensis#0.000159594: 9.37789e-05	W_tropicalis#0.000267945: 9.37789e-05)#0.00196383: 9.93387e-07)#0.0408553; 5
(((W_muriae#0.000480409: 9.43905e-05	W_sebi#0.000583184: 9.43905e-05)#0.00386054: 1.49572e-07	W_mellicola#0.000714807: 9.454e-05)#0.00265612: 2.32227e-07	(W_canadensis#0.000159594: 9.37789e-05	W_tropicalis#0.000267945: 9.37789e-05)#0.00196383: 9.93387e-07)#0.0421609; 5
(((W_muriae#0.000480409: 9.43905e-05	W_sebi#0.000583184: 9.43905e-05)#0.00176515: 2.52127e-07	(W_canadensis#0.000159594: 9.37789e-05	W_tropicalis#0.000267945: 9.37789e-05)#0.000537086: 8.63715e-07)#0.00208728: 1.29672e-07	W_mellicola#0.000714807: 9.47723e-05)#0.0421609; 5
(((W_muriae#0.000480409: 9.38408e-05	(W_canadensis#0.000159594: 8.07875e-05	W_tropicalis#0.000267945: 8.07875e-05)#0.00346706: 1.30533e-05)#0.00177549: 3.45829e-07	W_sebi#0.000583184: 9.41866e-05)#0.00143944: 5.85683e-07	W_mellicola#0.000714807: 9.47723e-05)#0.044915; 5
(((W_muriae#0.000480409: 9.38408e-05	(W_canadensis#0.000159594: 8.97918e-05	W_tropicalis#0.000267945: 8.97918e-05)#0.0011827: 4.04899e-06)#0.00177549: 2.54973e-07	W_sebi#0.000583184: 9.40957e-05)#0.00306189: 6.76539e-07	W_mellicola#0.000714807: 9.47723e-05)#0.042068; 5
(((W_muriae#0.000480409: 9.38478e-05	(W_canadensis#0.000159594: 8.97918e-05	W_tropicalis#0.000267945: 8.97918e-05)#0.000711641: 4.05608e-06)#0.00273327: 4.90139e-07	W_sebi#0.000583184: 9.4338e-05)#0.00535667: 4.34282e-07	W_mellicola#0.000714807: 9.47723e-05)#0.042068; 5
(((W_sebi#0.000583184: 9.27315e-05	(W_canadensis#0.000159594: 8.97918e-05	W_tropicalis#0.000267945: 8.97918e-05)#0.00100803: 2.93972e-06)#0.0044956: 8.51273e-07	W_muriae#0.000480409: 9.35828e-05)#0.00434457: 1.18951e-06	W_mellicola#0.000714807: 9.47723e-05)#0.042068; 5
(((W_tropicalis#0.000267945: 9.25174e-05	(W_canadensis#0.000159594: 8.97918e-05	W_sebi#0.000583184: 8.97918e-05)#0.00100803: 2.72565e-06)#0.00450601: 2.25414e-06	W_muriae#0.000480409: 9.47716e-05)#0.003161: 7.10788e-10	W_mellicola#0.000714807: 9.47723e-05)#0.0401024; 5
(((W_tropicalis#0.000267945: 9.33811e-05	(W_canadensis#0.000159594: 8.97918e-05	W_sebi#0.000583184: 8.97918e-05)#0.00171091: 3.58937e-06)#0.00158787: 8.95553e-07	W_muriae#0.000480409: 9.42767e-05)#0.00317759: 4.95577e-07	W_mellicola#0.000714807: 9.47723e-05)#0.043321; 5
(((W_muriae#0.000445985: 8.99784e-05	(W_canadensis#0.000159594: 8.97918e-05	W_sebi#0.000647598: 8.97918e-05)#0.00171091: 1.86598e-07)#0.00164792: 4.29833e-06	W_tropicalis#0.000267945: 9.42767e-05)#0.000907229: 4.95577e-07	W_mellicola#0.000714807: 9.47723e-05)#0.043321; 5
(((W_muriae#0.000409419: 8.5353e-05	(W_canadensis#0.000146509: 8.24298e-05	W_sebi#0.000594503: 8.24298e-05)#0.000808414: 2.92314e-06)#0.00146403: 1.19407e-06	W_mellicola#0.0006562: 8.65471e-05)#0.00139003: 4.54945e-07	W_tropicalis#0.000245976: 8.7002e-05)#0.0375829; 5
(((W_sebi#0.000594503: 8.4946e-05	(W_canadensis#0.000146509: 8.24298e-05	W_muriae#0.000409419: 8.24298e-05)#0.000808414: 2.51617e-06)#0.00147105: 1.60104e-06	W_mellicola#0.0006562: 8.65471e-05)#0.00340182: 4.54945e-07	W_tropicalis#0.000245976: 8.7002e-05)#0.0398048; 5
(((W_sebi#0.000594503: 8.4946e-05	W_mellicola#0.0006562: 8.4946e-05)#0.00147105: 2.05563e-06	(W_canadensis#0.000146509: 8.24298e-05	W_muriae#0.000409419: 8.24298e-05)#0.00117254: 4.5718e-06)#0.00544947: 3.56745e-10	W_tropicalis#0.000245976: 8.7002e-05)#0.0422162; 5
(((W_sebi#0.000643755: 9.19835e-05	W_mellicola#0.000710564: 9.19835e-05)#0.00159292: 8.94533e-08	(W_canadensis#0.000158647: 8.75202e-05	W_muriae#0.000443338: 8.75202e-05)#0.00147645: 4.55274e-06)#0.00471686: 2.13686e-06	W_tropicalis#0.000266354: 9.42098e-05)#0.0449331; 5
(((W_sebi#0.000643755: 9.20117e-05	(W_canadensis#0.000158647: 8.75202e-05	W_muriae#0.000443338: 8.75202e-05)#0.00147645: 4.49151e-06)#0.00159243: 1.57515e-06	W_mellicola#0.000710564: 9.35868e-05)#0.00313992: 6.22932e-07	W_tropicalis#0.000266354: 9.42098e-05)#0.0425149; 5
(((W_sebi#0.000643755: 9.20117e-05	W_mellicola#0.000710564: 9.20117e-05)#0.00374078: 3.12216e-07	(W_canadensis#0.000158647: 8.75202e-05	W_muriae#0.000443338: 8.75202e-05)#0.00147645: 4.80373e-06)#0.00318287: 1.88587e-06	W_tropicalis#0.000266354: 9.42098e-05)#0.0431154; 5
(((W_sebi#0.000643755: 9.20117e-05	W_mellicola#0.000710564: 9.20117e-05)#0.00374078: 1.19851e-06	W_tropicalis#0.000266354: 9.32102e-05)#0.00200612: 9.9958e-07	(W_canadensis#0.000158647: 8.75202e-05	W_muriae#0.000443338: 8.75202e-05)#0.000590081: 6.6896e-06)#0.0413845; 5
(((W_sebi#0.000643755: 9.20117e-05	W_mellicola#0.000710564: 9.20117e-05)#0.00374078: 8.89735e-07	(W_canadensis#0.000158647: 8.75202e-05	W_muriae#0.000443338: 8.75202e-05)#0.00270244: 5.38125e-06)#0.00201279: 1.30835e-06	W_tropicalis#0.000266354: 9.42098e-05)#0.0429652; 5
(((W_sebi#0.000643755: 9.20117e-05	W_mellicola#0.000710564: 9.20117e-05)#0.00140093: 7.78403e-07	W_tropicalis#0.000266354: 9.27901e-05)#0.00201521: 1.41968e-06	(W_canadensis#0.000158647: 8.75202e-05	W_muriae#0.000443338: 8.75202e-05)#0.00270244: 6.6896e-06)#0.0416957; 5
(((W_sebi#0.000643755: 9.20117e-05	W_mellicola#0.000710564: 9.20117e-05)#0.00140093: 3.49858e-07	W_tropicalis#0.000266354: 9.23615e-05)#0.00202456: 1.84823e-06	(W_canadensis#0.000158647: 8.75202e-05	W_muriae#0.000443338: 8.75202e-05)#0.00270244: 6.6896e-06)#0.0416957; 5
(((W_sebi#0.000643755: 9.20117e-05	W_mellicola#0.000710564: 9.20117e-05)#0.00140093: 1.4683e-07	(W_canadensis#0.000158647: 9.20555e-05	W_muriae#0.000443338: 9.20555e-05)#0.00118905: 1.02984e-07)#0.00202902: 2.05126e-06	W_tropicalis#0.000266354: 9.42098e-05)#0.0401159; 5
(((W_sebi#0.000643755: 9.20117e-05	W_mellicola#0.000710564: 9.20117e-05)#0.00140093: 1.62365e-06	(W_canadensis#0.000158647: 9.20555e-05	W_muriae#0.000443338: 9.20555e-05)#0.00111606: 1.5798e-06)#0.00199702: 5.74437e-07	W_tropicalis#0.000266354: 9.42098e-05)#0.0395506; 5
((W_tropicalis#0.000266354: 9.13058e-05	(W_canadensis#0.000158647: 8.9901e-05	W_muriae#0.000443338: 8.9901e-05)#0.00145815: 1.40482e-06)#0.00042783: 2.90399e-06	(W_sebi#0.000643755: 9.20117e-05	W_mellicola#0.000710564: 9.20117e-05)#0.00111789: 2.19809e-06)#0.0410703; 5
(W_sebi#0.000643755: 9.42098e-05	((W_tropicalis#0.000266354: 9.21051e-05	(W_canadensis#0.000158647: 8.9901e-05	W_muriae#0.000443338: 8.9901e-05)#0.00129673: 2.20412e-06)#0.000865802: 1.89966e-06	W_mellicola#0.000710564: 9.40047e-05)#0.00109419: 2.05031e-07)#0.0425188; 5
(W_sebi#0.000605424: 9.42098e-05	((W_mellicola#0.000710564: 9.09784e-05	(W_canadensis#0.000158647: 8.9901e-05	W_muriae#0.000443338: 8.9901e-05)#0.00103334: 1.07742e-06)#0.00182295: 2.47714e-06	W_tropicalis#0.000266354: 9.34555e-05)#0.00110062: 7.54248e-07)#0.0443369; 5
(W_sebi#0.000605424: 9.42098e-05	((W_muriae#0.000443338: 9.04172e-05	(W_canadensis#0.000158647: 8.9901e-05	W_mellicola#0.000710564: 8.9901e-05)#0.00186224: 5.16273e-07)#0.000672724: 1.90119e-06	W_tropicalis#0.000266354: 9.23184e-05)#0.00263937: 1.89135e-06)#0.0426445; 5
(W_sebi#0.000605424: 9.42098e-05	((W_muriae#0.000443338: 9.04172e-05	W_tropicalis#0.000266354: 9.04172e-05)#0.000920618: 2.07072e-06	(W_canadensis#0.000158647: 8.9901e-05	W_mellicola#0.000710564: 8.9901e-05)#0.00186224: 2.58699e-06)#0.00263453: 1.72182e-06)#0.0438127; 5
(W_sebi#0.000605424: 9.42098e-05	((W_muriae#0.000443338: 9.04172e-05	W_tropicalis#0.000266354: 9.04172e-05)#0.000920618: 2.96702e-06	(W_canadensis#0.000158647: 8.9901e-05	W_mellicola#0.000710564: 8.9901e-05)#0.000713312: 3.4833e-06)#0.00260925: 8.25516e-07)#0.0438127; 5
((W_canadensis#0.000158647: 8.9901e-05	W_mellicola#0.000710564: 8.9901e-05)#0.000756131: 4.30881e-06	((W_muriae#0.000443338: 9.04172e-05	W_tropicalis#0.000266354: 9.04172e-05)#0.000920618: 1.37275e-06	W_sebi#0.000605424: 9.179e-05)#0.00111316: 2.41979e-06)#0.0454448; 5
(W_sebi#0.000667542: 0.000103876	((W_muriae#0.000488825: 9.96942e-05	W_tropicalis#0.000293683: 9.96942e-05)#0.00253394: 5.13289e-07	(W_canadensis#0.000174925: 9.9125e-05	W_mellicola#0.000783469: 9.9125e-05)#0.000833711: 1.08253e-06)#0.00123963: 3.66837e-06)#0.0501076; 5
(W_sebi#0.000667542: 0.000103876	((W_muriae#0.000488825: 9.96942e-05	(W_canadensis#0.000174925: 9.9125e-05	W_mellicola#0.000783469: 9.9125e-05)#0.00380564: 5.69243e-07)#0.00253394: 5.13289e-07	W_tropicalis#0.000293683: 0.000100207)#0.00427617: 3.66837e-06)#0.0479285; 5
(W_sebi#0.000565301: 8.79663e-05	((W_tropicalis#0.000248702: 8.44251e-05	(W_canadensis#0.000148133: 8.3943e-05	W_mellicola#0.000663473: 8.3943e-05)#0.00450497: 4.82058e-07)#0.00326983: 4.34674e-07	W_muriae#0.000413957: 8.48597e-05)#0.00226878: 3.10652e-06)#0.038698; 5
(W_sebi#0.000612403: 9.52958e-05	((W_tropicalis#0.000269425: 9.19105e-05	(W_canadensis#0.000160476: 9.09373e-05	W_mellicola#0.000718755: 9.09373e-05)#0.00488033: 9.7322e-07)#0.000816408: 1.98957e-08	W_muriae#0.000448448: 9.19304e-05)#0.00245782: 3.36536e-06)#0.0392748; 5
(W_sebi#0.000612403: 9.52958e-05	((W_tropicalis#0.000269425: 9.19222e-05	(W_canadensis#0.000160476: 9.09373e-05	W_mellicola#0.000718755: 9.09373e-05)#0.00228309: 9.84903e-07)#0.000448003: 8.21278e-09	W_muriae#0.000448448: 9.19304e-05)#0.00245782: 3.36536e-06)#0.040709; 5
(W_sebi#0.000612403: 9.52958e-05	((W_canadensis#0.000160476: 9.18189e-05	(W_tropicalis#0.000269425: 9.09373e-05	W_mellicola#0.000718755: 9.09373e-05)#0.000661623: 8.81577e-07)#0.00226764: 1.11539e-07	W_muriae#0.000448448: 9.19304e-05)#0.00348631: 3.36536e-06)#0.0428132; 5
(W_muriae#0.000448448: 9.52958e-05	((W_canadensis#0.000160476: 9.12105e-05	(W_tropicalis#0.000269425: 9.09373e-05	W_mellicola#0.00070963: 9.09373e-05)#0.00327824: 2.73205e-07)#0.00228277: 1.80625e-06	W_sebi#0.000612403: 9.30167e-05)#0.00120117: 2.27902e-06)#0.0428132; 5
(W_muriae#0.000448448: 9.52958e-05	((W_mellicola#0.00070963: 9.22036e-05	(W_tropicalis#0.000269425: 9.09373e-05	W_canadensis#0.000160476: 9.09373e-05)#0.0014349: 1.26631e-06)#0.00225818: 8.13153e-07	W_sebi#0.000612403: 9.30167e-05)#0.00120117: 2.27902e-06)#0.0416124; 5
(W_sebi#0.000657401: 0.000102298	((W_mellicola#0.000761772: 9.83055e-05	(W_tropicalis#0.000289221: 9.76191e-05	W_canadensis#0.000172267: 9.76191e-05)#0.000584674: 6.8639e-07)#0.000755102: 6.9752e-07	W_muriae#0.000481399: 9.9003e-05)#0.00125023: 3.29482e-06)#0.0468629; 5
(W_sebi#0.000631529: 9.8272e-05	((W_mellicola#0.000731793: 9.39091e-05	(W_tropicalis#0.000277839: 9.37774e-05	W_canadensis#0.000165488: 9.37774e-05)#0.00239778: 1.31619e-07)#0.00244736: 1.37624e-06	W_muriae#0.000462454: 9.52853e-05)#0.00119878: 2.98675e-06)#0.0463767; 5
((W_mellicola#0.000731793: 9.43156e-05	(W_tropicalis#0.000277839: 9.37774e-05	W_canadensis#0.000165488: 9.37774e-05)#0.000309141: 5.38158e-07)#0.00243681: 3.95645e-06	(W_sebi#0.000631529: 9.52853e-05	W_muriae#0.000462454: 9.52853e-05)#0.00119878: 2.98675e-06)#0.0475184; 5
(W_sebi#0.000566208: 8.81074e-05	((W_mellicola#0.000656102: 8.56634e-05	(W_tropicalis#0.000249102: 8.40777e-05	W_canadensis#0.000148371: 8.40777e-05)#0.00157099: 1.58566e-06)#0.00215663: 3.5853e-08	W_muriae#0.000414621: 8.56992e-05)#0.00253465: 2.4082e-06)#0.0444672; 5
(W_sebi#0.000566208: 8.81074e-05	((W_mellicola#0.000656102: 8.56634e-05	W_muriae#0.000414621: 8.56634e-05)#0.000875362: 3.5853e-08	(W_tropicalis#0.000249102: 8.40777e-05	W_canadensis#0.000148371: 8.40777e-05)#0.00257239: 1.62151e-06)#0.00253465: 2.4082e-06)#0.0418714; 5
(W_sebi#0.000566208: 8.81074e-05	((W_mellicola#0.000656102: 8.42207e-05	(W_tropicalis#0.000249102: 8.40777e-05	W_canadensis#0.000148371: 8.40777e-05)#0.000650886: 1.42929e-07)#0.000890357: 1.77693e-06	W_muriae#0.000414621: 8.59976e-05)#0.00115019: 2.10985e-06)#0.0399229; 5
(W_sebi#0.000638902: 9.94192e-05	((W_tropicalis#0.000281083: 9.76705e-05	(W_mellicola#0.000740336: 9.48721e-05	W_canadensis#0.00016742: 9.48721e-05)#0.00268415: 2.79835e-06)#0.000977541: 5.1399e-07	W_muriae#0.000467853: 9.81845e-05)#0.00350068: 1.23473e-06)#0.0450484; 5
((W_tropicalis#0.000281083: 9.76705e-05	(W_mellicola#0.000740336: 9.48721e-05	W_canadensis#0.00016742: 9.48721e-05)#0.00268415: 2.79835e-06)#0.000977541: 1.74872e-06	(W_sebi#0.000638902: 9.81845e-05	W_muriae#0.000467853: 9.81845e-05)#0.00179114: 1.23473e-06)#0.0427831; 5
(W_sebi#0.000638902: 9.94192e-05	((W_tropicalis#0.000281083: 9.71581e-05	(W_mellicola#0.000740336: 9.48721e-05	W_canadensis#0.00016742: 9.48721e-05)#0.00171839: 2.28596e-06)#0.00137371: 1.70588e-06	W_muriae#0.000467853: 9.8864e-05)#0.00170312: 5.55231e-07)#0.0427831; 5
(W_sebi#0.000638902: 9.94192e-05	((W_tropicalis#0.000281083: 9.75914e-05	(W_mellicola#0.000740336: 9.48721e-05	W_canadensis#0.00016742: 9.48721e-05)#0.0038871: 2.71929e-06)#0.00136761: 1.39894e-06	W_muriae#0.000467853: 9.89904e-05)#0.00170095: 4.28843e-07)#0.041107; 5
(W_muriae#0.000467853: 9.94192e-05	((W_tropicalis#0.000281083: 9.59972e-05	(W_mellicola#0.000740336: 9.48721e-05	W_canadensis#0.00016742: 9.48721e-05)#0.0038871: 1.12505e-06)#0.00139032: 2.89085e-06	W_sebi#0.000638902: 9.8888e-05)#0.00170271: 5.31172e-07)#0.0442226; 5
(W_sebi#0.000638902: 9.94192e-05	((W_tropicalis#0.000281083: 9.56074e-05	(W_mellicola#0.000740336: 9.48721e-05	W_canadensis#0.00016742: 9.48721e-05)#0.00075765: 7.35293e-07)#0.00306116: 1.55677e-06	W_muriae#0.000467853: 9.71642e-05)#0.00173291: 2.25501e-06)#0.0451543; 5
(W_sebi#0.000638902: 9.94192e-05	((W_tropicalis#0.000281083: 9.71079e-05	(W_mellicola#0.000740336: 9.48721e-05	W_canadensis#0.00016742: 9.48721e-05)#0.00075765: 2.23572e-06)#0.00104776: 5.63382e-08	W_muriae#0.000467853: 9.71642e-05)#0.00173291: 2.25501e-06)#0.0443071; 5
(W_sebi#0.000662298: 9.94192e-05	((W_tropicalis#0.000281083: 9.79231e-05	(W_mellicola#0.000740336: 9.48721e-05	W_canadensis#0.00016742: 9.48721e-05)#0.00237113: 3.05099e-06)#0.00216525: 2.71029e-07	W_muriae#0.000467853: 9.81942e-05)#0.00339144: 1.22505e-06)#0.0443071; 5
(W_muriae#0.000467853: 9.94192e-05	((W_tropicalis#0.000281083: 9.79231e-05	(W_mellicola#0.000740336: 9.48721e-05	W_canadensis#0.00016742: 9.48721e-05)#0.00445843: 3.05099e-06)#0.000434722: 2.71029e-07	W_sebi#0.000662298: 9.81942e-05)#0.00339144: 1.22505e-06)#0.0461578; 5
(W_muriae#0.000467853: 9.94192e-05	((W_tropicalis#0.000281083: 9.72046e-05	(W_mellicola#0.000740336: 9.48721e-05	W_canadensis#0.00016742: 9.48721e-05)#0.00238976: 2.3325e-06)#0.00120931: 9.89526e-07	W_sebi#0.000662298: 9.81942e-05)#0.00142111: 1.22505e-06)#0.044178; 5
(W_muriae#0.000467853: 9.94192e-05	((W_tropicalis#0.000281083: 9.78293e-05	(W_mellicola#0.000740336: 9.48721e-05	W_canadensis#0.00016742: 9.48721e-05)#0.00238976: 2.95712e-06)#0.00346404: 1.92681e-07	W_sebi#0.000662298: 9.80219e-05)#0.00142361: 1.39727e-06)#0.0413973; 5
(W_muriae#0.000467853: 9.94192e-05	((W_tropicalis#0.000281083: 9.78293e-05	W_sebi#0.000662298: 9.78293e-05)#0.00158865: 1.92681e-07	(W_mellicola#0.000740336: 9.48721e-05	W_canadensis#0.00016742: 9.48721e-05)#0.0045791: 3.1498e-06)#0.00142361: 1.39727e-06)#0.0391278; 5
((W_mellicola#0.000740336: 9.48721e-05	W_canadensis#0.00016742: 9.48721e-05)#0.0045791: 4.54707e-06	((W_tropicalis#0.000281083: 9.78293e-05	W_sebi#0.000662298: 9.78293e-05)#0.00463651: 1.92681e-07	W_muriae#0.000467853: 9.80219e-05)#0.00142361: 1.39727e-06)#0.0365835; 5
(W_muriae#0.000467853: 9.94192e-05	((W_tropicalis#0.000281083: 9.78293e-05	W_sebi#0.000662298: 9.78293e-05)#0.00463651: 9.28472e-07	(W_mellicola#0.000740336: 9.48721e-05	W_canadensis#0.00016742: 9.48721e-05)#0.0045791: 3.88559e-06)#0.001413: 6.61482e-07)#0.0365835; 5
((W_tropicalis#0.000268586: 9.348e-05	W_sebi#0.000632853: 9.348e-05)#0.00443038: 1.51927e-06	(W_muriae#0.000447053: 9.11949e-05	(W_mellicola#0.000707422: 9.06543e-05	W_canadensis#0.000159977: 9.06543e-05)#0.00246628: 5.40602e-07)#0.00276145: 3.80432e-06)#0.0332779; 5
((W_tropicalis#0.000268586: 9.348e-05	W_sebi#0.000632853: 9.348e-05)#0.00387935: 1.51927e-06	(W_muriae#0.000447053: 9.29967e-05	(W_mellicola#0.000707422: 9.06543e-05	W_canadensis#0.000159977: 9.06543e-05)#0.000462348: 2.34238e-06)#0.00270795: 2.00254e-06)#0.0353895; 5
((W_tropicalis#0.000314958: 0.000109619	W_sebi#0.000742116: 0.000109619)#0.00180193: 1.78157e-06	(W_muriae#0.000524237: 0.000108206	(W_mellicola#0.000829558: 0.000106306	W_canadensis#0.000187596: 0.000106306)#0.00168209: 1.8998e-06)#0.00320033: 3.19526e-06)#0.0395841; 5
((W_tropicalis#0.000314958: 0.000109619	W_sebi#0.000694182: 0.000109619)#0.0011877: 1.78157e-06	(W_mellicola#0.000829558: 0.000108095	(W_muriae#0.000524237: 0.000106306	W_canadensis#0.000187596: 0.000106306)#0.00168209: 1.78878e-06)#0.00123766: 3.30629e-06)#0.0379702; 5
((W_tropicalis#0.000314958: 0.000109619	W_sebi#0.000694182: 0.000109619)#0.003859: 1.78157e-06	(W_mellicola#0.000829558: 0.000108529	(W_muriae#0.000524237: 0.000106306	W_canadensis#0.000187596: 0.000106306)#0.000758709: 2.22337e-06)#0.003496: 2.8717e-06)#0.0400784; 5
((W_tropicalis#0.000270804: 9.49896e-05	(W_mellicola#0.000713263: 9.21589e-05	(W_muriae#0.000450744: 9.14028e-05	W_canadensis#0.000161298: 9.14028e-05)#0.00108586: 7.56041e-07)#0.00304359: 2.83068e-06)#0.00329224: 7.94078e-07	W_sebi#0.000596866: 9.57836e-05)#0.0359389; 5
((W_tropicalis#0.000270804: 9.44527e-05	(W_canadensis#0.000161298: 9.37535e-05	(W_muriae#0.000450744: 9.14028e-05	W_mellicola#0.000713263: 9.14028e-05)#0.00321853: 2.35061e-06)#0.00299182: 6.99262e-07)#0.00271912: 1.33092e-06	W_sebi#0.000596866: 9.57836e-05)#0.0372875; 5
((W_tropicalis#0.000270804: 9.54879e-05	(W_canadensis#0.000161298: 9.37535e-05	(W_muriae#0.000450744: 9.14028e-05	W_mellicola#0.000713263: 9.14028e-05)#0.00321853: 2.35061e-06)#0.00299182: 1.73445e-06)#0.00268964: 2.95732e-07	W_sebi#0.000596866: 9.57836e-05)#0.0356805; 5
((W_tropicalis#0.000305531: 0.000107891	(W_muriae#0.000508545: 0.000107706	(W_canadensis#0.000181981: 0.000103124	W_mellicola#0.000804728: 0.000103124)#0.00174266: 4.58186e-06)#0.003315: 1.85472e-07)#0.000316851: 1.75231e-07	W_sebi#0.000673404: 0.000108066)#0.040256; 5
((W_muriae#0.000443829: 9.20283e-05	(W_tropicalis#0.000266649: 9.09743e-05	(W_canadensis#0.000158823: 9.00005e-05	W_mellicola#0.00070232: 9.00005e-05)#0.0015209: 9.7373e-07)#0.00512343: 1.05403e-06)#0.00229358: 2.28582e-06	W_sebi#0.000587708: 9.43141e-05)#0.0351331; 5
((W_tropicalis#0.000266649: 9.20283e-05	(W_muriae#0.000443829: 9.13776e-05	(W_canadensis#0.000158823: 9.00005e-05	W_mellicola#0.00070232: 9.00005e-05)#0.000622211: 1.37704e-06)#0.00228167: 6.50716e-07)#0.00229358: 2.28582e-06	W_sebi#0.000587708: 9.43141e-05)#0.0366432; 5
((W_tropicalis#0.000245443: 8.47092e-05	(W_canadensis#0.000146192: 8.35845e-05	(W_muriae#0.000408531: 8.28427e-05	W_mellicola#0.000646464: 8.28427e-05)#0.00314363: 7.4178e-07)#0.00320892: 1.12471e-06)#0.00451638: 2.10403e-06	W_sebi#0.000540968: 8.68133e-05)#0.0337289; 5
((W_tropicalis#0.000245443: 8.45889e-05	(W_canadensis#0.000146192: 8.38802e-05	(W_muriae#0.000408531: 8.28427e-05	W_mellicola#0.000646464: 8.28427e-05)#0.000998164: 1.03743e-06)#0.00319761: 7.08728e-07)#0.00226035: 2.22436e-06	W_sebi#0.000540968: 8.68133e-05)#0.0337289; 5
((W_tropicalis#0.000298537: 0.000103758	(W_mellicola#0.000786309: 0.000101478	(W_muriae#0.000496905: 0.000100763	W_canadensis#0.000177816: 0.000100763)#0.00227047: 7.14912e-07)#0.00329578: 2.27967e-06)#0.00272625: 1.83485e-06	W_sebi#0.000657991: 0.000105593)#0.0418153; 5
((W_tropicalis#0.000298537: 0.000102639	(W_mellicola#0.000786309: 0.000101967	(W_muriae#0.000496905: 0.000100763	W_canadensis#0.000177816: 0.000100763)#0.00227047: 1.20375e-06)#0.00113691: 6.72098e-07)#0.00275596: 2.95359e-06	W_sebi#0.000657991: 0.000105593)#0.0387916; 5
((W_tropicalis#0.000298537: 0.000102639	(W_mellicola#0.000786309: 0.000101646	(W_muriae#0.000496905: 0.000100763	W_canadensis#0.000177816: 0.000100763)#0.00227047: 8.8253e-07)#0.00414032: 9.93317e-07)#0.00275596: 2.95359e-06	W_sebi#0.000657991: 0.000105593)#0.0404881; 5
((W_sebi#0.000657991: 0.000102639	(W_mellicola#0.000786309: 0.000101991	(W_muriae#0.000496905: 0.000100763	W_canadensis#0.000177816: 0.000100763)#0.00227047: 1.22777e-06)#0.000779463: 6.48073e-07)#0.00275596: 2.95359e-06	W_tropicalis#0.000298537: 0.000105593)#0.0383078; 5
((W_sebi#0.000657991: 0.000102639	W_tropicalis#0.000298537: 0.000102639)#0.00275596: 2.95359e-06	(W_mellicola#0.000786309: 0.000102179	(W_muriae#0.000496905: 0.000100763	W_canadensis#0.000177816: 0.000100763)#0.00227047: 1.41517e-06)#0.000778033: 3.41426e-06)#0.0396252; 5
((W_sebi#0.000657991: 0.000102639	W_tropicalis#0.000298537: 0.000102639)#0.000758895: 2.95359e-06	(W_mellicola#0.000786309: 0.000102962	(W_muriae#0.000496905: 0.000100763	W_canadensis#0.000177816: 0.000100763)#0.00227047: 2.1986e-06)#0.000772113: 2.63084e-06)#0.0380286; 5
((W_sebi#0.000657991: 8.79109e-05	W_tropicalis#0.000298537: 8.79109e-05)#0.00190815: 1.7682e-05	(W_mellicola#0.000786309: 0.000102065	(W_muriae#0.000496905: 0.000100763	W_canadensis#0.000177816: 0.000100763)#0.00227047: 1.30183e-06)#0.000778897: 3.52761e-06)#0.0406291; 5
((W_sebi#0.000326567: 7.88472e-05	W_tropicalis#0.000267758: 7.88472e-05)#0.00171142: 1.5859e-05	(W_canadensis#0.000159483: 9.35078e-05	(W_muriae#0.000445674: 9.03746e-05	W_mellicola#0.000705239: 9.03746e-05)#0.00203638: 3.13317e-06)#0.00121917: 1.19834e-06)#0.0339689; 5
((W_muriae#0.000501521: 0.000101699	W_mellicola#0.000793612: 0.000101699)#0.00229156: 4.87429e-06	(W_canadensis#0.000179468: 0.000105465	(W_sebi#0.000367489: 8.87274e-05	W_tropicalis#0.00030131: 8.87274e-05)#0.00192587: 1.6738e-05)#0.00152335: 1.10825e-06)#0.0395055; 5
((W_muriae#0.000501521: 0.000101699	W_mellicola#0.000793612: 0.000101699)#0.00229156: 4.87429e-06	(W_canadensis#0.000179468: 0.000105465	(W_sebi#0.000367489: 9.529e-05	W_tropicalis#0.00030131: 9.529e-05)#0.001013: 1.01754e-05)#0.00152335: 1.10825e-06)#0.0421273; 5
((W_muriae#0.000461355: 9.35544e-05	W_mellicola#0.000730053: 9.35544e-05)#0.00438762: 4.48392e-06	(W_canadensis#0.000165094: 9.79323e-05	(W_sebi#0.000338057: 8.76584e-05	W_tropicalis#0.000277179: 8.76584e-05)#0.000841071: 1.02739e-05)#0.00240337: 1.06037e-07)#0.0387534; 5
((W_muriae#0.000461355: 9.35544e-05	W_mellicola#0.000730053: 9.35544e-05)#0.00210173: 4.48392e-06	(W_canadensis#0.000165094: 9.64215e-05	(W_sebi#0.000338057: 8.76584e-05	W_tropicalis#0.000277179: 8.76584e-05)#0.000841071: 8.76312e-06)#0.00244103: 1.61684e-06)#0.0379169; 5
((W_sebi#0.000338057: 8.76584e-05	W_tropicalis#0.000277179: 8.76584e-05)#0.000868199: 1.038e-05	(W_canadensis#0.000165094: 9.39361e-05	(W_muriae#0.000461355: 9.35544e-05	W_mellicola#0.000730053: 9.35544e-05)#0.00210173: 3.81633e-07)#0.00250561: 4.10228e-06)#0.0413504; 5
((W_sebi#0.000338057: 9.02951e-05	W_tropicalis#0.000277179: 9.02951e-05)#0.00286698: 7.74321e-06	(W_canadensis#0.000165094: 9.67911e-05	(W_muriae#0.000461355: 9.35544e-05	W_mellicola#0.000730053: 9.35544e-05)#0.00210173: 3.23669e-06)#0.00345788: 1.24723e-06)#0.039471; 5
(W_canadensis#0.000165094: 9.80383e-05	((W_sebi#0.000338057: 9.02951e-05	W_tropicalis#0.000277179: 9.02951e-05)#0.0047655: 7.11916e-06	(W_muriae#0.000461355: 9.35544e-05	W_mellicola#0.000730053: 9.35544e-05)#0.0039909: 3.85986e-06)#0.00343576: 6.24055e-07)#0.0408745; 5
(W_canadensis#0.000165094: 9.80383e-05	((W_sebi#0.000338057: 9.02951e-05	W_tropicalis#0.000277179: 9.02951e-05)#0.00187958: 7.11916e-06	(W_muriae#0.000461355: 9.35544e-05	W_mellicola#0.00100611: 9.35544e-05)#0.0039909: 3.85986e-06)#0.00178592: 6.24055e-07)#0.0408745; 5
(W_canadensis#0.000165094: 9.80383e-05	((W_sebi#0.000338057: 9.02951e-05	W_tropicalis#0.000277179: 9.02951e-05)#0.000762777: 5.62652e-06	(W_muriae#0.000461355: 9.35544e-05	W_mellicola#0.00100781: 9.35544e-05)#0.0039909: 2.36722e-06)#0.00181371: 2.11669e-06)#0.0378132; 5
(W_canadensis#0.000165094: 9.80383e-05	(W_mellicola#0.00100781: 9.51101e-05	(W_muriae#0.000461355: 9.35544e-05	(W_sebi#0.000338057: 9.02951e-05	W_tropicalis#0.000277179: 9.02951e-05)#0.000762777: 3.2593e-06)#0.00548889: 1.5557e-06)#0.00163571: 2.92821e-06)#0.0391755; 5
(W_mellicola#0.00100781: 9.80383e-05	(W_canadensis#0.000165094: 9.44269e-05	(W_muriae#0.000461355: 9.35544e-05	(W_sebi#0.000338057: 9.02951e-05	W_tropicalis#0.000277179: 9.02951e-05)#0.000762777: 3.2593e-06)#0.00390714: 8.72471e-07)#0.00164755: 3.61144e-06)#0.0407216; 5
(W_mellicola#0.00100781: 9.80383e-05	(W_canadensis#0.000165094: 9.6457e-05	(W_tropicalis#0.000277179: 9.60586e-05	(W_sebi#0.000338057: 9.02951e-05	W_muriae#0.000461355: 9.02951e-05)#0.00218789: 5.76351e-06)#0.00234038: 3.98367e-07)#0.00161287: 1.58133e-06)#0.0426589; 5
(W_mellicola#0.00102126: 9.80383e-05	(W_tropicalis#0.000277179: 9.6422e-05	(W_canadensis#0.000165094: 9.1997e-05	(W_sebi#0.000338057: 9.02951e-05	W_muriae#0.000461355: 9.02951e-05)#0.00218789: 1.70184e-06)#0.00340364: 4.42506e-06)#0.00161346: 1.61631e-06)#0.0413251; 5
(W_mellicola#0.000944488: 9.80383e-05	(W_tropicalis#0.000277179: 9.26392e-05	(W_sebi#0.000338057: 9.25526e-05	(W_canadensis#0.000165094: 9.02951e-05	W_muriae#0.000461355: 9.02951e-05)#0.000285722: 2.25751e-06)#0.0033832: 8.66056e-08)#0.00167934: 5.3991e-06)#0.0387774; 5
(W_mellicola#0.000944488: 9.80383e-05	(W_tropicalis#0.000277179: 9.66969e-05	(W_sebi#0.000338057: 9.31536e-05	(W_canadensis#0.000165094: 9.02951e-05	W_muriae#0.000461355: 9.02951e-05)#0.00151763: 2.85846e-06)#0.00207853: 3.54327e-06)#0.00160887: 1.34147e-06)#0.0376888; 5
(W_mellicola#0.000944488: 9.80383e-05	(W_tropicalis#0.000277179: 9.50189e-05	(W_canadensis#0.000165094: 9.08006e-05	(W_sebi#0.000338057: 9.02951e-05	W_muriae#0.000461355: 9.02951e-05)#0.0006865: 5.05466e-07)#0.00213239: 4.21834e-06)#0.00163728: 3.01941e-06)#0.0367182; 5
(W_tropicalis#0.000277179: 9.80383e-05	(W_mellicola#0.000944488: 9.57607e-05	(W_canadensis#0.000165094: 9.12343e-05	(W_sebi#0.000338057: 9.02951e-05	W_muriae#0.000461355: 9.02951e-05)#0.0006865: 9.39129e-07)#0.00120039: 4.5264e-06)#0.0016246: 2.27768e-06)#0.0383612; 5
(W_tropicalis#0.000277179: 9.80383e-05	(W_mellicola#0.000944488: 9.57607e-05	(W_canadensis#0.000165094: 9.41017e-05	(W_sebi#0.000338057: 9.02951e-05	W_muriae#0.000461355: 9.02951e-05)#0.0006865: 3.80658e-06)#0.0027121: 1.65895e-06)#0.00108615: 2.27768e-06)#0.0404541; 5
(W_mellicola#0.000944488: 9.80383e-05	(W_tropicalis#0.000277179: 9.60902e-05	(W_canadensis#0.000165094: 9.41017e-05	(W_sebi#0.000338057: 9.02951e-05	W_muriae#0.000461355: 9.02951e-05)#0.00166518: 3.80658e-06)#0.000386637: 1.98846e-06)#0.00124852: 1.94817e-06)#0.0379396; 5
(W_tropicalis#0.000277179: 9.80383e-05	(W_mellicola#0.000944488: 9.4816e-05	(W_canadensis#0.000165094: 9.41205e-05	(W_sebi#0.000338057: 9.02951e-05	W_muriae#0.000461355: 9.02951e-05)#0.000966975: 3.82537e-06)#0.00211636: 6.95537e-07)#0.0012653: 3.2223e-06)#0.0358596; 5
(W_tropicalis#0.000277179: 9.80383e-05	(W_mellicola#0.000944488: 9.52297e-05	(W_canadensis#0.000165094: 9.35479e-05	(W_sebi#0.000338057: 9.02951e-05	W_muriae#0.000461355: 9.02951e-05)#0.00364129: 3.25272e-06)#0.00418293: 1.68187e-06)#0.00128911: 2.80862e-06)#0.0331986; 5
(W_mellicola#0.000944488: 9.80383e-05	(W_tropicalis#0.000277179: 9.57859e-05	(W_canadensis#0.000165094: 9.57745e-05	(W_sebi#0.000338057: 9.02951e-05	W_muriae#0.000461355: 9.02951e-05)#0.00179128: 5.47936e-06)#0.00408568: 1.14304e-08)#0.00128162: 2.25243e-06)#0.0308137; 5
(W_mellicola#0.00107259: 0.000105649	(W_tropicalis#0.000298695: 0.000104402	(W_sebi#0.000364299: 9.89363e-05	(W_canadensis#0.00017791: 9.73044e-05	W_muriae#0.000497168: 9.73044e-05)#0.00193033: 1.63198e-06)#0.00383898: 5.46571e-06)#0.00106127: 1.2466e-06)#0.0332056; 5
(W_mellicola#0.00107259: 0.000105649	(W_tropicalis#0.000298695: 0.000102889	(W_sebi#0.000364299: 0.000102801	(W_canadensis#0.00017791: 9.73044e-05	W_muriae#0.000497168: 9.73044e-05)#0.000920573: 5.49691e-06)#0.00153764: 8.80046e-08)#0.00311901: 2.75937e-06)#0.0332056; 5
(W_tropicalis#0.000298695: 0.000105649	(W_mellicola#0.00107259: 0.000104507	(W_sebi#0.000364299: 0.000100707	(W_canadensis#0.00017791: 9.73044e-05	W_muriae#0.000497168: 9.73044e-05)#0.000920573: 3.40237e-06)#0.00199301: 3.80023e-06)#0.00307073: 1.14169e-06)#0.0361219; 5
(W_mellicola#0.00107259: 0.000105649	(W_tropicalis#0.000298695: 0.000100828	(W_sebi#0.000364299: 9.73848e-05	(W_canadensis#0.00017791: 9.73044e-05	W_muriae#0.000497168: 9.73044e-05)#0.0025385: 8.04334e-08)#0.0041245: 3.44368e-06)#0.00318276: 4.82017e-06)#0.0361219; 5
(W_mellicola#0.00107259: 0.000105649	(W_tropicalis#0.000298695: 0.000100428	(W_muriae#0.000497168: 9.73848e-05	(W_canadensis#0.00017791: 9.73044e-05	W_sebi#0.000364299: 9.73044e-05)#0.000433225: 8.04334e-08)#0.0041245: 3.04352e-06)#0.00509137: 5.22033e-06)#0.0361219; 5
(W_mellicola#0.00107259: 0.000105649	(W_muriae#0.000497168: 9.95575e-05	(W_tropicalis#0.000298695: 9.90813e-05	(W_canadensis#0.00017791: 9.73044e-05	W_sebi#0.000364299: 9.73044e-05)#0.00141429: 1.7769e-06)#0.00263304: 4.76226e-07)#0.0032597: 6.09116e-06)#0.0375017; 5
(W_mellicola#0.00107259: 0.000105649	(W_muriae#0.000497168: 9.92249e-05	(W_canadensis#0.00017791: 9.87207e-05	(W_tropicalis#0.000298695: 8.87721e-05	W_sebi#0.000266216: 8.87721e-05)#0.0020697: 9.94854e-06)#0.00264266: 5.04262e-07)#0.00327063: 6.42372e-06)#0.0375017; 5
(W_mellicola#0.00107259: 0.000105649	((W_tropicalis#0.000298695: 8.87721e-05	W_sebi#0.000266216: 8.87721e-05)#0.0020697: 1.08409e-05	(W_canadensis#0.00017791: 9.87207e-05	W_muriae#0.000497168: 9.87207e-05)#0.00496714: 8.92397e-07)#0.000995897: 6.03559e-06)#0.0365364; 5
(W_mellicola#0.00107259: 0.000105649	((W_tropicalis#0.000298695: 9.46564e-05	W_sebi#0.000266216: 9.46564e-05)#0.00194104: 4.15765e-06	(W_canadensis#0.00017791: 8.47591e-05	W_muriae#0.000497168: 8.47591e-05)#0.00350923: 1.40549e-05)#0.00239007: 6.8346e-06)#0.0359081; 5
(W_mellicola#0.00107259: 0.000105649	((W_tropicalis#0.000298695: 9.46564e-05	(W_canadensis#0.00017791: 8.49687e-05	W_muriae#0.000497168: 8.49687e-05)#0.00251802: 9.68767e-06)#0.00194104: 5.35665e-06	W_sebi#0.000266216: 0.000100013)#0.00236141: 5.63559e-06)#0.0383421; 5
(W_mellicola#0.00107259: 0.000105649	((W_tropicalis#0.000298695: 9.46564e-05	(W_canadensis#0.00017791: 8.49687e-05	W_muriae#0.000497168: 8.49687e-05)#0.00251802: 9.68767e-06)#0.00194104: 4.27281e-06	W_sebi#0.000266216: 9.89292e-05)#0.00238728: 6.71943e-06)#0.0383421; 5
(W_mellicola#0.00107259: 0.000105649	((W_sebi#0.000266216: 9.54459e-05	(W_canadensis#0.00017791: 8.49687e-05	W_muriae#0.000497168: 8.49687e-05)#0.00251802: 1.04772e-05)#0.00192499: 1.21858e-06	W_tropicalis#0.000298695: 9.66645e-05)#0.00177387: 8.98415e-06)#0.0383421; 5
(W_mellicola#0.00130476: 0.000105649	((W_sebi#0.000266216: 9.54459e-05	(W_canadensis#0.00017791: 8.49687e-05	W_muriae#0.000497168: 8.49687e-05)#0.00251802: 1.04772e-05)#0.00115081: 1.21858e-06	W_tropicalis#0.000298695: 9.66645e-05)#0.00128351: 8.98415e-06)#0.0356787; 5
(W_mellicola#0.00130476: 0.000105649	((W_sebi#0.000266216: 0.000100011	(W_canadensis#0.00017791: 8.73647e-05	W_muriae#0.000497168: 8.73647e-05)#0.00244896: 1.26466e-05)#0.00286808: 2.81117e-06	W_tropicalis#0.000298695: 0.000102822)#0.00191664: 2.82616e-06)#0.0356787; 5
(W_mellicola#0.00130476: 0.000105649	((W_sebi#0.000266216: 9.78332e-05	(W_canadensis#0.00017791: 8.73647e-05	W_muriae#0.000497168: 8.73647e-05)#0.00244896: 1.04684e-05)#0.00122877: 3.19914e-06	W_tropicalis#0.000298695: 0.000101032)#0.0019506: 4.61634e-06)#0.0356787; 5
(W_mellicola#0.00130476: 0.000105649	((W_sebi#0.000266216: 9.78332e-05	W_tropicalis#0.000298695: 9.78332e-05)#0.000936665: 8.94848e-07	(W_canadensis#0.00017791: 8.73647e-05	W_muriae#0.000575107: 8.73647e-05)#0.00244896: 1.13633e-05)#0.000991533: 6.92063e-06)#0.0371157; 5
(W_mellicola#0.00130476: 0.000105649	((W_sebi#0.000266216: 9.29962e-05	W_tropicalis#0.000298695: 9.29962e-05)#0.00261961: 1.16784e-05	(W_canadensis#0.00017791: 9.89243e-05	W_muriae#0.000575107: 9.89243e-05)#0.000943451: 5.75025e-06)#0.0037767: 9.74081e-07)#0.0377541; 5
(W_mellicola#0.00130476: 0.000105649	(W_muriae#0.000575107: 0.000103709	(W_canadensis#0.00017791: 0.000101059	(W_sebi#0.000266216: 9.29962e-05	W_tropicalis#0.000298695: 9.29962e-05)#0.00452404: 8.063e-06)#0.000923521: 2.64962e-06)#0.00177987: 1.93984e-06)#0.0362975; 5
(W_mellicola#0.00130476: 0.000105649	(W_muriae#0.000575107: 0.00010561	(W_canadensis#0.00017791: 0.000101059	(W_sebi#0.000266216: 9.29962e-05	W_tropicalis#0.000298695: 9.29962e-05)#0.00452404: 8.063e-06)#0.000923521: 4.55088e-06)#0.00174783: 3.85728e-08)#0.0344811; 5
(W_mellicola#0.00130476: 0.000105649	(W_muriae#0.000575107: 0.000102642	(W_canadensis#0.00017791: 0.000101059	(W_sebi#0.000266216: 9.29962e-05	W_tropicalis#0.000298695: 9.29962e-05)#0.00294054: 8.063e-06)#0.00156589: 1.58297e-06)#0.00179836: 3.00648e-06)#0.0334043; 5
(W_mellicola#0.00130476: 0.000105649	(W_muriae#0.000575107: 0.000105055	(W_canadensis#0.00017791: 0.00010376	(W_sebi#0.000266216: 0.000103312	W_tropicalis#0.000298695: 0.000103312)#0.00382528: 4.4796e-07)#0.00407001: 1.29454e-06)#0.00175707: 5.94048e-07)#0.0356499; 5
(W_mellicola#0.00142077: 0.000115042	((W_sebi#0.000289886: 0.000112498	W_tropicalis#0.000325253: 0.000112498)#0.00198608: 2.39267e-06	(W_canadensis#0.000193728: 0.000112986	W_muriae#0.000626241: 0.000112986)#0.00202358: 1.90488e-06)#0.00190505: 1.51624e-07)#0.0388196; 5
(W_mellicola#0.00142077: 0.000115042	(W_muriae#0.000626241: 0.00011473	(W_canadensis#0.000193728: 0.00011383	(W_sebi#0.000289886: 0.000112498	W_tropicalis#0.000325253: 0.000112498)#0.000199803: 1.33176e-06)#0.00200858: 9.00053e-07)#0.000851281: 3.12479e-07)#0.0388196; 5
(W_mellicola#0.00130018: 0.000105277	(W_canadensis#0.000177285: 0.000105062	(W_muriae#0.000573086: 0.000104168	(W_sebi#0.000265281: 8.56777e-05	W_tropicalis#0.000297645: 8.56777e-05)#0.00344435: 1.84901e-05)#0.00183809: 8.94294e-07)#0.00188104: 2.15318e-07)#0.0331602; 5
(W_mellicola#0.00130018: 0.000105277	((W_sebi#0.000265281: 8.56777e-05	W_tropicalis#0.000297645: 8.56777e-05)#0.00344435: 1.87773e-05	(W_muriae#0.000573086: 0.000104168	W_canadensis#0.000177285: 0.000104168)#0.00165482: 2.87206e-07)#0.00189197: 8.22406e-07)#0.0339619; 5
(W_mellicola#0.00130018: 0.000105277	(W_canadensis#0.000177285: 0.000105086	(W_muriae#0.000573086: 0.000104168	(W_sebi#0.000265281: 9.36938e-05	W_tropicalis#0.000297645: 9.36938e-05)#0.00314966: 1.0474e-05)#0.000286292: 9.18381e-07)#0.000588696: 1.91232e-07)#0.0361174; 5
(W_mellicola#0.00130018: 0.000105277	(W_muriae#0.000573086: 0.000104698	(W_canadensis#0.000177285: 0.000104168	(W_sebi#0.000265281: 9.36938e-05	W_tropicalis#0.000297645: 9.36938e-05)#0.00314966: 1.0474e-05)#0.00268336: 5.29764e-07)#0.00167088: 5.79848e-07)#0.0340385; 5
(W_muriae#0.000573086: 0.000105277	(W_mellicola#0.00130018: 0.000105047	(W_canadensis#0.000177285: 0.000104168	(W_sebi#0.000265281: 8.86959e-05	W_tropicalis#0.000297645: 8.86959e-05)#0.000964301: 1.54719e-05)#0.00268336: 8.79367e-07)#0.00166532: 2.30246e-07)#0.0360882; 5
(W_muriae#0.000573086: 0.000105277	(W_mellicola#0.00130018: 0.000104295	(W_canadensis#0.000177285: 0.000104168	(W_sebi#0.000265281: 7.2249e-05	W_tropicalis#0.000297645: 7.2249e-05)#0.00115523: 3.19188e-05)#0.00128643: 1.26871e-07)#0.000509855: 9.82742e-07)#0.0381137; 5
(W_muriae#0.000573086: 0.000105277	(W_canadensis#0.000177285: 0.000104295	(W_mellicola#0.00130018: 0.000104168	(W_sebi#0.000265281: 7.2249e-05	W_tropicalis#0.000297645: 7.2249e-05)#0.0013446: 3.19188e-05)#0.000773171: 1.26871e-07)#0.00260937: 9.82742e-07)#0.0381137; 5
((W_mellicola#0.00130018: 0.000104168	(W_sebi#0.000265281: 7.2249e-05	W_tropicalis#0.000297645: 7.2249e-05)#0.00138225: 3.19188e-05)#0.00298455: 1.10961e-06	(W_canadensis#0.000177285: 0.000104295	W_muriae#0.000573086: 0.000104295)#0.00260937: 9.82742e-07)#0.0401869; 5
((W_mellicola#0.00130018: 0.000104168	(W_sebi#0.000265281: 7.2249e-05	W_tropicalis#0.000297645: 7.2249e-05)#0.00330842: 3.19188e-05)#0.00298455: 1.10961e-06	(W_canadensis#0.000177285: 0.000104295	W_muriae#0.000573086: 0.000104295)#0.000716366: 9.82742e-07)#0.0431612; 5
(W_canadensis#0.000177285: 0.000105277	((W_mellicola#0.00130018: 0.000104168	(W_sebi#0.000265281: 8.99219e-05	W_tropicalis#0.000297645: 8.99219e-05)#0.00265819: 1.42458e-05)#0.00298455: 1.26871e-07	W_muriae#0.000573086: 0.000104295)#0.00216899: 9.82742e-07)#0.0431612; 5
(W_canadensis#0.000177285: 0.000105277	((W_mellicola#0.00130018: 0.000102492	(W_sebi#0.000265281: 7.1839e-05	W_tropicalis#0.000297645: 7.1839e-05)#0.00124104: 3.06528e-05)#0.00303335: 1.71327e-06	W_muriae#0.000573086: 0.000104205)#0.00217086: 1.07228e-06)#0.0431612; 5
(W_canadensis#0.000177285: 0.000105277	((W_mellicola#0.00130018: 0.000102492	(W_sebi#0.000265281: 7.1839e-05	W_tropicalis#0.000297645: 7.1839e-05)#0.00164916: 3.06528e-05)#0.000275186: 1.71327e-06	W_muriae#0.000573086: 0.000104205)#0.00217086: 1.07228e-06)#0.0431612; 5
((W_mellicola#0.00130018: 0.000102492	(W_sebi#0.000265281: 7.1839e-05	W_tropicalis#0.000297645: 7.1839e-05)#0.00164916: 3.06528e-05)#0.00239804: 2.78554e-06	(W_canadensis#0.000177285: 0.000104205	W_muriae#0.000573086: 0.000104205)#0.00217086: 1.07228e-06)#0.0397435; 5
((W_mellicola#0.00130018: 0.000102492	(W_sebi#0.000265281: 7.1839e-05	W_tropicalis#0.000297645: 7.1839e-05)#0.00164916: 3.06528e-05)#0.00107519: 2.78554e-06	(W_canadensis#0.000177285: 0.000104205	W_muriae#0.000573086: 0.000104205)#0.000351824: 1.07228e-06)#0.0376037; 5
((W_mellicola#0.00130018: 0.000102492	(W_sebi#0.000265281: 8.45991e-05	W_tropicalis#0.000297645: 8.45991e-05)#0.00140042: 1.78927e-05)#0.00087035: 2.78554e-06	(W_canadensis#0.000177285: 0.000104205	W_muriae#0.000573086: 0.000104205)#0.000464841: 1.07228e-06)#0.0355038; 5
((W_mellicola#0.00130018: 0.000102492	(W_sebi#0.000265281: 9.35468e-05	W_tropicalis#0.000297645: 9.35468e-05)#0.00126647: 8.94501e-06)#0.00321601: 2.78554e-06	(W_canadensis#0.000177285: 0.000104205	W_muriae#0.000573086: 0.000104205)#0.000464841: 1.07228e-06)#0.0355038; 5
(W_canadensis#0.000177285: 0.000105277	((W_mellicola#0.00130018: 0.000102492	(W_sebi#0.000265281: 9.35468e-05	W_tropicalis#0.000297645: 9.35468e-05)#0.00126647: 8.94501e-06)#0.000684138: 1.00722e-06	W_muriae#0.000573086: 0.000103499)#0.00331138: 1.77833e-06)#0.0384903; 5
(W_canadensis#0.000177285: 0.000105277	((W_mellicola#0.00130018: 0.000102492	W_muriae#0.000573086: 0.000102492)#0.0019714: 8.55577e-08	(W_sebi#0.000265281: 8.80864e-05	W_tropicalis#0.000297645: 8.80864e-05)#0.00289573: 1.4491e-05)#0.00334114: 2.69999e-06)#0.0407922; 5
((W_sebi#0.000265281: 8.80864e-05	W_tropicalis#0.000297645: 8.80864e-05)#0.00289573: 1.7191e-05	((W_mellicola#0.00130018: 0.000102492	W_muriae#0.000573086: 0.000102492)#0.00105002: 8.55577e-08	W_canadensis#0.000177285: 0.000102577)#0.00334114: 2.69999e-06)#0.0386245; 5
((W_sebi#0.000265281: 8.80864e-05	W_tropicalis#0.000437707: 8.80864e-05)#0.00289573: 1.7191e-05	((W_mellicola#0.00130018: 0.000102492	W_canadensis#0.000177285: 0.000102492)#0.00105002: 8.55577e-08	W_muriae#0.000573086: 0.000102577)#0.00334114: 2.69999e-06)#0.0406631; 5
((W_sebi#0.000265281: 6.95441e-05	W_tropicalis#0.000437707: 6.95441e-05)#0.0036678: 3.57333e-05	((W_mellicola#0.00130018: 0.000102492	W_canadensis#0.000177285: 0.000102492)#0.00104848: 7.79286e-07	W_muriae#0.000573086: 0.000103271)#0.00160061: 2.00626e-06)#0.0406631; 5
((W_sebi#0.000265281: 6.95441e-05	W_tropicalis#0.000437707: 6.95441e-05)#0.0036678: 3.57333e-05	((W_mellicola#0.00130018: 0.000102492	W_canadensis#0.000177285: 0.000102492)#0.00227663: 5.39643e-07	W_muriae#0.000573086: 0.000103031)#0.00160433: 2.2459e-06)#0.0392773; 5
((W_sebi#0.000265281: 9.29413e-05	W_tropicalis#0.000437707: 9.29413e-05)#0.00274446: 1.23361e-05	((W_muriae#0.000573086: 0.000102492	W_canadensis#0.000177285: 0.000102492)#0.00107719: 1.22126e-06	W_mellicola#0.00130018: 0.000103713)#0.00120886: 1.56429e-06)#0.0415683; 5
((W_sebi#0.000265281: 9.29413e-05	W_tropicalis#0.000437707: 9.29413e-05)#0.000575873: 1.23361e-05	((W_muriae#0.000573086: 0.000102492	W_canadensis#0.000177285: 0.000102492)#0.00107719: 1.67075e-06	W_mellicola#0.00130018: 0.000104163)#0.00120364: 1.1148e-06)#0.0406045; 5
(W_mellicola#0.00130018: 0.000105277	((W_muriae#0.000573086: 0.000102492	W_canadensis#0.000177285: 0.000102492)#0.00107719: 1.74683e-06	(W_sebi#0.000265281: 0.000102184	W_tropicalis#0.000437707: 0.000102184)#0.00270119: 2.05488e-06)#0.00120277: 1.03871e-06)#0.0406045; 5
(W_mellicola#0.00130018: 0.000105277	((W_muriae#0.000573086: 0.000102492	(W_sebi#0.000265281: 0.000102184	W_tropicalis#0.000437707: 0.000102184)#0.000412778: 3.08048e-07)#0.00375856: 8.80803e-07	W_canadensis#0.000177285: 0.000103373)#0.00282982: 1.90474e-06)#0.0421013; 5
(W_mellicola#0.00130018: 0.000105277	((W_sebi#0.000265281: 0.000102575	(W_muriae#0.000573086: 0.000102184	W_tropicalis#0.000437707: 0.000102184)#0.001565: 3.90866e-07)#0.00521218: 1.15329e-06	W_canadensis#0.000177285: 0.000103728)#0.00357257: 1.54944e-06)#0.0409658; 5
(W_mellicola#0.00130018: 0.000105277	((W_sebi#0.000265281: 0.000103557	(W_muriae#0.000573086: 0.000102184	W_tropicalis#0.000437707: 0.000102184)#0.00143815: 1.37345e-06)#0.00385381: 1.33466e-06	W_canadensis#0.000177285: 0.000104892)#0.00166232: 3.85474e-07)#0.0387789; 5
(W_mellicola#0.00130018: 0.000105277	((W_tropicalis#0.000619968: 0.000103557	(W_muriae#0.000573086: 0.000102184	W_sebi#0.000265281: 0.000102184)#0.00230755: 1.37345e-06)#0.00166835: 2.55044e-07	W_canadensis#0.000177285: 0.000103812)#0.00101159: 1.4651e-06)#0.036896; 5
(W_mellicola#0.00130018: 0.000105277	((W_muriae#0.000573086: 0.000103909	(W_tropicalis#0.000619968: 0.000102184	W_sebi#0.000265281: 0.000102184)#0.000160617: 1.72531e-06)#0.00146775: 4.37863e-07	W_canadensis#0.000177285: 0.000104347)#0.000829973: 9.30416e-07)#0.0387811; 5
(W_mellicola#0.00130018: 0.000105277	((W_sebi#0.000265281: 0.000104239	(W_tropicalis#0.000619968: 0.000102184	W_muriae#0.000573086: 0.000102184)#0.00137506: 2.05555e-06)#0.00411144: 6.25367e-07	W_canadensis#0.000177285: 0.000104865)#0.00230078: 4.12671e-07)#0.0370008; 5
(W_mellicola#0.00130018: 0.000105277	((W_canadensis#0.000177285: 0.000104125	(W_tropicalis#0.000619968: 0.000102184	W_muriae#0.000573086: 0.000102184)#0.00137506: 1.94073e-06)#0.006094: 3.69246e-07	W_sebi#0.000265281: 0.000104494)#0.00230895: 7.83611e-07)#0.0370008; 5
(W_sebi#0.000265281: 0.000105277	((W_canadensis#0.000177285: 0.000103748	(W_tropicalis#0.000619968: 0.000102184	W_muriae#0.000573086: 0.000102184)#0.00137506: 1.56371e-06)#0.00611615: 4.85593e-07	W_mellicola#0.00130018: 0.000104233)#0.00231472: 1.04429e-06)#0.035981; 5
(W_mellicola#0.00130018: 0.000105277	((W_canadensis#0.000177285: 0.000103469	(W_tropicalis#0.000619968: 9.50834e-05	W_muriae#0.000573086: 9.50834e-05)#0.00417248: 8.38587e-06)#0.00378051: 3.72075e-07	W_sebi#0.000265281: 0.000103841)#0.00232345: 1.43606e-06)#0.0376313; 5
(W_mellicola#0.00130018: 0.000105277	((W_canadensis#0.000177285: 0.000100322	(W_tropicalis#0.000619968: 9.18827e-05	W_muriae#0.000573086: 9.18827e-05)#0.00165614: 8.43965e-06)#0.0038991: 4.02821e-06	W_sebi#0.000265281: 0.000104351)#0.00231211: 9.26801e-07)#0.0395766; 5
(W_mellicola#0.00130018: 0.000105277	((W_canadensis#0.000177285: 9.51551e-05	(W_tropicalis#0.000619968: 9.18827e-05	W_muriae#0.000573086: 9.18827e-05)#0.00141601: 3.27243e-06)#0.00206544: 7.91182e-06	W_sebi#0.000265281: 0.000103067)#0.00234091: 2.21042e-06)#0.0378628; 5
(W_mellicola#0.00130018: 0.000105277	((W_canadensis#0.000177285: 0.000101287	(W_tropicalis#0.000619968: 9.14813e-05	W_muriae#0.000573086: 9.14813e-05)#0.00142223: 9.80617e-06)#0.00194039: 1.7795e-06	W_sebi#0.000265281: 0.000103067)#0.000242496: 2.21042e-06)#0.0404508; 5
(W_mellicola#0.00134111: 0.000105277	((W_sebi#0.000265281: 0.000101188	(W_tropicalis#0.000619968: 9.14813e-05	W_muriae#0.000573086: 9.14813e-05)#0.00142223: 9.70692e-06)#0.0019423: 1.62004e-06	W_canadensis#0.000177285: 0.000102808)#0.00186154: 2.46913e-06)#0.0384815; 5
(W_mellicola#0.00134111: 0.000105277	((W_sebi#0.000265281: 0.000102779	(W_tropicalis#0.000619968: 9.37966e-05	W_muriae#0.000573086: 9.37966e-05)#0.00138712: 8.98287e-06)#0.00191223: 3.85774e-07	W_canadensis#0.000177285: 0.000103165)#0.0018551: 2.11214e-06)#0.0409382; 5
(W_mellicola#0.00134111: 0.000105277	((W_sebi#0.000265281: 0.000102779	W_canadensis#0.000177285: 0.000102779)#0.000348897: 7.42995e-07	(W_tropicalis#0.000619968: 9.37966e-05	W_muriae#0.000573086: 9.37966e-05)#0.00198077: 9.72587e-06)#0.0018487: 1.75492e-06)#0.0424997; 5
(W_mellicola#0.00134111: 0.000105277	((W_sebi#0.000265281: 0.000102779	W_canadensis#0.000177285: 0.000102779)#0.00101651: 1.34804e-06	(W_tropicalis#0.000619968: 9.96407e-05	W_muriae#0.000573086: 9.96407e-05)#0.0018646: 4.48679e-06)#0.000507517: 1.14987e-06)#0.0395132; 5
(W_mellicola#0.00134111: 0.000105277	(((W_tropicalis#0.000619968: 9.96407e-05	W_muriae#0.000573086: 9.96407e-05)#0.0018646: 3.13875e-06	W_canadensis#0.000177285: 0.000102779)#0.0023767: 1.66448e-06	W_sebi#0.000265281: 0.000104444)#0.0028683: 8.33436e-07)#0.0366601; 5
(W_sebi#0.000265281: 0.000105277	(((W_tropicalis#0.000619968: 9.96407e-05	W_muriae#0.000573086: 9.96407e-05)#0.000357433: 1.8687e-06	W_canadensis#0.000177285: 0.000101509)#0.00240644: 2.34739e-06	W_mellicola#0.00134111: 0.000103857)#0.00124504: 1.42057e-06)#0.0385543; 5
(W_mellicola#0.00134111: 0.000105277	(((W_tropicalis#0.000619968: 9.96407e-05	W_muriae#0.000573086: 9.96407e-05)#0.000357433: 6.83456e-07	W_canadensis#0.000177285: 0.000100324)#0.00243487: 4.67572e-06	W_sebi#0.000265281: 0.000105)#0.00158765: 2.77486e-07)#0.0367247; 5
(W_mellicola#0.00114864: 0.000105277	(((W_tropicalis#0.000619968: 9.96407e-05	W_muriae#0.000573086: 9.96407e-05)#0.000357433: 3.19635e-06	W_canadensis#0.000177285: 0.000102837)#0.00379807: 1.1304e-06	W_sebi#0.000265281: 0.000103967)#0.0025019: 1.30991e-06)#0.0391365; 5
(((W_tropicalis#0.000619968: 9.96407e-05	W_muriae#0.000573086: 9.96407e-05)#0.00294082: 3.28199e-06	W_canadensis#0.000177285: 0.000102923)#0.00379491: 2.35468e-06	(W_mellicola#0.00114864: 0.000103967	W_sebi#0.000265281: 0.000103967)#0.000624035: 1.30991e-06)#0.0407239; 5
(W_mellicola#0.00114864: 0.000105277	(((W_tropicalis#0.000619968: 9.96407e-05	W_muriae#0.000573086: 9.96407e-05)#0.00294082: 3.4074e-06	W_canadensis#0.000177285: 0.000103048)#0.00379029: 1.14382e-07	W_sebi#0.000265281: 0.000103162)#0.00292962: 2.11489e-06)#0.0381673; 5
(W_mellicola#0.00114864: 0.000105277	(((W_tropicalis#0.000619968: 9.96407e-05	W_muriae#0.000573086: 9.96407e-05)#0.00294082: 1.24603e-06	W_sebi#0.000265281: 0.000100887)#0.00504183: 2.35663e-06	W_canadensis#0.000177285: 0.000103243)#0.00292732: 2.034e-06)#0.0381673; 5
[truncated: 538 more rows]
