# Supplementary material for: Application of the Phylogenetic Species Concept to Wallemia sebi from House Dust and Indoor Air Revealed by Multi-Locus Genealogical Concordance
Source: PLoS One. 2015 Mar 23;10(3):e0120894. doi: 10.1371/journal.pone.0120894 (PMC4370657; doi:10.1371/journal.pone.0120894)
Supplement: S2 File — (ZIP) [file pone.0120894.s006.zip › algorithm0/e2_run2/terminal_output.txt]

bp&p Version 3.0, October 2014
5 species:  W_muriae (42) W_sebi (10) W_mellicola (32) W_tropicalis (3) W_canadensis (3)
(W_muriae, (((W_sebi, W_mellicola), W_tropicalis), W_canadensis));

pop by pop table showing node numbers in species tree

                        1  2  3  4  5  6  7  8  9
species  1 W_muriae     1  0  0  0  0  1  0  0  0
species  2 W_sebi       0  1  0  0  0  1  1  1  1
species  3 W_mellicola   0  0  1  0  0  1  1  1  1
species  4 W_tropicalis   0  0  0  1  0  1  1  1  0
species  5 W_canadensis   0  0  0  0  1  1  1  0  0
species  6 W_muriaeW_sebiW_mellicolaW_tropicalisW_canadensis   0  0  0  0  0  1  0  0  0
species  7 W_sebiW_mellicolaW_tropicalisW_canadensis   0  0  0  0  0  1  1  0  0
species  8 W_sebiW_mellicolaW_tropicalis   0  0  0  0  0  1  1  1  0
species  9 W_sebiW_mellicola   0  0  0  0  0  1  1  1  1

9 theta parameters (populations) in the order:
  theta_1W_muriae theta_2W_sebi theta_3W_mellicola theta_4W_tropicalis theta_5W_canadensis theta_9W_sebiW_mellicola theta_8W_sebiW_mellicolaW_tropicalis theta_7W_sebiW_mellicolaW_tropicalisW_canadensis theta_6W_muriaeW_sebiW_mellicolaW_tropicalisW_canadensis
4 species divergence times in the order:
  tau_6W_muriaeW_sebiW_mellicolaW_tropicalisW_canadensis tau_7W_sebiW_mellicolaW_tropicalisW_canadensis tau_8W_sebiW_mellicolaW_tropicalis tau_9W_sebiW_mellicola

Rates vary among loci, with ri/L ~ Dirichlet(2.00)

Reading Individual-Species map (Imap) from Wallemia.Imap.txt
Individual -> Species map:  3 3 3 4 2 5 2 1 3 3 3 3 3 3 3 3 4 3 3 3 4 3 3 3 3 2 3 3 3 1 1 1 1 1 1 1 3 3 3 1 1 2 3 2 1 2 1 2 1 1 3 3 2 2 2 1 3 5 3 3 5 1 1 1 1 1 1 1 3 1 1 1 1 1 1 1 1 1 1 1 1 1 1 1 1 1 1 1 1 3

Reading sequence data..  5 loci
locus  1: 70 sequences ( 32  9 24  3  2 )   513 sites   110 patterns, messy
locus  2: 90 sequences ( 42 10 32  3  3 )   603 sites   107 patterns, messy
locus  3: 90 sequences ( 42 10 32  3  3 )   610 sites   109 patterns, messy
locus  4: 85 sequences ( 39 10 30  3  3 )   738 sites    63 patterns, messy
locus  5: 90 sequences ( 42 10 32  3  3 )   607 sites   108 patterns, messy
2669952 bytes for conP, 60840 bytes for gene trees.  


MCMC settings: 200 burnin, sampling every 1, 2000 samples
Approximating posterior, using sequence data
(Settings: cleandata=0 print=1 saveconP=1 moveinnode=1)

Starting rjMCMC... 
PrSplit = 0.500000
rj algorithm 0: new theta from sliding window with c = 2.00

Starting species model: 0000

root dist = 0.03934

Initial parameters, np = 1 (gene trees are generated from the prior):

lnL0 =  -67811.629

-10% 0.73 0.18 1.00 0.00 1.00 0.33   2  4 1.0000 0.0000 P(2)=1.000  0.0164 0.0001 -388.70 -27295.16
-10% 0.70 0.17 0.67 0.00 0.50 0.39   2  4 0.5000 0.0000 P(2)=1.000  0.0164 0.0001 -1797.87 -18540.24
-10% 0.68 0.14 0.44 0.00 0.67 0.37   2  4 0.3333 0.0000 P(2)=1.000  0.0165 0.0001 -1233.53 -15706.58
-10% 0.65 0.12 0.33 0.00 0.75 0.36   2  4 0.2500 0.0000 P(2)=1.000  0.0164 0.0001 -1079.92 -13261.44
-10% 0.64 0.11 0.40 0.00 0.80 0.33   2  4 0.2000 0.0000 P(2)=1.000  0.0188 0.0001  373.22 -12469.00
-10% 0.63 0.10 0.44 0.00 0.83 0.30   2  4 0.2000 0.0000 P(2)=1.000  0.0217 0.0001  662.77 -11746.27
-10% 0.62 0.09 0.48 0.00 0.71 0.30   2  4 0.1667 0.0000 P(2)=1.000  0.0250 0.0001  785.59 -11294.25
-10% 0.62 0.08 0.42 0.00 0.62 0.31   2  4 0.1429 0.0000 P(2)=1.000  0.0274 0.0001  820.06 -10822.52
-10% 0.61 0.08 0.41 0.00 0.67 0.30   2  4 0.1250 0.0000 P(2)=1.000  0.0308 0.0001  943.01 -10423.81
 -9% 0.61 0.07 0.40 0.00 0.60 0.29   2  4 0.1250 0.0000 P(2)=1.000  0.0345 0.0001  981.22 -9972.58
 -9% 0.61 0.07 0.36 0.00 0.64 0.27   2  4 0.1111 0.0000 P(2)=1.000  0.0374 0.0001  962.48 -9593.53
 -9% 0.61 0.07 0.36 0.00 0.58 0.26   2  4 0.1000 0.0000 P(2)=1.000  0.0407 0.0001  992.25 -9458.69
 -9% 0.61 0.06 0.33 0.00 0.54 0.26   2  4 0.1000 0.0000 P(2)=1.000  0.0435 0.0001 1019.54 -9355.05
 -9% 0.61 0.06 0.31 0.00 0.50 0.27   2  4 0.0909 0.0000 P(2)=1.000  0.0459 0.0001 1036.03 -9211.64
 -9% 0.61 0.06 0.29 0.00 0.53 0.27   2  4 0.0909 0.0000 P(2)=1.000  0.0479 0.0001 1040.04 -9022.36
 -9% 0.60 0.05 0.27 0.00 0.56 0.27   2  4 0.0909 0.0000 P(2)=1.000  0.0496 0.0001 1047.33 -8929.53
 -9% 0.60 0.05 0.27 0.00 0.53 0.27   2  4 0.0833 0.0000 P(2)=1.000  0.0511 0.0001 1054.03 -8865.09
 -9% 0.60 0.05 0.26 0.00 0.56 0.28   2  4 0.0833 0.0000 P(2)=1.000  0.0524 0.0001 1074.65 -8775.04
 -9% 0.60 0.05 0.26 0.00 0.58 0.29   2  4 0.0769 0.0000 P(2)=1.000  0.0530 0.0001 1078.40 -8619.86
 -9% 0.60 0.05 0.25 0.00 0.55 0.29   2  4 0.0769 0.0000 P(2)=1.000  0.0536 0.0001 1091.33 -8587.85
 -9% 0.60 0.05 0.24 0.00 0.57 0.29   2  4 0.0714 0.0000 P(2)=1.000  0.0541 0.0001 1097.01 -8522.15
 -9% 0.61 0.04 0.23 0.00 0.55 0.29   2  4 0.0667 0.0000 P(2)=1.000  0.0545 0.0001 1109.56 -8487.94
 -9% 0.61 0.04 0.22 0.00 0.52 0.29   2  4 0.0625 0.0000 P(2)=1.000  0.0549 0.0001 1123.71 -8462.11
 -9% 0.61 0.04 0.24 0.00 0.50 0.30   2  4 0.0588 0.0000 P(2)=1.000  0.0553 0.0001 1135.29 -8410.58
 -9% 0.61 0.04 0.23 0.00 0.48 0.30   2  4 0.0556 0.0000 P(2)=1.000  0.0556 0.0001 1149.78 -8387.14
 -9% 0.61 0.04 0.23 0.00 0.46 0.31   2  4 0.0526 0.0000 P(2)=1.000  0.0559 0.0001 1155.71 -8363.79
 -9% 0.61 0.04 0.25 0.00 0.48 0.31   2  4 0.0526 0.0000 P(2)=1.000  0.0560 0.0001 1167.42 -8333.97
 -9% 0.61 0.04 0.24 0.00 0.50 0.31   2  4 0.0500 0.0000 P(2)=1.000  0.0561 0.0001 1194.67 -8322.97
 -9% 0.61 0.04 0.24 0.00 0.52 0.32   2  4 0.0476 0.0000 P(2)=1.000  0.0560 0.0001 1219.68 -8276.68
 -8% 0.61 0.04 0.23 0.00 0.53 0.32   2  4 0.0455 0.0000 P(2)=1.000  0.0559 0.0001 1238.34 -8265.98
 -8% 0.61 0.04 0.24 0.00 0.52 0.32   2  4 0.0455 0.0000 P(2)=1.000  0.0558 0.0001 1248.64 -8239.75
 -8% 0.61 0.03 0.23 0.00 0.53 0.33   2  4 0.0435 0.0000 P(2)=1.000  0.0557 0.0001 1269.43 -8235.38
 -8% 0.61 0.03 0.22 0.00 0.52 0.33   2  4 0.0435 0.0000 P(2)=1.000  0.0556 0.0001 1285.37 -8220.84
 -8% 0.61 0.03 0.22 0.00 0.50 0.33   2  4 0.0435 0.0000 P(2)=1.000  0.0556 0.0001 1287.05 -8195.31
 -8% 0.61 0.03 0.22 0.00 0.51 0.34   2  4 0.0435 0.0000 P(2)=1.000  0.0555 0.0001 1322.32 -8194.64
 -8% 0.61 0.03 0.21 0.00 0.53 0.34   2  4 0.0417 0.0000 P(2)=1.000  0.0554 0.0001 1328.18 -8192.11
 -8% 0.61 0.03 0.21 0.00 0.54 0.34   2  4 0.0400 0.0000 P(2)=1.000  0.0553 0.0001 1324.59 -8197.71
 -8% 0.61 0.03 0.20 0.00 0.55 0.35   2  4 0.0400 0.0000 P(2)=1.000  0.0552 0.0001 1324.67 -8184.54
 -8% 0.61 0.03 0.20 0.00 0.56 0.35   2  4 0.0385 0.0000 P(2)=1.000  0.0550 0.0001 1325.58 -8182.42
 -8% 0.61 0.03 0.20 0.00 0.58 0.35   2  4 0.0370 0.0000 P(2)=1.000  0.0549 0.0001 1335.18 -8169.04
 -8% 0.61 0.03 0.20 0.00 0.59 0.35   2  4 0.0357 0.0000 P(2)=1.000  0.0547 0.0001 1338.50 -8157.90
 -8% 0.61 0.03 0.20 0.00 0.60 0.35   2  4 0.0357 0.0000 P(2)=1.000  0.0544 0.0001 1358.55 -8168.44
 -8% 0.61 0.03 0.19 0.00 0.58 0.36   2  4 0.0357 0.0000 P(2)=1.000  0.0541 0.0001 1364.57 -8160.86
 -8% 0.61 0.03 0.19 0.00 0.57 0.36   2  4 0.0345 0.0000 P(2)=1.000  0.0539 0.0001 1367.83 -8172.45
 -8% 0.61 0.03 0.19 0.00 0.58 0.36   2  4 0.0333 0.0000 P(2)=1.000  0.0537 0.0001 1371.42 -8163.73
 -8% 0.61 0.03 0.18 0.00 0.59 0.36   2  4 0.0323 0.0000 P(2)=1.000  0.0535 0.0001 1360.75 -8162.56
 -8% 0.61 0.03 0.18 0.00 0.57 0.36   2  4 0.0323 0.0000 P(2)=1.000  0.0532 0.0001 1373.44 -8162.39
 -8% 0.61 0.03 0.17 0.00 0.56 0.36   2  4 0.0323 0.0000 P(2)=1.000  0.0530 0.0001 1389.38 -8163.65
 -8% 0.61 0.03 0.17 0.00 0.57 0.36   2  4 0.0323 0.0000 P(2)=1.000  0.0529 0.0001 1402.66 -8157.72
 -7% 0.61 0.03 0.17 0.00 0.58 0.36   2  4 0.0312 0.0000 P(2)=1.000  0.0527 0.0001 1429.08 -8172.65
 -7% 0.61 0.02 0.16 0.00 0.59 0.36   2  4 0.0312 0.0000 P(2)=1.000  0.0525 0.0001 1446.39 -8167.64
 -7% 0.61 0.02 0.16 0.00 0.60 0.37   2  4 0.0303 0.0000 P(2)=1.000  0.0523 0.0001 1441.57 -8159.23
 -7% 0.61 0.02 0.16 0.00 0.60 0.36   2  4 0.0294 0.0000 P(2)=1.000  0.0521 0.0001 1418.00 -8144.15
 -7% 0.61 0.02 0.15 0.00 0.61 0.36   2  4 0.0286 0.0000 P(2)=1.000  0.0520 0.0001 1427.63 -8157.88
 -7% 0.61 0.02 0.15 0.00 0.62 0.37   2  4 0.0286 0.0000 P(2)=1.000  0.0518 0.0001 1432.88 -8152.80
 -7% 0.61 0.02 0.15 0.00 0.63 0.37   2  4 0.0278 0.0000 P(2)=1.000  0.0516 0.0001 1442.73 -8133.49
 -7% 0.61 0.02 0.15 0.00 0.63 0.37   2  4 0.0270 0.0000 P(2)=1.000  0.0515 0.0001 1450.17 -8140.56
 -7% 0.61 0.02 0.14 0.00 0.64 0.37   2  4 0.0270 0.0000 P(2)=1.000  0.0514 0.0001 1436.80 -8133.30
 -7% 0.61 0.02 0.15 0.00 0.64 0.37   2  4 0.0270 0.0000 P(2)=1.000  0.0512 0.0001 1440.32 -8118.21
 -7% 0.61 0.02 0.14 0.00 0.65 0.37   2  4 0.0270 0.0000 P(2)=1.000  0.0510 0.0001 1447.22 -8122.89
 -7% 0.61 0.02 0.14 0.00 0.66 0.37   2  4 0.0263 0.0000 P(2)=1.000  0.0508 0.0001 1459.22 -8116.63
 -7% 0.61 0.02 0.14 0.00 0.66 0.37   2  4 0.0256 0.0000 P(2)=1.000  0.0506 0.0001 1465.24 -8123.83
 -7% 0.61 0.02 0.14 0.00 0.67 0.37   2  4 0.0256 0.0000 P(2)=1.000  0.0503 0.0001 1460.21 -8117.34
 -7% 0.61 0.02 0.14 0.00 0.67 0.37   2  4 0.0256 0.0000 P(2)=1.000  0.0501 0.0001 1461.45 -8123.39
 -7% 0.61 0.02 0.14 0.00 0.68 0.37   2  4 0.0256 0.0000 P(2)=1.000  0.0498 0.0001 1447.97 -8130.54
 -7% 0.61 0.02 0.14 0.00 0.68 0.37   2  4 0.0256 0.0000 P(2)=1.000  0.0496 0.0001 1472.26 -8122.02
 -7% 0.61 0.02 0.13 0.00 0.69 0.37   2  4 0.0250 0.0000 P(2)=1.000  0.0494 0.0001 1500.30 -8130.70
 -7% 0.61 0.02 0.13 0.00 0.69 0.37   2  4 0.0250 0.0000 P(2)=1.000  0.0491 0.0001 1506.14 -8120.38
 -7% 0.61 0.02 0.13 0.00 0.70 0.37   2  4 0.0250 0.0000 P(2)=1.000  0.0489 0.0001 1493.94 -8115.35
 -6% 0.62 0.02 0.13 0.00 0.70 0.37   2  4 0.0250 0.0000 P(2)=1.000  0.0487 0.0001 1509.26 -8111.03
 -6% 0.62 0.02 0.13 0.00 0.70 0.37   2  4 0.0250 0.0000 P(2)=1.000  0.0485 0.0001 1518.59 -8105.93
 -6% 0.62 0.02 0.12 0.00 0.71 0.37   2  4 0.0244 0.0000 P(2)=1.000  0.0483 0.0001 1510.99 -8108.89
 -6% 0.62 0.02 0.12 0.00 0.71 0.37   2  4 0.0244 0.0000 P(2)=1.000  0.0481 0.0001 1526.84 -8119.10
 -6% 0.62 0.02 0.12 0.00 0.72 0.37   2  4 0.0244 0.0000 P(2)=1.000  0.0479 0.0001 1527.33 -8101.78
 -6% 0.62 0.02 0.12 0.00 0.71 0.37   2  4 0.0244 0.0000 P(2)=1.000  0.0477 0.0001 1559.38 -8095.06
 -6% 0.62 0.02 0.12 0.00 0.71 0.37   2  4 0.0244 0.0000 P(2)=1.000  0.0475 0.0001 1562.54 -8090.09
 -6% 0.62 0.02 0.12 0.00 0.71 0.37   2  4 0.0238 0.0000 P(2)=1.000  0.0473 0.0001 1557.16 -8083.04
 -6% 0.62 0.02 0.12 0.00 0.72 0.37   2  4 0.0233 0.0000 P(2)=1.000  0.0471 0.0001 1564.41 -8088.70
 -6% 0.62 0.02 0.12 0.00 0.71 0.37   2  4 0.0233 0.0000 P(2)=1.000  0.0469 0.0001 1574.05 -8089.87
 -6% 0.62 0.02 0.13 0.00 0.71 0.37   2  4 0.0227 0.0000 P(2)=1.000  0.0467 0.0001 1598.82 -8102.16
 -6% 0.62 0.02 0.12 0.00 0.72 0.37   2  4 0.0227 0.0000 P(2)=1.000  0.0466 0.0001 1591.89 -8100.32
 -6% 0.62 0.02 0.13 0.00 0.72 0.37   2  4 0.0222 0.0000 P(2)=1.000  0.0464 0.0001 1582.76 -8112.41
 -6% 0.62 0.02 0.12 0.00 0.72 0.37   2  4 0.0222 0.0000 P(2)=1.000  0.0462 0.0001 1590.01 -8110.62
 -6% 0.62 0.02 0.12 0.00 0.73 0.37   2  4 0.0217 0.0000 P(2)=1.000  0.0460 0.0001 1595.22 -8105.06
 -6% 0.62 0.02 0.12 0.00 0.73 0.37   2  4 0.0213 0.0000 P(2)=1.000  0.0458 0.0001 1597.26 -8111.63
 -6% 0.62 0.02 0.12 0.00 0.73 0.37   2  4 0.0208 0.0000 P(2)=1.000  0.0457 0.0001 1590.97 -8104.27
 -6% 0.62 0.02 0.12 0.00 0.74 0.37   2  4 0.0204 0.0000 P(2)=1.000  0.0455 0.0001 1583.20 -8093.11
 -6% 0.62 0.02 0.12 0.00 0.74 0.37   2  4 0.0200 0.0000 P(2)=1.000  0.0453 0.0001 1580.83 -8084.51
 -6% 0.62 0.02 0.12 0.00 0.74 0.37   2  4 0.0196 0.0000 P(2)=1.000  0.0452 0.0001 1577.95 -8094.59
 -5% 0.62 0.02 0.11 0.00 0.73 0.37   2  4 0.0192 0.0000 P(2)=1.000  0.0450 0.0001 1581.65 -8094.27
 -5% 0.62 0.02 0.11 0.00 0.74 0.37   2  4 0.0192 0.0000 P(2)=1.000  0.0449 0.0001 1599.09 -8097.64
 -5% 0.62 0.02 0.11 0.00 0.74 0.37   2  4 0.0192 0.0000 P(2)=1.000  0.0447 0.0001 1616.19 -8108.00
 -5% 0.62 0.02 0.11 0.00 0.74 0.37   2  4 0.0192 0.0000 P(2)=1.000  0.0445 0.0001 1611.45 -8101.26
 -5% 0.62 0.02 0.11 0.00 0.74 0.37   2  4 0.0192 0.0000 P(2)=1.000  0.0444 0.0001 1630.71 -8109.66
 -5% 0.62 0.02 0.11 0.00 0.74 0.37   2  4 0.0192 0.0000 P(2)=1.000  0.0442 0.0001 1625.53 -8113.82
 -5% 0.62 0.02 0.11 0.00 0.74 0.37   2  4 0.0189 0.0000 P(2)=1.000  0.0441 0.0001 1619.54 -8112.22
 -5% 0.62 0.02 0.11 0.00 0.74 0.37   2  4 0.0185 0.0000 P(2)=1.000  0.0439 0.0001 1619.47 -8098.29
 -5% 0.62 0.02 0.11 0.00 0.74 0.38   2  4 0.0182 0.0000 P(2)=1.000  0.0438 0.0001 1634.71 -8113.36
 -5% 0.62 0.02 0.11 0.00 0.75 0.38   2  4 0.0179 0.0000 P(2)=1.000  0.0437 0.0001 1616.27 -8083.08
 -5% 0.62 0.02 0.11 0.00 0.75 0.38   2  4 0.0175 0.0000 P(2)=1.000  0.0436 0.0001 1633.04 -8078.05  0:09


Current Pjump:      0.62007  0.01693  0.10667  0.00000  0.75000  0.37556
Current finetune:   0.01000  0.01000  0.01000  0.01000  0.01000  0.01000
New     finetune:   0.02889  0.00052  0.00332  0.00010  0.04738  0.01314


 -5% 0.63 0.10 0.33 0.00 1.00 0.33   2  4 0.0000 0.0000 P(2)=1.000  0.0351 0.0001 1660.79 -8026.85
 -5% 0.63 0.09 0.50 0.00 1.00 0.33   2  4 0.0000 0.0000 P(2)=1.000  0.0343 0.0001 1648.05 -7977.16
 -5% 0.63 0.09 0.33 0.00 0.67 0.33   2  4 0.0000 0.0000 P(2)=1.000  0.0340 0.0001 1650.22 -7918.71
 -5% 0.62 0.09 0.33 0.00 0.75 0.36   2  4 0.0000 0.0000 P(2)=1.000  0.0326 0.0001 1669.50 -7871.79
 -5% 0.63 0.09 0.33 0.00 0.60 0.36   2  4 0.0000 0.0000 P(2)=1.000  0.0320 0.0001 1658.52 -7830.84
 -5% 0.63 0.09 0.33 0.00 0.50 0.37   2  4 0.0000 0.0000 P(2)=1.000  0.0320 0.0001 1671.14 -7836.46
 -5% 0.63 0.08 0.29 0.00 0.57 0.37   2  4 0.0000 0.0000 P(2)=1.000  0.0323 0.0001 1661.62 -7818.71
 -5% 0.63 0.08 0.29 0.00 0.50 0.36   2  4 0.0000 0.0000 P(2)=1.000  0.0329 0.0001 1665.39 -7809.33
 -5% 0.63 0.08 0.26 0.00 0.44 0.37   2  4 0.0000 0.0000 P(2)=1.000  0.0333 0.0001 1660.37 -7766.49
 -4% 0.63 0.08 0.30 0.00 0.40 0.38   2  4 0.0000 0.0000 P(2)=1.000  0.0332 0.0001 1672.40 -7743.11
 -4% 0.63 0.08 0.27 0.00 0.36 0.38   2  4 0.0000 0.0000 P(2)=1.000  0.0331 0.0001 1692.50 -7740.11
 -4% 0.63 0.08 0.31 0.00 0.33 0.39   2  4 0.0000 0.0000 P(2)=1.000  0.0332 0.0001 1705.62 -7726.14
 -4% 0.62 0.08 0.33 0.00 0.31 0.39   2  4 0.0000 0.0000 P(2)=1.000  0.0330 0.0001 1713.68 -7700.22
 -4% 0.62 0.08 0.31 0.00 0.36 0.39   2  4 0.0000 0.0000 P(2)=1.000  0.0327 0.0001 1761.14 -7712.34
 -4% 0.62 0.07 0.31 0.00 0.40 0.39   2  4 0.0000 0.0000 P(2)=1.000  0.0328 0.0001 1733.11 -7703.42
 -4% 0.62 0.07 0.31 0.00 0.38 0.40   2  4 0.0000 0.0000 P(2)=1.000  0.0329 0.0001 1722.03 -7684.73
 -4% 0.62 0.07 0.31 0.00 0.41 0.39   2  4 0.0000 0.0000 P(2)=1.000  0.0330 0.0001 1699.61 -7694.72
 -4% 0.62 0.07 0.33 0.00 0.44 0.40   2  4 0.0000 0.0000 P(2)=1.000  0.0330 0.0001 1741.40 -7696.14
 -4% 0.62 0.07 0.32 0.00 0.47 0.40   2  4 0.0000 0.0000 P(2)=1.000  0.0330 0.0001 1763.97 -7691.04
 -4% 0.62 0.07 0.32 0.00 0.50 0.39   2  4 0.0000 0.0000 P(2)=1.000  0.0326 0.0001 1794.23 -7675.22
 -4% 0.62 0.07 0.31 0.00 0.48 0.40   3  7 0.1111 0.0000 P(2)=0.952  0.0324 0.0001 1820.22 -7682.26
 -4% 0.62 0.07 0.32 0.00 0.50 0.39   3  7 0.1000 0.0000 P(2)=0.909  0.0321 0.0001 1842.78 -7657.79
 -4% 0.61 0.07 0.30 0.00 0.52 0.40   3  7 0.0909 0.0000 P(2)=0.870  0.0318 0.0001 1868.13 -7659.84
 -4% 0.61 0.07 0.31 0.00 0.54 0.39   3  7 0.0909 0.0000 P(2)=0.833  0.0317 0.0001 1819.10 -7647.00
 -4% 0.61 0.07 0.31 0.00 0.56 0.39   3  7 0.0833 0.0000 P(2)=0.800  0.0316 0.0001 1851.28 -7650.83
 -4% 0.61 0.07 0.31 0.00 0.58 0.39   3  7 0.0769 0.0000 P(2)=0.769  0.0315 0.0001 1852.41 -7642.88
 -4% 0.62 0.07 0.30 0.00 0.56 0.39   3  7 0.0769 0.0000 P(2)=0.741  0.0315 0.0001 1844.25 -7631.87
 -4% 0.62 0.07 0.30 0.00 0.54 0.38   3  7 0.0714 0.0000 P(2)=0.714  0.0313 0.0001 1874.97 -7637.23
 -4% 0.62 0.07 0.30 0.00 0.55 0.38   3  7 0.0667 0.0000 P(2)=0.690  0.0311 0.0001 1908.02 -7637.17
 -3% 0.62 0.07 0.30 0.00 0.57 0.39   3  7 0.0625 0.0000 P(2)=0.667  0.0310 0.0001 1900.69 -7633.52
 -3% 0.62 0.07 0.30 0.00 0.55 0.39   3  7 0.0625 0.0000 P(2)=0.645  0.0310 0.0001 1903.13 -7630.02
 -3% 0.62 0.07 0.30 0.02 0.53 0.39   3  7 0.0625 0.0000 P(2)=0.625  0.0308 0.0001 1913.00 -7631.47
 -3% 0.62 0.07 0.29 0.02 0.55 0.39   3  7 0.0625 0.0000 P(2)=0.606  0.0307 0.0001 1921.00 -7623.13
 -3% 0.62 0.07 0.29 0.01 0.53 0.39   3  7 0.0588 0.0000 P(2)=0.588  0.0306 0.0001 1934.70 -7615.09
 -3% 0.62 0.07 0.28 0.01 0.54 0.39   3  7 0.0556 0.0000 P(2)=0.571  0.0306 0.0001 1907.16 -7614.95
 -3% 0.61 0.07 0.28 0.01 0.53 0.40   3  7 0.0556 0.0000 P(2)=0.556  0.0306 0.0001 1932.80 -7610.56
 -3% 0.61 0.07 0.27 0.01 0.51 0.40   3  7 0.0526 0.0000 P(2)=0.541  0.0305 0.0001 1946.94 -7615.44
 -3% 0.61 0.07 0.27 0.03 0.53 0.40   3  7 0.0526 0.0000 P(2)=0.526  0.0304 0.0001 1960.83 -7622.30
 -3% 0.61 0.07 0.27 0.03 0.54 0.40   3  7 0.0500 0.0000 P(2)=0.513  0.0303 0.0001 1938.52 -7616.76
 -3% 0.61 0.07 0.26 0.03 0.55 0.40   3  7 0.0476 0.0000 P(2)=0.500  0.0302 0.0001 1940.87 -7613.56
 -3% 0.61 0.07 0.26 0.02 0.54 0.40   3  7 0.0476 0.0000 P(3)=0.512  0.0302 0.0001 1952.33 -7620.79
 -3% 0.61 0.07 0.25 0.02 0.52 0.40   3  7 0.0476 0.0000 P(3)=0.524  0.0301 0.0001 1949.87 -7622.71
 -3% 0.61 0.07 0.24 0.02 0.53 0.40   3  7 0.0455 0.0000 P(3)=0.535  0.0300 0.0001 1976.89 -7613.16
 -3% 0.61 0.07 0.24 0.02 0.55 0.40   3  7 0.0435 0.0000 P(3)=0.545  0.0299 0.0001 1963.68 -7613.91
 -3% 0.61 0.07 0.25 0.02 0.53 0.40   3  7 0.0435 0.0000 P(3)=0.556  0.0299 0.0001 1995.96 -7607.16
 -3% 0.61 0.07 0.24 0.02 0.54 0.40   3  7 0.0417 0.0000 P(3)=0.565  0.0298 0.0001 2014.89 -7604.78
 -3% 0.61 0.06 0.24 0.03 0.55 0.40   3  7 0.0400 0.0000 P(3)=0.574  0.0298 0.0001 1988.42 -7596.60
 -3% 0.61 0.06 0.24 0.03 0.54 0.40   3  7 0.0385 0.0000 P(3)=0.583  0.0298 0.0001 1979.06 -7608.85
 -3% 0.61 0.06 0.24 0.03 0.55 0.40   3  7 0.0385 0.0000 P(3)=0.592  0.0297 0.0001 2006.84 -7603.16
 -2% 0.61 0.06 0.23 0.04 0.56 0.40   3  7 0.0385 0.0000 P(3)=0.600  0.0297 0.0001 2000.24 -7602.87
 -2% 0.61 0.06 0.23 0.04 0.57 0.40   3  7 0.0370 0.0000 P(3)=0.608  0.0297 0.0001 1987.76 -7600.66
 -2% 0.61 0.06 0.23 0.04 0.58 0.40   3  7 0.0357 0.0000 P(3)=0.615  0.0296 0.0001 2026.64 -7603.24
 -2% 0.61 0.06 0.23 0.04 0.58 0.40   3  7 0.0345 0.0000 P(3)=0.623  0.0296 0.0001 2022.50 -7600.12
 -2% 0.61 0.06 0.23 0.04 0.59 0.40   3  7 0.0333 0.0000 P(3)=0.630  0.0297 0.0001 2006.85 -7609.12
 -2% 0.61 0.06 0.22 0.04 0.58 0.40   3  7 0.0323 0.0000 P(3)=0.636  0.0297 0.0001 1997.14 -7603.97
 -2% 0.61 0.06 0.22 0.04 0.57 0.40   3  7 0.0312 0.0000 P(3)=0.643  0.0297 0.0001 2000.68 -7594.18
 -2% 0.61 0.06 0.22 0.04 0.58 0.40   3  7 0.0312 0.0000 P(3)=0.649  0.0297 0.0001 2031.40 -7601.82
 -2% 0.61 0.06 0.22 0.03 0.59 0.40   3  7 0.0303 0.0000 P(3)=0.655  0.0297 0.0001 2021.92 -7597.21
 -2% 0.61 0.06 0.22 0.03 0.59 0.40   3  7 0.0294 0.0000 P(3)=0.661  0.0297 0.0001 2031.13 -7593.50
 -2% 0.61 0.06 0.21 0.03 0.60 0.40   3  7 0.0294 0.0000 P(3)=0.667  0.0297 0.0001 2022.74 -7591.38
 -2% 0.61 0.06 0.21 0.03 0.61 0.40   3  7 0.0294 0.0000 P(3)=0.672  0.0296 0.0001 2036.93 -7590.12
 -2% 0.61 0.06 0.22 0.03 0.61 0.40   3  7 0.0294 0.0000 P(3)=0.677  0.0296 0.0001 2023.53 -7590.24
 -2% 0.61 0.06 0.21 0.03 0.62 0.40   3  7 0.0286 0.0000 P(3)=0.683  0.0296 0.0001 2026.94 -7589.91
 -2% 0.61 0.06 0.21 0.04 0.61 0.40   3  7 0.0278 0.0000 P(3)=0.687  0.0296 0.0001 2044.83 -7604.44
 -2% 0.61 0.06 0.21 0.04 0.62 0.40   3  7 0.0278 0.0000 P(3)=0.692  0.0297 0.0001 2019.97 -7595.96
 -2% 0.61 0.06 0.21 0.04 0.62 0.40   3  7 0.0278 0.0000 P(3)=0.697  0.0297 0.0001 2067.14 -7613.16
 -2% 0.61 0.06 0.21 0.04 0.61 0.40   3  7 0.0270 0.0000 P(3)=0.701  0.0297 0.0001 2042.96 -7589.60
 -2% 0.61 0.06 0.21 0.04 0.60 0.40   3  7 0.0270 0.0000 P(3)=0.706  0.0297 0.0001 2057.18 -7593.38
 -2% 0.61 0.06 0.21 0.05 0.61 0.40   3  7 0.0270 0.0000 P(3)=0.710  0.0297 0.0001 2065.86 -7600.16
 -1% 0.61 0.06 0.21 0.05 0.61 0.40   3  7 0.0270 0.0000 P(3)=0.714  0.0297 0.0001 2048.27 -7578.57
 -1% 0.61 0.06 0.21 0.05 0.62 0.40   4 10 0.0526 0.0000 P(3)=0.704  0.0297 0.0001 2074.65 -7581.29
 -1% 0.61 0.06 0.21 0.05 0.62 0.40   4 10 0.0526 0.0000 P(3)=0.694  0.0297 0.0001 2098.26 -7580.52
 -1% 0.61 0.06 0.20 0.05 0.63 0.40   4 10 0.0526 0.0000 P(3)=0.685  0.0298 0.0001 2098.13 -7581.97
 -1% 0.61 0.06 0.20 0.05 0.64 0.40   4 10 0.0513 0.0000 P(3)=0.676  0.0298 0.0001 2072.92 -7592.44
 -1% 0.61 0.06 0.20 0.06 0.63 0.40   4 10 0.0500 0.0000 P(3)=0.667  0.0299 0.0001 2074.38 -7586.95
 -1% 0.61 0.06 0.20 0.05 0.62 0.40   4 10 0.0500 0.0000 P(3)=0.658  0.0299 0.0001 2083.89 -7586.74
 -1% 0.61 0.06 0.20 0.05 0.61 0.40   4 10 0.0500 0.0000 P(3)=0.649  0.0299 0.0001 2089.54 -7588.28
 -1% 0.61 0.06 0.20 0.05 0.60 0.40   5 13 0.0732 0.0000 P(3)=0.641  0.0299 0.0001 2087.18 -7592.48
 -1% 0.61 0.06 0.20 0.05 0.59 0.40   5 13 0.0732 0.0000 P(3)=0.633  0.0299 0.0001 2081.23 -7580.50
 -1% 0.61 0.06 0.20 0.06 0.60 0.40   5 13 0.0732 0.0000 P(3)=0.625  0.0299 0.0001 2109.58 -7578.24
 -1% 0.61 0.06 0.20 0.05 0.60 0.40   4 10 0.0952 0.0000 P(3)=0.617  0.0299 0.0001 2104.92 -7585.08
 -1% 0.61 0.06 0.20 0.05 0.61 0.40   4 10 0.0930 0.0000 P(3)=0.610  0.0299 0.0001 2095.86 -7591.34
 -1% 0.61 0.06 0.20 0.06 0.61 0.40   5 13 0.1136 0.0159 P(3)=0.602  0.0298 0.0001 2105.68 -7593.42
 -1% 0.61 0.06 0.20 0.06 0.62 0.40   5 13 0.1136 0.0156 P(3)=0.595  0.0299 0.0001 2138.88 -7611.49
 -1% 0.60 0.06 0.20 0.06 0.61 0.40   5 13 0.1136 0.0154 P(3)=0.588  0.0299 0.0001 2145.12 -7598.58
 -1% 0.60 0.06 0.20 0.06 0.60 0.40   4 10 0.1333 0.0152 P(3)=0.581  0.0299 0.0001 2131.25 -7600.20
 -1% 0.60 0.06 0.20 0.06 0.61 0.40   4 10 0.1304 0.0299 P(3)=0.575  0.0299 0.0001 2178.86 -7591.82
 -1% 0.60 0.06 0.20 0.06 0.61 0.40   4 10 0.1304 0.0294 P(3)=0.568  0.0298 0.0001 2189.61 -7603.46
 -1% 0.60 0.06 0.20 0.06 0.62 0.40   4 10 0.1304 0.0290 P(3)=0.562  0.0298 0.0001 2149.11 -7594.18
 -0% 0.60 0.06 0.20 0.06 0.62 0.40   5 13 0.1489 0.0286 P(3)=0.556  0.0298 0.0001 2143.78 -7584.28
 -0% 0.60 0.06 0.20 0.06 0.63 0.40   4 10 0.1667 0.0282 P(3)=0.549  0.0298 0.0001 2169.01 -7582.42
 -0% 0.60 0.06 0.20 0.06 0.62 0.40   4 10 0.1667 0.0278 P(3)=0.543  0.0299 0.0001 2158.74 -7586.23
 -0% 0.60 0.06 0.20 0.06 0.62 0.40   4 10 0.1667 0.0274 P(3)=0.538  0.0299 0.0001 2201.72 -7586.76
 -0% 0.60 0.06 0.20 0.06 0.62 0.40   4 10 0.1667 0.0270 P(3)=0.532  0.0298 0.0001 2192.05 -7602.20
 -0% 0.60 0.06 0.20 0.06 0.61 0.40   5 13 0.1837 0.0270 P(3)=0.526  0.0298 0.0001 2227.44 -7595.56
 -0% 0.60 0.06 0.20 0.07 0.61 0.40   5 13 0.1837 0.0267 P(3)=0.521  0.0299 0.0001 2234.60 -7595.81
 -0% 0.60 0.06 0.20 0.06 0.61 0.40   4 10 0.2000 0.0263 P(3)=0.515  0.0299 0.0001 2241.66 -7598.20
 -0% 0.60 0.06 0.20 0.06 0.61 0.40   4 10 0.1961 0.0390 P(3)=0.510  0.0300 0.0001 2232.55 -7601.76
 -0% 0.60 0.06 0.20 0.06 0.61 0.40   4 10 0.1923 0.0385 P(3)=0.505  0.0300 0.0001 2227.74 -7604.02
  0% 0.60 0.06 0.20 0.06 0.61 0.40   4 10 0.1923 0.0380 P(3)=0.500  0.0301 0.0001 2249.12 -7612.26  0:18


Current Pjump:      0.60283  0.06041  0.19962  0.06250  0.61000  0.40111
Current finetune:   0.02889  0.00052  0.00332  0.00010  0.04738  0.01314
New     finetune:   0.07876  0.00010  0.00211  0.00002  0.13231  0.01880


  0% 0.57 0.09 0.00 0.00 0.00 0.44   4 10 0.0000 0.0000 P(4)=1.000  0.0330 0.0001 2249.01 -7600.46
  0% 0.57 0.08 0.17 0.00 0.00 0.39   5 13 1.0000 0.5000 P(4)=0.500  0.0326 0.0001 2242.00 -7592.63
  0% 0.57 0.08 0.15 0.08 0.00 0.41   5 13 1.0000 0.3333 P(5)=0.667  0.0325 0.0001 2253.82 -7597.66
  0% 0.58 0.08 0.17 0.12 0.00 0.42   5 13 1.0000 0.2500 P(5)=0.750  0.0324 0.0001 2273.53 -7585.64
  0% 0.57 0.08 0.16 0.20 0.00 0.42   5 13 1.0000 0.4000 P(5)=0.800  0.0324 0.0001 2277.59 -7587.10
  0% 0.57 0.08 0.13 0.21 0.00 0.43   5 13 1.0000 0.3333 P(5)=0.833  0.0323 0.0001 2264.68 -7578.37
  0% 0.58 0.08 0.14 0.18 0.14 0.40   5 13 1.0000 0.2857 P(5)=0.857  0.0327 0.0001 2216.55 -7570.24
  0% 0.58 0.08 0.14 0.22 0.25 0.40   5 13 1.0000 0.2500 P(5)=0.875  0.0329 0.0001 2274.57 -7582.87
  0% 0.57 0.08 0.15 0.19 0.22 0.41   5 13 1.0000 0.2222 P(5)=0.889  0.0327 0.0001 2279.24 -7573.19
  1% 0.57 0.08 0.16 0.23 0.20 0.41   5 13 1.0000 0.2000 P(5)=0.900  0.0329 0.0001 2277.06 -7582.81
  1% 0.57 0.08 0.17 0.20 0.18 0.41   5 13 1.0000 0.2727 P(5)=0.909  0.0328 0.0001 2260.55 -7587.90
  1% 0.57 0.08 0.17 0.21 0.17 0.41   5 13 1.0000 0.2500 P(5)=0.917  0.0330 0.0001 2286.26 -7598.88
  1% 0.57 0.08 0.16 0.21 0.15 0.41   5 13 1.0000 0.3077 P(5)=0.923  0.0329 0.0001 2269.32 -7603.22
  1% 0.57 0.08 0.17 0.23 0.14 0.41   5 13 1.0000 0.2857 P(5)=0.929  0.0329 0.0001 2276.21 -7601.66
  1% 0.57 0.08 0.18 0.23 0.13 0.41   5 13 1.0000 0.2667 P(5)=0.933  0.0330 0.0001 2246.81 -7592.25
  1% 0.57 0.08 0.18 0.23 0.19 0.40   5 13 1.0000 0.2500 P(5)=0.938  0.0328 0.0001 2262.75 -7592.14
  1% 0.57 0.08 0.18 0.22 0.18 0.40   5 13 1.0000 0.2353 P(5)=0.941  0.0328 0.0001 2280.03 -7590.35
  1% 0.57 0.08 0.18 0.22 0.17 0.40   5 13 1.0000 0.2222 P(5)=0.944  0.0327 0.0001 2294.30 -7595.54
  1% 0.58 0.08 0.18 0.24 0.21 0.40   5 13 1.0000 0.2105 P(5)=0.947  0.0327 0.0001 2252.66 -7586.09
  1% 0.57 0.08 0.17 0.25 0.20 0.41   5 13 1.0000 0.2000 P(5)=0.950  0.0326 0.0001 2251.68 -7593.34
  1% 0.58 0.08 0.17 0.25 0.19 0.41   5 13 1.0000 0.1905 P(5)=0.952  0.0327 0.0001 2275.19 -7583.57
  1% 0.58 0.09 0.17 0.25 0.18 0.41   5 13 1.0000 0.2273 P(5)=0.955  0.0329 0.0001 2282.88 -7590.86
  1% 0.58 0.09 0.16 0.25 0.17 0.41   5 13 1.0000 0.2174 P(5)=0.957  0.0330 0.0001 2293.01 -7586.80
  1% 0.58 0.09 0.16 0.25 0.17 0.41   5 13 1.0000 0.2083 P(5)=0.958  0.0331 0.0001 2291.05 -7575.56
  1% 0.58 0.09 0.16 0.24 0.16 0.41   5 13 1.0000 0.2400 P(5)=0.960  0.0332 0.0001 2293.60 -7575.50
  1% 0.58 0.09 0.16 0.24 0.19 0.41   5 13 1.0000 0.2308 P(5)=0.962  0.0331 0.0001 2339.09 -7574.17
  1% 0.58 0.09 0.16 0.25 0.19 0.41   5 13 1.0000 0.2593 P(5)=0.963  0.0330 0.0001 2355.29 -7583.94
  1% 0.58 0.08 0.16 0.24 0.18 0.41   5 13 1.0000 0.2500 P(5)=0.964  0.0331 0.0001 2343.43 -7574.69
  1% 0.58 0.08 0.16 0.24 0.17 0.41   5 13 1.0000 0.2414 P(5)=0.966  0.0331 0.0001 2335.77 -7577.07
  2% 0.58 0.08 0.17 0.23 0.17 0.40   5 13 1.0000 0.2333 P(5)=0.967  0.0331 0.0001 2334.42 -7567.81
  2% 0.58 0.08 0.17 0.24 0.16 0.40   5 13 1.0000 0.2258 P(5)=0.968  0.0331 0.0001 2362.48 -7570.59
  2% 0.58 0.08 0.17 0.24 0.19 0.40   5 13 1.0000 0.2188 P(5)=0.969  0.0331 0.0001 2334.55 -7573.22
  2% 0.58 0.08 0.16 0.24 0.18 0.40   5 13 1.0000 0.2121 P(5)=0.970  0.0333 0.0001 2349.42 -7575.64
  2% 0.58 0.08 0.16 0.24 0.18 0.40   5 13 1.0000 0.2059 P(5)=0.971  0.0334 0.0001 2361.01 -7576.55
  2% 0.59 0.08 0.16 0.24 0.17 0.40   5 13 1.0000 0.2286 P(5)=0.971  0.0334 0.0001 2343.15 -7568.73
  2% 0.58 0.08 0.16 0.23 0.19 0.40   5 13 1.0000 0.2222 P(5)=0.972  0.0334 0.0001 2390.60 -7570.07
  2% 0.58 0.08 0.16 0.24 0.19 0.40   5 13 1.0000 0.2162 P(5)=0.973  0.0335 0.0001 2383.98 -7569.47
  2% 0.58 0.08 0.16 0.24 0.18 0.40   5 13 1.0000 0.2105 P(5)=0.974  0.0336 0.0001 2399.42 -7555.74
  2% 0.58 0.08 0.16 0.23 0.21 0.40   5 13 1.0000 0.2051 P(5)=0.974  0.0336 0.0001 2448.54 -7573.05
  2% 0.58 0.08 0.16 0.23 0.23 0.40   5 13 1.0000 0.2000 P(5)=0.975  0.0338 0.0001 2401.13 -7572.79
  2% 0.58 0.08 0.16 0.23 0.24 0.40   5 13 1.0000 0.1951 P(5)=0.976  0.0338 0.0001 2441.08 -7572.68
  2% 0.58 0.08 0.16 0.23 0.24 0.40   5 13 1.0000 0.1905 P(5)=0.976  0.0339 0.0001 2448.19 -7563.88
  2% 0.58 0.08 0.16 0.22 0.23 0.40   5 13 1.0000 0.1860 P(5)=0.977  0.0339 0.0001 2453.83 -7571.18
  2% 0.58 0.08 0.15 0.22 0.23 0.40   5 13 1.0000 0.1818 P(5)=0.977  0.0339 0.0001 2429.43 -7562.45
  2% 0.58 0.08 0.15 0.22 0.22 0.40   5 13 1.0000 0.2000 P(5)=0.978  0.0339 0.0001 2430.56 -7548.66
  2% 0.58 0.08 0.15 0.21 0.22 0.40   5 13 1.0000 0.1957 P(5)=0.978  0.0340 0.0001 2446.69 -7568.31
  2% 0.59 0.08 0.16 0.21 0.21 0.40   5 13 1.0000 0.1915 P(5)=0.979  0.0341 0.0001 2431.54 -7566.39
  2% 0.58 0.08 0.16 0.21 0.23 0.40   5 13 1.0000 0.1875 P(5)=0.979  0.0342 0.0001 2350.90 -7565.93
  2% 0.59 0.08 0.16 0.20 0.22 0.40   5 13 1.0000 0.1837 P(5)=0.980  0.0342 0.0001 2359.62 -7560.93
  3% 0.59 0.08 0.16 0.20 0.22 0.40   5 13 1.0000 0.1800 P(5)=0.980  0.0343 0.0001 2373.38 -7555.54
  3% 0.59 0.08 0.17 0.20 0.22 0.40   5 13 1.0000 0.1765 P(5)=0.980  0.0344 0.0001 2380.50 -7556.89
  3% 0.59 0.08 0.17 0.20 0.23 0.40   5 13 1.0000 0.1731 P(5)=0.981  0.0345 0.0001 2410.47 -7555.14
  3% 0.59 0.08 0.17 0.20 0.23 0.40   5 13 1.0000 0.1698 P(5)=0.981  0.0345 0.0001 2419.35 -7549.33
  3% 0.59 0.08 0.17 0.20 0.22 0.40   5 13 1.0000 0.1667 P(5)=0.981  0.0345 0.0001 2416.81 -7547.64
  3% 0.59 0.08 0.17 0.20 0.22 0.40   5 13 1.0000 0.1636 P(5)=0.982  0.0345 0.0001 2411.03 -7549.63
  3% 0.59 0.08 0.17 0.20 0.21 0.40   5 13 1.0000 0.1607 P(5)=0.982  0.0345 0.0001 2432.79 -7558.39
  3% 0.59 0.08 0.17 0.21 0.21 0.40   5 13 1.0000 0.1579 P(5)=0.982  0.0346 0.0001 2441.66 -7564.29
  3% 0.59 0.08 0.17 0.20 0.21 0.40   5 13 1.0000 0.1552 P(5)=0.983  0.0346 0.0001 2438.88 -7559.16
  3% 0.59 0.08 0.17 0.20 0.20 0.40   5 13 1.0000 0.1525 P(5)=0.983  0.0345 0.0001 2430.48 -7564.76
  3% 0.59 0.08 0.17 0.20 0.20 0.40   5 13 1.0000 0.1500 P(5)=0.983  0.0345 0.0001 2418.40 -7561.45
  3% 0.59 0.08 0.17 0.20 0.20 0.40   5 13 1.0000 0.1475 P(5)=0.984  0.0346 0.0001 2443.55 -7571.70
  3% 0.59 0.08 0.17 0.20 0.19 0.40   5 13 1.0000 0.1452 P(5)=0.984  0.0347 0.0001 2441.58 -7564.24
  3% 0.59 0.08 0.17 0.20 0.19 0.40   5 13 1.0000 0.1429 P(5)=0.984  0.0347 0.0001 2436.85 -7563.29
  3% 0.59 0.08 0.17 0.20 0.19 0.40   5 13 1.0000 0.1406 P(5)=0.984  0.0347 0.0001 2441.41 -7562.08
  3% 0.59 0.08 0.17 0.19 0.20 0.40   5 13 1.0000 0.1538 P(5)=0.985  0.0347 0.0001 2396.69 -7570.89
  3% 0.59 0.08 0.17 0.19 0.20 0.40   5 13 1.0000 0.1515 P(5)=0.985  0.0348 0.0001 2400.90 -7563.66
  3% 0.59 0.08 0.17 0.19 0.19 0.40   5 13 1.0000 0.1493 P(5)=0.985  0.0348 0.0001 2402.83 -7569.23
  3% 0.59 0.08 0.17 0.19 0.19 0.40   5 13 1.0000 0.1471 P(5)=0.985  0.0348 0.0001 2396.65 -7575.86
  3% 0.59 0.08 0.17 0.18 0.19 0.40   5 13 1.0000 0.1449 P(5)=0.986  0.0348 0.0001 2413.73 -7578.50
  4% 0.59 0.08 0.17 0.18 0.19 0.40   5 13 1.0000 0.1571 P(5)=0.986  0.0349 0.0001 2433.82 -7575.25
  4% 0.59 0.08 0.17 0.18 0.20 0.40   5 13 1.0000 0.1549 P(5)=0.986  0.0349 0.0001 2458.92 -7565.89
  4% 0.59 0.08 0.17 0.18 0.19 0.40   5 13 1.0000 0.1528 P(5)=0.986  0.0349 0.0001 2452.93 -7558.43
  4% 0.59 0.08 0.17 0.18 0.21 0.40   5 13 1.0000 0.1507 P(5)=0.986  0.0350 0.0001 2426.18 -7548.52
  4% 0.59 0.08 0.17 0.18 0.20 0.40   5 13 1.0000 0.1486 P(5)=0.986  0.0351 0.0001 2466.92 -7551.26
  4% 0.59 0.08 0.17 0.18 0.20 0.40   5 13 1.0000 0.1467 P(5)=0.987  0.0352 0.0001 2445.18 -7553.53
  4% 0.59 0.08 0.17 0.18 0.21 0.40   5 13 1.0000 0.1579 P(5)=0.987  0.0352 0.0001 2480.59 -7557.12
  4% 0.59 0.08 0.17 0.18 0.21 0.40   5 13 1.0000 0.1688 P(5)=0.987  0.0352 0.0001 2458.35 -7550.39
  4% 0.59 0.08 0.17 0.18 0.21 0.40   5 13 0.5000 0.1667 P(5)=0.987  0.0352 0.0001 2470.80 -7546.27
  4% 0.59 0.08 0.17 0.17 0.20 0.40   5 13 0.5000 0.1646 P(5)=0.987  0.0353 0.0001 2456.32 -7554.86
  4% 0.59 0.08 0.17 0.17 0.21 0.40   5 13 0.5000 0.1625 P(5)=0.988  0.0353 0.0001 2503.26 -7550.70
  4% 0.59 0.08 0.17 0.17 0.21 0.40   5 13 0.5000 0.1605 P(5)=0.988  0.0353 0.0001 2492.31 -7556.75
  4% 0.59 0.08 0.17 0.17 0.21 0.40   5 13 0.5000 0.1707 P(5)=0.988  0.0352 0.0001 2488.79 -7556.36
  4% 0.59 0.08 0.17 0.17 0.20 0.40   5 13 0.5000 0.1807 P(5)=0.988  0.0352 0.0001 2505.31 -7550.01
  4% 0.59 0.08 0.17 0.16 0.20 0.40   5 13 0.5000 0.1786 P(5)=0.988  0.0352 0.0001 2503.41 -7556.97
  4% 0.59 0.08 0.17 0.16 0.20 0.40   5 13 0.5000 0.1765 P(5)=0.988  0.0351 0.0001 2521.77 -7548.39
  4% 0.59 0.08 0.17 0.16 0.20 0.40   5 13 0.5000 0.1860 P(5)=0.988  0.0351 0.0001 2508.32 -7554.51
  4% 0.59 0.08 0.17 0.16 0.21 0.40   5 13 0.5000 0.1954 P(5)=0.989  0.0352 0.0001 2477.07 -7544.18
  4% 0.59 0.08 0.17 0.16 0.20 0.40   5 13 0.5000 0.1932 P(5)=0.989  0.0353 0.0001 2478.34 -7555.37
  4% 0.59 0.08 0.17 0.16 0.20 0.40   5 13 0.5000 0.1932 P(5)=0.989  0.0353 0.0001 2464.10 -7550.73
  5% 0.59 0.08 0.17 0.16 0.21 0.40   5 13 0.5000 0.1932 P(5)=0.989  0.0353 0.0001 2524.81 -7564.37
  5% 0.59 0.07 0.17 0.16 0.21 0.40   5 13 0.5000 0.1910 P(5)=0.989  0.0353 0.0001 2522.22 -7568.90
  5% 0.59 0.07 0.18 0.15 0.22 0.40   5 13 0.5000 0.1889 P(5)=0.989  0.0354 0.0001 2488.51 -7561.86
  5% 0.59 0.07 0.18 0.15 0.23 0.40   5 13 0.5000 0.1868 P(5)=0.989  0.0355 0.0001 2458.32 -7559.77
  5% 0.59 0.07 0.18 0.15 0.22 0.40   5 13 0.5000 0.1848 P(5)=0.989  0.0355 0.0001 2479.87 -7561.23
  5% 0.59 0.07 0.18 0.15 0.22 0.40   5 13 0.5000 0.1828 P(5)=0.989  0.0356 0.0001 2493.48 -7552.11
  5% 0.59 0.07 0.18 0.15 0.22 0.40   5 13 0.5000 0.1809 P(5)=0.990  0.0357 0.0001 2501.67 -7551.67
  5% 0.59 0.07 0.18 0.15 0.23 0.40   5 13 0.5000 0.1789 P(5)=0.990  0.0357 0.0001 2542.16 -7556.56
  5% 0.59 0.07 0.18 0.15 0.22 0.40   5 13 0.5000 0.1771 P(5)=0.990  0.0357 0.0001 2547.91 -7569.14
  5% 0.59 0.07 0.18 0.14 0.22 0.40   5 13 0.5000 0.1771 P(5)=0.990  0.0357 0.0001 2544.44 -7570.47
  5% 0.59 0.07 0.18 0.14 0.22 0.40   5 13 0.5000 0.1753 P(5)=0.990  0.0358 0.0001 2532.56 -7573.12  0:27

  5% 0.60 0.07 0.18 0.14 0.23 0.40   5 13 0.5000 0.1735 P(5)=0.990  0.0358 0.0001 2510.74 -7569.59
  5% 0.59 0.07 0.18 0.14 0.24 0.40   5 13 0.5000 0.1717 P(5)=0.990  0.0358 0.0001 2558.97 -7574.40
  5% 0.60 0.07 0.18 0.14 0.23 0.40   5 13 0.5000 0.1700 P(5)=0.990  0.0358 0.0001 2548.12 -7575.40
  5% 0.60 0.07 0.18 0.14 0.23 0.40   5 13 0.5000 0.1700 P(5)=0.990  0.0358 0.0001 2557.72 -7570.63
  5% 0.60 0.07 0.18 0.14 0.23 0.40   5 13 0.5000 0.1683 P(5)=0.990  0.0358 0.0001 2553.45 -7573.94
  5% 0.60 0.07 0.18 0.14 0.23 0.40   5 13 0.5000 0.1667 P(5)=0.991  0.0358 0.0001 2574.68 -7576.39
  5% 0.60 0.07 0.18 0.14 0.22 0.40   5 13 0.5000 0.1650 P(5)=0.991  0.0358 0.0001 2593.93 -7581.57
  5% 0.60 0.07 0.18 0.13 0.22 0.40   5 13 0.5000 0.1635 P(5)=0.991  0.0359 0.0001 2585.78 -7577.62
  5% 0.60 0.07 0.18 0.13 0.23 0.40   5 13 0.5000 0.1619 P(5)=0.991  0.0359 0.0001 2534.54 -7578.27
  6% 0.60 0.07 0.18 0.13 0.23 0.40   5 13 0.3333 0.1604 P(5)=0.991  0.0360 0.0001 2539.79 -7581.13
  6% 0.60 0.07 0.18 0.13 0.23 0.40   5 13 0.2500 0.1589 P(5)=0.991  0.0361 0.0001 2557.93 -7591.58
  6% 0.60 0.07 0.18 0.14 0.23 0.40   5 13 0.2500 0.1667 P(5)=0.991  0.0361 0.0001 2618.11 -7591.27
  6% 0.60 0.07 0.18 0.13 0.23 0.40   5 13 0.2500 0.1651 P(5)=0.991  0.0362 0.0001 2599.88 -7582.59
  6% 0.60 0.07 0.18 0.14 0.24 0.40   5 13 0.2500 0.1636 P(5)=0.991  0.0362 0.0001 2558.88 -7581.11
  6% 0.60 0.07 0.18 0.14 0.23 0.40   5 13 0.2500 0.1622 P(5)=0.991  0.0363 0.0001 2578.95 -7583.07
  6% 0.60 0.07 0.18 0.14 0.24 0.41   5 13 0.2500 0.1607 P(5)=0.991  0.0363 0.0001 2643.06 -7578.14
  6% 0.60 0.07 0.18 0.14 0.24 0.41   5 13 0.2500 0.1593 P(5)=0.991  0.0363 0.0001 2634.84 -7578.51
  6% 0.60 0.07 0.18 0.14 0.24 0.40   5 13 0.2500 0.1579 P(5)=0.992  0.0363 0.0001 2667.24 -7587.85
  6% 0.60 0.07 0.18 0.14 0.24 0.41   5 13 0.2500 0.1565 P(5)=0.992  0.0363 0.0001 2632.71 -7586.07
  6% 0.60 0.07 0.18 0.14 0.24 0.40   5 13 0.2500 0.1552 P(5)=0.992  0.0363 0.0001 2634.45 -7594.81
  6% 0.60 0.07 0.18 0.14 0.24 0.40   5 13 0.2500 0.1538 P(5)=0.992  0.0363 0.0001 2626.50 -7583.55
  6% 0.60 0.07 0.18 0.14 0.24 0.40   5 13 0.2500 0.1525 P(5)=0.992  0.0363 0.0001 2637.68 -7585.86
  6% 0.60 0.07 0.18 0.14 0.24 0.40   5 13 0.2500 0.1513 P(5)=0.992  0.0363 0.0001 2621.90 -7591.06
  6% 0.60 0.07 0.18 0.14 0.23 0.41   5 13 0.2500 0.1583 P(5)=0.992  0.0363 0.0001 2608.77 -7588.99
  6% 0.60 0.07 0.18 0.14 0.23 0.40   5 13 0.2500 0.1570 P(5)=0.992  0.0363 0.0001 2620.38 -7593.43
  6% 0.60 0.07 0.18 0.14 0.24 0.40   5 13 0.2500 0.1557 P(5)=0.992  0.0363 0.0001 2582.81 -7585.45
  6% 0.60 0.07 0.18 0.14 0.24 0.40   5 13 0.2500 0.1545 P(5)=0.992  0.0363 0.0001 2621.11 -7581.89
  6% 0.60 0.07 0.18 0.14 0.23 0.40   5 13 0.2500 0.1613 P(5)=0.992  0.0364 0.0001 2618.63 -7585.14
  6% 0.60 0.07 0.18 0.14 0.23 0.40   5 13 0.2500 0.1600 P(5)=0.992  0.0364 0.0001 2625.49 -7591.51
  7% 0.60 0.07 0.18 0.14 0.23 0.40   5 13 0.2500 0.1587 P(5)=0.992  0.0364 0.0001 2632.12 -7597.80
  7% 0.60 0.07 0.18 0.14 0.23 0.40   5 13 0.2500 0.1575 P(5)=0.992  0.0364 0.0001 2624.72 -7593.13
  7% 0.60 0.07 0.18 0.14 0.23 0.40   5 13 0.2500 0.1562 P(5)=0.992  0.0365 0.0001 2607.44 -7589.29
  7% 0.60 0.07 0.18 0.14 0.23 0.40   5 13 0.2500 0.1550 P(5)=0.992  0.0365 0.0001 2608.49 -7583.69
  7% 0.60 0.07 0.18 0.14 0.23 0.40   5 13 0.2500 0.1538 P(5)=0.993  0.0366 0.0001 2590.30 -7577.83
  7% 0.60 0.07 0.18 0.14 0.23 0.40   5 13 0.2500 0.1527 P(5)=0.993  0.0366 0.0001 2573.38 -7579.69
  7% 0.60 0.07 0.18 0.14 0.23 0.40   5 13 0.2500 0.1515 P(5)=0.993  0.0366 0.0001 2580.38 -7582.35
  7% 0.60 0.07 0.18 0.15 0.23 0.40   5 13 0.2500 0.1504 P(5)=0.993  0.0366 0.0001 2581.21 -7586.20
  7% 0.60 0.07 0.18 0.15 0.22 0.40   5 13 0.2500 0.1493 P(5)=0.993  0.0366 0.0001 2599.31 -7587.94
  7% 0.60 0.07 0.18 0.15 0.23 0.40   5 13 0.2500 0.1556 P(5)=0.993  0.0367 0.0001 2563.74 -7592.48
  7% 0.60 0.07 0.18 0.14 0.23 0.40   5 13 0.2500 0.1544 P(5)=0.993  0.0367 0.0001 2566.53 -7581.74
  7% 0.60 0.07 0.18 0.15 0.23 0.40   5 13 0.2500 0.1533 P(5)=0.993  0.0367 0.0001 2550.86 -7583.28
  7% 0.60 0.07 0.18 0.15 0.23 0.40   5 13 0.2500 0.1533 P(5)=0.993  0.0367 0.0001 2604.73 -7581.76
  7% 0.60 0.07 0.19 0.15 0.23 0.40   5 13 0.2500 0.1522 P(5)=0.993  0.0367 0.0001 2602.05 -7579.12
  7% 0.60 0.07 0.19 0.15 0.24 0.40   5 13 0.2500 0.1511 P(5)=0.993  0.0368 0.0001 2572.01 -7569.10
  7% 0.60 0.07 0.19 0.15 0.24 0.40   5 13 0.2500 0.1571 P(5)=0.993  0.0367 0.0001 2610.34 -7567.84
  7% 0.60 0.07 0.19 0.15 0.24 0.40   5 13 0.2500 0.1560 P(5)=0.993  0.0367 0.0001 2616.72 -7577.32
  7% 0.60 0.07 0.19 0.15 0.24 0.40   5 13 0.2000 0.1620 P(5)=0.993  0.0367 0.0001 2624.82 -7574.15
  7% 0.60 0.07 0.19 0.15 0.24 0.40   5 13 0.2000 0.1608 P(5)=0.993  0.0367 0.0001 2634.65 -7560.03
  7% 0.60 0.07 0.19 0.15 0.23 0.40   5 13 0.2000 0.1667 P(5)=0.993  0.0368 0.0001 2657.15 -7563.06
  8% 0.60 0.07 0.19 0.15 0.23 0.40   5 13 0.1667 0.1655 P(5)=0.993  0.0368 0.0001 2644.31 -7572.20
  8% 0.60 0.07 0.19 0.15 0.23 0.40   5 13 0.1429 0.1644 P(5)=0.993  0.0368 0.0001 2641.19 -7573.02
  8% 0.60 0.07 0.19 0.15 0.23 0.40   5 13 0.1429 0.1633 P(5)=0.993  0.0368 0.0001 2656.49 -7582.16
  8% 0.60 0.07 0.19 0.15 0.24 0.41   5 13 0.1429 0.1622 P(5)=0.993  0.0368 0.0001 2633.71 -7578.60
  8% 0.60 0.07 0.19 0.15 0.23 0.41   5 13 0.1429 0.1611 P(5)=0.994  0.0368 0.0001 2635.40 -7596.66
  8% 0.60 0.07 0.19 0.15 0.24 0.41   5 13 0.1429 0.1667 P(5)=0.994  0.0369 0.0001 2670.61 -7599.98
  8% 0.60 0.07 0.19 0.15 0.24 0.41   5 13 0.1429 0.1656 P(5)=0.994  0.0369 0.0001 2654.52 -7612.93
  8% 0.60 0.07 0.19 0.15 0.24 0.41   5 13 0.1429 0.1645 P(5)=0.994  0.0369 0.0001 2641.43 -7598.81
  8% 0.60 0.07 0.19 0.15 0.24 0.41   5 13 0.1429 0.1699 P(5)=0.994  0.0369 0.0001 2588.39 -7589.85
  8% 0.60 0.07 0.19 0.15 0.24 0.40   5 13 0.1429 0.1688 P(5)=0.994  0.0369 0.0001 2606.15 -7599.09
  8% 0.60 0.07 0.20 0.15 0.24 0.40   5 13 0.1429 0.1677 P(5)=0.994  0.0369 0.0001 2622.79 -7597.40
  8% 0.60 0.07 0.20 0.15 0.24 0.41   5 13 0.1429 0.1731 P(5)=0.994  0.0369 0.0001 2617.39 -7593.48
  8% 0.60 0.07 0.20 0.15 0.23 0.41   5 13 0.1429 0.1783 P(5)=0.994  0.0369 0.0001 2614.71 -7585.61
  8% 0.60 0.07 0.20 0.15 0.24 0.41   5 13 0.1429 0.1835 P(5)=0.994  0.0369 0.0001 2597.97 -7583.01
  8% 0.60 0.07 0.20 0.15 0.24 0.41   5 13 0.1429 0.1824 P(5)=0.994  0.0369 0.0001 2636.37 -7575.69
  8% 0.60 0.07 0.20 0.15 0.24 0.41   5 13 0.1429 0.1812 P(5)=0.994  0.0369 0.0001 2644.66 -7568.15
  8% 0.60 0.07 0.20 0.15 0.24 0.41   5 13 0.1429 0.1801 P(5)=0.994  0.0369 0.0001 2648.15 -7575.65
  8% 0.60 0.07 0.20 0.15 0.24 0.41   5 13 0.1429 0.1790 P(5)=0.994  0.0369 0.0001 2653.32 -7585.56
  8% 0.60 0.07 0.20 0.15 0.24 0.41   5 13 0.1429 0.1840 P(5)=0.994  0.0369 0.0001 2663.62 -7585.90
  8% 0.60 0.07 0.20 0.15 0.24 0.41   5 13 0.1429 0.1890 P(5)=0.994  0.0369 0.0001 2725.01 -7589.58
  9% 0.60 0.07 0.20 0.15 0.24 0.41   5 13 0.1429 0.1879 P(5)=0.994  0.0369 0.0001 2723.92 -7592.71
  9% 0.60 0.07 0.20 0.15 0.25 0.41   5 13 0.1429 0.1867 P(5)=0.994  0.0369 0.0001 2668.36 -7578.77
  9% 0.60 0.07 0.20 0.15 0.24 0.41   5 13 0.1429 0.1916 P(5)=0.994  0.0369 0.0001 2660.01 -7578.85
  9% 0.60 0.07 0.20 0.15 0.25 0.41   5 13 0.1429 0.1916 P(5)=0.994  0.0369 0.0001 2602.70 -7572.20
  9% 0.60 0.07 0.20 0.15 0.25 0.41   5 13 0.1429 0.1964 P(5)=0.994  0.0369 0.0001 2640.82 -7576.47
  9% 0.60 0.07 0.20 0.15 0.25 0.41   5 13 0.1429 0.2012 P(5)=0.994  0.0369 0.0001 2640.76 -7573.91
  9% 0.60 0.07 0.20 0.15 0.26 0.41   5 13 0.1429 0.2000 P(5)=0.994  0.0369 0.0001 2577.16 -7577.46
  9% 0.60 0.07 0.20 0.15 0.26 0.41   5 13 0.1429 0.2047 P(5)=0.994  0.0369 0.0001 2605.22 -7583.70
  9% 0.60 0.07 0.20 0.15 0.26 0.41   5 13 0.1429 0.2093 P(5)=0.994  0.0368 0.0001 2593.67 -7583.96
  9% 0.60 0.07 0.20 0.16 0.26 0.41   5 13 0.1429 0.2081 P(5)=0.994  0.0368 0.0001 2603.80 -7582.59
  9% 0.60 0.07 0.20 0.16 0.26 0.40   5 13 0.1429 0.2069 P(5)=0.994  0.0368 0.0001 2614.79 -7580.19
  9% 0.60 0.07 0.20 0.16 0.27 0.41   5 13 0.1429 0.2057 P(5)=0.994  0.0368 0.0001 2632.73 -7589.94
  9% 0.60 0.07 0.20 0.16 0.26 0.41   5 13 0.1429 0.2045 P(5)=0.995  0.0368 0.0001 2630.21 -7584.21
  9% 0.60 0.07 0.21 0.16 0.26 0.41   5 13 0.1429 0.2090 P(5)=0.995  0.0368 0.0001 2622.07 -7581.93
  9% 0.60 0.07 0.21 0.16 0.26 0.41   5 13 0.1250 0.2135 P(5)=0.995  0.0367 0.0001 2610.42 -7581.14
  9% 0.60 0.07 0.21 0.16 0.26 0.41   5 13 0.1250 0.2123 P(5)=0.995  0.0367 0.0001 2625.57 -7570.00
  9% 0.60 0.07 0.21 0.16 0.26 0.41   5 13 0.1250 0.2167 P(5)=0.995  0.0367 0.0001 2602.45 -7558.32
  9% 0.60 0.07 0.21 0.16 0.26 0.41   5 13 0.1250 0.2155 P(5)=0.995  0.0367 0.0001 2615.13 -7570.42
  9% 0.60 0.07 0.21 0.16 0.26 0.40   5 13 0.1250 0.2143 P(5)=0.995  0.0367 0.0001 2621.34 -7568.36
  9% 0.60 0.07 0.21 0.17 0.25 0.40   5 13 0.1250 0.2131 P(5)=0.995  0.0367 0.0001 2616.80 -7569.90
 10% 0.60 0.07 0.21 0.17 0.25 0.40   5 13 0.1250 0.2174 P(5)=0.995  0.0367 0.0001 2614.37 -7579.75
 10% 0.60 0.07 0.21 0.17 0.25 0.40   5 13 0.1250 0.2216 P(5)=0.995  0.0367 0.0001 2641.11 -7580.47
 10% 0.60 0.07 0.21 0.17 0.25 0.40   5 13 0.1250 0.2204 P(5)=0.995  0.0367 0.0001 2642.30 -7573.30
 10% 0.60 0.07 0.21 0.17 0.25 0.40   5 13 0.1250 0.2193 P(5)=0.995  0.0367 0.0001 2650.44 -7571.37
 10% 0.60 0.07 0.21 0.17 0.25 0.40   5 13 0.1250 0.2181 P(5)=0.995  0.0367 0.0001 2635.11 -7583.34
 10% 0.60 0.07 0.21 0.17 0.25 0.40   5 13 0.1250 0.2169 P(5)=0.995  0.0367 0.0001 2644.61 -7591.33
 10% 0.60 0.07 0.21 0.17 0.24 0.40   5 13 0.1250 0.2158 P(5)=0.995  0.0368 0.0001 2640.84 -7592.40
 10% 0.60 0.07 0.21 0.17 0.24 0.40   5 13 0.1250 0.2147 P(5)=0.995  0.0368 0.0001 2653.13 -7584.24
 10% 0.60 0.07 0.21 0.17 0.24 0.40   5 13 0.1250 0.2135 P(5)=0.995  0.0368 0.0001 2661.50 -7580.29
 10% 0.60 0.07 0.21 0.17 0.24 0.40   5 13 0.1250 0.2176 P(5)=0.995  0.0368 0.0001 2664.26 -7586.67
 10% 0.60 0.07 0.21 0.18 0.24 0.40   5 13 0.1250 0.2165 P(5)=0.995  0.0368 0.0001 2662.29 -7579.26  0:36

 10% 0.60 0.07 0.21 0.18 0.24 0.40   5 13 0.1250 0.2205 P(5)=0.995  0.0368 0.0001 2677.70 -7589.91
 10% 0.60 0.07 0.21 0.18 0.24 0.40   5 13 0.1250 0.2194 P(5)=0.995  0.0369 0.0001 2668.58 -7599.60
 10% 0.60 0.07 0.21 0.18 0.24 0.40   5 13 0.1250 0.2183 P(5)=0.995  0.0369 0.0001 2662.18 -7595.97
 10% 0.60 0.07 0.22 0.18 0.24 0.40   5 13 0.1250 0.2222 P(5)=0.995  0.0369 0.0001 2658.53 -7590.01
 10% 0.60 0.07 0.22 0.18 0.23 0.40   5 13 0.1250 0.2211 P(5)=0.995  0.0369 0.0001 2654.06 -7589.57
 10% 0.60 0.07 0.22 0.18 0.23 0.40   5 13 0.1250 0.2250 P(5)=0.995  0.0369 0.0001 2656.76 -7575.52
 10% 0.60 0.07 0.22 0.18 0.23 0.40   5 13 0.1250 0.2239 P(5)=0.995  0.0370 0.0001 2650.15 -7571.26
 10% 0.60 0.07 0.22 0.18 0.24 0.40   5 13 0.1250 0.2228 P(5)=0.995  0.0370 0.0001 2623.24 -7567.30
 10% 0.60 0.07 0.22 0.18 0.23 0.40   5 13 0.1250 0.2266 P(5)=0.995  0.0370 0.0001 2648.20 -7566.67
 11% 0.60 0.07 0.22 0.18 0.23 0.40   5 13 0.1250 0.2255 P(5)=0.995  0.0370 0.0001 2632.77 -7562.72
 11% 0.60 0.07 0.22 0.18 0.24 0.40   5 13 0.1250 0.2244 P(5)=0.995  0.0370 0.0001 2598.35 -7565.75
 11% 0.60 0.07 0.22 0.18 0.24 0.40   5 13 0.1250 0.2282 P(5)=0.995  0.0371 0.0001 2623.06 -7569.93
 11% 0.60 0.07 0.22 0.18 0.23 0.40   5 13 0.1250 0.2319 P(5)=0.995  0.0371 0.0001 2611.77 -7568.24
 11% 0.60 0.07 0.22 0.18 0.24 0.40   5 13 0.1250 0.2308 P(5)=0.995  0.0371 0.0001 2650.93 -7573.13
 11% 0.60 0.07 0.22 0.19 0.24 0.40   5 13 0.1250 0.2344 P(5)=0.995  0.0371 0.0001 2665.42 -7573.84
 11% 0.60 0.07 0.22 0.19 0.24 0.40   5 13 0.1250 0.2333 P(5)=0.995  0.0371 0.0001 2678.44 -7572.82
 11% 0.60 0.07 0.22 0.19 0.24 0.40   5 13 0.1250 0.2370 P(5)=0.995  0.0371 0.0001 2663.88 -7566.76
 11% 0.60 0.07 0.22 0.19 0.24 0.40   5 13 0.1111 0.2406 P(5)=0.995  0.0370 0.0001 2677.43 -7566.18
 11% 0.60 0.07 0.22 0.19 0.24 0.40   5 13 0.1111 0.2394 P(5)=0.995  0.0370 0.0001 2665.70 -7561.71
 11% 0.60 0.07 0.22 0.19 0.24 0.40   5 13 0.1111 0.2383 P(5)=0.995  0.0370 0.0001 2660.98 -7570.07
 11% 0.60 0.07 0.22 0.19 0.24 0.40   5 13 0.1111 0.2372 P(5)=0.995  0.0370 0.0001 2620.74 -7576.19
 11% 0.60 0.07 0.22 0.19 0.24 0.40   5 13 0.1111 0.2361 P(5)=0.995  0.0370 0.0001 2616.94 -7574.92
 11% 0.60 0.07 0.22 0.19 0.24 0.40   5 13 0.1111 0.2396 P(5)=0.996  0.0370 0.0001 2624.07 -7574.62
 11% 0.60 0.07 0.22 0.19 0.24 0.40   5 13 0.1111 0.2396 P(5)=0.996  0.0370 0.0001 2627.88 -7566.56
 11% 0.60 0.07 0.22 0.19 0.24 0.40   5 13 0.1111 0.2396 P(5)=0.996  0.0370 0.0001 2638.55 -7570.44
 11% 0.60 0.07 0.22 0.19 0.23 0.40   5 13 0.1111 0.2431 P(5)=0.996  0.0370 0.0001 2634.49 -7575.30
 11% 0.60 0.07 0.22 0.20 0.23 0.40   5 13 0.1111 0.2420 P(5)=0.996  0.0370 0.0001 2624.43 -7572.10
 11% 0.60 0.07 0.22 0.20 0.24 0.40   5 13 0.1111 0.2455 P(5)=0.996  0.0370 0.0001 2588.11 -7569.98
 11% 0.60 0.07 0.22 0.20 0.24 0.40   5 13 0.1111 0.2489 P(5)=0.996  0.0370 0.0001 2623.74 -7566.59
 12% 0.60 0.07 0.22 0.20 0.24 0.40   5 13 0.1111 0.2477 P(5)=0.996  0.0370 0.0001 2624.56 -7567.43
 12% 0.60 0.07 0.22 0.20 0.24 0.40   5 13 0.1111 0.2466 P(5)=0.996  0.0370 0.0001 2605.83 -7562.13
 12% 0.61 0.07 0.22 0.20 0.24 0.40   5 13 0.1111 0.2500 P(5)=0.996  0.0370 0.0001 2607.45 -7567.85
 12% 0.61 0.07 0.22 0.20 0.24 0.40   5 13 0.1111 0.2533 P(5)=0.996  0.0370 0.0001 2616.23 -7575.17
 12% 0.61 0.07 0.22 0.20 0.24 0.40   5 13 0.1111 0.2566 P(5)=0.996  0.0370 0.0001 2609.50 -7574.73
 12% 0.61 0.07 0.22 0.20 0.23 0.40   5 13 0.1111 0.2555 P(5)=0.996  0.0369 0.0001 2609.54 -7577.05
 12% 0.61 0.07 0.22 0.20 0.23 0.40   5 13 0.1111 0.2544 P(5)=0.996  0.0369 0.0001 2606.61 -7575.10
 12% 0.61 0.07 0.22 0.20 0.23 0.40   5 13 0.1111 0.2576 P(5)=0.996  0.0369 0.0001 2605.47 -7570.35
 12% 0.61 0.07 0.22 0.20 0.23 0.40   5 13 0.1111 0.2609 P(5)=0.996  0.0369 0.0001 2583.39 -7562.24
 12% 0.61 0.07 0.22 0.21 0.23 0.40   5 13 0.1111 0.2641 P(5)=0.996  0.0370 0.0001 2595.78 -7558.11
 12% 0.61 0.07 0.22 0.21 0.23 0.40   5 13 0.1111 0.2629 P(5)=0.996  0.0370 0.0001 2655.98 -7567.77
 12% 0.61 0.07 0.23 0.21 0.23 0.40   5 13 0.1111 0.2618 P(5)=0.996  0.0370 0.0001 2649.26 -7562.26
 12% 0.61 0.07 0.23 0.21 0.23 0.40   5 13 0.1111 0.2650 P(5)=0.996  0.0370 0.0001 2635.87 -7564.81
 12% 0.61 0.07 0.23 0.21 0.23 0.40   5 13 0.1111 0.2681 P(5)=0.996  0.0370 0.0001 2631.51 -7567.67
 12% 0.61 0.07 0.23 0.21 0.23 0.40   5 13 0.1111 0.2712 P(5)=0.996  0.0370 0.0001 2625.98 -7570.73
 12% 0.61 0.07 0.23 0.21 0.23 0.40   5 13 0.1111 0.2743 P(5)=0.996  0.0370 0.0001 2641.91 -7564.65
 12% 0.61 0.07 0.23 0.21 0.23 0.40   5 13 0.1111 0.2773 P(5)=0.996  0.0370 0.0001 2636.93 -7567.94
 12% 0.61 0.07 0.23 0.21 0.23 0.40   5 13 0.1111 0.2762 P(5)=0.996  0.0370 0.0001 2617.90 -7564.91
 12% 0.61 0.07 0.23 0.21 0.23 0.40   5 13 0.1111 0.2750 P(5)=0.996  0.0371 0.0001 2613.20 -7557.58
 12% 0.61 0.07 0.23 0.21 0.22 0.40   5 13 0.1111 0.2739 P(5)=0.996  0.0371 0.0001 2610.70 -7558.48
 13% 0.61 0.07 0.23 0.21 0.22 0.40   5 13 0.1111 0.2727 P(5)=0.996  0.0371 0.0001 2619.60 -7553.32
 13% 0.61 0.07 0.23 0.22 0.22 0.40   5 13 0.1111 0.2716 P(5)=0.996  0.0370 0.0001 2632.86 -7563.55
 13% 0.61 0.07 0.23 0.22 0.22 0.40   5 13 0.1111 0.2746 P(5)=0.996  0.0370 0.0001 2647.26 -7567.82
 13% 0.61 0.07 0.23 0.22 0.22 0.40   5 13 0.1111 0.2776 P(5)=0.996  0.0370 0.0001 2629.89 -7555.25
 13% 0.61 0.07 0.23 0.22 0.22 0.40   5 13 0.1111 0.2805 P(5)=0.996  0.0370 0.0001 2619.55 -7554.74
 13% 0.61 0.07 0.23 0.22 0.22 0.40   5 13 0.1111 0.2794 P(5)=0.996  0.0370 0.0001 2628.35 -7564.55
 13% 0.61 0.07 0.23 0.22 0.22 0.40   5 13 0.1111 0.2823 P(5)=0.996  0.0370 0.0001 2660.45 -7568.05
 13% 0.61 0.07 0.23 0.22 0.22 0.40   5 13 0.1111 0.2811 P(5)=0.996  0.0370 0.0001 2646.31 -7571.03
 13% 0.61 0.07 0.23 0.22 0.22 0.40   5 13 0.1111 0.2811 P(5)=0.996  0.0370 0.0001 2640.60 -7566.25
 13% 0.61 0.07 0.23 0.22 0.22 0.40   5 13 0.1111 0.2840 P(5)=0.996  0.0370 0.0001 2644.46 -7576.13
 13% 0.61 0.07 0.23 0.22 0.22 0.40   5 13 0.1111 0.2840 P(5)=0.996  0.0370 0.0001 2667.69 -7576.59
 13% 0.61 0.07 0.23 0.22 0.21 0.40   5 13 0.1111 0.2840 P(5)=0.996  0.0370 0.0001 2667.50 -7572.44
 13% 0.61 0.07 0.23 0.22 0.21 0.40   5 13 0.1111 0.2869 P(5)=0.996  0.0371 0.0001 2671.74 -7565.38
 13% 0.61 0.07 0.23 0.22 0.22 0.40   5 13 0.1111 0.2897 P(5)=0.996  0.0371 0.0001 2650.31 -7572.57
 13% 0.61 0.07 0.23 0.22 0.22 0.40   5 13 0.1111 0.2925 P(5)=0.996  0.0371 0.0001 2652.43 -7571.39
 13% 0.61 0.07 0.23 0.22 0.22 0.40   5 13 0.1111 0.2913 P(5)=0.996  0.0371 0.0001 2663.19 -7578.00
 13% 0.61 0.07 0.23 0.22 0.21 0.40   5 13 0.1111 0.2902 P(5)=0.996  0.0371 0.0001 2649.04 -7577.91
 13% 0.61 0.07 0.23 0.22 0.21 0.40   5 13 0.1111 0.2930 P(5)=0.996  0.0371 0.0001 2647.24 -7574.75
 13% 0.61 0.07 0.23 0.22 0.21 0.40   5 13 0.1111 0.2918 P(5)=0.996  0.0371 0.0001 2634.58 -7576.46
 13% 0.61 0.07 0.23 0.22 0.21 0.40   5 13 0.1111 0.2946 P(5)=0.996  0.0371 0.0001 2641.30 -7576.25
 14% 0.61 0.07 0.23 0.22 0.21 0.40   5 13 0.1000 0.2973 P(5)=0.996  0.0371 0.0001 2646.86 -7575.36
 14% 0.61 0.07 0.23 0.22 0.21 0.40   5 13 0.1000 0.3000 P(5)=0.996  0.0371 0.0001 2641.88 -7575.70
 14% 0.61 0.07 0.23 0.22 0.21 0.40   5 13 0.1000 0.3027 P(5)=0.996  0.0371 0.0001 2654.29 -7576.02
 14% 0.61 0.07 0.23 0.23 0.21 0.40   5 13 0.1000 0.3027 P(5)=0.996  0.0371 0.0001 2614.66 -7568.32
 14% 0.61 0.07 0.24 0.22 0.21 0.40   5 13 0.1000 0.3027 P(5)=0.996  0.0371 0.0001 2618.58 -7579.85
 14% 0.61 0.07 0.24 0.22 0.21 0.40   5 13 0.1000 0.3053 P(5)=0.996  0.0372 0.0001 2623.71 -7572.25
 14% 0.61 0.07 0.24 0.23 0.21 0.40   5 13 0.1000 0.3042 P(5)=0.996  0.0372 0.0001 2652.77 -7562.92
 14% 0.61 0.07 0.23 0.22 0.21 0.41   5 13 0.1000 0.3068 P(5)=0.996  0.0372 0.0001 2652.49 -7569.81
 14% 0.61 0.07 0.23 0.23 0.21 0.40   5 13 0.1000 0.3094 P(5)=0.996  0.0372 0.0001 2641.29 -7563.54
 14% 0.61 0.07 0.23 0.23 0.21 0.40   5 13 0.1000 0.3120 P(5)=0.996  0.0372 0.0001 2654.63 -7568.77
 14% 0.61 0.07 0.23 0.23 0.21 0.40   5 13 0.1000 0.3109 P(5)=0.996  0.0372 0.0001 2651.25 -7565.07
 14% 0.61 0.07 0.24 0.23 0.21 0.40   5 13 0.1000 0.3134 P(5)=0.996  0.0372 0.0001 2651.31 -7561.15
 14% 0.61 0.07 0.24 0.23 0.21 0.40   5 13 0.1000 0.3160 P(5)=0.996  0.0372 0.0001 2656.46 -7566.52
 14% 0.61 0.07 0.24 0.23 0.21 0.40   5 13 0.1000 0.3185 P(5)=0.996  0.0372 0.0001 2663.93 -7564.69
 14% 0.61 0.07 0.24 0.23 0.21 0.40   5 13 0.1000 0.3210 P(5)=0.996  0.0372 0.0001 2651.71 -7564.48
 14% 0.61 0.07 0.24 0.23 0.21 0.40   5 13 0.1000 0.3235 P(5)=0.996  0.0372 0.0001 2686.05 -7576.87
 14% 0.61 0.07 0.24 0.23 0.21 0.40   5 13 0.1000 0.3223 P(5)=0.997  0.0372 0.0001 2699.11 -7584.78
 14% 0.61 0.07 0.24 0.23 0.21 0.40   5 13 0.1000 0.3248 P(5)=0.997  0.0372 0.0001 2692.02 -7575.95
 14% 0.61 0.07 0.24 0.23 0.20 0.40   5 13 0.1000 0.3236 P(5)=0.997  0.0371 0.0001 2682.93 -7577.44
 14% 0.61 0.07 0.24 0.23 0.21 0.40   5 13 0.1000 0.3261 P(5)=0.997  0.0371 0.0001 2654.67 -7573.04
 15% 0.61 0.07 0.24 0.23 0.21 0.40   5 13 0.1000 0.3285 P(5)=0.997  0.0371 0.0001 2687.71 -7577.26
 15% 0.61 0.07 0.24 0.23 0.21 0.40   5 13 0.1000 0.3309 P(5)=0.997  0.0371 0.0001 2699.53 -7580.38
 15% 0.61 0.07 0.24 0.23 0.21 0.40   5 13 0.1000 0.3333 P(5)=0.997  0.0371 0.0001 2717.33 -7586.69
 15% 0.61 0.07 0.24 0.23 0.21 0.40   5 13 0.1000 0.3357 P(5)=0.997  0.0371 0.0001 2686.81 -7572.84
 15% 0.61 0.07 0.24 0.24 0.21 0.40   5 13 0.1000 0.3345 P(5)=0.997  0.0371 0.0001 2688.90 -7579.94
 15% 0.61 0.07 0.24 0.24 0.21 0.40   5 13 0.1000 0.3333 P(5)=0.997  0.0371 0.0001 2700.91 -7578.70
 15% 0.61 0.07 0.24 0.24 0.21 0.40   5 13 0.1000 0.3357 P(5)=0.997  0.0371 0.0001 2706.32 -7585.28
 15% 0.61 0.07 0.24 0.24 0.21 0.40   5 13 0.1000 0.3380 P(5)=0.997  0.0371 0.0001 2667.22 -7562.63
 15% 0.61 0.07 0.24 0.24 0.21 0.40   5 13 0.1000 0.3404 P(5)=0.997  0.0371 0.0001 2661.53 -7574.49
 15% 0.61 0.07 0.24 0.24 0.21 0.40   5 13 0.1000 0.3427 P(5)=0.997  0.0371 0.0001 2678.49 -7586.73
 15% 0.61 0.07 0.24 0.24 0.21 0.40   5 13 0.1000 0.3427 P(5)=0.997  0.0372 0.0001 2662.66 -7586.03  0:45

 15% 0.61 0.07 0.24 0.24 0.21 0.40   5 13 0.1000 0.3427 P(5)=0.997  0.0372 0.0001 2704.40 -7587.77
 15% 0.61 0.07 0.24 0.24 0.21 0.40   5 13 0.1000 0.3427 P(5)=0.997  0.0372 0.0001 2687.30 -7591.40
 15% 0.61 0.07 0.24 0.24 0.21 0.40   5 13 0.1000 0.3449 P(5)=0.997  0.0372 0.0001 2693.46 -7588.92
 15% 0.61 0.07 0.24 0.24 0.21 0.40   5 13 0.1000 0.3438 P(5)=0.997  0.0371 0.0001 2711.14 -7593.14
 15% 0.61 0.07 0.24 0.24 0.21 0.40   5 13 0.1000 0.3460 P(5)=0.997  0.0371 0.0001 2706.86 -7584.66
 15% 0.61 0.07 0.24 0.24 0.21 0.40   5 13 0.1000 0.3448 P(5)=0.997  0.0371 0.0001 2694.19 -7592.21
 15% 0.61 0.07 0.24 0.24 0.21 0.40   5 13 0.1000 0.3471 P(5)=0.997  0.0372 0.0001 2699.01 -7597.77
 15% 0.61 0.07 0.24 0.24 0.21 0.40   5 13 0.1000 0.3493 P(5)=0.997  0.0372 0.0001 2650.25 -7599.56
 15% 0.61 0.07 0.24 0.24 0.21 0.40   5 13 0.1000 0.3515 P(5)=0.997  0.0372 0.0001 2663.38 -7594.70
 16% 0.61 0.07 0.24 0.24 0.21 0.40   5 13 0.1000 0.3537 P(5)=0.997  0.0372 0.0001 2665.59 -7600.11
 16% 0.61 0.07 0.24 0.24 0.22 0.40   5 13 0.1000 0.3559 P(5)=0.997  0.0372 0.0001 2729.74 -7613.26
 16% 0.61 0.07 0.24 0.24 0.22 0.40   5 13 0.1000 0.3547 P(5)=0.997  0.0372 0.0001 2683.75 -7605.92
 16% 0.61 0.07 0.24 0.24 0.22 0.40   5 13 0.1000 0.3569 P(5)=0.997  0.0372 0.0001 2673.54 -7609.35
 16% 0.61 0.07 0.24 0.24 0.22 0.40   5 13 0.1000 0.3557 P(5)=0.997  0.0372 0.0001 2673.02 -7590.46
 16% 0.61 0.07 0.24 0.24 0.22 0.40   5 13 0.1000 0.3579 P(5)=0.997  0.0372 0.0001 2687.00 -7591.71
 16% 0.61 0.07 0.24 0.24 0.22 0.40   5 13 0.1000 0.3600 P(5)=0.997  0.0372 0.0001 2710.68 -7588.92
 16% 0.61 0.07 0.24 0.24 0.22 0.40   5 13 0.1000 0.3621 P(5)=0.997  0.0372 0.0001 2709.58 -7584.38
 16% 0.61 0.07 0.24 0.24 0.22 0.40   5 13 0.1000 0.3642 P(5)=0.997  0.0372 0.0001 2710.02 -7585.63
 16% 0.61 0.07 0.24 0.24 0.22 0.40   5 13 0.1000 0.3663 P(5)=0.997  0.0373 0.0001 2657.06 -7576.61
 16% 0.61 0.07 0.24 0.24 0.22 0.40   5 13 0.1000 0.3651 P(5)=0.997  0.0373 0.0001 2658.38 -7571.05
 16% 0.61 0.07 0.24 0.24 0.22 0.40   5 13 0.1000 0.3672 P(5)=0.997  0.0373 0.0001 2654.30 -7571.77
 16% 0.61 0.07 0.24 0.24 0.22 0.40   5 13 0.1000 0.3672 P(5)=0.997  0.0373 0.0001 2654.19 -7575.57
 16% 0.61 0.07 0.24 0.24 0.22 0.40   5 13 0.1000 0.3660 P(5)=0.997  0.0373 0.0001 2673.42 -7573.93
 16% 0.61 0.07 0.24 0.24 0.22 0.40   5 13 0.1000 0.3681 P(5)=0.997  0.0373 0.0001 2685.00 -7579.99
 16% 0.61 0.07 0.24 0.24 0.22 0.40   5 13 0.1000 0.3681 P(5)=0.997  0.0373 0.0001 2704.61 -7598.68
 16% 0.61 0.07 0.24 0.24 0.21 0.40   5 13 0.1000 0.3669 P(5)=0.997  0.0373 0.0001 2693.26 -7587.53
 16% 0.61 0.07 0.24 0.24 0.21 0.40   5 13 0.1000 0.3689 P(5)=0.997  0.0373 0.0001 2695.84 -7576.80
 16% 0.61 0.07 0.24 0.24 0.21 0.40   5 13 0.0909 0.3710 P(5)=0.997  0.0374 0.0001 2706.24 -7587.18
 16% 0.61 0.07 0.24 0.24 0.21 0.40   5 13 0.0909 0.3730 P(5)=0.997  0.0374 0.0001 2699.38 -7584.01
 17% 0.61 0.07 0.24 0.24 0.21 0.41   5 13 0.0909 0.3750 P(5)=0.997  0.0374 0.0001 2693.42 -7581.96
 17% 0.61 0.07 0.24 0.24 0.21 0.41   5 13 0.0909 0.3770 P(5)=0.997  0.0374 0.0001 2682.48 -7581.73
 17% 0.61 0.07 0.24 0.24 0.21 0.41   5 13 0.0909 0.3770 P(5)=0.997  0.0374 0.0001 2688.29 -7581.98
 17% 0.61 0.07 0.24 0.24 0.21 0.41   5 13 0.0909 0.3770 P(5)=0.997  0.0374 0.0001 2662.31 -7576.31
 17% 0.61 0.07 0.24 0.24 0.21 0.41   5 13 0.0909 0.3790 P(5)=0.997  0.0374 0.0001 2656.07 -7577.46
 17% 0.61 0.07 0.24 0.24 0.21 0.41   5 13 0.0909 0.3810 P(5)=0.997  0.0374 0.0001 2680.47 -7587.73
 17% 0.61 0.07 0.24 0.24 0.21 0.41   5 13 0.0909 0.3829 P(5)=0.997  0.0374 0.0001 2689.96 -7577.63
 17% 0.61 0.07 0.24 0.24 0.21 0.41   5 13 0.0909 0.3817 P(5)=0.997  0.0374 0.0001 2695.71 -7573.77
 17% 0.61 0.07 0.24 0.24 0.21 0.40   5 13 0.0909 0.3805 P(5)=0.997  0.0374 0.0001 2701.31 -7579.36
 17% 0.61 0.07 0.24 0.25 0.21 0.40   5 13 0.0909 0.3824 P(5)=0.997  0.0375 0.0001 2707.94 -7588.13
 17% 0.61 0.07 0.24 0.25 0.21 0.40   5 13 0.0909 0.3844 P(5)=0.997  0.0375 0.0001 2682.56 -7587.30
 17% 0.61 0.07 0.24 0.25 0.21 0.41   5 13 0.0909 0.3863 P(5)=0.997  0.0375 0.0001 2688.58 -7588.15
 17% 0.61 0.07 0.24 0.25 0.21 0.40   5 13 0.0909 0.3882 P(5)=0.997  0.0375 0.0001 2694.78 -7584.30
 17% 0.61 0.07 0.24 0.25 0.21 0.40   5 13 0.0909 0.3901 P(5)=0.997  0.0375 0.0001 2676.51 -7584.90
 17% 0.61 0.07 0.24 0.25 0.21 0.41   5 13 0.0909 0.3889 P(5)=0.997  0.0375 0.0001 2715.83 -7599.54
 17% 0.61 0.07 0.25 0.25 0.21 0.41   5 13 0.0909 0.3889 P(5)=0.997  0.0375 0.0001 2702.17 -7604.20
 17% 0.61 0.07 0.25 0.25 0.21 0.41   5 13 0.0909 0.3908 P(5)=0.997  0.0375 0.0001 2649.63 -7596.31
 17% 0.61 0.07 0.25 0.25 0.21 0.41   5 13 0.0909 0.3926 P(5)=0.997  0.0375 0.0001 2668.48 -7601.26
 17% 0.61 0.07 0.25 0.25 0.21 0.41   5 13 0.0909 0.3945 P(5)=0.997  0.0375 0.0001 2665.45 -7597.74
 17% 0.61 0.07 0.25 0.25 0.21 0.40   5 13 0.0909 0.3963 P(5)=0.997  0.0375 0.0001 2644.01 -7592.51
 18% 0.61 0.07 0.25 0.25 0.21 0.40   5 13 0.0833 0.3982 P(5)=0.997  0.0375 0.0001 2676.16 -7591.10
 18% 0.61 0.07 0.25 0.25 0.21 0.40   5 13 0.0833 0.3970 P(5)=0.997  0.0375 0.0001 2680.40 -7596.71
 18% 0.61 0.07 0.25 0.25 0.21 0.40   5 13 0.0833 0.3988 P(5)=0.997  0.0375 0.0001 2681.47 -7605.35
 18% 0.61 0.07 0.25 0.25 0.21 0.40   5 13 0.0833 0.4006 P(5)=0.997  0.0375 0.0001 2673.02 -7593.32
 18% 0.61 0.07 0.25 0.25 0.21 0.40   5 13 0.0833 0.4024 P(5)=0.997  0.0375 0.0001 2684.94 -7593.33
 18% 0.61 0.07 0.25 0.25 0.21 0.40   5 13 0.0833 0.4024 P(5)=0.997  0.0375 0.0001 2696.48 -7596.32
 18% 0.61 0.07 0.25 0.25 0.21 0.40   5 13 0.0833 0.4042 P(5)=0.997  0.0375 0.0001 2682.88 -7588.54
 18% 0.61 0.07 0.25 0.25 0.21 0.40   5 13 0.0833 0.4060 P(5)=0.997  0.0375 0.0001 2688.20 -7586.03
 18% 0.61 0.07 0.25 0.25 0.21 0.41   5 13 0.0833 0.4077 P(5)=0.997  0.0375 0.0001 2637.88 -7576.84
 18% 0.61 0.07 0.25 0.25 0.21 0.40   5 13 0.0833 0.4065 P(5)=0.997  0.0375 0.0001 2675.82 -7588.95
 18% 0.61 0.07 0.25 0.25 0.21 0.40   5 13 0.0833 0.4053 P(5)=0.997  0.0375 0.0001 2670.36 -7585.51
 18% 0.61 0.07 0.25 0.26 0.21 0.40   5 13 0.0833 0.4041 P(5)=0.997  0.0375 0.0001 2672.39 -7589.89
 18% 0.61 0.07 0.25 0.26 0.21 0.40   5 13 0.0833 0.4059 P(5)=0.997  0.0375 0.0001 2657.50 -7584.80
 18% 0.61 0.07 0.25 0.26 0.21 0.40   5 13 0.0833 0.4076 P(5)=0.997  0.0375 0.0001 2665.78 -7584.10
 18% 0.61 0.07 0.25 0.26 0.21 0.40   5 13 0.0833 0.4094 P(5)=0.997  0.0375 0.0001 2677.56 -7595.98
 18% 0.61 0.07 0.25 0.26 0.21 0.40   5 13 0.0833 0.4111 P(5)=0.997  0.0375 0.0001 2645.65 -7597.04
 18% 0.61 0.07 0.25 0.26 0.21 0.40   5 13 0.0833 0.4128 P(5)=0.997  0.0375 0.0001 2679.38 -7591.60
 18% 0.61 0.07 0.25 0.26 0.21 0.40   5 13 0.0833 0.4145 P(5)=0.997  0.0376 0.0001 2703.77 -7594.37
 18% 0.61 0.07 0.25 0.26 0.21 0.40   5 13 0.0833 0.4162 P(5)=0.997  0.0376 0.0001 2703.89 -7605.74
 18% 0.61 0.07 0.25 0.26 0.21 0.40   5 13 0.0833 0.4179 P(5)=0.997  0.0376 0.0001 2689.97 -7596.73
 19% 0.61 0.07 0.25 0.26 0.21 0.41   5 13 0.0833 0.4167 P(5)=0.997  0.0376 0.0001 2676.64 -7601.63
 19% 0.61 0.07 0.25 0.26 0.21 0.40   5 13 0.0833 0.4183 P(5)=0.997  0.0376 0.0001 2686.07 -7601.27
 19% 0.61 0.07 0.25 0.26 0.21 0.41   5 13 0.0833 0.4200 P(5)=0.997  0.0376 0.0001 2690.14 -7597.90
 19% 0.61 0.07 0.25 0.26 0.21 0.40   5 13 0.0833 0.4217 P(5)=0.997  0.0376 0.0001 2705.09 -7595.53
 19% 0.61 0.07 0.25 0.26 0.21 0.40   5 13 0.0833 0.4233 P(5)=0.997  0.0376 0.0001 2679.88 -7602.72
 19% 0.61 0.07 0.25 0.26 0.21 0.41   5 13 0.0833 0.4249 P(5)=0.997  0.0376 0.0001 2667.72 -7596.80
 19% 0.61 0.07 0.25 0.26 0.21 0.41   5 13 0.0833 0.4266 P(5)=0.997  0.0377 0.0001 2677.08 -7599.36
 19% 0.61 0.07 0.25 0.26 0.21 0.40   5 13 0.0833 0.4266 P(5)=0.997  0.0377 0.0001 2677.62 -7597.52
 19% 0.61 0.07 0.25 0.26 0.21 0.41   5 13 0.0769 0.4266 P(5)=0.997  0.0376 0.0001 2665.19 -7588.32
 19% 0.61 0.07 0.25 0.26 0.21 0.41   5 13 0.0714 0.4266 P(5)=0.997  0.0376 0.0001 2678.77 -7599.69
 19% 0.61 0.07 0.25 0.26 0.21 0.41   5 13 0.0667 0.4266 P(5)=0.997  0.0376 0.0001 2668.70 -7597.33
 19% 0.61 0.07 0.25 0.26 0.20 0.41   5 13 0.0625 0.4254 P(5)=0.997  0.0376 0.0001 2672.86 -7603.47
 19% 0.61 0.07 0.25 0.26 0.20 0.41   5 13 0.0625 0.4270 P(5)=0.997  0.0376 0.0001 2682.60 -7607.59
 19% 0.61 0.07 0.25 0.26 0.20 0.41   5 13 0.0625 0.4286 P(5)=0.997  0.0376 0.0001 2690.97 -7616.68
 19% 0.61 0.07 0.25 0.26 0.20 0.41   5 13 0.0625 0.4302 P(5)=0.997  0.0376 0.0001 2670.06 -7610.59
 19% 0.61 0.07 0.25 0.26 0.21 0.41   5 13 0.0625 0.4290 P(5)=0.997  0.0376 0.0001 2659.24 -7620.14
 19% 0.61 0.07 0.25 0.26 0.20 0.41   5 13 0.0625 0.4306 P(5)=0.997  0.0376 0.0001 2651.26 -7612.28
 19% 0.61 0.07 0.25 0.26 0.20 0.40   5 13 0.0625 0.4294 P(5)=0.997  0.0376 0.0001 2655.44 -7616.30
 19% 0.61 0.07 0.25 0.26 0.21 0.40   5 13 0.0625 0.4282 P(5)=0.997  0.0376 0.0001 2621.01 -7618.42
 19% 0.61 0.07 0.25 0.26 0.21 0.41   5 13 0.0625 0.4270 P(5)=0.997  0.0376 0.0001 2677.02 -7604.59
 20% 0.61 0.07 0.25 0.26 0.21 0.41   5 13 0.0625 0.4286 P(5)=0.997  0.0376 0.0001 2656.48 -7606.28
 20% 0.61 0.07 0.25 0.26 0.21 0.41   5 13 0.0625 0.4301 P(5)=0.997  0.0376 0.0001 2686.34 -7615.38
 20% 0.61 0.07 0.25 0.26 0.21 0.41   5 13 0.0625 0.4317 P(5)=0.997  0.0376 0.0001 2682.60 -7608.99
 20% 0.61 0.07 0.25 0.26 0.21 0.41   5 13 0.0625 0.4332 P(5)=0.997  0.0376 0.0001 2668.98 -7608.15
 20% 0.61 0.07 0.25 0.26 0.21 0.40   5 13 0.0625 0.4321 P(5)=0.997  0.0376 0.0001 2664.29 -7606.86
 20% 0.61 0.07 0.25 0.26 0.21 0.40   5 13 0.0625 0.4309 P(5)=0.997  0.0376 0.0001 2677.65 -7600.29
 20% 0.61 0.07 0.25 0.26 0.20 0.40   5 13 0.0625 0.4324 P(5)=0.997  0.0376 0.0001 2681.91 -7599.15
 20% 0.61 0.07 0.25 0.26 0.20 0.40   5 13 0.0625 0.4313 P(5)=0.997  0.0376 0.0001 2675.54 -7604.61
 20% 0.61 0.07 0.25 0.26 0.20 0.40   5 13 0.0625 0.4301 P(5)=0.997  0.0376 0.0001 2657.29 -7596.76
 20% 0.61 0.07 0.25 0.27 0.21 0.40   5 13 0.0625 0.4290 P(5)=0.997  0.0376 0.0001 2627.18 -7604.76
 20% 0.61 0.07 0.25 0.27 0.21 0.40   5 13 0.0625 0.4278 P(5)=0.998  0.0377 0.0001 2642.09 -7596.51  0:53

 20% 0.61 0.07 0.25 0.27 0.21 0.40   5 13 0.0625 0.4293 P(5)=0.998  0.0377 0.0001 2655.20 -7590.71
 20% 0.61 0.07 0.25 0.26 0.21 0.40   5 13 0.0625 0.4309 P(5)=0.998  0.0377 0.0001 2660.11 -7591.83
 20% 0.61 0.07 0.25 0.26 0.21 0.40   5 13 0.0625 0.4324 P(5)=0.998  0.0377 0.0001 2673.21 -7592.16
 20% 0.61 0.07 0.25 0.26 0.21 0.40   5 13 0.0625 0.4312 P(5)=0.998  0.0377 0.0001 2667.59 -7590.11
 20% 0.61 0.07 0.25 0.27 0.20 0.40   5 13 0.0625 0.4301 P(5)=0.998  0.0378 0.0001 2660.26 -7576.79
 20% 0.61 0.07 0.25 0.27 0.20 0.40   5 13 0.0625 0.4301 P(5)=0.998  0.0378 0.0001 2667.17 -7575.10
 20% 0.61 0.07 0.25 0.27 0.20 0.40   5 13 0.0625 0.4301 P(5)=0.998  0.0378 0.0001 2653.54 -7582.39
 20% 0.61 0.07 0.25 0.27 0.20 0.40   5 13 0.0625 0.4316 P(5)=0.998  0.0378 0.0001 2661.85 -7587.62
 20% 0.61 0.07 0.25 0.27 0.20 0.40   5 13 0.0625 0.4331 P(5)=0.998  0.0378 0.0001 2650.44 -7584.18
 21% 0.61 0.07 0.25 0.27 0.20 0.40   5 13 0.0625 0.4346 P(5)=0.998  0.0378 0.0001 2610.25 -7584.15
 21% 0.61 0.07 0.25 0.26 0.20 0.40   5 13 0.0625 0.4360 P(5)=0.998  0.0378 0.0001 2622.32 -7579.37
 21% 0.61 0.07 0.25 0.26 0.20 0.40   5 13 0.0625 0.4375 P(5)=0.998  0.0378 0.0001 2638.37 -7580.54
 21% 0.61 0.07 0.25 0.26 0.20 0.40   5 13 0.0625 0.4390 P(5)=0.998  0.0378 0.0001 2649.25 -7586.11
 21% 0.61 0.07 0.25 0.26 0.20 0.40   5 13 0.0625 0.4378 P(5)=0.998  0.0378 0.0001 2647.60 -7591.27
 21% 0.61 0.07 0.25 0.26 0.20 0.40   5 13 0.0625 0.4393 P(5)=0.998  0.0378 0.0001 2665.07 -7585.37
 21% 0.61 0.07 0.25 0.27 0.20 0.40   5 13 0.0625 0.4407 P(5)=0.998  0.0378 0.0001 2647.72 -7586.22
 21% 0.61 0.07 0.25 0.26 0.20 0.40   5 13 0.0625 0.4422 P(5)=0.998  0.0378 0.0001 2649.69 -7588.95
 21% 0.61 0.07 0.25 0.26 0.20 0.40   5 13 0.0625 0.4422 P(5)=0.998  0.0378 0.0001 2648.16 -7592.46
 21% 0.61 0.07 0.25 0.26 0.20 0.40   5 13 0.0625 0.4410 P(5)=0.998  0.0377 0.0001 2680.68 -7589.19
 21% 0.61 0.07 0.25 0.26 0.20 0.40   5 13 0.0625 0.4399 P(5)=0.998  0.0377 0.0001 2668.41 -7590.86
 21% 0.61 0.07 0.25 0.26 0.20 0.40   5 13 0.0625 0.4413 P(5)=0.998  0.0378 0.0001 2639.71 -7583.32
 21% 0.61 0.07 0.25 0.26 0.20 0.40   5 13 0.0625 0.4427 P(5)=0.998  0.0378 0.0001 2655.72 -7588.24
 21% 0.61 0.07 0.25 0.26 0.20 0.40   5 13 0.0625 0.4427 P(5)=0.998  0.0378 0.0001 2649.84 -7578.39
 21% 0.61 0.07 0.25 0.26 0.20 0.40   5 13 0.0625 0.4442 P(5)=0.998  0.0378 0.0001 2656.75 -7574.80
 21% 0.62 0.07 0.25 0.26 0.20 0.40   5 13 0.0625 0.4430 P(5)=0.998  0.0378 0.0001 2672.82 -7579.71
 21% 0.62 0.07 0.25 0.26 0.20 0.40   5 13 0.0625 0.4419 P(5)=0.998  0.0378 0.0001 2675.81 -7581.86
 21% 0.62 0.07 0.25 0.26 0.20 0.40   5 13 0.0625 0.4433 P(5)=0.998  0.0378 0.0001 2675.77 -7591.59
 21% 0.62 0.07 0.25 0.26 0.20 0.40   5 13 0.0625 0.4422 P(5)=0.998  0.0378 0.0001 2685.41 -7578.80
 21% 0.62 0.07 0.25 0.26 0.20 0.40   5 13 0.0588 0.4411 P(5)=0.998  0.0378 0.0001 2669.72 -7572.20
 22% 0.62 0.07 0.25 0.26 0.20 0.40   5 13 0.0588 0.4411 P(5)=0.998  0.0378 0.0001 2669.34 -7589.64
 22% 0.62 0.07 0.25 0.26 0.20 0.40   5 13 0.0588 0.4425 P(5)=0.998  0.0378 0.0001 2681.42 -7588.62
 22% 0.62 0.07 0.25 0.26 0.20 0.40   5 13 0.0588 0.4414 P(5)=0.998  0.0378 0.0001 2677.42 -7586.15
 22% 0.62 0.07 0.25 0.27 0.20 0.40   5 13 0.0588 0.4403 P(5)=0.998  0.0378 0.0001 2665.08 -7590.50
 22% 0.62 0.07 0.25 0.26 0.20 0.40   5 13 0.0588 0.4417 P(5)=0.998  0.0378 0.0001 2667.13 -7597.74
 22% 0.62 0.07 0.25 0.27 0.20 0.40   5 13 0.0588 0.4406 P(5)=0.998  0.0378 0.0001 2672.82 -7601.05
 22% 0.62 0.07 0.25 0.27 0.20 0.40   5 13 0.0588 0.4395 P(5)=0.998  0.0378 0.0001 2647.74 -7598.18
 22% 0.62 0.07 0.25 0.27 0.20 0.40   5 13 0.0588 0.4409 P(5)=0.998  0.0378 0.0001 2642.27 -7585.88
 22% 0.62 0.07 0.25 0.27 0.20 0.40   5 13 0.0588 0.4423 P(5)=0.998  0.0378 0.0001 2661.33 -7598.04
 22% 0.62 0.07 0.25 0.27 0.20 0.40   5 13 0.0588 0.4412 P(5)=0.998  0.0378 0.0001 2649.30 -7599.37
 22% 0.62 0.07 0.25 0.27 0.20 0.40   5 13 0.0588 0.4425 P(5)=0.998  0.0378 0.0001 2632.00 -7589.16
 22% 0.62 0.07 0.25 0.27 0.20 0.40   5 13 0.0588 0.4439 P(5)=0.998  0.0378 0.0001 2617.02 -7594.26
 22% 0.62 0.07 0.25 0.27 0.19 0.40   5 13 0.0588 0.4453 P(5)=0.998  0.0378 0.0001 2632.71 -7594.59
 22% 0.62 0.07 0.25 0.27 0.19 0.40   5 13 0.0556 0.4466 P(5)=0.998  0.0378 0.0001 2639.86 -7592.68
 22% 0.62 0.07 0.25 0.27 0.19 0.40   5 13 0.0556 0.4479 P(5)=0.998  0.0378 0.0001 2636.26 -7590.15
 22% 0.62 0.07 0.25 0.27 0.20 0.40   5 13 0.0556 0.4493 P(5)=0.998  0.0378 0.0001 2649.81 -7584.65
 22% 0.62 0.07 0.25 0.27 0.20 0.40   5 13 0.0526 0.4506 P(5)=0.998  0.0378 0.0001 2668.87 -7587.60
 22% 0.62 0.07 0.25 0.27 0.19 0.40   5 13 0.0526 0.4495 P(5)=0.998  0.0378 0.0001 2675.64 -7587.51
 22% 0.62 0.07 0.25 0.27 0.19 0.40   5 13 0.0526 0.4508 P(5)=0.998  0.0378 0.0001 2701.89 -7579.44
 22% 0.62 0.07 0.25 0.27 0.19 0.40   5 13 0.0526 0.4522 P(5)=0.998  0.0378 0.0001 2690.08 -7586.37
 23% 0.62 0.07 0.25 0.27 0.19 0.40   5 13 0.0526 0.4535 P(5)=0.998  0.0378 0.0001 2678.17 -7591.23
 23% 0.62 0.07 0.25 0.27 0.19 0.40   5 13 0.0526 0.4548 P(5)=0.998  0.0378 0.0001 2700.22 -7597.10
 23% 0.62 0.07 0.25 0.27 0.19 0.40   5 13 0.0526 0.4561 P(5)=0.998  0.0378 0.0001 2686.96 -7596.71
 23% 0.62 0.07 0.25 0.27 0.19 0.40   5 13 0.0526 0.4573 P(5)=0.998  0.0378 0.0001 2683.66 -7592.03
 23% 0.62 0.07 0.25 0.27 0.19 0.40   5 13 0.0526 0.4563 P(5)=0.998  0.0378 0.0001 2690.67 -7590.86
 23% 0.62 0.07 0.25 0.27 0.19 0.40   5 13 0.0526 0.4552 P(5)=0.998  0.0378 0.0001 2693.99 -7590.84
 23% 0.62 0.07 0.25 0.27 0.19 0.40   5 13 0.0526 0.4541 P(5)=0.998  0.0378 0.0001 2683.29 -7601.88
 23% 0.62 0.07 0.25 0.27 0.19 0.40   5 13 0.0526 0.4531 P(5)=0.998  0.0378 0.0001 2677.26 -7595.89
 23% 0.62 0.07 0.25 0.27 0.19 0.40   5 13 0.0526 0.4520 P(5)=0.998  0.0378 0.0001 2665.21 -7594.63
 23% 0.62 0.07 0.25 0.27 0.20 0.40   5 13 0.0526 0.4509 P(5)=0.998  0.0378 0.0001 2661.44 -7584.41
 23% 0.62 0.07 0.25 0.27 0.20 0.40   5 13 0.0526 0.4522 P(5)=0.998  0.0379 0.0001 2662.81 -7597.24
 23% 0.62 0.07 0.25 0.27 0.20 0.40   5 13 0.0526 0.4535 P(5)=0.998  0.0379 0.0001 2664.85 -7602.52
 23% 0.62 0.07 0.25 0.27 0.19 0.40   5 13 0.0526 0.4524 P(5)=0.998  0.0379 0.0001 2675.39 -7591.73
 23% 0.62 0.07 0.25 0.27 0.19 0.40   5 13 0.0526 0.4537 P(5)=0.998  0.0379 0.0001 2670.21 -7592.41
 23% 0.62 0.07 0.25 0.27 0.19 0.40   5 13 0.0526 0.4527 P(5)=0.998  0.0379 0.0001 2668.84 -7598.57
 23% 0.62 0.07 0.25 0.27 0.19 0.40   5 13 0.0526 0.4539 P(5)=0.998  0.0378 0.0001 2675.48 -7601.82
 23% 0.62 0.07 0.25 0.27 0.19 0.40   5 13 0.0526 0.4529 P(5)=0.998  0.0378 0.0001 2660.78 -7589.19
 23% 0.62 0.07 0.25 0.27 0.19 0.40   5 13 0.0526 0.4518 P(5)=0.998  0.0378 0.0001 2706.14 -7594.07
 23% 0.62 0.07 0.25 0.27 0.20 0.40   5 13 0.0526 0.4508 P(5)=0.998  0.0378 0.0001 2652.82 -7592.00
 23% 0.62 0.07 0.25 0.27 0.20 0.40   5 13 0.0526 0.4521 P(5)=0.998  0.0378 0.0001 2644.11 -7580.49
 24% 0.62 0.07 0.25 0.27 0.20 0.40   5 13 0.0526 0.4510 P(5)=0.998  0.0378 0.0001 2659.19 -7594.73
 24% 0.62 0.07 0.25 0.27 0.20 0.40   5 13 0.0526 0.4523 P(5)=0.998  0.0378 0.0001 2659.08 -7585.61
 24% 0.62 0.07 0.25 0.27 0.19 0.40   5 13 0.0526 0.4512 P(5)=0.998  0.0378 0.0001 2671.42 -7586.91
 24% 0.62 0.07 0.25 0.27 0.19 0.40   5 13 0.0526 0.4502 P(5)=0.998  0.0378 0.0001 2666.56 -7582.98
 24% 0.62 0.07 0.25 0.27 0.19 0.40   5 13 0.0526 0.4515 P(5)=0.998  0.0378 0.0001 2670.09 -7571.77
 24% 0.62 0.07 0.25 0.27 0.19 0.40   5 13 0.0500 0.4527 P(5)=0.998  0.0378 0.0001 2659.55 -7574.66
 24% 0.62 0.07 0.25 0.28 0.19 0.40   5 13 0.0500 0.4539 P(5)=0.998  0.0378 0.0001 2668.54 -7572.01
 24% 0.62 0.07 0.25 0.28 0.19 0.41   5 13 0.0500 0.4552 P(5)=0.998  0.0378 0.0001 2688.06 -7577.78
 24% 0.62 0.07 0.25 0.27 0.19 0.40   5 13 0.0500 0.4564 P(5)=0.998  0.0378 0.0001 2656.28 -7572.67
 24% 0.62 0.07 0.25 0.27 0.19 0.41   5 13 0.0500 0.4576 P(5)=0.998  0.0378 0.0001 2660.37 -7576.40
 24% 0.62 0.07 0.25 0.27 0.19 0.41   5 13 0.0500 0.4588 P(5)=0.998  0.0378 0.0001 2700.24 -7584.53
 24% 0.62 0.07 0.25 0.28 0.19 0.40   5 13 0.0500 0.4600 P(5)=0.998  0.0378 0.0001 2716.38 -7583.36
 24% 0.62 0.07 0.25 0.28 0.19 0.41   5 13 0.0500 0.4590 P(5)=0.998  0.0378 0.0001 2712.20 -7588.12
 24% 0.62 0.07 0.25 0.27 0.19 0.41   5 13 0.0500 0.4580 P(5)=0.998  0.0378 0.0001 2732.01 -7600.98
 24% 0.62 0.07 0.25 0.27 0.19 0.40   5 13 0.0500 0.4592 P(5)=0.998  0.0377 0.0001 2732.64 -7609.66
 24% 0.62 0.07 0.25 0.27 0.19 0.41   5 13 0.0500 0.4604 P(5)=0.998  0.0378 0.0001 2670.18 -7596.70
 24% 0.62 0.07 0.25 0.27 0.19 0.41   5 13 0.0500 0.4604 P(5)=0.998  0.0378 0.0001 2679.65 -7596.83
 24% 0.62 0.07 0.25 0.27 0.19 0.41   5 13 0.0500 0.4604 P(5)=0.998  0.0378 0.0001 2675.89 -7604.39
 24% 0.62 0.07 0.25 0.27 0.19 0.41   5 13 0.0500 0.4604 P(5)=0.998  0.0378 0.0001 2681.27 -7603.05
 24% 0.62 0.07 0.25 0.27 0.19 0.41   5 13 0.0500 0.4593 P(5)=0.998  0.0378 0.0001 2683.35 -7600.95
 25% 0.62 0.07 0.25 0.27 0.20 0.41   5 13 0.0500 0.4593 P(5)=0.998  0.0378 0.0001 2643.19 -7589.58
 25% 0.62 0.07 0.25 0.27 0.20 0.41   5 13 0.0500 0.4583 P(5)=0.998  0.0378 0.0001 2628.59 -7583.36
 25% 0.62 0.07 0.25 0.27 0.20 0.41   5 13 0.0500 0.4583 P(5)=0.998  0.0378 0.0001 2595.56 -7575.75
 25% 0.62 0.07 0.25 0.27 0.20 0.41   5 13 0.0476 0.4595 P(5)=0.998  0.0378 0.0001 2583.97 -7586.03
 25% 0.62 0.07 0.25 0.28 0.20 0.41   5 13 0.0476 0.4585 P(5)=0.998  0.0378 0.0001 2614.58 -7585.26
 25% 0.62 0.07 0.25 0.28 0.20 0.41   5 13 0.0476 0.4597 P(5)=0.998  0.0378 0.0001 2629.17 -7589.31
 25% 0.62 0.07 0.25 0.28 0.20 0.41   5 13 0.0476 0.4609 P(5)=0.998  0.0378 0.0001 2635.00 -7594.98
 25% 0.62 0.07 0.25 0.27 0.20 0.41   5 13 0.0476 0.4599 P(5)=0.998  0.0378 0.0001 2632.35 -7582.75
 25% 0.62 0.07 0.25 0.27 0.20 0.41   5 13 0.0476 0.4610 P(5)=0.998  0.0378 0.0001 2641.26 -7588.47
 25% 0.62 0.07 0.25 0.27 0.20 0.41   5 13 0.0476 0.4622 P(5)=0.998  0.0378 0.0001 2636.19 -7578.23
 25% 0.62 0.07 0.25 0.27 0.20 0.41   5 13 0.0476 0.4634 P(5)=0.998  0.0378 0.0001 2738.37 -7605.66  1:02

 25% 0.62 0.07 0.25 0.27 0.20 0.41   5 13 0.0476 0.4645 P(5)=0.998  0.0378 0.0001 2751.03 -7591.86
 25% 0.62 0.07 0.25 0.27 0.20 0.41   5 13 0.0476 0.4657 P(5)=0.998  0.0377 0.0001 2734.22 -7588.96
 25% 0.62 0.07 0.25 0.27 0.20 0.40   5 13 0.0476 0.4657 P(5)=0.998  0.0377 0.0001 2730.68 -7583.93
 25% 0.62 0.07 0.25 0.27 0.20 0.40   5 13 0.0476 0.4668 P(5)=0.998  0.0377 0.0001 2673.31 -7574.31
 25% 0.62 0.07 0.25 0.27 0.20 0.40   5 13 0.0476 0.4679 P(5)=0.998  0.0377 0.0001 2660.55 -7568.50
 25% 0.62 0.07 0.25 0.27 0.20 0.40   5 13 0.0476 0.4679 P(5)=0.998  0.0377 0.0001 2651.97 -7568.68
 25% 0.62 0.07 0.25 0.27 0.20 0.40   5 13 0.0476 0.4670 P(5)=0.998  0.0377 0.0001 2647.15 -7566.03
 25% 0.62 0.07 0.25 0.28 0.20 0.40   5 13 0.0476 0.4681 P(5)=0.998  0.0377 0.0001 2649.29 -7581.85
 25% 0.62 0.07 0.25 0.28 0.20 0.40   5 13 0.0476 0.4692 P(5)=0.998  0.0377 0.0001 2660.49 -7573.19
 26% 0.62 0.07 0.25 0.28 0.20 0.40   5 13 0.0476 0.4703 P(5)=0.998  0.0377 0.0001 2689.85 -7573.56
 26% 0.62 0.07 0.25 0.28 0.20 0.40   5 13 0.0476 0.4715 P(5)=0.998  0.0377 0.0001 2698.16 -7588.60
 26% 0.62 0.07 0.25 0.28 0.20 0.40   5 13 0.0455 0.4726 P(5)=0.998  0.0377 0.0001 2693.75 -7578.53
 26% 0.62 0.07 0.25 0.28 0.19 0.40   5 13 0.0455 0.4716 P(5)=0.998  0.0377 0.0001 2691.95 -7578.85
 26% 0.62 0.07 0.25 0.28 0.19 0.40   5 13 0.0455 0.4727 P(5)=0.998  0.0377 0.0001 2680.39 -7571.89
 26% 0.62 0.07 0.25 0.28 0.19 0.40   5 13 0.0455 0.4717 P(5)=0.998  0.0377 0.0001 2671.80 -7568.89
 26% 0.62 0.07 0.25 0.28 0.19 0.40   5 13 0.0455 0.4707 P(5)=0.998  0.0377 0.0001 2648.49 -7572.37
 26% 0.62 0.07 0.25 0.28 0.20 0.40   5 13 0.0455 0.4718 P(5)=0.998  0.0377 0.0001 2653.29 -7570.97
 26% 0.62 0.07 0.25 0.27 0.19 0.40   5 13 0.0455 0.4729 P(5)=0.998  0.0377 0.0001 2647.56 -7569.99
 26% 0.62 0.07 0.25 0.27 0.19 0.41   5 13 0.0455 0.4740 P(5)=0.998  0.0377 0.0001 2641.12 -7566.89
 26% 0.62 0.07 0.25 0.27 0.19 0.41   5 13 0.0455 0.4751 P(5)=0.998  0.0377 0.0001 2633.85 -7568.75
 26% 0.62 0.07 0.25 0.27 0.19 0.41   5 13 0.0455 0.4762 P(5)=0.998  0.0377 0.0001 2625.56 -7566.71
 26% 0.62 0.07 0.25 0.27 0.19 0.41   5 13 0.0455 0.4762 P(5)=0.998  0.0377 0.0001 2644.46 -7572.84
 26% 0.62 0.07 0.25 0.27 0.19 0.41   5 13 0.0455 0.4773 P(5)=0.998  0.0377 0.0001 2659.06 -7587.00
 26% 0.62 0.07 0.25 0.27 0.19 0.41   5 13 0.0455 0.4773 P(5)=0.998  0.0377 0.0001 2647.49 -7587.57
 26% 0.62 0.07 0.25 0.28 0.19 0.41   5 13 0.0455 0.4784 P(5)=0.998  0.0377 0.0001 2677.82 -7594.13
 26% 0.62 0.07 0.25 0.28 0.19 0.41   5 13 0.0455 0.4794 P(5)=0.998  0.0377 0.0001 2681.89 -7595.26
 26% 0.62 0.07 0.25 0.28 0.19 0.41   5 13 0.0455 0.4784 P(5)=0.998  0.0377 0.0001 2694.60 -7601.59
 26% 0.62 0.07 0.25 0.28 0.19 0.41   5 13 0.0455 0.4775 P(5)=0.998  0.0377 0.0001 2708.33 -7594.57
 26% 0.62 0.07 0.25 0.28 0.19 0.40   5 13 0.0455 0.4785 P(5)=0.998  0.0377 0.0001 2644.40 -7594.16
 27% 0.62 0.07 0.25 0.28 0.19 0.40   5 13 0.0455 0.4796 P(5)=0.998  0.0377 0.0001 2652.47 -7587.12
 27% 0.62 0.07 0.25 0.28 0.20 0.40   5 13 0.0455 0.4796 P(5)=0.998  0.0377 0.0001 2706.76 -7591.86
 27% 0.62 0.07 0.25 0.28 0.20 0.40   5 13 0.0455 0.4807 P(5)=0.998  0.0377 0.0001 2713.05 -7599.58
 27% 0.62 0.07 0.25 0.28 0.20 0.41   5 13 0.0455 0.4807 P(5)=0.998  0.0377 0.0001 2700.00 -7597.31
 27% 0.62 0.07 0.25 0.28 0.20 0.40   5 13 0.0455 0.4807 P(5)=0.998  0.0377 0.0001 2655.00 -7590.35
 27% 0.62 0.07 0.25 0.28 0.20 0.40   5 13 0.0455 0.4817 P(5)=0.998  0.0377 0.0001 2671.77 -7590.83
 27% 0.62 0.07 0.25 0.28 0.20 0.40   5 13 0.0455 0.4828 P(5)=0.998  0.0377 0.0001 2647.98 -7593.78
 27% 0.62 0.07 0.25 0.28 0.20 0.40   5 13 0.0455 0.4838 P(5)=0.998  0.0377 0.0001 2659.25 -7595.29
 27% 0.62 0.07 0.25 0.28 0.20 0.40   5 13 0.0455 0.4848 P(5)=0.998  0.0377 0.0001 2683.48 -7599.51
 27% 0.62 0.07 0.25 0.28 0.19 0.40   5 13 0.0455 0.4859 P(5)=0.998  0.0377 0.0001 2682.09 -7596.06
 27% 0.62 0.07 0.25 0.28 0.20 0.40   5 13 0.0455 0.4869 P(5)=0.998  0.0377 0.0001 2713.60 -7594.65
 27% 0.62 0.07 0.25 0.28 0.20 0.40   5 13 0.0455 0.4859 P(5)=0.998  0.0377 0.0001 2672.11 -7600.62
 27% 0.62 0.07 0.25 0.28 0.20 0.40   5 13 0.0455 0.4850 P(5)=0.998  0.0377 0.0001 2659.42 -7598.65
 27% 0.62 0.07 0.25 0.28 0.20 0.40   5 13 0.0455 0.4840 P(5)=0.998  0.0377 0.0001 2665.13 -7607.06
 27% 0.62 0.07 0.25 0.28 0.20 0.40   5 13 0.0455 0.4830 P(5)=0.998  0.0377 0.0001 2697.92 -7607.21
 27% 0.62 0.07 0.25 0.28 0.20 0.40   5 13 0.0455 0.4821 P(5)=0.998  0.0377 0.0001 2682.06 -7590.04
 27% 0.62 0.07 0.25 0.28 0.20 0.40   5 13 0.0455 0.4811 P(5)=0.998  0.0377 0.0001 2699.52 -7598.25
 27% 0.62 0.07 0.25 0.28 0.20 0.40   5 13 0.0455 0.4821 P(5)=0.998  0.0377 0.0001 2712.51 -7589.99
 27% 0.62 0.07 0.25 0.28 0.20 0.40   5 13 0.0455 0.4832 P(5)=0.998  0.0377 0.0001 2703.73 -7596.34
 27% 0.62 0.07 0.25 0.28 0.20 0.40   5 13 0.0455 0.4822 P(5)=0.998  0.0377 0.0001 2700.44 -7584.95
 28% 0.62 0.07 0.25 0.28 0.20 0.40   5 13 0.0455 0.4813 P(5)=0.998  0.0377 0.0001 2685.67 -7583.60
 28% 0.62 0.07 0.25 0.28 0.20 0.40   5 13 0.0455 0.4803 P(5)=0.998  0.0377 0.0001 2730.17 -7585.58
 28% 0.62 0.07 0.25 0.28 0.20 0.40   5 13 0.0455 0.4794 P(5)=0.998  0.0377 0.0001 2635.72 -7580.21
 28% 0.62 0.07 0.25 0.28 0.20 0.41   5 13 0.0455 0.4784 P(5)=0.998  0.0377 0.0001 2672.66 -7575.02
 28% 0.62 0.07 0.25 0.28 0.20 0.40   5 13 0.0455 0.4775 P(5)=0.998  0.0377 0.0001 2659.04 -7583.00
 28% 0.62 0.07 0.25 0.28 0.20 0.41   5 13 0.0455 0.4766 P(5)=0.998  0.0377 0.0001 2654.72 -7579.51
 28% 0.62 0.07 0.25 0.28 0.20 0.40   5 13 0.0455 0.4756 P(5)=0.998  0.0377 0.0001 2670.19 -7581.05
 28% 0.62 0.07 0.25 0.28 0.20 0.40   5 13 0.0455 0.4767 P(5)=0.998  0.0377 0.0001 2670.90 -7582.18
 28% 0.62 0.07 0.25 0.28 0.20 0.41   5 13 0.0455 0.4757 P(5)=0.998  0.0377 0.0001 2673.67 -7579.46
 28% 0.62 0.07 0.25 0.28 0.20 0.41   5 13 0.0455 0.4767 P(5)=0.998  0.0377 0.0001 2684.13 -7579.47
 28% 0.62 0.07 0.25 0.28 0.20 0.40   5 13 0.0455 0.4767 P(5)=0.998  0.0377 0.0001 2685.50 -7586.24
 28% 0.62 0.07 0.25 0.28 0.20 0.41   5 13 0.0435 0.4767 P(5)=0.998  0.0377 0.0001 2672.06 -7584.89
 28% 0.62 0.07 0.25 0.28 0.20 0.41   5 13 0.0435 0.4758 P(5)=0.998  0.0377 0.0001 2663.11 -7592.26
 28% 0.62 0.07 0.25 0.28 0.20 0.41   5 13 0.0435 0.4758 P(5)=0.998  0.0377 0.0001 2694.03 -7603.16
 28% 0.62 0.07 0.25 0.28 0.20 0.41   5 13 0.0435 0.4758 P(5)=0.998  0.0377 0.0001 2638.21 -7591.71
 28% 0.62 0.07 0.25 0.28 0.20 0.41   5 13 0.0435 0.4749 P(5)=0.998  0.0378 0.0001 2628.77 -7588.91
 28% 0.62 0.07 0.25 0.28 0.20 0.41   5 13 0.0435 0.4759 P(5)=0.998  0.0378 0.0001 2636.02 -7588.93
 28% 0.62 0.07 0.25 0.28 0.20 0.41   5 13 0.0435 0.4769 P(5)=0.998  0.0378 0.0001 2654.85 -7593.91
 28% 0.62 0.07 0.25 0.28 0.20 0.41   5 13 0.0435 0.4760 P(5)=0.998  0.0378 0.0001 2655.50 -7598.38
 28% 0.62 0.07 0.25 0.28 0.20 0.41   5 13 0.0435 0.4751 P(5)=0.998  0.0378 0.0001 2661.48 -7587.98
 29% 0.62 0.07 0.25 0.28 0.20 0.41   5 13 0.0435 0.4761 P(5)=0.998  0.0378 0.0001 2690.87 -7597.21
 29% 0.62 0.07 0.25 0.28 0.20 0.41   5 13 0.0435 0.4752 P(5)=0.998  0.0378 0.0001 2682.81 -7591.61
 29% 0.62 0.07 0.25 0.28 0.20 0.41   5 13 0.0435 0.4762 P(5)=0.998  0.0378 0.0001 2667.34 -7581.61
 29% 0.62 0.07 0.25 0.28 0.20 0.41   5 13 0.0435 0.4753 P(5)=0.998  0.0378 0.0001 2681.36 -7586.75
 29% 0.62 0.07 0.25 0.28 0.20 0.41   5 13 0.0435 0.4744 P(5)=0.998  0.0378 0.0001 2620.20 -7586.97
 29% 0.62 0.07 0.25 0.28 0.20 0.41   5 13 0.0435 0.4754 P(5)=0.998  0.0378 0.0001 2658.80 -7591.31
 29% 0.62 0.07 0.25 0.28 0.20 0.41   5 13 0.0435 0.4764 P(5)=0.998  0.0378 0.0001 2680.40 -7584.85
 29% 0.62 0.07 0.25 0.28 0.20 0.41   5 13 0.0435 0.4774 P(5)=0.998  0.0378 0.0001 2692.38 -7602.84
 29% 0.62 0.07 0.25 0.28 0.20 0.41   5 13 0.0435 0.4765 P(5)=0.998  0.0378 0.0001 2688.35 -7589.92
 29% 0.62 0.07 0.25 0.28 0.20 0.41   5 13 0.0435 0.4756 P(5)=0.998  0.0378 0.0001 2682.69 -7586.35
 29% 0.62 0.07 0.25 0.28 0.20 0.41   5 13 0.0435 0.4765 P(5)=0.998  0.0378 0.0001 2671.95 -7577.62
 29% 0.62 0.07 0.25 0.28 0.20 0.41   5 13 0.0435 0.4775 P(5)=0.998  0.0378 0.0001 2633.92 -7581.95
 29% 0.62 0.07 0.25 0.28 0.20 0.41   5 13 0.0435 0.4785 P(5)=0.998  0.0378 0.0001 2674.63 -7588.79
 29% 0.62 0.07 0.25 0.28 0.20 0.41   5 13 0.0435 0.4795 P(5)=0.998  0.0378 0.0001 2675.20 -7591.22
 29% 0.62 0.07 0.25 0.28 0.20 0.41   5 13 0.0435 0.4804 P(5)=0.998  0.0378 0.0001 2671.00 -7591.02
 29% 0.62 0.07 0.25 0.28 0.20 0.41   5 13 0.0435 0.4814 P(5)=0.998  0.0378 0.0001 2687.03 -7592.88
 29% 0.62 0.07 0.25 0.28 0.20 0.41   5 13 0.0435 0.4805 P(5)=0.998  0.0378 0.0001 2652.11 -7586.58
 29% 0.62 0.07 0.25 0.28 0.20 0.41   5 13 0.0435 0.4805 P(5)=0.998  0.0378 0.0001 2623.75 -7583.55
 29% 0.62 0.07 0.25 0.28 0.20 0.41   5 13 0.0435 0.4796 P(5)=0.998  0.0378 0.0001 2657.67 -7588.57
 29% 0.62 0.07 0.25 0.28 0.20 0.41   5 13 0.0435 0.4787 P(5)=0.998  0.0378 0.0001 2658.64 -7586.90
 30% 0.62 0.07 0.25 0.28 0.20 0.41   5 13 0.0435 0.4797 P(5)=0.998  0.0378 0.0001 2674.93 -7583.78
 30% 0.62 0.07 0.25 0.28 0.20 0.41   5 13 0.0435 0.4807 P(5)=0.998  0.0378 0.0001 2708.28 -7587.89
 30% 0.62 0.07 0.25 0.28 0.21 0.41   5 13 0.0435 0.4807 P(5)=0.998  0.0378 0.0001 2658.35 -7579.91
 30% 0.62 0.07 0.25 0.28 0.21 0.41   5 13 0.0435 0.4807 P(5)=0.998  0.0378 0.0001 2651.70 -7592.80
 30% 0.62 0.07 0.25 0.28 0.21 0.40   5 13 0.0435 0.4807 P(5)=0.998  0.0377 0.0001 2652.06 -7588.61
 30% 0.62 0.07 0.25 0.28 0.21 0.40   5 13 0.0435 0.4816 P(5)=0.998  0.0377 0.0001 2664.76 -7588.91
 30% 0.62 0.07 0.25 0.28 0.21 0.40   5 13 0.0435 0.4807 P(5)=0.998  0.0377 0.0001 2650.02 -7587.07
 30% 0.62 0.07 0.25 0.28 0.21 0.40   5 13 0.0435 0.4817 P(5)=0.998  0.0377 0.0001 2651.17 -7588.56
 30% 0.62 0.07 0.25 0.28 0.21 0.40   5 13 0.0435 0.4808 P(5)=0.998  0.0377 0.0001 2642.77 -7583.91
 30% 0.62 0.07 0.25 0.28 0.21 0.40   5 13 0.0435 0.4799 P(5)=0.998  0.0377 0.0001 2665.80 -7585.43
 30% 0.62 0.07 0.25 0.28 0.21 0.40   5 13 0.0435 0.4791 P(5)=0.998  0.0377 0.0001 2669.61 -7588.03  1:11

 30% 0.62 0.07 0.25 0.28 0.21 0.40   5 13 0.0435 0.4782 P(5)=0.998  0.0377 0.0001 2631.80 -7587.81
 30% 0.62 0.07 0.25 0.28 0.21 0.40   5 13 0.0435 0.4791 P(5)=0.998  0.0377 0.0001 2618.33 -7587.63
 30% 0.62 0.07 0.25 0.28 0.21 0.40   5 13 0.0435 0.4801 P(5)=0.998  0.0377 0.0001 2608.37 -7586.11
 30% 0.62 0.07 0.25 0.28 0.21 0.40   5 13 0.0435 0.4801 P(5)=0.998  0.0377 0.0001 2674.37 -7582.78
 30% 0.62 0.07 0.25 0.28 0.21 0.40   5 13 0.0435 0.4792 P(5)=0.998  0.0377 0.0001 2687.80 -7579.13
 30% 0.62 0.07 0.25 0.28 0.21 0.40   5 13 0.0435 0.4801 P(5)=0.998  0.0377 0.0001 2698.63 -7584.76
 30% 0.62 0.07 0.25 0.28 0.21 0.40   5 13 0.0435 0.4811 P(5)=0.998  0.0377 0.0001 2691.44 -7585.78
 30% 0.62 0.07 0.25 0.28 0.21 0.40   5 13 0.0435 0.4802 P(5)=0.998  0.0377 0.0001 2669.44 -7585.46
 30% 0.62 0.07 0.25 0.28 0.21 0.40   5 13 0.0435 0.4794 P(5)=0.998  0.0377 0.0001 2682.20 -7581.47
 31% 0.62 0.07 0.25 0.28 0.20 0.40   5 13 0.0435 0.4803 P(5)=0.998  0.0377 0.0001 2677.59 -7585.11
 31% 0.62 0.07 0.25 0.28 0.20 0.40   5 13 0.0435 0.4812 P(5)=0.998  0.0377 0.0001 2685.62 -7584.07
 31% 0.62 0.07 0.25 0.28 0.21 0.40   5 13 0.0435 0.4821 P(5)=0.998  0.0377 0.0001 2614.58 -7581.71
 31% 0.62 0.07 0.25 0.28 0.21 0.40   5 13 0.0417 0.4813 P(5)=0.998  0.0377 0.0001 2638.77 -7583.91
 31% 0.62 0.07 0.25 0.28 0.21 0.40   5 13 0.0400 0.4822 P(5)=0.998  0.0377 0.0001 2623.88 -7575.74
 31% 0.62 0.07 0.25 0.28 0.21 0.40   5 13 0.0400 0.4831 P(5)=0.998  0.0377 0.0001 2587.96 -7578.56
 31% 0.62 0.07 0.25 0.28 0.21 0.40   5 13 0.0400 0.4840 P(5)=0.998  0.0377 0.0001 2608.53 -7586.95
 31% 0.62 0.07 0.25 0.28 0.21 0.40   5 13 0.0385 0.4850 P(5)=0.998  0.0377 0.0001 2604.46 -7586.68
 31% 0.62 0.07 0.25 0.28 0.21 0.40   5 13 0.0385 0.4859 P(5)=0.998  0.0377 0.0001 2650.57 -7586.16
 31% 0.62 0.07 0.25 0.28 0.21 0.40   5 13 0.0385 0.4868 P(5)=0.998  0.0377 0.0001 2643.38 -7584.01
 31% 0.62 0.07 0.25 0.28 0.21 0.40   5 13 0.0385 0.4859 P(5)=0.998  0.0377 0.0001 2658.34 -7580.82
 31% 0.62 0.07 0.25 0.28 0.21 0.40   5 13 0.0385 0.4868 P(5)=0.998  0.0377 0.0001 2655.87 -7584.14
 31% 0.62 0.07 0.25 0.28 0.21 0.40   5 13 0.0385 0.4877 P(5)=0.998  0.0377 0.0001 2642.99 -7581.97
 31% 0.62 0.07 0.25 0.28 0.21 0.40   5 13 0.0385 0.4886 P(5)=0.998  0.0377 0.0001 2671.62 -7584.68
 31% 0.62 0.07 0.25 0.29 0.21 0.40   5 13 0.0385 0.4886 P(5)=0.998  0.0377 0.0001 2656.40 -7584.98
 31% 0.62 0.07 0.25 0.29 0.21 0.40   5 13 0.0385 0.4895 P(5)=0.998  0.0377 0.0001 2662.43 -7592.52
 31% 0.62 0.07 0.25 0.29 0.21 0.40   5 13 0.0385 0.4904 P(5)=0.998  0.0377 0.0001 2648.01 -7588.54
 31% 0.62 0.07 0.25 0.29 0.21 0.40   5 13 0.0385 0.4895 P(5)=0.998  0.0377 0.0001 2664.06 -7596.71
 31% 0.62 0.07 0.25 0.29 0.21 0.40   5 13 0.0385 0.4895 P(5)=0.998  0.0377 0.0001 2654.27 -7589.52
 31% 0.62 0.07 0.25 0.29 0.21 0.40   5 13 0.0385 0.4895 P(5)=0.998  0.0377 0.0001 2654.69 -7588.41
 32% 0.62 0.07 0.25 0.28 0.21 0.40   5 13 0.0385 0.4887 P(5)=0.998  0.0377 0.0001 2641.61 -7575.49
 32% 0.62 0.07 0.25 0.29 0.21 0.40   5 13 0.0385 0.4878 P(5)=0.998  0.0377 0.0001 2699.25 -7586.68
 32% 0.62 0.07 0.25 0.28 0.21 0.40   5 13 0.0385 0.4887 P(5)=0.998  0.0376 0.0001 2701.29 -7575.46
 32% 0.62 0.07 0.25 0.28 0.21 0.40   5 13 0.0385 0.4887 P(5)=0.998  0.0376 0.0001 2655.72 -7580.46
 32% 0.62 0.07 0.25 0.28 0.21 0.40   5 13 0.0385 0.4896 P(5)=0.998  0.0376 0.0001 2670.14 -7581.15
 32% 0.62 0.07 0.25 0.28 0.21 0.40   5 13 0.0385 0.4896 P(5)=0.998  0.0376 0.0001 2651.68 -7581.45
 32% 0.62 0.07 0.25 0.28 0.21 0.40   5 13 0.0385 0.4905 P(5)=0.998  0.0376 0.0001 2684.03 -7582.57
 32% 0.62 0.07 0.25 0.28 0.21 0.40   5 13 0.0385 0.4914 P(5)=0.998  0.0376 0.0001 2604.77 -7588.40
 32% 0.62 0.07 0.25 0.28 0.21 0.40   5 13 0.0385 0.4905 P(5)=0.998  0.0376 0.0001 2590.15 -7577.68
 32% 0.62 0.07 0.25 0.28 0.21 0.40   5 13 0.0385 0.4905 P(5)=0.998  0.0376 0.0001 2664.66 -7578.43
 32% 0.62 0.07 0.25 0.28 0.21 0.40   5 13 0.0385 0.4914 P(5)=0.998  0.0376 0.0001 2663.17 -7570.96
 32% 0.62 0.07 0.25 0.28 0.21 0.40   5 13 0.0385 0.4923 P(5)=0.998  0.0376 0.0001 2642.69 -7568.97
 32% 0.62 0.07 0.25 0.28 0.21 0.40   5 13 0.0385 0.4932 P(5)=0.998  0.0376 0.0001 2623.72 -7569.27
 32% 0.62 0.07 0.25 0.28 0.21 0.40   5 13 0.0385 0.4932 P(5)=0.998  0.0376 0.0001 2622.03 -7569.23
 32% 0.62 0.07 0.25 0.28 0.21 0.40   5 13 0.0385 0.4940 P(5)=0.998  0.0377 0.0001 2618.79 -7573.58
 32% 0.62 0.07 0.25 0.28 0.21 0.40   5 13 0.0385 0.4932 P(5)=0.998  0.0377 0.0001 2627.18 -7573.28
 32% 0.62 0.07 0.25 0.28 0.21 0.40   5 13 0.0385 0.4923 P(5)=0.998  0.0377 0.0001 2630.62 -7581.35
 32% 0.62 0.07 0.25 0.28 0.21 0.40   5 13 0.0385 0.4932 P(5)=0.998  0.0377 0.0001 2623.01 -7588.46
 32% 0.62 0.07 0.25 0.28 0.21 0.40   5 13 0.0385 0.4924 P(5)=0.998  0.0377 0.0001 2623.90 -7582.74
 32% 0.62 0.07 0.25 0.28 0.21 0.40   5 13 0.0385 0.4932 P(5)=0.998  0.0377 0.0001 2625.22 -7581.21
 33% 0.62 0.07 0.25 0.28 0.21 0.40   5 13 0.0385 0.4924 P(5)=0.998  0.0377 0.0001 2615.94 -7582.58
 33% 0.62 0.07 0.25 0.28 0.21 0.40   5 13 0.0385 0.4916 P(5)=0.998  0.0377 0.0001 2615.91 -7568.32
 33% 0.62 0.07 0.25 0.28 0.21 0.40   5 13 0.0385 0.4924 P(5)=0.998  0.0376 0.0001 2622.31 -7574.12
 33% 0.62 0.07 0.25 0.28 0.21 0.40   5 13 0.0385 0.4933 P(5)=0.998  0.0376 0.0001 2586.65 -7573.36
 33% 0.62 0.07 0.25 0.28 0.21 0.40   5 13 0.0385 0.4924 P(5)=0.998  0.0376 0.0001 2596.07 -7568.92
 33% 0.62 0.07 0.25 0.28 0.21 0.40   5 13 0.0385 0.4916 P(5)=0.998  0.0376 0.0001 2609.15 -7579.71
 33% 0.62 0.07 0.25 0.28 0.21 0.40   5 13 0.0385 0.4908 P(5)=0.998  0.0376 0.0001 2615.25 -7579.84
 33% 0.62 0.07 0.25 0.28 0.21 0.40   5 13 0.0385 0.4916 P(5)=0.998  0.0376 0.0001 2626.64 -7583.18
 33% 0.62 0.07 0.25 0.28 0.21 0.40   5 13 0.0385 0.4908 P(5)=0.998  0.0376 0.0001 2615.66 -7594.28
 33% 0.62 0.07 0.25 0.28 0.21 0.40   5 13 0.0385 0.4917 P(5)=0.998  0.0376 0.0001 2642.55 -7586.38
 33% 0.62 0.07 0.25 0.28 0.21 0.40   5 13 0.0385 0.4908 P(5)=0.998  0.0377 0.0001 2649.42 -7594.47
 33% 0.62 0.07 0.25 0.28 0.21 0.40   5 13 0.0385 0.4917 P(5)=0.998  0.0377 0.0001 2653.29 -7583.70
 33% 0.62 0.07 0.25 0.28 0.21 0.40   5 13 0.0385 0.4909 P(5)=0.998  0.0377 0.0001 2625.88 -7581.03
 33% 0.62 0.07 0.25 0.28 0.21 0.40   5 13 0.0385 0.4917 P(5)=0.998  0.0377 0.0001 2637.69 -7574.93
 33% 0.62 0.07 0.25 0.28 0.21 0.40   5 13 0.0385 0.4926 P(5)=0.998  0.0377 0.0001 2638.33 -7588.99
 33% 0.62 0.07 0.25 0.28 0.21 0.40   5 13 0.0385 0.4917 P(5)=0.998  0.0377 0.0001 2684.49 -7584.97
 33% 0.62 0.07 0.25 0.28 0.21 0.40   5 13 0.0385 0.4926 P(5)=0.998  0.0377 0.0001 2675.38 -7586.59
 33% 0.62 0.07 0.25 0.28 0.21 0.40   5 13 0.0385 0.4934 P(5)=0.999  0.0377 0.0001 2676.64 -7568.11
 33% 0.62 0.07 0.25 0.28 0.21 0.40   5 13 0.0385 0.4926 P(5)=0.999  0.0377 0.0001 2668.95 -7568.62
 33% 0.62 0.07 0.25 0.28 0.21 0.40   5 13 0.0385 0.4918 P(5)=0.999  0.0377 0.0001 2666.65 -7567.92
 34% 0.62 0.07 0.25 0.28 0.21 0.40   5 13 0.0385 0.4910 P(5)=0.999  0.0377 0.0001 2661.78 -7559.42
 34% 0.62 0.07 0.25 0.29 0.21 0.40   5 13 0.0385 0.4918 P(5)=0.999  0.0377 0.0001 2658.86 -7565.88
 34% 0.62 0.07 0.25 0.29 0.21 0.40   5 13 0.0385 0.4927 P(5)=0.999  0.0377 0.0001 2642.60 -7561.71
 34% 0.62 0.07 0.25 0.29 0.21 0.40   5 13 0.0385 0.4919 P(5)=0.999  0.0377 0.0001 2657.59 -7557.34
 34% 0.62 0.07 0.25 0.29 0.21 0.40   5 13 0.0385 0.4927 P(5)=0.999  0.0377 0.0001 2629.73 -7557.74
 34% 0.62 0.07 0.25 0.29 0.21 0.40   5 13 0.0385 0.4935 P(5)=0.999  0.0377 0.0001 2619.60 -7558.36
 34% 0.62 0.07 0.25 0.29 0.21 0.40   5 13 0.0385 0.4943 P(5)=0.999  0.0377 0.0001 2620.01 -7557.07
 34% 0.62 0.07 0.25 0.29 0.21 0.40   5 13 0.0385 0.4951 P(5)=0.999  0.0377 0.0001 2612.76 -7549.72
 34% 0.62 0.07 0.25 0.29 0.21 0.40   5 13 0.0385 0.4960 P(5)=0.999  0.0377 0.0001 2627.16 -7565.45
 34% 0.62 0.07 0.25 0.29 0.21 0.40   5 13 0.0385 0.4968 P(5)=0.999  0.0377 0.0001 2631.51 -7565.83
 34% 0.62 0.07 0.25 0.29 0.21 0.40   5 13 0.0385 0.4976 P(5)=0.999  0.0377 0.0001 2612.57 -7559.12
 34% 0.62 0.07 0.25 0.29 0.21 0.40   5 13 0.0385 0.4984 P(5)=0.999  0.0377 0.0001 2645.90 -7566.24
 34% 0.62 0.07 0.25 0.29 0.21 0.40   5 13 0.0385 0.4992 P(5)=0.999  0.0376 0.0001 2643.70 -7559.09
 34% 0.62 0.07 0.25 0.29 0.21 0.40   5 13 0.0385 0.4992 P(5)=0.999  0.0376 0.0001 2654.04 -7567.59
 34% 0.62 0.07 0.25 0.29 0.21 0.40   5 13 0.0385 0.5000 P(5)=0.999  0.0376 0.0001 2645.53 -7567.21
 34% 0.62 0.07 0.25 0.29 0.21 0.40   5 13 0.0385 0.4992 P(5)=0.999  0.0376 0.0001 2637.45 -7570.23
 34% 0.62 0.07 0.25 0.29 0.21 0.40   5 13 0.0385 0.5000 P(5)=0.999  0.0376 0.0001 2614.54 -7564.86
 34% 0.62 0.07 0.25 0.29 0.21 0.40   5 13 0.0385 0.5000 P(5)=0.999  0.0376 0.0001 2645.58 -7568.13
 34% 0.62 0.07 0.25 0.29 0.21 0.41   5 13 0.0385 0.5008 P(5)=0.999  0.0376 0.0001 2581.52 -7569.25
 34% 0.62 0.07 0.25 0.29 0.21 0.40   5 13 0.0385 0.5016 P(5)=0.999  0.0376 0.0001 2647.75 -7570.30
 35% 0.62 0.07 0.25 0.29 0.21 0.40   5 13 0.0385 0.5008 P(5)=0.999  0.0376 0.0001 2641.83 -7564.44
 35% 0.62 0.07 0.25 0.29 0.21 0.40   5 13 0.0385 0.5000 P(5)=0.999  0.0376 0.0001 2646.49 -7569.80
 35% 0.62 0.07 0.25 0.29 0.21 0.40   5 13 0.0385 0.5008 P(5)=0.999  0.0376 0.0001 2654.19 -7581.87
 35% 0.62 0.07 0.25 0.29 0.21 0.40   5 13 0.0385 0.5000 P(5)=0.999  0.0376 0.0001 2647.00 -7574.24
 35% 0.62 0.07 0.25 0.29 0.21 0.40   5 13 0.0385 0.5000 P(5)=0.999  0.0376 0.0001 2637.81 -7567.29
 35% 0.62 0.07 0.25 0.29 0.21 0.40   5 13 0.0385 0.5000 P(5)=0.999  0.0376 0.0001 2654.20 -7574.04
 35% 0.62 0.07 0.25 0.29 0.21 0.40   5 13 0.0385 0.5008 P(5)=0.999  0.0376 0.0001 2660.80 -7570.29
 35% 0.62 0.07 0.25 0.29 0.21 0.40   5 13 0.0385 0.5016 P(5)=0.999  0.0376 0.0001 2670.37 -7578.05
 35% 0.62 0.07 0.25 0.29 0.21 0.40   5 13 0.0385 0.5024 P(5)=0.999  0.0376 0.0001 2660.03 -7589.65
 35% 0.62 0.07 0.25 0.29 0.21 0.40   5 13 0.0385 0.5031 P(5)=0.999  0.0376 0.0001 2601.58 -7577.03
 35% 0.62 0.07 0.25 0.29 0.21 0.40   5 13 0.0385 0.5039 P(5)=0.999  0.0376 0.0001 2659.03 -7586.69  1:19

 35% 0.62 0.07 0.25 0.29 0.21 0.40   5 13 0.0385 0.5047 P(5)=0.999  0.0376 0.0001 2651.67 -7594.82
 35% 0.62 0.07 0.25 0.29 0.21 0.40   5 13 0.0385 0.5055 P(5)=0.999  0.0376 0.0001 2649.27 -7591.59
 35% 0.62 0.07 0.25 0.29 0.21 0.40   5 13 0.0385 0.5047 P(5)=0.999  0.0376 0.0001 2661.38 -7591.72
 35% 0.62 0.07 0.25 0.29 0.21 0.40   5 13 0.0385 0.5055 P(5)=0.999  0.0376 0.0001 2684.37 -7597.67
 35% 0.62 0.07 0.25 0.29 0.21 0.40   5 13 0.0385 0.5062 P(5)=0.999  0.0376 0.0001 2646.13 -7592.65
 35% 0.62 0.07 0.25 0.29 0.21 0.40   5 13 0.0385 0.5054 P(5)=0.999  0.0376 0.0001 2637.61 -7599.05
 35% 0.62 0.07 0.25 0.29 0.21 0.40   5 13 0.0385 0.5062 P(5)=0.999  0.0376 0.0001 2622.65 -7582.11
 35% 0.62 0.07 0.25 0.29 0.21 0.40   5 13 0.0385 0.5054 P(5)=0.999  0.0376 0.0001 2623.49 -7587.89
 35% 0.62 0.07 0.25 0.29 0.21 0.40   5 13 0.0385 0.5062 P(5)=0.999  0.0376 0.0001 2627.14 -7586.46
 36% 0.62 0.07 0.25 0.29 0.21 0.40   5 13 0.0385 0.5070 P(5)=0.999  0.0376 0.0001 2614.26 -7586.37
 36% 0.62 0.07 0.25 0.29 0.21 0.40   5 13 0.0385 0.5077 P(5)=0.999  0.0376 0.0001 2613.77 -7584.20
 36% 0.62 0.07 0.25 0.29 0.21 0.40   5 13 0.0385 0.5085 P(5)=0.999  0.0376 0.0001 2615.87 -7582.88
 36% 0.62 0.07 0.25 0.29 0.21 0.40   5 13 0.0385 0.5092 P(5)=0.999  0.0376 0.0001 2627.92 -7602.91
 36% 0.62 0.07 0.25 0.29 0.21 0.40   5 13 0.0385 0.5100 P(5)=0.999  0.0376 0.0001 2624.25 -7590.29
 36% 0.62 0.07 0.25 0.29 0.21 0.40   5 13 0.0385 0.5092 P(5)=0.999  0.0376 0.0001 2600.18 -7590.62
 36% 0.62 0.07 0.25 0.29 0.21 0.40   5 13 0.0385 0.5084 P(5)=0.999  0.0376 0.0001 2603.95 -7585.90
 36% 0.62 0.07 0.25 0.29 0.21 0.40   5 13 0.0385 0.5076 P(5)=0.999  0.0376 0.0001 2611.20 -7575.90
 36% 0.62 0.07 0.25 0.29 0.21 0.40   5 13 0.0385 0.5084 P(5)=0.999  0.0376 0.0001 2587.97 -7575.07
 36% 0.62 0.07 0.25 0.29 0.21 0.40   5 13 0.0385 0.5076 P(5)=0.999  0.0376 0.0001 2601.34 -7582.32
 36% 0.62 0.07 0.25 0.29 0.21 0.40   5 13 0.0385 0.5068 P(5)=0.999  0.0376 0.0001 2575.66 -7581.03
 36% 0.62 0.07 0.25 0.29 0.21 0.40   5 13 0.0385 0.5061 P(5)=0.999  0.0376 0.0001 2579.39 -7585.95
 36% 0.62 0.07 0.25 0.29 0.21 0.40   5 13 0.0385 0.5053 P(5)=0.999  0.0376 0.0001 2587.53 -7579.44
 36% 0.62 0.07 0.25 0.29 0.21 0.40   5 13 0.0385 0.5045 P(5)=0.999  0.0376 0.0001 2593.09 -7581.04
 36% 0.62 0.07 0.25 0.29 0.21 0.40   5 13 0.0385 0.5038 P(5)=0.999  0.0376 0.0001 2590.87 -7589.49
 36% 0.62 0.07 0.25 0.29 0.21 0.40   5 13 0.0385 0.5030 P(5)=0.999  0.0376 0.0001 2600.14 -7587.36
 36% 0.62 0.07 0.25 0.29 0.21 0.40   5 13 0.0385 0.5023 P(5)=0.999  0.0376 0.0001 2624.76 -7587.05
 36% 0.62 0.07 0.25 0.29 0.21 0.40   5 13 0.0385 0.5030 P(5)=0.999  0.0376 0.0001 2561.59 -7580.35
 36% 0.62 0.07 0.25 0.29 0.21 0.40   5 13 0.0385 0.5038 P(5)=0.999  0.0376 0.0001 2556.24 -7581.75
 36% 0.62 0.07 0.25 0.29 0.21 0.40   5 13 0.0385 0.5045 P(5)=0.999  0.0376 0.0001 2546.78 -7584.43
 37% 0.62 0.07 0.25 0.29 0.21 0.40   5 13 0.0385 0.5052 P(5)=0.999  0.0376 0.0001 2581.33 -7564.81
 37% 0.62 0.07 0.25 0.29 0.21 0.40   5 13 0.0385 0.5045 P(5)=0.999  0.0376 0.0001 2579.46 -7569.15
 37% 0.62 0.07 0.25 0.29 0.21 0.40   5 13 0.0385 0.5052 P(5)=0.999  0.0376 0.0001 2558.52 -7579.40
 37% 0.62 0.07 0.25 0.29 0.21 0.40   5 13 0.0385 0.5060 P(5)=0.999  0.0376 0.0001 2565.45 -7576.03
 37% 0.62 0.07 0.25 0.29 0.21 0.40   5 13 0.0385 0.5052 P(5)=0.999  0.0376 0.0001 2580.31 -7584.15
 37% 0.62 0.07 0.25 0.29 0.21 0.40   5 13 0.0385 0.5060 P(5)=0.999  0.0376 0.0001 2556.99 -7571.03
 37% 0.62 0.07 0.25 0.29 0.21 0.40   5 13 0.0385 0.5067 P(5)=0.999  0.0376 0.0001 2606.01 -7580.07
 37% 0.62 0.07 0.25 0.29 0.21 0.40   5 13 0.0385 0.5074 P(5)=0.999  0.0376 0.0001 2588.68 -7576.30
 37% 0.62 0.07 0.25 0.29 0.21 0.40   5 13 0.0385 0.5081 P(5)=0.999  0.0376 0.0001 2593.54 -7593.06
 37% 0.62 0.07 0.25 0.29 0.21 0.40   5 13 0.0385 0.5089 P(5)=0.999  0.0377 0.0001 2584.52 -7578.69
 37% 0.62 0.07 0.25 0.29 0.21 0.40   5 13 0.0385 0.5081 P(5)=0.999  0.0377 0.0001 2582.55 -7572.12
 37% 0.62 0.07 0.25 0.29 0.21 0.40   5 13 0.0385 0.5081 P(5)=0.999  0.0377 0.0001 2570.04 -7569.70
 37% 0.62 0.07 0.25 0.29 0.21 0.40   5 13 0.0385 0.5081 P(5)=0.999  0.0377 0.0001 2568.42 -7574.10
 37% 0.62 0.07 0.25 0.29 0.21 0.40   5 13 0.0385 0.5081 P(5)=0.999  0.0376 0.0001 2569.00 -7570.45
 37% 0.62 0.07 0.25 0.29 0.21 0.40   5 13 0.0385 0.5088 P(5)=0.999  0.0376 0.0001 2528.03 -7568.35
 37% 0.62 0.07 0.25 0.29 0.21 0.40   5 13 0.0385 0.5081 P(5)=0.999  0.0376 0.0001 2532.89 -7569.17
 37% 0.62 0.07 0.25 0.29 0.21 0.40   5 13 0.0385 0.5088 P(5)=0.999  0.0376 0.0001 2537.84 -7575.48
 37% 0.62 0.07 0.25 0.29 0.21 0.40   5 13 0.0385 0.5088 P(5)=0.999  0.0376 0.0001 2504.05 -7571.20
 37% 0.62 0.07 0.25 0.29 0.21 0.40   5 13 0.0385 0.5081 P(5)=0.999  0.0376 0.0001 2513.90 -7589.52
 37% 0.62 0.07 0.25 0.29 0.21 0.40   5 13 0.0385 0.5073 P(5)=0.999  0.0376 0.0001 2516.42 -7580.86
 38% 0.62 0.07 0.25 0.29 0.21 0.40   5 13 0.0385 0.5073 P(5)=0.999  0.0376 0.0001 2507.43 -7583.49
 38% 0.62 0.07 0.25 0.29 0.21 0.40   5 13 0.0385 0.5066 P(5)=0.999  0.0376 0.0001 2510.37 -7585.24
 38% 0.62 0.07 0.25 0.29 0.21 0.40   5 13 0.0385 0.5066 P(5)=0.999  0.0376 0.0001 2525.19 -7593.70
 38% 0.62 0.07 0.25 0.29 0.21 0.40   5 13 0.0385 0.5073 P(5)=0.999  0.0376 0.0001 2518.89 -7589.20
 38% 0.62 0.07 0.25 0.29 0.21 0.40   5 13 0.0385 0.5066 P(5)=0.999  0.0376 0.0001 2525.24 -7592.28
 38% 0.62 0.07 0.25 0.29 0.21 0.40   5 13 0.0385 0.5058 P(5)=0.999  0.0376 0.0001 2524.17 -7585.60
 38% 0.62 0.07 0.25 0.29 0.21 0.40   5 13 0.0385 0.5051 P(5)=0.999  0.0376 0.0001 2527.77 -7591.26
 38% 0.62 0.07 0.25 0.29 0.21 0.40   5 13 0.0385 0.5044 P(5)=0.999  0.0376 0.0001 2511.59 -7582.78
 38% 0.62 0.07 0.25 0.29 0.21 0.40   5 13 0.0385 0.5036 P(5)=0.999  0.0376 0.0001 2484.71 -7572.27
 38% 0.62 0.07 0.25 0.29 0.21 0.40   5 13 0.0385 0.5029 P(5)=0.999  0.0376 0.0001 2496.87 -7578.45
 38% 0.62 0.07 0.25 0.29 0.21 0.40   5 13 0.0385 0.5036 P(5)=0.999  0.0376 0.0001 2502.59 -7573.71
 38% 0.62 0.07 0.25 0.29 0.21 0.40   5 13 0.0385 0.5043 P(5)=0.999  0.0376 0.0001 2511.66 -7579.85
 38% 0.62 0.07 0.25 0.29 0.21 0.40   5 13 0.0385 0.5036 P(5)=0.999  0.0376 0.0001 2531.54 -7587.37
 38% 0.62 0.07 0.25 0.29 0.21 0.40   5 13 0.0385 0.5029 P(5)=0.999  0.0376 0.0001 2542.30 -7585.37
 38% 0.62 0.07 0.25 0.29 0.21 0.40   5 13 0.0385 0.5022 P(5)=0.999  0.0376 0.0001 2548.09 -7582.80
 38% 0.62 0.07 0.25 0.29 0.21 0.40   5 13 0.0385 0.5029 P(5)=0.999  0.0376 0.0001 2555.71 -7576.76
 38% 0.62 0.07 0.25 0.29 0.20 0.40   5 13 0.0385 0.5022 P(5)=0.999  0.0376 0.0001 2525.55 -7565.69
 38% 0.62 0.07 0.25 0.29 0.21 0.40   5 13 0.0385 0.5022 P(5)=0.999  0.0376 0.0001 2510.43 -7566.36
 38% 0.62 0.07 0.25 0.29 0.21 0.40   5 13 0.0385 0.5022 P(5)=0.999  0.0376 0.0001 2556.66 -7573.33
 38% 0.62 0.07 0.25 0.29 0.21 0.40   5 13 0.0385 0.5022 P(5)=0.999  0.0376 0.0001 2534.39 -7573.68
 39% 0.62 0.07 0.25 0.29 0.21 0.40   5 13 0.0385 0.5029 P(5)=0.999  0.0376 0.0001 2517.29 -7562.81
 39% 0.62 0.07 0.25 0.29 0.21 0.40   5 13 0.0385 0.5036 P(5)=0.999  0.0376 0.0001 2514.25 -7571.29
 39% 0.62 0.07 0.25 0.29 0.21 0.40   5 13 0.0385 0.5036 P(5)=0.999  0.0376 0.0001 2516.14 -7566.90
 39% 0.62 0.07 0.25 0.29 0.21 0.40   5 13 0.0385 0.5043 P(5)=0.999  0.0376 0.0001 2530.67 -7576.20
 39% 0.62 0.07 0.25 0.29 0.21 0.40   5 13 0.0385 0.5043 P(5)=0.999  0.0376 0.0001 2527.02 -7575.55
 39% 0.62 0.07 0.25 0.29 0.21 0.40   5 13 0.0385 0.5050 P(5)=0.999  0.0376 0.0001 2540.82 -7577.23
 39% 0.62 0.08 0.25 0.29 0.20 0.40   5 13 0.0385 0.5043 P(5)=0.999  0.0376 0.0001 2532.19 -7568.76
 39% 0.62 0.08 0.25 0.29 0.20 0.40   5 13 0.0385 0.5043 P(5)=0.999  0.0376 0.0001 2537.87 -7564.65
 39% 0.62 0.08 0.25 0.29 0.20 0.40   5 13 0.0385 0.5050 P(5)=0.999  0.0376 0.0001 2556.55 -7562.48
 39% 0.62 0.08 0.25 0.29 0.20 0.40   5 13 0.0385 0.5043 P(5)=0.999  0.0376 0.0001 2561.08 -7567.29
 39% 0.62 0.08 0.25 0.29 0.20 0.40   5 13 0.0385 0.5050 P(5)=0.999  0.0376 0.0001 2542.90 -7578.24
 39% 0.62 0.08 0.25 0.29 0.20 0.40   5 13 0.0385 0.5057 P(5)=0.999  0.0376 0.0001 2555.39 -7577.12
 39% 0.62 0.08 0.26 0.29 0.20 0.40   5 13 0.0385 0.5050 P(5)=0.999  0.0376 0.0001 2571.12 -7577.84
 39% 0.62 0.08 0.26 0.29 0.20 0.40   5 13 0.0385 0.5042 P(5)=0.999  0.0376 0.0001 2573.04 -7579.73
 39% 0.62 0.08 0.26 0.29 0.20 0.40   5 13 0.0385 0.5035 P(5)=0.999  0.0376 0.0001 2573.98 -7589.86
 39% 0.62 0.08 0.26 0.29 0.20 0.40   5 13 0.0385 0.5028 P(5)=0.999  0.0376 0.0001 2575.07 -7586.86
 39% 0.62 0.08 0.26 0.29 0.20 0.40   5 13 0.0385 0.5035 P(5)=0.999  0.0376 0.0001 2566.88 -7578.67
 39% 0.62 0.08 0.26 0.29 0.20 0.40   5 13 0.0385 0.5028 P(5)=0.999  0.0376 0.0001 2602.54 -7578.12
 39% 0.62 0.08 0.26 0.29 0.20 0.40   5 13 0.0385 0.5021 P(5)=0.999  0.0376 0.0001 2600.70 -7574.77
 39% 0.62 0.08 0.26 0.29 0.20 0.40   5 13 0.0385 0.5014 P(5)=0.999  0.0376 0.0001 2606.85 -7571.17
 40% 0.62 0.08 0.26 0.29 0.20 0.40   5 13 0.0385 0.5007 P(5)=0.999  0.0376 0.0001 2613.97 -7574.57
 40% 0.62 0.08 0.26 0.29 0.20 0.40   5 13 0.0385 0.5000 P(5)=0.999  0.0376 0.0001 2617.83 -7584.07
 40% 0.62 0.08 0.26 0.29 0.20 0.40   5 13 0.0385 0.5007 P(5)=0.999  0.0376 0.0001 2619.89 -7593.00
 40% 0.62 0.08 0.26 0.29 0.20 0.40   5 13 0.0385 0.5000 P(5)=0.999  0.0376 0.0001 2613.98 -7601.88
 40% 0.62 0.08 0.26 0.29 0.20 0.40   5 13 0.0385 0.4993 P(5)=0.999  0.0376 0.0001 2542.11 -7587.00
 40% 0.62 0.08 0.26 0.29 0.20 0.40   5 13 0.0385 0.4986 P(5)=0.999  0.0376 0.0001 2541.21 -7591.51
 40% 0.62 0.08 0.26 0.29 0.20 0.40   5 13 0.0385 0.4979 P(5)=0.999  0.0376 0.0001 2553.86 -7581.80
 40% 0.62 0.08 0.26 0.29 0.20 0.40   5 13 0.0385 0.4986 P(5)=0.999  0.0376 0.0001 2557.75 -7580.42
 40% 0.62 0.08 0.26 0.29 0.20 0.40   5 13 0.0385 0.4979 P(5)=0.999  0.0376 0.0001 2561.14 -7575.56
 40% 0.62 0.08 0.26 0.29 0.20 0.40   5 13 0.0385 0.4986 P(5)=0.999  0.0377 0.0001 2551.08 -7572.75
 40% 0.62 0.08 0.26 0.29 0.20 0.40   5 13 0.0385 0.4979 P(5)=0.999  0.0377 0.0001 2559.55 -7569.92  1:28

 40% 0.62 0.08 0.26 0.29 0.20 0.40   5 13 0.0385 0.4972 P(5)=0.999  0.0377 0.0001 2582.74 -7570.67
 40% 0.62 0.08 0.26 0.29 0.20 0.40   5 13 0.0385 0.4979 P(5)=0.999  0.0377 0.0001 2568.64 -7572.80
 40% 0.62 0.08 0.26 0.29 0.20 0.40   5 13 0.0385 0.4973 P(5)=0.999  0.0377 0.0001 2563.29 -7580.74
 40% 0.62 0.08 0.26 0.29 0.20 0.40   5 13 0.0385 0.4979 P(5)=0.999  0.0377 0.0001 2568.23 -7579.26
 40% 0.62 0.08 0.26 0.29 0.20 0.40   5 13 0.0385 0.4979 P(5)=0.999  0.0377 0.0001 2551.11 -7575.90
 40% 0.62 0.08 0.26 0.29 0.20 0.40   5 13 0.0385 0.4979 P(5)=0.999  0.0377 0.0001 2575.42 -7574.45
 40% 0.62 0.08 0.26 0.29 0.20 0.40   5 13 0.0385 0.4986 P(5)=0.999  0.0377 0.0001 2654.18 -7582.45
 40% 0.62 0.08 0.26 0.29 0.20 0.40   5 13 0.0385 0.4993 P(5)=0.999  0.0377 0.0001 2647.46 -7579.87
 40% 0.62 0.08 0.26 0.29 0.20 0.40   5 13 0.0385 0.4986 P(5)=0.999  0.0377 0.0001 2572.64 -7572.59
 41% 0.62 0.08 0.26 0.29 0.20 0.40   5 13 0.0385 0.4980 P(5)=0.999  0.0377 0.0001 2575.54 -7573.64
 41% 0.62 0.08 0.26 0.29 0.20 0.40   5 13 0.0385 0.4973 P(5)=0.999  0.0377 0.0001 2544.29 -7575.12
 41% 0.62 0.08 0.26 0.29 0.20 0.40   5 13 0.0385 0.4966 P(5)=0.999  0.0377 0.0001 2596.74 -7570.85
 41% 0.62 0.08 0.26 0.29 0.20 0.40   5 13 0.0385 0.4959 P(5)=0.999  0.0377 0.0001 2589.24 -7566.73
 41% 0.62 0.08 0.26 0.29 0.20 0.40   5 13 0.0385 0.4953 P(5)=0.999  0.0377 0.0001 2580.00 -7575.32
 41% 0.62 0.08 0.26 0.29 0.20 0.40   5 13 0.0385 0.4959 P(5)=0.999  0.0377 0.0001 2594.74 -7580.13
 41% 0.62 0.08 0.26 0.29 0.20 0.40   5 13 0.0385 0.4966 P(5)=0.999  0.0377 0.0001 2603.97 -7575.55
 41% 0.62 0.08 0.26 0.29 0.20 0.40   5 13 0.0385 0.4973 P(5)=0.999  0.0377 0.0001 2610.53 -7580.99
 41% 0.62 0.08 0.26 0.29 0.20 0.40   5 13 0.0385 0.4966 P(5)=0.999  0.0377 0.0001 2612.16 -7582.24
 41% 0.62 0.08 0.26 0.29 0.20 0.40   5 13 0.0385 0.4973 P(5)=0.999  0.0377 0.0001 2620.70 -7574.71
 41% 0.62 0.08 0.26 0.29 0.20 0.40   5 13 0.0385 0.4980 P(5)=0.999  0.0377 0.0001 2637.55 -7578.90
 41% 0.62 0.08 0.26 0.29 0.20 0.40   5 13 0.0385 0.4987 P(5)=0.999  0.0377 0.0001 2630.84 -7578.37
 41% 0.62 0.08 0.26 0.29 0.20 0.40   5 13 0.0385 0.4993 P(5)=0.999  0.0377 0.0001 2643.04 -7580.79
 41% 0.62 0.08 0.26 0.29 0.20 0.40   5 13 0.0385 0.5000 P(5)=0.999  0.0377 0.0001 2638.77 -7578.07
 41% 0.62 0.08 0.26 0.29 0.20 0.40   5 13 0.0385 0.4993 P(5)=0.999  0.0377 0.0001 2620.70 -7574.33
 41% 0.62 0.08 0.26 0.29 0.20 0.40   5 13 0.0385 0.5000 P(5)=0.999  0.0377 0.0001 2614.07 -7580.12
 41% 0.62 0.08 0.26 0.29 0.20 0.40   5 13 0.0385 0.4993 P(5)=0.999  0.0377 0.0001 2601.32 -7563.40
 41% 0.62 0.08 0.26 0.29 0.20 0.40   5 13 0.0385 0.4987 P(5)=0.999  0.0377 0.0001 2599.54 -7577.72
 41% 0.62 0.08 0.26 0.29 0.20 0.40   5 13 0.0385 0.4993 P(5)=0.999  0.0377 0.0001 2597.79 -7577.72
 41% 0.62 0.08 0.26 0.29 0.20 0.40   5 13 0.0385 0.5000 P(5)=0.999  0.0377 0.0001 2605.10 -7567.09
 42% 0.62 0.08 0.26 0.29 0.20 0.40   5 13 0.0385 0.5000 P(5)=0.999  0.0377 0.0001 2603.50 -7575.93
 42% 0.62 0.08 0.26 0.29 0.20 0.40   5 13 0.0385 0.5007 P(5)=0.999  0.0377 0.0001 2602.53 -7569.74
 42% 0.62 0.08 0.26 0.29 0.20 0.40   5 13 0.0385 0.5013 P(5)=0.999  0.0377 0.0001 2640.72 -7574.13
 42% 0.62 0.08 0.26 0.29 0.20 0.40   5 13 0.0385 0.5013 P(5)=0.999  0.0377 0.0001 2610.97 -7567.77
 42% 0.62 0.08 0.26 0.29 0.20 0.40   5 13 0.0385 0.5020 P(5)=0.999  0.0377 0.0001 2649.11 -7582.19
 42% 0.62 0.08 0.26 0.29 0.20 0.40   5 13 0.0385 0.5026 P(5)=0.999  0.0377 0.0001 2579.96 -7574.19
 42% 0.62 0.08 0.26 0.29 0.20 0.40   5 13 0.0385 0.5033 P(5)=0.999  0.0377 0.0001 2587.28 -7582.40
 42% 0.62 0.08 0.26 0.29 0.20 0.40   5 13 0.0385 0.5040 P(5)=0.999  0.0377 0.0001 2585.72 -7587.33
 42% 0.62 0.08 0.26 0.29 0.20 0.40   5 13 0.0385 0.5046 P(5)=0.999  0.0378 0.0001 2588.55 -7585.76
 42% 0.62 0.08 0.26 0.29 0.20 0.40   5 13 0.0370 0.5053 P(5)=0.999  0.0378 0.0001 2570.92 -7576.55
 42% 0.62 0.08 0.26 0.29 0.20 0.40   5 13 0.0370 0.5059 P(5)=0.999  0.0378 0.0001 2626.10 -7588.90
 42% 0.62 0.08 0.26 0.29 0.20 0.40   5 13 0.0370 0.5066 P(5)=0.999  0.0378 0.0001 2593.91 -7585.18
 42% 0.62 0.08 0.26 0.29 0.20 0.40   5 13 0.0370 0.5072 P(5)=0.999  0.0378 0.0001 2595.10 -7585.10
 42% 0.62 0.08 0.26 0.29 0.20 0.40   5 13 0.0370 0.5065 P(5)=0.999  0.0378 0.0001 2538.56 -7585.13
 42% 0.62 0.08 0.26 0.29 0.20 0.40   5 13 0.0370 0.5072 P(5)=0.999  0.0378 0.0001 2557.62 -7589.71
 42% 0.62 0.08 0.26 0.29 0.20 0.40   5 13 0.0370 0.5078 P(5)=0.999  0.0378 0.0001 2555.00 -7583.24
 42% 0.62 0.08 0.26 0.29 0.20 0.41   5 13 0.0370 0.5072 P(5)=0.999  0.0378 0.0001 2561.36 -7583.51
 42% 0.62 0.08 0.26 0.29 0.20 0.40   5 13 0.0370 0.5078 P(5)=0.999  0.0378 0.0001 2563.07 -7575.98
 42% 0.62 0.08 0.26 0.29 0.20 0.40   5 13 0.0370 0.5078 P(5)=0.999  0.0378 0.0001 2577.18 -7578.72
 42% 0.62 0.08 0.26 0.29 0.20 0.40   5 13 0.0370 0.5085 P(5)=0.999  0.0378 0.0001 2636.13 -7589.40
 43% 0.62 0.08 0.26 0.29 0.20 0.40   5 13 0.0370 0.5085 P(5)=0.999  0.0378 0.0001 2561.07 -7574.54
 43% 0.62 0.08 0.26 0.29 0.20 0.41   5 13 0.0370 0.5091 P(5)=0.999  0.0378 0.0001 2596.51 -7581.71
 43% 0.62 0.08 0.26 0.29 0.20 0.40   5 13 0.0370 0.5084 P(5)=0.999  0.0378 0.0001 2590.01 -7575.86
 43% 0.62 0.08 0.26 0.29 0.20 0.40   5 13 0.0370 0.5078 P(5)=0.999  0.0378 0.0001 2566.48 -7576.99
 43% 0.62 0.08 0.26 0.29 0.20 0.40   5 13 0.0370 0.5084 P(5)=0.999  0.0378 0.0001 2560.28 -7575.27
 43% 0.62 0.08 0.26 0.29 0.20 0.40   5 13 0.0370 0.5078 P(5)=0.999  0.0378 0.0001 2571.82 -7588.70
 43% 0.62 0.08 0.26 0.29 0.20 0.40   5 13 0.0357 0.5071 P(5)=0.999  0.0378 0.0001 2559.77 -7592.68
 43% 0.62 0.08 0.26 0.29 0.20 0.40   5 13 0.0345 0.5064 P(5)=0.999  0.0378 0.0001 2587.12 -7585.75
 43% 0.62 0.08 0.26 0.29 0.20 0.40   5 13 0.0345 0.5064 P(5)=0.999  0.0378 0.0001 2561.42 -7575.32
 43% 0.62 0.08 0.26 0.29 0.20 0.40   5 13 0.0345 0.5071 P(5)=0.999  0.0378 0.0001 2581.92 -7577.14
 43% 0.62 0.08 0.26 0.29 0.20 0.40   5 13 0.0345 0.5077 P(5)=0.999  0.0378 0.0001 2571.10 -7571.81
 43% 0.62 0.08 0.26 0.29 0.20 0.40   5 13 0.0345 0.5071 P(5)=0.999  0.0378 0.0001 2580.51 -7574.44
 43% 0.62 0.08 0.26 0.29 0.20 0.41   5 13 0.0345 0.5077 P(5)=0.999  0.0378 0.0001 2610.22 -7588.41
 43% 0.62 0.08 0.26 0.29 0.20 0.41   5 13 0.0345 0.5070 P(5)=0.999  0.0378 0.0001 2598.55 -7585.20
 43% 0.62 0.08 0.26 0.29 0.20 0.40   5 13 0.0345 0.5064 P(5)=0.999  0.0378 0.0001 2616.02 -7594.59
 43% 0.62 0.08 0.26 0.29 0.20 0.40   5 13 0.0345 0.5070 P(5)=0.999  0.0378 0.0001 2610.27 -7589.79
 43% 0.62 0.08 0.26 0.29 0.20 0.40   5 13 0.0345 0.5064 P(5)=0.999  0.0378 0.0001 2618.21 -7586.95
 43% 0.62 0.08 0.26 0.29 0.20 0.40   5 13 0.0345 0.5070 P(5)=0.999  0.0378 0.0001 2619.86 -7579.90
 43% 0.62 0.08 0.26 0.29 0.20 0.41   5 13 0.0333 0.5064 P(5)=0.999  0.0378 0.0001 2624.05 -7578.76
 43% 0.62 0.08 0.26 0.29 0.20 0.41   5 13 0.0323 0.5070 P(5)=0.999  0.0378 0.0001 2616.44 -7593.92
 44% 0.62 0.08 0.26 0.29 0.20 0.40   5 13 0.0323 0.5063 P(5)=0.999  0.0378 0.0001 2610.99 -7595.13
 44% 0.62 0.08 0.26 0.29 0.20 0.40   5 13 0.0323 0.5070 P(5)=0.999  0.0378 0.0001 2572.23 -7586.15
 44% 0.62 0.08 0.26 0.29 0.20 0.40   5 13 0.0323 0.5076 P(5)=0.999  0.0378 0.0001 2574.56 -7587.43
 44% 0.62 0.08 0.26 0.29 0.20 0.40   5 13 0.0323 0.5082 P(5)=0.999  0.0378 0.0001 2594.72 -7584.49
 44% 0.62 0.08 0.26 0.29 0.20 0.40   5 13 0.0323 0.5088 P(5)=0.999  0.0378 0.0001 2568.00 -7590.10
 44% 0.62 0.08 0.26 0.29 0.20 0.40   5 13 0.0312 0.5095 P(5)=0.999  0.0378 0.0001 2593.30 -7600.38
 44% 0.62 0.08 0.26 0.29 0.20 0.40   5 13 0.0312 0.5088 P(5)=0.999  0.0378 0.0001 2545.80 -7587.64
 44% 0.62 0.08 0.26 0.29 0.20 0.40   5 13 0.0312 0.5094 P(5)=0.999  0.0378 0.0001 2550.15 -7592.24
 44% 0.62 0.08 0.26 0.29 0.20 0.40   5 13 0.0312 0.5101 P(5)=0.999  0.0378 0.0001 2622.80 -7590.17
 44% 0.62 0.08 0.26 0.29 0.20 0.41   5 13 0.0312 0.5094 P(5)=0.999  0.0378 0.0001 2623.40 -7584.80
 44% 0.62 0.08 0.26 0.29 0.20 0.41   5 13 0.0312 0.5088 P(5)=0.999  0.0378 0.0001 2635.20 -7594.86
 44% 0.62 0.08 0.26 0.29 0.20 0.40   5 13 0.0312 0.5081 P(5)=0.999  0.0378 0.0001 2639.06 -7605.00
 44% 0.62 0.08 0.26 0.29 0.20 0.41   5 13 0.0312 0.5088 P(5)=0.999  0.0378 0.0001 2633.27 -7594.57
 44% 0.62 0.08 0.26 0.29 0.20 0.41   5 13 0.0312 0.5094 P(5)=0.999  0.0378 0.0001 2560.04 -7590.05
 44% 0.62 0.08 0.26 0.29 0.20 0.40   5 13 0.0312 0.5100 P(5)=0.999  0.0378 0.0001 2564.55 -7586.14
 44% 0.62 0.08 0.26 0.29 0.20 0.41   5 13 0.0312 0.5093 P(5)=0.999  0.0378 0.0001 2567.47 -7589.67
 44% 0.62 0.08 0.26 0.29 0.20 0.41   5 13 0.0312 0.5087 P(5)=0.999  0.0378 0.0001 2608.75 -7585.77
 44% 0.62 0.08 0.26 0.29 0.20 0.41   5 13 0.0312 0.5093 P(5)=0.999  0.0378 0.0001 2596.11 -7572.93
 44% 0.62 0.08 0.26 0.29 0.20 0.41   5 13 0.0312 0.5099 P(5)=0.999  0.0378 0.0001 2561.00 -7587.02
 44% 0.62 0.08 0.26 0.29 0.20 0.41   5 13 0.0312 0.5093 P(5)=0.999  0.0378 0.0001 2622.48 -7588.46
 45% 0.62 0.08 0.26 0.29 0.20 0.41   5 13 0.0312 0.5093 P(5)=0.999  0.0378 0.0001 2625.93 -7588.58
 45% 0.62 0.08 0.26 0.29 0.20 0.41   5 13 0.0312 0.5099 P(5)=0.999  0.0378 0.0001 2626.03 -7579.46
 45% 0.62 0.08 0.26 0.29 0.21 0.41   5 13 0.0312 0.5099 P(5)=0.999  0.0378 0.0001 2561.97 -7574.28
 45% 0.62 0.08 0.26 0.29 0.21 0.41   5 13 0.0312 0.5105 P(5)=0.999  0.0378 0.0001 2604.71 -7579.18
 45% 0.62 0.08 0.26 0.29 0.21 0.41   5 13 0.0312 0.5099 P(5)=0.999  0.0378 0.0001 2574.20 -7578.63
 45% 0.62 0.08 0.26 0.29 0.21 0.40   5 13 0.0312 0.5105 P(5)=0.999  0.0378 0.0001 2579.57 -7579.02
 45% 0.62 0.08 0.26 0.29 0.21 0.40   5 13 0.0312 0.5105 P(5)=0.999  0.0378 0.0001 2564.94 -7587.10
 45% 0.62 0.08 0.26 0.29 0.21 0.40   5 13 0.0312 0.5111 P(5)=0.999  0.0379 0.0001 2550.35 -7581.55
 45% 0.62 0.08 0.26 0.29 0.21 0.40   5 13 0.0312 0.5117 P(5)=0.999  0.0379 0.0001 2591.04 -7583.30
 45% 0.62 0.08 0.26 0.29 0.21 0.40   5 13 0.0312 0.5117 P(5)=0.999  0.0379 0.0001 2592.77 -7593.28
 45% 0.62 0.08 0.26 0.29 0.21 0.40   5 13 0.0312 0.5117 P(5)=0.999  0.0379 0.0001 2539.35 -7585.99  1:37

 45% 0.62 0.08 0.26 0.29 0.21 0.40   5 13 0.0312 0.5117 P(5)=0.999  0.0379 0.0001 2538.83 -7587.50
 45% 0.62 0.08 0.26 0.29 0.21 0.40   5 13 0.0312 0.5111 P(5)=0.999  0.0379 0.0001 2555.91 -7580.14
 45% 0.62 0.08 0.26 0.29 0.21 0.40   5 13 0.0312 0.5117 P(5)=0.999  0.0379 0.0001 2584.63 -7583.74
 45% 0.62 0.08 0.26 0.29 0.21 0.40   5 13 0.0303 0.5117 P(5)=0.999  0.0379 0.0001 2508.42 -7585.01
 45% 0.62 0.08 0.26 0.29 0.21 0.40   5 13 0.0303 0.5117 P(5)=0.999  0.0379 0.0001 2517.46 -7592.48
 45% 0.62 0.08 0.26 0.29 0.21 0.40   5 13 0.0303 0.5117 P(5)=0.999  0.0379 0.0001 2548.92 -7576.50
 45% 0.62 0.08 0.26 0.29 0.21 0.40   5 13 0.0303 0.5110 P(5)=0.999  0.0379 0.0001 2582.00 -7573.60
 45% 0.62 0.08 0.26 0.29 0.21 0.40   5 13 0.0294 0.5110 P(5)=0.999  0.0379 0.0001 2574.56 -7574.56
 45% 0.62 0.08 0.26 0.29 0.21 0.40   5 13 0.0294 0.5104 P(5)=0.999  0.0379 0.0001 2570.18 -7582.02
 46% 0.62 0.08 0.26 0.29 0.21 0.40   5 13 0.0294 0.5098 P(5)=0.999  0.0379 0.0001 2522.87 -7577.85
 46% 0.62 0.08 0.26 0.29 0.21 0.40   5 13 0.0294 0.5098 P(5)=0.999  0.0379 0.0001 2525.62 -7579.24
 46% 0.62 0.08 0.26 0.29 0.21 0.40   5 13 0.0294 0.5098 P(5)=0.999  0.0379 0.0001 2534.20 -7584.83
 46% 0.62 0.08 0.26 0.29 0.21 0.40   5 13 0.0294 0.5098 P(5)=0.999  0.0378 0.0001 2528.65 -7581.09
 46% 0.62 0.08 0.26 0.29 0.21 0.40   5 13 0.0286 0.5104 P(5)=0.999  0.0378 0.0001 2548.63 -7584.27
 46% 0.62 0.08 0.26 0.29 0.21 0.40   5 13 0.0286 0.5098 P(5)=0.999  0.0378 0.0001 2573.70 -7589.77
 46% 0.62 0.08 0.26 0.29 0.21 0.40   5 13 0.0286 0.5091 P(5)=0.999  0.0378 0.0001 2584.76 -7591.12
 46% 0.62 0.08 0.26 0.29 0.21 0.40   5 13 0.0278 0.5085 P(5)=0.999  0.0378 0.0001 2571.64 -7590.36
 46% 0.62 0.08 0.26 0.29 0.21 0.40   5 13 0.0278 0.5079 P(5)=0.999  0.0378 0.0001 2578.95 -7594.02
 46% 0.62 0.08 0.26 0.29 0.21 0.40   5 13 0.0278 0.5073 P(5)=0.999  0.0378 0.0001 2529.27 -7583.17
 46% 0.62 0.08 0.26 0.29 0.21 0.40   5 13 0.0278 0.5067 P(5)=0.999  0.0378 0.0001 2520.28 -7579.78
 46% 0.62 0.08 0.26 0.29 0.21 0.40   5 13 0.0278 0.5061 P(5)=0.999  0.0378 0.0001 2503.20 -7575.52
 46% 0.62 0.08 0.26 0.29 0.21 0.40   5 13 0.0278 0.5054 P(5)=0.999  0.0378 0.0001 2511.33 -7576.34
 46% 0.62 0.08 0.26 0.29 0.21 0.40   5 13 0.0278 0.5048 P(5)=0.999  0.0378 0.0001 2517.89 -7582.47
 46% 0.62 0.08 0.26 0.29 0.21 0.40   5 13 0.0270 0.5042 P(5)=0.999  0.0378 0.0001 2528.25 -7586.48
 46% 0.62 0.08 0.26 0.29 0.21 0.40   5 13 0.0270 0.5036 P(5)=0.999  0.0378 0.0001 2546.54 -7588.97
 46% 0.62 0.08 0.25 0.29 0.21 0.40   5 13 0.0270 0.5030 P(5)=0.999  0.0378 0.0001 2567.57 -7588.37
 46% 0.62 0.08 0.25 0.29 0.21 0.40   5 13 0.0270 0.5024 P(5)=0.999  0.0378 0.0001 2561.25 -7591.93
 46% 0.62 0.08 0.25 0.29 0.21 0.40   5 13 0.0263 0.5030 P(5)=0.999  0.0378 0.0001 2536.08 -7589.59
 46% 0.62 0.08 0.25 0.29 0.21 0.40   5 13 0.0256 0.5024 P(5)=0.999  0.0378 0.0001 2519.48 -7584.83
 47% 0.62 0.08 0.25 0.29 0.21 0.40   5 13 0.0250 0.5030 P(5)=0.999  0.0378 0.0001 2516.37 -7587.25
 47% 0.62 0.08 0.25 0.29 0.21 0.40   5 13 0.0250 0.5036 P(5)=0.999  0.0378 0.0001 2522.50 -7590.58
 47% 0.62 0.08 0.25 0.29 0.21 0.40   5 13 0.0244 0.5042 P(5)=0.999  0.0378 0.0001 2531.23 -7596.23
 47% 0.62 0.08 0.25 0.29 0.21 0.40   5 13 0.0244 0.5036 P(5)=0.999  0.0378 0.0001 2523.49 -7578.64
 47% 0.62 0.08 0.25 0.29 0.21 0.40   5 13 0.0238 0.5030 P(5)=0.999  0.0378 0.0001 2548.80 -7589.27
 47% 0.62 0.08 0.25 0.29 0.21 0.40   5 13 0.0238 0.5024 P(5)=0.999  0.0378 0.0001 2549.90 -7581.03
 47% 0.62 0.08 0.25 0.29 0.21 0.40   5 13 0.0238 0.5018 P(5)=0.999  0.0378 0.0001 2550.24 -7577.23
 47% 0.62 0.08 0.26 0.29 0.21 0.40   5 13 0.0238 0.5024 P(5)=0.999  0.0378 0.0001 2537.16 -7574.16
 47% 0.62 0.08 0.26 0.29 0.21 0.40   5 13 0.0238 0.5018 P(5)=0.999  0.0378 0.0001 2522.27 -7560.07
 47% 0.62 0.08 0.26 0.29 0.21 0.40   5 13 0.0238 0.5024 P(5)=0.999  0.0378 0.0001 2522.35 -7560.05
 47% 0.62 0.08 0.25 0.29 0.21 0.40   5 13 0.0238 0.5024 P(5)=0.999  0.0378 0.0001 2520.63 -7563.14
 47% 0.62 0.08 0.25 0.29 0.21 0.40   5 13 0.0238 0.5024 P(5)=0.999  0.0378 0.0001 2521.01 -7569.65
 47% 0.62 0.08 0.25 0.29 0.21 0.40   5 13 0.0238 0.5018 P(5)=0.999  0.0378 0.0001 2505.76 -7569.16
 47% 0.62 0.08 0.25 0.29 0.21 0.40   5 13 0.0238 0.5012 P(5)=0.999  0.0378 0.0001 2505.35 -7571.73
 47% 0.62 0.08 0.25 0.29 0.21 0.40   5 13 0.0238 0.5006 P(5)=0.999  0.0378 0.0001 2510.15 -7575.11
 47% 0.62 0.08 0.25 0.29 0.21 0.40   5 13 0.0238 0.5006 P(5)=0.999  0.0378 0.0001 2531.70 -7567.84
 47% 0.62 0.08 0.25 0.29 0.21 0.40   5 13 0.0238 0.5000 P(5)=0.999  0.0378 0.0001 2517.81 -7559.70
 47% 0.62 0.08 0.26 0.29 0.21 0.40   5 13 0.0233 0.5006 P(5)=0.999  0.0378 0.0001 2499.81 -7568.46
 47% 0.62 0.08 0.26 0.29 0.21 0.40   5 13 0.0233 0.5006 P(5)=0.999  0.0378 0.0001 2516.92 -7574.73
 47% 0.62 0.08 0.26 0.29 0.21 0.40   5 13 0.0233 0.5012 P(5)=0.999  0.0378 0.0001 2518.07 -7569.35
 48% 0.62 0.08 0.26 0.29 0.21 0.40   5 13 0.0233 0.5018 P(5)=0.999  0.0378 0.0001 2510.16 -7573.27
 48% 0.62 0.08 0.26 0.29 0.21 0.40   5 13 0.0233 0.5012 P(5)=0.999  0.0378 0.0001 2498.85 -7561.02
 48% 0.62 0.08 0.26 0.29 0.20 0.40   5 13 0.0233 0.5006 P(5)=0.999  0.0378 0.0001 2510.95 -7566.95
 48% 0.62 0.08 0.26 0.29 0.20 0.40   5 13 0.0233 0.5000 P(5)=0.999  0.0378 0.0001 2507.49 -7580.65
 48% 0.62 0.08 0.26 0.29 0.20 0.40   5 13 0.0233 0.4994 P(5)=0.999  0.0378 0.0001 2513.62 -7577.10
 48% 0.62 0.08 0.26 0.29 0.20 0.40   5 13 0.0233 0.5000 P(5)=0.999  0.0378 0.0001 2522.56 -7570.86
 48% 0.62 0.08 0.26 0.29 0.20 0.40   5 13 0.0233 0.5006 P(5)=0.999  0.0378 0.0001 2505.92 -7570.03
 48% 0.62 0.08 0.26 0.29 0.20 0.40   5 13 0.0233 0.5000 P(5)=0.999  0.0378 0.0001 2497.96 -7572.25
 48% 0.62 0.08 0.26 0.29 0.20 0.40   5 13 0.0233 0.4994 P(5)=0.999  0.0378 0.0001 2494.71 -7577.39
 48% 0.62 0.08 0.26 0.29 0.20 0.40   5 13 0.0233 0.5000 P(5)=0.999  0.0378 0.0001 2492.47 -7565.75
 48% 0.62 0.08 0.26 0.29 0.20 0.40   5 13 0.0233 0.5000 P(5)=0.999  0.0378 0.0001 2498.07 -7563.95
 48% 0.62 0.08 0.26 0.29 0.20 0.40   5 13 0.0233 0.5000 P(5)=0.999  0.0378 0.0001 2530.47 -7574.33
 48% 0.62 0.08 0.26 0.29 0.20 0.40   5 13 0.0227 0.5000 P(5)=0.999  0.0378 0.0001 2558.47 -7590.41
 48% 0.62 0.08 0.26 0.29 0.20 0.40   5 13 0.0227 0.5006 P(5)=0.999  0.0378 0.0001 2509.02 -7571.33
 48% 0.62 0.08 0.26 0.29 0.20 0.40   5 13 0.0227 0.5012 P(5)=0.999  0.0378 0.0001 2502.85 -7573.04
 48% 0.62 0.08 0.26 0.29 0.20 0.40   5 13 0.0227 0.5017 P(5)=0.999  0.0378 0.0001 2513.77 -7583.90
 48% 0.62 0.08 0.26 0.29 0.20 0.40   5 13 0.0227 0.5017 P(5)=0.999  0.0378 0.0001 2553.11 -7585.45
 48% 0.62 0.08 0.26 0.29 0.21 0.40   5 13 0.0227 0.5017 P(5)=0.999  0.0378 0.0001 2552.88 -7580.87
 48% 0.62 0.08 0.26 0.29 0.21 0.40   5 13 0.0227 0.5017 P(5)=0.999  0.0378 0.0001 2556.92 -7570.11
 48% 0.62 0.08 0.26 0.29 0.21 0.40   5 13 0.0227 0.5012 P(5)=0.999  0.0378 0.0001 2561.36 -7569.99
 49% 0.62 0.08 0.26 0.29 0.21 0.40   5 13 0.0227 0.5006 P(5)=0.999  0.0378 0.0001 2564.27 -7564.65
 49% 0.62 0.08 0.26 0.29 0.20 0.40   5 13 0.0227 0.5006 P(5)=0.999  0.0378 0.0001 2566.06 -7567.42
 49% 0.62 0.08 0.26 0.29 0.20 0.40   5 13 0.0227 0.5012 P(5)=0.999  0.0378 0.0001 2543.17 -7570.17
 49% 0.62 0.08 0.26 0.29 0.20 0.40   5 13 0.0227 0.5017 P(5)=0.999  0.0378 0.0001 2545.64 -7562.79
 49% 0.62 0.08 0.26 0.29 0.20 0.40   5 13 0.0227 0.5012 P(5)=0.999  0.0378 0.0001 2544.51 -7559.84
 49% 0.62 0.08 0.26 0.29 0.20 0.40   5 13 0.0222 0.5012 P(5)=0.999  0.0378 0.0001 2537.56 -7558.85
 49% 0.62 0.08 0.26 0.29 0.20 0.40   5 13 0.0217 0.5017 P(5)=0.999  0.0378 0.0001 2544.48 -7566.14
 49% 0.62 0.08 0.26 0.29 0.20 0.40   5 13 0.0217 0.5011 P(5)=0.999  0.0378 0.0001 2547.06 -7560.23
 49% 0.62 0.08 0.26 0.29 0.20 0.40   5 13 0.0217 0.5006 P(5)=0.999  0.0378 0.0001 2597.33 -7563.06
 49% 0.62 0.08 0.26 0.29 0.20 0.40   5 13 0.0217 0.5006 P(5)=0.999  0.0378 0.0001 2615.85 -7569.67
 49% 0.62 0.08 0.26 0.29 0.20 0.40   5 13 0.0217 0.5011 P(5)=0.999  0.0378 0.0001 2631.47 -7579.01
 49% 0.62 0.08 0.26 0.29 0.20 0.40   5 13 0.0217 0.5017 P(5)=0.999  0.0378 0.0001 2551.32 -7566.32
 49% 0.62 0.08 0.26 0.29 0.20 0.40   5 13 0.0217 0.5011 P(5)=0.999  0.0378 0.0001 2552.70 -7556.41
 49% 0.62 0.08 0.26 0.29 0.21 0.40   5 13 0.0217 0.5017 P(5)=0.999  0.0378 0.0001 2603.40 -7574.15
 49% 0.62 0.08 0.26 0.29 0.21 0.40   5 13 0.0217 0.5023 P(5)=0.999  0.0378 0.0001 2592.24 -7573.81
 49% 0.62 0.08 0.26 0.29 0.21 0.40   5 13 0.0217 0.5023 P(5)=0.999  0.0378 0.0001 2583.94 -7561.13
 49% 0.62 0.08 0.26 0.29 0.21 0.40   5 13 0.0217 0.5023 P(5)=0.999  0.0378 0.0001 2610.03 -7574.95
 49% 0.62 0.08 0.26 0.29 0.21 0.40   5 13 0.0217 0.5029 P(5)=0.999  0.0378 0.0001 2625.59 -7577.05
 49% 0.62 0.08 0.26 0.29 0.21 0.40   5 13 0.0217 0.5029 P(5)=0.999  0.0378 0.0001 2627.88 -7564.75
 49% 0.62 0.08 0.26 0.29 0.21 0.40   5 13 0.0213 0.5034 P(5)=0.999  0.0378 0.0001 2646.10 -7569.40
 50% 0.62 0.08 0.26 0.29 0.21 0.40   5 13 0.0213 0.5034 P(5)=0.999  0.0378 0.0001 2648.05 -7567.81
 50% 0.62 0.08 0.26 0.29 0.21 0.40   5 13 0.0213 0.5034 P(5)=0.999  0.0378 0.0001 2589.08 -7563.65
 50% 0.62 0.08 0.26 0.29 0.21 0.40   5 13 0.0208 0.5040 P(5)=0.999  0.0378 0.0001 2613.70 -7567.89
 50% 0.62 0.08 0.26 0.29 0.21 0.40   5 13 0.0208 0.5045 P(5)=0.999  0.0378 0.0001 2619.62 -7572.25
 50% 0.62 0.08 0.26 0.29 0.21 0.40   5 13 0.0204 0.5045 P(5)=0.999  0.0378 0.0001 2594.41 -7566.63
 50% 0.62 0.08 0.26 0.29 0.21 0.40   5 13 0.0204 0.5045 P(5)=0.999  0.0378 0.0001 2579.85 -7554.55
 50% 0.62 0.08 0.26 0.29 0.21 0.40   5 13 0.0204 0.5051 P(5)=0.999  0.0378 0.0001 2631.88 -7559.31
 50% 0.62 0.08 0.26 0.29 0.21 0.40   5 13 0.0204 0.5051 P(5)=0.999  0.0378 0.0001 2632.90 -7565.87
 50% 0.62 0.08 0.26 0.29 0.21 0.40   5 13 0.0204 0.5057 P(5)=0.999  0.0378 0.0001 2622.76 -7565.17
 50% 0.62 0.08 0.26 0.29 0.21 0.40   5 13 0.0204 0.5062 P(5)=0.999  0.0378 0.0001 2612.27 -7572.53
 50% 0.62 0.08 0.26 0.29 0.21 0.40   5 13 0.0204 0.5068 P(5)=0.999  0.0378 0.0001 2616.38 -7573.03  1:46

 50% 0.62 0.08 0.26 0.29 0.21 0.40   5 13 0.0204 0.5073 P(5)=0.999  0.0378 0.0001 2617.78 -7570.15
 50% 0.62 0.08 0.26 0.29 0.21 0.40   5 13 0.0204 0.5068 P(5)=0.999  0.0378 0.0001 2644.78 -7567.23
 50% 0.62 0.08 0.26 0.29 0.21 0.40   5 13 0.0204 0.5073 P(5)=0.999  0.0378 0.0001 2628.70 -7565.32
 50% 0.62 0.08 0.26 0.29 0.21 0.40   5 13 0.0200 0.5068 P(5)=0.999  0.0378 0.0001 2627.63 -7574.31
 50% 0.62 0.08 0.26 0.29 0.21 0.40   5 13 0.0200 0.5073 P(5)=0.999  0.0378 0.0001 2627.52 -7576.20
 50% 0.62 0.08 0.26 0.29 0.21 0.40   5 13 0.0200 0.5067 P(5)=0.999  0.0378 0.0001 2624.92 -7583.82
 50% 0.62 0.08 0.26 0.29 0.21 0.40   5 13 0.0200 0.5062 P(5)=0.999  0.0378 0.0001 2635.97 -7575.21
 50% 0.62 0.08 0.26 0.29 0.21 0.40   5 13 0.0200 0.5067 P(5)=0.999  0.0378 0.0001 2612.72 -7566.36
 50% 0.62 0.08 0.26 0.29 0.21 0.40   5 13 0.0200 0.5062 P(5)=0.999  0.0378 0.0001 2601.76 -7580.81
 51% 0.62 0.08 0.26 0.29 0.21 0.40   5 13 0.0200 0.5056 P(5)=0.999  0.0378 0.0001 2608.37 -7576.93
 51% 0.62 0.08 0.26 0.29 0.21 0.40   5 13 0.0200 0.5061 P(5)=0.999  0.0378 0.0001 2620.13 -7589.92
 51% 0.62 0.08 0.26 0.29 0.21 0.40   5 13 0.0200 0.5061 P(5)=0.999  0.0378 0.0001 2611.40 -7587.65
 51% 0.62 0.08 0.26 0.29 0.21 0.40   5 13 0.0200 0.5067 P(5)=0.999  0.0378 0.0001 2638.28 -7581.68
 51% 0.62 0.08 0.26 0.29 0.21 0.40   5 13 0.0200 0.5072 P(5)=0.999  0.0378 0.0001 2626.60 -7580.94
 51% 0.62 0.08 0.26 0.29 0.21 0.40   5 13 0.0200 0.5078 P(5)=0.999  0.0378 0.0001 2633.54 -7583.45
 51% 0.62 0.08 0.26 0.29 0.21 0.40   5 13 0.0200 0.5083 P(5)=0.999  0.0378 0.0001 2617.97 -7578.00
 51% 0.62 0.08 0.26 0.29 0.21 0.40   5 13 0.0200 0.5089 P(5)=0.999  0.0378 0.0001 2613.70 -7580.19
 51% 0.62 0.08 0.26 0.29 0.21 0.40   5 13 0.0200 0.5094 P(5)=0.999  0.0378 0.0001 2608.33 -7582.18
 51% 0.62 0.08 0.26 0.29 0.21 0.40   5 13 0.0200 0.5100 P(5)=0.999  0.0378 0.0001 2615.61 -7572.11
 51% 0.62 0.08 0.26 0.29 0.21 0.40   5 13 0.0200 0.5094 P(5)=0.999  0.0378 0.0001 2606.43 -7574.69
 51% 0.62 0.08 0.26 0.29 0.21 0.40   5 13 0.0196 0.5088 P(5)=0.999  0.0378 0.0001 2609.53 -7585.68
 51% 0.62 0.08 0.26 0.29 0.21 0.40   5 13 0.0196 0.5094 P(5)=0.999  0.0378 0.0001 2604.88 -7572.06
 51% 0.62 0.08 0.26 0.29 0.21 0.40   5 13 0.0196 0.5099 P(5)=0.999  0.0378 0.0001 2608.75 -7584.97
 51% 0.62 0.08 0.26 0.29 0.21 0.40   5 13 0.0196 0.5094 P(5)=0.999  0.0378 0.0001 2567.34 -7585.07
 51% 0.62 0.08 0.26 0.29 0.21 0.40   5 13 0.0196 0.5099 P(5)=0.999  0.0378 0.0001 2579.11 -7577.62
 51% 0.62 0.08 0.26 0.29 0.21 0.40   5 13 0.0196 0.5105 P(5)=0.999  0.0378 0.0001 2563.31 -7572.53
 51% 0.62 0.08 0.26 0.29 0.21 0.40   5 13 0.0196 0.5110 P(5)=0.999  0.0378 0.0001 2544.26 -7577.23
 51% 0.62 0.08 0.26 0.29 0.21 0.40   5 13 0.0192 0.5115 P(5)=0.999  0.0378 0.0001 2586.78 -7574.39
 51% 0.62 0.08 0.26 0.29 0.21 0.40   5 13 0.0189 0.5115 P(5)=0.999  0.0378 0.0001 2585.34 -7574.48
 52% 0.62 0.08 0.26 0.29 0.21 0.40   5 13 0.0189 0.5115 P(5)=0.999  0.0378 0.0001 2599.50 -7586.42
 52% 0.62 0.08 0.26 0.29 0.21 0.40   5 13 0.0189 0.5110 P(5)=0.999  0.0378 0.0001 2608.08 -7586.05
 52% 0.62 0.08 0.26 0.29 0.21 0.40   5 13 0.0189 0.5115 P(5)=0.999  0.0378 0.0001 2593.83 -7586.68
 52% 0.62 0.08 0.26 0.29 0.21 0.40   5 13 0.0189 0.5115 P(5)=0.999  0.0378 0.0001 2597.32 -7586.02
 52% 0.62 0.08 0.26 0.29 0.21 0.40   5 13 0.0189 0.5120 P(5)=0.999  0.0378 0.0001 2598.71 -7577.81
 52% 0.62 0.08 0.26 0.29 0.21 0.40   5 13 0.0189 0.5126 P(5)=0.999  0.0378 0.0001 2555.16 -7578.61
 52% 0.62 0.08 0.26 0.29 0.21 0.40   5 13 0.0185 0.5131 P(5)=0.999  0.0378 0.0001 2549.27 -7571.81
 52% 0.62 0.08 0.26 0.29 0.21 0.40   5 13 0.0185 0.5136 P(5)=0.999  0.0378 0.0001 2551.51 -7567.93
 52% 0.62 0.08 0.26 0.29 0.21 0.40   5 13 0.0185 0.5142 P(5)=0.999  0.0378 0.0001 2623.75 -7580.35
 52% 0.62 0.08 0.26 0.29 0.21 0.40   5 13 0.0185 0.5147 P(5)=0.999  0.0378 0.0001 2599.77 -7590.29
 52% 0.62 0.08 0.26 0.29 0.21 0.40   5 13 0.0185 0.5152 P(5)=0.999  0.0378 0.0001 2589.49 -7572.81
 52% 0.62 0.08 0.26 0.29 0.21 0.40   5 13 0.0182 0.5157 P(5)=0.999  0.0378 0.0001 2577.79 -7571.00
 52% 0.62 0.08 0.26 0.29 0.21 0.40   5 13 0.0182 0.5152 P(5)=0.999  0.0378 0.0001 2624.44 -7571.73
 52% 0.62 0.08 0.26 0.29 0.21 0.40   5 13 0.0182 0.5146 P(5)=0.999  0.0378 0.0001 2598.10 -7566.07
 52% 0.62 0.08 0.26 0.29 0.21 0.40   5 13 0.0182 0.5152 P(5)=0.999  0.0378 0.0001 2605.00 -7571.33
 52% 0.62 0.08 0.26 0.29 0.21 0.40   5 13 0.0182 0.5152 P(5)=0.999  0.0378 0.0001 2614.96 -7570.93
 52% 0.62 0.08 0.26 0.29 0.21 0.40   5 13 0.0182 0.5157 P(5)=0.999  0.0378 0.0001 2630.10 -7575.21
 52% 0.62 0.08 0.26 0.29 0.21 0.40   5 13 0.0182 0.5162 P(5)=0.999  0.0378 0.0001 2640.27 -7578.25
 52% 0.62 0.08 0.26 0.29 0.21 0.40   5 13 0.0182 0.5167 P(5)=0.999  0.0378 0.0001 2646.10 -7586.14
 52% 0.62 0.08 0.26 0.29 0.21 0.40   5 13 0.0182 0.5162 P(5)=0.999  0.0378 0.0001 2644.14 -7584.77
 53% 0.62 0.08 0.26 0.29 0.21 0.40   5 13 0.0182 0.5156 P(5)=0.999  0.0378 0.0001 2636.37 -7583.93
 53% 0.62 0.08 0.26 0.29 0.21 0.40   5 13 0.0182 0.5161 P(5)=0.999  0.0378 0.0001 2640.51 -7587.88
 53% 0.62 0.08 0.26 0.29 0.21 0.40   5 13 0.0182 0.5156 P(5)=0.999  0.0378 0.0001 2632.75 -7578.14
 53% 0.62 0.08 0.26 0.29 0.21 0.40   5 13 0.0182 0.5161 P(5)=0.999  0.0378 0.0001 2628.86 -7581.40
 53% 0.62 0.08 0.26 0.29 0.21 0.40   5 13 0.0182 0.5166 P(5)=0.999  0.0378 0.0001 2645.21 -7576.58
 53% 0.62 0.08 0.26 0.29 0.21 0.40   5 13 0.0182 0.5161 P(5)=0.999  0.0378 0.0001 2633.99 -7579.19
 53% 0.62 0.08 0.26 0.29 0.21 0.40   5 13 0.0182 0.5166 P(5)=0.999  0.0378 0.0001 2622.28 -7584.26
 53% 0.62 0.08 0.26 0.29 0.21 0.40   5 13 0.0182 0.5171 P(5)=0.999  0.0378 0.0001 2626.26 -7586.36
 53% 0.62 0.08 0.26 0.29 0.21 0.40   5 13 0.0182 0.5176 P(5)=0.999  0.0378 0.0001 2576.58 -7582.16
 53% 0.62 0.08 0.26 0.29 0.21 0.40   5 13 0.0182 0.5181 P(5)=0.999  0.0378 0.0001 2602.55 -7577.30
 53% 0.62 0.08 0.26 0.29 0.21 0.40   5 13 0.0182 0.5176 P(5)=0.999  0.0378 0.0001 2628.91 -7570.12
 53% 0.62 0.08 0.26 0.29 0.21 0.40   5 13 0.0182 0.5170 P(5)=0.999  0.0378 0.0001 2653.36 -7578.62
 53% 0.62 0.08 0.26 0.29 0.21 0.40   5 13 0.0182 0.5165 P(5)=0.999  0.0378 0.0001 2661.43 -7592.20
 53% 0.62 0.08 0.26 0.29 0.21 0.40   5 13 0.0182 0.5159 P(5)=0.999  0.0378 0.0001 2589.24 -7574.20
 53% 0.62 0.08 0.26 0.29 0.21 0.40   5 13 0.0182 0.5154 P(5)=0.999  0.0378 0.0001 2643.92 -7576.53
 53% 0.62 0.08 0.26 0.29 0.21 0.40   5 13 0.0182 0.5159 P(5)=0.999  0.0378 0.0001 2645.64 -7582.26
 53% 0.62 0.08 0.26 0.29 0.21 0.40   5 13 0.0182 0.5164 P(5)=0.999  0.0378 0.0001 2671.55 -7574.46
 53% 0.62 0.08 0.26 0.29 0.21 0.40   5 13 0.0182 0.5159 P(5)=0.999  0.0378 0.0001 2681.34 -7578.01
 53% 0.62 0.08 0.26 0.29 0.21 0.40   5 13 0.0182 0.5164 P(5)=0.999  0.0378 0.0001 2643.68 -7566.23
 53% 0.62 0.08 0.26 0.29 0.21 0.40   5 13 0.0182 0.5169 P(5)=0.999  0.0378 0.0001 2661.50 -7583.00
 54% 0.62 0.08 0.26 0.29 0.21 0.40   5 13 0.0182 0.5163 P(5)=0.999  0.0378 0.0001 2650.72 -7569.31
 54% 0.62 0.08 0.26 0.29 0.21 0.40   5 13 0.0182 0.5158 P(5)=0.999  0.0378 0.0001 2591.69 -7568.92
 54% 0.62 0.08 0.26 0.29 0.21 0.40   5 13 0.0182 0.5163 P(5)=0.999  0.0378 0.0001 2626.37 -7564.40
 54% 0.62 0.08 0.26 0.29 0.21 0.40   5 13 0.0182 0.5168 P(5)=0.999  0.0378 0.0001 2626.34 -7562.12
 54% 0.62 0.08 0.26 0.29 0.21 0.40   5 13 0.0182 0.5173 P(5)=0.999  0.0378 0.0001 2611.72 -7555.85
 54% 0.62 0.08 0.26 0.29 0.21 0.40   5 13 0.0182 0.5178 P(5)=0.999  0.0378 0.0001 2626.45 -7570.52
 54% 0.62 0.08 0.26 0.29 0.21 0.40   5 13 0.0182 0.5183 P(5)=0.999  0.0378 0.0001 2630.73 -7574.79
 54% 0.62 0.08 0.26 0.29 0.21 0.40   5 13 0.0182 0.5183 P(5)=0.999  0.0378 0.0001 2629.87 -7578.98
 54% 0.62 0.08 0.26 0.29 0.21 0.40   5 13 0.0182 0.5188 P(5)=0.999  0.0378 0.0001 2635.56 -7574.82
 54% 0.62 0.08 0.26 0.29 0.21 0.40   5 13 0.0182 0.5193 P(5)=0.999  0.0378 0.0001 2644.97 -7578.12
 54% 0.62 0.08 0.26 0.29 0.21 0.40   5 13 0.0182 0.5198 P(5)=0.999  0.0378 0.0001 2628.09 -7579.08
 54% 0.62 0.08 0.26 0.29 0.21 0.40   5 13 0.0182 0.5203 P(5)=0.999  0.0378 0.0001 2635.62 -7593.71
 54% 0.62 0.08 0.26 0.29 0.21 0.40   5 13 0.0182 0.5208 P(5)=0.999  0.0378 0.0001 2634.31 -7592.38
 54% 0.62 0.08 0.26 0.29 0.21 0.40   5 13 0.0182 0.5213 P(5)=0.999  0.0378 0.0001 2621.43 -7585.28
 54% 0.62 0.08 0.26 0.29 0.21 0.40   5 13 0.0182 0.5218 P(5)=0.999  0.0378 0.0001 2630.24 -7583.71
 54% 0.62 0.08 0.26 0.29 0.21 0.40   5 13 0.0182 0.5213 P(5)=0.999  0.0378 0.0001 2669.40 -7573.48
 54% 0.62 0.08 0.26 0.29 0.21 0.40   5 13 0.0182 0.5207 P(5)=0.999  0.0378 0.0001 2613.47 -7566.99
 54% 0.62 0.08 0.26 0.29 0.21 0.40   5 13 0.0182 0.5202 P(5)=0.999  0.0378 0.0001 2615.03 -7580.42
 54% 0.62 0.08 0.26 0.29 0.21 0.40   5 13 0.0182 0.5207 P(5)=0.999  0.0378 0.0001 2599.66 -7583.59
 54% 0.62 0.08 0.26 0.29 0.21 0.40   5 13 0.0182 0.5212 P(5)=0.999  0.0378 0.0001 2586.82 -7581.18
 55% 0.62 0.08 0.26 0.29 0.21 0.40   5 13 0.0182 0.5217 P(5)=0.999  0.0378 0.0001 2588.40 -7589.67
 55% 0.62 0.08 0.26 0.29 0.21 0.40   5 13 0.0182 0.5212 P(5)=0.999  0.0378 0.0001 2583.63 -7588.67
 55% 0.62 0.08 0.26 0.29 0.21 0.40   5 13 0.0182 0.5216 P(5)=0.999  0.0378 0.0001 2580.77 -7585.48
 55% 0.62 0.08 0.26 0.29 0.21 0.40   5 13 0.0182 0.5211 P(5)=0.999  0.0378 0.0001 2582.00 -7579.77
 55% 0.62 0.08 0.26 0.29 0.21 0.40   5 13 0.0182 0.5216 P(5)=0.999  0.0378 0.0001 2646.01 -7578.73
 55% 0.62 0.08 0.26 0.29 0.21 0.40   5 13 0.0179 0.5216 P(5)=0.999  0.0378 0.0001 2657.08 -7602.08
 55% 0.62 0.08 0.26 0.29 0.21 0.40   5 13 0.0179 0.5221 P(5)=0.999  0.0378 0.0001 2635.21 -7589.83
 55% 0.62 0.08 0.26 0.29 0.21 0.40   5 13 0.0179 0.5226 P(5)=0.999  0.0378 0.0001 2646.65 -7590.43
 55% 0.62 0.08 0.26 0.29 0.21 0.40   5 13 0.0179 0.5226 P(5)=0.999  0.0378 0.0001 2596.11 -7586.96
 55% 0.62 0.08 0.26 0.29 0.21 0.40   5 13 0.0179 0.5231 P(5)=0.999  0.0378 0.0001 2589.49 -7586.27
 55% 0.62 0.08 0.26 0.29 0.21 0.40   5 13 0.0179 0.5236 P(5)=0.999  0.0378 0.0001 2586.15 -7595.80  1:54

 55% 0.62 0.08 0.26 0.29 0.21 0.40   5 13 0.0179 0.5230 P(5)=0.999  0.0378 0.0001 2623.65 -7599.10
 55% 0.62 0.08 0.26 0.29 0.21 0.40   5 13 0.0179 0.5235 P(5)=0.999  0.0378 0.0001 2626.89 -7592.63
 55% 0.62 0.08 0.26 0.29 0.21 0.40   5 13 0.0179 0.5230 P(5)=0.999  0.0378 0.0001 2647.00 -7598.85
 55% 0.62 0.08 0.26 0.29 0.21 0.40   5 13 0.0179 0.5235 P(5)=0.999  0.0378 0.0001 2649.12 -7603.06
 55% 0.62 0.08 0.26 0.29 0.21 0.40   5 13 0.0175 0.5240 P(5)=0.999  0.0378 0.0001 2653.36 -7607.75
 55% 0.62 0.08 0.26 0.29 0.21 0.40   5 13 0.0175 0.5244 P(5)=0.999  0.0378 0.0001 2649.95 -7608.30
 55% 0.62 0.08 0.26 0.29 0.21 0.40   5 13 0.0175 0.5239 P(5)=0.999  0.0378 0.0001 2631.30 -7609.62
 55% 0.62 0.08 0.26 0.29 0.21 0.40   5 13 0.0175 0.5244 P(5)=0.999  0.0378 0.0001 2628.91 -7601.09
 55% 0.62 0.08 0.26 0.29 0.21 0.40   5 13 0.0175 0.5249 P(5)=0.999  0.0378 0.0001 2612.47 -7604.63
 56% 0.62 0.08 0.26 0.29 0.21 0.40   5 13 0.0175 0.5254 P(5)=0.999  0.0378 0.0001 2620.51 -7592.22
 56% 0.62 0.08 0.26 0.29 0.21 0.40   5 13 0.0175 0.5258 P(5)=0.999  0.0378 0.0001 2560.77 -7593.25
 56% 0.62 0.08 0.26 0.29 0.21 0.40   5 13 0.0175 0.5253 P(5)=0.999  0.0378 0.0001 2573.55 -7594.78
 56% 0.62 0.08 0.26 0.29 0.21 0.40   5 13 0.0175 0.5253 P(5)=0.999  0.0378 0.0001 2597.67 -7597.30
 56% 0.62 0.08 0.26 0.29 0.21 0.40   5 13 0.0175 0.5258 P(5)=0.999  0.0378 0.0001 2670.05 -7599.13
 56% 0.62 0.08 0.26 0.29 0.21 0.40   5 13 0.0175 0.5258 P(5)=0.999  0.0378 0.0001 2690.32 -7605.87
 56% 0.62 0.08 0.26 0.29 0.21 0.40   5 13 0.0175 0.5253 P(5)=0.999  0.0378 0.0001 2635.45 -7593.60
 56% 0.62 0.08 0.26 0.29 0.21 0.40   5 13 0.0175 0.5257 P(5)=0.999  0.0378 0.0001 2643.16 -7599.24
 56% 0.62 0.08 0.26 0.29 0.21 0.40   5 13 0.0175 0.5257 P(5)=0.999  0.0378 0.0001 2635.55 -7588.28
 56% 0.62 0.08 0.26 0.29 0.21 0.40   5 13 0.0175 0.5262 P(5)=0.999  0.0378 0.0001 2640.08 -7602.87
 56% 0.62 0.08 0.26 0.29 0.21 0.40   5 13 0.0175 0.5267 P(5)=0.999  0.0378 0.0001 2617.06 -7595.60
 56% 0.62 0.08 0.26 0.29 0.21 0.40   5 13 0.0175 0.5267 P(5)=0.999  0.0378 0.0001 2627.23 -7597.94
 56% 0.62 0.08 0.26 0.29 0.21 0.40   5 13 0.0175 0.5272 P(5)=0.999  0.0378 0.0001 2621.97 -7593.08
 56% 0.62 0.08 0.26 0.29 0.21 0.40   5 13 0.0175 0.5276 P(5)=0.999  0.0378 0.0001 2623.76 -7592.60
 56% 0.62 0.08 0.26 0.29 0.21 0.40   5 13 0.0175 0.5271 P(5)=0.999  0.0378 0.0001 2631.81 -7588.03
 56% 0.62 0.08 0.26 0.29 0.21 0.40   5 13 0.0175 0.5266 P(5)=0.999  0.0378 0.0001 2618.80 -7575.56
 56% 0.62 0.08 0.26 0.29 0.21 0.40   5 13 0.0175 0.5261 P(5)=0.999  0.0378 0.0001 2631.58 -7587.68
 56% 0.62 0.08 0.26 0.29 0.21 0.40   5 13 0.0175 0.5265 P(5)=0.999  0.0378 0.0001 2596.69 -7591.02
 56% 0.62 0.08 0.26 0.29 0.21 0.40   5 13 0.0172 0.5260 P(5)=0.999  0.0378 0.0001 2586.00 -7576.10
 56% 0.62 0.08 0.26 0.29 0.21 0.40   5 13 0.0172 0.5255 P(5)=0.999  0.0378 0.0001 2603.68 -7571.85
 57% 0.62 0.08 0.26 0.29 0.21 0.40   5 13 0.0172 0.5259 P(5)=0.999  0.0378 0.0001 2635.68 -7573.74
 57% 0.62 0.08 0.26 0.29 0.21 0.40   5 13 0.0172 0.5254 P(5)=0.999  0.0378 0.0001 2661.53 -7574.91
 57% 0.62 0.08 0.26 0.29 0.21 0.40   5 13 0.0172 0.5259 P(5)=0.999  0.0378 0.0001 2663.99 -7578.02
 57% 0.62 0.08 0.26 0.29 0.21 0.40   5 13 0.0172 0.5264 P(5)=0.999  0.0378 0.0001 2659.55 -7583.10
 57% 0.62 0.08 0.26 0.29 0.21 0.40   5 13 0.0172 0.5258 P(5)=0.999  0.0378 0.0001 2667.13 -7584.22
 57% 0.62 0.08 0.26 0.29 0.21 0.40   5 13 0.0172 0.5263 P(5)=0.999  0.0378 0.0001 2676.58 -7604.04
 57% 0.62 0.08 0.26 0.29 0.21 0.40   5 13 0.0172 0.5268 P(5)=0.999  0.0378 0.0001 2648.70 -7593.42
 57% 0.62 0.08 0.26 0.29 0.21 0.40   5 13 0.0172 0.5273 P(5)=0.999  0.0378 0.0001 2668.47 -7591.41
 57% 0.62 0.08 0.26 0.29 0.21 0.40   5 13 0.0172 0.5267 P(5)=0.999  0.0378 0.0001 2673.26 -7597.38
 57% 0.62 0.08 0.26 0.29 0.21 0.40   5 13 0.0172 0.5262 P(5)=0.999  0.0378 0.0001 2683.34 -7589.49
 57% 0.62 0.08 0.26 0.29 0.21 0.40   5 13 0.0172 0.5257 P(5)=0.999  0.0378 0.0001 2634.22 -7593.73
 57% 0.62 0.08 0.26 0.29 0.21 0.40   5 13 0.0172 0.5262 P(5)=0.999  0.0378 0.0001 2612.42 -7587.75
 57% 0.62 0.08 0.26 0.29 0.21 0.40   5 13 0.0172 0.5266 P(5)=0.999  0.0378 0.0001 2614.06 -7578.14
 57% 0.62 0.08 0.26 0.29 0.21 0.40   5 13 0.0172 0.5271 P(5)=0.999  0.0378 0.0001 2621.14 -7582.56
 57% 0.62 0.08 0.26 0.29 0.21 0.40   5 13 0.0172 0.5266 P(5)=0.999  0.0378 0.0001 2700.63 -7600.46
 57% 0.62 0.08 0.26 0.29 0.21 0.40   5 13 0.0172 0.5270 P(5)=0.999  0.0378 0.0001 2650.27 -7581.73
 57% 0.62 0.08 0.26 0.29 0.21 0.40   5 13 0.0172 0.5265 P(5)=0.999  0.0378 0.0001 2653.79 -7593.82
 57% 0.62 0.08 0.26 0.29 0.21 0.40   5 13 0.0172 0.5260 P(5)=0.999  0.0378 0.0001 2659.87 -7594.68
 57% 0.62 0.08 0.26 0.29 0.22 0.40   5 13 0.0172 0.5265 P(5)=0.999  0.0378 0.0001 2679.27 -7585.29
 57% 0.62 0.08 0.26 0.29 0.21 0.40   5 13 0.0172 0.5260 P(5)=0.999  0.0378 0.0001 2679.54 -7586.55
 58% 0.62 0.08 0.26 0.29 0.22 0.40   5 13 0.0172 0.5254 P(5)=0.999  0.0378 0.0001 2619.89 -7588.53
 58% 0.62 0.08 0.26 0.29 0.22 0.40   5 13 0.0172 0.5259 P(5)=0.999  0.0378 0.0001 2623.67 -7589.35
 58% 0.62 0.08 0.26 0.29 0.22 0.40   5 13 0.0169 0.5264 P(5)=0.999  0.0378 0.0001 2617.57 -7594.55
 58% 0.62 0.08 0.26 0.29 0.22 0.40   5 13 0.0169 0.5268 P(5)=0.999  0.0378 0.0001 2602.77 -7598.02
 58% 0.62 0.08 0.26 0.29 0.21 0.40   5 13 0.0169 0.5273 P(5)=0.999  0.0378 0.0001 2618.49 -7589.66
 58% 0.62 0.08 0.26 0.29 0.21 0.40   5 13 0.0169 0.5278 P(5)=0.999  0.0378 0.0001 2612.30 -7582.80
 58% 0.62 0.08 0.26 0.29 0.21 0.40   5 13 0.0169 0.5282 P(5)=0.999  0.0378 0.0001 2625.23 -7597.31
 58% 0.62 0.08 0.26 0.29 0.21 0.40   5 13 0.0169 0.5277 P(5)=0.999  0.0378 0.0001 2617.04 -7588.25
 58% 0.62 0.08 0.26 0.29 0.21 0.40   5 13 0.0169 0.5272 P(5)=0.999  0.0377 0.0001 2629.78 -7587.96
 58% 0.62 0.08 0.26 0.29 0.21 0.40   5 13 0.0169 0.5267 P(5)=0.999  0.0377 0.0001 2650.84 -7582.24
 58% 0.62 0.08 0.26 0.29 0.21 0.40   5 13 0.0169 0.5262 P(5)=0.999  0.0377 0.0001 2648.75 -7579.28
 58% 0.62 0.08 0.26 0.29 0.21 0.40   5 13 0.0169 0.5257 P(5)=0.999  0.0377 0.0001 2638.88 -7579.44
 58% 0.62 0.08 0.26 0.29 0.21 0.40   5 13 0.0169 0.5251 P(5)=0.999  0.0377 0.0001 2635.96 -7581.89
 58% 0.62 0.08 0.26 0.29 0.21 0.40   5 13 0.0169 0.5256 P(5)=0.999  0.0377 0.0001 2634.44 -7576.20
 58% 0.62 0.08 0.26 0.29 0.21 0.40   5 13 0.0169 0.5251 P(5)=0.999  0.0377 0.0001 2625.25 -7578.16
 58% 0.62 0.08 0.26 0.29 0.21 0.40   5 13 0.0169 0.5256 P(5)=0.999  0.0378 0.0001 2633.71 -7587.36
 58% 0.62 0.08 0.26 0.29 0.21 0.40   5 13 0.0169 0.5250 P(5)=0.999  0.0378 0.0001 2638.55 -7594.42
 58% 0.62 0.08 0.26 0.29 0.21 0.40   5 13 0.0169 0.5255 P(5)=0.999  0.0377 0.0001 2632.60 -7589.30
 58% 0.62 0.08 0.26 0.29 0.21 0.40   5 13 0.0169 0.5250 P(5)=0.999  0.0377 0.0001 2622.73 -7580.78
 58% 0.62 0.08 0.26 0.29 0.21 0.40   5 13 0.0169 0.5255 P(5)=0.999  0.0377 0.0001 2630.56 -7584.88
 59% 0.62 0.08 0.26 0.29 0.21 0.40   5 13 0.0169 0.5259 P(5)=0.999  0.0377 0.0001 2640.83 -7589.91
 59% 0.62 0.08 0.26 0.29 0.21 0.40   5 13 0.0169 0.5264 P(5)=0.999  0.0377 0.0001 2648.13 -7589.68
 59% 0.62 0.08 0.26 0.29 0.21 0.40   5 13 0.0169 0.5268 P(5)=0.999  0.0377 0.0001 2641.30 -7587.70
 59% 0.62 0.08 0.26 0.29 0.21 0.40   5 13 0.0169 0.5263 P(5)=0.999  0.0377 0.0001 2644.07 -7578.79
 59% 0.62 0.08 0.26 0.29 0.21 0.40   5 13 0.0169 0.5258 P(5)=0.999  0.0377 0.0001 2654.17 -7580.39
 59% 0.62 0.08 0.26 0.29 0.21 0.40   5 13 0.0169 0.5253 P(5)=0.999  0.0377 0.0001 2645.72 -7581.13
 59% 0.62 0.08 0.26 0.29 0.21 0.40   5 13 0.0169 0.5248 P(5)=0.999  0.0377 0.0001 2648.81 -7577.96
 59% 0.62 0.08 0.26 0.29 0.21 0.40   5 13 0.0169 0.5253 P(5)=0.999  0.0377 0.0001 2647.42 -7585.61
 59% 0.62 0.08 0.26 0.29 0.21 0.40   5 13 0.0169 0.5257 P(5)=0.999  0.0377 0.0001 2650.40 -7580.97
 59% 0.62 0.08 0.26 0.29 0.21 0.40   5 13 0.0169 0.5262 P(5)=0.999  0.0377 0.0001 2655.68 -7582.57
 59% 0.62 0.08 0.26 0.29 0.21 0.40   5 13 0.0169 0.5257 P(5)=0.999  0.0377 0.0001 2635.96 -7578.18
 59% 0.62 0.08 0.26 0.29 0.21 0.40   5 13 0.0169 0.5252 P(5)=0.999  0.0377 0.0001 2636.35 -7578.06
 59% 0.62 0.08 0.26 0.29 0.21 0.40   5 13 0.0169 0.5256 P(5)=0.999  0.0377 0.0001 2655.43 -7578.35
 59% 0.62 0.08 0.26 0.29 0.21 0.40   5 13 0.0169 0.5256 P(5)=0.999  0.0377 0.0001 2651.23 -7573.27
 59% 0.62 0.08 0.26 0.29 0.21 0.40   5 13 0.0169 0.5256 P(5)=0.999  0.0377 0.0001 2651.49 -7582.88
 59% 0.62 0.08 0.26 0.29 0.21 0.40   5 13 0.0169 0.5261 P(5)=0.999  0.0377 0.0001 2654.03 -7578.17
 59% 0.62 0.08 0.26 0.29 0.21 0.40   5 13 0.0169 0.5265 P(5)=0.999  0.0377 0.0001 2644.74 -7605.81
 59% 0.62 0.08 0.26 0.29 0.21 0.40   5 13 0.0169 0.5260 P(5)=0.999  0.0377 0.0001 2654.32 -7593.27
 59% 0.62 0.08 0.26 0.29 0.21 0.40   5 13 0.0169 0.5265 P(5)=0.999  0.0377 0.0001 2648.91 -7583.76
 59% 0.62 0.08 0.26 0.29 0.21 0.40   5 13 0.0169 0.5269 P(5)=0.999  0.0377 0.0001 2627.23 -7582.05
 60% 0.62 0.08 0.26 0.29 0.21 0.40   5 13 0.0169 0.5264 P(5)=0.999  0.0377 0.0001 2649.71 -7590.77
 60% 0.62 0.08 0.26 0.29 0.21 0.40   5 13 0.0169 0.5269 P(5)=0.999  0.0377 0.0001 2668.46 -7592.57
 60% 0.62 0.08 0.26 0.29 0.21 0.40   5 13 0.0169 0.5273 P(5)=0.999  0.0377 0.0001 2668.35 -7590.23
 60% 0.62 0.08 0.26 0.29 0.21 0.40   5 13 0.0169 0.5268 P(5)=0.999  0.0377 0.0001 2670.41 -7584.41
 60% 0.62 0.08 0.26 0.29 0.21 0.40   5 13 0.0169 0.5273 P(5)=0.999  0.0377 0.0001 2678.70 -7576.15
 60% 0.62 0.08 0.26 0.29 0.21 0.40   5 13 0.0169 0.5273 P(5)=0.999  0.0377 0.0001 2656.77 -7584.37
 60% 0.62 0.08 0.26 0.29 0.21 0.40   5 13 0.0169 0.5277 P(5)=0.999  0.0377 0.0001 2650.78 -7581.50
 60% 0.62 0.08 0.26 0.29 0.21 0.40   5 13 0.0169 0.5272 P(5)=0.999  0.0377 0.0001 2621.09 -7582.03
 60% 0.62 0.08 0.26 0.29 0.21 0.40   5 13 0.0169 0.5276 P(5)=0.999  0.0377 0.0001 2683.94 -7587.87
 60% 0.62 0.08 0.26 0.29 0.21 0.40   5 13 0.0167 0.5281 P(5)=0.999  0.0377 0.0001 2638.66 -7580.58
 60% 0.62 0.08 0.26 0.29 0.21 0.40   5 13 0.0167 0.5276 P(5)=0.999  0.0377 0.0001 2666.00 -7578.69  2:03

 60% 0.62 0.08 0.26 0.29 0.21 0.40   5 13 0.0167 0.5280 P(5)=0.999  0.0377 0.0001 2680.76 -7575.63
 60% 0.62 0.08 0.26 0.29 0.21 0.40   5 13 0.0167 0.5285 P(5)=0.999  0.0377 0.0001 2685.49 -7568.76
 60% 0.62 0.08 0.26 0.29 0.21 0.40   5 13 0.0167 0.5280 P(5)=0.999  0.0377 0.0001 2697.83 -7575.86
 60% 0.62 0.08 0.26 0.29 0.21 0.40   5 13 0.0167 0.5284 P(5)=0.999  0.0378 0.0001 2688.98 -7577.30
 60% 0.62 0.08 0.26 0.29 0.21 0.40   5 13 0.0167 0.5289 P(5)=0.999  0.0378 0.0001 2687.61 -7570.62
 60% 0.62 0.08 0.26 0.29 0.21 0.40   5 13 0.0167 0.5284 P(5)=0.999  0.0378 0.0001 2662.30 -7580.21
 60% 0.62 0.08 0.26 0.29 0.21 0.40   5 13 0.0167 0.5288 P(5)=0.999  0.0378 0.0001 2683.25 -7589.38
 60% 0.62 0.08 0.26 0.29 0.21 0.40   5 13 0.0167 0.5292 P(5)=0.999  0.0378 0.0001 2676.33 -7592.98
 60% 0.62 0.08 0.26 0.29 0.21 0.40   5 13 0.0167 0.5297 P(5)=0.999  0.0378 0.0001 2703.13 -7592.51
 61% 0.62 0.08 0.26 0.29 0.21 0.40   5 13 0.0167 0.5301 P(5)=0.999  0.0378 0.0001 2695.42 -7591.12
 61% 0.62 0.08 0.26 0.29 0.21 0.40   5 13 0.0167 0.5306 P(5)=0.999  0.0378 0.0001 2689.89 -7576.38
 61% 0.62 0.08 0.26 0.29 0.21 0.40   5 13 0.0167 0.5301 P(5)=0.999  0.0378 0.0001 2698.81 -7573.09
 61% 0.62 0.08 0.26 0.29 0.21 0.40   5 13 0.0167 0.5296 P(5)=0.999  0.0378 0.0001 2700.85 -7586.01
 61% 0.62 0.08 0.26 0.29 0.21 0.40   5 13 0.0167 0.5291 P(5)=0.999  0.0378 0.0001 2693.66 -7575.90
 61% 0.62 0.08 0.26 0.29 0.21 0.40   5 13 0.0167 0.5286 P(5)=0.999  0.0378 0.0001 2690.56 -7572.15
 61% 0.62 0.08 0.26 0.29 0.21 0.40   5 13 0.0167 0.5281 P(5)=0.999  0.0378 0.0001 2678.94 -7569.60
 61% 0.62 0.08 0.26 0.29 0.21 0.40   5 13 0.0167 0.5285 P(5)=0.999  0.0378 0.0001 2647.04 -7587.74
 61% 0.62 0.08 0.26 0.29 0.21 0.40   5 13 0.0167 0.5290 P(5)=0.999  0.0378 0.0001 2695.10 -7592.06
 61% 0.62 0.08 0.26 0.29 0.21 0.40   5 13 0.0164 0.5294 P(5)=0.999  0.0378 0.0001 2684.04 -7599.53
 61% 0.62 0.08 0.26 0.29 0.21 0.40   5 13 0.0161 0.5298 P(5)=0.999  0.0378 0.0001 2680.31 -7598.62
 61% 0.62 0.08 0.26 0.29 0.21 0.40   5 13 0.0161 0.5294 P(5)=0.999  0.0378 0.0001 2679.02 -7593.17
 61% 0.62 0.08 0.26 0.29 0.21 0.40   5 13 0.0161 0.5298 P(5)=0.999  0.0378 0.0001 2671.15 -7586.77
 61% 0.62 0.08 0.26 0.29 0.21 0.40   5 13 0.0161 0.5302 P(5)=0.999  0.0378 0.0001 2661.40 -7579.72
 61% 0.62 0.08 0.26 0.29 0.21 0.40   5 13 0.0161 0.5306 P(5)=0.999  0.0378 0.0001 2651.11 -7586.02
 61% 0.62 0.08 0.26 0.29 0.21 0.40   5 13 0.0159 0.5311 P(5)=0.999  0.0378 0.0001 2687.57 -7599.93
 61% 0.62 0.08 0.26 0.29 0.21 0.40   5 13 0.0159 0.5311 P(5)=0.999  0.0378 0.0001 2678.25 -7608.73
 61% 0.62 0.08 0.26 0.29 0.21 0.40   5 13 0.0159 0.5311 P(5)=0.999  0.0378 0.0001 2689.52 -7607.31
 61% 0.62 0.08 0.26 0.29 0.21 0.40   5 13 0.0159 0.5315 P(5)=0.999  0.0378 0.0001 2694.81 -7610.41
 61% 0.62 0.08 0.26 0.29 0.21 0.40   5 13 0.0159 0.5315 P(5)=0.999  0.0378 0.0001 2675.72 -7598.99
 62% 0.62 0.08 0.26 0.29 0.21 0.40   5 13 0.0159 0.5319 P(5)=0.999  0.0378 0.0001 2660.58 -7587.51
 62% 0.62 0.08 0.26 0.29 0.21 0.40   5 13 0.0159 0.5319 P(5)=0.999  0.0378 0.0001 2649.88 -7591.29
 62% 0.62 0.08 0.26 0.29 0.21 0.40   5 13 0.0159 0.5314 P(5)=0.999  0.0378 0.0001 2641.59 -7591.30
 62% 0.62 0.08 0.26 0.29 0.21 0.40   5 13 0.0159 0.5319 P(5)=0.999  0.0378 0.0001 2667.83 -7581.84
 62% 0.62 0.08 0.26 0.29 0.21 0.40   5 13 0.0159 0.5323 P(5)=0.999  0.0378 0.0001 2678.87 -7592.47
 62% 0.62 0.08 0.26 0.29 0.21 0.40   5 13 0.0159 0.5318 P(5)=0.999  0.0378 0.0001 2674.59 -7592.59
 62% 0.62 0.08 0.26 0.29 0.21 0.40   5 13 0.0159 0.5322 P(5)=0.999  0.0378 0.0001 2682.46 -7580.96
 62% 0.62 0.08 0.26 0.29 0.21 0.40   5 13 0.0159 0.5318 P(5)=0.999  0.0378 0.0001 2672.98 -7580.97
 62% 0.62 0.08 0.26 0.29 0.21 0.40   5 13 0.0159 0.5313 P(5)=0.999  0.0378 0.0001 2674.17 -7589.06
 62% 0.62 0.08 0.26 0.29 0.21 0.40   5 13 0.0159 0.5308 P(5)=0.999  0.0378 0.0001 2677.28 -7580.72
 62% 0.62 0.08 0.26 0.29 0.21 0.40   5 13 0.0159 0.5303 P(5)=0.999  0.0378 0.0001 2653.55 -7599.70
 62% 0.62 0.08 0.26 0.29 0.21 0.40   5 13 0.0156 0.5307 P(5)=0.999  0.0378 0.0001 2663.37 -7594.77
 62% 0.62 0.08 0.26 0.29 0.21 0.40   5 13 0.0156 0.5303 P(5)=0.999  0.0378 0.0001 2667.82 -7600.72
 62% 0.62 0.08 0.26 0.29 0.21 0.40   5 13 0.0156 0.5307 P(5)=0.999  0.0378 0.0001 2674.92 -7600.25
 62% 0.62 0.08 0.26 0.29 0.21 0.40   5 13 0.0156 0.5302 P(5)=0.999  0.0378 0.0001 2664.88 -7598.53
 62% 0.62 0.08 0.26 0.29 0.21 0.40   5 13 0.0156 0.5306 P(5)=0.999  0.0378 0.0001 2668.29 -7589.67
 62% 0.62 0.08 0.26 0.29 0.21 0.40   5 13 0.0156 0.5302 P(5)=0.999  0.0378 0.0001 2669.85 -7583.62
 62% 0.62 0.08 0.26 0.29 0.21 0.40   5 13 0.0156 0.5297 P(5)=0.999  0.0379 0.0001 2670.93 -7584.28
 62% 0.62 0.08 0.26 0.29 0.21 0.40   5 13 0.0156 0.5292 P(5)=0.999  0.0379 0.0001 2686.76 -7586.83
 62% 0.62 0.08 0.26 0.29 0.21 0.40   5 13 0.0156 0.5296 P(5)=0.999  0.0379 0.0001 2674.59 -7587.86
 63% 0.62 0.08 0.26 0.29 0.21 0.40   5 13 0.0156 0.5300 P(5)=0.999  0.0379 0.0001 2656.34 -7589.55
 63% 0.62 0.08 0.26 0.29 0.21 0.40   5 13 0.0156 0.5305 P(5)=0.999  0.0379 0.0001 2664.94 -7595.32
 63% 0.62 0.08 0.26 0.29 0.21 0.40   5 13 0.0156 0.5309 P(5)=0.999  0.0379 0.0001 2700.43 -7599.33
 63% 0.62 0.08 0.26 0.29 0.21 0.40   5 13 0.0156 0.5313 P(5)=0.999  0.0379 0.0001 2687.92 -7585.51
 63% 0.62 0.08 0.26 0.29 0.21 0.40   5 13 0.0156 0.5317 P(5)=0.999  0.0379 0.0001 2682.83 -7585.64
 63% 0.62 0.08 0.26 0.29 0.21 0.40   5 13 0.0156 0.5312 P(5)=0.999  0.0379 0.0001 2688.64 -7589.50
 63% 0.62 0.08 0.26 0.29 0.21 0.40   5 13 0.0156 0.5308 P(5)=0.999  0.0379 0.0001 2684.05 -7594.60
 63% 0.62 0.08 0.26 0.29 0.21 0.40   5 13 0.0156 0.5303 P(5)=0.999  0.0379 0.0001 2668.96 -7594.87
 63% 0.62 0.08 0.26 0.29 0.21 0.40   5 13 0.0156 0.5298 P(5)=0.999  0.0379 0.0001 2659.14 -7585.16
 63% 0.62 0.08 0.26 0.29 0.21 0.40   5 13 0.0156 0.5294 P(5)=0.999  0.0379 0.0001 2664.35 -7589.98
 63% 0.62 0.08 0.26 0.29 0.21 0.40   5 13 0.0156 0.5298 P(5)=0.999  0.0379 0.0001 2657.25 -7586.09
 63% 0.62 0.08 0.26 0.29 0.21 0.40   5 13 0.0156 0.5302 P(5)=0.999  0.0379 0.0001 2673.83 -7595.94
 63% 0.62 0.08 0.26 0.29 0.21 0.40   5 13 0.0156 0.5297 P(5)=0.999  0.0379 0.0001 2652.68 -7576.75
 63% 0.62 0.08 0.26 0.29 0.21 0.40   5 13 0.0156 0.5301 P(5)=0.999  0.0379 0.0001 2649.93 -7585.67
 63% 0.62 0.08 0.26 0.29 0.21 0.40   5 13 0.0156 0.5297 P(5)=0.999  0.0379 0.0001 2667.96 -7573.84
 63% 0.62 0.08 0.26 0.29 0.21 0.40   5 13 0.0156 0.5292 P(5)=0.999  0.0379 0.0001 2684.66 -7588.22
 63% 0.62 0.08 0.26 0.29 0.21 0.40   5 13 0.0156 0.5296 P(5)=0.999  0.0379 0.0001 2710.33 -7595.98
 63% 0.62 0.08 0.26 0.29 0.21 0.40   5 13 0.0156 0.5292 P(5)=0.999  0.0379 0.0001 2713.63 -7589.59
 63% 0.62 0.08 0.26 0.29 0.21 0.40   5 13 0.0156 0.5287 P(5)=0.999  0.0379 0.0001 2702.87 -7585.43
 63% 0.62 0.08 0.26 0.29 0.21 0.40   5 13 0.0156 0.5291 P(5)=0.999  0.0379 0.0001 2653.32 -7591.35
 64% 0.62 0.08 0.26 0.29 0.21 0.40   5 13 0.0156 0.5286 P(5)=0.999  0.0379 0.0001 2723.89 -7589.05
 64% 0.62 0.08 0.26 0.29 0.21 0.40   5 13 0.0156 0.5290 P(5)=0.999  0.0379 0.0001 2714.27 -7585.78
 64% 0.62 0.08 0.26 0.29 0.21 0.40   5 13 0.0156 0.5295 P(5)=0.999  0.0379 0.0001 2683.48 -7576.35
 64% 0.62 0.08 0.26 0.29 0.21 0.40   5 13 0.0156 0.5290 P(5)=0.999  0.0379 0.0001 2740.46 -7573.22
 64% 0.62 0.08 0.26 0.29 0.21 0.40   5 13 0.0156 0.5294 P(5)=0.999  0.0379 0.0001 2741.10 -7574.40
 64% 0.62 0.08 0.26 0.29 0.21 0.40   5 13 0.0156 0.5294 P(5)=0.999  0.0379 0.0001 2763.07 -7586.73
 64% 0.62 0.08 0.26 0.29 0.21 0.40   5 13 0.0154 0.5298 P(5)=0.999  0.0379 0.0001 2753.76 -7582.50
 64% 0.62 0.08 0.26 0.29 0.21 0.40   5 13 0.0154 0.5298 P(5)=0.999  0.0379 0.0001 2719.04 -7582.57
 64% 0.62 0.08 0.26 0.29 0.21 0.40   5 13 0.0154 0.5294 P(5)=0.999  0.0379 0.0001 2705.22 -7585.17
 64% 0.62 0.08 0.26 0.29 0.21 0.40   5 13 0.0154 0.5298 P(5)=0.999  0.0379 0.0001 2741.55 -7596.16
 64% 0.62 0.08 0.26 0.29 0.21 0.40   5 13 0.0154 0.5293 P(5)=0.999  0.0379 0.0001 2735.17 -7599.84
 64% 0.62 0.08 0.26 0.29 0.21 0.40   5 13 0.0154 0.5297 P(5)=0.999  0.0379 0.0001 2708.76 -7595.80
 64% 0.62 0.08 0.26 0.29 0.21 0.40   5 13 0.0154 0.5301 P(5)=0.999  0.0379 0.0001 2729.60 -7585.78
 64% 0.62 0.08 0.26 0.29 0.21 0.40   5 13 0.0154 0.5297 P(5)=0.999  0.0379 0.0001 2677.66 -7587.02
 64% 0.62 0.08 0.26 0.29 0.21 0.40   5 13 0.0154 0.5292 P(5)=0.999  0.0379 0.0001 2649.38 -7591.42
 64% 0.62 0.08 0.26 0.29 0.21 0.40   5 13 0.0154 0.5296 P(5)=0.999  0.0379 0.0001 2659.02 -7596.90
 64% 0.62 0.08 0.26 0.29 0.21 0.40   5 13 0.0154 0.5300 P(5)=0.999  0.0379 0.0001 2657.78 -7591.58
 64% 0.62 0.08 0.26 0.29 0.21 0.40   5 13 0.0154 0.5296 P(5)=0.999  0.0379 0.0001 2673.26 -7590.77
 64% 0.62 0.08 0.26 0.29 0.21 0.40   5 13 0.0154 0.5300 P(5)=0.999  0.0379 0.0001 2671.72 -7597.21
 64% 0.62 0.08 0.26 0.29 0.21 0.40   5 13 0.0154 0.5304 P(5)=0.999  0.0379 0.0001 2655.49 -7602.31
 65% 0.62 0.08 0.26 0.29 0.21 0.40   5 13 0.0154 0.5308 P(5)=0.999  0.0379 0.0001 2651.82 -7599.54
 65% 0.62 0.08 0.26 0.29 0.21 0.40   5 13 0.0154 0.5312 P(5)=0.999  0.0379 0.0001 2636.40 -7605.43
 65% 0.62 0.08 0.26 0.29 0.21 0.40   5 13 0.0152 0.5316 P(5)=0.999  0.0379 0.0001 2647.48 -7594.94
 65% 0.62 0.08 0.26 0.29 0.21 0.40   5 13 0.0152 0.5316 P(5)=0.999  0.0379 0.0001 2633.31 -7600.06
 65% 0.62 0.08 0.26 0.29 0.21 0.40   5 13 0.0152 0.5320 P(5)=0.999  0.0379 0.0001 2655.29 -7590.48
 65% 0.62 0.08 0.26 0.29 0.21 0.40   5 13 0.0152 0.5324 P(5)=0.999  0.0379 0.0001 2652.00 -7596.08
 65% 0.62 0.08 0.26 0.29 0.21 0.40   5 13 0.0152 0.5320 P(5)=0.999  0.0379 0.0001 2650.15 -7599.42
 65% 0.62 0.08 0.26 0.30 0.21 0.40   5 13 0.0152 0.5315 P(5)=0.999  0.0379 0.0001 2650.60 -7606.76
 65% 0.62 0.08 0.26 0.30 0.21 0.40   5 13 0.0152 0.5319 P(5)=0.999  0.0379 0.0001 2654.64 -7604.81
 65% 0.62 0.08 0.26 0.30 0.21 0.40   5 13 0.0152 0.5323 P(5)=0.999  0.0379 0.0001 2662.42 -7607.79
 65% 0.62 0.08 0.26 0.30 0.21 0.40   5 13 0.0152 0.5318 P(5)=0.999  0.0379 0.0001 2666.34 -7600.10  2:11

 65% 0.62 0.08 0.26 0.30 0.21 0.40   5 13 0.0152 0.5322 P(5)=0.999  0.0379 0.0001 2651.94 -7595.33
 65% 0.62 0.08 0.26 0.30 0.21 0.40   5 13 0.0152 0.5326 P(5)=0.999  0.0379 0.0001 2693.88 -7597.85
 65% 0.62 0.08 0.26 0.30 0.21 0.40   5 13 0.0152 0.5330 P(5)=0.999  0.0380 0.0001 2706.35 -7608.08
 65% 0.62 0.08 0.26 0.30 0.21 0.40   5 13 0.0152 0.5334 P(5)=0.999  0.0380 0.0001 2703.50 -7603.94
 65% 0.62 0.08 0.26 0.30 0.21 0.40   5 13 0.0152 0.5334 P(5)=0.999  0.0380 0.0001 2664.39 -7599.31
 65% 0.62 0.08 0.26 0.30 0.21 0.40   5 13 0.0152 0.5338 P(5)=0.999  0.0380 0.0001 2667.49 -7595.43
 65% 0.62 0.08 0.26 0.30 0.21 0.40   5 13 0.0152 0.5342 P(5)=0.999  0.0380 0.0001 2643.44 -7589.53
 65% 0.62 0.08 0.26 0.30 0.21 0.40   5 13 0.0152 0.5346 P(5)=0.999  0.0380 0.0001 2636.89 -7592.95
 65% 0.62 0.08 0.26 0.30 0.21 0.40   5 13 0.0152 0.5350 P(5)=0.999  0.0380 0.0001 2647.98 -7590.35
 66% 0.62 0.08 0.26 0.30 0.21 0.40   5 13 0.0152 0.5354 P(5)=0.999  0.0380 0.0001 2663.25 -7596.82
 66% 0.62 0.08 0.26 0.30 0.21 0.40   5 13 0.0152 0.5354 P(5)=0.999  0.0380 0.0001 2670.92 -7593.03
 66% 0.62 0.08 0.26 0.30 0.21 0.40   5 13 0.0152 0.5358 P(5)=0.999  0.0380 0.0001 2643.50 -7592.34
 66% 0.62 0.08 0.26 0.30 0.21 0.40   5 13 0.0152 0.5358 P(5)=0.999  0.0380 0.0001 2665.28 -7595.37
 66% 0.62 0.08 0.26 0.30 0.21 0.40   5 13 0.0152 0.5362 P(5)=0.999  0.0380 0.0001 2684.64 -7601.24
 66% 0.62 0.08 0.26 0.30 0.21 0.40   5 13 0.0149 0.5366 P(5)=0.999  0.0380 0.0001 2676.39 -7590.81
 66% 0.62 0.08 0.26 0.30 0.21 0.40   5 13 0.0149 0.5370 P(5)=0.999  0.0380 0.0001 2665.10 -7596.79
 66% 0.62 0.08 0.26 0.30 0.21 0.40   5 13 0.0149 0.5374 P(5)=0.999  0.0380 0.0001 2668.69 -7601.87
 66% 0.62 0.08 0.26 0.30 0.21 0.40   5 13 0.0149 0.5378 P(5)=0.999  0.0380 0.0001 2675.56 -7608.37
 66% 0.62 0.08 0.26 0.30 0.21 0.40   5 13 0.0149 0.5378 P(5)=0.999  0.0380 0.0001 2660.52 -7592.36
 66% 0.62 0.08 0.26 0.30 0.21 0.40   5 13 0.0149 0.5382 P(5)=0.999  0.0380 0.0001 2654.43 -7579.99
 66% 0.62 0.08 0.26 0.30 0.21 0.40   5 13 0.0149 0.5386 P(5)=0.999  0.0380 0.0001 2608.06 -7586.45
 66% 0.62 0.08 0.26 0.30 0.21 0.40   5 13 0.0149 0.5390 P(5)=0.999  0.0380 0.0001 2622.23 -7587.54
 66% 0.62 0.08 0.26 0.30 0.21 0.40   5 13 0.0149 0.5394 P(5)=0.999  0.0380 0.0001 2687.57 -7593.31
 66% 0.62 0.08 0.26 0.30 0.21 0.40   5 13 0.0149 0.5389 P(5)=0.999  0.0380 0.0001 2665.07 -7590.87
 66% 0.62 0.08 0.26 0.30 0.21 0.40   5 13 0.0149 0.5385 P(5)=0.999  0.0380 0.0001 2661.81 -7576.79
 66% 0.62 0.08 0.26 0.30 0.21 0.40   5 13 0.0149 0.5389 P(5)=0.999  0.0380 0.0001 2672.92 -7580.17
 66% 0.62 0.08 0.26 0.30 0.21 0.40   5 13 0.0147 0.5392 P(5)=0.999  0.0380 0.0001 2679.03 -7587.46
 66% 0.62 0.08 0.26 0.30 0.21 0.40   5 13 0.0147 0.5396 P(5)=0.999  0.0380 0.0001 2658.86 -7589.01
 66% 0.62 0.08 0.26 0.30 0.21 0.40   5 13 0.0147 0.5400 P(5)=0.999  0.0380 0.0001 2626.28 -7586.35
 67% 0.62 0.08 0.26 0.30 0.21 0.40   5 13 0.0147 0.5396 P(5)=0.999  0.0381 0.0001 2663.00 -7590.59
 67% 0.62 0.08 0.26 0.30 0.21 0.40   5 13 0.0147 0.5399 P(5)=0.999  0.0381 0.0001 2668.52 -7587.24
 67% 0.62 0.08 0.26 0.30 0.21 0.40   5 13 0.0147 0.5403 P(5)=0.999  0.0381 0.0001 2706.35 -7590.39
 67% 0.62 0.08 0.26 0.30 0.21 0.40   5 13 0.0147 0.5407 P(5)=0.999  0.0381 0.0001 2708.62 -7598.87
 67% 0.62 0.08 0.26 0.30 0.21 0.40   5 13 0.0147 0.5411 P(5)=0.999  0.0381 0.0001 2726.79 -7604.14
 67% 0.62 0.08 0.26 0.30 0.21 0.40   5 13 0.0147 0.5415 P(5)=0.999  0.0381 0.0001 2683.00 -7598.58
 67% 0.62 0.08 0.26 0.30 0.21 0.40   5 13 0.0147 0.5419 P(5)=0.999  0.0381 0.0001 2684.29 -7598.77
 67% 0.62 0.08 0.26 0.30 0.21 0.40   5 13 0.0147 0.5423 P(5)=0.999  0.0381 0.0001 2688.26 -7597.33
 67% 0.62 0.08 0.26 0.30 0.21 0.40   5 13 0.0147 0.5418 P(5)=0.999  0.0381 0.0001 2679.26 -7602.04
 67% 0.62 0.08 0.26 0.30 0.21 0.40   5 13 0.0147 0.5422 P(5)=0.999  0.0381 0.0001 2659.54 -7598.85
 67% 0.62 0.08 0.26 0.30 0.21 0.40   5 13 0.0147 0.5426 P(5)=0.999  0.0381 0.0001 2668.85 -7588.06
 67% 0.62 0.08 0.26 0.30 0.21 0.40   5 13 0.0147 0.5421 P(5)=0.999  0.0381 0.0001 2682.25 -7593.12
 67% 0.62 0.08 0.26 0.30 0.21 0.40   5 13 0.0147 0.5417 P(5)=0.999  0.0381 0.0001 2685.75 -7603.17
 67% 0.62 0.08 0.26 0.30 0.21 0.40   5 13 0.0147 0.5420 P(5)=0.999  0.0381 0.0001 2682.35 -7601.86
 67% 0.62 0.08 0.26 0.30 0.21 0.40   5 13 0.0147 0.5416 P(5)=0.999  0.0381 0.0001 2682.85 -7609.66
 67% 0.62 0.08 0.26 0.30 0.21 0.40   5 13 0.0147 0.5411 P(5)=0.999  0.0381 0.0001 2689.45 -7611.62
 67% 0.62 0.08 0.26 0.30 0.21 0.40   5 13 0.0147 0.5415 P(5)=0.999  0.0381 0.0001 2682.60 -7608.55
 67% 0.62 0.08 0.26 0.30 0.21 0.40   5 13 0.0147 0.5419 P(5)=0.999  0.0381 0.0001 2675.80 -7600.49
 67% 0.62 0.08 0.26 0.30 0.21 0.40   5 13 0.0147 0.5423 P(5)=0.999  0.0381 0.0001 2663.42 -7595.12
 67% 0.62 0.08 0.26 0.30 0.21 0.40   5 13 0.0147 0.5427 P(5)=0.999  0.0381 0.0001 2667.81 -7586.57
 68% 0.62 0.08 0.26 0.30 0.21 0.40   5 13 0.0147 0.5422 P(5)=0.999  0.0381 0.0001 2655.15 -7588.84
 68% 0.62 0.08 0.26 0.30 0.21 0.40   5 13 0.0147 0.5422 P(5)=0.999  0.0381 0.0001 2593.60 -7590.28
 68% 0.62 0.08 0.26 0.30 0.21 0.40   5 13 0.0147 0.5426 P(5)=0.999  0.0381 0.0001 2609.84 -7597.23
 68% 0.62 0.08 0.26 0.30 0.21 0.40   5 13 0.0147 0.5426 P(5)=0.999  0.0381 0.0001 2605.97 -7587.79
 68% 0.62 0.08 0.26 0.30 0.21 0.40   5 13 0.0147 0.5430 P(5)=0.999  0.0381 0.0001 2662.06 -7592.21
 68% 0.62 0.08 0.26 0.30 0.21 0.40   5 13 0.0147 0.5434 P(5)=0.999  0.0381 0.0001 2665.72 -7589.62
 68% 0.62 0.08 0.26 0.30 0.21 0.40   5 13 0.0147 0.5429 P(5)=0.999  0.0381 0.0001 2675.63 -7594.10
 68% 0.62 0.08 0.26 0.30 0.21 0.40   5 13 0.0147 0.5433 P(5)=0.999  0.0381 0.0001 2613.60 -7589.87
 68% 0.62 0.08 0.26 0.30 0.21 0.40   5 13 0.0147 0.5437 P(5)=0.999  0.0381 0.0001 2664.28 -7593.59
 68% 0.62 0.08 0.26 0.30 0.21 0.40   5 13 0.0147 0.5440 P(5)=0.999  0.0381 0.0001 2655.27 -7588.18
 68% 0.62 0.08 0.26 0.30 0.21 0.40   5 13 0.0147 0.5444 P(5)=0.999  0.0381 0.0001 2685.62 -7587.21
 68% 0.62 0.08 0.26 0.30 0.21 0.40   5 13 0.0147 0.5440 P(5)=0.999  0.0381 0.0001 2698.06 -7587.04
 68% 0.62 0.08 0.26 0.30 0.21 0.40   5 13 0.0145 0.5443 P(5)=0.999  0.0381 0.0001 2615.05 -7581.06
 68% 0.62 0.08 0.26 0.30 0.21 0.40   5 13 0.0145 0.5439 P(5)=0.999  0.0381 0.0001 2622.11 -7586.75
 68% 0.62 0.08 0.26 0.30 0.21 0.40   5 13 0.0145 0.5434 P(5)=0.999  0.0381 0.0001 2633.84 -7593.31
 68% 0.62 0.08 0.26 0.30 0.21 0.40   5 13 0.0145 0.5438 P(5)=0.999  0.0381 0.0001 2619.23 -7588.03
 68% 0.62 0.08 0.26 0.30 0.21 0.40   5 13 0.0145 0.5442 P(5)=0.999  0.0381 0.0001 2620.88 -7596.12
 68% 0.62 0.08 0.26 0.30 0.21 0.40   5 13 0.0145 0.5442 P(5)=0.999  0.0381 0.0001 2634.62 -7598.37
 68% 0.62 0.08 0.26 0.30 0.21 0.40   5 13 0.0145 0.5442 P(5)=0.999  0.0381 0.0001 2642.65 -7593.81
 68% 0.62 0.08 0.26 0.30 0.21 0.40   5 13 0.0145 0.5446 P(5)=0.999  0.0381 0.0001 2696.06 -7598.53
 69% 0.62 0.08 0.26 0.30 0.21 0.40   5 13 0.0145 0.5449 P(5)=0.999  0.0381 0.0001 2643.09 -7586.46
 69% 0.62 0.08 0.26 0.30 0.21 0.40   5 13 0.0145 0.5445 P(5)=0.999  0.0381 0.0001 2620.29 -7574.15
 69% 0.62 0.08 0.26 0.30 0.21 0.40   5 13 0.0145 0.5445 P(5)=0.999  0.0381 0.0001 2656.43 -7574.20
 69% 0.62 0.08 0.26 0.30 0.21 0.40   5 13 0.0145 0.5445 P(5)=0.999  0.0381 0.0001 2655.48 -7576.62
 69% 0.62 0.08 0.26 0.30 0.21 0.40   5 13 0.0145 0.5449 P(5)=0.999  0.0381 0.0001 2652.75 -7582.86
 69% 0.62 0.08 0.26 0.30 0.21 0.40   5 13 0.0145 0.5449 P(5)=0.999  0.0381 0.0001 2645.77 -7581.71
 69% 0.62 0.08 0.26 0.30 0.21 0.40   5 13 0.0145 0.5452 P(5)=0.999  0.0381 0.0001 2642.30 -7589.50
 69% 0.62 0.08 0.26 0.30 0.21 0.40   5 13 0.0145 0.5452 P(5)=0.999  0.0381 0.0001 2653.71 -7590.54
 69% 0.62 0.08 0.26 0.30 0.21 0.40   5 13 0.0145 0.5448 P(5)=0.999  0.0381 0.0001 2646.88 -7585.51
 69% 0.62 0.08 0.26 0.30 0.21 0.40   5 13 0.0145 0.5452 P(5)=0.999  0.0381 0.0001 2677.69 -7585.99
 69% 0.62 0.08 0.26 0.30 0.21 0.40   5 13 0.0145 0.5455 P(5)=0.999  0.0381 0.0001 2682.35 -7586.12
 69% 0.62 0.08 0.26 0.30 0.21 0.40   5 13 0.0145 0.5459 P(5)=0.999  0.0381 0.0001 2684.21 -7581.62
 69% 0.62 0.08 0.26 0.30 0.21 0.40   5 13 0.0145 0.5463 P(5)=0.999  0.0381 0.0001 2675.72 -7582.73
 69% 0.62 0.08 0.26 0.30 0.21 0.40   5 13 0.0145 0.5466 P(5)=0.999  0.0381 0.0001 2670.76 -7584.76
 69% 0.62 0.08 0.26 0.30 0.21 0.40   5 13 0.0145 0.5462 P(5)=0.999  0.0381 0.0001 2663.19 -7577.81
 69% 0.62 0.08 0.26 0.30 0.21 0.40   5 13 0.0145 0.5466 P(5)=0.999  0.0381 0.0001 2655.02 -7574.57
 69% 0.62 0.08 0.26 0.30 0.21 0.40   5 13 0.0145 0.5469 P(5)=0.999  0.0381 0.0001 2650.09 -7573.00
 69% 0.62 0.08 0.26 0.30 0.21 0.40   5 13 0.0143 0.5465 P(5)=0.999  0.0381 0.0001 2643.26 -7572.37
 69% 0.62 0.08 0.26 0.30 0.21 0.40   5 13 0.0141 0.5468 P(5)=0.999  0.0381 0.0001 2637.86 -7576.63
 69% 0.62 0.08 0.26 0.30 0.21 0.40   5 13 0.0141 0.5472 P(5)=0.999  0.0381 0.0001 2636.62 -7572.85
 70% 0.62 0.08 0.26 0.30 0.21 0.40   5 13 0.0141 0.5468 P(5)=0.999  0.0381 0.0001 2632.02 -7587.41
 70% 0.62 0.08 0.26 0.30 0.21 0.40   5 13 0.0141 0.5471 P(5)=0.999  0.0381 0.0001 2642.56 -7590.34
 70% 0.62 0.08 0.26 0.30 0.21 0.40   5 13 0.0141 0.5475 P(5)=0.999  0.0381 0.0001 2611.75 -7592.57
 70% 0.62 0.08 0.26 0.30 0.21 0.40   5 13 0.0141 0.5471 P(5)=0.999  0.0381 0.0001 2608.25 -7586.57
 70% 0.62 0.08 0.26 0.30 0.21 0.40   5 13 0.0141 0.5474 P(5)=0.999  0.0381 0.0001 2607.17 -7590.11
 70% 0.62 0.08 0.26 0.30 0.21 0.40   5 13 0.0141 0.5478 P(5)=0.999  0.0381 0.0001 2612.88 -7600.84
 70% 0.62 0.08 0.26 0.30 0.21 0.40   5 13 0.0141 0.5482 P(5)=0.999  0.0381 0.0001 2610.45 -7591.57
 70% 0.62 0.08 0.26 0.30 0.21 0.40   5 13 0.0139 0.5485 P(5)=0.999  0.0381 0.0001 2591.49 -7590.32
 70% 0.62 0.08 0.26 0.30 0.21 0.40   5 13 0.0139 0.5489 P(5)=0.999  0.0381 0.0001 2603.16 -7592.32
 70% 0.62 0.08 0.26 0.30 0.21 0.40   5 13 0.0139 0.5492 P(5)=0.999  0.0381 0.0001 2596.06 -7589.08
 70% 0.62 0.08 0.26 0.30 0.21 0.40   5 13 0.0139 0.5492 P(5)=0.999  0.0381 0.0001 2604.88 -7594.81  2:20

 70% 0.62 0.08 0.26 0.30 0.21 0.40   5 13 0.0139 0.5496 P(5)=0.999  0.0381 0.0001 2619.49 -7595.88
 70% 0.62 0.08 0.26 0.30 0.21 0.40   5 13 0.0139 0.5492 P(5)=0.999  0.0381 0.0001 2597.89 -7581.93
 70% 0.62 0.08 0.26 0.30 0.21 0.40   5 13 0.0139 0.5495 P(5)=0.999  0.0381 0.0001 2598.35 -7578.03
 70% 0.62 0.08 0.26 0.30 0.21 0.40   5 13 0.0139 0.5491 P(5)=0.999  0.0381 0.0001 2593.98 -7576.97
 70% 0.62 0.08 0.26 0.30 0.21 0.40   5 13 0.0139 0.5486 P(5)=0.999  0.0381 0.0001 2573.46 -7585.95
 70% 0.62 0.08 0.26 0.30 0.21 0.40   5 13 0.0139 0.5482 P(5)=0.999  0.0381 0.0001 2571.10 -7583.93
 70% 0.62 0.08 0.26 0.30 0.21 0.40   5 13 0.0139 0.5486 P(5)=0.999  0.0381 0.0001 2588.39 -7586.79
 70% 0.62 0.08 0.26 0.30 0.21 0.40   5 13 0.0139 0.5486 P(5)=0.999  0.0381 0.0001 2562.49 -7580.29
 70% 0.62 0.08 0.26 0.30 0.21 0.40   5 13 0.0139 0.5489 P(5)=0.999  0.0381 0.0001 2561.98 -7572.57
 71% 0.62 0.08 0.26 0.30 0.21 0.40   5 13 0.0139 0.5485 P(5)=0.999  0.0381 0.0001 2559.64 -7576.12
 71% 0.62 0.08 0.26 0.30 0.21 0.40   5 13 0.0139 0.5481 P(5)=0.999  0.0381 0.0001 2580.38 -7586.35
 71% 0.62 0.08 0.26 0.30 0.21 0.40   5 13 0.0139 0.5476 P(5)=0.999  0.0381 0.0001 2580.54 -7585.58
 71% 0.62 0.08 0.26 0.30 0.21 0.40   5 13 0.0139 0.5480 P(5)=0.999  0.0381 0.0001 2555.09 -7589.04
 71% 0.62 0.08 0.26 0.30 0.21 0.40   5 13 0.0139 0.5483 P(5)=0.999  0.0381 0.0001 2568.89 -7587.30
 71% 0.62 0.08 0.26 0.30 0.21 0.40   5 13 0.0137 0.5487 P(5)=0.999  0.0381 0.0001 2583.05 -7592.01
 71% 0.62 0.08 0.26 0.30 0.21 0.40   5 13 0.0137 0.5491 P(5)=0.999  0.0381 0.0001 2602.82 -7590.91
 71% 0.62 0.08 0.26 0.30 0.21 0.40   5 13 0.0137 0.5494 P(5)=0.999  0.0381 0.0001 2596.65 -7595.69
 71% 0.62 0.08 0.26 0.30 0.21 0.40   5 13 0.0137 0.5498 P(5)=0.999  0.0381 0.0001 2591.52 -7594.73
 71% 0.62 0.08 0.26 0.30 0.21 0.40   5 13 0.0137 0.5501 P(5)=0.999  0.0381 0.0001 2576.00 -7602.40
 71% 0.62 0.08 0.26 0.30 0.21 0.40   5 13 0.0137 0.5497 P(5)=0.999  0.0381 0.0001 2569.55 -7592.77
 71% 0.62 0.08 0.26 0.30 0.21 0.40   5 13 0.0137 0.5500 P(5)=0.999  0.0381 0.0001 2573.42 -7578.73
 71% 0.62 0.08 0.26 0.30 0.21 0.40   5 13 0.0137 0.5504 P(5)=0.999  0.0381 0.0001 2559.70 -7576.53
 71% 0.62 0.08 0.26 0.30 0.21 0.40   5 13 0.0137 0.5500 P(5)=0.999  0.0381 0.0001 2574.61 -7580.91
 71% 0.62 0.08 0.26 0.30 0.21 0.40   5 13 0.0137 0.5503 P(5)=0.999  0.0381 0.0001 2571.18 -7575.50
 71% 0.62 0.08 0.26 0.30 0.20 0.40   5 13 0.0137 0.5499 P(5)=0.999  0.0381 0.0001 2593.21 -7583.23
 71% 0.62 0.08 0.26 0.30 0.20 0.40   5 13 0.0137 0.5495 P(5)=0.999  0.0381 0.0001 2568.81 -7582.84
 71% 0.62 0.08 0.26 0.30 0.20 0.40   5 13 0.0137 0.5498 P(5)=0.999  0.0381 0.0001 2573.43 -7583.66
 71% 0.62 0.08 0.26 0.30 0.20 0.40   5 13 0.0137 0.5494 P(5)=0.999  0.0381 0.0001 2583.16 -7578.00
 71% 0.62 0.08 0.26 0.30 0.20 0.40   5 13 0.0137 0.5494 P(5)=0.999  0.0381 0.0001 2597.27 -7590.84
 72% 0.62 0.08 0.26 0.30 0.20 0.40   5 13 0.0135 0.5494 P(5)=0.999  0.0381 0.0001 2579.93 -7583.18
 72% 0.62 0.08 0.26 0.30 0.20 0.40   5 13 0.0135 0.5497 P(5)=0.999  0.0381 0.0001 2577.80 -7574.42
 72% 0.62 0.08 0.26 0.30 0.20 0.40   5 13 0.0135 0.5501 P(5)=0.999  0.0381 0.0001 2585.99 -7586.53
 72% 0.62 0.08 0.26 0.30 0.20 0.40   5 13 0.0135 0.5504 P(5)=0.999  0.0381 0.0001 2577.68 -7594.28
 72% 0.62 0.08 0.26 0.30 0.20 0.40   5 13 0.0133 0.5508 P(5)=0.999  0.0381 0.0001 2574.93 -7601.20
 72% 0.62 0.08 0.26 0.30 0.20 0.40   5 13 0.0133 0.5508 P(5)=0.999  0.0381 0.0001 2601.73 -7604.42
 72% 0.62 0.08 0.26 0.30 0.20 0.40   5 13 0.0133 0.5504 P(5)=0.999  0.0381 0.0001 2612.60 -7592.45
 72% 0.62 0.08 0.26 0.30 0.20 0.40   5 13 0.0133 0.5507 P(5)=0.999  0.0381 0.0001 2601.43 -7595.24
 72% 0.62 0.08 0.26 0.30 0.20 0.40   5 13 0.0133 0.5507 P(5)=0.999  0.0381 0.0001 2598.13 -7596.91
 72% 0.62 0.08 0.26 0.30 0.20 0.40   5 13 0.0133 0.5511 P(5)=0.999  0.0381 0.0001 2594.04 -7611.01
 72% 0.62 0.08 0.26 0.30 0.20 0.40   5 13 0.0133 0.5514 P(5)=0.999  0.0381 0.0001 2596.10 -7603.26
 72% 0.62 0.08 0.26 0.30 0.20 0.40   5 13 0.0133 0.5518 P(5)=0.999  0.0381 0.0001 2569.57 -7593.15
 72% 0.62 0.08 0.26 0.30 0.20 0.40   5 13 0.0133 0.5513 P(5)=0.999  0.0381 0.0001 2562.56 -7579.74
 72% 0.62 0.08 0.26 0.30 0.20 0.40   5 13 0.0133 0.5517 P(5)=0.999  0.0381 0.0001 2559.45 -7584.22
 72% 0.62 0.08 0.26 0.30 0.20 0.40   5 13 0.0133 0.5520 P(5)=0.999  0.0381 0.0001 2575.21 -7590.83
 72% 0.62 0.08 0.26 0.30 0.20 0.40   5 13 0.0133 0.5524 P(5)=0.999  0.0381 0.0001 2590.42 -7585.26
 72% 0.62 0.08 0.26 0.30 0.20 0.40   5 13 0.0132 0.5527 P(5)=0.999  0.0381 0.0001 2575.75 -7586.82
 72% 0.62 0.08 0.26 0.30 0.20 0.40   5 13 0.0132 0.5531 P(5)=0.999  0.0381 0.0001 2569.88 -7578.62
 72% 0.62 0.08 0.26 0.30 0.20 0.40   5 13 0.0132 0.5534 P(5)=0.999  0.0381 0.0001 2574.41 -7585.94
 72% 0.62 0.08 0.26 0.30 0.20 0.40   5 13 0.0132 0.5530 P(5)=0.999  0.0381 0.0001 2562.77 -7580.99
 73% 0.62 0.08 0.26 0.30 0.20 0.40   5 13 0.0132 0.5526 P(5)=0.999  0.0381 0.0001 2566.11 -7581.66
 73% 0.62 0.08 0.26 0.30 0.20 0.40   5 13 0.0130 0.5521 P(5)=0.999  0.0381 0.0001 2571.24 -7601.14
 73% 0.62 0.08 0.26 0.30 0.20 0.40   5 13 0.0128 0.5525 P(5)=0.999  0.0381 0.0001 2561.55 -7580.34
 73% 0.62 0.08 0.26 0.30 0.20 0.40   5 13 0.0127 0.5520 P(5)=0.999  0.0381 0.0001 2558.59 -7576.73
 73% 0.62 0.08 0.26 0.30 0.20 0.40   5 13 0.0127 0.5524 P(5)=0.999  0.0381 0.0001 2567.08 -7590.60
 73% 0.62 0.08 0.26 0.30 0.20 0.40   5 13 0.0127 0.5524 P(5)=0.999  0.0381 0.0001 2560.74 -7583.86
 73% 0.62 0.08 0.26 0.30 0.20 0.40   5 13 0.0127 0.5527 P(5)=0.999  0.0381 0.0001 2549.39 -7580.21
 73% 0.62 0.08 0.26 0.30 0.20 0.40   5 13 0.0127 0.5531 P(5)=0.999  0.0381 0.0001 2553.71 -7580.30
 73% 0.62 0.08 0.26 0.30 0.20 0.40   5 13 0.0127 0.5534 P(5)=0.999  0.0381 0.0001 2561.89 -7581.44
 73% 0.62 0.08 0.26 0.30 0.20 0.40   5 13 0.0127 0.5530 P(5)=0.999  0.0381 0.0001 2547.65 -7587.21
 73% 0.62 0.08 0.26 0.30 0.20 0.40   5 13 0.0127 0.5533 P(5)=0.999  0.0381 0.0001 2536.97 -7589.16
 73% 0.62 0.08 0.26 0.30 0.20 0.40   5 13 0.0127 0.5537 P(5)=0.999  0.0381 0.0001 2541.02 -7599.06
 73% 0.62 0.08 0.26 0.30 0.20 0.40   5 13 0.0127 0.5540 P(5)=0.999  0.0381 0.0001 2559.38 -7599.51
 73% 0.62 0.08 0.26 0.30 0.20 0.40   5 13 0.0127 0.5536 P(5)=0.999  0.0381 0.0001 2562.81 -7595.40
 73% 0.62 0.08 0.26 0.30 0.20 0.40   5 13 0.0127 0.5539 P(5)=0.999  0.0381 0.0001 2565.08 -7594.07
 73% 0.62 0.08 0.26 0.30 0.20 0.40   5 13 0.0125 0.5543 P(5)=0.999  0.0381 0.0001 2555.96 -7590.37
 73% 0.62 0.08 0.26 0.30 0.20 0.40   5 13 0.0125 0.5546 P(5)=0.999  0.0381 0.0001 2573.37 -7580.56
 73% 0.62 0.08 0.26 0.30 0.20 0.40   5 13 0.0125 0.5550 P(5)=0.999  0.0381 0.0001 2554.07 -7590.75
 73% 0.62 0.08 0.26 0.30 0.20 0.40   5 13 0.0125 0.5553 P(5)=0.999  0.0381 0.0001 2516.24 -7584.71
 73% 0.62 0.08 0.26 0.30 0.20 0.40   5 13 0.0125 0.5556 P(5)=0.999  0.0381 0.0001 2509.87 -7578.05
 74% 0.62 0.08 0.26 0.30 0.20 0.40   5 13 0.0125 0.5560 P(5)=0.999  0.0381 0.0001 2513.60 -7577.02
 74% 0.62 0.08 0.26 0.30 0.20 0.40   5 13 0.0123 0.5563 P(5)=0.999  0.0381 0.0001 2512.50 -7582.94
 74% 0.62 0.08 0.26 0.30 0.20 0.40   5 13 0.0123 0.5567 P(5)=0.999  0.0381 0.0001 2567.03 -7575.85
 74% 0.62 0.08 0.26 0.30 0.20 0.40   5 13 0.0122 0.5562 P(5)=0.999  0.0381 0.0001 2599.17 -7586.34
 74% 0.62 0.08 0.26 0.30 0.20 0.40   5 13 0.0122 0.5558 P(5)=0.999  0.0381 0.0001 2596.54 -7576.47
 74% 0.62 0.08 0.26 0.30 0.20 0.40   5 13 0.0122 0.5561 P(5)=0.999  0.0381 0.0001 2589.41 -7579.58
 74% 0.62 0.08 0.26 0.30 0.20 0.40   5 13 0.0120 0.5565 P(5)=0.999  0.0381 0.0001 2587.69 -7581.04
 74% 0.62 0.08 0.26 0.30 0.20 0.40   5 13 0.0120 0.5561 P(5)=0.999  0.0381 0.0001 2595.16 -7589.20
 74% 0.62 0.08 0.26 0.30 0.20 0.40   5 13 0.0120 0.5564 P(5)=0.999  0.0381 0.0001 2635.08 -7583.82
 74% 0.62 0.08 0.26 0.30 0.20 0.40   5 13 0.0120 0.5567 P(5)=0.999  0.0381 0.0001 2620.79 -7584.42
 74% 0.62 0.08 0.26 0.30 0.20 0.40   5 13 0.0120 0.5563 P(5)=0.999  0.0381 0.0001 2546.65 -7562.52
 74% 0.62 0.08 0.26 0.30 0.20 0.40   5 13 0.0120 0.5563 P(5)=0.999  0.0381 0.0001 2544.33 -7568.68
 74% 0.62 0.08 0.26 0.30 0.20 0.40   5 13 0.0120 0.5559 P(5)=0.999  0.0381 0.0001 2586.05 -7584.88
 74% 0.62 0.08 0.26 0.30 0.20 0.40   5 13 0.0120 0.5555 P(5)=0.999  0.0381 0.0001 2575.83 -7578.32
 74% 0.62 0.08 0.26 0.30 0.20 0.40   5 13 0.0120 0.5558 P(5)=0.999  0.0381 0.0001 2582.99 -7577.61
 74% 0.62 0.08 0.26 0.30 0.20 0.40   5 13 0.0120 0.5558 P(5)=0.999  0.0381 0.0001 2613.11 -7592.83
 74% 0.62 0.08 0.26 0.30 0.20 0.40   5 13 0.0120 0.5561 P(5)=0.999  0.0381 0.0001 2545.25 -7572.77
 74% 0.62 0.08 0.26 0.30 0.20 0.40   5 13 0.0120 0.5557 P(5)=0.999  0.0381 0.0001 2536.94 -7571.08
 74% 0.62 0.08 0.26 0.30 0.20 0.40   5 13 0.0120 0.5561 P(5)=0.999  0.0381 0.0001 2563.45 -7566.69
 74% 0.62 0.08 0.26 0.30 0.20 0.40   5 13 0.0120 0.5564 P(5)=0.999  0.0381 0.0001 2525.42 -7566.49
 75% 0.62 0.08 0.26 0.30 0.20 0.40   5 13 0.0120 0.5564 P(5)=0.999  0.0381 0.0001 2537.35 -7560.85
 75% 0.62 0.08 0.26 0.30 0.20 0.40   5 13 0.0120 0.5567 P(5)=0.999  0.0381 0.0001 2536.05 -7569.78
 75% 0.62 0.08 0.26 0.30 0.20 0.40   5 13 0.0120 0.5563 P(5)=0.999  0.0381 0.0001 2547.18 -7577.03
 75% 0.62 0.08 0.26 0.30 0.20 0.40   5 13 0.0120 0.5559 P(5)=0.999  0.0381 0.0001 2543.63 -7569.75
 75% 0.62 0.08 0.26 0.30 0.20 0.40   5 13 0.0120 0.5555 P(5)=0.999  0.0381 0.0001 2562.30 -7566.16
 75% 0.62 0.08 0.26 0.30 0.20 0.40   5 13 0.0120 0.5555 P(5)=0.999  0.0381 0.0001 2565.98 -7559.62
 75% 0.62 0.08 0.26 0.30 0.20 0.40   5 13 0.0120 0.5551 P(5)=0.999  0.0381 0.0001 2556.61 -7559.77
 75% 0.62 0.08 0.26 0.30 0.20 0.40   5 13 0.0120 0.5551 P(5)=0.999  0.0381 0.0001 2568.27 -7562.48
 75% 0.62 0.08 0.26 0.30 0.20 0.40   5 13 0.0120 0.5546 P(5)=0.999  0.0381 0.0001 2568.73 -7561.56
 75% 0.62 0.08 0.26 0.30 0.20 0.40   5 13 0.0120 0.5550 P(5)=0.999  0.0381 0.0001 2559.17 -7561.06
 75% 0.62 0.08 0.26 0.30 0.20 0.40   5 13 0.0120 0.5553 P(5)=0.999  0.0381 0.0001 2545.85 -7572.00  2:28

 75% 0.62 0.08 0.26 0.30 0.20 0.40   5 13 0.0120 0.5556 P(5)=0.999  0.0381 0.0001 2559.09 -7571.81
 75% 0.62 0.08 0.26 0.30 0.20 0.40   5 13 0.0120 0.5560 P(5)=0.999  0.0381 0.0001 2562.60 -7566.45
 75% 0.62 0.08 0.26 0.30 0.20 0.40   5 13 0.0120 0.5563 P(5)=0.999  0.0382 0.0001 2575.78 -7561.14
 75% 0.62 0.08 0.26 0.30 0.20 0.40   5 13 0.0120 0.5566 P(5)=0.999  0.0382 0.0001 2586.68 -7557.90
 75% 0.62 0.08 0.26 0.30 0.20 0.40   5 13 0.0120 0.5570 P(5)=0.999  0.0382 0.0001 2599.11 -7574.47
 75% 0.62 0.08 0.26 0.30 0.20 0.40   5 13 0.0120 0.5565 P(5)=0.999  0.0382 0.0001 2590.93 -7573.58
 75% 0.62 0.08 0.26 0.30 0.20 0.40   5 13 0.0120 0.5561 P(5)=0.999  0.0382 0.0001 2598.51 -7575.03
 75% 0.62 0.08 0.26 0.30 0.20 0.40   5 13 0.0120 0.5557 P(5)=0.999  0.0382 0.0001 2610.29 -7582.39
 75% 0.62 0.08 0.26 0.30 0.20 0.40   5 13 0.0120 0.5561 P(5)=0.999  0.0382 0.0001 2610.84 -7588.56
 76% 0.62 0.08 0.26 0.30 0.20 0.40   5 13 0.0120 0.5564 P(5)=0.999  0.0382 0.0001 2648.29 -7589.73
 76% 0.62 0.08 0.27 0.30 0.20 0.40   5 13 0.0120 0.5564 P(5)=0.999  0.0382 0.0001 2603.42 -7589.27
 76% 0.62 0.08 0.26 0.30 0.20 0.40   5 13 0.0120 0.5567 P(5)=0.999  0.0382 0.0001 2606.39 -7584.65
 76% 0.62 0.08 0.26 0.30 0.20 0.40   5 13 0.0120 0.5567 P(5)=0.999  0.0382 0.0001 2610.17 -7582.71
 76% 0.62 0.08 0.26 0.30 0.20 0.40   5 13 0.0120 0.5570 P(5)=0.999  0.0382 0.0001 2636.14 -7593.89
 76% 0.62 0.08 0.26 0.30 0.20 0.40   5 13 0.0120 0.5574 P(5)=0.999  0.0382 0.0001 2611.33 -7597.94
 76% 0.62 0.08 0.26 0.30 0.20 0.40   5 13 0.0120 0.5570 P(5)=0.999  0.0382 0.0001 2619.02 -7592.96
 76% 0.62 0.08 0.26 0.30 0.20 0.40   5 13 0.0120 0.5573 P(5)=0.999  0.0382 0.0001 2578.86 -7600.28
 76% 0.62 0.08 0.26 0.30 0.20 0.40   5 13 0.0120 0.5576 P(5)=0.999  0.0382 0.0001 2611.00 -7599.26
 76% 0.62 0.08 0.26 0.30 0.20 0.40   5 13 0.0120 0.5579 P(5)=0.999  0.0382 0.0001 2612.38 -7586.45
 76% 0.62 0.08 0.26 0.30 0.20 0.40   5 13 0.0120 0.5583 P(5)=0.999  0.0382 0.0001 2610.32 -7594.17
 76% 0.62 0.08 0.26 0.30 0.20 0.40   5 13 0.0120 0.5578 P(5)=0.999  0.0382 0.0001 2602.55 -7584.34
 76% 0.62 0.08 0.26 0.30 0.20 0.40   5 13 0.0120 0.5582 P(5)=0.999  0.0382 0.0001 2612.84 -7598.79
 76% 0.62 0.08 0.26 0.30 0.20 0.40   5 13 0.0120 0.5585 P(5)=0.999  0.0382 0.0001 2601.64 -7590.01
 76% 0.62 0.08 0.26 0.30 0.20 0.40   5 13 0.0120 0.5588 P(5)=0.999  0.0382 0.0001 2584.22 -7599.15
 76% 0.62 0.08 0.26 0.30 0.20 0.40   5 13 0.0120 0.5591 P(5)=0.999  0.0382 0.0001 2572.02 -7601.01
 76% 0.62 0.08 0.26 0.30 0.20 0.40   5 13 0.0120 0.5591 P(5)=0.999  0.0382 0.0001 2589.81 -7594.38
 76% 0.62 0.08 0.27 0.30 0.20 0.40   5 13 0.0120 0.5595 P(5)=0.999  0.0382 0.0001 2587.62 -7600.36
 76% 0.62 0.08 0.27 0.30 0.20 0.40   5 13 0.0120 0.5598 P(5)=0.999  0.0382 0.0001 2636.22 -7608.42
 76% 0.62 0.08 0.27 0.30 0.20 0.40   5 13 0.0120 0.5594 P(5)=0.999  0.0382 0.0001 2636.16 -7604.91
 77% 0.62 0.08 0.27 0.30 0.20 0.40   5 13 0.0120 0.5590 P(5)=0.999  0.0382 0.0001 2646.24 -7610.30
 77% 0.62 0.08 0.27 0.30 0.20 0.40   5 13 0.0120 0.5593 P(5)=0.999  0.0382 0.0001 2669.94 -7604.13
 77% 0.62 0.08 0.27 0.30 0.20 0.40   5 13 0.0120 0.5596 P(5)=0.999  0.0382 0.0001 2625.27 -7609.19
 77% 0.62 0.08 0.27 0.30 0.20 0.40   5 13 0.0120 0.5599 P(5)=0.999  0.0382 0.0001 2618.25 -7591.80
 77% 0.62 0.08 0.27 0.30 0.20 0.40   5 13 0.0120 0.5603 P(5)=0.999  0.0382 0.0001 2657.49 -7588.25
 77% 0.62 0.08 0.27 0.30 0.21 0.40   5 13 0.0120 0.5603 P(5)=0.999  0.0382 0.0001 2603.83 -7583.72
 77% 0.62 0.08 0.27 0.30 0.21 0.40   5 13 0.0120 0.5603 P(5)=0.999  0.0382 0.0001 2626.73 -7586.89
 77% 0.62 0.08 0.27 0.30 0.21 0.40   5 13 0.0120 0.5603 P(5)=0.999  0.0382 0.0001 2635.75 -7591.68
 77% 0.62 0.08 0.27 0.30 0.21 0.40   5 13 0.0120 0.5599 P(5)=0.999  0.0382 0.0001 2643.93 -7591.84
 77% 0.62 0.08 0.27 0.30 0.21 0.40   5 13 0.0120 0.5594 P(5)=0.999  0.0382 0.0001 2638.22 -7593.35
 77% 0.62 0.08 0.27 0.30 0.21 0.40   5 13 0.0120 0.5598 P(5)=0.999  0.0382 0.0001 2621.57 -7593.36
 77% 0.62 0.08 0.27 0.30 0.21 0.40   5 13 0.0120 0.5601 P(5)=0.999  0.0382 0.0001 2615.59 -7587.02
 77% 0.62 0.08 0.27 0.30 0.21 0.40   5 13 0.0120 0.5597 P(5)=0.999  0.0382 0.0001 2592.44 -7585.05
 77% 0.62 0.08 0.27 0.30 0.21 0.40   5 13 0.0120 0.5593 P(5)=0.999  0.0382 0.0001 2599.41 -7582.04
 77% 0.62 0.08 0.27 0.30 0.21 0.40   5 13 0.0120 0.5589 P(5)=0.999  0.0382 0.0001 2579.99 -7590.68
 77% 0.62 0.08 0.27 0.30 0.21 0.40   5 13 0.0120 0.5585 P(5)=0.999  0.0382 0.0001 2565.41 -7589.54
 77% 0.62 0.08 0.27 0.30 0.21 0.40   5 13 0.0120 0.5588 P(5)=0.999  0.0382 0.0001 2541.54 -7592.98
 77% 0.62 0.08 0.27 0.30 0.21 0.40   5 13 0.0120 0.5591 P(5)=0.999  0.0382 0.0001 2541.77 -7597.72
 77% 0.62 0.08 0.27 0.30 0.21 0.40   5 13 0.0120 0.5591 P(5)=0.999  0.0382 0.0001 2530.27 -7592.17
 77% 0.62 0.08 0.27 0.31 0.21 0.40   5 13 0.0120 0.5587 P(5)=0.999  0.0382 0.0001 2547.86 -7589.02
 78% 0.62 0.08 0.27 0.31 0.21 0.40   5 13 0.0120 0.5583 P(5)=0.999  0.0382 0.0001 2566.58 -7588.63
 78% 0.62 0.08 0.27 0.31 0.21 0.40   5 13 0.0120 0.5586 P(5)=0.999  0.0382 0.0001 2560.93 -7581.88
 78% 0.62 0.08 0.27 0.31 0.21 0.40   5 13 0.0120 0.5589 P(5)=0.999  0.0382 0.0001 2577.63 -7584.02
 78% 0.62 0.08 0.27 0.31 0.21 0.40   5 13 0.0120 0.5585 P(5)=0.999  0.0382 0.0001 2538.51 -7593.37
 78% 0.62 0.08 0.27 0.31 0.21 0.40   5 13 0.0120 0.5581 P(5)=0.999  0.0382 0.0001 2557.35 -7590.12
 78% 0.62 0.08 0.27 0.31 0.21 0.40   5 13 0.0120 0.5577 P(5)=0.999  0.0382 0.0001 2544.65 -7588.70
 78% 0.62 0.08 0.27 0.31 0.21 0.40   5 13 0.0120 0.5573 P(5)=0.999  0.0382 0.0001 2586.41 -7583.68
 78% 0.62 0.08 0.27 0.31 0.21 0.40   5 13 0.0120 0.5569 P(5)=0.999  0.0382 0.0001 2568.65 -7570.07
 78% 0.62 0.08 0.27 0.31 0.21 0.40   5 13 0.0120 0.5565 P(5)=0.999  0.0382 0.0001 2581.29 -7571.39
 78% 0.62 0.08 0.26 0.31 0.21 0.40   5 13 0.0120 0.5561 P(5)=0.999  0.0382 0.0001 2524.78 -7565.74
 78% 0.62 0.08 0.26 0.31 0.21 0.40   5 13 0.0120 0.5557 P(5)=0.999  0.0383 0.0001 2535.42 -7573.79
 78% 0.62 0.08 0.26 0.31 0.21 0.40   5 13 0.0120 0.5553 P(5)=0.999  0.0383 0.0001 2549.16 -7573.58
 78% 0.62 0.08 0.26 0.31 0.21 0.40   5 13 0.0120 0.5556 P(5)=0.999  0.0383 0.0001 2555.00 -7573.59
 78% 0.62 0.08 0.26 0.31 0.21 0.40   5 13 0.0120 0.5560 P(5)=0.999  0.0383 0.0001 2582.17 -7572.87
 78% 0.62 0.08 0.26 0.31 0.21 0.40   5 13 0.0120 0.5563 P(5)=0.999  0.0383 0.0001 2584.17 -7590.30
 78% 0.62 0.08 0.26 0.31 0.21 0.40   5 13 0.0120 0.5559 P(5)=0.999  0.0383 0.0001 2596.80 -7583.15
 78% 0.62 0.08 0.26 0.31 0.21 0.40   5 13 0.0120 0.5555 P(5)=0.999  0.0383 0.0001 2606.48 -7579.24
 78% 0.62 0.08 0.26 0.31 0.21 0.40   5 13 0.0120 0.5551 P(5)=0.999  0.0383 0.0001 2610.27 -7581.45
 78% 0.62 0.08 0.26 0.31 0.21 0.40   5 13 0.0120 0.5554 P(5)=0.999  0.0383 0.0001 2604.49 -7577.28
 78% 0.62 0.08 0.26 0.31 0.21 0.40   5 13 0.0120 0.5550 P(5)=0.999  0.0383 0.0001 2614.90 -7572.10
 79% 0.62 0.08 0.26 0.31 0.21 0.40   5 13 0.0120 0.5553 P(5)=0.999  0.0383 0.0001 2606.03 -7584.85
 79% 0.62 0.08 0.26 0.31 0.21 0.40   5 13 0.0120 0.5549 P(5)=0.999  0.0383 0.0001 2619.86 -7579.83
 79% 0.62 0.08 0.26 0.31 0.21 0.40   5 13 0.0120 0.5545 P(5)=0.999  0.0383 0.0001 2630.35 -7578.57
 79% 0.62 0.08 0.26 0.31 0.21 0.40   5 13 0.0120 0.5541 P(5)=0.999  0.0383 0.0001 2583.90 -7569.16
 79% 0.62 0.08 0.26 0.31 0.21 0.40   5 13 0.0120 0.5544 P(5)=0.999  0.0383 0.0001 2634.73 -7570.18
 79% 0.62 0.08 0.26 0.31 0.21 0.40   5 13 0.0120 0.5541 P(5)=0.999  0.0383 0.0001 2639.33 -7572.83
 79% 0.62 0.08 0.26 0.31 0.21 0.40   5 13 0.0120 0.5537 P(5)=0.999  0.0383 0.0001 2590.68 -7569.11
 79% 0.62 0.08 0.26 0.31 0.21 0.40   5 13 0.0120 0.5540 P(5)=0.999  0.0383 0.0001 2596.09 -7565.69
 79% 0.62 0.08 0.26 0.31 0.21 0.40   5 13 0.0120 0.5536 P(5)=0.999  0.0383 0.0001 2580.32 -7564.29
 79% 0.62 0.08 0.26 0.31 0.21 0.40   5 13 0.0120 0.5539 P(5)=0.999  0.0383 0.0001 2563.00 -7566.82
 79% 0.62 0.08 0.26 0.31 0.21 0.40   5 13 0.0120 0.5535 P(5)=0.999  0.0384 0.0001 2570.05 -7568.68
 79% 0.62 0.08 0.26 0.31 0.21 0.40   5 13 0.0120 0.5531 P(5)=0.999  0.0384 0.0001 2568.33 -7574.51
 79% 0.62 0.08 0.26 0.31 0.21 0.40   5 13 0.0120 0.5534 P(5)=0.999  0.0384 0.0001 2572.14 -7570.41
 79% 0.62 0.08 0.26 0.31 0.21 0.40   5 13 0.0120 0.5530 P(5)=0.999  0.0384 0.0001 2569.26 -7569.14
 79% 0.62 0.08 0.26 0.31 0.21 0.40   5 13 0.0120 0.5527 P(5)=0.999  0.0384 0.0001 2626.28 -7582.99
 79% 0.62 0.08 0.26 0.31 0.21 0.40   5 13 0.0120 0.5530 P(5)=0.999  0.0384 0.0001 2553.23 -7581.65
 79% 0.62 0.08 0.26 0.31 0.21 0.40   5 13 0.0120 0.5533 P(5)=0.999  0.0384 0.0001 2631.00 -7586.92
 79% 0.62 0.08 0.26 0.31 0.21 0.40   5 13 0.0120 0.5536 P(5)=0.999  0.0384 0.0001 2627.12 -7600.31
 79% 0.62 0.08 0.26 0.31 0.21 0.40   5 13 0.0120 0.5532 P(5)=0.999  0.0384 0.0001 2636.44 -7590.21
 79% 0.62 0.08 0.26 0.31 0.21 0.40   5 13 0.0120 0.5535 P(5)=0.999  0.0384 0.0001 2632.46 -7590.60
 80% 0.62 0.08 0.26 0.31 0.21 0.40   5 13 0.0120 0.5531 P(5)=0.999  0.0384 0.0001 2640.15 -7599.24
 80% 0.62 0.08 0.26 0.31 0.21 0.40   5 13 0.0120 0.5527 P(5)=0.999  0.0384 0.0001 2578.88 -7582.01
 80% 0.62 0.08 0.26 0.31 0.21 0.40   5 13 0.0120 0.5524 P(5)=0.999  0.0384 0.0001 2646.10 -7587.79
 80% 0.62 0.08 0.26 0.31 0.21 0.40   5 13 0.0120 0.5527 P(5)=0.999  0.0384 0.0001 2593.05 -7580.90
 80% 0.62 0.08 0.26 0.31 0.21 0.40   5 13 0.0120 0.5530 P(5)=0.999  0.0384 0.0001 2594.47 -7581.10
 80% 0.62 0.08 0.26 0.31 0.21 0.40   5 13 0.0120 0.5526 P(5)=0.999  0.0384 0.0001 2593.28 -7576.33
 80% 0.62 0.08 0.26 0.31 0.21 0.40   5 13 0.0120 0.5529 P(5)=0.999  0.0384 0.0001 2568.11 -7581.19
 80% 0.62 0.08 0.26 0.31 0.21 0.40   5 13 0.0120 0.5532 P(5)=0.999  0.0384 0.0001 2572.67 -7572.88
 80% 0.62 0.08 0.26 0.31 0.21 0.40   5 13 0.0120 0.5535 P(5)=0.999  0.0384 0.0001 2554.47 -7578.57
 80% 0.62 0.08 0.26 0.31 0.21 0.40   5 13 0.0120 0.5538 P(5)=0.999  0.0384 0.0001 2552.79 -7581.49
 80% 0.62 0.08 0.26 0.31 0.21 0.40   5 13 0.0120 0.5535 P(5)=0.999  0.0384 0.0001 2553.33 -7589.38  2:37

 80% 0.62 0.08 0.26 0.31 0.21 0.40   5 13 0.0120 0.5538 P(5)=0.999  0.0384 0.0001 2595.50 -7590.37
 80% 0.62 0.08 0.26 0.31 0.21 0.40   5 13 0.0120 0.5541 P(5)=0.999  0.0384 0.0001 2600.65 -7601.46
 80% 0.62 0.08 0.26 0.31 0.21 0.40   5 13 0.0120 0.5544 P(5)=0.999  0.0384 0.0001 2584.47 -7600.61
 80% 0.62 0.08 0.26 0.31 0.21 0.40   5 13 0.0120 0.5544 P(5)=0.999  0.0384 0.0001 2595.31 -7596.35
 80% 0.62 0.08 0.26 0.31 0.21 0.40   5 13 0.0120 0.5547 P(5)=0.999  0.0384 0.0001 2523.18 -7591.63
 80% 0.62 0.08 0.26 0.31 0.21 0.40   5 13 0.0120 0.5550 P(5)=0.999  0.0384 0.0001 2574.84 -7601.21
 80% 0.62 0.08 0.26 0.31 0.21 0.40   5 13 0.0120 0.5550 P(5)=0.999  0.0384 0.0001 2571.08 -7599.96
 80% 0.62 0.08 0.26 0.31 0.21 0.40   5 13 0.0120 0.5553 P(5)=0.999  0.0384 0.0001 2597.20 -7601.12
 80% 0.62 0.08 0.26 0.31 0.21 0.40   5 13 0.0120 0.5556 P(5)=0.999  0.0384 0.0001 2610.76 -7584.03
 81% 0.62 0.08 0.26 0.31 0.21 0.40   5 13 0.0120 0.5552 P(5)=0.999  0.0384 0.0001 2587.63 -7584.56
 81% 0.62 0.08 0.26 0.31 0.21 0.40   5 13 0.0120 0.5556 P(5)=0.999  0.0384 0.0001 2533.92 -7574.51
 81% 0.62 0.08 0.26 0.31 0.21 0.40   5 13 0.0120 0.5559 P(5)=0.999  0.0384 0.0001 2539.67 -7576.79
 81% 0.62 0.08 0.26 0.31 0.21 0.40   5 13 0.0120 0.5555 P(5)=0.999  0.0384 0.0001 2538.94 -7584.98
 81% 0.62 0.08 0.26 0.31 0.21 0.40   5 13 0.0120 0.5551 P(5)=0.999  0.0384 0.0001 2549.71 -7585.42
 81% 0.62 0.08 0.26 0.31 0.21 0.40   5 13 0.0120 0.5554 P(5)=0.999  0.0384 0.0001 2578.46 -7590.37
 81% 0.62 0.08 0.26 0.31 0.21 0.40   5 13 0.0120 0.5557 P(5)=0.999  0.0384 0.0001 2548.13 -7582.09
 81% 0.62 0.08 0.26 0.31 0.21 0.40   5 13 0.0120 0.5553 P(5)=0.999  0.0384 0.0001 2559.56 -7585.22
 81% 0.62 0.08 0.26 0.31 0.21 0.40   5 13 0.0120 0.5549 P(5)=0.999  0.0384 0.0001 2560.90 -7574.22
 81% 0.62 0.08 0.26 0.31 0.21 0.40   5 13 0.0120 0.5546 P(5)=0.999  0.0384 0.0001 2561.36 -7585.48
 81% 0.62 0.08 0.26 0.31 0.21 0.40   5 13 0.0120 0.5542 P(5)=0.999  0.0384 0.0001 2550.29 -7581.96
 81% 0.62 0.08 0.26 0.31 0.21 0.40   5 13 0.0120 0.5545 P(5)=0.999  0.0384 0.0001 2567.13 -7587.28
 81% 0.62 0.08 0.26 0.31 0.21 0.40   5 13 0.0120 0.5548 P(5)=0.999  0.0384 0.0001 2571.43 -7583.93
 81% 0.62 0.08 0.26 0.31 0.21 0.40   5 13 0.0120 0.5551 P(5)=0.999  0.0384 0.0001 2567.14 -7574.33
 81% 0.62 0.08 0.26 0.31 0.21 0.40   5 13 0.0120 0.5554 P(5)=0.999  0.0384 0.0001 2580.30 -7574.72
 81% 0.62 0.08 0.26 0.31 0.21 0.40   5 13 0.0120 0.5550 P(5)=0.999  0.0384 0.0001 2577.62 -7584.85
 81% 0.62 0.08 0.26 0.31 0.21 0.40   5 13 0.0120 0.5546 P(5)=0.999  0.0384 0.0001 2573.42 -7584.75
 81% 0.62 0.08 0.26 0.31 0.21 0.40   5 13 0.0120 0.5549 P(5)=0.999  0.0384 0.0001 2576.78 -7576.05
 81% 0.62 0.08 0.26 0.31 0.21 0.40   5 13 0.0120 0.5546 P(5)=0.999  0.0384 0.0001 2573.83 -7586.86
 81% 0.62 0.08 0.26 0.31 0.21 0.40   5 13 0.0120 0.5549 P(5)=0.999  0.0384 0.0001 2569.09 -7585.56
 82% 0.62 0.08 0.26 0.31 0.21 0.40   5 13 0.0120 0.5545 P(5)=0.999  0.0384 0.0001 2572.46 -7577.14
 82% 0.62 0.08 0.26 0.31 0.21 0.40   5 13 0.0120 0.5548 P(5)=0.999  0.0384 0.0001 2570.95 -7572.93
 82% 0.62 0.08 0.26 0.31 0.21 0.40   5 13 0.0120 0.5551 P(5)=0.999  0.0384 0.0001 2568.24 -7580.83
 82% 0.62 0.08 0.26 0.31 0.21 0.40   5 13 0.0120 0.5547 P(5)=0.999  0.0384 0.0001 2594.37 -7580.88
 82% 0.62 0.08 0.26 0.31 0.21 0.40   5 13 0.0120 0.5550 P(5)=0.999  0.0384 0.0001 2592.50 -7583.89
 82% 0.62 0.08 0.26 0.31 0.21 0.40   5 13 0.0120 0.5550 P(5)=0.999  0.0384 0.0001 2612.87 -7584.02
 82% 0.62 0.08 0.26 0.31 0.21 0.40   5 13 0.0120 0.5550 P(5)=0.999  0.0384 0.0001 2604.90 -7581.06
 82% 0.62 0.08 0.26 0.31 0.21 0.40   5 13 0.0120 0.5553 P(5)=0.999  0.0384 0.0001 2600.85 -7593.31
 82% 0.62 0.08 0.26 0.31 0.21 0.40   5 13 0.0120 0.5556 P(5)=0.999  0.0384 0.0001 2597.15 -7597.14
 82% 0.62 0.08 0.26 0.31 0.21 0.40   5 13 0.0120 0.5559 P(5)=0.999  0.0384 0.0001 2583.41 -7600.14
 82% 0.62 0.08 0.26 0.31 0.21 0.40   5 13 0.0120 0.5562 P(5)=0.999  0.0384 0.0001 2532.66 -7587.28
 82% 0.62 0.08 0.26 0.31 0.21 0.40   5 13 0.0120 0.5565 P(5)=0.999  0.0384 0.0001 2539.51 -7587.91
 82% 0.62 0.08 0.26 0.31 0.21 0.40   5 13 0.0120 0.5562 P(5)=0.999  0.0384 0.0001 2525.37 -7583.53
 82% 0.62 0.08 0.26 0.31 0.21 0.40   5 13 0.0120 0.5558 P(5)=0.999  0.0384 0.0001 2509.86 -7584.75
 82% 0.62 0.08 0.26 0.31 0.21 0.40   5 13 0.0120 0.5558 P(5)=0.999  0.0384 0.0001 2564.34 -7586.68
 82% 0.62 0.08 0.26 0.31 0.21 0.40   5 13 0.0120 0.5558 P(5)=0.999  0.0384 0.0001 2573.64 -7592.36
 82% 0.62 0.08 0.26 0.31 0.21 0.40   5 13 0.0120 0.5558 P(5)=0.999  0.0384 0.0001 2560.60 -7591.80
 82% 0.62 0.08 0.26 0.31 0.21 0.40   5 13 0.0120 0.5561 P(5)=0.999  0.0384 0.0001 2538.66 -7584.49
 82% 0.62 0.08 0.26 0.31 0.21 0.40   5 13 0.0120 0.5561 P(5)=0.999  0.0384 0.0001 2545.35 -7600.92
 82% 0.62 0.08 0.26 0.31 0.21 0.40   5 13 0.0120 0.5557 P(5)=0.999  0.0384 0.0001 2552.31 -7606.61
 83% 0.62 0.08 0.26 0.31 0.21 0.40   5 13 0.0120 0.5553 P(5)=0.999  0.0384 0.0001 2522.96 -7612.90
 83% 0.62 0.08 0.26 0.31 0.21 0.40   5 13 0.0120 0.5550 P(5)=0.999  0.0384 0.0001 2550.38 -7615.22
 83% 0.62 0.08 0.26 0.31 0.21 0.40   5 13 0.0120 0.5553 P(5)=0.999  0.0384 0.0001 2533.12 -7605.56
 83% 0.62 0.08 0.26 0.31 0.21 0.40   5 13 0.0120 0.5556 P(5)=0.999  0.0384 0.0001 2592.19 -7604.60
 83% 0.62 0.08 0.26 0.31 0.21 0.40   5 13 0.0120 0.5552 P(5)=0.999  0.0384 0.0001 2572.01 -7589.72
 83% 0.62 0.08 0.26 0.31 0.21 0.40   5 13 0.0120 0.5548 P(5)=0.999  0.0384 0.0001 2569.78 -7597.35
 83% 0.62 0.08 0.26 0.31 0.21 0.40   5 13 0.0120 0.5548 P(5)=0.999  0.0384 0.0001 2564.22 -7604.68
 83% 0.62 0.08 0.26 0.31 0.21 0.40   5 13 0.0120 0.5551 P(5)=0.999  0.0385 0.0001 2517.64 -7597.33
 83% 0.62 0.08 0.26 0.31 0.21 0.40   5 13 0.0120 0.5551 P(5)=0.999  0.0384 0.0001 2559.58 -7597.68
 83% 0.62 0.08 0.26 0.31 0.21 0.40   5 13 0.0120 0.5547 P(5)=0.999  0.0384 0.0001 2553.32 -7587.15
 83% 0.62 0.08 0.26 0.31 0.21 0.40   5 13 0.0120 0.5550 P(5)=0.999  0.0384 0.0001 2541.05 -7575.39
 83% 0.62 0.08 0.26 0.31 0.21 0.40   5 13 0.0120 0.5553 P(5)=0.999  0.0384 0.0001 2550.70 -7582.23
 83% 0.62 0.08 0.26 0.31 0.21 0.40   5 13 0.0120 0.5553 P(5)=0.999  0.0384 0.0001 2546.08 -7589.18
 83% 0.62 0.08 0.26 0.31 0.21 0.40   5 13 0.0120 0.5553 P(5)=0.999  0.0384 0.0001 2567.32 -7597.82
 83% 0.62 0.08 0.26 0.31 0.21 0.40   5 13 0.0119 0.5553 P(5)=0.999  0.0384 0.0001 2509.09 -7588.24
 83% 0.62 0.08 0.26 0.31 0.21 0.40   5 13 0.0119 0.5553 P(5)=0.999  0.0385 0.0001 2499.21 -7592.68
 83% 0.62 0.08 0.26 0.31 0.21 0.40   5 13 0.0119 0.5553 P(5)=0.999  0.0385 0.0001 2506.38 -7599.30
 83% 0.62 0.08 0.26 0.31 0.21 0.40   5 13 0.0119 0.5556 P(5)=0.999  0.0385 0.0001 2522.45 -7601.88
 83% 0.62 0.08 0.26 0.31 0.21 0.40   5 13 0.0119 0.5553 P(5)=0.999  0.0385 0.0001 2510.43 -7606.48
 83% 0.62 0.08 0.26 0.31 0.21 0.40   5 13 0.0118 0.5549 P(5)=0.999  0.0385 0.0001 2526.89 -7616.63
 84% 0.62 0.08 0.26 0.31 0.21 0.40   5 13 0.0118 0.5552 P(5)=0.999  0.0385 0.0001 2536.42 -7607.00
 84% 0.62 0.08 0.26 0.31 0.21 0.40   5 13 0.0118 0.5555 P(5)=0.999  0.0385 0.0001 2500.98 -7589.20
 84% 0.62 0.08 0.26 0.31 0.21 0.40   5 13 0.0118 0.5558 P(5)=0.999  0.0385 0.0001 2526.64 -7583.45
 84% 0.62 0.08 0.26 0.31 0.21 0.40   5 13 0.0118 0.5561 P(5)=0.999  0.0385 0.0001 2523.48 -7592.22
 84% 0.62 0.08 0.26 0.31 0.21 0.40   5 13 0.0118 0.5557 P(5)=0.999  0.0385 0.0001 2527.63 -7601.60
 84% 0.62 0.08 0.26 0.31 0.21 0.40   5 13 0.0118 0.5553 P(5)=0.999  0.0385 0.0001 2512.33 -7604.40
 84% 0.62 0.08 0.26 0.31 0.21 0.40   5 13 0.0118 0.5556 P(5)=0.999  0.0385 0.0001 2515.58 -7596.71
 84% 0.62 0.08 0.26 0.31 0.21 0.40   5 13 0.0118 0.5559 P(5)=0.999  0.0385 0.0001 2518.88 -7585.75
 84% 0.62 0.08 0.26 0.31 0.21 0.40   5 13 0.0118 0.5559 P(5)=0.999  0.0385 0.0001 2517.62 -7608.85
 84% 0.62 0.08 0.26 0.31 0.21 0.40   5 13 0.0118 0.5562 P(5)=0.999  0.0385 0.0001 2508.24 -7599.09
 84% 0.62 0.08 0.26 0.31 0.21 0.40   5 13 0.0118 0.5565 P(5)=0.999  0.0385 0.0001 2509.00 -7595.10
 84% 0.62 0.08 0.26 0.31 0.21 0.40   5 13 0.0118 0.5561 P(5)=0.999  0.0385 0.0001 2489.70 -7590.25
 84% 0.62 0.08 0.26 0.31 0.21 0.40   5 13 0.0118 0.5558 P(5)=0.999  0.0385 0.0001 2491.17 -7591.05
 84% 0.62 0.08 0.26 0.31 0.21 0.40   5 13 0.0118 0.5561 P(5)=0.999  0.0385 0.0001 2492.33 -7589.23
 84% 0.62 0.08 0.26 0.31 0.21 0.40   5 13 0.0118 0.5564 P(5)=0.999  0.0385 0.0001 2494.95 -7596.74
 84% 0.62 0.08 0.26 0.31 0.21 0.40   5 13 0.0118 0.5560 P(5)=0.999  0.0385 0.0001 2498.04 -7600.38
 84% 0.62 0.08 0.26 0.31 0.21 0.40   5 13 0.0118 0.5563 P(5)=0.999  0.0385 0.0001 2526.67 -7607.08
 84% 0.62 0.08 0.26 0.31 0.21 0.40   5 13 0.0118 0.5559 P(5)=0.999  0.0385 0.0001 2538.24 -7617.68
 84% 0.62 0.08 0.26 0.31 0.21 0.40   5 13 0.0118 0.5556 P(5)=0.999  0.0385 0.0001 2546.97 -7615.25
 84% 0.62 0.08 0.26 0.31 0.21 0.40   5 13 0.0118 0.5552 P(5)=0.999  0.0385 0.0001 2548.84 -7598.70
 85% 0.62 0.08 0.26 0.31 0.21 0.40   5 13 0.0118 0.5555 P(5)=0.999  0.0385 0.0001 2529.20 -7581.41
 85% 0.62 0.08 0.26 0.31 0.21 0.40   5 13 0.0118 0.5555 P(5)=0.999  0.0385 0.0001 2539.25 -7583.43
 85% 0.62 0.08 0.26 0.31 0.21 0.40   5 13 0.0118 0.5558 P(5)=0.999  0.0385 0.0001 2507.88 -7579.93
 85% 0.62 0.08 0.26 0.31 0.21 0.40   5 13 0.0118 0.5558 P(5)=0.999  0.0385 0.0001 2498.66 -7566.41
 85% 0.62 0.08 0.26 0.31 0.21 0.40   5 13 0.0118 0.5561 P(5)=0.999  0.0385 0.0001 2498.82 -7559.59
 85% 0.62 0.08 0.26 0.31 0.21 0.40   5 13 0.0118 0.5561 P(5)=0.999  0.0385 0.0001 2504.80 -7575.20
 85% 0.62 0.08 0.26 0.31 0.21 0.40   5 13 0.0118 0.5561 P(5)=0.999  0.0385 0.0001 2502.20 -7583.66
 85% 0.62 0.08 0.26 0.31 0.21 0.40   5 13 0.0118 0.5564 P(5)=0.999  0.0385 0.0001 2513.71 -7578.04
 85% 0.62 0.08 0.26 0.31 0.20 0.40   5 13 0.0118 0.5560 P(5)=0.999  0.0385 0.0001 2541.49 -7585.56
 85% 0.62 0.08 0.26 0.31 0.20 0.40   5 13 0.0118 0.5556 P(5)=0.999  0.0385 0.0001 2554.38 -7579.58
 85% 0.62 0.08 0.26 0.31 0.21 0.40   5 13 0.0118 0.5559 P(5)=0.999  0.0385 0.0001 2582.51 -7579.82  2:45

 85% 0.62 0.08 0.26 0.31 0.21 0.40   5 13 0.0118 0.5562 P(5)=0.999  0.0385 0.0001 2581.12 -7580.67
 85% 0.62 0.08 0.26 0.31 0.21 0.40   5 13 0.0118 0.5565 P(5)=0.999  0.0385 0.0001 2563.65 -7566.76
 85% 0.62 0.08 0.26 0.31 0.20 0.40   5 13 0.0118 0.5568 P(5)=0.999  0.0385 0.0001 2575.74 -7574.72
 85% 0.62 0.08 0.26 0.31 0.20 0.40   5 13 0.0118 0.5568 P(5)=0.999  0.0385 0.0001 2560.28 -7575.92
 85% 0.62 0.08 0.26 0.31 0.20 0.40   5 13 0.0118 0.5571 P(5)=0.999  0.0385 0.0001 2544.15 -7581.07
 85% 0.62 0.08 0.26 0.31 0.20 0.40   5 13 0.0118 0.5571 P(5)=0.999  0.0385 0.0001 2544.41 -7579.47
 85% 0.62 0.08 0.26 0.31 0.20 0.40   5 13 0.0118 0.5571 P(5)=0.999  0.0385 0.0001 2553.55 -7580.03
 85% 0.62 0.08 0.26 0.31 0.20 0.40   5 13 0.0118 0.5571 P(5)=0.999  0.0385 0.0001 2544.84 -7575.59
 85% 0.62 0.08 0.26 0.31 0.20 0.40   5 13 0.0118 0.5567 P(5)=0.999  0.0385 0.0001 2535.20 -7575.27
 86% 0.62 0.08 0.26 0.31 0.20 0.40   5 13 0.0118 0.5570 P(5)=0.999  0.0385 0.0001 2561.27 -7581.64
 86% 0.62 0.08 0.26 0.31 0.20 0.40   5 13 0.0118 0.5567 P(5)=0.999  0.0385 0.0001 2574.56 -7578.96
 86% 0.62 0.08 0.26 0.31 0.20 0.40   5 13 0.0118 0.5569 P(5)=0.999  0.0385 0.0001 2572.37 -7576.05
 86% 0.62 0.08 0.26 0.31 0.20 0.40   5 13 0.0118 0.5569 P(5)=0.999  0.0385 0.0001 2585.41 -7582.27
 86% 0.62 0.08 0.26 0.31 0.20 0.40   5 13 0.0118 0.5569 P(5)=0.999  0.0385 0.0001 2570.65 -7596.53
 86% 0.62 0.08 0.26 0.31 0.20 0.40   5 13 0.0118 0.5566 P(5)=0.999  0.0385 0.0001 2570.66 -7583.74
 86% 0.62 0.08 0.26 0.31 0.20 0.40   5 13 0.0118 0.5562 P(5)=0.999  0.0385 0.0001 2570.10 -7589.42
 86% 0.62 0.08 0.26 0.31 0.20 0.40   5 13 0.0118 0.5558 P(5)=0.999  0.0385 0.0001 2558.26 -7588.34
 86% 0.62 0.08 0.26 0.31 0.20 0.40   5 13 0.0118 0.5558 P(5)=0.999  0.0385 0.0001 2577.04 -7601.38
 86% 0.62 0.08 0.26 0.31 0.20 0.40   5 13 0.0118 0.5561 P(5)=0.999  0.0385 0.0001 2577.75 -7603.04
 86% 0.62 0.08 0.26 0.31 0.20 0.40   5 13 0.0118 0.5561 P(5)=0.999  0.0385 0.0001 2561.33 -7590.64
 86% 0.62 0.08 0.26 0.31 0.20 0.40   5 13 0.0118 0.5561 P(5)=0.999  0.0385 0.0001 2542.28 -7585.26
 86% 0.62 0.08 0.26 0.31 0.20 0.40   5 13 0.0118 0.5558 P(5)=0.999  0.0385 0.0001 2588.43 -7586.01
 86% 0.62 0.08 0.26 0.31 0.20 0.40   5 13 0.0118 0.5561 P(5)=0.999  0.0385 0.0001 2509.26 -7592.69
 86% 0.62 0.08 0.26 0.31 0.20 0.40   5 13 0.0118 0.5561 P(5)=0.999  0.0385 0.0001 2556.72 -7597.18
 86% 0.62 0.08 0.26 0.31 0.20 0.40   5 13 0.0118 0.5564 P(5)=0.999  0.0385 0.0001 2570.31 -7599.26
 86% 0.62 0.08 0.26 0.31 0.20 0.40   5 13 0.0118 0.5560 P(5)=0.999  0.0385 0.0001 2572.92 -7599.53
 86% 0.62 0.08 0.26 0.31 0.20 0.40   5 13 0.0118 0.5563 P(5)=0.999  0.0385 0.0001 2574.68 -7594.07
 86% 0.62 0.08 0.26 0.31 0.20 0.40   5 13 0.0118 0.5566 P(5)=0.999  0.0385 0.0001 2563.63 -7591.39
 86% 0.62 0.08 0.26 0.31 0.20 0.40   5 13 0.0118 0.5569 P(5)=0.999  0.0385 0.0001 2570.55 -7589.22
 87% 0.62 0.08 0.26 0.31 0.20 0.40   5 13 0.0118 0.5572 P(5)=0.999  0.0385 0.0001 2522.18 -7582.88
 87% 0.62 0.08 0.26 0.31 0.20 0.40   5 13 0.0118 0.5572 P(5)=0.999  0.0385 0.0001 2495.70 -7588.21
 87% 0.62 0.08 0.26 0.31 0.20 0.40   5 13 0.0118 0.5574 P(5)=0.999  0.0385 0.0001 2499.37 -7586.00
 87% 0.62 0.08 0.26 0.31 0.20 0.40   5 13 0.0118 0.5577 P(5)=0.999  0.0385 0.0001 2572.83 -7597.92
 87% 0.62 0.08 0.26 0.31 0.20 0.40   5 13 0.0118 0.5577 P(5)=0.999  0.0385 0.0001 2565.28 -7590.46
 87% 0.62 0.08 0.26 0.31 0.20 0.40   5 13 0.0118 0.5580 P(5)=0.999  0.0385 0.0001 2516.96 -7574.49
 87% 0.62 0.08 0.26 0.31 0.21 0.40   5 13 0.0118 0.5583 P(5)=0.999  0.0385 0.0001 2541.45 -7578.75
 87% 0.62 0.08 0.26 0.31 0.20 0.40   5 13 0.0118 0.5586 P(5)=0.999  0.0385 0.0001 2532.26 -7582.17
 87% 0.62 0.08 0.26 0.31 0.20 0.40   5 13 0.0118 0.5582 P(5)=0.999  0.0385 0.0001 2523.57 -7599.61
 87% 0.62 0.08 0.26 0.31 0.20 0.40   5 13 0.0118 0.5585 P(5)=0.999  0.0385 0.0001 2531.50 -7592.07
 87% 0.62 0.08 0.26 0.31 0.20 0.40   5 13 0.0118 0.5588 P(5)=0.999  0.0385 0.0001 2538.42 -7590.64
 87% 0.62 0.08 0.26 0.31 0.20 0.40   5 13 0.0118 0.5591 P(5)=0.999  0.0385 0.0001 2531.35 -7586.02
 87% 0.62 0.08 0.26 0.31 0.20 0.40   5 13 0.0118 0.5594 P(5)=0.999  0.0385 0.0001 2537.22 -7593.05
 87% 0.62 0.08 0.26 0.31 0.20 0.40   5 13 0.0118 0.5590 P(5)=0.999  0.0385 0.0001 2534.39 -7590.39
 87% 0.62 0.08 0.26 0.31 0.20 0.40   5 13 0.0118 0.5587 P(5)=0.999  0.0386 0.0001 2534.01 -7594.56
 87% 0.62 0.08 0.26 0.31 0.20 0.40   5 13 0.0118 0.5583 P(5)=0.999  0.0386 0.0001 2538.90 -7603.33
 87% 0.62 0.08 0.26 0.31 0.20 0.40   5 13 0.0118 0.5586 P(5)=0.999  0.0386 0.0001 2550.97 -7586.51
 87% 0.62 0.08 0.26 0.31 0.20 0.40   5 13 0.0118 0.5589 P(5)=0.999  0.0386 0.0001 2589.03 -7590.83
 87% 0.62 0.08 0.26 0.31 0.20 0.40   5 13 0.0118 0.5585 P(5)=0.999  0.0386 0.0001 2530.10 -7596.74
 87% 0.62 0.08 0.26 0.31 0.20 0.40   5 13 0.0118 0.5588 P(5)=0.999  0.0386 0.0001 2530.06 -7605.25
 88% 0.62 0.08 0.26 0.31 0.20 0.40   5 13 0.0118 0.5591 P(5)=0.999  0.0386 0.0001 2515.05 -7597.47
 88% 0.62 0.08 0.26 0.31 0.20 0.40   5 13 0.0118 0.5587 P(5)=0.999  0.0386 0.0001 2538.22 -7592.22
 88% 0.62 0.08 0.26 0.31 0.20 0.40   5 13 0.0118 0.5583 P(5)=0.999  0.0386 0.0001 2516.01 -7593.75
 88% 0.62 0.08 0.26 0.31 0.20 0.40   5 13 0.0118 0.5580 P(5)=0.999  0.0386 0.0001 2515.27 -7595.16
 88% 0.62 0.08 0.26 0.31 0.20 0.40   5 13 0.0118 0.5576 P(5)=0.999  0.0386 0.0001 2522.36 -7587.52
 88% 0.62 0.08 0.26 0.31 0.20 0.40   5 13 0.0118 0.5573 P(5)=0.999  0.0386 0.0001 2525.11 -7582.33
 88% 0.62 0.08 0.26 0.31 0.20 0.40   5 13 0.0118 0.5569 P(5)=0.999  0.0386 0.0001 2496.31 -7583.48
 88% 0.62 0.08 0.26 0.31 0.20 0.40   5 13 0.0118 0.5566 P(5)=0.999  0.0386 0.0001 2515.42 -7590.85
 88% 0.62 0.08 0.27 0.31 0.20 0.40   5 13 0.0118 0.5562 P(5)=0.999  0.0386 0.0001 2534.60 -7598.97
 88% 0.62 0.08 0.27 0.31 0.20 0.40   5 13 0.0118 0.5558 P(5)=0.999  0.0386 0.0001 2499.83 -7594.55
 88% 0.62 0.08 0.27 0.31 0.20 0.40   5 13 0.0118 0.5561 P(5)=0.999  0.0386 0.0001 2545.07 -7614.78
 88% 0.62 0.08 0.27 0.31 0.20 0.40   5 13 0.0118 0.5558 P(5)=0.999  0.0386 0.0001 2548.09 -7597.10
 88% 0.62 0.08 0.27 0.31 0.20 0.40   5 13 0.0118 0.5561 P(5)=0.999  0.0386 0.0001 2548.30 -7588.80
 88% 0.62 0.08 0.27 0.31 0.20 0.40   5 13 0.0118 0.5563 P(5)=0.999  0.0386 0.0001 2550.44 -7581.81
 88% 0.62 0.08 0.27 0.31 0.20 0.40   5 13 0.0118 0.5560 P(5)=0.999  0.0386 0.0001 2549.11 -7578.83
 88% 0.62 0.08 0.27 0.31 0.20 0.40   5 13 0.0118 0.5563 P(5)=0.999  0.0386 0.0001 2531.48 -7583.22
 88% 0.62 0.08 0.27 0.31 0.20 0.40   5 13 0.0116 0.5565 P(5)=0.999  0.0386 0.0001 2565.33 -7583.34
 88% 0.62 0.08 0.27 0.31 0.20 0.40   5 13 0.0115 0.5565 P(5)=0.999  0.0386 0.0001 2545.08 -7579.41
 88% 0.62 0.08 0.27 0.31 0.20 0.40   5 13 0.0115 0.5568 P(5)=0.999  0.0386 0.0001 2545.74 -7582.17
 88% 0.62 0.08 0.27 0.31 0.20 0.40   5 13 0.0115 0.5571 P(5)=0.999  0.0386 0.0001 2540.53 -7586.06
 89% 0.62 0.08 0.27 0.31 0.20 0.40   5 13 0.0115 0.5574 P(5)=0.999  0.0386 0.0001 2522.00 -7575.31
 89% 0.62 0.08 0.27 0.31 0.20 0.40   5 13 0.0115 0.5577 P(5)=0.999  0.0386 0.0001 2519.48 -7574.29
 89% 0.62 0.08 0.27 0.31 0.20 0.40   5 13 0.0114 0.5580 P(5)=0.999  0.0386 0.0001 2487.46 -7590.55
 89% 0.62 0.08 0.27 0.31 0.20 0.40   5 13 0.0114 0.5582 P(5)=0.999  0.0386 0.0001 2554.35 -7593.50
 89% 0.62 0.08 0.27 0.31 0.20 0.40   5 13 0.0114 0.5585 P(5)=0.999  0.0386 0.0001 2561.78 -7589.62
 89% 0.62 0.08 0.27 0.31 0.20 0.40   5 13 0.0114 0.5582 P(5)=0.999  0.0386 0.0001 2548.54 -7578.08
 89% 0.62 0.08 0.27 0.31 0.20 0.40   5 13 0.0114 0.5584 P(5)=0.999  0.0386 0.0001 2520.32 -7589.16
 89% 0.62 0.08 0.27 0.31 0.20 0.40   5 13 0.0114 0.5584 P(5)=0.999  0.0386 0.0001 2491.26 -7574.96
 89% 0.62 0.08 0.27 0.31 0.20 0.40   5 13 0.0114 0.5587 P(5)=0.999  0.0386 0.0001 2496.55 -7580.06
 89% 0.62 0.08 0.27 0.31 0.20 0.40   5 13 0.0114 0.5590 P(5)=0.999  0.0386 0.0001 2480.09 -7585.80
 89% 0.62 0.08 0.27 0.31 0.20 0.40   5 13 0.0114 0.5593 P(5)=0.999  0.0386 0.0001 2506.95 -7576.39
 89% 0.62 0.08 0.27 0.31 0.20 0.40   5 13 0.0114 0.5589 P(5)=0.999  0.0386 0.0001 2498.53 -7578.95
 89% 0.62 0.08 0.27 0.31 0.20 0.40   5 13 0.0112 0.5589 P(5)=0.999  0.0386 0.0001 2522.18 -7584.70
 89% 0.62 0.08 0.27 0.31 0.20 0.40   5 13 0.0112 0.5586 P(5)=0.999  0.0386 0.0001 2503.56 -7577.85
 89% 0.62 0.08 0.27 0.31 0.20 0.40   5 13 0.0112 0.5582 P(5)=0.999  0.0386 0.0001 2501.73 -7576.48
 89% 0.62 0.08 0.27 0.31 0.20 0.40   5 13 0.0112 0.5585 P(5)=0.999  0.0386 0.0001 2517.92 -7571.78
 89% 0.62 0.08 0.27 0.31 0.20 0.40   5 13 0.0112 0.5585 P(5)=0.999  0.0386 0.0001 2492.81 -7575.42
 89% 0.62 0.08 0.27 0.31 0.20 0.40   5 13 0.0112 0.5585 P(5)=0.999  0.0386 0.0001 2519.43 -7570.20
 89% 0.62 0.08 0.27 0.31 0.20 0.40   5 13 0.0112 0.5588 P(5)=0.999  0.0386 0.0001 2526.85 -7575.95
 89% 0.62 0.08 0.27 0.31 0.20 0.40   5 13 0.0111 0.5588 P(5)=0.999  0.0386 0.0001 2534.68 -7570.03
 90% 0.62 0.08 0.27 0.31 0.20 0.40   5 13 0.0111 0.5588 P(5)=0.999  0.0386 0.0001 2514.50 -7567.39
 90% 0.62 0.08 0.27 0.31 0.20 0.40   5 13 0.0111 0.5584 P(5)=0.999  0.0386 0.0001 2520.82 -7578.24
 90% 0.62 0.08 0.27 0.31 0.20 0.40   5 13 0.0110 0.5581 P(5)=0.999  0.0386 0.0001 2540.78 -7587.11
 90% 0.62 0.08 0.27 0.31 0.20 0.40   5 13 0.0110 0.5577 P(5)=0.999  0.0386 0.0001 2537.91 -7578.27
 90% 0.62 0.08 0.27 0.31 0.20 0.40   5 13 0.0110 0.5577 P(5)=0.999  0.0386 0.0001 2526.09 -7571.75
 90% 0.62 0.08 0.27 0.31 0.20 0.40   5 13 0.0110 0.5580 P(5)=0.999  0.0386 0.0001 2540.68 -7579.17
 90% 0.62 0.08 0.27 0.31 0.20 0.40   5 13 0.0109 0.5577 P(5)=0.999  0.0386 0.0001 2553.61 -7576.68
 90% 0.62 0.08 0.27 0.31 0.20 0.40   5 13 0.0109 0.5573 P(5)=0.999  0.0386 0.0001 2521.47 -7580.94
 90% 0.62 0.08 0.27 0.31 0.20 0.40   5 13 0.0109 0.5576 P(5)=0.999  0.0386 0.0001 2581.93 -7580.93
 90% 0.62 0.08 0.27 0.31 0.20 0.40   5 13 0.0109 0.5572 P(5)=0.999  0.0386 0.0001 2589.63 -7580.73
 90% 0.62 0.08 0.27 0.31 0.20 0.40   5 13 0.0109 0.5569 P(5)=0.999  0.0386 0.0001 2574.59 -7592.75  2:53

 90% 0.62 0.08 0.27 0.31 0.20 0.40   5 13 0.0109 0.5565 P(5)=0.999  0.0386 0.0001 2555.39 -7590.48
 90% 0.62 0.08 0.27 0.31 0.20 0.40   5 13 0.0109 0.5568 P(5)=0.999  0.0386 0.0001 2532.92 -7587.12
 90% 0.62 0.08 0.27 0.31 0.20 0.40   5 13 0.0109 0.5565 P(5)=0.999  0.0386 0.0001 2516.39 -7578.69
 90% 0.62 0.08 0.27 0.31 0.20 0.40   5 13 0.0109 0.5567 P(5)=0.999  0.0386 0.0001 2506.40 -7575.34
 90% 0.62 0.08 0.27 0.31 0.20 0.40   5 13 0.0109 0.5570 P(5)=0.999  0.0386 0.0001 2477.92 -7560.19
 90% 0.62 0.08 0.27 0.31 0.20 0.40   5 13 0.0109 0.5567 P(5)=0.999  0.0386 0.0001 2545.54 -7562.89
 90% 0.62 0.08 0.27 0.31 0.20 0.40   5 13 0.0109 0.5563 P(5)=0.999  0.0386 0.0001 2543.13 -7568.42
 90% 0.62 0.08 0.27 0.31 0.20 0.40   5 13 0.0109 0.5566 P(5)=0.999  0.0386 0.0001 2551.00 -7600.23
 90% 0.62 0.08 0.27 0.31 0.20 0.40   5 13 0.0109 0.5569 P(5)=0.999  0.0386 0.0001 2542.70 -7583.64
 91% 0.62 0.08 0.27 0.31 0.20 0.40   5 13 0.0109 0.5565 P(5)=0.999  0.0386 0.0001 2561.57 -7590.64
 91% 0.62 0.08 0.27 0.31 0.20 0.40   5 13 0.0109 0.5562 P(5)=0.999  0.0386 0.0001 2563.87 -7586.95
 91% 0.62 0.08 0.27 0.31 0.20 0.40   5 13 0.0109 0.5565 P(5)=0.999  0.0386 0.0001 2572.33 -7598.79
 91% 0.62 0.08 0.27 0.31 0.20 0.40   5 13 0.0109 0.5567 P(5)=0.999  0.0386 0.0001 2543.25 -7587.20
 91% 0.62 0.08 0.27 0.31 0.20 0.40   5 13 0.0109 0.5564 P(5)=0.999  0.0386 0.0001 2541.86 -7588.65
 91% 0.62 0.08 0.27 0.31 0.20 0.40   5 13 0.0109 0.5567 P(5)=0.999  0.0386 0.0001 2542.82 -7580.40
 91% 0.62 0.08 0.27 0.31 0.20 0.40   5 13 0.0109 0.5563 P(5)=0.999  0.0386 0.0001 2552.23 -7587.83
 91% 0.62 0.08 0.27 0.31 0.20 0.40   5 13 0.0109 0.5566 P(5)=0.999  0.0386 0.0001 2576.27 -7591.20
 91% 0.62 0.08 0.27 0.31 0.20 0.40   5 13 0.0109 0.5562 P(5)=0.999  0.0386 0.0001 2572.46 -7582.40
 91% 0.62 0.08 0.27 0.31 0.20 0.40   5 13 0.0109 0.5559 P(5)=0.999  0.0386 0.0001 2579.15 -7597.27
 91% 0.62 0.08 0.27 0.31 0.20 0.40   5 13 0.0109 0.5556 P(5)=0.999  0.0386 0.0001 2575.70 -7583.35
 91% 0.62 0.08 0.27 0.31 0.20 0.40   5 13 0.0109 0.5558 P(5)=0.999  0.0386 0.0001 2541.26 -7583.90
 91% 0.62 0.08 0.27 0.31 0.20 0.40   5 13 0.0109 0.5555 P(5)=0.999  0.0386 0.0001 2533.37 -7578.43
 91% 0.62 0.08 0.27 0.31 0.20 0.40   5 13 0.0109 0.5558 P(5)=0.999  0.0386 0.0001 2529.45 -7578.72
 91% 0.62 0.08 0.27 0.31 0.20 0.40   5 13 0.0109 0.5560 P(5)=0.999  0.0386 0.0001 2518.13 -7578.95
 91% 0.62 0.08 0.27 0.31 0.20 0.40   5 13 0.0109 0.5557 P(5)=0.999  0.0386 0.0001 2505.26 -7567.82
 91% 0.62 0.08 0.27 0.31 0.20 0.40   5 13 0.0109 0.5553 P(5)=0.999  0.0386 0.0001 2524.82 -7567.95
 91% 0.62 0.08 0.27 0.31 0.20 0.40   5 13 0.0109 0.5556 P(5)=0.999  0.0386 0.0001 2521.73 -7569.72
 91% 0.62 0.08 0.27 0.31 0.20 0.40   5 13 0.0109 0.5559 P(5)=0.999  0.0386 0.0001 2514.73 -7574.35
 91% 0.62 0.08 0.27 0.31 0.20 0.40   5 13 0.0109 0.5562 P(5)=0.999  0.0386 0.0001 2508.89 -7569.02
 92% 0.62 0.08 0.27 0.31 0.20 0.40   5 13 0.0109 0.5558 P(5)=0.999  0.0386 0.0001 2507.43 -7571.39
 92% 0.62 0.08 0.27 0.31 0.20 0.40   5 13 0.0109 0.5561 P(5)=0.999  0.0386 0.0001 2507.14 -7570.83
 92% 0.62 0.08 0.27 0.31 0.20 0.40   5 13 0.0109 0.5558 P(5)=0.999  0.0386 0.0001 2458.42 -7572.28
 92% 0.62 0.08 0.27 0.31 0.20 0.40   5 13 0.0109 0.5560 P(5)=0.999  0.0386 0.0001 2455.88 -7566.95
 92% 0.62 0.08 0.27 0.31 0.20 0.40   5 13 0.0109 0.5563 P(5)=0.999  0.0386 0.0001 2503.71 -7579.24
 92% 0.62 0.08 0.27 0.31 0.20 0.40   5 13 0.0109 0.5560 P(5)=0.999  0.0386 0.0001 2520.32 -7577.21
 92% 0.62 0.08 0.27 0.31 0.20 0.40   5 13 0.0109 0.5562 P(5)=0.999  0.0386 0.0001 2510.98 -7584.20
 92% 0.62 0.08 0.27 0.31 0.20 0.40   5 13 0.0109 0.5565 P(5)=0.999  0.0386 0.0001 2497.14 -7581.88
 92% 0.62 0.08 0.27 0.31 0.20 0.40   5 13 0.0109 0.5562 P(5)=0.999  0.0386 0.0001 2513.46 -7579.15
 92% 0.62 0.08 0.27 0.31 0.20 0.40   5 13 0.0109 0.5558 P(5)=0.999  0.0386 0.0001 2522.85 -7589.09
 92% 0.62 0.08 0.27 0.31 0.20 0.40   5 13 0.0109 0.5561 P(5)=0.999  0.0386 0.0001 2503.68 -7573.11
 92% 0.62 0.08 0.27 0.31 0.20 0.40   5 13 0.0109 0.5564 P(5)=0.999  0.0386 0.0001 2503.87 -7574.87
 92% 0.62 0.08 0.27 0.31 0.20 0.40   5 13 0.0109 0.5566 P(5)=0.999  0.0386 0.0001 2505.91 -7578.35
 92% 0.62 0.08 0.27 0.31 0.20 0.40   5 13 0.0109 0.5569 P(5)=0.999  0.0386 0.0001 2507.75 -7577.37
 92% 0.62 0.08 0.27 0.31 0.20 0.40   5 13 0.0109 0.5566 P(5)=0.999  0.0386 0.0001 2557.65 -7594.38
 92% 0.62 0.08 0.27 0.31 0.20 0.40   5 13 0.0109 0.5568 P(5)=0.999  0.0386 0.0001 2543.17 -7591.00
 92% 0.62 0.08 0.27 0.31 0.20 0.40   5 13 0.0109 0.5571 P(5)=0.999  0.0386 0.0001 2554.77 -7596.03
 92% 0.62 0.08 0.27 0.31 0.20 0.40   5 13 0.0109 0.5571 P(5)=0.999  0.0386 0.0001 2544.77 -7589.12
 92% 0.62 0.08 0.27 0.31 0.20 0.40   5 13 0.0109 0.5574 P(5)=0.999  0.0386 0.0001 2487.93 -7578.26
 92% 0.62 0.08 0.27 0.31 0.20 0.40   5 13 0.0109 0.5577 P(5)=0.999  0.0386 0.0001 2489.50 -7576.53
 93% 0.62 0.08 0.27 0.31 0.20 0.40   5 13 0.0109 0.5577 P(5)=0.999  0.0386 0.0001 2497.20 -7573.60
 93% 0.62 0.08 0.27 0.31 0.20 0.40   5 13 0.0109 0.5579 P(5)=0.999  0.0386 0.0001 2509.79 -7582.72
 93% 0.62 0.08 0.27 0.31 0.20 0.40   5 13 0.0109 0.5576 P(5)=0.999  0.0386 0.0001 2496.85 -7561.52
 93% 0.62 0.08 0.27 0.31 0.20 0.40   5 13 0.0109 0.5579 P(5)=0.999  0.0386 0.0001 2492.89 -7563.89
 93% 0.62 0.08 0.27 0.31 0.20 0.40   5 13 0.0109 0.5575 P(5)=0.999  0.0386 0.0001 2465.70 -7564.20
 93% 0.62 0.08 0.27 0.31 0.20 0.40   5 13 0.0109 0.5578 P(5)=0.999  0.0386 0.0001 2474.66 -7564.89
 93% 0.62 0.08 0.27 0.31 0.20 0.40   5 13 0.0109 0.5578 P(5)=0.999  0.0386 0.0001 2461.04 -7571.76
 93% 0.62 0.08 0.27 0.31 0.20 0.40   5 13 0.0109 0.5578 P(5)=0.999  0.0386 0.0001 2448.71 -7569.22
 93% 0.62 0.08 0.27 0.31 0.20 0.40   5 13 0.0109 0.5574 P(5)=0.999  0.0386 0.0001 2477.09 -7573.30
 93% 0.62 0.08 0.27 0.31 0.20 0.40   5 13 0.0109 0.5577 P(5)=0.999  0.0386 0.0001 2479.17 -7582.78
 93% 0.62 0.08 0.27 0.31 0.20 0.40   5 13 0.0109 0.5574 P(5)=0.999  0.0386 0.0001 2453.51 -7577.60
 93% 0.62 0.08 0.27 0.31 0.20 0.40   5 13 0.0109 0.5576 P(5)=0.999  0.0386 0.0001 2461.17 -7584.19
 93% 0.62 0.08 0.27 0.31 0.20 0.40   5 13 0.0109 0.5579 P(5)=0.999  0.0386 0.0001 2461.48 -7583.59
 93% 0.62 0.08 0.27 0.31 0.20 0.40   5 13 0.0109 0.5582 P(5)=0.999  0.0386 0.0001 2455.28 -7590.94
 93% 0.62 0.08 0.27 0.31 0.20 0.40   5 13 0.0109 0.5584 P(5)=0.999  0.0386 0.0001 2456.85 -7589.89
 93% 0.62 0.08 0.27 0.31 0.20 0.40   5 13 0.0109 0.5581 P(5)=0.999  0.0386 0.0001 2473.45 -7586.38
 93% 0.62 0.08 0.27 0.31 0.20 0.40   5 13 0.0109 0.5578 P(5)=0.999  0.0386 0.0001 2507.85 -7596.14
 93% 0.62 0.08 0.27 0.31 0.20 0.40   5 13 0.0109 0.5580 P(5)=0.999  0.0386 0.0001 2524.91 -7584.25
 93% 0.62 0.08 0.27 0.31 0.20 0.40   5 13 0.0109 0.5580 P(5)=0.999  0.0386 0.0001 2453.83 -7581.23
 93% 0.62 0.08 0.27 0.31 0.20 0.40   5 13 0.0109 0.5577 P(5)=0.999  0.0386 0.0001 2433.18 -7572.78
 94% 0.62 0.08 0.27 0.31 0.20 0.40   5 13 0.0109 0.5580 P(5)=0.999  0.0386 0.0001 2447.10 -7576.30
 94% 0.62 0.08 0.27 0.31 0.20 0.40   5 13 0.0109 0.5582 P(5)=0.999  0.0386 0.0001 2511.32 -7587.78
 94% 0.62 0.08 0.27 0.31 0.20 0.40   5 13 0.0109 0.5585 P(5)=0.999  0.0386 0.0001 2519.72 -7586.53
 94% 0.62 0.08 0.27 0.31 0.20 0.40   5 13 0.0109 0.5588 P(5)=0.999  0.0386 0.0001 2516.53 -7577.53
 94% 0.62 0.08 0.27 0.31 0.20 0.40   5 13 0.0109 0.5584 P(5)=0.999  0.0386 0.0001 2512.88 -7567.76
 94% 0.62 0.08 0.27 0.31 0.20 0.40   5 13 0.0109 0.5584 P(5)=0.999  0.0387 0.0001 2543.47 -7580.27
 94% 0.62 0.08 0.27 0.31 0.20 0.40   5 13 0.0109 0.5581 P(5)=0.999  0.0387 0.0001 2532.93 -7580.39
 94% 0.62 0.08 0.27 0.31 0.20 0.40   5 13 0.0109 0.5581 P(5)=0.999  0.0387 0.0001 2531.49 -7594.56
 94% 0.62 0.08 0.27 0.31 0.20 0.40   5 13 0.0109 0.5584 P(5)=0.999  0.0387 0.0001 2461.60 -7583.24
 94% 0.62 0.08 0.27 0.31 0.20 0.40   5 13 0.0109 0.5584 P(5)=0.999  0.0387 0.0001 2473.00 -7592.24
 94% 0.62 0.08 0.27 0.31 0.20 0.40   5 13 0.0109 0.5586 P(5)=0.999  0.0387 0.0001 2479.82 -7588.89
 94% 0.62 0.08 0.27 0.31 0.20 0.40   5 13 0.0109 0.5589 P(5)=0.999  0.0387 0.0001 2478.57 -7583.96
 94% 0.62 0.08 0.27 0.31 0.20 0.40   5 13 0.0109 0.5592 P(5)=0.999  0.0387 0.0001 2451.55 -7593.14
 94% 0.62 0.08 0.27 0.31 0.20 0.40   5 13 0.0109 0.5594 P(5)=0.999  0.0387 0.0001 2478.66 -7600.67
 94% 0.62 0.08 0.27 0.31 0.20 0.40   5 13 0.0109 0.5591 P(5)=0.999  0.0387 0.0001 2488.25 -7610.24
 94% 0.62 0.08 0.27 0.31 0.20 0.40   5 13 0.0109 0.5594 P(5)=0.999  0.0387 0.0001 2458.00 -7605.67
 94% 0.62 0.08 0.27 0.31 0.20 0.40   5 13 0.0109 0.5590 P(5)=0.999  0.0387 0.0001 2447.75 -7602.05
 94% 0.62 0.08 0.27 0.31 0.20 0.40   5 13 0.0109 0.5593 P(5)=0.999  0.0387 0.0001 2434.40 -7591.84
 94% 0.62 0.08 0.27 0.31 0.20 0.40   5 13 0.0109 0.5589 P(5)=0.999  0.0387 0.0001 2420.53 -7600.33
 94% 0.62 0.08 0.27 0.31 0.20 0.40   5 13 0.0109 0.5592 P(5)=0.999  0.0387 0.0001 2456.66 -7596.57
 95% 0.62 0.08 0.27 0.31 0.20 0.40   5 13 0.0109 0.5595 P(5)=0.999  0.0387 0.0001 2482.54 -7592.91
 95% 0.62 0.08 0.27 0.31 0.20 0.40   5 13 0.0109 0.5591 P(5)=0.999  0.0387 0.0001 2484.40 -7581.44
 95% 0.62 0.08 0.27 0.31 0.20 0.40   5 13 0.0109 0.5588 P(5)=0.999  0.0387 0.0001 2476.41 -7584.49
 95% 0.62 0.08 0.27 0.31 0.20 0.40   5 13 0.0109 0.5585 P(5)=0.999  0.0387 0.0001 2471.78 -7580.47
 95% 0.62 0.08 0.27 0.31 0.20 0.40   5 13 0.0109 0.5581 P(5)=0.999  0.0387 0.0001 2464.45 -7588.07
 95% 0.62 0.08 0.27 0.31 0.20 0.40   5 13 0.0109 0.5584 P(5)=0.999  0.0387 0.0001 2508.94 -7582.35
 95% 0.62 0.08 0.27 0.31 0.20 0.40   5 13 0.0109 0.5584 P(5)=0.999  0.0387 0.0001 2517.51 -7593.67
 95% 0.62 0.08 0.27 0.31 0.20 0.40   5 13 0.0109 0.5587 P(5)=0.999  0.0387 0.0001 2509.59 -7586.16
 95% 0.62 0.08 0.27 0.31 0.20 0.40   5 13 0.0109 0.5589 P(5)=0.999  0.0387 0.0001 2504.35 -7583.38
 95% 0.62 0.08 0.27 0.31 0.20 0.40   5 13 0.0109 0.5586 P(5)=0.999  0.0387 0.0001 2507.78 -7580.17
 95% 0.62 0.08 0.27 0.31 0.20 0.40   5 13 0.0109 0.5586 P(5)=0.999  0.0387 0.0001 2496.14 -7587.48  3:01

 95% 0.62 0.08 0.27 0.31 0.20 0.40   5 13 0.0109 0.5589 P(5)=0.999  0.0387 0.0001 2512.81 -7603.96
 95% 0.62 0.08 0.27 0.31 0.20 0.40   5 13 0.0109 0.5589 P(5)=0.999  0.0387 0.0001 2508.23 -7604.39
 95% 0.62 0.08 0.27 0.31 0.20 0.40   5 13 0.0109 0.5585 P(5)=0.999  0.0387 0.0001 2485.45 -7601.42
 95% 0.62 0.08 0.27 0.31 0.20 0.40   5 13 0.0109 0.5585 P(5)=0.999  0.0387 0.0001 2493.39 -7594.97
 95% 0.62 0.08 0.27 0.31 0.20 0.40   5 13 0.0109 0.5588 P(5)=0.999  0.0387 0.0001 2483.08 -7597.78
 95% 0.62 0.08 0.27 0.31 0.20 0.40   5 13 0.0109 0.5591 P(5)=0.999  0.0387 0.0001 2496.71 -7574.97
 95% 0.62 0.08 0.27 0.31 0.20 0.40   5 13 0.0109 0.5587 P(5)=0.999  0.0387 0.0001 2476.39 -7582.21
 95% 0.62 0.08 0.27 0.31 0.20 0.40   5 13 0.0109 0.5584 P(5)=0.999  0.0387 0.0001 2420.03 -7580.78
 95% 0.62 0.08 0.27 0.31 0.20 0.40   5 13 0.0109 0.5586 P(5)=0.999  0.0387 0.0001 2423.59 -7595.83
 96% 0.62 0.08 0.27 0.31 0.20 0.40   5 13 0.0109 0.5586 P(5)=0.999  0.0387 0.0001 2430.57 -7597.27
 96% 0.62 0.08 0.27 0.31 0.20 0.40   5 13 0.0109 0.5586 P(5)=0.999  0.0387 0.0001 2458.08 -7590.96
 96% 0.62 0.08 0.27 0.31 0.20 0.40   5 13 0.0109 0.5589 P(5)=0.999  0.0387 0.0001 2455.48 -7589.61
 96% 0.62 0.08 0.27 0.31 0.20 0.40   5 13 0.0109 0.5592 P(5)=0.999  0.0387 0.0001 2473.85 -7592.13
 96% 0.62 0.08 0.27 0.31 0.20 0.40   5 13 0.0109 0.5592 P(5)=0.999  0.0387 0.0001 2494.27 -7590.85
 96% 0.62 0.08 0.27 0.31 0.20 0.40   5 13 0.0109 0.5594 P(5)=0.999  0.0387 0.0001 2496.90 -7583.01
 96% 0.62 0.08 0.27 0.31 0.20 0.40   5 13 0.0109 0.5591 P(5)=0.999  0.0387 0.0001 2497.95 -7583.49
 96% 0.62 0.08 0.27 0.31 0.20 0.40   5 13 0.0109 0.5594 P(5)=0.999  0.0387 0.0001 2419.53 -7590.25
 96% 0.62 0.09 0.27 0.31 0.20 0.40   5 13 0.0109 0.5596 P(5)=0.999  0.0387 0.0001 2430.16 -7592.13
 96% 0.62 0.09 0.27 0.31 0.20 0.40   5 13 0.0109 0.5593 P(5)=0.999  0.0387 0.0001 2431.54 -7587.54
 96% 0.62 0.09 0.27 0.31 0.20 0.40   5 13 0.0109 0.5596 P(5)=0.999  0.0387 0.0001 2485.81 -7594.47
 96% 0.62 0.09 0.27 0.31 0.20 0.40   5 13 0.0108 0.5598 P(5)=0.999  0.0387 0.0001 2493.98 -7599.27
 96% 0.62 0.09 0.27 0.31 0.20 0.40   5 13 0.0108 0.5601 P(5)=0.999  0.0387 0.0001 2499.27 -7596.23
 96% 0.62 0.09 0.27 0.31 0.20 0.40   5 13 0.0108 0.5597 P(5)=0.999  0.0387 0.0001 2485.96 -7593.91
 96% 0.62 0.09 0.27 0.31 0.20 0.40   5 13 0.0108 0.5600 P(5)=0.999  0.0387 0.0001 2471.85 -7598.58
 96% 0.62 0.09 0.27 0.31 0.20 0.40   5 13 0.0108 0.5603 P(5)=0.999  0.0387 0.0001 2487.90 -7601.71
 96% 0.62 0.09 0.27 0.31 0.20 0.40   5 13 0.0108 0.5605 P(5)=0.999  0.0387 0.0001 2505.10 -7590.56
 96% 0.62 0.09 0.27 0.31 0.20 0.40   5 13 0.0108 0.5608 P(5)=0.999  0.0387 0.0001 2498.10 -7592.42
 96% 0.62 0.09 0.27 0.31 0.20 0.40   5 13 0.0108 0.5604 P(5)=0.999  0.0387 0.0001 2480.69 -7585.67
 96% 0.62 0.09 0.27 0.31 0.20 0.40   5 13 0.0108 0.5607 P(5)=0.999  0.0387 0.0001 2493.27 -7576.10
 97% 0.62 0.09 0.27 0.31 0.20 0.40   5 13 0.0108 0.5610 P(5)=0.999  0.0387 0.0001 2490.32 -7580.04
 97% 0.62 0.09 0.27 0.31 0.20 0.40   5 13 0.0108 0.5610 P(5)=0.999  0.0387 0.0001 2489.67 -7583.95
 97% 0.62 0.09 0.27 0.31 0.20 0.40   5 13 0.0108 0.5612 P(5)=0.999  0.0387 0.0001 2428.17 -7587.29
 97% 0.62 0.09 0.27 0.31 0.20 0.40   5 13 0.0108 0.5615 P(5)=0.999  0.0387 0.0001 2509.70 -7600.40
 97% 0.62 0.09 0.27 0.31 0.20 0.40   5 13 0.0108 0.5611 P(5)=0.999  0.0387 0.0001 2500.29 -7597.51
 97% 0.62 0.09 0.27 0.31 0.20 0.40   5 13 0.0108 0.5614 P(5)=0.999  0.0387 0.0001 2480.47 -7587.01
 97% 0.62 0.09 0.27 0.31 0.20 0.40   5 13 0.0108 0.5617 P(5)=0.999  0.0387 0.0001 2491.18 -7579.73
 97% 0.62 0.09 0.27 0.31 0.20 0.40   5 13 0.0108 0.5619 P(5)=0.999  0.0387 0.0001 2505.74 -7580.96
 97% 0.62 0.09 0.27 0.31 0.20 0.40   5 13 0.0108 0.5616 P(5)=0.999  0.0387 0.0001 2521.33 -7586.51
 97% 0.62 0.09 0.27 0.31 0.20 0.41   5 13 0.0108 0.5618 P(5)=0.999  0.0387 0.0001 2494.82 -7587.12
 97% 0.62 0.09 0.27 0.31 0.20 0.41   5 13 0.0108 0.5621 P(5)=0.999  0.0387 0.0001 2498.71 -7589.83
 97% 0.62 0.09 0.27 0.31 0.20 0.41   5 13 0.0108 0.5624 P(5)=0.999  0.0387 0.0001 2504.04 -7589.71
 97% 0.62 0.09 0.27 0.31 0.20 0.41   5 13 0.0108 0.5620 P(5)=0.999  0.0387 0.0001 2498.67 -7583.72
 97% 0.62 0.09 0.27 0.31 0.20 0.41   5 13 0.0108 0.5617 P(5)=0.999  0.0387 0.0001 2516.02 -7589.27
 97% 0.62 0.09 0.27 0.31 0.20 0.41   5 13 0.0108 0.5614 P(5)=0.999  0.0387 0.0001 2513.37 -7586.30
 97% 0.62 0.09 0.27 0.31 0.20 0.41   5 13 0.0108 0.5610 P(5)=0.999  0.0387 0.0001 2522.69 -7600.71
 97% 0.62 0.09 0.27 0.31 0.20 0.41   5 13 0.0108 0.5613 P(5)=0.999  0.0387 0.0001 2522.97 -7591.60
 97% 0.62 0.09 0.27 0.31 0.20 0.41   5 13 0.0108 0.5616 P(5)=0.999  0.0387 0.0001 2513.87 -7592.29
 97% 0.62 0.09 0.27 0.31 0.20 0.41   5 13 0.0108 0.5618 P(5)=0.999  0.0387 0.0001 2510.49 -7599.45
 97% 0.62 0.09 0.27 0.31 0.20 0.41   5 13 0.0108 0.5618 P(5)=0.999  0.0387 0.0001 2521.28 -7598.56
 98% 0.62 0.09 0.27 0.31 0.20 0.40   5 13 0.0108 0.5618 P(5)=0.999  0.0387 0.0001 2489.42 -7586.64
 98% 0.62 0.09 0.27 0.31 0.20 0.40   5 13 0.0108 0.5618 P(5)=0.999  0.0387 0.0001 2503.62 -7601.92
 98% 0.62 0.09 0.27 0.31 0.20 0.40   5 13 0.0108 0.5618 P(5)=0.999  0.0387 0.0001 2508.38 -7595.91
 98% 0.62 0.09 0.27 0.31 0.20 0.41   5 13 0.0108 0.5618 P(5)=0.999  0.0387 0.0001 2506.87 -7602.74
 98% 0.62 0.09 0.27 0.31 0.20 0.40   5 13 0.0108 0.5615 P(5)=0.999  0.0387 0.0001 2496.11 -7589.63
 98% 0.62 0.09 0.27 0.31 0.20 0.40   5 13 0.0108 0.5617 P(5)=0.999  0.0387 0.0001 2498.56 -7589.95
 98% 0.62 0.09 0.27 0.31 0.20 0.40   5 13 0.0108 0.5614 P(5)=0.999  0.0387 0.0001 2544.29 -7606.03
 98% 0.62 0.09 0.27 0.31 0.20 0.40   5 13 0.0108 0.5617 P(5)=0.999  0.0387 0.0001 2538.98 -7596.55
 98% 0.62 0.09 0.27 0.31 0.20 0.40   5 13 0.0108 0.5619 P(5)=0.999  0.0387 0.0001 2550.78 -7590.42
 98% 0.62 0.09 0.27 0.31 0.20 0.40   5 13 0.0108 0.5616 P(5)=0.999  0.0387 0.0001 2548.04 -7590.19
 98% 0.62 0.09 0.27 0.31 0.20 0.40   5 13 0.0108 0.5613 P(5)=0.999  0.0387 0.0001 2543.20 -7596.19
 98% 0.62 0.09 0.27 0.31 0.20 0.40   5 13 0.0108 0.5609 P(5)=0.999  0.0387 0.0001 2561.56 -7593.38
 98% 0.62 0.09 0.27 0.31 0.20 0.40   5 13 0.0108 0.5612 P(5)=0.999  0.0387 0.0001 2517.76 -7593.22
 98% 0.62 0.09 0.27 0.31 0.20 0.40   5 13 0.0108 0.5615 P(5)=0.999  0.0387 0.0001 2502.46 -7600.62
 98% 0.62 0.09 0.27 0.31 0.20 0.40   5 13 0.0108 0.5611 P(5)=0.999  0.0387 0.0001 2489.60 -7597.61
 98% 0.62 0.09 0.27 0.31 0.20 0.40   5 13 0.0108 0.5608 P(5)=0.999  0.0387 0.0001 2486.08 -7595.39
 98% 0.62 0.09 0.27 0.31 0.20 0.40   5 13 0.0108 0.5608 P(5)=0.999  0.0387 0.0001 2499.29 -7601.96
 98% 0.62 0.09 0.27 0.31 0.20 0.40   5 13 0.0108 0.5608 P(5)=0.999  0.0387 0.0001 2492.56 -7590.28
 98% 0.62 0.09 0.27 0.31 0.20 0.40   5 13 0.0108 0.5608 P(5)=0.999  0.0387 0.0001 2495.75 -7595.81
 98% 0.62 0.09 0.27 0.31 0.20 0.40   5 13 0.0108 0.5611 P(5)=0.999  0.0387 0.0001 2489.65 -7589.94
 99% 0.62 0.09 0.27 0.31 0.20 0.40   5 13 0.0108 0.5613 P(5)=0.999  0.0387 0.0001 2500.88 -7585.89
 99% 0.62 0.09 0.27 0.31 0.20 0.40   5 13 0.0108 0.5610 P(5)=0.999  0.0387 0.0001 2470.70 -7586.23
 99% 0.62 0.09 0.27 0.31 0.20 0.40   5 13 0.0108 0.5607 P(5)=0.999  0.0387 0.0001 2521.29 -7582.67
 99% 0.62 0.09 0.27 0.31 0.20 0.40   5 13 0.0108 0.5609 P(5)=0.999  0.0387 0.0001 2441.39 -7588.73
 99% 0.62 0.09 0.27 0.31 0.20 0.40   5 13 0.0108 0.5612 P(5)=0.999  0.0387 0.0001 2474.46 -7584.10
 99% 0.62 0.09 0.27 0.31 0.20 0.40   5 13 0.0108 0.5614 P(5)=0.999  0.0387 0.0001 2503.78 -7580.09
 99% 0.62 0.09 0.27 0.31 0.20 0.40   5 13 0.0108 0.5617 P(5)=0.999  0.0387 0.0001 2473.04 -7591.62
 99% 0.62 0.09 0.27 0.31 0.20 0.40   5 13 0.0108 0.5619 P(5)=0.999  0.0387 0.0001 2489.45 -7593.51
 99% 0.62 0.09 0.27 0.31 0.20 0.40   5 13 0.0108 0.5622 P(5)=0.999  0.0387 0.0001 2537.26 -7590.54
 99% 0.62 0.09 0.27 0.31 0.20 0.40   5 13 0.0108 0.5624 P(5)=0.999  0.0387 0.0001 2535.21 -7596.14
 99% 0.62 0.09 0.27 0.31 0.20 0.40   5 13 0.0108 0.5624 P(5)=0.999  0.0387 0.0001 2517.69 -7587.53
 99% 0.62 0.09 0.27 0.31 0.20 0.40   5 13 0.0106 0.5624 P(5)=0.999  0.0387 0.0001 2509.45 -7589.66
 99% 0.62 0.09 0.27 0.31 0.20 0.40   5 13 0.0106 0.5624 P(5)=0.999  0.0387 0.0001 2471.73 -7597.47
 99% 0.62 0.09 0.27 0.31 0.20 0.40   5 13 0.0105 0.5624 P(5)=0.999  0.0387 0.0001 2511.83 -7594.14
 99% 0.62 0.09 0.27 0.31 0.20 0.40   5 13 0.0105 0.5627 P(5)=0.999  0.0387 0.0001 2457.82 -7594.92
 99% 0.62 0.09 0.27 0.31 0.20 0.40   5 13 0.0105 0.5627 P(5)=0.999  0.0387 0.0001 2494.48 -7592.24
 99% 0.62 0.09 0.27 0.31 0.20 0.40   5 13 0.0105 0.5624 P(5)=0.999  0.0387 0.0001 2496.70 -7591.79
 99% 0.62 0.09 0.27 0.31 0.20 0.40   5 13 0.0105 0.5626 P(5)=0.999  0.0387 0.0001 2530.64 -7590.14
 99% 0.62 0.09 0.27 0.31 0.20 0.40   5 13 0.0105 0.5629 P(5)=0.999  0.0387 0.0001 2498.81 -7588.96
 99% 0.62 0.09 0.27 0.31 0.20 0.40   5 13 0.0105 0.5631 P(5)=0.999  0.0387 0.0001 2518.00 -7587.88
100% 0.62 0.09 0.27 0.31 0.20 0.40   5 13 0.0105 0.5628 P(5)=0.999  0.0387 0.0001 2506.16 -7593.10
100% 0.62 0.09 0.27 0.31 0.20 0.40   5 13 0.0105 0.5630 P(5)=0.999  0.0387 0.0001 2501.00 -7604.90
100% 0.62 0.09 0.27 0.31 0.20 0.40   5 13 0.0104 0.5633 P(5)=0.999  0.0386 0.0001 2520.73 -7599.08
100% 0.62 0.09 0.27 0.31 0.20 0.40   5 13 0.0104 0.5635 P(5)=0.999  0.0386 0.0001 2537.49 -7601.11
100% 0.62 0.09 0.27 0.31 0.20 0.40   5 13 0.0104 0.5632 P(5)=0.999  0.0386 0.0001 2549.90 -7599.43
100% 0.62 0.09 0.27 0.31 0.20 0.40   5 13 0.0104 0.5629 P(5)=0.999  0.0386 0.0001 2536.20 -7592.57
100% 0.62 0.09 0.27 0.31 0.20 0.40   5 13 0.0104 0.5626 P(5)=0.999  0.0386 0.0001 2545.91 -7600.95
100% 0.62 0.09 0.27 0.31 0.20 0.40   5 13 0.0104 0.5628 P(5)=0.999  0.0386 0.0001 2482.03 -7598.07
100% 0.62 0.09 0.27 0.31 0.20 0.40   5 13 0.0104 0.5631 P(5)=0.999  0.0386 0.0001 2493.34 -7597.91
100% 0.62 0.09 0.27 0.31 0.20 0.40   5 13 0.0104 0.5627 P(5)=0.999  0.0386 0.0001 2492.58 -7600.31
100% 0.62 0.09 0.27 0.31 0.20 0.40   5 13 0.0104 0.5624 P(5)=1.000  0.0386 0.0001 2501.23 -7595.96  3:10

Time used:  3:10
Summarizing the species-tree sample in file mcmc.txt

 1 trees have # species reduced due to near-0 blengths.

(A) List of best models (count postP #species SpeciesTree)
    67  0.03350  0.03350   5 (W_muriae W_sebi W_mellicola W_tropicalis W_canadensis)   (W_muriae, (W_mellicola, (W_sebi, (W_tropicalis, W_canadensis))));     00011 01011 01111
    58  0.02900  0.06250   5 (W_muriae W_sebi W_mellicola W_tropicalis W_canadensis)   (W_muriae, (W_mellicola, (W_canadensis, (W_sebi, W_tropicalis))));     01010 01011 01111
    56  0.02800  0.09050   5 (W_muriae W_sebi W_mellicola W_tropicalis W_canadensis)   (W_muriae, ((W_mellicola, W_canadensis), (W_sebi, W_tropicalis)));     00101 01010 01111
    54  0.02700  0.11750   5 (W_muriae W_sebi W_mellicola W_tropicalis W_canadensis)   (W_muriae, (W_canadensis, (W_sebi, (W_mellicola, W_tropicalis))));     00110 01110 01111
    53  0.02650  0.14400   5 (W_muriae W_sebi W_mellicola W_tropicalis W_canadensis)   (W_muriae, (W_mellicola, (W_tropicalis, (W_sebi, W_canadensis))));     01001 01011 01111
    51  0.02550  0.16950   5 (W_muriae W_sebi W_mellicola W_tropicalis W_canadensis)   (W_mellicola, (W_muriae, (W_sebi, (W_tropicalis, W_canadensis))));     00011 01011 11011
    51  0.02550  0.19500   5 (W_muriae W_sebi W_mellicola W_tropicalis W_canadensis)   (W_muriae, ((W_mellicola, W_tropicalis), (W_sebi, W_canadensis)));     00110 01001 01111
    51  0.02550  0.22050   5 (W_muriae W_sebi W_mellicola W_tropicalis W_canadensis)   (W_mellicola, (W_muriae, (W_canadensis, (W_sebi, W_tropicalis))));     01010 01011 11011
    48  0.02400  0.24450   5 (W_muriae W_sebi W_mellicola W_tropicalis W_canadensis)   (W_muriae, (W_tropicalis, (W_mellicola, (W_sebi, W_canadensis))));     01001 01101 01111
    47  0.02350  0.26800   5 (W_muriae W_sebi W_mellicola W_tropicalis W_canadensis)   (W_sebi, (W_muriae, (W_mellicola, (W_tropicalis, W_canadensis))));     00011 00111 10111
    45  0.02250  0.29050   5 (W_muriae W_sebi W_mellicola W_tropicalis W_canadensis)   ((W_sebi, (W_mellicola, W_tropicalis)), (W_muriae, W_canadensis));     00110 01110 10001
    43  0.02150  0.31200   5 (W_muriae W_sebi W_mellicola W_tropicalis W_canadensis)   (W_muriae, (W_tropicalis, (W_sebi, (W_mellicola, W_canadensis))));     00101 01101 01111
    43  0.02150  0.33350   5 (W_muriae W_sebi W_mellicola W_tropicalis W_canadensis)   ((W_sebi, (W_mellicola, W_canadensis)), (W_muriae, W_tropicalis));     00101 01101 10010
    39  0.01950  0.35300   5 (W_muriae W_sebi W_mellicola W_tropicalis W_canadensis)   (W_muriae, (W_sebi, (W_mellicola, (W_tropicalis, W_canadensis))));     00011 00111 01111
    34  0.01700  0.37000   5 (W_muriae W_sebi W_mellicola W_tropicalis W_canadensis)   ((W_sebi, W_tropicalis), (W_muriae, (W_mellicola, W_canadensis)));     00101 01010 10101
    32  0.01600  0.38600   5 (W_muriae W_sebi W_mellicola W_tropicalis W_canadensis)   ((W_mellicola, W_canadensis), (W_muriae, (W_sebi, W_tropicalis)));     00101 01010 11010
    31  0.01550  0.40150   5 (W_muriae W_sebi W_mellicola W_tropicalis W_canadensis)   (W_sebi, (W_muriae, (W_tropicalis, (W_mellicola, W_canadensis))));     00101 00111 10111
    31  0.01550  0.41700   5 (W_muriae W_sebi W_mellicola W_tropicalis W_canadensis)   (W_muriae, (W_sebi, (W_canadensis, (W_mellicola, W_tropicalis))));     00110 00111 01111
    31  0.01550  0.43250   5 (W_muriae W_sebi W_mellicola W_tropicalis W_canadensis)   (W_muriae, (W_canadensis, (W_mellicola, (W_sebi, W_tropicalis))));     01010 01110 01111
    30  0.01500  0.44750   5 (W_muriae W_sebi W_mellicola W_tropicalis W_canadensis)   (W_sebi, (W_mellicola, (W_muriae, (W_tropicalis, W_canadensis))));     00011 10011 10111
    30  0.01500  0.46250   5 (W_muriae W_sebi W_mellicola W_tropicalis W_canadensis)   (W_mellicola, (W_sebi, (W_muriae, (W_tropicalis, W_canadensis))));     00011 10011 11011
    30  0.01500  0.47750   5 (W_muriae W_sebi W_mellicola W_tropicalis W_canadensis)   ((W_mellicola, W_canadensis), (W_sebi, (W_muriae, W_tropicalis)));     00101 10010 11010
    29  0.01450  0.49200   5 (W_muriae W_sebi W_mellicola W_tropicalis W_canadensis)   (W_muriae, (W_sebi, (W_tropicalis, (W_mellicola, W_canadensis))));     00101 00111 01111
    27  0.01350  0.50550   5 (W_muriae W_sebi W_mellicola W_tropicalis W_canadensis)   (W_mellicola, (W_muriae, (W_tropicalis, (W_sebi, W_canadensis))));     01001 01011 11011
    27  0.01350  0.51900   5 (W_muriae W_sebi W_mellicola W_tropicalis W_canadensis)   (W_mellicola, (W_tropicalis, (W_muriae, (W_sebi, W_canadensis))));     01001 11001 11011
    27  0.01350  0.53250   5 (W_muriae W_sebi W_mellicola W_tropicalis W_canadensis)   ((W_mellicola, (W_sebi, W_tropicalis)), (W_muriae, W_canadensis));     01010 01110 10001
    26  0.01300  0.54550   5 (W_muriae W_sebi W_mellicola W_tropicalis W_canadensis)   ((W_canadensis, (W_sebi, W_tropicalis)), (W_muriae, W_mellicola));     01010 01011 10100
    25  0.01250  0.55800   5 (W_muriae W_sebi W_mellicola W_tropicalis W_canadensis)   (W_mellicola, (W_canadensis, (W_muriae, (W_sebi, W_tropicalis))));     01010 11010 11011
    24  0.01200  0.57000   5 (W_muriae W_sebi W_mellicola W_tropicalis W_canadensis)   ((W_mellicola, (W_tropicalis, W_canadensis)), (W_muriae, W_sebi));     00011 00111 11000
    24  0.01200  0.58200   5 (W_muriae W_sebi W_mellicola W_tropicalis W_canadensis)   (W_mellicola, ((W_sebi, W_tropicalis), (W_muriae, W_canadensis)));     01010 10001 11011
    23  0.01150  0.59350   5 (W_muriae W_sebi W_mellicola W_tropicalis W_canadensis)   (W_tropicalis, (W_muriae, (W_sebi, (W_mellicola, W_canadensis))));     00101 01101 11101
    23  0.01150  0.60500   5 (W_muriae W_sebi W_mellicola W_tropicalis W_canadensis)   (W_canadensis, (W_mellicola, (W_muriae, (W_sebi, W_tropicalis))));     01010 11010 11110
    22  0.01100  0.61600   5 (W_muriae W_sebi W_mellicola W_tropicalis W_canadensis)   ((W_sebi, W_tropicalis), (W_mellicola, (W_muriae, W_canadensis)));     01010 10001 10101
    21  0.01050  0.62650   5 (W_muriae W_sebi W_mellicola W_tropicalis W_canadensis)   (W_sebi, ((W_tropicalis, W_canadensis), (W_muriae, W_mellicola)));     00011 10100 10111
    21  0.01050  0.63700   5 (W_muriae W_sebi W_mellicola W_tropicalis W_canadensis)   (W_mellicola, ((W_tropicalis, W_canadensis), (W_muriae, W_sebi)));     00011 11000 11011
    21  0.01050  0.64750   5 (W_muriae W_sebi W_mellicola W_tropicalis W_canadensis)   ((W_mellicola, (W_sebi, W_canadensis)), (W_muriae, W_tropicalis));     01001 01101 10010
    19  0.00950  0.65700   5 (W_muriae W_sebi W_mellicola W_tropicalis W_canadensis)   (W_sebi, (W_tropicalis, (W_muriae, (W_mellicola, W_canadensis))));     00101 10101 10111
    19  0.00950  0.66650   5 (W_muriae W_sebi W_mellicola W_tropicalis W_canadensis)   (W_sebi, (W_muriae, (W_canadensis, (W_mellicola, W_tropicalis))));     00110 00111 10111
    19  0.00950  0.67600   5 (W_muriae W_sebi W_mellicola W_tropicalis W_canadensis)   (W_canadensis, (W_muriae, (W_sebi, (W_mellicola, W_tropicalis))));     00110 01110 11110
    18  0.00900  0.68500   5 (W_muriae W_sebi W_mellicola W_tropicalis W_canadensis)   ((W_sebi, W_canadensis), (W_muriae, (W_mellicola, W_tropicalis)));     00110 01001 10110
    18  0.00900  0.69400   5 (W_muriae W_sebi W_mellicola W_tropicalis W_canadensis)   (W_canadensis, (W_muriae, (W_mellicola, (W_sebi, W_tropicalis))));     01010 01110 11110
    18  0.00900  0.70300   5 (W_muriae W_sebi W_mellicola W_tropicalis W_canadensis)   (W_muriae, (W_tropicalis, (W_canadensis, (W_sebi, W_mellicola))));     01100 01101 01111
    18  0.00900  0.71200   5 (W_muriae W_sebi W_mellicola W_tropicalis W_canadensis)   (W_mellicola, (W_sebi, (W_tropicalis, (W_muriae, W_canadensis))));     10001 10011 11011
    17  0.00850  0.72050   5 (W_muriae W_sebi W_mellicola W_tropicalis W_canadensis)   ((W_sebi, (W_tropicalis, W_canadensis)), (W_muriae, W_mellicola));     00011 01011 10100
    17  0.00850  0.72900   5 (W_muriae W_sebi W_mellicola W_tropicalis W_canadensis)   (W_sebi, ((W_mellicola, W_tropicalis), (W_muriae, W_canadensis)));     00110 10001 10111
    17  0.00850  0.73750   5 (W_muriae W_sebi W_mellicola W_tropicalis W_canadensis)   (W_sebi, (W_canadensis, (W_muriae, (W_mellicola, W_tropicalis))));     00110 10110 10111
    17  0.00850  0.74600   5 (W_muriae W_sebi W_mellicola W_tropicalis W_canadensis)   (W_canadensis, (W_sebi, (W_muriae, (W_mellicola, W_tropicalis))));     00110 10110 11110
    17  0.00850  0.75450   5 (W_muriae W_sebi W_mellicola W_tropicalis W_canadensis)   (W_tropicalis, ((W_sebi, W_canadensis), (W_muriae, W_mellicola)));     01001 10100 11101
    16  0.00800  0.76250   5 (W_muriae W_sebi W_mellicola W_tropicalis W_canadensis)   (W_muriae, (W_canadensis, (W_tropicalis, (W_sebi, W_mellicola))));     01100 01110 01111
    16  0.00800  0.77050   5 (W_muriae W_sebi W_mellicola W_tropicalis W_canadensis)   (W_mellicola, (W_tropicalis, (W_sebi, (W_muriae, W_canadensis))));     10001 11001 11011
    15  0.00750  0.77800   5 (W_muriae W_sebi W_mellicola W_tropicalis W_canadensis)   ((W_tropicalis, (W_mellicola, W_canadensis)), (W_muriae, W_sebi));     00101 00111 11000
    15  0.00750  0.78550   5 (W_muriae W_sebi W_mellicola W_tropicalis W_canadensis)   (W_tropicalis, (W_mellicola, (W_muriae, (W_sebi, W_canadensis))));     01001 11001 11101
    15  0.00750  0.79300   5 (W_muriae W_sebi W_mellicola W_tropicalis W_canadensis)   (W_mellicola, (W_canadensis, (W_sebi, (W_muriae, W_tropicalis))));     10010 11010 11011
    14  0.00700  0.80000   5 (W_muriae W_sebi W_mellicola W_tropicalis W_canadensis)   (W_mellicola, (W_sebi, (W_canadensis, (W_muriae, W_tropicalis))));     10010 10011 11011
    13  0.00650  0.80650   5 (W_muriae W_sebi W_mellicola W_tropicalis W_canadensis)   ((W_tropicalis, W_canadensis), (W_mellicola, (W_muriae, W_sebi)));     00011 11000 11100
    13  0.00650  0.81300   5 (W_muriae W_sebi W_mellicola W_tropicalis W_canadensis)   (W_canadensis, ((W_mellicola, W_tropicalis), (W_muriae, W_sebi)));     00110 11000 11110
    13  0.00650  0.81950   5 (W_muriae W_sebi W_mellicola W_tropicalis W_canadensis)   ((W_tropicalis, (W_sebi, W_canadensis)), (W_muriae, W_mellicola));     01001 01011 10100
    13  0.00650  0.82600   5 (W_muriae W_sebi W_mellicola W_tropicalis W_canadensis)   (W_tropicalis, (W_muriae, (W_mellicola, (W_sebi, W_canadensis))));     01001 01101 11101
    13  0.00650  0.83250   5 (W_muriae W_sebi W_mellicola W_tropicalis W_canadensis)   (W_mellicola, ((W_sebi, W_canadensis), (W_muriae, W_tropicalis)));     01001 10010 11011
    13  0.00650  0.83900   5 (W_muriae W_sebi W_mellicola W_tropicalis W_canadensis)   ((W_sebi, W_tropicalis), (W_canadensis, (W_muriae, W_mellicola)));     01010 10100 10101
    13  0.00650  0.84550   5 (W_muriae W_sebi W_mellicola W_tropicalis W_canadensis)   (W_sebi, (W_tropicalis, (W_mellicola, (W_muriae, W_canadensis))));     10001 10101 10111
    13  0.00650  0.85200   5 (W_muriae W_sebi W_mellicola W_tropicalis W_canadensis)   (W_canadensis, (W_mellicola, (W_tropicalis, (W_muriae, W_sebi))));     11000 11010 11110
    12  0.00600  0.85800   5 (W_muriae W_sebi W_mellicola W_tropicalis W_canadensis)   ((W_tropicalis, W_canadensis), (W_sebi, (W_muriae, W_mellicola)));     00011 10100 11100
    12  0.00600  0.86400   5 (W_muriae W_sebi W_mellicola W_tropicalis W_canadensis)   ((W_mellicola, W_tropicalis), (W_muriae, (W_sebi, W_canadensis)));     00110 01001 11001
    12  0.00600  0.87000   5 (W_muriae W_sebi W_mellicola W_tropicalis W_canadensis)   (W_sebi, (W_mellicola, (W_tropicalis, (W_muriae, W_canadensis))));     10001 10011 10111
    12  0.00600  0.87600   5 (W_muriae W_sebi W_mellicola W_tropicalis W_canadensis)   (W_tropicalis, (W_mellicola, (W_sebi, (W_muriae, W_canadensis))));     10001 11001 11101
    12  0.00600  0.88200   5 (W_muriae W_sebi W_mellicola W_tropicalis W_canadensis)   (W_sebi, (W_mellicola, (W_canadensis, (W_muriae, W_tropicalis))));     10010 10011 10111
    11  0.00550  0.88750   5 (W_muriae W_sebi W_mellicola W_tropicalis W_canadensis)   ((W_sebi, W_mellicola), (W_muriae, (W_tropicalis, W_canadensis)));     00011 01100 10011
    11  0.00550  0.89300   5 (W_muriae W_sebi W_mellicola W_tropicalis W_canadensis)   (W_canadensis, ((W_sebi, W_tropicalis), (W_muriae, W_mellicola)));     01010 10100 11110
    11  0.00550  0.89850   5 (W_muriae W_sebi W_mellicola W_tropicalis W_canadensis)   ((W_tropicalis, (W_sebi, W_mellicola)), (W_muriae, W_canadensis));     01100 01110 10001
    11  0.00550  0.90400   5 (W_muriae W_sebi W_mellicola W_tropicalis W_canadensis)   (W_sebi, (W_canadensis, (W_mellicola, (W_muriae, W_tropicalis))));     10010 10110 10111
    10  0.00500  0.90900   5 (W_muriae W_sebi W_mellicola W_tropicalis W_canadensis)   (W_sebi, ((W_mellicola, W_canadensis), (W_muriae, W_tropicalis)));     00101 10010 10111
    10  0.00500  0.91400   5 (W_muriae W_sebi W_mellicola W_tropicalis W_canadensis)   ((W_mellicola, W_canadensis), (W_tropicalis, (W_muriae, W_sebi)));     00101 11000 11010
    10  0.00500  0.91900   5 (W_muriae W_sebi W_mellicola W_tropicalis W_canadensis)   (W_tropicalis, (W_muriae, (W_canadensis, (W_sebi, W_mellicola))));     01100 01101 11101
    10  0.00500  0.92400   5 (W_muriae W_sebi W_mellicola W_tropicalis W_canadensis)   (W_tropicalis, ((W_sebi, W_mellicola), (W_muriae, W_canadensis)));     01100 10001 11101
    10  0.00500  0.92900   5 (W_muriae W_sebi W_mellicola W_tropicalis W_canadensis)   (W_sebi, (W_tropicalis, (W_canadensis, (W_muriae, W_mellicola))));     10100 10101 10111
    10  0.00500  0.93400   5 (W_muriae W_sebi W_mellicola W_tropicalis W_canadensis)   (W_sebi, (W_canadensis, (W_tropicalis, (W_muriae, W_mellicola))));     10100 10110 10111
    10  0.00500  0.93900   5 (W_muriae W_sebi W_mellicola W_tropicalis W_canadensis)   (W_tropicalis, (W_mellicola, (W_canadensis, (W_muriae, W_sebi))));     11000 11001 11101
     9  0.00450  0.94350   5 (W_muriae W_sebi W_mellicola W_tropicalis W_canadensis)   (W_tropicalis, ((W_mellicola, W_canadensis), (W_muriae, W_sebi)));     00101 11000 11101
     9  0.00450  0.94800   5 (W_muriae W_sebi W_mellicola W_tropicalis W_canadensis)   ((W_canadensis, (W_mellicola, W_tropicalis)), (W_muriae, W_sebi));     00110 00111 11000
     9  0.00450  0.95250   5 (W_muriae W_sebi W_mellicola W_tropicalis W_canadensis)   (W_canadensis, (W_mellicola, (W_sebi, (W_muriae, W_tropicalis))));     10010 11010 11110
     8  0.00400  0.95650   5 (W_muriae W_sebi W_mellicola W_tropicalis W_canadensis)   (W_tropicalis, (W_sebi, (W_muriae, (W_mellicola, W_canadensis))));     00101 10101 11101
     8  0.00400  0.96050   5 (W_muriae W_sebi W_mellicola W_tropicalis W_canadensis)   ((W_mellicola, W_tropicalis), (W_sebi, (W_muriae, W_canadensis)));     00110 10001 11001
     8  0.00400  0.96450   5 (W_muriae W_sebi W_mellicola W_tropicalis W_canadensis)   ((W_sebi, W_canadensis), (W_tropicalis, (W_muriae, W_mellicola)));     01001 10100 10110
     8  0.00400  0.96850   5 (W_muriae W_sebi W_mellicola W_tropicalis W_canadensis)   ((W_sebi, W_mellicola), (W_tropicalis, (W_muriae, W_canadensis)));     01100 10001 10011
     7  0.00350  0.97200   5 (W_muriae W_sebi W_mellicola W_tropicalis W_canadensis)   (W_canadensis, (W_sebi, (W_tropicalis, (W_muriae, W_mellicola))));     10100 10110 11110
     6  0.00300  0.97500   5 (W_muriae W_sebi W_mellicola W_tropicalis W_canadensis)   (W_muriae, ((W_tropicalis, W_canadensis), (W_sebi, W_mellicola)));     00011 01100 01111
     6  0.00300  0.97800   5 (W_muriae W_sebi W_mellicola W_tropicalis W_canadensis)   (W_canadensis, (W_tropicalis, (W_sebi, (W_muriae, W_mellicola))));     10100 11100 11110
     6  0.00300  0.98100   5 (W_muriae W_sebi W_mellicola W_tropicalis W_canadensis)   (W_mellicola, (W_tropicalis, (W_canadensis, (W_muriae, W_sebi))));     11000 11001 11011
     6  0.00300  0.98400   5 (W_muriae W_sebi W_mellicola W_tropicalis W_canadensis)   (W_mellicola, (W_canadensis, (W_tropicalis, (W_muriae, W_sebi))));     11000 11010 11011
     5  0.00250  0.98650   5 (W_muriae W_sebi W_mellicola W_tropicalis W_canadensis)   ((W_mellicola, W_tropicalis), (W_canadensis, (W_muriae, W_sebi)));     00110 11000 11001
     4  0.00200  0.98850   5 (W_muriae W_sebi W_mellicola W_tropicalis W_canadensis)   ((W_canadensis, (W_sebi, W_mellicola)), (W_muriae, W_tropicalis));     01100 01101 10010
     4  0.00200  0.99050   5 (W_muriae W_sebi W_mellicola W_tropicalis W_canadensis)   (W_tropicalis, (W_sebi, (W_mellicola, (W_muriae, W_canadensis))));     10001 10101 11101
     4  0.00200  0.99250   5 (W_muriae W_sebi W_mellicola W_tropicalis W_canadensis)   (W_canadensis, (W_sebi, (W_mellicola, (W_muriae, W_tropicalis))));     10010 10110 11110
     4  0.00200  0.99450   5 (W_muriae W_sebi W_mellicola W_tropicalis W_canadensis)   (W_tropicalis, (W_canadensis, (W_sebi, (W_muriae, W_mellicola))));     10100 11100 11101
     3  0.00150  0.99600   5 (W_muriae W_sebi W_mellicola W_tropicalis W_canadensis)   (W_canadensis, (W_muriae, (W_tropicalis, (W_sebi, W_mellicola))));     01100 01110 11110
     3  0.00150  0.99750   5 (W_muriae W_sebi W_mellicola W_tropicalis W_canadensis)   (W_tropicalis, (W_sebi, (W_canadensis, (W_muriae, W_mellicola))));     10100 10101 11101
     2  0.00100  0.99850   5 (W_muriae W_sebi W_mellicola W_tropicalis W_canadensis)   ((W_tropicalis, W_canadensis), (W_muriae, (W_sebi, W_mellicola)));     00011 01100 11100
     1  0.00050  0.99900   4 (W_muriae W_sebiW_tropicalis W_mellicola W_canadensis)    (W_muriae, (W_mellicola, (W_sebiW_tropicalis, W_canadensis)));         0101 0111

(B)  2 species delimitations & their posterior probabilities
      1   0.00050   4 (W_muriae W_sebiW_tropicalis W_mellicola W_canadensis) 
   1999   0.99950   5 (W_muriae W_sebi W_mellicola W_tropicalis W_canadensis) 

(C)  6 delimited species & their posterior probabilities
   2000   1.00000  W_muriae
   1999   0.99950  W_sebi
      1   0.00050  W_sebiW_tropicalis
   2000   1.00000  W_mellicola
   1999   0.99950  W_tropicalis
   2000   1.00000  W_canadensis

(D) Posterior probability for # of species
P[4] =   0.00050
P[5] =   0.99950
