# Supplementary material for: Application of the Phylogenetic Species Concept to Wallemia sebi from House Dust and Indoor Air Revealed by Multi-Locus Genealogical Concordance
Source: PLoS One. 2015 Mar 23;10(3):e0120894. doi: 10.1371/journal.pone.0120894 (PMC4370657; doi:10.1371/journal.pone.0120894)
Supplement: S2 File — (ZIP) [file pone.0120894.s006.zip › algorithm0/e2_run3/mcmc.txt]

(((W_mellicola#0.0060688: 0.00179485	W_sebi#0.00175494: 0.00179485)#0.00135559: 8.87905e-06	(W_canadensis#0.000647125: 0.00160987	W_tropicalis#0.000764489: 0.00160987)#0.00161857: 0.000193853)#0.00378629: 9.2229e-05	W_muriae#0.00434569: 0.00189595)#0.0277027; 5
(((W_mellicola#0.0060688: 0.00179485	(W_canadensis#0.000647125: 0.00166731	W_tropicalis#0.000764489: 0.00166731)#0.00383615: 0.000127534)#0.00135559: 8.87905e-06	W_sebi#0.00175494: 0.00180373)#0.00378629: 9.2229e-05	W_muriae#0.00434569: 0.00189595)#0.0305855; 5
(((W_canadensis#0.000602923: 0.00167225	(W_mellicola#0.00565427: 0.00155343	W_tropicalis#0.00071227: 0.00155343)#0.00357412: 0.000118823)#0.001263: 8.27256e-06	W_sebi#0.00163507: 0.00168052)#0.00352767: 8.59293e-05	W_muriae#0.00404886: 0.00176645)#0.0284963; 5
((W_muriae#0.00404886: 0.00168052	W_sebi#0.00163507: 0.00168052)#0.00352767: 8.59293e-05	(W_canadensis#0.000602923: 0.00162791	(W_mellicola#0.00565427: 0.00155343	W_tropicalis#0.00071227: 0.00155343)#0.00357412: 7.4487e-05)#0.0022186: 0.000138538)#0.0293375; 5
((W_muriae#0.00440649: 0.00182896	W_sebi#0.00177949: 0.00182896)#0.00204032: 9.35194e-05	(W_canadensis#0.000656179: 0.00177171	(W_mellicola#0.00615371: 0.00169064	W_tropicalis#0.000775184: 0.00169064)#0.00388982: 8.10663e-05)#0.00241457: 0.000150774)#0.0319288; 5
((W_muriae#0.00440649: 0.00182896	W_sebi#0.00177949: 0.00182896)#0.00526662: 9.35194e-05	(W_tropicalis#0.000775184: 0.00177576	(W_mellicola#0.00615371: 0.00169064	W_canadensis#0.000656179: 0.00169064)#0.00180871: 8.51178e-05)#0.00474999: 0.000146723)#0.0355346; 5
(((W_tropicalis#0.000775184: 0.00173682	(W_mellicola#0.00615371: 0.00169064	W_canadensis#0.000656179: 0.00169064)#0.00123451: 4.61778e-05)#0.00485648: 0.000103215	W_sebi#0.00177949: 0.00184003)#0.00523493: 8.24483e-05	W_muriae#0.00440649: 0.00192248)#0.03206; 5
((W_muriae#0.00440649: 0.00184003	W_sebi#0.00177949: 0.00184003)#0.0018426: 8.24483e-05	(W_tropicalis#0.000775184: 0.00174296	(W_mellicola#0.00615371: 0.00169064	W_canadensis#0.000656179: 0.00169064)#0.00145031: 5.23188e-05)#0.00620767: 0.000179522)#0.0291925; 5
((W_muriae#0.00440649: 0.00184003	W_sebi#0.00177949: 0.00184003)#0.00423687: 8.24483e-05	(W_tropicalis#0.000775184: 0.00185363	(W_mellicola#0.00615371: 0.00169064	W_canadensis#0.000656179: 0.00169064)#0.00145031: 0.00016299)#0.00442949: 6.88512e-05)#0.0274404; 5
((W_muriae#0.00440649: 0.00184003	W_sebi#0.00177949: 0.00184003)#0.00423687: 8.24483e-05	(W_tropicalis#0.000775184: 0.00178539	(W_mellicola#0.00615371: 0.00169064	W_canadensis#0.00082071: 0.00169064)#0.00145031: 9.47521e-05)#0.00459879: 0.000137089)#0.0274404; 5
((W_muriae#0.00420398: 0.00175547	W_sebi#0.00169771: 0.00175547)#0.00208343: 7.86593e-05	(W_tropicalis#0.000739559: 0.00170334	(W_mellicola#0.0058709: 0.00161294	W_canadensis#0.000782993: 0.00161294)#0.00138365: 9.03977e-05)#0.00438744: 0.000130789)#0.0290192; 5
((W_muriae#0.00420398: 0.00175547	W_sebi#0.00169771: 0.00175547)#0.00208343: 7.86593e-05	(W_tropicalis#0.000739559: 0.00168735	(W_mellicola#0.0058709: 0.00161294	W_canadensis#0.000782993: 0.00161294)#0.00138365: 7.44103e-05)#0.00442901: 0.000146776)#0.0290192; 5
((W_muriae#0.00420398: 0.00175547	W_sebi#0.00169771: 0.00175547)#0.00208343: 7.86593e-05	(W_tropicalis#0.000739559: 0.00168276	(W_mellicola#0.0058709: 0.00161294	W_canadensis#0.000726603: 0.00161294)#0.00138365: 6.98164e-05)#0.00325524: 0.00015137)#0.0313266; 5
((W_muriae#0.00420398: 0.00175547	W_sebi#0.00169771: 0.00175547)#0.00208343: 7.86593e-05	(W_tropicalis#0.000739559: 0.0017113	(W_mellicola#0.0058709: 0.00161294	W_canadensis#0.000726603: 0.00161294)#0.000806875: 9.83531e-05)#0.00320096: 0.000122833)#0.0313266; 5
(((W_tropicalis#0.00129056: 0.00176974	(W_mellicola#0.0058709: 0.00161294	W_canadensis#0.000726603: 0.00161294)#0.00146233: 0.000156796)#0.00309525: 3.08497e-05	W_sebi#0.00169771: 0.00180059)#0.00203122: 3.35403e-05	W_muriae#0.00420398: 0.00183413)#0.0313266; 5
(((W_tropicalis#0.000571452: 0.00177444	(W_mellicola#0.0058709: 0.00154445	W_canadensis#0.000726603: 0.00154445)#0.00152718: 0.00022999)#0.00409907: 5.61287e-05	W_muriae#0.00420398: 0.00183057)#0.00199796: 3.56424e-06	W_sebi#0.00169771: 0.00183413)#0.0344233; 5
(((W_muriae#0.00439067: 0.0018063	(W_mellicola#0.00613162: 0.00161303	W_canadensis#0.00075887: 0.00161303)#0.001595: 0.000193267)#0.00439234: 7.14502e-05	W_tropicalis#0.000836595: 0.00187775)#0.00327884: 3.78299e-05	W_sebi#0.00288258: 0.00191558)#0.0339419; 5
(((W_tropicalis#0.000860176: 0.00185721	(W_mellicola#0.00630445: 0.0016585	W_canadensis#0.000780259: 0.0016585)#0.00163996: 0.000198714)#0.00335879: 4.43787e-05	W_muriae#0.00451443: 0.00190159)#0.00342283: 6.79816e-05	W_sebi#0.00296382: 0.00196957)#0.0363824; 5
(((W_tropicalis#0.000860176: 0.00185721	(W_mellicola#0.00630445: 0.0016585	W_canadensis#0.000780259: 0.0016585)#0.00163996: 0.000198714)#0.00335879: 9.32103e-05	W_muriae#0.00451443: 0.00195042)#0.00333713: 1.915e-05	W_sebi#0.00296382: 0.00196957)#0.0363824; 5
(((W_tropicalis#0.0013564: 0.00173055	(W_mellicola#0.0057107: 0.0015023	W_canadensis#0.000706776: 0.0015023)#0.00272365: 0.000228244)#0.00567605: 3.61875e-05	W_muriae#0.00408927: 0.00176674)#0.0054096: 1.73465e-05	W_sebi#0.0026847: 0.00178408)#0.03108; 5
(((W_tropicalis#0.0010489: 0.00186917	(W_mellicola#0.00616815: 0.00162264	W_canadensis#0.000763391: 0.00162264)#0.00294182: 0.000246527)#0.00351393: 3.43164e-05	W_sebi#0.00289975: 0.00190349)#0.0045197: 2.35059e-05	W_muriae#0.00441683: 0.00192699)#0.0314774; 5
(((W_tropicalis#0.0010489: 0.00186917	W_sebi#0.00289975: 0.00186917)#0.000911143: 3.43164e-05	(W_mellicola#0.00616815: 0.00162264	W_canadensis#0.00161222: 0.00162264)#0.00294182: 0.000280843)#0.00307465: 2.35059e-05	W_muriae#0.00441683: 0.00192699)#0.0305738; 5
(((W_tropicalis#0.00141045: 0.00186917	W_sebi#0.00289975: 0.00186917)#0.00351661: 5.00968e-05	(W_mellicola#0.00616815: 0.00162264	W_canadensis#0.000567477: 0.00162264)#0.00164273: 0.000296624)#0.00304937: 7.72538e-06	W_muriae#0.00441683: 0.00192699)#0.0320483; 5
(((W_tropicalis#0.00141045: 0.00186917	W_sebi#0.00289975: 0.00186917)#0.00351661: 5.60864e-05	(W_mellicola#0.00616815: 0.00162264	W_canadensis#0.000567477: 0.00162264)#0.00156565: 0.000302613)#0.000908291: 1.73581e-06	W_muriae#0.00441683: 0.00192699)#0.0332963; 5
(((W_tropicalis#0.00125135: 0.00186917	W_sebi#0.00289975: 0.00186917)#0.00109917: 2.04373e-05	(W_mellicola#0.00616815: 0.00162264	W_canadensis#0.000715205: 0.00162264)#0.00156565: 0.000266964)#0.00323236: 3.73849e-05	W_muriae#0.00441683: 0.00192699)#0.0354943; 5
(((W_tropicalis#0.00125135: 0.00186917	W_sebi#0.00289975: 0.00186917)#0.00138101: 1.69608e-05	W_muriae#0.00441683: 0.00188613)#0.00323832: 4.08614e-05	(W_mellicola#0.00616815: 0.00162264	W_canadensis#0.000715205: 0.00162264)#0.000892304: 0.000304349)#0.0366396; 5
(((W_tropicalis#0.000838155: 0.00186917	W_sebi#0.00289975: 0.00186917)#0.00236753: 3.36108e-07	(W_mellicola#0.00487138: 0.00162264	W_canadensis#0.000715205: 0.00162264)#0.000892304: 0.000246863)#0.00326711: 5.74861e-05	W_muriae#0.00441683: 0.00192699)#0.0366396; 5
(((W_tropicalis#0.000838155: 0.00187511	(W_mellicola#0.00487138: 0.00162264	W_canadensis#0.000753032: 0.00162264)#0.000892304: 0.000252469)#0.00096241: 3.73893e-05	W_sebi#0.00289975: 0.0019125)#0.00319366: 1.44907e-05	W_muriae#0.00441683: 0.00192699)#0.0346661; 5
(((W_tropicalis#0.000775804: 0.00173562	(W_mellicola#0.004509: 0.00150193	W_canadensis#0.000697014: 0.00150193)#0.000825925: 0.000233688)#0.000890816: 3.52997e-06	W_muriae#0.00408826: 0.00173915)#0.00300891: 4.44907e-05	W_sebi#0.00268404: 0.00178364)#0.0294779; 5
(((W_muriae#0.00408826: 0.00173562	(W_mellicola#0.004509: 0.00150193	W_canadensis#0.000697014: 0.00150193)#0.000825925: 0.000233688)#0.00112795: 1.99384e-05	W_tropicalis#0.000775804: 0.00175556)#0.00442682: 2.80823e-05	W_sebi#0.00320048: 0.00178364)#0.0318496; 5
(((W_tropicalis#0.000775804: 0.00173562	(W_mellicola#0.004509: 0.00156889	W_canadensis#0.000697014: 0.00156889)#0.00125102: 0.000166728)#0.000971294: 1.99384e-05	W_muriae#0.00408826: 0.00175556)#0.00442682: 2.80823e-05	W_sebi#0.00320048: 0.00178364)#0.029807; 5
(((W_tropicalis#0.000850756: 0.0019033	(W_mellicola#0.00494462: 0.00172047	W_canadensis#0.000764354: 0.00172047)#0.00223927: 0.000182836)#0.00381025: 1.2967e-05	W_muriae#0.00448324: 0.00191627)#0.00249972: 3.96931e-05	W_sebi#0.00350968: 0.00195596)#0.0296693; 5
(((W_tropicalis#0.000850756: 0.0019033	(W_mellicola#0.00494462: 0.00172047	W_canadensis#0.000764354: 0.00172047)#0.00100651: 0.000182836)#0.00381025: 4.69964e-05	W_muriae#0.00448324: 0.0019503)#0.0024561: 5.66366e-06	W_sebi#0.00350968: 0.00195596)#0.0309263; 5
(((W_tropicalis#0.000753403: 0.00168551	(W_mellicola#0.00437881: 0.00152359	W_canadensis#0.000676888: 0.00152359)#0.000891336: 0.000161914)#0.00238471: 5.23669e-06	W_sebi#0.00310807: 0.00169074)#0.00222185: 4.13974e-05	W_muriae#0.00397022: 0.00173214)#0.0255196; 5
(((W_tropicalis#0.000870357: 0.00191177	(W_mellicola#0.00505854: 0.00176011	W_canadensis#0.000781964: 0.00176011)#0.0010297: 0.000151667)#0.00125591: 4.4399e-05	W_sebi#0.00359054: 0.00195617)#0.00455026: 4.48558e-05	W_muriae#0.00458653: 0.00200103)#0.0294811; 5
(((W_tropicalis#0.000870357: 0.00198195	(W_mellicola#0.00505854: 0.00176011	W_canadensis#0.000781964: 0.00176011)#0.0010297: 0.000221848)#0.00121144: 3.41048e-06	W_muriae#0.00458653: 0.00198536)#0.00448335: 1.56638e-05	W_sebi#0.00359054: 0.00200103)#0.0294811; 5
(((W_tropicalis#0.000828483: 0.00185475	(W_mellicola#0.00481517: 0.00167542	W_canadensis#0.000744342: 0.00167542)#0.00127481: 0.000179325)#0.000833094: 3.98251e-05	W_muriae#0.00436586: 0.00189457)#0.00320605: 1.01806e-05	W_sebi#0.0034178: 0.00190476)#0.0280627; 5
(((W_tropicalis#0.000828483: 0.00185475	(W_mellicola#0.00481517: 0.00155486	W_canadensis#0.000744342: 0.00155486)#0.00137366: 0.00029989)#0.00201325: 3.98251e-05	W_muriae#0.00436586: 0.00189457)#0.00320605: 1.01806e-05	W_sebi#0.0034178: 0.00190476)#0.0291329; 5
(((W_tropicalis#0.00209424: 0.00180528	(W_mellicola#0.00481517: 0.00155486	W_canadensis#0.000744342: 0.00155486)#0.00219705: 0.000250422)#0.00206842: 8.92929e-05	W_muriae#0.00436586: 0.00189457)#0.000493768: 1.01806e-05	W_sebi#0.0034178: 0.00190476)#0.0314681; 5
(((W_tropicalis#0.00209424: 0.00184358	(W_mellicola#0.00481517: 0.00166114	W_canadensis#0.000744342: 0.00166114)#0.00104131: 0.000182436)#0.00396802: 5.09985e-05	W_muriae#0.00436586: 0.00189457)#0.00104136: 1.01806e-05	W_sebi#0.0034178: 0.00190476)#0.0314681; 5
(((W_tropicalis#0.00199238: 0.00175391	(W_mellicola#0.00458098: 0.00145828	W_canadensis#0.000708141: 0.00145828)#0.00107359: 0.000295638)#0.00119597: 5.23275e-05	W_muriae#0.00415353: 0.00180624)#0.00308549: 5.8762e-06	W_sebi#0.00325157: 0.00181212)#0.0331326; 5
(((W_tropicalis#0.000540412: 0.00193038	(W_mellicola#0.00504189: 0.001605	W_canadensis#0.00077939: 0.001605)#0.00118161: 0.000325383)#0.00171122: 5.75924e-05	W_muriae#0.00457143: 0.00198797)#0.00339593: 6.46742e-06	W_sebi#0.00357872: 0.00199444)#0.0392563; 5
(((W_tropicalis#0.00137895: 0.00193038	W_muriae#0.00457143: 0.00193038)#0.00253085: 3.48405e-05	(W_mellicola#0.00504189: 0.001605	W_canadensis#0.00077939: 0.001605)#0.00118161: 0.000360224)#0.00343525: 2.92193e-05	W_sebi#0.00357872: 0.00199444)#0.0369048; 5
((((W_mellicola#0.00519738: 0.00165449	W_canadensis#0.000803426: 0.00165449)#0.00121805: 0.000335418	W_muriae#0.00471241: 0.00198991)#0.00578151: 3.73779e-05	W_tropicalis#0.00142148: 0.00202729)#0.00353863: 2.86574e-05	W_sebi#0.00368909: 0.00205595)#0.0380429; 5
((((W_mellicola#0.00519738: 0.00165449	W_canadensis#0.000803426: 0.00165449)#0.00121805: 0.000335418	W_muriae#0.00471241: 0.00198991)#0.00353017: 3.87821e-05	W_tropicalis#0.000661129: 0.00202869)#0.00353618: 2.72532e-05	W_sebi#0.00368909: 0.00205595)#0.0380429; 5
((((W_mellicola#0.0049802: 0.00162404	W_canadensis#0.000769853: 0.00162404)#0.00113936: 0.000257284	W_muriae#0.00451549: 0.00188132)#0.0034284: 8.18752e-05	W_tropicalis#0.000633503: 0.0019632)#0.00129377: 6.8401e-06	W_sebi#0.00353493: 0.00197004)#0.0376146; 5
((((W_mellicola#0.0049802: 0.00162404	W_canadensis#0.000769853: 0.00162404)#0.00113936: 0.000257284	W_tropicalis#0.00154437: 0.00188132)#0.0034284: 8.18752e-05	W_muriae#0.00451549: 0.0019632)#0.00178497: 6.8401e-06	W_sebi#0.00353493: 0.00197004)#0.0376146; 5
((((W_mellicola#0.0049802: 0.00162404	W_canadensis#0.000769853: 0.00162404)#0.00121627: 0.000257284	W_tropicalis#0.00154437: 0.00188132)#0.0034284: 8.18752e-05	W_sebi#0.00353493: 0.0019632)#0.000274411: 6.8401e-06	W_muriae#0.00451549: 0.00197004)#0.038328; 5
((((W_mellicola#0.00478682: 0.00156098	W_canadensis#0.000739959: 0.00156098)#0.00116905: 0.000294968	W_tropicalis#0.0014844: 0.00185594)#0.00321062: 3.10209e-05	W_muriae#0.00434015: 0.00188696)#0.00129697: 6.57449e-06	W_sebi#0.00339767: 0.00189354)#0.0350318; 5
((((W_mellicola#0.00498507: 0.00162562	W_canadensis#0.000770605: 0.00162562)#0.00121746: 0.000229935	W_tropicalis#0.00154588: 0.00185556)#0.00348279: 0.000109555	W_muriae#0.0045199: 0.00196511)#0.00135068: 6.84678e-06	W_sebi#0.00353839: 0.00197196)#0.0390331; 5
((((W_mellicola#0.00498507: 0.00162562	W_canadensis#0.000770605: 0.00162562)#0.00121746: 0.000257259	W_tropicalis#0.00154588: 0.00188288)#0.0010627: 7.93989e-05	W_muriae#0.0045199: 0.00196228)#0.00135263: 9.67924e-06	W_sebi#0.00353839: 0.00197196)#0.037049; 5
((((W_mellicola#0.00498507: 0.00162562	W_canadensis#0.000770605: 0.00162562)#0.00121746: 0.000282166	W_tropicalis#0.00161087: 0.00190779)#0.00351371: 5.44916e-05	W_muriae#0.0045199: 0.00196228)#0.00135263: 9.67924e-06	W_sebi#0.00353839: 0.00197196)#0.037049; 5
((((W_mellicola#0.00454038: 0.00148061	W_canadensis#0.000701865: 0.00148061)#0.00168201: 0.000256996	W_tropicalis#0.00146718: 0.00173761)#0.00125574: 1.91979e-05	W_sebi#0.00322275: 0.00175681)#0.00193046: 3.92488e-05	W_muriae#0.00411672: 0.00179606)#0.0352772; 5
((((W_mellicola#0.00500977: 0.00175224	W_canadensis#0.000774424: 0.00175224)#0.00173033: 0.000203869	W_tropicalis#0.00161885: 0.00195611)#0.00135803: 8.80899e-06	W_sebi#0.00355592: 0.00196491)#0.00416463: 1.68182e-05	W_muriae#0.0045423: 0.00198173)#0.0355752; 5
((((W_mellicola#0.00543471: 0.00190087	W_canadensis#0.000840112: 0.00190087)#0.0018771: 0.000160401	W_tropicalis#0.00175617: 0.00206127)#0.00110806: 6.56271e-05	W_sebi#0.00385754: 0.00212689)#0.00272081: 2.29355e-05	W_muriae#0.00492759: 0.00214983)#0.0374108; 5
((((W_mellicola#0.00510306: 0.00178487	W_canadensis#0.000594223: 0.00178487)#0.00176255: 0.000150612	W_tropicalis#0.001649: 0.00193548)#0.00104044: 6.16222e-05	W_sebi#0.00362214: 0.0019971)#0.00162812: 2.15359e-05	W_muriae#0.00462689: 0.00201864)#0.0377762; 5
((((W_mellicola#0.00510306: 0.00178487	W_canadensis#0.000594223: 0.00178487)#0.00176255: 0.000150612	W_tropicalis#0.001649: 0.00193548)#0.00205144: 1.84355e-05	W_sebi#0.00362214: 0.00195392)#0.00438964: 6.47226e-05	W_muriae#0.00462689: 0.00201864)#0.036495; 5
((((W_mellicola#0.00485944: 0.00169966	W_canadensis#0.000565855: 0.00169966)#0.00167841: 0.000143422	W_sebi#0.00344922: 0.00184308)#0.000538243: 1.25959e-05	W_tropicalis#0.00157028: 0.00185568)#0.00226966: 6.65922e-05	W_muriae#0.004406: 0.00192227)#0.0361422; 5
((((W_mellicola#0.00485944: 0.00169966	W_canadensis#0.000565855: 0.00169966)#0.00130728: 0.000143422	W_sebi#0.00344922: 0.00184308)#0.0015431: 1.84554e-05	W_tropicalis#0.00157028: 0.00186154)#0.00226252: 6.07328e-05	W_muriae#0.004406: 0.00192227)#0.0340784; 5
((((W_mellicola#0.00498822: 0.0017447	W_canadensis#0.000580851: 0.0017447)#0.00134193: 0.000144821	W_sebi#0.00354063: 0.00188952)#0.00342045: 6.57669e-05	W_tropicalis#0.00161189: 0.00195529)#0.00384904: 1.7922e-05	W_muriae#0.00452277: 0.00197321)#0.0349815; 5
((((W_mellicola#0.00486: 0.00169985	W_canadensis#0.00056592: 0.00169985)#0.00102132: 0.000141098	W_sebi#0.00344961: 0.00184095)#0.00489586: 6.40763e-05	W_tropicalis#0.00157046: 0.00190503)#0.0037501: 1.74613e-05	W_muriae#0.0044065: 0.00192249)#0.0361656; 5
((((W_mellicola#0.00515684: 0.00180368	W_canadensis#0.000600485: 0.00180368)#0.00161038: 0.000149716	W_sebi#0.00366031: 0.00195339)#0.00519489: 8.06133e-05	W_muriae#0.00467565: 0.002034)#0.00179414: 5.90439e-06	W_tropicalis#0.00166638: 0.00203991)#0.0405967; 5
((((W_mellicola#0.0047309: 0.0015423	W_canadensis#0.000550888: 0.0015423)#0.00158504: 0.000249753	W_sebi#0.00335798: 0.00179205)#0.00268303: 7.3955e-05	W_muriae#0.00428946: 0.00186601)#0.000897277: 5.41672e-06	W_tropicalis#0.00152874: 0.00187142)#0.0390087; 5
((((W_mellicola#0.0047309: 0.0015423	W_canadensis#0.000550888: 0.0015423)#0.00132169: 0.000265497	W_muriae#0.00428946: 0.00180779)#0.00265966: 5.82112e-05	W_sebi#0.00335798: 0.00186601)#0.00462671: 5.41672e-06	W_tropicalis#0.00152874: 0.00187142)#0.0370328; 5
((((W_mellicola#0.00511613: 0.00166788	W_canadensis#0.000595745: 0.00166788)#0.00142931: 0.000287116	W_muriae#0.00463874: 0.001955)#0.00287623: 4.40032e-05	W_sebi#0.00363141: 0.001999)#0.00505087: 2.48057e-05	W_tropicalis#0.0014369: 0.00202381)#0.0429558; 5
((((W_mellicola#0.0048384: 0.00152421	W_canadensis#0.000563405: 0.00152421)#0.00139884: 0.000324661	W_muriae#0.00438693: 0.00184887)#0.00125182: 3.678e-05	W_sebi#0.00343429: 0.00188565)#0.00167239: 2.82937e-05	W_tropicalis#0.000936906: 0.00191395)#0.0379634; 5
((((W_mellicola#0.0048384: 0.00157333	W_canadensis#0.000563405: 0.00157333)#0.00135517: 0.000275543	W_muriae#0.00438693: 0.00184887)#0.0030637: 5.48736e-05	W_sebi#0.00343429: 0.00190375)#0.0016565: 1.02001e-05	W_tropicalis#0.000936906: 0.00191395)#0.0353164; 5
((((W_mellicola#0.00533016: 0.00173324	W_canadensis#0.000620667: 0.00173324)#0.00149291: 0.000303548	W_muriae#0.0048328: 0.00203678)#0.00116845: 2.83247e-05	W_sebi#0.00378333: 0.00206511)#0.00185324: 4.33628e-05	W_tropicalis#0.00103213: 0.00210847)#0.0389058; 5
((((W_mellicola#0.00533016: 0.00180841	W_canadensis#0.00100758: 0.00180841)#0.00143085: 0.000228374	W_muriae#0.0048328: 0.00203678)#0.00257927: 6.57918e-05	W_sebi#0.00378333: 0.00210258)#0.00182022: 5.89574e-06	W_tropicalis#0.00103213: 0.00210847)#0.0414379; 5
((((W_mellicola#0.00533016: 0.00180841	W_canadensis#0.00100758: 0.00180841)#0.00143085: 0.000228374	W_muriae#0.0048328: 0.00203678)#0.00483624: 6.01505e-05	W_sebi#0.00378333: 0.00209693)#0.00399306: 1.1537e-05	W_tropicalis#0.00103213: 0.00210847)#0.0405774; 5
((((W_mellicola#0.00482113: 0.00163571	W_canadensis#0.000911359: 0.00163571)#0.0012942: 0.00020273	W_sebi#0.00342202: 0.00183844)#0.0043835: 5.82406e-05	W_muriae#0.00437126: 0.00189668)#0.0026585: 1.04353e-05	W_tropicalis#0.000600242: 0.00190711)#0.0367023; 5
((((W_mellicola#0.00508856: 0.00172644	W_canadensis#0.000961913: 0.00172644)#0.00136599: 0.000213976	W_sebi#0.00361185: 0.00194041)#0.00462665: 6.14712e-05	W_muriae#0.00403035: 0.00200189)#0.00163146: 1.10141e-05	W_tropicalis#0.000633538: 0.0020129)#0.0359417; 5
((((W_mellicola#0.00508856: 0.00172644	W_canadensis#0.000961913: 0.00172644)#0.00136599: 0.000213976	W_sebi#0.00253704: 0.00194041)#0.00148507: 6.14712e-05	W_muriae#0.00403035: 0.00200189)#0.00163146: 1.10141e-05	W_tropicalis#0.000633538: 0.0020129)#0.0391867; 5
((((W_mellicola#0.00469726: 0.00159368	W_canadensis#0.000887944: 0.00159368)#0.00126095: 0.000201268	W_muriae#0.00372043: 0.00179495)#0.00476456: 5.29977e-05	W_sebi#0.00234195: 0.00184794)#0.001506: 1.01671e-05	W_tropicalis#0.00058482: 0.00185811)#0.0361733; 5
((((W_mellicola#0.00469726: 0.00159368	W_canadensis#0.000887944: 0.00159368)#0.00126095: 0.000173748	W_muriae#0.00372043: 0.00176743)#0.00803837: 7.66563e-05	W_sebi#0.00234195: 0.00184408)#0.00147618: 1.40282e-05	W_tropicalis#0.00058482: 0.00185811)#0.0382428; 5
((((W_mellicola#0.00492764: 0.00167184	W_canadensis#0.000931495: 0.00167184)#0.00132279: 0.00018227	W_muriae#0.0039029: 0.00185411)#0.00598142: 8.0416e-05	W_sebi#0.00245681: 0.00193453)#0.00271399: 1.47162e-05	W_tropicalis#0.000613503: 0.00194925)#0.0374758; 5
((((W_mellicola#0.00492764: 0.00167184	W_canadensis#0.000931495: 0.00167184)#0.00132279: 0.000192642	W_muriae#0.0039029: 0.00186449)#0.00594815: 7.00436e-05	W_sebi#0.00245681: 0.00193453)#0.00271399: 1.47162e-05	W_tropicalis#0.000613503: 0.00194925)#0.0389603; 5
((((W_mellicola#0.00492764: 0.00167184	W_canadensis#0.000931495: 0.00167184)#0.00132279: 0.000247247	W_muriae#0.0039029: 0.00191909)#0.0057789: 1.54389e-05	W_sebi#0.00245681: 0.00193453)#0.00271399: 1.47162e-05	W_tropicalis#0.000613503: 0.00194925)#0.0389603; 5
((((W_mellicola#0.00648424: 0.00171667	W_canadensis#0.000956468: 0.00171667)#0.00135826: 0.000253876	W_muriae#0.00400754: 0.00197054)#0.00593384: 1.58528e-05	W_sebi#0.00252268: 0.0019864)#0.00278675: 1.51108e-05	W_tropicalis#0.000629951: 0.00200151)#0.0369199; 5
((((W_mellicola#0.00648424: 0.00175101	W_canadensis#0.000956468: 0.00175101)#0.00133162: 0.000217737	W_muriae#0.00400754: 0.00196875)#0.00593924: 2.20509e-05	W_sebi#0.00252268: 0.0019908)#0.00278058: 1.07053e-05	W_tropicalis#0.00208178: 0.00200151)#0.0392197; 5
((((W_mellicola#0.00606926: 0.00163895	W_canadensis#0.000895256: 0.00163895)#0.00124639: 0.000203802	W_muriae#0.00375106: 0.00184275)#0.00555914: 1.00845e-05	W_sebi#0.00236123: 0.00185284)#0.00469842: 2.05754e-05	W_tropicalis#0.00102859: 0.00187341)#0.033782; 5
((W_tropicalis#0.0011236: 0.00202398	W_sebi#0.00257933: 0.00202398)#0.0051324: 2.24759e-05	((W_mellicola#0.00662986: 0.00179034	W_canadensis#0.000977948: 0.00179034)#0.00136152: 0.000236456	W_muriae#0.00409754: 0.00202679)#0.00396984: 1.9663e-05)#0.0369024; 5
((W_tropicalis#0.0011236: 0.00202398	W_sebi#0.00257933: 0.00202398)#0.00370956: 2.24759e-05	((W_mellicola#0.00662986: 0.00179034	W_canadensis#0.000977948: 0.00179034)#0.00136152: 0.000236456	W_muriae#0.00409754: 0.00202679)#0.00396984: 1.9663e-05)#0.0392937; 5
((W_tropicalis#0.0011236: 0.00202398	W_sebi#0.00257933: 0.00202398)#0.00370956: 2.24759e-05	((W_mellicola#0.00662986: 0.00179034	W_canadensis#0.000977948: 0.00179034)#0.00136152: 0.000236456	W_muriae#0.00409754: 0.00202679)#0.00130166: 1.9663e-05)#0.0392937; 5
((W_tropicalis#0.0018562: 0.00176083	W_sebi#0.00224398: 0.00176083)#0.00250405: 1.95537e-05	((W_mellicola#0.00576788: 0.00157567	W_canadensis#0.0008508: 0.00157567)#0.0011709: 0.000187612	W_muriae#0.0035648: 0.00176328)#0.00132332: 1.71065e-05)#0.0341849; 5
((W_tropicalis#0.00199881: 0.00189611	W_sebi#0.00241637: 0.00189611)#0.00107889: 2.10559e-05	((W_mellicola#0.00621099: 0.00169672	W_canadensis#0.000916162: 0.00169672)#0.000957127: 0.000202025	W_muriae#0.00383866: 0.00189874)#0.00342272: 1.84207e-05)#0.0401023; 5
((W_tropicalis#0.00199881: 0.00189611	W_sebi#0.00241637: 0.00189611)#0.00114322: 2.10559e-05	((W_mellicola#0.00621099: 0.00169672	W_canadensis#0.000916162: 0.00169672)#0.000957127: 0.000202025	W_muriae#0.00383866: 0.00189874)#0.00342272: 1.84207e-05)#0.0401023; 5
((W_tropicalis#0.00113827: 0.00189611	W_sebi#0.00241637: 0.00189611)#0.00114322: 2.10559e-05	((W_mellicola#0.00621099: 0.00169672	W_canadensis#0.00167455: 0.00169672)#0.0013788: 0.000202025	W_muriae#0.00383866: 0.00189874)#0.00389946: 1.84207e-05)#0.0391338; 5
((W_tropicalis#0.00113827: 0.00189611	W_sebi#0.00241637: 0.00189611)#0.00114322: 2.10559e-05	((W_mellicola#0.00621099: 0.00169672	W_canadensis#0.00167455: 0.00169672)#0.00147837: 0.000202025	W_muriae#0.00383866: 0.00189874)#0.00119258: 1.84207e-05)#0.037297; 5
((W_tropicalis#0.00113827: 0.00181356	W_sebi#0.00241637: 0.00181356)#0.00119526: 0.000103606	((W_mellicola#0.00621099: 0.00169672	W_canadensis#0.00106923: 0.00169672)#0.00147837: 0.000202025	W_muriae#0.00383866: 0.00189874)#0.00120567: 1.84207e-05)#0.0351828; 5
(W_muriae#0.00383866: 0.00191716	((W_mellicola#0.00621099: 0.00169672	W_canadensis#0.00106923: 0.00169672)#0.00175019: 0.000202025	(W_tropicalis#0.00113827: 0.00181356	W_sebi#0.00241637: 0.00181356)#0.0028771: 8.51852e-05)#0.00108272: 1.84207e-05)#0.0325606; 5
(W_muriae#0.00383866: 0.00191716	((W_mellicola#0.00621099: 0.00169672	W_canadensis#0.00106923: 0.00169672)#0.00175019: 0.000194978	(W_tropicalis#0.00113827: 0.00181356	W_sebi#0.00241637: 0.00181356)#0.0028771: 7.81386e-05)#0.00318943: 2.54673e-05)#0.0325606; 5
(W_muriae#0.00383866: 0.00191716	((W_mellicola#0.00621099: 0.00169672	W_canadensis#0.00106923: 0.00169672)#0.00175019: 0.000194978	(W_tropicalis#0.00113827: 0.00181356	W_sebi#0.00241637: 0.00181356)#0.0028771: 7.81386e-05)#0.00318943: 2.54673e-05)#0.0325606; 5
(W_muriae#0.00383866: 0.00191716	((W_mellicola#0.00621099: 0.00169672	W_canadensis#0.00106923: 0.00169672)#0.00153961: 0.000206714	(W_tropicalis#0.00175914: 0.00181356	W_sebi#0.00241637: 0.00181356)#0.0028771: 8.98746e-05)#0.00316977: 1.37314e-05)#0.0350979; 5
(W_muriae#0.00423604: 0.00211563	(W_sebi#0.00266651: 0.00210047	(W_tropicalis#0.00182666: 0.00199646	(W_mellicola#0.00685395: 0.00187236	W_canadensis#0.00117991: 0.00187236)#0.000869674: 0.000124096)#0.00318264: 0.000104017)#0.0034979: 1.51529e-05)#0.0362951; 5
(W_muriae#0.00423604: 0.00211563	(W_tropicalis#0.00142129: 0.00211514	(W_sebi#0.00266651: 0.00200479	(W_mellicola#0.00685395: 0.00187236	W_canadensis#0.000863371: 0.00187236)#0.000869674: 0.000132429)#0.00588673: 0.00011035)#0.00531937: 4.86717e-07)#0.0356237; 5
(W_tropicalis#0.0013554: 0.00201754	(W_muriae#0.00403965: 0.00201708	(W_sebi#0.00254289: 0.00196892	(W_mellicola#0.0065362: 0.00178556	W_canadensis#0.00075824: 0.00178556)#0.00111613: 0.000183367)#0.00674718: 4.81563e-05)#0.00507275: 4.64152e-07)#0.0315774; 5
(W_tropicalis#0.00138196: 0.00205709	(W_muriae#0.00411883: 0.00203226	(W_sebi#0.00259273: 0.00197181	(W_mellicola#0.00666431: 0.00182055	W_canadensis#0.000773103: 0.00182055)#0.00330572: 0.000151251)#0.00580544: 6.04575e-05)#0.00523416: 2.48265e-05)#0.029778; 5
(W_tropicalis#0.00126455: 0.00188232	(W_sebi#0.00237245: 0.00180917	(W_muriae#0.00376889: 0.0017714	(W_mellicola#0.0060981: 0.00166588	W_canadensis#0.000707419: 0.00166588)#0.00302486: 0.000105523)#0.0054108: 3.77669e-05)#0.00492297: 7.31492e-05)#0.0295204; 5
(W_sebi#0.00237245: 0.00188232	(W_tropicalis#0.00126455: 0.00180917	(W_muriae#0.00376889: 0.00169693	(W_mellicola#0.0060981: 0.00166588	W_canadensis#0.000707419: 0.00166588)#0.00302486: 3.10549e-05)#0.00347244: 0.000112235)#0.00260567: 7.31492e-05)#0.030637; 5
(W_sebi#0.00253467: 0.00201102	(W_tropicalis#0.00135102: 0.00196109	(W_muriae#0.00402659: 0.00180326	(W_mellicola#0.00651507: 0.00177978	W_canadensis#0.00075579: 0.00177978)#0.00523438: 2.34744e-05)#0.00372983: 0.000157835)#0.00531732: 4.99292e-05)#0.0327319; 5
(W_sebi#0.00253467: 0.00201102	(W_tropicalis#0.00135102: 0.00196109	(W_canadensis#0.00075579: 0.00180326	(W_mellicola#0.00651507: 0.00177978	W_muriae#0.00402659: 0.00177978)#0.00187637: 2.34744e-05)#0.00563823: 0.000157835)#0.00531732: 4.99292e-05)#0.0327319; 5
(W_sebi#0.00253467: 0.00201102	(W_tropicalis#0.00135102: 0.00196404	(W_mellicola#0.00651507: 0.00192375	(W_canadensis#0.00075579: 0.00177978	W_muriae#0.00402659: 0.00177978)#0.00252275: 0.000143966)#0.00528508: 4.02881e-05)#0.00798557: 4.69842e-05)#0.0352149; 5
(W_sebi#0.00253467: 0.00201102	(W_mellicola#0.00651507: 0.00197062	(W_tropicalis#0.00135102: 0.00193527	(W_canadensis#0.00075579: 0.00177978	W_muriae#0.00402659: 0.00177978)#0.00252275: 0.000155489)#0.00346441: 3.53459e-05)#0.00673757: 4.04034e-05)#0.0352149; 5
(W_sebi#0.00253467: 0.00201102	(W_mellicola#0.00651507: 0.00197062	(W_canadensis#0.00075579: 0.00194556	(W_tropicalis#0.00135102: 0.00177978	W_muriae#0.00402659: 0.00177978)#0.00252275: 0.000165772)#0.0034461: 2.5063e-05)#0.00673757: 4.04034e-05)#0.0326694; 5
(W_sebi#0.00253467: 0.00201102	(W_mellicola#0.00651507: 0.00197062	(W_canadensis#0.00075579: 0.00194556	(W_tropicalis#0.00135102: 0.00177978	W_muriae#0.00402659: 0.00177978)#0.00252275: 0.000165772)#0.0034461: 2.5063e-05)#0.00491569: 4.04034e-05)#0.0326694; 5
(W_sebi#0.00253467: 0.00201102	(W_mellicola#0.00651507: 0.00197062	(W_tropicalis#0.00135102: 0.00194556	(W_canadensis#0.00075579: 0.00180003	W_muriae#0.00402659: 0.00180003)#0.00249439: 0.000145531)#0.0034461: 2.5063e-05)#0.00155373: 4.04034e-05)#0.0299847; 5
(W_sebi#0.00253467: 0.00201102	(W_mellicola#0.00651507: 0.00195623	(W_tropicalis#0.00180851: 0.00194664	(W_canadensis#0.000387904: 0.00180003	W_muriae#0.00402659: 0.00180003)#0.00249439: 0.000146615)#0.00147426: 9.5916e-06)#0.00156515: 5.47908e-05)#0.0273732; 5
(W_sebi#0.00253467: 0.00201102	(W_mellicola#0.00651507: 0.00196965	(W_muriae#0.00402659: 0.00194664	(W_canadensis#0.000387904: 0.00180003	W_tropicalis#0.00180851: 0.00180003)#0.00249439: 0.000146615)#0.00326744: 2.30069e-05)#0.00375458: 4.13755e-05)#0.0273732; 5
(W_sebi#0.00280274: 0.00222371	(W_muriae#0.00445245: 0.00217796	(W_mellicola#0.00720411: 0.00215252	(W_canadensis#0.000428929: 0.0019904	W_tropicalis#0.00199978: 0.0019904)#0.00275819: 0.000162121)#0.00624174: 2.54401e-05)#0.00415166: 4.57513e-05)#0.0302682; 5
(W_sebi#0.00268332: 0.00212896	(W_mellicola#0.00689716: 0.00209517	(W_muriae#0.00426274: 0.00205744	(W_canadensis#0.000410654: 0.00190559	W_tropicalis#0.00191457: 0.00190559)#0.00264067: 0.000151846)#0.00598558: 3.77316e-05)#0.00200513: 3.37948e-05)#0.0289786; 5
(W_sebi#0.00268332: 0.00212896	((W_canadensis#0.000410654: 0.00180004	W_tropicalis#0.00191457: 0.00180004)#0.00279552: 0.000295127	(W_muriae#0.00426274: 0.00205744	W_mellicola#0.00689716: 0.00205744)#0.00368642: 3.77316e-05)#0.00200513: 3.37948e-05)#0.0300878; 5
(W_sebi#0.00185568: 0.00212896	((W_canadensis#0.000410654: 0.00180004	W_tropicalis#0.00191457: 0.00180004)#0.00279552: 0.000295127	(W_muriae#0.00426274: 0.00205744	W_mellicola#0.00689716: 0.00205744)#0.00368642: 3.77316e-05)#0.00200513: 3.37948e-05)#0.0300878; 5
(W_sebi#0.00177292: 0.00203401	((W_canadensis#0.000392339: 0.00171976	W_tropicalis#0.00142172: 0.00171976)#0.00267084: 0.000255619	(W_muriae#0.00407263: 0.00196568	W_mellicola#0.00658956: 0.00196568)#0.00261441: 9.70376e-06)#0.00194125: 5.86326e-05)#0.0287459; 5
(W_sebi#0.00177292: 0.00203401	((W_canadensis#0.000392339: 0.00171976	W_tropicalis#0.00162281: 0.00171976)#0.00426446: 0.000255619	(W_muriae#0.00407263: 0.00196568	W_mellicola#0.00658956: 0.00196568)#0.00433825: 9.70376e-06)#0.00194125: 5.86326e-05)#0.0267217; 5
(W_sebi#0.00156049: 0.0017903	((W_canadensis#0.000345328: 0.0015137	W_tropicalis#0.00142837: 0.0015137)#0.00375349: 0.000245751	(W_muriae#0.00358464: 0.00173537	W_mellicola#0.00579999: 0.00173537)#0.00380694: 2.40763e-05)#0.00168849: 3.08467e-05)#0.0235199; 5
(W_sebi#0.00165734: 0.00190141	(W_mellicola#0.00615997: 0.00188979	(W_muriae#0.00380713: 0.00181586	(W_canadensis#0.000366762: 0.00160765	W_tropicalis#0.000855763: 0.00160765)#0.00398645: 0.000208216)#0.00410382: 7.39249e-05)#0.00143413: 1.16239e-05)#0.0273923; 5
(W_sebi#0.00182394: 0.00209255	(W_mellicola#0.00677919: 0.0020721	(W_muriae#0.00418983: 0.00205092	(W_canadensis#0.000403629: 0.00182079	W_tropicalis#0.000941787: 0.00182079)#0.00169666: 0.000230132)#0.00512592: 2.11741e-05)#0.00128129: 2.04509e-05)#0.0314542; 5
(W_sebi#0.00169824: 0.00194834	(W_mellicola#0.00538655: 0.0019293	(W_muriae#0.00390109: 0.00186667	(W_canadensis#0.000375814: 0.00185126	W_tropicalis#0.000876885: 0.00185126)#0.00193856: 1.54088e-05)#0.0048824: 6.26302e-05)#0.00327274: 1.90416e-05)#0.0313026; 5
(W_sebi#0.00169824: 0.00194834	((W_canadensis#0.000375814: 0.00179639	W_tropicalis#0.0010138: 0.00179639)#0.00456797: 0.000132915	(W_muriae#0.00390109: 0.00186667	W_mellicola#0.00538655: 0.00186667)#0.0048824: 6.26302e-05)#0.000963151: 1.90416e-05)#0.0294609; 5
(W_sebi#0.00189956: 0.0021793	((W_canadensis#0.000420364: 0.00200933	W_tropicalis#0.00182577: 0.00200933)#0.00427666: 0.000148671	(W_muriae#0.00436354: 0.00208795	W_mellicola#0.00602509: 0.00208795)#0.00300473: 7.00546e-05)#0.00107733: 2.12988e-05)#0.0318498; 5
(W_sebi#0.00202366: 0.00232168	((W_canadensis#0.000447827: 0.00214061	W_tropicalis#0.00194505: 0.00214061)#0.00159764: 0.000152372	(W_muriae#0.00464861: 0.00222436	W_mellicola#0.00641871: 0.00222436)#0.00320103: 6.86195e-05)#0.00115072: 2.87022e-05)#0.0363461; 5
(W_sebi#0.00202366: 0.00232168	((W_canadensis#0.000447827: 0.00214061	W_tropicalis#0.00194505: 0.00214061)#0.000913468: 0.000152372	(W_muriae#0.00564342: 0.00222436	W_mellicola#0.00641871: 0.00222436)#0.00320103: 6.86195e-05)#0.00115072: 2.87022e-05)#0.0363461; 5
(W_sebi#0.00202366: 0.00232168	(W_mellicola#0.00641871: 0.00229298	(W_muriae#0.00564342: 0.00215648	(W_canadensis#0.000447827: 0.00214061	W_tropicalis#0.00194505: 0.00214061)#0.00108411: 1.58765e-05)#0.00330178: 0.000136495)#0.00295514: 2.87022e-05)#0.0340697; 5
(W_sebi#0.00180593: 0.00207188	((W_canadensis#0.000399644: 0.00191029	W_tropicalis#0.00173578: 0.00191029)#0.000967471: 0.000135978	(W_muriae#0.00503623: 0.00192446	W_mellicola#0.00572811: 0.00192446)#0.00294653: 0.000121809)#0.00116328: 2.5614e-05)#0.030404; 5
(W_sebi#0.0018999: 0.0021797	((W_canadensis#0.000420439: 0.0020097	W_tropicalis#0.0018261: 0.0020097)#0.00213637: 0.000143053	(W_muriae#0.00529829: 0.0020246	W_mellicola#0.00602617: 0.0020246)#0.00309986: 0.000128148)#0.00110597: 2.69468e-05)#0.0319861; 5
(W_sebi#0.0018999: 0.0021797	(W_muriae#0.00529829: 0.00215275	((W_canadensis#0.000420439: 0.0020097	W_tropicalis#0.000956735: 0.0020097)#0.00213637: 0.000117667	W_mellicola#0.00602617: 0.00212736)#0.00237892: 2.53862e-05)#0.00383511: 2.69468e-05)#0.0326211; 5
(W_muriae#0.00511914: 0.002106	(W_sebi#0.00183566: 0.0020821	((W_canadensis#0.000406224: 0.00194174	W_tropicalis#0.000924386: 0.00194174)#0.00108852: 6.96089e-05	W_mellicola#0.00582241: 0.00201135)#0.00234885: 7.07466e-05)#0.00153502: 2.38968e-05)#0.0344807; 5
(W_muriae#0.00480386: 0.00197629	(W_sebi#0.0017226: 0.00196044	((W_canadensis#0.000381204: 0.00182215	W_tropicalis#0.000867454: 0.00182215)#0.00217054: 0.000116565	W_mellicola#0.00701424: 0.00193872)#0.000688499: 2.17171e-05)#0.00128072: 1.58536e-05)#0.0304988; 5
(W_muriae#0.00480386: 0.00197629	((W_canadensis#0.000381204: 0.00182215	W_tropicalis#0.000867454: 0.00182215)#0.00144904: 0.000145951	(W_sebi#0.00281623: 0.00193872	W_mellicola#0.00701424: 0.00193872)#0.000688499: 2.9386e-05)#0.00127573: 8.18468e-06)#0.0316561; 5
(W_muriae#0.00480386: 0.00197629	((W_canadensis#0.000381204: 0.00182215	W_tropicalis#0.00213181: 0.00182215)#0.00178758: 0.000145951	(W_sebi#0.00281623: 0.00193872	W_mellicola#0.00530961: 0.00193872)#0.000547052: 2.9386e-05)#0.00127573: 8.18468e-06)#0.0343762; 5
(W_muriae#0.00503183: 0.00207008	((W_canadensis#0.000399295: 0.00190863	W_tropicalis#0.00223298: 0.00190863)#0.00187242: 0.000147051	(W_sebi#0.00294988: 0.00203072	W_mellicola#0.00556159: 0.00203072)#0.000573013: 2.4954e-05)#0.00134006: 1.43997e-05)#0.0379267; 5
(W_muriae#0.00470989: 0.00193763	((W_canadensis#0.000373748: 0.00178651	W_tropicalis#0.00209011: 0.00178651)#0.00175262: 0.000132196	(W_sebi#0.00276114: 0.0019008	W_mellicola#0.00520575: 0.0019008)#0.000536351: 1.79104e-05)#0.00424572: 1.89254e-05)#0.0366697; 5
(W_muriae#0.00470989: 0.00193763	((W_canadensis#0.000373748: 0.00184679	W_tropicalis#0.0013308: 0.00184679)#0.00169541: 7.19141e-05	(W_sebi#0.00276114: 0.0019008	W_mellicola#0.0060431: 0.0019008)#0.000536351: 1.79104e-05)#0.00424572: 1.89254e-05)#0.033491; 5
(W_muriae#0.00501022: 0.00206118	((W_canadensis#0.00039758: 0.00196455	W_tropicalis#0.00141566: 0.00196455)#0.00085552: 7.64996e-05	(W_sebi#0.00293721: 0.002022	W_mellicola#0.00642844: 0.002022)#0.000570551: 1.90524e-05)#0.00155466: 2.01322e-05)#0.0383167; 5
(W_muriae#0.00501022: 0.00206118	((W_canadensis#0.00039758: 0.00196455	W_tropicalis#0.00141566: 0.00196455)#0.00186887: 8.25432e-05	(W_sebi#0.00293721: 0.002022	W_mellicola#0.00444239: 0.002022)#0.00116223: 2.5096e-05)#0.00155007: 1.40886e-05)#0.0363754; 5
(W_muriae#0.00501022: 0.00206118	((W_canadensis#0.00039758: 0.00195372	W_tropicalis#0.00141566: 0.00195372)#0.00187923: 9.33774e-05	(W_sebi#0.00293721: 0.002022	W_mellicola#0.00444239: 0.002022)#0.00116223: 2.5096e-05)#0.00155007: 1.40886e-05)#0.0339826; 5
(W_muriae#0.00522649: 0.00215016	(W_sebi#0.00306399: 0.00213546	((W_canadensis#0.000414742: 0.00203805	W_tropicalis#0.00147676: 0.00203805)#0.00196035: 8.73766e-05	W_mellicola#0.00463414: 0.00212543)#0.00120318: 1.00315e-05)#0.00161698: 1.46968e-05)#0.0322223; 5
(W_muriae#0.00485544: 0.00199751	((W_canadensis#0.000385297: 0.00189336	W_tropicalis#0.000769773: 0.00189336)#0.00182118: 9.18017e-05	(W_sebi#0.00284646: 0.00197453	W_mellicola#0.00430515: 0.00197453)#0.00126515: 1.06284e-05)#0.00150119: 1.23443e-05)#0.0299347; 5
(W_muriae#0.00485544: 0.00199751	(W_sebi#0.00284646: 0.0019839	((W_canadensis#0.000385297: 0.00189336	W_tropicalis#0.000769773: 0.00189336)#0.00297506: 7.35538e-05	W_mellicola#0.00430515: 0.00196691)#0.00127005: 1.69843e-05)#0.00150215: 1.36079e-05)#0.0299347; 5
(W_muriae#0.00469594: 0.00193189	(W_mellicola#0.00416373: 0.00192309	((W_canadensis#0.000372641: 0.00183117	W_tropicalis#0.000744487: 0.00183117)#0.000899594: 7.53424e-05	W_sebi#0.00275296: 0.00190651)#0.00122562: 1.65783e-05)#0.00124289: 8.80419e-06)#0.029492; 5
(W_muriae#0.00469594: 0.00193189	(W_mellicola#0.00416373: 0.00192309	((W_canadensis#0.000372641: 0.00183117	W_tropicalis#0.000744487: 0.00183117)#0.000899594: 7.53424e-05	W_sebi#0.00275296: 0.00190651)#0.000978231: 1.65783e-05)#0.000612937: 8.80419e-06)#0.0280809; 5
(W_muriae#0.0050862: 0.00209244	(W_mellicola#0.00450976: 0.00207888	((W_canadensis#0.000403609: 0.00198335	W_tropicalis#0.000806358: 0.00198335)#0.000958851: 1.42966e-05	W_sebi#0.00298175: 0.00199764)#0.00109523: 8.12343e-05)#0.000665163: 1.35649e-05)#0.0304146; 5
(W_muriae#0.0050862: 0.00209244	(W_mellicola#0.00450976: 0.00207888	((W_sebi#0.00298175: 0.00198335	W_tropicalis#0.00126839: 0.00198335)#0.0015824: 6.31438e-05	W_canadensis#0.000403609: 0.00204649)#0.00106909: 3.2387e-05)#0.000665163: 1.35649e-05)#0.0291682; 5
(W_muriae#0.00478957: 0.00197041	(W_mellicola#0.00424675: 0.00195764	((W_sebi#0.00280785: 0.00186768	W_tropicalis#0.000692913: 0.00186768)#0.00104601: 1.30991e-05	W_canadensis#0.000380071: 0.00188078)#0.00103155: 7.68604e-05)#0.00062637: 1.27738e-05)#0.0274671; 5
(W_muriae#0.00478957: 0.00197041	(W_mellicola#0.00424675: 0.00195764	((W_sebi#0.00280785: 0.00186768	W_tropicalis#0.000692913: 0.00186768)#0.00104601: 1.30991e-05	W_canadensis#0.000380071: 0.00188078)#0.00302518: 7.68604e-05)#0.000592026: 1.27738e-05)#0.0274671; 5
(W_muriae#0.00497829: 0.00204805	(W_mellicola#0.00441407: 0.00203477	((W_sebi#0.00291849: 0.00194127	W_tropicalis#0.000720215: 0.00194127)#0.000315565: 1.36152e-05	W_canadensis#0.000395046: 0.00195488)#0.000830283: 7.98889e-05)#0.000615353: 1.32771e-05)#0.0285494; 5
(W_muriae#0.00497829: 0.00204805	(W_mellicola#0.00441407: 0.00203047	((W_sebi#0.00291849: 0.00194127	W_tropicalis#0.000720215: 0.00194127)#0.00236628: 5.00066e-05	W_canadensis#0.000395046: 0.00199127)#0.00131883: 3.9195e-05)#0.000616657: 1.75795e-05)#0.0285494; 5
(W_muriae#0.00545536: 0.00224431	(W_mellicola#0.00483708: 0.00222505	((W_sebi#0.00319817: 0.0021273	W_tropicalis#0.000789234: 0.0021273)#0.00259304: 6.27525e-06	W_canadensis#0.000432904: 0.00213358)#0.00396459: 9.14747e-05)#0.000675751: 1.92641e-05)#0.0312853; 5
(W_muriae#0.00545536: 0.00224431	(W_mellicola#0.00483708: 0.00222505	((W_sebi#0.00319817: 0.0021273	W_tropicalis#0.00102734: 0.0021273)#0.00259304: 6.27525e-06	W_canadensis#0.000432904: 0.00213358)#0.00396459: 9.14747e-05)#0.000675751: 1.92641e-05)#0.0283869; 5
(W_muriae#0.00545536: 0.00224431	(W_mellicola#0.00483708: 0.00222505	((W_sebi#0.00319817: 0.0021273	W_tropicalis#0.00102734: 0.0021273)#0.00259304: 7.91197e-05	W_canadensis#0.000432904: 0.00220642)#0.00194666: 1.86302e-05)#0.000507719: 1.92641e-05)#0.029354; 5
(W_muriae#0.00528249: 0.0021732	(W_mellicola#0.0046838: 0.00215454	((W_sebi#0.00309682: 0.00205989	W_canadensis#0.000419186: 0.00205989)#0.00251087: 7.90043e-05	W_tropicalis#0.000994787: 0.00213889)#0.00272235: 1.56481e-05)#0.000491631: 1.86537e-05)#0.0307582; 5
(W_muriae#0.00528249: 0.0021732	(W_mellicola#0.0046838: 0.00215454	((W_sebi#0.00309682: 0.00205989	W_canadensis#0.000419186: 0.00205989)#0.00251087: 7.90043e-05	W_tropicalis#0.000994787: 0.00213889)#0.000775648: 1.56481e-05)#0.000491631: 1.86537e-05)#0.0334167; 5
(W_muriae#0.00528249: 0.0021732	(W_mellicola#0.0046838: 0.00215583	((W_sebi#0.00309682: 0.00205989	W_canadensis#0.000419186: 0.00205989)#0.00251087: 7.04662e-05	W_tropicalis#0.000994787: 0.00213036)#0.000778757: 2.54765e-05)#0.000491337: 1.73634e-05)#0.0351149; 5
(W_muriae#0.00528249: 0.0021732	(W_mellicola#0.0046838: 0.00216743	((W_sebi#0.00309682: 0.00205989	W_canadensis#0.000419186: 0.00205989)#0.00478566: 7.04662e-05	W_tropicalis#0.000994787: 0.00213036)#0.00204979: 3.70718e-05)#0.000858997: 5.76813e-06)#0.0336249; 5
(W_muriae#0.00528249: 0.0021732	(W_mellicola#0.0046838: 0.00216145	((W_sebi#0.00309682: 0.00205989	W_canadensis#0.000419186: 0.00205989)#0.00478566: 7.56979e-05	W_tropicalis#0.000994787: 0.00213559)#0.00204477: 2.5859e-05)#0.000861374: 1.17491e-05)#0.0321506; 5
(W_muriae#0.00563873: 0.00231975	(W_tropicalis#0.00106187: 0.00230721	((W_sebi#0.00330567: 0.00219881	W_canadensis#0.000447455: 0.00219881)#0.00510839: 6.38073e-06	W_mellicola#0.00499967: 0.00220519)#0.00225632: 0.000102025)#0.000919464: 1.25414e-05)#0.0343187; 5
(W_tropicalis#0.00125797: 0.00231975	(W_muriae#0.00563873: 0.00230721	((W_sebi#0.00330567: 0.00219881	W_canadensis#0.000447455: 0.00219881)#0.00510839: 6.50718e-05	W_mellicola#0.00499967: 0.00226388)#0.00219783: 4.3334e-05)#0.000919464: 1.25414e-05)#0.0316556; 5
(W_tropicalis#0.00115406: 0.00212813	(W_muriae#0.00517294: 0.00211662	((W_sebi#0.0030326: 0.00201717	W_canadensis#0.000518473: 0.00201717)#0.00468641: 5.96965e-05	W_mellicola#0.00594455: 0.00207687)#0.00201627: 3.97544e-05)#0.000843511: 1.15054e-05)#0.0290406; 5
(W_tropicalis#0.00115406: 0.00212813	(W_muriae#0.00517294: 0.00211186	((W_sebi#0.0030326: 0.00201717	W_mellicola#0.00516132: 0.00201717)#0.00192752: 4.24514e-05	W_canadensis#0.000518473: 0.00205962)#0.000680665: 5.22417e-05)#0.000845411: 1.62633e-05)#0.0299217; 5
(((W_sebi#0.00320072: 0.002129	W_mellicola#0.00544745: 0.002129)#0.000688345: 4.48048e-05	W_canadensis#0.000547216: 0.0021738)#0.000718399: 7.23027e-05	(W_muriae#0.00545972: 0.00222894	W_tropicalis#0.00121804: 0.00222894)#0.000892279: 1.71649e-05)#0.0315805; 5
(((W_sebi#0.00304144: 0.00202305	W_mellicola#0.00517637: 0.00202305)#0.00103959: 8.39148e-05	W_canadensis#0.000519985: 0.00210697)#0.000669256: 2.73651e-05	(W_muriae#0.00518802: 0.00211802	W_tropicalis#0.00115742: 0.00211802)#0.000847876: 1.63107e-05)#0.0308796; 5
(((W_sebi#0.00326475: 0.00217159	W_mellicola#0.00555642: 0.00217159)#0.00347332: 9.00758e-05	W_canadensis#0.000558162: 0.00226166)#0.000718392: 2.93742e-05	(W_muriae#0.00556893: 0.00227353	W_tropicalis#0.0012424: 0.00227353)#0.00189559: 1.75082e-05)#0.0331468; 5
(((W_sebi#0.00326475: 0.00217159	W_mellicola#0.00555642: 0.00217159)#0.00347332: 9.00758e-05	W_canadensis#0.000558162: 0.00226166)#0.000718392: 2.93742e-05	(W_muriae#0.00556893: 0.00227353	W_tropicalis#0.0012424: 0.00227353)#0.00189559: 1.75082e-05)#0.0305031; 5
(W_muriae#0.00556893: 0.00229104	(((W_sebi#0.00326475: 0.00217159	W_mellicola#0.00555642: 0.00217159)#0.00347332: 9.00758e-05	W_canadensis#0.000558162: 0.00226166)#0.000718392: 1.71717e-05	W_tropicalis#0.0012424: 0.00227883)#0.00100837: 1.22025e-05)#0.0316147; 5
(W_muriae#0.00494425: 0.00203404	(((W_sebi#0.00289853: 0.00192799	W_mellicola#0.00493313: 0.00192799)#0.00308371: 7.40373e-05	W_canadensis#0.000495551: 0.00200203)#0.000639699: 2.17146e-05	W_tropicalis#0.00110304: 0.00202374)#0.00171581: 1.02991e-05)#0.0280684; 5
(((W_sebi#0.00289853: 0.00192799	W_mellicola#0.00493313: 0.00192799)#0.00308371: 8.32627e-05	W_canadensis#0.000495551: 0.00201125)#0.000636764: 2.27883e-05	(W_muriae#0.00494425: 0.00202374	W_tropicalis#0.00127408: 0.00202374)#0.00171581: 1.02991e-05)#0.031372; 5
(((W_canadensis#0.000495551: 0.00192799	W_mellicola#0.00493313: 0.00192799)#0.000762293: 8.32627e-05	W_sebi#0.00289853: 0.00201125)#0.000559263: 2.27883e-05	(W_muriae#0.00494425: 0.00202374	W_tropicalis#0.00127408: 0.00202374)#0.00131853: 1.02991e-05)#0.0290688; 5
(W_tropicalis#0.001376: 0.00219676	(W_muriae#0.00533977: 0.00219423	((W_canadensis#0.000535194: 0.00208223	W_mellicola#0.00532777: 0.00208223)#0.000966261: 9.25386e-05	W_sebi#0.0031304: 0.00217476)#0.000603276: 1.94682e-05)#0.00141843: 2.52788e-06)#0.0335799; 5
(W_tropicalis#0.001376: 0.00219676	(W_muriae#0.00533977: 0.00219423	((W_canadensis#0.000535194: 0.0021065	W_mellicola#0.00532777: 0.0021065)#0.000955125: 6.82613e-05	W_sebi#0.0031304: 0.00217476)#0.000603276: 1.94682e-05)#0.00141843: 2.52788e-06)#0.0335799; 5
(W_tropicalis#0.001376: 0.00219676	(W_muriae#0.00533977: 0.00219423	((W_canadensis#0.000535194: 0.0021065	W_mellicola#0.00532777: 0.0021065)#0.00241672: 7.5077e-05	W_sebi#0.0031304: 0.00218158)#0.000601391: 1.26524e-05)#0.00376254: 2.52788e-06)#0.0317977; 5
(W_tropicalis#0.001376: 0.00219676	(W_muriae#0.00533977: 0.00219423	((W_canadensis#0.000535194: 0.0021065	W_mellicola#0.00532777: 0.0021065)#0.000840519: 7.5077e-05	W_sebi#0.0031304: 0.00218158)#0.000601391: 1.26524e-05)#0.00376254: 2.52788e-06)#0.0302328; 5
(W_tropicalis#0.00112144: 0.00203	(W_muriae#0.00493443: 0.00202659	((W_canadensis#0.000494567: 0.0019466	W_mellicola#0.00492334: 0.0019466)#0.000776715: 6.93779e-05	W_sebi#0.00465397: 0.00201598)#0.000555739: 1.06111e-05)#0.00539012: 3.41685e-06)#0.0310377; 5
(W_tropicalis#0.0012613: 0.00228318	(W_muriae#0.00554984: 0.00227414	((W_canadensis#0.000556249: 0.00218938	W_mellicola#0.00553737: 0.00218938)#0.000873586: 7.80306e-05	W_sebi#0.0052344: 0.00226741)#0.00062505: 6.73599e-06)#0.00363704: 9.04153e-06)#0.0319477; 5
(W_tropicalis#0.00195123: 0.00228318	(W_muriae#0.00554984: 0.00227414	((W_canadensis#0.000556249: 0.00218938	W_mellicola#0.00553737: 0.00218938)#0.0010624: 4.4992e-05	W_sebi#0.0052344: 0.00223437)#0.000634293: 3.97746e-05)#0.00152431: 9.04153e-06)#0.0319477; 5
(W_tropicalis#0.00187367: 0.00219243	(W_muriae#0.00532925: 0.0021841	((W_canadensis#0.000534139: 0.00210235	W_mellicola#0.00665926: 0.00210235)#0.00164304: 2.1559e-05	W_sebi#0.00502635: 0.00212391)#0.000615288: 6.019e-05)#0.00203354: 8.33047e-06)#0.0286495; 5
(W_muriae#0.00489097: 0.00201212	(W_tropicalis#0.00171958: 0.00200389	((W_canadensis#0.000490211: 0.00192945	W_mellicola#0.0061116: 0.00192945)#0.00143367: 7.20376e-05	W_sebi#0.00461298: 0.00200149)#0.000625406: 2.40142e-06)#0.00186685: 8.23219e-06)#0.0262933; 5
(((W_canadensis#0.000490211: 0.00192945	W_mellicola#0.0061116: 0.00192945)#0.00143367: 7.20376e-05	W_sebi#0.00461298: 0.00200149)#0.000625406: 1.06336e-05	(W_tropicalis#0.00171958: 0.00200389	W_muriae#0.00489097: 0.00200389)#0.00186685: 8.23219e-06)#0.0262933; 5
(((W_canadensis#0.000517361: 0.00203631	W_mellicola#0.00645008: 0.00203631)#0.000737258: 7.01198e-05	W_sebi#0.00486846: 0.00210643)#0.000661894: 1.71301e-05	(W_tropicalis#0.00181482: 0.00211487	W_muriae#0.00516184: 0.00211487)#0.000326123: 8.68812e-06)#0.0277495; 5
(((W_canadensis#0.000517361: 0.00203631	W_mellicola#0.00645008: 0.00203631)#0.000737258: 7.01198e-05	W_sebi#0.00486846: 0.00210643)#0.000661894: 1.71301e-05	(W_tropicalis#0.00181482: 0.00211487	W_muriae#0.00516184: 0.00211487)#0.000326123: 8.68812e-06)#0.0277495; 5
(((W_canadensis#0.000517361: 0.00203631	W_mellicola#0.00645008: 0.00203631)#0.000737258: 6.80486e-05	W_sebi#0.00486846: 0.00210436)#0.000662546: 1.92013e-05	(W_tropicalis#0.00181482: 0.00211487	W_muriae#0.00516184: 0.00211487)#0.000326123: 8.68812e-06)#0.0300838; 5
(((W_canadensis#0.000517361: 0.00203631	W_mellicola#0.00645008: 0.00203631)#0.000737258: 4.12084e-05	W_sebi#0.00486846: 0.00207752)#0.000671105: 4.60415e-05	(W_tropicalis#0.00181482: 0.00211487	W_muriae#0.00516184: 0.00211487)#0.000326123: 8.68812e-06)#0.0272765; 5
(((W_canadensis#0.000517361: 0.00203631	W_mellicola#0.00645008: 0.00203631)#0.000737258: 4.12084e-05	W_sebi#0.00347669: 0.00207752)#0.00134969: 4.60415e-05	(W_tropicalis#0.00192801: 0.00211487	W_muriae#0.00516184: 0.00211487)#0.00349935: 8.68812e-06)#0.0272765; 5
(((W_canadensis#0.000492322: 0.00193776	W_mellicola#0.00613792: 0.00193776)#0.000701578: 6.0132e-05	W_sebi#0.00330843: 0.00199789)#0.00108282: 2.28953e-05	(W_tropicalis#0.0018347: 0.00201252	W_muriae#0.00491203: 0.00201252)#0.00182028: 8.26765e-06)#0.0282729; 5
(W_muriae#0.00491203: 0.00202079	(W_tropicalis#0.00278145: 0.00200987	((W_canadensis#0.000492322: 0.00193776	W_mellicola#0.00613792: 0.00193776)#0.000701578: 6.0132e-05	W_sebi#0.00330843: 0.00199789)#0.00108282: 1.19784e-05)#0.00182268: 1.09169e-05)#0.0282729; 5
(W_tropicalis#0.00278145: 0.00202079	(W_muriae#0.00491203: 0.00200987	((W_canadensis#0.000492322: 0.00193776	W_mellicola#0.00613792: 0.00193776)#0.000782126: 6.0132e-05	W_sebi#0.00330843: 0.00199789)#0.00138139: 1.19784e-05)#0.00160986: 1.09169e-05)#0.0282729; 5
(W_tropicalis#0.00262159: 0.00190465	(W_sebi#0.00311829: 0.00189436	((W_canadensis#0.000464028: 0.0018264	W_mellicola#0.00578516: 0.0018264)#0.000574176: 5.66761e-05	W_muriae#0.00462973: 0.00188307)#0.001302: 1.129e-05)#0.00296738: 1.02895e-05)#0.026648; 5
(W_tropicalis#0.00262159: 0.00190465	(W_muriae#0.00462973: 0.00189436	((W_canadensis#0.000464028: 0.0018264	W_mellicola#0.00578516: 0.0018264)#0.000574176: 5.66761e-05	W_sebi#0.00311829: 0.00188307)#0.000911164: 1.129e-05)#0.00114091: 1.02895e-05)#0.0236225; 5
(W_tropicalis#0.00107795: 0.00198392	(W_muriae#0.00482242: 0.00197407	((W_canadensis#0.000483341: 0.00190241	W_mellicola#0.00602595: 0.00190241)#0.00112038: 5.9035e-05	W_sebi#0.00324807: 0.00196145)#0.00185217: 1.26255e-05)#0.000715778: 9.85211e-06)#0.0272957; 5
(((W_canadensis#0.000531298: 0.00209117	W_mellicola#0.00662383: 0.00209117)#0.000806009: 6.48924e-05	W_sebi#0.00357034: 0.00215606)#0.00203594: 2.47078e-05	(W_muriae#0.0053009: 0.00216994	W_tropicalis#0.00289663: 0.00216994)#0.000786797: 1.08296e-05)#0.0308571; 5
(((W_canadensis#0.000531298: 0.00209117	W_mellicola#0.00662383: 0.00209117)#0.000855247: 6.48924e-05	W_sebi#0.00357034: 0.00215606)#0.00203594: 2.47078e-05	(W_muriae#0.0053009: 0.00216994	W_tropicalis#0.00103634: 0.00216994)#0.00148358: 1.08296e-05)#0.0340272; 5
(((W_canadensis#0.000490698: 0.00193137	W_mellicola#0.00517474: 0.00193137)#0.000789892: 5.99336e-05	W_sebi#0.00329751: 0.0019913)#0.00188036: 2.28198e-05	(W_muriae#0.00489582: 0.00200412	W_tropicalis#0.00164289: 0.00200412)#0.000508827: 1.00021e-05)#0.0290091; 5
(((W_canadensis#0.000490698: 0.00193137	W_mellicola#0.00517474: 0.00193137)#0.000789892: 5.99336e-05	W_sebi#0.00329751: 0.0019913)#0.00188036: 2.28198e-05	(W_muriae#0.00489582: 0.00197198	W_tropicalis#0.00164289: 0.00197198)#0.00314211: 4.21454e-05)#0.0290091; 5
(((W_canadensis#0.000490698: 0.00193137	W_mellicola#0.00517474: 0.00193137)#0.000789892: 5.99336e-05	W_sebi#0.00329751: 0.0019913)#0.00113313: 2.28198e-05	(W_muriae#0.00489582: 0.00197198	W_tropicalis#0.00164289: 0.00197198)#0.00314211: 4.21454e-05)#0.0313821; 5
(((W_canadensis#0.000490698: 0.00193137	W_mellicola#0.00517474: 0.00193137)#0.00193225: 5.99336e-05	W_sebi#0.00329751: 0.0019913)#0.000817643: 2.28198e-05	(W_muriae#0.00489582: 0.00197198	W_tropicalis#0.00164289: 0.00197198)#0.00314211: 4.21454e-05)#0.0345291; 5
(((W_canadensis#0.000490698: 0.00193137	W_mellicola#0.00517474: 0.00193137)#0.00193225: 5.99336e-05	W_sebi#0.00329751: 0.0019913)#0.00103642: 2.28198e-05	(W_muriae#0.00489582: 0.00197198	W_tropicalis#0.00164289: 0.00197198)#0.00314211: 4.21454e-05)#0.0345291; 5
(((W_sebi#0.00341913: 0.0020026	W_mellicola#0.00536559: 0.0020026)#0.00200351: 6.2144e-05	W_canadensis#0.000508795: 0.00206474)#0.00393549: 2.36614e-05	(W_muriae#0.00507638: 0.0020447	W_tropicalis#0.00170348: 0.0020447)#0.00385976: 4.36998e-05)#0.0315123; 5
(((W_canadensis#0.000508795: 0.0020026	W_mellicola#0.00536559: 0.0020026)#0.000754349: 7.46393e-05	W_sebi#0.00341913: 0.00207724)#0.00391182: 1.1166e-05	(W_muriae#0.00507638: 0.0020447	W_tropicalis#0.00170348: 0.0020447)#0.00385976: 4.36998e-05)#0.0315123; 5
(((W_canadensis#0.000508795: 0.0020026	W_mellicola#0.00536559: 0.0020026)#0.000754349: 7.46393e-05	W_sebi#0.00341913: 0.00207724)#0.00206073: 1.1166e-05	(W_muriae#0.00507638: 0.0020447	W_tropicalis#0.00170348: 0.0020447)#0.00385976: 4.36998e-05)#0.0342584; 5
(((W_canadensis#0.000544247: 0.00214214	W_mellicola#0.00573945: 0.00214214)#0.000788417: 7.984e-05	(W_muriae#0.0054301: 0.00218718	W_tropicalis#0.00182218: 0.00218718)#0.0041287: 3.48007e-05)#0.00220432: 1.19441e-05	W_sebi#0.00365737: 0.00223392)#0.0366455; 5
(((W_canadensis#0.000502887: 0.00197934	W_mellicola#0.00530328: 0.00197934)#0.00250717: 5.77081e-05	(W_muriae#0.00501743: 0.00202096	W_tropicalis#0.0016837: 0.00202096)#0.000960707: 1.60916e-05)#0.00391786: 2.71008e-05	W_sebi#0.00337942: 0.00206415)#0.0338606; 5
((W_tropicalis#0.0016837: 0.00203705	(W_muriae#0.00501743: 0.00202096	(W_canadensis#0.000502887: 0.00197934	W_mellicola#0.00530328: 0.00197934)#0.00250717: 4.16166e-05)#0.00258361: 1.60916e-05)#0.00184231: 2.71008e-05	W_sebi#0.00337942: 0.00206415)#0.03603; 5
((W_tropicalis#0.0016837: 0.00203416	(W_mellicola#0.00530328: 0.00202096	(W_canadensis#0.000502887: 0.00197934	W_muriae#0.00501743: 0.00197934)#0.00250717: 4.16166e-05)#0.00258361: 1.32008e-05)#0.00442669: 2.99915e-05	W_sebi#0.00337942: 0.00206415)#0.0366954; 5
((W_tropicalis#0.0016837: 0.00205464	(W_muriae#0.00501743: 0.00203091	(W_canadensis#0.000502887: 0.00197934	W_mellicola#0.00530328: 0.00197934)#0.000499434: 5.15699e-05)#0.00257095: 2.37242e-05)#0.00438257: 9.5148e-06	W_sebi#0.00337942: 0.00206415)#0.0366954; 5
((W_sebi#0.00337942: 0.0020598	(W_muriae#0.00501743: 0.00203091	(W_canadensis#0.000502887: 0.00197934	W_mellicola#0.00530328: 0.00197934)#0.0025637: 5.15699e-05)#0.00111483: 2.88909e-05)#0.00107039: 4.3481e-06	W_tropicalis#0.000808422: 0.00206415)#0.0346046; 5
((W_muriae#0.00565821: 0.0020598	(W_sebi#0.00337942: 0.00201637	(W_canadensis#0.000502887: 0.00197934	W_mellicola#0.00530328: 0.00197934)#0.0025637: 3.70293e-05)#0.00112287: 4.34315e-05)#0.00235929: 4.3481e-06	W_tropicalis#0.000808422: 0.00206415)#0.0321036; 5
((W_muriae#0.00565821: 0.0020598	(W_canadensis#0.000585203: 0.00201637	(W_sebi#0.00337942: 0.00197934	W_mellicola#0.00530328: 0.00197934)#0.00418839: 3.70293e-05)#0.00212635: 4.34315e-05)#0.00235929: 4.3481e-06	W_tropicalis#0.000808422: 0.00206415)#0.0305685; 5
((W_muriae#0.00532093: 0.00193702	W_tropicalis#0.000760233: 0.00193702)#0.00221866: 4.08892e-06	(W_canadensis#0.00055032: 0.00187059	(W_sebi#0.00317798: 0.00186136	W_mellicola#0.00498716: 0.00186136)#0.00393872: 9.23497e-06)#0.00202696: 7.05186e-05)#0.0316477; 5
((W_muriae#0.00532093: 0.00193702	W_tropicalis#0.000760233: 0.00193702)#0.00103667: 4.08892e-06	(W_canadensis#0.00055032: 0.00188224	(W_sebi#0.00317798: 0.00186136	W_mellicola#0.00498716: 0.00186136)#0.00255628: 2.08781e-05)#0.00201442: 5.88755e-05)#0.0297119; 5
(((W_canadensis#0.000509542: 0.00174277	(W_sebi#0.0029425: 0.00172343	W_mellicola#0.00395405: 0.00172343)#0.00236686: 1.93311e-05)#0.00186515: 5.0727e-05	W_tropicalis#0.000703901: 0.00179349)#0.00226932: 3.78594e-06	W_muriae#0.00492666: 0.00179728)#0.0275103; 5
(((W_mellicola#0.00395405: 0.00173319	(W_sebi#0.0029425: 0.00172343	W_canadensis#0.000509542: 0.00172343)#0.000647131: 9.75991e-06)#0.00187545: 6.02982e-05	W_tropicalis#0.000703901: 0.00179349)#0.00357691: 3.78594e-06	W_muriae#0.00492666: 0.00179728)#0.0275103; 5
(((W_canadensis#0.000509542: 0.00173308	(W_sebi#0.0029425: 0.00172343	W_mellicola#0.00395405: 0.00172343)#0.0010089: 9.64663e-06)#0.00187558: 6.04114e-05	W_tropicalis#0.000703901: 0.00179349)#0.00357691: 3.78594e-06	W_muriae#0.00492666: 0.00179728)#0.0293915; 5
(((W_canadensis#0.000578534: 0.00196774	(W_sebi#0.00334091: 0.00195679	W_mellicola#0.00448944: 0.00195679)#0.00129097: 1.09528e-05)#0.00212953: 6.85912e-05	W_tropicalis#0.00079921: 0.00203633)#0.00113897: 4.29855e-06	W_muriae#0.00467387: 0.00204063)#0.0309255; 5
(((W_canadensis#0.000578534: 0.00198378	(W_sebi#0.00334091: 0.00195679	W_mellicola#0.00448944: 0.00195679)#0.00129097: 2.69948e-05)#0.00211231: 3.8039e-05	W_tropicalis#0.00079921: 0.00202182)#0.00214887: 1.88087e-05	W_muriae#0.00467387: 0.00204063)#0.0287406; 5
(((W_sebi#0.00334091: 0.00196041	(W_canadensis#0.000578534: 0.00195679	W_mellicola#0.00448944: 0.00195679)#0.00129097: 3.62077e-06)#0.00213749: 5.18851e-05	W_tropicalis#0.00123747: 0.00201229)#0.00444: 2.83366e-05	W_muriae#0.00467387: 0.00204063)#0.0311208; 5
(((W_tropicalis#0.00123747: 0.00197542	(W_canadensis#0.000578534: 0.00195679	W_mellicola#0.00448944: 0.00195679)#0.00129097: 1.86285e-05)#0.00323233: 3.68774e-05	W_sebi#0.00334091: 0.00201229)#0.00136811: 2.83366e-05	W_muriae#0.00467387: 0.00204063)#0.0305153; 5
(((W_tropicalis#0.00141069: 0.00228774	(W_canadensis#0.000659518: 0.0022307	W_mellicola#0.00511787: 0.0022307)#0.00147168: 5.70376e-05)#0.00550581: 6.23812e-06	W_sebi#0.00380858: 0.00229398)#0.0035681: 3.23032e-05	W_muriae#0.00532813: 0.00232628)#0.0347869; 5
(((W_tropicalis#0.00141069: 0.00228774	W_sebi#0.00380858: 0.00228774)#0.00266973: 2.93842e-05	(W_canadensis#0.000659518: 0.0022307	W_mellicola#0.00511787: 0.0022307)#0.00160066: 8.64218e-05)#0.00165164: 9.1571e-06	W_muriae#0.00532813: 0.00232628)#0.0347869; 5
(((W_tropicalis#0.00141069: 0.0022668	(W_canadensis#0.000659518: 0.0022307	W_mellicola#0.00511787: 0.0022307)#0.000392858: 3.60942e-05)#0.00101915: 2.33736e-05	W_sebi#0.00380858: 0.00229017)#0.00375032: 3.61111e-05	W_muriae#0.00532813: 0.00232628)#0.0366472; 5
(((W_tropicalis#0.001343: 0.00215803	(W_canadensis#0.000697933: 0.00212367	W_mellicola#0.0048723: 0.00212367)#0.00223202: 3.43623e-05)#0.00323048: 9.16536e-06	W_sebi#0.00362583: 0.0021672)#0.00359193: 4.74651e-05	W_muriae#0.00507247: 0.00221466)#0.033339; 5
(((W_tropicalis#0.001343: 0.00216569	(W_canadensis#0.000697933: 0.00212367	W_mellicola#0.0048723: 0.00212367)#0.00223202: 4.20272e-05)#0.00321904: 4.18117e-05	W_muriae#0.00507247: 0.00220751)#0.00352633: 7.15386e-06	W_sebi#0.00362583: 0.00221466)#0.0363112; 5
(((W_tropicalis#0.00108905: 0.00219251	(W_canadensis#0.000697933: 0.00207843	W_mellicola#0.0048723: 0.00207843)#0.00228059: 0.000114076)#0.00317967: 7.61445e-06	W_muriae#0.00507247: 0.00220013)#0.00353816: 1.4535e-05	W_sebi#0.00362583: 0.00221466)#0.0345458; 5
(((W_tropicalis#0.00108905: 0.00219251	(W_canadensis#0.000697933: 0.00207843	W_mellicola#0.0048723: 0.00207843)#0.000892666: 0.000114076)#0.000387642: 5.94486e-06	W_sebi#0.00362583: 0.00219846)#0.00136204: 1.62046e-05	W_muriae#0.00507247: 0.00221466)#0.032188; 5
(((W_tropicalis#0.00108508: 0.00219251	(W_canadensis#0.000697933: 0.00207843	W_mellicola#0.0048723: 0.00207843)#0.000892666: 0.000114076)#0.00274952: 1.85829e-05	W_sebi#0.00362583: 0.00221109)#0.00300665: 3.56655e-06	W_muriae#0.00507247: 0.00221466)#0.032188; 5
(((W_sebi#0.00362583: 0.00220642	(W_canadensis#0.000697933: 0.00207843	W_mellicola#0.0048723: 0.00207843)#0.000892666: 0.000127988)#0.00273218: 1.2149e-06	W_tropicalis#0.00108508: 0.00220764)#0.00301136: 7.02301e-06	W_muriae#0.00507247: 0.00221466)#0.0355787; 5
(((W_sebi#0.0033579: 0.00203004	(W_canadensis#0.000646358: 0.00192485	W_mellicola#0.00451226: 0.00192485)#0.000826701: 0.000105199)#0.0025469: 1.84412e-05	W_tropicalis#0.0010049: 0.00204849)#0.00176359: 2.51912e-06	W_muriae#0.00469763: 0.002051)#0.0345889; 5
(((W_tropicalis#0.0010049: 0.00203004	(W_canadensis#0.000542853: 0.00192485	W_mellicola#0.00451226: 0.00192485)#0.000826701: 0.000105199)#0.000859346: 1.00445e-05	W_sebi#0.0033579: 0.00204009)#0.000910124: 1.09158e-05	W_muriae#0.00469763: 0.002051)#0.0345889; 5
(((W_tropicalis#0.0010049: 0.00203004	(W_canadensis#0.000542853: 0.00192485	W_mellicola#0.00451226: 0.00192485)#0.000826701: 0.000105199)#0.00169766: 2.02999e-05	W_muriae#0.00469763: 0.00205034)#0.00264964: 6.60412e-07	W_sebi#0.0033579: 0.002051)#0.0327988; 5
(((W_tropicalis#0.0010049: 0.00203004	(W_canadensis#0.000542853: 0.00192485	W_mellicola#0.00451226: 0.00192485)#0.000826701: 0.000105199)#0.000864785: 1.49503e-05	W_sebi#0.0033579: 0.00204499)#0.00185297: 6.01005e-06	W_muriae#0.00469763: 0.002051)#0.0350389; 5
((W_muriae#0.00425326: 0.00185155	W_sebi#0.00304025: 0.00185155)#0.00167769: 5.44153e-06	(W_tropicalis#0.00090984: 0.00183801	(W_canadensis#0.000491502: 0.00174276	W_mellicola#0.00474456: 0.00174276)#0.000748499: 9.52476e-05)#0.000327338: 1.89776e-05)#0.0299094; 5
(((W_tropicalis#0.000993486: 0.00199132	(W_canadensis#0.000536688: 0.00190299	W_mellicola#0.00518075: 0.00190299)#0.000817312: 8.8335e-05)#0.000789314: 2.62349e-05	W_sebi#0.00331976: 0.00201755)#0.00183576: 1.01565e-05	W_muriae#0.00464428: 0.00202771)#0.0357129; 5
(((W_tropicalis#0.00103713: 0.0020788	(W_canadensis#0.000659807: 0.00198659	W_mellicola#0.00540835: 0.00198659)#0.000853217: 9.22156e-05)#0.00237337: 2.21881e-05	W_sebi#0.0034656: 0.00210099)#0.00162301: 1.5802e-05	W_muriae#0.00484831: 0.00211679)#0.0348817; 5
(((W_sebi#0.0034656: 0.00209894	(W_canadensis#0.000659807: 0.00198659	W_mellicola#0.00540835: 0.00198659)#0.000853217: 0.000112359)#0.00116152: 1.01412e-05	W_tropicalis#0.00103713: 0.00210909)#0.00354485: 7.70586e-06	W_muriae#0.00484831: 0.00211679)#0.0382411; 5
(((W_sebi#0.00368279: 0.00221972	(W_canadensis#0.000701156: 0.00211108	W_mellicola#0.00574728: 0.00211108)#0.000906687: 0.000108636)#0.00124029: 2.15412e-05	W_muriae#0.00515215: 0.00224126)#0.00125535: 8.18878e-06	W_tropicalis#0.00110213: 0.00224945)#0.0373118; 5
(((W_sebi#0.00241159: 0.00221972	(W_canadensis#0.000701156: 0.00211108	W_mellicola#0.00574728: 0.00211108)#0.000906687: 0.000108636)#0.00124029: 2.44154e-05	W_muriae#0.00515215: 0.00224413)#0.00125374: 5.31463e-06	W_tropicalis#0.00110213: 0.00224945)#0.0360632; 5
(((W_sebi#0.00225179: 0.00207263	W_muriae#0.00481073: 0.00207263)#0.00167321: 2.43728e-05	(W_canadensis#0.000654693: 0.00197119	W_mellicola#0.00536643: 0.00197119)#0.000846605: 0.00012581)#0.00171777: 3.38714e-06	W_tropicalis#0.00170805: 0.00210039)#0.0316558; 5
(((W_sebi#0.00242567: 0.00215894	(W_canadensis#0.000705249: 0.00212341	W_mellicola#0.00578083: 0.00212341)#0.000904444: 3.55346e-05)#0.00134598: 9.99901e-05	W_muriae#0.00518222: 0.00225893)#0.00185041: 3.6487e-06	W_tropicalis#0.000601929: 0.00226258)#0.0309061; 5
(((W_sebi#0.00227778: 0.00202731	(W_canadensis#0.000662251: 0.00199394	W_mellicola#0.00542838: 0.00199394)#0.00204301: 3.3368e-05)#0.00260853: 9.38938e-05	W_muriae#0.00486627: 0.00212121)#0.0017376: 3.42624e-06	W_tropicalis#0.00144467: 0.00212463)#0.0267019; 5
((W_tropicalis#0.0028219: 0.00202703	W_muriae#0.00465021: 0.00202703)#0.00112731: 3.27412e-06	(W_sebi#0.00217665: 0.0019373	(W_canadensis#0.000632847: 0.00190541	W_mellicola#0.00518737: 0.00190541)#0.0019523: 3.18865e-05)#0.00249271: 9.29991e-05)#0.0268416; 5
((W_tropicalis#0.0028219: 0.00202703	W_muriae#0.00465021: 0.00202703)#0.000988294: 3.27412e-06	(W_sebi#0.00217665: 0.0019373	(W_canadensis#0.000543751: 0.00190541	W_mellicola#0.00518737: 0.00190541)#0.0019523: 3.18865e-05)#0.00249271: 9.29991e-05)#0.02952; 5
((W_tropicalis#0.00129678: 0.00202703	W_muriae#0.00465021: 0.00202703)#0.000387069: 3.27412e-06	(W_sebi#0.00217665: 0.0019223	(W_canadensis#0.000543751: 0.00190541	W_mellicola#0.00518737: 0.00190541)#0.000531722: 1.68847e-05)#0.00251216: 0.000108001)#0.0322773; 5
((W_tropicalis#0.00138739: 0.00216866	W_muriae#0.00497513: 0.00216866)#0.00347954: 3.50289e-06	(W_sebi#0.00232874: 0.00206249	(W_canadensis#0.000581744: 0.00203855	W_mellicola#0.00554982: 0.00203855)#0.00413919: 2.39372e-05)#0.00268004: 0.000109675)#0.0377107; 5
((W_tropicalis#0.00138739: 0.00216866	W_muriae#0.00497513: 0.00216866)#0.00128926: 3.50289e-06	(W_sebi#0.00232874: 0.00206958	(W_canadensis#0.000581744: 0.00203855	W_mellicola#0.00554982: 0.00203855)#0.00413919: 3.10323e-05)#0.00267085: 0.000102579)#0.0396756; 5
((W_tropicalis#0.00138739: 0.00216866	W_muriae#0.00497513: 0.00216866)#0.000959757: 3.50289e-06	(W_mellicola#0.00554982: 0.00213441	(W_canadensis#0.000581744: 0.00203855	W_sebi#0.00232874: 0.00203855)#0.00189183: 9.58564e-05)#0.00258974: 3.77553e-05)#0.0413753; 5
((W_tropicalis#0.00134255: 0.00209856	W_muriae#0.00481431: 0.00209856)#0.000928733: 3.38966e-06	(W_mellicola#0.00537043: 0.00206541	(W_canadensis#0.00056294: 0.00197265	W_sebi#0.00225346: 0.00197265)#0.00183067: 9.27579e-05)#0.00107082: 3.65349e-05)#0.0400378; 5
((W_tropicalis#0.00134255: 0.00209856	W_muriae#0.00481431: 0.00209856)#0.000928733: 3.38966e-06	(W_canadensis#0.00056294: 0.00206081	(W_mellicola#0.00537043: 0.00197265	W_sebi#0.00225346: 0.00197265)#0.00183067: 8.81546e-05)#0.00264269: 4.11382e-05)#0.0362291; 5
((W_tropicalis#0.00134255: 0.00209856	W_muriae#0.00481431: 0.00209856)#0.00139415: 3.38966e-06	(W_canadensis#0.00056294: 0.00201289	(W_mellicola#0.00537043: 0.00197265	W_sebi#0.00225346: 0.00197265)#0.00183067: 4.0233e-05)#0.00543118: 8.90598e-05)#0.0340274; 5
((W_tropicalis#0.00134255: 0.00209856	(W_canadensis#0.00056294: 0.00201289	(W_mellicola#0.00537043: 0.00197265	W_sebi#0.00225346: 0.00197265)#0.00183067: 4.0233e-05)#0.00255671: 8.56701e-05)#0.00272234: 3.38966e-06	W_muriae#0.00481431: 0.00210195)#0.0340274; 5
(((W_mellicola#0.00537043: 0.00197265	W_sebi#0.00225346: 0.00197265)#0.00183067: 0.000125903	(W_canadensis#0.00056294: 0.00201289	W_tropicalis#0.00134255: 0.00201289)#0.00255671: 8.56701e-05)#0.00272234: 3.38966e-06	W_muriae#0.00481431: 0.00210195)#0.0340274; 5
(((W_mellicola#0.00537043: 0.00197265	W_sebi#0.00225346: 0.00197265)#0.00183067: 0.000128538	(W_canadensis#0.00056294: 0.00201289	W_tropicalis#0.00134255: 0.00201289)#0.00387139: 8.83049e-05)#0.00178638: 7.54915e-07	W_muriae#0.00481431: 0.00210195)#0.0358349; 5
((W_canadensis#0.000512245: 0.00191197	((W_mellicola#0.0048868: 0.00179501	W_sebi#0.00205053: 0.00179501)#0.00166582: 3.66099e-05	W_tropicalis#0.00122165: 0.00183162)#0.00352276: 8.03527e-05)#0.00162551: 6.86933e-07	W_muriae#0.00438077: 0.00191266)#0.0302848; 5
((W_tropicalis#0.00129966: 0.0020075	((W_mellicola#0.00519888: 0.00190964	W_sebi#0.00218148: 0.00190964)#0.0017722: 5.91735e-05	W_canadensis#0.000544957: 0.00196882)#0.00370922: 3.86868e-05)#0.00346868: 2.73025e-05	W_muriae#0.00466053: 0.0020348)#0.0309597; 5
((W_tropicalis#0.00129966: 0.00202963	((W_mellicola#0.00519888: 0.00190964	W_sebi#0.00218148: 0.00190964)#0.00125966: 5.91735e-05	W_canadensis#0.000544957: 0.00196882)#0.00536376: 6.0819e-05)#0.00343086: 5.17027e-06	W_muriae#0.00466053: 0.0020348)#0.0282445; 5
((W_tropicalis#0.00144551: 0.00225738	((W_canadensis#0.000606114: 0.00212395	W_sebi#0.00242629: 0.00212395)#0.00404368: 6.58141e-05	W_mellicola#0.00578231: 0.00218976)#0.00313854: 6.76161e-05)#0.00381593: 5.77866e-06	W_muriae#0.00518354: 0.00226316)#0.0314142; 5
((W_tropicalis#0.00144551: 0.00225738	((W_canadensis#0.000606114: 0.00212395	W_sebi#0.00242629: 0.00212395)#0.00630237: 0.000107664	W_mellicola#0.00578231: 0.00223161)#0.00307968: 2.57666e-05)#0.00270527: 5.77866e-06	W_muriae#0.00518354: 0.00226316)#0.0345116; 5
((W_tropicalis#0.00124937: 0.00211061	((W_canadensis#0.000566708: 0.00198586	W_mellicola#0.00540637: 0.00198586)#0.00589263: 3.7576e-05	W_sebi#0.00226855: 0.00202344)#0.00486397: 8.71793e-05)#0.00114912: 5.40296e-06	W_muriae#0.00484654: 0.00211602)#0.0322678; 5
(((W_canadensis#0.000566708: 0.00198586	W_mellicola#0.00540637: 0.00198586)#0.00589263: 0.000124755	(W_tropicalis#0.00119304: 0.00202344	W_sebi#0.00226855: 0.00202344)#0.00194314: 8.71793e-05)#0.00114912: 5.40296e-06	W_muriae#0.00484654: 0.00211602)#0.0295472; 5
((W_muriae#0.00484654: 0.00211061	(W_tropicalis#0.00119304: 0.00202344	W_sebi#0.00226855: 0.00202344)#0.00194314: 8.71793e-05)#0.00114912: 5.40296e-06	(W_canadensis#0.000566708: 0.00198586	W_mellicola#0.00540637: 0.00198586)#0.00396548: 0.000130158)#0.0321744; 5
(((W_canadensis#0.000566708: 0.00198586	W_mellicola#0.00540637: 0.00198586)#0.00138476: 0.000124755	(W_tropicalis#0.00119304: 0.00202344	W_sebi#0.00226855: 0.00202344)#0.00194314: 8.71793e-05)#0.00131608: 5.40296e-06	W_muriae#0.00484654: 0.00211602)#0.0349373; 5
(((W_canadensis#0.000566708: 0.00198586	W_mellicola#0.00540637: 0.00198586)#0.00138476: 0.000124755	(W_tropicalis#0.00119304: 0.00202344	W_sebi#0.00226855: 0.00202344)#0.00194314: 8.71793e-05)#0.00131608: 5.40296e-06	W_muriae#0.00484654: 0.00211602)#0.0349373; 5
(((W_canadensis#0.000566708: 0.00198586	W_mellicola#0.00540637: 0.00198586)#0.00138476: 0.000124755	(W_tropicalis#0.00119304: 0.00202344	W_sebi#0.00226855: 0.00202344)#0.00194314: 8.71793e-05)#0.00131608: 5.40296e-06	W_muriae#0.00484654: 0.00211602)#0.0372646; 5
((W_muriae#0.00484654: 0.00211061	(W_tropicalis#0.00119304: 0.00202344	W_sebi#0.00226855: 0.00202344)#0.00367092: 8.71793e-05)#0.000699042: 5.40296e-06	(W_canadensis#0.000566708: 0.00198586	W_mellicola#0.00540637: 0.00198586)#0.00138476: 0.000130158)#0.0342879; 5
(((W_canadensis#0.000566708: 0.00198586	W_mellicola#0.00540637: 0.00198586)#0.00277635: 0.000124755	(W_tropicalis#0.00119304: 0.00202344	W_sebi#0.00226855: 0.00202344)#0.00569283: 8.71793e-05)#0.00392007: 5.40296e-06	W_muriae#0.00484654: 0.00211602)#0.0317445; 5
((W_tropicalis#0.00119304: 0.00211144	((W_canadensis#0.000566708: 0.00188889	W_mellicola#0.00540637: 0.00188889)#0.00171835: 7.20916e-05	W_sebi#0.00226855: 0.00196098)#0.00587413: 0.000150457)#0.00391853: 4.57668e-06	W_muriae#0.00484654: 0.00211602)#0.0302224; 5
((W_tropicalis#0.00119304: 0.00205221	((W_canadensis#0.000566708: 0.00188889	W_mellicola#0.00540637: 0.00188889)#0.00171835: 0.000151983	W_sebi#0.00226855: 0.00204088)#0.00402298: 1.13354e-05)#0.00309835: 6.38068e-05	W_muriae#0.00484654: 0.00211602)#0.0302224; 5
((W_tropicalis#0.00094976: 0.00205526	((W_canadensis#0.000566708: 0.00188889	W_mellicola#0.00540637: 0.00188889)#0.00171835: 0.000112369	W_sebi#0.00226855: 0.00200126)#0.00232577: 5.3993e-05)#0.00551663: 6.07626e-05	W_muriae#0.00484654: 0.00211602)#0.0290407; 5
(((W_canadensis#0.000566708: 0.00188889	W_mellicola#0.00540637: 0.00188889)#0.00171835: 0.000132223	(W_tropicalis#0.00094976: 0.00200126	W_sebi#0.00226855: 0.00200126)#0.0040824: 1.98532e-05)#0.00332426: 9.49024e-05	W_muriae#0.00484654: 0.00211602)#0.0310565; 5
((W_sebi#0.00226855: 0.0020417	(W_tropicalis#0.00094976: 0.00196471	(W_canadensis#0.000566708: 0.00188889	W_mellicola#0.00540637: 0.00188889)#0.00171835: 7.58132e-05)#0.00415836: 7.69954e-05)#0.00329075: 7.43163e-05	W_muriae#0.00484654: 0.00211602)#0.0332307; 5
((W_sebi#0.00226855: 0.0020417	W_muriae#0.00484654: 0.0020417)#0.00329075: 7.43163e-05	(W_tropicalis#0.00094976: 0.00196471	(W_canadensis#0.000566708: 0.00188889	W_mellicola#0.00540637: 0.00188889)#0.00066634: 7.58132e-05)#0.0048179: 0.000151312)#0.0322881; 5
(((W_tropicalis#0.00203484: 0.00184242	(W_canadensis#0.000531434: 0.00177132	W_mellicola#0.00506986: 0.00177132)#0.00330738: 7.10943e-05)#0.00451802: 7.22029e-05	W_muriae#0.00454487: 0.00191462)#0.00308592: 6.96906e-05	W_sebi#0.00212734: 0.00198431)#0.0281509; 5
(((W_tropicalis#0.000840427: 0.00184242	(W_canadensis#0.000531434: 0.00177132	W_mellicola#0.00506986: 0.00177132)#0.00330738: 7.10943e-05)#0.00116985: 7.22029e-05	W_muriae#0.00454487: 0.00191462)#0.00308592: 6.96906e-05	W_sebi#0.00212734: 0.00198431)#0.0281509; 5
(((W_tropicalis#0.000840427: 0.00184242	(W_canadensis#0.000531434: 0.00177132	W_mellicola#0.00506986: 0.00177132)#0.0046127: 7.10943e-05)#0.0022629: 7.22029e-05	W_muriae#0.00454487: 0.00191462)#0.00308592: 6.96906e-05	W_sebi#0.00212734: 0.00198431)#0.0307907; 5
(((W_tropicalis#0.0017397: 0.00184242	W_muriae#0.00454487: 0.00184242)#0.0022629: 7.22029e-05	(W_canadensis#0.000531434: 0.00177132	W_mellicola#0.00506986: 0.00177132)#0.0046127: 0.000143297)#0.00308592: 6.96906e-05	W_sebi#0.00212734: 0.00198431)#0.0292057; 5
(((W_tropicalis#0.00409634: 0.00190725	W_muriae#0.0048496: 0.00190725)#0.00248893: 0.000197873	(W_canadensis#0.000567066: 0.00177633	W_mellicola#0.00540979: 0.00177633)#0.00523717: 0.00032879)#0.00597663: 1.22324e-05	W_sebi#0.00226998: 0.00211735)#0.0328365; 5
(((W_tropicalis#0.00409634: 0.00190725	W_muriae#0.0048496: 0.00190725)#0.00248893: 0.000197873	W_sebi#0.00176374: 0.00210512)#0.00303522: 1.22324e-05	(W_canadensis#0.000567066: 0.00177633	W_mellicola#0.00540979: 0.00177633)#0.00313582: 0.000341023)#0.0318317; 5
(((W_tropicalis#0.00409634: 0.00190725	W_sebi#0.00176374: 0.00190725)#0.00248893: 0.000197873	W_muriae#0.0048496: 0.00210512)#0.00542754: 1.22324e-05	(W_canadensis#0.000567066: 0.00177633	W_mellicola#0.00540979: 0.00177633)#0.00313582: 0.000341023)#0.0307411; 5
(((W_tropicalis#0.00396358: 0.00184543	W_sebi#0.00170658: 0.00184543)#0.000767738: 0.000141191	W_muriae#0.00469242: 0.00198663)#0.00538452: 6.21048e-05	(W_canadensis#0.000548687: 0.00171876	W_mellicola#0.00523446: 0.00171876)#0.00303419: 0.00032997)#0.0320132; 5
(((W_tropicalis#0.00412614: 0.00192112	W_sebi#0.00177657: 0.00192112)#0.00291448: 0.000146982	W_muriae#0.00488488: 0.0020681)#0.00364684: 6.4652e-05	(W_canadensis#0.000571191: 0.00178925	W_mellicola#0.00544914: 0.00178925)#0.00315863: 0.000343503)#0.0358672; 5
(((W_tropicalis#0.00437075: 0.00203501	W_sebi#0.00188189: 0.00203501)#0.00181627: 0.000155696	W_muriae#0.00517447: 0.00219071)#0.00114678: 6.84848e-05	(W_canadensis#0.000605053: 0.00189533	W_mellicola#0.00577219: 0.00189533)#0.00334588: 0.000363868)#0.0354725; 5
(((W_tropicalis#0.0022181: 0.00203501	W_sebi#0.00188189: 0.00203501)#0.00181627: 0.000207932	W_muriae#0.00517447: 0.00224295)#0.00205609: 1.62485e-05	(W_canadensis#0.000605053: 0.00189533	W_mellicola#0.00577219: 0.00189533)#0.00334588: 0.000363868)#0.0377586; 5
(((W_canadensis#0.000533001: 0.00166963	W_mellicola#0.00508482: 0.00166963)#0.00294745: 0.000306223	W_muriae#0.00455828: 0.00197585)#0.00181124: 1.43135e-05	(W_tropicalis#0.00195396: 0.00179268	W_sebi#0.00165779: 0.00179268)#0.00159998: 0.000197484)#0.0322193; 5
(((W_canadensis#0.000587325: 0.00183979	W_mellicola#0.00560306: 0.00183979)#0.00324785: 0.000337434	(W_tropicalis#0.00215311: 0.00197539	W_sebi#0.00182675: 0.00197539)#0.00176305: 0.00020184)#0.00199584: 1.57724e-05	W_muriae#0.00502286: 0.002193)#0.0322196; 5
(((W_canadensis#0.000587325: 0.00183979	W_mellicola#0.00560306: 0.00183979)#0.00324785: 0.000337434	(W_tropicalis#0.000882101: 0.00213313	W_sebi#0.00182675: 0.00213313)#0.00136067: 4.40978e-05)#0.00199584: 1.57724e-05	W_muriae#0.00502286: 0.002193)#0.0322196; 5
((W_muriae#0.00502286: 0.00216951	(W_tropicalis#0.00141366: 0.00213313	W_sebi#0.00182675: 0.00213313)#0.00131647: 3.63801e-05)#0.00138134: 2.34901e-05	(W_canadensis#0.000587325: 0.00183979	W_mellicola#0.00560306: 0.00183979)#0.00324785: 0.000353206)#0.0322196; 5
(((W_canadensis#0.000685829: 0.00175957	W_mellicola#0.00535875: 0.00175957)#0.00310623: 0.000312593	(W_tropicalis#0.00135202: 0.00204012	W_sebi#0.0017471: 0.00204012)#0.00125907: 3.20476e-05)#0.00180394: 2.52121e-05	W_muriae#0.00480384: 0.00209738)#0.0335655; 5
(((W_canadensis#0.000685829: 0.00175957	W_mellicola#0.00535875: 0.00175957)#0.00310623: 0.000312593	(W_tropicalis#0.00135202: 0.00204012	W_sebi#0.0017471: 0.00204012)#0.00339056: 3.20476e-05)#0.00180394: 2.52121e-05	W_muriae#0.00480384: 0.00209738)#0.0344149; 5
((W_tropicalis#0.00135202: 0.00208827	((W_canadensis#0.000685829: 0.00175957	W_mellicola#0.00535875: 0.00175957)#0.00310623: 0.000311512	W_sebi#0.0017471: 0.00207108)#0.0055011: 1.71907e-05)#0.00179002: 9.10172e-06	W_muriae#0.00480384: 0.00209738)#0.031941; 5
((W_tropicalis#0.00135202: 0.00208558	((W_canadensis#0.000685829: 0.00175957	W_mellicola#0.00535875: 0.00175957)#0.00310623: 0.000311512	W_sebi#0.0017471: 0.00207108)#0.0055011: 1.45e-05)#0.00175024: 1.17924e-05	W_muriae#0.00480384: 0.00209738)#0.0342311; 5
((W_tropicalis#0.000661562: 0.0020914	((W_canadensis#0.000685829: 0.00175957	W_mellicola#0.00535875: 0.00175957)#0.00310623: 0.000311512	W_sebi#0.0017471: 0.00207108)#0.00733224: 2.03149e-05)#0.00174538: 5.97758e-06	W_muriae#0.00480384: 0.00209738)#0.0330404; 5
((W_tropicalis#0.000811495: 0.0020914	((W_canadensis#0.000685829: 0.00175957	W_mellicola#0.00535875: 0.00175957)#0.00310623: 0.000311512	W_sebi#0.0017471: 0.00207108)#0.00733224: 2.03149e-05)#0.00174538: 5.97758e-06	W_muriae#0.00377238: 0.00209738)#0.0294711; 5
((W_tropicalis#0.000811495: 0.0020914	((W_canadensis#0.000685829: 0.00175957	W_mellicola#0.00535875: 0.00175957)#0.00310623: 0.000311512	W_sebi#0.0017471: 0.00207108)#0.00733224: 2.03149e-05)#0.000583952: 5.97758e-06	W_muriae#0.00377238: 0.00209738)#0.0294711; 5
((W_sebi#0.0017471: 0.00208512	((W_canadensis#0.000685829: 0.00175957	W_mellicola#0.00535875: 0.00175957)#0.00310623: 0.000311512	W_tropicalis#0.000811495: 0.00207108)#0.00424224: 1.40315e-05)#0.00338584: 1.22609e-05	W_muriae#0.00377238: 0.00209738)#0.03166; 5
(((W_canadensis#0.00148905: 0.00175957	W_mellicola#0.00535875: 0.00175957)#0.00444771: 0.00032462	(W_sebi#0.0017471: 0.00207108	W_tropicalis#0.000811495: 0.00207108)#0.00424224: 1.3107e-05)#0.00338735: 1.31854e-05	W_muriae#0.00377238: 0.00209738)#0.0303153; 5
((W_muriae#0.00345026: 0.00189705	(W_sebi#0.00159792: 0.00189424	W_tropicalis#0.000742202: 0.00189424)#0.00269263: 2.8176e-06)#0.00311308: 2.12298e-05	(W_canadensis#0.0013619: 0.00185353	W_mellicola#0.00608: 0.00185353)#0.0018397: 6.47584e-05)#0.0306071; 5
((W_tropicalis#0.000804619: 0.00207143	(W_sebi#0.00173229: 0.00205354	W_muriae#0.00374042: 0.00205354)#0.00125534: 1.78934e-05)#0.0021522: 8.17627e-06	(W_canadensis#0.00147643: 0.0020094	W_mellicola#0.00659131: 0.0020094)#0.00199441: 7.02043e-05)#0.0331811; 5
((W_sebi#0.00173229: 0.00206378	(W_tropicalis#0.000804619: 0.00205354	W_muriae#0.00374042: 0.00205354)#0.00261426: 1.02463e-05)#0.000646551: 1.58234e-05	(W_canadensis#0.000761189: 0.0020094	W_mellicola#0.00659131: 0.0020094)#0.00199441: 7.02043e-05)#0.0347252; 5
((W_muriae#0.0040216: 0.00222515	(W_tropicalis#0.000865104: 0.00220791	W_sebi#0.00186252: 0.00220791)#0.00281078: 1.72443e-05)#0.00455763: 1.07851e-05	(W_canadensis#0.00081841: 0.00216045	W_mellicola#0.00708679: 0.00216045)#0.00214434: 7.54818e-05)#0.0343253; 5
((W_sebi#0.00191459: 0.00229488	(W_tropicalis#0.000889293: 0.00226964	W_muriae#0.00413404: 0.00226964)#0.00288937: 2.52374e-05)#0.00466973: 3.57576e-06	(W_canadensis#0.000841293: 0.00222086	W_mellicola#0.00728494: 0.00222086)#0.00220429: 7.75923e-05)#0.0382964; 5
((W_sebi#0.00172454: 0.00206707	(W_tropicalis#0.000801016: 0.00204434	W_muriae#0.00372367: 0.00204434)#0.00260255: 2.27321e-05)#0.00171286: 3.22081e-06	(W_canadensis#0.000757781: 0.0020004	W_mellicola#0.0065618: 0.0020004)#0.00198548: 6.989e-05)#0.0361157; 5
((W_sebi#0.00172454: 0.00206707	(W_tropicalis#0.000801016: 0.00204434	W_muriae#0.00372367: 0.00204434)#0.00365798: 2.27321e-05)#0.00040034: 3.22081e-06	(W_canadensis#0.000757781: 0.0020004	W_mellicola#0.0065618: 0.0020004)#0.00464261: 6.989e-05)#0.0344046; 5
((W_sebi#0.00172454: 0.00206707	(W_tropicalis#0.00123976: 0.00204434	W_muriae#0.00372367: 0.00204434)#0.00365798: 2.27321e-05)#0.00183224: 3.22081e-06	(W_canadensis#0.000757781: 0.0020004	W_mellicola#0.0065618: 0.0020004)#0.00464261: 6.989e-05)#0.0344046; 5
((W_sebi#0.00172454: 0.00207028	(W_tropicalis#0.00123976: 0.00204434	W_muriae#0.00372367: 0.00204434)#0.001781: 2.59384e-05)#0.0018294: 1.45276e-08	(W_canadensis#0.000757781: 0.0020004	W_mellicola#0.0065618: 0.0020004)#0.00164325: 6.989e-05)#0.0358231; 5
((W_muriae#0.0033993: 0.00188994	(W_tropicalis#0.000664417: 0.00186626	W_sebi#0.00247935: 0.00186626)#0.00162585: 2.36789e-05)#0.000930985: 1.32621e-08	(W_canadensis#0.000905642: 0.00182615	W_mellicola#0.00599019: 0.00182615)#0.0015001: 6.38019e-05)#0.0299739; 5
((W_muriae#0.0033993: 0.00188994	(W_canadensis#0.000905642: 0.00182615	W_mellicola#0.00599019: 0.00182615)#0.0015001: 6.37886e-05)#0.000973439: 1.32621e-08	(W_tropicalis#0.000664417: 0.00186626	W_sebi#0.00247935: 0.00186626)#0.00162585: 2.36922e-05)#0.0318883; 5
((W_muriae#0.0033993: 0.00188994	(W_canadensis#0.000905642: 0.00182964	W_mellicola#0.00599019: 0.00182964)#0.00149724: 6.03006e-05)#0.000973439: 1.32621e-08	(W_tropicalis#0.00148969: 0.00186626	W_sebi#0.00247935: 0.00186626)#0.00162585: 2.36922e-05)#0.0318883; 5
((W_muriae#0.0033993: 0.00188994	(W_canadensis#0.000905642: 0.00182964	W_mellicola#0.00599019: 0.00182964)#0.000801186: 6.03006e-05)#0.00266698: 1.32621e-08	(W_tropicalis#0.00148969: 0.00186626	W_sebi#0.00247935: 0.00186626)#0.00162585: 2.36922e-05)#0.034788; 5
((W_muriae#0.0033993: 0.00188994	(W_tropicalis#0.00148969: 0.00186626	W_sebi#0.00247935: 0.00186626)#0.00104161: 2.36789e-05)#0.000356239: 1.32621e-08	(W_canadensis#0.000905642: 0.00182964	W_mellicola#0.00599019: 0.00182964)#0.000801186: 6.03139e-05)#0.034788; 5
((W_tropicalis#0.00148969: 0.00187067	(W_muriae#0.0033993: 0.00186626	W_sebi#0.00247935: 0.00186626)#0.00172819: 4.4117e-06)#0.00206221: 1.92805e-05	(W_canadensis#0.000905642: 0.00182964	W_mellicola#0.00599019: 0.00182964)#0.000915324: 6.03139e-05)#0.0369495; 5
((W_muriae#0.0033993: 0.00187529	(W_tropicalis#0.00148969: 0.00186626	W_sebi#0.00247935: 0.00186626)#0.00061221: 9.02852e-06)#0.00205713: 1.46637e-05	(W_canadensis#0.000905642: 0.00182964	W_mellicola#0.00599019: 0.00182964)#0.000915324: 6.03139e-05)#0.0340573; 5
((W_muriae#0.0033993: 0.00187529	(W_tropicalis#0.00148969: 0.00186626	W_sebi#0.00247935: 0.00186626)#0.00231429: 9.02852e-06)#0.000966819: 1.46637e-05	(W_canadensis#0.000905642: 0.00182964	W_mellicola#0.00599019: 0.00182964)#0.000915324: 6.03139e-05)#0.0340573; 5
((W_sebi#0.00247935: 0.00187245	(W_tropicalis#0.00149757: 0.00186626	W_muriae#0.0033993: 0.00186626)#0.00231429: 6.19032e-06)#0.00260258: 1.75019e-05	(W_canadensis#0.000905642: 0.00182964	W_mellicola#0.00599019: 0.00182964)#0.000915324: 6.03139e-05)#0.0340573; 5
((W_sebi#0.00247935: 0.00186977	(W_tropicalis#0.00149757: 0.00186626	W_muriae#0.0033993: 0.00186626)#0.00231429: 3.50994e-06)#0.00260631: 2.01822e-05	(W_canadensis#0.000905642: 0.00182964	W_mellicola#0.00599019: 0.00182964)#0.00264274: 6.03139e-05)#0.0370615; 5
((W_sebi#0.00247935: 0.00187115	(W_tropicalis#0.00149757: 0.00186626	W_muriae#0.0033993: 0.00186626)#0.00231429: 4.89587e-06)#0.00260438: 1.87963e-05	(W_canadensis#0.00102131: 0.00182964	W_mellicola#0.00599019: 0.00182964)#0.00264274: 6.03139e-05)#0.0398976; 5
((W_sebi#0.00247935: 0.00186704	(W_tropicalis#0.00149757: 0.00186626	W_muriae#0.0033993: 0.00186626)#0.00231429: 7.84658e-07)#0.00261012: 2.29075e-05	(W_canadensis#0.00102131: 0.00182964	W_mellicola#0.00599019: 0.00182964)#0.00106661: 6.03139e-05)#0.0378261; 5
((W_muriae#0.0033993: 0.00188785	(W_tropicalis#0.00149757: 0.00186626	W_sebi#0.00247935: 0.00186626)#0.00327032: 2.1596e-05)#0.00258134: 2.09618e-06	(W_canadensis#0.00102131: 0.00182964	W_mellicola#0.00599019: 0.00182964)#0.00106661: 6.03139e-05)#0.035065; 5
((W_tropicalis#0.00155916: 0.00194764	(W_muriae#0.0035391: 0.00194301	W_sebi#0.00258132: 0.00194301)#0.00340482: 4.62905e-06)#0.00271214: 2.00375e-05	(W_canadensis#0.000649622: 0.00190488	W_mellicola#0.00623654: 0.00190488)#0.00111048: 6.27943e-05)#0.0365071; 5
((W_tropicalis#0.00155916: 0.00194764	(W_canadensis#0.000649622: 0.00190488	W_mellicola#0.00623654: 0.00190488)#0.00111048: 4.27568e-05)#0.00271214: 2.00375e-05	(W_muriae#0.0035391: 0.00194301	W_sebi#0.00258132: 0.00194301)#0.00168095: 2.46665e-05)#0.0388888; 5
((W_tropicalis#0.00165883: 0.00207215	(W_canadensis#0.000691151: 0.00202666	W_mellicola#0.00663524: 0.00202666)#0.00118147: 4.54902e-05)#0.00563822: 2.13185e-05	(W_muriae#0.00376535: 0.0020583	W_sebi#0.00274634: 0.0020583)#0.00143107: 3.51665e-05)#0.0413749; 5
((W_tropicalis#0.00165883: 0.00207215	(W_canadensis#0.000691151: 0.00202666	W_mellicola#0.00663524: 0.00202666)#0.00118147: 4.54902e-05)#0.00333369: 2.13185e-05	(W_muriae#0.00376535: 0.0020583	W_sebi#0.00274634: 0.0020583)#0.0034663: 3.51665e-05)#0.0413749; 5
((W_tropicalis#0.00165883: 0.00208458	(W_muriae#0.00376535: 0.0020583	W_sebi#0.00274634: 0.0020583)#0.0034663: 2.62781e-05)#0.00569805: 8.8884e-06	(W_canadensis#0.000691151: 0.00202666	W_mellicola#0.00663524: 0.00202666)#0.00118147: 6.68087e-05)#0.0399126; 5
((W_tropicalis#0.00150552: 0.00189191	(W_canadensis#0.000627272: 0.00183934	W_mellicola#0.00602198: 0.00183934)#0.00119695: 5.2567e-05)#0.00170719: 8.0669e-06	(W_muriae#0.00341734: 0.00186806	W_sebi#0.00249251: 0.00186806)#0.00314593: 3.19163e-05)#0.0332776; 5
(((W_muriae#0.00369482: 0.00201974	W_sebi#0.00269489: 0.00201974)#0.00340137: 2.18846e-05	(W_canadensis#0.000678205: 0.00198869	W_mellicola#0.00651094: 0.00198869)#0.00108958: 5.2934e-05)#0.00184933: 1.26231e-05	W_tropicalis#0.00162776: 0.00205425)#0.0340782; 5
(((W_muriae#0.00352547: 0.00192717	W_sebi#0.00257138: 0.00192717)#0.00324548: 1.21514e-05	(W_canadensis#0.000647121: 0.00189755	W_mellicola#0.00621253: 0.00189755)#0.00103964: 4.17778e-05)#0.00108867: 2.07748e-05	W_tropicalis#0.00176754: 0.0019601)#0.0341176; 5
(((W_muriae#0.0036232: 0.0019806	W_sebi#0.00264266: 0.0019806)#0.00509339: 1.99367e-05	(W_canadensis#0.000665059: 0.00195015	W_mellicola#0.00638475: 0.00195015)#0.00106846: 5.03843e-05)#0.00111468: 1.39022e-05	W_tropicalis#0.00181654: 0.00201443)#0.0350633; 5
(((W_muriae#0.0036232: 0.0019806	W_sebi#0.00264266: 0.0019806)#0.0028381: 1.99367e-05	(W_canadensis#0.000665059: 0.00195015	W_mellicola#0.00638475: 0.00195015)#0.00106846: 5.03843e-05)#0.00111468: 1.39022e-05	W_tropicalis#0.00181654: 0.00201443)#0.0331386; 5
((((W_canadensis#0.000665059: 0.00195015	W_mellicola#0.00638475: 0.00195015)#0.00381818: 3.65782e-05	W_sebi#0.00264266: 0.00198673)#0.00378086: 1.38061e-05	W_muriae#0.0036232: 0.00200053)#0.00172254: 1.39022e-05	W_tropicalis#0.00102689: 0.00201443)#0.0331386; 5
((((W_sebi#0.00264266: 0.00195015	W_mellicola#0.00638475: 0.00195015)#0.00381818: 3.01996e-05	W_canadensis#0.000665059: 0.00198035)#0.00379304: 2.66967e-05	W_muriae#0.0036232: 0.00200704)#0.00171695: 7.39029e-06	W_tropicalis#0.00102689: 0.00201443)#0.0344915; 5
((((W_sebi#0.00264266: 0.00195015	W_mellicola#0.00638475: 0.00195015)#0.00381818: 6.34049e-06	W_canadensis#0.000665059: 0.00195649)#0.0019669: 4.76224e-05	W_muriae#0.0036232: 0.00200411)#0.00171947: 1.03237e-05	W_tropicalis#0.00102689: 0.00201443)#0.0344915; 5
((((W_sebi#0.00247933: 0.00182962	W_mellicola#0.00599014: 0.00182962)#0.0035822: 7.9404e-06	W_canadensis#0.000623956: 0.00183756)#0.00184334: 6.77921e-06	W_muriae#0.00339927: 0.00184434)#0.0016446: 4.55937e-05	W_tropicalis#0.000761033: 0.00188993)#0.0339199; 5
((((W_sebi#0.00240891: 0.00177765	W_mellicola#0.00581999: 0.00177765)#0.00489226: 2.83451e-06	W_canadensis#0.000606232: 0.00178048)#0.00179589: 1.1467e-05	W_muriae#0.00330271: 0.00179195)#0.00297664: 4.42986e-05	W_tropicalis#0.000739415: 0.00183625)#0.0329563; 5
((((W_sebi#0.00240891: 0.00177765	W_mellicola#0.00581999: 0.00177765)#0.00489226: 5.3798e-06	W_canadensis#0.000606232: 0.00178303)#0.00351053: 8.92168e-06	W_muriae#0.00330271: 0.00179195)#0.00297664: 4.42986e-05	W_tropicalis#0.00176188: 0.00183625)#0.0299479; 5
((((W_sebi#0.00240891: 0.00177765	W_mellicola#0.00581999: 0.00177765)#0.00489226: 2.19699e-06	W_canadensis#0.000606232: 0.00177985)#0.00351681: 1.51294e-05	W_tropicalis#0.000926497: 0.00179497)#0.00297162: 4.12737e-05	W_muriae#0.00330271: 0.00183625)#0.0299479; 5
((((W_sebi#0.00240891: 0.00177765	W_mellicola#0.00581999: 0.00177765)#0.00238153: 7.83041e-06	W_tropicalis#0.000926497: 0.00178548)#0.00350571: 2.25429e-05	W_canadensis#0.000606232: 0.00180802)#0.00295018: 2.82268e-05	W_muriae#0.00330271: 0.00183625)#0.0314808; 5
((((W_sebi#0.00240891: 0.00177765	W_mellicola#0.00581999: 0.00177765)#0.00238153: 3.6388e-06	W_tropicalis#0.000926497: 0.00178129)#0.00351396: 1.10776e-05	W_canadensis#0.000715474: 0.00179236)#0.00297595: 4.38836e-05	W_muriae#0.00330271: 0.00183625)#0.0314808; 5
((W_muriae#0.00330271: 0.00179236	W_canadensis#0.000715474: 0.00179236)#0.00297595: 4.38836e-05	((W_sebi#0.00240891: 0.00177765	W_mellicola#0.00581999: 0.00177765)#0.000639822: 2.03756e-05	W_tropicalis#0.000926497: 0.00179802)#0.00348125: 3.82245e-05)#0.0346288; 5
((W_muriae#0.00330271: 0.00179236	W_canadensis#0.000715474: 0.00179236)#0.00297595: 4.38836e-05	((W_tropicalis#0.000926497: 0.00177765	W_mellicola#0.00581999: 0.00177765)#0.00282028: 5.8379e-05	W_sebi#0.00240891: 0.00183603)#0.00340919: 2.21117e-07)#0.0373995; 5
((W_tropicalis#0.00101082: 0.00193945	W_mellicola#0.00634971: 0.00193945)#0.00114973: 6.39337e-05	((W_muriae#0.00360332: 0.0019555	W_canadensis#0.000780595: 0.0019555)#0.00324681: 4.76366e-05	W_sebi#0.00262816: 0.00200314)#0.00371949: 2.41243e-07)#0.0382748; 5
(W_sebi#0.00262816: 0.00200338	((W_muriae#0.00360332: 0.0019555	W_canadensis#0.000780595: 0.0019555)#0.00324681: 3.86386e-06	(W_tropicalis#0.00101082: 0.00193945	W_mellicola#0.00634971: 0.00193945)#0.00344016: 1.99198e-05)#0.0047172: 4.4014e-05)#0.0413108; 5
((W_tropicalis#0.00101082: 0.00194494	W_mellicola#0.00634971: 0.00194494)#0.00343044: 5.84365e-05	((W_muriae#0.00360332: 0.0019555	W_canadensis#0.000780595: 0.0019555)#0.00324681: 2.70551e-05	W_sebi#0.00262816: 0.00198256)#0.00335016: 2.08227e-05)#0.04443; 5
((W_tropicalis#0.000881155: 0.00169544	W_mellicola#0.00553516: 0.00169544)#0.00299038: 5.09402e-05	((W_sebi#0.00158336: 0.00170465	W_canadensis#0.00068046: 0.00170465)#0.000640259: 3.05269e-05	W_muriae#0.00314108: 0.00173517)#0.00290871: 1.12091e-05)#0.0363391; 5
((W_sebi#0.00165273: 0.00177934	W_canadensis#0.000710274: 0.00177934)#0.00343555: 4.35647e-05	((W_tropicalis#0.000919762: 0.00176973	W_mellicola#0.00577768: 0.00176973)#0.0031214: 4.1472e-05	W_muriae#0.0032787: 0.0018112)#0.00146809: 1.17002e-05)#0.0379313; 5
((W_tropicalis#0.000919762: 0.00176973	W_mellicola#0.00577768: 0.00176973)#0.0031214: 5.31722e-05	((W_sebi#0.00158294: 0.00177934	W_canadensis#0.000710274: 0.00177934)#0.000460221: 3.6455e-05	W_muriae#0.0032787: 0.00181579)#0.00146438: 7.10963e-06)#0.0379313; 5
((W_tropicalis#0.000919762: 0.00176973	W_mellicola#0.00577768: 0.00176973)#0.0056469: 5.31722e-05	((W_sebi#0.00158294: 0.00177934	W_canadensis#0.000710274: 0.00177934)#0.00176323: 2.84203e-05	W_muriae#0.0032787: 0.00180776)#0.00147088: 1.51443e-05)#0.0395306; 5
((W_tropicalis#0.000919762: 0.00176973	W_mellicola#0.00577768: 0.00176973)#0.00228445: 5.31722e-05	((W_sebi#0.00158294: 0.00177934	W_canadensis#0.000725562: 0.00177934)#0.00119554: 1.97389e-05	W_muriae#0.0032787: 0.00179907)#0.00108971: 2.38258e-05)#0.0377915; 5
((W_tropicalis#0.00100104: 0.00192612	W_mellicola#0.00628827: 0.00192612)#0.00248633: 5.78711e-05	((W_muriae#0.00356845: 0.00193658	W_canadensis#0.000789682: 0.00193658)#0.00130119: 1.51279e-05	W_sebi#0.00285176: 0.00195171)#0.00118987: 3.22866e-05)#0.0411312; 5
((W_tropicalis#0.00122954: 0.00181825	W_mellicola#0.0059361: 0.00181825)#0.00234709: 5.46301e-05	((W_muriae#0.0033686: 0.00182812	W_sebi#0.00269206: 0.00182812)#0.00122832: 3.02278e-05	W_canadensis#0.000745457: 0.00185835)#0.00111359: 1.45314e-05)#0.0412219; 5
((W_tropicalis#0.00129526: 0.00165798	W_mellicola#0.00399927: 0.00165798)#0.00257397: 0.000214902	((W_muriae#0.0033686: 0.00182812	W_sebi#0.00269206: 0.00182812)#0.00158409: 1.94287e-05	W_canadensis#0.000745457: 0.00184755)#0.00429688: 2.53305e-05)#0.0422976; 5
(W_canadensis#0.000745457: 0.00187288	((W_muriae#0.0033686: 0.00182812	W_sebi#0.00269206: 0.00182812)#0.00158409: 7.3358e-06	(W_tropicalis#0.00129526: 0.00165798	W_mellicola#0.00399927: 0.00165798)#0.00257397: 0.000177478)#0.00432519: 3.74234e-05)#0.0422976; 5
(W_canadensis#0.000745457: 0.00187288	((W_muriae#0.0033686: 0.00182812	W_sebi#0.00269206: 0.00182812)#0.000380181: 7.3358e-06	(W_tropicalis#0.00154915: 0.00165798	W_mellicola#0.00399927: 0.00165798)#0.00420312: 0.000177478)#0.00432519: 3.74234e-05)#0.0436428; 5
(W_canadensis#0.000745457: 0.00187288	((W_muriae#0.0033686: 0.00182812	W_sebi#0.00269206: 0.00182812)#0.00132334: 4.32181e-05	(W_tropicalis#0.00154915: 0.00165798	W_mellicola#0.00399927: 0.00165798)#0.00420312: 0.00021336)#0.00424226: 1.5411e-06)#0.0425658; 5
(W_canadensis#0.000745457: 0.00187288	((W_muriae#0.0033686: 0.00182812	W_sebi#0.00269206: 0.00182812)#0.00132334: 4.32181e-05	(W_tropicalis#0.00165492: 0.00165798	W_mellicola#0.00399927: 0.00165798)#0.00420312: 0.00021336)#0.00145986: 1.5411e-06)#0.0450139; 5
(W_canadensis#0.000745457: 0.00187288	(((W_tropicalis#0.00165492: 0.00165798	W_mellicola#0.00399927: 0.00165798)#0.00420312: 0.000170142	W_sebi#0.00269206: 0.00182812)#0.00132334: 4.32181e-05	W_muriae#0.0033686: 0.00187134)#0.000630711: 1.5411e-06)#0.0432102; 5
(W_canadensis#0.000745457: 0.00187288	(((W_tropicalis#0.00165492: 0.00165798	W_mellicola#0.00399927: 0.00165798)#0.00162836: 0.000183155	W_sebi#0.00269206: 0.00184114)#0.00132237: 3.0205e-05	W_muriae#0.0033686: 0.00187134)#0.000916177: 1.5411e-06)#0.0432102; 5
(W_muriae#0.0033686: 0.00187288	(((W_tropicalis#0.00165492: 0.00165798	W_mellicola#0.00399927: 0.00165798)#0.00212745: 0.000176794	W_sebi#0.00269206: 0.00183478)#0.00203734: 3.65664e-05	W_canadensis#0.000745457: 0.00187134)#0.00212593: 1.5411e-06)#0.040883; 5
(W_muriae#0.0033686: 0.00187288	(((W_tropicalis#0.00165492: 0.00165798	W_mellicola#0.00399927: 0.00165798)#0.00383284: 0.000213356	W_canadensis#0.00115742: 0.00187134)#0.00457325: 3.43626e-07	W_sebi#0.00269206: 0.00187168)#0.000988156: 1.20234e-06)#0.037745; 5
(W_muriae#0.0033686: 0.00187288	(((W_tropicalis#0.000898264: 0.00165798	W_mellicola#0.00399927: 0.00165798)#0.0024212: 0.000213356	W_sebi#0.00269206: 0.00187134)#0.00457325: 1.38945e-06	W_canadensis#0.00115742: 0.00187273)#0.0032118: 1.56519e-07)#0.0351539; 5
(W_muriae#0.00352941: 0.00196229	(((W_tropicalis#0.000941143: 0.00159991	W_mellicola#0.00419018: 0.00159991)#0.00275434: 0.000360753	W_canadensis#0.00121267: 0.00196067)#0.00479156: 4.89037e-07	W_sebi#0.00282056: 0.00196116)#0.00336677: 1.13073e-06)#0.0343234; 5
(W_sebi#0.00269513: 0.00187502	(((W_tropicalis#0.00089929: 0.00152876	W_mellicola#0.00400384: 0.00152876)#0.00381612: 0.000344813	W_canadensis#0.000668752: 0.00187358)#0.00457822: 1.53588e-07	W_muriae#0.00337245: 0.00187373)#0.00538451: 1.29141e-06)#0.032797; 5
(W_sebi#0.00269513: 0.00187502	(((W_tropicalis#0.00089929: 0.00186733	W_canadensis#0.000668752: 0.00186733)#0.00312422: 1.10949e-06	W_mellicola#0.00400384: 0.00186844)#0.00217974: 4.44247e-06	W_muriae#0.00337245: 0.00187288)#0.00538695: 2.14146e-06)#0.0311356; 5
(W_sebi#0.00261439: 0.00181885	(((W_tropicalis#0.00087235: 0.00181139	W_canadensis#0.000648718: 0.00181139)#0.00079803: 3.2432e-06	W_mellicola#0.0038839: 0.00181463)#0.00452492: 8.04109e-07	W_muriae#0.00327142: 0.00181544)#0.00522943: 3.41564e-06)#0.0329847; 5
(W_sebi#0.00261439: 0.00181885	(((W_tropicalis#0.00087235: 0.00181139	W_canadensis#0.000648718: 0.00181139)#0.00284969: 1.507e-06	W_mellicola#0.0038839: 0.0018129)#0.0070544: 4.02955e-07	W_muriae#0.00327142: 0.0018133)#0.00523559: 5.55299e-06)#0.0350389; 5
(W_sebi#0.00261439: 0.00181885	(((W_mellicola#0.0038839: 0.00181139	W_canadensis#0.000648718: 0.00181139)#0.00284969: 1.20901e-06	W_tropicalis#0.00087235: 0.0018126)#0.00871962: 1.30306e-06	W_muriae#0.00327142: 0.0018139)#0.00523385: 4.95088e-06)#0.0333061; 5
(W_sebi#0.00290034: 0.00201779	((W_muriae#0.00362923: 0.00201085	W_tropicalis#0.000967763: 0.00201085)#0.00967332: 6.04386e-06	(W_mellicola#0.0043087: 0.00200951	W_canadensis#0.000719671: 0.00200951)#0.00316138: 7.3851e-06)#0.00400499: 8.941e-07)#0.0355023; 5
(W_sebi#0.00290034: 0.00201779	(((W_mellicola#0.00332529: 0.00200951	W_canadensis#0.000719671: 0.00200951)#0.000911915: 1.30227e-06	W_tropicalis#0.000967763: 0.00201081)#0.0096735: 6.63272e-06	W_muriae#0.00362923: 0.00201744)#0.00272445: 3.44211e-07)#0.0345262; 5
(W_sebi#0.00265859: 0.0018496	(((W_mellicola#0.00304812: 0.00184201	W_canadensis#0.000659686: 0.00184201)#0.000835906: 3.86276e-06	W_tropicalis#0.00111525: 0.00184588)#0.0071381: 3.50645e-06	W_muriae#0.00332673: 0.00184938)#0.00249723: 2.19911e-07)#0.0324872; 5
(((W_mellicola#0.00482809: 0.00184201	W_canadensis#0.000659686: 0.00184201)#0.00239898: 3.12116e-06	W_tropicalis#0.00111525: 0.00184513)#0.00473245: 4.46796e-06	(W_sebi#0.00265859: 0.00184938	W_muriae#0.00332673: 0.00184938)#0.00123597: 2.19911e-07)#0.0345909; 5
(((W_mellicola#0.00304583: 0.00172128	W_tropicalis#0.00111525: 0.00172128)#0.00543797: 9.35107e-05	W_canadensis#0.000659686: 0.00181479)#0.00481159: 3.48157e-05	(W_sebi#0.00265859: 0.00184938	W_muriae#0.00332673: 0.00184938)#0.00108711: 2.19911e-07)#0.0305087; 5
(((W_mellicola#0.00331985: 0.00187613	W_canadensis#0.000532065: 0.00187613)#0.00361035: 0.000113819	W_tropicalis#0.00119514: 0.00198995)#0.00283157: 2.60522e-05	(W_sebi#0.00289777: 0.00201576	W_muriae#0.00362602: 0.00201576)#0.00132466: 2.39696e-07)#0.0358424; 5
(((W_tropicalis#0.00119514: 0.00187613	W_canadensis#0.000532065: 0.00187613)#0.00361035: 6.49169e-05	W_mellicola#0.00331985: 0.00194105)#0.0045483: 7.49545e-05	(W_sebi#0.00289777: 0.00201576	W_muriae#0.00362602: 0.00201576)#0.00176614: 2.39696e-07)#0.0332602; 5
(((W_tropicalis#0.00111731: 0.00175395	W_mellicola#0.00310365: 0.00175395)#0.00337523: 7.89398e-05	W_canadensis#0.000497415: 0.00183289)#0.00420975: 5.18225e-05	(W_sebi#0.00270906: 0.00188449	W_muriae#0.00338988: 0.00188449)#0.00165112: 2.24086e-07)#0.0310942; 5
(((W_tropicalis#0.00142851: 0.00182587	W_canadensis#0.000517813: 0.00182587)#0.00283854: 7.88008e-05	W_mellicola#0.00323092: 0.00190468)#0.00439015: 5.73238e-05	(W_sebi#0.00282015: 0.00196177	W_muriae#0.00352889: 0.00196177)#0.00355814: 2.33275e-07)#0.0352087; 5
(((W_tropicalis#0.00142851: 0.00182587	W_canadensis#0.000517813: 0.00182587)#0.00283854: 7.88008e-05	W_mellicola#0.00323092: 0.00190468)#0.00439015: 5.73238e-05	(W_sebi#0.00282015: 0.00196177	W_muriae#0.00352889: 0.00196177)#0.00355814: 2.33275e-07)#0.0378663; 5
(((W_tropicalis#0.00152217: 0.00194559	W_canadensis#0.000551763: 0.00194559)#0.00302464: 0.00011643	W_mellicola#0.00344275: 0.00206202)#0.00222752: 2.8619e-05	(W_sebi#0.00300505: 0.00209039	W_muriae#0.00376026: 0.00209039)#0.00100334: 2.48569e-07)#0.040349; 5
(((W_mellicola#0.00344275: 0.00194559	W_canadensis#0.000551763: 0.00194559)#0.00302464: 3.48303e-05	W_tropicalis#0.00152217: 0.00198042)#0.0023193: 0.000110219	(W_sebi#0.00300505: 0.00209039	W_muriae#0.00376026: 0.00209039)#0.000532676: 2.48569e-07)#0.040349; 5
(((W_mellicola#0.00344275: 0.00194559	W_canadensis#0.000551763: 0.00194559)#0.00302464: 3.48303e-05	W_tropicalis#0.00152217: 0.00198042)#0.0023193: 0.000110219	(W_sebi#0.00300505: 0.00209039	W_muriae#0.00376026: 0.00209039)#0.001713: 2.48569e-07)#0.040349; 5
(W_muriae#0.00376026: 0.00209064	(W_sebi#0.00300505: 0.00209039	((W_mellicola#0.00344275: 0.00194559	W_canadensis#0.000551763: 0.00194559)#0.00191202: 1.39656e-05	W_tropicalis#0.00152217: 0.00195955)#0.00234399: 0.000130835)#0.000140499: 2.48569e-07)#0.0382079; 5
(W_muriae#0.00376026: 0.00209064	(W_sebi#0.00300505: 0.00209039	((W_mellicola#0.00344275: 0.00194559	W_canadensis#0.000551763: 0.00194559)#0.00191202: 1.39656e-05	W_tropicalis#0.00152217: 0.00195955)#0.00234399: 0.000130835)#0.000697157: 2.48569e-07)#0.0368913; 5
(W_muriae#0.00356969: 0.00198468	(W_sebi#0.00285275: 0.00198445	((W_mellicola#0.00326827: 0.00184698	W_tropicalis#0.00144503: 0.00184698)#0.00422113: 1.32578e-05	W_canadensis#0.000523799: 0.00186024)#0.0022252: 0.000124205)#0.00162125: 2.35972e-07)#0.0350216; 5
(((W_mellicola#0.00326827: 0.00184698	W_tropicalis#0.00112302: 0.00184698)#0.00313561: 8.38888e-05	W_canadensis#0.000523799: 0.00193087)#0.00102075: 5.38095e-05	(W_sebi#0.00285275: 0.00198445	W_muriae#0.00356969: 0.00198445)#0.00162125: 2.35972e-07)#0.0362604; 5
(W_sebi#0.00285275: 0.00198468	(((W_mellicola#0.00326827: 0.00190175	W_tropicalis#0.00112302: 0.00190175)#0.00304531: 7.5995e-05	W_canadensis#0.000523799: 0.00197774)#0.00115008: 6.17859e-06	W_muriae#0.00356969: 0.00198392)#0.00485482: 7.59271e-07)#0.0362604; 5
(W_sebi#0.00285275: 0.00198468	(((W_mellicola#0.00326827: 0.00190175	W_tropicalis#0.00112302: 0.00190175)#0.00304531: 4.78348e-05	W_muriae#0.00356969: 0.00194958)#0.0027737: 3.43388e-05	W_canadensis#0.000523799: 0.00198392)#0.00179547: 7.59271e-07)#0.0362604; 5
(W_sebi#0.00285275: 0.00198468	((W_canadensis#0.000523799: 0.00194958	W_muriae#0.00356969: 0.00194958)#0.0027737: 3.43388e-05	(W_mellicola#0.00326827: 0.00190175	W_tropicalis#0.00112302: 0.00190175)#0.00304531: 8.21736e-05)#0.00179547: 7.59271e-07)#0.0393805; 5
(W_sebi#0.00322384: 0.00224285	((W_canadensis#0.000591936: 0.00221706	(W_mellicola#0.00369342: 0.00214913	W_tropicalis#0.00126911: 0.00214913)#0.00104206: 6.79326e-05)#0.0031149: 2.49303e-05	W_muriae#0.00403404: 0.00224199)#0.000742868: 8.58038e-07)#0.0404724; 5
(W_sebi#0.00322384: 0.00224285	((W_tropicalis#0.00126911: 0.00217058	(W_mellicola#0.00369342: 0.00214913	W_canadensis#0.000591936: 0.00214913)#0.000912455: 2.14487e-05)#0.0031816: 6.77551e-05	W_muriae#0.00403404: 0.00223834)#0.000744082: 4.51704e-06)#0.0373339; 5
(W_muriae#0.00403404: 0.00224285	((W_tropicalis#0.000975763: 0.00217058	(W_mellicola#0.00369342: 0.00214913	W_canadensis#0.000591936: 0.00214913)#0.0014633: 2.14487e-05)#0.0025428: 4.37823e-05	W_sebi#0.00322384: 0.00221436)#0.0035455: 2.84899e-05)#0.0373339; 5
(W_muriae#0.00403404: 0.00224285	((W_sebi#0.00322384: 0.00216582	(W_mellicola#0.00484816: 0.00214913	W_canadensis#0.000591936: 0.00214913)#0.000548446: 1.66928e-05)#0.00137093: 2.55734e-05	W_tropicalis#0.00112764: 0.0021914)#0.00358265: 5.14547e-05)#0.0401473; 5
(W_muriae#0.00377937: 0.00210126	((W_tropicalis#0.00105645: 0.00202356	(W_mellicola#0.0045421: 0.00201346	W_canadensis#0.000554568: 0.00201346)#0.000513823: 1.00967e-05)#0.0012879: 2.95013e-05	W_sebi#0.00302033: 0.00205306)#0.00335648: 4.82064e-05)#0.0352935; 5
(W_muriae#0.00336854: 0.00187285	((W_sebi#0.002692: 0.00180274	(W_mellicola#0.00404835: 0.00179459	W_canadensis#0.000494284: 0.00179459)#0.000457969: 8.15139e-06)#0.00349238: 1.93721e-05	W_tropicalis#0.00157688: 0.00182211)#0.00300438: 5.07362e-05)#0.0314569; 5
((W_sebi#0.002692: 0.00182601	(W_mellicola#0.00404835: 0.00179459	W_canadensis#0.000494284: 0.00179459)#0.000457969: 3.14205e-05)#0.00504771: 4.68392e-05	(W_muriae#0.00336854: 0.00182211	W_tropicalis#0.00157688: 0.00182211)#0.00576343: 5.07362e-05)#0.0286267; 5
((W_sebi#0.002692: 0.00182601	(W_mellicola#0.00404835: 0.00179459	W_canadensis#0.000494284: 0.00179459)#0.000457969: 3.14205e-05)#0.00208023: 4.68392e-05	(W_muriae#0.00336854: 0.00182211	W_tropicalis#0.00157688: 0.00182211)#0.00243849: 5.07362e-05)#0.0299579; 5
((W_sebi#0.00289572: 0.00196419	(W_mellicola#0.00435471: 0.00193039	W_canadensis#0.000531688: 0.00193039)#0.00162846: 3.37982e-05)#0.00223765: 5.03837e-05	(W_muriae#0.00362345: 0.00196	W_tropicalis#0.00169621: 0.00196)#0.00262301: 5.45756e-05)#0.0339192; 5
((W_sebi#0.00289572: 0.00200383	(W_mellicola#0.00435471: 0.00193039	W_canadensis#0.000531688: 0.00193039)#0.00162846: 7.34358e-05)#0.00442887: 1.07461e-05	(W_muriae#0.00362345: 0.00196	W_tropicalis#0.00163594: 0.00196)#0.000686994: 5.45756e-05)#0.0323532; 5
((W_sebi#0.00289572: 0.00200383	(W_mellicola#0.00435471: 0.00189518	W_canadensis#0.000531688: 0.00189518)#0.00165872: 0.000108651)#0.000621709: 1.07461e-05	(W_muriae#0.00362345: 0.00196	W_tropicalis#0.00163594: 0.00196)#0.00265839: 5.45756e-05)#0.0323532; 5
((W_sebi#0.00289572: 0.00201309	(W_mellicola#0.00435471: 0.00189518	W_canadensis#0.000531688: 0.00189518)#0.00083565: 0.000117917)#0.00181591: 1.47952e-06	(W_muriae#0.00362345: 0.00196	W_tropicalis#0.000502848: 0.00196)#0.00554937: 5.45756e-05)#0.0315563; 5
(((W_muriae#0.00388475: 0.00210134	W_tropicalis#0.00053911: 0.00210134)#0.00594955: 5.6925e-05	(W_mellicola#0.00466874: 0.00203184	W_canadensis#0.00057003: 0.00203184)#0.00253906: 0.000126421)#0.00194686: 1.58622e-06	W_sebi#0.00310454: 0.00215985)#0.0305162; 5
(((W_muriae#0.00405254: 0.0021921	W_tropicalis#0.000958717: 0.0021921)#0.00396084: 5.88038e-05	(W_mellicola#0.00487039: 0.0021196	W_canadensis#0.000723652: 0.0021196)#0.00264872: 0.000131301)#0.00203147: 2.23456e-06	W_sebi#0.00323863: 0.00225314)#0.0318343; 5
(((W_muriae#0.00375511: 0.00203122	W_tropicalis#0.000888355: 0.00203122)#0.0011826: 2.91108e-05	(W_mellicola#0.00451294: 0.00196404	W_canadensis#0.000477253: 0.00196404)#0.00324634: 9.62875e-05)#0.00190556: 2.74479e-05	W_sebi#0.00300094: 0.00208778)#0.032006; 5
(((W_muriae#0.00357397: 0.00193323	(W_mellicola#0.00429524: 0.0018693	W_canadensis#0.000454231: 0.0018693)#0.000920257: 6.39362e-05)#0.00112555: 6.37434e-06	W_tropicalis#0.000845501: 0.00193961)#0.00429792: 4.7456e-05	W_sebi#0.00285618: 0.00198706)#0.0322735; 5
(((W_muriae#0.00357397: 0.00195755	(W_mellicola#0.00429524: 0.0018693	W_canadensis#0.000454231: 0.0018693)#0.000920257: 8.82575e-05)#0.00111157: 1.47039e-05	W_tropicalis#0.000845501: 0.00197226)#0.00202952: 1.4805e-05	W_sebi#0.00285618: 0.00198706)#0.0290522; 5
(((W_muriae#0.00357397: 0.0019467	(W_mellicola#0.00429524: 0.0018693	W_canadensis#0.000454231: 0.0018693)#0.000920257: 7.74008e-05)#0.00292064: 1.78838e-05	W_tropicalis#0.000845501: 0.00196458)#0.000771729: 2.24818e-05	W_sebi#0.00285618: 0.00198706)#0.0308934; 5
(((W_muriae#0.00384336: 0.00210886	(W_mellicola#0.00461899: 0.00201019	W_canadensis#0.000488469: 0.00201019)#0.00256579: 9.86627e-05)#0.00219711: 5.35716e-06	W_tropicalis#0.000909231: 0.00211421)#0.00298791: 2.26232e-05	W_sebi#0.00307146: 0.00213684)#0.0313193; 5
(((W_muriae#0.00395822: 0.00217188	W_tropicalis#0.00160653: 0.00217188)#0.00117505: 1.93934e-07	(W_mellicola#0.00475704: 0.00207027	W_canadensis#0.000503067: 0.00207027)#0.00461099: 0.000101805)#0.00152054: 2.86227e-05	W_sebi#0.00316325: 0.0022007)#0.0322553; 5
(((W_muriae#0.00395822: 0.00217188	W_tropicalis#0.00178027: 0.00217188)#0.00117505: 1.93934e-07	(W_mellicola#0.00629814: 0.00207027	W_canadensis#0.000503067: 0.00207027)#0.00136834: 0.000101805)#0.00152054: 2.86227e-05	W_sebi#0.00316325: 0.0022007)#0.030048; 5
(((W_muriae#0.00369314: 0.00202643	W_tropicalis#0.00166104: 0.00202643)#0.00102653: 1.80946e-07	(W_mellicola#0.00587635: 0.00193163	W_canadensis#0.000469377: 0.00193163)#0.001688: 9.49874e-05)#0.00141871: 2.67058e-05	W_sebi#0.00295141: 0.00205332)#0.0280357; 5
(((W_muriae#0.00369314: 0.00202643	W_tropicalis#0.00166104: 0.00202643)#0.00102653: 2.02082e-05	W_sebi#0.00295141: 0.00204664)#0.00321491: 6.67854e-06	(W_mellicola#0.00587635: 0.00193163	W_canadensis#0.000469377: 0.00193163)#0.001688: 0.000121693)#0.0280357; 5
(((W_muriae#0.00343411: 0.0018843	W_tropicalis#0.00154454: 0.0018843)#0.00131844: 9.1798e-06	W_sebi#0.0027444: 0.00189348)#0.00134594: 1.58212e-05	(W_mellicola#0.0054642: 0.00179615	W_canadensis#0.000436456: 0.00179615)#0.0015696: 0.000113158)#0.0280718; 5
(((W_sebi#0.0027444: 0.0018843	W_tropicalis#0.00128048: 0.0018843)#0.00131844: 1.56762e-05	W_muriae#0.00343411: 0.00189998)#0.00252003: 9.32478e-06	(W_mellicola#0.0054642: 0.00179615	W_canadensis#0.000436456: 0.00179615)#0.0015696: 0.000113158)#0.0319685; 5
(((W_muriae#0.00343411: 0.00188245	W_tropicalis#0.00128048: 0.00188245)#0.00131973: 2.4905e-05	W_sebi#0.0027444: 0.00190736)#0.000700585: 1.9478e-06	(W_mellicola#0.0054642: 0.00184765	W_canadensis#0.000436456: 0.00184765)#0.00152585: 6.16547e-05)#0.0299856; 5
(((W_muriae#0.00363354: 0.00199177	W_tropicalis#0.00135484: 0.00199177)#0.00139637: 1.0317e-05	W_sebi#0.00290378: 0.00200209)#0.00323101: 1.80952e-05	(W_mellicola#0.00578152: 0.00195495	W_canadensis#0.000461802: 0.00195495)#0.00110897: 6.52352e-05)#0.0295047; 5
(((W_sebi#0.00290378: 0.00199177	W_tropicalis#0.00135484: 0.00199177)#0.00179268: 1.505e-05	W_muriae#0.00363354: 0.00200682)#0.00322339: 1.33622e-05	(W_mellicola#0.00578152: 0.00195495	W_canadensis#0.000461802: 0.00195495)#0.00110897: 6.52352e-05)#0.0323256; 5
(((W_mellicola#0.00578152: 0.00195495	W_canadensis#0.000461802: 0.00195495)#0.00155051: 4.73161e-05	W_muriae#0.00363354: 0.00200226)#0.00323073: 1.79191e-05	(W_sebi#0.00290378: 0.00199177	W_tropicalis#0.00135484: 0.00199177)#0.00179268: 2.84122e-05)#0.0294122; 5
(((W_mellicola#0.00532261: 0.00179977	W_canadensis#0.000425146: 0.00179977)#0.00142744: 4.35604e-05	W_muriae#0.00334513: 0.00184333)#0.00297429: 1.64968e-05	(W_sebi#0.00267329: 0.00183367	W_tropicalis#0.0012473: 0.00183367)#0.00165038: 2.6157e-05)#0.0254845; 5
(((W_mellicola#0.00532261: 0.00179977	W_canadensis#0.000425146: 0.00179977)#0.000898274: 4.35604e-05	W_muriae#0.00334513: 0.00184333)#0.00297429: 1.64968e-05	(W_sebi#0.00267329: 0.00183367	W_tropicalis#0.00217182: 0.00183367)#0.00165038: 2.6157e-05)#0.0254845; 5
(((W_mellicola#0.00532261: 0.00179977	W_canadensis#0.000425146: 0.00179977)#0.000898274: 3.93875e-05	W_muriae#0.00334513: 0.00183916)#0.00298104: 2.06697e-05	(W_sebi#0.00267329: 0.00183367	W_tropicalis#0.00217182: 0.00183367)#0.000721488: 2.6157e-05)#0.0254845; 5
(((W_mellicola#0.00567237: 0.00191804	W_muriae#0.00356494: 0.00191804)#0.00362974: 5.88656e-05	W_canadensis#0.000453083: 0.0019769)#0.00314978: 5.13797e-06	(W_sebi#0.00284896: 0.00195417	W_tropicalis#0.00231453: 0.00195417)#0.00135911: 2.78758e-05)#0.0287291; 5
(((W_mellicola#0.00602827: 0.00203838	W_muriae#0.00378861: 0.00203838)#0.00385748: 6.73275e-05	(W_sebi#0.00302771: 0.00207678	W_tropicalis#0.000881389: 0.00207678)#0.00362686: 2.89329e-05)#0.00333983: 6.91835e-07	W_canadensis#0.000481511: 0.0021064)#0.0338623; 5
(((W_mellicola#0.00567107: 0.0019176	W_muriae#0.00356412: 0.0019176)#0.00362891: 6.33381e-05	(W_sebi#0.00284831: 0.00195372	W_tropicalis#0.000829163: 0.00195372)#0.00341195: 2.72185e-05)#7.60582e-05: 6.50841e-07	W_canadensis#0.000452979: 0.00198159)#0.0339467; 5
(((W_mellicola#0.00567107: 0.0019176	W_muriae#0.00356412: 0.0019176)#0.00362891: 6.33381e-05	(W_sebi#0.00284831: 0.00195372	W_tropicalis#0.000829163: 0.00195372)#0.000749652: 2.72185e-05)#7.60582e-05: 6.50841e-07	W_canadensis#0.000452979: 0.00198159)#0.0358921; 5
(((W_mellicola#0.00589729: 0.00199409	W_muriae#0.0037063: 0.00199409)#0.00377367: 6.1806e-05	(W_sebi#0.00296192: 0.00203165	W_tropicalis#0.00126008: 0.00203165)#0.000779556: 2.42456e-05)#0.000559686: 4.73546e-06	W_canadensis#0.000471049: 0.00206063)#0.0373239; 5
(((W_mellicola#0.00526473: 0.0017802	W_muriae#0.00330875: 0.0017802)#0.00217986: 5.29835e-05	(W_sebi#0.00264422: 0.00181373	W_tropicalis#0.000770832: 0.00181373)#0.000583581: 1.9452e-05)#0.000500251: 6.4205e-06	W_canadensis#0.000420523: 0.00183961)#0.0348479; 5
(((W_mellicola#0.00526473: 0.0017802	W_muriae#0.00330875: 0.0017802)#0.00217986: 3.68788e-05	(W_sebi#0.00264422: 0.00181373	W_tropicalis#0.000770832: 0.00181373)#0.00135033: 3.34728e-06)#0.00198595: 2.25253e-05	W_canadensis#0.000420523: 0.00183961)#0.0348479; 5
((W_tropicalis#0.000770832: 0.00182716	(W_sebi#0.00264422: 0.00181302	(W_mellicola#0.00526473: 0.0017802	W_muriae#0.00330875: 0.0017802)#0.00217986: 3.28214e-05)#0.00135086: 1.41354e-05)#0.00197499: 1.24473e-05	W_canadensis#0.000420523: 0.00183961)#0.0363302; 5
((W_tropicalis#0.000849101: 0.00201103	(W_muriae#0.00364472: 0.00199712	(W_mellicola#0.00579931: 0.00197604	W_sebi#0.00291271: 0.00197604)#0.00238288: 2.10724e-05)#0.00124514: 1.39129e-05)#0.00458468: 1.53689e-05	W_canadensis#0.000463223: 0.0020264)#0.0400192; 5
((W_muriae#0.00364472: 0.00201766	(W_tropicalis#0.000849101: 0.00201069	(W_mellicola#0.00579931: 0.00197604	W_sebi#0.00291271: 0.00197604)#0.00238288: 3.46469e-05)#0.00123674: 6.97132e-06)#0.00176865: 8.73605e-06	W_canadensis#0.000463223: 0.0020264)#0.0400192; 5
((W_muriae#0.00378442: 0.00208806	(W_tropicalis#0.000881647: 0.00208145	(W_mellicola#0.0060216: 0.00205179	W_sebi#0.00302436: 0.00205179)#0.00247421: 2.96689e-05)#0.00128803: 6.60995e-06)#0.00184254: 1.60055e-05	W_canadensis#0.000480978: 0.00210407)#0.0394857; 5
((W_canadensis#0.000457337: 0.0019961	(W_tropicalis#0.00083219: 0.00197016	(W_mellicola#0.00572562: 0.00195093	W_sebi#0.0028757: 0.00195093)#0.0023526: 1.92294e-05)#0.0021321: 2.59407e-05)#0.0017426: 4.5444e-06	W_muriae#0.0035984: 0.00200065)#0.0344816; 5
((W_tropicalis#0.00083219: 0.0019993	(W_canadensis#0.000457337: 0.00197016	(W_mellicola#0.00572562: 0.00195093	W_sebi#0.0028757: 0.00195093)#0.0023526: 1.92294e-05)#0.0021321: 2.91387e-05)#0.00171515: 1.34637e-06	W_muriae#0.0035984: 0.00200065)#0.0361747; 5
((W_muriae#0.00340604: 0.00189242	(W_canadensis#0.000432888: 0.00186466	(W_mellicola#0.00541953: 0.00184664	W_sebi#0.00272197: 0.00184664)#0.00222683: 1.80214e-05)#0.00349348: 2.77609e-05)#0.00162346: 1.27439e-06	W_tropicalis#0.000787703: 0.0018937)#0.0328811; 5
((W_muriae#0.00361643: 0.00200931	(W_canadensis#0.000459627: 0.00199226	(W_mellicola#0.00575429: 0.0019607	W_sebi#0.0028901: 0.0019607)#0.00236438: 3.15541e-05)#0.00205284: 1.70562e-05)#0.000920128: 1.35311e-06	W_tropicalis#0.000836358: 0.00201067)#0.0349121; 5
((W_canadensis#0.000412401: 0.00180343	(W_muriae#0.00324484: 0.00178483	(W_mellicola#0.00516305: 0.00175925	W_sebi#0.00259315: 0.00175925)#0.00302182: 2.55856e-05)#0.00184473: 1.85995e-05)#0.000674086: 6.44585e-07	W_tropicalis#0.000750424: 0.00180407)#0.0303363; 5
(((W_mellicola#0.00516305: 0.00175925	W_sebi#0.00259315: 0.00175925)#0.00302182: 3.65843e-05	(W_muriae#0.00324484: 0.00178483	W_canadensis#0.000412401: 0.00178483)#0.00124133: 1.09986e-05)#0.00226005: 8.24546e-06	W_tropicalis#0.000750424: 0.00180407)#0.0287033; 5
(((W_mellicola#0.00516305: 0.00175925	W_sebi#0.00259315: 0.00175925)#0.00302182: 3.17747e-05	(W_muriae#0.00324484: 0.00178483	W_canadensis#0.00101253: 0.00178483)#0.00124133: 6.18907e-06)#0.00226612: 1.3055e-05	W_tropicalis#0.000750424: 0.00180407)#0.0315388; 5
(((W_mellicola#0.00516305: 0.00175925	W_sebi#0.00259315: 0.00175925)#0.00302182: 1.15661e-05	W_tropicalis#0.000750424: 0.00177081)#0.00229198: 3.32636e-05	(W_muriae#0.00324484: 0.00178483	W_canadensis#0.000897415: 0.00178483)#0.00380162: 1.92441e-05)#0.0342655; 5
(((W_mellicola#0.0054065: 0.0018422	W_tropicalis#0.000785808: 0.0018422)#0.00316431: 1.30505e-05	W_sebi#0.00271542: 0.00185525)#0.00239883: 3.3893e-05	(W_muriae#0.00339785: 0.00186899	W_canadensis#0.00093973: 0.00186899)#0.000476311: 2.01515e-05)#0.0379639; 5
(((W_mellicola#0.00513676: 0.00166461	W_tropicalis#0.000746602: 0.00166461)#0.00316117: 9.80727e-05	W_sebi#0.00257995: 0.00176269)#0.00477473: 3.2202e-05	(W_muriae#0.00322832: 0.00177574	W_canadensis#0.000892845: 0.00177574)#0.00219973: 1.91461e-05)#0.037691; 5
(((W_mellicola#0.00551824: 0.00178824	W_sebi#0.00277155: 0.00178824)#0.0010346: 0.000105356	W_tropicalis#0.000802049: 0.00189359)#0.00269376: 3.45935e-05	(W_muriae#0.00346807: 0.00190762	W_canadensis#0.000959152: 0.00190762)#0.00236309: 2.0568e-05)#0.0404901; 5
(W_canadensis#0.000959152: 0.00192819	(W_muriae#0.00346807: 0.00189885	((W_mellicola#0.00551824: 0.00185129	W_sebi#0.00277155: 0.00185129)#0.00144786: 4.2306e-05	W_tropicalis#0.000802049: 0.00189359)#0.00453806: 5.25621e-06)#0.002374: 2.93373e-05)#0.0404901; 5
(W_canadensis#0.000959152: 0.00192819	(W_tropicalis#0.000850731: 0.00189885	((W_mellicola#0.00551824: 0.00185129	W_sebi#0.00277155: 0.00185129)#0.00144786: 4.2306e-05	W_muriae#0.00346807: 0.00189359)#0.0018412: 5.25621e-06)#0.00414732: 2.93373e-05)#0.0416758; 5
(W_tropicalis#0.000850731: 0.00192819	(W_canadensis#0.000959152: 0.00189885	((W_mellicola#0.00551824: 0.00185129	W_sebi#0.00277155: 0.00185129)#0.00144786: 4.2306e-05	W_muriae#0.00346807: 0.00189359)#0.000677283: 5.25621e-06)#0.00528948: 2.93373e-05)#0.0386423; 5
(W_tropicalis#0.000850731: 0.00192819	(W_muriae#0.00346807: 0.00190761	((W_mellicola#0.00617414: 0.00185129	W_sebi#0.00277155: 0.00185129)#0.00144786: 4.2306e-05	W_canadensis#0.000683665: 0.00189359)#0.00372909: 1.40186e-05)#0.00759836: 2.05749e-05)#0.0409574; 5
(W_tropicalis#0.000850731: 0.00192819	(W_muriae#0.00346807: 0.00191327	((W_mellicola#0.00617414: 0.00185129	W_sebi#0.00277155: 0.00185129)#0.00144786: 4.2306e-05	W_canadensis#0.000683665: 0.00189359)#0.00372909: 1.96737e-05)#0.0075759: 1.49198e-05)#0.0409574; 5
(W_tropicalis#0.00114669: 0.00192819	(W_muriae#0.00346807: 0.00189989	((W_mellicola#0.00617414: 0.00185129	W_sebi#0.00277155: 0.00185129)#0.00144786: 4.2306e-05	W_canadensis#0.000683665: 0.00189359)#0.00372909: 6.30235e-06)#0.00762922: 2.82912e-05)#0.0409574; 5
(W_tropicalis#0.00114669: 0.00192819	(W_muriae#0.00346807: 0.00190986	((W_mellicola#0.00617414: 0.00185129	W_canadensis#0.000683665: 0.00185129)#0.00144786: 2.83437e-05	W_sebi#0.00277155: 0.00187963)#0.00375679: 3.02258e-05)#0.00416736: 1.833e-05)#0.0409574; 5
(W_tropicalis#0.00123674: 0.00207961	(W_sebi#0.00298919: 0.00206055	((W_mellicola#0.00665899: 0.00195117	W_canadensis#0.000737353: 0.00195117)#0.00111362: 0.000108637	W_muriae#0.00374042: 0.00205981)#0.00193847: 7.4133e-07)#0.00300755: 1.90575e-05)#0.0441738; 5
(W_tropicalis#0.00123674: 0.00207961	((W_mellicola#0.00665899: 0.00195117	W_canadensis#0.000737353: 0.00195117)#0.00111362: 0.000109378	(W_sebi#0.00298919: 0.00205981	W_muriae#0.00374042: 0.00205981)#0.000882326: 7.4133e-07)#0.00300755: 1.90575e-05)#0.0405494; 5
(W_tropicalis#0.000639776: 0.00207961	(W_sebi#0.00298919: 0.00207532	((W_mellicola#0.00665899: 0.00195117	W_canadensis#0.000737353: 0.00195117)#0.000686287: 0.000108637	W_muriae#0.00374042: 0.00205981)#0.00193372: 1.55139e-05)#0.00455505: 4.28495e-06)#0.0405494; 5
(W_tropicalis#0.0015981: 0.00207961	(W_sebi#0.00298919: 0.00207022	((W_mellicola#0.00665899: 0.00195117	W_canadensis#0.000737353: 0.00195117)#0.000686287: 0.000108637	W_muriae#0.00374042: 0.00205981)#0.004064: 1.04175e-05)#0.00456626: 9.38138e-06)#0.0418081; 5
(W_sebi#0.00298919: 0.00207961	(W_tropicalis#0.0015981: 0.0020751	((W_mellicola#0.00665899: 0.00195117	W_canadensis#0.00074609: 0.00195117)#0.000686287: 0.000108637	W_muriae#0.00374042: 0.00205981)#0.00176953: 1.52914e-05)#0.00342376: 4.50748e-06)#0.0427827; 5
(W_sebi#0.00298919: 0.00207961	(W_tropicalis#0.0015981: 0.0020751	((W_mellicola#0.00665899: 0.00195117	W_canadensis#0.00074609: 0.00195117)#0.000686287: 0.000108637	W_muriae#0.00374042: 0.00205981)#0.00176953: 1.52914e-05)#0.00133195: 4.50748e-06)#0.0427827; 5
(W_tropicalis#0.00131598: 0.00207961	(W_sebi#0.00298919: 0.00207722	((W_mellicola#0.00665899: 0.00195117	W_canadensis#0.00074609: 0.00195117)#0.000686287: 0.000121189	W_muriae#0.00374042: 0.00207236)#0.00217707: 4.86337e-06)#0.00124826: 2.38312e-06)#0.0412739; 5
(W_tropicalis#0.00121247: 0.00191603	(W_sebi#0.00275408: 0.0019097	((W_mellicola#0.00613522: 0.0017977	W_canadensis#0.000687406: 0.0017977)#0.000632307: 0.000111657	W_muriae#0.00344621: 0.00190936)#0.00445617: 3.47011e-07)#0.00115256: 6.3295e-06)#0.0387355; 5
(W_tropicalis#0.00121247: 0.00191603	((W_mellicola#0.00613522: 0.00178891	W_canadensis#0.000687406: 0.00178891)#0.000635412: 0.000121795	(W_sebi#0.00275408: 0.00190936	W_muriae#0.00344621: 0.00190936)#0.00445617: 1.35243e-06)#0.00115196: 5.32408e-06)#0.0370819; 5
((W_sebi#0.00275408: 0.00190936	W_muriae#0.00344621: 0.00190936)#0.00115394: 6.67651e-06	((W_mellicola#0.00613522: 0.00178891	W_canadensis#0.000687406: 0.00178891)#0.00197564: 0.000121795	W_tropicalis#0.0014487: 0.00191071)#0.000159772: 5.32408e-06)#0.0382276; 5
((W_sebi#0.00275408: 0.00190936	W_muriae#0.00344621: 0.00190936)#0.00259803: 6.67651e-06	((W_mellicola#0.00613522: 0.00178891	W_canadensis#0.000687406: 0.00178891)#0.00197564: 0.000121795	W_tropicalis#0.0014487: 0.00191071)#0.00271123: 5.32408e-06)#0.0382276; 5
(W_tropicalis#0.0014487: 0.00191603	((W_mellicola#0.00613522: 0.00178891	W_canadensis#0.000687406: 0.00178891)#0.00197564: 0.000121811	(W_sebi#0.00275408: 0.00190936	W_muriae#0.00344621: 0.00190936)#0.00259803: 1.36838e-06)#0.00271121: 5.30813e-06)#0.0416567; 5
(W_tropicalis#0.0014487: 0.00191603	(W_muriae#0.00344621: 0.00190963	(W_sebi#0.00275408: 0.00190936	(W_mellicola#0.00478773: 0.00178891	W_canadensis#0.000687406: 0.00178891)#0.00197564: 0.000120443)#0.00259803: 2.73703e-07)#0.00271276: 6.40281e-06)#0.0439264; 5
(W_tropicalis#0.000968694: 0.00191603	(W_muriae#0.00344621: 0.00191489	(W_canadensis#0.000687406: 0.00190936	(W_mellicola#0.00478773: 0.00178891	W_sebi#0.00275408: 0.00178891)#0.00197564: 0.000120443)#0.000732256: 5.53856e-06)#0.0027053: 1.13795e-06)#0.0439264; 5
(W_tropicalis#0.000968694: 0.00191603	(W_muriae#0.00344621: 0.00191583	(W_mellicola#0.00478773: 0.00190936	(W_canadensis#0.000687406: 0.00178891	W_sebi#0.00275408: 0.00178891)#0.00197564: 0.000120443)#0.00262559: 6.47639e-06)#0.00270398: 2.00121e-07)#0.0439264; 5
(W_tropicalis#0.000976065: 0.00191603	((W_canadensis#0.000687406: 0.00178891	W_sebi#0.00275408: 0.00178891)#0.000976336: 0.000123884	(W_mellicola#0.00478773: 0.00190936	W_muriae#0.00344621: 0.00190936)#0.000297986: 3.44133e-06)#0.00112308: 3.23518e-06)#0.0421394; 5
(W_tropicalis#0.000976065: 0.00191603	(W_mellicola#0.00478773: 0.00191436	((W_canadensis#0.000687406: 0.00178891	W_sebi#0.00275408: 0.00178891)#0.00229206: 0.000122195	W_muriae#0.00344621: 0.00191111)#0.00288984: 3.24824e-06)#0.0014862: 1.67649e-06)#0.0421394; 5
(W_tropicalis#0.000976065: 0.00191603	(W_mellicola#0.00478773: 0.00191121	((W_canadensis#0.000687406: 0.00178891	W_sebi#0.0041832: 0.00178891)#0.00229206: 0.000122195	W_muriae#0.00344621: 0.00191111)#0.000734595: 1.05474e-07)#0.000625504: 4.81925e-06)#0.0421394; 5
(W_tropicalis#0.000976065: 0.00191603	(W_mellicola#0.00478773: 0.00191121	((W_canadensis#0.000687406: 0.00178891	W_sebi#0.00278301: 0.00178891)#0.00229206: 7.35637e-05	W_muriae#0.00344621: 0.00186248)#0.00296297: 4.87364e-05)#0.00396288: 4.81925e-06)#0.0421394; 5
(W_tropicalis#0.00101612: 0.00199467	(W_mellicola#0.00498423: 0.00198956	((W_canadensis#0.00133657: 0.00186233	W_muriae#0.00358765: 0.00186233)#0.00238613: 7.57881e-05	W_sebi#0.00289722: 0.00193812)#0.00308584: 5.14378e-05)#0.00356135: 5.11066e-06)#0.0423444; 5
(W_tropicalis#0.00101612: 0.00199467	(W_sebi#0.00289722: 0.00198956	((W_canadensis#0.00133657: 0.00186233	W_muriae#0.00358765: 0.00186233)#0.00238613: 7.57881e-05	W_mellicola#0.00498423: 0.00193812)#0.00308584: 5.14378e-05)#0.00356135: 5.11066e-06)#0.039755; 5
(W_tropicalis#0.000730296: 0.00199467	(W_mellicola#0.00498423: 0.00198752	((W_canadensis#0.00133657: 0.00186233	W_muriae#0.00358765: 0.00186233)#0.00442937: 7.57881e-05	W_sebi#0.00289722: 0.00193812)#0.00308584: 4.93955e-05)#0.00495728: 7.15303e-06)#0.041095; 5
(W_tropicalis#0.000730296: 0.00199467	(W_mellicola#0.00498423: 0.00199358	((W_canadensis#0.00133657: 0.00186233	W_sebi#0.00289722: 0.00186233)#0.00284091: 0.000108329	W_muriae#0.00358765: 0.00197066)#0.00220026: 2.29168e-05)#0.00665089: 1.09113e-06)#0.0389728; 5
(W_tropicalis#0.000730296: 0.00199467	(W_muriae#0.00358765: 0.00199358	((W_canadensis#0.00113234: 0.00186603	W_sebi#0.00289722: 0.00186603)#0.00283528: 0.000104634	W_mellicola#0.00498423: 0.00197066)#0.00220026: 2.29168e-05)#0.00375212: 1.09113e-06)#0.0365357; 5
(W_tropicalis#0.000730296: 0.00199467	(W_muriae#0.00358765: 0.00197544	((W_canadensis#0.00113234: 0.00163845	W_sebi#0.00289722: 0.00163845)#0.00322909: 0.000332211	W_mellicola#0.00498423: 0.00197066)#0.00557536: 4.77771e-06)#0.00378657: 1.92303e-05)#0.0343983; 5
(W_tropicalis#0.000730296: 0.00199467	(W_muriae#0.00358765: 0.00199217	((W_canadensis#0.00113234: 0.00163845	W_sebi#0.00289722: 0.00163845)#0.00233274: 0.000332211	W_mellicola#0.00498423: 0.00197066)#0.00557536: 2.15108e-05)#0.00375477: 2.4972e-06)#0.0334551; 5
(W_tropicalis#0.000730296: 0.00199467	(W_muriae#0.00358765: 0.00199336	((W_canadensis#0.00113234: 0.00163845	W_sebi#0.00289722: 0.00163845)#0.00233274: 0.000328775	W_mellicola#0.00498423: 0.00196723)#0.00340573: 2.61324e-05)#0.00375253: 1.31082e-06)#0.0319888; 5
(W_tropicalis#0.000730296: 0.00199467	(W_mellicola#0.00498423: 0.00199336	((W_canadensis#0.00139291: 0.00163845	W_sebi#0.00289722: 0.00163845)#0.00233274: 0.000328775	W_muriae#0.00358765: 0.00196723)#0.00340573: 2.61324e-05)#0.000823999: 1.31082e-06)#0.0319888; 5
(W_tropicalis#0.000730296: 0.00199467	(W_mellicola#0.00498423: 0.0019809	((W_canadensis#0.00124965: 0.00163845	W_muriae#0.00358765: 0.00163845)#0.00535295: 0.000328775	W_sebi#0.00289722: 0.00196723)#0.00635546: 1.36774e-05)#0.00249853: 1.37659e-05)#0.035631; 5
(W_tropicalis#0.000764825: 0.00199467	(W_sebi#0.00289722: 0.0019809	((W_canadensis#0.00124965: 0.00163845	W_muriae#0.00358765: 0.00163845)#0.00535295: 0.000328775	W_mellicola#0.00498423: 0.00196723)#0.00313828: 1.36774e-05)#0.00249853: 1.37659e-05)#0.035631; 5
(W_tropicalis#0.00162315: 0.00199467	(W_sebi#0.00289722: 0.00198061	((W_canadensis#0.00124965: 0.00195469	W_muriae#0.00358765: 0.00195469)#0.00448693: 1.80721e-05	W_mellicola#0.00498423: 0.00197276)#0.00312948: 7.84962e-06)#0.0024989: 1.406e-05)#0.0337996; 5
(W_tropicalis#0.00162315: 0.00199467	(W_mellicola#0.00498423: 0.00197606	((W_canadensis#0.00124965: 0.00195469	W_muriae#0.00358765: 0.00195469)#0.00225871: 1.8168e-05	W_sebi#0.00289722: 0.00197286)#0.00207893: 3.20328e-06)#0.00411891: 1.86103e-05)#0.0337996; 5
(W_tropicalis#0.00162315: 0.00199467	(W_mellicola#0.00498423: 0.00199349	((W_sebi#0.00289722: 0.00195469	W_muriae#0.00358765: 0.00195469)#0.00225871: 2.65595e-06	W_canadensis#0.00124965: 0.00195734)#0.00209541: 3.61498e-05)#0.00240844: 1.17595e-06)#0.0326285; 5
(W_tropicalis#0.00162315: 0.00199467	(W_mellicola#0.00498423: 0.00196701	((W_sebi#0.00289722: 0.00195469	W_muriae#0.00358765: 0.00195469)#0.000881303: 2.65595e-06	W_canadensis#0.00124965: 0.00195734)#0.00209541: 9.66445e-06)#0.00486938: 2.76613e-05)#0.0344819; 5
(W_tropicalis#0.000759552: 0.00214743	(W_mellicola#0.00536594: 0.00213442	((W_canadensis#0.00134535: 0.00210438	W_muriae#0.0038624: 0.00210438)#0.000948797: 2.85935e-06	W_sebi#0.0031191: 0.00210724)#0.00225588: 2.7178e-05)#0.00382442: 1.30062e-05)#0.0344957; 5
(((W_canadensis#0.00134535: 0.00210438	W_muriae#0.0038624: 0.00210438)#0.000948797: 2.92522e-05	W_sebi#0.0031191: 0.00213364)#0.00222798: 1.37914e-05	(W_mellicola#0.00536594: 0.00213442	W_tropicalis#0.000759552: 0.00213442)#0.00382442: 1.30062e-05)#0.0384048; 5
(((W_canadensis#0.00134535: 0.00210438	W_sebi#0.0031191: 0.00210438)#0.000948797: 1.03428e-05	W_muriae#0.0038624: 0.00211473)#0.00343868: 3.27007e-05	(W_mellicola#0.00536594: 0.00213414	W_tropicalis#0.000759552: 0.00213414)#0.00382493: 1.32897e-05)#0.0362538; 5
(W_mellicola#0.00536594: 0.00214743	(((W_canadensis#0.00134535: 0.00210438	W_sebi#0.0031191: 0.00210438)#0.0025541: 1.03428e-05	W_muriae#0.0038624: 0.00211473)#0.00171904: 1.14075e-05	W_tropicalis#0.000759552: 0.00212613)#0.00383933: 2.12932e-05)#0.0349121; 5
(W_mellicola#0.00536594: 0.00214743	(((W_canadensis#0.00134535: 0.00210438	W_sebi#0.0031191: 0.00210438)#0.0025541: 2.02036e-05	W_muriae#0.0038624: 0.00212459)#0.00269119: 1.72427e-05	W_tropicalis#0.000759552: 0.00214183)#0.00381119: 5.59727e-06)#0.0361879; 5
(W_mellicola#0.00536594: 0.00214743	(((W_canadensis#0.00113804: 0.00210438	W_sebi#0.0031191: 0.00210438)#0.0025541: 3.7135e-05	W_muriae#0.0038624: 0.00214152)#0.00266991: 4.30607e-06	W_tropicalis#0.000759552: 0.00214582)#0.0038041: 1.60249e-06)#0.0361879; 5
(W_tropicalis#0.000759552: 0.00214743	(((W_canadensis#0.00113804: 0.00210438	W_sebi#0.0031191: 0.00210438)#0.0025541: 1.29205e-05	W_muriae#0.0038624: 0.0021173)#0.000792971: 1.94839e-06	W_mellicola#0.00714597: 0.00211925)#0.00480726: 2.81747e-05)#0.0338037; 5
(W_mellicola#0.00714597: 0.00214743	(((W_canadensis#0.00129069: 0.00210438	W_sebi#0.0031191: 0.00210438)#0.0025541: 1.37928e-05	W_muriae#0.0038624: 0.00211818)#0.00247048: 1.2942e-05	W_tropicalis#0.000759552: 0.00213112)#0.00478049: 1.63088e-05)#0.0348232; 5
(W_mellicola#0.00714597: 0.00214743	(((W_muriae#0.0038624: 0.00210438	W_sebi#0.0031191: 0.00210438)#0.0025541: 2.19431e-05	W_canadensis#0.00129069: 0.00212633)#0.00541281: 1.50583e-05	W_tropicalis#0.000498324: 0.00214139)#0.00346034: 6.04211e-06)#0.0334136; 5
(W_mellicola#0.00714597: 0.00214743	(((W_muriae#0.0038624: 0.00210438	W_sebi#0.0031191: 0.00210438)#0.0025541: 2.19431e-05	W_canadensis#0.00129069: 0.00212633)#0.00541281: 1.50583e-05	W_tropicalis#0.000498324: 0.00214139)#0.00346034: 6.04211e-06)#0.0352839; 5
(W_mellicola#0.00507419: 0.00214743	(((W_canadensis#0.00129069: 0.00204111	W_sebi#0.0031191: 0.00204111)#0.00263327: 8.52124e-05	W_muriae#0.0038624: 0.00212633)#0.00541281: 1.71918e-05	W_tropicalis#0.000498324: 0.00214352)#0.00345689: 3.90861e-06)#0.0327134; 5
(W_mellicola#0.00507419: 0.00214743	(((W_canadensis#0.00129069: 0.00204111	W_sebi#0.0031191: 0.00204111)#0.00263327: 8.52124e-05	W_muriae#0.0038624: 0.00212633)#0.00339893: 1.26957e-05	W_tropicalis#0.000498324: 0.00213902)#0.00126539: 8.40477e-06)#0.0312412; 5
(W_mellicola#0.00507419: 0.00214743	((W_tropicalis#0.000498324: 0.00212633	W_muriae#0.0038624: 0.00212633)#0.000897511: 1.28506e-05	(W_canadensis#0.00129069: 0.00204111	W_sebi#0.0031191: 0.00204111)#0.00197014: 9.8063e-05)#0.00126529: 8.2499e-06)#0.0312412; 5
(W_mellicola#0.00507419: 0.00214743	((W_tropicalis#0.000498324: 0.00212633	W_muriae#0.0038624: 0.00212633)#0.00178574: 1.94842e-05	(W_canadensis#0.00129069: 0.00166383	W_sebi#0.0031191: 0.00166383)#0.00241689: 0.000481983)#0.00126138: 1.61629e-06)#0.0341922; 5
((W_canadensis#0.00141506: 0.00161864	W_sebi#0.00163044: 0.00161864)#0.00298621: 0.000735711	((W_tropicalis#0.000546342: 0.00233122	W_muriae#0.00423458: 0.00233122)#0.00195782: 1.3715e-05	W_mellicola#0.00556314: 0.00234493)#0.00138744: 9.41864e-06)#0.0374869; 5
((W_canadensis#0.00126325: 0.00144499	W_sebi#0.00145552: 0.00144499)#0.00266584: 0.000656781	((W_tropicalis#0.000487729: 0.00208112	W_muriae#0.00378028: 0.00208112)#0.00310112: 1.22436e-05	W_mellicola#0.00496631: 0.00209336)#0.00117245: 8.40818e-06)#0.0322595; 5
((W_canadensis#0.00108729: 0.00157111	W_sebi#0.00158256: 0.00157111)#0.00289851: 0.000714106	((W_tropicalis#0.000530298: 0.00219619	W_muriae#0.00411023: 0.00219619)#0.00603643: 7.98831e-05	W_mellicola#0.00539977: 0.00227607)#0.00269514: 9.14205e-06)#0.0350751; 5
((W_canadensis#0.000750563: 0.00157111	W_sebi#0.00158256: 0.00157111)#0.00408382: 0.000714106	((W_tropicalis#0.000530298: 0.00219619	W_muriae#0.00411023: 0.00219619)#0.00603643: 7.98831e-05	W_mellicola#0.00539977: 0.00227607)#0.00139591: 9.14205e-06)#0.0331723; 5
((W_canadensis#0.000750563: 0.00157111	W_sebi#0.00158256: 0.00157111)#0.00408382: 0.000714106	((W_tropicalis#0.000530298: 0.00219619	W_muriae#0.00411023: 0.00219619)#0.00603643: 7.98831e-05	W_mellicola#0.00539977: 0.00227607)#0.00139591: 9.14205e-06)#0.0348931; 5
(W_mellicola#0.00539977: 0.00228521	((W_tropicalis#0.000530298: 0.00219619	W_muriae#0.00411023: 0.00219619)#0.00603643: 7.98831e-05	(W_canadensis#0.000750563: 0.00157111	W_sebi#0.00158256: 0.00157111)#0.00592777: 0.000704964)#0.00439602: 9.14205e-06)#0.037808; 5
(W_mellicola#0.00502794: 0.00212785	((W_tropicalis#0.000493782: 0.00204496	W_muriae#0.0038272: 0.00204496)#0.00358788: 5.22647e-05	(W_canadensis#0.000698879: 0.00146292	W_sebi#0.00147359: 0.00146292)#0.0076424: 0.000634302)#0.00413648: 3.06301e-05)#0.0352045; 5
(W_mellicola#0.00502794: 0.00212785	((W_tropicalis#0.000493782: 0.00204496	W_muriae#0.0038272: 0.00204496)#0.00358788: 2.91112e-05	(W_canadensis#0.000698879: 0.00146292	W_sebi#0.00147359: 0.00146292)#0.00373758: 0.000611148)#0.00326794: 5.37836e-05)#0.0383896; 5
(W_mellicola#0.00502794: 0.00212785	((W_tropicalis#0.000493782: 0.00204496	(W_canadensis#0.000698879: 0.00146292	W_sebi#0.00147359: 0.00146292)#0.00373758: 0.000582037)#0.00358788: 2.91112e-05	W_muriae#0.0038272: 0.00207407)#0.00326794: 5.37836e-05)#0.0372264; 5
(W_mellicola#0.00502794: 0.00212785	((W_tropicalis#0.000493782: 0.00204496	(W_canadensis#0.000698879: 0.00146292	W_sebi#0.00148038: 0.00146292)#0.00373758: 0.000582037)#0.000534359: 2.01524e-06	W_muriae#0.0038272: 0.00204697)#0.0033112: 8.08796e-05)#0.0345011; 5
(W_mellicola#0.00502794: 0.00212785	((W_tropicalis#0.000493782: 0.00204496	W_muriae#0.0038272: 0.00204496)#0.00266251: 1.154e-05	(W_canadensis#0.000698879: 0.00146292	W_sebi#0.00148038: 0.00146292)#0.00373758: 0.000593577)#0.00612108: 7.13548e-05)#0.0363371; 5
(W_mellicola#0.00537348: 0.00227409	((W_tropicalis#0.000527716: 0.0021855	W_muriae#0.00409022: 0.0021855)#0.00284549: 7.19353e-05	(W_canadensis#0.000746909: 0.00156346	W_sebi#0.00155726: 0.00156346)#0.00399445: 0.000693972)#0.00402239: 1.66564e-05)#0.0365947; 5
(W_mellicola#0.00571676: 0.00241937	(((W_canadensis#0.000794625: 0.00172621	W_sebi#0.00165674: 0.00172621)#0.0062763: 0.000598903	W_muriae#0.00435152: 0.00232512)#0.00437965: 4.49072e-05	W_tropicalis#0.000561429: 0.00237002)#0.00433646: 4.93442e-05)#0.0389326; 5
(W_mellicola#0.00571676: 0.00241937	(((W_canadensis#0.000794625: 0.00172621	W_sebi#0.00165674: 0.00172621)#0.00339774: 0.000598903	W_muriae#0.00435152: 0.00232512)#0.00321983: 6.87313e-05	W_tropicalis#0.000561429: 0.00239385)#0.0042933: 2.55201e-05)#0.0366164; 5
(W_tropicalis#0.000561429: 0.00241937	(((W_canadensis#0.000794625: 0.00172621	W_sebi#0.00165674: 0.00172621)#0.00339774: 0.000598903	W_muriae#0.00435152: 0.00232512)#0.00321983: 6.87313e-05	W_mellicola#0.00571676: 0.00239385)#0.0042933: 2.55201e-05)#0.0400756; 5
(W_tropicalis#0.00062761: 0.00270456	((W_mellicola#0.00639065: 0.0025992	W_muriae#0.00486447: 0.0025992)#0.00359938: 8.15141e-05	(W_canadensis#0.000888294: 0.0019297	W_sebi#0.00185203: 0.0019297)#0.00379826: 0.000751015)#0.00479101: 2.38475e-05)#0.0428394; 5
(W_tropicalis#0.000571625: 0.0024633	((W_mellicola#0.00582059: 0.00236734	W_muriae#0.00443055: 0.00236734)#0.00327831: 7.42429e-05	(W_canadensis#0.000809056: 0.00175756	W_sebi#0.00168683: 0.00175756)#0.00345945: 0.000684022)#0.00436364: 2.17202e-05)#0.039018; 5
((W_mellicola#0.00582059: 0.00236734	W_muriae#0.00443055: 0.00236734)#0.00327831: 9.59631e-05	(W_tropicalis#0.000571625: 0.00244158	(W_canadensis#0.00207414: 0.00175756	W_sebi#0.00168683: 0.00175756)#0.00517839: 0.000684022)#0.00211905: 2.17202e-05)#0.0377519; 5
((W_mellicola#0.00582059: 0.00236734	W_muriae#0.00443055: 0.00236734)#0.00327831: 9.59631e-05	(W_canadensis#0.00170459: 0.00244158	(W_tropicalis#0.000571625: 0.00175756	W_sebi#0.00168683: 0.00175756)#0.00178828: 0.000684022)#0.000907198: 2.17202e-05)#0.0377519; 5
((W_mellicola#0.00582059: 0.00236734	W_muriae#0.00443055: 0.00236734)#0.00327831: 9.59631e-05	(W_canadensis#0.000916271: 0.00244158	(W_tropicalis#0.000571625: 0.00173222	W_sebi#0.00167413: 0.00173222)#0.0035061: 0.000709363)#0.0023859: 2.17202e-05)#0.0377519; 5
(W_canadensis#0.000916271: 0.0024633	((W_mellicola#0.00582059: 0.00236734	W_muriae#0.00443055: 0.00236734)#0.00327831: 7.42429e-05	(W_tropicalis#0.000571625: 0.00173222	W_sebi#0.00167413: 0.00173222)#0.0035061: 0.000709363)#0.0023859: 2.17202e-05)#0.0400911; 5
(W_canadensis#0.000877147: 0.00235812	((W_mellicola#0.00557205: 0.00226626	(W_tropicalis#0.00184593: 0.00165826	W_sebi#0.00160264: 0.00165826)#0.00210799: 0.000608)#0.00313832: 7.10727e-05	W_muriae#0.00424136: 0.00233733)#0.00228402: 2.07927e-05)#0.0383792; 5
(W_muriae#0.00462564: 0.00257177	((W_mellicola#0.00607689: 0.00247158	(W_tropicalis#0.00125551: 0.00211564	W_sebi#0.00174785: 0.00211564)#0.00196522: 0.000355944)#0.00150086: 7.75121e-05	W_canadensis#0.000956618: 0.0025491)#0.00249096: 2.26766e-05)#0.0443279; 5
(W_muriae#0.00395999: 0.00257177	((W_mellicola#0.00607689: 0.00247158	(W_tropicalis#0.00125551: 0.00211564	W_sebi#0.00174785: 0.00211564)#0.00360605: 0.000355944)#0.00150086: 7.57335e-05	W_canadensis#0.000956618: 0.00254732)#0.00172285: 2.44552e-05)#0.0431993; 5
(W_muriae#0.00395999: 0.00257177	((W_mellicola#0.00415919: 0.00247158	(W_tropicalis#0.00125551: 0.00238982	W_sebi#0.00174785: 0.00238982)#0.00319233: 8.17627e-05)#0.00104026: 4.69289e-05	W_canadensis#0.000956618: 0.00251851)#0.00174255: 5.32598e-05)#0.0431993; 5
(W_muriae#0.00395999: 0.00257177	((W_mellicola#0.00415919: 0.00247158	W_canadensis#0.000956618: 0.00247158)#0.00335682: 6.14605e-05	(W_tropicalis#0.00125551: 0.00238982	W_sebi#0.00174785: 0.00238982)#0.00319233: 0.000143223)#0.00173255: 3.87282e-05)#0.039867; 5
(W_muriae#0.00376077: 0.00244239	((W_mellicola#0.00394994: 0.00229014	(W_tropicalis#0.00119234: 0.00226959	W_sebi#0.00165992: 0.00226959)#0.00303173: 2.05448e-05)#0.004725: 0.000115473	W_canadensis#0.0011495: 0.00240561)#0.00164539: 3.67799e-05)#0.0345148; 5
(W_canadensis#0.0011495: 0.00244239	((W_mellicola#0.00394994: 0.0023012	(W_tropicalis#0.00119234: 0.00226959	W_sebi#0.00165992: 0.00226959)#0.00303173: 3.16057e-05)#0.0038242: 2.26719e-05	W_muriae#0.00376077: 0.00232387)#0.00345231: 0.00011852)#0.0320166; 5
(W_muriae#0.00376077: 0.00244239	((W_mellicola#0.00394994: 0.00230199	(W_tropicalis#0.00119656: 0.00226959	W_sebi#0.00165992: 0.00226959)#0.000564624: 3.23992e-05)#0.00382288: 6.83379e-05	W_canadensis#0.0011495: 0.00237033)#0.00338464: 7.20606e-05)#0.0334478; 5
(W_muriae#0.00427245: 0.0027747	((W_mellicola#0.00448736: 0.00267179	(W_tropicalis#0.00135936: 0.00257839	W_sebi#0.00188576: 0.00257839)#0.0034891: 9.33977e-05)#0.00171599: 2.10455e-05	W_canadensis#0.0013059: 0.00269283)#0.00384515: 8.1865e-05)#0.0398681; 5
(W_canadensis#0.0013059: 0.0027747	((W_mellicola#0.00448736: 0.00267179	(W_tropicalis#0.00135936: 0.00257839	W_sebi#0.00188576: 0.00257839)#0.0034891: 9.33977e-05)#0.00295925: 9.29037e-06	W_muriae#0.00427245: 0.00268108)#0.00386201: 9.36201e-05)#0.0414755; 5
(W_canadensis#0.00127069: 0.0027747	((W_sebi#0.00188576: 0.00267179	(W_tropicalis#0.00135936: 0.00257839	W_mellicola#0.00448736: 0.00257839)#0.00111731: 9.33977e-05)#0.00187925: 9.29037e-06	W_muriae#0.00427245: 0.00268108)#0.00386201: 9.36201e-05)#0.0434102; 5
(W_canadensis#0.000317352: 0.0027747	((W_mellicola#0.00448736: 0.00267179	(W_tropicalis#0.00160495: 0.00257839	W_sebi#0.00188576: 0.00257839)#0.00226047: 9.33977e-05)#0.00187925: 9.29037e-06	W_muriae#0.00427245: 0.00268108)#0.0023932: 9.36201e-05)#0.0434102; 5
((W_mellicola#0.00448736: 0.00274567	(W_tropicalis#0.00143498: 0.00257839	W_sebi#0.00188576: 0.00257839)#0.00226047: 0.000167285)#0.00182867: 2.90229e-05	(W_canadensis#0.000317352: 0.00268108	W_muriae#0.00427245: 0.00268108)#0.0023932: 9.36201e-05)#0.0434102; 5
((W_tropicalis#0.00143498: 0.00274567	(W_mellicola#0.00448736: 0.00257839	W_sebi#0.00188576: 0.00257839)#0.00226047: 0.000167285)#0.00182867: 2.90229e-05	(W_canadensis#0.000317352: 0.00268108	W_muriae#0.00427245: 0.00268108)#0.0023932: 9.36201e-05)#0.0434102; 5
((W_sebi#0.00302596: 0.00268073	(W_mellicola#0.00448736: 0.00257839	W_tropicalis#0.00143498: 0.00257839)#0.00226047: 0.000102343)#0.00506594: 9.39653e-05	(W_canadensis#0.000317352: 0.00268108	W_muriae#0.00427245: 0.00268108)#0.0023932: 9.36201e-05)#0.0434102; 5
((W_sebi#0.00214685: 0.00272566	(W_mellicola#0.00448736: 0.00257839	W_tropicalis#0.00143498: 0.00257839)#0.00226047: 0.000147275)#0.002487: 4.90335e-05	(W_canadensis#0.000317352: 0.00268108	W_muriae#0.00427245: 0.00268108)#0.0023932: 9.36201e-05)#0.0412314; 5
((W_sebi#0.00214685: 0.00272566	(W_mellicola#0.00448736: 0.00257839	W_tropicalis#0.00143498: 0.00257839)#0.00226047: 0.000147275)#0.002487: 4.90335e-05	(W_canadensis#0.000317352: 0.00268108	W_muriae#0.00427245: 0.00268108)#0.0023932: 9.36201e-05)#0.0412314; 5
((W_tropicalis#0.00092796: 0.00272566	(W_mellicola#0.00448736: 0.00257839	W_sebi#0.00214685: 0.00257839)#0.00226047: 0.000147275)#0.00161535: 4.90335e-05	(W_canadensis#0.000317352: 0.00268108	W_muriae#0.00427245: 0.00268108)#0.0023932: 9.36201e-05)#0.0392921; 5
((W_tropicalis#0.000860675: 0.00252803	(W_canadensis#0.000294341: 0.00248668	W_muriae#0.00396266: 0.00248668)#0.00221967: 4.13537e-05)#0.00205517: 4.54782e-05	(W_mellicola#0.00416199: 0.00239143	W_sebi#0.00199118: 0.00239143)#0.000869912: 0.000182074)#0.0390217; 5
((W_tropicalis#0.000917673: 0.00273403	(W_canadensis#0.000313834: 0.00265136	W_muriae#0.00422509: 0.00265136)#0.00236667: 8.26761e-05)#0.00216035: 9.90625e-06	(W_mellicola#0.00443762: 0.00254981	W_sebi#0.00212305: 0.00254981)#0.00114041: 0.000194132)#0.0380679; 5
(((W_mellicola#0.00473958: 0.00272331	W_sebi#0.00226752: 0.00272331)#0.000933786: 0.000182479	(W_canadensis#0.000335189: 0.00283177	W_muriae#0.00451259: 0.00283177)#0.00252771: 7.40194e-05)#0.00394544: 2.48629e-05	W_tropicalis#0.000980118: 0.00293065)#0.0419013; 5
(((W_mellicola#0.00420123: 0.00241398	W_sebi#0.00200996: 0.00241398)#0.00148432: 0.000156698	(W_canadensis#0.000297117: 0.00251012	W_muriae#0.00400002: 0.00251012)#0.0022406: 6.05579e-05)#0.00175794: 2.70927e-05	W_tropicalis#0.00086879: 0.00259777)#0.0391167; 5
((W_tropicalis#0.000921303: 0.00271772	(W_canadensis#0.000315075: 0.00266184	W_muriae#0.0042418: 0.00266184)#0.00382044: 5.58797e-05)#0.00186991: 3.70688e-05	(W_mellicola#0.00445517: 0.00255989	W_sebi#0.00213145: 0.00255989)#0.00157403: 0.0001949)#0.0414811; 5
((W_canadensis#0.000315075: 0.00271186	(W_tropicalis#0.000921303: 0.00266184	W_muriae#0.0042418: 0.00266184)#0.000785: 5.00195e-05)#0.00187395: 4.2929e-05	(W_mellicola#0.00445517: 0.00255989	W_sebi#0.00213145: 0.00255989)#0.00178361: 0.0001949)#0.0414811; 5
((W_canadensis#0.000315075: 0.00271186	(W_mellicola#0.00445517: 0.00255989	W_sebi#0.00346293: 0.00255989)#0.00104004: 0.000151971)#0.00187395: 4.2929e-05	(W_tropicalis#0.000921303: 0.00266184	W_muriae#0.0042418: 0.00266184)#0.00302602: 9.29486e-05)#0.0398168; 5
((W_canadensis#0.000297911: 0.00256459	(W_tropicalis#0.00177954: 0.00251683	W_muriae#0.00401071: 0.00251683)#0.00441899: 4.77557e-05)#0.00177155: 4.01293e-05	(W_mellicola#0.00421247: 0.00242044	W_sebi#0.00327428: 0.00242044)#0.000983379: 0.000184282)#0.0356291; 5
((W_canadensis#0.000297911: 0.00253642	(W_tropicalis#0.00154379: 0.00251683	W_muriae#0.00401071: 0.00251683)#0.00199544: 1.95833e-05)#0.00179122: 6.83017e-05	(W_mellicola#0.00421247: 0.00242044	W_sebi#0.00327428: 0.00242044)#0.000983379: 0.000184282)#0.0337829; 5
((W_canadensis#0.000297911: 0.00253427	(W_tropicalis#0.00154379: 0.00251683	W_muriae#0.00401071: 0.00251683)#0.00199544: 1.74374e-05)#0.00179274: 7.04475e-05	(W_mellicola#0.00421247: 0.00242044	W_sebi#0.00327428: 0.00242044)#0.000917419: 0.000184282)#0.0323111; 5
((W_tropicalis#0.00154379: 0.00253427	(W_canadensis#0.000297911: 0.00251683	W_muriae#0.00401071: 0.00251683)#0.00199544: 1.74374e-05)#0.000711141: 7.04475e-05	(W_mellicola#0.00421247: 0.00242044	W_sebi#0.00327428: 0.00242044)#0.0025056: 0.000184282)#0.0330742; 5
((W_muriae#0.00418813: 0.00268988	(W_canadensis#0.000311089: 0.00262816	W_tropicalis#0.00161208: 0.00262816)#0.000540328: 6.17123e-05)#0.000730588: 3.00602e-05	(W_mellicola#0.0043988: 0.0025275	W_sebi#0.00341911: 0.0025275)#0.0011271: 0.000192434)#0.0345372; 5
((W_muriae#0.00442746: 0.00280707	(W_canadensis#0.000328866: 0.00277835	W_tropicalis#0.00133139: 0.00277835)#0.000760376: 2.87122e-05)#0.000782388: 6.83047e-05	(W_mellicola#0.00465018: 0.00267194	W_sebi#0.0036145: 0.00267194)#0.0011915: 0.000203431)#0.0350813; 5
((W_muriae#0.00404862: 0.00256375	(W_canadensis#0.000300726: 0.00254062	W_tropicalis#0.00121747: 0.00254062)#0.000695313: 2.31313e-05)#0.000895518: 6.55842e-05	(W_mellicola#0.00425227: 0.00244331	W_sebi#0.00330522: 0.00244331)#0.00108955: 0.000186024)#0.033617; 5
((W_muriae#0.00404862: 0.00259177	(W_canadensis#0.000300726: 0.00254062	W_tropicalis#0.00121747: 0.00254062)#0.000695313: 5.11521e-05)#0.00216819: 3.75634e-05	(W_mellicola#0.00425227: 0.00244331	W_sebi#0.00218819: 0.00244331)#0.00179552: 0.000186024)#0.0349981; 5
((W_muriae#0.00404862: 0.00259458	(W_canadensis#0.000300726: 0.00254062	W_tropicalis#0.00103709: 0.00254062)#0.000695313: 5.39659e-05)#0.00141743: 3.47496e-05	(W_mellicola#0.00425227: 0.00244331	W_sebi#0.00218819: 0.00244331)#0.00179552: 0.000186024)#0.0349981; 5
((W_muriae#0.00418624: 0.00270432	(W_canadensis#0.000310949: 0.00262698	W_tropicalis#0.00163671: 0.00262698)#0.000836899: 7.73396e-05)#0.00139083: 1.43916e-05	(W_mellicola#0.00439682: 0.00252637	W_sebi#0.00226257: 0.00252637)#0.00185656: 0.000192347)#0.0361878; 5
((W_muriae#0.00418624: 0.00265095	(W_canadensis#0.000310949: 0.00262698	W_tropicalis#0.00163671: 0.00262698)#0.000836899: 2.39667e-05)#0.00141883: 6.77645e-05	(W_mellicola#0.00439682: 0.00252637	W_sebi#0.00226257: 0.00252637)#0.00185656: 0.000192347)#0.0361878; 5
((W_muriae#0.00418624: 0.00265095	(W_canadensis#0.000310949: 0.00262698	W_tropicalis#0.00163671: 0.00262698)#0.0016808: 2.39667e-05)#0.00141883: 6.77645e-05	(W_mellicola#0.00439682: 0.00252637	W_sebi#0.00482158: 0.00252637)#0.00185656: 0.000192347)#0.0361878; 5
((W_muriae#0.00418624: 0.00268058	(W_canadensis#0.000310949: 0.00262698	W_tropicalis#0.0014958: 0.00262698)#0.0016808: 5.35949e-05)#0.000817426: 3.81364e-05	(W_mellicola#0.00439682: 0.00252637	W_sebi#0.00482158: 0.00252637)#0.00185656: 0.000192347)#0.0349512; 5
((W_muriae#0.00418624: 0.0026818	(W_canadensis#0.000310949: 0.00262698	W_tropicalis#0.0014958: 0.00262698)#0.0016808: 5.48222e-05)#0.000817052: 3.6909e-05	(W_mellicola#0.00439682: 0.00252637	W_sebi#0.00482158: 0.00252637)#0.00185656: 0.000192347)#0.032631; 5
((W_muriae#0.0039675: 0.00253825	(W_canadensis#0.000492817: 0.00248971	W_tropicalis#0.00141764: 0.00248971)#0.00311875: 4.85375e-05)#0.00210096: 3.84004e-05	(W_mellicola#0.00416708: 0.00242048	W_sebi#0.00456964: 0.00242048)#0.00341901: 0.000156172)#0.0320545; 5
(((W_mellicola#0.00437666: 0.00254222	W_sebi#0.00479946: 0.00254222)#0.00139302: 0.000123695	(W_canadensis#0.000517603: 0.00261493	W_tropicalis#0.00148894: 0.00261493)#0.00327561: 5.09787e-05)#0.00220662: 4.03318e-05	W_muriae#0.00416704: 0.00270625)#0.0324328; 5
(((W_mellicola#0.00437666: 0.00254222	W_sebi#0.00479946: 0.00254222)#0.00139302: 0.000114564	(W_canadensis#0.000517603: 0.00261493	W_tropicalis#0.00134309: 0.00261493)#0.00471939: 4.18471e-05)#0.00221421: 4.94634e-05	W_muriae#0.00416704: 0.00270625)#0.0345233; 5
(((W_mellicola#0.00418677: 0.00240775	W_sebi#0.00459123: 0.00240775)#0.00134596: 0.000133762	(W_canadensis#0.000495145: 0.00250148	W_tropicalis#0.00128482: 0.00250148)#0.00451463: 4.00315e-05)#0.00211814: 4.73173e-05	W_muriae#0.00398625: 0.00258883)#0.0330254; 5
(((W_mellicola#0.00457658: 0.00257161	W_sebi#0.0050187: 0.00257161)#0.00150578: 0.000217357	(W_canadensis#0.000541246: 0.00273438	W_tropicalis#0.00140444: 0.00273438)#0.00336678: 5.45863e-05)#0.00230636: 4.08951e-05	W_muriae#0.00435739: 0.00282986)#0.0361003; 5
((W_muriae#0.00397557: 0.00255614	(W_canadensis#0.000493819: 0.00249478	W_tropicalis#0.00128138: 0.00249478)#0.00307177: 6.13564e-05)#0.00209475: 2.57584e-05	(W_mellicola#0.00417555: 0.00234627	W_sebi#0.00300494: 0.00234627)#0.00137384: 0.000235623)#0.0295747; 5
((W_muriae#0.00397557: 0.00251885	(W_canadensis#0.000493819: 0.00249478	W_tropicalis#0.00157284: 0.00249478)#0.00307177: 2.4065e-05)#0.00346493: 6.30499e-05	(W_mellicola#0.00417555: 0.00234627	W_sebi#0.00300494: 0.00234627)#0.00137384: 0.000235623)#0.0295747; 5
((W_canadensis#0.000493819: 0.00251885	(W_muriae#0.00397557: 0.00249478	W_tropicalis#0.00117036: 0.00249478)#0.00307177: 2.4065e-05)#0.00346493: 6.30499e-05	(W_mellicola#0.00417555: 0.00234627	W_sebi#0.00300494: 0.00234627)#0.00137384: 0.000235623)#0.0307976; 5
((W_muriae#0.00397557: 0.00251885	(W_canadensis#0.000493819: 0.00249478	W_tropicalis#0.00117036: 0.00249478)#0.000301979: 2.4065e-05)#0.00346493: 6.30499e-05	(W_mellicola#0.00417555: 0.00234627	W_sebi#0.00300494: 0.00234627)#0.00137384: 0.000235623)#0.033739; 5
((W_muriae#0.00360367: 0.00233679	(W_canadensis#0.00043734: 0.0022614	W_tropicalis#0.00168468: 0.0022614)#0.00208677: 7.53841e-05)#0.0046453: 3.5815e-06	(W_mellicola#0.00378495: 0.00212679	W_sebi#0.00272384: 0.00212679)#0.00305511: 0.000213581)#0.0319637; 5
(((W_mellicola#0.00378495: 0.00212679	W_sebi#0.00272384: 0.00212679)#0.00305511: 0.00021	(W_canadensis#0.00043734: 0.0022614	W_tropicalis#0.00168468: 0.0022614)#0.00208677: 7.53841e-05)#0.0022377: 3.5815e-06	W_muriae#0.00360367: 0.00234037)#0.0310022; 5
(((W_mellicola#0.00410103: 0.0023044	W_sebi#0.00295131: 0.0023044)#0.00331024: 0.000227537	(W_canadensis#0.000473862: 0.00245025	W_tropicalis#0.00182537: 0.00245025)#0.000993362: 8.16794e-05)#0.00242457: 3.88059e-06	W_muriae#0.00390462: 0.00253581)#0.0361121; 5
(((W_mellicola#0.00410103: 0.0023044	W_sebi#0.00295131: 0.0023044)#0.00331024: 0.000227537	(W_canadensis#0.000473862: 0.00245025	W_tropicalis#0.00182537: 0.00245025)#0.00187905: 8.16794e-05)#0.00242457: 3.88059e-06	W_muriae#0.00390462: 0.00253581)#0.0361121; 5
(((W_mellicola#0.00410103: 0.0023044	W_sebi#0.00295131: 0.0023044)#0.00331024: 0.000227537	(W_canadensis#0.000473862: 0.00245025	W_tropicalis#0.00182537: 0.00245025)#0.00185056: 8.16794e-05)#0.00242457: 3.88059e-06	W_muriae#0.00390462: 0.00253581)#0.0386878; 5
(((W_mellicola#0.00410103: 0.0023044	W_sebi#0.00295131: 0.0023044)#0.00331024: 0.000227537	(W_canadensis#0.000473862: 0.00245025	W_tropicalis#0.00182537: 0.00245025)#0.00185056: 8.16794e-05)#0.00242457: 3.88059e-06	W_muriae#0.00390462: 0.00253581)#0.0376206; 5
(((W_mellicola#0.00410103: 0.0023044	W_sebi#0.00295131: 0.0023044)#0.00146165: 0.000187638	(W_canadensis#0.000473862: 0.00245025	W_tropicalis#0.00182537: 0.00245025)#0.000746214: 4.17802e-05)#0.00246338: 4.37798e-05	W_muriae#0.00390462: 0.00253581)#0.0338624; 5
((W_canadensis#0.000450594: 0.00236967	((W_mellicola#0.00389966: 0.00219124	W_sebi#0.00280639: 0.00219124)#0.00138987: 0.00014503	W_tropicalis#0.00173574: 0.00233627)#0.000707649: 3.33946e-05)#0.00234243: 4.16301e-05	W_muriae#0.00371289: 0.0024113)#0.0337327; 5
((W_canadensis#0.000450594: 0.00239583	((W_mellicola#0.00389966: 0.00219124	W_sebi#0.00280639: 0.00219124)#0.00392316: 0.00014503	W_tropicalis#0.00173574: 0.00233627)#0.00348974: 5.95548e-05)#0.00231685: 1.547e-05	W_muriae#0.00371289: 0.0024113)#0.0337327; 5
((W_muriae#0.00388517: 0.00250699	((W_mellicola#0.0040806: 0.00229292	W_sebi#0.00293661: 0.00229292)#0.00410519: 8.60507e-05	W_tropicalis#0.00181627: 0.00237897)#0.00375253: 0.000128026)#0.00242435: 1.61878e-05	W_canadensis#0.000471502: 0.00252318)#0.0352979; 5
((W_muriae#0.00424965: 0.00274219	((W_mellicola#0.00446342: 0.00250803	W_tropicalis#0.00198667: 0.00250803)#0.00136023: 0.00021049	W_sebi#0.00321211: 0.00271852)#0.00605582: 2.36709e-05)#0.00452578: 1.77065e-05	W_canadensis#0.000515736: 0.00275989)#0.0394635; 5
((W_muriae#0.00424965: 0.00274219	((W_mellicola#0.00446342: 0.00250803	W_tropicalis#0.00198667: 0.00250803)#0.00132098: 0.00021049	W_sebi#0.00321211: 0.00271852)#0.00384486: 2.36709e-05)#0.00452578: 1.77065e-05	W_canadensis#0.000515736: 0.00275989)#0.0412574; 5
((W_muriae#0.00424965: 0.00273833	((W_mellicola#0.00446342: 0.00250803	W_tropicalis#0.00198667: 0.00250803)#0.0018386: 0.000207136	W_sebi#0.00321211: 0.00271516)#0.0057687: 2.31629e-05)#0.006837: 2.15682e-05	W_canadensis#0.000515736: 0.00275989)#0.0388803; 5
((W_muriae#0.00424965: 0.00271896	((W_mellicola#0.00446342: 0.00250803	W_tropicalis#0.00198667: 0.00250803)#0.0018386: 0.000207136	W_sebi#0.00321211: 0.00271516)#0.00365437: 3.80118e-06)#0.00361249: 4.09299e-05	W_canadensis#0.000515736: 0.00275989)#0.0369209; 5
((W_muriae#0.00424965: 0.0027397	((W_mellicola#0.00446342: 0.00250803	W_tropicalis#0.00134508: 0.00250803)#0.0018386: 0.000176212	W_sebi#0.00321211: 0.00268424)#0.00369647: 5.54617e-05)#0.00358515: 2.01931e-05	W_canadensis#0.000515736: 0.00275989)#0.0393409; 5
((W_muriae#0.00424965: 0.00274611	((W_mellicola#0.00446342: 0.00250803	W_tropicalis#0.00164492: 0.00250803)#0.0018386: 0.000162896	W_sebi#0.00321211: 0.00267092)#0.0037149: 7.51868e-05)#0.00117133: 1.37846e-05	W_canadensis#0.000515736: 0.00275989)#0.0356018; 5
((W_canadensis#0.000495362: 0.00264259	((W_mellicola#0.0042871: 0.00240895	W_tropicalis#0.00157994: 0.00240895)#0.00176597: 0.000179657	W_sebi#0.00308521: 0.0025886)#0.00165544: 5.39847e-05)#0.00112295: 8.27601e-06	W_muriae#0.00408177: 0.00265087)#0.0341954; 5
((W_muriae#0.00408177: 0.00264259	((W_mellicola#0.0042871: 0.00240895	W_tropicalis#0.00157994: 0.00240895)#0.00176597: 0.000154196	W_sebi#0.00308521: 0.00256314)#0.00368551: 7.9445e-05)#0.00150464: 8.27601e-06	W_canadensis#0.000495362: 0.00265087)#0.0341954; 5
((W_muriae#0.00408177: 0.00264259	((W_mellicola#0.0042871: 0.00240895	W_tropicalis#0.00157994: 0.00240895)#0.00332443: 2.53408e-05	W_sebi#0.00308521: 0.00243429)#0.0038806: 0.0002083)#0.00296841: 8.27601e-06	W_canadensis#0.000495362: 0.00265087)#0.0314072; 5
((W_canadensis#0.000495362: 0.00264259	((W_mellicola#0.0042871: 0.00240895	W_tropicalis#0.00157994: 0.00240895)#0.000513012: 2.53408e-05	W_sebi#0.00308521: 0.00243429)#0.0038806: 0.0002083)#0.00060058: 8.27601e-06	W_muriae#0.00408177: 0.00265087)#0.0314072; 5
((W_canadensis#0.000533191: 0.0028444	((W_sebi#0.00332082: 0.00259291	W_tropicalis#0.00183367: 0.00259291)#0.00188152: 2.40138e-05	W_mellicola#0.00461449: 0.00261693)#0.00273924: 0.00022747)#0.00456819: 8.90803e-06	W_muriae#0.00439349: 0.0028533)#0.0366717; 5
((W_muriae#0.00439349: 0.0028444	((W_sebi#0.00332082: 0.00259291	W_tropicalis#0.00183367: 0.00259291)#0.000834671: 0.000184107	W_mellicola#0.00461449: 0.00277702)#0.00420482: 6.73766e-05)#0.00456819: 8.90803e-06	W_canadensis#0.000533191: 0.0028533)#0.0385225; 5
((W_muriae#0.00439349: 0.0028444	((W_sebi#0.00332082: 0.00259291	W_tropicalis#0.00158816: 0.00259291)#0.00321267: 0.000184107	W_mellicola#0.00461449: 0.00277702)#0.00666355: 6.73766e-05)#0.00212457: 8.90803e-06	W_canadensis#0.000533191: 0.0028533)#0.0385225; 5
((W_muriae#0.00407772: 0.00263821	((W_mellicola#0.00428284: 0.00240655	W_tropicalis#0.00147402: 0.00240655)#0.00298177: 0.000142867	W_sebi#0.00308215: 0.00254942)#0.00747652: 8.87918e-05)#0.00197318: 1.00177e-05	W_canadensis#0.00049487: 0.00264823)#0.0370682; 5
((W_muriae#0.00426826: 0.00274622	((W_sebi#0.00322617: 0.00251901	W_tropicalis#0.0015429: 0.00251901)#0.00312111: 0.000202225	W_mellicola#0.00448297: 0.00272123)#0.0105785: 2.49896e-05)#0.00469309: 2.57558e-05	W_canadensis#0.000517994: 0.00277198)#0.0388003; 5
(((W_sebi#0.00322617: 0.00251901	W_tropicalis#0.0015429: 0.00251901)#0.00312111: 0.000208641	(W_muriae#0.00426826: 0.00272123	W_mellicola#0.00448297: 0.00272123)#0.00733484: 6.41612e-06)#0.00472505: 4.43293e-05	W_canadensis#0.000517994: 0.00277198)#0.0375223; 5
(((W_sebi#0.00307077: 0.00239767	W_tropicalis#0.00146858: 0.00239767)#0.00297077: 0.000224803	(W_muriae#0.00406266: 0.00259015	W_mellicola#0.00426703: 0.00259015)#0.00698152: 3.23191e-05)#0.00358439: 1.5982e-05	W_canadensis#0.000493043: 0.00263846)#0.0340534; 5
(((W_sebi#0.00288218: 0.00225042	W_tropicalis#0.00178793: 0.00225042)#0.00278832: 0.000212537	(W_muriae#0.00381315: 0.00243108	W_mellicola#0.00400497: 0.00243108)#0.00655276: 3.18748e-05)#0.00336215: 1.34599e-05	W_canadensis#0.000457791: 0.00247641)#0.0341726; 5
(((W_sebi#0.00331736: 0.00259021	W_tropicalis#0.00205789: 0.00259021)#0.00320933: 0.000256262	(W_muriae#0.0043889: 0.00279815	W_mellicola#0.00460968: 0.00279815)#0.00522409: 4.83212e-05)#0.00385399: 3.85857e-06	W_canadensis#0.000526913: 0.00285033)#0.036367; 5
(((W_sebi#0.00331736: 0.00259021	W_tropicalis#0.00205789: 0.00259021)#0.00551857: 0.000257387	(W_muriae#0.0043889: 0.00279815	W_mellicola#0.00460968: 0.00279815)#0.00785674: 4.94466e-05)#0.00385246: 2.73321e-06	W_canadensis#0.000526913: 0.00285033)#0.0342071; 5
(((W_sebi#0.00331736: 0.00259021	W_tropicalis#0.00205789: 0.00259021)#0.00246149: 0.000201432	W_canadensis#0.000526913: 0.00279164)#0.00675786: 5.86887e-05	(W_muriae#0.0043889: 0.00279815	W_mellicola#0.00460968: 0.00279815)#0.00537073: 5.21798e-05)#0.0350955; 5
(((W_sebi#0.00331736: 0.00259021	W_canadensis#0.000526913: 0.00259021)#0.00246149: 0.000201432	W_tropicalis#0.00205789: 0.00279164)#0.00675786: 5.86887e-05	(W_muriae#0.0043889: 0.00279815	W_mellicola#0.00460968: 0.00279815)#0.00537073: 5.21798e-05)#0.0375839; 5
(((W_sebi#0.00331736: 0.00259021	W_tropicalis#0.00205789: 0.00259021)#0.00246149: 0.000194956	W_canadensis#0.000526913: 0.00278517)#0.00677357: 6.51645e-05	(W_muriae#0.0043889: 0.00279815	W_mellicola#0.00460968: 0.00279815)#0.0021278: 5.21798e-05)#0.0404101; 5
(((W_sebi#0.00331736: 0.00259021	W_tropicalis#0.00205789: 0.00259021)#0.00246149: 3.89403e-05	W_canadensis#0.000526913: 0.00262915)#0.00536835: 0.00022118	(W_muriae#0.0043889: 0.00279815	W_mellicola#0.00460968: 0.00279815)#0.00376437: 5.21798e-05)#0.0404101; 5
(W_mellicola#0.00460968: 0.00285033	(W_muriae#0.00373117: 0.00279815	((W_sebi#0.00331736: 0.00259021	W_tropicalis#0.00205789: 0.00259021)#0.00246149: 0.000193338	W_canadensis#0.000463063: 0.00278355)#0.00172516: 1.46022e-05)#0.00376437: 5.21798e-05)#0.0404101; 5
(W_mellicola#0.00460968: 0.00285033	(W_muriae#0.00373117: 0.00279815	((W_sebi#0.00331736: 0.00259021	W_canadensis#0.000463063: 0.00259021)#0.00246149: 0.000193338	W_tropicalis#0.00205789: 0.00278355)#0.000837479: 1.46022e-05)#0.00376437: 5.21798e-05)#0.0381996; 5
(W_mellicola#0.00460968: 0.00285033	(W_muriae#0.00373117: 0.00278397	((W_sebi#0.00331736: 0.00259021	W_canadensis#0.000463063: 0.00259021)#0.00246149: 0.000193338	W_tropicalis#0.00095959: 0.00278355)#0.000837479: 4.25817e-07)#0.00378354: 6.63562e-05)#0.03673; 5
(W_muriae#0.00373117: 0.00285033	(W_mellicola#0.00399832: 0.0028188	((W_sebi#0.00331736: 0.00259021	W_canadensis#0.000463063: 0.00259021)#0.00120195: 0.000191546	W_tropicalis#0.00225843: 0.00278176)#0.000838018: 3.70392e-05)#0.0037368: 3.15349e-05)#0.03673; 5
(W_muriae#0.00373117: 0.00285033	(W_mellicola#0.00399832: 0.00280161	((W_sebi#0.00331736: 0.00259021	W_canadensis#0.000463063: 0.00259021)#0.00120195: 0.000191546	W_tropicalis#0.00225843: 0.00278176)#0.000838018: 1.98549e-05)#0.00151306: 4.87192e-05)#0.0328709; 5
(W_muriae#0.00401464: 0.00306687	(W_mellicola#0.00430208: 0.00301445	((W_tropicalis#0.00243: 0.00278699	W_canadensis#0.000498243: 0.00278699)#0.00129326: 0.000221896	W_sebi#0.00356938: 0.00300889)#0.000896949: 5.56502e-06)#0.00162801: 5.24204e-05)#0.0353682; 5
(W_muriae#0.00377988: 0.00288754	(W_mellicola#0.00569759: 0.0028512	((W_tropicalis#0.00228791: 0.00262402	W_canadensis#0.000469109: 0.00262402)#0.00121764: 0.000208921	W_sebi#0.00336067: 0.00283294)#0.00223198: 1.82559e-05)#0.00348229: 3.63389e-05)#0.0307859; 5
(((W_tropicalis#0.00228791: 0.00262402	W_canadensis#0.000469109: 0.00262402)#0.00115167: 0.000160017	W_sebi#0.00336067: 0.00278404)#0.00227119: 0.000103499	(W_mellicola#0.00569759: 0.0028512	W_muriae#0.00377988: 0.0028512)#0.00251043: 3.63389e-05)#0.032946; 5
(((W_tropicalis#0.00228791: 0.00262402	W_canadensis#0.000469109: 0.00262402)#0.00115167: 0.000164342	W_sebi#0.00336067: 0.00278837)#0.0048813: 9.91737e-05	(W_mellicola#0.00569759: 0.0028512	W_muriae#0.00377988: 0.0028512)#0.00251043: 3.63389e-05)#0.0360409; 5
(W_mellicola#0.00569759: 0.00288754	(((W_tropicalis#0.00228791: 0.00262402	W_canadensis#0.000469109: 0.00262402)#0.00115167: 0.00022197	W_sebi#0.00336067: 0.00284599)#0.00587083: 2.23322e-05	W_muriae#0.00377988: 0.00286833)#0.00249544: 1.92138e-05)#0.0329281; 5
(((W_tropicalis#0.00207259: 0.00237707	W_canadensis#0.000424959: 0.00237707)#0.00104329: 0.000144596	W_sebi#0.00304438: 0.00252166)#0.0069273: 9.41195e-05	(W_mellicola#0.00516137: 0.00259838	W_muriae#0.00342414: 0.00259838)#0.00226059: 1.74055e-05)#0.0319409; 5
(((W_tropicalis#0.00109891: 0.00229172	W_canadensis#0.0004097: 0.00229172)#0.00100582: 7.12844e-05	W_sebi#0.00293507: 0.002363)#0.00687109: 0.00015886	(W_mellicola#0.00497604: 0.00250508	W_muriae#0.0033012: 0.00250508)#0.00217942: 1.67806e-05)#0.0329772; 5
(((W_tropicalis#0.00165089: 0.00251583	W_canadensis#0.000445765: 0.00251583)#0.002632: 0.000136869	W_sebi#0.00319344: 0.0026527)#0.00724571: 9.11513e-05	(W_mellicola#0.00541408: 0.0027256	W_muriae#0.00359179: 0.0027256)#0.00132233: 1.82577e-05)#0.0367266; 5
(((W_tropicalis#0.00165089: 0.00251583	W_canadensis#0.000445765: 0.00251583)#0.000500321: 5.55218e-05	W_sebi#0.00319344: 0.00257135)#0.00463675: 0.000172499	(W_mellicola#0.00541408: 0.0027256	W_muriae#0.00359179: 0.0027256)#0.00117924: 1.82577e-05)#0.0342983; 5
(W_mellicola#0.00541408: 0.00274385	(((W_tropicalis#0.00180122: 0.00251583	W_canadensis#0.000445765: 0.00251583)#0.000500321: 0.000164387	W_sebi#0.00319344: 0.00268022)#0.00444841: 5.48698e-05	W_muriae#0.00359179: 0.00273509)#0.00117514: 8.76405e-06)#0.0342983; 5
(W_mellicola#0.00541408: 0.00274385	(((W_tropicalis#0.00180122: 0.00173053	W_canadensis#0.000445765: 0.00173053)#0.00309711: 0.000949694	W_muriae#0.00359179: 0.00268022)#0.00444841: 5.42876e-05	W_sebi#0.00319344: 0.00273451)#0.0013468: 9.34622e-06)#0.0359691; 5
(W_mellicola#0.00541408: 0.00274385	((W_sebi#0.00319344: 0.00268022	W_muriae#0.00359179: 0.00268022)#0.00444841: 5.42876e-05	(W_tropicalis#0.00180122: 0.00173053	W_canadensis#0.000445765: 0.00173053)#0.00524549: 0.00100398)#0.000643724: 9.34622e-06)#0.0378693; 5
(W_mellicola#0.00524228: 0.00265679	(((W_tropicalis#0.00174406: 0.00167561	W_canadensis#0.000431621: 0.00167561)#0.00507904: 0.000919559	W_muriae#0.00347782: 0.00259517)#0.00266652: 5.2565e-05	W_sebi#0.00309211: 0.00264774)#0.00134319: 9.04965e-06)#0.0352461; 5
(W_mellicola#0.00524228: 0.00265679	(((W_tropicalis#0.00174406: 0.00167561	W_canadensis#0.000498909: 0.00167561)#0.00671451: 0.000679277	W_muriae#0.00347782: 0.00235489)#0.00726771: 0.000292847	W_sebi#0.00309211: 0.00264774)#0.00134319: 9.04965e-06)#0.0320644; 5
(W_mellicola#0.00505011: 0.0025594	(((W_tropicalis#0.00168013: 0.00180149	W_muriae#0.00335034: 0.00180149)#0.00579588: 0.000539913	W_canadensis#0.000480621: 0.0023414)#0.00473664: 0.000209281	W_sebi#0.00297876: 0.00255068)#0.000874183: 8.71793e-06)#0.0293459; 5
(W_mellicola#0.00521567: 0.0026433	(((W_canadensis#0.000496377: 0.00186054	W_muriae#0.00346017: 0.00186054)#0.00388395: 0.000557612	W_tropicalis#0.00173521: 0.00241816)#0.00489192: 0.0002188	W_sebi#0.00307641: 0.00263696)#0.000901931: 6.34568e-06)#0.0284968; 5
(W_mellicola#0.00521567: 0.0026433	(((W_tropicalis#0.00173521: 0.00182223	W_muriae#0.00346017: 0.00182223)#0.00314923: 0.000567172	W_canadensis#0.000496377: 0.0023894)#0.00254163: 0.000247556	W_sebi#0.00307641: 0.00263696)#0.000901931: 6.34568e-06)#0.0315951; 5
(W_mellicola#0.00607049: 0.00252622	(((W_tropicalis#0.000704387: 0.00174152	W_muriae#0.00330691: 0.00174152)#0.00300974: 0.00054205	W_canadensis#0.00047439: 0.00228357)#0.00242905: 0.000236591	W_sebi#0.00294015: 0.00252016)#0.000931283: 6.06461e-06)#0.0301956; 5
(W_mellicola#0.00607049: 0.00252622	(((W_canadensis#0.00047439: 0.00174152	W_muriae#0.00330691: 0.00174152)#0.00581042: 0.00054205	W_tropicalis#0.000704387: 0.00228357)#0.0061221: 0.000236591	W_sebi#0.00294015: 0.00252016)#0.00166129: 6.06461e-06)#0.0332233; 5
(W_mellicola#0.00607049: 0.00252622	(((W_tropicalis#0.000704387: 0.00208301	W_muriae#0.00330691: 0.00208301)#0.00193709: 0.000200553	W_canadensis#0.00047439: 0.00228357)#0.0061221: 0.000236591	W_sebi#0.00294015: 0.00252016)#0.00291081: 6.06461e-06)#0.0359823; 5
(W_mellicola#0.00652466: 0.00271523	(((W_tropicalis#0.000757087: 0.00223886	W_muriae#0.00355432: 0.00223886)#0.00208201: 3.72487e-05	W_canadensis#0.000509883: 0.00227611)#0.00455966: 0.000432601	W_sebi#0.00316012: 0.00270871)#0.00312859: 6.51835e-06)#0.0411509; 5
(W_mellicola#0.00715591: 0.00297792	(((W_canadensis#0.000559213: 0.00245546	W_muriae#0.00389819: 0.00245546)#0.000399619: 4.08525e-05	W_tropicalis#0.000830334: 0.00249631)#0.00691042: 0.000474454	W_sebi#0.00346585: 0.00297077)#0.00343128: 7.14898e-06)#0.0428131; 5
(W_mellicola#0.00638801: 0.00265836	(((W_canadensis#0.000499204: 0.00219197	W_muriae#0.00347988: 0.00219197)#0.000356735: 3.64686e-05	W_tropicalis#0.000741231: 0.00222844)#0.00616886: 0.00042354	W_sebi#0.00309393: 0.00265198)#0.000842155: 6.38182e-06)#0.0390571; 5
(W_mellicola#0.00638801: 0.00265836	(((W_canadensis#0.000499204: 0.00219197	W_muriae#0.0044091: 0.00219197)#0.000356735: 3.64686e-05	W_tropicalis#0.000741231: 0.00222844)#0.00405559: 0.00042354	W_sebi#0.00309393: 0.00265198)#0.00263615: 6.38182e-06)#0.0404252; 5
(W_mellicola#0.00638801: 0.00265836	(((W_canadensis#0.000499204: 0.0022126	W_muriae#0.0044091: 0.0022126)#0.00124061: 0.000378713	W_tropicalis#0.00101744: 0.00259131)#0.00348766: 6.06628e-05	W_sebi#0.00309393: 0.00265198)#0.00263615: 6.38182e-06)#0.0382535; 5
(W_mellicola#0.00638801: 0.00265836	(((W_canadensis#0.000499204: 0.0022126	W_muriae#0.0044091: 0.0022126)#0.00452953: 0.000378713	W_tropicalis#0.00101744: 0.00259131)#0.00424743: 6.06628e-05	W_sebi#0.00309393: 0.00265198)#0.000772315: 6.38182e-06)#0.0395543; 5
(W_mellicola#0.00638801: 0.00265836	(((W_canadensis#0.000499204: 0.0022126	W_muriae#0.0044091: 0.0022126)#0.00619079: 0.000391746	W_tropicalis#0.00101744: 0.00260435)#0.00509102: 4.76292e-05	W_sebi#0.00309393: 0.00265198)#0.00287171: 6.38182e-06)#0.0410526; 5
(W_mellicola#0.00638801: 0.00265836	(((W_canadensis#0.000499204: 0.0022126	W_muriae#0.0044091: 0.0022126)#0.00282878: 0.000409425	W_tropicalis#0.00101744: 0.00262203)#0.00250103: 2.99505e-05	W_sebi#0.00309393: 0.00265198)#0.000915016: 6.38182e-06)#0.0410526; 5
(W_mellicola#0.00638801: 0.00265836	(((W_canadensis#0.000499204: 0.00230748	W_muriae#0.0044091: 0.00230748)#0.00562598: 0.000326879	W_tropicalis#0.00101744: 0.00263436)#0.00248932: 1.76195e-05	W_sebi#0.00309393: 0.00265198)#0.0011042: 6.38182e-06)#0.0384907; 5
(W_mellicola#0.00638801: 0.00265836	(((W_canadensis#0.000499204: 0.00230748	W_tropicalis#0.00101744: 0.00230748)#0.00330079: 0.000326879	W_muriae#0.0044091: 0.00263436)#0.00248932: 2.05274e-05	W_sebi#0.00309393: 0.00265488)#0.0016094: 3.47395e-06)#0.0399507; 5
(W_mellicola#0.00638801: 0.00265836	(((W_canadensis#0.000499204: 0.00230748	W_tropicalis#0.00101744: 0.00230748)#0.000892329: 0.000326879	W_muriae#0.0044091: 0.00263436)#0.00424844: 1.55056e-05	W_sebi#0.00309393: 0.00264986)#0.00231735: 8.4957e-06)#0.0399507; 5
(((W_canadensis#0.000499204: 0.00159933	W_tropicalis#0.00101744: 0.00159933)#0.00487886: 0.00103502	W_muriae#0.0044091: 0.00263436)#0.00424844: 2.40013e-05	(W_mellicola#0.00638801: 0.00264986	W_sebi#0.00309393: 0.00264986)#0.00231735: 8.4957e-06)#0.0424494; 5
(W_sebi#0.00309393: 0.00265836	(W_mellicola#0.00638801: 0.00265427	((W_canadensis#0.000499204: 0.00159933	W_tropicalis#0.00101744: 0.00159933)#0.00223386: 0.00103502	W_muriae#0.0044091: 0.00263436)#0.00424844: 1.99168e-05)#0.0023135: 4.08454e-06)#0.0388294; 5
(W_sebi#0.00309393: 0.00265836	(W_mellicola#0.00638801: 0.00264665	((W_canadensis#0.000499204: 0.00183659	W_tropicalis#0.00101744: 0.00183659)#0.00378014: 0.000797764	W_muriae#0.0044091: 0.00263436)#0.00171807: 1.2293e-05)#0.00232016: 1.17083e-05)#0.0361034; 5
(W_sebi#0.00352278: 0.00232315	(W_mellicola#0.00407316: 0.00230749	((W_canadensis#0.000436256: 0.001605	W_tropicalis#0.000889148: 0.001605)#0.00330348: 0.000697169	W_muriae#0.00385313: 0.00230217)#0.00150142: 5.31868e-06)#0.00084064: 1.56562e-05)#0.0315509; 5
(W_sebi#0.00399864: 0.00263696	(W_mellicola#0.00462337: 0.00263489	((W_canadensis#0.000495186: 0.00182181	W_tropicalis#0.00100926: 0.00182181)#0.00374972: 0.000791344	W_muriae#0.00437362: 0.00261316)#0.0039439: 2.17376e-05)#0.00229766: 2.07056e-06)#0.0371509; 5
(W_sebi#0.00399864: 0.00263696	(W_muriae#0.00437362: 0.00261572	((W_canadensis#0.000495186: 0.00182181	W_tropicalis#0.00100926: 0.00182181)#0.00171794: 0.000791344	W_mellicola#0.00462337: 0.00261316)#0.0039439: 2.56673e-06)#0.0023145: 2.12415e-05)#0.0348786; 5
(((W_canadensis#0.000495186: 0.00182181	W_tropicalis#0.00100926: 0.00182181)#0.00171794: 0.000739509	W_mellicola#0.00462337: 0.00256132)#0.00402372: 7.56432e-05	(W_muriae#0.00437362: 0.00261572	W_sebi#0.00399864: 0.00261572)#0.0023145: 2.12415e-05)#0.0348786; 5
(((W_canadensis#0.000495186: 0.00243409	W_tropicalis#0.00100926: 0.00243409)#0.00338682: 0.000127235	W_mellicola#0.00462337: 0.00256132)#0.00402372: 7.56432e-05	(W_muriae#0.00437362: 0.00261572	W_sebi#0.00399864: 0.00261572)#0.0023145: 2.12415e-05)#0.033368; 5
(((W_canadensis#0.000495186: 0.00243409	W_tropicalis#0.00100926: 0.00243409)#0.00338682: 0.000121004	W_mellicola#0.00462337: 0.00255509)#0.00141505: 8.18747e-05	(W_muriae#0.00437362: 0.00261572	W_sebi#0.00399864: 0.00261572)#0.0023145: 2.12415e-05)#0.0349301; 5
(((W_canadensis#0.000495186: 0.00243409	W_tropicalis#0.00100926: 0.00243409)#0.000275332: 0.000113455	W_mellicola#0.00462337: 0.00254754)#0.00141924: 8.94229e-05	(W_muriae#0.00437362: 0.00261572	W_sebi#0.00399864: 0.00261572)#0.0023145: 2.12415e-05)#0.0318419; 5
(W_muriae#0.00437362: 0.00263696	(((W_canadensis#0.000495186: 0.00243409	W_tropicalis#0.00100926: 0.00243409)#0.00317609: 7.19088e-05	W_mellicola#0.00462337: 0.00250599)#0.00341556: 0.000111686	W_sebi#0.00399864: 0.00261768)#0.0036926: 1.92835e-05)#0.0318419; 5
(W_muriae#0.00453781: 0.00273596	(((W_canadensis#0.000513777: 0.00252547	W_tropicalis#0.00104715: 0.00252547)#0.00120628: 8.69926e-05	W_sebi#0.00414876: 0.00261246)#0.00352699: 0.000103495	W_mellicola#0.00479694: 0.00271596)#0.000877833: 2.00075e-05)#0.0347839; 5
(W_muriae#0.00438952: 0.00264655	(((W_canadensis#0.000496987: 0.00244294	W_tropicalis#0.00101293: 0.00244294)#0.00116686: 0.00016019	W_sebi#0.00401318: 0.00260313)#0.0023746: 2.5909e-06	W_mellicola#0.00464018: 0.00260572)#0.00102734: 4.08355e-05)#0.032219; 5
(W_muriae#0.00469787: 0.00283246	(((W_canadensis#0.000531898: 0.00261454	W_tropicalis#0.00108408: 0.00261454)#0.00124882: 0.000171442	W_sebi#0.00269107: 0.00278599)#0.00254141: 1.37445e-06	W_mellicola#0.00496613: 0.00278736)#0.00132982: 4.51025e-05)#0.0344823; 5
(W_muriae#0.00414191: 0.00249726	(((W_canadensis#0.000468952: 0.00230513	W_tropicalis#0.000955786: 0.00230513)#0.00110103: 0.000151153	W_sebi#0.00402952: 0.00245628)#0.00108063: 1.21179e-06	W_mellicola#0.00437843: 0.0024575)#0.00117245: 3.9765e-05)#0.0317554; 5
(W_muriae#0.00468505: 0.00282474	(((W_canadensis#0.000530448: 0.00260741	W_tropicalis#0.00108112: 0.00260741)#0.0034202: 0.000170975	W_sebi#0.00455793: 0.00277839)#0.00122234: 3.0334e-05	W_mellicola#0.00495259: 0.00280872)#0.00261603: 1.60162e-05)#0.0340763; 5
(W_muriae#0.00434236: 0.00261812	(((W_canadensis#0.000491647: 0.00241669	W_tropicalis#0.00100204: 0.00241669)#0.00317002: 0.000158468	W_sebi#0.00422453: 0.00257516)#0.00107073: 8.27451e-06	W_mellicola#0.00459033: 0.00258343)#0.0024433: 3.46853e-05)#0.0295939; 5
(W_muriae#0.00434236: 0.00261812	(((W_canadensis#0.000491647: 0.00241669	W_tropicalis#0.00100204: 0.00241669)#0.00090519: 0.000158468	W_sebi#0.00422453: 0.00257516)#0.00271327: 3.79687e-06	W_mellicola#0.00459033: 0.00257895)#0.00244754: 3.9163e-05)#0.0310508; 5
(W_muriae#0.00434236: 0.00261812	((W_mellicola#0.00459033: 0.00257516	W_sebi#0.00422453: 0.00257516)#0.00271327: 3.79687e-06	(W_canadensis#0.000491647: 0.00241669	W_tropicalis#0.00100204: 0.00241669)#0.00235462: 0.000162265)#0.00244754: 3.9163e-05)#0.0325185; 5
(W_muriae#0.00434236: 0.00261812	((W_mellicola#0.00459033: 0.00257516	W_sebi#0.00422453: 0.00257516)#0.000893247: 5.05237e-06	(W_canadensis#0.000491647: 0.00241669	W_tropicalis#0.00100204: 0.00241669)#0.00235462: 0.000163521)#0.00244635: 3.79075e-05)#0.0318798; 5
((W_mellicola#0.00440999: 0.00247399	W_sebi#0.00405857: 0.00247399)#0.000858156: 4.12722e-05	(W_muriae#0.00417177: 0.00247885	(W_canadensis#0.000472333: 0.00232175	W_tropicalis#0.000962677: 0.00232175)#0.00119418: 0.000157097)#0.00235024: 3.64183e-05)#0.032239; 5
((W_mellicola#0.00440999: 0.00247399	W_sebi#0.00405857: 0.00247399)#0.000858156: 4.12722e-05	(W_muriae#0.00417177: 0.00247885	(W_canadensis#0.000472333: 0.00232175	W_tropicalis#0.000962677: 0.00232175)#0.00119418: 0.000157097)#0.00235024: 3.64183e-05)#0.0286509; 5
((W_mellicola#0.00440999: 0.00247399	W_sebi#0.00405857: 0.00247399)#0.000991832: 4.12722e-05	(W_muriae#0.00417177: 0.00249713	(W_canadensis#0.000472333: 0.00232175	W_tropicalis#0.000962677: 0.00232175)#0.00165921: 0.000175378)#0.00233304: 1.81368e-05)#0.0286509; 5
((W_mellicola#0.00493979: 0.00277121	W_sebi#0.00454615: 0.00277121)#0.00279028: 4.62304e-05	(W_muriae#0.00467294: 0.00279712	(W_canadensis#0.000529077: 0.00260067	W_tropicalis#0.00107833: 0.00260067)#0.00107765: 0.000196448)#0.00261332: 2.03157e-05)#0.0341231; 5
((W_canadensis#0.00134736: 0.00249482	W_tropicalis#0.00103444: 0.00249482)#0.00293419: 0.00020794	(W_muriae#0.00448274: 0.00269305	(W_mellicola#0.00473872: 0.00265841	W_sebi#0.0043611: 0.00265841)#0.00123665: 3.46467e-05)#0.00249783: 9.70193e-06)#0.0307572; 5
((W_canadensis#0.00134736: 0.00249482	W_tropicalis#0.00103444: 0.00249482)#0.00293419: 0.00020794	(W_muriae#0.00448274: 0.00269305	(W_mellicola#0.00473872: 0.00265841	W_sebi#0.00296501: 0.00265841)#0.00310153: 3.46467e-05)#0.00249783: 9.70193e-06)#0.0288973; 5
((W_canadensis#0.00139619: 0.00258523	W_tropicalis#0.00107192: 0.00258523)#0.00304052: 0.000215476	(W_sebi#0.00307246: 0.00279346	(W_mellicola#0.00491045: 0.00275475	W_muriae#0.00464519: 0.00275475)#0.00321392: 3.87105e-05)#0.00258575: 7.24529e-06)#0.0315055; 5
(W_sebi#0.00307246: 0.0028007	((W_canadensis#0.00139619: 0.00258523	W_tropicalis#0.00107192: 0.00258523)#0.00304052: 0.00020823	(W_mellicola#0.00491045: 0.00275475	W_muriae#0.00464519: 0.00275475)#0.00321392: 3.87105e-05)#0.00120999: 7.24529e-06)#0.0331948; 5
(W_sebi#0.00307246: 0.0028007	(W_muriae#0.00464519: 0.00279346	(W_mellicola#0.00491045: 0.0026784	(W_canadensis#0.00139619: 0.00258523	W_tropicalis#0.00122667: 0.00258523)#0.00304052: 9.31736e-05)#0.00235362: 0.000115057)#0.00120999: 7.24529e-06)#0.0315472; 5
(W_sebi#0.00307246: 0.0028007	(W_muriae#0.00464519: 0.00279346	(W_canadensis#0.00139619: 0.0026784	(W_mellicola#0.00491045: 0.00258523	W_tropicalis#0.00122667: 0.00258523)#0.00304052: 9.31736e-05)#0.00235362: 0.000115057)#0.00120999: 7.24529e-06)#0.0328881; 5
(W_sebi#0.00307246: 0.0028007	(W_muriae#0.00464519: 0.00279346	(W_tropicalis#0.00122667: 0.00268839	(W_mellicola#0.00491045: 0.00258523	W_canadensis#0.000925758: 0.00258523)#0.00145377: 0.000103163)#0.00234488: 0.000105067)#0.00120999: 7.24529e-06)#0.0328881; 5
(W_sebi#0.00317695: 0.00289595	(W_muriae#0.00480317: 0.00288846	(W_tropicalis#0.00126839: 0.00277982	(W_mellicola#0.00507745: 0.00267315	W_canadensis#0.00076548: 0.00267315)#0.00302114: 0.000106672)#0.00242463: 0.00010864)#0.00125114: 7.49169e-06)#0.0322916; 5
((W_tropicalis#0.00126839: 0.00275989	(W_mellicola#0.00507745: 0.00267315	W_canadensis#0.00187705: 0.00267315)#0.00302114: 8.67454e-05)#0.00244213: 0.000136058	(W_muriae#0.00480317: 0.00288846	W_sebi#0.00317695: 0.00288846)#0.0012319: 7.49169e-06)#0.0322916; 5
(W_muriae#0.00480317: 0.00289595	((W_tropicalis#0.00126839: 0.00279718	(W_mellicola#0.00507745: 0.00267315	W_canadensis#0.00187705: 0.00267315)#0.00302114: 0.000124033)#0.00240958: 9.12794e-05	W_sebi#0.00317695: 0.00288846)#0.00216701: 7.49169e-06)#0.0322916; 5
(W_muriae#0.00440014: 0.00265296	((W_tropicalis#0.00116196: 0.00256247	(W_mellicola#0.00465141: 0.00244885	W_canadensis#0.00171955: 0.00244885)#0.00276764: 0.000113625)#0.00220739: 8.59913e-05	W_sebi#0.00291037: 0.00264847)#0.0019834: 4.49214e-06)#0.0295821; 5
(W_sebi#0.00306126: 0.0027905	((W_tropicalis#0.00146246: 0.00263233	(W_mellicola#0.00489256: 0.00257581	W_canadensis#0.00060468: 0.00257581)#0.00291113: 5.65261e-05)#0.00465611: 0.000153439	W_muriae#0.00462826: 0.00278577)#0.00208623: 4.72503e-06)#0.033778; 5
(W_sebi#0.00323824: 0.00295183	((W_tropicalis#0.00154701: 0.00278452	(W_mellicola#0.00517542: 0.00272472	W_canadensis#0.000639639: 0.00272472)#0.00307943: 5.97942e-05)#0.0029393: 0.00016231	W_muriae#0.00489584: 0.00294683)#0.00398168: 4.99821e-06)#0.0357309; 5
((W_tropicalis#0.00154701: 0.00288182	(W_mellicola#0.00517542: 0.00272472	W_canadensis#0.000639639: 0.00272472)#0.00307943: 0.000157096)#0.00284006: 7.00065e-05	(W_sebi#0.00323824: 0.00294683	W_muriae#0.00489584: 0.00294683)#0.00398168: 4.99821e-06)#0.0335423; 5
((W_mellicola#0.00517542: 0.00292264	(W_tropicalis#0.00154701: 0.00272472	W_canadensis#0.000639639: 0.00272472)#0.00307943: 0.000197916)#0.00488159: 2.91872e-05	(W_sebi#0.00323824: 0.00294683	W_muriae#0.00489584: 0.00294683)#0.00398168: 4.99821e-06)#0.0348714; 5
((W_mellicola#0.00473053: 0.00261391	(W_tropicalis#0.00141403: 0.00249051	W_canadensis#0.000584655: 0.00249051)#0.000648043: 0.000123405)#0.00223094: 8.41755e-05	(W_sebi#0.00295988: 0.00269352	W_muriae#0.00447499: 0.00269352)#0.00363941: 4.56856e-06)#0.0338364; 5
((W_mellicola#0.00503147: 0.00273304	(W_tropicalis#0.00150398: 0.00264894	W_canadensis#0.000621848: 0.00264894)#0.000689268: 8.41016e-05)#0.003851: 0.000136684	(W_sebi#0.00314817: 0.00286486	W_muriae#0.00475967: 0.00286486)#0.00164567: 4.85919e-06)#0.0382234; 5
((W_mellicola#0.00475986: 0.00256491	(W_tropicalis#0.00147794: 0.00250595	W_canadensis#0.00058828: 0.00250595)#0.00218101: 5.89676e-05)#0.00190929: 0.0001499	(W_sebi#0.00297823: 0.00271022	W_muriae#0.00450274: 0.00271022)#0.00314399: 4.59688e-06)#0.0340836; 5
((W_tropicalis#0.00147794: 0.00256491	(W_mellicola#0.00475986: 0.00250595	W_canadensis#0.00058828: 0.00250595)#0.00218101: 5.89676e-05)#0.00190929: 0.0001499	(W_sebi#0.00297823: 0.00271022	W_muriae#0.00450274: 0.00271022)#0.000433418: 4.59688e-06)#0.0361302; 5
(W_sebi#0.00315387: 0.00287492	((W_tropicalis#0.0015651: 0.00271618	(W_mellicola#0.00504057: 0.00265373	W_canadensis#0.000860733: 0.00265373)#0.00230963: 6.24451e-05)#0.00202189: 0.000153873	W_muriae#0.00476828: 0.00287005)#0.00169556: 4.86798e-06)#0.0376518; 5
(W_sebi#0.00315387: 0.00287492	((W_tropicalis#0.0015651: 0.00279345	(W_mellicola#0.00504057: 0.00265373	W_canadensis#0.000860733: 0.00265373)#0.00230963: 0.000139715)#0.00196596: 7.66022e-05	W_muriae#0.00476828: 0.00287005)#0.00169556: 4.86798e-06)#0.036655; 5
(W_sebi#0.00302547: 0.00275787	((W_mellicola#0.00483535: 0.00267972	(W_tropicalis#0.00150138: 0.00254569	W_canadensis#0.000825689: 0.00254569)#0.0022156: 0.000134027)#0.000307273: 4.37002e-05	W_muriae#0.00457415: 0.00272342)#0.00164431: 3.4453e-05)#0.0370117; 5
(W_sebi#0.00323452: 0.00294843	((W_mellicola#0.00516946: 0.00275949	(W_tropicalis#0.00160513: 0.00272159	W_canadensis#0.00143467: 0.00272159)#0.00236869: 3.78984e-05)#0.00177055: 0.00015211	W_muriae#0.00489021: 0.0029116)#0.00115329: 3.68337e-05)#0.0372334; 5
(W_sebi#0.00323452: 0.00294843	((W_mellicola#0.00516946: 0.00276317	(W_tropicalis#0.00160513: 0.00272159	W_canadensis#0.000864975: 0.00272159)#0.000605678: 4.15763e-05)#0.000870393: 0.000148432	W_muriae#0.00489021: 0.0029116)#0.00153782: 3.68337e-05)#0.0388486; 5
(W_sebi#0.00323452: 0.00294843	((W_mellicola#0.00516946: 0.00281191	(W_tropicalis#0.00160513: 0.00272159	W_canadensis#0.000864975: 0.00272159)#0.00280654: 9.03171e-05)#0.00321941: 9.96908e-05	W_muriae#0.00489021: 0.0029116)#0.00153782: 3.68337e-05)#0.036151; 5
(W_sebi#0.00254528: 0.00294843	((W_mellicola#0.00516946: 0.00286611	(W_tropicalis#0.00160513: 0.00272159	W_canadensis#0.000864975: 0.00272159)#0.00280654: 0.000144518)#0.000571795: 4.83274e-05	W_muriae#0.00489021: 0.00291444)#0.00397728: 3.39963e-05)#0.0332934; 5
(W_sebi#0.00277776: 0.00321773	((W_canadensis#0.000943979: 0.00312862	(W_tropicalis#0.00175173: 0.00297017	W_mellicola#0.00564162: 0.00297017)#0.00306288: 0.000158455)#0.000623873: 3.45605e-05	W_muriae#0.00533686: 0.00316318)#0.002547: 5.45447e-05)#0.0384966; 5
(W_sebi#0.00398786: 0.00306816	((W_canadensis#0.000900101: 0.00298798	(W_tropicalis#0.00167031: 0.00283211	W_mellicola#0.00537939: 0.00283211)#0.00292051: 0.000155874)#0.000593922: 2.81702e-05	W_muriae#0.0050888: 0.00301615)#0.00242861: 5.20094e-05)#0.0390277; 5
(W_sebi#0.00398786: 0.00306816	((W_canadensis#0.000900101: 0.00292824	(W_tropicalis#0.00167031: 0.00283211	W_mellicola#0.00537939: 0.00283211)#0.00292051: 9.61263e-05)#0.00060604: 8.79175e-05	W_muriae#0.0050888: 0.00301615)#0.00242861: 5.20094e-05)#0.0366926; 5
(W_sebi#0.00356511: 0.0027429	((W_canadensis#0.00080468: 0.0026153	(W_tropicalis#0.00149324: 0.00253188	W_mellicola#0.00480911: 0.00253188)#0.000879849: 8.3422e-05)#0.000542314: 7.75287e-05	W_muriae#0.00454933: 0.00269283)#0.00217404: 5.00783e-05)#0.0341277; 5
(W_muriae#0.0048453: 0.00292135	((W_canadensis#0.000689536: 0.00275367	(W_tropicalis#0.00159038: 0.00269659	W_mellicola#0.00512198: 0.00269659)#0.00393632: 5.70794e-05)#0.00251669: 0.000132648	W_sebi#0.00379704: 0.00288632)#0.00230079: 3.50303e-05)#0.0395649; 5
(W_muriae#0.0048453: 0.00292135	((W_canadensis#0.000689536: 0.00280636	(W_tropicalis#0.000711077: 0.00269659	W_mellicola#0.00512198: 0.00269659)#0.00393632: 0.000109766)#0.00246944: 0.000111888	W_sebi#0.00379704: 0.00291825)#0.00227562: 3.10446e-06)#0.0395649; 5
(W_muriae#0.0048453: 0.00292135	((W_canadensis#0.000689536: 0.00280636	(W_tropicalis#0.000711077: 0.00269659	W_mellicola#0.00512198: 0.00269659)#0.00393632: 0.000109766)#0.00119138: 0.000111888	W_sebi#0.00261602: 0.00291825)#0.00227562: 3.10446e-06)#0.0371554; 5
(W_muriae#0.0048453: 0.00292135	((W_mellicola#0.00512198: 0.00280636	(W_tropicalis#0.000711077: 0.00269659	W_canadensis#0.000689536: 0.00269659)#0.00195136: 0.000109766)#0.00119138: 0.000111888	W_sebi#0.00261602: 0.00291825)#0.00227562: 3.10446e-06)#0.0350205; 5
(W_muriae#0.0048453: 0.00292135	((W_mellicola#0.00512198: 0.00280636	(W_tropicalis#0.000711077: 0.00269659	W_canadensis#0.000689536: 0.00269659)#0.00077431: 0.000109766)#0.00119138: 0.000111888	W_sebi#0.00261602: 0.00291825)#0.00227562: 3.10446e-06)#0.0375292; 5
((W_mellicola#0.00512198: 0.00274026	(W_tropicalis#0.00196824: 0.00269659	W_canadensis#0.000689536: 0.00269659)#0.00219825: 4.36621e-05)#0.00202643: 0.000181096	(W_muriae#0.0048453: 0.00291825	W_sebi#0.00261602: 0.00291825)#0.00227562: 3.10446e-06)#0.0375292; 5
((W_mellicola#0.00512198: 0.00278889	(W_tropicalis#0.000839029: 0.00269659	W_canadensis#0.000689536: 0.00269659)#0.00219825: 9.23018e-05)#0.00199109: 0.000132456	(W_muriae#0.0048453: 0.00291825	W_sebi#0.00261602: 0.00291825)#0.00227562: 3.10446e-06)#0.0375292; 5
(W_sebi#0.00244514: 0.00273052	(W_muriae#0.00452879: 0.00272762	(W_mellicola#0.0047874: 0.00256777	(W_tropicalis#0.000784222: 0.00252044	W_canadensis#0.000644494: 0.00252044)#0.0053307: 4.73247e-05)#0.00188925: 0.00015985)#0.00212697: 2.90167e-06)#0.0363732; 5
(W_muriae#0.00452879: 0.00273052	(W_sebi#0.00244514: 0.00272762	(W_mellicola#0.0047874: 0.00265082	(W_tropicalis#0.000784222: 0.00252044	W_canadensis#0.000644494: 0.00252044)#0.0053307: 0.000130378)#0.00183006: 7.67962e-05)#0.00212697: 2.90167e-06)#0.0388821; 5
(W_muriae#0.00452879: 0.00273052	(W_sebi#0.00244514: 0.00272762	(W_mellicola#0.0047874: 0.00265082	(W_tropicalis#0.000784222: 0.00252044	W_canadensis#0.000644494: 0.00252044)#0.00437837: 0.000130378)#0.00183006: 7.67962e-05)#0.00212697: 2.90167e-06)#0.0388821; 5
(W_muriae#0.00452879: 0.00273052	(W_sebi#0.00244514: 0.00272762	(W_mellicola#0.0047874: 0.00265082	(W_tropicalis#0.000784222: 0.00252044	W_canadensis#0.000644494: 0.00252044)#0.00437837: 0.000130378)#0.000866653: 7.67962e-05)#0.00212697: 2.90167e-06)#0.0388821; 5
(W_muriae#0.00452879: 0.00273052	(W_sebi#0.00244514: 0.00272762	(W_canadensis#0.000644494: 0.00261677	(W_tropicalis#0.000784222: 0.00252044	W_mellicola#0.0047874: 0.00252044)#0.00437837: 9.63239e-05)#0.000877931: 0.000110851)#0.00212697: 2.90167e-06)#0.0388821; 5
(W_muriae#0.00452879: 0.00273052	(W_sebi#0.00244514: 0.00272762	(W_canadensis#0.000644494: 0.00261677	(W_tropicalis#0.000784222: 0.00252044	W_mellicola#0.0047874: 0.00252044)#0.00308869: 9.63239e-05)#0.00095212: 0.000110851)#0.00212697: 2.90167e-06)#0.0373708; 5
(W_muriae#0.00452879: 0.00273052	(W_sebi#0.00244514: 0.00272762	(W_mellicola#0.0047874: 0.00257653	(W_tropicalis#0.000784222: 0.00252044	W_canadensis#0.000644494: 0.00252044)#0.00308869: 5.60831e-05)#0.00431393: 0.000151091)#0.00212697: 2.90167e-06)#0.0345574; 5
(W_muriae#0.00452879: 0.00273052	(W_sebi#0.00244514: 0.00272762	(W_mellicola#0.0047874: 0.00257653	(W_tropicalis#0.000784222: 0.00252044	W_canadensis#0.000644494: 0.00252044)#0.00308869: 5.60831e-05)#0.00591281: 0.000151091)#0.00212697: 2.90167e-06)#0.0333868; 5
(W_muriae#0.00425251: 0.00256395	(W_sebi#0.00229597: 0.00256122	(W_mellicola#0.00449535: 0.00241935	(W_tropicalis#0.000736381: 0.00236669	W_canadensis#0.000605177: 0.00236669)#0.000995506: 5.26618e-05)#0.00273671: 0.000141874)#0.00199722: 2.72465e-06)#0.0303851; 5
(W_muriae#0.00412328: 0.00248603	(W_sebi#0.0022262: 0.00248339	(W_mellicola#0.00435874: 0.00232421	(W_tropicalis#0.000714002: 0.00229476	W_canadensis#0.000586785: 0.00229476)#0.00135234: 2.94429e-05)#0.00267822: 0.000159181)#0.000807918: 2.64185e-06)#0.0276045; 5
(W_muriae#0.00412328: 0.00248603	(W_sebi#0.0022262: 0.00248339	(W_canadensis#0.000586785: 0.00231349	(W_tropicalis#0.000714002: 0.00229476	W_mellicola#0.00435874: 0.00229476)#0.00135234: 1.87272e-05)#0.00151925: 0.000169897)#0.000807918: 2.64185e-06)#0.0297976; 5
((W_canadensis#0.0012487: 0.002482	(W_tropicalis#0.000766007: 0.0024619	W_mellicola#0.00467621: 0.0024619)#0.00145084: 2.00912e-05)#0.00503252: 0.000185106	(W_sebi#0.00238834: 0.00266427	W_muriae#0.0044236: 0.00266427)#0.000866763: 2.83427e-06)#0.0308417; 5
((W_canadensis#0.00136246: 0.00270208	(W_tropicalis#0.000835794: 0.00268619	W_mellicola#0.00510223: 0.00268619)#0.00158302: 1.58814e-05)#0.00437974: 0.00020801	(W_sebi#0.00260593: 0.00290699	W_muriae#0.00482661: 0.00290699)#0.00348293: 3.09249e-06)#0.0301006; 5
((W_canadensis#0.00129224: 0.00256281	(W_tropicalis#0.000792717: 0.00254775	W_mellicola#0.00483926: 0.00254775)#0.00150143: 1.50629e-05)#0.00625266: 0.000197289	(W_sebi#0.00247162: 0.00275717	W_muriae#0.00457785: 0.00275717)#0.00330342: 2.9331e-06)#0.0285493; 5
((W_canadensis#0.00129224: 0.00256281	(W_tropicalis#0.000907184: 0.00254775	W_mellicola#0.00483926: 0.00254775)#0.00150143: 1.50629e-05)#0.00378485: 0.000197289	(W_sebi#0.00247162: 0.00275717	W_muriae#0.00457785: 0.00275717)#0.00330342: 2.9331e-06)#0.0285493; 5
(W_muriae#0.00476074: 0.00287037	(W_sebi#0.00257037: 0.00280895	(W_canadensis#0.000371752: 0.0026652	(W_tropicalis#0.000943427: 0.00264953	W_mellicola#0.0050326: 0.00264953)#0.00156141: 1.56647e-05)#0.00183426: 0.000143757)#0.00350677: 6.14144e-05)#0.0296898; 5
(W_muriae#0.00476074: 0.00287037	(W_sebi#0.00257037: 0.00280895	(W_canadensis#0.000371752: 0.0026652	(W_tropicalis#0.00171807: 0.00264953	W_mellicola#0.0050326: 0.00264953)#0.00156141: 1.56647e-05)#0.00183426: 0.000143757)#0.00513614: 6.14144e-05)#0.0323943; 5
(W_muriae#0.00449582: 0.00271064	(W_sebi#0.00242733: 0.00261001	(W_canadensis#0.000351065: 0.0025364	(W_tropicalis#0.00167583: 0.00250209	W_mellicola#0.00475255: 0.00250209)#0.00142269: 3.43094e-05)#0.00171886: 7.36085e-05)#0.00492956: 0.000100629)#0.0305917; 5
(W_muriae#0.00466371: 0.00281187	(W_sebi#0.00251798: 0.00274608	(W_canadensis#0.000364176: 0.0026733	(W_tropicalis#0.00433057: 0.00259553	W_mellicola#0.00493003: 0.00259553)#0.00367981: 7.77661e-05)#0.00175492: 7.27804e-05)#0.00504177: 6.57882e-05)#0.0290772; 5
(W_muriae#0.00466371: 0.00281187	(W_sebi#0.00251798: 0.00272691	(W_canadensis#0.000364176: 0.0026733	(W_tropicalis#0.00433057: 0.00259553	W_mellicola#0.00493003: 0.00259553)#0.00126574: 7.77661e-05)#0.00421329: 5.3607e-05)#0.00250968: 8.49616e-05)#0.0313684; 5
(W_sebi#0.00241235: 0.00269391	(W_muriae#0.00446807: 0.00261251	(W_canadensis#0.000348899: 0.00261198	(W_tropicalis#0.00178107: 0.00248665	W_mellicola#0.00472322: 0.00248665)#0.00128955: 0.000125331)#0.00288496: 5.31302e-07)#0.0024044: 8.13976e-05)#0.0335475; 5
(W_sebi#0.00241235: 0.00269391	(W_muriae#0.00358105: 0.00261945	(W_canadensis#0.000348899: 0.00261198	(W_tropicalis#0.00178107: 0.00248665	W_mellicola#0.00472322: 0.00248665)#0.00128955: 0.000125331)#0.00288496: 7.47086e-06)#0.00587023: 7.4458e-05)#0.031708; 5
(W_sebi#0.00241235: 0.00269391	(W_muriae#0.00358105: 0.00257046	(W_canadensis#0.000348899: 0.00255633	(W_tropicalis#0.00178107: 0.00248665	W_mellicola#0.00472322: 0.00248665)#0.00128955: 6.96779e-05)#0.00294777: 1.41298e-05)#0.00744657: 0.000123452)#0.0344989; 5
(W_sebi#0.00241235: 0.00269391	(W_muriae#0.00358105: 0.00257046	(W_canadensis#0.000348899: 0.00255633	(W_tropicalis#0.00124514: 0.00248665	W_mellicola#0.00623638: 0.00248665)#0.00128955: 6.96779e-05)#0.00043569: 1.41298e-05)#0.00744657: 0.000123452)#0.0369522; 5
(W_sebi#0.00241235: 0.00269391	(W_muriae#0.00358105: 0.00257046	(W_canadensis#0.000348899: 0.00255633	(W_tropicalis#0.00155234: 0.00248665	W_mellicola#0.00623638: 0.00248665)#0.00156013: 6.96779e-05)#0.00104546: 1.41298e-05)#0.00744657: 0.000123452)#0.0337657; 5
(W_sebi#0.00241235: 0.00269391	(W_muriae#0.00358105: 0.00256908	(W_tropicalis#0.000876737: 0.00255633	(W_canadensis#0.000348899: 0.00248665	W_mellicola#0.00623638: 0.00248665)#0.00166683: 6.96779e-05)#0.00104546: 1.27546e-05)#0.00745055: 0.000124827)#0.0357846; 5
(W_sebi#0.00241235: 0.00269391	(W_muriae#0.00358105: 0.00256908	(W_tropicalis#0.00132365: 0.00255633	(W_canadensis#0.000348899: 0.00248665	W_mellicola#0.00623638: 0.00248665)#0.0034095: 6.96779e-05)#0.00272223: 1.27546e-05)#0.00745055: 0.000124827)#0.0341717; 5
(W_muriae#0.00358105: 0.00269391	(W_sebi#0.00241235: 0.00256908	(W_tropicalis#0.00132365: 0.00255633	(W_canadensis#0.000348899: 0.00248665	W_mellicola#0.00623638: 0.00248665)#0.0034095: 6.96779e-05)#0.00169789: 1.27546e-05)#0.00745055: 0.000124827)#0.0341717; 5
(W_muriae#0.00358105: 0.00269391	(W_sebi#0.00241235: 0.00256908	(W_tropicalis#0.00124534: 0.00255633	(W_canadensis#0.000348899: 0.00248665	W_mellicola#0.00623638: 0.00248665)#0.00501588: 6.96779e-05)#0.0010446: 1.27546e-05)#0.00745055: 0.000124827)#0.0351205; 5
(W_muriae#0.00382437: 0.00287695	(W_tropicalis#0.00132996: 0.00269955	(W_sebi#0.00257626: 0.00265695	(W_canadensis#0.000372605: 0.00265561	W_mellicola#0.00666012: 0.00265561)#0.0044299: 1.3377e-06)#0.00251321: 4.25993e-05)#0.00808676: 0.000177405)#0.0349184; 5
(W_tropicalis#0.0012006: 0.00259713	(W_muriae#0.0034524: 0.00243698	(W_sebi#0.00232569: 0.00242249	(W_canadensis#0.000336364: 0.00239732	W_mellicola#0.00601233: 0.00239732)#0.00126924: 2.51752e-05)#0.00224632: 1.44883e-05)#0.00730021: 0.00016015)#0.0342223; 5
(W_tropicalis#0.00129787: 0.00280753	(W_sebi#0.0025141: 0.00269731	(W_muriae#0.00373208: 0.00261928	(W_canadensis#0.000363614: 0.00259153	W_mellicola#0.00649941: 0.00259153)#0.00137206: 2.77525e-05)#0.0024278: 7.80325e-05)#0.00432091: 0.000110216)#0.0348145; 5
(W_tropicalis#0.00143769: 0.00313563	(W_muriae#0.00416822: 0.00308442	(W_sebi#0.0028079: 0.00294287	(W_canadensis#0.000406107: 0.00289438	W_mellicola#0.00725894: 0.00289438)#0.000803751: 4.84839e-05)#0.00269541: 0.000141557)#0.00724304: 5.12022e-05)#0.036439; 5
(W_tropicalis#0.00136545: 0.00297807	(W_muriae#0.00395879: 0.00296164	(W_sebi#0.00266681: 0.00278021	(W_canadensis#0.000385702: 0.00274895	W_mellicola#0.00689421: 0.00274895)#0.00161869: 3.12558e-05)#0.0025736: 0.000181431)#0.00680433: 1.64355e-05)#0.0319981; 5
(W_tropicalis#0.00131899: 0.00287673	(W_muriae#0.00382407: 0.00286086	(W_canadensis#0.000372577: 0.00274149	(W_sebi#0.00257607: 0.00265541	W_mellicola#0.00665961: 0.00265541)#0.00156361: 8.60779e-05)#0.00243534: 0.000119371)#0.00360893: 1.58763e-05)#0.0309092; 5
(W_tropicalis#0.000467466: 0.00273541	(W_muriae#0.00363621: 0.00272031	(W_mellicola#0.00466996: 0.0025401	(W_sebi#0.00244951: 0.00252496	W_canadensis#0.000354273: 0.00252496)#0.00148679: 1.51429e-05)#0.00237652: 0.000180213)#0.0013566: 1.50963e-05)#0.0313992; 5
(W_tropicalis#0.00210541: 0.0030118	(W_muriae#0.00400363: 0.00299518	(W_canadensis#0.00039007: 0.00278628	(W_sebi#0.00269702: 0.00278009	W_mellicola#0.00645675: 0.00278009)#0.00163702: 6.18957e-06)#0.00262649: 0.000208906)#0.00149368: 1.66217e-05)#0.0313382; 5
((W_canadensis#0.00039007: 0.00278628	(W_sebi#0.00269702: 0.00278009	W_mellicola#0.00645675: 0.00278009)#0.000715883: 6.18957e-06)#0.00262649: 0.000225528	(W_muriae#0.00400363: 0.00299518	W_tropicalis#0.00210541: 0.00299518)#0.000752934: 1.66217e-05)#0.0336142; 5
((W_sebi#0.00269702: 0.00278628	(W_canadensis#0.00039007: 0.00278009	W_mellicola#0.00560231: 0.00278009)#0.00257403: 6.18957e-06)#0.00262649: 0.000225528	(W_muriae#0.00400363: 0.00299518	W_tropicalis#0.00171056: 0.00299518)#0.000752934: 1.66217e-05)#0.0323326; 5
((W_sebi#0.00281412: 0.00290319	(W_canadensis#0.000407007: 0.0029008	W_mellicola#0.00584556: 0.0029008)#0.00268579: 2.39657e-06)#0.00274437: 0.000239382	(W_muriae#0.00417746: 0.00312523	W_tropicalis#0.00178483: 0.00312523)#0.000785627: 1.73434e-05)#0.0358442; 5
((W_sebi#0.00257035: 0.0026517	(W_canadensis#0.00037175: 0.00264951	W_mellicola#0.00533918: 0.00264951)#0.00245314: 2.18896e-06)#0.00250664: 0.000218645	(W_muriae#0.00381559: 0.00285451	W_tropicalis#0.00163022: 0.00285451)#0.00146287: 1.5841e-05)#0.0327392; 5
(W_tropicalis#0.00163022: 0.00287035	(W_muriae#0.00381559: 0.00285451	(W_sebi#0.00257035: 0.00269634	(W_canadensis#0.00037175: 0.00264951	W_mellicola#0.00533918: 0.00264951)#0.00245314: 4.68217e-05)#0.00246514: 0.000158171)#0.00375942: 1.5841e-05)#0.0312215; 5
(W_muriae#0.00405486: 0.00305034	(W_tropicalis#0.00173245: 0.00303351	(W_sebi#0.00273153: 0.00286542	(W_canadensis#0.000395062: 0.00281566	W_mellicola#0.00669714: 0.00281566)#0.00260697: 4.97578e-05)#0.00261973: 0.00016809)#0.0010172: 1.68344e-05)#0.0362693; 5
(W_muriae#0.00405486: 0.00305034	(W_tropicalis#0.00173245: 0.00300885	(W_mellicola#0.00669714: 0.00286542	(W_canadensis#0.000395062: 0.00281566	W_sebi#0.00273153: 0.00281566)#0.0053031: 4.97578e-05)#0.00261973: 0.000143427)#0.00397285: 4.14972e-05)#0.0386431; 5
(W_muriae#0.00373226: 0.00280766	(W_tropicalis#0.00099726: 0.00277594	(W_mellicola#0.00616432: 0.00259315	(W_canadensis#0.000363631: 0.00259165	W_sebi#0.00251421: 0.00259165)#0.00704025: 1.49484e-06)#0.0024525: 0.000182793)#0.00364824: 3.17229e-05)#0.0322162; 5
(W_muriae#0.00373226: 0.00280766	(W_tropicalis#0.00099726: 0.00277594	(W_sebi#0.00251421: 0.00260797	(W_canadensis#0.000363631: 0.00259165	W_mellicola#0.00616432: 0.00259165)#0.00554226: 1.63164e-05)#0.00243857: 0.000167972)#0.00364824: 3.17229e-05)#0.0340718; 5
(W_tropicalis#0.00111493: 0.00313896	(W_muriae#0.00417265: 0.00310349	(W_sebi#0.00281088: 0.00289948	(W_canadensis#0.000406538: 0.00289746	W_mellicola#0.00689169: 0.00289746)#0.00272227: 2.02523e-06)#0.00274156: 0.000204009)#0.00193071: 3.54661e-05)#0.0422684; 5
(W_muriae#0.00417265: 0.00313896	(W_tropicalis#0.00111493: 0.00310349	(W_sebi#0.00281088: 0.00294908	(W_canadensis#0.000406538: 0.00289746	W_mellicola#0.00689169: 0.00289746)#0.00272227: 5.16223e-05)#0.00269545: 0.000154412)#0.00182647: 3.54661e-05)#0.0400068; 5
(W_muriae#0.00382428: 0.00287689	(W_tropicalis#0.00102185: 0.00284438	(W_canadensis#0.000372597: 0.00273428	(W_sebi#0.00257621: 0.00265555	W_mellicola#0.00631631: 0.00265555)#0.00249499: 7.87253e-05)#0.00244203: 0.000110107)#0.00167398: 3.25051e-05)#0.0350883; 5
(W_muriae#0.00422208: 0.00317614	(W_tropicalis#0.00112814: 0.00314025	(W_mellicola#0.00697333: 0.00298478	(W_sebi#0.00284418: 0.00293178	W_canadensis#0.000411354: 0.00293178)#0.00275452: 5.30018e-05)#0.00272668: 0.000155472)#0.00168766: 3.58862e-05)#0.0420104; 5
(W_muriae#0.00381898: 0.0028729	((W_sebi#0.00257264: 0.00265187	W_canadensis#0.000372081: 0.00265187)#0.00249153: 0.000188571	(W_mellicola#0.00630756: 0.00269981	W_tropicalis#0.00102043: 0.00269981)#0.00311998: 0.000140629)#0.00152653: 3.246e-05)#0.0379995; 5
(W_muriae#0.00381898: 0.0028729	(W_tropicalis#0.00102043: 0.00284044	(W_mellicola#0.00630756: 0.00269981	(W_sebi#0.00257264: 0.00265187	W_canadensis#0.000372081: 0.00265187)#0.00249153: 4.79416e-05)#0.00311998: 0.000140629)#0.00152653: 3.246e-05)#0.0379995; 5
(W_muriae#0.00381898: 0.0028729	(W_tropicalis#0.00102043: 0.0028564	(W_sebi#0.00257264: 0.0026662	(W_mellicola#0.00630756: 0.00265187	W_canadensis#0.000372081: 0.00265187)#0.00249153: 1.43248e-05)#0.00315932: 0.000190208)#0.00112975: 1.64977e-05)#0.0379995; 5
(W_muriae#0.00381898: 0.0028729	(W_tropicalis#0.00102043: 0.00281008	(W_sebi#0.00257264: 0.00277307	(W_mellicola#0.00630756: 0.00265187	W_canadensis#0.000372081: 0.00265187)#0.00249153: 0.000121199)#0.00303756: 3.70113e-05)#0.00114837: 6.28205e-05)#0.0368395; 5
(W_muriae#0.00381898: 0.0028729	(W_tropicalis#0.00102043: 0.00283348	(W_canadensis#0.000372081: 0.00274102	(W_mellicola#0.00630756: 0.00265187	W_sebi#0.00257264: 0.00265187)#0.00249153: 8.91505e-05)#0.00307307: 9.24567e-05)#0.00113889: 3.94234e-05)#0.0368395; 5
((W_canadensis#0.000372081: 0.0027291	(W_mellicola#0.00630756: 0.00265187	W_sebi#0.00257264: 0.00265187)#0.00249153: 7.72293e-05)#0.0030865: 0.000143801	(W_tropicalis#0.00102043: 0.00283348	W_muriae#0.00381898: 0.00283348)#0.00113889: 3.94234e-05)#0.0348694; 5
((W_canadensis#0.000372081: 0.0027291	(W_mellicola#0.00630756: 0.00265187	W_sebi#0.00257264: 0.00265187)#0.00249153: 7.72293e-05)#0.0030865: 0.000143801	(W_tropicalis#0.000702539: 0.00283348	W_muriae#0.00381898: 0.00283348)#0.00308338: 3.94234e-05)#0.0317439; 5
((W_sebi#0.00257264: 0.00276544	(W_mellicola#0.00630756: 0.00265187	W_canadensis#0.000372081: 0.00265187)#0.00249153: 0.000113567)#0.00304594: 0.000107463	(W_tropicalis#0.000702539: 0.00283348	W_muriae#0.00381898: 0.00283348)#0.00308338: 3.94234e-05)#0.0317439; 5
(W_muriae#0.00488023: 0.0028729	(W_tropicalis#0.00142961: 0.00283348	(W_sebi#0.00257264: 0.00278202	(W_mellicola#0.00630756: 0.00265187	W_canadensis#0.000372081: 0.00265187)#0.00249153: 0.00013015)#0.000910597: 5.14567e-05)#0.000750373: 3.94234e-05)#0.0342965; 5
(W_muriae#0.00448125: 0.00263803	(W_tropicalis#0.00110397: 0.00260183	(W_mellicola#0.00579189: 0.00255458	(W_sebi#0.00236231: 0.00243507	W_canadensis#0.000341661: 0.00243507)#0.00228784: 0.00011951)#0.00108069: 4.72499e-05)#0.00211178: 3.62004e-05)#0.0314926; 5
(W_tropicalis#0.00110397: 0.00263803	(W_muriae#0.00448125: 0.00260183	(W_mellicola#0.00579189: 0.00253712	(W_sebi#0.00236231: 0.00243507	W_canadensis#0.000341661: 0.00243507)#0.00228784: 0.00010205)#0.00158266: 6.47097e-05)#0.00306062: 3.62004e-05)#0.0297298; 5
(W_tropicalis#0.00110397: 0.00263803	(W_muriae#0.00448125: 0.00262481	(W_mellicola#0.00579189: 0.00256542	(W_sebi#0.00236231: 0.00243507	W_canadensis#0.000341661: 0.00243507)#0.00228784: 0.000130348)#0.0015652: 5.93938e-05)#0.00303382: 1.32186e-05)#0.0316963; 5
(W_tropicalis#0.00110397: 0.00263803	(W_muriae#0.00448125: 0.00262481	(W_sebi#0.00186633: 0.00253225	(W_mellicola#0.00579189: 0.00243507	W_canadensis#0.000341661: 0.00243507)#0.00228784: 9.71795e-05)#0.0015857: 9.25623e-05)#0.0049726: 1.32186e-05)#0.029713; 5
(W_muriae#0.00448125: 0.00263803	(W_tropicalis#0.00110397: 0.00256674	(W_sebi#0.00186633: 0.00253225	(W_mellicola#0.00579189: 0.00243507	W_canadensis#0.000341661: 0.00243507)#0.00228784: 9.71795e-05)#0.00166537: 3.44919e-05)#0.00321892: 7.1289e-05)#0.0323067; 5
(W_muriae#0.00448125: 0.00263803	(W_tropicalis#0.000964466: 0.00263174	(W_sebi#0.00186633: 0.00253225	(W_mellicola#0.00579189: 0.00243507	W_canadensis#0.000341661: 0.00243507)#0.00228784: 9.71795e-05)#0.00105787: 9.94917e-05)#0.00313942: 6.28923e-06)#0.0288755; 5
(W_muriae#0.00448125: 0.00263803	(W_tropicalis#0.000964466: 0.00261154	(W_canadensis#0.000341661: 0.00253225	(W_mellicola#0.00579189: 0.00243507	W_sebi#0.00186633: 0.00243507)#0.00228784: 9.71795e-05)#0.00105787: 7.92946e-05)#0.0031637: 2.64864e-05)#0.0288755; 5
(W_muriae#0.00448125: 0.00263803	(W_tropicalis#0.000964466: 0.0025631	(W_canadensis#0.000341661: 0.00253225	(W_mellicola#0.00579189: 0.00243507	W_sebi#0.00186633: 0.00243507)#0.00228784: 9.71795e-05)#0.00121783: 3.08523e-05)#0.0032235: 7.49286e-05)#0.0288755; 5
(W_muriae#0.00448125: 0.00263803	(W_tropicalis#0.000964466: 0.0025631	(W_mellicola#0.00579189: 0.00253225	(W_canadensis#0.000341661: 0.00230899	W_sebi#0.00186633: 0.00230899)#0.000986563: 0.000223257)#0.00121783: 3.08523e-05)#0.00552318: 7.49286e-05)#0.0288755; 5
(W_muriae#0.00448125: 0.00263803	(W_tropicalis#0.00090176: 0.0026174	(W_mellicola#0.00579189: 0.00253225	(W_canadensis#0.000341661: 0.00230899	W_sebi#0.00186633: 0.00230899)#0.00312864: 0.000223257)#0.00121783: 8.51508e-05)#0.00856362: 2.06301e-05)#0.0288755; 5
(W_muriae#0.00547967: 0.00263803	(W_tropicalis#0.00090176: 0.00258494	(W_mellicola#0.00579189: 0.00253225	(W_canadensis#0.000341661: 0.00230899	W_sebi#0.00186633: 0.00230899)#0.000819603: 0.000223257)#0.00121783: 5.26868e-05)#0.00598444: 5.30941e-05)#0.0269696; 5
(W_muriae#0.00547967: 0.00263803	(W_tropicalis#0.00090176: 0.00259073	(W_mellicola#0.00579189: 0.00255499	(W_canadensis#0.000341661: 0.00230899	W_sebi#0.00186633: 0.00230899)#0.00147843: 0.000245996)#0.001569: 3.57383e-05)#0.00325259: 4.73044e-05)#0.0298542; 5
(W_muriae#0.00547967: 0.00263803	(W_tropicalis#0.000613538: 0.00259073	(W_mellicola#0.00579189: 0.00255499	(W_canadensis#0.000341661: 0.00230899	W_sebi#0.00186633: 0.00230899)#0.00261711: 0.000245996)#0.001569: 3.57383e-05)#0.00325259: 4.73044e-05)#0.027708; 5
(W_muriae#0.00547967: 0.00263803	(W_tropicalis#0.000613538: 0.00259448	(W_sebi#0.00186633: 0.00255499	(W_canadensis#0.000341661: 0.00227428	W_mellicola#0.00579189: 0.00227428)#0.00265706: 0.000280712)#0.00338937: 3.94895e-05)#0.00324789: 4.35532e-05)#0.027708; 5
(W_muriae#0.00547967: 0.00263803	((W_canadensis#0.000341661: 0.00227428	W_mellicola#0.00579189: 0.00227428)#0.00265706: 0.000320202	(W_sebi#0.00186633: 0.00255499	W_tropicalis#0.000613538: 0.00255499)#0.00338937: 3.94895e-05)#0.00324789: 4.35532e-05)#0.027708; 5
(W_muriae#0.00450914: 0.00263803	((W_canadensis#0.000341661: 0.00227428	W_mellicola#0.00579189: 0.00227428)#0.00265706: 0.00031857	(W_sebi#0.00186633: 0.00255499	W_tropicalis#0.000792219: 0.00255499)#0.00491194: 3.78576e-05)#0.00130201: 4.51851e-05)#0.026237; 5
((W_sebi#0.00186633: 0.00255499	W_tropicalis#0.000792219: 0.00255499)#0.00491194: 8.30427e-05	((W_canadensis#0.000341661: 0.00227428	W_mellicola#0.00579189: 0.00227428)#0.00265706: 0.00031857	W_muriae#0.00450914: 0.00259285)#0.0046886: 4.51851e-05)#0.026237; 5
((W_canadensis#0.000341661: 0.00227428	W_mellicola#0.00579189: 0.00227428)#0.005283: 0.000363755	((W_sebi#0.00186633: 0.00255499	W_tropicalis#0.000792219: 0.00255499)#0.00569196: 1.26827e-05	W_muriae#0.00450914: 0.00256767)#0.00188934: 7.03599e-05)#0.026237; 5
(W_muriae#0.00450914: 0.00263803	((W_sebi#0.00186633: 0.00255499	W_tropicalis#0.000792219: 0.00255499)#0.00569196: 1.92545e-05	(W_canadensis#0.000341661: 0.00227428	W_mellicola#0.00579189: 0.00227428)#0.005283: 0.000299967)#0.00188452: 6.37882e-05)#0.026237; 5
(W_muriae#0.00491498: 0.00287546	(((W_canadensis#0.000372412: 0.00247897	W_mellicola#0.00631318: 0.00247897)#0.00575849: 0.000305977	W_tropicalis#0.000863522: 0.00278495)#0.00310941: 5.66647e-05	W_sebi#0.00203431: 0.00284161)#0.00280709: 3.38521e-05)#0.0285984; 5
(W_muriae#0.00491498: 0.00287546	(((W_canadensis#0.000372412: 0.00247897	W_mellicola#0.00631318: 0.00247897)#0.00292631: 0.000305977	W_tropicalis#0.00139056: 0.00278495)#0.00310941: 8.97603e-05	W_sebi#0.00203431: 0.00287471)#0.00277478: 7.56515e-07)#0.0309037; 5
(W_sebi#0.00185192: 0.00261766	(((W_canadensis#0.000339023: 0.00225671	W_mellicola#0.00574716: 0.00225671)#0.00266395: 0.000297207	W_tropicalis#0.00126588: 0.00255392)#0.00280995: 6.30502e-05	W_muriae#0.00447432: 0.00261697)#0.000944853: 6.88688e-07)#0.028133; 5
(W_sebi#0.00177133: 0.00250375	((W_muriae#0.00427962: 0.00244279	W_tropicalis#0.0012108: 0.00244279)#0.00268768: 6.03067e-05	(W_canadensis#0.000324271: 0.00215851	W_mellicola#0.00549708: 0.00215851)#0.00254803: 0.000344581)#0.00122757: 6.58721e-07)#0.0297515; 5
((W_muriae#0.00467051: 0.0026659	W_tropicalis#0.00132139: 0.0026659)#0.00293316: 6.65338e-05	(W_sebi#0.00193312: 0.00273172	(W_canadensis#0.000353888: 0.00235566	W_mellicola#0.00599916: 0.00235566)#0.00278076: 0.000376054)#0.00182483: 7.18886e-07)#0.0342988; 5
((W_muriae#0.00427597: 0.0024407	W_tropicalis#0.00120977: 0.0024407)#0.00268538: 6.09133e-05	(W_sebi#0.00176982: 0.00250096	(W_canadensis#0.000323993: 0.00215667	W_mellicola#0.00549238: 0.00215667)#0.00254585: 0.000344286)#0.00036531: 6.58158e-07)#0.0302794; 5
((W_muriae#0.00458159: 0.00261515	W_tropicalis#0.00129623: 0.00261515)#0.00287731: 6.5267e-05	(W_sebi#0.00189631: 0.00267971	(W_canadensis#0.00034715: 0.00231081	W_mellicola#0.00588494: 0.00231081)#0.00272782: 0.000368894)#0.00292877: 7.05199e-07)#0.0324436; 5
((W_muriae#0.00458159: 0.00261515	W_tropicalis#0.00129623: 0.00261515)#0.000418544: 6.5267e-05	(W_sebi#0.00189631: 0.00267971	(W_canadensis#0.00034715: 0.00231081	W_mellicola#0.00588494: 0.00231081)#0.0013981: 0.000368894)#0.0013918: 7.05199e-07)#0.029542; 5
((W_canadensis#0.00037722: 0.00251097	W_mellicola#0.00639469: 0.00251097)#0.0015192: 0.000401613	(W_sebi#0.00206057: 0.00291182	(W_muriae#0.00497844: 0.00284167	W_tropicalis#0.00140851: 0.00284167)#0.00438446: 7.0154e-05)#0.00151235: 7.66282e-07)#0.0350986; 5
((W_canadensis#0.000357904: 0.0023824	W_mellicola#0.00606724: 0.0023824)#0.00110385: 0.000381048	(W_sebi#0.00195506: 0.00276272	(W_muriae#0.00472351: 0.00269616	W_tropicalis#0.00133638: 0.00269616)#0.00415995: 6.65617e-05)#0.00099145: 7.27044e-07)#0.0364908; 5
(W_sebi#0.00190489: 0.00269253	((W_canadensis#0.00034872: 0.00232126	W_mellicola#0.00591155: 0.00232126)#0.00107552: 0.000370053	(W_muriae#0.00460231: 0.00262697	W_tropicalis#0.00130209: 0.00262697)#0.00556514: 6.43449e-05)#0.00295679: 1.21727e-06)#0.0342189; 5
(W_sebi#0.00209905: 0.00296698	((W_canadensis#0.000384265: 0.00255787	W_mellicola#0.00651411: 0.00255787)#0.00167449: 0.000396793	(W_muriae#0.00507141: 0.00289473	W_tropicalis#0.00143481: 0.00289473)#0.00263837: 5.99246e-05)#0.00327027: 1.23202e-05)#0.0354543; 5
(W_sebi#0.00209905: 0.00296698	(W_muriae#0.00507141: 0.00295466	((W_canadensis#0.000501844: 0.00255787	W_mellicola#0.00651411: 0.00255787)#0.00167449: 0.000336869	W_tropicalis#0.00143481: 0.00289473)#0.00263837: 5.99246e-05)#0.00135767: 1.23202e-05)#0.0337532; 5
(((W_canadensis#0.000501844: 0.00255787	W_mellicola#0.00651411: 0.00255787)#0.00167449: 0.000336869	W_tropicalis#0.00143481: 0.00289473)#0.00263837: 7.22448e-05	(W_muriae#0.00507141: 0.00295466	W_sebi#0.00209905: 0.00295466)#0.00102264: 1.23202e-05)#0.036392; 5
(((W_canadensis#0.000501844: 0.00255787	W_mellicola#0.00651411: 0.00255787)#0.00167449: 0.000336869	W_tropicalis#0.00143481: 0.00289473)#0.00263837: 7.22448e-05	(W_muriae#0.00507141: 0.00295466	W_sebi#0.00209905: 0.00295466)#0.00102264: 1.23202e-05)#0.036392; 5
(W_muriae#0.00531527: 0.00310965	(((W_canadensis#0.000525975: 0.00268086	W_mellicola#0.00682735: 0.00268086)#0.00175501: 0.000353067	W_tropicalis#0.00107636: 0.00303393)#0.00276524: 5.58158e-05	W_sebi#0.00356559: 0.00308975)#0.00442062: 1.9903e-05)#0.0372096; 5
(W_muriae#0.00471696: 0.00275961	(((W_canadensis#0.000466769: 0.00237909	W_mellicola#0.00605883: 0.00237909)#0.00152591: 0.000313324	W_tropicalis#0.000955203: 0.00269242)#0.00245397: 6.36364e-05	W_sebi#0.00316423: 0.00275605)#0.00390294: 3.55912e-06)#0.0330212; 5
(W_muriae#0.00471696: 0.00275961	(((W_canadensis#0.000466769: 0.00237909	W_mellicola#0.00605883: 0.00237909)#0.00123554: 0.000313324	W_tropicalis#0.000955203: 0.00269242)#0.00245397: 6.38073e-05	W_sebi#0.00316423: 0.00275622)#0.0039027: 3.3882e-06)#0.0317584; 5
(W_muriae#0.00491688: 0.00287657	(((W_canadensis#0.000486552: 0.00247993	W_mellicola#0.00486745: 0.00247993)#0.00128791: 0.000326604	W_sebi#0.00329834: 0.00280653)#0.00128335: 2.58352e-05	W_tropicalis#0.000995688: 0.00283237)#0.00159414: 4.42083e-05)#0.0312626; 5
(((W_canadensis#0.000520155: 0.0026512	W_mellicola#0.00520361: 0.0026512)#0.00137686: 0.00034916	W_sebi#0.00352613: 0.00300036)#0.0050368: 7.48809e-05	(W_muriae#0.00525646: 0.00302798	W_tropicalis#0.00106445: 0.00302798)#0.00170424: 4.72614e-05)#0.0310869; 5
(((W_canadensis#0.000500771: 0.0025524	W_mellicola#0.00500969: 0.0025524)#0.00132555: 0.000336149	W_sebi#0.00339473: 0.00288855)#0.0048491: 7.20904e-05	(W_muriae#0.00506057: 0.00291514	W_tropicalis#0.00102479: 0.00291514)#0.00164073: 4.55002e-05)#0.0268843; 5
(((W_canadensis#0.000500771: 0.0025524	W_mellicola#0.00500969: 0.0025524)#0.00295572: 0.000376257	W_sebi#0.00339473: 0.00292866)#0.00200449: 3.19824e-05	(W_muriae#0.00506057: 0.00291514	W_tropicalis#0.00102479: 0.00291514)#0.00222284: 4.55002e-05)#0.0268843; 5
(((W_canadensis#0.000500771: 0.0025524	W_mellicola#0.00500969: 0.0025524)#0.00148578: 0.00034139	W_sebi#0.00339473: 0.00289379)#0.00202864: 6.68492e-05	(W_muriae#0.00506057: 0.00291514	W_tropicalis#0.00102479: 0.00291514)#0.00360328: 4.55002e-05)#0.0279377; 5
(((W_canadensis#0.000466037: 0.00237536	W_mellicola#0.00466221: 0.00237536)#0.00138272: 0.00031771	W_sebi#0.00315926: 0.00269307)#0.00273927: 6.22124e-05	(W_muriae#0.00470956: 0.00271294	W_tropicalis#0.000953704: 0.00271294)#0.00335334: 4.23442e-05)#0.0279135; 5
(((W_canadensis#0.000498417: 0.0025404	W_mellicola#0.00498614: 0.0025404)#0.00147879: 0.000339784	W_sebi#0.00337876: 0.00288018)#0.00292959: 6.65349e-05	(W_muriae#0.00503678: 0.00290143	W_tropicalis#0.00191094: 0.00290143)#0.00172821: 4.52862e-05)#0.0330807; 5
(((W_canadensis#0.000498417: 0.0025404	W_mellicola#0.00498614: 0.0025404)#0.00363195: 0.000339784	W_sebi#0.00337876: 0.00288018)#0.00292959: 6.65349e-05	(W_muriae#0.00503678: 0.00290143	W_tropicalis#0.00191094: 0.00290143)#0.00283612: 4.52862e-05)#0.0291382; 5
(((W_canadensis#0.000530018: 0.00270147	W_mellicola#0.00530228: 0.00270147)#0.00386223: 0.000332962	W_sebi#0.00359299: 0.00303443)#0.00314447: 9.91201e-05	(W_muriae#0.00535613: 0.00308539	W_tropicalis#0.000623094: 0.00308539)#0.00301595: 4.81576e-05)#0.0309857; 5
(W_tropicalis#0.000692621: 0.00304601	(W_muriae#0.0052065: 0.0029992	((W_canadensis#0.000515212: 0.002626	W_mellicola#0.00515416: 0.002626)#0.0022708: 0.00032366	W_sebi#0.00349262: 0.00294966)#0.00305662: 4.95388e-05)#0.00293169: 4.68123e-05)#0.0280458; 5
(W_tropicalis#0.000692621: 0.00304601	(W_sebi#0.00349262: 0.00300534	((W_canadensis#0.000515212: 0.002626	W_mellicola#0.00432993: 0.002626)#0.0008726: 0.000341409	W_muriae#0.0052065: 0.00296741)#0.00303834: 3.79296e-05)#0.0029257: 4.06728e-05)#0.030804; 5
(W_tropicalis#0.000692621: 0.00304601	(W_muriae#0.0052065: 0.00298335	((W_canadensis#0.000515212: 0.002626	W_mellicola#0.00616021: 0.002626)#0.0008726: 0.000341409	W_sebi#0.00349262: 0.00296741)#0.00140828: 1.59421e-05)#0.00526804: 6.26602e-05)#0.030804; 5
(W_tropicalis#0.000555617: 0.00304601	(W_muriae#0.0052065: 0.00303264	((W_canadensis#0.000515212: 0.002626	W_mellicola#0.00616021: 0.002626)#0.00323986: 0.000341409	W_sebi#0.00349262: 0.00296741)#0.00405767: 6.523e-05)#0.00518242: 1.33723e-05)#0.0335794; 5
(W_muriae#0.0052065: 0.00304601	(W_tropicalis#0.000555617: 0.00303936	((W_canadensis#0.000515212: 0.002626	W_mellicola#0.00504326: 0.002626)#0.00323986: 0.000341409	W_sebi#0.00349262: 0.00296741)#0.0028179: 7.19452e-05)#0.00273575: 6.65715e-06)#0.0362881; 5
(W_muriae#0.0052065: 0.00304601	(W_sebi#0.00349262: 0.00303936	((W_canadensis#0.000515212: 0.002626	W_mellicola#0.00504326: 0.002626)#0.00323986: 0.000341409	W_tropicalis#0.000555617: 0.00296741)#0.0028179: 7.19452e-05)#0.00177965: 6.65715e-06)#0.0362881; 5
(W_sebi#0.00339144: 0.00295777	(W_muriae#0.00505567: 0.00293283	((W_canadensis#0.000500286: 0.00254993	W_mellicola#0.00489716: 0.00254993)#0.003146: 0.000331518	W_tropicalis#0.00053952: 0.00288145)#0.00142947: 5.13894e-05)#0.00173898: 2.49358e-05)#0.0336629; 5
(W_sebi#0.00339144: 0.00295777	(W_muriae#0.00505567: 0.00293283	((W_canadensis#0.000500286: 0.00254993	W_mellicola#0.00489716: 0.00254993)#0.003146: 0.000331518	W_tropicalis#0.00053952: 0.00288145)#0.00142947: 5.13894e-05)#0.00173898: 2.49358e-05)#0.0315173; 5
(W_sebi#0.00339144: 0.00295777	(W_tropicalis#0.00053952: 0.00293283	((W_canadensis#0.000500286: 0.00254993	W_mellicola#0.00489716: 0.00254993)#0.00237685: 0.000331518	W_muriae#0.00505567: 0.00288145)#0.0032885: 5.13894e-05)#0.00173898: 2.49358e-05)#0.029014; 5
(((W_canadensis#0.000500286: 0.00254993	W_mellicola#0.00489716: 0.00254993)#0.000940578: 0.000331518	W_muriae#0.00505567: 0.00288145)#0.0032885: 7.63252e-05	(W_tropicalis#0.00053952: 0.00293283	W_sebi#0.00339144: 0.00293283)#0.00305706: 2.49358e-05)#0.0316289; 5
(((W_canadensis#0.000463829: 0.00236411	W_mellicola#0.0045403: 0.00236411)#0.000872036: 0.00030736	W_muriae#0.00468725: 0.00267147)#0.00304886: 7.07633e-05	(W_tropicalis#0.0018018: 0.00271911	W_sebi#0.0031443: 0.00271911)#0.00283429: 2.31187e-05)#0.0314373; 5
(((W_canadensis#0.000463829: 0.00235677	W_mellicola#0.0045403: 0.00235677)#0.000874752: 0.000314698	W_muriae#0.00468725: 0.00267147)#0.00304886: 7.07633e-05	(W_tropicalis#0.0018018: 0.00271911	W_sebi#0.0031443: 0.00271911)#0.00283429: 2.31187e-05)#0.0291243; 5
(((W_canadensis#0.000463829: 0.00235677	W_mellicola#0.0045403: 0.00235677)#0.000874752: 0.000314698	W_muriae#0.00468725: 0.00267147)#0.00304886: 7.07633e-05	(W_tropicalis#0.000949067: 0.00271911	W_sebi#0.0031443: 0.00271911)#0.00283429: 2.31187e-05)#0.0291243; 5
(W_tropicalis#0.00102936: 0.00297423	(((W_canadensis#0.00050307: 0.00255615	W_mellicola#0.00492441: 0.00255615)#0.000977146: 0.000341322	W_muriae#0.0050838: 0.00289748)#0.00131647: 3.70958e-05	W_sebi#0.00341031: 0.00293457)#0.00308934: 3.96541e-05)#0.0315882; 5
(W_tropicalis#0.00106487: 0.00307683	(((W_canadensis#0.000520424: 0.00264433	W_mellicola#0.00509428: 0.00264433)#0.00101085: 0.000353096	W_muriae#0.00525917: 0.00299743)#0.00136188: 3.32384e-05	W_sebi#0.00352795: 0.00303067)#0.00320133: 4.61591e-05)#0.0299489; 5
(W_tropicalis#0.00128194: 0.00307683	((W_sebi#0.00352795: 0.00299743	W_muriae#0.00525917: 0.00299743)#0.00408227: 3.16035e-05	(W_canadensis#0.000520424: 0.00264433	W_mellicola#0.00509428: 0.00264433)#0.00120298: 0.0003847)#0.00320306: 4.7794e-05)#0.0299489; 5
((W_sebi#0.00337419: 0.00286679	W_muriae#0.00502996: 0.00286679)#0.00546045: 7.59371e-05	(W_tropicalis#0.00122607: 0.00289702	(W_canadensis#0.00198407: 0.00252908	W_mellicola#0.00487226: 0.00252908)#0.00115055: 0.000367933)#0.00306346: 4.57109e-05)#0.0272382; 5
((W_sebi#0.00337419: 0.00286679	W_muriae#0.00502996: 0.00286679)#0.0046493: 7.59371e-05	(W_tropicalis#0.00122607: 0.00289702	(W_canadensis#0.00198407: 0.00252908	W_mellicola#0.00487226: 0.00252908)#0.00115055: 0.000367933)#0.00157438: 4.57109e-05)#0.0272382; 5
((W_sebi#0.00354638: 0.00301309	W_muriae#0.00528665: 0.00301309)#0.00272816: 7.98123e-05	(W_tropicalis#0.00128864: 0.00294685	(W_canadensis#0.00208532: 0.00265815	W_mellicola#0.0051209: 0.00265815)#0.00120926: 0.000288701)#0.00465485: 0.000146053)#0.0286282; 5
((W_sebi#0.00354638: 0.00301309	(W_tropicalis#0.00128864: 0.00294685	(W_canadensis#0.00208532: 0.00265815	W_mellicola#0.0051209: 0.00265815)#0.00120926: 0.000288701)#0.00465485: 6.62403e-05)#0.00444434: 7.98123e-05	W_muriae#0.00528665: 0.0030929)#0.0311768; 5
((W_sebi#0.00334938: 0.00284571	(W_tropicalis#0.00121705: 0.00274871	(W_canadensis#0.00196948: 0.00251049	W_mellicola#0.00483643: 0.00251049)#0.00114209: 0.000238218)#0.00445136: 9.7006e-05)#0.00419745: 7.53787e-05	W_muriae#0.00499298: 0.00292109)#0.0325101; 5
((W_sebi#0.00334938: 0.00284571	W_muriae#0.00499298: 0.00284571)#0.0020908: 7.53787e-05	(W_tropicalis#0.00121705: 0.00269477	(W_canadensis#0.00042612: 0.00251049	W_mellicola#0.00483643: 0.00251049)#0.00114209: 0.000184284)#0.00454045: 0.000226319)#0.0325101; 5
((W_sebi#0.00375472: 0.0031901	W_muriae#0.00559722: 0.0031901)#0.00234382: 8.4501e-05	(W_tropicalis#0.00136434: 0.0032514	(W_canadensis#0.000477689: 0.00276572	W_mellicola#0.00542173: 0.00276572)#0.00130279: 0.000485673)#0.00287609: 2.3203e-05)#0.0343946; 5
((W_sebi#0.00375472: 0.0031901	W_muriae#0.00559722: 0.0031901)#0.00234382: 8.4501e-05	(W_tropicalis#0.00136434: 0.0032514	(W_canadensis#0.000477689: 0.00276572	W_mellicola#0.00542173: 0.00276572)#0.00121688: 0.000485673)#0.00143322: 2.3203e-05)#0.0362545; 5
((W_canadensis#0.000499556: 0.00289233	W_mellicola#0.00566993: 0.00289233)#0.00127258: 0.000532171	(W_tropicalis#0.0014268: 0.00337647	(W_sebi#0.0039266: 0.00333613	W_muriae#0.00585345: 0.00333613)#0.00245112: 4.03351e-05)#0.00405486: 4.80342e-05)#0.0363331; 5
((W_canadensis#0.000499556: 0.00289233	W_mellicola#0.00566993: 0.00289233)#0.00127258: 0.000532171	(W_muriae#0.00585345: 0.00342194	(W_sebi#0.0039266: 0.00333613	W_tropicalis#0.0014268: 0.00333613)#0.000722704: 8.58038e-05)#0.00315356: 2.56543e-06)#0.0338133; 5
((W_canadensis#0.000499556: 0.00289233	W_mellicola#0.00566993: 0.00289233)#0.00127258: 0.000532171	(W_muriae#0.00585345: 0.00335298	(W_sebi#0.0039266: 0.00333613	W_tropicalis#0.0014268: 0.00333613)#0.00328883: 1.68415e-05)#0.00576784: 7.15278e-05)#0.0358103; 5
((W_sebi#0.00357205: 0.0030349	W_tropicalis#0.00129797: 0.0030349)#0.00299187: 8.039e-05	(W_muriae#0.00532491: 0.00310701	(W_canadensis#0.000782148: 0.00263117	W_mellicola#0.00515796: 0.00263117)#0.00195441: 0.000475835)#0.00433818: 8.28393e-06)#0.0300727; 5
(W_muriae#0.00590078: 0.00345219	((W_sebi#0.00395835: 0.00336311	W_tropicalis#0.00143833: 0.00336311)#0.00122599: 8.11653e-05	(W_canadensis#0.000866734: 0.00291572	W_mellicola#0.00571577: 0.00291572)#0.00216576: 0.000528555)#0.00480558: 7.91846e-06)#0.0349946; 5
((W_canadensis#0.000866734: 0.00291572	W_mellicola#0.00571577: 0.00291572)#0.00216576: 0.000536474	((W_sebi#0.00395835: 0.00336311	W_tropicalis#0.00143833: 0.00336311)#0.00122599: 8.11653e-05	W_muriae#0.00497474: 0.00344427)#0.00256665: 7.91846e-06)#0.0321379; 5
((W_sebi#0.0035904: 0.00305049	W_tropicalis#0.00130463: 0.00305049)#0.00156185: 8.08029e-05	((W_canadensis#0.000786165: 0.00264468	W_mellicola#0.00518446: 0.00264468)#0.00196444: 0.000479423	W_muriae#0.00451231: 0.00312411)#0.00232806: 7.18239e-06)#0.0326738; 5
((W_sebi#0.0035904: 0.00305049	W_tropicalis#0.00130463: 0.00305049)#0.000965599: 8.08029e-05	((W_canadensis#0.000786165: 0.00264468	W_mellicola#0.00518446: 0.00264468)#0.00196444: 0.000479423	W_muriae#0.00451231: 0.00312411)#0.00232806: 7.18239e-06)#0.0309394; 5
(W_muriae#0.00451231: 0.00313129	((W_canadensis#0.000786165: 0.00264468	W_mellicola#0.00518446: 0.00264468)#0.00196444: 0.000479423	(W_sebi#0.0035904: 0.00305049	W_tropicalis#0.00130463: 0.00305049)#0.00117123: 7.36205e-05)#0.00147462: 7.18239e-06)#0.0321177; 5
(W_muriae#0.00451231: 0.00313129	((W_canadensis#0.000786165: 0.00264468	W_mellicola#0.00518446: 0.00264468)#0.00196444: 0.000479423	(W_sebi#0.0035904: 0.00305049	W_tropicalis#0.00130463: 0.00305049)#0.00117123: 7.36205e-05)#0.00115111: 7.18239e-06)#0.0321177; 5
(W_muriae#0.00451231: 0.00313129	(W_sebi#0.0035904: 0.00312739	((W_canadensis#0.00130449: 0.00264468	W_mellicola#0.00518446: 0.00264468)#0.00108929: 0.000405802	W_tropicalis#0.00130463: 0.00305049)#0.00319884: 7.69009e-05)#0.00171233: 3.90195e-06)#0.0321177; 5
(W_muriae#0.00451231: 0.00313129	((W_canadensis#0.00130449: 0.00264468	W_mellicola#0.00518446: 0.00264468)#0.00108929: 0.000482703	(W_sebi#0.0035904: 0.00305049	W_tropicalis#0.00130463: 0.00305049)#0.0012396: 7.69009e-05)#0.00205008: 3.90195e-06)#0.0305429; 5
((W_canadensis#0.00140671: 0.00285192	W_mellicola#0.0055907: 0.00285192)#0.00165378: 0.000524735	(W_muriae#0.00486589: 0.00337245	(W_sebi#0.00387174: 0.00328952	W_tropicalis#0.00140686: 0.00328952)#0.0012357: 8.29268e-05)#0.000858791: 4.20771e-06)#0.0341843; 5
((W_canadensis#0.00128758: 0.0026104	W_mellicola#0.00511724: 0.0026104)#0.00151373: 0.000480297	(W_muriae#0.00445381: 0.00308684	(W_sebi#0.00354385: 0.00301094	W_tropicalis#0.00128772: 0.00301094)#0.000681824: 7.5904e-05)#0.0012921: 3.85137e-06)#0.0307013; 5
((W_sebi#0.00344435: 0.0029264	W_tropicalis#0.00125156: 0.0029264)#0.0027609: 7.7516e-05	(W_muriae#0.00432875: 0.00300017	(W_canadensis#0.00121841: 0.0025371	W_mellicola#0.00497356: 0.0025371)#0.00384896: 0.000463068)#0.00125582: 3.74323e-06)#0.0316178; 5
((W_sebi#0.00344435: 0.0029264	W_tropicalis#0.00125156: 0.0029264)#0.00129444: 7.7516e-05	(W_muriae#0.00432875: 0.00300017	(W_canadensis#0.00121841: 0.0025371	W_mellicola#0.00497356: 0.0025371)#0.00384896: 0.000463068)#0.000572637: 3.74323e-06)#0.0331371; 5
(W_muriae#0.00472736: 0.00328053	((W_sebi#0.00376152: 0.00319587	W_tropicalis#0.00136681: 0.00319587)#0.000851059: 8.0566e-05	(W_canadensis#0.0013306: 0.00277073	W_mellicola#0.00543155: 0.00277073)#0.00420339: 0.000505709)#0.00157528: 4.08792e-06)#0.0361885; 5
(W_muriae#0.00439753: 0.00305164	((W_sebi#0.00349907: 0.00297289	W_tropicalis#0.00127145: 0.00297289)#0.00329795: 7.49448e-05	(W_canadensis#0.00114742: 0.00257741	W_mellicola#0.00505258: 0.00257741)#0.00391011: 0.000470424)#0.00146537: 3.8027e-06)#0.0336635; 5
(W_muriae#0.00439753: 0.00305164	((W_sebi#0.00349907: 0.00297289	W_tropicalis#0.00127145: 0.00297289)#0.00197757: 6.66814e-05	(W_canadensis#0.00114742: 0.00257741	W_mellicola#0.00505258: 0.00257741)#0.0015928: 0.000462161)#0.00063672: 1.20661e-05)#0.0336635; 5
(W_muriae#0.00439753: 0.00305164	(((W_canadensis#0.00114742: 0.00257741	W_mellicola#0.00505258: 0.00257741)#0.0015928: 0.000376922	W_tropicalis#0.00127145: 0.00295433)#0.00198999: 6.59865e-05	W_sebi#0.00349907: 0.00302032)#0.00273054: 3.13187e-05)#0.0363055; 5
(W_muriae#0.00459581: 0.00318923	(((W_canadensis#0.00138055: 0.00298347	W_mellicola#0.00528039: 0.00298347)#0.00196675: 0.000104072	W_sebi#0.00365684: 0.00308754)#0.00207972: 6.89617e-05	W_tropicalis#0.00174385: 0.0031565)#0.00285365: 3.27308e-05)#0.0401584; 5
(W_muriae#0.00459581: 0.00318923	((W_tropicalis#0.00174385: 0.00308754	W_sebi#0.00365684: 0.00308754)#0.000512227: 4.44038e-05	(W_canadensis#0.00138055: 0.00298347	W_mellicola#0.00528039: 0.00298347)#0.00156912: 0.000148476)#0.00287603: 5.72887e-05)#0.0423133; 5
(W_muriae#0.00459581: 0.00318923	((W_tropicalis#0.00144217: 0.00308754	W_sebi#0.00365684: 0.00308754)#0.000512227: 4.44038e-05	(W_canadensis#0.00138055: 0.00298347	W_mellicola#0.00528039: 0.00298347)#0.00156912: 0.000148476)#0.00287603: 5.72887e-05)#0.0394864; 5
(W_muriae#0.00459581: 0.00318923	((W_tropicalis#0.00144217: 0.00308754	W_sebi#0.00365684: 0.00308754)#0.000512227: 3.1223e-05	(W_canadensis#0.00138055: 0.00298347	W_mellicola#0.00528039: 0.00298347)#0.00138038: 0.000135295)#0.00288818: 7.04695e-05)#0.0394864; 5
(W_muriae#0.0049368: 0.00342586	((W_tropicalis#0.00154917: 0.00331662	W_sebi#0.00392816: 0.00331662)#0.000550233: 7.15184e-05	(W_canadensis#0.00148298: 0.00320483	W_mellicola#0.00567218: 0.00320483)#0.00140416: 0.000183312)#0.00483941: 3.77193e-05)#0.0402659; 5
(W_muriae#0.0049368: 0.00342586	((W_tropicalis#0.00154917: 0.00331662	W_sebi#0.00392816: 0.00331662)#0.00140034: 5.99985e-05	(W_canadensis#0.000770423: 0.00320483	W_mellicola#0.00567218: 0.00320483)#0.00140416: 0.000171792)#0.00197847: 4.92392e-05)#0.0428655; 5
(W_muriae#0.00437258: 0.00303433	((W_tropicalis#0.000632158: 0.00293758	W_sebi#0.00347922: 0.00293758)#0.00336645: 9.53131e-05	(W_canadensis#0.000682373: 0.00283856	W_mellicola#0.00502392: 0.00283856)#0.00124368: 0.00019433)#0.00451209: 1.44013e-06)#0.0379665; 5
(W_muriae#0.00437258: 0.00303433	((W_tropicalis#0.000632158: 0.00293758	W_sebi#0.00347922: 0.00293758)#0.00336645: 9.53131e-05	(W_canadensis#0.000682373: 0.00283856	W_mellicola#0.00502392: 0.00283856)#0.00164802: 0.00019433)#0.00258702: 1.44013e-06)#0.0401487; 5
((W_tropicalis#0.000632158: 0.00293758	W_sebi#0.00347922: 0.00293758)#0.00471331: 9.67532e-05	(W_muriae#0.00437258: 0.00303289	(W_canadensis#0.000682373: 0.00283856	W_mellicola#0.00502392: 0.00283856)#0.00164802: 0.00019433)#0.00258702: 1.44013e-06)#0.0401487; 5
((W_canadensis#0.000682373: 0.00283856	W_mellicola#0.00502392: 0.00283856)#0.00164802: 0.00019577	(W_muriae#0.00437258: 0.00303289	(W_tropicalis#0.000632158: 0.00293758	W_sebi#0.00347922: 0.00293758)#0.00471331: 9.53131e-05)#0.00258702: 1.44013e-06)#0.0401487; 5
((W_canadensis#0.000682373: 0.00283856	W_mellicola#0.00502392: 0.00283856)#0.00164802: 0.00019577	(W_muriae#0.00437258: 0.00302591	(W_tropicalis#0.000632158: 0.00293758	W_sebi#0.00347922: 0.00293758)#0.00471331: 8.83363e-05)#0.000671953: 8.41693e-06)#0.0414897; 5
((W_canadensis#0.000682373: 0.00283856	W_mellicola#0.00502392: 0.00283856)#0.00164802: 0.00019577	(W_sebi#0.00347922: 0.00296463	(W_tropicalis#0.000632158: 0.00293758	W_muriae#0.00437258: 0.00293758)#0.00319191: 2.70504e-05)#0.00285477: 6.97028e-05)#0.0394594; 5
(W_sebi#0.00362367: 0.00316031	((W_canadensis#0.000710704: 0.00295641	W_mellicola#0.0052325: 0.00295641)#0.00171644: 0.000190651	(W_tropicalis#0.000658404: 0.00305954	W_muriae#0.00455413: 0.00305954)#0.00332444: 8.75224e-05)#0.00291722: 1.32478e-05)#0.0410977; 5
(W_sebi#0.00362367: 0.00316031	(W_muriae#0.00455413: 0.00314706	(W_tropicalis#0.000658404: 0.00305954	(W_canadensis#0.000710704: 0.00295641	W_mellicola#0.0052325: 0.00295641)#0.000388614: 0.000103128)#0.00332444: 8.75224e-05)#0.00077495: 1.32478e-05)#0.0429733; 5
(W_sebi#0.00362367: 0.00316031	(W_muriae#0.00455413: 0.00314706	(W_tropicalis#0.000658404: 0.00304272	(W_canadensis#0.000710704: 0.00295641	W_mellicola#0.0052325: 0.00295641)#0.00302048: 8.63073e-05)#0.00334281: 0.000104343)#0.00175823: 1.32478e-05)#0.0403104; 5
(W_sebi#0.00362367: 0.00316031	(W_muriae#0.00455413: 0.00314706	(W_tropicalis#0.000658404: 0.00304272	(W_canadensis#0.000710704: 0.00295641	W_mellicola#0.0052325: 0.00295641)#0.00302048: 8.63073e-05)#0.00130125: 0.000104343)#0.00151644: 1.32478e-05)#0.0420353; 5
(W_sebi#0.00362367: 0.00316031	(W_muriae#0.00455413: 0.00315356	(W_tropicalis#0.000658404: 0.00300159	(W_canadensis#0.000710704: 0.00295641	W_mellicola#0.0052325: 0.00295641)#0.00135364: 4.51755e-05)#0.00146368: 0.000151977)#0.0014121: 6.74613e-06)#0.0433071; 5
(W_sebi#0.00375567: 0.00327543	((W_canadensis#0.000736593: 0.0030641	W_mellicola#0.00542311: 0.0030641)#0.00140294: 0.000204334	(W_tropicalis#0.000682388: 0.00311093	W_muriae#0.00472002: 0.00311093)#0.000983859: 0.000157513)#0.00131659: 6.99187e-06)#0.0488985; 5
(W_sebi#0.00375567: 0.00327543	((W_canadensis#0.000736593: 0.0030641	W_mellicola#0.00542311: 0.0030641)#0.000788243: 0.000204334	(W_tropicalis#0.000682388: 0.00311093	W_muriae#0.00472002: 0.00311093)#0.00146274: 0.000157513)#0.00131659: 6.99187e-06)#0.0479603; 5
(W_sebi#0.00357146: 0.00311477	(W_muriae#0.00448851: 0.00310813	(W_tropicalis#0.000648918: 0.00296515	(W_canadensis#0.000700464: 0.00291381	W_mellicola#0.00515711: 0.00291381)#0.00337008: 5.13368e-05)#0.0013878: 0.000142975)#0.00125201: 6.64893e-06)#0.0456079; 5
(W_sebi#0.00357146: 0.00311477	(W_muriae#0.00448851: 0.00310813	(W_tropicalis#0.000648918: 0.0029657	(W_canadensis#0.000700464: 0.00291381	W_mellicola#0.00515711: 0.00291381)#0.00100752: 5.1885e-05)#0.00138754: 0.000142427)#0.00125201: 6.64893e-06)#0.0436821; 5
(W_sebi#0.00357146: 0.00311477	(W_muriae#0.00448851: 0.00310813	(W_tropicalis#0.000648918: 0.0029657	(W_canadensis#0.000700464: 0.00291381	W_mellicola#0.00515711: 0.00291381)#0.000807045: 5.1885e-05)#0.00309835: 0.000142427)#0.00359843: 6.64893e-06)#0.0403013; 5
(W_sebi#0.00357146: 0.00311477	((W_canadensis#0.000700464: 0.00291381	W_mellicola#0.00515711: 0.00291381)#0.00194531: 0.000194312	(W_tropicalis#0.000648918: 0.0029657	W_muriae#0.00448851: 0.0029657)#0.00150089: 0.000142427)#0.00462226: 6.64893e-06)#0.0378569; 5
(W_sebi#0.00534784: 0.00334645	((W_canadensis#0.000752565: 0.00313054	W_mellicola#0.0055407: 0.00313054)#0.00209: 0.000208765	(W_tropicalis#0.000697185: 0.00318629	W_muriae#0.00482236: 0.00318629)#0.00361499: 0.00015302)#0.00259029: 7.14348e-06)#0.0395403; 5
((W_tropicalis#0.000697185: 0.00318629	W_muriae#0.00482236: 0.00318629)#0.00361499: 0.000160164	((W_canadensis#0.000752565: 0.00313054	W_mellicola#0.0055407: 0.00313054)#0.00209: 0.000208765	W_sebi#0.00534784: 0.00333931)#0.000498658: 7.14348e-06)#0.036687; 5
((W_tropicalis#0.000639221: 0.00292138	W_muriae#0.00442143: 0.00292138)#0.00114655: 0.000146848	((W_canadensis#0.000689996: 0.00287027	W_mellicola#0.00508004: 0.00287027)#0.00191624: 0.000197627	W_sebi#0.00259784: 0.0030679)#0.00269996: 3.30819e-07)#0.035433; 5
(W_sebi#0.00259784: 0.00306823	((W_canadensis#0.000689996: 0.00287027	W_mellicola#0.00508004: 0.00287027)#0.00191624: 0.000197627	(W_tropicalis#0.000639221: 0.00292138	W_muriae#0.00442143: 0.00292138)#0.000707862: 0.000146517)#0.00166937: 3.30819e-07)#0.0374647; 5
(W_sebi#0.00259784: 0.00306823	((W_canadensis#0.000689996: 0.00287027	W_mellicola#0.00508004: 0.00287027)#0.00191624: 0.000197627	(W_tropicalis#0.000744112: 0.00292138	W_muriae#0.00442143: 0.00292138)#0.00225972: 0.000146517)#0.00292766: 3.30819e-07)#0.0390626; 5
(W_sebi#0.00259784: 0.00306823	((W_canadensis#0.000689996: 0.00287027	W_mellicola#0.00508004: 0.00287027)#0.00191624: 0.000197627	(W_tropicalis#0.000744112: 0.00292138	W_muriae#0.00442143: 0.00292138)#0.000746325: 0.000146517)#0.00292766: 3.30819e-07)#0.0421653; 5
((W_tropicalis#0.000691392: 0.0027144	W_muriae#0.00410818: 0.0027144)#0.000693449: 0.000136444	((W_canadensis#0.000641111: 0.00266691	W_mellicola#0.00472013: 0.00266691)#0.00178047: 0.000175386	W_sebi#0.00241379: 0.0028423)#0.000521646: 8.54627e-06)#0.0373557; 5
((W_tropicalis#0.000691392: 0.0027144	W_muriae#0.00410818: 0.0027144)#0.00158261: 0.000136444	((W_canadensis#0.000641111: 0.00266691	W_mellicola#0.00472013: 0.00266691)#0.00178047: 0.000175386	W_sebi#0.00241379: 0.0028423)#0.00183788: 8.54627e-06)#0.0389918; 5
((W_tropicalis#0.000691392: 0.0027144	W_muriae#0.00410818: 0.0027144)#0.00158261: 0.000136444	((W_canadensis#0.000641111: 0.00266691	W_mellicola#0.00472013: 0.00266691)#0.00178047: 0.000128972	W_sebi#0.00241379: 0.00279589)#0.00354908: 5.49601e-05)#0.0389918; 5
(W_sebi#0.00260033: 0.00307117	((W_canadensis#0.000690658: 0.00287302	W_mellicola#0.00508491: 0.00287302)#0.00191807: 0.00013894	(W_tropicalis#0.000744825: 0.00292418	W_muriae#0.00442567: 0.00292418)#0.00170492: 8.77809e-05)#0.00382337: 5.92076e-05)#0.0407846; 5
(W_sebi#0.00260033: 0.00307117	((W_canadensis#0.000690658: 0.00287302	W_mellicola#0.00508491: 0.00287302)#0.00191807: 0.00013894	(W_tropicalis#0.000744825: 0.00292418	W_muriae#0.00442567: 0.00292418)#0.00114085: 8.77809e-05)#0.00382337: 5.92076e-05)#0.0407846; 5
(W_sebi#0.00249376: 0.00294529	((W_canadensis#0.000662351: 0.00275527	W_mellicola#0.00487651: 0.00275527)#0.00200405: 9.14046e-05	(W_tropicalis#0.000714298: 0.00280433	W_muriae#0.00424428: 0.00280433)#0.00270979: 4.23427e-05)#0.00372056: 9.86213e-05)#0.037019; 5
(W_sebi#0.0026694: 0.00315274	((W_canadensis#0.000709003: 0.00294933	W_mellicola#0.00521998: 0.00294933)#0.0021452: 5.41602e-05	(W_tropicalis#0.000941419: 0.00300185	W_muriae#0.00454322: 0.00300185)#0.00290065: 1.64271e-06)#0.00715158: 0.00014925)#0.0419052; 5
(W_sebi#0.0026694: 0.00315274	((W_canadensis#0.000709003: 0.00294933	W_mellicola#0.00521998: 0.00294933)#0.0021452: 6.82467e-05	(W_tropicalis#0.000752146: 0.00300185	W_muriae#0.00454322: 0.00300185)#0.000600049: 1.57291e-05)#0.00539144: 0.000135164)#0.0396673; 5
(W_sebi#0.0026694: 0.00315274	((W_canadensis#0.000709003: 0.00294933	W_mellicola#0.00521998: 0.00294933)#0.0021452: 0.000111505	(W_tropicalis#0.00167549: 0.00300185	W_muriae#0.00454322: 0.00300185)#0.00241547: 5.89873e-05)#0.0046209: 9.19055e-05)#0.0381958; 5
((W_canadensis#0.000709003: 0.00294933	W_mellicola#0.00521998: 0.00294933)#0.0021452: 0.00020341	(W_sebi#0.0026694: 0.003024	(W_tropicalis#0.00167549: 0.00300185	W_muriae#0.00454322: 0.00300185)#0.00241547: 2.21475e-05)#0.0046772: 0.000128745)#0.0403596; 5
((W_canadensis#0.000662837: 0.00278686	W_mellicola#0.00493243: 0.00278686)#0.00202703: 0.000192205	(W_sebi#0.00252235: 0.00290015	(W_tropicalis#0.00161212: 0.00283649	W_muriae#0.00429295: 0.00283649)#0.00228241: 6.36612e-05)#0.00677848: 7.89194e-05)#0.036168; 5
((W_canadensis#0.000662837: 0.00278686	W_mellicola#0.00493243: 0.00278686)#0.00202703: 0.000192205	(W_sebi#0.00252235: 0.00286612	(W_tropicalis#0.00161212: 0.00283649	W_muriae#0.00429295: 0.00283649)#0.00228241: 2.96287e-05)#0.005356: 0.000112952)#0.036168; 5
((W_canadensis#0.000662837: 0.00278686	W_mellicola#0.00493243: 0.00278686)#0.00202703: 0.000192205	(W_tropicalis#0.00161212: 0.00286392	(W_sebi#0.00252235: 0.00283649	W_muriae#0.00429295: 0.00283649)#0.000368321: 2.74269e-05)#0.00197315: 0.000115154)#0.036168; 5
((W_canadensis#0.000662837: 0.00278686	W_mellicola#0.00493243: 0.00278686)#0.00202703: 0.000192205	(W_sebi#0.00252235: 0.00290738	(W_tropicalis#0.00161212: 0.00283649	W_muriae#0.00429295: 0.00283649)#0.000368321: 7.08946e-05)#0.0038884: 7.16859e-05)#0.0346178; 5
((W_canadensis#0.000722627: 0.00303825	W_mellicola#0.00537735: 0.00303825)#0.00220988: 0.000209543	(W_sebi#0.00274988: 0.00316964	(W_tropicalis#0.00155737: 0.00309235	W_muriae#0.00468019: 0.00309235)#0.000821751: 7.72896e-05)#0.00160921: 7.81523e-05)#0.0406067; 5
((W_canadensis#0.000654431: 0.00275152	W_mellicola#0.00486988: 0.00275152)#0.00200133: 0.000189768	(W_muriae#0.00423851: 0.00290491	(W_tropicalis#0.00126079: 0.00280052	W_sebi#0.00249037: 0.00280052)#0.000751327: 0.000104394)#0.00176789: 3.63784e-05)#0.0351125; 5
((W_canadensis#0.000654431: 0.00275152	W_mellicola#0.00486988: 0.00275152)#0.00200133: 0.000189768	(W_muriae#0.00423851: 0.00283575	(W_tropicalis#0.00126079: 0.00280052	W_sebi#0.00249037: 0.00280052)#0.00273919: 3.52311e-05)#0.001811: 0.000105541)#0.0361243; 5
((W_canadensis#0.000689387: 0.00289849	W_mellicola#0.00513: 0.00289849)#0.00210823: 0.000199904	(W_tropicalis#0.00132814: 0.00305911	(W_muriae#0.00446491: 0.00295011	W_sebi#0.00262339: 0.00295011)#0.00288549: 0.000109006)#0.0018629: 3.92852e-05)#0.0369345; 5
((W_canadensis#0.000417804: 0.00289849	W_mellicola#0.00513: 0.00289849)#0.00210823: 0.000199904	(W_muriae#0.00446491: 0.00305911	(W_tropicalis#0.00132814: 0.00295011	W_sebi#0.00262339: 0.00295011)#0.000958897: 0.000109006)#0.00261778: 3.92852e-05)#0.0336231; 5
((W_canadensis#0.000454979: 0.00315639	W_mellicola#0.00558645: 0.00315639)#0.00229581: 0.000217691	(W_muriae#0.00486218: 0.00323823	(W_tropicalis#0.0010773: 0.0032126	W_sebi#0.00285681: 0.0032126)#0.00195829: 2.56281e-05)#0.00293264: 0.000135858)#0.0406878; 5
((W_canadensis#0.000454979: 0.00315639	W_mellicola#0.00558645: 0.00315639)#0.00374573: 0.000217691	(W_muriae#0.00486218: 0.00323682	(W_tropicalis#0.0010773: 0.0032126	W_sebi#0.00285681: 0.0032126)#0.000375343: 2.42232e-05)#0.00293391: 0.000137263)#0.037779; 5
((W_canadensis#0.00175493: 0.00277362	W_mellicola#0.00490899: 0.00277362)#0.00329149: 0.000191292	(W_muriae#0.00427256: 0.00288727	(W_tropicalis#0.000946659: 0.00282301	W_sebi#0.00251037: 0.00282301)#0.00170213: 6.42527e-05)#0.00253976: 7.76505e-05)#0.0317781; 5
((W_canadensis#0.00186855: 0.0029532	W_mellicola#0.00522682: 0.0029532)#0.00262151: 0.000203677	(W_sebi#0.0026729: 0.00301601	(W_tropicalis#0.00100795: 0.00300579	W_muriae#0.00454918: 0.00300579)#0.00181233: 1.02178e-05)#0.00275637: 0.000140873)#0.0373063; 5
((W_canadensis#0.00186855: 0.0029532	W_mellicola#0.00522682: 0.0029532)#0.00262151: 0.000203677	(W_sebi#0.0026729: 0.00301601	(W_tropicalis#0.000943686: 0.00300579	W_muriae#0.00454918: 0.00300579)#0.00117179: 1.02178e-05)#0.00275637: 0.000140873)#0.0341521; 5
((W_canadensis#0.000772069: 0.00288828	W_mellicola#0.00511191: 0.00288828)#0.00256388: 0.000199199	(W_tropicalis#0.000922939: 0.00298028	(W_sebi#0.00261414: 0.00293971	W_muriae#0.00444917: 0.00293971)#0.00114603: 4.057e-05)#0.00266812: 0.000107199)#0.0310106; 5
((W_canadensis#0.000723139: 0.00270523	W_mellicola#0.00478794: 0.00270523)#0.00240139: 0.000186575	(W_tropicalis#0.00258087: 0.00287221	(W_sebi#0.00244847: 0.0027534	W_muriae#0.0041672: 0.0027534)#0.00263561: 0.000118813)#0.00242871: 1.95908e-05)#0.0290453; 5
((W_sebi#0.00244847: 0.0027534	W_muriae#0.0041672: 0.0027534)#0.00145451: 0.000138404	(W_tropicalis#0.00258087: 0.00287221	(W_canadensis#0.000723139: 0.00270523	W_mellicola#0.00478794: 0.00270523)#0.00240139: 0.000166984)#0.000750776: 1.95908e-05)#0.0319102; 5
((W_canadensis#0.000679613: 0.0025424	W_mellicola#0.00449975: 0.0025424)#0.00225685: 0.000175345	(W_tropicalis#0.00242552: 0.00269933	(W_sebi#0.00230109: 0.00258767	W_muriae#0.00391637: 0.00258767)#0.00222902: 0.000111662)#0.00127494: 1.84116e-05)#0.0331777; 5
((W_sebi#0.00230109: 0.00258767	W_muriae#0.00391637: 0.00258767)#0.00222902: 0.000130073	(W_tropicalis#0.0013877: 0.00269933	(W_canadensis#0.000679613: 0.0025424	W_mellicola#0.00449975: 0.0025424)#0.00225685: 0.000156933)#0.00127494: 1.84116e-05)#0.0347534; 5
((W_sebi#0.00240975: 0.00270987	W_muriae#0.00410131: 0.00270987)#0.00233428: 0.000136216	(W_tropicalis#0.00145323: 0.00282354	(W_canadensis#0.000711706: 0.00266246	W_mellicola#0.00471224: 0.00266246)#0.00236342: 0.000161078)#0.00217027: 2.25465e-05)#0.0379508; 5
((W_canadensis#0.000711706: 0.00266246	W_mellicola#0.00471224: 0.00266246)#0.000429774: 0.000183625	(W_tropicalis#0.00145323: 0.00282354	(W_sebi#0.00240975: 0.00270987	W_muriae#0.00410131: 0.00270987)#0.00233428: 0.000113669)#0.000741282: 2.25465e-05)#0.0379508; 5
(W_tropicalis#0.000342037: 0.00284608	((W_canadensis#0.00131353: 0.00266246	W_mellicola#0.00471224: 0.00266246)#0.00204271: 0.000161078	(W_sebi#0.00240975: 0.00270987	W_muriae#0.00410131: 0.00270987)#0.00233428: 0.000113669)#0.00189257: 2.25465e-05)#0.0379508; 5
((W_sebi#0.00224108: 0.00252019	W_muriae#0.00381423: 0.00252019)#0.00217089: 0.000126681	((W_canadensis#0.00122159: 0.00247609	W_mellicola#0.0043824: 0.00247609)#0.00189973: 0.000160901	W_tropicalis#0.000318095: 0.002637)#0.0015958: 9.87057e-06)#0.0379065; 5
((W_sebi#0.00244324: 0.00274752	W_muriae#0.0041583: 0.00274752)#0.00236672: 0.000138108	((W_canadensis#0.00133178: 0.00269945	W_mellicola#0.00477772: 0.00269945)#0.00207109: 0.000175415	W_tropicalis#0.000346789: 0.00287487)#0.00173975: 1.07609e-05)#0.0387234; 5
((W_sebi#0.00244324: 0.00274752	W_muriae#0.0041583: 0.00274752)#0.00236672: 0.000138108	((W_canadensis#0.00133178: 0.00269945	W_mellicola#0.00477772: 0.00269945)#0.00207109: 0.000145705	W_tropicalis#0.000768688: 0.00284516)#0.00175792: 4.04711e-05)#0.0368699; 5
((W_sebi#0.00244324: 0.00274752	W_muriae#0.0041583: 0.00274752)#0.00236672: 0.000138108	((W_canadensis#0.00112567: 0.00269945	W_mellicola#0.00477772: 0.00269945)#0.00207109: 0.000145705	W_tropicalis#0.000768688: 0.00284516)#0.000840631: 4.04711e-05)#0.0335708; 5
((W_sebi#0.00244324: 0.00274752	W_muriae#0.0041583: 0.00274752)#0.00236672: 0.000138108	((W_canadensis#0.00112567: 0.00269945	W_mellicola#0.00477772: 0.00269945)#0.000293147: 0.00011122	W_tropicalis#0.000768688: 0.00281067)#0.00075837: 7.49566e-05)#0.0347955; 5
((W_sebi#0.00244324: 0.00274752	W_muriae#0.0041583: 0.00274752)#0.00236672: 0.000138108	((W_canadensis#0.00184354: 0.00269945	W_mellicola#0.00477772: 0.00269945)#0.000293147: 6.09379e-05	W_tropicalis#0.000768688: 0.00276039)#0.000772184: 0.000125238)#0.038651; 5
((W_sebi#0.00244324: 0.00274752	W_muriae#0.0041583: 0.00274752)#0.00236672: 0.000138108	((W_canadensis#0.00184354: 0.00269945	W_mellicola#0.00477772: 0.00269945)#0.000293147: 6.09379e-05	W_tropicalis#0.000886764: 0.00276039)#0.00185419: 0.000125238)#0.038651; 5
((W_sebi#0.0021941: 0.00246735	W_muriae#0.00373427: 0.00246735)#0.00212538: 0.000124025	((W_canadensis#0.00165555: 0.00242418	W_mellicola#0.00429052: 0.00242418)#0.000263255: 5.4724e-05	W_tropicalis#0.00115664: 0.00247891)#0.00166511: 0.000112468)#0.0347097; 5
((W_sebi#0.0024932: 0.00280371	W_muriae#0.00424334: 0.00280371)#0.000927826: 0.000140933	((W_canadensis#0.00188124: 0.00275466	W_mellicola#0.00487542: 0.00275466)#0.000299142: 6.21841e-05	W_tropicalis#0.00135463: 0.00281684)#0.00189211: 0.0001278)#0.0367694; 5
((W_sebi#0.0024932: 0.00280371	W_muriae#0.00424334: 0.00280371)#0.000927826: 0.000140933	((W_canadensis#0.00188124: 0.00275466	W_mellicola#0.00487542: 0.00275466)#0.000299142: 8.58166e-05	W_tropicalis#0.000998077: 0.00284047)#0.00187636: 0.000104167)#0.0340787; 5
((W_sebi#0.0024932: 0.00280371	W_muriae#0.00424334: 0.00280371)#0.00238305: 0.000140933	((W_canadensis#0.00188124: 0.00275466	W_mellicola#0.00487542: 0.00275466)#0.000299142: 8.58166e-05	W_tropicalis#0.000998077: 0.00284047)#0.00489543: 0.000104167)#0.0340787; 5
((W_sebi#0.00236173: 0.00265586	W_muriae#0.00401957: 0.00265586)#0.00225739: 0.000133501	((W_canadensis#0.00178203: 0.00260939	W_mellicola#0.00461832: 0.00260939)#0.000283367: 8.12912e-05	W_tropicalis#0.00140065: 0.00269068)#0.00463728: 9.86739e-05)#0.0299721; 5
((W_sebi#0.00236173: 0.00265586	W_muriae#0.00401957: 0.00265586)#0.00330434: 0.000133501	((W_canadensis#0.00178203: 0.00260939	W_mellicola#0.00461832: 0.00260939)#0.000283367: 0.000130325	W_tropicalis#0.00140065: 0.00273972)#0.00455428: 4.96401e-05)#0.0327094; 5
((W_sebi#0.00236173: 0.00265586	W_muriae#0.00401957: 0.00265586)#0.00330434: 0.000133501	((W_canadensis#0.000984235: 0.00260939	W_mellicola#0.00461832: 0.00260939)#0.000283367: 0.000151378	W_tropicalis#0.00140065: 0.00276077)#0.00451956: 2.85875e-05)#0.0344175; 5
((W_sebi#0.00236173: 0.00265586	W_muriae#0.00401957: 0.00265586)#0.00330434: 0.000133501	((W_canadensis#0.000984235: 0.00260939	W_mellicola#0.00578198: 0.00260939)#0.000283367: 0.000178749	W_tropicalis#0.00140065: 0.00278814)#0.00131044: 1.21629e-06)#0.0314555; 5
((W_sebi#0.00236173: 0.00265586	W_muriae#0.00401957: 0.00265586)#0.00109217: 0.000133501	((W_canadensis#0.000984235: 0.00260939	W_mellicola#0.00578198: 0.00260939)#0.000283367: 0.000101696	W_tropicalis#0.000907185: 0.00271109)#0.00134768: 7.82689e-05)#0.0290223; 5
((W_sebi#0.00236173: 0.00265586	W_muriae#0.00401957: 0.00265586)#0.00204098: 0.000133501	((W_canadensis#0.000984235: 0.00260939	W_mellicola#0.00578198: 0.00260939)#0.000283367: 0.000138772	W_tropicalis#0.000907185: 0.00274816)#0.0013295: 4.11932e-05)#0.0290223; 5
((W_sebi#0.00236173: 0.00265586	W_muriae#0.00401957: 0.00265586)#0.00204098: 0.000133501	((W_canadensis#0.00105679: 0.00260939	W_mellicola#0.00578198: 0.00260939)#0.000283367: 0.000138772	W_tropicalis#0.000907185: 0.00274816)#0.0013295: 4.11932e-05)#0.031387; 5
((W_sebi#0.00243669: 0.00274016	W_muriae#0.00414715: 0.00274016)#0.00210576: 0.000137738	((W_canadensis#0.00109033: 0.00269222	W_mellicola#0.0059655: 0.00269222)#0.000292362: 0.000143177	W_tropicalis#0.00093598: 0.00283539)#0.000715429: 4.25007e-05)#0.0343803; 5
((W_sebi#0.00243669: 0.00274016	W_muriae#0.00414715: 0.00274016)#0.00163724: 0.000137738	((W_canadensis#0.00108343: 0.00269222	W_mellicola#0.0059655: 0.00269222)#0.000292362: 0.000118407	W_tropicalis#0.00093598: 0.00281062)#0.0009694: 6.72708e-05)#0.0314693; 5
((W_sebi#0.00243669: 0.00274016	W_muriae#0.00414715: 0.00274016)#0.00163724: 0.000137738	((W_canadensis#0.00108343: 0.00269222	W_mellicola#0.0059655: 0.00269222)#0.000292362: 7.27502e-05	W_tropicalis#0.00093598: 0.00276497)#0.00398226: 0.000112927)#0.0347662; 5
((W_sebi#0.00243669: 0.00274016	W_muriae#0.00414715: 0.00274016)#0.00163724: 0.000137738	((W_canadensis#0.00108343: 0.00269222	W_mellicola#0.0059655: 0.00269222)#0.000292362: 6.59252e-05	W_tropicalis#0.00093598: 0.00275814)#0.00592796: 0.000119752)#0.030765; 5
(W_tropicalis#0.00093598: 0.00287789	((W_canadensis#0.00112561: 0.00269222	W_mellicola#0.0059655: 0.00269222)#0.000292362: 6.59252e-05	(W_sebi#0.00243669: 0.00274016	W_muriae#0.00414715: 0.00274016)#0.00163724: 1.7986e-05)#0.00765223: 0.000119752)#0.030765; 5
(W_tropicalis#0.00093598: 0.00287789	((W_canadensis#0.001245: 0.00269222	W_mellicola#0.0059655: 0.00269222)#0.000292362: 9.40318e-05	(W_sebi#0.00243669: 0.00274016	W_muriae#0.00414715: 0.00274016)#0.00163724: 4.60927e-05)#0.00757504: 9.16455e-05)#0.030765; 5
(W_tropicalis#0.00093598: 0.00287789	(W_sebi#0.00243669: 0.00283798	((W_canadensis#0.001245: 0.00269222	W_mellicola#0.0059655: 0.00269222)#0.000292362: 4.79392e-05	W_muriae#0.00414715: 0.00274016)#0.00163724: 9.78253e-05)#0.00743696: 3.9913e-05)#0.0287168; 5
(W_tropicalis#0.00153193: 0.00287789	(W_muriae#0.00414715: 0.00283798	((W_canadensis#0.001245: 0.00269222	W_mellicola#0.0059655: 0.00269222)#0.000292362: 4.79392e-05	W_sebi#0.00243669: 0.00274016)#0.00163724: 9.78253e-05)#0.00512708: 3.9913e-05)#0.0287168; 5
(W_tropicalis#0.00159687: 0.00299989	(W_muriae#0.00432296: 0.00289297	((W_canadensis#0.00143286: 0.00280635	W_mellicola#0.00621839: 0.00280635)#0.000304756: 6.97056e-05	W_sebi#0.00253999: 0.00287605)#0.00230347: 1.69145e-05)#0.00316761: 0.000106929)#0.0299342; 5
(W_tropicalis#0.0014401: 0.00270537	(W_muriae#0.00389855: 0.00264107	((W_canadensis#0.00068445: 0.00253083	W_mellicola#0.00560789: 0.00253083)#0.000274836: 7.79162e-05	W_sebi#0.00229062: 0.00260874)#0.00206533: 3.23254e-05)#0.00282188: 6.4305e-05)#0.0269953; 5
(W_tropicalis#0.00158461: 0.00297685	(W_muriae#0.00428976: 0.0029061	((W_canadensis#0.000753134: 0.00278479	W_mellicola#0.00617063: 0.00278479)#0.00114714: 8.5735e-05	W_sebi#0.00252048: 0.00287053)#0.00227259: 3.55691e-05)#0.00310505: 7.07579e-05)#0.0331631; 5
(W_muriae#0.00411812: 0.00285775	(W_tropicalis#0.00152121: 0.00278833	((W_canadensis#0.000723: 0.00267337	W_mellicola#0.00592374: 0.00267337)#0.000564033: 6.85272e-05	W_sebi#0.00241963: 0.0027419)#0.00219262: 4.64315e-05)#0.00298241: 6.94188e-05)#0.0347583; 5
(W_muriae#0.00411812: 0.00285775	(W_tropicalis#0.00152121: 0.00279749	((W_canadensis#0.00137904: 0.00267337	W_mellicola#0.00592374: 0.00267337)#0.000564033: 0.000100118	W_sebi#0.00241963: 0.00277349)#0.00216765: 2.40055e-05)#0.00546917: 6.02544e-05)#0.0370405; 5
(W_muriae#0.00411812: 0.00285775	(W_tropicalis#0.00152121: 0.00280189	((W_canadensis#0.00137904: 0.00267337	W_mellicola#0.00592374: 0.00267337)#0.000564033: 0.000100118	W_sebi#0.00241963: 0.00277349)#0.00216765: 2.8405e-05)#0.00546058: 5.58549e-05)#0.0358286; 5
(W_muriae#0.00382586: 0.00265493	(W_tropicalis#0.00141325: 0.00263272	((W_canadensis#0.00128117: 0.00248364	W_mellicola#0.00550333: 0.00248364)#0.000524003: 0.000109972	W_sebi#0.00224791: 0.00259361)#0.00398498: 3.9104e-05)#0.00501586: 2.22158e-05)#0.0359748; 5
(W_muriae#0.00382586: 0.00265493	(W_tropicalis#0.00141325: 0.00264568	((W_canadensis#0.000494802: 0.00248364	W_mellicola#0.00550333: 0.00248364)#0.000524003: 0.000109972	W_sebi#0.00224791: 0.00259361)#0.00398498: 5.20711e-05)#0.00499128: 9.24871e-06)#0.0384866; 5
(W_muriae#0.00382586: 0.00265493	(W_tropicalis#0.00141325: 0.00264568	((W_canadensis#0.000494802: 0.00248364	W_mellicola#0.00550333: 0.00248364)#0.000524003: 9.01795e-05	W_sebi#0.00224791: 0.00257382)#0.00580421: 7.18639e-05)#0.00198916: 9.24871e-06)#0.0384866; 5
(W_muriae#0.00382586: 0.00265493	(W_tropicalis#0.00177658: 0.00263589	((W_canadensis#0.000494802: 0.00248364	W_mellicola#0.00550333: 0.00248364)#0.000524003: 0.000145281	W_sebi#0.00224791: 0.00262892)#0.00500196: 6.97184e-06)#0.00199655: 1.90393e-05)#0.0384866; 5
(W_muriae#0.00382586: 0.00265493	(W_sebi#0.00224791: 0.00264179	((W_canadensis#0.000494802: 0.00248364	W_mellicola#0.00550333: 0.00248364)#0.000524003: 0.000145281	W_tropicalis#0.00177658: 0.00262892)#0.00500196: 1.28662e-05)#0.00199209: 1.3145e-05)#0.0384866; 5
(W_sebi#0.00224791: 0.00265493	(W_muriae#0.00382586: 0.00263087	((W_canadensis#0.00120927: 0.00248364	W_mellicola#0.00550333: 0.00248364)#0.00133376: 0.000143946	W_tropicalis#0.00177658: 0.00262758)#0.00500451: 3.28449e-06)#0.00304025: 2.40621e-05)#0.0361449; 5
(W_sebi#0.00242485: 0.00286391	((W_canadensis#0.00130445: 0.00267913	W_mellicola#0.00593652: 0.00267913)#0.00143875: 0.000182955	(W_muriae#0.004127: 0.00283441	W_tropicalis#0.00191642: 0.00283441)#0.00777626: 2.76793e-05)#0.0032519: 1.81977e-06)#0.035954; 5
((W_muriae#0.004127: 0.00283441	W_tropicalis#0.00191642: 0.00283441)#0.00697153: 2.94991e-05	((W_canadensis#0.00130445: 0.00267913	W_mellicola#0.00593652: 0.00267913)#0.00152756: 0.000182955	W_sebi#0.00242485: 0.00286209)#0.0032519: 1.81977e-06)#0.0330665; 5
((W_canadensis#0.00130445: 0.00267913	W_mellicola#0.00593652: 0.00267913)#0.00152756: 0.000184775	((W_muriae#0.004127: 0.00283441	W_tropicalis#0.00191642: 0.00283441)#0.00564779: 1.08006e-06	W_sebi#0.00242485: 0.00283549)#0.000791379: 2.84191e-05)#0.0317614; 5
((W_canadensis#0.00120519: 0.00247527	W_mellicola#0.0054848: 0.00247527)#0.00141133: 0.000170715	((W_muriae#0.00381297: 0.00261874	W_sebi#0.00224034: 0.00261874)#0.00641621: 3.20774e-07	W_tropicalis#0.00177059: 0.00261906)#0.00230379: 2.69337e-05)#0.0310311; 5
((W_canadensis#0.00124497: 0.00255697	W_mellicola#0.00566582: 0.00255697)#0.00159171: 0.00017635	((W_muriae#0.00393882: 0.00270517	W_sebi#0.00231428: 0.00270517)#0.00662798: 1.46223e-05	W_tropicalis#0.00182903: 0.00271979)#0.00236732: 1.35317e-05)#0.0320552; 5
((W_canadensis#0.00124497: 0.00255697	W_mellicola#0.00566582: 0.00255697)#0.00159171: 0.00017635	((W_muriae#0.00393882: 0.00270517	W_tropicalis#0.00296201: 0.00270517)#0.00662798: 1.86554e-05	W_sebi#0.00231428: 0.00272382)#0.00236381: 9.49865e-06)#0.0320552; 5
((W_canadensis#0.00124497: 0.00255697	W_mellicola#0.00566582: 0.00255697)#0.000609522: 0.00017635	((W_muriae#0.00393882: 0.00270517	W_tropicalis#0.00115069: 0.00270517)#0.00662798: 2.69744e-05	W_sebi#0.00231428: 0.00273214)#0.00330859: 1.17958e-06)#0.0299278; 5
((W_canadensis#0.000543813: 0.00271886	W_mellicola#0.00602454: 0.00271886)#0.000648113: 0.000187515	((W_muriae#0.0041882: 0.00287644	W_tropicalis#0.00122355: 0.00287644)#0.00459115: 9.86371e-06	W_sebi#0.0024608: 0.0028863)#0.003541: 2.00728e-05)#0.033846; 5
((W_canadensis#0.000543813: 0.00271886	W_mellicola#0.00602454: 0.00271886)#0.000648113: 0.000187515	((W_muriae#0.0041882: 0.00287644	W_sebi#0.0024608: 0.00287644)#0.00180232: 2.38992e-05	W_tropicalis#0.00128894: 0.00290034)#0.00179106: 6.03729e-06)#0.0357224; 5
((W_canadensis#0.000543813: 0.00271886	W_mellicola#0.00753945: 0.00271886)#0.000648113: 0.000187515	((W_muriae#0.0041882: 0.00287644	W_tropicalis#0.00214671: 0.00287644)#0.00117237: 2.38992e-05	W_sebi#0.0024608: 0.00290034)#0.000392476: 6.03729e-06)#0.0325181; 5
((W_canadensis#0.000486517: 0.0024324	W_mellicola#0.00674509: 0.0024324)#0.000579827: 0.000167758	((W_muriae#0.00374693: 0.00257338	W_tropicalis#0.00192053: 0.00257338)#0.00378263: 1.20401e-05	W_sebi#0.00220153: 0.00258542)#0.00188352: 1.47423e-05)#0.0321288; 5
((W_canadensis#0.000539464: 0.00269711	W_mellicola#0.00747915: 0.00269711)#0.000642929: 0.000186015	((W_muriae#0.0041547: 0.00285343	W_tropicalis#0.00212954: 0.00285343)#0.00419429: 9.37845e-06	W_sebi#0.00244112: 0.00286281)#0.000723551: 2.03186e-05)#0.0356253; 5
((W_canadensis#0.000539464: 0.00269711	W_mellicola#0.00747915: 0.00269711)#0.000642929: 0.000186015	((W_muriae#0.0041547: 0.00285343	W_tropicalis#0.00212954: 0.00285343)#0.00419429: 1.09283e-05	W_sebi#0.00244112: 0.00286436)#0.00307528: 1.87688e-05)#0.0381013; 5
((W_canadensis#0.000539464: 0.00269711	W_mellicola#0.00747915: 0.00269711)#0.000642929: 0.000186015	((W_muriae#0.0041547: 0.00285343	W_tropicalis#0.00212954: 0.00285343)#0.00419429: 2.84299e-05	W_sebi#0.00244112: 0.00288186)#0.000953845: 1.26715e-06)#0.0345607; 5
((W_canadensis#0.000539464: 0.00269711	W_mellicola#0.00747915: 0.00269711)#0.000642929: 0.000186015	((W_muriae#0.0041547: 0.00285343	W_tropicalis#0.00212954: 0.00285343)#0.00131767: 2.84299e-05	W_sebi#0.00244112: 0.00288186)#0.00138773: 1.26715e-06)#0.0317877; 5
(W_sebi#0.00244112: 0.00288313	((W_muriae#0.0041547: 0.00285343	W_tropicalis#0.00212954: 0.00285343)#0.00131767: 1.24748e-05	(W_canadensis#0.000539464: 0.00269711	W_mellicola#0.00747915: 0.00269711)#0.000642929: 0.000168793)#0.00139545: 1.72223e-05)#0.033522; 5
(W_sebi#0.00244112: 0.00288313	(((W_canadensis#0.000539464: 0.00269711	W_mellicola#0.00747915: 0.00269711)#0.000568665: 0.000156318	W_tropicalis#0.000731555: 0.00285343)#0.00181322: 2.21201e-05	W_muriae#0.0041547: 0.00287555)#0.00296659: 7.57695e-06)#0.0320507; 5
(W_sebi#0.00244112: 0.00288313	(((W_canadensis#0.000539464: 0.00269711	W_mellicola#0.00747915: 0.00269711)#0.000568665: 0.000156318	W_tropicalis#0.000731555: 0.00285343)#0.000837832: 3.89745e-06	W_muriae#0.0041547: 0.00285733)#0.00489639: 2.57996e-05)#0.0298196; 5
(W_sebi#0.00259977: 0.0030705	(((W_canadensis#0.000574523: 0.0028724	W_mellicola#0.00796521: 0.0028724)#0.000605622: 0.000166477	W_tropicalis#0.000779098: 0.00303887)#0.00384236: 1.65415e-05	W_muriae#0.00442471: 0.00305541)#0.00519346: 1.50856e-05)#0.0307135; 5
(W_sebi#0.00259977: 0.0030705	(((W_canadensis#0.000574523: 0.0028724	W_mellicola#0.00796521: 0.0028724)#0.000605622: 0.000154349	W_tropicalis#0.00177875: 0.00302675)#0.00293634: 2.02625e-05	W_muriae#0.00442471: 0.00304701)#0.00520779: 2.34923e-05)#0.0307135; 5
(W_sebi#0.00234081: 0.00276466	((W_muriae#0.00398398: 0.00272526	W_tropicalis#0.000807024: 0.00272526)#0.00039854: 3.40581e-06	(W_canadensis#0.000270688: 0.00258629	W_mellicola#0.00717183: 0.00258629)#0.000545298: 0.000142381)#0.00471456: 3.59908e-05)#0.0276542; 5
(W_sebi#0.00261701: 0.00309087	((W_muriae#0.00445406: 0.00304682	W_tropicalis#0.000902246: 0.00304682)#0.00136072: 1.04696e-05	(W_canadensis#0.000302627: 0.00289145	W_mellicola#0.00801805: 0.00289145)#0.000609639: 0.000165843)#0.00315735: 3.35755e-05)#0.0336734; 5
(W_sebi#0.00261701: 0.00309087	((W_muriae#0.003206: 0.00304682	W_tropicalis#0.000902246: 0.00304682)#0.000565995: 1.04696e-05	(W_canadensis#0.000302627: 0.00289145	W_mellicola#0.00801805: 0.00289145)#0.000609639: 0.000165843)#0.00315735: 3.35755e-05)#0.0336734; 5
(W_sebi#0.00261701: 0.00309087	((W_muriae#0.003206: 0.00304682	W_tropicalis#0.000902246: 0.00304682)#0.00212491: 1.14007e-05	(W_canadensis#0.000302627: 0.00289145	W_mellicola#0.00801805: 0.00289145)#0.00121524: 0.000166774)#0.00315639: 3.26444e-05)#0.0336734; 5
(W_sebi#0.00261701: 0.00309087	((W_muriae#0.003206: 0.00304682	W_tropicalis#0.000902246: 0.00304682)#0.00212491: 8.42208e-06	(W_canadensis#0.000302627: 0.00289145	W_mellicola#0.00801805: 0.00289145)#0.00121524: 0.000163795)#0.00315946: 3.5623e-05)#0.0323379; 5
(W_sebi#0.00261701: 0.00309087	((W_muriae#0.003206: 0.00304682	(W_canadensis#0.000302627: 0.00289145	W_mellicola#0.00801805: 0.00289145)#0.00108585: 0.000155373)#0.00212491: 3.9958e-05	W_tropicalis#0.00203174: 0.00308678)#0.00312719: 4.08715e-06)#0.0300295; 5
(W_sebi#0.00240474: 0.00284016	((W_tropicalis#0.0015018: 0.00279969	(W_canadensis#0.00027808: 0.00265692	W_mellicola#0.00736769: 0.00265692)#0.000997773: 0.00014277)#0.00133755: 3.67169e-05	W_muriae#0.00294596: 0.00283641)#0.00287353: 3.75563e-06)#0.0295342; 5
(W_sebi#0.00366642: 0.00316253	((W_tropicalis#0.00167226: 0.00311746	(W_canadensis#0.000309643: 0.00295849	W_mellicola#0.00945257: 0.00295849)#0.00111102: 0.000158975)#0.00271991: 4.08843e-05	W_muriae#0.00328033: 0.00315835)#0.000319741: 4.18191e-06)#0.0328864; 5
(W_sebi#0.00366642: 0.00316253	((W_tropicalis#0.00195291: 0.00311746	W_muriae#0.00328033: 0.00311746)#0.00271991: 4.08843e-05	(W_canadensis#0.000455391: 0.00295849	W_mellicola#0.00710383: 0.00295849)#0.00111102: 0.00019986)#0.00364994: 4.18191e-06)#0.0299105; 5
(W_sebi#0.0033164: 0.00286061	((W_tropicalis#0.00176648: 0.00281985	(W_canadensis#0.000411917: 0.00267605	W_mellicola#0.00728389: 0.00267605)#0.00100496: 0.000143798)#0.000593235: 3.69813e-05	W_muriae#0.00296717: 0.00285683)#0.0033015: 3.78268e-06)#0.0253875; 5
(W_sebi#0.0033164: 0.00286061	((W_tropicalis#0.00176648: 0.00281985	(W_canadensis#0.000411917: 0.00267605	W_mellicola#0.00728389: 0.00267605)#0.00100496: 0.000143798)#0.00139373: 3.69813e-05	W_muriae#0.00296717: 0.00285683)#0.00127286: 3.78268e-06)#0.0276745; 5
(W_muriae#0.00296717: 0.00286061	((W_tropicalis#0.00176648: 0.00281985	(W_canadensis#0.000411917: 0.00267605	W_mellicola#0.00728389: 0.00267605)#0.00211203: 0.000143798)#0.00139373: 3.57892e-05	W_sebi#0.0033164: 0.00285564)#0.0012734: 4.97477e-06)#0.0276745; 5
(W_muriae#0.00410472: 0.00286061	((W_tropicalis#0.00324601: 0.00284757	(W_canadensis#0.000411917: 0.00267605	W_mellicola#0.00728389: 0.00267605)#0.00211203: 0.000171515)#0.00381748: 6.27798e-06	W_sebi#0.0033164: 0.00285384)#0.0012742: 6.76939e-06)#0.0259277; 5
(W_muriae#0.00410472: 0.00286061	((W_tropicalis#0.00118068: 0.00284757	(W_canadensis#0.000411917: 0.00267605	W_mellicola#0.00728389: 0.00267605)#0.00211203: 0.000171515)#0.00130678: 1.22729e-05	W_sebi#0.0033164: 0.00285984)#0.00127152: 7.74433e-07)#0.0259277; 5
(W_sebi#0.00344183: 0.0029688	((W_tropicalis#0.00122533: 0.00292572	(W_canadensis#0.000427495: 0.00277726	W_mellicola#0.00755937: 0.00277726)#0.00375348: 0.000148463)#0.00136989: 4.22759e-05	W_muriae#0.00425996: 0.002968)#0.00223187: 8.03722e-07)#0.0294557; 5
(W_sebi#0.00344183: 0.0029688	((W_tropicalis#0.00122533: 0.00292572	(W_canadensis#0.000427495: 0.00277726	W_mellicola#0.00755937: 0.00277726)#0.00375348: 0.000148463)#0.00111008: 4.22759e-05	W_muriae#0.00425996: 0.002968)#0.00223187: 8.03722e-07)#0.0275714; 5
(W_sebi#0.0032069: 0.00276616	((W_tropicalis#0.00114707: 0.00270565	(W_canadensis#0.000398316: 0.0025877	W_mellicola#0.0070434: 0.0025877)#0.000790421: 0.000117956)#0.00137996: 5.97639e-05	W_muriae#0.00396919: 0.00276542)#0.00207953: 7.48864e-07)#0.0256895; 5
(W_muriae#0.00396919: 0.00276616	((W_tropicalis#0.00131065: 0.0027316	(W_canadensis#0.000398316: 0.0025877	W_mellicola#0.0070434: 0.0025877)#0.00202192: 0.000143907)#0.00180085: 2.6516e-05	W_sebi#0.0032069: 0.00275812)#0.00208504: 8.04593e-06)#0.0256895; 5
(W_sebi#0.0032069: 0.00276616	((W_tropicalis#0.00131065: 0.0027316	(W_canadensis#0.000398316: 0.0025877	W_mellicola#0.0070434: 0.0025877)#0.00202192: 0.000143907)#0.00180085: 3.37749e-05	W_muriae#0.00396919: 0.00276538)#0.00207956: 7.87102e-07)#0.0272942; 5
(W_sebi#0.0032069: 0.00276616	((W_muriae#0.00396919: 0.00269409	(W_canadensis#0.000398316: 0.0025877	W_mellicola#0.0070434: 0.0025877)#0.00122915: 0.000106391)#0.00272799: 7.12904e-05	W_tropicalis#0.00131065: 0.00276538)#0.000765631: 7.87102e-07)#0.0238888; 5
(W_sebi#0.0032069: 0.00276616	((W_tropicalis#0.00131065: 0.00272281	(W_canadensis#0.000398316: 0.0025877	W_mellicola#0.0070434: 0.0025877)#0.00122915: 0.000135116)#0.00269921: 4.25662e-05	W_muriae#0.00396919: 0.00276538)#0.000358666: 7.87102e-07)#0.0251559; 5
(W_muriae#0.00396919: 0.00276616	((W_tropicalis#0.00131065: 0.00272281	(W_canadensis#0.000398316: 0.0025877	W_mellicola#0.0070434: 0.0025877)#0.000464565: 0.000135116)#0.00269921: 3.72473e-05	W_sebi#0.0032069: 0.00276006)#0.00163521: 6.10601e-06)#0.0270669; 5
(W_muriae#0.00372427: 0.00259547	((W_tropicalis#0.00122977: 0.0025548	(W_canadensis#0.000373738: 0.00242802	W_mellicola#0.00660877: 0.00242802)#0.000435898: 0.000126778)#0.00253265: 3.49488e-05	W_sebi#0.00300901: 0.00258974)#0.00153431: 5.72923e-06)#0.0278526; 5
(W_muriae#0.00372427: 0.00259547	((W_sebi#0.00300901: 0.00256114	(W_canadensis#0.000373738: 0.00242802	W_mellicola#0.00660877: 0.00242802)#0.000435898: 0.000133121)#0.00507424: 2.86062e-05	W_tropicalis#0.00122977: 0.00258974)#0.00104701: 5.72923e-06)#0.0263804; 5
(W_muriae#0.00357358: 0.00249046	((W_sebi#0.00288727: 0.00245751	(W_canadensis#0.000358616: 0.00232978	W_mellicola#0.00634138: 0.00232978)#0.000418261: 0.000127735)#0.00614482: 1.5136e-05	W_tropicalis#0.00118002: 0.00247265)#0.00100965: 1.78102e-05)#0.0267655; 5
((W_sebi#0.00288727: 0.00245751	(W_canadensis#0.000358616: 0.00232978	W_mellicola#0.00634138: 0.00232978)#0.000418261: 0.000127735)#0.00963356: 3.29462e-05	(W_muriae#0.00357358: 0.00247265	W_tropicalis#0.00118002: 0.00247265)#0.00100965: 1.78102e-05)#0.0295902; 5
(W_tropicalis#0.00131118: 0.0027119	(W_muriae#0.00389133: 0.00269251	(W_sebi#0.003144: 0.00267603	(W_canadensis#0.000390503: 0.00253694	W_mellicola#0.00690524: 0.00253694)#0.000455452: 0.000139092)#0.0104901: 1.64818e-05)#0.00184107: 1.93939e-05)#0.0354319; 5
((W_sebi#0.003144: 0.00257961	(W_canadensis#0.000390503: 0.00253694	W_mellicola#0.00690524: 0.00253694)#0.000455452: 4.26794e-05)#0.00816897: 0.000132288	(W_muriae#0.00389133: 0.00269251	W_tropicalis#0.00131118: 0.00269251)#0.00182762: 1.93939e-05)#0.0354319; 5
(W_tropicalis#0.00131118: 0.0027119	(W_muriae#0.00389133: 0.00269251	(W_sebi#0.003144: 0.00257961	(W_canadensis#0.000390503: 0.00253694	W_mellicola#0.00690524: 0.00253694)#0.000455452: 4.26794e-05)#0.00594602: 0.000112895)#0.00182762: 1.93939e-05)#0.0382375; 5
(W_tropicalis#0.00136637: 0.00282606	(W_sebi#0.00327634: 0.0028067	(W_muriae#0.00405514: 0.00276315	(W_canadensis#0.000406941: 0.00264373	W_mellicola#0.00719592: 0.00264373)#0.000474624: 0.000119422)#0.00521748: 4.35501e-05)#0.00190398: 1.93616e-05)#0.0366777; 5
(W_tropicalis#0.00136637: 0.00282606	(W_sebi#0.00327634: 0.0028067	(W_muriae#0.00405514: 0.00278021	(W_canadensis#0.000406941: 0.00264373	W_mellicola#0.00719592: 0.00264373)#0.000474624: 0.000136484)#0.00518546: 2.64875e-05)#0.00190398: 1.93616e-05)#0.0335358; 5
(W_tropicalis#0.00136637: 0.00282606	(W_sebi#0.00327634: 0.00278813	(W_muriae#0.00405514: 0.00278021	(W_canadensis#0.000406941: 0.00264373	W_mellicola#0.00719592: 0.00264373)#0.000474624: 0.000136484)#0.00217278: 7.91384e-06)#0.00191666: 3.79353e-05)#0.0316869; 5
(W_tropicalis#0.00123238: 0.00254893	(W_muriae#0.00365749: 0.00251472	(W_sebi#0.00295506: 0.00247888	(W_canadensis#0.000367036: 0.00238448	W_mellicola#0.00649027: 0.00238448)#0.000428082: 9.44004e-05)#0.00419664: 3.58376e-05)#0.00172871: 3.42153e-05)#0.0302272; 5
((W_sebi#0.00295506: 0.00247888	(W_canadensis#0.000367036: 0.00238448	W_mellicola#0.00649027: 0.00238448)#0.000428082: 9.44004e-05)#0.00419664: 7.00529e-05	(W_muriae#0.00365749: 0.00251472	W_tropicalis#0.00123238: 0.00251472)#0.00389606: 3.42153e-05)#0.0281747; 5
((W_sebi#0.00306921: 0.00261401	(W_canadensis#0.000381214: 0.00247659	W_mellicola#0.00674098: 0.00247659)#0.000444618: 0.000137416)#0.00429311: 3.33895e-05	(W_muriae#0.00379877: 0.00261186	W_tropicalis#0.00127999: 0.00261186)#0.000682926: 3.5537e-05)#0.0318095; 5
((W_sebi#0.00306921: 0.00261231	(W_canadensis#0.000381214: 0.00247659	W_mellicola#0.00674098: 0.00247659)#0.000444618: 0.000135718)#0.0042959: 3.50881e-05	(W_muriae#0.00379877: 0.00261186	W_tropicalis#0.00127999: 0.00261186)#0.00144362: 3.5537e-05)#0.0285865; 5
((W_sebi#0.00306921: 0.00261231	(W_canadensis#0.000381214: 0.00247659	W_mellicola#0.00674098: 0.00247659)#0.000444618: 0.000135718)#0.0042959: 3.50881e-05	(W_muriae#0.00379877: 0.00261186	W_tropicalis#0.00127999: 0.00261186)#0.00154442: 3.5537e-05)#0.0319456; 5
((W_sebi#0.00306921: 0.00261231	(W_canadensis#0.000381214: 0.00247659	W_mellicola#0.00674098: 0.00247659)#0.000444618: 0.000135718)#0.0042959: 3.50881e-05	(W_muriae#0.00379877: 0.00261186	W_tropicalis#0.00127999: 0.00261186)#0.00154442: 3.5537e-05)#0.0333638; 5
((W_sebi#0.00306921: 0.00261231	(W_canadensis#0.000381214: 0.00247659	W_mellicola#0.00674098: 0.00247659)#0.000444618: 0.000135718)#0.0042959: 3.50881e-05	(W_muriae#0.00379877: 0.00261186	W_tropicalis#0.00127999: 0.00261186)#0.00154442: 3.5537e-05)#0.0311102; 5
(((W_muriae#0.00348592: 0.00239676	W_tropicalis#0.00117457: 0.00239676)#0.00141723: 3.14035e-05	(W_canadensis#0.000349819: 0.00227263	W_mellicola#0.00618583: 0.00227263)#0.000408001: 0.000155532)#0.00127399: 1.20682e-06	W_sebi#0.00281644: 0.00242937)#0.0313497; 5
(((W_muriae#0.0038799: 0.00266764	W_tropicalis#0.00130732: 0.00266764)#0.0015774: 3.31951e-05	(W_canadensis#0.000389356: 0.00252948	W_mellicola#0.00688495: 0.00252948)#0.000454114: 0.000171353)#0.0014189: 3.10089e-06	W_sebi#0.00313476: 0.00270394)#0.0372938; 5
(((W_muriae#0.00355837: 0.00244657	W_tropicalis#0.00119898: 0.00244657)#0.00144668: 3.04442e-05	W_sebi#0.00287498: 0.00247701)#0.000799866: 2.84391e-06	(W_canadensis#0.00108518: 0.00231986	W_mellicola#0.00631439: 0.00231986)#0.000416481: 0.000159997)#0.0365889; 5
(((W_muriae#0.00355837: 0.00244657	W_tropicalis#0.00119898: 0.00244657)#0.00144668: 3.04442e-05	W_sebi#0.00287498: 0.00247701)#0.000799866: 2.84391e-06	(W_canadensis#0.00108518: 0.00231986	W_mellicola#0.00631439: 0.00231986)#0.000416481: 0.000159997)#0.0354575; 5
(((W_muriae#0.00355837: 0.00244657	W_sebi#0.00287498: 0.00244657)#0.00144668: 3.29569e-05	W_tropicalis#0.00183747: 0.00247953)#0.00321823: 3.31124e-07	(W_canadensis#0.00108518: 0.00231986	W_mellicola#0.00631439: 0.00231986)#0.000416481: 0.000159997)#0.0354575; 5
(((W_tropicalis#0.00192879: 0.00256815	W_sebi#0.00301785: 0.00256815)#0.000425722: 2.58661e-06	W_muriae#0.0037352: 0.00257074)#0.000918942: 3.23557e-05	(W_canadensis#0.0011391: 0.00243515	W_mellicola#0.00662818: 0.00243515)#0.00164901: 0.000167948)#0.0347265; 5
(((W_tropicalis#0.00192879: 0.00256815	W_sebi#0.00301785: 0.00256815)#0.00223165: 2.491e-05	W_muriae#0.0037352: 0.00259306)#0.00318528: 1.00323e-05	(W_canadensis#0.0011391: 0.00243515	W_mellicola#0.00662818: 0.00243515)#0.0034697: 0.000167948)#0.0347265; 5
(((W_tropicalis#0.00192879: 0.00256815	W_sebi#0.00301785: 0.00256815)#0.00278778: 2.25277e-05	(W_canadensis#0.0011391: 0.00243515	W_mellicola#0.00662818: 0.00243515)#0.0034697: 0.000155533)#0.00318821: 1.24146e-05	W_muriae#0.0037352: 0.0026031)#0.0321333; 5
(((W_tropicalis#0.00192879: 0.00256815	W_sebi#0.00301785: 0.00256815)#0.00278778: 2.40576e-05	(W_canadensis#0.0011391: 0.00243515	W_mellicola#0.00662818: 0.00243515)#0.0034697: 0.000157063)#0.00132627: 1.08848e-05	W_muriae#0.0037352: 0.0026031)#0.0307789; 5
(((W_tropicalis#0.00184875: 0.00246158	W_sebi#0.00289262: 0.00246158)#0.00214046: 3.16379e-05	W_muriae#0.0035802: 0.00249322)#0.00126686: 1.85447e-06	(W_canadensis#0.00109183: 0.0023341	W_mellicola#0.00503139: 0.0023341)#0.00332572: 0.000160978)#0.0295017; 5
(((W_muriae#0.0035802: 0.00246158	W_sebi#0.00289262: 0.00246158)#0.00214046: 1.54248e-05	W_tropicalis#0.00184875: 0.00247701)#0.00127515: 1.80675e-05	(W_canadensis#0.00109183: 0.0023341	W_mellicola#0.00503139: 0.0023341)#0.000770206: 0.000160978)#0.0295017; 5
(((W_muriae#0.00376604: 0.00258935	W_sebi#0.00304276: 0.00258935)#0.000382606: 3.34445e-05	W_tropicalis#0.00139787: 0.0026228)#0.00447542: 1.78629e-06	(W_canadensis#0.00114851: 0.00245525	W_mellicola#0.00529254: 0.00245525)#0.000810184: 0.000169334)#0.031033; 5
(((W_muriae#0.00376604: 0.00258935	W_tropicalis#0.00139787: 0.00258935)#0.00274149: 3.30249e-05	W_sebi#0.00304276: 0.00262238)#0.00447614: 2.2059e-06	(W_canadensis#0.000697416: 0.0024301	W_mellicola#0.00529254: 0.0024301)#0.000818568: 0.000194482)#0.0336351; 5
(((W_muriae#0.00345448: 0.00237514	W_tropicalis#0.00128223: 0.00237514)#0.000688995: 3.02928e-05	(W_canadensis#0.000639721: 0.00222906	W_mellicola#0.0048547: 0.00222906)#0.00075085: 0.00017637)#0.00149334: 2.02341e-06	W_sebi#0.00279104: 0.00240746)#0.0284316; 5
(((W_muriae#0.00345448: 0.00237514	W_tropicalis#0.00128223: 0.00237514)#0.00148966: 2.78591e-05	(W_canadensis#0.000896014: 0.00222906	W_mellicola#0.00424145: 0.00222906)#0.00131207: 0.000173936)#0.00242197: 4.45713e-06	W_sebi#0.00279104: 0.00240746)#0.032357; 5
(((W_muriae#0.00377417: 0.00259495	W_tropicalis#0.00140089: 0.00259495)#0.00155866: 5.47749e-06	W_sebi#0.00304933: 0.00260042)#0.00267151: 2.98294e-05	(W_canadensis#0.000978935: 0.00243535	W_mellicola#0.00463397: 0.00243535)#0.00143349: 0.000194902)#0.0353514; 5
(((W_canadensis#0.00102804: 0.00255751	W_mellicola#0.00486641: 0.00255751)#0.0015054: 0.000173353	W_sebi#0.00320229: 0.00273086)#0.00156055: 3.13256e-05	(W_muriae#0.00396348: 0.00272511	W_tropicalis#0.00147116: 0.00272511)#0.00247952: 3.70778e-05)#0.0351853; 5
(((W_canadensis#0.000974904: 0.00242532	W_mellicola#0.00461489: 0.00242532)#0.00142759: 0.000164393	W_sebi#0.00303678: 0.00258972)#0.0014799: 2.97066e-05	(W_muriae#0.00375863: 0.00258426	W_tropicalis#0.00139512: 0.00258426)#0.00235137: 3.51615e-05)#0.0357885; 5
(((W_muriae#0.00368563: 0.00253407	W_tropicalis#0.00136803: 0.00253407)#0.00230569: 8.57669e-06	W_sebi#0.00297779: 0.00254264)#0.00144931: 2.59018e-05	(W_canadensis#0.000955968: 0.00237821	W_mellicola#0.00452525: 0.00237821)#0.00139986: 0.00019033)#0.0379355; 5
(((W_muriae#0.00368563: 0.00253407	W_sebi#0.00297779: 0.00253407)#0.00230569: 2.79683e-05	W_tropicalis#0.00136803: 0.00256203)#0.00143834: 6.51027e-06	(W_canadensis#0.000955968: 0.00237821	W_mellicola#0.00452525: 0.00237821)#0.00139986: 0.00019033)#0.0349248; 5
(((W_muriae#0.00414646: 0.00285092	W_sebi#0.00335013: 0.00285092)#0.00124101: 1.80688e-05	(W_canadensis#0.0010755: 0.00267558	W_mellicola#0.00509107: 0.00267558)#0.0015749: 0.000193407)#0.00162574: 2.07208e-05	W_tropicalis#0.00153908: 0.00288971)#0.0422458; 5
(((W_muriae#0.00378815: 0.00260456	W_sebi#0.00306063: 0.00260456)#0.00113377: 1.36431e-05	(W_canadensis#0.000982562: 0.00244437	W_mellicola#0.00465114: 0.00244437)#0.00143881: 0.00017383)#0.00148688: 2.17946e-05	W_tropicalis#0.00140608: 0.00264)#0.0385952; 5
(((W_muriae#0.00378815: 0.00260456	(W_canadensis#0.000982562: 0.00244437	W_mellicola#0.00465114: 0.00244437)#0.00143881: 0.000160187)#0.00339658: 3.06326e-05	W_sebi#0.00306063: 0.00263519)#0.00118508: 4.80508e-06	W_tropicalis#0.00140608: 0.00264)#0.0385952; 5
(((W_muriae#0.00516492: 0.00289588	(W_canadensis#0.000650526: 0.00271778	W_mellicola#0.00517138: 0.00271778)#0.00159974: 0.000178104)#0.00377649: 3.15835e-05	W_tropicalis#0.00156335: 0.00292747)#0.00355067: 7.81796e-06	W_sebi#0.00340297: 0.00293529)#0.0429122; 5
(((W_muriae#0.00497819: 0.00279119	(W_canadensis#0.000627008: 0.00261952	W_mellicola#0.00498442: 0.00261952)#0.00179851: 0.000171665)#0.00263326: 1.53747e-05	W_tropicalis#0.00150684: 0.00280656)#0.00344067: 2.26022e-05	W_sebi#0.00327994: 0.00282917)#0.042933; 5
(((W_muriae#0.00497819: 0.00279119	W_tropicalis#0.00150684: 0.00279119)#0.00263326: 5.553e-06	(W_canadensis#0.000627008: 0.00261952	W_mellicola#0.00498442: 0.00261952)#0.000772612: 0.000177218)#0.00345276: 3.2424e-05	W_sebi#0.00327994: 0.00282917)#0.042933; 5
(((W_muriae#0.00497819: 0.00279119	W_tropicalis#0.00150684: 0.00279119)#0.00263326: 4.04135e-06	(W_canadensis#0.000627008: 0.00261952	W_mellicola#0.00498442: 0.00261952)#0.000772612: 0.000175706)#0.00585067: 3.39356e-05	W_sebi#0.00327994: 0.00282917)#0.042933; 5
(((W_muriae#0.00484521: 0.00271663	W_tropicalis#0.00146658: 0.00271663)#0.000653199: 1.25454e-05	(W_canadensis#0.000610259: 0.00254955	W_mellicola#0.00485127: 0.00254955)#0.000751974: 0.000179625)#0.00300682: 2.44171e-05	W_sebi#0.00319233: 0.00275359)#0.0417862; 5
(((W_muriae#0.00465154: 0.00260805	(W_canadensis#0.000585867: 0.00244764	W_mellicola#0.00597969: 0.00244764)#0.000721917: 0.000160401)#0.0015144: 4.18405e-06	W_tropicalis#0.00140796: 0.00261223)#0.00181599: 3.1301e-05	W_sebi#0.00306473: 0.00264353)#0.0408054; 5
(((W_muriae#0.00465154: 0.00260805	(W_canadensis#0.000585867: 0.00244764	W_mellicola#0.00597969: 0.00244764)#0.000721917: 0.000160401)#0.00483133: 3.4313e-05	W_sebi#0.00306473: 0.00264236)#0.00179529: 1.1721e-06	W_tropicalis#0.00218129: 0.00264353)#0.044719; 5
(((W_muriae#0.00465154: 0.00260805	(W_canadensis#0.000585867: 0.00244764	W_mellicola#0.00597969: 0.00244764)#0.00187493: 0.000160401)#0.00273308: 3.4313e-05	W_sebi#0.00306473: 0.00264236)#0.00179529: 1.1721e-06	W_tropicalis#0.00218129: 0.00264353)#0.0413049; 5
(((W_muriae#0.00465154: 0.00261446	(W_canadensis#0.000585867: 0.00244764	W_mellicola#0.00597969: 0.00244764)#0.00187493: 0.000166815)#0.00272637: 2.78991e-05	W_sebi#0.00306473: 0.00264236)#0.0011659: 1.1721e-06	W_tropicalis#0.00218129: 0.00264353)#0.0397785; 5
(((W_sebi#0.00324268: 0.00276626	(W_canadensis#0.000619884: 0.00258976	W_mellicola#0.00632689: 0.00258976)#0.00198379: 0.000176501)#0.000381217: 8.78709e-06	W_muriae#0.00492163: 0.00277505)#0.0023442: 2.19721e-05	W_tropicalis#0.000865364: 0.00279702)#0.039656; 5
(((W_sebi#0.00299239: 0.00255275	(W_canadensis#0.000572039: 0.00238987	W_mellicola#0.00583856: 0.00238987)#0.00183068: 0.000162878)#0.00237376: 3.77956e-06	W_muriae#0.00454176: 0.00255653)#0.00216693: 2.46055e-05	W_tropicalis#0.00162186: 0.00258114)#0.0365952; 5
((W_tropicalis#0.00162186: 0.00255653	W_muriae#0.00454176: 0.00255653)#0.00216693: 2.46055e-05	(W_sebi#0.00299239: 0.00255275	(W_canadensis#0.000572039: 0.00238987	W_mellicola#0.00583856: 0.00238987)#0.00149686: 0.000162878)#0.00434768: 2.8385e-05)#0.0365952; 5
((W_tropicalis#0.00162186: 0.00255653	W_muriae#0.00454176: 0.00255653)#0.00216693: 2.46055e-05	(W_sebi#0.00299239: 0.00255275	(W_canadensis#0.000572039: 0.00238713	W_mellicola#0.00583856: 0.00238713)#0.00149858: 0.00016562)#0.00187037: 2.8385e-05)#0.0389767; 5
((W_tropicalis#0.00173815: 0.00273983	W_muriae#0.00486739: 0.00273983)#0.0023223: 2.63696e-05	(W_sebi#0.00320694: 0.0027255	(W_canadensis#0.000613053: 0.00255829	W_mellicola#0.00625717: 0.00255829)#0.00160603: 0.000167214)#0.00201204: 4.07007e-05)#0.0417712; 5
((W_tropicalis#0.00155825: 0.00247934	(W_sebi#0.00287504: 0.00244342	(W_canadensis#0.000549604: 0.00229351	W_mellicola#0.00560958: 0.00229351)#0.00151365: 0.000149908)#0.0018038: 3.59194e-05)#0.00206257: 5.68919e-07	W_muriae#0.00436364: 0.00247991)#0.0347514; 5
((W_tropicalis#0.00155825: 0.00247503	(W_sebi#0.00287504: 0.00247116	(W_canadensis#0.000549604: 0.00229351	W_mellicola#0.00560958: 0.00229351)#0.00151365: 0.000177653)#0.00178355: 3.86162e-06)#0.000891327: 4.88241e-06	W_muriae#0.00436364: 0.00247991)#0.0321808; 5
((W_sebi#0.00312454: 0.00269149	(W_tropicalis#0.00126914: 0.00268562	(W_canadensis#0.0005973: 0.00249255	W_mellicola#0.00609638: 0.00249255)#0.00126401: 0.00019307)#0.00193833: 5.87145e-06)#0.00174427: 3.63141e-06	W_muriae#0.00474232: 0.00269512)#0.0374386; 5
((W_muriae#0.00474232: 0.00269479	(W_tropicalis#0.00126914: 0.00268562	(W_canadensis#0.0005973: 0.00249255	W_mellicola#0.00609638: 0.00249255)#0.00126401: 0.00019307)#0.00193833: 9.17886e-06)#0.00174213: 3.23995e-07	W_sebi#0.00312454: 0.00269512)#0.0374386; 5
((W_muriae#0.00506503: 0.00287615	(W_tropicalis#0.00216511: 0.00286837	(W_canadensis#0.000637945: 0.00266216	W_mellicola#0.00651123: 0.00266216)#0.00135002: 0.000206208)#0.00391966: 7.78548e-06)#0.00134512: 2.36402e-06	W_sebi#0.00333716: 0.00287852)#0.0371091; 5
((W_tropicalis#0.00397423: 0.00286907	(W_muriae#0.00506503: 0.00286837	(W_canadensis#0.000637945: 0.00266216	W_mellicola#0.00651123: 0.00266216)#0.000868977: 0.000206208)#0.00152873: 7.06854e-07)#0.00134844: 9.44265e-06	W_sebi#0.00333716: 0.00287852)#0.0371091; 5
((W_tropicalis#0.00397423: 0.00286907	W_sebi#0.00333716: 0.00286907)#0.000592758: 9.44265e-06	(W_muriae#0.00506503: 0.00286837	(W_canadensis#0.000637945: 0.00266216	W_mellicola#0.00532459: 0.00266216)#0.000868977: 0.000206208)#0.00174273: 1.01495e-05)#0.038971; 5
((W_tropicalis#0.00153163: 0.00269248	W_sebi#0.00313175: 0.00269248)#0.000556273: 8.86145e-06	(W_muriae#0.00475327: 0.00269182	(W_canadensis#0.000598679: 0.0024983	W_mellicola#0.00499686: 0.0024983)#0.00081549: 0.000193515)#0.00280877: 9.5248e-06)#0.0365723; 5
((W_tropicalis#0.00153163: 0.00269248	W_sebi#0.00313175: 0.00269248)#0.000556273: 8.86145e-06	(W_muriae#0.00475327: 0.00258291	(W_canadensis#0.000598679: 0.0024983	W_mellicola#0.00499686: 0.0024983)#0.00081549: 8.46136e-05)#0.0029272: 0.000118427)#0.0365723; 5
((W_tropicalis#0.00245868: 0.00286356	W_sebi#0.00333074: 0.00286356)#0.000591619: 9.42451e-06	(W_muriae#0.0050553: 0.00274704	(W_canadensis#0.000636719: 0.00223573	W_mellicola#0.00531436: 0.00223573)#0.00103075: 0.000511301)#0.00311319: 0.000125951)#0.0352792; 5
((W_tropicalis#0.00245868: 0.00286356	(W_muriae#0.0050553: 0.00262437	(W_canadensis#0.000636719: 0.00223573	W_mellicola#0.00531436: 0.00223573)#0.00103075: 0.000388633)#0.00325871: 0.000239195)#0.00346806: 9.42451e-06	W_sebi#0.00333074: 0.00287299)#0.0338129; 5
((W_tropicalis#0.00158026: 0.00286356	(W_muriae#0.0050553: 0.00262437	(W_canadensis#0.000636719: 0.00223573	W_mellicola#0.00531436: 0.00223573)#0.000908813: 0.000388633)#0.00325871: 0.000239195)#0.00346806: 9.42451e-06	W_sebi#0.00333074: 0.00287299)#0.0309374; 5
((W_muriae#0.00523721: 0.00296661	(W_tropicalis#0.00163713: 0.0027188	(W_canadensis#0.000659632: 0.00231619	W_mellicola#0.00462863: 0.00231619)#0.0015437: 0.000402618)#0.00337598: 0.000247803)#0.00103302: 9.76365e-06	W_sebi#0.0034506: 0.00297637)#0.0299293; 5
(((W_canadensis#0.000659632: 0.0022711	W_mellicola#0.00462863: 0.0022711)#0.00349463: 0.00069551	(W_tropicalis#0.00163713: 0.0027188	W_muriae#0.00523721: 0.0027188)#0.00337598: 0.000247803)#0.00103302: 9.76365e-06	W_sebi#0.0034506: 0.00297637)#0.028416; 5
((W_sebi#0.0034506: 0.00296661	(W_tropicalis#0.00163713: 0.0027188	W_muriae#0.00523721: 0.0027188)#0.00337598: 0.000247803)#0.00260408: 9.76365e-06	(W_canadensis#0.000716289: 0.0022711	W_mellicola#0.00462863: 0.0022711)#0.00349463: 0.000705273)#0.028416; 5
(((W_canadensis#0.000716289: 0.0022711	W_mellicola#0.00462863: 0.0022711)#0.00349463: 0.00069551	(W_tropicalis#0.00163713: 0.0027188	W_muriae#0.00523721: 0.0027188)#0.00176593: 0.000247803)#0.00260408: 9.76365e-06	W_sebi#0.0034506: 0.00297637)#0.0305772; 5
(((W_canadensis#0.000716289: 0.0022711	W_mellicola#0.00462863: 0.0022711)#0.00349463: 0.00069551	W_sebi#0.0034506: 0.00296661)#0.00569939: 9.76365e-06	(W_tropicalis#0.00163713: 0.0027188	W_muriae#0.00425763: 0.0027188)#0.00483609: 0.000257566)#0.0319567; 5
(((W_canadensis#0.000716289: 0.0022711	W_mellicola#0.00462863: 0.0022711)#0.00349463: 0.00069551	W_sebi#0.0034506: 0.00296661)#0.00366419: 9.76365e-06	(W_tropicalis#0.00163713: 0.0027188	W_muriae#0.00425763: 0.0027188)#0.00704548: 0.000257566)#0.0299896; 5
(((W_canadensis#0.000716289: 0.0022711	W_mellicola#0.00462863: 0.0022711)#0.00349463: 0.00069551	W_sebi#0.0034506: 0.00296661)#0.00366419: 9.76365e-06	(W_tropicalis#0.00163713: 0.0027188	W_muriae#0.00425763: 0.0027188)#0.00977668: 0.000257566)#0.0299896; 5
(((W_canadensis#0.000716289: 0.0022711	W_mellicola#0.00462863: 0.0022711)#0.00349463: 0.00069551	W_sebi#0.0034506: 0.00296661)#0.00366419: 9.76365e-06	(W_tropicalis#0.00163713: 0.0027188	W_muriae#0.00425763: 0.0027188)#0.00866135: 0.000257566)#0.0299896; 5
(((W_tropicalis#0.00118509: 0.0027188	W_muriae#0.00425763: 0.0027188)#0.00866135: 0.000247803	W_sebi#0.0034506: 0.00296661)#0.000957614: 9.76365e-06	(W_canadensis#0.000716289: 0.0022711	W_mellicola#0.00462863: 0.0022711)#0.00349463: 0.000705273)#0.0332926; 5
(((W_sebi#0.0034506: 0.0027188	W_muriae#0.00425763: 0.0027188)#0.0113247: 0.000247803	W_tropicalis#0.00118509: 0.00296661)#0.000957614: 9.76365e-06	(W_canadensis#0.000716289: 0.0022711	W_mellicola#0.00462863: 0.0022711)#0.00349463: 0.000705273)#0.0349579; 5
(((W_tropicalis#0.00118509: 0.0027188	W_muriae#0.00425763: 0.0027188)#0.012873: 0.000247803	W_sebi#0.0034506: 0.00296661)#0.00213552: 9.76365e-06	(W_canadensis#0.000716289: 0.0022711	W_mellicola#0.00462863: 0.0022711)#0.00349463: 0.000705273)#0.0374138; 5
(((W_tropicalis#0.0011269: 0.00254957	W_muriae#0.00399261: 0.00254957)#0.0120717: 0.000232378	(W_canadensis#0.000671702: 0.00212973	W_mellicola#0.00434051: 0.00212973)#0.0032771: 0.000652217)#0.00200259: 9.1559e-06	W_sebi#0.00323581: 0.0027911)#0.0350849; 5
(((W_tropicalis#0.0011269: 0.00254957	W_muriae#0.00399261: 0.00254957)#0.00933607: 0.000232378	(W_canadensis#0.000671702: 0.00212973	W_mellicola#0.00434051: 0.00212973)#0.0032771: 0.000652217)#0.00200259: 9.1559e-06	W_sebi#0.00323581: 0.0027911)#0.0350849; 5
(((W_tropicalis#0.0011269: 0.00254957	W_muriae#0.00399261: 0.00254957)#0.00700472: 0.000238037	W_sebi#0.00323581: 0.00278761)#0.00199853: 3.49645e-06	(W_canadensis#0.000671702: 0.00212973	W_mellicola#0.00434051: 0.00212973)#0.0032771: 0.000661372)#0.0333347; 5
(((W_tropicalis#0.0011269: 0.00254957	W_muriae#0.00399261: 0.00254957)#0.00700472: 0.000238037	W_sebi#0.00323581: 0.00278761)#0.00199853: 3.49645e-06	(W_canadensis#0.000671702: 0.00212973	W_mellicola#0.00434051: 0.00212973)#0.0032771: 0.000661372)#0.0349277; 5
(((W_tropicalis#0.00122263: 0.00276616	W_sebi#0.0035107: 0.00276616)#0.00759978: 0.000258259	W_muriae#0.00433178: 0.00302442)#0.00202872: 3.79347e-06	(W_canadensis#0.000728764: 0.00231065	W_mellicola#0.00470924: 0.00231065)#0.00355549: 0.000717556)#0.0346451; 5
(((W_tropicalis#0.00122263: 0.00276616	W_sebi#0.0035107: 0.00276616)#0.00759978: 0.000258259	W_muriae#0.00433178: 0.00302442)#0.00431697: 3.79347e-06	(W_canadensis#0.000728764: 0.00231065	W_mellicola#0.00470924: 0.00231065)#0.00355549: 0.000717556)#0.0354815; 5
(((W_muriae#0.00433178: 0.00276616	W_sebi#0.0035107: 0.00276616)#0.00408027: 0.000258259	W_tropicalis#0.00122263: 0.00302442)#0.00353339: 3.79347e-06	(W_canadensis#0.000728764: 0.00231065	W_mellicola#0.00470924: 0.00231065)#0.00261503: 0.000717556)#0.0329258; 5
(((W_muriae#0.00420875: 0.00268759	W_sebi#0.00341099: 0.00268759)#0.00322643: 0.000250924	W_tropicalis#0.0011879: 0.00293851)#0.000564386: 3.68573e-06	(W_canadensis#0.000708065: 0.00224502	W_mellicola#0.00457549: 0.00224502)#0.00254076: 0.000697176)#0.034151; 5
(((W_muriae#0.00420875: 0.00268759	W_sebi#0.00341099: 0.00268759)#0.00322643: 0.000250924	(W_canadensis#0.000708065: 0.00224502	W_mellicola#0.00457549: 0.00224502)#0.00254076: 0.00069349)#0.0017829: 3.68573e-06	W_tropicalis#0.0011879: 0.0029422)#0.0318537; 5
(((W_muriae#0.00459329: 0.00293315	W_sebi#0.00372264: 0.00293315)#0.0018131: 0.00027385	(W_canadensis#0.000772758: 0.00245014	W_mellicola#0.00499353: 0.00245014)#0.00113558: 0.000756852)#0.0021411: 4.02248e-06	W_tropicalis#0.00129644: 0.00321102)#0.0322962; 5
((W_tropicalis#0.00129757: 0.003207	(W_canadensis#0.000772758: 0.00245014	W_mellicola#0.00499353: 0.00245014)#0.00113558: 0.000756852)#0.000235732: 4.02248e-06	(W_muriae#0.00459329: 0.00293315	W_sebi#0.00372264: 0.00293315)#0.0018131: 0.000277872)#0.0344434; 5
((W_tropicalis#0.00129757: 0.003207	(W_canadensis#0.000772758: 0.00245014	W_mellicola#0.00499353: 0.00245014)#0.0036944: 0.000756852)#0.00118657: 4.02248e-06	(W_muriae#0.00459329: 0.00293315	W_sebi#0.00372264: 0.00293315)#0.0018131: 0.000277872)#0.0344434; 5
((W_tropicalis#0.00129757: 0.003207	(W_canadensis#0.000772758: 0.00245014	W_mellicola#0.00499353: 0.00245014)#0.0036944: 0.000756852)#0.00187427: 4.02248e-06	(W_muriae#0.00459329: 0.00293315	W_sebi#0.00372264: 0.00293315)#0.000843197: 0.000277872)#0.036291; 5
((W_tropicalis#0.00129757: 0.00320073	(W_canadensis#0.000772758: 0.00245014	W_mellicola#0.00499353: 0.00245014)#0.0036944: 0.000750587)#0.00386979: 1.02879e-05	(W_muriae#0.00459329: 0.00293315	W_sebi#0.00372264: 0.00293315)#0.00131494: 0.000277872)#0.036291; 5
((W_tropicalis#0.00104474: 0.00320073	(W_canadensis#0.000772758: 0.00245014	W_mellicola#0.00499353: 0.00245014)#0.0036944: 0.000750587)#0.00113782: 1.02879e-05	(W_muriae#0.00459329: 0.00293315	W_sebi#0.00372264: 0.00293315)#0.00116993: 0.000277872)#0.036291; 5
((W_tropicalis#0.00104474: 0.00320073	(W_muriae#0.00459329: 0.00293315	W_sebi#0.00372264: 0.00293315)#0.00276691: 0.000267584)#0.00113782: 1.02879e-05	(W_canadensis#0.000772758: 0.00245014	W_mellicola#0.00499353: 0.00245014)#0.0036944: 0.000760875)#0.0385805; 5
((W_sebi#0.00372264: 0.00320073	(W_muriae#0.00459329: 0.00293315	W_tropicalis#0.00104474: 0.00293315)#0.00276691: 0.000267584)#0.00204005: 1.02879e-05	(W_canadensis#0.000772758: 0.0024286	W_mellicola#0.00499353: 0.0024286)#0.00235822: 0.000782415)#0.0402595; 5
((W_sebi#0.00372264: 0.00320073	(W_muriae#0.00459329: 0.00293315	W_tropicalis#0.00104474: 0.00293315)#0.00276691: 0.000267584)#0.00204005: 1.02879e-05	(W_canadensis#0.000772758: 0.0024286	W_mellicola#0.0063009: 0.0024286)#0.00235822: 0.000782415)#0.0378843; 5
(((W_canadensis#0.000772758: 0.0024286	W_mellicola#0.0063009: 0.0024286)#0.00235822: 0.000772127	(W_muriae#0.00459329: 0.00293315	W_tropicalis#0.00104474: 0.00293315)#0.00276691: 0.000267584)#0.00204005: 1.02879e-05	W_sebi#0.00372264: 0.00321102)#0.0347429; 5
((W_sebi#0.00372264: 0.00320073	(W_muriae#0.00459329: 0.00293315	W_tropicalis#0.000842453: 0.00293315)#0.00276691: 0.000267584)#0.00204005: 1.02879e-05	(W_canadensis#0.000772758: 0.0024286	W_mellicola#0.0063009: 0.0024286)#0.00235822: 0.000782415)#0.031864; 5
((W_tropicalis#0.000842453: 0.00320073	(W_muriae#0.00459329: 0.00293315	W_sebi#0.00372264: 0.00293315)#0.00276691: 0.000267584)#0.000319124: 1.02879e-05	(W_canadensis#0.000772758: 0.0024286	W_mellicola#0.0063009: 0.0024286)#0.00235822: 0.000782415)#0.0290823; 5
(((W_canadensis#0.000772758: 0.0024286	W_mellicola#0.0063009: 0.0024286)#0.00235822: 0.000772127	(W_muriae#0.00459329: 0.00293315	W_sebi#0.00372264: 0.00293315)#0.00276691: 0.000267584)#0.00214211: 1.02879e-05	W_tropicalis#0.000842453: 0.00321102)#0.0290823; 5
(((W_canadensis#0.000794183: 0.00249594	W_mellicola#0.00647559: 0.00249594)#0.0024236: 0.000793535	(W_muriae#0.00472064: 0.00301447	W_sebi#0.00382585: 0.00301447)#0.00284362: 0.000275003)#0.00102673: 1.05732e-05	W_tropicalis#0.00086581: 0.00330004)#0.0319208; 5
((W_tropicalis#0.00306898: 0.00301776	(W_muriae#0.00438098: 0.00279757	W_sebi#0.00355057: 0.00279757)#0.00263901: 0.00022019)#0.00125758: 4.48379e-05	(W_canadensis#0.00073704: 0.00231635	W_mellicola#0.00600966: 0.00231635)#0.00224922: 0.00074625)#0.0325321; 5
((W_tropicalis#0.00306898: 0.00301776	(W_muriae#0.00438098: 0.00279757	W_sebi#0.00355057: 0.00279757)#0.00263901: 0.00022019)#0.00125758: 4.48379e-05	(W_canadensis#0.00073704: 0.00231635	W_mellicola#0.00600966: 0.00231635)#0.00224922: 0.00074625)#0.0325321; 5
((W_tropicalis#0.000860909: 0.00301776	(W_canadensis#0.00073704: 0.00231635	W_mellicola#0.00600966: 0.00231635)#0.00224922: 0.000701413)#0.000931838: 4.48379e-05	(W_muriae#0.00438098: 0.00279757	W_sebi#0.00355057: 0.00279757)#0.00263901: 0.000265028)#0.0334657; 5
((W_tropicalis#0.000860909: 0.00301776	(W_canadensis#0.00073704: 0.00231635	W_mellicola#0.00600966: 0.00231635)#0.00224922: 0.000701413)#0.000931838: 4.48379e-05	(W_muriae#0.00438098: 0.00279757	W_sebi#0.00355057: 0.00279757)#0.00263901: 0.000265028)#0.0334657; 5
((W_tropicalis#0.000860909: 0.00301776	(W_canadensis#0.00113056: 0.00231635	W_mellicola#0.00600966: 0.00231635)#0.00494761: 0.000701413)#0.00205159: 4.48379e-05	(W_muriae#0.00438098: 0.00279757	W_sebi#0.00355057: 0.00279757)#0.00263901: 0.000265028)#0.0334657; 5
((W_tropicalis#0.000860909: 0.00301776	(W_canadensis#0.00113056: 0.00231635	W_mellicola#0.00600966: 0.00231635)#0.00494761: 0.000701413)#0.00205159: 4.48379e-05	(W_muriae#0.00438098: 0.00279757	W_sebi#0.00355057: 0.00279757)#0.00263901: 0.000265028)#0.0369842; 5
((W_tropicalis#0.000860909: 0.00301776	(W_canadensis#0.00113056: 0.00231635	W_mellicola#0.00600966: 0.00231635)#0.00741303: 0.000701413)#0.000851128: 4.48379e-05	(W_muriae#0.00438098: 0.00279757	W_sebi#0.00355057: 0.00279757)#0.00263901: 0.000265028)#0.0351168; 5
((W_tropicalis#0.000860909: 0.00301776	(W_canadensis#0.00123125: 0.00231635	W_mellicola#0.00600966: 0.00231635)#0.00558031: 0.000701413)#0.00315803: 4.48379e-05	(W_muriae#0.00438098: 0.00279757	W_sebi#0.00355057: 0.00279757)#0.00263901: 0.000265028)#0.0328709; 5
((W_tropicalis#0.00153301: 0.00301223	(W_canadensis#0.00123125: 0.00231635	W_mellicola#0.00600966: 0.00231635)#0.00558031: 0.000695879)#0.00545537: 5.03713e-05	(W_muriae#0.00438098: 0.00279757	W_sebi#0.00355057: 0.00279757)#0.00263901: 0.000265028)#0.0328709; 5
((W_tropicalis#0.00153301: 0.00301223	(W_muriae#0.00438098: 0.00279757	W_sebi#0.00355057: 0.00279757)#0.00263901: 0.000214657)#0.00545537: 5.03713e-05	(W_canadensis#0.00123125: 0.00231635	W_mellicola#0.00600966: 0.00231635)#0.00184519: 0.00074625)#0.0314534; 5
((W_tropicalis#0.00153301: 0.00302096	(W_muriae#0.00376631: 0.00279757	W_sebi#0.00355057: 0.00279757)#0.00263901: 0.000223384)#0.00543961: 4.16443e-05	(W_canadensis#0.0012287: 0.00231635	W_mellicola#0.00600966: 0.00231635)#0.00481747: 0.00074625)#0.0294526; 5
((W_muriae#0.00376631: 0.00302096	(W_tropicalis#0.00153301: 0.00279757	W_sebi#0.00355057: 0.00279757)#0.00263901: 0.000223384)#0.00425812: 4.16443e-05	(W_canadensis#0.0012287: 0.00231635	W_mellicola#0.00600966: 0.00231635)#0.00240462: 0.00074625)#0.0335422; 5
((W_muriae#0.00376631: 0.00302096	(W_canadensis#0.00155581: 0.00231635	W_mellicola#0.00600966: 0.00231635)#0.00240462: 0.000704606)#0.00134425: 4.16443e-05	(W_tropicalis#0.00153301: 0.00279757	W_sebi#0.00257577: 0.00279757)#0.0045813: 0.000265028)#0.0372864; 5
((W_muriae#0.00376631: 0.00302096	(W_canadensis#0.00155581: 0.00205366	W_mellicola#0.00404726: 0.00205366)#0.00271221: 0.000967298)#0.00134425: 4.16443e-05	(W_tropicalis#0.00153301: 0.00279757	W_sebi#0.00257577: 0.00279757)#0.0045813: 0.000265028)#0.0372864; 5
((W_muriae#0.00376631: 0.00302096	(W_tropicalis#0.000816614: 0.00279757	W_sebi#0.00257577: 0.00279757)#0.0045813: 0.000223384)#0.000353493: 4.16443e-05	(W_canadensis#0.00155581: 0.00205366	W_mellicola#0.00404726: 0.00205366)#0.00271221: 0.00100894)#0.0348615; 5
((W_muriae#0.0033478: 0.00268527	(W_tropicalis#0.000725873: 0.00248671	W_sebi#0.00228955: 0.00248671)#0.00233003: 0.000198562)#0.00122812: 3.70168e-05	(W_canadensis#0.00197081: 0.00182546	W_mellicola#0.00359753: 0.00182546)#0.00241083: 0.00089683)#0.032417; 5
((W_muriae#0.00370027: 0.00296798	(W_canadensis#0.0021783: 0.00201765	W_mellicola#0.00397629: 0.00201765)#0.00505296: 0.000950336)#0.00242342: 4.09141e-05	(W_tropicalis#0.00268667: 0.00274852	W_sebi#0.0025306: 0.00274852)#0.00257535: 0.000260381)#0.0358299; 5
((W_muriae#0.0034624: 0.00277719	(W_canadensis#0.00203827: 0.00188794	W_mellicola#0.00372068: 0.00188794)#0.00472814: 0.000889245)#0.00226764: 3.82839e-05	(W_tropicalis#0.000581828: 0.00257183	W_sebi#0.00236792: 0.00257183)#0.00240979: 0.000243643)#0.0341242; 5
(((W_tropicalis#0.000581828: 0.00257183	W_sebi#0.00236792: 0.00257183)#0.00240979: 0.000202881	(W_canadensis#0.00203827: 0.00188794	W_mellicola#0.00372068: 0.00188794)#0.00472814: 0.000886768)#0.00374818: 4.07613e-05	W_muriae#0.0034624: 0.00281547)#0.0366048; 5
(((W_tropicalis#0.000649554: 0.0028712	W_sebi#0.00264356: 0.0028712)#0.0026903: 0.000226498	(W_canadensis#0.00227553: 0.00210771	W_mellicola#0.00415378: 0.00210771)#0.0070021: 0.00098999)#0.00418448: 4.55061e-05	W_muriae#0.00386543: 0.0031432)#0.0408657; 5
((W_muriae#0.00361221: 0.00289477	(W_canadensis#0.00110734: 0.00196963	W_mellicola#0.00388166: 0.00196963)#0.00794153: 0.000925136)#0.00195207: 4.2525e-05	(W_tropicalis#0.000607002: 0.00268311	W_sebi#0.00247038: 0.00268311)#0.00251406: 0.000254185)#0.0365252; 5
((W_muriae#0.00361221: 0.00289477	(W_canadensis#0.00110734: 0.00196963	W_mellicola#0.00388166: 0.00196963)#0.00794153: 0.000925136)#0.00527957: 4.2525e-05	(W_tropicalis#0.000607002: 0.00268311	W_sebi#0.00247038: 0.00268311)#0.00251406: 0.000254185)#0.0365252; 5
((W_muriae#0.00361221: 0.00289477	(W_canadensis#0.00110734: 0.00196963	W_mellicola#0.00388166: 0.00196963)#0.00794153: 0.000925136)#0.00527957: 4.2525e-05	(W_tropicalis#0.000607002: 0.00268311	W_sebi#0.00247038: 0.00268311)#0.00251406: 0.000254185)#0.0365252; 5
((W_muriae#0.0037961: 0.00304214	(W_canadensis#0.00142168: 0.0020699	W_mellicola#0.00407928: 0.0020699)#0.0068742: 0.000972234)#0.00653808: 4.46899e-05	(W_tropicalis#0.000637904: 0.0028197	W_sebi#0.00259614: 0.0028197)#0.00264205: 0.000267125)#0.03612; 5
((W_muriae#0.00405011: 0.0032457	(W_canadensis#0.00151681: 0.00220841	W_mellicola#0.00435223: 0.00220841)#0.00733417: 0.00103729)#0.00697557: 4.76802e-05	(W_tropicalis#0.000680588: 0.00300838	W_sebi#0.00276986: 0.00300838)#0.00281883: 0.000284999)#0.03686; 5
((W_muriae#0.00405011: 0.00326692	(W_tropicalis#0.000680588: 0.00300838	W_sebi#0.00276986: 0.00300838)#0.00281883: 0.000258546)#0.00392872: 2.64534e-05	(W_canadensis#0.00151681: 0.00220841	W_mellicola#0.00435223: 0.00220841)#0.00432656: 0.00108497)#0.034393; 5
((W_muriae#0.00405011: 0.00326692	(W_tropicalis#0.00152857: 0.00300838	W_sebi#0.00276986: 0.00300838)#0.00514812: 0.000258546)#0.0063839: 2.64534e-05	(W_canadensis#0.000828847: 0.00211396	W_mellicola#0.00435223: 0.00211396)#0.0073526: 0.00117942)#0.033661; 5
((W_muriae#0.00405011: 0.00326692	(W_tropicalis#0.00161482: 0.00300838	W_sebi#0.00276986: 0.00300838)#0.00514812: 0.000258546)#0.0063839: 2.64534e-05	(W_canadensis#0.000828847: 0.00211396	W_mellicola#0.00435223: 0.00211396)#0.0073526: 0.00117942)#0.0357444; 5
((W_muriae#0.00374736: 0.00302272	(W_tropicalis#0.00149411: 0.0027835	W_sebi#0.00256281: 0.0027835)#0.0064924: 0.000239219)#0.00590669: 2.44759e-05	(W_canadensis#0.00076689: 0.00195594	W_mellicola#0.0040269: 0.00195594)#0.00393117: 0.00109125)#0.0307799; 5
((W_muriae#0.00416327: 0.0033582	(W_canadensis#0.000852005: 0.00217302	W_mellicola#0.00447383: 0.00217302)#0.00436749: 0.00118518)#0.00656226: 2.71925e-05	(W_tropicalis#0.00165994: 0.00309243	W_sebi#0.00284725: 0.00309243)#0.00721298: 0.000292962)#0.0369461; 5
((W_muriae#0.00416327: 0.0033582	(W_canadensis#0.000852005: 0.00217302	W_mellicola#0.00447383: 0.00217302)#0.00436749: 0.00118518)#0.00426629: 2.71925e-05	(W_tropicalis#0.00165994: 0.00309243	W_sebi#0.00284725: 0.00309243)#0.00800146: 0.000292962)#0.0335942; 5
(((W_tropicalis#0.000754484: 0.00292229	W_sebi#0.0026906: 0.00292229)#0.00595809: 0.000251147	(W_canadensis#0.000805129: 0.00205347	W_mellicola#0.00422769: 0.00205347)#0.00412719: 0.00111997)#0.00403157: 2.56964e-05	W_muriae#0.00393421: 0.00319913)#0.0340559; 5
(((W_tropicalis#0.000730656: 0.00292229	W_sebi#0.0026906: 0.00292229)#0.00391847: 0.000251147	(W_canadensis#0.000805129: 0.00205347	W_mellicola#0.00422769: 0.00205347)#0.00412719: 0.00111997)#0.00256832: 2.56964e-05	W_muriae#0.00393421: 0.00319913)#0.0340559; 5
((W_muriae#0.00368978: 0.00297627	(W_canadensis#0.000755105: 0.00192588	W_mellicola#0.00396502: 0.00192588)#0.00387077: 0.00105039)#0.00240874: 2.40998e-05	(W_tropicalis#0.000685259: 0.00274072	W_sebi#0.00252343: 0.00274072)#0.00367501: 0.000259643)#0.0332162; 5
((W_muriae#0.00368978: 0.00297627	(W_canadensis#0.000755105: 0.00192588	W_mellicola#0.00396502: 0.00192588)#0.00387077: 0.00105039)#0.00240874: 2.40998e-05	(W_tropicalis#0.000685259: 0.00274072	W_sebi#0.00252343: 0.00274072)#0.00367501: 0.000259643)#0.0332162; 5
((W_muriae#0.00368978: 0.00297627	(W_canadensis#0.000755105: 0.00192588	W_mellicola#0.00396502: 0.00192588)#0.00387077: 0.00105039)#0.00240874: 2.40998e-05	(W_tropicalis#0.000685259: 0.00274072	W_sebi#0.00252343: 0.00274072)#0.00367501: 0.000259643)#0.0332162; 5
((W_muriae#0.00368978: 0.00297627	(W_canadensis#0.000755105: 0.00192588	W_mellicola#0.00396502: 0.00192588)#0.00387077: 0.00105039)#0.00240874: 2.40998e-05	(W_tropicalis#0.000685259: 0.00274072	W_sebi#0.00252343: 0.00274072)#0.00367501: 0.000259643)#0.0332162; 5
((W_muriae#0.00368978: 0.00297627	(W_canadensis#0.000755105: 0.00192588	W_mellicola#0.00396502: 0.00192588)#0.00307048: 0.00105039)#0.00240874: 2.40998e-05	(W_tropicalis#0.0010165: 0.00274072	W_sebi#0.00252343: 0.00274072)#0.00540081: 0.000259643)#0.0353252; 5
((W_muriae#0.00368978: 0.00297627	(W_canadensis#0.000755105: 0.00192588	W_mellicola#0.00396502: 0.00192588)#0.00307048: 0.00105039)#0.00240874: 2.40998e-05	(W_tropicalis#0.00167269: 0.00274072	W_sebi#0.00252343: 0.00274072)#0.00540081: 0.000259643)#0.0324854; 5
((W_muriae#0.00412912: 0.00333065	(W_canadensis#0.000845016: 0.0021552	W_mellicola#0.00443714: 0.0021552)#0.00343609: 0.00117546)#0.00269555: 2.69694e-05	(W_tropicalis#0.00147611: 0.00306706	W_sebi#0.00282389: 0.00306706)#0.0021184: 0.000290559)#0.03816; 5
((W_muriae#0.00412912: 0.00333065	(W_canadensis#0.000845016: 0.0021552	W_mellicola#0.00443714: 0.0021552)#0.00343609: 0.00117546)#0.00269555: 2.69694e-05	(W_tropicalis#0.00147611: 0.00306706	W_sebi#0.00282389: 0.00306706)#0.0021184: 0.000290559)#0.0362307; 5
(((W_tropicalis#0.00111476: 0.00306706	W_sebi#0.00282389: 0.00306706)#0.0021184: 0.000258088	(W_canadensis#0.000845016: 0.0021552	W_mellicola#0.00443714: 0.0021552)#0.00343609: 0.00116995)#0.00270001: 3.24713e-05	W_muriae#0.00412912: 0.00335762)#0.0387444; 5
(((W_tropicalis#0.0016132: 0.00277872	W_sebi#0.00255841: 0.00277872)#0.00191925: 0.000233824	(W_canadensis#0.000765574: 0.00195258	W_mellicola#0.00594079: 0.00195258)#0.00311305: 0.00105996)#0.00244618: 2.94186e-05	W_muriae#0.00374093: 0.00304196)#0.0370062; 5
(((W_tropicalis#0.00136606: 0.00277872	W_sebi#0.00255841: 0.00277872)#0.00191925: 0.000239469	W_muriae#0.00454325: 0.00301819)#0.00385123: 2.37741e-05	(W_canadensis#0.000765574: 0.00195258	W_mellicola#0.00594079: 0.00195258)#0.00311305: 0.00108938)#0.0349024; 5
(((W_muriae#0.00467924: 0.00286189	W_sebi#0.00263499: 0.00286189)#0.00452027: 0.000246636	W_tropicalis#0.00140695: 0.00310853)#0.00396651: 2.44857e-05	(W_canadensis#0.000788489: 0.00201103	W_mellicola#0.00611861: 0.00201103)#0.00535135: 0.00112199)#0.0330024; 5
(((W_canadensis#0.000766227: 0.00189486	W_mellicola#0.00576515: 0.00189486)#0.00327878: 0.0010341	W_tropicalis#0.00132567: 0.00292896)#0.00156473: 2.30712e-05	(W_muriae#0.00440893: 0.00269657	W_sebi#0.00248277: 0.00269657)#0.00242917: 0.00025546)#0.032243; 5
(((W_canadensis#0.00104253: 0.00189486	W_mellicola#0.0043088: 0.00189486)#0.00327878: 0.0010341	W_tropicalis#0.00132567: 0.00292896)#0.00156473: 2.30712e-05	(W_muriae#0.00440893: 0.00269657	W_sebi#0.00248277: 0.00269657)#0.00242917: 0.00025546)#0.034884; 5
(((W_muriae#0.00440893: 0.00269657	W_sebi#0.00248277: 0.00269657)#0.00242917: 0.000232389	W_tropicalis#0.00132567: 0.00292896)#0.00124736: 2.30712e-05	(W_canadensis#0.00104253: 0.00189486	W_mellicola#0.0043088: 0.00189486)#0.00564219: 0.00105717)#0.0367154; 5
(((W_muriae#0.00470295: 0.0028764	W_sebi#0.00264834: 0.0028764)#0.00259117: 0.000247886	(W_canadensis#0.00111206: 0.00202122	W_mellicola#0.00459615: 0.00202122)#0.00601845: 0.00110307)#0.00337794: 2.46098e-05	W_tropicalis#0.00141408: 0.00314889)#0.0359668; 5
(((W_muriae#0.00470295: 0.0028764	W_sebi#0.00264834: 0.0028764)#0.00259117: 0.000215919	(W_canadensis#0.00111206: 0.00202122	W_mellicola#0.00459615: 0.00202122)#0.00449468: 0.0010711)#0.00409504: 5.65774e-05	W_tropicalis#0.00116898: 0.00314889)#0.0337826; 5
(((W_muriae#0.00431999: 0.00264217	W_sebi#0.00243269: 0.00264217)#0.00238017: 0.000198337	W_tropicalis#0.00103699: 0.00284051)#0.00376158: 5.19703e-05	(W_canadensis#0.0010215: 0.00185663	W_mellicola#0.00422189: 0.00185663)#0.00412868: 0.00103585)#0.0331701; 5
(((W_muriae#0.00450623: 0.00275608	W_sebi#0.00253756: 0.00275608)#0.00248278: 0.000230413	W_tropicalis#0.00108169: 0.00298649)#0.0007266: 3.06843e-05	(W_canadensis#0.00103035: 0.00193667	W_mellicola#0.00440389: 0.00193667)#0.00430667: 0.00108051)#0.0346001; 5
(((W_muriae#0.00474402: 0.00290152	W_sebi#0.00267147: 0.00290152)#0.00128534: 0.000242572	W_tropicalis#0.00113877: 0.00314409)#0.00187494: 3.23036e-05	(W_canadensis#0.00108472: 0.00203887	W_mellicola#0.00463629: 0.00203887)#0.00453393: 0.00113752)#0.0332592; 5
(((W_tropicalis#0.00113877: 0.00290152	W_sebi#0.00267147: 0.00290152)#0.0011: 0.000242572	W_muriae#0.00474402: 0.00314409)#0.00187494: 3.23036e-05	(W_canadensis#0.00108472: 0.00203887	W_mellicola#0.00463629: 0.00203887)#0.00453393: 0.00113752)#0.0332592; 5
(((W_canadensis#0.00108472: 0.00203887	W_mellicola#0.00463629: 0.00203887)#0.0024678: 0.00110522	W_muriae#0.00474402: 0.00314409)#0.00187494: 3.23036e-05	(W_tropicalis#0.00113877: 0.00290152	W_sebi#0.00267147: 0.00290152)#0.0011: 0.000274876)#0.0344574; 5
(((W_canadensis#0.000900292: 0.00203887	W_mellicola#0.00463629: 0.00203887)#0.0024678: 0.00110522	W_muriae#0.00474402: 0.00314409)#0.00187494: 3.23036e-05	(W_tropicalis#0.00113877: 0.00290152	W_sebi#0.00267147: 0.00290152)#0.00395846: 0.000274876)#0.0344574; 5
(((W_canadensis#0.000900292: 0.00203887	W_mellicola#0.00463629: 0.00203887)#0.00591672: 0.00110522	W_muriae#0.00474402: 0.00314409)#0.00187494: 3.23036e-05	(W_tropicalis#0.00113877: 0.00290152	W_sebi#0.00267147: 0.00290152)#0.00395846: 0.000274876)#0.037192; 5
(((W_canadensis#0.000900292: 0.00206862	W_mellicola#0.00463629: 0.00206862)#0.00422356: 0.00107547	W_muriae#0.00474402: 0.00314409)#0.00187494: 3.23036e-05	(W_tropicalis#0.00113877: 0.00290152	W_sebi#0.00267147: 0.00290152)#0.00395846: 0.000274876)#0.0351417; 5
(((W_canadensis#0.000900292: 0.00206862	W_mellicola#0.00463629: 0.00206862)#0.00354538: 0.00107547	W_muriae#0.00474402: 0.00314409)#0.00187494: 3.23036e-05	(W_tropicalis#0.00113877: 0.00290152	W_sebi#0.00267147: 0.00290152)#0.00562363: 0.000274876)#0.0351417; 5
(((W_canadensis#0.000868074: 0.00199459	W_mellicola#0.00634166: 0.00199459)#0.0034185: 0.00103699	W_muriae#0.00457425: 0.00303157)#0.00180784: 3.11475e-05	(W_tropicalis#0.00129908: 0.00279768	W_sebi#0.00200459: 0.00279768)#0.00641319: 0.000265039)#0.0315447; 5
(((W_canadensis#0.000868074: 0.00199459	W_mellicola#0.00506115: 0.00199459)#0.00196215: 0.00103699	W_muriae#0.00457425: 0.00303157)#0.00180784: 3.11475e-05	(W_tropicalis#0.00129908: 0.00279768	W_sebi#0.00200459: 0.00279768)#0.00641319: 0.000265039)#0.0332271; 5
(((W_canadensis#0.000868074: 0.00199459	W_mellicola#0.00506115: 0.00199459)#0.00192887: 0.00103699	W_muriae#0.00457425: 0.00303157)#0.00426275: 3.11475e-05	(W_tropicalis#0.000549518: 0.00279768	W_sebi#0.00292344: 0.00279768)#0.00641319: 0.000265039)#0.036762; 5
(((W_canadensis#0.000914003: 0.00210012	W_mellicola#0.00532893: 0.00210012)#0.00203092: 0.00109185	W_muriae#0.00481627: 0.00319197)#0.00448829: 3.27955e-05	(W_tropicalis#0.000578593: 0.00294571	W_sebi#0.00307811: 0.00294571)#0.0067525: 0.000279062)#0.0362699; 5
(((W_canadensis#0.000829102: 0.00190504	W_mellicola#0.00483393: 0.00190504)#0.00184227: 0.00099043	W_muriae#0.00436889: 0.00289547)#0.00407138: 2.97491e-05	(W_tropicalis#0.000524848: 0.00267208	W_sebi#0.00279219: 0.00267208)#0.00612527: 0.00025314)#0.0347263; 5
(((W_canadensis#0.000829102: 0.00202605	W_mellicola#0.00483393: 0.00202605)#0.00173224: 0.000869425	(W_tropicalis#0.000524848: 0.00267208	W_sebi#0.00279219: 0.00267208)#0.00422596: 0.000223391)#0.00407138: 2.97491e-05	W_muriae#0.00436889: 0.00292522)#0.0316895; 5
((W_sebi#0.00279219: 0.00289547	(W_tropicalis#0.000524848: 0.00287099	(W_canadensis#0.000829102: 0.00202605	W_mellicola#0.00483393: 0.00202605)#0.00173224: 0.000844946)#0.00393317: 2.4479e-05)#0.00407138: 2.97491e-05	W_muriae#0.00436889: 0.00292522)#0.0316895; 5
((W_sebi#0.00297712: 0.00309116	(W_tropicalis#0.00055961: 0.00306115	(W_canadensis#0.000884015: 0.00216024	W_mellicola#0.00515409: 0.00216024)#0.00150295: 0.000900909)#0.00419367: 3.00163e-05)#0.00433554: 2.78036e-05	W_muriae#0.00465825: 0.00311897)#0.030797; 5
((W_muriae#0.00465825: 0.00309116	(W_tropicalis#0.00055961: 0.00306115	(W_canadensis#0.000884015: 0.00216024	W_mellicola#0.00515409: 0.00216024)#0.00425118: 0.000900909)#0.00583521: 3.00163e-05)#0.00433554: 2.78036e-05	W_sebi#0.00297712: 0.00311897)#0.0286235; 5
((W_muriae#0.00486137: 0.00321457	(W_tropicalis#0.000584011: 0.00301406	(W_canadensis#0.000922562: 0.00225443	W_mellicola#0.00537883: 0.00225443)#0.00443655: 0.000759629)#0.00645447: 0.000200513)#0.00271708: 4.0391e-05	W_sebi#0.00310694: 0.00325497)#0.027404; 5
((W_sebi#0.00310694: 0.00321457	(W_tropicalis#0.000584011: 0.00291257	(W_canadensis#0.000922562: 0.00225443	W_mellicola#0.00537883: 0.00225443)#0.00175302: 0.000658133)#0.00667939: 0.000302009)#0.00271708: 4.0391e-05	W_muriae#0.00486137: 0.00325497)#0.0307255; 5
((W_muriae#0.00468251: 0.0030963	(W_tropicalis#0.000562524: 0.00303869	(W_canadensis#0.000888619: 0.00217149	W_mellicola#0.00518093: 0.00217149)#0.00168852: 0.000867199)#0.00307155: 5.76181e-05)#0.00261712: 3.89049e-05	W_sebi#0.00299263: 0.00313521)#0.0275752; 5
((W_muriae#0.00482053: 0.00313746	(W_tropicalis#0.000579104: 0.00312825	(W_canadensis#0.000914811: 0.00223549	W_mellicola#0.00533364: 0.00223549)#0.00430928: 0.000892759)#0.00316208: 9.21047e-06)#0.00383956: 9.01575e-05	W_sebi#0.00308083: 0.00322762)#0.028388; 5
((W_muriae#0.00482053: 0.00316135	(W_tropicalis#0.000579104: 0.00312825	(W_canadensis#0.000914811: 0.00223549	W_mellicola#0.00533364: 0.00223549)#0.00585669: 0.000892759)#0.00316208: 3.30976e-05)#0.00381055: 6.62704e-05	W_sebi#0.00308083: 0.00322762)#0.0311863; 5
((W_tropicalis#0.000579104: 0.00315693	(W_muriae#0.00482053: 0.00312825	(W_canadensis#0.000914811: 0.00223549	W_mellicola#0.00533364: 0.00223549)#0.00456181: 0.000892759)#0.00316208: 2.86773e-05)#0.00381588: 7.06907e-05	W_sebi#0.00308083: 0.00322762)#0.0273873; 5
((W_muriae#0.00482053: 0.00315693	(W_tropicalis#0.000820098: 0.00312825	(W_canadensis#0.000914811: 0.00223549	W_mellicola#0.00533364: 0.00223549)#0.00456181: 0.000892759)#0.00316208: 2.86773e-05)#0.00212582: 7.06907e-05	W_sebi#0.00308083: 0.00322762)#0.0306157; 5
((W_muriae#0.00482053: 0.00320976	(W_tropicalis#0.000820098: 0.00312825	(W_canadensis#0.000914811: 0.00240878	W_mellicola#0.00533364: 0.00240878)#0.00499971: 0.00071947)#0.00120086: 8.15132e-05)#0.00209082: 1.78548e-05	W_sebi#0.00308083: 0.00322762)#0.0306157; 5
((W_sebi#0.00308083: 0.00320976	(W_tropicalis#0.00149705: 0.00312825	(W_canadensis#0.00188618: 0.00240878	W_mellicola#0.00533364: 0.00240878)#0.00499971: 0.00071947)#0.00120086: 8.15132e-05)#0.000469639: 1.78548e-05	W_muriae#0.00482053: 0.00322762)#0.0323679; 5
((W_sebi#0.00272176: 0.00283567	(W_tropicalis#0.00132257: 0.00276366	(W_canadensis#0.00166635: 0.00212804	W_mellicola#0.00471201: 0.00212804)#0.00612739: 0.000635616)#0.000941315: 7.20129e-05)#0.00179121: 1.57738e-05	W_muriae#0.0042587: 0.00285144)#0.0263683; 5
((W_sebi#0.00397327: 0.00311226	(W_tropicalis#0.00145728: 0.00304515	(W_canadensis#0.00183608: 0.0023448	W_mellicola#0.00519196: 0.0023448)#0.00675151: 0.000700359)#0.0010372: 6.71016e-05)#0.00198142: 2.96269e-05	W_muriae#0.00469248: 0.00314188)#0.031642; 5
((W_muriae#0.00469248: 0.00311226	(W_tropicalis#0.00121897: 0.00304515	(W_canadensis#0.00183608: 0.0023448	W_mellicola#0.00519196: 0.0023448)#0.00392614: 0.000700359)#0.0010372: 6.71016e-05)#0.00198142: 2.96269e-05	W_sebi#0.00397327: 0.00314188)#0.0302686; 5
((W_muriae#0.00469248: 0.003115	(W_tropicalis#0.00121897: 0.00304515	(W_canadensis#0.00183608: 0.0023448	W_mellicola#0.00519196: 0.0023448)#0.00392614: 0.000700359)#0.00384497: 6.98423e-05)#0.000915458: 2.68862e-05	W_sebi#0.00397327: 0.00314188)#0.0302686; 5
(((W_canadensis#0.00183608: 0.0023448	W_mellicola#0.00519196: 0.0023448)#0.00392614: 0.000770201	(W_tropicalis#0.00121897: 0.00304515	W_muriae#0.00469248: 0.00304515)#0.00384497: 6.98423e-05)#0.000915458: 2.68862e-05	W_sebi#0.00397327: 0.00314188)#0.0336821; 5
(((W_canadensis#0.00183608: 0.0023448	W_mellicola#0.00519196: 0.0023448)#0.00392614: 0.000770201	W_sebi#0.00397327: 0.003115)#0.000915458: 2.68862e-05	(W_tropicalis#0.00121897: 0.00304515	W_muriae#0.00469248: 0.00304515)#0.00384497: 9.67285e-05)#0.0320201; 5
(((W_canadensis#0.00183608: 0.0023448	W_mellicola#0.00519196: 0.0023448)#0.00392614: 0.000770201	W_sebi#0.00397327: 0.003115)#0.000915458: 2.68862e-05	(W_tropicalis#0.00121897: 0.00304515	W_muriae#0.00469248: 0.00304515)#0.00384497: 9.67285e-05)#0.0320201; 5
(((W_canadensis#0.000524661: 0.0023448	W_mellicola#0.00519196: 0.0023448)#0.00155556: 0.000770201	W_sebi#0.00397327: 0.003115)#0.00269329: 2.68862e-05	(W_tropicalis#0.00121897: 0.00304515	W_muriae#0.00469248: 0.00304515)#0.000964226: 9.67285e-05)#0.0352948; 5
(((W_canadensis#0.000524661: 0.0023448	W_mellicola#0.00519196: 0.0023448)#0.00392199: 0.000754328	(W_tropicalis#0.00121897: 0.00304515	W_muriae#0.00469248: 0.00304515)#0.000964226: 5.39693e-05)#0.00270709: 4.27592e-05	W_sebi#0.00397327: 0.00314188)#0.0387801; 5
((W_tropicalis#0.00111668: 0.0028256	((W_canadensis#0.000480637: 0.00214804	W_mellicola#0.0047563: 0.00214804)#0.00301191: 0.000641591	W_muriae#0.00429873: 0.00278963)#0.000883317: 3.59692e-05)#0.00249176: 5.26427e-05	W_sebi#0.00297951: 0.00287824)#0.037117; 5
((W_muriae#0.00429873: 0.0028256	((W_canadensis#0.000480637: 0.00214804	W_mellicola#0.0047563: 0.00214804)#0.00543916: 0.000641591	W_tropicalis#0.00111668: 0.00278963)#0.000883317: 3.59692e-05)#0.00249176: 5.26427e-05	W_sebi#0.00297951: 0.00287824)#0.0340547; 5
((W_muriae#0.00459661: 0.0030214	((W_canadensis#0.000513942: 0.00229689	W_mellicola#0.00508588: 0.00229689)#0.00151525: 6.64073e-05	W_tropicalis#0.000643566: 0.0023633)#0.00408698: 0.000658104)#0.00266442: 5.62906e-05	W_sebi#0.00318597: 0.00307769)#0.0382381; 5
((W_muriae#0.00421786: 0.00277245	((W_canadensis#0.000471595: 0.00210763	W_mellicola#0.00466682: 0.00210763)#0.00139039: 6.09355e-05	W_tropicalis#0.0012563: 0.00216857)#0.00500477: 0.000603878)#0.00155103: 5.16524e-05	W_sebi#0.00292346: 0.0028241)#0.0371189; 5
((W_muriae#0.0046628: 0.00306491	W_sebi#0.00323186: 0.00306491)#0.00171465: 5.71012e-05	((W_canadensis#0.000493587: 0.00232997	W_mellicola#0.00515913: 0.00232997)#0.000707765: 6.73637e-05	W_tropicalis#0.00138883: 0.00239733)#0.00553273: 0.000724683)#0.0410346; 5
((W_muriae#0.00438525: 0.00288247	W_sebi#0.00303948: 0.00288247)#0.00161258: 5.37023e-05	((W_canadensis#0.000464207: 0.00219128	W_mellicola#0.00485203: 0.00219128)#0.00166129: 0.000398679	W_tropicalis#0.000720814: 0.00258996)#0.00559747: 0.000346221)#0.038592; 5
((((W_canadensis#0.000464207: 0.00219128	W_mellicola#0.00485203: 0.00219128)#0.00414993: 0.000398679	W_tropicalis#0.000720814: 0.00258996)#0.00260711: 0.000292519	W_sebi#0.00303948: 0.00288247)#0.00161258: 5.37023e-05	W_muriae#0.00438525: 0.00293618)#0.038592; 5
((((W_tropicalis#0.000795432: 0.00241811	W_mellicola#0.00535431: 0.00241811)#0.00711299: 0.00043995	W_canadensis#0.000512261: 0.00285806)#0.00287699: 0.000316186	W_sebi#0.00335412: 0.00317425)#0.00178322: 6.5875e-05	W_muriae#0.00483921: 0.00324013)#0.042587; 5
((((W_tropicalis#0.000795432: 0.00241811	W_mellicola#0.00535431: 0.00241811)#0.00711299: 0.000533787	W_canadensis#0.000512261: 0.0029519)#0.00278553: 0.000222349	W_sebi#0.00335412: 0.00317425)#0.00178322: 6.5875e-05	W_muriae#0.00483921: 0.00324013)#0.042587; 5
((((W_canadensis#0.000512261: 0.00241811	W_mellicola#0.00535431: 0.00241811)#0.00500728: 0.000599235	W_tropicalis#0.000795432: 0.00301735)#0.00583232: 0.000156901	W_sebi#0.00335412: 0.00317425)#0.00178322: 6.5875e-05	W_muriae#0.00483921: 0.00324013)#0.0401049; 5
(((W_sebi#0.00335412: 0.00301735	W_tropicalis#0.000795432: 0.00301735)#0.00583232: 0.000156901	(W_canadensis#0.000512261: 0.00241811	W_mellicola#0.00535431: 0.00241811)#0.00500728: 0.000756136)#0.00178322: 6.5875e-05	W_muriae#0.00483921: 0.00324013)#0.0401049; 5
(((W_sebi#0.0031213: 0.0028079	W_tropicalis#0.000740217: 0.0028079)#0.00542747: 0.00014601	(W_canadensis#0.000476702: 0.00225026	W_mellicola#0.00498264: 0.00225026)#0.00327448: 0.000703649)#0.00165944: 6.13023e-05	W_muriae#0.00450329: 0.00301521)#0.0345517; 5
(((W_sebi#0.0031213: 0.0028079	W_tropicalis#0.000740217: 0.0028079)#0.00280483: 9.26892e-05	(W_canadensis#0.000476702: 0.00225026	W_mellicola#0.00498264: 0.00225026)#0.00602976: 0.000650328)#0.00168995: 0.000114623	W_muriae#0.00450329: 0.00301521)#0.0320467; 5
(((W_sebi#0.00333851: 0.0030033	W_tropicalis#0.000791729: 0.0030033)#0.00300001: 0.000110385	(W_canadensis#0.000509876: 0.00240686	W_mellicola#0.00532938: 0.00240686)#0.00644937: 0.00070683)#0.00433068: 0.000111354	W_muriae#0.00481668: 0.00322504)#0.0368989; 5
(((W_sebi#0.00333851: 0.0030033	W_tropicalis#0.000791729: 0.0030033)#0.000906843: 0.000110385	(W_canadensis#0.000509876: 0.00240686	W_mellicola#0.00532938: 0.00240686)#0.00505506: 0.00070683)#0.00221571: 0.000111354	W_muriae#0.00361191: 0.00322504)#0.0341975; 5
(((W_sebi#0.00333851: 0.0030033	W_tropicalis#0.000791729: 0.0030033)#0.000730081: 2.34976e-05	(W_canadensis#0.000509876: 0.00240686	W_mellicola#0.00532938: 0.00240686)#0.00815822: 0.000619943)#0.00227931: 0.000198241	W_muriae#0.00485949: 0.00322504)#0.0341975; 5
(((W_sebi#0.00333851: 0.0030033	W_tropicalis#0.000791729: 0.0030033)#0.00168978: 8.86553e-05	(W_canadensis#0.000509876: 0.00240686	W_mellicola#0.00532938: 0.00240686)#0.00906253: 0.0006851)#0.00223128: 0.000133083	W_muriae#0.00485949: 0.00322504)#0.0360694; 5
(((W_sebi#0.00309529: 0.0027845	W_tropicalis#0.000734049: 0.0027845)#0.00125937: 1.58923e-05	(W_canadensis#0.00047273: 0.00223151	W_mellicola#0.00494112: 0.00223151)#0.00798047: 0.000568884)#0.00373739: 0.000189692	W_muriae#0.00450546: 0.00299009)#0.0310052; 5
(((W_sebi#0.00309529: 0.0027845	W_tropicalis#0.00108148: 0.0027845)#0.00101049: 1.58923e-05	(W_canadensis#0.00047273: 0.00223151	W_mellicola#0.00494112: 0.00223151)#0.0101202: 0.000568884)#0.00373739: 0.000189692	W_muriae#0.00357112: 0.00299009)#0.0337321; 5
(((W_sebi#0.00309529: 0.0027845	W_tropicalis#0.00117927: 0.0027845)#0.00101049: 1.58923e-05	(W_canadensis#0.00047273: 0.00223151	W_mellicola#0.00494112: 0.00223151)#0.006914: 0.000568884)#0.00373739: 0.000189692	W_muriae#0.00357112: 0.00299009)#0.0307051; 5
(((W_sebi#0.0033196: 0.0029863	W_tropicalis#0.00126473: 0.0029863)#0.000740825: 4.65366e-05	(W_canadensis#0.000506988: 0.00239323	W_mellicola#0.0052992: 0.00239323)#0.00741506: 0.000639604)#0.00396926: 0.000173946	W_muriae#0.00382992: 0.00320678)#0.0366317; 5
(((W_sebi#0.0033196: 0.0029863	W_tropicalis#0.00126473: 0.0029863)#0.00110962: 0.000157102	(W_canadensis#0.000506988: 0.00239323	W_mellicola#0.0052992: 0.00239323)#0.00458025: 0.00075017)#0.00220555: 6.33811e-05	W_muriae#0.00382992: 0.00320678)#0.0343013; 5
(((W_sebi#0.0033196: 0.0029863	W_tropicalis#0.00126473: 0.0029863)#0.00447492: 0.000124819	(W_canadensis#0.000506988: 0.00239323	W_mellicola#0.0052992: 0.00239323)#0.00458025: 0.000717887)#0.00222843: 9.56639e-05	W_muriae#0.00382992: 0.00320678)#0.0358951; 5
((((W_canadensis#0.000455897: 0.00215205	W_mellicola#0.00476518: 0.00215205)#0.00411868: 0.000533302	W_tropicalis#0.00113728: 0.00268536)#0.00274305: 0.000112241	W_sebi#0.00298507: 0.0027976)#0.00200386: 8.60235e-05	W_muriae#0.00344397: 0.00288362)#0.0344578; 5
((((W_canadensis#0.000455897: 0.00215205	W_mellicola#0.00357216: 0.00215205)#0.00411868: 0.000380061	W_tropicalis#0.000728606: 0.00253211)#0.00499876: 0.000257393	W_sebi#0.00298507: 0.00278951)#0.00415254: 9.41128e-05	W_muriae#0.00344397: 0.00288362)#0.036332; 5
((((W_tropicalis#0.000728606: 0.00215205	W_mellicola#0.00357216: 0.00215205)#0.00305094: 0.000240126	W_canadensis#0.00175996: 0.00239218)#0.00265026: 0.000238552	W_sebi#0.00298507: 0.00263073)#0.00440316: 0.000252888	W_muriae#0.00344397: 0.00288362)#0.0342062; 5
((((W_tropicalis#0.000728606: 0.00215205	W_canadensis#0.0015307: 0.00215205)#0.00190646: 0.000207516	W_mellicola#0.00357216: 0.00235957)#0.00268689: 0.000271161	W_sebi#0.00298507: 0.00263073)#0.00800766: 0.000252888	W_muriae#0.00344397: 0.00288362)#0.0319837; 5
((((W_tropicalis#0.000728606: 0.00215205	W_canadensis#0.0015307: 0.00215205)#0.00488634: 0.000290828	W_mellicola#0.00357216: 0.00244288)#0.00520023: 0.00018785	W_sebi#0.00298507: 0.00263073)#0.00925193: 0.000252888	W_muriae#0.00344397: 0.00288362)#0.0281855; 5
((((W_tropicalis#0.000782002: 0.00230977	W_mellicola#0.00383394: 0.00230977)#0.00175048: 0.000312142	W_canadensis#0.00120212: 0.00262191)#0.00558133: 0.000350924	W_sebi#0.00320384: 0.00297283)#0.00755151: 0.000122114	W_muriae#0.00369636: 0.00309495)#0.0272945; 5
((((W_tropicalis#0.000782002: 0.00230977	W_mellicola#0.00383394: 0.00230977)#0.00175048: 0.000323425	W_canadensis#0.00120212: 0.00263319)#0.00216094: 0.00033964	W_sebi#0.00320384: 0.00297283)#0.00755151: 0.000122114	W_muriae#0.00369636: 0.00309495)#0.028059; 5
((((W_tropicalis#0.000828599: 0.00230977	W_canadensis#0.000709362: 0.00230977)#0.00175048: 0.000323425	W_mellicola#0.00486234: 0.00263319)#0.00385744: 0.000438934	W_sebi#0.00320384: 0.00307213)#0.00484169: 2.28211e-05	W_muriae#0.00369636: 0.00309495)#0.0294232; 5
((((W_tropicalis#0.000828599: 0.00230977	W_canadensis#0.000709362: 0.00230977)#0.00175048: 0.000323425	W_mellicola#0.00486234: 0.00263319)#0.00664526: 0.000438934	W_sebi#0.00320384: 0.00307213)#0.00215621: 2.28211e-05	W_muriae#0.00369636: 0.00309495)#0.0322086; 5
((((W_tropicalis#0.000547953: 0.00230977	W_canadensis#0.000709362: 0.00230977)#0.00175048: 0.000342929	W_mellicola#0.00486234: 0.0026527)#0.0042611: 0.000419429	W_sebi#0.00320384: 0.00307213)#0.00215621: 2.28211e-05	W_muriae#0.00369636: 0.00309495)#0.0346074; 5
((((W_tropicalis#0.000982264: 0.00230977	W_canadensis#0.000709362: 0.00230977)#0.00111656: 0.000342929	W_mellicola#0.00486234: 0.0026527)#0.0042611: 0.000419429	W_sebi#0.00320384: 0.00307213)#0.00392577: 2.28211e-05	W_muriae#0.00369636: 0.00309495)#0.0331331; 5
((((W_tropicalis#0.000982264: 0.00230977	W_canadensis#0.000709362: 0.00230977)#0.00153216: 0.000456765	W_mellicola#0.00486234: 0.00276653)#0.00637727: 0.000305593	W_sebi#0.00192336: 0.00307213)#0.000750253: 2.28211e-05	W_muriae#0.00369636: 0.00309495)#0.0359283; 5
((((W_tropicalis#0.00245584: 0.00230977	W_canadensis#0.000709362: 0.00230977)#0.00153216: 0.000456765	W_mellicola#0.00486234: 0.00276653)#0.00747566: 0.000305593	W_sebi#0.00192336: 0.00307213)#0.00140129: 2.28211e-05	W_muriae#0.00369636: 0.00309495)#0.033219; 5
((((W_tropicalis#0.000769412: 0.00230977	W_canadensis#0.000709362: 0.00230977)#0.00378991: 0.000456765	W_mellicola#0.00386785: 0.00276653)#0.00621838: 0.000305593	W_muriae#0.00369636: 0.00307213)#0.00140129: 2.28211e-05	W_sebi#0.00192336: 0.00309495)#0.0306331; 5
((((W_tropicalis#0.000769412: 0.00230977	W_canadensis#0.000709362: 0.00230977)#0.00378991: 0.000456765	W_mellicola#0.00386785: 0.00276653)#0.00433148: 0.000305593	W_muriae#0.00369636: 0.00307213)#0.00140129: 2.28211e-05	W_sebi#0.00192336: 0.00309495)#0.0346669; 5
((((W_tropicalis#0.000702288: 0.00210826	W_canadensis#0.000647477: 0.00210826)#0.00522408: 0.000416917	W_mellicola#0.00353042: 0.00252518)#0.00137231: 0.000278933	W_muriae#0.00337389: 0.00280411)#0.000778136: 2.08301e-05	W_sebi#0.00175557: 0.00282494)#0.0297328; 5
((((W_tropicalis#0.000702288: 0.00210826	W_canadensis#0.000647477: 0.00210826)#0.00522408: 0.000686674	W_mellicola#0.00353042: 0.00279494)#0.00123986: 9.17616e-06	W_muriae#0.00337389: 0.00280411)#0.00155722: 2.08301e-05	W_sebi#0.00175557: 0.00282494)#0.032205; 5
((((W_tropicalis#0.000702288: 0.00210826	W_canadensis#0.000647477: 0.00210826)#0.00223899: 0.000686674	W_mellicola#0.00353042: 0.00279494)#0.00123986: 1.28933e-05	W_muriae#0.00337389: 0.00280783)#0.00155516: 1.7113e-05	W_sebi#0.00175557: 0.00282494)#0.0349992; 5
(((W_muriae#0.00351333: 0.00291045	W_mellicola#0.00367633: 0.00291045)#0.00129111: 1.23473e-05	(W_tropicalis#0.000731314: 0.0021954	W_canadensis#0.000674238: 0.0021954)#0.00233153: 0.000727402)#0.00162003: 1.88992e-05	W_sebi#0.00182813: 0.0029417)#0.0326941; 5
(((W_muriae#0.00381606: 0.00316123	(W_tropicalis#0.00194048: 0.00238457	W_canadensis#0.000732334: 0.00238457)#0.00145667: 0.000776667)#0.00428848: 2.42045e-05	W_mellicola#0.0039931: 0.00318544)#0.00429195: 9.73431e-06	W_sebi#0.00198565: 0.00319517)#0.0378916; 5
(((W_muriae#0.00381606: 0.00316123	(W_tropicalis#0.00127409: 0.00238457	W_canadensis#0.000732334: 0.00238457)#0.00431066: 0.000776667)#0.000997634: 5.70041e-06	W_mellicola#0.0039931: 0.00316693)#0.00431703: 2.82384e-05	W_sebi#0.00198565: 0.00319517)#0.0368704; 5
(((W_mellicola#0.00356231: 0.00282018	(W_tropicalis#0.00113664: 0.00212731	W_canadensis#0.000653326: 0.00212731)#0.00254496: 0.000692876)#0.00200686: 1.78738e-05	W_muriae#0.00340437: 0.00283806)#0.00202272: 1.24036e-05	W_sebi#0.00177143: 0.00285046)#0.0316568; 5
(((W_mellicola#0.00356231: 0.00282018	(W_tropicalis#0.00113664: 0.00212731	W_canadensis#0.000653326: 0.00212731)#0.00254496: 0.000692876)#0.00087485: 2.47489e-05	W_sebi#0.00177143: 0.00284493)#0.00135503: 5.52848e-06	W_muriae#0.00340437: 0.00285046)#0.03562; 5
(((W_mellicola#0.00356231: 0.00282018	(W_tropicalis#0.00198853: 0.00212731	W_canadensis#0.001047: 0.00212731)#0.00254496: 0.000692876)#0.00087485: 2.38813e-05	W_sebi#0.00177143: 0.00284406)#0.00135545: 6.39601e-06	W_muriae#0.00340437: 0.00285046)#0.0340953; 5
(((W_mellicola#0.00356231: 0.00282018	W_sebi#0.00177143: 0.00282018)#0.00087485: 2.0283e-05	(W_tropicalis#0.00198853: 0.00212731	W_canadensis#0.000856862: 0.00212731)#0.00544826: 0.000713159)#0.000702315: 9.99434e-06	W_muriae#0.00340437: 0.00285046)#0.0378546; 5
(((W_mellicola#0.00356231: 0.00282018	W_sebi#0.00177143: 0.00282018)#0.00287661: 2.99965e-05	(W_tropicalis#0.00198853: 0.00212731	W_canadensis#0.000856862: 0.00212731)#0.00477158: 0.000722873)#0.00138871: 2.80865e-07	W_muriae#0.00340437: 0.00285046)#0.0397624; 5
((W_muriae#0.00340437: 0.00285018	(W_tropicalis#0.00198853: 0.00212731	W_canadensis#0.000856862: 0.00212731)#0.00477158: 0.000722873)#0.00120094: 2.80865e-07	(W_mellicola#0.00440244: 0.00282018	W_sebi#0.00177143: 0.00282018)#0.00287661: 3.02773e-05)#0.0411813; 5
((W_muriae#0.00340437: 0.00285018	(W_tropicalis#0.00198853: 0.00212731	W_canadensis#0.000856862: 0.00212731)#0.00148982: 0.000722873)#0.00157111: 2.80865e-07	(W_mellicola#0.00440244: 0.00282018	W_sebi#0.00177143: 0.00282018)#0.00104493: 3.02773e-05)#0.0401042; 5
((W_muriae#0.00316855: 0.00265276	(W_tropicalis#0.00185079: 0.00197995	W_canadensis#0.00079751: 0.00197995)#0.00349269: 0.000672802)#0.000605869: 2.6141e-07	(W_mellicola#0.0040975: 0.00262484	W_sebi#0.00164872: 0.00262484)#0.000972549: 2.81801e-05)#0.0373263; 5
((W_muriae#0.00316855: 0.00265276	(W_tropicalis#0.00185079: 0.00198652	W_canadensis#0.00079751: 0.00198652)#0.00348114: 0.000666232)#0.000415324: 2.6141e-07	(W_mellicola#0.0040975: 0.00262484	W_sebi#0.00164872: 0.00262484)#0.000972549: 2.81801e-05)#0.0347371; 5
((W_muriae#0.00316855: 0.0026385	(W_tropicalis#0.00104319: 0.00198652	W_canadensis#0.000903035: 0.00198652)#0.00200965: 0.000651975)#0.00179372: 1.45179e-05	(W_mellicola#0.0040975: 0.00262484	W_sebi#0.00164872: 0.00262484)#0.000972549: 2.81801e-05)#0.0322002; 5
((W_muriae#0.00357758: 0.0029791	(W_tropicalis#0.00176857: 0.00224296	W_canadensis#0.00101961: 0.00224296)#0.00226908: 0.000736139)#0.000875079: 1.6392e-05	(W_mellicola#0.00462644: 0.00296368	W_sebi#0.00186156: 0.00296368)#0.0010981: 3.18179e-05)#0.0387308; 5
((W_muriae#0.00357758: 0.00298753	(W_mellicola#0.00462644: 0.00296368	W_sebi#0.00186156: 0.00296368)#0.0010981: 2.38565e-05)#0.00087261: 7.96137e-06	(W_tropicalis#0.0015702: 0.00224296	W_canadensis#0.00101961: 0.00224296)#0.00226908: 0.000752531)#0.0364058; 5
((W_mellicola#0.00462644: 0.00297408	(W_muriae#0.00357758: 0.00296368	W_sebi#0.003573: 0.00296368)#0.0010981: 1.04021e-05)#0.000876557: 2.14158e-05	(W_tropicalis#0.0015702: 0.00224967	W_canadensis#0.00101961: 0.00224967)#0.00226231: 0.00074582)#0.0386376; 5
((W_mellicola#0.00462644: 0.00297408	(W_tropicalis#0.0015702: 0.00224967	W_canadensis#0.00101961: 0.00224967)#0.00226231: 0.000724405)#0.000876557: 2.14158e-05	(W_muriae#0.00357758: 0.00296368	W_sebi#0.003573: 0.00296368)#0.0010981: 3.18179e-05)#0.0386376; 5
((W_mellicola#0.00462644: 0.00297408	(W_tropicalis#0.0015702: 0.00224967	W_canadensis#0.00101961: 0.00224967)#0.00226231: 0.000724405)#0.0014206: 2.14158e-05	(W_muriae#0.00357758: 0.00296368	W_sebi#0.003573: 0.00296368)#0.0010981: 3.18179e-05)#0.0386376; 5
((W_mellicola#0.00424612: 0.00272959	(W_tropicalis#0.00169307: 0.00209746	W_canadensis#0.00093579: 0.00209746)#0.00204394: 0.000632129)#0.00130382: 1.96553e-05	(W_muriae#0.00328348: 0.00272004	W_sebi#0.00327928: 0.00272004)#0.00100783: 2.92023e-05)#0.0336291; 5
((W_mellicola#0.00443427: 0.00285054	(W_tropicalis#0.00176809: 0.0021904	W_canadensis#0.000977256: 0.0021904)#0.00213451: 0.000660139)#0.00136159: 2.05263e-05	(W_muriae#0.00342898: 0.00284057	W_sebi#0.00342459: 0.00284057)#0.000795114: 3.04962e-05)#0.0374961; 5
((W_mellicola#0.00468564: 0.00301213	(W_tropicalis#0.00186832: 0.00231457	W_canadensis#0.00103265: 0.00231457)#0.00225551: 0.000697561)#0.0022961: 2.16898e-05	(W_muriae#0.00362336: 0.0030016	W_sebi#0.00361872: 0.0030016)#0.00169016: 3.2225e-05)#0.0382893; 5
((W_mellicola#0.00468564: 0.00300429	(W_muriae#0.00362336: 0.0030016	W_sebi#0.00361872: 0.0030016)#0.00169016: 2.68809e-06)#0.0023021: 2.95369e-05	(W_tropicalis#0.00186832: 0.00231457	W_canadensis#0.00103265: 0.00231457)#0.00225551: 0.000719251)#0.0414147; 5
((W_mellicola#0.00365571: 0.00300429	(W_tropicalis#0.00186832: 0.00231457	W_canadensis#0.000647471: 0.00231457)#0.00225551: 0.000689714)#0.000628273: 2.95369e-05	(W_muriae#0.00362336: 0.0030016	W_sebi#0.00361872: 0.0030016)#0.00102682: 3.2225e-05)#0.0451121; 5
((W_mellicola#0.00415472: 0.00327777	(W_tropicalis#0.000952357: 0.00263051	W_canadensis#0.000735851: 0.00263051)#0.00256339: 0.000647256)#0.0034274: 0.000170173	(W_muriae#0.00411795: 0.00341132	W_sebi#0.00411267: 0.00341132)#0.000547212: 3.66237e-05)#0.0534817; 5
((W_mellicola#0.0038172: 0.00301149	(W_tropicalis#0.00087499: 0.00241682	W_canadensis#0.000676073: 0.00241682)#0.00235514: 0.000594675)#0.00314897: 0.000156349	(W_muriae#0.00378342: 0.00313419	W_sebi#0.00377857: 0.00313419)#0.00189295: 3.36485e-05)#0.0465742; 5
((W_mellicola#0.0038172: 0.00301149	(W_tropicalis#0.00087499: 0.00241682	W_canadensis#0.000676073: 0.00241682)#0.00235514: 0.000594675)#0.00314897: 0.000156349	(W_muriae#0.00378342: 0.00313419	W_sebi#0.00377857: 0.00313419)#0.00189295: 3.36485e-05)#0.0451727; 5
((W_mellicola#0.0038172: 0.00311586	(W_tropicalis#0.00087499: 0.00241682	W_canadensis#0.000676073: 0.00241682)#0.00319284: 0.000699043)#0.00304349: 5.19811e-05	(W_muriae#0.00378342: 0.00313419	W_sebi#0.00255499: 0.00313419)#0.00106873: 3.36485e-05)#0.0471695; 5
((W_mellicola#0.00393828: 0.00321469	(W_tropicalis#0.000902744: 0.00249348	W_canadensis#0.000697517: 0.00249348)#0.00329411: 0.000721215)#0.000360999: 5.36299e-05	(W_muriae#0.00390343: 0.00323361	W_sebi#0.00263603: 0.00323361)#0.00110263: 3.47158e-05)#0.0486656; 5
((W_mellicola#0.00375977: 0.00298881	(W_tropicalis#0.000861826: 0.00238046	W_canadensis#0.000665901: 0.00238046)#0.00121944: 0.00060835)#0.00259538: 0.000131374	(W_muriae#0.0037265: 0.00308704	W_sebi#0.00251655: 0.00308704)#0.000804861: 3.31423e-05)#0.0464598; 5
((W_mellicola#0.00375977: 0.00275778	(W_tropicalis#0.000861826: 0.00238046	W_canadensis#0.000665901: 0.00238046)#0.00121944: 0.000377317)#0.00281281: 0.000362407	(W_muriae#0.0037265: 0.00308704	W_sebi#0.00251655: 0.00308704)#0.000804861: 3.31423e-05)#0.0464598; 5
((W_mellicola#0.0039049: 0.00286423	(W_tropicalis#0.000895093: 0.00247234	W_canadensis#0.000691606: 0.00247234)#0.00126651: 0.000391882)#0.00292138: 0.000376396	(W_muriae#0.00387034: 0.0032062	W_sebi#0.00261369: 0.0032062)#0.000835929: 3.44216e-05)#0.0471775; 5
((W_mellicola#0.00422283: 0.00309743	(W_tropicalis#0.00096797: 0.00267364	W_canadensis#0.000747915: 0.00267364)#0.00167178: 0.000423788)#0.00315924: 0.000407042	(W_muriae#0.00418546: 0.00346724	W_sebi#0.0028265: 0.00346724)#0.00480839: 3.72242e-05)#0.049153; 5
(W_muriae#0.00418546: 0.00350447	((W_mellicola#0.00422283: 0.00300155	(W_tropicalis#0.00096797: 0.00267364	W_canadensis#0.00124063: 0.00267364)#0.00319903: 0.000327914)#0.00326015: 0.000465692	W_sebi#0.0028265: 0.00346724)#0.00480839: 3.72242e-05)#0.0501728; 5
(W_muriae#0.0040471: 0.00338862	((W_mellicola#0.00408323: 0.00275895	(W_tropicalis#0.000935971: 0.00258525	W_canadensis#0.00119962: 0.00258525)#0.00309328: 0.000173697)#0.0033162: 0.000593674	W_sebi#0.00273306: 0.00335262)#0.0024526: 3.59936e-05)#0.0485142; 5
(W_muriae#0.0040471: 0.00338862	((W_mellicola#0.00408323: 0.00309229	(W_tropicalis#0.000935971: 0.00258525	W_canadensis#0.00119962: 0.00258525)#0.00309328: 0.000507037)#0.00295872: 0.000260334	W_sebi#0.00273306: 0.00335262)#0.0024526: 3.59936e-05)#0.0460999; 5
(W_muriae#0.0040471: 0.00338862	((W_mellicola#0.00483219: 0.00309229	(W_tropicalis#0.000935971: 0.00258525	W_canadensis#0.00119962: 0.00258525)#0.00309328: 0.000507037)#0.00295872: 0.000260334	W_sebi#0.00273306: 0.00335262)#0.0024526: 3.59936e-05)#0.0437702; 5
(W_muriae#0.00359493: 0.00301002	((W_mellicola#0.00429231: 0.00261082	(W_tropicalis#0.000855134: 0.00229641	W_canadensis#0.00106559: 0.00229641)#0.00422557: 0.000314407)#0.00276504: 0.000367228	W_sebi#0.0024277: 0.00297805)#0.00402181: 3.19721e-05)#0.0377622; 5
(W_muriae#0.00396446: 0.00331943	((W_mellicola#0.00473353: 0.00287919	(W_tropicalis#0.00100312: 0.00253247	W_canadensis#0.00117512: 0.00253247)#0.00144585: 0.000346726)#0.00304926: 0.000404977	W_sebi#0.00267725: 0.00328417)#0.000975084: 3.52587e-05)#0.0416439; 5
((W_mellicola#0.00473353: 0.00287919	(W_tropicalis#0.00100312: 0.00253247	W_canadensis#0.00117512: 0.00253247)#0.00144585: 0.000346726)#0.00304926: 0.000440235	(W_muriae#0.00396446: 0.00328417	W_sebi#0.00267725: 0.00328417)#0.00215633: 3.52587e-05)#0.0416439; 5
((W_mellicola#0.00458433: 0.00300637	(W_tropicalis#0.000971505: 0.00245264	W_canadensis#0.00113808: 0.00245264)#0.00345367: 0.000553725)#0.00578337: 0.000208431	(W_muriae#0.0038395: 0.00318065	W_sebi#0.00259287: 0.00318065)#0.00208836: 3.41473e-05)#0.0403313; 5
((W_mellicola#0.00458433: 0.00300637	(W_tropicalis#0.000971505: 0.00245264	W_canadensis#0.00234024: 0.00245264)#0.00345367: 0.000553725)#0.00578337: 0.000208431	(W_muriae#0.0038395: 0.00318065	W_sebi#0.00259287: 0.00318065)#0.00208836: 3.41473e-05)#0.0378857; 5
(W_sebi#0.00281953: 0.00349584	(W_muriae#0.00417515: 0.0034587	(W_mellicola#0.00498509: 0.00325822	(W_tropicalis#0.00105643: 0.00266705	W_canadensis#0.00254482: 0.00266705)#0.00136702: 0.000591166)#0.00370943: 0.000200485)#0.00367083: 3.71325e-05)#0.0376902; 5
(W_muriae#0.00417515: 0.00349584	(W_sebi#0.00281953: 0.00347973	(W_mellicola#0.00498509: 0.00325822	(W_tropicalis#0.00105643: 0.00266705	W_canadensis#0.00254482: 0.00266705)#0.00136702: 0.000591166)#0.00118132: 0.00022151)#0.00199027: 1.61075e-05)#0.0409366; 5
(W_sebi#0.00274422: 0.00340246	(W_muriae#0.00406363: 0.00336386	(W_mellicola#0.00485193: 0.003325	(W_tropicalis#0.000982247: 0.00259581	W_canadensis#0.00247685: 0.00259581)#0.00288206: 0.000729183)#0.00109658: 3.88644e-05)#0.00410008: 3.85983e-05)#0.0420142; 5
(W_sebi#0.00274422: 0.00340246	(W_muriae#0.00406363: 0.00337287	(W_mellicola#0.00485193: 0.003325	(W_tropicalis#0.000521784: 0.00162527	W_canadensis#0.000900918: 0.00162527)#0.0046031: 0.00169972)#0.00133142: 4.78716e-05)#0.00408913: 2.95911e-05)#0.0420142; 5
(W_sebi#0.00274422: 0.00340246	(W_muriae#0.00406363: 0.00337287	(W_mellicola#0.00485193: 0.003325	(W_tropicalis#0.000521784: 0.00162527	W_canadensis#0.000900918: 0.00162527)#0.0046031: 0.00169972)#0.00139238: 4.78716e-05)#0.00575679: 2.95911e-05)#0.0398919; 5
(W_sebi#0.00255843: 0.00317211	(W_muriae#0.00378852: 0.00314987	(W_mellicola#0.00452345: 0.00309989	(W_tropicalis#0.000486458: 0.00151524	W_canadensis#0.000839925: 0.00151524)#0.00638191: 0.00158465)#0.00129811: 4.99782e-05)#0.00300177: 2.22402e-05)#0.0349457; 5
(W_sebi#0.00267887: 0.00332144	(W_muriae#0.00396686: 0.00329815	(W_mellicola#0.0047364: 0.00324582	(W_tropicalis#0.000509359: 0.0018357	W_canadensis#0.000640514: 0.0018357)#0.00329679: 0.00141012)#0.00135922: 5.2331e-05)#0.00314308: 2.32871e-05)#0.0332356; 5
(W_sebi#0.00267887: 0.00332144	(W_muriae#0.00396686: 0.00329815	(W_mellicola#0.0047364: 0.00324582	(W_tropicalis#0.000509359: 0.00272213	W_canadensis#0.000640514: 0.00272213)#0.00222323: 0.000523691)#0.00135922: 5.2331e-05)#0.00314308: 2.32871e-05)#0.0353096; 5
(W_sebi#0.00267887: 0.00332144	(W_muriae#0.00396686: 0.00331415	(W_mellicola#0.0047364: 0.00324582	(W_tropicalis#0.000509359: 0.00272213	W_canadensis#0.000867947: 0.00272213)#0.00222323: 0.000523691)#0.00135922: 6.83352e-05)#0.0031279: 7.28296e-06)#0.0389445; 5
(W_muriae#0.00363788: 0.00304598	(W_sebi#0.00245671: 0.0030393	(W_mellicola#0.00434359: 0.00283685	(W_tropicalis#0.00110994: 0.00249637	W_canadensis#0.000795966: 0.00249637)#0.00203885: 0.000340473)#0.00287029: 0.000202455)#0.000542952: 6.67896e-06)#0.0338717; 5
(W_muriae#0.00382873: 0.00320578	(W_sebi#0.00258559: 0.00319875	(W_mellicola#0.00457146: 0.00298567	(W_tropicalis#0.000993343: 0.00262734	W_canadensis#0.000837724: 0.00262734)#0.00214581: 0.000358334)#0.00495282: 0.000213076)#0.00121118: 7.02936e-06)#0.0356486; 5
(W_muriae#0.00382873: 0.00320578	(W_sebi#0.00258559: 0.00319875	(W_mellicola#0.00457146: 0.00298567	(W_tropicalis#0.000993343: 0.00262734	W_canadensis#0.000837724: 0.00262734)#0.00177238: 0.000358334)#0.00495282: 0.000213076)#0.00121118: 7.02936e-06)#0.0343234; 5
(W_muriae#0.00382873: 0.00320578	(W_sebi#0.00258559: 0.00320007	(W_mellicola#0.00457146: 0.00298567	(W_tropicalis#0.000993343: 0.00262734	W_canadensis#0.000837724: 0.00262734)#0.00369749: 0.000358334)#0.00495282: 0.000214394)#0.00353743: 5.71171e-06)#0.0383653; 5
(W_muriae#0.00382873: 0.00320578	(W_sebi#0.00258559: 0.00320007	(W_mellicola#0.00457146: 0.00307699	(W_tropicalis#0.000676847: 0.00262734	W_canadensis#0.000837724: 0.00262734)#0.00369749: 0.000449656)#0.0031491: 0.000123072)#0.000377597: 5.71171e-06)#0.0364814; 5
(W_muriae#0.00382873: 0.00320578	(W_mellicola#0.00457146: 0.00320007	(W_sebi#0.00258559: 0.00307699	(W_tropicalis#0.000676847: 0.00262734	W_canadensis#0.000837724: 0.00262734)#0.00369749: 0.000449656)#0.0031491: 0.000123072)#0.0026911: 5.71171e-06)#0.0338392; 5
(W_mellicola#0.00457146: 0.00320578	(W_muriae#0.00382873: 0.00320007	(W_sebi#0.00258559: 0.00307699	(W_tropicalis#0.000676847: 0.00262734	W_canadensis#0.000837724: 0.00262734)#0.00369749: 0.000449656)#0.0031491: 0.000123072)#0.00056602: 5.71171e-06)#0.0350304; 5
(W_mellicola#0.0047086: 0.00330195	(W_muriae#0.00394358: 0.00329686	(W_sebi#0.00266315: 0.00328436	(W_tropicalis#0.000697151: 0.00270615	W_canadensis#0.000862853: 0.00270615)#0.00380841: 0.000578206)#0.00514369: 1.24988e-05)#0.00234983: 5.08739e-06)#0.0360812; 5
(W_mellicola#0.0047086: 0.00330195	(W_muriae#0.00394358: 0.00329899	(W_sebi#0.00266315: 0.00328436	(W_tropicalis#0.000697151: 0.00270615	W_canadensis#0.000862853: 0.00270615)#0.00380841: 0.000578206)#0.00514369: 1.46261e-05)#0.00234832: 2.96008e-06)#0.0384413; 5
((W_sebi#0.00238434: 0.00294051	(W_tropicalis#0.000624164: 0.00242284	W_canadensis#0.000772518: 0.00242284)#0.00521175: 0.000517671)#0.00318471: 1.5745e-05	(W_muriae#0.00353071: 0.0029536	W_mellicola#0.00421564: 0.0029536)#0.00210246: 2.65018e-06)#0.0325307; 5
((W_sebi#0.00238434: 0.00293978	(W_tropicalis#0.000624164: 0.00242284	W_canadensis#0.000772518: 0.00242284)#0.00305778: 0.000516945)#0.0031855: 1.64708e-05	(W_muriae#0.00353071: 0.0029536	W_mellicola#0.00421564: 0.0029536)#0.00210246: 2.65018e-06)#0.0325307; 5
((W_sebi#0.00252192: 0.00310942	(W_tropicalis#0.000660181: 0.00256265	W_canadensis#0.000817096: 0.00256265)#0.00323423: 0.000546776)#0.000725838: 1.74212e-05	(W_muriae#0.00373445: 0.00312404	W_mellicola#0.0044589: 0.00312404)#0.00222378: 2.80311e-06)#0.0344079; 5
((W_sebi#0.00252192: 0.00310942	(W_tropicalis#0.000660181: 0.00256265	W_canadensis#0.000817096: 0.00256265)#0.00323423: 0.000546776)#0.00163786: 1.74212e-05	(W_muriae#0.00373445: 0.00312404	W_mellicola#0.0044589: 0.00312404)#0.000222297: 2.80311e-06)#0.0344079; 5
((W_sebi#0.0024602: 0.00303331	(W_tropicalis#0.000644022: 0.00249992	W_canadensis#0.000797096: 0.00249992)#0.00390528: 0.000533392)#0.000953074: 1.69948e-05	(W_muriae#0.00364305: 0.00304757	W_mellicola#0.00434976: 0.00304757)#0.00170379: 2.7345e-06)#0.0308726; 5
((W_sebi#0.00260876: 0.00321649	(W_tropicalis#0.000973578: 0.00265088	W_canadensis#0.000845231: 0.00265088)#0.0041411: 0.000565602)#0.00101063: 1.80211e-05	(W_muriae#0.00386304: 0.00323161	W_mellicola#0.00461243: 0.00323161)#0.00180667: 2.89963e-06)#0.0312542; 5
(W_mellicola#0.00492691: 0.00345504	(W_muriae#0.00412643: 0.00345405	(W_sebi#0.00278663: 0.00343579	(W_tropicalis#0.00103996: 0.00283162	W_canadensis#0.00090286: 0.00283162)#0.00517666: 0.000604166)#0.00160668: 1.82557e-05)#0.00134046: 9.94084e-07)#0.0354697; 5
(W_mellicola#0.00450691: 0.00316051	(W_muriae#0.00377466: 0.0031455	(W_sebi#0.00254908: 0.0031429	(W_tropicalis#0.00348394: 0.00259024	W_canadensis#0.000825893: 0.00259024)#0.00473536: 0.000552662)#0.000744479: 2.60001e-06)#0.0034712: 1.50088e-05)#0.0333475; 5
(W_mellicola#0.00476477: 0.00334134	(W_sebi#0.00269492: 0.00333962	(W_muriae#0.00399063: 0.00332272	(W_tropicalis#0.00187098: 0.00273844	W_canadensis#0.000873147: 0.00273844)#0.000963556: 0.000584283)#0.000533427: 1.68943e-05)#0.0019842: 1.72199e-06)#0.0352555; 5
(W_mellicola#0.00476477: 0.00334134	(W_sebi#0.00269492: 0.00333496	(W_muriae#0.00399063: 0.00332272	(W_tropicalis#0.00187098: 0.00273844	W_canadensis#0.000678136: 0.00273844)#0.00329718: 0.000584283)#0.00147583: 1.22365e-05)#0.00198698: 6.37978e-06)#0.0325706; 5
(W_mellicola#0.00476477: 0.00334134	(W_muriae#0.00399063: 0.00332666	(W_sebi#0.00269492: 0.00332272	(W_tropicalis#0.00187098: 0.00273844	W_canadensis#0.000678136: 0.00273844)#0.00329718: 0.000584283)#0.00147583: 3.93592e-06)#0.000490776: 1.46804e-05)#0.0325706; 5
(W_mellicola#0.00476477: 0.00334134	((W_tropicalis#0.00173742: 0.00273844	W_canadensis#0.000678136: 0.00273844)#0.00491405: 0.000592519	(W_sebi#0.00269492: 0.00332272	W_muriae#0.00399063: 0.00332272)#0.00129478: 8.23574e-06)#0.00245744: 1.03806e-05)#0.0358225; 5
(W_mellicola#0.00515423: 0.00361445	((W_tropicalis#0.00179419: 0.00296227	W_canadensis#0.000733564: 0.00296227)#0.0053157: 0.000644739	(W_sebi#0.0029152: 0.00359431	W_muriae#0.00431681: 0.00359431)#0.000577379: 1.26991e-05)#0.00265551: 7.43888e-06)#0.0352783; 5
(W_mellicola#0.00476536: 0.00334175	(W_sebi#0.00269526: 0.00333048	((W_tropicalis#0.00165882: 0.00273878	W_canadensis#0.00067822: 0.00273878)#0.00341358: 0.000584356	W_muriae#0.00399112: 0.00332313)#0.00205752: 7.35023e-06)#0.00469093: 1.12684e-05)#0.034022; 5
(W_mellicola#0.00476536: 0.00334175	(W_sebi#0.00269526: 0.00333291	((W_tropicalis#0.00165882: 0.00273878	W_canadensis#0.00067822: 0.00273878)#0.00341358: 0.000583542	W_muriae#0.00399112: 0.00332232)#0.00178418: 1.05873e-05)#0.00553237: 8.84511e-06)#0.0357568; 5
(W_mellicola#0.00476536: 0.00334175	(W_sebi#0.00269526: 0.00332981	((W_tropicalis#0.00165882: 0.00273878	W_canadensis#0.000805527: 0.00273878)#0.00341358: 0.000583542	W_muriae#0.00399112: 0.00332232)#0.00178418: 7.49037e-06)#0.00553751: 1.1942e-05)#0.0337045; 5
(W_mellicola#0.00476536: 0.00334175	(W_sebi#0.00269526: 0.00333314	((W_tropicalis#0.00165882: 0.00249182	W_canadensis#0.000805527: 0.00249182)#0.00127045: 0.000830504	W_muriae#0.00399112: 0.00332232)#0.00255585: 1.08209e-05)#0.00297964: 8.6115e-06)#0.0358391; 5
(W_mellicola#0.00476536: 0.00334175	(W_sebi#0.00269526: 0.00333	((W_tropicalis#0.00165882: 0.00249182	W_canadensis#0.000805527: 0.00249182)#0.00379812: 0.000830504	W_muriae#0.00399112: 0.00332232)#0.000992665: 7.68033e-06)#0.00298245: 1.1752e-05)#0.0330433; 5
(W_sebi#0.00269526: 0.00334175	(W_mellicola#0.00476536: 0.00333472	((W_tropicalis#0.00165882: 0.00249182	W_canadensis#0.000805527: 0.00249182)#0.00379812: 0.000830504	W_muriae#0.00399112: 0.00332232)#0.0027481: 1.24015e-05)#0.00579555: 7.03085e-06)#0.0356837; 5
(W_mellicola#0.00476536: 0.00334175	(W_sebi#0.00269526: 0.00331302	((W_tropicalis#0.00165882: 0.00249182	W_canadensis#0.000805527: 0.00249182)#0.00379812: 0.00075176	W_muriae#0.00399112: 0.00324358)#0.00281482: 6.94487e-05)#0.00583351: 2.87276e-05)#0.0330289; 5
(W_mellicola#0.00476536: 0.00334175	(W_sebi#0.00269526: 0.00332357	((W_tropicalis#0.00130074: 0.00249182	W_canadensis#0.000805527: 0.00249182)#0.00379812: 0.00075176	W_muriae#0.00399112: 0.00324358)#0.00281482: 7.99914e-05)#0.00321451: 1.81849e-05)#0.0308093; 5
(W_mellicola#0.00476536: 0.00334175	(W_sebi#0.00269526: 0.00331707	((W_tropicalis#0.00130074: 0.00249182	W_canadensis#0.000805527: 0.00249182)#0.00233595: 0.000824484	W_muriae#0.00399112: 0.0033163)#0.00275309: 7.69497e-07)#0.00322081: 2.46836e-05)#0.0308093; 5
(W_sebi#0.00269526: 0.00334175	(W_mellicola#0.00476536: 0.00332925	((W_tropicalis#0.00130074: 0.00249182	W_canadensis#0.000805527: 0.00249182)#0.00233595: 0.000824484	W_muriae#0.00399112: 0.0033163)#0.00275309: 1.29546e-05)#0.00146278: 1.24984e-05)#0.0348258; 5
(W_mellicola#0.00476536: 0.00334175	(W_sebi#0.00269526: 0.00333865	((W_tropicalis#0.00130074: 0.00249182	W_canadensis#0.000805527: 0.00249182)#0.00233595: 0.000824484	W_muriae#0.00399112: 0.0033163)#0.00275309: 2.23547e-05)#0.00156289: 3.09839e-06)#0.0348258; 5
(W_sebi#0.00269526: 0.00334175	(W_mellicola#0.00476536: 0.00333588	((W_tropicalis#0.00120405: 0.00249182	W_canadensis#0.000805527: 0.00249182)#0.00419708: 0.000824484	W_muriae#0.00399112: 0.0033163)#0.00275309: 1.95819e-05)#0.00386432: 5.87124e-06)#0.0325072; 5
(W_sebi#0.00269526: 0.00334175	(W_muriae#0.00399112: 0.0033276	((W_tropicalis#0.00120405: 0.00210837	W_canadensis#0.000805527: 0.00210837)#0.00496041: 0.00120793	W_mellicola#0.00476536: 0.0033163)#0.00275309: 1.12968e-05)#0.00387394: 1.41563e-05)#0.0336841; 5
(W_sebi#0.00269526: 0.00334175	((W_tropicalis#0.00120405: 0.00210837	W_canadensis#0.000805527: 0.00210837)#0.00384063: 0.00120882	(W_muriae#0.00399112: 0.0033163	W_mellicola#0.00476536: 0.0033163)#0.00275309: 8.89474e-07)#0.0038861: 2.45636e-05)#0.0311338; 5
(W_sebi#0.00244394: 0.00303015	(W_mellicola#0.00432102: 0.00302039	(W_muriae#0.00361898: 0.00300707	(W_tropicalis#0.00128663: 0.00248458	W_canadensis#0.000730416: 0.00248458)#0.0013394: 0.000522494)#0.00145473: 1.33143e-05)#0.00120525: 9.76543e-06)#0.0282308; 5
(W_sebi#0.00244394: 0.00303015	(W_muriae#0.00361898: 0.0030249	(W_mellicola#0.00432102: 0.00300707	(W_tropicalis#0.00149327: 0.00248458	W_canadensis#0.000730416: 0.00248458)#0.0013394: 0.000522494)#0.000305321: 1.78304e-05)#0.00120346: 5.24937e-06)#0.0282308; 5
(W_sebi#0.00225446: 0.00279522	(W_muriae#0.00333839: 0.00277729	(W_mellicola#0.003986: 0.00277393	(W_tropicalis#0.0013775: 0.00229194	W_canadensis#0.000673785: 0.00229194)#0.00123556: 0.000481984)#0.00192854: 3.36226e-06)#0.00111538: 1.7928e-05)#0.026042; 5
(W_sebi#0.00255967: 0.00317365	(W_mellicola#0.00452564: 0.00317179	(W_muriae#0.00379035: 0.00314947	(W_tropicalis#0.00156399: 0.00260224	W_canadensis#0.000765005: 0.00260224)#0.00290383: 0.000547236)#0.00218964: 2.23164e-05)#0.00131882: 1.85631e-06)#0.0313526; 5
(W_sebi#0.00255967: 0.00317365	(W_mellicola#0.00452564: 0.00317098	(W_muriae#0.00379035: 0.00314947	(W_tropicalis#0.00156399: 0.00260224	W_canadensis#0.000765005: 0.00260224)#0.00290383: 0.000547236)#0.00359028: 2.15039e-05)#0.000944662: 2.66881e-06)#0.0338795; 5
(W_sebi#0.00250684: 0.00310814	(W_muriae#0.00371212: 0.00309629	(W_mellicola#0.00443223: 0.00308447	(W_tropicalis#0.00153171: 0.00254853	W_canadensis#0.000749215: 0.00254853)#0.000832412: 0.000535941)#0.00152175: 1.1822e-05)#0.000927924: 1.18517e-05)#0.0357336; 5
(W_sebi#0.00250684: 0.00310814	((W_tropicalis#0.00153171: 0.00254853	W_canadensis#0.000749215: 0.00254853)#0.00221669: 0.000547763	(W_mellicola#0.00443223: 0.00308447	W_muriae#0.00371212: 0.00308447)#0.000924106: 1.1822e-05)#0.00208933: 1.18517e-05)#0.0357336; 5
(W_sebi#0.00250684: 0.00310814	((W_tropicalis#0.00153171: 0.00254853	W_canadensis#0.000749215: 0.00254853)#0.00221669: 0.000539951	(W_mellicola#0.00443223: 0.00308447	W_muriae#0.00371212: 0.00308447)#0.00183467: 4.00921e-06)#0.00144402: 1.96645e-05)#0.037432; 5
(W_sebi#0.00250684: 0.00310814	(W_mellicola#0.00443223: 0.00308451	((W_tropicalis#0.00153171: 0.00254853	W_canadensis#0.000749215: 0.00254853)#0.00221669: 0.000535941	W_muriae#0.00371212: 0.00308447)#0.00484569: 4.37909e-08)#0.00166224: 2.363e-05)#0.037432; 5
(W_sebi#0.00274731: 0.00340628	(W_mellicola#0.00485739: 0.00340516	((W_tropicalis#0.00167863: 0.00279299	W_canadensis#0.000821082: 0.00279299)#0.00403847: 0.000587351	W_muriae#0.0040682: 0.00338034)#0.0053105: 2.48239e-05)#0.00462417: 1.12073e-06)#0.0373144; 5
(W_sebi#0.00274731: 0.00340628	((W_tropicalis#0.00167863: 0.00279299	W_canadensis#0.000248022: 0.00279299)#0.00484596: 0.000608023	(W_mellicola#0.00485739: 0.00338034	W_muriae#0.0040682: 0.00338034)#0.00188663: 2.06728e-05)#0.00462982: 5.27184e-06)#0.0373144; 5
(W_sebi#0.00245027: 0.003038	((W_tropicalis#0.00118807: 0.00249101	W_canadensis#0.000221206: 0.00249101)#0.00432202: 0.000540532	(W_mellicola#0.00433221: 0.00301486	W_muriae#0.00362834: 0.00301486)#0.000664153: 1.66852e-05)#0.00413163: 6.4543e-06)#0.03328; 5
(W_sebi#0.00265312: 0.0032895	((W_tropicalis#0.00128643: 0.00269723	W_canadensis#0.000239519: 0.00269723)#0.00252903: 0.00058528	(W_mellicola#0.00469085: 0.00326445	W_muriae#0.00392872: 0.00326445)#0.00284293: 1.80665e-05)#0.00156329: 6.98862e-06)#0.0381398; 5
(W_sebi#0.00265312: 0.0032895	((W_tropicalis#0.00128643: 0.00269723	W_canadensis#0.000239519: 0.00269723)#0.00444735: 0.000581398	(W_mellicola#0.00469085: 0.00326445	W_muriae#0.00392872: 0.00326445)#0.000340034: 1.41846e-05)#0.00165154: 1.08705e-05)#0.0354998; 5
(W_sebi#0.00293626: 0.00364056	((W_tropicalis#0.00142372: 0.00298508	W_canadensis#0.000265081: 0.00298508)#0.00330154: 0.000654381	(W_mellicola#0.00519147: 0.00361283	W_muriae#0.004348: 0.00361283)#0.00141607: 2.66338e-05)#0.0018223: 1.09526e-06)#0.0392883; 5
(W_sebi#0.00293626: 0.00364056	(W_muriae#0.004348: 0.003635	(W_mellicola#0.00519147: 0.00363318	(W_tropicalis#0.00142372: 0.00298508	W_canadensis#0.000265081: 0.00298508)#0.0012186: 0.000648099)#0.00140814: 1.81114e-06)#0.000660586: 5.56616e-06)#0.0373233; 5
(W_muriae#0.00563052: 0.00364056	(W_sebi#0.00293626: 0.00363525	(W_mellicola#0.00519147: 0.00363318	(W_tropicalis#0.00142372: 0.00298508	W_canadensis#0.000265081: 0.00298508)#0.00145128: 0.000648099)#0.00140814: 2.06807e-06)#0.00169107: 5.30923e-06)#0.0373233; 5
((W_mellicola#0.00519147: 0.00363318	(W_tropicalis#0.00142372: 0.00298508	W_canadensis#0.000265081: 0.00298508)#0.00145128: 0.000648099)#0.00140814: 7.3773e-06	(W_sebi#0.00293626: 0.00363525	W_muriae#0.00563052: 0.00363525)#0.000316247: 5.30923e-06)#0.0407306; 5
(W_muriae#0.00522355: 0.00337742	(W_sebi#0.00272403: 0.00337318	(W_mellicola#0.00481623: 0.00337058	(W_tropicalis#0.00132081: 0.00276932	W_canadensis#0.000386663: 0.00276932)#0.00313475: 0.000601255)#0.000283812: 2.59967e-06)#0.000575185: 4.2444e-06)#0.039355; 5
(W_muriae#0.00522355: 0.00337742	(W_mellicola#0.00481623: 0.003372	(W_sebi#0.00272403: 0.00337058	(W_tropicalis#0.000870149: 0.00276932	W_canadensis#0.000386663: 0.00276932)#0.00313475: 0.000601255)#0.00121961: 1.42232e-06)#0.0010842: 5.42175e-06)#0.0404146; 5
(W_muriae#0.00522355: 0.00337742	(W_mellicola#0.00481623: 0.00337322	(W_sebi#0.00272403: 0.00337058	(W_tropicalis#0.000870149: 0.00276932	W_canadensis#0.000386663: 0.00276932)#0.00313475: 0.000601255)#0.0024087: 2.64019e-06)#0.00335756: 4.20389e-06)#0.0387039; 5
(W_muriae#0.00522355: 0.00337742	(W_mellicola#0.00481623: 0.00337652	(W_sebi#0.00272403: 0.00337058	(W_tropicalis#0.00127889: 0.00276932	W_canadensis#0.000386663: 0.00276932)#0.00313475: 0.000601255)#0.0024087: 5.93918e-06)#0.00191623: 9.04894e-07)#0.0356633; 5
(W_muriae#0.00522355: 0.00337742	(W_mellicola#0.00481623: 0.00337371	(W_sebi#0.00272403: 0.00337058	(W_tropicalis#0.00127889: 0.00276932	W_canadensis#0.000386663: 0.00276932)#0.00313475: 0.000601255)#0.000814109: 3.12849e-06)#0.00178279: 3.71558e-06)#0.0356633; 5
(W_muriae#0.00538317: 0.00348063	(W_sebi#0.00280727: 0.00347595	(W_mellicola#0.00496341: 0.00347358	(W_tropicalis#0.00132349: 0.00285395	W_canadensis#0.000398479: 0.00285395)#0.00555275: 0.000619628)#0.000838987: 2.36913e-06)#0.000722733: 4.68409e-06)#0.0356021; 5
(W_muriae#0.00538317: 0.00348063	(W_sebi#0.00280727: 0.00347803	(W_mellicola#0.00496341: 0.00347358	(W_tropicalis#0.00132349: 0.00285395	W_canadensis#0.000398479: 0.00285395)#0.00555275: 0.000619628)#0.000838987: 4.45336e-06)#0.00264464: 2.59985e-06)#0.036499; 5
(W_muriae#0.00566689: 0.00366408	(W_sebi#0.00295523: 0.00365826	(W_mellicola#0.005225: 0.00365665	(W_tropicalis#0.00139325: 0.00300437	W_canadensis#0.000869708: 0.00300437)#0.00358605: 0.000652286)#0.000189352: 1.60945e-06)#0.00278637: 5.8155e-06)#0.0397029; 5
(W_muriae#0.00515094: 0.00333047	(W_sebi#0.00268616: 0.00332462	(W_mellicola#0.00474928: 0.00332373	(W_tropicalis#0.0012664: 0.00273083	W_canadensis#0.000790524: 0.00273083)#0.00325955: 0.000592897)#0.00269594: 8.97146e-07)#0.000502286: 5.85179e-06)#0.0335111; 5
(W_muriae#0.00576996: 0.00373072	(W_sebi#0.00300898: 0.00372416	(W_mellicola#0.00532003: 0.00372316	(W_tropicalis#0.00141859: 0.00305901	W_canadensis#0.000885527: 0.00305901)#0.00365127: 0.000664149)#0.000565696: 1.00496e-06)#0.00249782: 6.55504e-06)#0.0350287; 5
(W_muriae#0.00576996: 0.00373072	(W_sebi#0.00300898: 0.00372579	(W_mellicola#0.00532003: 0.00372316	(W_tropicalis#0.00173284: 0.00305901	W_canadensis#0.000885527: 0.00305901)#0.00365127: 0.000664149)#0.000565696: 2.62561e-06)#0.0048503: 4.93439e-06)#0.0364316; 5
(W_muriae#0.00576996: 0.00373072	(W_sebi#0.00456407: 0.00372841	(W_mellicola#0.00532003: 0.00372316	(W_tropicalis#0.00173284: 0.00305901	W_canadensis#0.000885527: 0.00305901)#0.00365127: 0.000664149)#0.00239803: 5.25438e-06)#0.00552429: 2.30562e-06)#0.033383; 5
((W_mellicola#0.00479871: 0.00335832	(W_tropicalis#0.00156303: 0.00275925	W_canadensis#0.000798751: 0.00275925)#0.0013523: 0.000599068)#0.000463611: 6.81917e-06	(W_sebi#0.00301735: 0.00336306	W_muriae#0.00520455: 0.00336306)#0.00272043: 2.07968e-06)#0.0326488; 5
(W_sebi#0.00301735: 0.00336514	((W_mellicola#0.00479871: 0.00335832	(W_tropicalis#0.00156303: 0.00275925	W_canadensis#0.000798751: 0.00275925)#0.0013523: 0.000599068)#0.000997713: 5.0474e-06	W_muriae#0.00520455: 0.00336336)#0.000712602: 1.77178e-06)#0.0359638; 5
(W_sebi#0.00323436: 0.00360717	((W_mellicola#0.00514385: 0.00359986	(W_tropicalis#0.00167545: 0.0029577	W_canadensis#0.0008562: 0.0029577)#0.00416927: 0.000642154)#0.000821344: 5.41042e-06	W_muriae#0.00557887: 0.00360527)#0.000763855: 1.89921e-06)#0.0356826; 5
(W_sebi#0.00323436: 0.00360717	((W_muriae#0.00557887: 0.00359986	(W_tropicalis#0.00167545: 0.00257131	W_canadensis#0.0008562: 0.00257131)#0.00479579: 0.00102854)#0.00243681: 6.72464e-06	W_mellicola#0.00514385: 0.00360658)#0.000763576: 5.84991e-07)#0.0330539; 5
((W_muriae#0.00557887: 0.00359986	(W_tropicalis#0.00167545: 0.00257131	W_canadensis#0.0008562: 0.00257131)#0.00479579: 0.00102854)#0.00243681: 7.30963e-06	(W_sebi#0.00323436: 0.00360658	W_mellicola#0.00514385: 0.00360658)#0.00132472: 5.84991e-07)#0.0352472; 5
((W_muriae#0.00557887: 0.00359986	(W_tropicalis#0.00167545: 0.00257131	W_canadensis#0.0008562: 0.00257131)#0.00269238: 0.00102854)#0.000920285: 7.30963e-06	(W_sebi#0.00323436: 0.00360658	W_mellicola#0.00514385: 0.00360658)#0.00143069: 5.84991e-07)#0.0352472; 5
((W_muriae#0.00557887: 0.00359986	(W_tropicalis#0.00167545: 0.00257131	W_canadensis#0.0008562: 0.00257131)#0.00516402: 0.00102854)#0.000920285: 7.30963e-06	(W_sebi#0.00323436: 0.00360658	W_mellicola#0.00514385: 0.00360658)#0.00143069: 5.84991e-07)#0.0361073; 5
((W_muriae#0.00557887: 0.00359986	(W_tropicalis#0.00167545: 0.00257131	W_canadensis#0.0008562: 0.00257131)#0.00263527: 0.00102854)#0.000920285: 7.30963e-06	(W_sebi#0.00323436: 0.00360658	W_mellicola#0.00514385: 0.00360658)#0.000266119: 5.84991e-07)#0.0332362; 5
((W_muriae#0.00557887: 0.00359986	(W_tropicalis#0.00167545: 0.00257131	W_canadensis#0.0008562: 0.00257131)#0.00263527: 0.00102854)#0.00288829: 7.30963e-06	(W_sebi#0.00323436: 0.00360658	W_mellicola#0.00514385: 0.00360658)#0.000266119: 5.84991e-07)#0.0357349; 5
(W_sebi#0.00222087: 0.0032697	((W_muriae#0.00505695: 0.00326307	(W_tropicalis#0.0015187: 0.00233076	W_canadensis#0.000776099: 0.00233076)#0.00238873: 0.000932319)#0.00261807: 5.33574e-06	W_mellicola#0.00466262: 0.00326841)#0.00174776: 1.29004e-06)#0.0347014; 5
(W_sebi#0.00248528: 0.00365898	((W_mellicola#0.0070866: 0.00365157	(W_tropicalis#0.00169952: 0.00260825	W_canadensis#0.000868499: 0.00260825)#0.0057886: 0.00104332)#0.00451993: 5.971e-06	W_muriae#0.00565901: 0.00365754)#0.00108136: 1.44363e-06)#0.0364931; 5
(W_sebi#0.00248528: 0.00365898	((W_mellicola#0.0070866: 0.00365157	(W_tropicalis#0.00169952: 0.00260825	W_canadensis#0.000868499: 0.00260825)#0.00486378: 0.00104332)#0.00451993: 7.27522e-06	W_muriae#0.00565901: 0.00365884)#0.00289135: 1.39408e-07)#0.0339734; 5
(W_sebi#0.00238745: 0.00351496	((W_mellicola#0.00680765: 0.00350783	(W_tropicalis#0.00163262: 0.00250558	W_canadensis#0.000834313: 0.00250558)#0.00467233: 0.00100225)#0.0019454: 1.8514e-06	W_muriae#0.00543626: 0.00350968)#0.000930252: 5.27137e-06)#0.0352208; 5
(W_sebi#0.00223622: 0.0032923	((W_mellicola#0.00637643: 0.00328563	(W_tropicalis#0.0015292: 0.00234687	W_canadensis#0.000781463: 0.00234687)#0.00304443: 0.000938764)#0.000898106: 5.85806e-06	W_muriae#0.0050919: 0.00329149)#0.00235664: 8.13518e-07)#0.0317489; 5
(W_sebi#0.00210732: 0.00310252	((W_mellicola#0.00600887: 0.00309624	(W_tropicalis#0.00144105: 0.00221159	W_canadensis#0.000736417: 0.00221159)#0.00286894: 0.000884651)#0.00392651: 2.48121e-06	W_muriae#0.00479839: 0.00309872)#0.000949776: 3.8058e-06)#0.0315489; 5
(W_sebi#0.00210732: 0.00310252	((W_mellicola#0.00600887: 0.00309624	(W_tropicalis#0.00144105: 0.00221159	W_canadensis#0.000736417: 0.00221159)#0.00286894: 0.000884651)#0.00164237: 2.09542e-06	W_muriae#0.00479839: 0.00309833)#0.00294944: 4.19159e-06)#0.0282837; 5
(W_sebi#0.00210732: 0.00310252	((W_canadensis#0.00149669: 0.00309624	(W_tropicalis#0.00144105: 0.00221159	W_mellicola#0.00600887: 0.00221159)#0.00555672: 0.000884651)#0.00164237: 5.21021e-06	W_muriae#0.00479839: 0.00310145)#0.00525652: 1.0768e-06)#0.0282837; 5
(W_sebi#0.00210732: 0.00310252	((W_canadensis#0.00149669: 0.00309624	(W_tropicalis#0.00167488: 0.00221159	W_mellicola#0.00600887: 0.00221159)#0.00555672: 0.000884651)#0.00164237: 5.59506e-06	W_muriae#0.00479839: 0.00310183)#0.00310446: 6.91948e-07)#0.0271118; 5
(W_sebi#0.00210732: 0.00310252	((W_muriae#0.00479839: 0.00309624	(W_tropicalis#0.00167488: 0.00221159	W_mellicola#0.00600887: 0.00221159)#0.00555672: 0.000884651)#0.00165261: 8.02207e-07	W_canadensis#0.00149669: 0.00309704)#0.00310926: 5.4848e-06)#0.024485; 5
(W_sebi#0.00210732: 0.00310252	((W_muriae#0.00479839: 0.00309624	W_canadensis#0.00149669: 0.00309624)#0.00297916: 4.6724e-06	(W_tropicalis#0.00167488: 0.00221159	W_mellicola#0.00600887: 0.00221159)#0.00555672: 0.000889323)#0.00102176: 1.61461e-06)#0.024485; 5
(W_sebi#0.00200045: 0.00325282	((W_muriae#0.00503084: 0.00324623	(W_tropicalis#0.00175602: 0.00231872	W_mellicola#0.00629997: 0.00231872)#0.00402956: 0.000927507)#0.00312349: 5.4034e-06	W_canadensis#0.0015692: 0.00325164)#0.00107109: 1.18819e-06)#0.0256711; 5
(W_sebi#0.00200045: 0.00325282	((W_mellicola#0.00629997: 0.00324623	(W_tropicalis#0.00175602: 0.00231872	W_muriae#0.00503084: 0.00231872)#0.00402956: 0.000927507)#0.00102246: 3.39774e-06	W_canadensis#0.0015692: 0.00324963)#0.00107176: 3.19384e-06)#0.0256711; 5
(W_sebi#0.00200045: 0.00325282	((W_mellicola#0.00629997: 0.00324623	(W_tropicalis#0.00175602: 0.00231872	W_muriae#0.00503084: 0.00231872)#0.00625337: 0.000927507)#0.00301909: 4.20461e-06	W_canadensis#0.0015692: 0.00325044)#0.000843623: 2.38698e-06)#0.0291628; 5
(W_sebi#0.00185801: 0.0030212	((W_muriae#0.00467262: 0.00301508	(W_tropicalis#0.00163098: 0.00215362	W_mellicola#0.00585137: 0.00215362)#0.00345558: 0.000861463)#0.00280411: 2.2381e-06	W_canadensis#0.00145746: 0.00301732)#0.00273895: 3.88412e-06)#0.0249535; 5
((W_muriae#0.00467262: 0.00301508	(W_tropicalis#0.00163098: 0.00208901	W_mellicola#0.00585137: 0.00208901)#0.00686919: 0.000926067)#0.00280411: 6.12222e-06	(W_sebi#0.00185801: 0.00301732	W_canadensis#0.00145746: 0.00301732)#0.00273895: 3.88412e-06)#0.0265194; 5
(W_sebi#0.00185801: 0.0030212	((W_muriae#0.00467262: 0.00301508	(W_tropicalis#0.00163098: 0.00208901	W_mellicola#0.00585137: 0.00208901)#0.00362768: 0.000926067)#0.000380329: 4.88396e-06	W_canadensis#0.00145746: 0.00301996)#0.00273655: 1.23826e-06)#0.0265194; 5
((W_muriae#0.00467262: 0.00301508	(W_tropicalis#0.00163098: 0.00208901	W_mellicola#0.00585137: 0.00208901)#0.00362768: 0.000926067)#0.00123013: 6.12222e-06	(W_sebi#0.00185801: 0.00301996	W_canadensis#0.00141422: 0.00301996)#0.000816375: 1.23826e-06)#0.0265194; 5
((W_muriae#0.00446427: 0.00288064	(W_tropicalis#0.00125549: 0.00214646	W_mellicola#0.00559047: 0.00214646)#0.00322276: 0.000734181)#0.0016305: 5.84924e-06	(W_sebi#0.00177516: 0.00288531	W_canadensis#0.00135116: 0.00288531)#0.000942912: 1.18305e-06)#0.0273752; 5
((W_muriae#0.00499582: 0.00322363	(W_tropicalis#0.00120725: 0.00240203	W_mellicola#0.0062561: 0.00240203)#0.00240426: 0.000821597)#0.00182463: 6.54569e-06	(W_sebi#0.00198652: 0.00322885	W_canadensis#0.00151204: 0.00322885)#0.00389906: 1.32391e-06)#0.0334219; 5
((W_muriae#0.00499582: 0.00322363	(W_tropicalis#0.00173543: 0.00240203	W_mellicola#0.0062561: 0.00240203)#0.00240426: 0.000821597)#0.00182463: 6.54569e-06	(W_sebi#0.00198652: 0.00322885	W_canadensis#0.00151204: 0.00322885)#0.00120346: 1.32391e-06)#0.0352662; 5
((W_muriae#0.00499582: 0.00322363	(W_tropicalis#0.00173543: 0.00240203	W_mellicola#0.0062561: 0.00240203)#0.00336188: 0.000821597)#0.00182463: 6.54569e-06	(W_sebi#0.00465814: 0.00322885	W_canadensis#0.00151204: 0.00322885)#0.00120346: 1.32391e-06)#0.0382523; 5
((W_muriae#0.00499582: 0.00322363	(W_tropicalis#0.00173543: 0.00240203	W_mellicola#0.0062561: 0.00240203)#0.00336188: 0.000821597)#0.00182463: 6.54569e-06	(W_sebi#0.00465814: 0.00322885	W_canadensis#0.00151204: 0.00322885)#0.0019069: 1.32391e-06)#0.0366129; 5
((W_muriae#0.00499582: 0.00322363	(W_tropicalis#0.00173543: 0.00240203	W_mellicola#0.0062561: 0.00240203)#0.00336188: 0.000821597)#0.00182463: 6.54569e-06	(W_sebi#0.00465814: 0.00322885	W_canadensis#0.00151204: 0.00322885)#0.000112552: 1.32391e-06)#0.0366129; 5
((W_muriae#0.00542083: 0.00349788	(W_tropicalis#0.00122451: 0.00260639	W_mellicola#0.00678834: 0.00260639)#0.00364789: 0.000891494)#0.00197986: 7.10256e-06	(W_sebi#0.00225233: 0.00350354	W_canadensis#0.00164068: 0.00350354)#0.00268801: 1.43654e-06)#0.0373506; 5
(W_sebi#0.00474463: 0.00350498	((W_muriae#0.00542083: 0.00349788	(W_tropicalis#0.00122451: 0.00260639	W_mellicola#0.00678834: 0.00260639)#0.00364789: 0.000891494)#0.00197986: 2.62958e-06	W_canadensis#0.00164068: 0.00350051)#0.00269035: 4.47298e-06)#0.0349484; 5
(W_sebi#0.00201555: 0.00312251	((W_muriae#0.00482931: 0.00311619	(W_tropicalis#0.00114742: 0.00232197	W_mellicola#0.00604759: 0.00232197)#0.00324982: 0.000794213)#0.00090902: 4.72424e-06	W_canadensis#0.000740092: 0.00312091)#0.00190305: 1.60328e-06)#0.0287593; 5
(W_sebi#0.00201555: 0.00312251	((W_canadensis#0.000740092: 0.00311619	(W_tropicalis#0.00114742: 0.00232197	W_mellicola#0.00604759: 0.00232197)#0.00563641: 0.000794213)#0.00101537: 3.62169e-06	W_muriae#0.00482931: 0.00311981)#0.00567881: 2.70583e-06)#0.0274427; 5
(W_sebi#0.00345517: 0.00347481	((W_tropicalis#0.00127688: 0.00346777	(W_canadensis#0.000823593: 0.00258395	W_mellicola#0.00672991: 0.00258395)#0.00627234: 0.00088382)#0.00174062: 2.18275e-06	W_muriae#0.00537418: 0.00346995)#0.00390902: 4.85867e-06)#0.0305389; 5
(W_muriae#0.00537418: 0.00347481	((W_tropicalis#0.00127688: 0.00346777	(W_canadensis#0.000823593: 0.00258395	W_mellicola#0.00672991: 0.00258395)#0.00627234: 0.00088382)#0.00183941: 2.80687e-06	W_sebi#0.00345517: 0.00347058)#0.00241346: 4.23455e-06)#0.0305389; 5
(W_muriae#0.0049857: 0.00322363	((W_tropicalis#0.00102856: 0.0032171	(W_canadensis#0.000764059: 0.00239717	W_mellicola#0.00624343: 0.00239717)#0.00581894: 0.000819933)#0.000728301: 6.92767e-09	W_sebi#0.00320541: 0.00321711)#0.00224081: 6.52551e-06)#0.0300688; 5
(W_muriae#0.0052217: 0.00337623	((W_sebi#0.00335714: 0.00336938	(W_canadensis#0.000800226: 0.00251064	W_mellicola#0.00653897: 0.00251064)#0.00738558: 0.000858745)#0.00176345: 5.02953e-07	W_tropicalis#0.000615634: 0.00336989)#0.00234653: 6.33869e-06)#0.0314921; 5
(W_muriae#0.0052217: 0.00337623	((W_sebi#0.00335714: 0.00336938	(W_canadensis#0.000800226: 0.00251064	W_mellicola#0.00653897: 0.00251064)#0.00967514: 0.000858745)#0.00176345: 1.57137e-06	W_tropicalis#0.00186235: 0.00337096)#0.00234579: 5.27027e-06)#0.0314921; 5
(W_muriae#0.0052217: 0.00337623	((W_tropicalis#0.00186235: 0.00334061	(W_canadensis#0.000800226: 0.00251064	W_mellicola#0.00653897: 0.00251064)#0.00967514: 0.000829967)#0.00177865: 3.68717e-06	W_sebi#0.00215317: 0.00334429)#0.00236449: 3.19323e-05)#0.0314921; 5
(W_muriae#0.0052217: 0.00337623	((W_tropicalis#0.00186235: 0.00334061	(W_canadensis#0.000800226: 0.00251064	W_mellicola#0.00653897: 0.00251064)#0.00697284: 0.000829967)#0.00177865: 3.00544e-05	W_sebi#0.00215317: 0.00337066)#0.00368604: 5.56506e-06)#0.0282211; 5
(W_muriae#0.00419296: 0.0035831	((W_tropicalis#0.00197646: 0.0035453	(W_canadensis#0.000849258: 0.00266447	W_mellicola#0.00693963: 0.00266447)#0.00740009: 0.000880822)#0.00188763: 3.18959e-05	W_sebi#0.0022851: 0.00357719)#0.00166334: 5.90605e-06)#0.0281642; 5
(W_muriae#0.00419296: 0.0035831	((W_sebi#0.0022851: 0.0035453	(W_canadensis#0.000849258: 0.00266447	W_mellicola#0.00693963: 0.00266447)#0.00368547: 0.000880822)#0.000678478: 1.37375e-05	W_tropicalis#0.00197646: 0.00355903)#0.00167183: 2.40644e-05)#0.0281642; 5
(W_muriae#0.00419296: 0.0035831	((W_sebi#0.0022851: 0.0035453	(W_canadensis#0.000849258: 0.00266447	W_mellicola#0.00693963: 0.00266447)#0.00368547: 0.000880822)#0.00167644: 7.17415e-06	W_tropicalis#0.00197646: 0.00355247)#0.00326654: 3.06278e-05)#0.0302235; 5
(W_muriae#0.00370535: 0.00316641	((W_sebi#0.00201936: 0.00313301	W_tropicalis#0.00174661: 0.00313301)#0.000764096: 1.09107e-05	(W_canadensis#0.000750496: 0.00235462	W_mellicola#0.00613261: 0.00235462)#0.00325688: 0.0007893)#0.00502614: 2.24952e-05)#0.0267088; 5
((W_sebi#0.00230494: 0.00357607	W_tropicalis#0.00199362: 0.00357607)#0.00245541: 3.81301e-05	(W_muriae#0.00422935: 0.00358231	(W_canadensis#0.00085663: 0.0026876	W_mellicola#0.00699987: 0.0026876)#0.00371746: 0.000894709)#0.00574687: 3.18878e-05)#0.0317857; 5
((W_canadensis#0.00085663: 0.0026876	W_mellicola#0.00699987: 0.0026876)#0.00188231: 0.000926597	(W_muriae#0.00422935: 0.00358231	(W_sebi#0.00405736: 0.00357607	W_tropicalis#0.00199362: 0.00357607)#0.00478361: 6.24226e-06)#0.0048223: 3.18878e-05)#0.032505; 5
((W_canadensis#0.00085663: 0.0026876	W_mellicola#0.00699987: 0.0026876)#0.00337417: 0.000926597	(W_sebi#0.00274115: 0.00359403	(W_muriae#0.00422935: 0.00357607	W_tropicalis#0.00102926: 0.00357607)#0.00267921: 1.79629e-05)#0.00480657: 2.01672e-05)#0.032505; 5
(W_sebi#0.00274115: 0.0036142	((W_canadensis#0.00085663: 0.0026876	W_mellicola#0.00699987: 0.0026876)#0.00337417: 0.000892521	(W_muriae#0.00422935: 0.00357607	W_tropicalis#0.00102926: 0.00357607)#0.00267921: 4.05405e-06)#0.00704976: 3.4076e-05)#0.0298862; 5
(W_sebi#0.00274115: 0.0036142	((W_canadensis#0.00085663: 0.0026876	W_mellicola#0.00699987: 0.0026876)#0.00337417: 0.000892521	(W_muriae#0.00422935: 0.00357607	W_tropicalis#0.00102926: 0.00357607)#0.00157299: 4.05405e-06)#0.00704976: 3.4076e-05)#0.0334688; 5
(W_sebi#0.00274115: 0.0036142	((W_canadensis#0.00085663: 0.0026876	W_mellicola#0.00699987: 0.0026876)#0.00337417: 0.000900603	(W_muriae#0.00422935: 0.00357607	W_tropicalis#0.00102926: 0.00357607)#0.00157299: 1.21359e-05)#0.00703388: 2.59941e-05)#0.0360714; 5
(W_sebi#0.00274115: 0.0036142	(W_muriae#0.00422935: 0.0035882	((W_canadensis#0.00085663: 0.0026876	W_mellicola#0.00699987: 0.0026876)#0.00337417: 0.000888467	W_tropicalis#0.00102926: 0.00357607)#0.00157299: 1.21359e-05)#0.00703388: 2.59941e-05)#0.0385169; 5
(W_sebi#0.00257515: 0.00339532	(W_muriae#0.00397322: 0.00338472	((W_canadensis#0.000804752: 0.00252484	W_mellicola#0.00462931: 0.00252484)#0.00316983: 0.000834661	W_tropicalis#0.000966926: 0.0033595)#0.00147773: 2.52202e-05)#0.00658093: 1.06007e-05)#0.0343004; 5
(W_sebi#0.00257515: 0.00339532	(W_tropicalis#0.000966926: 0.00338861	((W_canadensis#0.000804752: 0.00252484	W_mellicola#0.00577731: 0.00252484)#0.00316983: 0.000834661	W_muriae#0.00397322: 0.0033595)#0.00147773: 2.91082e-05)#0.00477075: 6.71268e-06)#0.034965; 5
(W_sebi#0.00257515: 0.00339532	(W_tropicalis#0.00210549: 0.00335986	((W_canadensis#0.000804752: 0.00252484	W_mellicola#0.00577731: 0.00252484)#0.00316983: 0.000834661	W_muriae#0.00397322: 0.0033595)#0.00147773: 3.60825e-07)#0.00481157: 3.54601e-05)#0.0322527; 5
(W_tropicalis#0.00210549: 0.00339532	(W_sebi#0.00257515: 0.00335986	((W_canadensis#0.000804752: 0.00252484	W_mellicola#0.00577731: 0.00252484)#0.00316983: 0.000834661	W_muriae#0.00397322: 0.0033595)#0.00100192: 3.60825e-07)#0.00395711: 3.54601e-05)#0.0322527; 5
(W_tropicalis#0.00210549: 0.00339532	((W_canadensis#0.000804752: 0.00252484	W_mellicola#0.00577731: 0.00252484)#0.00316983: 0.000835022	(W_sebi#0.00257515: 0.0033595	W_muriae#0.00397322: 0.0033595)#0.00100192: 3.60825e-07)#0.00395711: 3.54601e-05)#0.0344411; 5
(W_tropicalis#0.00210549: 0.00339532	((W_canadensis#0.000804752: 0.00252484	W_mellicola#0.00577731: 0.00252484)#0.00316983: 0.000837271	(W_sebi#0.00257515: 0.0033595	W_muriae#0.00397322: 0.0033595)#0.00100192: 2.61048e-06)#0.00395446: 3.32104e-05)#0.0344411; 5
((W_canadensis#0.000804752: 0.00252484	W_mellicola#0.00577731: 0.00252484)#0.00316983: 0.000870482	(W_tropicalis#0.00210549: 0.00338829	(W_sebi#0.00257515: 0.0033595	W_muriae#0.00397322: 0.0033595)#0.00100192: 2.87886e-05)#0.00106295: 7.03231e-06)#0.036272; 5
((W_canadensis#0.000804752: 0.00252484	W_mellicola#0.00577731: 0.00252484)#0.00316983: 0.000870482	(W_tropicalis#0.00210549: 0.00338571	(W_sebi#0.00257515: 0.0033595	W_muriae#0.00397322: 0.0033595)#0.00160948: 2.62133e-05)#0.00106376: 9.60756e-06)#0.0353499; 5
((W_sebi#0.00257515: 0.0033595	W_muriae#0.00397322: 0.0033595)#0.0028496: 3.58209e-05	(W_tropicalis#0.00210549: 0.00338571	(W_canadensis#0.000804752: 0.00252484	W_mellicola#0.00577731: 0.00252484)#0.00316983: 0.000860874)#0.00106376: 9.60756e-06)#0.0353499; 5
((W_sebi#0.00257515: 0.0033595	W_muriae#0.00397322: 0.0033595)#0.00422913: 3.58209e-05	(W_tropicalis#0.00210549: 0.00338571	(W_canadensis#0.000804752: 0.00252484	W_mellicola#0.00577731: 0.00252484)#0.00316983: 0.000860874)#0.00106376: 9.60756e-06)#0.0329478; 5
((W_sebi#0.00257515: 0.0033595	W_muriae#0.00397322: 0.0033595)#0.00157135: 3.58209e-05	(W_tropicalis#0.00210549: 0.00338571	(W_canadensis#0.000804752: 0.00252484	W_mellicola#0.00577731: 0.00252484)#0.00465695: 0.000860874)#0.00106376: 9.60756e-06)#0.0342507; 5
((W_canadensis#0.00153148: 0.0027628	W_mellicola#0.00632181: 0.0027628)#0.00509586: 0.000952524	(W_tropicalis#0.00145334: 0.00369981	(W_sebi#0.00281785: 0.00367613	W_muriae#0.00434769: 0.00367613)#0.00208038: 2.36763e-05)#0.00275106: 1.55207e-05)#0.0392188; 5
(W_tropicalis#0.00145334: 0.00371533	((W_canadensis#0.00153148: 0.0027628	W_mellicola#0.00632181: 0.0027628)#0.00509586: 0.000927403	(W_sebi#0.00281785: 0.00367613	W_muriae#0.00434769: 0.00367613)#0.00122303: 1.40764e-05)#0.00424017: 2.51205e-05)#0.0392188; 5
(W_tropicalis#0.00145334: 0.00371533	((W_canadensis#0.00153148: 0.0027628	W_mellicola#0.00632181: 0.0027628)#0.00266201: 0.00092938	(W_sebi#0.00281785: 0.00367613	W_muriae#0.00434769: 0.00367613)#0.00122303: 1.60536e-05)#0.0042379: 2.31434e-05)#0.0392188; 5
(W_tropicalis#0.00136504: 0.00348961	(W_muriae#0.00408355: 0.00346988	(W_sebi#0.00264665: 0.00345279	(W_canadensis#0.00143843: 0.00259495	W_mellicola#0.00593774: 0.00259495)#0.00250028: 0.000857839)#0.00114873: 1.70928e-05)#0.00397812: 1.97228e-05)#0.0333512; 5
(W_tropicalis#0.00136504: 0.00348961	(W_sebi#0.00264665: 0.0034555	(W_muriae#0.00408355: 0.00345279	(W_canadensis#0.00143843: 0.00259495	W_mellicola#0.00593774: 0.00259495)#0.00250028: 0.000857839)#0.00114873: 2.7058e-06)#0.00399469: 3.41098e-05)#0.0345173; 5
(W_tropicalis#0.00136504: 0.00348961	(W_sebi#0.00264665: 0.00346803	(W_muriae#0.00408355: 0.00345279	(W_canadensis#0.00114397: 0.00259495	W_mellicola#0.00593774: 0.00259495)#0.00250028: 0.000857839)#0.00289847: 1.52418e-05)#0.00610553: 2.15738e-05)#0.0362385; 5
(W_tropicalis#0.00136504: 0.00348961	((W_canadensis#0.00114397: 0.00259495	W_mellicola#0.00593774: 0.00259495)#0.00250028: 0.000858431	(W_muriae#0.00408355: 0.00345279	W_sebi#0.00264665: 0.00345279)#0.00289847: 5.92847e-07)#0.00360509: 3.62227e-05)#0.0385536; 5
(W_tropicalis#0.00141409: 0.003615	((W_canadensis#0.00118508: 0.0026882	W_mellicola#0.0061511: 0.0026882)#0.00259012: 0.000902413	(W_muriae#0.00423029: 0.00357686	W_sebi#0.00274176: 0.00357686)#0.000800797: 1.37494e-05)#0.00174731: 2.43891e-05)#0.0399389; 5
(W_tropicalis#0.00105708: 0.003615	(W_muriae#0.00423029: 0.00360842	((W_canadensis#0.00118508: 0.0026882	W_mellicola#0.0061511: 0.0026882)#0.00259012: 0.000888664	W_sebi#0.00274176: 0.00357686)#0.00271426: 3.15557e-05)#0.00349101: 6.58277e-06)#0.0399389; 5
(W_muriae#0.00375557: 0.00320933	(W_tropicalis#0.000938459: 0.00320349	((W_canadensis#0.000858236: 0.00238653	W_mellicola#0.00546083: 0.00238653)#0.00229946: 0.00078894	W_sebi#0.00243408: 0.00317547)#0.00240967: 2.80146e-05)#0.000388196: 5.84406e-06)#0.0354571; 5
(W_muriae#0.00431574: 0.00368802	(W_tropicalis#0.00107844: 0.00365387	((W_canadensis#0.000986247: 0.00314223	W_mellicola#0.00627535: 0.00314223)#0.00230628: 0.000506879	W_sebi#0.00279714: 0.00364911)#0.00276909: 4.76374e-06)#0.00394381: 3.41451e-05)#0.0407457; 5
(W_muriae#0.00392627: 0.0033552	(W_sebi#0.00254472: 0.00333858	((W_canadensis#0.000897245: 0.00285867	W_mellicola#0.00570904: 0.00285867)#0.00209816: 0.000461137	W_tropicalis#0.000981115: 0.0033198)#0.00050173: 1.8777e-05)#0.00426899: 1.66206e-05)#0.0395366; 5
(W_muriae#0.00392627: 0.0033552	(W_sebi#0.00254472: 0.00333177	((W_canadensis#0.00134724: 0.00285867	W_mellicola#0.00570904: 0.00285867)#0.00209816: 0.000461137	W_tropicalis#0.000987721: 0.0033198)#0.00167911: 1.19683e-05)#0.00427772: 2.34293e-05)#0.0395366; 5
(W_muriae#0.00424299: 0.00362585	(W_sebi#0.00274999: 0.00361365	((W_canadensis#0.00145591: 0.00308926	W_mellicola#0.00616956: 0.00308926)#0.00226741: 0.000498335	W_tropicalis#0.0010674: 0.0035876)#0.000742861: 2.60524e-05)#0.00112579: 1.22006e-05)#0.0427258; 5
(W_muriae#0.0039906: 0.00341018	(W_sebi#0.00258641: 0.00340858	((W_canadensis#0.000602425: 0.00290551	W_mellicola#0.00580258: 0.00290551)#0.00213254: 0.000468693	W_tropicalis#0.0010039: 0.0033742)#0.000698674: 3.43816e-05)#0.00105576: 1.59604e-06)#0.0393829; 5
(W_muriae#0.00432179: 0.00369319	((W_canadensis#0.000652422: 0.00314664	W_mellicola#0.00628415: 0.00314664)#0.00230952: 0.000509439	(W_sebi#0.00280106: 0.00365423	W_tropicalis#0.00108722: 0.00365423)#0.00135727: 1.84813e-06)#0.00115445: 3.71154e-05)#0.0426513; 5
(W_muriae#0.00394118: 0.00336794	(W_sebi#0.00255438: 0.00333313	((W_canadensis#0.000594964: 0.00286952	W_mellicola#0.00573072: 0.00286952)#0.00210613: 0.000462888	W_tropicalis#0.000991471: 0.00333241)#0.00357421: 7.2004e-07)#0.00137936: 3.4812e-05)#0.0374079; 5
(W_sebi#0.00267876: 0.00353194	(W_muriae#0.00413309: 0.00350356	((W_canadensis#0.000623935: 0.00300925	W_mellicola#0.00600977: 0.00300925)#0.00362682: 0.000485428	W_tropicalis#0.00248571: 0.00349468)#0.00374826: 8.88417e-06)#0.00133344: 2.83781e-05)#0.0352257; 5
(W_sebi#0.00267876: 0.00353194	((W_canadensis#0.000623935: 0.00300925	W_mellicola#0.00600977: 0.00300925)#0.00362682: 0.000509744	(W_muriae#0.00413309: 0.00349468	W_tropicalis#0.00248571: 0.00349468)#0.000959542: 2.43163e-05)#0.00478536: 1.2946e-05)#0.0323615; 5
((W_muriae#0.00413309: 0.00349468	W_tropicalis#0.00248571: 0.00349468)#0.000959542: 3.72622e-05	((W_canadensis#0.000623935: 0.00300925	W_mellicola#0.00600977: 0.00300925)#0.00489295: 0.000337398	W_sebi#0.00267876: 0.00334665)#0.00336044: 0.000185291)#0.0323615; 5
((W_muriae#0.00413309: 0.00349468	W_tropicalis#0.00248571: 0.00349468)#0.00341986: 3.72622e-05	((W_canadensis#0.000623935: 0.00300925	W_mellicola#0.00600977: 0.00300925)#0.00236683: 0.000259356	W_sebi#0.00267876: 0.00326861)#0.00344067: 0.000263333)#0.0346978; 5
((((W_canadensis#0.000623935: 0.00300925	W_mellicola#0.00600977: 0.00300925)#0.00236683: 0.000386409	W_sebi#0.00267876: 0.00339566)#0.00331194: 9.90189e-05	W_tropicalis#0.0012508: 0.00349468)#0.00341986: 3.72622e-05	W_muriae#0.00413309: 0.00353194)#0.0362718; 5
((((W_canadensis#0.000594401: 0.00286681	W_mellicola#0.0057253: 0.00286681)#0.00225479: 0.000368118	W_sebi#0.00255196: 0.00323493)#0.00315517: 9.43319e-05	W_tropicalis#0.00157381: 0.00332926)#0.00325798: 3.54984e-05	W_muriae#0.00393745: 0.00336476)#0.0364063; 5
((((W_canadensis#0.000630201: 0.00303947	W_mellicola#0.00607012: 0.00303947)#0.00239059: 0.000390289	W_sebi#0.00270566: 0.00342976)#0.00334519: 0.000120333	W_tropicalis#0.0016686: 0.00355009)#0.00150838: 1.73161e-05	W_muriae#0.0052274: 0.00356741)#0.0378315; 5
((((W_canadensis#0.000609895: 0.00288302	W_mellicola#0.00575768: 0.00288302)#0.000874662: 0.000313817	W_sebi#0.0025664: 0.00319684)#0.00322897: 0.000170524	W_tropicalis#0.00158272: 0.00336736)#0.00143074: 1.64248e-05	W_muriae#0.00495834: 0.00338379)#0.0358843; 5
((((W_canadensis#0.00066233: 0.00313088	W_mellicola#0.00625268: 0.00313088)#0.0041866: 0.000340796	W_sebi#0.00278704: 0.00347168)#0.00350658: 0.000146911	W_tropicalis#0.00171878: 0.00361859)#0.00157018: 5.61099e-05	W_muriae#0.00538462: 0.0036747)#0.0362383; 5
((((W_canadensis#0.00124459: 0.00313088	W_mellicola#0.00625268: 0.00313088)#0.0041866: 0.000340796	W_sebi#0.00278704: 0.00347168)#0.00586148: 0.00015533	W_tropicalis#0.00171878: 0.00362701)#0.00274288: 4.76909e-05	W_muriae#0.00538462: 0.0036747)#0.0392367; 5
((((W_canadensis#0.00124459: 0.00313088	W_mellicola#0.00625268: 0.00313088)#0.00188455: 0.000438778	W_tropicalis#0.00122912: 0.00356966)#0.0057006: 5.73479e-05	W_sebi#0.00278704: 0.00362701)#0.00274288: 4.76909e-05	W_muriae#0.00538462: 0.0036747)#0.0364535; 5
((((W_canadensis#0.00112649: 0.00283381	W_mellicola#0.00565939: 0.00283381)#0.00170573: 0.000217411	W_tropicalis#0.00111249: 0.00305122)#0.00546362: 0.000231639	W_sebi#0.00252259: 0.00328286)#0.00248262: 4.31657e-05	W_muriae#0.00487369: 0.00332602)#0.0308306; 5
((((W_canadensis#0.00112649: 0.00283381	W_mellicola#0.00565939: 0.00283381)#0.00170573: 0.000217411	W_tropicalis#0.00111249: 0.00305122)#0.00304819: 0.000231639	W_sebi#0.00252259: 0.00328286)#0.00248262: 4.31657e-05	W_muriae#0.00487369: 0.00332602)#0.0308306; 5
((((W_canadensis#0.00112649: 0.00283381	W_mellicola#0.00565939: 0.00283381)#0.00384467: 0.000239731	W_tropicalis#0.00111249: 0.00307354)#0.00110102: 0.00020932	W_muriae#0.00487369: 0.00328286)#0.00248262: 4.31657e-05	W_sebi#0.00252259: 0.00332602)#0.0308306; 5
(((W_muriae#0.00547353: 0.00345182	W_tropicalis#0.00124941: 0.00345182)#0.00488267: 0.000127805	(W_canadensis#0.00126514: 0.00318258	W_mellicola#0.00635593: 0.00318258)#0.00431786: 0.000397041)#0.00287173: 0.000155755	W_sebi#0.00418227: 0.00373538)#0.0346252; 5
(((W_muriae#0.00523419: 0.00330088	(W_canadensis#0.00120982: 0.00304342	W_mellicola#0.006078: 0.00304342)#0.00283235: 0.000257463)#0.00466916: 0.000122217	W_tropicalis#0.00119478: 0.0034231)#0.00274616: 0.000148944	W_sebi#0.00399939: 0.00357204)#0.0351432; 5
(((W_mellicola#0.00579415: 0.00307674	(W_canadensis#0.00115332: 0.00290128	W_muriae#0.00498974: 0.00290128)#0.00270008: 0.000175464)#0.00220364: 0.000198442	W_tropicalis#0.00113898: 0.00327519)#0.00516621: 0.00013003	W_sebi#0.00381261: 0.00340522)#0.0349758; 5
(((W_mellicola#0.00579415: 0.00327031	(W_canadensis#0.00115332: 0.00290128	W_muriae#0.00498974: 0.00290128)#0.00270008: 0.00036903)#0.00207321: 4.87555e-06	W_tropicalis#0.00113898: 0.00327519)#0.00252978: 0.00013003	W_sebi#0.00381261: 0.00340522)#0.0323416; 5
(((W_mellicola#0.00579415: 0.00327031	(W_canadensis#0.00115332: 0.00290128	W_muriae#0.00498974: 0.00290128)#0.00270008: 0.00036903)#0.00207321: 8.19421e-05	W_tropicalis#0.00113898: 0.00335225)#0.0035582: 5.29638e-05	W_sebi#0.00381261: 0.00340522)#0.0287299; 5
(((W_mellicola#0.00605863: 0.00341959	(W_canadensis#0.00110746: 0.00303372	W_muriae#0.0052175: 0.00303372)#0.00474504: 0.000385876)#0.00216784: 6.77691e-05	W_tropicalis#0.00141714: 0.00348736)#0.00373973: 7.32948e-05	W_sebi#0.00398665: 0.00356066)#0.0328795; 5
(((W_mellicola#0.00605863: 0.00341959	(W_canadensis#0.00110746: 0.00303372	W_muriae#0.0052175: 0.00303372)#0.00349842: 0.000385876)#0.00216784: 9.04402e-05	W_tropicalis#0.0014513: 0.00351003)#0.00371557: 5.06237e-05	W_sebi#0.00398665: 0.00356066)#0.0328795; 5
(((W_mellicola#0.00605863: 0.00345359	(W_canadensis#0.000968733: 0.00303372	W_muriae#0.0052175: 0.00303372)#0.00349842: 0.000419879)#0.0021465: 5.64371e-05	W_tropicalis#0.0014513: 0.00351003)#0.00507898: 5.06237e-05	W_sebi#0.00398665: 0.00356066)#0.0328795; 5
(((W_mellicola#0.00605863: 0.00345359	(W_canadensis#0.000968733: 0.00303372	W_muriae#0.0052175: 0.00303372)#0.00349842: 0.000419879)#0.0021465: 5.64371e-05	W_tropicalis#0.0014513: 0.00351003)#0.00379709: 5.06237e-05	W_sebi#0.00398665: 0.00356066)#0.0328795; 5
(((W_mellicola#0.00643623: 0.00366884	(W_canadensis#0.00102911: 0.00322279	W_muriae#0.00554268: 0.00322279)#0.00271057: 0.000446047)#0.00078718: 3.75235e-05	W_tropicalis#0.000890379: 0.00370636)#0.00405815: 7.62098e-05	W_sebi#0.00423511: 0.00378257)#0.0331254; 5
(((W_mellicola#0.00643623: 0.00366884	(W_canadensis#0.00102911: 0.00322279	W_muriae#0.00554268: 0.00322279)#0.00387492: 0.000446047)#0.00078718: 2.59798e-05	W_tropicalis#0.000890379: 0.00369482)#0.00278979: 8.77535e-05	W_sebi#0.00423511: 0.00378257)#0.0306483; 5
(((W_mellicola#0.00511842: 0.00348191	(W_canadensis#0.000976676: 0.00305859	W_muriae#0.00526029: 0.00305859)#0.00367749: 0.000423322)#0.000747074: 8.0847e-05	W_tropicalis#0.000845015: 0.00356276)#0.00260589: 2.70917e-05	W_sebi#0.00401933: 0.00358985)#0.0298953; 5
(((W_mellicola#0.00572125: 0.003892	(W_canadensis#0.00109171: 0.00341882	W_muriae#0.00587983: 0.00341882)#0.00411062: 0.000473179)#0.000835062: 9.03689e-05	W_sebi#0.00449272: 0.00398237)#0.00129916: 3.02825e-05	W_tropicalis#0.000944539: 0.00401265)#0.0334163; 5
(((W_mellicola#0.00572125: 0.00388002	(W_canadensis#0.00109171: 0.00341882	W_muriae#0.00587983: 0.00341882)#0.0020915: 0.000461199)#0.00112377: 0.00013163	W_sebi#0.00449272: 0.00401165)#0.0038242: 1.00151e-06	W_tropicalis#0.000944539: 0.00401265)#0.0358773; 5
(((W_mellicola#0.00572125: 0.00388002	(W_canadensis#0.00109171: 0.00341882	W_muriae#0.00587983: 0.00341882)#0.0020915: 0.000461199)#0.00210668: 0.00013163	W_sebi#0.00449272: 0.00401165)#0.00182169: 1.00151e-06	W_tropicalis#0.000944539: 0.00401265)#0.0358773; 5
(((W_mellicola#0.00539121: 0.0036562	(W_canadensis#0.00102873: 0.0032216	W_muriae#0.00554064: 0.0032216)#0.00197084: 0.000434594)#0.00198515: 0.000124036	W_sebi#0.00423355: 0.00378023)#9.34234e-05: 9.43736e-07	W_tropicalis#0.00086716: 0.00378118)#0.0304453; 5
(((W_mellicola#0.00501214: 0.00339912	(W_canadensis#0.000956397: 0.00299508	W_muriae#0.00515106: 0.00299508)#0.00183227: 0.000404037)#0.00184557: 0.000115315	W_sebi#0.00393588: 0.00351444)#0.00140055: 8.7738e-07	W_tropicalis#0.000806188: 0.00351531)#0.0315953; 5
(((W_mellicola#0.00501214: 0.00341233	(W_canadensis#0.000956397: 0.00299508	W_muriae#0.00515106: 0.00299508)#0.00183227: 0.000417246)#0.00359308: 0.000102106	W_sebi#0.00393588: 0.00351444)#0.00148101: 8.7738e-07	W_tropicalis#0.000806188: 0.00351531)#0.0315953; 5
(((W_mellicola#0.00501214: 0.0033716	(W_canadensis#0.000956397: 0.00299508	W_muriae#0.00515106: 0.00299508)#0.00183227: 0.000376518)#0.00363648: 0.000142834	W_tropicalis#0.000806188: 0.00351444)#0.00148101: 8.7738e-07	W_sebi#0.00393588: 0.00351531)#0.0315953; 5
(((W_mellicola#0.00501214: 0.0033716	(W_canadensis#0.000956397: 0.00299508	W_muriae#0.00515106: 0.00299508)#0.00183227: 0.000376518)#0.00190147: 0.000142834	W_sebi#0.00393588: 0.00351444)#0.00147453: 8.7738e-07	W_tropicalis#0.00145854: 0.00351531)#0.0315953; 5
((W_tropicalis#0.00183329: 0.00351444	W_sebi#0.00393588: 0.00351444)#0.00147453: 8.7738e-07	(W_mellicola#0.00501214: 0.00344666	(W_canadensis#0.000776152: 0.00299508	W_muriae#0.00515106: 0.00299508)#0.00171968: 0.000451578)#0.00186006: 6.86513e-05)#0.0344032; 5
((W_tropicalis#0.00183329: 0.00351444	W_sebi#0.00393588: 0.00351444)#0.00147453: 8.7738e-07	(W_mellicola#0.00501214: 0.00344666	(W_canadensis#0.000776152: 0.00299508	W_muriae#0.00515106: 0.00299508)#0.00171968: 0.000451578)#0.00186006: 6.86513e-05)#0.0307091; 5
(((W_mellicola#0.00501214: 0.00344666	(W_canadensis#0.000776152: 0.00299508	W_muriae#0.00515106: 0.00299508)#0.00171968: 0.000451578)#0.00186006: 6.77739e-05	W_sebi#0.00393588: 0.00351444)#0.00147453: 8.7738e-07	W_tropicalis#0.00183329: 0.00351531)#0.0322575; 5
(((W_canadensis#0.000865065: 0.0038415	(W_mellicola#0.0068532: 0.00333819	W_muriae#0.00574115: 0.00333819)#0.00191668: 0.000503309)#0.00150213: 7.19853e-05	W_sebi#0.00651219: 0.00391349)#0.00164494: 4.5305e-06	W_tropicalis#0.0020433: 0.00391802)#0.0382415; 5
(((W_canadensis#0.000587626: 0.00374809	(W_mellicola#0.00502636: 0.00323622	W_muriae#0.00556578: 0.00323622)#0.0034943: 0.000511868)#0.00144694: 4.76093e-05	W_sebi#0.0038825: 0.0037957)#0.00159395: 2.63609e-06	W_tropicalis#0.00198089: 0.00379833)#0.0390815; 5
(((W_canadensis#0.000587626: 0.00374809	(W_mellicola#0.00502636: 0.00323622	W_muriae#0.00556578: 0.00323622)#0.0034943: 0.000511868)#0.00133051: 4.76093e-05	W_sebi#0.0038825: 0.0037957)#0.00159395: 2.63609e-06	W_tropicalis#0.00198089: 0.00379833)#0.0416487; 5
(((W_canadensis#0.000518687: 0.00330837	(W_mellicola#0.00443668: 0.00285655	W_muriae#0.00491281: 0.00285655)#0.00308435: 0.000451817)#0.000878037: 4.20239e-05	W_sebi#0.00342701: 0.00335039)#0.00140695: 2.32683e-06	W_tropicalis#0.00174849: 0.00335272)#0.0355873; 5
(((W_canadensis#0.000565662: 0.00360799	(W_mellicola#0.00483849: 0.00311526	W_muriae#0.00535774: 0.00311526)#0.00336369: 0.000492735)#0.000957556: 3.53047e-06	W_tropicalis#0.00156782: 0.00361152)#0.00155234: 4.48368e-05	W_sebi#0.00373738: 0.00365636)#0.0353249; 5
(((W_canadensis#0.000525234: 0.00335013	(W_mellicola#0.00449268: 0.00289261	W_muriae#0.00497482: 0.00289261)#0.00312328: 0.00045752)#0.000314866: 3.27814e-06	W_tropicalis#0.00145577: 0.00335341)#0.0014414: 4.16324e-05	W_sebi#0.00347027: 0.00339504)#0.034285; 5
(((W_canadensis#0.000525234: 0.00335013	(W_mellicola#0.00449268: 0.00289261	W_muriae#0.00497482: 0.00289261)#0.00312328: 0.00045752)#0.00241132: 3.27814e-06	W_tropicalis#0.00145577: 0.00335341)#0.0014414: 4.16324e-05	W_sebi#0.00347027: 0.00339504)#0.034285; 5
(((W_canadensis#0.000590756: 0.00376805	W_tropicalis#0.00163737: 0.00376805)#0.000190372: 3.68708e-06	(W_mellicola#0.00505313: 0.00325345	W_muriae#0.00559542: 0.00325345)#0.00351291: 0.000518281)#0.00282398: 4.68259e-05	W_sebi#0.00390318: 0.00381856)#0.0339344; 5
(((W_canadensis#0.000559055: 0.00356585	W_tropicalis#0.00302257: 0.00356585)#0.000905673: 2.32023e-06	(W_mellicola#0.00478198: 0.00307887	W_muriae#0.00529516: 0.00307887)#0.0033244: 0.0004893)#0.00267331: 4.54821e-05	W_sebi#0.00369373: 0.00361365)#0.0321135; 5
(((W_canadensis#0.000559055: 0.00356585	W_tropicalis#0.00302257: 0.00356585)#0.00227046: 3.21258e-05	(W_mellicola#0.00478198: 0.00307887	W_muriae#0.00382356: 0.00307887)#0.0033244: 0.000519106)#0.00265117: 1.56765e-05	W_sebi#0.00369373: 0.00361365)#0.0347977; 5
(((W_canadensis#0.000559055: 0.00356585	W_tropicalis#0.00302257: 0.00356585)#0.000826356: 3.39017e-05	(W_mellicola#0.00478198: 0.00307887	W_muriae#0.00382356: 0.00307887)#0.0033244: 0.000520882)#0.0037898: 1.39006e-05	W_sebi#0.00369373: 0.00361365)#0.0320075; 5
(((W_canadensis#0.000530255: 0.00338215	W_tropicalis#0.00286686: 0.00338215)#0.00159134: 1.61619e-05	(W_mellicola#0.00453563: 0.00292026	W_muriae#0.00362659: 0.00292026)#0.00315314: 0.000478055)#0.00361148: 2.91779e-05	W_sebi#0.00350344: 0.00342749)#0.0283582; 5
(((W_canadensis#0.000530255: 0.00338215	W_tropicalis#0.00286686: 0.00338215)#0.00159134: 1.61619e-05	(W_mellicola#0.00453563: 0.00292026	W_muriae#0.00362659: 0.00292026)#0.00315314: 0.000478055)#0.0021655: 2.91779e-05	W_sebi#0.00350344: 0.00342749)#0.0283582; 5
(((W_canadensis#0.000541303: 0.00345262	W_tropicalis#0.00292659: 0.00345262)#0.0016245: 1.90654e-05	(W_mellicola#0.00463013: 0.00298111	W_muriae#0.00370215: 0.00298111)#0.00321884: 0.000490583)#0.00220899: 2.72191e-05	W_sebi#0.00357644: 0.00349891)#0.0289491; 5
(((W_canadensis#0.000541303: 0.00345262	W_tropicalis#0.00292659: 0.00345262)#0.0016245: 1.04466e-05	(W_mellicola#0.00463013: 0.00298111	W_muriae#0.00370215: 0.00298111)#0.0045341: 0.000481964)#0.00221449: 3.58379e-05	W_sebi#0.00357644: 0.00349891)#0.0289491; 5
(((W_canadensis#0.000541303: 0.00345262	W_tropicalis#0.00292659: 0.00345262)#0.0016245: 1.04466e-05	(W_mellicola#0.00463013: 0.00298111	W_muriae#0.00370215: 0.00298111)#0.00640962: 0.000481964)#0.00221449: 3.58379e-05	W_sebi#0.00357644: 0.00349891)#0.0309626; 5
(((W_canadensis#0.000541303: 0.00345262	W_tropicalis#0.00292659: 0.00345262)#0.00131273: 1.92601e-05	(W_mellicola#0.00463013: 0.00298111	W_muriae#0.00370215: 0.00298111)#0.00640962: 0.000490777)#0.00220887: 2.70244e-05	W_sebi#0.00357644: 0.00349891)#0.0309626; 5
(((W_canadensis#0.000586978: 0.00374395	W_tropicalis#0.00106913: 0.00374395)#0.00304661: 1.18352e-05	(W_mellicola#0.00502082: 0.00323265	W_muriae#0.00401454: 0.00323265)#0.00533776: 0.000523138)#0.00240102: 3.83548e-05	W_sebi#0.00387822: 0.00379414)#0.0360968; 5
((((W_mellicola#0.00585776: 0.00295097	W_muriae#0.00366473: 0.00295097)#0.00487265: 0.00046675	W_tropicalis#0.000975967: 0.00341772)#0.00278115: 2.56661e-05	W_canadensis#0.000535831: 0.00344339)#0.00218235: 2.01505e-05	W_sebi#0.00354029: 0.00346354)#0.0303804; 5
((((W_mellicola#0.00585776: 0.00295097	W_muriae#0.00366473: 0.00295097)#0.00487265: 0.00046675	W_canadensis#0.000966829: 0.00341772)#0.00518988: 2.08425e-05	W_tropicalis#0.000975967: 0.00343856)#0.00218541: 2.49741e-05	W_sebi#0.00354029: 0.00346354)#0.0282632; 5
((((W_mellicola#0.00585776: 0.00295097	W_muriae#0.00366473: 0.00295097)#0.00487265: 0.000374811	W_canadensis#0.000966829: 0.00332578)#0.00434733: 9.955e-05	W_tropicalis#0.000975967: 0.00342533)#0.00219385: 3.82057e-05	W_sebi#0.00354029: 0.00346354)#0.0318464; 5
((((W_mellicola#0.00548672: 0.00276405	W_canadensis#0.000905588: 0.00276405)#0.004564: 0.00035107	W_muriae#0.0034326: 0.00311512)#0.00646651: 9.32443e-05	W_tropicalis#0.000914147: 0.00320836)#0.00205489: 3.57857e-05	W_sebi#0.00331604: 0.00324415)#0.0270098; 5
(((W_tropicalis#0.00101627: 0.00346311	W_muriae#0.00381605: 0.00346311)#0.00522485: 0.000103661	(W_mellicola#0.00609963: 0.00307282	W_canadensis#0.00169896: 0.00307282)#0.00507385: 0.000493949)#0.00228444: 3.97833e-05	W_sebi#0.00368647: 0.00360655)#0.0300271; 5
(((W_tropicalis#0.00101627: 0.00346311	W_muriae#0.00381605: 0.00346311)#0.00522485: 0.000136874	(W_mellicola#0.00609963: 0.00307282	W_canadensis#0.000573997: 0.00307282)#0.00405621: 0.000527162)#0.00469708: 6.57012e-06	W_sebi#0.00368647: 0.00360655)#0.0300271; 5
(((W_tropicalis#0.000952098: 0.00324444	W_muriae#0.0035751: 0.00324444)#0.00222376: 0.000128231	(W_mellicola#0.0057145: 0.0028788	W_canadensis#0.000537755: 0.0028788)#0.00138634: 0.000493876)#0.00192709: 6.15528e-06	W_sebi#0.0034537: 0.00337883)#0.030818; 5
((W_sebi#0.00381807: 0.0037285	(W_mellicola#0.00631738: 0.00318251	W_canadensis#0.00147406: 0.00318251)#0.0015326: 0.00054598)#0.0021304: 6.80466e-06	(W_tropicalis#0.00105255: 0.00358674	W_muriae#0.00510251: 0.00358674)#0.00245837: 0.000148565)#0.0311566; 5
((W_sebi#0.00381807: 0.0037285	(W_mellicola#0.00631738: 0.00318251	W_canadensis#0.00147406: 0.00318251)#0.0015326: 0.00054598)#0.0021304: 6.80466e-06	(W_tropicalis#0.00105255: 0.00358674	W_muriae#0.00510251: 0.00358674)#0.00245837: 0.000148565)#0.0311566; 5
((W_sebi#0.00381807: 0.0037285	(W_mellicola#0.00631738: 0.00318251	W_canadensis#0.00147406: 0.00318251)#0.0015326: 0.00054598)#0.00362332: 6.80466e-06	(W_tropicalis#0.00105255: 0.00358674	W_muriae#0.00384124: 0.00358674)#0.00245837: 0.000148565)#0.0298915; 5
((W_sebi#0.00232843: 0.0037285	(W_mellicola#0.00631738: 0.00318251	W_canadensis#0.00147406: 0.00318251)#0.0015326: 0.00054598)#0.00536225: 6.80466e-06	(W_tropicalis#0.00105255: 0.00358674	W_muriae#0.00384124: 0.00358674)#0.000946629: 0.000148565)#0.0323406; 5
((W_sebi#0.0022414: 0.00357613	(W_mellicola#0.00608126: 0.00306356	W_canadensis#0.00141897: 0.00306356)#0.00147532: 0.000512571)#0.0023959: 1.95532e-05	(W_tropicalis#0.0010132: 0.00345268	W_muriae#0.00369767: 0.00345268)#0.00111301: 0.000143012)#0.0275776; 5
((W_sebi#0.00238436: 0.00372508	(W_tropicalis#0.00107783: 0.00367289	W_muriae#0.0039335: 0.00367289)#0.001184: 5.21987e-05)#0.00260286: 9.99343e-05	(W_mellicola#0.00646912: 0.00325896	W_canadensis#0.00150947: 0.00325896)#0.00156941: 0.000566062)#0.0307368; 5
((W_muriae#0.0036147: 0.00340985	(W_tropicalis#0.000990469: 0.0033752	W_sebi#0.00219111: 0.0033752)#0.00108804: 3.46479e-05)#0.00240124: 0.000105155	(W_mellicola#0.0059448: 0.00299482	W_canadensis#0.00138713: 0.00299482)#0.00144221: 0.000520184)#0.0305908; 5
((W_tropicalis#0.00181408: 0.00387599	(W_muriae#0.00410884: 0.0038366	W_sebi#0.00360663: 0.0038366)#0.00123678: 3.93844e-05)#0.0027295: 0.00011953	(W_mellicola#0.00675747: 0.00340422	W_canadensis#0.0021219: 0.00340422)#0.00226358: 0.000591294)#0.0347726; 5
((W_muriae#0.00410884: 0.00396067	(W_tropicalis#0.00181408: 0.0038366	W_sebi#0.00360663: 0.0038366)#0.00141059: 0.000124066)#0.00267114: 3.48484e-05	(W_mellicola#0.00675747: 0.00340422	W_canadensis#0.000936299: 0.00340422)#0.00226358: 0.000591294)#0.0384569; 5
((W_sebi#0.00360663: 0.00397425	(W_tropicalis#0.00186258: 0.0038366	W_muriae#0.00410884: 0.0038366)#0.00378794: 0.000137652)#0.00070907: 2.12618e-05	(W_mellicola#0.0050846: 0.00340422	W_canadensis#0.00121148: 0.00340422)#0.00226358: 0.000591294)#0.040391; 5
((W_sebi#0.00346586: 0.00381913	(W_tropicalis#0.00178988: 0.00368685	W_muriae#0.00394846: 0.00368685)#0.00364009: 0.00013228)#0.00192447: 2.04319e-05	(W_mellicola#0.00488614: 0.00327135	W_canadensis#0.0011642: 0.00327135)#0.00217523: 0.000568215)#0.0388145; 5
((W_tropicalis#0.00169871: 0.00362461	(W_sebi#0.00328933: 0.00349906	W_muriae#0.00374735: 0.00349906)#0.00345468: 0.000125542)#0.00182645: 1.93912e-05	(W_mellicola#0.00463727: 0.00310472	W_canadensis#0.0011049: 0.00310472)#0.00206443: 0.000539273)#0.0352394; 5
(((W_mellicola#0.00503764: 0.00337278	W_canadensis#0.00120029: 0.00337278)#0.00224267: 0.000580028	(W_sebi#0.00357332: 0.00380117	W_muriae#0.00407089: 0.00380117)#0.00375295: 0.000151641)#0.00388461: 5.80535e-06	W_tropicalis#0.00184537: 0.00395861)#0.0400668; 5
(((W_mellicola#0.00503764: 0.00337278	W_canadensis#0.00120029: 0.00337278)#0.00224267: 0.000580028	(W_sebi#0.00357332: 0.00380117	W_muriae#0.00407089: 0.00380117)#0.00375295: 0.000151641)#0.00388461: 5.80535e-06	W_tropicalis#0.00184537: 0.00395861)#0.0400668; 5
(((W_mellicola#0.00503764: 0.00337278	W_canadensis#0.000997138: 0.00337278)#0.00224267: 0.000574599	(W_sebi#0.00357332: 0.00380117	W_muriae#0.00407089: 0.00380117)#0.00121943: 0.000146213)#0.00388995: 1.12336e-05	W_tropicalis#0.00184537: 0.00395861)#0.0376139; 5
(((W_mellicola#0.00503764: 0.00337278	W_canadensis#0.000869438: 0.00337278)#0.00224267: 0.000527293	(W_sebi#0.00357332: 0.00380117	W_muriae#0.00407089: 0.00380117)#0.00148479: 9.89061e-05)#0.00393714: 5.85403e-05	W_tropicalis#0.00147904: 0.00395861)#0.0356102; 5
(((W_mellicola#0.00446765: 0.00299116	W_canadensis#0.000771065: 0.00299116)#0.00198892: 0.000467631	W_tropicalis#0.00131169: 0.00345879)#0.00349166: 5.19167e-05	(W_sebi#0.00316901: 0.00337108	W_muriae#0.00361028: 0.00337108)#0.00131679: 0.000139632)#0.0329671; 5
(((W_mellicola#0.00446765: 0.00299116	W_canadensis#0.000771065: 0.00299116)#0.00198892: 0.000467631	W_tropicalis#0.00131169: 0.00345879)#0.00537773: 5.19167e-05	(W_sebi#0.00316901: 0.00337108	W_muriae#0.00361028: 0.00337108)#0.00350057: 0.000139632)#0.0302126; 5
(((W_sebi#0.00332758: 0.00353975	W_muriae#0.00379092: 0.00353975)#0.00146749: 9.21041e-05	W_tropicalis#0.00137733: 0.00363186)#0.00431513: 5.45144e-05	(W_mellicola#0.00469119: 0.00314083	W_canadensis#0.000809645: 0.00314083)#0.00466631: 0.000545544)#0.0317243; 5
(((W_sebi#0.00332758: 0.00353975	W_muriae#0.00379092: 0.00353975)#0.00121008: 9.21041e-05	W_tropicalis#0.00137733: 0.00363186)#0.00262449: 5.45144e-05	(W_mellicola#0.00469119: 0.00314083	W_canadensis#0.000809645: 0.00314083)#0.00466631: 0.000545544)#0.0317243; 5
(((W_sebi#0.00332758: 0.00353975	W_muriae#0.00379092: 0.00353975)#0.00107218: 9.08731e-05	(W_mellicola#0.00469119: 0.00314083	W_canadensis#0.000809645: 0.00314083)#0.00466631: 0.000489799)#0.0042638: 5.57455e-05	W_tropicalis#0.00137733: 0.00368637)#0.033723; 5
(((W_sebi#0.00332758: 0.00353975	W_muriae#0.00379092: 0.00353975)#0.00107218: 9.08731e-05	(W_mellicola#0.00469119: 0.00314083	W_canadensis#0.000809645: 0.00314083)#0.00466631: 0.000489799)#0.0042638: 5.57455e-05	W_tropicalis#0.00137733: 0.00368637)#0.0351094; 5
(((W_sebi#0.00332758: 0.00353975	W_muriae#0.00379092: 0.00353975)#0.0021373: 9.11896e-05	(W_mellicola#0.00469119: 0.00314083	W_canadensis#0.000809645: 0.00314083)#0.00466631: 0.000490115)#0.00228079: 5.5429e-05	W_tropicalis#0.00137733: 0.00368637)#0.0351094; 5
(((W_sebi#0.00332758: 0.00353975	W_muriae#0.00379092: 0.00353975)#0.0021373: 9.11896e-05	(W_mellicola#0.00469119: 0.00314083	W_canadensis#0.000809645: 0.00314083)#0.00466631: 0.000490115)#0.00228079: 5.5429e-05	W_tropicalis#0.00137733: 0.00368637)#0.0320698; 5
(((W_sebi#0.00332758: 0.00353975	W_muriae#0.00379092: 0.00353975)#0.0021373: 0.000107233	(W_mellicola#0.00469119: 0.00314083	W_canadensis#0.000809645: 0.00314083)#0.00466631: 0.000506158)#0.00227076: 3.93858e-05	W_tropicalis#0.00137733: 0.00368637)#0.0311646; 5
(((W_sebi#0.00332758: 0.00353975	W_muriae#0.00379092: 0.00353975)#0.0021373: 8.90566e-05	(W_mellicola#0.00469119: 0.00314083	W_canadensis#0.000809645: 0.00314083)#0.00466631: 0.000487982)#0.00228213: 5.75619e-05	W_tropicalis#0.00137733: 0.00368637)#0.0335831; 5
((W_tropicalis#0.00126264: 0.00332666	(W_mellicola#0.00430058: 0.00287931	W_canadensis#0.000742231: 0.00287931)#0.00427777: 0.000447351)#0.00465818: 5.27691e-05	(W_sebi#0.00305051: 0.00324502	W_muriae#0.00462597: 0.00324502)#0.00286661: 0.00013441)#0.0307868; 5
((W_tropicalis#0.00135392: 0.00356715	(W_mellicola#0.00461148: 0.00308746	W_canadensis#0.000795889: 0.00308746)#0.00349855: 0.000479691)#0.00499494: 5.65839e-05	(W_sebi#0.00327104: 0.00347961	W_muriae#0.00496039: 0.00347961)#0.00434513: 0.000144127)#0.0300165; 5
(((W_sebi#0.00327104: 0.00347961	W_muriae#0.00496039: 0.00347961)#0.00197079: 8.75434e-05	(W_mellicola#0.00461148: 0.00308746	W_canadensis#0.000795889: 0.00308746)#0.00349855: 0.000479691)#0.00236236: 5.65839e-05	W_tropicalis#0.00135392: 0.00362374)#0.0300165; 5
((W_tropicalis#0.00135392: 0.00359427	(W_mellicola#0.00461148: 0.00308746	W_canadensis#0.000334197: 0.00308746)#0.00349855: 0.000506806)#0.00234454: 2.94682e-05	(W_sebi#0.00327104: 0.00347961	W_muriae#0.00496039: 0.00347961)#0.00197079: 0.000144127)#0.0275672; 5
(((W_sebi#0.00327104: 0.00347961	W_muriae#0.00496039: 0.00347961)#0.00197079: 0.000114659	(W_mellicola#0.00461148: 0.00308746	W_canadensis#0.000334197: 0.00308746)#0.00349855: 0.000506806)#0.00383331: 2.94682e-05	W_tropicalis#0.00135392: 0.00362374)#0.0275672; 5
(((W_sebi#0.00207675: 0.00310279	W_muriae#0.00442321: 0.00310279)#0.00175736: 0.000117656	(W_mellicola#0.00411209: 0.00275311	W_canadensis#0.000298005: 0.00275311)#0.00311968: 0.000467337)#0.00184036: 1.08629e-05	W_tropicalis#0.0012073: 0.00323131)#0.0245819; 5
(((W_sebi#0.0022163: 0.00331129	W_muriae#0.00472044: 0.00331129)#0.00187545: 0.000125563	(W_mellicola#0.00438841: 0.00293811	W_canadensis#0.000318031: 0.00293811)#0.00332931: 0.000498741)#0.00196403: 1.15929e-05	W_tropicalis#0.00128843: 0.00344844)#0.0262337; 5
(((W_sebi#0.0022163: 0.00331129	W_muriae#0.00472044: 0.00331129)#0.00487691: 0.000125563	W_tropicalis#0.00134222: 0.00343685)#0.00196403: 1.15929e-05	(W_mellicola#0.00438841: 0.00293811	W_canadensis#0.000318031: 0.00293811)#0.00332931: 0.000510333)#0.0262337; 5
(((W_sebi#0.00208189: 0.00311047	W_muriae#0.00443416: 0.00311047)#0.00458115: 0.000117948	W_tropicalis#0.00120747: 0.00322842)#0.00184491: 1.08898e-05	(W_mellicola#0.00412227: 0.00275992	W_canadensis#0.000298743: 0.00275992)#0.0031274: 0.000479383)#0.0246427; 5
(((W_sebi#0.00208189: 0.00311047	W_tropicalis#0.00120747: 0.00311047)#0.00354907: 0.000117948	W_muriae#0.00443416: 0.00322842)#0.000997446: 1.08898e-05	(W_mellicola#0.00412227: 0.00275992	W_canadensis#0.000298743: 0.00275992)#0.0031274: 0.000479383)#0.0246427; 5
(((W_mellicola#0.00453751: 0.00303793	W_canadensis#0.000328836: 0.00303793)#0.00525765: 0.000515685	W_muriae#0.00488082: 0.00355362)#0.00051779: 1.19868e-05	(W_sebi#0.0022916: 0.00342379	W_tropicalis#0.0013291: 0.00342379)#0.00390657: 0.000141815)#0.0291291; 5
(((W_mellicola#0.00453751: 0.00303793	W_canadensis#0.000328836: 0.00303793)#0.00525765: 0.000515685	(W_sebi#0.0022916: 0.00342379	W_tropicalis#0.0013291: 0.00342379)#0.00235944: 0.000129828)#0.00143593: 1.19868e-05	W_muriae#0.00488082: 0.0035656)#0.026997; 5
((W_sebi#0.00364652: 0.00341527	((W_mellicola#0.00436086: 0.00291966	W_canadensis#0.000316034: 0.00291966)#0.00184027: 0.000370835	W_tropicalis#0.00127736: 0.0032905)#0.00226759: 0.000124774)#0.00138003: 1.15201e-05	W_muriae#0.0046908: 0.00342679)#0.0286345; 5
((W_sebi#0.00382085: 0.00357854	((W_mellicola#0.00456934: 0.00305924	W_canadensis#0.000331142: 0.00305924)#0.00192825: 0.000388563	W_tropicalis#0.00133842: 0.00344781)#0.00237599: 0.000130739)#0.00138756: 1.20709e-05	W_muriae#0.00491505: 0.00359062)#0.0325547; 5
((W_sebi#0.00382085: 0.00357854	((W_mellicola#0.00456934: 0.00305924	W_canadensis#0.000331142: 0.00305924)#0.00192825: 0.000413548	W_tropicalis#0.00133842: 0.00347279)#0.00493193: 0.000105754)#0.00138756: 1.20709e-05	W_muriae#0.00491505: 0.00359062)#0.0299943; 5
((W_sebi#0.00359273: 0.00336235	((W_tropicalis#0.00125851: 0.00287659	W_canadensis#0.000311372: 0.00287659)#0.00181313: 5.55399e-07	W_mellicola#0.00429653: 0.00287715)#0.00526335: 0.000485199)#0.00383493: 1.38941e-05	W_muriae#0.00462161: 0.00337624)#0.0282035; 5
((W_sebi#0.00359273: 0.00336235	((W_tropicalis#0.00127707: 0.00287659	W_mellicola#0.00429653: 0.00287659)#0.000944657: 6.73808e-06	W_canadensis#0.000311372: 0.00288333)#0.00429832: 0.000479016)#0.00217536: 1.38941e-05	W_muriae#0.00462161: 0.00337624)#0.0300846; 5
((W_muriae#0.00462161: 0.00336235	((W_tropicalis#0.00127707: 0.00287659	W_mellicola#0.00429653: 0.00287659)#0.00230407: 0.000484198	W_canadensis#0.000311372: 0.00336079)#0.00368767: 1.55638e-06)#0.00476143: 1.38941e-05	W_sebi#0.00359273: 0.00337624)#0.0267222; 5
[truncated: 487 more rows]
