# Supplementary material for: Application of the Phylogenetic Species Concept to Wallemia sebi from House Dust and Indoor Air Revealed by Multi-Locus Genealogical Concordance
Source: PLoS One. 2015 Mar 23;10(3):e0120894. doi: 10.1371/journal.pone.0120894 (PMC4370657; doi:10.1371/journal.pone.0120894)
Supplement: S2 File — (ZIP) [file pone.0120894.s006.zip › algorithm0/e2_run3/terminal_output.txt]

bp&p Version 3.0, October 2014
5 species:  W_muriae (42) W_sebi (10) W_mellicola (32) W_tropicalis (3) W_canadensis (3)
(W_muriae, (((W_sebi, W_mellicola), W_tropicalis), W_canadensis));

pop by pop table showing node numbers in species tree

                        1  2  3  4  5  6  7  8  9
species  1 W_muriae     1  0  0  0  0  1  0  0  0
species  2 W_sebi       0  1  0  0  0  1  1  1  1
species  3 W_mellicola   0  0  1  0  0  1  1  1  1
species  4 W_tropicalis   0  0  0  1  0  1  1  1  0
species  5 W_canadensis   0  0  0  0  1  1  1  0  0
species  6 W_muriaeW_sebiW_mellicolaW_tropicalisW_canadensis   0  0  0  0  0  1  0  0  0
species  7 W_sebiW_mellicolaW_tropicalisW_canadensis   0  0  0  0  0  1  1  0  0
species  8 W_sebiW_mellicolaW_tropicalis   0  0  0  0  0  1  1  1  0
species  9 W_sebiW_mellicola   0  0  0  0  0  1  1  1  1

9 theta parameters (populations) in the order:
  theta_1W_muriae theta_2W_sebi theta_3W_mellicola theta_4W_tropicalis theta_5W_canadensis theta_9W_sebiW_mellicola theta_8W_sebiW_mellicolaW_tropicalis theta_7W_sebiW_mellicolaW_tropicalisW_canadensis theta_6W_muriaeW_sebiW_mellicolaW_tropicalisW_canadensis
4 species divergence times in the order:
  tau_6W_muriaeW_sebiW_mellicolaW_tropicalisW_canadensis tau_7W_sebiW_mellicolaW_tropicalisW_canadensis tau_8W_sebiW_mellicolaW_tropicalis tau_9W_sebiW_mellicola

Rates vary among loci, with ri/L ~ Dirichlet(2.00)

Reading Individual-Species map (Imap) from Wallemia.Imap.txt
Individual -> Species map:  3 3 3 4 2 5 2 1 3 3 3 3 3 3 3 3 4 3 3 3 4 3 3 3 3 2 3 3 3 1 1 1 1 1 1 1 3 3 3 1 1 2 3 2 1 2 1 2 1 1 3 3 2 2 2 1 3 5 3 3 5 1 1 1 1 1 1 1 3 1 1 1 1 1 1 1 1 1 1 1 1 1 1 1 1 1 1 1 1 3

Reading sequence data..  5 loci
locus  1: 70 sequences ( 32  9 24  3  2 )   513 sites   110 patterns, messy
locus  2: 90 sequences ( 42 10 32  3  3 )   603 sites   107 patterns, messy
locus  3: 90 sequences ( 42 10 32  3  3 )   610 sites   109 patterns, messy
locus  4: 85 sequences ( 39 10 30  3  3 )   738 sites    63 patterns, messy
locus  5: 90 sequences ( 42 10 32  3  3 )   607 sites   108 patterns, messy
2669952 bytes for conP, 60840 bytes for gene trees.  


MCMC settings: 200 burnin, sampling every 1, 2000 samples
Approximating posterior, using sequence data
(Settings: cleandata=0 print=1 saveconP=1 moveinnode=1)

Starting rjMCMC... 
PrSplit = 0.500000
rj algorithm 0: new theta from sliding window with c = 2.00

Starting species model: 1000

root dist = 0.03934

Initial parameters, np = 4 (gene trees are generated from the prior):

lnL0 =  -26003.927

-10% 0.75 0.09 0.67 0.00 1.00 0.33   2  4 0.0000 0.0000 P(2)=1.000  0.0172 0.0022 1707.11 -14955.58
-10% 0.73 0.08 0.33 0.00 1.00 0.33   3  7 0.5000 1.0000 P(2)=0.500  0.0172 0.0022 1531.34 -12282.89
-10% 0.72 0.07 0.29 0.17 1.00 0.37   3  7 0.5000 0.5000 P(3)=0.667  0.0172 0.0022 1500.55 -11242.32
-10% 0.70 0.06 0.22 0.12 1.00 0.36   3  7 0.5000 0.3333 P(3)=0.750  0.0171 0.0022 1526.02 -10954.00
-10% 0.69 0.05 0.25 0.10 1.00 0.38   3  7 0.5000 0.2500 P(3)=0.800  0.0201 0.0022 1619.74 -10668.74
-10% 0.68 0.05 0.24 0.08 0.83 0.39   3  7 0.5000 0.2000 P(3)=0.833  0.0239 0.0022 1676.29 -10396.88
-10% 0.68 0.04 0.25 0.12 0.86 0.38   4 10 0.6667 0.1667 P(3)=0.714  0.0278 0.0022 1669.31 -10178.76
-10% 0.68 0.04 0.31 0.15 0.75 0.39   4 10 0.5000 0.1667 P(3)=0.625  0.0292 0.0022 1688.34 -10082.20
-10% 0.67 0.04 0.29 0.17 0.78 0.40   4 10 0.4000 0.1429 P(3)=0.556  0.0302 0.0022 1601.63 -9776.75
 -9% 0.67 0.04 0.29 0.18 0.80 0.39   4 10 0.3333 0.1250 P(3)=0.500  0.0320 0.0022 1604.26 -9629.36
 -9% 0.67 0.03 0.28 0.17 0.82 0.39   4 10 0.2857 0.1250 P(3)=0.455  0.0334 0.0022 1557.57 -9462.24
 -9% 0.67 0.03 0.25 0.15 0.83 0.40   4 10 0.2500 0.1111 P(4)=0.500  0.0345 0.0022 1572.20 -9373.44
 -9% 0.66 0.03 0.23 0.14 0.77 0.40   4 10 0.2500 0.1111 P(4)=0.538  0.0354 0.0022 1560.00 -9303.60
 -9% 0.66 0.03 0.23 0.15 0.79 0.40   4 10 0.2222 0.1111 P(4)=0.571  0.0356 0.0021 1566.94 -9267.42
 -9% 0.66 0.03 0.22 0.14 0.73 0.38   4 10 0.2000 0.1000 P(4)=0.600  0.0365 0.0021 1549.09 -9171.67
 -9% 0.67 0.03 0.22 0.18 0.75 0.38   4 10 0.1818 0.0909 P(4)=0.625  0.0372 0.0021 1595.22 -9113.12
 -9% 0.66 0.03 0.20 0.19 0.76 0.39   4 10 0.1667 0.0909 P(4)=0.647  0.0379 0.0021 1578.53 -9053.44
 -9% 0.66 0.03 0.20 0.18 0.78 0.39   4 10 0.1538 0.0833 P(4)=0.667  0.0379 0.0021 1570.35 -8983.97
 -9% 0.66 0.03 0.20 0.17 0.79 0.39   4 10 0.1429 0.0833 P(4)=0.684  0.0379 0.0021 1564.13 -8921.95
 -9% 0.66 0.03 0.19 0.16 0.80 0.39   4 10 0.1333 0.0833 P(4)=0.700  0.0379 0.0021 1559.66 -8847.30
 -9% 0.66 0.03 0.19 0.15 0.81 0.40   4 10 0.1250 0.0769 P(4)=0.714  0.0378 0.0021 1545.45 -8737.62
 -9% 0.66 0.03 0.18 0.16 0.82 0.40   4 10 0.1176 0.0769 P(4)=0.727  0.0377 0.0021 1548.92 -8721.28
 -9% 0.66 0.03 0.18 0.17 0.83 0.40   4 10 0.1111 0.0714 P(4)=0.739  0.0375 0.0021 1566.78 -8704.39
 -9% 0.66 0.02 0.17 0.16 0.83 0.40   4 10 0.1053 0.0667 P(4)=0.750  0.0373 0.0021 1571.37 -8649.75
 -9% 0.66 0.02 0.17 0.15 0.84 0.40   5 13 0.1500 0.0625 P(4)=0.720  0.0371 0.0021 1595.17 -8584.37
 -9% 0.66 0.02 0.18 0.15 0.85 0.40   5 13 0.1429 0.0625 P(4)=0.692  0.0372 0.0021 1613.12 -8536.68
 -9% 0.66 0.02 0.18 0.14 0.81 0.40   5 13 0.1429 0.0588 P(4)=0.667  0.0371 0.0021 1627.58 -8523.63
 -9% 0.66 0.02 0.18 0.15 0.82 0.39   5 13 0.1364 0.0556 P(4)=0.643  0.0369 0.0021 1656.95 -8530.83
 -9% 0.66 0.02 0.17 0.14 0.83 0.39   5 13 0.1364 0.1053 P(4)=0.621  0.0367 0.0021 1707.71 -8540.92
 -8% 0.66 0.02 0.17 0.14 0.83 0.39   5 13 0.1364 0.1053 P(4)=0.600  0.0366 0.0021 1734.07 -8526.28
 -8% 0.66 0.02 0.17 0.14 0.84 0.39   5 13 0.1364 0.1000 P(4)=0.581  0.0364 0.0021 1738.53 -8495.85
 -8% 0.66 0.02 0.17 0.14 0.84 0.40   5 13 0.1364 0.1429 P(4)=0.562  0.0364 0.0021 1757.72 -8498.97
 -8% 0.66 0.02 0.16 0.15 0.82 0.40   5 13 0.1364 0.1429 P(4)=0.545  0.0364 0.0021 1754.59 -8477.93
 -8% 0.66 0.02 0.17 0.15 0.82 0.40   5 13 0.1364 0.1364 P(4)=0.529  0.0363 0.0021 1753.56 -8457.11
 -8% 0.66 0.02 0.16 0.15 0.83 0.39   5 13 0.1364 0.1304 P(4)=0.514  0.0361 0.0021 1752.64 -8447.43
 -8% 0.66 0.02 0.16 0.16 0.83 0.39   5 13 0.1364 0.1304 P(4)=0.500  0.0359 0.0020 1743.24 -8445.41
 -8% 0.66 0.02 0.16 0.16 0.84 0.39   5 13 0.1364 0.1304 P(4)=0.486  0.0357 0.0020 1759.28 -8451.76
 -8% 0.66 0.02 0.15 0.16 0.84 0.39   5 13 0.1304 0.1667 P(4)=0.474  0.0356 0.0020 1762.90 -8438.00
 -8% 0.66 0.02 0.16 0.16 0.85 0.38   5 13 0.1250 0.1667 P(4)=0.462  0.0355 0.0020 1782.31 -8442.40
 -8% 0.66 0.02 0.16 0.16 0.85 0.38   5 13 0.1250 0.1667 P(4)=0.450  0.0353 0.0020 1788.97 -8419.65
 -8% 0.66 0.02 0.15 0.15 0.85 0.38   5 13 0.1250 0.2000 P(4)=0.439  0.0352 0.0020 1773.57 -8414.41
 -8% 0.66 0.02 0.15 0.16 0.86 0.38   5 13 0.1250 0.2308 P(4)=0.429  0.0350 0.0020 1790.81 -8404.87
 -8% 0.66 0.02 0.15 0.16 0.86 0.39   5 13 0.1250 0.2593 P(5)=0.442  0.0349 0.0020 1800.89 -8391.74
 -8% 0.66 0.02 0.15 0.16 0.84 0.39   5 13 0.1250 0.2857 P(5)=0.455  0.0348 0.0020 1807.48 -8398.56
 -8% 0.66 0.02 0.15 0.15 0.82 0.39   5 13 0.1250 0.3103 P(5)=0.467  0.0346 0.0020 1799.43 -8383.99
 -8% 0.66 0.02 0.15 0.15 0.83 0.39   5 13 0.1250 0.3333 P(5)=0.478  0.0345 0.0020 1796.99 -8372.73
 -8% 0.66 0.02 0.14 0.15 0.83 0.39   5 13 0.1200 0.3226 P(5)=0.489  0.0344 0.0020 1820.62 -8377.58
 -8% 0.66 0.02 0.14 0.15 0.83 0.39   5 13 0.1200 0.3125 P(5)=0.500  0.0343 0.0020 1785.81 -8365.78
 -8% 0.66 0.02 0.14 0.16 0.84 0.39   5 13 0.1200 0.3030 P(5)=0.510  0.0342 0.0020 1785.83 -8366.55
 -7% 0.66 0.02 0.14 0.16 0.84 0.39   5 13 0.1200 0.2941 P(5)=0.520  0.0342 0.0020 1781.70 -8373.86
 -7% 0.66 0.02 0.14 0.16 0.82 0.39   5 13 0.1200 0.2941 P(5)=0.529  0.0342 0.0020 1780.52 -8374.41
 -7% 0.66 0.02 0.14 0.16 0.83 0.39   5 13 0.1200 0.3143 P(5)=0.538  0.0342 0.0020 1797.16 -8376.75
 -7% 0.66 0.02 0.14 0.16 0.83 0.39   5 13 0.1200 0.3333 P(5)=0.547  0.0342 0.0020 1778.41 -8359.73
 -7% 0.66 0.02 0.14 0.16 0.83 0.39   5 13 0.1154 0.3243 P(5)=0.556  0.0342 0.0020 1794.03 -8383.44
 -7% 0.66 0.02 0.14 0.16 0.84 0.39   5 13 0.1154 0.3421 P(5)=0.564  0.0341 0.0020 1801.07 -8374.27
 -7% 0.66 0.02 0.14 0.15 0.84 0.39   5 13 0.1154 0.3333 P(5)=0.571  0.0341 0.0020 1781.78 -8358.56
 -7% 0.66 0.02 0.14 0.15 0.84 0.39   5 13 0.1154 0.3250 P(5)=0.579  0.0342 0.0020 1786.37 -8356.55
 -7% 0.66 0.02 0.14 0.15 0.84 0.39   5 13 0.1154 0.3171 P(5)=0.586  0.0343 0.0020 1810.69 -8356.35
 -7% 0.66 0.02 0.14 0.15 0.85 0.39   5 13 0.1154 0.3095 P(5)=0.593  0.0344 0.0020 1806.75 -8346.04
 -7% 0.66 0.02 0.14 0.15 0.85 0.39   5 13 0.1154 0.3095 P(5)=0.600  0.0345 0.0020 1829.97 -8341.17
 -7% 0.66 0.02 0.14 0.15 0.84 0.39   5 13 0.1154 0.3095 P(5)=0.607  0.0345 0.0020 1832.47 -8342.85
 -7% 0.66 0.01 0.13 0.15 0.84 0.39   5 13 0.1154 0.3095 P(5)=0.613  0.0346 0.0020 1825.76 -8350.28
 -7% 0.66 0.01 0.14 0.14 0.84 0.39   5 13 0.1154 0.3023 P(5)=0.619  0.0345 0.0020 1809.95 -8345.39
 -7% 0.65 0.01 0.14 0.15 0.84 0.39   5 13 0.1154 0.2955 P(5)=0.625  0.0345 0.0020 1826.85 -8349.77
 -7% 0.65 0.01 0.14 0.14 0.85 0.39   5 13 0.1111 0.2889 P(5)=0.631  0.0344 0.0020 1823.07 -8339.77
 -7% 0.65 0.01 0.14 0.15 0.85 0.39   5 13 0.1111 0.2826 P(5)=0.636  0.0345 0.0020 1842.13 -8335.81
 -7% 0.65 0.01 0.14 0.15 0.85 0.39   5 13 0.1111 0.2826 P(5)=0.642  0.0345 0.0020 1850.35 -8342.42
 -7% 0.65 0.01 0.14 0.15 0.85 0.39   5 13 0.1111 0.2766 P(5)=0.647  0.0344 0.0020 1831.11 -8342.35
 -7% 0.65 0.01 0.13 0.15 0.84 0.39   5 13 0.1111 0.2766 P(5)=0.652  0.0343 0.0020 1852.03 -8351.27
 -6% 0.65 0.01 0.13 0.15 0.84 0.39   5 13 0.1111 0.2708 P(5)=0.657  0.0343 0.0020 1865.32 -8366.24
 -6% 0.65 0.01 0.13 0.15 0.85 0.39   5 13 0.1111 0.2653 P(5)=0.662  0.0342 0.0020 1860.33 -8349.48
 -6% 0.65 0.01 0.13 0.15 0.85 0.39   5 13 0.1111 0.2600 P(5)=0.667  0.0341 0.0020 1848.05 -8353.96
 -6% 0.65 0.01 0.13 0.15 0.85 0.39   5 13 0.1111 0.2600 P(5)=0.671  0.0341 0.0019 1836.42 -8350.74
 -6% 0.65 0.01 0.13 0.15 0.85 0.39   5 13 0.1071 0.2600 P(5)=0.676  0.0340 0.0019 1836.52 -8359.88
 -6% 0.65 0.01 0.13 0.15 0.85 0.39   5 13 0.1071 0.2549 P(5)=0.680  0.0340 0.0019 1824.88 -8355.61
 -6% 0.65 0.01 0.13 0.15 0.86 0.39   5 13 0.1071 0.2500 P(5)=0.684  0.0339 0.0019 1809.95 -8332.56
 -6% 0.65 0.01 0.13 0.15 0.86 0.39   5 13 0.1071 0.2453 P(5)=0.688  0.0339 0.0019 1820.31 -8321.96
 -6% 0.65 0.01 0.12 0.15 0.86 0.39   5 13 0.1071 0.2453 P(5)=0.692  0.0338 0.0019 1826.92 -8310.46
 -6% 0.65 0.01 0.12 0.15 0.86 0.39   5 13 0.1034 0.2407 P(5)=0.696  0.0338 0.0019 1825.83 -8308.41
 -6% 0.65 0.01 0.13 0.15 0.86 0.39   5 13 0.1034 0.2364 P(5)=0.700  0.0337 0.0019 1832.59 -8320.01
 -6% 0.65 0.01 0.13 0.15 0.86 0.39   5 13 0.1000 0.2500 P(5)=0.704  0.0337 0.0019 1837.69 -8312.43
 -6% 0.65 0.01 0.12 0.15 0.87 0.39   5 13 0.1000 0.2632 P(5)=0.707  0.0337 0.0019 1832.29 -8314.71
 -6% 0.65 0.01 0.12 0.15 0.87 0.39   5 13 0.0968 0.2586 P(5)=0.711  0.0336 0.0019 1813.50 -8316.54
 -6% 0.65 0.01 0.12 0.15 0.87 0.39   5 13 0.0968 0.2586 P(5)=0.714  0.0336 0.0019 1804.95 -8314.64
 -6% 0.65 0.01 0.12 0.15 0.87 0.39   5 13 0.0968 0.2542 P(5)=0.718  0.0336 0.0019 1821.03 -8334.97
 -6% 0.65 0.01 0.12 0.15 0.87 0.39   5 13 0.0968 0.2667 P(5)=0.721  0.0335 0.0019 1822.24 -8325.14
 -6% 0.65 0.01 0.12 0.15 0.87 0.39   5 13 0.0938 0.2623 P(5)=0.724  0.0335 0.0019 1813.03 -8328.37
 -6% 0.65 0.01 0.12 0.15 0.88 0.39   5 13 0.0938 0.2742 P(5)=0.727  0.0335 0.0019 1793.19 -8317.11
 -6% 0.65 0.01 0.12 0.15 0.88 0.39   5 13 0.0909 0.2742 P(5)=0.730  0.0334 0.0019 1814.46 -8313.81
 -5% 0.65 0.01 0.12 0.15 0.88 0.39   5 13 0.0909 0.2698 P(5)=0.733  0.0334 0.0019 1848.00 -8296.53
 -5% 0.65 0.01 0.12 0.15 0.88 0.39   5 13 0.0909 0.2812 P(5)=0.736  0.0334 0.0019 1829.22 -8284.43
 -5% 0.65 0.01 0.12 0.15 0.88 0.39   5 13 0.0909 0.2812 P(5)=0.739  0.0334 0.0019 1828.79 -8286.66
 -5% 0.65 0.01 0.12 0.15 0.88 0.39   5 13 0.0882 0.2923 P(5)=0.742  0.0334 0.0019 1846.90 -8287.58
 -5% 0.65 0.01 0.12 0.15 0.88 0.39   5 13 0.0857 0.2879 P(5)=0.745  0.0335 0.0019 1844.85 -8287.80
 -5% 0.65 0.01 0.12 0.15 0.88 0.39   5 13 0.0833 0.2985 P(5)=0.747  0.0335 0.0019 1839.42 -8286.15
 -5% 0.65 0.01 0.12 0.15 0.89 0.39   5 13 0.0833 0.2985 P(5)=0.750  0.0335 0.0019 1833.89 -8273.80
 -5% 0.65 0.01 0.12 0.15 0.88 0.39   5 13 0.0811 0.3088 P(5)=0.753  0.0335 0.0019 1834.86 -8266.09
 -5% 0.65 0.01 0.12 0.15 0.88 0.39   5 13 0.0811 0.3088 P(5)=0.755  0.0335 0.0019 1828.82 -8265.98
 -5% 0.65 0.01 0.12 0.14 0.88 0.39   5 13 0.0811 0.3043 P(5)=0.758  0.0336 0.0019 1826.42 -8261.49
 -5% 0.65 0.01 0.12 0.14 0.88 0.39   5 13 0.0789 0.3000 P(5)=0.760  0.0335 0.0019 1833.37 -8263.87  0:08


Current Pjump:      0.64986  0.01233  0.12181  0.14333  0.88000  0.39444
Current finetune:   0.01000  0.01000  0.01000  0.01000  0.01000  0.01000
New     finetune:   0.03201  0.00038  0.00380  0.00449  0.10288  0.01400


 -5% 0.64 0.27 0.00 0.00 1.00 0.44   5 13 0.0000 0.0000 P(5)=1.000  0.0284 0.0016 1864.02 -8154.76
 -5% 0.64 0.24 0.06 0.00 0.50 0.44   5 13 0.0000 0.0000 P(5)=1.000  0.0284 0.0016 1870.75 -8016.08
 -5% 0.65 0.24 0.11 0.00 0.33 0.41   5 13 0.0000 0.0000 P(5)=1.000  0.0296 0.0016 1871.94 -7919.44
 -5% 0.65 0.23 0.08 0.06 0.25 0.42   5 13 0.0000 0.3333 P(5)=1.000  0.0302 0.0016 1877.13 -7885.00
 -5% 0.66 0.23 0.13 0.10 0.20 0.42   5 13 0.0000 0.3333 P(5)=1.000  0.0311 0.0016 1901.86 -7830.76
 -5% 0.66 0.23 0.17 0.08 0.17 0.39   5 13 0.0000 0.3333 P(5)=1.000  0.0311 0.0016 1889.48 -7800.26
 -5% 0.67 0.23 0.16 0.07 0.14 0.40   5 13 0.0000 0.2500 P(5)=1.000  0.0310 0.0016 1920.17 -7777.75
 -5% 0.66 0.22 0.17 0.06 0.12 0.40   5 13 0.0000 0.2000 P(5)=1.000  0.0307 0.0016 1919.51 -7741.29
 -5% 0.66 0.22 0.15 0.06 0.11 0.41   5 13 0.0000 0.1667 P(5)=1.000  0.0304 0.0016 1919.11 -7741.13
 -4% 0.66 0.22 0.16 0.05 0.10 0.41   5 13 0.0000 0.1429 P(5)=1.000  0.0306 0.0016 1939.54 -7721.39
 -4% 0.67 0.22 0.15 0.09 0.09 0.41   5 13 0.0000 0.1250 P(5)=1.000  0.0308 0.0016 1945.94 -7689.73
 -4% 0.66 0.22 0.17 0.08 0.17 0.42   5 13 0.0000 0.1111 P(5)=1.000  0.0305 0.0016 1973.97 -7697.12
 -4% 0.66 0.22 0.18 0.13 0.23 0.42   5 13 0.0000 0.1000 P(5)=1.000  0.0306 0.0016 1942.54 -7687.03
 -4% 0.66 0.22 0.18 0.12 0.21 0.42   5 13 0.0000 0.0909 P(5)=1.000  0.0307 0.0016 1970.65 -7676.02
 -4% 0.66 0.21 0.18 0.12 0.27 0.42   5 13 0.0000 0.0833 P(5)=1.000  0.0307 0.0016 2015.29 -7676.86
 -4% 0.66 0.21 0.17 0.11 0.25 0.42   5 13 0.0000 0.0833 P(5)=1.000  0.0308 0.0016 2012.92 -7650.17
 -4% 0.66 0.21 0.16 0.10 0.24 0.42   5 13 0.0000 0.0769 P(5)=1.000  0.0309 0.0016 2023.79 -7643.91
 -4% 0.66 0.21 0.16 0.10 0.22 0.42   5 13 0.0000 0.0714 P(5)=1.000  0.0310 0.0016 2010.19 -7632.61
 -4% 0.66 0.21 0.17 0.09 0.21 0.42   5 13 0.0000 0.0714 P(5)=1.000  0.0313 0.0016 2010.16 -7633.43
 -4% 0.66 0.20 0.17 0.10 0.20 0.42   5 13 0.0000 0.1333 P(5)=1.000  0.0314 0.0016 2019.78 -7626.64
 -4% 0.66 0.20 0.18 0.12 0.19 0.42   5 13 0.0000 0.1250 P(5)=1.000  0.0315 0.0016 2035.61 -7626.42
 -4% 0.66 0.20 0.18 0.12 0.23 0.41   5 13 0.0000 0.1176 P(5)=1.000  0.0316 0.0016 1993.11 -7618.76
 -4% 0.66 0.20 0.18 0.13 0.22 0.41   5 13 0.0000 0.1111 P(5)=1.000  0.0317 0.0016 2012.45 -7614.91
 -4% 0.66 0.20 0.19 0.14 0.21 0.41   5 13 0.0000 0.1053 P(5)=1.000  0.0320 0.0016 2007.50 -7622.48
 -4% 0.66 0.20 0.18 0.14 0.20 0.41   5 13 0.0000 0.1053 P(5)=1.000  0.0322 0.0017 1992.15 -7621.70
 -4% 0.66 0.20 0.19 0.13 0.23 0.41   5 13 0.0000 0.1053 P(5)=1.000  0.0322 0.0017 2024.33 -7628.75
 -4% 0.66 0.20 0.19 0.13 0.26 0.41   5 13 0.0000 0.1500 P(5)=1.000  0.0320 0.0016 2042.99 -7618.23
 -4% 0.66 0.20 0.19 0.13 0.25 0.41   5 13 0.0000 0.1905 P(5)=1.000  0.0319 0.0016 2032.41 -7622.43
 -4% 0.66 0.20 0.19 0.13 0.28 0.41   5 13 0.0000 0.1818 P(5)=1.000  0.0320 0.0016 2015.23 -7612.22
 -3% 0.66 0.19 0.19 0.13 0.27 0.41   5 13 0.0000 0.2174 P(5)=1.000  0.0322 0.0016 2031.95 -7610.16
 -3% 0.66 0.19 0.19 0.15 0.26 0.40   5 13 0.0000 0.2174 P(5)=1.000  0.0323 0.0016 2026.21 -7622.15
 -3% 0.66 0.19 0.19 0.16 0.25 0.40   5 13 0.0000 0.2083 P(5)=1.000  0.0323 0.0016 2019.69 -7619.32
 -3% 0.66 0.19 0.19 0.17 0.24 0.39   5 13 0.0000 0.2000 P(5)=1.000  0.0324 0.0016 2034.60 -7619.46
 -3% 0.66 0.19 0.19 0.17 0.24 0.39   5 13 0.0000 0.2308 P(5)=1.000  0.0325 0.0016 2030.89 -7612.84
 -3% 0.66 0.19 0.19 0.17 0.23 0.39   5 13 0.0000 0.2593 P(5)=1.000  0.0325 0.0016 2048.98 -7617.33
 -3% 0.66 0.19 0.19 0.17 0.22 0.39   5 13 0.0000 0.2857 P(5)=1.000  0.0325 0.0016 2031.93 -7609.05
 -3% 0.66 0.19 0.20 0.18 0.22 0.39   5 13 0.0000 0.2759 P(5)=1.000  0.0327 0.0016 2036.11 -7619.39
 -3% 0.66 0.19 0.20 0.17 0.21 0.39   5 13 0.0000 0.2759 P(5)=1.000  0.0327 0.0016 2050.53 -7619.26
 -3% 0.66 0.19 0.20 0.17 0.21 0.39   5 13 0.0000 0.2759 P(5)=1.000  0.0327 0.0016 2039.37 -7634.59
 -3% 0.66 0.19 0.20 0.18 0.20 0.39   5 13 0.0000 0.3000 P(5)=1.000  0.0326 0.0016 2023.99 -7626.68
 -3% 0.66 0.19 0.20 0.18 0.20 0.39   5 13 0.0000 0.3000 P(5)=1.000  0.0325 0.0016 2045.38 -7620.40
 -3% 0.66 0.19 0.19 0.18 0.19 0.39   5 13 0.0000 0.3226 P(5)=1.000  0.0324 0.0016 2056.71 -7618.27
 -3% 0.66 0.19 0.20 0.18 0.21 0.39   5 13 0.0000 0.3438 P(5)=1.000  0.0325 0.0016 2026.16 -7621.29
 -3% 0.66 0.19 0.19 0.18 0.20 0.39   5 13 0.0000 0.3636 P(5)=1.000  0.0326 0.0016 2024.75 -7621.21
 -3% 0.66 0.19 0.20 0.18 0.20 0.39   5 13 0.0000 0.3636 P(5)=1.000  0.0327 0.0016 2034.10 -7619.20
 -3% 0.66 0.19 0.20 0.18 0.20 0.39   5 13 0.0000 0.3636 P(5)=1.000  0.0326 0.0016 2016.05 -7623.47
 -3% 0.66 0.19 0.19 0.19 0.19 0.39   5 13 0.0000 0.3824 P(5)=1.000  0.0325 0.0016 2024.02 -7630.38
 -3% 0.66 0.19 0.20 0.20 0.19 0.39   5 13 0.0000 0.3824 P(5)=1.000  0.0326 0.0016 2030.79 -7626.03
 -3% 0.66 0.19 0.20 0.19 0.20 0.39   5 13 0.0000 0.4000 P(5)=1.000  0.0326 0.0017 2049.57 -7614.30
 -2% 0.66 0.19 0.20 0.19 0.22 0.39   5 13 0.0000 0.4167 P(5)=1.000  0.0327 0.0017 2014.52 -7608.69
 -2% 0.65 0.19 0.20 0.20 0.22 0.39   5 13 0.0000 0.4324 P(5)=1.000  0.0328 0.0017 1993.92 -7606.30
 -2% 0.65 0.19 0.21 0.20 0.23 0.39   5 13 0.0000 0.4474 P(5)=1.000  0.0329 0.0017 2043.27 -7602.52
 -2% 0.65 0.19 0.21 0.19 0.25 0.39   5 13 0.0000 0.4615 P(5)=1.000  0.0328 0.0017 2070.37 -7612.53
 -2% 0.66 0.19 0.21 0.19 0.24 0.39   5 13 0.0000 0.4615 P(5)=1.000  0.0328 0.0017 2085.48 -7606.15
 -2% 0.66 0.19 0.21 0.19 0.24 0.39   5 13 0.0000 0.4500 P(5)=1.000  0.0328 0.0017 2074.43 -7626.36
 -2% 0.66 0.19 0.21 0.18 0.23 0.39   5 13 0.0000 0.4634 P(5)=1.000  0.0328 0.0017 2053.49 -7614.63
 -2% 0.66 0.19 0.21 0.18 0.25 0.39   5 13 0.0000 0.4762 P(5)=1.000  0.0328 0.0017 2030.69 -7620.11
 -2% 0.66 0.19 0.21 0.19 0.24 0.39   5 13 0.0000 0.4651 P(5)=1.000  0.0328 0.0017 2032.41 -7612.62
 -2% 0.66 0.19 0.21 0.19 0.24 0.39   5 13 0.0000 0.4545 P(5)=1.000  0.0328 0.0017 2048.96 -7613.93
 -2% 0.66 0.19 0.21 0.19 0.25 0.39   5 13 0.0000 0.4444 P(5)=1.000  0.0328 0.0017 2070.93 -7617.09
 -2% 0.66 0.19 0.21 0.19 0.25 0.39   5 13 0.0000 0.4348 P(5)=1.000  0.0328 0.0017 2061.84 -7646.13
 -2% 0.66 0.19 0.21 0.20 0.24 0.39   5 13 0.0000 0.4255 P(5)=1.000  0.0328 0.0017 2025.73 -7635.44
 -2% 0.66 0.19 0.21 0.20 0.24 0.40   5 13 0.0000 0.4167 P(5)=1.000  0.0329 0.0017 2029.78 -7614.95
 -2% 0.66 0.19 0.21 0.20 0.23 0.40   5 13 0.0000 0.4286 P(5)=1.000  0.0329 0.0017 2052.94 -7622.87
 -2% 0.66 0.19 0.21 0.20 0.23 0.39   5 13 0.0000 0.4200 P(5)=1.000  0.0329 0.0017 2067.46 -7632.09
 -2% 0.66 0.19 0.21 0.20 0.23 0.40   5 13 0.0000 0.4314 P(5)=1.000  0.0329 0.0017 2073.86 -7622.37
 -2% 0.66 0.19 0.21 0.21 0.24 0.40   5 13 0.0000 0.4231 P(5)=1.000  0.0330 0.0017 2067.80 -7622.18
 -2% 0.66 0.19 0.21 0.21 0.25 0.40   5 13 0.0000 0.4151 P(5)=1.000  0.0330 0.0017 2058.60 -7619.67
 -2% 0.66 0.19 0.21 0.20 0.26 0.40   5 13 0.0000 0.4259 P(5)=1.000  0.0330 0.0017 2067.38 -7617.21
 -1% 0.66 0.19 0.21 0.20 0.27 0.40   5 13 0.0000 0.4182 P(5)=1.000  0.0330 0.0016 2098.59 -7622.23
 -1% 0.66 0.19 0.21 0.20 0.28 0.40   5 13 0.0000 0.4107 P(5)=1.000  0.0330 0.0017 2058.64 -7620.06
 -1% 0.66 0.19 0.21 0.21 0.28 0.40   5 13 0.0000 0.4035 P(5)=1.000  0.0331 0.0017 2059.68 -7618.16
 -1% 0.66 0.19 0.20 0.21 0.27 0.40   5 13 0.0000 0.4138 P(5)=1.000  0.0331 0.0017 2075.93 -7612.96
 -1% 0.66 0.19 0.20 0.21 0.27 0.40   5 13 0.0000 0.4068 P(5)=1.000  0.0330 0.0017 2064.77 -7608.54
 -1% 0.66 0.19 0.20 0.21 0.27 0.40   5 13 0.0000 0.4167 P(5)=1.000  0.0330 0.0017 2067.81 -7606.30
 -1% 0.66 0.19 0.20 0.21 0.26 0.40   5 13 0.0000 0.4262 P(5)=1.000  0.0331 0.0017 2085.31 -7614.37
 -1% 0.66 0.19 0.20 0.21 0.26 0.40   5 13 0.0000 0.4355 P(5)=1.000  0.0330 0.0017 2077.17 -7615.90
 -1% 0.66 0.19 0.20 0.21 0.26 0.40   5 13 0.0000 0.4286 P(5)=1.000  0.0331 0.0017 2068.11 -7635.47
 -1% 0.66 0.19 0.20 0.22 0.27 0.40   5 13 0.0000 0.4219 P(5)=1.000  0.0332 0.0017 2055.08 -7638.22
 -1% 0.66 0.19 0.20 0.22 0.26 0.40   5 13 0.0000 0.4308 P(5)=1.000  0.0333 0.0017 2080.27 -7631.85
 -1% 0.66 0.19 0.20 0.22 0.27 0.40   5 13 0.0000 0.4242 P(5)=1.000  0.0333 0.0017 2144.17 -7635.20
 -1% 0.66 0.19 0.20 0.21 0.27 0.40   5 13 0.0000 0.4179 P(5)=1.000  0.0332 0.0017 2122.17 -7618.75
 -1% 0.66 0.19 0.20 0.21 0.27 0.40   5 13 0.0000 0.4265 P(5)=1.000  0.0332 0.0017 2132.88 -7634.65
 -1% 0.66 0.19 0.21 0.22 0.26 0.40   5 13 0.0000 0.4203 P(5)=1.000  0.0332 0.0017 2144.93 -7631.62
 -1% 0.66 0.18 0.21 0.21 0.26 0.40   5 13 0.0000 0.4286 P(5)=1.000  0.0332 0.0017 2132.05 -7623.75
 -1% 0.66 0.18 0.20 0.22 0.26 0.40   5 13 0.0000 0.4225 P(5)=1.000  0.0331 0.0017 2137.89 -7615.73
 -1% 0.66 0.18 0.20 0.22 0.26 0.40   5 13 0.0000 0.4306 P(5)=1.000  0.0331 0.0017 2119.49 -7618.59
 -1% 0.66 0.18 0.20 0.22 0.26 0.40   5 13 0.0000 0.4384 P(5)=1.000  0.0331 0.0017 2091.90 -7621.19
 -1% 0.66 0.18 0.20 0.22 0.26 0.40   5 13 0.0000 0.4324 P(5)=1.000  0.0330 0.0017 2113.31 -7619.07
 -0% 0.66 0.18 0.20 0.23 0.26 0.40   5 13 0.0000 0.4400 P(5)=1.000  0.0330 0.0017 2094.87 -7616.22
 -0% 0.66 0.18 0.21 0.23 0.25 0.40   5 13 0.0000 0.4342 P(5)=1.000  0.0331 0.0017 2086.58 -7613.92
 -0% 0.66 0.18 0.21 0.23 0.25 0.40   5 13 0.0000 0.4286 P(5)=1.000  0.0331 0.0017 2082.83 -7606.89
 -0% 0.66 0.18 0.21 0.23 0.25 0.40   5 13 0.0000 0.4231 P(5)=1.000  0.0331 0.0017 2077.25 -7603.31
 -0% 0.66 0.18 0.20 0.23 0.26 0.40   5 13 0.0000 0.4177 P(5)=1.000  0.0331 0.0017 2066.63 -7605.29
 -0% 0.66 0.18 0.20 0.23 0.25 0.40   5 13 0.0000 0.4250 P(5)=1.000  0.0332 0.0017 2075.06 -7607.31
 -0% 0.66 0.18 0.20 0.23 0.25 0.40   5 13 0.0000 0.4198 P(5)=1.000  0.0332 0.0017 2097.12 -7603.29
 -0% 0.66 0.18 0.20 0.22 0.25 0.40   5 13 0.0000 0.4146 P(5)=1.000  0.0331 0.0017 2069.89 -7600.12
 -0% 0.66 0.18 0.20 0.22 0.24 0.40   5 13 0.0000 0.4096 P(5)=1.000  0.0331 0.0017 2065.84 -7606.05
 -0% 0.66 0.18 0.20 0.22 0.25 0.40   5 13 0.0000 0.4048 P(5)=1.000  0.0331 0.0017 1982.84 -7593.67
  0% 0.66 0.18 0.20 0.22 0.26 0.40   5 13 0.0000 0.4118 P(5)=1.000  0.0330 0.0017 2016.55 -7595.61  0:16


Current Pjump:      0.65836  0.18277  0.20000  0.22250  0.26000  0.40333
Current finetune:   0.03201  0.00038  0.00380  0.00449  0.10288  0.01400
New     finetune:   0.10561  0.00022  0.00242  0.00322  0.08738  0.02018


  0% 0.61 0.26 0.33 0.25 0.00 0.44   5 13 0.0000 1.0000 P(5)=1.000  0.0277 0.0019 2034.31 -7604.41
  0% 0.63 0.26 0.28 0.25 0.00 0.39   5 13 0.0000 1.0000 P(5)=1.000  0.0291 0.0019 2027.60 -7597.68
  0% 0.64 0.26 0.19 0.17 0.33 0.37   5 13 0.0000 1.0000 P(5)=1.000  0.0289 0.0019 2062.68 -7619.01
  0% 0.64 0.25 0.19 0.19 0.25 0.39   5 13 0.0000 1.0000 P(5)=1.000  0.0290 0.0018 2090.96 -7637.56
  0% 0.64 0.25 0.18 0.15 0.40 0.40   5 13 0.0000 1.0000 P(5)=1.000  0.0296 0.0018 2052.00 -7614.28
  0% 0.64 0.24 0.22 0.17 0.33 0.37   5 13 0.0000 1.0000 P(5)=1.000  0.0306 0.0019 2078.27 -7613.07
  0% 0.65 0.24 0.22 0.21 0.29 0.38   5 13 0.0000 1.0000 P(5)=1.000  0.0308 0.0019 2066.85 -7617.44
  0% 0.65 0.24 0.25 0.22 0.25 0.39   5 13 0.0000 1.0000 P(5)=1.000  0.0306 0.0019 2049.59 -7622.20
  0% 0.65 0.24 0.26 0.22 0.22 0.40   5 13 0.0000 1.0000 P(5)=1.000  0.0303 0.0019 2058.70 -7612.49
  1% 0.65 0.24 0.24 0.23 0.20 0.40   5 13 0.0000 1.0000 P(5)=1.000  0.0300 0.0019 2053.05 -7622.58
  1% 0.65 0.24 0.24 0.20 0.27 0.40   5 13 0.0000 1.0000 P(5)=1.000  0.0299 0.0019 2055.54 -7634.89
  1% 0.65 0.24 0.22 0.21 0.25 0.41   5 13 0.0000 0.8750 P(5)=1.000  0.0298 0.0019 2068.39 -7630.04
  1% 0.65 0.24 0.23 0.21 0.23 0.41   5 13 0.0000 0.7778 P(5)=1.000  0.0299 0.0019 2070.69 -7639.71
  1% 0.65 0.24 0.22 0.21 0.21 0.41   5 13 0.0000 0.7778 P(5)=1.000  0.0300 0.0019 2056.58 -7629.94
  1% 0.65 0.24 0.22 0.23 0.20 0.41   5 13 0.0000 0.8000 P(5)=1.000  0.0301 0.0019 2046.36 -7610.65
  1% 0.65 0.24 0.23 0.27 0.19 0.40   5 13 0.0000 0.8182 P(5)=1.000  0.0304 0.0019 2079.26 -7615.69
  1% 0.65 0.24 0.24 0.28 0.24 0.41   5 13 0.0000 0.8333 P(5)=1.000  0.0306 0.0019 2074.70 -7610.74
  1% 0.65 0.24 0.24 0.28 0.28 0.41   5 13 0.0000 0.8462 P(5)=1.000  0.0309 0.0019 2037.75 -7611.18
  1% 0.65 0.24 0.23 0.28 0.26 0.40   5 13 0.0000 0.7857 P(5)=1.000  0.0312 0.0019 2047.14 -7609.90
  1% 0.65 0.24 0.24 0.28 0.30 0.39   5 13 0.0000 0.7333 P(5)=1.000  0.0312 0.0019 2083.35 -7615.71
  1% 0.65 0.24 0.25 0.27 0.33 0.40   5 13 0.0000 0.7500 P(5)=1.000  0.0312 0.0019 2044.60 -7606.23
  1% 0.65 0.24 0.26 0.26 0.32 0.40   5 13 0.0000 0.7647 P(5)=1.000  0.0312 0.0019 2041.72 -7600.35
  1% 0.65 0.24 0.28 0.26 0.30 0.40   5 13 0.0000 0.7647 P(5)=1.000  0.0312 0.0019 2065.24 -7604.09
  1% 0.65 0.24 0.28 0.26 0.29 0.39   5 13 0.0000 0.7647 P(5)=1.000  0.0313 0.0019 2086.74 -7606.22
  1% 0.66 0.24 0.29 0.26 0.28 0.40   5 13 0.0000 0.7222 P(5)=1.000  0.0315 0.0019 2093.19 -7622.79
  1% 0.66 0.24 0.29 0.26 0.27 0.39   5 13 0.0000 0.7368 P(5)=1.000  0.0317 0.0019 2076.66 -7628.18
  1% 0.66 0.24 0.29 0.26 0.26 0.39   5 13 0.0000 0.7500 P(5)=1.000  0.0319 0.0019 2076.21 -7621.90
  1% 0.66 0.24 0.29 0.27 0.25 0.39   5 13 0.0000 0.7619 P(5)=1.000  0.0320 0.0019 2056.73 -7607.16
  1% 0.66 0.24 0.29 0.27 0.28 0.39   5 13 0.0000 0.7727 P(5)=1.000  0.0319 0.0019 2093.75 -7613.40
  2% 0.66 0.24 0.29 0.27 0.27 0.39   5 13 0.0000 0.7826 P(5)=1.000  0.0319 0.0019 2116.00 -7618.27
  2% 0.66 0.24 0.29 0.27 0.26 0.39   5 13 0.0000 0.7917 P(5)=1.000  0.0318 0.0019 2113.89 -7629.65
  2% 0.66 0.23 0.30 0.27 0.28 0.40   5 13 0.0000 0.7600 P(5)=1.000  0.0317 0.0019 2060.39 -7618.75
  2% 0.65 0.24 0.30 0.27 0.27 0.39   5 13 0.0000 0.7308 P(5)=1.000  0.0317 0.0019 2073.02 -7609.26
  2% 0.66 0.24 0.29 0.26 0.29 0.39   5 13 0.0000 0.7407 P(5)=1.000  0.0315 0.0019 2118.83 -7618.79
  2% 0.66 0.23 0.29 0.27 0.31 0.39   5 13 0.0000 0.7143 P(5)=1.000  0.0315 0.0019 2055.29 -7626.62
  2% 0.66 0.23 0.28 0.28 0.31 0.40   5 13 0.0000 0.7241 P(5)=1.000  0.0314 0.0019 2060.98 -7620.72
  2% 0.66 0.23 0.29 0.28 0.32 0.39   5 13 0.0000 0.7000 P(5)=1.000  0.0313 0.0019 2065.81 -7618.32
  2% 0.65 0.24 0.28 0.28 0.32 0.39   5 13 0.0000 0.6774 P(5)=1.000  0.0313 0.0019 2081.38 -7612.30
  2% 0.65 0.23 0.29 0.28 0.31 0.39   5 13 0.0000 0.6562 P(5)=1.000  0.0313 0.0019 2088.98 -7624.48
  2% 0.65 0.24 0.29 0.29 0.30 0.39   5 13 0.0000 0.6364 P(5)=1.000  0.0313 0.0019 2094.67 -7628.66
  2% 0.65 0.24 0.29 0.29 0.32 0.39   5 13 0.0000 0.6176 P(5)=1.000  0.0313 0.0019 2122.98 -7628.22
  2% 0.65 0.24 0.29 0.29 0.33 0.39   5 13 0.0000 0.6000 P(5)=1.000  0.0315 0.0019 2071.61 -7605.17
  2% 0.65 0.23 0.29 0.28 0.33 0.39   5 13 0.0000 0.6111 P(5)=1.000  0.0316 0.0019 2061.13 -7610.97
  2% 0.65 0.24 0.29 0.28 0.34 0.39   5 13 0.0000 0.6216 P(5)=1.000  0.0318 0.0019 2044.18 -7607.65
  2% 0.65 0.24 0.29 0.28 0.33 0.39   5 13 0.0000 0.6053 P(5)=1.000  0.0319 0.0019 2059.23 -7608.16
  2% 0.65 0.24 0.29 0.29 0.35 0.39   5 13 0.0000 0.5897 P(5)=1.000  0.0320 0.0019 2096.15 -7614.51
  2% 0.65 0.24 0.28 0.29 0.34 0.39   5 13 0.0000 0.6000 P(5)=1.000  0.0322 0.0019 2087.31 -7609.88
  2% 0.65 0.24 0.28 0.28 0.33 0.39   5 13 0.0000 0.6098 P(5)=1.000  0.0323 0.0019 2090.73 -7614.16
  2% 0.65 0.24 0.28 0.28 0.35 0.39   5 13 0.0000 0.6190 P(5)=1.000  0.0323 0.0019 2113.75 -7623.20
  3% 0.65 0.24 0.28 0.28 0.36 0.39   5 13 0.0000 0.6047 P(5)=1.000  0.0325 0.0019 2111.96 -7617.17
  3% 0.65 0.24 0.28 0.28 0.35 0.39   5 13 0.0000 0.5909 P(5)=1.000  0.0326 0.0019 2096.43 -7612.09
  3% 0.65 0.24 0.28 0.28 0.35 0.39   5 13 0.0000 0.5778 P(5)=1.000  0.0327 0.0019 2089.34 -7608.90
  3% 0.65 0.24 0.28 0.28 0.36 0.39   5 13 0.0000 0.5870 P(5)=1.000  0.0327 0.0019 2127.92 -7619.86
  3% 0.65 0.24 0.28 0.29 0.37 0.39   5 13 0.0000 0.5745 P(5)=1.000  0.0328 0.0019 2084.37 -7605.53
  3% 0.65 0.24 0.28 0.30 0.38 0.39   5 13 0.0000 0.5625 P(5)=1.000  0.0328 0.0019 2048.03 -7610.76
  3% 0.65 0.24 0.28 0.29 0.39 0.39   5 13 0.0000 0.5510 P(5)=1.000  0.0329 0.0019 2062.47 -7607.81
  3% 0.65 0.24 0.28 0.29 0.39 0.39   5 13 0.0000 0.5400 P(5)=1.000  0.0330 0.0019 2066.67 -7602.98
  3% 0.65 0.24 0.28 0.29 0.40 0.39   5 13 0.0000 0.5490 P(5)=1.000  0.0331 0.0019 2081.53 -7609.86
  3% 0.65 0.24 0.28 0.29 0.39 0.39   5 13 0.0000 0.5385 P(5)=1.000  0.0331 0.0019 2091.62 -7607.39
  3% 0.65 0.24 0.28 0.29 0.40 0.39   5 13 0.0000 0.5283 P(5)=1.000  0.0331 0.0019 2114.22 -7597.51
  3% 0.65 0.24 0.28 0.29 0.41 0.39   5 13 0.0000 0.5185 P(5)=1.000  0.0331 0.0019 2108.45 -7606.02
  3% 0.65 0.24 0.28 0.29 0.42 0.39   5 13 0.0000 0.5273 P(5)=1.000  0.0333 0.0019 2086.61 -7606.56
  3% 0.65 0.24 0.29 0.29 0.43 0.39   5 13 0.0000 0.5179 P(5)=1.000  0.0334 0.0019 2116.93 -7605.67
  3% 0.65 0.24 0.29 0.29 0.42 0.39   5 13 0.0000 0.5263 P(5)=1.000  0.0334 0.0019 2110.02 -7608.77
  3% 0.65 0.24 0.29 0.28 0.43 0.39   5 13 0.0000 0.5172 P(5)=1.000  0.0336 0.0019 2084.55 -7614.61
  3% 0.65 0.24 0.29 0.29 0.44 0.39   5 13 0.0000 0.5085 P(5)=1.000  0.0336 0.0019 2095.82 -7603.85
  3% 0.65 0.24 0.29 0.29 0.43 0.39   5 13 0.0000 0.5000 P(5)=1.000  0.0337 0.0019 2080.05 -7608.01
  3% 0.65 0.24 0.28 0.29 0.44 0.39   5 13 0.0000 0.4918 P(5)=1.000  0.0337 0.0019 2039.16 -7601.89
  3% 0.65 0.24 0.29 0.29 0.43 0.39   5 13 0.0000 0.4839 P(5)=1.000  0.0338 0.0019 2034.77 -7607.38
  4% 0.65 0.24 0.29 0.29 0.43 0.39   5 13 0.0000 0.4762 P(5)=1.000  0.0339 0.0019 2057.71 -7611.69
  4% 0.65 0.24 0.28 0.29 0.44 0.39   5 13 0.0000 0.4844 P(5)=1.000  0.0340 0.0019 2107.52 -7615.19
  4% 0.65 0.24 0.29 0.29 0.44 0.39   5 13 0.0000 0.4769 P(5)=1.000  0.0340 0.0019 2075.75 -7611.64
  4% 0.65 0.24 0.29 0.28 0.44 0.39   5 13 0.0000 0.4697 P(5)=1.000  0.0341 0.0019 2096.29 -7616.15
  4% 0.65 0.24 0.28 0.28 0.45 0.39   5 13 0.0000 0.4776 P(5)=1.000  0.0341 0.0019 2116.54 -7615.45
  4% 0.65 0.24 0.28 0.29 0.44 0.39   5 13 0.0000 0.4706 P(5)=1.000  0.0342 0.0019 2128.71 -7605.19
  4% 0.65 0.24 0.29 0.28 0.45 0.39   5 13 0.0000 0.4638 P(5)=1.000  0.0342 0.0019 2098.00 -7610.07
  4% 0.65 0.24 0.28 0.28 0.44 0.39   5 13 0.0000 0.4571 P(5)=1.000  0.0343 0.0019 2094.42 -7615.02
  4% 0.65 0.24 0.28 0.28 0.44 0.39   5 13 0.0000 0.4507 P(5)=1.000  0.0343 0.0019 2091.57 -7611.36
  4% 0.65 0.24 0.28 0.28 0.44 0.39   5 13 0.0000 0.4444 P(5)=1.000  0.0344 0.0019 2078.18 -7609.58
  4% 0.65 0.24 0.28 0.28 0.44 0.39   5 13 0.0000 0.4384 P(5)=1.000  0.0344 0.0019 2071.95 -7612.02
  4% 0.65 0.24 0.28 0.28 0.44 0.39   5 13 0.0000 0.4324 P(5)=1.000  0.0344 0.0019 2095.47 -7606.90
  4% 0.65 0.24 0.28 0.28 0.45 0.39   5 13 0.0000 0.4400 P(5)=1.000  0.0344 0.0019 2060.92 -7604.74
  4% 0.65 0.24 0.28 0.28 0.45 0.39   5 13 0.0000 0.4400 P(5)=1.000  0.0345 0.0019 2078.25 -7606.17
  4% 0.65 0.24 0.27 0.28 0.44 0.39   5 13 0.0000 0.4342 P(5)=1.000  0.0346 0.0019 2061.38 -7591.11
  4% 0.65 0.24 0.27 0.28 0.45 0.39   5 13 0.0000 0.4286 P(5)=1.000  0.0346 0.0019 2130.95 -7600.29
  4% 0.65 0.24 0.28 0.27 0.45 0.39   5 13 0.0000 0.4231 P(5)=1.000  0.0346 0.0019 2120.74 -7605.43
  4% 0.65 0.24 0.27 0.27 0.45 0.39   5 13 0.0000 0.4177 P(5)=1.000  0.0347 0.0019 2115.10 -7598.22
  4% 0.65 0.24 0.28 0.27 0.44 0.39   5 13 0.0000 0.4125 P(5)=1.000  0.0347 0.0019 2107.80 -7602.64
  4% 0.65 0.24 0.28 0.26 0.44 0.39   5 13 0.0000 0.4125 P(5)=1.000  0.0348 0.0019 2089.07 -7601.49
  5% 0.65 0.24 0.28 0.26 0.43 0.39   5 13 0.0000 0.4125 P(5)=1.000  0.0348 0.0019 2087.27 -7606.64
  5% 0.65 0.24 0.28 0.26 0.43 0.39   5 13 0.0000 0.4198 P(5)=1.000  0.0347 0.0019 2065.13 -7623.13
  5% 0.65 0.24 0.28 0.26 0.42 0.39   5 13 0.0000 0.4198 P(5)=1.000  0.0347 0.0019 2087.01 -7615.32
  5% 0.65 0.24 0.28 0.26 0.42 0.39   5 13 0.0000 0.4198 P(5)=1.000  0.0347 0.0019 2099.42 -7623.90
  5% 0.65 0.24 0.28 0.26 0.41 0.39   5 13 0.0000 0.4198 P(5)=1.000  0.0347 0.0019 2108.56 -7610.57
  5% 0.65 0.24 0.28 0.26 0.42 0.39   5 13 0.0000 0.4268 P(5)=1.000  0.0347 0.0019 2079.33 -7606.69
  5% 0.65 0.24 0.28 0.26 0.42 0.39   5 13 0.0000 0.4337 P(5)=1.000  0.0347 0.0019 2062.14 -7617.87
  5% 0.65 0.24 0.28 0.26 0.42 0.39   5 13 0.0000 0.4405 P(5)=1.000  0.0347 0.0019 2094.51 -7609.79
  5% 0.65 0.24 0.28 0.26 0.43 0.39   5 13 0.0000 0.4353 P(5)=1.000  0.0346 0.0019 2084.54 -7617.81
  5% 0.65 0.24 0.28 0.27 0.43 0.39   5 13 0.0000 0.4419 P(5)=1.000  0.0346 0.0019 2123.35 -7624.86
  5% 0.65 0.24 0.28 0.26 0.43 0.39   5 13 0.0000 0.4483 P(5)=1.000  0.0346 0.0019 2101.45 -7635.40  0:24

  5% 0.65 0.24 0.28 0.27 0.44 0.39   5 13 0.0000 0.4432 P(5)=1.000  0.0345 0.0019 2059.68 -7627.40
  5% 0.65 0.24 0.28 0.26 0.43 0.39   5 13 0.0000 0.4494 P(5)=1.000  0.0345 0.0019 2092.33 -7632.16
  5% 0.65 0.24 0.28 0.27 0.43 0.39   5 13 0.0000 0.4556 P(5)=1.000  0.0345 0.0019 2093.09 -7626.15
  5% 0.65 0.24 0.28 0.27 0.42 0.39   5 13 0.0000 0.4615 P(5)=1.000  0.0345 0.0019 2074.95 -7634.71
  5% 0.65 0.24 0.28 0.27 0.42 0.39   5 13 0.0000 0.4674 P(5)=1.000  0.0345 0.0019 2071.11 -7635.44
  5% 0.65 0.24 0.28 0.27 0.42 0.39   5 13 0.0000 0.4624 P(5)=1.000  0.0345 0.0019 2085.51 -7658.48
  5% 0.65 0.24 0.28 0.27 0.41 0.39   5 13 0.0000 0.4681 P(5)=1.000  0.0345 0.0019 2085.20 -7645.88
  5% 0.65 0.24 0.28 0.27 0.41 0.39   5 13 0.0000 0.4632 P(5)=1.000  0.0344 0.0019 2069.07 -7638.14
  5% 0.65 0.24 0.28 0.27 0.40 0.39   5 13 0.0000 0.4688 P(5)=1.000  0.0343 0.0019 2101.18 -7630.57
  6% 0.65 0.24 0.28 0.27 0.41 0.39   5 13 0.0000 0.4742 P(5)=1.000  0.0343 0.0019 2042.66 -7614.89
  6% 0.65 0.24 0.27 0.27 0.41 0.39   5 13 0.0000 0.4796 P(5)=1.000  0.0342 0.0019 2065.10 -7608.16
  6% 0.65 0.24 0.27 0.27 0.41 0.39   5 13 0.0000 0.4848 P(5)=1.000  0.0342 0.0019 2072.74 -7622.05
  6% 0.65 0.24 0.27 0.27 0.41 0.39   5 13 0.0000 0.4848 P(5)=1.000  0.0342 0.0019 2091.25 -7614.01
  6% 0.65 0.24 0.27 0.27 0.41 0.39   5 13 0.0000 0.4800 P(5)=1.000  0.0341 0.0019 2094.43 -7610.67
  6% 0.65 0.24 0.27 0.26 0.41 0.39   5 13 0.0000 0.4752 P(5)=1.000  0.0341 0.0019 2098.32 -7608.02
  6% 0.65 0.24 0.27 0.27 0.41 0.39   5 13 0.0000 0.4752 P(5)=1.000  0.0340 0.0019 2144.28 -7616.39
  6% 0.65 0.24 0.27 0.27 0.42 0.39   5 13 0.0000 0.4804 P(5)=1.000  0.0339 0.0019 2112.52 -7613.43
  6% 0.65 0.24 0.27 0.27 0.42 0.39   5 13 0.0000 0.4757 P(5)=1.000  0.0339 0.0019 2063.83 -7603.09
  6% 0.65 0.24 0.27 0.27 0.43 0.39   5 13 0.0000 0.4712 P(5)=1.000  0.0339 0.0019 2102.92 -7607.08
  6% 0.65 0.24 0.28 0.27 0.42 0.40   5 13 0.0000 0.4762 P(5)=1.000  0.0338 0.0019 2080.00 -7605.41
  6% 0.65 0.24 0.28 0.27 0.43 0.40   5 13 0.0000 0.4762 P(5)=1.000  0.0338 0.0020 2039.28 -7611.48
  6% 0.65 0.24 0.28 0.27 0.43 0.40   5 13 0.0000 0.4717 P(5)=1.000  0.0338 0.0020 2028.98 -7616.35
  6% 0.65 0.24 0.28 0.27 0.43 0.40   5 13 0.0000 0.4717 P(5)=1.000  0.0339 0.0020 2016.15 -7613.14
  6% 0.65 0.24 0.28 0.27 0.43 0.40   5 13 0.0000 0.4766 P(5)=1.000  0.0339 0.0020 1998.98 -7607.80
  6% 0.65 0.24 0.28 0.27 0.43 0.40   5 13 0.0000 0.4815 P(5)=1.000  0.0338 0.0020 2063.70 -7614.04
  6% 0.65 0.24 0.28 0.26 0.44 0.40   5 13 0.0000 0.4771 P(5)=1.000  0.0338 0.0020 2055.32 -7609.57
  6% 0.65 0.24 0.28 0.26 0.43 0.40   5 13 0.0000 0.4818 P(5)=1.000  0.0338 0.0020 2046.76 -7624.04
  6% 0.65 0.24 0.28 0.27 0.44 0.40   5 13 0.0000 0.4865 P(5)=1.000  0.0338 0.0020 2092.81 -7613.11
  6% 0.65 0.24 0.28 0.27 0.44 0.40   5 13 0.0000 0.4821 P(5)=1.000  0.0338 0.0020 2092.60 -7597.48
  7% 0.65 0.24 0.28 0.27 0.44 0.40   5 13 0.0000 0.4867 P(5)=1.000  0.0338 0.0020 2074.58 -7600.20
  7% 0.65 0.24 0.28 0.27 0.44 0.40   5 13 0.0000 0.4867 P(5)=1.000  0.0338 0.0020 2077.29 -7602.93
  7% 0.65 0.24 0.28 0.27 0.44 0.40   5 13 0.0000 0.4867 P(5)=1.000  0.0338 0.0020 2060.93 -7602.01
  7% 0.65 0.24 0.28 0.27 0.44 0.40   5 13 0.0000 0.4825 P(5)=1.000  0.0338 0.0020 2085.35 -7616.07
  7% 0.65 0.24 0.28 0.26 0.44 0.40   5 13 0.0000 0.4783 P(5)=1.000  0.0338 0.0020 2084.40 -7611.20
  7% 0.65 0.24 0.28 0.26 0.44 0.40   5 13 0.0000 0.4741 P(5)=1.000  0.0339 0.0020 2060.45 -7604.49
  7% 0.65 0.24 0.28 0.26 0.44 0.40   5 13 0.0000 0.4701 P(5)=1.000  0.0339 0.0020 2074.91 -7609.80
  7% 0.65 0.24 0.28 0.26 0.44 0.40   5 13 0.0000 0.4701 P(5)=1.000  0.0339 0.0020 2071.35 -7612.49
  7% 0.65 0.24 0.28 0.26 0.44 0.40   5 13 0.0000 0.4746 P(5)=1.000  0.0339 0.0020 2048.87 -7603.15
  7% 0.65 0.24 0.28 0.26 0.45 0.40   5 13 0.0000 0.4790 P(5)=1.000  0.0338 0.0020 2113.75 -7625.28
  7% 0.65 0.24 0.28 0.26 0.44 0.40   5 13 0.0000 0.4833 P(5)=1.000  0.0338 0.0020 2114.23 -7622.75
  7% 0.65 0.24 0.28 0.27 0.45 0.40   5 13 0.0000 0.4876 P(5)=1.000  0.0338 0.0020 2084.90 -7608.18
  7% 0.65 0.24 0.28 0.26 0.44 0.40   5 13 0.0000 0.4836 P(5)=1.000  0.0337 0.0020 2114.27 -7613.40
  7% 0.65 0.24 0.28 0.27 0.45 0.40   5 13 0.0000 0.4797 P(5)=1.000  0.0337 0.0020 2080.76 -7611.28
  7% 0.65 0.24 0.28 0.27 0.44 0.40   5 13 0.0000 0.4839 P(5)=1.000  0.0337 0.0020 2076.82 -7607.18
  7% 0.65 0.24 0.28 0.27 0.45 0.40   5 13 0.0000 0.4800 P(5)=1.000  0.0336 0.0020 2091.58 -7608.79
  7% 0.65 0.24 0.28 0.26 0.45 0.40   5 13 0.0000 0.4762 P(5)=1.000  0.0336 0.0020 2105.01 -7606.52
  7% 0.65 0.24 0.28 0.26 0.45 0.40   5 13 0.0000 0.4724 P(5)=1.000  0.0336 0.0020 2090.31 -7615.05
  7% 0.65 0.24 0.28 0.26 0.45 0.40   5 13 0.0000 0.4688 P(5)=1.000  0.0335 0.0020 2082.27 -7613.14
  7% 0.65 0.24 0.28 0.26 0.45 0.40   5 13 0.0000 0.4651 P(5)=1.000  0.0335 0.0020 2044.50 -7622.16
  8% 0.65 0.24 0.27 0.26 0.45 0.40   5 13 0.0000 0.4615 P(5)=1.000  0.0335 0.0020 2034.89 -7630.90
  8% 0.65 0.24 0.28 0.26 0.44 0.40   5 13 0.0000 0.4580 P(5)=1.000  0.0334 0.0020 2035.61 -7631.87
  8% 0.65 0.24 0.27 0.26 0.45 0.40   5 13 0.0000 0.4621 P(5)=1.000  0.0334 0.0020 2069.56 -7641.37
  8% 0.65 0.24 0.27 0.26 0.44 0.40   5 13 0.0000 0.4586 P(5)=1.000  0.0334 0.0020 2073.29 -7632.86
  8% 0.65 0.24 0.27 0.26 0.44 0.40   5 13 0.0000 0.4552 P(5)=1.000  0.0334 0.0020 2086.12 -7642.97
  8% 0.65 0.24 0.27 0.26 0.44 0.40   5 13 0.0000 0.4519 P(5)=1.000  0.0334 0.0020 2083.25 -7630.57
  8% 0.65 0.24 0.27 0.26 0.44 0.40   5 13 0.0000 0.4485 P(5)=1.000  0.0334 0.0020 2079.68 -7634.68
  8% 0.65 0.24 0.27 0.26 0.44 0.40   5 13 0.0000 0.4526 P(5)=1.000  0.0334 0.0020 2038.08 -7624.86
  8% 0.65 0.24 0.27 0.26 0.44 0.40   5 13 0.0000 0.4565 P(5)=1.000  0.0334 0.0020 2025.39 -7623.04
  8% 0.65 0.24 0.27 0.26 0.44 0.40   5 13 0.0000 0.4532 P(5)=1.000  0.0334 0.0020 2072.86 -7624.23
  8% 0.65 0.24 0.27 0.26 0.44 0.40   5 13 0.0000 0.4571 P(5)=1.000  0.0334 0.0020 2081.52 -7622.36
  8% 0.65 0.24 0.27 0.26 0.44 0.40   5 13 0.0000 0.4610 P(5)=1.000  0.0334 0.0020 2057.13 -7610.55
  8% 0.65 0.24 0.27 0.26 0.44 0.40   5 13 0.0000 0.4610 P(5)=1.000  0.0334 0.0020 2075.63 -7615.10
  8% 0.65 0.24 0.27 0.26 0.45 0.40   5 13 0.0000 0.4577 P(5)=1.000  0.0334 0.0020 2006.59 -7614.03
  8% 0.65 0.24 0.27 0.26 0.45 0.40   5 13 0.0000 0.4577 P(5)=1.000  0.0333 0.0020 2002.05 -7602.37
  8% 0.65 0.24 0.27 0.26 0.44 0.40   5 13 0.0000 0.4615 P(5)=1.000  0.0333 0.0020 2008.24 -7604.26
  8% 0.65 0.24 0.27 0.26 0.45 0.40   5 13 0.0000 0.4583 P(5)=1.000  0.0333 0.0020 2079.06 -7614.99
  8% 0.65 0.24 0.27 0.26 0.44 0.40   5 13 0.0000 0.4621 P(5)=1.000  0.0333 0.0020 2112.82 -7626.56
  8% 0.65 0.24 0.27 0.26 0.44 0.40   5 13 0.0000 0.4658 P(5)=1.000  0.0333 0.0020 2084.84 -7625.93
  8% 0.65 0.24 0.27 0.26 0.44 0.40   5 13 0.0000 0.4694 P(5)=1.000  0.0333 0.0020 2043.77 -7627.34
  9% 0.65 0.24 0.27 0.26 0.44 0.40   5 13 0.0000 0.4662 P(5)=1.000  0.0333 0.0020 2042.73 -7621.47
  9% 0.65 0.24 0.27 0.26 0.44 0.40   5 13 0.0000 0.4631 P(5)=1.000  0.0333 0.0020 2055.37 -7620.03
  9% 0.65 0.24 0.27 0.26 0.44 0.40   5 13 0.0000 0.4600 P(5)=1.000  0.0332 0.0020 2054.05 -7614.25
  9% 0.65 0.24 0.27 0.26 0.44 0.40   5 13 0.0000 0.4570 P(5)=1.000  0.0332 0.0020 2072.06 -7620.58
  9% 0.65 0.24 0.27 0.26 0.44 0.40   5 13 0.0000 0.4539 P(5)=1.000  0.0332 0.0020 2003.47 -7618.66
  9% 0.65 0.24 0.27 0.26 0.44 0.40   5 13 0.0000 0.4510 P(5)=1.000  0.0332 0.0020 2015.58 -7620.45
  9% 0.65 0.24 0.27 0.26 0.44 0.40   5 13 0.0000 0.4481 P(5)=1.000  0.0332 0.0020 2024.74 -7623.05
  9% 0.65 0.25 0.27 0.26 0.45 0.40   5 13 0.0000 0.4516 P(5)=1.000  0.0331 0.0020 2064.36 -7626.05
  9% 0.65 0.25 0.27 0.26 0.44 0.40   5 13 0.0000 0.4551 P(5)=1.000  0.0331 0.0020 2078.20 -7632.31
  9% 0.65 0.25 0.27 0.26 0.45 0.40   5 13 0.0000 0.4551 P(5)=1.000  0.0331 0.0020 2032.60 -7613.33
  9% 0.65 0.25 0.27 0.26 0.44 0.40   5 13 0.0000 0.4551 P(5)=1.000  0.0330 0.0020 2021.42 -7615.09
  9% 0.65 0.25 0.27 0.26 0.44 0.40   5 13 0.0000 0.4522 P(5)=1.000  0.0330 0.0020 2041.60 -7622.67
  9% 0.65 0.25 0.26 0.26 0.44 0.40   5 13 0.0000 0.4522 P(5)=1.000  0.0330 0.0020 2038.42 -7637.54
  9% 0.65 0.25 0.27 0.26 0.44 0.39   5 13 0.0000 0.4494 P(5)=1.000  0.0330 0.0020 2026.78 -7625.35
  9% 0.65 0.25 0.27 0.26 0.44 0.39   5 13 0.0000 0.4494 P(5)=1.000  0.0329 0.0020 2061.65 -7621.10
  9% 0.65 0.25 0.26 0.26 0.44 0.39   5 13 0.0000 0.4528 P(5)=1.000  0.0329 0.0020 2053.27 -7614.02
  9% 0.65 0.25 0.27 0.25 0.44 0.39   5 13 0.0000 0.4562 P(5)=1.000  0.0329 0.0020 2058.59 -7598.67
  9% 0.65 0.25 0.27 0.25 0.44 0.39   5 13 0.0000 0.4596 P(5)=1.000  0.0329 0.0020 2080.91 -7616.54
  9% 0.65 0.25 0.27 0.25 0.44 0.39   5 13 0.0000 0.4630 P(5)=1.000  0.0328 0.0020 2073.74 -7615.59
  9% 0.65 0.25 0.27 0.25 0.44 0.39   5 13 0.0000 0.4601 P(5)=1.000  0.0328 0.0020 2051.73 -7621.55
 10% 0.65 0.25 0.27 0.25 0.44 0.39   5 13 0.0000 0.4634 P(5)=1.000  0.0328 0.0020 2017.05 -7615.70
 10% 0.65 0.25 0.27 0.25 0.44 0.39   5 13 0.0000 0.4634 P(5)=1.000  0.0328 0.0020 2036.04 -7615.78
 10% 0.65 0.25 0.27 0.25 0.44 0.39   5 13 0.0000 0.4634 P(5)=1.000  0.0328 0.0020 2057.52 -7621.59
 10% 0.65 0.24 0.27 0.25 0.44 0.39   5 13 0.0000 0.4606 P(5)=1.000  0.0327 0.0020 2067.14 -7613.52
 10% 0.65 0.24 0.27 0.25 0.44 0.39   5 13 0.0000 0.4578 P(5)=1.000  0.0327 0.0020 2083.08 -7615.44
 10% 0.65 0.24 0.27 0.24 0.44 0.39   5 13 0.0000 0.4551 P(5)=1.000  0.0327 0.0020 2071.28 -7611.55
 10% 0.65 0.25 0.27 0.24 0.43 0.40   5 13 0.0000 0.4524 P(5)=1.000  0.0327 0.0020 2068.20 -7608.21
 10% 0.65 0.24 0.27 0.24 0.44 0.40   5 13 0.0000 0.4556 P(5)=1.000  0.0327 0.0020 2042.89 -7607.31
 10% 0.65 0.25 0.27 0.24 0.43 0.40   5 13 0.0000 0.4588 P(5)=1.000  0.0327 0.0020 2032.59 -7616.68
 10% 0.65 0.25 0.27 0.24 0.43 0.40   5 13 0.0000 0.4561 P(5)=1.000  0.0327 0.0020 2040.99 -7604.24
 10% 0.65 0.24 0.27 0.24 0.43 0.40   5 13 0.0000 0.4593 P(5)=1.000  0.0328 0.0020 2025.31 -7612.89  0:33

 10% 0.65 0.25 0.27 0.24 0.44 0.40   5 13 0.0000 0.4593 P(5)=1.000  0.0328 0.0020 2057.06 -7622.66
 10% 0.65 0.25 0.27 0.24 0.44 0.40   5 13 0.0000 0.4624 P(5)=1.000  0.0328 0.0020 2033.33 -7618.02
 10% 0.65 0.25 0.27 0.24 0.43 0.40   5 13 0.0000 0.4655 P(5)=1.000  0.0328 0.0020 2039.65 -7620.66
 10% 0.65 0.25 0.27 0.24 0.43 0.40   5 13 0.0000 0.4686 P(5)=1.000  0.0328 0.0020 2049.11 -7614.34
 10% 0.65 0.25 0.27 0.24 0.43 0.40   5 13 0.0000 0.4716 P(5)=1.000  0.0328 0.0020 2056.95 -7614.30
 10% 0.65 0.25 0.27 0.24 0.43 0.40   5 13 0.0000 0.4746 P(5)=1.000  0.0328 0.0020 2049.70 -7618.53
 10% 0.65 0.25 0.27 0.24 0.43 0.40   5 13 0.0000 0.4775 P(5)=1.000  0.0328 0.0020 2021.59 -7608.22
 10% 0.65 0.25 0.27 0.24 0.43 0.40   5 13 0.0000 0.4804 P(5)=1.000  0.0328 0.0020 2050.37 -7613.13
 10% 0.65 0.25 0.27 0.24 0.43 0.40   5 13 0.0000 0.4804 P(5)=1.000  0.0328 0.0020 2070.14 -7617.61
 11% 0.65 0.25 0.27 0.24 0.43 0.40   5 13 0.0000 0.4833 P(5)=1.000  0.0328 0.0020 2117.54 -7622.01
 11% 0.65 0.25 0.27 0.24 0.43 0.40   5 13 0.0000 0.4862 P(5)=1.000  0.0327 0.0020 2076.99 -7617.19
 11% 0.65 0.25 0.27 0.24 0.42 0.39   5 13 0.0000 0.4890 P(5)=1.000  0.0327 0.0020 2092.53 -7609.74
 11% 0.65 0.25 0.27 0.24 0.43 0.39   5 13 0.0000 0.4863 P(5)=1.000  0.0327 0.0020 2051.18 -7609.87
 11% 0.65 0.25 0.27 0.24 0.43 0.39   5 13 0.0000 0.4837 P(5)=1.000  0.0327 0.0020 2063.03 -7613.79
 11% 0.65 0.25 0.27 0.24 0.42 0.39   5 13 0.0000 0.4865 P(5)=1.000  0.0327 0.0020 2076.70 -7617.05
 11% 0.65 0.25 0.27 0.24 0.42 0.39   5 13 0.0000 0.4892 P(5)=1.000  0.0327 0.0020 2095.01 -7617.40
 11% 0.65 0.25 0.27 0.24 0.42 0.39   5 13 0.0000 0.4866 P(5)=1.000  0.0327 0.0020 2035.59 -7617.89
 11% 0.65 0.25 0.27 0.24 0.42 0.40   5 13 0.0000 0.4894 P(5)=1.000  0.0327 0.0020 2042.49 -7610.41
 11% 0.65 0.25 0.27 0.24 0.42 0.40   5 13 0.0000 0.4921 P(5)=1.000  0.0327 0.0020 2063.13 -7618.61
 11% 0.65 0.25 0.27 0.24 0.42 0.40   5 13 0.0000 0.4895 P(5)=1.000  0.0327 0.0020 2072.47 -7619.53
 11% 0.65 0.25 0.27 0.24 0.42 0.40   5 13 0.0000 0.4921 P(5)=1.000  0.0327 0.0020 2066.65 -7629.23
 11% 0.65 0.25 0.27 0.24 0.42 0.40   5 13 0.0000 0.4896 P(5)=1.000  0.0327 0.0020 2075.17 -7622.91
 11% 0.65 0.25 0.27 0.24 0.42 0.40   5 13 0.0000 0.4922 P(5)=1.000  0.0327 0.0020 2070.90 -7607.37
 11% 0.65 0.25 0.27 0.24 0.42 0.40   5 13 0.0000 0.4897 P(5)=1.000  0.0327 0.0020 2067.72 -7605.68
 11% 0.65 0.25 0.27 0.25 0.41 0.40   5 13 0.0000 0.4923 P(5)=1.000  0.0328 0.0020 2072.18 -7606.71
 11% 0.65 0.25 0.27 0.25 0.42 0.40   5 13 0.0000 0.4898 P(5)=1.000  0.0328 0.0020 2090.08 -7613.70
 11% 0.65 0.25 0.27 0.25 0.41 0.40   5 13 0.0000 0.4924 P(5)=1.000  0.0328 0.0020 2095.60 -7626.43
 11% 0.65 0.25 0.27 0.25 0.41 0.40   5 13 0.0000 0.4949 P(5)=1.000  0.0328 0.0020 2085.08 -7631.18
 11% 0.65 0.25 0.27 0.25 0.41 0.40   5 13 0.0000 0.4975 P(5)=1.000  0.0328 0.0020 2098.97 -7627.11
 12% 0.65 0.25 0.27 0.25 0.41 0.40   5 13 0.0000 0.5000 P(5)=1.000  0.0328 0.0020 2119.96 -7630.63
 12% 0.65 0.25 0.27 0.25 0.42 0.40   5 13 0.0000 0.5025 P(5)=1.000  0.0328 0.0020 2069.25 -7628.96
 12% 0.65 0.25 0.27 0.25 0.42 0.40   5 13 0.0000 0.5000 P(5)=1.000  0.0328 0.0020 2041.35 -7631.04
 12% 0.65 0.25 0.27 0.25 0.42 0.40   5 13 0.0000 0.5025 P(5)=1.000  0.0328 0.0020 2039.33 -7625.80
 12% 0.65 0.25 0.27 0.25 0.42 0.40   5 13 0.0000 0.5049 P(5)=1.000  0.0328 0.0020 2036.96 -7626.13
 12% 0.65 0.25 0.27 0.25 0.42 0.40   5 13 0.0000 0.5024 P(5)=1.000  0.0328 0.0020 2042.83 -7619.94
 12% 0.65 0.25 0.27 0.25 0.42 0.40   5 13 0.0000 0.5049 P(5)=1.000  0.0328 0.0020 2048.64 -7623.62
 12% 0.65 0.25 0.27 0.25 0.42 0.40   5 13 0.0000 0.5072 P(5)=1.000  0.0328 0.0020 2017.01 -7618.70
 12% 0.65 0.25 0.27 0.25 0.42 0.40   5 13 0.0000 0.5048 P(5)=1.000  0.0328 0.0020 2067.41 -7605.93
 12% 0.65 0.25 0.27 0.25 0.43 0.40   5 13 0.0000 0.5072 P(5)=1.000  0.0328 0.0020 2080.10 -7615.79
 12% 0.65 0.25 0.27 0.24 0.42 0.40   5 13 0.0000 0.5048 P(5)=1.000  0.0328 0.0020 2086.02 -7624.62
 12% 0.65 0.25 0.27 0.24 0.42 0.40   5 13 0.0000 0.5048 P(5)=1.000  0.0328 0.0020 2080.02 -7637.28
 12% 0.65 0.25 0.27 0.24 0.43 0.40   5 13 0.0000 0.5048 P(5)=1.000  0.0328 0.0020 2049.89 -7626.89
 12% 0.65 0.25 0.27 0.24 0.42 0.40   5 13 0.0000 0.5048 P(5)=1.000  0.0328 0.0020 2059.72 -7623.23
 12% 0.65 0.25 0.27 0.24 0.42 0.40   5 13 0.0000 0.5071 P(5)=1.000  0.0329 0.0020 2052.19 -7612.57
 12% 0.65 0.25 0.27 0.24 0.42 0.40   5 13 0.0000 0.5047 P(5)=1.000  0.0329 0.0020 2047.94 -7623.59
 12% 0.65 0.25 0.27 0.24 0.42 0.40   5 13 0.0000 0.5070 P(5)=1.000  0.0329 0.0020 2063.20 -7633.65
 12% 0.65 0.25 0.27 0.24 0.42 0.40   5 13 0.0000 0.5070 P(5)=1.000  0.0329 0.0020 2060.75 -7623.83
 12% 0.65 0.25 0.27 0.24 0.42 0.40   5 13 0.0000 0.5093 P(5)=1.000  0.0329 0.0020 2067.28 -7608.79
 12% 0.65 0.25 0.27 0.24 0.42 0.40   5 13 0.0000 0.5116 P(5)=1.000  0.0329 0.0020 2074.62 -7609.94
 13% 0.65 0.25 0.27 0.24 0.42 0.40   5 13 0.0000 0.5116 P(5)=1.000  0.0329 0.0020 2072.76 -7620.71
 13% 0.65 0.25 0.27 0.24 0.42 0.40   5 13 0.0000 0.5139 P(5)=1.000  0.0329 0.0020 2129.02 -7643.38
 13% 0.65 0.25 0.27 0.24 0.42 0.40   5 13 0.0000 0.5161 P(5)=1.000  0.0329 0.0020 2085.18 -7629.96
 13% 0.65 0.25 0.27 0.24 0.42 0.40   5 13 0.0000 0.5138 P(5)=1.000  0.0329 0.0020 2075.52 -7620.37
 13% 0.65 0.25 0.27 0.24 0.42 0.40   5 13 0.0000 0.5160 P(5)=1.000  0.0329 0.0020 2033.29 -7614.42
 13% 0.65 0.25 0.27 0.24 0.42 0.40   5 13 0.0000 0.5136 P(5)=1.000  0.0329 0.0020 2033.88 -7623.14
 13% 0.65 0.25 0.27 0.24 0.42 0.40   5 13 0.0000 0.5158 P(5)=1.000  0.0329 0.0020 2030.66 -7626.95
 13% 0.65 0.25 0.27 0.24 0.42 0.40   5 13 0.0000 0.5180 P(5)=1.000  0.0329 0.0020 2038.69 -7618.26
 13% 0.65 0.25 0.27 0.24 0.42 0.40   5 13 0.0000 0.5202 P(5)=1.000  0.0329 0.0020 2031.89 -7632.58
 13% 0.65 0.25 0.27 0.24 0.42 0.40   5 13 0.0000 0.5223 P(5)=1.000  0.0329 0.0020 2057.83 -7632.81
 13% 0.65 0.25 0.27 0.24 0.42 0.40   5 13 0.0000 0.5223 P(5)=1.000  0.0329 0.0020 2053.42 -7627.51
 13% 0.65 0.25 0.27 0.24 0.41 0.40   5 13 0.0000 0.5200 P(5)=1.000  0.0329 0.0020 2060.86 -7615.89
 13% 0.65 0.25 0.27 0.24 0.41 0.40   5 13 0.0000 0.5221 P(5)=1.000  0.0329 0.0020 2089.83 -7623.05
 13% 0.65 0.25 0.27 0.24 0.41 0.40   5 13 0.0000 0.5242 P(5)=1.000  0.0329 0.0020 2058.87 -7618.97
 13% 0.65 0.25 0.27 0.24 0.41 0.40   5 13 0.0000 0.5263 P(5)=1.000  0.0329 0.0020 2073.69 -7619.73
 13% 0.65 0.25 0.27 0.24 0.41 0.40   5 13 0.0000 0.5240 P(5)=1.000  0.0329 0.0020 2070.56 -7623.29
 13% 0.65 0.25 0.27 0.24 0.41 0.40   5 13 0.0000 0.5217 P(5)=1.000  0.0329 0.0020 2064.73 -7613.06
 13% 0.65 0.25 0.27 0.24 0.40 0.39   5 13 0.0000 0.5238 P(5)=1.000  0.0329 0.0020 2056.32 -7612.01
 13% 0.65 0.25 0.27 0.24 0.40 0.40   5 13 0.0000 0.5259 P(5)=1.000  0.0329 0.0020 2083.89 -7629.17
 13% 0.65 0.25 0.27 0.24 0.40 0.40   5 13 0.0000 0.5279 P(5)=1.000  0.0329 0.0020 2081.34 -7629.07
 14% 0.65 0.25 0.27 0.24 0.40 0.40   5 13 0.0000 0.5299 P(5)=1.000  0.0328 0.0020 2080.20 -7642.80
 14% 0.65 0.25 0.27 0.24 0.40 0.40   5 13 0.0000 0.5277 P(5)=1.000  0.0328 0.0020 2058.60 -7621.24
 14% 0.65 0.25 0.27 0.24 0.40 0.40   5 13 0.0000 0.5254 P(5)=1.000  0.0328 0.0020 2084.55 -7624.96
 14% 0.65 0.25 0.27 0.24 0.40 0.40   5 13 0.0000 0.5274 P(5)=1.000  0.0328 0.0020 2077.34 -7622.19
 14% 0.65 0.25 0.27 0.24 0.40 0.40   5 13 0.0000 0.5274 P(5)=1.000  0.0328 0.0020 2076.31 -7633.31
 14% 0.65 0.25 0.27 0.24 0.40 0.40   5 13 0.0000 0.5294 P(5)=1.000  0.0328 0.0020 2071.24 -7629.39
 14% 0.65 0.25 0.27 0.24 0.40 0.40   5 13 0.0000 0.5314 P(5)=1.000  0.0328 0.0020 2060.58 -7617.57
 14% 0.65 0.25 0.27 0.24 0.40 0.40   5 13 0.0000 0.5314 P(5)=1.000  0.0328 0.0020 2076.67 -7613.80
 14% 0.65 0.25 0.27 0.24 0.40 0.40   5 13 0.0000 0.5292 P(5)=1.000  0.0328 0.0020 2074.63 -7620.28
 14% 0.65 0.25 0.27 0.23 0.41 0.40   5 13 0.0000 0.5292 P(5)=1.000  0.0328 0.0020 2030.22 -7621.56
 14% 0.65 0.25 0.27 0.23 0.40 0.40   5 13 0.0000 0.5270 P(5)=1.000  0.0328 0.0020 2035.33 -7619.86
 14% 0.65 0.25 0.27 0.23 0.41 0.40   5 13 0.0000 0.5289 P(5)=1.000  0.0328 0.0020 2095.57 -7615.63
 14% 0.65 0.25 0.27 0.23 0.41 0.40   5 13 0.0000 0.5309 P(5)=1.000  0.0328 0.0020 2074.52 -7622.15
 14% 0.65 0.25 0.27 0.23 0.41 0.40   5 13 0.0000 0.5309 P(5)=1.000  0.0328 0.0020 2069.29 -7629.06
 14% 0.65 0.25 0.27 0.23 0.40 0.40   5 13 0.0000 0.5328 P(5)=1.000  0.0328 0.0020 2067.46 -7626.12
 14% 0.65 0.25 0.27 0.23 0.41 0.40   5 13 0.0000 0.5347 P(5)=1.000  0.0328 0.0020 2097.60 -7632.71
 14% 0.65 0.25 0.27 0.23 0.41 0.40   5 13 0.0000 0.5325 P(5)=1.000  0.0328 0.0020 2098.59 -7632.97
 14% 0.65 0.25 0.27 0.23 0.40 0.40   5 13 0.0000 0.5344 P(5)=1.000  0.0328 0.0020 2065.96 -7630.87
 14% 0.65 0.25 0.27 0.23 0.40 0.40   5 13 0.0000 0.5323 P(5)=1.000  0.0328 0.0020 2091.00 -7619.95
 14% 0.65 0.25 0.27 0.23 0.40 0.40   5 13 0.0000 0.5301 P(5)=1.000  0.0328 0.0020 2085.34 -7610.44
 15% 0.65 0.25 0.27 0.23 0.40 0.40   5 13 0.0000 0.5280 P(5)=1.000  0.0328 0.0020 2083.61 -7627.13
 15% 0.65 0.25 0.27 0.23 0.40 0.40   5 13 0.0000 0.5259 P(5)=1.000  0.0328 0.0020 2110.97 -7617.35
 15% 0.65 0.25 0.27 0.23 0.40 0.40   5 13 0.0000 0.5278 P(5)=1.000  0.0328 0.0020 2110.18 -7621.87
 15% 0.65 0.25 0.27 0.23 0.40 0.40   5 13 0.0000 0.5296 P(5)=1.000  0.0328 0.0020 2079.48 -7614.41
 15% 0.65 0.25 0.27 0.23 0.40 0.40   5 13 0.0000 0.5315 P(5)=1.000  0.0328 0.0020 2124.43 -7626.91
 15% 0.65 0.25 0.27 0.23 0.40 0.40   5 13 0.0000 0.5333 P(5)=1.000  0.0328 0.0020 2081.91 -7621.15
 15% 0.65 0.25 0.27 0.23 0.40 0.40   5 13 0.0000 0.5352 P(5)=1.000  0.0328 0.0020 2108.07 -7619.69
 15% 0.65 0.25 0.27 0.23 0.40 0.40   5 13 0.0000 0.5370 P(5)=1.000  0.0328 0.0020 2064.97 -7614.79
 15% 0.65 0.25 0.27 0.23 0.40 0.40   5 13 0.0000 0.5388 P(5)=1.000  0.0328 0.0020 2048.30 -7614.89
 15% 0.65 0.25 0.27 0.23 0.40 0.40   5 13 0.0000 0.5388 P(5)=1.000  0.0328 0.0020 2107.83 -7633.56
 15% 0.65 0.25 0.27 0.23 0.40 0.40   5 13 0.0000 0.5388 P(5)=1.000  0.0328 0.0020 2102.34 -7625.64  0:41

 15% 0.65 0.25 0.27 0.23 0.40 0.40   5 13 0.0000 0.5367 P(5)=1.000  0.0328 0.0020 2102.55 -7611.65
 15% 0.65 0.25 0.27 0.23 0.40 0.40   5 13 0.0000 0.5367 P(5)=1.000  0.0328 0.0020 2098.54 -7607.49
 15% 0.65 0.25 0.27 0.23 0.40 0.40   5 13 0.0000 0.5385 P(5)=1.000  0.0328 0.0020 2115.20 -7620.87
 15% 0.65 0.25 0.27 0.23 0.40 0.40   5 13 0.0000 0.5402 P(5)=1.000  0.0328 0.0020 2123.97 -7613.10
 15% 0.65 0.25 0.27 0.23 0.40 0.40   5 13 0.0000 0.5402 P(5)=1.000  0.0328 0.0020 2121.62 -7608.33
 15% 0.65 0.25 0.27 0.23 0.40 0.40   5 13 0.0000 0.5382 P(5)=1.000  0.0328 0.0020 2119.58 -7606.04
 15% 0.65 0.25 0.27 0.23 0.40 0.40   5 13 0.0000 0.5399 P(5)=1.000  0.0328 0.0020 2118.66 -7609.18
 15% 0.65 0.25 0.27 0.23 0.40 0.40   5 13 0.0000 0.5417 P(5)=1.000  0.0329 0.0020 2112.80 -7606.94
 15% 0.65 0.25 0.27 0.23 0.39 0.40   5 13 0.0000 0.5434 P(5)=1.000  0.0329 0.0020 2088.57 -7608.45
 16% 0.65 0.25 0.27 0.23 0.39 0.40   5 13 0.0000 0.5414 P(5)=1.000  0.0329 0.0020 2099.65 -7582.53
 16% 0.65 0.25 0.27 0.23 0.39 0.40   5 13 0.0000 0.5431 P(5)=1.000  0.0329 0.0020 2112.30 -7593.19
 16% 0.65 0.25 0.27 0.23 0.39 0.40   5 13 0.0000 0.5410 P(5)=1.000  0.0329 0.0020 2115.28 -7598.97
 16% 0.65 0.25 0.27 0.23 0.39 0.40   5 13 0.0000 0.5410 P(5)=1.000  0.0329 0.0020 2128.86 -7605.26
 16% 0.65 0.25 0.27 0.23 0.39 0.40   5 13 0.0000 0.5410 P(5)=1.000  0.0329 0.0020 2123.40 -7602.52
 16% 0.65 0.25 0.27 0.23 0.39 0.40   5 13 0.0000 0.5428 P(5)=1.000  0.0329 0.0020 2124.02 -7595.31
 16% 0.65 0.25 0.27 0.23 0.39 0.40   5 13 0.0000 0.5444 P(5)=1.000  0.0329 0.0020 2096.57 -7594.12
 16% 0.65 0.25 0.27 0.23 0.39 0.40   5 13 0.0000 0.5461 P(5)=1.000  0.0330 0.0020 2098.05 -7608.29
 16% 0.65 0.25 0.27 0.23 0.39 0.40   5 13 0.0000 0.5441 P(5)=1.000  0.0330 0.0020 2072.58 -7613.94
 16% 0.65 0.25 0.27 0.23 0.39 0.40   5 13 0.0000 0.5421 P(5)=1.000  0.0330 0.0020 2056.69 -7615.17
 16% 0.65 0.25 0.27 0.23 0.39 0.40   5 13 0.0000 0.5438 P(5)=1.000  0.0330 0.0020 2054.69 -7608.97
 16% 0.65 0.25 0.27 0.23 0.39 0.40   5 13 0.0000 0.5455 P(5)=1.000  0.0330 0.0020 2101.03 -7611.20
 16% 0.65 0.25 0.27 0.23 0.39 0.40   5 13 0.0000 0.5471 P(5)=1.000  0.0330 0.0020 2096.91 -7619.54
 16% 0.65 0.25 0.27 0.23 0.39 0.40   5 13 0.0000 0.5451 P(5)=1.000  0.0330 0.0020 2087.02 -7621.50
 16% 0.65 0.25 0.27 0.23 0.40 0.40   5 13 0.0000 0.5451 P(5)=1.000  0.0330 0.0020 2090.43 -7616.73
 16% 0.65 0.25 0.27 0.23 0.39 0.40   5 13 0.0000 0.5451 P(5)=1.000  0.0330 0.0020 2095.84 -7593.72
 16% 0.65 0.25 0.27 0.23 0.39 0.40   5 13 0.0000 0.5468 P(5)=1.000  0.0330 0.0020 2103.36 -7594.92
 16% 0.65 0.25 0.27 0.23 0.39 0.40   5 13 0.0000 0.5484 P(5)=1.000  0.0331 0.0020 2097.32 -7606.91
 16% 0.65 0.25 0.27 0.23 0.39 0.40   5 13 0.0000 0.5464 P(5)=1.000  0.0331 0.0020 2069.83 -7601.72
 16% 0.65 0.25 0.27 0.23 0.39 0.40   5 13 0.0000 0.5445 P(5)=1.000  0.0331 0.0020 2107.51 -7606.97
 17% 0.65 0.25 0.27 0.23 0.39 0.40   5 13 0.0000 0.5426 P(5)=1.000  0.0331 0.0020 2097.26 -7605.14
 17% 0.65 0.25 0.27 0.23 0.39 0.40   5 13 0.0000 0.5406 P(5)=1.000  0.0331 0.0020 2110.87 -7610.31
 17% 0.65 0.25 0.27 0.23 0.39 0.40   5 13 0.0000 0.5423 P(5)=1.000  0.0330 0.0020 2105.09 -7620.77
 17% 0.65 0.25 0.27 0.23 0.39 0.40   5 13 0.0000 0.5439 P(5)=1.000  0.0330 0.0020 2090.19 -7598.51
 17% 0.65 0.25 0.27 0.23 0.39 0.40   5 13 0.0000 0.5420 P(5)=1.000  0.0330 0.0020 2091.41 -7608.34
 17% 0.65 0.25 0.27 0.23 0.39 0.40   5 13 0.0000 0.5436 P(5)=1.000  0.0330 0.0020 2097.29 -7602.00
 17% 0.65 0.25 0.27 0.23 0.39 0.40   5 13 0.0000 0.5451 P(5)=1.000  0.0330 0.0020 2105.29 -7611.47
 17% 0.65 0.25 0.27 0.23 0.39 0.40   5 13 0.0000 0.5467 P(5)=1.000  0.0331 0.0020 2063.04 -7609.58
 17% 0.65 0.25 0.27 0.23 0.39 0.40   5 13 0.0000 0.5483 P(5)=1.000  0.0331 0.0020 2081.63 -7604.49
 17% 0.65 0.25 0.27 0.23 0.39 0.40   5 13 0.0000 0.5498 P(5)=1.000  0.0331 0.0020 2098.73 -7605.58
 17% 0.65 0.25 0.27 0.23 0.39 0.40   5 13 0.0000 0.5514 P(5)=1.000  0.0331 0.0020 2163.99 -7609.33
 17% 0.65 0.25 0.27 0.23 0.39 0.40   5 13 0.0000 0.5529 P(5)=1.000  0.0331 0.0020 2129.87 -7617.03
 17% 0.65 0.25 0.27 0.23 0.39 0.40   5 13 0.0000 0.5544 P(5)=1.000  0.0332 0.0020 2128.79 -7609.68
 17% 0.65 0.25 0.27 0.23 0.39 0.40   5 13 0.0000 0.5544 P(5)=1.000  0.0332 0.0020 2133.64 -7618.40
 17% 0.65 0.25 0.27 0.23 0.39 0.40   5 13 0.0000 0.5544 P(5)=1.000  0.0332 0.0020 2134.73 -7625.97
 17% 0.65 0.25 0.27 0.23 0.39 0.40   5 13 0.0000 0.5559 P(5)=1.000  0.0332 0.0020 2091.19 -7612.03
 17% 0.65 0.25 0.27 0.23 0.39 0.40   5 13 0.0000 0.5574 P(5)=1.000  0.0332 0.0020 2134.71 -7617.34
 17% 0.65 0.25 0.27 0.23 0.39 0.40   5 13 0.0000 0.5574 P(5)=1.000  0.0333 0.0020 2145.92 -7611.27
 17% 0.65 0.24 0.27 0.23 0.39 0.40   5 13 0.0000 0.5589 P(5)=1.000  0.0333 0.0020 2146.39 -7612.93
 17% 0.65 0.24 0.27 0.23 0.39 0.40   5 13 0.0000 0.5589 P(5)=1.000  0.0333 0.0020 2138.11 -7606.05
 18% 0.65 0.24 0.27 0.23 0.39 0.40   5 13 0.0000 0.5570 P(5)=1.000  0.0333 0.0020 2147.23 -7622.19
 18% 0.65 0.24 0.27 0.23 0.38 0.40   5 13 0.0000 0.5570 P(5)=1.000  0.0334 0.0020 2122.99 -7608.23
 18% 0.65 0.24 0.27 0.23 0.38 0.40   5 13 0.0000 0.5585 P(5)=1.000  0.0334 0.0020 2113.84 -7603.35
 18% 0.65 0.24 0.27 0.23 0.38 0.40   5 13 0.0000 0.5567 P(5)=1.000  0.0334 0.0020 2103.44 -7611.15
 18% 0.65 0.24 0.27 0.23 0.38 0.40   5 13 0.0000 0.5581 P(5)=1.000  0.0335 0.0020 2111.28 -7610.30
 18% 0.65 0.24 0.27 0.23 0.38 0.40   5 13 0.0000 0.5596 P(5)=1.000  0.0335 0.0020 2141.74 -7614.29
 18% 0.65 0.24 0.27 0.23 0.38 0.40   5 13 0.0000 0.5611 P(5)=1.000  0.0335 0.0020 2126.23 -7610.06
 18% 0.65 0.24 0.27 0.23 0.38 0.40   5 13 0.0000 0.5625 P(5)=1.000  0.0335 0.0020 2110.85 -7613.91
 18% 0.65 0.24 0.27 0.23 0.38 0.40   5 13 0.0000 0.5639 P(5)=1.000  0.0335 0.0020 2123.68 -7621.41
 18% 0.65 0.24 0.27 0.23 0.38 0.40   5 13 0.0000 0.5654 P(5)=1.000  0.0335 0.0020 2129.36 -7613.11
 18% 0.65 0.24 0.27 0.23 0.38 0.40   5 13 0.0000 0.5635 P(5)=1.000  0.0335 0.0020 2133.50 -7617.31
 18% 0.65 0.24 0.27 0.23 0.38 0.40   5 13 0.0000 0.5617 P(5)=1.000  0.0335 0.0020 2169.01 -7608.14
 18% 0.65 0.24 0.27 0.24 0.38 0.40   5 13 0.0000 0.5631 P(5)=1.000  0.0335 0.0020 2177.79 -7620.35
 18% 0.65 0.24 0.27 0.24 0.38 0.40   5 13 0.0000 0.5645 P(5)=1.000  0.0335 0.0020 2135.29 -7609.60
 18% 0.65 0.24 0.27 0.24 0.38 0.40   5 13 0.0000 0.5659 P(5)=1.000  0.0335 0.0020 2102.56 -7609.44
 18% 0.65 0.24 0.27 0.24 0.38 0.40   5 13 0.0000 0.5641 P(5)=1.000  0.0335 0.0020 2157.86 -7613.20
 18% 0.65 0.24 0.27 0.24 0.38 0.40   5 13 0.0000 0.5655 P(5)=1.000  0.0335 0.0020 2164.99 -7615.79
 18% 0.65 0.24 0.27 0.24 0.38 0.40   5 13 0.0000 0.5669 P(5)=1.000  0.0335 0.0020 2157.26 -7612.53
 18% 0.65 0.24 0.27 0.24 0.38 0.40   5 13 0.0000 0.5683 P(5)=1.000  0.0335 0.0020 2133.83 -7597.89
 18% 0.65 0.24 0.27 0.24 0.38 0.40   5 13 0.0000 0.5696 P(5)=1.000  0.0335 0.0020 2152.08 -7590.74
 19% 0.65 0.24 0.27 0.24 0.38 0.40   5 13 0.0000 0.5710 P(5)=1.000  0.0335 0.0020 2176.54 -7597.80
 19% 0.65 0.24 0.27 0.24 0.39 0.40   5 13 0.0000 0.5723 P(5)=1.000  0.0335 0.0020 2162.14 -7589.63
 19% 0.65 0.24 0.27 0.24 0.38 0.40   5 13 0.0000 0.5723 P(5)=1.000  0.0335 0.0020 2182.23 -7598.48
 19% 0.65 0.24 0.27 0.24 0.39 0.40   5 13 0.0000 0.5705 P(5)=1.000  0.0335 0.0020 2160.24 -7593.01
 19% 0.65 0.24 0.27 0.24 0.39 0.40   5 13 0.0000 0.5719 P(5)=1.000  0.0335 0.0020 2163.32 -7607.99
 19% 0.65 0.24 0.27 0.24 0.38 0.40   5 13 0.0000 0.5719 P(5)=1.000  0.0335 0.0020 2146.15 -7593.65
 19% 0.65 0.24 0.27 0.24 0.38 0.40   5 13 0.0000 0.5732 P(5)=1.000  0.0336 0.0020 2163.04 -7608.22
 19% 0.65 0.24 0.27 0.24 0.38 0.40   5 13 0.0000 0.5714 P(5)=1.000  0.0336 0.0020 2153.21 -7598.82
 19% 0.65 0.24 0.27 0.24 0.38 0.40   5 13 0.0000 0.5728 P(5)=1.000  0.0336 0.0020 2178.06 -7608.76
 19% 0.65 0.24 0.27 0.24 0.38 0.40   5 13 0.0000 0.5741 P(5)=1.000  0.0336 0.0020 2196.95 -7607.33
 19% 0.65 0.24 0.27 0.24 0.38 0.40   5 13 0.0000 0.5754 P(5)=1.000  0.0336 0.0020 2188.21 -7618.82
 19% 0.65 0.24 0.27 0.24 0.38 0.40   5 13 0.0000 0.5767 P(5)=1.000  0.0336 0.0020 2178.79 -7616.51
 19% 0.65 0.24 0.27 0.24 0.38 0.40   5 13 0.0000 0.5780 P(5)=1.000  0.0336 0.0020 2170.21 -7610.27
 19% 0.65 0.24 0.27 0.24 0.38 0.40   5 13 0.0000 0.5793 P(5)=1.000  0.0336 0.0020 2130.75 -7614.52
 19% 0.65 0.24 0.27 0.24 0.38 0.40   5 13 0.0000 0.5805 P(5)=1.000  0.0336 0.0020 2103.60 -7628.15
 19% 0.65 0.24 0.27 0.24 0.38 0.40   5 13 0.0000 0.5818 P(5)=1.000  0.0336 0.0020 2110.84 -7614.92
 19% 0.65 0.24 0.27 0.24 0.38 0.40   5 13 0.0000 0.5831 P(5)=1.000  0.0337 0.0020 2100.45 -7630.88
 19% 0.65 0.24 0.27 0.24 0.38 0.40   5 13 0.0000 0.5843 P(5)=1.000  0.0337 0.0020 2132.27 -7616.98
 19% 0.65 0.24 0.27 0.24 0.38 0.40   5 13 0.0000 0.5856 P(5)=1.000  0.0337 0.0020 2163.11 -7621.21
 19% 0.65 0.24 0.27 0.24 0.38 0.40   5 13 0.0000 0.5868 P(5)=1.000  0.0336 0.0020 2186.04 -7613.47
 20% 0.65 0.24 0.27 0.24 0.38 0.40   5 13 0.0000 0.5851 P(5)=1.000  0.0336 0.0020 2179.21 -7612.57
 20% 0.65 0.24 0.27 0.24 0.38 0.40   5 13 0.0000 0.5833 P(5)=1.000  0.0336 0.0020 2154.49 -7616.04
 20% 0.65 0.24 0.27 0.24 0.38 0.40   5 13 0.0000 0.5833 P(5)=1.000  0.0336 0.0020 2151.81 -7628.57
 20% 0.65 0.24 0.27 0.24 0.38 0.40   5 13 0.0000 0.5833 P(5)=1.000  0.0336 0.0020 2152.87 -7623.31
 20% 0.65 0.24 0.27 0.24 0.38 0.40   5 13 0.0000 0.5816 P(5)=1.000  0.0336 0.0020 2147.33 -7626.50
 20% 0.65 0.24 0.27 0.24 0.38 0.40   5 13 0.0000 0.5828 P(5)=1.000  0.0336 0.0020 2100.23 -7629.81
 20% 0.65 0.24 0.27 0.24 0.38 0.40   5 13 0.0000 0.5828 P(5)=1.000  0.0336 0.0020 2071.70 -7627.14
 20% 0.65 0.24 0.27 0.24 0.38 0.40   5 13 0.0000 0.5828 P(5)=1.000  0.0336 0.0020 2108.52 -7632.94
 20% 0.65 0.24 0.27 0.24 0.38 0.40   5 13 0.0000 0.5841 P(5)=1.000  0.0336 0.0020 2140.22 -7632.15
 20% 0.65 0.24 0.27 0.24 0.38 0.40   5 13 0.0000 0.5824 P(5)=1.000  0.0336 0.0020 2136.20 -7622.12
 20% 0.65 0.24 0.28 0.24 0.38 0.40   5 13 0.0000 0.5806 P(5)=1.000  0.0336 0.0020 2142.01 -7624.33  0:50

 20% 0.65 0.24 0.28 0.24 0.38 0.40   5 13 0.0000 0.5789 P(5)=1.000  0.0336 0.0020 2113.20 -7615.06
 20% 0.65 0.24 0.28 0.24 0.39 0.40   5 13 0.0000 0.5802 P(5)=1.000  0.0336 0.0020 2085.40 -7625.99
 20% 0.65 0.24 0.28 0.24 0.38 0.40   5 13 0.0000 0.5802 P(5)=1.000  0.0336 0.0020 2103.21 -7605.17
 20% 0.65 0.24 0.28 0.24 0.39 0.40   5 13 0.0000 0.5802 P(5)=1.000  0.0336 0.0020 2105.94 -7615.93
 20% 0.65 0.24 0.28 0.24 0.39 0.40   5 13 0.0000 0.5814 P(5)=1.000  0.0335 0.0020 2084.15 -7604.11
 20% 0.65 0.24 0.28 0.24 0.39 0.40   5 13 0.0000 0.5814 P(5)=1.000  0.0335 0.0020 2144.54 -7622.35
 20% 0.65 0.24 0.28 0.24 0.39 0.40   5 13 0.0000 0.5826 P(5)=1.000  0.0335 0.0020 2140.61 -7631.41
 20% 0.65 0.24 0.28 0.24 0.38 0.40   5 13 0.0000 0.5838 P(5)=1.000  0.0335 0.0020 2103.17 -7614.52
 20% 0.65 0.24 0.28 0.24 0.39 0.40   5 13 0.0000 0.5821 P(5)=1.000  0.0335 0.0020 2066.19 -7618.32
 21% 0.65 0.24 0.28 0.24 0.39 0.40   5 13 0.0000 0.5833 P(5)=1.000  0.0335 0.0020 2070.26 -7623.17
 21% 0.65 0.24 0.28 0.24 0.38 0.40   5 13 0.0000 0.5845 P(5)=1.000  0.0335 0.0020 2075.46 -7628.07
 21% 0.65 0.24 0.28 0.24 0.39 0.40   5 13 0.0000 0.5829 P(5)=1.000  0.0335 0.0020 2119.64 -7624.61
 21% 0.65 0.24 0.28 0.24 0.38 0.40   5 13 0.0000 0.5829 P(5)=1.000  0.0335 0.0020 2101.76 -7611.43
 21% 0.65 0.24 0.27 0.24 0.38 0.40   5 13 0.0000 0.5829 P(5)=1.000  0.0334 0.0020 2103.98 -7615.50
 21% 0.65 0.24 0.27 0.24 0.39 0.40   5 13 0.0000 0.5840 P(5)=1.000  0.0334 0.0020 2071.18 -7601.04
 21% 0.65 0.24 0.28 0.24 0.39 0.40   5 13 0.0000 0.5852 P(5)=1.000  0.0334 0.0020 2057.94 -7602.21
 21% 0.65 0.24 0.27 0.24 0.39 0.40   5 13 0.0000 0.5852 P(5)=1.000  0.0334 0.0020 2089.72 -7612.92
 21% 0.65 0.24 0.27 0.24 0.39 0.40   5 13 0.0000 0.5852 P(5)=1.000  0.0334 0.0020 2093.05 -7603.41
 21% 0.65 0.24 0.27 0.24 0.39 0.40   5 13 0.0000 0.5836 P(5)=1.000  0.0334 0.0020 2071.13 -7610.36
 21% 0.65 0.24 0.28 0.24 0.39 0.40   5 13 0.0000 0.5819 P(5)=1.000  0.0334 0.0020 2133.66 -7614.89
 21% 0.65 0.24 0.28 0.24 0.39 0.40   5 13 0.0000 0.5803 P(5)=1.000  0.0334 0.0020 2153.54 -7619.05
 21% 0.65 0.24 0.27 0.24 0.39 0.40   5 13 0.0000 0.5815 P(5)=1.000  0.0335 0.0020 2150.14 -7606.52
 21% 0.65 0.24 0.27 0.24 0.39 0.40   5 13 0.0000 0.5826 P(5)=1.000  0.0335 0.0020 2098.86 -7601.85
 21% 0.65 0.24 0.27 0.24 0.39 0.40   5 13 0.0000 0.5838 P(5)=1.000  0.0335 0.0020 2119.34 -7619.39
 21% 0.65 0.24 0.27 0.24 0.39 0.40   5 13 0.0000 0.5822 P(5)=1.000  0.0335 0.0020 2098.52 -7607.99
 21% 0.65 0.24 0.27 0.24 0.39 0.40   5 13 0.0000 0.5833 P(5)=1.000  0.0335 0.0020 2149.66 -7615.60
 21% 0.65 0.24 0.27 0.24 0.39 0.40   5 13 0.0000 0.5845 P(5)=1.000  0.0335 0.0020 2135.99 -7595.66
 21% 0.65 0.24 0.27 0.24 0.39 0.40   5 13 0.0000 0.5856 P(5)=1.000  0.0335 0.0020 2159.24 -7608.80
 21% 0.65 0.24 0.27 0.24 0.39 0.40   5 13 0.0000 0.5840 P(5)=1.000  0.0335 0.0020 2102.62 -7601.34
 22% 0.65 0.24 0.27 0.24 0.40 0.40   5 13 0.0000 0.5852 P(5)=1.000  0.0335 0.0020 2158.01 -7605.43
 22% 0.65 0.24 0.27 0.24 0.39 0.40   5 13 0.0000 0.5863 P(5)=1.000  0.0335 0.0020 2138.88 -7593.65
 22% 0.65 0.24 0.27 0.24 0.39 0.40   5 13 0.0000 0.5863 P(5)=1.000  0.0335 0.0020 2137.23 -7594.60
 22% 0.65 0.24 0.27 0.24 0.39 0.40   5 13 0.0000 0.5874 P(5)=1.000  0.0335 0.0020 2138.95 -7592.21
 22% 0.65 0.24 0.27 0.24 0.39 0.40   5 13 0.0000 0.5886 P(5)=1.000  0.0335 0.0020 2119.09 -7592.28
 22% 0.65 0.24 0.27 0.24 0.40 0.40   5 13 0.0000 0.5886 P(5)=1.000  0.0335 0.0020 2134.60 -7597.93
 22% 0.65 0.24 0.27 0.24 0.40 0.40   5 13 0.0000 0.5897 P(5)=1.000  0.0335 0.0020 2109.93 -7598.06
 22% 0.65 0.24 0.27 0.24 0.40 0.40   5 13 0.0000 0.5908 P(5)=1.000  0.0335 0.0020 2124.35 -7610.93
 22% 0.65 0.24 0.27 0.24 0.39 0.40   5 13 0.0000 0.5919 P(5)=1.000  0.0336 0.0020 2101.65 -7604.18
 22% 0.65 0.24 0.27 0.24 0.39 0.40   5 13 0.0000 0.5930 P(5)=1.000  0.0336 0.0020 2085.15 -7594.17
 22% 0.65 0.24 0.27 0.24 0.39 0.40   5 13 0.0000 0.5941 P(5)=1.000  0.0336 0.0020 2077.38 -7592.88
 22% 0.65 0.24 0.27 0.24 0.39 0.40   5 13 0.0000 0.5925 P(5)=1.000  0.0336 0.0020 2098.28 -7591.62
 22% 0.65 0.24 0.27 0.24 0.39 0.40   5 13 0.0000 0.5909 P(5)=1.000  0.0336 0.0020 2098.76 -7586.75
 22% 0.65 0.24 0.27 0.24 0.39 0.40   5 13 0.0000 0.5920 P(5)=1.000  0.0336 0.0020 2110.14 -7588.93
 22% 0.65 0.24 0.27 0.24 0.39 0.40   5 13 0.0000 0.5931 P(5)=1.000  0.0337 0.0020 2073.78 -7584.54
 22% 0.65 0.24 0.27 0.24 0.39 0.40   5 13 0.0000 0.5942 P(5)=1.000  0.0337 0.0020 2063.92 -7607.71
 22% 0.65 0.24 0.27 0.24 0.39 0.40   5 13 0.0000 0.5952 P(5)=1.000  0.0337 0.0020 2087.24 -7597.78
 22% 0.65 0.24 0.27 0.24 0.39 0.40   5 13 0.0000 0.5937 P(5)=1.000  0.0337 0.0020 2117.31 -7602.52
 22% 0.65 0.24 0.27 0.24 0.39 0.40   5 13 0.0000 0.5947 P(5)=1.000  0.0337 0.0020 2108.86 -7594.09
 22% 0.65 0.24 0.27 0.24 0.39 0.40   5 13 0.0000 0.5932 P(5)=1.000  0.0337 0.0020 2091.39 -7594.80
 23% 0.65 0.24 0.27 0.24 0.39 0.40   5 13 0.0000 0.5942 P(5)=1.000  0.0338 0.0020 2078.33 -7589.10
 23% 0.65 0.24 0.27 0.24 0.39 0.40   5 13 0.0000 0.5927 P(5)=1.000  0.0338 0.0020 2130.06 -7584.79
 23% 0.65 0.24 0.27 0.24 0.39 0.40   5 13 0.0000 0.5938 P(5)=1.000  0.0338 0.0020 2111.51 -7594.06
 23% 0.65 0.24 0.27 0.24 0.39 0.40   5 13 0.0000 0.5948 P(5)=1.000  0.0338 0.0020 2097.55 -7594.34
 23% 0.65 0.24 0.27 0.24 0.39 0.40   5 13 0.0000 0.5933 P(5)=1.000  0.0338 0.0020 2085.71 -7600.22
 23% 0.65 0.24 0.27 0.24 0.38 0.40   5 13 0.0000 0.5943 P(5)=1.000  0.0338 0.0020 2088.62 -7597.07
 23% 0.65 0.24 0.27 0.24 0.38 0.40   5 13 0.0000 0.5954 P(5)=1.000  0.0338 0.0020 2088.30 -7590.49
 23% 0.65 0.24 0.27 0.24 0.38 0.40   5 13 0.0000 0.5964 P(5)=1.000  0.0339 0.0020 2097.66 -7598.68
 23% 0.65 0.24 0.27 0.24 0.38 0.40   5 13 0.0000 0.5974 P(5)=1.000  0.0339 0.0020 2102.02 -7608.16
 23% 0.65 0.24 0.27 0.24 0.38 0.40   5 13 0.0000 0.5985 P(5)=1.000  0.0339 0.0020 2094.52 -7617.19
 23% 0.65 0.24 0.27 0.24 0.38 0.40   5 13 0.0000 0.5995 P(5)=1.000  0.0339 0.0020 2096.94 -7602.43
 23% 0.65 0.24 0.27 0.24 0.38 0.40   5 13 0.0000 0.5980 P(5)=1.000  0.0339 0.0020 2112.02 -7613.05
 23% 0.65 0.24 0.27 0.24 0.38 0.40   5 13 0.0000 0.5964 P(5)=1.000  0.0340 0.0020 2096.63 -7627.54
 23% 0.65 0.24 0.27 0.24 0.38 0.40   5 13 0.0000 0.5975 P(5)=1.000  0.0340 0.0020 2104.11 -7612.59
 23% 0.65 0.24 0.27 0.24 0.38 0.40   5 13 0.0000 0.5985 P(5)=1.000  0.0340 0.0020 2076.30 -7610.45
 23% 0.65 0.24 0.27 0.24 0.38 0.40   5 13 0.0000 0.5995 P(5)=1.000  0.0340 0.0020 2090.82 -7615.26
 23% 0.65 0.24 0.27 0.24 0.38 0.40   5 13 0.0000 0.6005 P(5)=1.000  0.0340 0.0020 2089.14 -7607.25
 23% 0.65 0.24 0.28 0.24 0.38 0.40   5 13 0.0000 0.6015 P(5)=1.000  0.0340 0.0020 2102.41 -7600.18
 23% 0.65 0.24 0.27 0.24 0.38 0.40   5 13 0.0000 0.6000 P(5)=1.000  0.0340 0.0020 2111.02 -7600.07
 23% 0.65 0.24 0.27 0.24 0.38 0.40   5 13 0.0000 0.5985 P(5)=1.000  0.0340 0.0020 2113.50 -7606.35
 24% 0.65 0.24 0.27 0.24 0.37 0.40   5 13 0.0000 0.5970 P(5)=1.000  0.0340 0.0020 2113.59 -7596.27
 24% 0.65 0.24 0.27 0.24 0.37 0.40   5 13 0.0000 0.5980 P(5)=1.000  0.0340 0.0020 2103.54 -7595.40
 24% 0.65 0.24 0.28 0.24 0.37 0.40   5 13 0.0000 0.5990 P(5)=1.000  0.0340 0.0020 2116.01 -7599.44
 24% 0.65 0.24 0.28 0.24 0.37 0.40   5 13 0.0000 0.6000 P(5)=1.000  0.0340 0.0020 2117.90 -7607.51
 24% 0.65 0.24 0.27 0.24 0.37 0.40   5 13 0.0000 0.5985 P(5)=1.000  0.0340 0.0020 2074.27 -7597.31
 24% 0.65 0.24 0.28 0.24 0.37 0.40   5 13 0.0000 0.5995 P(5)=1.000  0.0340 0.0020 2082.57 -7614.25
 24% 0.65 0.24 0.27 0.24 0.37 0.40   5 13 0.0000 0.6005 P(5)=1.000  0.0340 0.0020 2065.04 -7590.21
 24% 0.65 0.24 0.28 0.24 0.37 0.40   5 13 0.0000 0.5990 P(5)=1.000  0.0340 0.0020 2066.75 -7589.42
 24% 0.65 0.24 0.28 0.24 0.37 0.40   5 13 0.0000 0.6000 P(5)=1.000  0.0340 0.0020 2038.99 -7602.02
 24% 0.65 0.24 0.27 0.24 0.37 0.40   5 13 0.0000 0.6010 P(5)=1.000  0.0340 0.0020 2063.89 -7606.09
 24% 0.65 0.24 0.27 0.24 0.37 0.40   5 13 0.0000 0.6019 P(5)=1.000  0.0340 0.0020 2068.04 -7600.65
 24% 0.65 0.24 0.27 0.24 0.37 0.40   5 13 0.0000 0.6029 P(5)=1.000  0.0340 0.0020 2073.36 -7603.88
 24% 0.65 0.24 0.27 0.25 0.37 0.40   5 13 0.0000 0.6014 P(5)=1.000  0.0340 0.0020 2056.49 -7594.55
 24% 0.65 0.24 0.27 0.25 0.37 0.40   5 13 0.0000 0.6000 P(5)=1.000  0.0340 0.0020 2065.70 -7610.36
 24% 0.65 0.24 0.27 0.25 0.37 0.40   5 13 0.0000 0.6010 P(5)=1.000  0.0340 0.0020 2045.57 -7602.83
 24% 0.65 0.24 0.27 0.25 0.36 0.40   5 13 0.0000 0.6019 P(5)=1.000  0.0340 0.0020 2048.55 -7604.96
 24% 0.65 0.24 0.28 0.25 0.36 0.40   5 13 0.0000 0.6029 P(5)=1.000  0.0340 0.0020 2042.53 -7599.56
 24% 0.65 0.24 0.27 0.25 0.36 0.40   5 13 0.0000 0.6014 P(5)=1.000  0.0340 0.0020 2027.03 -7587.13
 24% 0.65 0.24 0.27 0.25 0.36 0.40   5 13 0.0000 0.6024 P(5)=1.000  0.0340 0.0020 2038.57 -7610.24
 24% 0.65 0.24 0.27 0.25 0.36 0.40   5 13 0.0000 0.6010 P(5)=1.000  0.0340 0.0020 2051.82 -7599.56
 25% 0.65 0.24 0.27 0.25 0.36 0.40   5 13 0.0000 0.6019 P(5)=1.000  0.0340 0.0020 2080.50 -7596.07
 25% 0.65 0.24 0.27 0.25 0.36 0.40   5 13 0.0000 0.6019 P(5)=1.000  0.0340 0.0020 2070.50 -7607.97
 25% 0.65 0.24 0.27 0.25 0.36 0.40   5 13 0.0000 0.6028 P(5)=1.000  0.0340 0.0020 2068.52 -7615.25
 25% 0.65 0.24 0.27 0.25 0.36 0.40   5 13 0.0000 0.6028 P(5)=1.000  0.0340 0.0020 2102.43 -7612.57
 25% 0.65 0.24 0.27 0.25 0.36 0.40   5 13 0.0000 0.6028 P(5)=1.000  0.0340 0.0020 2099.03 -7617.40
 25% 0.65 0.24 0.27 0.25 0.36 0.40   5 13 0.0000 0.6028 P(5)=1.000  0.0340 0.0020 2089.15 -7614.30
 25% 0.65 0.24 0.27 0.25 0.36 0.40   5 13 0.0000 0.6028 P(5)=1.000  0.0340 0.0020 2093.23 -7613.83
 25% 0.65 0.24 0.27 0.25 0.36 0.40   5 13 0.0000 0.6038 P(5)=1.000  0.0340 0.0020 2077.70 -7603.96
 25% 0.65 0.24 0.27 0.25 0.36 0.40   5 13 0.0000 0.6038 P(5)=1.000  0.0340 0.0020 2122.11 -7614.55
 25% 0.65 0.24 0.27 0.25 0.36 0.40   5 13 0.0000 0.6038 P(5)=1.000  0.0341 0.0020 2114.54 -7612.62
 25% 0.65 0.24 0.27 0.25 0.36 0.40   5 13 0.0000 0.6047 P(5)=1.000  0.0341 0.0020 2101.28 -7609.20  0:59

 25% 0.65 0.24 0.27 0.25 0.36 0.40   5 13 0.0000 0.6033 P(5)=1.000  0.0341 0.0020 2105.68 -7607.47
 25% 0.65 0.24 0.27 0.25 0.36 0.40   5 13 0.0000 0.6042 P(5)=1.000  0.0341 0.0020 2112.86 -7607.51
 25% 0.65 0.24 0.27 0.25 0.36 0.40   5 13 0.0000 0.6042 P(5)=1.000  0.0341 0.0020 2109.11 -7607.88
 25% 0.65 0.24 0.27 0.25 0.36 0.40   5 13 0.0000 0.6051 P(5)=1.000  0.0341 0.0020 2063.48 -7610.72
 25% 0.65 0.24 0.27 0.25 0.36 0.40   5 13 0.0000 0.6037 P(5)=1.000  0.0341 0.0020 2082.87 -7609.90
 25% 0.65 0.24 0.27 0.25 0.36 0.40   5 13 0.0000 0.6047 P(5)=1.000  0.0341 0.0020 2092.69 -7614.98
 25% 0.65 0.24 0.27 0.25 0.36 0.40   5 13 0.0000 0.6056 P(5)=1.000  0.0341 0.0020 2032.80 -7612.00
 25% 0.65 0.24 0.27 0.25 0.36 0.40   5 13 0.0000 0.6056 P(5)=1.000  0.0341 0.0020 2080.43 -7611.11
 25% 0.65 0.24 0.27 0.25 0.36 0.40   5 13 0.0000 0.6065 P(5)=1.000  0.0341 0.0020 2078.99 -7615.95
 26% 0.65 0.24 0.27 0.24 0.36 0.40   5 13 0.0000 0.6074 P(5)=1.000  0.0341 0.0020 2074.16 -7605.57
 26% 0.65 0.24 0.27 0.24 0.36 0.40   5 13 0.0000 0.6074 P(5)=1.000  0.0341 0.0020 2092.05 -7613.00
 26% 0.65 0.24 0.27 0.24 0.36 0.40   5 13 0.0000 0.6083 P(5)=1.000  0.0342 0.0020 2088.98 -7614.83
 26% 0.65 0.24 0.27 0.24 0.36 0.40   5 13 0.0000 0.6092 P(5)=1.000  0.0342 0.0020 2113.16 -7602.68
 26% 0.65 0.24 0.27 0.24 0.36 0.40   5 13 0.0000 0.6101 P(5)=1.000  0.0342 0.0020 2061.64 -7590.75
 26% 0.65 0.24 0.27 0.24 0.36 0.40   5 13 0.0000 0.6087 P(5)=1.000  0.0342 0.0020 2059.60 -7609.74
 26% 0.65 0.24 0.27 0.24 0.36 0.40   5 13 0.0000 0.6073 P(5)=1.000  0.0342 0.0020 2059.92 -7598.69
 26% 0.65 0.24 0.27 0.24 0.36 0.40   5 13 0.0000 0.6082 P(5)=1.000  0.0342 0.0020 2082.24 -7599.76
 26% 0.65 0.24 0.27 0.24 0.36 0.40   5 13 0.0000 0.6091 P(5)=1.000  0.0342 0.0020 2115.64 -7595.62
 26% 0.65 0.24 0.27 0.24 0.36 0.40   5 13 0.0000 0.6100 P(5)=1.000  0.0342 0.0020 2133.23 -7596.30
 26% 0.65 0.24 0.27 0.25 0.36 0.40   5 13 0.0000 0.6109 P(5)=1.000  0.0342 0.0020 2144.56 -7599.11
 26% 0.65 0.24 0.27 0.25 0.36 0.40   5 13 0.0000 0.6095 P(5)=1.000  0.0342 0.0020 2082.13 -7594.82
 26% 0.65 0.24 0.27 0.25 0.36 0.40   5 13 0.0000 0.6104 P(5)=1.000  0.0342 0.0020 2096.54 -7601.38
 26% 0.65 0.24 0.27 0.24 0.36 0.40   5 13 0.0000 0.6112 P(5)=1.000  0.0343 0.0020 2113.25 -7610.45
 26% 0.65 0.24 0.28 0.24 0.36 0.40   5 13 0.0000 0.6121 P(5)=1.000  0.0343 0.0020 2090.99 -7601.96
 26% 0.65 0.24 0.27 0.24 0.36 0.40   5 13 0.0000 0.6130 P(5)=1.000  0.0343 0.0020 2109.94 -7600.42
 26% 0.65 0.24 0.27 0.24 0.36 0.40   5 13 0.0000 0.6138 P(5)=1.000  0.0343 0.0020 2119.33 -7603.12
 26% 0.65 0.24 0.27 0.24 0.36 0.40   5 13 0.0000 0.6147 P(5)=1.000  0.0343 0.0020 2100.06 -7602.79
 26% 0.65 0.24 0.27 0.24 0.36 0.40   5 13 0.0000 0.6133 P(5)=1.000  0.0343 0.0020 2075.48 -7601.99
 26% 0.65 0.24 0.27 0.24 0.36 0.40   5 13 0.0000 0.6133 P(5)=1.000  0.0344 0.0020 2077.22 -7612.55
 27% 0.65 0.24 0.27 0.24 0.36 0.40   5 13 0.0000 0.6142 P(5)=1.000  0.0344 0.0020 2093.17 -7603.89
 27% 0.65 0.24 0.27 0.24 0.36 0.40   5 13 0.0000 0.6150 P(5)=1.000  0.0344 0.0021 2143.57 -7615.72
 27% 0.65 0.24 0.27 0.24 0.36 0.40   5 13 0.0000 0.6150 P(5)=1.000  0.0344 0.0021 2120.61 -7611.23
 27% 0.65 0.24 0.27 0.24 0.36 0.40   5 13 0.0000 0.6159 P(5)=1.000  0.0344 0.0021 2105.75 -7611.97
 27% 0.65 0.24 0.27 0.24 0.36 0.40   5 13 0.0000 0.6159 P(5)=1.000  0.0344 0.0021 2144.46 -7621.55
 27% 0.65 0.24 0.27 0.24 0.36 0.40   5 13 0.0000 0.6167 P(5)=1.000  0.0344 0.0021 2138.10 -7618.92
 27% 0.65 0.24 0.27 0.24 0.36 0.40   5 13 0.0000 0.6176 P(5)=1.000  0.0344 0.0021 2133.38 -7613.32
 27% 0.65 0.24 0.27 0.24 0.36 0.40   5 13 0.0000 0.6184 P(5)=1.000  0.0344 0.0021 2130.30 -7613.52
 27% 0.65 0.24 0.27 0.24 0.36 0.40   5 13 0.0000 0.6193 P(5)=1.000  0.0344 0.0021 2152.53 -7611.69
 27% 0.65 0.24 0.27 0.24 0.36 0.40   5 13 0.0000 0.6179 P(5)=1.000  0.0344 0.0021 2167.61 -7620.17
 27% 0.65 0.24 0.27 0.24 0.36 0.40   5 13 0.0000 0.6179 P(5)=1.000  0.0344 0.0021 2133.62 -7605.16
 27% 0.65 0.24 0.27 0.24 0.36 0.40   5 13 0.0000 0.6187 P(5)=1.000  0.0344 0.0021 2143.14 -7607.43
 27% 0.65 0.24 0.27 0.24 0.36 0.40   5 13 0.0000 0.6196 P(5)=1.000  0.0344 0.0021 2134.15 -7612.40
 27% 0.65 0.24 0.27 0.24 0.36 0.40   5 13 0.0000 0.6196 P(5)=1.000  0.0344 0.0021 2099.87 -7605.61
 27% 0.65 0.24 0.27 0.24 0.36 0.40   5 13 0.0000 0.6196 P(5)=1.000  0.0344 0.0021 2139.51 -7616.54
 27% 0.65 0.24 0.27 0.24 0.36 0.40   5 13 0.0000 0.6182 P(5)=1.000  0.0344 0.0021 2117.52 -7591.59
 27% 0.65 0.24 0.27 0.24 0.36 0.40   5 13 0.0000 0.6169 P(5)=1.000  0.0344 0.0021 2108.91 -7599.48
 27% 0.65 0.24 0.27 0.24 0.36 0.40   5 13 0.0000 0.6169 P(5)=1.000  0.0344 0.0021 2111.25 -7605.32
 27% 0.65 0.24 0.27 0.24 0.36 0.40   5 13 0.0000 0.6156 P(5)=1.000  0.0344 0.0021 2101.95 -7605.64
 27% 0.65 0.24 0.27 0.24 0.36 0.40   5 13 0.0000 0.6156 P(5)=1.000  0.0345 0.0021 2110.17 -7605.29
 28% 0.65 0.24 0.27 0.24 0.36 0.40   5 13 0.0000 0.6142 P(5)=1.000  0.0345 0.0021 2096.12 -7606.28
 28% 0.65 0.24 0.27 0.24 0.36 0.40   5 13 0.0000 0.6142 P(5)=1.000  0.0345 0.0021 2093.55 -7612.48
 28% 0.65 0.24 0.27 0.24 0.36 0.40   5 13 0.0000 0.6142 P(5)=1.000  0.0344 0.0021 2093.28 -7619.06
 28% 0.65 0.24 0.27 0.24 0.36 0.40   5 13 0.0000 0.6151 P(5)=1.000  0.0344 0.0021 2060.13 -7610.92
 28% 0.65 0.24 0.27 0.24 0.36 0.40   5 13 0.0000 0.6151 P(5)=1.000  0.0344 0.0021 2081.27 -7633.12
 28% 0.65 0.24 0.27 0.24 0.36 0.40   5 13 0.0000 0.6137 P(5)=1.000  0.0344 0.0021 2116.49 -7615.30
 28% 0.65 0.24 0.27 0.24 0.37 0.40   5 13 0.0000 0.6124 P(5)=1.000  0.0344 0.0021 2084.12 -7612.60
 28% 0.65 0.24 0.27 0.24 0.37 0.40   5 13 0.0000 0.6132 P(5)=1.000  0.0344 0.0021 2103.28 -7609.50
 28% 0.65 0.24 0.27 0.24 0.37 0.40   5 13 0.0000 0.6132 P(5)=1.000  0.0344 0.0021 2104.38 -7615.61
 28% 0.65 0.24 0.27 0.24 0.36 0.40   5 13 0.0000 0.6141 P(5)=1.000  0.0344 0.0021 2120.06 -7601.28
 28% 0.65 0.24 0.27 0.24 0.36 0.40   5 13 0.0000 0.6149 P(5)=1.000  0.0344 0.0021 2113.34 -7610.04
 28% 0.65 0.24 0.27 0.24 0.37 0.40   5 13 0.0000 0.6136 P(5)=1.000  0.0344 0.0021 2157.55 -7614.37
 28% 0.65 0.24 0.27 0.24 0.36 0.40   5 13 0.0000 0.6144 P(5)=1.000  0.0344 0.0021 2141.89 -7626.79
 28% 0.65 0.24 0.27 0.24 0.37 0.40   5 13 0.0000 0.6144 P(5)=1.000  0.0344 0.0021 2104.68 -7613.28
 28% 0.65 0.24 0.27 0.24 0.37 0.40   5 13 0.0000 0.6144 P(5)=1.000  0.0344 0.0021 2116.08 -7615.28
 28% 0.65 0.24 0.27 0.24 0.36 0.40   5 13 0.0000 0.6144 P(5)=1.000  0.0344 0.0021 2121.48 -7624.53
 28% 0.65 0.24 0.27 0.24 0.36 0.40   5 13 0.0000 0.6131 P(5)=1.000  0.0344 0.0021 2128.98 -7620.09
 28% 0.65 0.24 0.27 0.24 0.36 0.40   5 13 0.0000 0.6118 P(5)=1.000  0.0344 0.0021 2121.72 -7629.06
 28% 0.65 0.24 0.27 0.24 0.36 0.40   5 13 0.0000 0.6126 P(5)=1.000  0.0344 0.0021 2133.38 -7620.27
 28% 0.65 0.24 0.27 0.24 0.36 0.40   5 13 0.0000 0.6113 P(5)=1.000  0.0344 0.0021 2108.54 -7621.38
 29% 0.65 0.24 0.27 0.24 0.36 0.40   5 13 0.0000 0.6122 P(5)=1.000  0.0344 0.0021 2107.92 -7620.02
 29% 0.65 0.24 0.27 0.24 0.37 0.40   5 13 0.0000 0.6130 P(5)=1.000  0.0344 0.0021 2105.53 -7612.42
 29% 0.65 0.24 0.27 0.24 0.37 0.40   5 13 0.0000 0.6117 P(5)=1.000  0.0344 0.0021 2109.94 -7610.46
 29% 0.65 0.24 0.27 0.24 0.36 0.40   5 13 0.0000 0.6104 P(5)=1.000  0.0345 0.0021 2116.67 -7618.81
 29% 0.65 0.24 0.27 0.24 0.36 0.40   5 13 0.0000 0.6091 P(5)=1.000  0.0345 0.0021 2138.04 -7624.67
 29% 0.65 0.24 0.27 0.24 0.36 0.40   5 13 0.0000 0.6079 P(5)=1.000  0.0345 0.0021 2129.09 -7618.52
 29% 0.65 0.24 0.27 0.24 0.36 0.40   5 13 0.0000 0.6066 P(5)=1.000  0.0345 0.0021 2108.03 -7617.76
 29% 0.65 0.24 0.27 0.24 0.36 0.40   5 13 0.0000 0.6074 P(5)=1.000  0.0345 0.0021 2110.89 -7620.90
 29% 0.65 0.24 0.27 0.24 0.36 0.40   5 13 0.0000 0.6082 P(5)=1.000  0.0345 0.0021 2104.67 -7613.46
 29% 0.65 0.24 0.27 0.24 0.36 0.40   5 13 0.0000 0.6070 P(5)=1.000  0.0345 0.0021 2089.39 -7612.11
 29% 0.65 0.24 0.27 0.24 0.36 0.40   5 13 0.0000 0.6078 P(5)=1.000  0.0345 0.0021 2081.31 -7611.95
 29% 0.65 0.24 0.27 0.24 0.36 0.40   5 13 0.0000 0.6086 P(5)=1.000  0.0345 0.0021 2054.60 -7605.73
 29% 0.65 0.24 0.27 0.24 0.36 0.40   5 13 0.0000 0.6094 P(5)=1.000  0.0345 0.0021 2073.51 -7620.47
 29% 0.65 0.24 0.27 0.24 0.36 0.40   5 13 0.0000 0.6082 P(5)=1.000  0.0345 0.0021 2093.41 -7615.42
 29% 0.65 0.24 0.27 0.24 0.36 0.40   5 13 0.0000 0.6090 P(5)=1.000  0.0345 0.0021 2131.65 -7622.57
 29% 0.65 0.24 0.27 0.24 0.36 0.40   5 13 0.0000 0.6098 P(5)=1.000  0.0345 0.0021 2109.53 -7608.98
 29% 0.65 0.24 0.27 0.24 0.36 0.40   5 13 0.0000 0.6105 P(5)=1.000  0.0345 0.0021 2113.24 -7613.59
 29% 0.65 0.24 0.27 0.24 0.36 0.40   5 13 0.0000 0.6105 P(5)=1.000  0.0345 0.0021 2138.04 -7617.49
 29% 0.65 0.24 0.27 0.24 0.37 0.40   5 13 0.0000 0.6105 P(5)=1.000  0.0345 0.0021 2171.69 -7632.07
 29% 0.65 0.24 0.27 0.24 0.37 0.40   5 13 0.0000 0.6105 P(5)=1.000  0.0345 0.0021 2106.99 -7617.41
 30% 0.65 0.24 0.27 0.24 0.37 0.40   5 13 0.0000 0.6105 P(5)=1.000  0.0345 0.0021 2102.02 -7619.08
 30% 0.65 0.24 0.27 0.24 0.37 0.40   5 13 0.0000 0.6113 P(5)=1.000  0.0345 0.0021 2104.96 -7628.88
 30% 0.65 0.24 0.27 0.24 0.36 0.40   5 13 0.0000 0.6121 P(5)=1.000  0.0345 0.0021 2127.46 -7629.73
 30% 0.65 0.24 0.27 0.24 0.36 0.40   5 13 0.0000 0.6129 P(5)=1.000  0.0345 0.0021 2123.28 -7645.62
 30% 0.65 0.24 0.27 0.24 0.36 0.40   5 13 0.0000 0.6129 P(5)=1.000  0.0345 0.0021 2113.47 -7634.60
 30% 0.65 0.24 0.27 0.24 0.36 0.40   5 13 0.0000 0.6137 P(5)=1.000  0.0345 0.0021 2110.39 -7623.83
 30% 0.65 0.24 0.27 0.24 0.36 0.40   5 13 0.0000 0.6145 P(5)=1.000  0.0345 0.0021 2128.23 -7612.92
 30% 0.65 0.24 0.27 0.24 0.36 0.40   5 13 0.0000 0.6132 P(5)=1.000  0.0345 0.0021 2134.62 -7611.60
 30% 0.65 0.24 0.27 0.24 0.36 0.40   5 13 0.0000 0.6140 P(5)=1.000  0.0345 0.0021 2141.50 -7598.50
 30% 0.65 0.24 0.27 0.24 0.36 0.40   5 13 0.0000 0.6128 P(5)=1.000  0.0345 0.0021 2122.69 -7603.71
 30% 0.65 0.24 0.27 0.24 0.36 0.40   5 13 0.0000 0.6135 P(5)=1.000  0.0345 0.0021 2106.00 -7615.67  1:07

 30% 0.65 0.24 0.27 0.24 0.36 0.40   5 13 0.0000 0.6123 P(5)=1.000  0.0345 0.0021 2111.17 -7622.47
 30% 0.65 0.24 0.27 0.24 0.36 0.40   5 13 0.0000 0.6131 P(5)=1.000  0.0345 0.0021 2102.87 -7617.79
 30% 0.65 0.24 0.27 0.24 0.36 0.40   5 13 0.0000 0.6131 P(5)=1.000  0.0345 0.0021 2097.23 -7623.29
 30% 0.65 0.24 0.27 0.24 0.36 0.40   5 13 0.0000 0.6139 P(5)=1.000  0.0345 0.0021 2088.56 -7621.46
 30% 0.65 0.24 0.27 0.24 0.36 0.40   5 13 0.0000 0.6146 P(5)=1.000  0.0345 0.0021 2148.86 -7633.52
 30% 0.65 0.24 0.27 0.24 0.36 0.40   5 13 0.0000 0.6134 P(5)=1.000  0.0345 0.0021 2171.20 -7632.89
 30% 0.65 0.24 0.27 0.24 0.36 0.40   5 13 0.0000 0.6122 P(5)=1.000  0.0345 0.0021 2091.26 -7635.66
 30% 0.65 0.24 0.27 0.24 0.36 0.40   5 13 0.0000 0.6122 P(5)=1.000  0.0345 0.0021 2083.54 -7626.98
 30% 0.65 0.24 0.27 0.24 0.36 0.40   5 13 0.0000 0.6130 P(5)=1.000  0.0345 0.0021 2090.33 -7621.42
 31% 0.65 0.24 0.27 0.24 0.36 0.40   5 13 0.0000 0.6137 P(5)=1.000  0.0345 0.0021 2079.13 -7618.64
 31% 0.65 0.24 0.27 0.24 0.36 0.40   5 13 0.0000 0.6145 P(5)=1.000  0.0345 0.0021 2107.60 -7606.24
 31% 0.65 0.24 0.27 0.24 0.36 0.40   5 13 0.0000 0.6152 P(5)=1.000  0.0345 0.0021 2131.24 -7604.58
 31% 0.65 0.24 0.27 0.24 0.36 0.40   5 13 0.0000 0.6140 P(5)=1.000  0.0345 0.0021 2114.25 -7604.42
 31% 0.65 0.24 0.27 0.24 0.36 0.40   5 13 0.0000 0.6148 P(5)=1.000  0.0345 0.0021 2096.78 -7604.94
 31% 0.65 0.24 0.27 0.24 0.36 0.40   5 13 0.0000 0.6155 P(5)=1.000  0.0345 0.0021 2091.00 -7614.59
 31% 0.65 0.24 0.27 0.24 0.36 0.40   5 13 0.0000 0.6163 P(5)=1.000  0.0345 0.0021 2101.65 -7615.72
 31% 0.65 0.24 0.27 0.24 0.36 0.40   5 13 0.0000 0.6151 P(5)=1.000  0.0345 0.0021 2136.78 -7617.20
 31% 0.65 0.24 0.27 0.24 0.36 0.40   5 13 0.0000 0.6158 P(5)=1.000  0.0345 0.0021 2134.87 -7614.34
 31% 0.65 0.24 0.27 0.24 0.36 0.40   5 13 0.0000 0.6166 P(5)=1.000  0.0345 0.0021 2117.65 -7625.49
 31% 0.65 0.24 0.27 0.24 0.36 0.40   5 13 0.0000 0.6154 P(5)=1.000  0.0345 0.0021 2073.38 -7615.29
 31% 0.65 0.24 0.27 0.24 0.37 0.40   5 13 0.0000 0.6161 P(5)=1.000  0.0345 0.0021 2039.04 -7616.49
 31% 0.65 0.24 0.27 0.24 0.37 0.40   5 13 0.0000 0.6149 P(5)=1.000  0.0345 0.0021 2083.81 -7622.40
 31% 0.65 0.24 0.27 0.24 0.37 0.40   5 13 0.0000 0.6138 P(5)=1.000  0.0345 0.0021 2090.27 -7609.73
 31% 0.65 0.24 0.27 0.24 0.37 0.40   5 13 0.0000 0.6126 P(5)=1.000  0.0345 0.0021 2079.49 -7608.12
 31% 0.65 0.24 0.27 0.24 0.36 0.40   5 13 0.0000 0.6114 P(5)=1.000  0.0346 0.0021 2067.36 -7614.40
 31% 0.65 0.24 0.28 0.24 0.36 0.40   5 13 0.0000 0.6103 P(5)=1.000  0.0346 0.0021 2047.53 -7625.24
 31% 0.65 0.24 0.28 0.24 0.36 0.40   5 13 0.0000 0.6091 P(5)=1.000  0.0346 0.0021 2024.56 -7621.73
 31% 0.65 0.24 0.28 0.24 0.36 0.40   5 13 0.0000 0.6080 P(5)=1.000  0.0346 0.0022 2016.03 -7610.38
 31% 0.65 0.24 0.28 0.24 0.36 0.40   5 13 0.0000 0.6087 P(5)=1.000  0.0346 0.0022 2036.35 -7612.77
 32% 0.65 0.24 0.28 0.24 0.36 0.40   5 13 0.0000 0.6075 P(5)=1.000  0.0346 0.0022 2044.64 -7597.48
 32% 0.65 0.24 0.28 0.24 0.36 0.40   5 13 0.0000 0.6083 P(5)=1.000  0.0346 0.0022 2043.33 -7609.15
 32% 0.65 0.24 0.28 0.24 0.36 0.40   5 13 0.0000 0.6090 P(5)=1.000  0.0346 0.0022 2034.21 -7609.45
 32% 0.65 0.24 0.28 0.24 0.36 0.40   5 13 0.0000 0.6079 P(5)=1.000  0.0346 0.0022 2046.10 -7612.54
 32% 0.65 0.24 0.28 0.24 0.36 0.40   5 13 0.0000 0.6067 P(5)=1.000  0.0346 0.0022 2106.25 -7619.99
 32% 0.65 0.24 0.28 0.24 0.36 0.40   5 13 0.0000 0.6056 P(5)=1.000  0.0346 0.0022 2058.60 -7615.96
 32% 0.65 0.24 0.28 0.24 0.36 0.40   5 13 0.0000 0.6063 P(5)=1.000  0.0346 0.0022 2077.56 -7610.70
 32% 0.65 0.24 0.28 0.24 0.36 0.40   5 13 0.0000 0.6071 P(5)=1.000  0.0346 0.0022 2072.16 -7624.67
 32% 0.65 0.24 0.27 0.24 0.36 0.40   5 13 0.0000 0.6059 P(5)=1.000  0.0346 0.0022 2079.16 -7631.19
 32% 0.65 0.24 0.27 0.24 0.36 0.40   5 13 0.0000 0.6059 P(5)=1.000  0.0346 0.0022 2094.46 -7639.23
 32% 0.65 0.24 0.27 0.24 0.36 0.40   5 13 0.0000 0.6059 P(5)=1.000  0.0346 0.0022 2100.60 -7629.50
 32% 0.65 0.24 0.27 0.24 0.36 0.40   5 13 0.0000 0.6067 P(5)=1.000  0.0346 0.0022 2107.03 -7618.99
 32% 0.65 0.24 0.28 0.24 0.36 0.40   5 13 0.0000 0.6074 P(5)=1.000  0.0346 0.0022 2085.87 -7620.06
 32% 0.65 0.24 0.28 0.24 0.36 0.40   5 13 0.0000 0.6063 P(5)=1.000  0.0346 0.0022 2122.19 -7622.58
 32% 0.65 0.24 0.28 0.24 0.36 0.40   5 13 0.0000 0.6052 P(5)=1.000  0.0346 0.0022 2080.50 -7619.12
 32% 0.65 0.24 0.28 0.24 0.36 0.40   5 13 0.0000 0.6041 P(5)=1.000  0.0346 0.0022 2117.38 -7625.59
 32% 0.65 0.24 0.28 0.24 0.36 0.40   5 13 0.0000 0.6029 P(5)=1.000  0.0346 0.0022 2047.79 -7613.61
 32% 0.65 0.24 0.28 0.24 0.36 0.40   5 13 0.0000 0.6018 P(5)=1.000  0.0346 0.0022 2086.52 -7623.92
 32% 0.65 0.24 0.28 0.24 0.36 0.40   5 13 0.0000 0.6007 P(5)=1.000  0.0346 0.0022 2078.78 -7610.94
 32% 0.65 0.24 0.28 0.24 0.36 0.40   5 13 0.0000 0.6015 P(5)=1.000  0.0346 0.0022 2094.29 -7601.92
 33% 0.65 0.24 0.28 0.24 0.36 0.40   5 13 0.0000 0.6015 P(5)=1.000  0.0346 0.0022 2085.66 -7604.82
 33% 0.65 0.24 0.27 0.24 0.36 0.40   5 13 0.0000 0.6022 P(5)=1.000  0.0346 0.0022 2074.59 -7603.64
 33% 0.65 0.24 0.27 0.24 0.36 0.40   5 13 0.0000 0.6011 P(5)=1.000  0.0346 0.0022 2082.23 -7599.92
 33% 0.65 0.24 0.27 0.24 0.36 0.40   5 13 0.0000 0.6000 P(5)=1.000  0.0346 0.0022 2096.04 -7609.33
 33% 0.65 0.24 0.27 0.24 0.36 0.40   5 13 0.0000 0.5989 P(5)=1.000  0.0346 0.0022 2042.25 -7606.29
 33% 0.65 0.24 0.27 0.24 0.36 0.40   5 13 0.0000 0.5996 P(5)=1.000  0.0346 0.0022 2054.33 -7602.81
 33% 0.65 0.24 0.28 0.24 0.36 0.40   5 13 0.0000 0.5996 P(5)=1.000  0.0345 0.0022 2058.36 -7609.39
 33% 0.65 0.24 0.27 0.24 0.37 0.40   5 13 0.0000 0.6004 P(5)=1.000  0.0345 0.0022 2043.14 -7604.97
 33% 0.65 0.24 0.27 0.24 0.36 0.40   5 13 0.0000 0.6011 P(5)=1.000  0.0345 0.0022 2045.99 -7610.68
 33% 0.65 0.24 0.27 0.24 0.36 0.40   5 13 0.0000 0.6018 P(5)=1.000  0.0345 0.0022 2049.41 -7604.75
 33% 0.65 0.24 0.27 0.24 0.36 0.40   5 13 0.0000 0.6025 P(5)=1.000  0.0345 0.0022 2064.38 -7595.45
 33% 0.65 0.24 0.27 0.24 0.36 0.40   5 13 0.0000 0.6032 P(5)=1.000  0.0345 0.0022 2067.88 -7612.14
 33% 0.65 0.24 0.27 0.24 0.36 0.40   5 13 0.0000 0.6022 P(5)=1.000  0.0345 0.0022 2072.52 -7612.84
 33% 0.65 0.24 0.27 0.24 0.36 0.40   5 13 0.0000 0.6029 P(5)=1.000  0.0345 0.0022 2088.43 -7613.75
 33% 0.65 0.24 0.27 0.24 0.36 0.40   5 13 0.0000 0.6036 P(5)=1.000  0.0345 0.0022 2062.68 -7616.44
 33% 0.65 0.24 0.27 0.24 0.36 0.40   5 13 0.0000 0.6025 P(5)=1.000  0.0345 0.0022 2102.40 -7608.90
 33% 0.65 0.24 0.27 0.24 0.36 0.40   5 13 0.0000 0.6032 P(5)=1.000  0.0345 0.0022 2093.74 -7602.40
 33% 0.65 0.24 0.27 0.24 0.37 0.40   5 13 0.0000 0.6021 P(5)=1.000  0.0345 0.0022 2065.42 -7605.28
 33% 0.65 0.24 0.27 0.24 0.37 0.40   5 13 0.0000 0.6028 P(5)=1.000  0.0345 0.0022 2084.87 -7612.14
 33% 0.65 0.24 0.27 0.24 0.36 0.40   5 13 0.0000 0.6035 P(5)=1.000  0.0345 0.0022 2077.00 -7620.04
 34% 0.65 0.24 0.27 0.24 0.37 0.40   5 13 0.0000 0.6035 P(5)=1.000  0.0345 0.0022 2095.18 -7618.57
 34% 0.65 0.24 0.27 0.24 0.37 0.40   5 13 0.0000 0.6025 P(5)=1.000  0.0345 0.0022 2086.69 -7623.61
 34% 0.65 0.24 0.27 0.24 0.37 0.40   5 13 0.0000 0.6025 P(5)=1.000  0.0345 0.0022 2115.86 -7626.11
 34% 0.65 0.24 0.27 0.24 0.37 0.40   5 13 0.0000 0.6032 P(5)=1.000  0.0345 0.0022 2095.14 -7637.56
 34% 0.65 0.24 0.27 0.24 0.37 0.40   5 13 0.0000 0.6039 P(5)=1.000  0.0345 0.0022 2067.19 -7628.68
 34% 0.65 0.24 0.27 0.24 0.37 0.40   5 13 0.0000 0.6028 P(5)=1.000  0.0345 0.0022 2055.66 -7617.99
 34% 0.65 0.24 0.27 0.24 0.37 0.40   5 13 0.0000 0.6035 P(5)=1.000  0.0345 0.0022 2057.39 -7634.86
 34% 0.65 0.24 0.27 0.24 0.37 0.40   5 13 0.0000 0.6025 P(5)=1.000  0.0345 0.0022 2044.60 -7628.22
 34% 0.65 0.24 0.27 0.24 0.37 0.40   5 13 0.0000 0.6014 P(5)=1.000  0.0345 0.0022 2045.16 -7622.20
 34% 0.65 0.24 0.27 0.24 0.37 0.40   5 13 0.0000 0.6003 P(5)=1.000  0.0345 0.0022 2058.67 -7628.18
 34% 0.65 0.24 0.28 0.24 0.37 0.40   5 13 0.0000 0.5993 P(5)=1.000  0.0345 0.0022 2055.67 -7626.87
 34% 0.65 0.24 0.27 0.24 0.37 0.40   5 13 0.0000 0.6000 P(5)=1.000  0.0345 0.0022 2037.58 -7637.79
 34% 0.65 0.24 0.27 0.24 0.37 0.40   5 13 0.0000 0.5990 P(5)=1.000  0.0346 0.0022 2061.86 -7627.85
 34% 0.65 0.24 0.27 0.24 0.37 0.40   5 13 0.0000 0.5979 P(5)=1.000  0.0346 0.0022 2035.92 -7620.00
 34% 0.65 0.24 0.27 0.24 0.37 0.40   5 13 0.0000 0.5969 P(5)=1.000  0.0346 0.0022 2089.82 -7607.13
 34% 0.65 0.24 0.27 0.24 0.37 0.40   5 13 0.0000 0.5976 P(5)=1.000  0.0346 0.0022 2068.27 -7608.38
 34% 0.65 0.24 0.27 0.24 0.37 0.40   5 13 0.0000 0.5966 P(5)=1.000  0.0346 0.0022 2072.85 -7613.23
 34% 0.65 0.24 0.27 0.24 0.37 0.40   5 13 0.0000 0.5955 P(5)=1.000  0.0346 0.0022 2081.38 -7634.97
 34% 0.65 0.24 0.27 0.24 0.37 0.40   5 13 0.0000 0.5962 P(5)=1.000  0.0346 0.0022 2076.76 -7624.86
 34% 0.65 0.24 0.27 0.24 0.37 0.40   5 13 0.0000 0.5952 P(5)=1.000  0.0346 0.0022 2074.93 -7628.54
 35% 0.65 0.24 0.27 0.24 0.37 0.40   5 13 0.0000 0.5959 P(5)=1.000  0.0346 0.0022 2051.81 -7614.81
 35% 0.65 0.24 0.27 0.24 0.37 0.40   5 13 0.0000 0.5959 P(5)=1.000  0.0346 0.0022 2076.30 -7628.73
 35% 0.65 0.24 0.27 0.24 0.37 0.40   5 13 0.0000 0.5966 P(5)=1.000  0.0346 0.0022 2115.09 -7615.74
 35% 0.65 0.24 0.27 0.24 0.37 0.40   5 13 0.0000 0.5973 P(5)=1.000  0.0346 0.0022 2121.76 -7604.20
 35% 0.65 0.24 0.27 0.24 0.37 0.40   5 13 0.0000 0.5963 P(5)=1.000  0.0346 0.0022 2124.38 -7609.25
 35% 0.65 0.24 0.27 0.24 0.37 0.40   5 13 0.0000 0.5952 P(5)=1.000  0.0346 0.0022 2133.96 -7610.36
 35% 0.65 0.24 0.27 0.24 0.37 0.40   5 13 0.0000 0.5959 P(5)=1.000  0.0346 0.0022 2111.96 -7608.94
 35% 0.65 0.24 0.27 0.24 0.37 0.40   5 13 0.0000 0.5949 P(5)=1.000  0.0346 0.0022 2104.89 -7608.83
 35% 0.65 0.24 0.27 0.24 0.37 0.40   5 13 0.0000 0.5956 P(5)=1.000  0.0346 0.0022 2090.04 -7617.79
 35% 0.65 0.24 0.27 0.24 0.36 0.40   5 13 0.0000 0.5946 P(5)=1.000  0.0346 0.0022 2079.95 -7614.64
 35% 0.65 0.24 0.27 0.24 0.37 0.40   5 13 0.0000 0.5936 P(5)=1.000  0.0346 0.0022 2101.59 -7631.53  1:15

 35% 0.65 0.24 0.27 0.24 0.37 0.40   5 13 0.0000 0.5926 P(5)=1.000  0.0346 0.0022 2103.29 -7610.11
 35% 0.65 0.24 0.27 0.24 0.37 0.40   5 13 0.0000 0.5933 P(5)=1.000  0.0346 0.0022 2119.38 -7631.99
 35% 0.65 0.24 0.27 0.24 0.37 0.40   5 13 0.0000 0.5940 P(5)=1.000  0.0346 0.0022 2083.17 -7631.28
 35% 0.65 0.24 0.27 0.24 0.37 0.40   5 13 0.0000 0.5940 P(5)=1.000  0.0346 0.0022 2062.45 -7630.28
 35% 0.65 0.24 0.27 0.24 0.37 0.40   5 13 0.0000 0.5940 P(5)=1.000  0.0346 0.0022 2089.66 -7620.95
 35% 0.65 0.24 0.27 0.24 0.37 0.40   5 13 0.0000 0.5940 P(5)=1.000  0.0346 0.0022 2081.68 -7619.01
 35% 0.65 0.24 0.27 0.24 0.37 0.40   5 13 0.0000 0.5946 P(5)=1.000  0.0346 0.0022 2085.66 -7614.94
 35% 0.65 0.24 0.27 0.24 0.37 0.40   5 13 0.0000 0.5936 P(5)=1.000  0.0346 0.0022 2073.02 -7610.70
 35% 0.65 0.24 0.27 0.24 0.37 0.40   5 13 0.0000 0.5927 P(5)=1.000  0.0346 0.0022 2087.24 -7623.61
 36% 0.65 0.24 0.27 0.24 0.37 0.40   5 13 0.0000 0.5917 P(5)=1.000  0.0345 0.0022 2075.07 -7618.07
 36% 0.65 0.24 0.27 0.24 0.37 0.40   5 13 0.0000 0.5907 P(5)=1.000  0.0345 0.0022 2100.35 -7618.21
 36% 0.65 0.24 0.27 0.24 0.37 0.40   5 13 0.0000 0.5914 P(5)=1.000  0.0345 0.0022 2121.22 -7632.18
 36% 0.65 0.24 0.27 0.24 0.37 0.40   5 13 0.0000 0.5904 P(5)=1.000  0.0345 0.0022 2115.15 -7630.67
 36% 0.65 0.24 0.27 0.24 0.37 0.40   5 13 0.0000 0.5894 P(5)=1.000  0.0345 0.0022 2106.17 -7628.25
 36% 0.65 0.24 0.27 0.24 0.37 0.40   5 13 0.0000 0.5884 P(5)=1.000  0.0345 0.0022 2114.55 -7606.85
 36% 0.65 0.24 0.27 0.24 0.37 0.40   5 13 0.0000 0.5875 P(5)=1.000  0.0345 0.0022 2089.17 -7610.53
 36% 0.65 0.24 0.27 0.24 0.37 0.40   5 13 0.0000 0.5881 P(5)=1.000  0.0345 0.0022 2101.77 -7601.71
 36% 0.65 0.24 0.27 0.24 0.37 0.40   5 13 0.0000 0.5872 P(5)=1.000  0.0345 0.0022 2084.81 -7607.49
 36% 0.65 0.24 0.27 0.24 0.37 0.40   5 13 0.0000 0.5878 P(5)=1.000  0.0345 0.0022 2099.65 -7602.38
 36% 0.65 0.24 0.27 0.24 0.37 0.40   5 13 0.0000 0.5869 P(5)=1.000  0.0345 0.0022 2111.08 -7618.56
 36% 0.65 0.24 0.27 0.24 0.37 0.40   5 13 0.0000 0.5876 P(5)=1.000  0.0345 0.0022 2083.87 -7603.84
 36% 0.65 0.24 0.27 0.24 0.37 0.40   5 13 0.0000 0.5882 P(5)=1.000  0.0345 0.0022 2104.18 -7617.29
 36% 0.65 0.24 0.27 0.24 0.37 0.40   5 13 0.0000 0.5889 P(5)=1.000  0.0345 0.0022 2076.14 -7615.34
 36% 0.65 0.24 0.27 0.24 0.37 0.40   5 13 0.0000 0.5896 P(5)=1.000  0.0345 0.0022 2052.09 -7620.51
 36% 0.65 0.24 0.27 0.24 0.37 0.40   5 13 0.0000 0.5886 P(5)=1.000  0.0345 0.0022 2065.20 -7611.71
 36% 0.65 0.24 0.27 0.24 0.37 0.40   5 13 0.0000 0.5893 P(5)=1.000  0.0345 0.0022 2094.76 -7616.38
 36% 0.65 0.24 0.27 0.24 0.37 0.40   5 13 0.0000 0.5900 P(5)=1.000  0.0345 0.0022 2126.55 -7620.26
 36% 0.65 0.24 0.27 0.24 0.37 0.40   5 13 0.0000 0.5906 P(5)=1.000  0.0345 0.0022 2071.42 -7601.68
 36% 0.65 0.24 0.27 0.24 0.37 0.40   5 13 0.0000 0.5913 P(5)=1.000  0.0345 0.0022 2086.82 -7594.49
 37% 0.65 0.24 0.27 0.24 0.37 0.40   5 13 0.0000 0.5919 P(5)=1.000  0.0345 0.0022 2074.61 -7598.66
 37% 0.65 0.24 0.27 0.24 0.37 0.40   5 13 0.0000 0.5919 P(5)=1.000  0.0345 0.0022 2069.20 -7595.54
 37% 0.65 0.24 0.27 0.24 0.37 0.40   5 13 0.0000 0.5919 P(5)=1.000  0.0345 0.0022 2116.41 -7609.58
 37% 0.65 0.24 0.27 0.24 0.37 0.40   5 13 0.0000 0.5926 P(5)=1.000  0.0345 0.0022 2121.38 -7604.10
 37% 0.65 0.24 0.27 0.24 0.37 0.40   5 13 0.0000 0.5932 P(5)=1.000  0.0345 0.0022 2100.84 -7600.40
 37% 0.65 0.24 0.27 0.24 0.37 0.40   5 13 0.0000 0.5939 P(5)=1.000  0.0345 0.0022 2107.75 -7606.94
 37% 0.65 0.24 0.27 0.24 0.37 0.40   5 13 0.0000 0.5929 P(5)=1.000  0.0345 0.0022 2127.61 -7604.78
 37% 0.65 0.24 0.27 0.24 0.37 0.40   5 13 0.0000 0.5936 P(5)=1.000  0.0345 0.0022 2123.55 -7616.10
 37% 0.65 0.24 0.27 0.24 0.38 0.40   5 13 0.0000 0.5942 P(5)=1.000  0.0345 0.0022 2075.14 -7612.65
 37% 0.65 0.24 0.27 0.24 0.37 0.40   5 13 0.0000 0.5949 P(5)=1.000  0.0345 0.0022 2059.22 -7611.01
 37% 0.65 0.24 0.27 0.24 0.38 0.40   5 13 0.0000 0.5955 P(5)=1.000  0.0345 0.0022 2085.15 -7612.75
 37% 0.65 0.24 0.27 0.24 0.38 0.40   5 13 0.0000 0.5962 P(5)=1.000  0.0345 0.0022 2054.67 -7617.82
 37% 0.65 0.24 0.27 0.24 0.38 0.40   5 13 0.0000 0.5968 P(5)=1.000  0.0346 0.0022 2083.87 -7620.04
 37% 0.65 0.24 0.27 0.24 0.38 0.40   5 13 0.0000 0.5975 P(5)=1.000  0.0346 0.0022 2109.13 -7634.17
 37% 0.65 0.24 0.27 0.24 0.38 0.40   5 13 0.0000 0.5981 P(5)=1.000  0.0346 0.0023 2116.85 -7624.57
 37% 0.65 0.24 0.27 0.24 0.38 0.40   5 13 0.0000 0.5972 P(5)=1.000  0.0346 0.0023 2119.70 -7618.87
 37% 0.65 0.24 0.27 0.24 0.38 0.40   5 13 0.0000 0.5978 P(5)=1.000  0.0346 0.0023 2088.04 -7633.53
 37% 0.65 0.24 0.27 0.24 0.37 0.40   5 13 0.0000 0.5984 P(5)=1.000  0.0346 0.0023 2064.02 -7629.18
 37% 0.65 0.24 0.27 0.24 0.37 0.40   5 13 0.0000 0.5984 P(5)=1.000  0.0346 0.0023 2085.00 -7624.45
 37% 0.65 0.24 0.27 0.24 0.37 0.40   5 13 0.0000 0.5991 P(5)=1.000  0.0346 0.0023 2069.75 -7623.92
 38% 0.65 0.24 0.27 0.24 0.37 0.40   5 13 0.0000 0.5997 P(5)=1.000  0.0346 0.0023 2078.09 -7632.09
 38% 0.65 0.24 0.27 0.24 0.37 0.40   5 13 0.0000 0.6003 P(5)=1.000  0.0346 0.0023 2104.75 -7626.17
 38% 0.65 0.24 0.27 0.24 0.37 0.40   5 13 0.0000 0.6009 P(5)=1.000  0.0345 0.0023 2108.82 -7619.80
 38% 0.65 0.24 0.27 0.24 0.37 0.40   5 13 0.0000 0.6000 P(5)=1.000  0.0345 0.0023 2101.52 -7618.49
 38% 0.65 0.24 0.27 0.24 0.37 0.40   5 13 0.0000 0.6006 P(5)=1.000  0.0345 0.0023 2096.15 -7611.37
 38% 0.65 0.24 0.27 0.24 0.37 0.40   5 13 0.0000 0.6012 P(5)=1.000  0.0345 0.0023 2091.65 -7615.21
 38% 0.65 0.24 0.27 0.24 0.37 0.40   5 13 0.0000 0.6003 P(5)=1.000  0.0345 0.0023 2084.81 -7612.64
 38% 0.65 0.24 0.27 0.24 0.37 0.40   5 13 0.0000 0.6009 P(5)=1.000  0.0345 0.0023 2072.76 -7613.52
 38% 0.65 0.24 0.27 0.24 0.37 0.40   5 13 0.0000 0.6000 P(5)=1.000  0.0345 0.0023 2076.76 -7615.77
 38% 0.65 0.24 0.27 0.24 0.37 0.40   5 13 0.0000 0.6006 P(5)=1.000  0.0345 0.0023 2061.44 -7627.57
 38% 0.65 0.24 0.27 0.24 0.37 0.40   5 13 0.0000 0.5997 P(5)=1.000  0.0345 0.0023 2055.91 -7632.15
 38% 0.65 0.24 0.27 0.24 0.37 0.40   5 13 0.0000 0.5988 P(5)=1.000  0.0345 0.0023 2040.87 -7612.79
 38% 0.65 0.24 0.27 0.24 0.37 0.40   5 13 0.0000 0.5978 P(5)=1.000  0.0345 0.0023 2032.08 -7618.74
 38% 0.65 0.24 0.27 0.24 0.37 0.40   5 13 0.0000 0.5969 P(5)=1.000  0.0345 0.0023 2046.25 -7614.08
 38% 0.65 0.24 0.27 0.24 0.37 0.40   5 13 0.0000 0.5975 P(5)=1.000  0.0345 0.0023 2038.00 -7597.42
 38% 0.65 0.24 0.27 0.24 0.37 0.40   5 13 0.0000 0.5982 P(5)=1.000  0.0345 0.0023 2058.79 -7610.04
 38% 0.65 0.24 0.27 0.24 0.37 0.40   5 13 0.0000 0.5972 P(5)=1.000  0.0344 0.0023 2055.12 -7619.60
 38% 0.65 0.24 0.27 0.24 0.37 0.40   5 13 0.0000 0.5979 P(5)=1.000  0.0344 0.0023 2063.35 -7600.64
 38% 0.65 0.24 0.27 0.24 0.37 0.40   5 13 0.0000 0.5985 P(5)=1.000  0.0344 0.0023 2066.05 -7608.52
 38% 0.65 0.24 0.27 0.24 0.37 0.40   5 13 0.0000 0.5991 P(5)=1.000  0.0344 0.0023 2087.72 -7619.35
 39% 0.65 0.24 0.27 0.24 0.37 0.40   5 13 0.0000 0.5997 P(5)=1.000  0.0344 0.0023 2038.05 -7608.17
 39% 0.65 0.24 0.27 0.24 0.37 0.40   5 13 0.0000 0.5988 P(5)=1.000  0.0344 0.0023 2048.89 -7614.89
 39% 0.65 0.24 0.27 0.24 0.37 0.40   5 13 0.0000 0.5994 P(5)=1.000  0.0344 0.0023 2100.05 -7627.44
 39% 0.65 0.24 0.27 0.24 0.37 0.40   5 13 0.0000 0.6000 P(5)=1.000  0.0344 0.0023 2125.14 -7627.94
 39% 0.65 0.24 0.27 0.24 0.37 0.40   5 13 0.0000 0.6006 P(5)=1.000  0.0344 0.0023 2090.58 -7617.43
 39% 0.65 0.24 0.27 0.24 0.37 0.40   5 13 0.0000 0.6006 P(5)=1.000  0.0344 0.0023 2131.87 -7610.34
 39% 0.65 0.24 0.27 0.24 0.37 0.40   5 13 0.0000 0.6006 P(5)=1.000  0.0344 0.0023 2085.88 -7598.88
 39% 0.65 0.24 0.27 0.24 0.37 0.40   5 13 0.0000 0.5997 P(5)=1.000  0.0344 0.0023 2087.38 -7603.56
 39% 0.65 0.24 0.27 0.23 0.37 0.40   5 13 0.0000 0.6003 P(5)=1.000  0.0344 0.0023 2041.64 -7596.48
 39% 0.65 0.24 0.27 0.23 0.37 0.40   5 13 0.0000 0.6003 P(5)=1.000  0.0344 0.0023 2080.65 -7613.89
 39% 0.65 0.24 0.27 0.23 0.37 0.40   5 13 0.0000 0.6009 P(5)=1.000  0.0344 0.0023 2105.36 -7615.38
 39% 0.65 0.24 0.27 0.23 0.37 0.40   5 13 0.0000 0.6009 P(5)=1.000  0.0344 0.0023 2069.75 -7609.56
 39% 0.65 0.24 0.27 0.23 0.37 0.40   5 13 0.0000 0.6015 P(5)=1.000  0.0344 0.0023 2069.95 -7611.38
 39% 0.65 0.24 0.27 0.23 0.37 0.40   5 13 0.0000 0.6021 P(5)=1.000  0.0344 0.0023 2080.49 -7606.87
 39% 0.65 0.24 0.27 0.23 0.37 0.40   5 13 0.0000 0.6021 P(5)=1.000  0.0344 0.0023 2083.35 -7612.89
 39% 0.65 0.24 0.27 0.23 0.37 0.40   5 13 0.0000 0.6027 P(5)=1.000  0.0344 0.0023 2061.62 -7620.63
 39% 0.65 0.24 0.27 0.23 0.37 0.40   5 13 0.0000 0.6018 P(5)=1.000  0.0344 0.0023 2108.83 -7626.71
 39% 0.65 0.24 0.27 0.23 0.37 0.40   5 13 0.0000 0.6009 P(5)=1.000  0.0344 0.0023 2101.67 -7613.46
 39% 0.65 0.24 0.27 0.23 0.37 0.40   5 13 0.0000 0.6015 P(5)=1.000  0.0344 0.0023 2076.19 -7623.88
 39% 0.65 0.24 0.27 0.23 0.37 0.40   5 13 0.0000 0.6021 P(5)=1.000  0.0344 0.0023 2039.19 -7626.54
 40% 0.65 0.24 0.27 0.23 0.37 0.40   5 13 0.0000 0.6012 P(5)=1.000  0.0344 0.0023 2041.25 -7621.75
 40% 0.65 0.24 0.27 0.23 0.37 0.40   5 13 0.0000 0.6012 P(5)=1.000  0.0344 0.0023 2050.98 -7617.11
 40% 0.65 0.24 0.27 0.23 0.37 0.40   5 13 0.0000 0.6012 P(5)=1.000  0.0343 0.0023 2038.65 -7621.34
 40% 0.65 0.24 0.27 0.23 0.37 0.40   5 13 0.0000 0.6012 P(5)=1.000  0.0343 0.0023 2071.60 -7619.84
 40% 0.65 0.24 0.27 0.23 0.38 0.40   5 13 0.0000 0.6012 P(5)=1.000  0.0343 0.0023 2070.70 -7620.11
 40% 0.65 0.24 0.27 0.23 0.37 0.40   5 13 0.0000 0.6012 P(5)=1.000  0.0343 0.0023 2059.39 -7622.28
 40% 0.65 0.24 0.27 0.23 0.38 0.40   5 13 0.0000 0.6012 P(5)=1.000  0.0343 0.0023 2051.22 -7615.79
 40% 0.65 0.24 0.27 0.23 0.38 0.40   5 13 0.0000 0.6018 P(5)=1.000  0.0343 0.0023 2075.46 -7615.33
 40% 0.65 0.24 0.27 0.23 0.38 0.40   5 13 0.0000 0.6024 P(5)=1.000  0.0343 0.0023 2095.34 -7616.79
 40% 0.65 0.24 0.27 0.23 0.38 0.40   5 13 0.0000 0.6030 P(5)=1.000  0.0343 0.0023 2078.47 -7620.41
 40% 0.65 0.24 0.27 0.23 0.37 0.40   5 13 0.0000 0.6021 P(5)=1.000  0.0343 0.0023 2061.38 -7618.71  1:24

 40% 0.65 0.24 0.27 0.23 0.37 0.40   5 13 0.0000 0.6027 P(5)=1.000  0.0343 0.0023 2060.97 -7641.90
 40% 0.65 0.24 0.27 0.23 0.37 0.40   5 13 0.0000 0.6032 P(5)=1.000  0.0343 0.0023 2065.02 -7627.15
 40% 0.65 0.24 0.27 0.23 0.37 0.40   5 13 0.0000 0.6038 P(5)=1.000  0.0343 0.0023 2084.08 -7618.98
 40% 0.65 0.24 0.27 0.23 0.37 0.40   5 13 0.0000 0.6029 P(5)=1.000  0.0343 0.0023 2069.76 -7619.63
 40% 0.65 0.24 0.27 0.23 0.37 0.40   5 13 0.0000 0.6035 P(5)=1.000  0.0343 0.0023 2054.18 -7629.27
 40% 0.65 0.24 0.27 0.23 0.37 0.40   5 13 0.0000 0.6041 P(5)=1.000  0.0343 0.0023 2034.59 -7617.89
 40% 0.65 0.24 0.27 0.23 0.37 0.40   5 13 0.0000 0.6032 P(5)=1.000  0.0343 0.0023 2073.38 -7618.76
 40% 0.65 0.24 0.27 0.23 0.37 0.40   5 13 0.0000 0.6032 P(5)=1.000  0.0343 0.0023 2067.27 -7629.48
 40% 0.65 0.24 0.27 0.23 0.37 0.40   5 13 0.0000 0.6032 P(5)=1.000  0.0343 0.0023 2053.42 -7630.53
 41% 0.65 0.24 0.27 0.23 0.37 0.40   5 13 0.0000 0.6038 P(5)=1.000  0.0343 0.0023 2039.27 -7621.35
 41% 0.65 0.24 0.27 0.23 0.37 0.40   5 13 0.0000 0.6029 P(5)=1.000  0.0343 0.0023 2026.20 -7611.20
 41% 0.65 0.24 0.27 0.23 0.37 0.40   5 13 0.0000 0.6035 P(5)=1.000  0.0343 0.0023 2049.20 -7607.68
 41% 0.65 0.24 0.27 0.23 0.38 0.40   5 13 0.0000 0.6041 P(5)=1.000  0.0343 0.0023 2039.07 -7614.75
 41% 0.65 0.24 0.27 0.23 0.37 0.40   5 13 0.0000 0.6041 P(5)=1.000  0.0342 0.0023 2049.54 -7622.48
 41% 0.65 0.24 0.27 0.23 0.38 0.40   5 13 0.0000 0.6032 P(5)=1.000  0.0342 0.0023 2018.96 -7610.42
 41% 0.65 0.24 0.27 0.23 0.37 0.40   5 13 0.0000 0.6038 P(5)=1.000  0.0342 0.0023 2032.93 -7614.32
 41% 0.65 0.24 0.27 0.23 0.38 0.40   5 13 0.0000 0.6029 P(5)=1.000  0.0342 0.0023 2081.74 -7608.29
 41% 0.65 0.24 0.27 0.23 0.38 0.40   5 13 0.0000 0.6035 P(5)=1.000  0.0342 0.0023 2075.64 -7606.52
 41% 0.65 0.24 0.27 0.23 0.38 0.40   5 13 0.0000 0.6035 P(5)=1.000  0.0342 0.0023 2033.65 -7609.18
 41% 0.65 0.24 0.27 0.23 0.38 0.40   5 13 0.0000 0.6035 P(5)=1.000  0.0342 0.0023 2025.74 -7607.19
 41% 0.65 0.24 0.27 0.23 0.38 0.40   5 13 0.0000 0.6040 P(5)=1.000  0.0342 0.0023 2012.12 -7615.15
 41% 0.65 0.24 0.27 0.23 0.38 0.40   5 13 0.0000 0.6046 P(5)=1.000  0.0342 0.0023 2020.30 -7610.70
 41% 0.65 0.24 0.27 0.23 0.38 0.40   5 13 0.0000 0.6046 P(5)=1.000  0.0342 0.0023 2028.52 -7614.82
 41% 0.65 0.24 0.27 0.23 0.38 0.40   5 13 0.0000 0.6052 P(5)=1.000  0.0342 0.0023 2068.35 -7626.17
 41% 0.65 0.24 0.27 0.23 0.38 0.40   5 13 0.0000 0.6058 P(5)=1.000  0.0342 0.0023 2029.69 -7620.42
 41% 0.65 0.24 0.27 0.23 0.38 0.40   5 13 0.0000 0.6063 P(5)=1.000  0.0342 0.0023 2035.38 -7624.21
 41% 0.65 0.24 0.27 0.23 0.38 0.40   5 13 0.0000 0.6069 P(5)=1.000  0.0342 0.0023 2071.69 -7612.12
 41% 0.65 0.24 0.27 0.23 0.38 0.40   5 13 0.0000 0.6060 P(5)=1.000  0.0342 0.0023 2078.61 -7610.17
 41% 0.65 0.24 0.27 0.23 0.38 0.40   5 13 0.0000 0.6066 P(5)=1.000  0.0342 0.0023 2077.48 -7621.99
 42% 0.65 0.24 0.27 0.23 0.38 0.40   5 13 0.0000 0.6057 P(5)=1.000  0.0342 0.0023 2058.88 -7617.42
 42% 0.65 0.24 0.27 0.23 0.38 0.40   5 13 0.0000 0.6063 P(5)=1.000  0.0342 0.0023 2069.21 -7625.14
 42% 0.65 0.24 0.27 0.23 0.37 0.40   5 13 0.0000 0.6068 P(5)=1.000  0.0342 0.0023 2074.71 -7630.68
 42% 0.65 0.24 0.27 0.23 0.38 0.40   5 13 0.0000 0.6074 P(5)=1.000  0.0342 0.0023 2038.83 -7619.65
 42% 0.65 0.24 0.27 0.23 0.38 0.40   5 13 0.0000 0.6065 P(5)=1.000  0.0342 0.0023 2069.70 -7614.82
 42% 0.65 0.24 0.27 0.23 0.38 0.39   5 13 0.0000 0.6071 P(5)=1.000  0.0342 0.0023 2112.06 -7633.40
 42% 0.65 0.24 0.27 0.23 0.38 0.39   5 13 0.0000 0.6062 P(5)=1.000  0.0342 0.0023 2086.61 -7606.23
 42% 0.65 0.24 0.27 0.23 0.38 0.39   5 13 0.0000 0.6068 P(5)=1.000  0.0342 0.0023 2054.26 -7602.65
 42% 0.65 0.24 0.27 0.23 0.38 0.39   5 13 0.0000 0.6068 P(5)=1.000  0.0342 0.0023 2088.82 -7612.43
 42% 0.65 0.24 0.27 0.23 0.38 0.39   5 13 0.0000 0.6068 P(5)=1.000  0.0342 0.0023 2095.34 -7595.65
 42% 0.65 0.24 0.27 0.23 0.38 0.39   5 13 0.0000 0.6073 P(5)=1.000  0.0342 0.0023 2100.76 -7601.67
 42% 0.65 0.24 0.27 0.23 0.38 0.39   5 13 0.0000 0.6079 P(5)=1.000  0.0342 0.0023 2066.91 -7601.00
 42% 0.65 0.24 0.27 0.23 0.38 0.39   5 13 0.0000 0.6085 P(5)=1.000  0.0342 0.0023 2073.34 -7606.58
 42% 0.65 0.24 0.27 0.23 0.38 0.39   5 13 0.0000 0.6085 P(5)=1.000  0.0342 0.0023 2067.07 -7617.42
 42% 0.65 0.24 0.27 0.23 0.38 0.39   5 13 0.0000 0.6076 P(5)=1.000  0.0342 0.0023 2079.64 -7612.32
 42% 0.65 0.24 0.27 0.23 0.38 0.40   5 13 0.0000 0.6076 P(5)=1.000  0.0342 0.0023 2051.35 -7614.78
 42% 0.65 0.24 0.27 0.23 0.38 0.40   5 13 0.0000 0.6067 P(5)=1.000  0.0343 0.0023 2073.07 -7614.74
 42% 0.65 0.24 0.27 0.23 0.38 0.40   5 13 0.0000 0.6067 P(5)=1.000  0.0343 0.0023 2107.98 -7618.28
 42% 0.65 0.24 0.27 0.23 0.38 0.40   5 13 0.0000 0.6067 P(5)=1.000  0.0343 0.0023 2098.96 -7619.80
 42% 0.65 0.24 0.27 0.23 0.38 0.39   5 13 0.0000 0.6073 P(5)=1.000  0.0343 0.0023 2097.30 -7636.09
 43% 0.65 0.24 0.27 0.23 0.38 0.40   5 13 0.0000 0.6078 P(5)=1.000  0.0343 0.0023 2104.81 -7618.08
 43% 0.65 0.24 0.27 0.23 0.38 0.40   5 13 0.0000 0.6078 P(5)=1.000  0.0343 0.0023 2112.42 -7620.18
 43% 0.65 0.24 0.27 0.23 0.38 0.40   5 13 0.0000 0.6084 P(5)=1.000  0.0343 0.0023 2109.70 -7628.37
 43% 0.65 0.24 0.27 0.23 0.38 0.40   5 13 0.0000 0.6089 P(5)=1.000  0.0343 0.0023 2099.44 -7633.90
 43% 0.65 0.24 0.27 0.23 0.38 0.40   5 13 0.0000 0.6095 P(5)=1.000  0.0343 0.0023 2093.74 -7621.18
 43% 0.65 0.24 0.27 0.23 0.38 0.40   5 13 0.0000 0.6086 P(5)=1.000  0.0343 0.0023 2084.98 -7612.43
 43% 0.65 0.24 0.27 0.23 0.37 0.40   5 13 0.0000 0.6078 P(5)=1.000  0.0343 0.0023 2084.91 -7609.05
 43% 0.65 0.24 0.27 0.23 0.37 0.40   5 13 0.0000 0.6069 P(5)=1.000  0.0343 0.0023 2076.75 -7599.02
 43% 0.65 0.24 0.27 0.23 0.38 0.40   5 13 0.0000 0.6075 P(5)=1.000  0.0344 0.0023 2070.48 -7597.93
 43% 0.65 0.24 0.27 0.23 0.37 0.40   5 13 0.0000 0.6075 P(5)=1.000  0.0344 0.0023 2056.32 -7611.59
 43% 0.65 0.24 0.27 0.23 0.38 0.40   5 13 0.0000 0.6080 P(5)=1.000  0.0344 0.0023 2067.09 -7616.11
 43% 0.65 0.24 0.27 0.23 0.38 0.40   5 13 0.0000 0.6072 P(5)=1.000  0.0344 0.0023 2097.50 -7602.77
 43% 0.65 0.24 0.27 0.23 0.37 0.40   5 13 0.0000 0.6064 P(5)=1.000  0.0344 0.0023 2093.15 -7616.64
 43% 0.65 0.24 0.27 0.23 0.37 0.40   5 13 0.0000 0.6069 P(5)=1.000  0.0344 0.0023 2093.95 -7619.16
 43% 0.65 0.24 0.27 0.23 0.37 0.40   5 13 0.0000 0.6061 P(5)=1.000  0.0344 0.0024 2046.73 -7611.04
 43% 0.65 0.24 0.27 0.22 0.37 0.40   5 13 0.0000 0.6066 P(5)=1.000  0.0344 0.0024 2042.77 -7605.97
 43% 0.65 0.24 0.27 0.22 0.38 0.40   5 13 0.0000 0.6058 P(5)=1.000  0.0344 0.0024 2074.18 -7603.67
 43% 0.65 0.24 0.27 0.22 0.37 0.40   5 13 0.0000 0.6063 P(5)=1.000  0.0344 0.0024 2077.80 -7598.77
 43% 0.65 0.24 0.27 0.22 0.37 0.40   5 13 0.0000 0.6063 P(5)=1.000  0.0344 0.0024 2088.54 -7603.87
 43% 0.65 0.24 0.27 0.22 0.37 0.40   5 13 0.0000 0.6063 P(5)=1.000  0.0344 0.0024 2080.67 -7617.36
 44% 0.65 0.24 0.27 0.22 0.37 0.40   5 13 0.0000 0.6068 P(5)=1.000  0.0344 0.0024 2112.87 -7616.96
 44% 0.65 0.24 0.27 0.22 0.37 0.40   5 13 0.0000 0.6060 P(5)=1.000  0.0344 0.0024 2116.45 -7623.46
 44% 0.65 0.24 0.27 0.22 0.37 0.40   5 13 0.0000 0.6060 P(5)=1.000  0.0345 0.0024 2110.22 -7610.73
 44% 0.65 0.24 0.27 0.22 0.37 0.40   5 13 0.0000 0.6066 P(5)=1.000  0.0345 0.0024 2086.31 -7616.10
 44% 0.65 0.24 0.27 0.22 0.37 0.40   5 13 0.0000 0.6057 P(5)=1.000  0.0345 0.0024 2095.98 -7629.30
 44% 0.65 0.24 0.27 0.22 0.37 0.40   5 13 0.0000 0.6057 P(5)=1.000  0.0345 0.0024 2096.06 -7633.61
 44% 0.65 0.24 0.27 0.22 0.38 0.40   5 13 0.0000 0.6049 P(5)=1.000  0.0345 0.0024 2077.41 -7619.03
 44% 0.65 0.24 0.27 0.22 0.38 0.40   5 13 0.0000 0.6049 P(5)=1.000  0.0345 0.0024 2082.87 -7614.98
 44% 0.65 0.24 0.27 0.22 0.37 0.40   5 13 0.0000 0.6049 P(5)=1.000  0.0345 0.0024 2095.32 -7625.82
 44% 0.65 0.24 0.27 0.22 0.37 0.40   5 13 0.0000 0.6054 P(5)=1.000  0.0345 0.0024 2091.17 -7632.32
 44% 0.65 0.24 0.27 0.22 0.37 0.40   5 13 0.0000 0.6046 P(5)=1.000  0.0345 0.0024 2125.01 -7624.61
 44% 0.65 0.24 0.27 0.22 0.37 0.40   5 13 0.0000 0.6046 P(5)=1.000  0.0345 0.0024 2127.57 -7608.25
 44% 0.65 0.24 0.27 0.22 0.37 0.40   5 13 0.0000 0.6052 P(5)=1.000  0.0345 0.0024 2104.48 -7598.80
 44% 0.65 0.24 0.27 0.22 0.37 0.40   5 13 0.0000 0.6057 P(5)=1.000  0.0345 0.0024 2109.60 -7602.57
 44% 0.65 0.24 0.27 0.22 0.37 0.40   5 13 0.0000 0.6057 P(5)=1.000  0.0345 0.0024 2090.92 -7599.45
 44% 0.65 0.24 0.27 0.22 0.38 0.40   5 13 0.0000 0.6062 P(5)=1.000  0.0345 0.0024 2124.99 -7608.44
 44% 0.65 0.24 0.27 0.22 0.37 0.40   5 13 0.0000 0.6062 P(5)=1.000  0.0345 0.0024 2110.60 -7599.91
 44% 0.65 0.24 0.27 0.22 0.38 0.40   5 13 0.0000 0.6068 P(5)=1.000  0.0345 0.0024 2084.63 -7598.04
 44% 0.65 0.24 0.27 0.22 0.37 0.40   5 13 0.0000 0.6073 P(5)=1.000  0.0345 0.0024 2066.25 -7589.12
 44% 0.65 0.24 0.27 0.22 0.38 0.40   5 13 0.0000 0.6065 P(5)=1.000  0.0345 0.0024 2037.00 -7598.17
 45% 0.65 0.24 0.27 0.22 0.38 0.40   5 13 0.0000 0.6057 P(5)=1.000  0.0345 0.0024 2043.24 -7596.32
 45% 0.65 0.24 0.27 0.22 0.38 0.40   5 13 0.0000 0.6057 P(5)=1.000  0.0345 0.0024 2078.93 -7597.38
 45% 0.65 0.24 0.27 0.22 0.38 0.40   5 13 0.0000 0.6062 P(5)=1.000  0.0345 0.0024 2041.75 -7597.46
 45% 0.65 0.24 0.27 0.22 0.38 0.40   5 13 0.0000 0.6062 P(5)=1.000  0.0345 0.0024 2039.82 -7599.29
 45% 0.65 0.24 0.27 0.22 0.38 0.40   5 13 0.0000 0.6067 P(5)=1.000  0.0345 0.0024 2036.95 -7592.09
 45% 0.65 0.24 0.27 0.22 0.38 0.40   5 13 0.0000 0.6059 P(5)=1.000  0.0345 0.0024 2093.37 -7588.44
 45% 0.65 0.24 0.27 0.22 0.38 0.40   5 13 0.0000 0.6064 P(5)=1.000  0.0345 0.0024 2089.46 -7592.21
 45% 0.65 0.24 0.27 0.22 0.38 0.40   5 13 0.0000 0.6070 P(5)=1.000  0.0345 0.0024 2120.82 -7600.10
 45% 0.65 0.24 0.27 0.22 0.38 0.40   5 13 0.0000 0.6075 P(5)=1.000  0.0345 0.0024 2143.96 -7611.15
 45% 0.65 0.24 0.27 0.22 0.38 0.40   5 13 0.0000 0.6067 P(5)=1.000  0.0345 0.0024 2122.14 -7607.24
 45% 0.65 0.24 0.27 0.22 0.38 0.40   5 13 0.0000 0.6072 P(5)=1.000  0.0345 0.0024 2127.64 -7608.23  1:32

 45% 0.65 0.24 0.27 0.22 0.38 0.40   5 13 0.0000 0.6077 P(5)=1.000  0.0345 0.0024 2114.70 -7623.25
 45% 0.65 0.24 0.27 0.22 0.38 0.40   5 13 0.0000 0.6082 P(5)=1.000  0.0345 0.0024 2149.69 -7629.69
 45% 0.65 0.24 0.27 0.22 0.38 0.40   5 13 0.0000 0.6074 P(5)=1.000  0.0345 0.0024 2127.93 -7620.43
 45% 0.65 0.24 0.27 0.22 0.38 0.40   5 13 0.0000 0.6066 P(5)=1.000  0.0345 0.0024 2118.39 -7609.53
 45% 0.65 0.24 0.27 0.22 0.38 0.40   5 13 0.0000 0.6058 P(5)=1.000  0.0345 0.0024 2105.70 -7618.32
 45% 0.65 0.24 0.27 0.22 0.38 0.40   5 13 0.0000 0.6050 P(5)=1.000  0.0345 0.0024 2110.58 -7607.30
 45% 0.65 0.24 0.27 0.22 0.38 0.39   5 13 0.0000 0.6050 P(5)=1.000  0.0345 0.0024 2113.59 -7613.15
 45% 0.65 0.24 0.27 0.22 0.38 0.40   5 13 0.0000 0.6050 P(5)=1.000  0.0345 0.0024 2117.62 -7611.82
 45% 0.65 0.24 0.27 0.22 0.38 0.39   5 13 0.0000 0.6042 P(5)=1.000  0.0345 0.0024 2160.49 -7623.16
 46% 0.65 0.24 0.27 0.22 0.38 0.39   5 13 0.0000 0.6034 P(5)=1.000  0.0345 0.0024 2111.15 -7617.76
 46% 0.65 0.24 0.27 0.22 0.38 0.39   5 13 0.0000 0.6034 P(5)=1.000  0.0345 0.0024 2113.06 -7610.47
 46% 0.65 0.24 0.27 0.22 0.38 0.39   5 13 0.0000 0.6026 P(5)=1.000  0.0345 0.0024 2123.21 -7602.39
 46% 0.65 0.24 0.27 0.22 0.38 0.39   5 13 0.0000 0.6018 P(5)=1.000  0.0345 0.0024 2140.06 -7607.63
 46% 0.65 0.24 0.27 0.22 0.38 0.39   5 13 0.0000 0.6010 P(5)=1.000  0.0345 0.0024 2149.80 -7607.10
 46% 0.65 0.24 0.27 0.22 0.38 0.39   5 13 0.0000 0.6003 P(5)=1.000  0.0345 0.0024 2129.89 -7614.68
 46% 0.65 0.24 0.27 0.22 0.38 0.39   5 13 0.0000 0.5995 P(5)=1.000  0.0345 0.0024 2127.36 -7613.99
 46% 0.65 0.24 0.27 0.22 0.38 0.39   5 13 0.0000 0.5995 P(5)=1.000  0.0345 0.0024 2113.64 -7613.61
 46% 0.65 0.24 0.27 0.22 0.38 0.39   5 13 0.0000 0.5995 P(5)=1.000  0.0345 0.0024 2107.78 -7603.22
 46% 0.65 0.24 0.27 0.22 0.38 0.39   5 13 0.0000 0.5995 P(5)=1.000  0.0345 0.0024 2123.36 -7608.85
 46% 0.65 0.24 0.27 0.22 0.38 0.39   5 13 0.0000 0.5987 P(5)=1.000  0.0345 0.0024 2092.31 -7607.86
 46% 0.65 0.24 0.27 0.22 0.38 0.39   5 13 0.0000 0.5987 P(5)=1.000  0.0345 0.0024 2113.03 -7603.33
 46% 0.65 0.24 0.27 0.22 0.38 0.39   5 13 0.0000 0.5979 P(5)=1.000  0.0345 0.0024 2096.02 -7589.24
 46% 0.65 0.24 0.27 0.22 0.37 0.39   5 13 0.0000 0.5971 P(5)=1.000  0.0345 0.0024 2091.89 -7593.33
 46% 0.65 0.24 0.27 0.22 0.37 0.39   5 13 0.0000 0.5977 P(5)=1.000  0.0345 0.0024 2093.91 -7608.59
 46% 0.65 0.24 0.27 0.22 0.37 0.39   5 13 0.0000 0.5969 P(5)=1.000  0.0345 0.0024 2118.50 -7620.27
 46% 0.65 0.24 0.27 0.22 0.37 0.39   5 13 0.0000 0.5974 P(5)=1.000  0.0345 0.0024 2134.30 -7610.42
 46% 0.65 0.24 0.27 0.22 0.37 0.39   5 13 0.0000 0.5979 P(5)=1.000  0.0345 0.0024 2131.90 -7605.93
 46% 0.65 0.24 0.27 0.22 0.37 0.39   5 13 0.0000 0.5972 P(5)=1.000  0.0345 0.0024 2096.08 -7611.64
 46% 0.65 0.24 0.27 0.22 0.37 0.39   5 13 0.0000 0.5964 P(5)=1.000  0.0345 0.0024 2127.78 -7590.55
 47% 0.65 0.24 0.27 0.22 0.38 0.39   5 13 0.0000 0.5956 P(5)=1.000  0.0345 0.0024 2099.73 -7601.88
 47% 0.65 0.24 0.27 0.22 0.38 0.39   5 13 0.0000 0.5961 P(5)=1.000  0.0345 0.0024 2119.93 -7602.09
 47% 0.65 0.24 0.27 0.22 0.38 0.39   5 13 0.0000 0.5954 P(5)=1.000  0.0345 0.0024 2093.57 -7593.71
 47% 0.65 0.24 0.27 0.22 0.38 0.39   5 13 0.0000 0.5946 P(5)=1.000  0.0345 0.0024 2116.07 -7590.40
 47% 0.65 0.24 0.27 0.22 0.38 0.39   5 13 0.0000 0.5938 P(5)=1.000  0.0345 0.0024 2134.35 -7590.66
 47% 0.65 0.24 0.27 0.22 0.38 0.40   5 13 0.0000 0.5931 P(5)=1.000  0.0345 0.0024 2124.63 -7596.99
 47% 0.65 0.24 0.27 0.22 0.37 0.40   5 13 0.0000 0.5923 P(5)=1.000  0.0345 0.0024 2106.22 -7600.16
 47% 0.65 0.24 0.27 0.22 0.37 0.40   5 13 0.0000 0.5915 P(5)=1.000  0.0345 0.0024 2105.99 -7609.00
 47% 0.65 0.24 0.27 0.22 0.37 0.40   5 13 0.0000 0.5921 P(5)=1.000  0.0345 0.0024 2099.26 -7602.55
 47% 0.65 0.24 0.27 0.22 0.37 0.40   5 13 0.0000 0.5926 P(5)=1.000  0.0345 0.0024 2107.45 -7606.04
 47% 0.65 0.24 0.27 0.22 0.37 0.40   5 13 0.0000 0.5931 P(5)=1.000  0.0345 0.0024 2073.13 -7601.56
 47% 0.65 0.24 0.27 0.22 0.37 0.40   5 13 0.0000 0.5936 P(5)=1.000  0.0345 0.0024 2066.83 -7594.06
 47% 0.65 0.24 0.27 0.22 0.37 0.40   5 13 0.0000 0.5941 P(5)=1.000  0.0345 0.0024 2037.95 -7602.22
 47% 0.65 0.24 0.27 0.22 0.37 0.40   5 13 0.0000 0.5947 P(5)=1.000  0.0345 0.0024 2089.34 -7599.69
 47% 0.65 0.24 0.27 0.22 0.37 0.40   5 13 0.0000 0.5947 P(5)=1.000  0.0345 0.0024 2091.20 -7607.00
 47% 0.65 0.24 0.27 0.22 0.37 0.40   5 13 0.0000 0.5952 P(5)=1.000  0.0345 0.0024 2110.13 -7601.48
 47% 0.65 0.24 0.27 0.22 0.37 0.40   5 13 0.0000 0.5952 P(5)=1.000  0.0345 0.0024 2112.47 -7602.78
 47% 0.65 0.24 0.27 0.22 0.37 0.40   5 13 0.0000 0.5952 P(5)=1.000  0.0345 0.0024 2103.28 -7618.27
 47% 0.65 0.24 0.27 0.22 0.37 0.40   5 13 0.0000 0.5957 P(5)=1.000  0.0345 0.0024 2094.61 -7616.85
 47% 0.65 0.24 0.27 0.22 0.37 0.40   5 13 0.0000 0.5962 P(5)=1.000  0.0345 0.0024 2054.22 -7609.48
 48% 0.65 0.24 0.27 0.22 0.37 0.40   5 13 0.0000 0.5962 P(5)=1.000  0.0345 0.0024 2106.81 -7609.92
 48% 0.65 0.24 0.27 0.22 0.38 0.40   5 13 0.0000 0.5962 P(5)=1.000  0.0345 0.0024 2059.76 -7605.90
 48% 0.65 0.24 0.27 0.22 0.37 0.40   5 13 0.0000 0.5954 P(5)=1.000  0.0345 0.0024 2060.62 -7612.59
 48% 0.65 0.24 0.27 0.22 0.37 0.40   5 13 0.0000 0.5954 P(5)=1.000  0.0345 0.0024 2056.17 -7613.30
 48% 0.65 0.24 0.27 0.22 0.37 0.40   5 13 0.0000 0.5954 P(5)=1.000  0.0345 0.0024 2042.12 -7621.66
 48% 0.65 0.24 0.27 0.22 0.37 0.40   5 13 0.0000 0.5960 P(5)=1.000  0.0345 0.0024 2040.01 -7616.85
 48% 0.65 0.24 0.27 0.22 0.37 0.40   5 13 0.0000 0.5965 P(5)=1.000  0.0345 0.0024 2053.16 -7609.29
 48% 0.65 0.24 0.27 0.22 0.37 0.40   5 13 0.0000 0.5957 P(5)=1.000  0.0345 0.0024 2057.33 -7604.89
 48% 0.65 0.24 0.27 0.22 0.37 0.40   5 13 0.0000 0.5950 P(5)=1.000  0.0345 0.0024 2044.39 -7602.62
 48% 0.65 0.24 0.27 0.22 0.37 0.40   5 13 0.0000 0.5942 P(5)=1.000  0.0345 0.0024 2062.90 -7614.84
 48% 0.65 0.24 0.27 0.22 0.37 0.40   5 13 0.0000 0.5947 P(5)=1.000  0.0345 0.0024 2107.24 -7606.51
 48% 0.65 0.24 0.27 0.22 0.37 0.40   5 13 0.0000 0.5940 P(5)=1.000  0.0345 0.0024 2059.71 -7599.16
 48% 0.65 0.24 0.27 0.22 0.37 0.40   5 13 0.0000 0.5940 P(5)=1.000  0.0345 0.0024 2063.51 -7597.65
 48% 0.65 0.24 0.27 0.22 0.37 0.40   5 13 0.0000 0.5932 P(5)=1.000  0.0345 0.0024 2039.71 -7603.12
 48% 0.65 0.24 0.27 0.22 0.37 0.40   5 13 0.0000 0.5932 P(5)=1.000  0.0345 0.0024 2056.55 -7597.93
 48% 0.65 0.24 0.27 0.22 0.37 0.40   5 13 0.0000 0.5938 P(5)=1.000  0.0344 0.0024 2062.61 -7599.16
 48% 0.65 0.24 0.27 0.22 0.37 0.40   5 13 0.0000 0.5943 P(5)=1.000  0.0344 0.0024 2100.56 -7610.50
 48% 0.65 0.24 0.27 0.22 0.37 0.40   5 13 0.0000 0.5935 P(5)=1.000  0.0344 0.0024 2050.88 -7613.40
 48% 0.65 0.24 0.27 0.22 0.37 0.40   5 13 0.0000 0.5940 P(5)=1.000  0.0344 0.0024 2048.27 -7607.77
 48% 0.65 0.24 0.27 0.22 0.37 0.40   5 13 0.0000 0.5945 P(5)=1.000  0.0344 0.0024 2113.48 -7592.81
 49% 0.65 0.24 0.27 0.22 0.37 0.40   5 13 0.0000 0.5938 P(5)=1.000  0.0344 0.0024 2089.31 -7597.74
 49% 0.65 0.24 0.27 0.22 0.37 0.40   5 13 0.0000 0.5943 P(5)=1.000  0.0344 0.0024 2079.46 -7591.45
 49% 0.65 0.24 0.27 0.22 0.37 0.40   5 13 0.0000 0.5936 P(5)=1.000  0.0344 0.0024 2080.70 -7583.63
 49% 0.65 0.24 0.27 0.22 0.37 0.40   5 13 0.0000 0.5928 P(5)=1.000  0.0344 0.0024 2077.93 -7585.01
 49% 0.65 0.24 0.27 0.22 0.37 0.40   5 13 0.0000 0.5933 P(5)=1.000  0.0344 0.0024 2077.52 -7598.93
 49% 0.65 0.24 0.27 0.22 0.37 0.40   5 13 0.0000 0.5926 P(5)=1.000  0.0344 0.0024 2062.26 -7589.89
 49% 0.65 0.24 0.27 0.22 0.37 0.40   5 13 0.0000 0.5919 P(5)=1.000  0.0344 0.0024 2068.98 -7600.56
 49% 0.65 0.24 0.27 0.22 0.37 0.40   5 13 0.0000 0.5924 P(5)=1.000  0.0344 0.0024 2054.34 -7599.54
 49% 0.65 0.24 0.27 0.22 0.37 0.40   5 13 0.0000 0.5929 P(5)=1.000  0.0344 0.0024 2066.85 -7609.62
 49% 0.65 0.24 0.27 0.22 0.37 0.40   5 13 0.0000 0.5934 P(5)=1.000  0.0343 0.0024 2069.37 -7610.06
 49% 0.65 0.24 0.27 0.22 0.37 0.40   5 13 0.0000 0.5939 P(5)=1.000  0.0343 0.0024 2063.77 -7607.64
 49% 0.65 0.24 0.27 0.22 0.37 0.40   5 13 0.0000 0.5944 P(5)=1.000  0.0343 0.0024 2069.79 -7596.58
 49% 0.65 0.24 0.27 0.22 0.37 0.40   5 13 0.0000 0.5936 P(5)=1.000  0.0343 0.0024 2094.58 -7597.68
 49% 0.65 0.24 0.27 0.22 0.37 0.40   5 13 0.0000 0.5941 P(5)=1.000  0.0343 0.0024 2102.63 -7613.87
 49% 0.65 0.24 0.27 0.22 0.37 0.40   5 13 0.0000 0.5934 P(5)=1.000  0.0343 0.0024 2140.84 -7610.49
 49% 0.65 0.24 0.27 0.22 0.37 0.40   5 13 0.0000 0.5939 P(5)=1.000  0.0343 0.0024 2133.33 -7613.70
 49% 0.65 0.24 0.27 0.22 0.37 0.40   5 13 0.0000 0.5944 P(5)=1.000  0.0343 0.0024 2103.41 -7608.07
 49% 0.65 0.24 0.27 0.22 0.37 0.40   5 13 0.0000 0.5949 P(5)=1.000  0.0343 0.0024 2110.94 -7613.79
 49% 0.65 0.24 0.27 0.22 0.37 0.40   5 13 0.0000 0.5954 P(5)=1.000  0.0343 0.0024 2115.07 -7604.40
 49% 0.65 0.24 0.27 0.22 0.37 0.40   5 13 0.0000 0.5959 P(5)=1.000  0.0343 0.0024 2085.77 -7612.32
 50% 0.65 0.24 0.27 0.22 0.37 0.40   5 13 0.0000 0.5952 P(5)=1.000  0.0343 0.0024 2072.26 -7606.94
 50% 0.65 0.24 0.27 0.22 0.37 0.40   5 13 0.0000 0.5944 P(5)=1.000  0.0343 0.0024 2083.57 -7626.67
 50% 0.65 0.24 0.27 0.22 0.37 0.40   5 13 0.0000 0.5949 P(5)=1.000  0.0343 0.0024 2122.60 -7627.23
 50% 0.65 0.24 0.27 0.22 0.37 0.40   5 13 0.0000 0.5954 P(5)=1.000  0.0343 0.0024 2121.33 -7624.55
 50% 0.65 0.24 0.27 0.22 0.37 0.40   5 13 0.0000 0.5954 P(5)=1.000  0.0343 0.0024 2103.60 -7619.50
 50% 0.65 0.24 0.27 0.22 0.37 0.40   5 13 0.0000 0.5947 P(5)=1.000  0.0343 0.0024 2121.24 -7622.53
 50% 0.65 0.24 0.27 0.22 0.37 0.40   5 13 0.0000 0.5947 P(5)=1.000  0.0343 0.0024 2122.61 -7623.18
 50% 0.65 0.24 0.27 0.22 0.37 0.40   5 13 0.0000 0.5940 P(5)=1.000  0.0343 0.0024 2122.80 -7633.80
 50% 0.65 0.24 0.27 0.22 0.37 0.40   5 13 0.0000 0.5933 P(5)=1.000  0.0343 0.0024 2099.53 -7613.52
 50% 0.65 0.24 0.27 0.22 0.37 0.40   5 13 0.0000 0.5938 P(5)=1.000  0.0343 0.0024 2122.45 -7615.81
 50% 0.65 0.24 0.27 0.22 0.37 0.40   5 13 0.0000 0.5938 P(5)=1.000  0.0343 0.0024 2089.77 -7615.21  1:40

 50% 0.65 0.24 0.27 0.22 0.37 0.40   5 13 0.0000 0.5942 P(5)=1.000  0.0343 0.0024 2109.01 -7609.27
 50% 0.65 0.24 0.27 0.22 0.37 0.40   5 13 0.0000 0.5942 P(5)=1.000  0.0343 0.0024 2105.04 -7601.84
 50% 0.65 0.24 0.27 0.22 0.37 0.40   5 13 0.0000 0.5947 P(5)=1.000  0.0343 0.0024 2085.84 -7605.45
 50% 0.65 0.24 0.27 0.22 0.37 0.40   5 13 0.0000 0.5952 P(5)=1.000  0.0343 0.0024 2063.09 -7620.21
 50% 0.65 0.24 0.27 0.22 0.37 0.40   5 13 0.0000 0.5952 P(5)=1.000  0.0343 0.0024 2058.41 -7602.54
 50% 0.65 0.24 0.27 0.22 0.37 0.40   5 13 0.0000 0.5957 P(5)=1.000  0.0343 0.0024 2038.92 -7613.95
 50% 0.65 0.24 0.27 0.22 0.37 0.40   5 13 0.0000 0.5957 P(5)=1.000  0.0343 0.0024 2062.06 -7609.10
 50% 0.65 0.24 0.27 0.22 0.37 0.40   5 13 0.0000 0.5962 P(5)=1.000  0.0343 0.0024 2071.07 -7619.72
 50% 0.65 0.24 0.27 0.22 0.37 0.40   5 13 0.0000 0.5967 P(5)=1.000  0.0343 0.0024 2079.78 -7623.65
 51% 0.65 0.24 0.27 0.22 0.37 0.40   5 13 0.0000 0.5967 P(5)=1.000  0.0343 0.0024 2096.12 -7604.58
 51% 0.65 0.24 0.27 0.22 0.37 0.40   5 13 0.0000 0.5971 P(5)=1.000  0.0343 0.0024 2069.62 -7604.49
 51% 0.65 0.24 0.27 0.22 0.37 0.40   5 13 0.0000 0.5976 P(5)=1.000  0.0343 0.0024 2103.41 -7606.72
 51% 0.65 0.24 0.27 0.22 0.37 0.40   5 13 0.0000 0.5976 P(5)=1.000  0.0343 0.0024 2115.00 -7610.33
 51% 0.65 0.24 0.27 0.22 0.37 0.40   5 13 0.0000 0.5981 P(5)=1.000  0.0343 0.0024 2078.99 -7612.50
 51% 0.65 0.24 0.27 0.22 0.37 0.40   5 13 0.0000 0.5986 P(5)=1.000  0.0343 0.0024 2064.40 -7605.37
 51% 0.65 0.24 0.27 0.22 0.37 0.40   5 13 0.0000 0.5979 P(5)=1.000  0.0343 0.0024 2104.33 -7617.75
 51% 0.65 0.24 0.27 0.22 0.38 0.40   5 13 0.0000 0.5983 P(5)=1.000  0.0343 0.0024 2124.77 -7618.63
 51% 0.65 0.24 0.27 0.22 0.38 0.40   5 13 0.0000 0.5988 P(5)=1.000  0.0343 0.0024 2139.17 -7603.88
 51% 0.65 0.24 0.27 0.22 0.38 0.40   5 13 0.0000 0.5993 P(5)=1.000  0.0343 0.0024 2089.84 -7604.17
 51% 0.65 0.24 0.27 0.22 0.38 0.40   5 13 0.0000 0.5993 P(5)=1.000  0.0343 0.0024 2128.82 -7623.85
 51% 0.65 0.24 0.27 0.22 0.38 0.40   5 13 0.0000 0.5998 P(5)=1.000  0.0343 0.0024 2120.32 -7626.50
 51% 0.65 0.24 0.27 0.22 0.38 0.40   5 13 0.0000 0.6002 P(5)=1.000  0.0343 0.0024 2073.62 -7619.13
 51% 0.65 0.24 0.27 0.22 0.38 0.40   5 13 0.0000 0.5995 P(5)=1.000  0.0343 0.0024 2082.43 -7615.59
 51% 0.65 0.24 0.27 0.22 0.38 0.40   5 13 0.0000 0.6000 P(5)=1.000  0.0343 0.0024 2094.58 -7605.50
 51% 0.65 0.24 0.27 0.22 0.38 0.40   5 13 0.0000 0.6000 P(5)=1.000  0.0343 0.0024 2082.85 -7609.34
 51% 0.65 0.24 0.27 0.22 0.38 0.40   5 13 0.0000 0.6000 P(5)=1.000  0.0343 0.0024 2075.40 -7609.62
 51% 0.65 0.24 0.27 0.22 0.38 0.40   5 13 0.0000 0.6005 P(5)=1.000  0.0343 0.0024 2101.88 -7613.81
 51% 0.65 0.24 0.27 0.22 0.38 0.40   5 13 0.0000 0.6009 P(5)=1.000  0.0343 0.0024 2081.87 -7608.78
 51% 0.65 0.24 0.27 0.22 0.38 0.40   5 13 0.0000 0.6002 P(5)=1.000  0.0343 0.0024 2090.26 -7622.28
 52% 0.65 0.24 0.27 0.22 0.38 0.40   5 13 0.0000 0.5995 P(5)=1.000  0.0344 0.0024 2074.58 -7612.19
 52% 0.65 0.24 0.27 0.22 0.38 0.40   5 13 0.0000 0.6000 P(5)=1.000  0.0344 0.0024 2066.11 -7612.22
 52% 0.65 0.24 0.27 0.22 0.38 0.40   5 13 0.0000 0.5993 P(5)=1.000  0.0344 0.0024 2084.15 -7611.60
 52% 0.65 0.24 0.27 0.22 0.38 0.40   5 13 0.0000 0.5998 P(5)=1.000  0.0344 0.0024 2087.27 -7605.81
 52% 0.65 0.24 0.27 0.22 0.38 0.40   5 13 0.0000 0.5991 P(5)=1.000  0.0344 0.0024 2103.37 -7593.95
 52% 0.65 0.24 0.27 0.22 0.38 0.40   5 13 0.0000 0.5984 P(5)=1.000  0.0344 0.0024 2075.16 -7599.09
 52% 0.65 0.24 0.27 0.22 0.38 0.40   5 13 0.0000 0.5988 P(5)=1.000  0.0344 0.0024 2095.10 -7612.43
 52% 0.65 0.24 0.27 0.22 0.38 0.40   5 13 0.0000 0.5981 P(5)=1.000  0.0344 0.0024 2088.33 -7603.26
 52% 0.65 0.24 0.27 0.22 0.38 0.40   5 13 0.0000 0.5986 P(5)=1.000  0.0344 0.0024 2059.45 -7604.62
 52% 0.65 0.24 0.27 0.22 0.38 0.40   5 13 0.0000 0.5991 P(5)=1.000  0.0344 0.0024 2084.13 -7611.47
 52% 0.65 0.24 0.27 0.22 0.38 0.40   5 13 0.0000 0.5984 P(5)=1.000  0.0344 0.0024 2054.51 -7602.78
 52% 0.65 0.24 0.27 0.22 0.38 0.40   5 13 0.0000 0.5988 P(5)=1.000  0.0344 0.0024 2046.06 -7602.81
 52% 0.65 0.24 0.27 0.22 0.38 0.40   5 13 0.0000 0.5993 P(5)=1.000  0.0344 0.0024 2063.14 -7600.66
 52% 0.65 0.24 0.27 0.22 0.38 0.40   5 13 0.0000 0.5993 P(5)=1.000  0.0344 0.0024 2103.27 -7606.81
 52% 0.65 0.24 0.27 0.22 0.38 0.40   5 13 0.0000 0.5993 P(5)=1.000  0.0344 0.0024 2114.52 -7619.71
 52% 0.65 0.24 0.27 0.22 0.38 0.40   5 13 0.0000 0.5993 P(5)=1.000  0.0344 0.0024 2066.06 -7616.08
 52% 0.65 0.24 0.27 0.22 0.38 0.40   5 13 0.0000 0.5998 P(5)=1.000  0.0344 0.0024 2063.43 -7608.47
 52% 0.65 0.24 0.27 0.22 0.38 0.40   5 13 0.0000 0.5991 P(5)=1.000  0.0344 0.0024 2058.42 -7618.95
 52% 0.65 0.24 0.27 0.22 0.38 0.40   5 13 0.0000 0.5995 P(5)=1.000  0.0344 0.0024 2062.66 -7630.78
 52% 0.65 0.24 0.27 0.22 0.38 0.40   5 13 0.0000 0.6000 P(5)=1.000  0.0344 0.0024 2070.76 -7610.55
 53% 0.65 0.24 0.27 0.22 0.38 0.40   5 13 0.0000 0.6005 P(5)=1.000  0.0344 0.0024 2062.48 -7612.26
 53% 0.65 0.24 0.27 0.22 0.38 0.40   5 13 0.0000 0.6009 P(5)=1.000  0.0344 0.0024 2076.93 -7628.70
 53% 0.65 0.24 0.27 0.22 0.38 0.40   5 13 0.0000 0.6014 P(5)=1.000  0.0344 0.0024 2072.68 -7612.98
 53% 0.65 0.24 0.27 0.22 0.38 0.40   5 13 0.0000 0.6007 P(5)=1.000  0.0344 0.0024 2085.86 -7622.90
 53% 0.65 0.24 0.27 0.22 0.38 0.40   5 13 0.0000 0.6007 P(5)=1.000  0.0344 0.0024 2086.29 -7620.93
 53% 0.65 0.24 0.27 0.22 0.38 0.40   5 13 0.0000 0.6000 P(5)=1.000  0.0344 0.0024 2091.78 -7606.70
 53% 0.65 0.24 0.27 0.22 0.38 0.40   5 13 0.0000 0.6005 P(5)=1.000  0.0344 0.0024 2085.03 -7610.32
 53% 0.65 0.24 0.27 0.22 0.38 0.40   5 13 0.0000 0.6009 P(5)=1.000  0.0344 0.0024 2113.38 -7609.35
 53% 0.65 0.24 0.27 0.22 0.38 0.40   5 13 0.0000 0.6014 P(5)=1.000  0.0344 0.0024 2090.87 -7606.30
 53% 0.65 0.24 0.27 0.22 0.38 0.40   5 13 0.0000 0.6018 P(5)=1.000  0.0344 0.0024 2135.97 -7620.68
 53% 0.65 0.24 0.27 0.22 0.38 0.40   5 13 0.0000 0.6011 P(5)=1.000  0.0344 0.0024 2122.67 -7616.56
 53% 0.65 0.24 0.27 0.22 0.38 0.40   5 13 0.0000 0.6016 P(5)=1.000  0.0344 0.0024 2105.90 -7622.24
 53% 0.65 0.24 0.27 0.22 0.37 0.40   5 13 0.0000 0.6016 P(5)=1.000  0.0344 0.0024 2114.44 -7622.68
 53% 0.65 0.24 0.27 0.22 0.38 0.40   5 13 0.0000 0.6020 P(5)=1.000  0.0344 0.0024 2070.62 -7593.63
 53% 0.65 0.24 0.27 0.22 0.37 0.40   5 13 0.0000 0.6020 P(5)=1.000  0.0344 0.0024 2091.36 -7592.38
 53% 0.65 0.24 0.27 0.22 0.37 0.40   5 13 0.0000 0.6025 P(5)=1.000  0.0344 0.0024 2086.10 -7601.09
 53% 0.65 0.24 0.27 0.22 0.38 0.40   5 13 0.0000 0.6025 P(5)=1.000  0.0344 0.0024 2096.28 -7596.09
 53% 0.65 0.24 0.27 0.22 0.37 0.40   5 13 0.0000 0.6029 P(5)=1.000  0.0344 0.0024 2105.27 -7598.62
 53% 0.65 0.24 0.27 0.22 0.38 0.40   5 13 0.0000 0.6029 P(5)=1.000  0.0344 0.0024 2065.94 -7606.37
 53% 0.65 0.24 0.27 0.22 0.38 0.40   5 13 0.0000 0.6034 P(5)=1.000  0.0344 0.0024 2062.00 -7604.73
 54% 0.65 0.24 0.27 0.22 0.37 0.40   5 13 0.0000 0.6027 P(5)=1.000  0.0344 0.0024 2080.45 -7606.22
 54% 0.65 0.24 0.27 0.21 0.37 0.40   5 13 0.0000 0.6027 P(5)=1.000  0.0344 0.0024 2062.60 -7617.45
 54% 0.65 0.24 0.27 0.22 0.37 0.40   5 13 0.0000 0.6027 P(5)=1.000  0.0344 0.0024 2067.64 -7612.95
 54% 0.65 0.24 0.27 0.21 0.37 0.40   5 13 0.0000 0.6020 P(5)=1.000  0.0344 0.0024 2085.23 -7598.55
 54% 0.65 0.24 0.27 0.21 0.37 0.40   5 13 0.0000 0.6025 P(5)=1.000  0.0344 0.0024 2095.73 -7606.02
 54% 0.65 0.24 0.27 0.21 0.37 0.40   5 13 0.0000 0.6029 P(5)=1.000  0.0344 0.0024 2077.34 -7609.68
 54% 0.65 0.24 0.27 0.21 0.37 0.40   5 13 0.0000 0.6022 P(5)=1.000  0.0344 0.0024 2055.96 -7610.54
 54% 0.65 0.24 0.27 0.21 0.37 0.40   5 13 0.0000 0.6027 P(5)=1.000  0.0344 0.0024 2050.35 -7610.00
 54% 0.65 0.24 0.27 0.21 0.37 0.40   5 13 0.0000 0.6031 P(5)=1.000  0.0344 0.0024 2042.93 -7606.47
 54% 0.65 0.24 0.27 0.21 0.37 0.40   5 13 0.0000 0.6036 P(5)=1.000  0.0344 0.0025 2046.87 -7609.61
 54% 0.65 0.24 0.27 0.21 0.37 0.40   5 13 0.0000 0.6040 P(5)=1.000  0.0344 0.0025 2059.94 -7605.21
 54% 0.65 0.24 0.27 0.21 0.37 0.40   5 13 0.0000 0.6040 P(5)=1.000  0.0344 0.0025 2028.89 -7612.59
 54% 0.65 0.24 0.27 0.21 0.37 0.40   5 13 0.0000 0.6045 P(5)=1.000  0.0344 0.0025 2073.53 -7610.38
 54% 0.65 0.24 0.27 0.21 0.37 0.40   5 13 0.0000 0.6045 P(5)=1.000  0.0344 0.0025 2072.94 -7607.80
 54% 0.65 0.24 0.27 0.21 0.37 0.40   5 13 0.0000 0.6049 P(5)=1.000  0.0344 0.0025 2089.55 -7611.93
 54% 0.65 0.24 0.27 0.21 0.37 0.40   5 13 0.0000 0.6042 P(5)=1.000  0.0344 0.0025 2085.11 -7616.50
 54% 0.65 0.24 0.27 0.21 0.37 0.40   5 13 0.0000 0.6042 P(5)=1.000  0.0344 0.0025 2100.77 -7620.38
 54% 0.65 0.24 0.27 0.21 0.37 0.40   5 13 0.0000 0.6036 P(5)=1.000  0.0344 0.0025 2085.04 -7628.03
 54% 0.65 0.24 0.27 0.21 0.37 0.40   5 13 0.0000 0.6036 P(5)=1.000  0.0344 0.0025 2088.65 -7628.99
 54% 0.65 0.24 0.27 0.21 0.37 0.40   5 13 0.0000 0.6036 P(5)=1.000  0.0344 0.0025 2091.51 -7635.56
 55% 0.65 0.24 0.27 0.21 0.37 0.40   5 13 0.0000 0.6029 P(5)=1.000  0.0344 0.0025 2092.45 -7623.24
 55% 0.65 0.24 0.27 0.21 0.37 0.40   5 13 0.0000 0.6033 P(5)=1.000  0.0344 0.0025 2079.23 -7617.92
 55% 0.65 0.24 0.27 0.21 0.37 0.40   5 13 0.0000 0.6033 P(5)=1.000  0.0343 0.0025 2075.94 -7617.69
 55% 0.65 0.24 0.27 0.21 0.37 0.40   5 13 0.0000 0.6038 P(5)=1.000  0.0343 0.0025 2077.10 -7607.76
 55% 0.65 0.24 0.27 0.21 0.37 0.40   5 13 0.0000 0.6042 P(5)=1.000  0.0343 0.0025 2081.93 -7615.48
 55% 0.65 0.24 0.27 0.21 0.37 0.40   5 13 0.0000 0.6035 P(5)=1.000  0.0344 0.0025 2110.22 -7608.18
 55% 0.65 0.24 0.27 0.21 0.37 0.40   5 13 0.0000 0.6040 P(5)=1.000  0.0344 0.0025 2100.35 -7619.80
 55% 0.65 0.24 0.27 0.21 0.37 0.40   5 13 0.0000 0.6040 P(5)=1.000  0.0344 0.0025 2171.86 -7627.58
 55% 0.65 0.24 0.27 0.21 0.37 0.40   5 13 0.0000 0.6044 P(5)=1.000  0.0344 0.0025 2096.14 -7616.02
 55% 0.65 0.24 0.27 0.21 0.37 0.40   5 13 0.0000 0.6038 P(5)=1.000  0.0344 0.0025 2134.21 -7620.12
 55% 0.65 0.24 0.27 0.21 0.37 0.40   5 13 0.0000 0.6042 P(5)=1.000  0.0344 0.0025 2143.84 -7637.24  1:49

 55% 0.65 0.24 0.27 0.21 0.37 0.40   5 13 0.0000 0.6035 P(5)=1.000  0.0344 0.0025 2128.04 -7616.47
 55% 0.65 0.24 0.27 0.21 0.37 0.40   5 13 0.0000 0.6040 P(5)=1.000  0.0344 0.0025 2157.05 -7624.09
 55% 0.65 0.24 0.27 0.21 0.37 0.40   5 13 0.0000 0.6040 P(5)=1.000  0.0344 0.0025 2171.33 -7616.14
 55% 0.65 0.24 0.27 0.21 0.37 0.40   5 13 0.0000 0.6040 P(5)=1.000  0.0344 0.0025 2189.47 -7615.13
 55% 0.65 0.24 0.27 0.21 0.37 0.40   5 13 0.0000 0.6033 P(5)=1.000  0.0344 0.0025 2150.67 -7621.17
 55% 0.65 0.24 0.27 0.21 0.37 0.40   5 13 0.0000 0.6026 P(5)=1.000  0.0344 0.0025 2110.03 -7609.11
 55% 0.65 0.24 0.27 0.21 0.37 0.40   5 13 0.0000 0.6031 P(5)=1.000  0.0344 0.0025 2099.74 -7622.93
 55% 0.65 0.24 0.27 0.21 0.37 0.40   5 13 0.0000 0.6024 P(5)=1.000  0.0344 0.0025 2087.58 -7626.60
 55% 0.65 0.24 0.27 0.21 0.37 0.40   5 13 0.0000 0.6018 P(5)=1.000  0.0344 0.0025 2113.61 -7623.70
 56% 0.65 0.24 0.27 0.21 0.37 0.40   5 13 0.0000 0.6011 P(5)=1.000  0.0344 0.0025 2131.45 -7614.82
 56% 0.65 0.24 0.27 0.21 0.37 0.40   5 13 0.0000 0.6015 P(5)=1.000  0.0344 0.0025 2100.03 -7627.54
 56% 0.65 0.24 0.27 0.21 0.37 0.40   5 13 0.0000 0.6015 P(5)=1.000  0.0344 0.0025 2089.13 -7608.05
 56% 0.65 0.24 0.27 0.21 0.37 0.40   5 13 0.0000 0.6020 P(5)=1.000  0.0344 0.0025 2132.75 -7612.31
 56% 0.65 0.24 0.27 0.21 0.37 0.40   5 13 0.0000 0.6020 P(5)=1.000  0.0344 0.0025 2123.90 -7619.57
 56% 0.65 0.24 0.27 0.21 0.37 0.40   5 13 0.0000 0.6024 P(5)=1.000  0.0344 0.0025 2169.17 -7613.41
 56% 0.65 0.24 0.27 0.21 0.37 0.40   5 13 0.0000 0.6017 P(5)=1.000  0.0344 0.0025 2157.59 -7620.84
 56% 0.65 0.24 0.27 0.21 0.37 0.40   5 13 0.0000 0.6017 P(5)=1.000  0.0344 0.0025 2182.05 -7637.62
 56% 0.65 0.24 0.27 0.21 0.37 0.40   5 13 0.0000 0.6011 P(5)=1.000  0.0344 0.0025 2159.39 -7621.82
 56% 0.65 0.24 0.27 0.21 0.37 0.40   5 13 0.0000 0.6011 P(5)=1.000  0.0344 0.0025 2155.61 -7610.74
 56% 0.65 0.24 0.27 0.21 0.37 0.40   5 13 0.0000 0.6011 P(5)=1.000  0.0344 0.0025 2128.86 -7625.06
 56% 0.65 0.24 0.27 0.21 0.37 0.40   5 13 0.0000 0.6004 P(5)=1.000  0.0344 0.0025 2087.46 -7608.62
 56% 0.65 0.24 0.27 0.21 0.37 0.40   5 13 0.0000 0.5998 P(5)=1.000  0.0344 0.0025 2068.22 -7610.78
 56% 0.65 0.24 0.27 0.21 0.37 0.40   5 13 0.0000 0.6002 P(5)=1.000  0.0344 0.0025 2070.60 -7629.55
 56% 0.65 0.24 0.27 0.21 0.37 0.40   5 13 0.0000 0.6002 P(5)=1.000  0.0344 0.0025 2108.53 -7615.96
 56% 0.65 0.24 0.27 0.21 0.37 0.40   5 13 0.0000 0.6006 P(5)=1.000  0.0344 0.0025 2103.18 -7620.58
 56% 0.65 0.24 0.27 0.21 0.37 0.40   5 13 0.0000 0.6011 P(5)=1.000  0.0344 0.0025 2084.29 -7618.76
 56% 0.65 0.24 0.27 0.21 0.37 0.40   5 13 0.0000 0.6015 P(5)=1.000  0.0344 0.0025 2117.08 -7621.59
 56% 0.65 0.24 0.27 0.21 0.37 0.40   5 13 0.0000 0.6015 P(5)=1.000  0.0344 0.0025 2118.93 -7621.46
 56% 0.65 0.24 0.27 0.21 0.37 0.40   5 13 0.0000 0.6019 P(5)=1.000  0.0344 0.0025 2108.68 -7629.53
 57% 0.65 0.24 0.27 0.21 0.37 0.40   5 13 0.0000 0.6024 P(5)=1.000  0.0344 0.0025 2099.92 -7613.49
 57% 0.65 0.24 0.27 0.21 0.37 0.40   5 13 0.0000 0.6024 P(5)=1.000  0.0344 0.0025 2070.50 -7606.87
 57% 0.65 0.24 0.27 0.21 0.37 0.40   5 13 0.0000 0.6028 P(5)=1.000  0.0344 0.0025 2103.80 -7610.61
 57% 0.65 0.24 0.27 0.21 0.37 0.40   5 13 0.0000 0.6028 P(5)=1.000  0.0344 0.0025 2097.53 -7613.52
 57% 0.65 0.24 0.27 0.21 0.37 0.40   5 13 0.0000 0.6028 P(5)=1.000  0.0344 0.0025 2073.21 -7623.78
 57% 0.65 0.24 0.27 0.21 0.37 0.40   5 13 0.0000 0.6032 P(5)=1.000  0.0344 0.0025 2049.89 -7608.61
 57% 0.65 0.24 0.27 0.21 0.37 0.40   5 13 0.0000 0.6037 P(5)=1.000  0.0344 0.0025 2057.44 -7602.26
 57% 0.65 0.24 0.27 0.21 0.37 0.40   5 13 0.0000 0.6037 P(5)=1.000  0.0344 0.0025 2067.72 -7622.48
 57% 0.65 0.24 0.27 0.21 0.37 0.40   5 13 0.0000 0.6037 P(5)=1.000  0.0344 0.0025 2062.35 -7627.21
 57% 0.65 0.24 0.27 0.21 0.37 0.40   5 13 0.0000 0.6030 P(5)=1.000  0.0344 0.0025 2052.71 -7620.66
 57% 0.65 0.24 0.27 0.21 0.37 0.40   5 13 0.0000 0.6024 P(5)=1.000  0.0344 0.0025 2063.61 -7623.94
 57% 0.65 0.24 0.27 0.20 0.37 0.40   5 13 0.0000 0.6017 P(5)=1.000  0.0344 0.0025 2091.63 -7633.77
 57% 0.65 0.24 0.27 0.20 0.37 0.40   5 13 0.0000 0.6017 P(5)=1.000  0.0344 0.0025 2072.56 -7616.30
 57% 0.65 0.24 0.27 0.20 0.37 0.40   5 13 0.0000 0.6011 P(5)=1.000  0.0344 0.0025 2074.01 -7607.71
 57% 0.65 0.24 0.27 0.20 0.37 0.40   5 13 0.0000 0.6004 P(5)=1.000  0.0344 0.0025 2068.25 -7604.66
 57% 0.65 0.24 0.27 0.20 0.37 0.40   5 13 0.0000 0.6004 P(5)=1.000  0.0344 0.0025 2099.99 -7619.78
 57% 0.65 0.24 0.27 0.20 0.37 0.40   5 13 0.0000 0.6009 P(5)=1.000  0.0344 0.0025 2090.62 -7611.16
 57% 0.65 0.24 0.27 0.20 0.37 0.40   5 13 0.0000 0.6013 P(5)=1.000  0.0344 0.0025 2103.50 -7598.32
 57% 0.65 0.24 0.27 0.20 0.37 0.40   5 13 0.0000 0.6006 P(5)=1.000  0.0344 0.0025 2092.11 -7611.46
 57% 0.65 0.24 0.27 0.20 0.37 0.40   5 13 0.0000 0.6011 P(5)=1.000  0.0344 0.0025 2079.96 -7600.64
 58% 0.65 0.24 0.27 0.20 0.37 0.40   5 13 0.0000 0.6004 P(5)=1.000  0.0344 0.0025 2073.72 -7605.12
 58% 0.65 0.24 0.27 0.20 0.37 0.40   5 13 0.0000 0.6008 P(5)=1.000  0.0344 0.0025 2073.92 -7600.38
 58% 0.65 0.24 0.27 0.20 0.37 0.40   5 13 0.0000 0.6013 P(5)=1.000  0.0343 0.0025 2073.15 -7606.05
 58% 0.65 0.24 0.27 0.20 0.37 0.40   5 13 0.0000 0.6006 P(5)=1.000  0.0343 0.0025 2067.76 -7605.92
 58% 0.65 0.24 0.27 0.20 0.37 0.40   5 13 0.0000 0.6000 P(5)=1.000  0.0343 0.0025 2094.01 -7620.63
 58% 0.65 0.24 0.27 0.20 0.37 0.40   5 13 0.0000 0.6004 P(5)=1.000  0.0343 0.0025 2065.17 -7615.79
 58% 0.65 0.24 0.27 0.20 0.37 0.40   5 13 0.0000 0.6008 P(5)=1.000  0.0343 0.0025 2096.32 -7615.89
 58% 0.65 0.24 0.27 0.20 0.37 0.40   5 13 0.0000 0.6002 P(5)=1.000  0.0343 0.0025 2080.09 -7615.36
 58% 0.65 0.24 0.27 0.20 0.37 0.40   5 13 0.0000 0.6006 P(5)=1.000  0.0343 0.0025 2056.48 -7607.94
 58% 0.65 0.24 0.27 0.20 0.37 0.40   5 13 0.0000 0.6000 P(5)=1.000  0.0343 0.0025 2073.63 -7607.99
 58% 0.65 0.24 0.27 0.20 0.37 0.40   5 13 0.0000 0.5994 P(5)=1.000  0.0343 0.0025 2051.18 -7610.90
 58% 0.65 0.24 0.27 0.20 0.37 0.40   5 13 0.0000 0.5998 P(5)=1.000  0.0343 0.0025 2041.31 -7606.68
 58% 0.65 0.24 0.27 0.20 0.37 0.40   5 13 0.0000 0.5992 P(5)=1.000  0.0343 0.0025 2059.38 -7606.30
 58% 0.65 0.24 0.27 0.20 0.37 0.40   5 13 0.0000 0.5996 P(5)=1.000  0.0343 0.0025 2062.78 -7609.86
 58% 0.65 0.24 0.27 0.20 0.37 0.40   5 13 0.0000 0.6000 P(5)=1.000  0.0343 0.0025 2054.43 -7624.15
 58% 0.65 0.24 0.27 0.20 0.37 0.40   5 13 0.0000 0.6000 P(5)=1.000  0.0343 0.0025 2061.42 -7623.83
 58% 0.65 0.24 0.27 0.20 0.37 0.40   5 13 0.0000 0.5994 P(5)=1.000  0.0343 0.0025 2060.57 -7609.26
 58% 0.65 0.24 0.27 0.20 0.37 0.40   5 13 0.0000 0.5998 P(5)=1.000  0.0343 0.0025 2073.74 -7603.54
 58% 0.65 0.24 0.27 0.20 0.37 0.40   5 13 0.0000 0.6002 P(5)=1.000  0.0343 0.0025 2087.93 -7612.99
 58% 0.65 0.24 0.27 0.20 0.37 0.40   5 13 0.0000 0.6006 P(5)=1.000  0.0343 0.0025 2079.90 -7613.47
 59% 0.65 0.24 0.27 0.20 0.37 0.40   5 13 0.0000 0.6000 P(5)=1.000  0.0343 0.0025 2051.64 -7599.64
 59% 0.65 0.24 0.27 0.20 0.37 0.40   5 13 0.0000 0.5994 P(5)=1.000  0.0343 0.0025 2110.65 -7620.53
 59% 0.65 0.24 0.27 0.20 0.37 0.40   5 13 0.0000 0.5998 P(5)=1.000  0.0343 0.0025 2052.13 -7616.92
 59% 0.65 0.24 0.27 0.20 0.37 0.40   5 13 0.0000 0.5992 P(5)=1.000  0.0343 0.0025 2076.81 -7620.64
 59% 0.65 0.24 0.27 0.20 0.37 0.40   5 13 0.0000 0.5996 P(5)=1.000  0.0343 0.0025 2095.09 -7613.17
 59% 0.65 0.24 0.27 0.20 0.37 0.40   5 13 0.0000 0.6000 P(5)=1.000  0.0343 0.0025 2079.49 -7617.72
 59% 0.65 0.24 0.27 0.20 0.37 0.40   5 13 0.0000 0.5994 P(5)=1.000  0.0343 0.0025 2070.70 -7627.37
 59% 0.65 0.24 0.27 0.20 0.37 0.40   5 13 0.0000 0.5998 P(5)=1.000  0.0344 0.0025 2045.67 -7624.95
 59% 0.65 0.24 0.27 0.20 0.37 0.40   5 13 0.0000 0.6002 P(5)=1.000  0.0344 0.0025 2065.99 -7621.98
 59% 0.65 0.24 0.27 0.20 0.37 0.40   5 13 0.0000 0.6002 P(5)=1.000  0.0344 0.0025 2100.34 -7612.06
 59% 0.65 0.24 0.27 0.20 0.37 0.40   5 13 0.0000 0.6002 P(5)=1.000  0.0344 0.0025 2119.66 -7625.17
 59% 0.65 0.24 0.27 0.20 0.37 0.40   5 13 0.0000 0.5996 P(5)=1.000  0.0344 0.0025 2100.15 -7628.71
 59% 0.65 0.24 0.27 0.20 0.37 0.40   5 13 0.0000 0.5990 P(5)=1.000  0.0344 0.0025 2082.74 -7628.47
 59% 0.65 0.24 0.27 0.20 0.37 0.40   5 13 0.0000 0.5984 P(5)=1.000  0.0344 0.0025 2089.69 -7635.15
 59% 0.65 0.24 0.27 0.20 0.37 0.40   5 13 0.0000 0.5984 P(5)=1.000  0.0344 0.0025 2077.71 -7631.99
 59% 0.65 0.24 0.27 0.20 0.37 0.40   5 13 0.0000 0.5977 P(5)=1.000  0.0344 0.0025 2110.35 -7637.60
 59% 0.65 0.24 0.27 0.20 0.37 0.40   5 13 0.0000 0.5977 P(5)=1.000  0.0344 0.0025 2119.24 -7625.25
 59% 0.65 0.24 0.27 0.20 0.37 0.40   5 13 0.0000 0.5977 P(5)=1.000  0.0344 0.0025 2113.47 -7631.53
 59% 0.65 0.24 0.27 0.20 0.37 0.40   5 13 0.0000 0.5977 P(5)=1.000  0.0344 0.0025 2094.15 -7619.89
 59% 0.65 0.24 0.27 0.20 0.37 0.40   5 13 0.0000 0.5971 P(5)=1.000  0.0344 0.0025 2100.32 -7621.08
 60% 0.65 0.24 0.27 0.20 0.37 0.40   5 13 0.0000 0.5971 P(5)=1.000  0.0344 0.0025 2105.28 -7598.61
 60% 0.65 0.24 0.27 0.20 0.37 0.40   5 13 0.0000 0.5975 P(5)=1.000  0.0344 0.0025 2148.70 -7615.26
 60% 0.65 0.24 0.27 0.20 0.37 0.40   5 13 0.0000 0.5969 P(5)=1.000  0.0344 0.0025 2147.10 -7625.42
 60% 0.65 0.24 0.27 0.20 0.37 0.40   5 13 0.0000 0.5973 P(5)=1.000  0.0344 0.0025 2131.43 -7612.87
 60% 0.65 0.24 0.27 0.20 0.37 0.40   5 13 0.0000 0.5977 P(5)=1.000  0.0344 0.0025 2158.19 -7642.56
 60% 0.65 0.24 0.27 0.20 0.37 0.40   5 13 0.0000 0.5971 P(5)=1.000  0.0343 0.0025 2142.84 -7628.45
 60% 0.65 0.24 0.27 0.20 0.37 0.40   5 13 0.0000 0.5975 P(5)=1.000  0.0343 0.0025 2106.34 -7601.41
 60% 0.65 0.24 0.27 0.20 0.37 0.40   5 13 0.0000 0.5969 P(5)=1.000  0.0343 0.0025 2092.39 -7602.47
 60% 0.65 0.24 0.27 0.20 0.37 0.40   5 13 0.0000 0.5973 P(5)=1.000  0.0343 0.0025 2099.46 -7596.85
 60% 0.65 0.24 0.27 0.20 0.37 0.40   5 13 0.0000 0.5967 P(5)=1.000  0.0343 0.0025 2117.93 -7592.41
 60% 0.65 0.24 0.27 0.20 0.37 0.40   5 13 0.0000 0.5961 P(5)=1.000  0.0343 0.0025 2129.19 -7607.82  1:58

 60% 0.65 0.24 0.27 0.20 0.37 0.40   5 13 0.0000 0.5955 P(5)=1.000  0.0343 0.0025 2115.66 -7611.91
 60% 0.65 0.24 0.27 0.20 0.37 0.40   5 13 0.0000 0.5949 P(5)=1.000  0.0343 0.0025 2119.81 -7616.89
 60% 0.65 0.24 0.27 0.20 0.37 0.40   5 13 0.0000 0.5943 P(5)=1.000  0.0343 0.0025 2122.84 -7610.94
 60% 0.65 0.24 0.27 0.20 0.37 0.40   5 13 0.0000 0.5947 P(5)=1.000  0.0343 0.0025 2137.38 -7612.11
 60% 0.65 0.24 0.27 0.20 0.37 0.40   5 13 0.0000 0.5941 P(5)=1.000  0.0343 0.0025 2148.10 -7614.91
 60% 0.65 0.24 0.27 0.20 0.37 0.40   5 13 0.0000 0.5935 P(5)=1.000  0.0343 0.0025 2170.57 -7613.01
 60% 0.65 0.24 0.27 0.20 0.37 0.40   5 13 0.0000 0.5929 P(5)=1.000  0.0343 0.0025 2184.82 -7603.10
 60% 0.65 0.24 0.27 0.20 0.37 0.40   5 13 0.0000 0.5923 P(5)=1.000  0.0343 0.0025 2218.77 -7594.80
 60% 0.65 0.24 0.27 0.20 0.37 0.40   5 13 0.0000 0.5927 P(5)=1.000  0.0343 0.0025 2187.39 -7600.17
 61% 0.65 0.24 0.27 0.20 0.37 0.40   5 13 0.0000 0.5932 P(5)=1.000  0.0343 0.0025 2121.45 -7596.20
 61% 0.65 0.24 0.27 0.20 0.37 0.40   5 13 0.0000 0.5926 P(5)=1.000  0.0343 0.0025 2128.09 -7600.57
 61% 0.65 0.24 0.27 0.20 0.37 0.40   5 13 0.0000 0.5930 P(5)=1.000  0.0343 0.0025 2165.23 -7600.53
 61% 0.65 0.24 0.27 0.20 0.37 0.40   5 13 0.0000 0.5934 P(5)=1.000  0.0343 0.0025 2173.34 -7591.31
 61% 0.65 0.24 0.27 0.20 0.37 0.40   5 13 0.0000 0.5928 P(5)=1.000  0.0343 0.0025 2163.21 -7586.25
 61% 0.65 0.24 0.27 0.20 0.37 0.40   5 13 0.0000 0.5932 P(5)=1.000  0.0343 0.0025 2142.81 -7594.20
 61% 0.65 0.24 0.27 0.20 0.37 0.40   5 13 0.0000 0.5926 P(5)=1.000  0.0343 0.0025 2163.16 -7596.39
 61% 0.65 0.24 0.27 0.20 0.37 0.40   5 13 0.0000 0.5930 P(5)=1.000  0.0343 0.0025 2134.73 -7597.20
 61% 0.65 0.24 0.27 0.20 0.37 0.40   5 13 0.0000 0.5930 P(5)=1.000  0.0343 0.0025 2115.21 -7593.36
 61% 0.65 0.24 0.27 0.20 0.37 0.40   5 13 0.0000 0.5930 P(5)=1.000  0.0343 0.0025 2162.11 -7600.54
 61% 0.65 0.24 0.27 0.20 0.37 0.40   5 13 0.0000 0.5924 P(5)=1.000  0.0343 0.0025 2171.67 -7596.26
 61% 0.65 0.24 0.27 0.20 0.37 0.40   5 13 0.0000 0.5918 P(5)=1.000  0.0343 0.0025 2182.05 -7607.89
 61% 0.65 0.24 0.27 0.20 0.37 0.40   5 13 0.0000 0.5912 P(5)=1.000  0.0343 0.0025 2109.02 -7596.93
 61% 0.65 0.24 0.27 0.20 0.37 0.40   5 13 0.0000 0.5916 P(5)=1.000  0.0343 0.0025 2131.72 -7595.27
 61% 0.65 0.24 0.27 0.20 0.37 0.40   5 13 0.0000 0.5920 P(5)=1.000  0.0344 0.0025 2129.02 -7602.72
 61% 0.65 0.24 0.27 0.20 0.37 0.40   5 13 0.0000 0.5924 P(5)=1.000  0.0344 0.0025 2128.37 -7605.80
 61% 0.65 0.24 0.27 0.20 0.37 0.40   5 13 0.0000 0.5924 P(5)=1.000  0.0344 0.0025 2144.90 -7616.24
 61% 0.65 0.24 0.27 0.20 0.37 0.40   5 13 0.0000 0.5919 P(5)=1.000  0.0344 0.0025 2166.99 -7620.72
 61% 0.65 0.24 0.27 0.20 0.37 0.40   5 13 0.0000 0.5919 P(5)=1.000  0.0344 0.0025 2163.59 -7626.80
 61% 0.65 0.24 0.27 0.20 0.37 0.40   5 13 0.0000 0.5919 P(5)=1.000  0.0344 0.0025 2115.49 -7617.58
 62% 0.65 0.24 0.27 0.20 0.37 0.40   5 13 0.0000 0.5923 P(5)=1.000  0.0344 0.0025 2112.82 -7624.75
 62% 0.65 0.24 0.27 0.20 0.37 0.40   5 13 0.0000 0.5927 P(5)=1.000  0.0344 0.0025 2139.20 -7619.70
 62% 0.65 0.24 0.27 0.20 0.37 0.40   5 13 0.0000 0.5927 P(5)=1.000  0.0344 0.0025 2102.59 -7614.94
 62% 0.65 0.24 0.27 0.20 0.37 0.40   5 13 0.0000 0.5921 P(5)=1.000  0.0344 0.0025 2128.67 -7619.24
 62% 0.65 0.24 0.27 0.20 0.37 0.40   5 13 0.0000 0.5915 P(5)=1.000  0.0344 0.0025 2126.98 -7618.26
 62% 0.65 0.24 0.27 0.20 0.37 0.40   5 13 0.0000 0.5915 P(5)=1.000  0.0344 0.0025 2118.47 -7609.32
 62% 0.65 0.24 0.27 0.20 0.37 0.40   5 13 0.0000 0.5909 P(5)=1.000  0.0344 0.0025 2132.63 -7612.70
 62% 0.65 0.24 0.27 0.20 0.37 0.40   5 13 0.0000 0.5909 P(5)=1.000  0.0344 0.0025 2161.52 -7607.41
 62% 0.65 0.24 0.27 0.20 0.37 0.40   5 13 0.0000 0.5903 P(5)=1.000  0.0345 0.0025 2161.33 -7610.48
 62% 0.65 0.24 0.27 0.20 0.37 0.40   5 13 0.0000 0.5903 P(5)=1.000  0.0345 0.0025 2152.50 -7623.61
 62% 0.65 0.24 0.27 0.20 0.37 0.40   5 13 0.0000 0.5897 P(5)=1.000  0.0345 0.0025 2111.90 -7618.77
 62% 0.65 0.24 0.27 0.20 0.37 0.40   5 13 0.0000 0.5901 P(5)=1.000  0.0345 0.0025 2107.11 -7618.77
 62% 0.65 0.24 0.27 0.20 0.37 0.40   5 13 0.0000 0.5896 P(5)=1.000  0.0345 0.0025 2122.15 -7623.98
 62% 0.65 0.24 0.27 0.20 0.37 0.40   5 13 0.0000 0.5890 P(5)=1.000  0.0345 0.0025 2142.12 -7600.27
 62% 0.65 0.24 0.27 0.20 0.37 0.40   5 13 0.0000 0.5884 P(5)=1.000  0.0345 0.0025 2128.29 -7591.96
 62% 0.65 0.24 0.27 0.20 0.37 0.40   5 13 0.0000 0.5878 P(5)=1.000  0.0345 0.0025 2148.93 -7600.59
 62% 0.65 0.24 0.27 0.20 0.37 0.40   5 13 0.0000 0.5873 P(5)=1.000  0.0345 0.0025 2119.62 -7597.43
 62% 0.65 0.24 0.27 0.20 0.37 0.40   5 13 0.0000 0.5877 P(5)=1.000  0.0345 0.0025 2123.34 -7613.54
 62% 0.65 0.24 0.27 0.20 0.37 0.40   5 13 0.0000 0.5871 P(5)=1.000  0.0345 0.0025 2146.53 -7614.50
 62% 0.65 0.24 0.27 0.20 0.37 0.40   5 13 0.0000 0.5865 P(5)=1.000  0.0345 0.0025 2144.91 -7617.43
 63% 0.65 0.24 0.27 0.20 0.37 0.40   5 13 0.0000 0.5869 P(5)=1.000  0.0345 0.0025 2084.26 -7621.77
 63% 0.65 0.24 0.27 0.20 0.37 0.40   5 13 0.0000 0.5873 P(5)=1.000  0.0345 0.0025 2082.93 -7625.00
 63% 0.65 0.24 0.27 0.20 0.37 0.40   5 13 0.0000 0.5877 P(5)=1.000  0.0346 0.0025 2097.92 -7608.84
 63% 0.65 0.24 0.27 0.20 0.37 0.40   5 13 0.0000 0.5871 P(5)=1.000  0.0346 0.0025 2092.48 -7608.56
 63% 0.65 0.24 0.27 0.20 0.37 0.40   5 13 0.0000 0.5866 P(5)=1.000  0.0346 0.0025 2099.43 -7616.53
 63% 0.65 0.24 0.27 0.20 0.37 0.40   5 13 0.0000 0.5860 P(5)=1.000  0.0346 0.0025 2157.88 -7615.88
 63% 0.65 0.24 0.27 0.20 0.37 0.40   5 13 0.0000 0.5854 P(5)=1.000  0.0346 0.0025 2119.96 -7613.44
 63% 0.65 0.24 0.27 0.20 0.37 0.40   5 13 0.0000 0.5849 P(5)=1.000  0.0346 0.0025 2113.68 -7619.63
 63% 0.65 0.24 0.27 0.20 0.37 0.40   5 13 0.0000 0.5843 P(5)=1.000  0.0346 0.0025 2127.40 -7617.54
 63% 0.65 0.24 0.27 0.20 0.37 0.40   5 13 0.0000 0.5847 P(5)=1.000  0.0346 0.0025 2138.75 -7607.81
 63% 0.65 0.24 0.27 0.20 0.37 0.40   5 13 0.0000 0.5841 P(5)=1.000  0.0346 0.0025 2115.50 -7610.47
 63% 0.65 0.24 0.27 0.20 0.37 0.40   5 13 0.0000 0.5836 P(5)=1.000  0.0346 0.0025 2123.78 -7617.95
 63% 0.65 0.24 0.27 0.20 0.37 0.40   5 13 0.0000 0.5830 P(5)=1.000  0.0346 0.0025 2102.81 -7602.50
 63% 0.65 0.24 0.27 0.20 0.37 0.40   5 13 0.0000 0.5824 P(5)=1.000  0.0346 0.0025 2098.71 -7602.33
 63% 0.65 0.24 0.27 0.20 0.37 0.40   5 13 0.0000 0.5829 P(5)=1.000  0.0346 0.0025 2092.35 -7606.46
 63% 0.65 0.24 0.27 0.20 0.37 0.40   5 13 0.0000 0.5833 P(5)=1.000  0.0346 0.0025 2098.56 -7607.78
 63% 0.65 0.24 0.27 0.20 0.37 0.40   5 13 0.0000 0.5827 P(5)=1.000  0.0346 0.0025 2104.72 -7597.38
 63% 0.65 0.24 0.27 0.20 0.37 0.40   5 13 0.0000 0.5821 P(5)=1.000  0.0346 0.0025 2122.64 -7599.92
 63% 0.65 0.24 0.27 0.20 0.37 0.40   5 13 0.0000 0.5825 P(5)=1.000  0.0346 0.0025 2170.94 -7596.83
 63% 0.65 0.24 0.27 0.20 0.37 0.40   5 13 0.0000 0.5825 P(5)=1.000  0.0346 0.0025 2165.20 -7595.37
 64% 0.65 0.24 0.27 0.20 0.37 0.40   5 13 0.0000 0.5820 P(5)=1.000  0.0346 0.0025 2123.42 -7605.79
 64% 0.65 0.24 0.27 0.20 0.37 0.40   5 13 0.0000 0.5814 P(5)=1.000  0.0346 0.0025 2124.92 -7608.33
 64% 0.65 0.24 0.27 0.20 0.37 0.40   5 13 0.0000 0.5814 P(5)=1.000  0.0346 0.0025 2135.77 -7608.86
 64% 0.65 0.24 0.27 0.20 0.37 0.40   5 13 0.0000 0.5809 P(5)=1.000  0.0346 0.0025 2134.20 -7611.63
 64% 0.65 0.24 0.27 0.20 0.37 0.40   5 13 0.0000 0.5813 P(5)=1.000  0.0346 0.0026 2110.47 -7620.12
 64% 0.65 0.24 0.27 0.20 0.37 0.40   5 13 0.0000 0.5807 P(5)=1.000  0.0346 0.0026 2153.87 -7610.57
 64% 0.65 0.24 0.27 0.20 0.37 0.40   5 13 0.0000 0.5811 P(5)=1.000  0.0346 0.0026 2110.94 -7620.52
 64% 0.65 0.24 0.27 0.20 0.37 0.40   5 13 0.0000 0.5806 P(5)=1.000  0.0346 0.0026 2114.26 -7621.04
 64% 0.65 0.24 0.27 0.20 0.37 0.40   5 13 0.0000 0.5810 P(5)=1.000  0.0346 0.0026 2130.92 -7610.05
 64% 0.65 0.24 0.27 0.20 0.37 0.40   5 13 0.0000 0.5814 P(5)=1.000  0.0346 0.0026 2127.91 -7625.27
 64% 0.65 0.24 0.27 0.20 0.37 0.40   5 13 0.0000 0.5814 P(5)=1.000  0.0346 0.0026 2099.86 -7620.06
 64% 0.65 0.24 0.27 0.20 0.37 0.40   5 13 0.0000 0.5817 P(5)=1.000  0.0346 0.0026 2132.49 -7625.12
 64% 0.65 0.24 0.27 0.20 0.37 0.40   5 13 0.0000 0.5812 P(5)=1.000  0.0346 0.0026 2134.24 -7612.28
 64% 0.65 0.24 0.27 0.20 0.37 0.40   5 13 0.0000 0.5806 P(5)=1.000  0.0346 0.0026 2118.30 -7605.12
 64% 0.65 0.24 0.27 0.20 0.37 0.40   5 13 0.0000 0.5801 P(5)=1.000  0.0346 0.0026 2118.15 -7615.02
 64% 0.65 0.24 0.27 0.20 0.37 0.40   5 13 0.0000 0.5795 P(5)=1.000  0.0346 0.0026 2133.00 -7616.30
 64% 0.65 0.24 0.27 0.20 0.37 0.40   5 13 0.0000 0.5799 P(5)=1.000  0.0346 0.0026 2118.27 -7598.09
 64% 0.65 0.24 0.27 0.20 0.37 0.40   5 13 0.0000 0.5803 P(5)=1.000  0.0346 0.0026 2114.68 -7605.42
 64% 0.65 0.24 0.27 0.20 0.37 0.40   5 13 0.0000 0.5798 P(5)=1.000  0.0346 0.0026 2109.01 -7611.40
 64% 0.65 0.24 0.27 0.20 0.37 0.40   5 13 0.0000 0.5792 P(5)=1.000  0.0346 0.0026 2105.16 -7610.99
 65% 0.65 0.24 0.27 0.20 0.37 0.40   5 13 0.0000 0.5796 P(5)=1.000  0.0346 0.0026 2111.59 -7611.95
 65% 0.65 0.24 0.27 0.20 0.37 0.40   5 13 0.0000 0.5800 P(5)=1.000  0.0346 0.0026 2124.92 -7605.79
 65% 0.65 0.24 0.27 0.20 0.37 0.40   5 13 0.0000 0.5804 P(5)=1.000  0.0346 0.0026 2123.43 -7607.49
 65% 0.65 0.24 0.27 0.20 0.37 0.40   5 13 0.0000 0.5808 P(5)=1.000  0.0346 0.0026 2107.72 -7622.82
 65% 0.65 0.24 0.27 0.20 0.37 0.40   5 13 0.0000 0.5812 P(5)=1.000  0.0346 0.0026 2107.99 -7612.41
 65% 0.65 0.24 0.27 0.20 0.37 0.40   5 13 0.0000 0.5816 P(5)=1.000  0.0345 0.0026 2145.55 -7609.54
 65% 0.65 0.24 0.27 0.20 0.37 0.40   5 13 0.0000 0.5820 P(5)=1.000  0.0345 0.0026 2160.09 -7607.48
 65% 0.65 0.24 0.27 0.20 0.37 0.40   5 13 0.0000 0.5815 P(5)=1.000  0.0345 0.0026 2194.77 -7612.27
 65% 0.65 0.24 0.27 0.20 0.37 0.40   5 13 0.0000 0.5819 P(5)=1.000  0.0345 0.0026 2139.17 -7602.90
 65% 0.65 0.24 0.27 0.20 0.37 0.40   5 13 0.0000 0.5813 P(5)=1.000  0.0345 0.0026 2132.97 -7605.98
 65% 0.65 0.24 0.27 0.20 0.37 0.40   5 13 0.0000 0.5817 P(5)=1.000  0.0345 0.0026 2146.80 -7616.49  2:07

 65% 0.65 0.24 0.27 0.20 0.37 0.40   5 13 0.0000 0.5821 P(5)=1.000  0.0345 0.0026 2146.37 -7606.33
 65% 0.65 0.24 0.27 0.20 0.37 0.40   5 13 0.0000 0.5821 P(5)=1.000  0.0345 0.0026 2154.06 -7606.06
 65% 0.65 0.24 0.27 0.20 0.37 0.40   5 13 0.0000 0.5825 P(5)=1.000  0.0345 0.0026 2146.28 -7601.77
 65% 0.65 0.24 0.27 0.20 0.37 0.40   5 13 0.0000 0.5819 P(5)=1.000  0.0345 0.0026 2111.17 -7599.80
 65% 0.65 0.24 0.27 0.20 0.37 0.40   5 13 0.0000 0.5823 P(5)=1.000  0.0345 0.0026 2122.83 -7607.38
 65% 0.65 0.24 0.27 0.20 0.37 0.40   5 13 0.0000 0.5823 P(5)=1.000  0.0345 0.0026 2176.87 -7621.80
 65% 0.65 0.24 0.27 0.20 0.37 0.40   5 13 0.0000 0.5818 P(5)=1.000  0.0345 0.0026 2115.75 -7611.18
 65% 0.65 0.24 0.27 0.20 0.37 0.40   5 13 0.0000 0.5818 P(5)=1.000  0.0345 0.0026 2140.41 -7613.15
 65% 0.65 0.24 0.27 0.20 0.37 0.40   5 13 0.0000 0.5818 P(5)=1.000  0.0346 0.0026 2091.48 -7601.79
 66% 0.65 0.24 0.27 0.20 0.37 0.40   5 13 0.0000 0.5822 P(5)=1.000  0.0346 0.0026 2087.82 -7610.61
 66% 0.65 0.24 0.27 0.20 0.37 0.40   5 13 0.0000 0.5826 P(5)=1.000  0.0346 0.0026 2071.38 -7600.97
 66% 0.65 0.24 0.27 0.20 0.37 0.40   5 13 0.0000 0.5829 P(5)=1.000  0.0346 0.0026 2058.63 -7598.04
 66% 0.65 0.24 0.27 0.20 0.37 0.40   5 13 0.0000 0.5833 P(5)=1.000  0.0346 0.0026 2069.58 -7613.10
 66% 0.65 0.24 0.27 0.20 0.37 0.40   5 13 0.0000 0.5837 P(5)=1.000  0.0346 0.0026 2042.80 -7614.83
 66% 0.65 0.24 0.27 0.20 0.37 0.40   5 13 0.0000 0.5832 P(5)=1.000  0.0346 0.0026 2045.03 -7604.68
 66% 0.65 0.24 0.27 0.20 0.37 0.40   5 13 0.0000 0.5826 P(5)=1.000  0.0346 0.0026 2069.86 -7609.14
 66% 0.65 0.24 0.27 0.20 0.37 0.40   5 13 0.0000 0.5821 P(5)=1.000  0.0346 0.0026 2057.17 -7618.18
 66% 0.65 0.24 0.27 0.20 0.37 0.40   5 13 0.0000 0.5825 P(5)=1.000  0.0346 0.0026 2056.77 -7618.78
 66% 0.65 0.24 0.27 0.20 0.37 0.40   5 13 0.0000 0.5820 P(5)=1.000  0.0346 0.0026 2044.56 -7615.75
 66% 0.65 0.24 0.27 0.20 0.37 0.40   5 13 0.0000 0.5814 P(5)=1.000  0.0346 0.0026 2035.60 -7622.76
 66% 0.65 0.24 0.27 0.20 0.37 0.40   5 13 0.0000 0.5809 P(5)=1.000  0.0346 0.0026 2077.95 -7614.08
 66% 0.65 0.24 0.27 0.20 0.37 0.40   5 13 0.0000 0.5803 P(5)=1.000  0.0346 0.0026 2025.73 -7617.40
 66% 0.65 0.24 0.27 0.20 0.37 0.40   5 13 0.0000 0.5798 P(5)=1.000  0.0346 0.0026 2013.62 -7613.05
 66% 0.65 0.24 0.27 0.20 0.37 0.40   5 13 0.0000 0.5793 P(5)=1.000  0.0346 0.0026 2008.32 -7613.55
 66% 0.65 0.24 0.27 0.20 0.37 0.40   5 13 0.0000 0.5797 P(5)=1.000  0.0346 0.0026 2067.94 -7617.57
 66% 0.65 0.24 0.27 0.20 0.37 0.40   5 13 0.0000 0.5801 P(5)=1.000  0.0346 0.0026 2072.63 -7619.71
 66% 0.65 0.24 0.27 0.20 0.37 0.40   5 13 0.0000 0.5795 P(5)=1.000  0.0346 0.0026 2045.83 -7619.67
 66% 0.65 0.25 0.27 0.20 0.37 0.40   5 13 0.0000 0.5799 P(5)=1.000  0.0346 0.0026 2035.51 -7633.74
 66% 0.65 0.25 0.27 0.20 0.37 0.40   5 13 0.0000 0.5803 P(5)=1.000  0.0346 0.0026 2053.35 -7634.75
 67% 0.65 0.25 0.27 0.20 0.37 0.40   5 13 0.0000 0.5803 P(5)=1.000  0.0346 0.0026 2054.95 -7638.85
 67% 0.65 0.25 0.27 0.20 0.37 0.40   5 13 0.0000 0.5798 P(5)=1.000  0.0346 0.0026 2046.81 -7625.39
 67% 0.65 0.25 0.27 0.20 0.37 0.40   5 13 0.0000 0.5798 P(5)=1.000  0.0346 0.0026 2019.97 -7620.26
 67% 0.65 0.25 0.27 0.20 0.37 0.40   5 13 0.0000 0.5798 P(5)=1.000  0.0346 0.0026 2005.59 -7608.83
 67% 0.65 0.25 0.27 0.20 0.37 0.40   5 13 0.0000 0.5801 P(5)=1.000  0.0346 0.0026 2048.20 -7611.30
 67% 0.65 0.25 0.27 0.20 0.37 0.40   5 13 0.0000 0.5805 P(5)=1.000  0.0346 0.0026 2004.35 -7611.57
 67% 0.65 0.25 0.27 0.20 0.37 0.40   5 13 0.0000 0.5800 P(5)=1.000  0.0346 0.0026 1996.54 -7605.09
 67% 0.65 0.25 0.27 0.20 0.37 0.40   5 13 0.0000 0.5795 P(5)=1.000  0.0346 0.0026 2011.54 -7604.59
 67% 0.65 0.25 0.27 0.20 0.37 0.40   5 13 0.0000 0.5789 P(5)=1.000  0.0346 0.0026 2022.62 -7603.79
 67% 0.65 0.25 0.27 0.20 0.37 0.40   5 13 0.0000 0.5784 P(5)=1.000  0.0346 0.0026 2051.88 -7612.67
 67% 0.65 0.25 0.28 0.20 0.37 0.40   5 13 0.0000 0.5779 P(5)=1.000  0.0346 0.0026 2054.96 -7594.33
 67% 0.65 0.25 0.28 0.20 0.37 0.40   5 13 0.0000 0.5783 P(5)=1.000  0.0346 0.0026 2051.06 -7603.64
 67% 0.65 0.25 0.28 0.20 0.37 0.40   5 13 0.0000 0.5778 P(5)=1.000  0.0346 0.0026 2030.95 -7582.33
 67% 0.65 0.25 0.28 0.20 0.37 0.40   5 13 0.0000 0.5781 P(5)=1.000  0.0346 0.0026 2038.65 -7589.23
 67% 0.65 0.25 0.28 0.20 0.37 0.40   5 13 0.0000 0.5785 P(5)=1.000  0.0345 0.0026 2036.43 -7592.36
 67% 0.65 0.25 0.28 0.20 0.37 0.40   5 13 0.0000 0.5789 P(5)=1.000  0.0345 0.0026 2019.50 -7604.43
 67% 0.65 0.25 0.27 0.20 0.37 0.40   5 13 0.0000 0.5793 P(5)=1.000  0.0345 0.0026 2014.26 -7605.96
 67% 0.65 0.25 0.28 0.20 0.37 0.40   5 13 0.0000 0.5788 P(5)=1.000  0.0345 0.0026 2018.92 -7621.86
 67% 0.65 0.25 0.28 0.20 0.37 0.40   5 13 0.0000 0.5791 P(5)=1.000  0.0345 0.0026 2036.20 -7615.18
 67% 0.65 0.25 0.28 0.20 0.37 0.40   5 13 0.0000 0.5795 P(5)=1.000  0.0345 0.0026 2055.59 -7608.50
 68% 0.65 0.25 0.27 0.20 0.37 0.40   5 13 0.0000 0.5799 P(5)=1.000  0.0345 0.0026 2056.17 -7596.56
 68% 0.65 0.25 0.28 0.20 0.37 0.40   5 13 0.0000 0.5803 P(5)=1.000  0.0345 0.0026 2076.66 -7612.41
 68% 0.65 0.25 0.28 0.20 0.37 0.40   5 13 0.0000 0.5803 P(5)=1.000  0.0345 0.0026 2099.15 -7611.48
 68% 0.65 0.25 0.28 0.20 0.37 0.40   5 13 0.0000 0.5803 P(5)=1.000  0.0345 0.0026 2061.79 -7608.62
 68% 0.65 0.25 0.28 0.20 0.37 0.40   5 13 0.0000 0.5797 P(5)=1.000  0.0345 0.0026 2043.68 -7601.89
 68% 0.65 0.25 0.28 0.20 0.37 0.40   5 13 0.0000 0.5792 P(5)=1.000  0.0345 0.0026 2035.96 -7603.65
 68% 0.65 0.25 0.28 0.20 0.37 0.40   5 13 0.0000 0.5792 P(5)=1.000  0.0345 0.0026 2032.96 -7599.31
 68% 0.65 0.25 0.28 0.20 0.37 0.40   5 13 0.0000 0.5787 P(5)=1.000  0.0345 0.0026 2039.52 -7594.04
 68% 0.65 0.25 0.28 0.20 0.37 0.40   5 13 0.0000 0.5782 P(5)=1.000  0.0345 0.0026 1992.77 -7593.20
 68% 0.65 0.25 0.28 0.20 0.37 0.40   5 13 0.0000 0.5786 P(5)=1.000  0.0345 0.0026 1987.19 -7595.40
 68% 0.65 0.25 0.28 0.20 0.37 0.40   5 13 0.0000 0.5781 P(5)=1.000  0.0345 0.0026 2044.66 -7601.48
 68% 0.65 0.25 0.28 0.20 0.37 0.40   5 13 0.0000 0.5784 P(5)=1.000  0.0345 0.0026 2057.34 -7596.81
 68% 0.65 0.25 0.28 0.20 0.37 0.40   5 13 0.0000 0.5788 P(5)=1.000  0.0345 0.0026 2008.65 -7595.86
 68% 0.65 0.25 0.28 0.20 0.37 0.40   5 13 0.0000 0.5792 P(5)=1.000  0.0345 0.0026 2014.51 -7600.44
 68% 0.65 0.25 0.28 0.20 0.37 0.40   5 13 0.0000 0.5787 P(5)=1.000  0.0345 0.0026 2062.82 -7613.02
 68% 0.65 0.25 0.28 0.20 0.37 0.40   5 13 0.0000 0.5790 P(5)=1.000  0.0345 0.0026 2039.06 -7601.84
 68% 0.65 0.25 0.28 0.20 0.37 0.40   5 13 0.0000 0.5785 P(5)=1.000  0.0345 0.0026 2037.31 -7612.76
 68% 0.65 0.25 0.28 0.20 0.37 0.40   5 13 0.0000 0.5789 P(5)=1.000  0.0345 0.0026 2027.94 -7619.02
 68% 0.65 0.25 0.28 0.20 0.37 0.40   5 13 0.0000 0.5784 P(5)=1.000  0.0345 0.0026 2023.04 -7617.90
 68% 0.65 0.25 0.28 0.20 0.37 0.40   5 13 0.0000 0.5779 P(5)=1.000  0.0345 0.0026 2004.81 -7613.68
 69% 0.65 0.25 0.28 0.20 0.37 0.40   5 13 0.0000 0.5782 P(5)=1.000  0.0345 0.0026 1987.22 -7610.49
 69% 0.65 0.25 0.28 0.20 0.37 0.40   5 13 0.0000 0.5777 P(5)=1.000  0.0345 0.0026 2034.81 -7598.85
 69% 0.65 0.25 0.28 0.20 0.37 0.40   5 13 0.0000 0.5781 P(5)=1.000  0.0345 0.0026 2077.53 -7600.13
 69% 0.65 0.25 0.28 0.20 0.37 0.40   5 13 0.0000 0.5785 P(5)=1.000  0.0345 0.0026 2009.32 -7590.96
 69% 0.65 0.25 0.28 0.20 0.37 0.40   5 13 0.0000 0.5789 P(5)=1.000  0.0345 0.0026 2016.84 -7594.39
 69% 0.65 0.25 0.28 0.20 0.37 0.40   5 13 0.0000 0.5792 P(5)=1.000  0.0345 0.0026 2047.63 -7604.48
 69% 0.65 0.25 0.28 0.20 0.37 0.40   5 13 0.0000 0.5796 P(5)=1.000  0.0345 0.0026 2038.55 -7617.43
 69% 0.65 0.25 0.28 0.20 0.37 0.40   5 13 0.0000 0.5796 P(5)=1.000  0.0345 0.0026 2060.92 -7609.92
 69% 0.65 0.25 0.28 0.20 0.37 0.40   5 13 0.0000 0.5791 P(5)=1.000  0.0345 0.0026 2061.99 -7601.65
 69% 0.65 0.25 0.28 0.20 0.37 0.40   5 13 0.0000 0.5795 P(5)=1.000  0.0345 0.0026 2070.81 -7601.74
 69% 0.65 0.25 0.28 0.20 0.37 0.40   5 13 0.0000 0.5789 P(5)=1.000  0.0345 0.0026 2097.89 -7602.47
 69% 0.65 0.25 0.28 0.20 0.37 0.40   5 13 0.0000 0.5793 P(5)=1.000  0.0345 0.0026 2100.49 -7596.52
 69% 0.65 0.25 0.28 0.20 0.37 0.40   5 13 0.0000 0.5788 P(5)=1.000  0.0345 0.0026 2107.22 -7612.55
 69% 0.65 0.25 0.28 0.20 0.37 0.40   5 13 0.0000 0.5792 P(5)=1.000  0.0345 0.0026 2111.52 -7605.14
 69% 0.65 0.25 0.28 0.20 0.37 0.40   5 13 0.0000 0.5795 P(5)=1.000  0.0345 0.0026 2109.61 -7610.57
 69% 0.65 0.25 0.28 0.20 0.37 0.40   5 13 0.0000 0.5795 P(5)=1.000  0.0345 0.0026 2111.36 -7607.46
 69% 0.65 0.25 0.28 0.20 0.37 0.40   5 13 0.0000 0.5799 P(5)=1.000  0.0345 0.0026 2103.87 -7605.71
 69% 0.65 0.25 0.28 0.20 0.37 0.40   5 13 0.0000 0.5799 P(5)=1.000  0.0345 0.0026 2070.19 -7599.79
 69% 0.65 0.25 0.28 0.20 0.37 0.40   5 13 0.0000 0.5803 P(5)=1.000  0.0345 0.0026 2056.47 -7592.81
 69% 0.65 0.25 0.28 0.20 0.37 0.40   5 13 0.0000 0.5803 P(5)=1.000  0.0345 0.0026 2059.56 -7598.14
 70% 0.65 0.25 0.28 0.20 0.37 0.40   5 13 0.0000 0.5803 P(5)=1.000  0.0345 0.0026 2063.87 -7615.85
 70% 0.65 0.25 0.28 0.20 0.37 0.40   5 13 0.0000 0.5806 P(5)=1.000  0.0345 0.0026 2028.23 -7619.39
 70% 0.65 0.25 0.28 0.20 0.37 0.40   5 13 0.0000 0.5810 P(5)=1.000  0.0345 0.0026 2032.57 -7613.24
 70% 0.65 0.25 0.28 0.20 0.37 0.40   5 13 0.0000 0.5805 P(5)=1.000  0.0345 0.0026 2057.03 -7622.93
 70% 0.65 0.25 0.27 0.20 0.37 0.40   5 13 0.0000 0.5809 P(5)=1.000  0.0345 0.0026 2083.61 -7619.83
 70% 0.65 0.25 0.27 0.20 0.37 0.40   5 13 0.0000 0.5812 P(5)=1.000  0.0345 0.0026 2097.98 -7614.32
 70% 0.65 0.25 0.27 0.20 0.37 0.40   5 13 0.0000 0.5807 P(5)=1.000  0.0345 0.0026 2066.30 -7608.97
 70% 0.65 0.25 0.27 0.20 0.37 0.40   5 13 0.0000 0.5811 P(5)=1.000  0.0345 0.0026 2079.04 -7624.86
 70% 0.65 0.25 0.27 0.20 0.37 0.40   5 13 0.0000 0.5811 P(5)=1.000  0.0345 0.0026 2074.48 -7626.35
 70% 0.65 0.25 0.27 0.20 0.37 0.40   5 13 0.0000 0.5815 P(5)=1.000  0.0345 0.0026 2082.00 -7620.25
 70% 0.65 0.25 0.27 0.20 0.37 0.40   5 13 0.0000 0.5818 P(5)=1.000  0.0345 0.0026 2121.34 -7623.11  2:15

 70% 0.65 0.25 0.27 0.20 0.37 0.40   5 13 0.0000 0.5813 P(5)=1.000  0.0345 0.0026 2064.16 -7610.03
 70% 0.65 0.25 0.27 0.20 0.37 0.40   5 13 0.0000 0.5817 P(5)=1.000  0.0345 0.0026 2112.98 -7615.14
 70% 0.65 0.25 0.27 0.20 0.37 0.40   5 13 0.0000 0.5812 P(5)=1.000  0.0345 0.0026 2113.10 -7622.78
 70% 0.65 0.25 0.27 0.20 0.37 0.40   5 13 0.0000 0.5807 P(5)=1.000  0.0345 0.0026 2074.67 -7616.25
 70% 0.65 0.25 0.27 0.20 0.37 0.40   5 13 0.0000 0.5802 P(5)=1.000  0.0345 0.0026 2069.42 -7612.11
 70% 0.65 0.25 0.27 0.20 0.37 0.40   5 13 0.0000 0.5805 P(5)=1.000  0.0345 0.0026 2035.45 -7610.76
 70% 0.65 0.25 0.27 0.20 0.37 0.40   5 13 0.0000 0.5809 P(5)=1.000  0.0345 0.0026 2086.69 -7615.44
 70% 0.65 0.25 0.27 0.20 0.37 0.40   5 13 0.0000 0.5813 P(5)=1.000  0.0345 0.0026 2067.35 -7616.29
 70% 0.65 0.25 0.27 0.20 0.37 0.40   5 13 0.0000 0.5816 P(5)=1.000  0.0345 0.0026 2065.41 -7610.32
 71% 0.65 0.25 0.27 0.20 0.37 0.40   5 13 0.0000 0.5820 P(5)=1.000  0.0345 0.0026 2061.34 -7612.37
 71% 0.65 0.25 0.27 0.20 0.37 0.40   5 13 0.0000 0.5820 P(5)=1.000  0.0345 0.0026 2078.20 -7615.80
 71% 0.65 0.25 0.27 0.20 0.37 0.40   5 13 0.0000 0.5823 P(5)=1.000  0.0345 0.0026 2092.36 -7622.61
 71% 0.65 0.25 0.27 0.20 0.37 0.40   5 13 0.0000 0.5818 P(5)=1.000  0.0345 0.0026 2089.41 -7615.90
 71% 0.65 0.25 0.27 0.20 0.37 0.40   5 13 0.0000 0.5813 P(5)=1.000  0.0345 0.0026 2057.62 -7623.58
 71% 0.65 0.25 0.27 0.20 0.37 0.40   5 13 0.0000 0.5808 P(5)=1.000  0.0345 0.0026 2076.96 -7620.13
 71% 0.65 0.25 0.27 0.20 0.37 0.40   5 13 0.0000 0.5803 P(5)=1.000  0.0345 0.0026 2037.88 -7625.23
 71% 0.65 0.25 0.27 0.20 0.37 0.40   5 13 0.0000 0.5798 P(5)=1.000  0.0345 0.0026 2059.78 -7613.84
 71% 0.65 0.25 0.27 0.20 0.37 0.40   5 13 0.0000 0.5802 P(5)=1.000  0.0345 0.0026 2058.75 -7606.40
 71% 0.65 0.25 0.27 0.20 0.37 0.40   5 13 0.0000 0.5797 P(5)=1.000  0.0345 0.0026 2096.63 -7606.78
 71% 0.65 0.25 0.27 0.20 0.37 0.40   5 13 0.0000 0.5792 P(5)=1.000  0.0345 0.0026 2089.13 -7608.72
 71% 0.65 0.25 0.27 0.20 0.37 0.40   5 13 0.0000 0.5796 P(5)=1.000  0.0345 0.0026 2070.79 -7617.57
 71% 0.65 0.25 0.27 0.20 0.37 0.40   5 13 0.0000 0.5799 P(5)=1.000  0.0345 0.0026 2006.10 -7604.96
 71% 0.65 0.25 0.27 0.20 0.37 0.40   5 13 0.0000 0.5803 P(5)=1.000  0.0345 0.0026 2042.99 -7620.33
 71% 0.65 0.25 0.27 0.20 0.37 0.40   5 13 0.0000 0.5806 P(5)=1.000  0.0345 0.0026 2061.85 -7621.84
 71% 0.65 0.25 0.27 0.20 0.37 0.40   5 13 0.0000 0.5802 P(5)=1.000  0.0345 0.0026 2059.07 -7606.80
 71% 0.65 0.25 0.27 0.20 0.37 0.40   5 13 0.0000 0.5797 P(5)=1.000  0.0345 0.0026 2057.66 -7613.06
 71% 0.65 0.25 0.27 0.20 0.37 0.40   5 13 0.0000 0.5792 P(5)=1.000  0.0345 0.0026 2051.03 -7610.90
 71% 0.65 0.25 0.27 0.20 0.37 0.40   5 13 0.0000 0.5787 P(5)=1.000  0.0345 0.0026 2042.37 -7600.76
 71% 0.65 0.25 0.27 0.20 0.37 0.40   5 13 0.0000 0.5782 P(5)=1.000  0.0345 0.0026 2050.30 -7598.99
 72% 0.65 0.25 0.27 0.20 0.37 0.40   5 13 0.0000 0.5777 P(5)=1.000  0.0345 0.0026 2060.06 -7622.43
 72% 0.65 0.25 0.27 0.20 0.37 0.40   5 13 0.0000 0.5772 P(5)=1.000  0.0345 0.0026 2011.63 -7616.15
 72% 0.65 0.25 0.27 0.20 0.37 0.40   5 13 0.0000 0.5767 P(5)=1.000  0.0345 0.0026 2004.27 -7611.81
 72% 0.65 0.25 0.27 0.20 0.37 0.40   5 13 0.0000 0.5762 P(5)=1.000  0.0345 0.0026 2040.09 -7608.13
 72% 0.65 0.25 0.27 0.20 0.37 0.40   5 13 0.0000 0.5766 P(5)=1.000  0.0345 0.0026 2004.46 -7610.93
 72% 0.65 0.25 0.27 0.20 0.37 0.40   5 13 0.0000 0.5761 P(5)=1.000  0.0345 0.0026 1999.04 -7610.93
 72% 0.65 0.25 0.27 0.20 0.37 0.40   5 13 0.0000 0.5756 P(5)=1.000  0.0345 0.0026 1992.25 -7622.79
 72% 0.65 0.25 0.27 0.20 0.37 0.40   5 13 0.0000 0.5751 P(5)=1.000  0.0345 0.0026 2010.99 -7616.56
 72% 0.65 0.25 0.27 0.20 0.37 0.40   5 13 0.0000 0.5747 P(5)=1.000  0.0345 0.0026 2040.20 -7617.98
 72% 0.65 0.25 0.27 0.20 0.37 0.40   5 13 0.0000 0.5742 P(5)=1.000  0.0345 0.0027 2039.89 -7629.71
 72% 0.65 0.25 0.27 0.20 0.37 0.40   5 13 0.0000 0.5745 P(5)=1.000  0.0345 0.0027 2033.59 -7621.88
 72% 0.65 0.25 0.27 0.20 0.37 0.40   5 13 0.0000 0.5749 P(5)=1.000  0.0345 0.0027 2048.99 -7628.73
 72% 0.65 0.25 0.27 0.20 0.37 0.40   5 13 0.0000 0.5753 P(5)=1.000  0.0345 0.0027 2048.94 -7622.88
 72% 0.65 0.25 0.27 0.20 0.37 0.40   5 13 0.0000 0.5748 P(5)=1.000  0.0345 0.0027 2042.83 -7630.47
 72% 0.65 0.25 0.27 0.20 0.37 0.40   5 13 0.0000 0.5751 P(5)=1.000  0.0345 0.0027 2058.58 -7631.09
 72% 0.65 0.25 0.27 0.20 0.37 0.40   5 13 0.0000 0.5755 P(5)=1.000  0.0345 0.0027 1990.59 -7627.94
 72% 0.65 0.25 0.27 0.20 0.37 0.40   5 13 0.0000 0.5750 P(5)=1.000  0.0345 0.0027 2021.24 -7625.07
 72% 0.65 0.25 0.27 0.20 0.37 0.40   5 13 0.0000 0.5745 P(5)=1.000  0.0345 0.0027 2033.65 -7622.79
 72% 0.65 0.25 0.27 0.20 0.37 0.40   5 13 0.0000 0.5740 P(5)=1.000  0.0345 0.0027 2123.52 -7636.18
 72% 0.65 0.25 0.27 0.20 0.37 0.40   5 13 0.0000 0.5744 P(5)=1.000  0.0345 0.0027 2056.76 -7618.05
 73% 0.65 0.25 0.27 0.20 0.37 0.40   5 13 0.0000 0.5739 P(5)=1.000  0.0345 0.0027 2100.39 -7625.75
 73% 0.65 0.25 0.27 0.20 0.37 0.40   5 13 0.0000 0.5734 P(5)=1.000  0.0345 0.0027 2087.55 -7626.06
 73% 0.65 0.25 0.27 0.20 0.37 0.40   5 13 0.0000 0.5738 P(5)=1.000  0.0345 0.0027 2030.70 -7622.85
 73% 0.65 0.25 0.27 0.20 0.37 0.40   5 13 0.0000 0.5738 P(5)=1.000  0.0345 0.0027 2068.25 -7629.05
 73% 0.65 0.25 0.27 0.20 0.37 0.40   5 13 0.0000 0.5733 P(5)=1.000  0.0345 0.0027 2079.40 -7623.49
 73% 0.65 0.25 0.27 0.20 0.37 0.40   5 13 0.0000 0.5728 P(5)=1.000  0.0345 0.0027 2086.57 -7624.72
 73% 0.65 0.25 0.27 0.20 0.37 0.40   5 13 0.0000 0.5728 P(5)=1.000  0.0345 0.0027 2124.75 -7627.74
 73% 0.65 0.25 0.27 0.20 0.37 0.40   5 13 0.0000 0.5728 P(5)=1.000  0.0345 0.0027 2126.25 -7624.18
 73% 0.65 0.25 0.27 0.20 0.37 0.40   5 13 0.0000 0.5724 P(5)=1.000  0.0345 0.0027 2106.12 -7618.05
 73% 0.65 0.25 0.27 0.20 0.37 0.40   5 13 0.0000 0.5719 P(5)=1.000  0.0345 0.0027 2113.03 -7611.65
 73% 0.65 0.25 0.27 0.20 0.37 0.40   5 13 0.0000 0.5719 P(5)=1.000  0.0345 0.0027 2111.34 -7612.01
 73% 0.65 0.25 0.27 0.20 0.37 0.40   5 13 0.0000 0.5719 P(5)=1.000  0.0345 0.0027 2113.95 -7620.66
 73% 0.65 0.25 0.27 0.20 0.37 0.40   5 13 0.0000 0.5714 P(5)=1.000  0.0345 0.0027 2070.21 -7617.83
 73% 0.65 0.25 0.27 0.20 0.37 0.40   5 13 0.0000 0.5718 P(5)=1.000  0.0345 0.0027 2120.85 -7628.52
 73% 0.65 0.25 0.27 0.20 0.37 0.40   5 13 0.0000 0.5721 P(5)=1.000  0.0345 0.0027 2103.34 -7624.16
 73% 0.65 0.25 0.27 0.20 0.37 0.40   5 13 0.0000 0.5717 P(5)=1.000  0.0345 0.0027 2116.99 -7614.88
 73% 0.65 0.25 0.27 0.20 0.37 0.40   5 13 0.0000 0.5720 P(5)=1.000  0.0345 0.0027 2137.86 -7628.02
 73% 0.65 0.25 0.27 0.20 0.37 0.40   5 13 0.0000 0.5724 P(5)=1.000  0.0344 0.0027 2086.18 -7628.53
 73% 0.65 0.25 0.27 0.20 0.37 0.40   5 13 0.0000 0.5724 P(5)=1.000  0.0344 0.0027 2095.84 -7618.49
 73% 0.65 0.25 0.27 0.20 0.37 0.40   5 13 0.0000 0.5724 P(5)=1.000  0.0344 0.0027 2109.54 -7618.03
 74% 0.65 0.25 0.27 0.20 0.37 0.40   5 13 0.0000 0.5727 P(5)=1.000  0.0344 0.0027 2082.63 -7612.83
 74% 0.65 0.25 0.27 0.20 0.37 0.40   5 13 0.0000 0.5727 P(5)=1.000  0.0344 0.0027 2075.35 -7615.98
 74% 0.65 0.25 0.27 0.20 0.37 0.40   5 13 0.0000 0.5727 P(5)=1.000  0.0344 0.0027 2066.36 -7621.73
 74% 0.65 0.25 0.27 0.20 0.37 0.40   5 13 0.0000 0.5727 P(5)=1.000  0.0344 0.0027 2063.80 -7625.90
 74% 0.65 0.25 0.27 0.20 0.37 0.40   5 13 0.0000 0.5722 P(5)=1.000  0.0344 0.0027 2089.90 -7626.69
 74% 0.65 0.25 0.27 0.20 0.37 0.40   5 13 0.0000 0.5726 P(5)=1.000  0.0344 0.0027 2083.31 -7620.60
 74% 0.65 0.25 0.27 0.20 0.38 0.40   5 13 0.0000 0.5730 P(5)=1.000  0.0344 0.0027 2124.89 -7625.89
 74% 0.65 0.25 0.27 0.20 0.38 0.40   5 13 0.0000 0.5733 P(5)=1.000  0.0344 0.0027 2058.04 -7624.26
 74% 0.65 0.25 0.27 0.20 0.38 0.40   5 13 0.0000 0.5736 P(5)=1.000  0.0344 0.0027 2067.56 -7631.28
 74% 0.65 0.25 0.27 0.20 0.38 0.40   5 13 0.0000 0.5740 P(5)=1.000  0.0344 0.0027 2057.62 -7620.71
 74% 0.65 0.25 0.27 0.20 0.38 0.40   5 13 0.0000 0.5740 P(5)=1.000  0.0344 0.0027 2089.79 -7623.18
 74% 0.65 0.25 0.27 0.20 0.38 0.40   5 13 0.0000 0.5743 P(5)=1.000  0.0344 0.0027 2111.23 -7615.37
 74% 0.65 0.25 0.27 0.20 0.38 0.40   5 13 0.0000 0.5747 P(5)=1.000  0.0344 0.0027 2069.60 -7609.70
 74% 0.65 0.25 0.27 0.20 0.38 0.40   5 13 0.0000 0.5742 P(5)=1.000  0.0344 0.0027 2075.14 -7618.48
 74% 0.65 0.25 0.27 0.20 0.38 0.40   5 13 0.0000 0.5738 P(5)=1.000  0.0344 0.0027 2083.62 -7610.01
 74% 0.65 0.25 0.27 0.20 0.38 0.40   5 13 0.0000 0.5733 P(5)=1.000  0.0344 0.0027 2112.86 -7604.00
 74% 0.65 0.25 0.27 0.20 0.38 0.40   5 13 0.0000 0.5736 P(5)=1.000  0.0344 0.0027 2176.54 -7598.66
 74% 0.65 0.25 0.27 0.20 0.38 0.40   5 13 0.0000 0.5736 P(5)=1.000  0.0344 0.0027 2162.69 -7591.51
 74% 0.65 0.25 0.27 0.20 0.38 0.40   5 13 0.0000 0.5740 P(5)=1.000  0.0344 0.0027 2147.50 -7598.66
 74% 0.65 0.25 0.27 0.20 0.38 0.40   5 13 0.0000 0.5735 P(5)=1.000  0.0344 0.0027 2156.06 -7600.77
 75% 0.65 0.25 0.27 0.20 0.38 0.40   5 13 0.0000 0.5739 P(5)=1.000  0.0344 0.0027 2146.72 -7599.94
 75% 0.65 0.25 0.27 0.20 0.38 0.40   5 13 0.0000 0.5739 P(5)=1.000  0.0344 0.0027 2132.70 -7605.23
 75% 0.65 0.25 0.27 0.20 0.38 0.40   5 13 0.0000 0.5734 P(5)=1.000  0.0344 0.0027 2097.94 -7617.05
 75% 0.65 0.25 0.27 0.20 0.38 0.40   5 13 0.0000 0.5729 P(5)=1.000  0.0344 0.0027 2086.50 -7613.14
 75% 0.65 0.25 0.27 0.20 0.37 0.40   5 13 0.0000 0.5729 P(5)=1.000  0.0344 0.0027 2100.79 -7618.12
 75% 0.65 0.25 0.27 0.20 0.37 0.40   5 13 0.0000 0.5729 P(5)=1.000  0.0344 0.0027 2092.64 -7608.84
 75% 0.65 0.25 0.27 0.20 0.37 0.40   5 13 0.0000 0.5733 P(5)=1.000  0.0344 0.0027 2129.69 -7605.83
 75% 0.65 0.25 0.27 0.20 0.38 0.40   5 13 0.0000 0.5733 P(5)=1.000  0.0344 0.0027 2100.97 -7610.73
 75% 0.65 0.25 0.27 0.20 0.38 0.40   5 13 0.0000 0.5736 P(5)=1.000  0.0344 0.0027 2094.34 -7603.75
 75% 0.65 0.25 0.27 0.20 0.37 0.40   5 13 0.0000 0.5740 P(5)=1.000  0.0344 0.0027 2088.94 -7608.20
 75% 0.65 0.25 0.27 0.20 0.37 0.40   5 13 0.0000 0.5743 P(5)=1.000  0.0344 0.0027 2078.80 -7602.38  2:24

 75% 0.65 0.25 0.27 0.20 0.38 0.40   5 13 0.0000 0.5743 P(5)=1.000  0.0344 0.0027 2109.62 -7605.73
 75% 0.65 0.25 0.27 0.20 0.38 0.40   5 13 0.0000 0.5738 P(5)=1.000  0.0344 0.0027 2089.56 -7614.56
 75% 0.65 0.25 0.27 0.20 0.38 0.40   5 13 0.0000 0.5742 P(5)=1.000  0.0344 0.0027 2099.85 -7621.88
 75% 0.65 0.25 0.27 0.20 0.38 0.40   5 13 0.0000 0.5742 P(5)=1.000  0.0344 0.0027 2130.10 -7622.49
 75% 0.65 0.25 0.27 0.20 0.38 0.40   5 13 0.0000 0.5745 P(5)=1.000  0.0344 0.0027 2128.85 -7615.03
 75% 0.65 0.25 0.27 0.20 0.38 0.40   5 13 0.0000 0.5749 P(5)=1.000  0.0344 0.0027 2090.76 -7608.38
 75% 0.65 0.25 0.27 0.20 0.38 0.40   5 13 0.0000 0.5752 P(5)=1.000  0.0344 0.0027 2076.67 -7619.67
 75% 0.65 0.25 0.27 0.20 0.38 0.40   5 13 0.0000 0.5756 P(5)=1.000  0.0344 0.0027 2092.88 -7609.67
 75% 0.65 0.25 0.27 0.20 0.38 0.40   5 13 0.0000 0.5751 P(5)=1.000  0.0344 0.0027 2097.33 -7609.52
 76% 0.65 0.25 0.27 0.20 0.38 0.40   5 13 0.0000 0.5746 P(5)=1.000  0.0344 0.0027 2062.84 -7613.19
 76% 0.65 0.25 0.27 0.20 0.38 0.40   5 13 0.0000 0.5750 P(5)=1.000  0.0344 0.0027 2099.41 -7603.90
 76% 0.65 0.25 0.27 0.20 0.38 0.40   5 13 0.0000 0.5753 P(5)=1.000  0.0344 0.0027 2110.79 -7605.08
 76% 0.65 0.25 0.27 0.20 0.38 0.40   5 13 0.0000 0.5757 P(5)=1.000  0.0344 0.0027 2112.90 -7617.43
 76% 0.65 0.25 0.27 0.20 0.38 0.40   5 13 0.0000 0.5760 P(5)=1.000  0.0344 0.0027 2084.86 -7611.69
 76% 0.65 0.25 0.27 0.20 0.38 0.40   5 13 0.0000 0.5760 P(5)=1.000  0.0344 0.0027 2103.52 -7617.47
 76% 0.65 0.25 0.27 0.20 0.38 0.40   5 13 0.0000 0.5763 P(5)=1.000  0.0343 0.0027 2064.56 -7615.92
 76% 0.65 0.25 0.27 0.20 0.38 0.40   5 13 0.0000 0.5763 P(5)=1.000  0.0343 0.0027 2122.25 -7610.40
 76% 0.65 0.25 0.27 0.20 0.38 0.40   5 13 0.0000 0.5763 P(5)=1.000  0.0343 0.0027 2090.31 -7620.67
 76% 0.65 0.25 0.27 0.20 0.38 0.40   5 13 0.0000 0.5767 P(5)=1.000  0.0343 0.0027 2105.15 -7622.81
 76% 0.65 0.25 0.27 0.20 0.38 0.40   5 13 0.0000 0.5762 P(5)=1.000  0.0343 0.0027 2085.16 -7633.78
 76% 0.65 0.25 0.27 0.20 0.38 0.40   5 13 0.0000 0.5766 P(5)=1.000  0.0343 0.0027 2073.23 -7634.68
 76% 0.65 0.25 0.27 0.20 0.38 0.40   5 13 0.0000 0.5769 P(5)=1.000  0.0343 0.0027 2117.17 -7633.38
 76% 0.65 0.25 0.27 0.20 0.38 0.40   5 13 0.0000 0.5772 P(5)=1.000  0.0343 0.0027 2092.02 -7616.28
 76% 0.65 0.25 0.27 0.20 0.38 0.40   5 13 0.0000 0.5772 P(5)=1.000  0.0343 0.0027 2102.04 -7596.35
 76% 0.65 0.25 0.27 0.20 0.38 0.40   5 13 0.0000 0.5776 P(5)=1.000  0.0343 0.0027 2124.02 -7601.25
 76% 0.65 0.25 0.27 0.20 0.38 0.40   5 13 0.0000 0.5776 P(5)=1.000  0.0343 0.0027 2091.85 -7595.66
 76% 0.65 0.25 0.27 0.20 0.38 0.40   5 13 0.0000 0.5771 P(5)=1.000  0.0343 0.0027 2086.64 -7597.37
 76% 0.65 0.25 0.27 0.20 0.38 0.40   5 13 0.0000 0.5774 P(5)=1.000  0.0343 0.0027 2091.81 -7611.81
 76% 0.65 0.25 0.27 0.20 0.38 0.40   5 13 0.0000 0.5774 P(5)=1.000  0.0343 0.0027 2103.22 -7623.32
 77% 0.65 0.25 0.27 0.20 0.38 0.40   5 13 0.0000 0.5774 P(5)=1.000  0.0343 0.0027 2115.80 -7614.32
 77% 0.65 0.25 0.27 0.20 0.38 0.40   5 13 0.0000 0.5778 P(5)=1.000  0.0343 0.0027 2092.14 -7619.99
 77% 0.65 0.25 0.27 0.20 0.38 0.40   5 13 0.0000 0.5773 P(5)=1.000  0.0343 0.0027 2081.02 -7611.52
 77% 0.65 0.25 0.27 0.20 0.38 0.40   5 13 0.0000 0.5769 P(5)=1.000  0.0343 0.0027 2072.24 -7604.86
 77% 0.65 0.25 0.27 0.20 0.38 0.40   5 13 0.0000 0.5764 P(5)=1.000  0.0343 0.0027 2102.08 -7620.78
 77% 0.65 0.25 0.27 0.20 0.38 0.40   5 13 0.0000 0.5767 P(5)=1.000  0.0343 0.0027 2100.21 -7605.10
 77% 0.65 0.25 0.27 0.20 0.38 0.40   5 13 0.0000 0.5771 P(5)=1.000  0.0343 0.0027 2125.97 -7601.44
 77% 0.65 0.25 0.27 0.20 0.38 0.40   5 13 0.0000 0.5766 P(5)=1.000  0.0343 0.0027 2168.97 -7624.15
 77% 0.65 0.25 0.27 0.20 0.38 0.40   5 13 0.0000 0.5762 P(5)=1.000  0.0343 0.0027 2177.40 -7607.70
 77% 0.65 0.25 0.27 0.20 0.38 0.40   5 13 0.0000 0.5765 P(5)=1.000  0.0343 0.0027 2175.30 -7622.75
 77% 0.65 0.25 0.27 0.20 0.38 0.40   5 13 0.0000 0.5760 P(5)=1.000  0.0343 0.0027 2179.25 -7617.16
 77% 0.65 0.25 0.27 0.20 0.38 0.40   5 13 0.0000 0.5756 P(5)=1.000  0.0343 0.0027 2150.80 -7620.27
 77% 0.65 0.25 0.27 0.20 0.38 0.40   5 13 0.0000 0.5759 P(5)=1.000  0.0343 0.0027 2106.13 -7610.74
 77% 0.65 0.25 0.27 0.20 0.38 0.40   5 13 0.0000 0.5763 P(5)=1.000  0.0343 0.0027 2096.08 -7604.70
 77% 0.65 0.25 0.27 0.20 0.38 0.40   5 13 0.0000 0.5758 P(5)=1.000  0.0343 0.0027 2064.61 -7610.92
 77% 0.65 0.25 0.27 0.20 0.38 0.40   5 13 0.0000 0.5761 P(5)=1.000  0.0343 0.0027 2074.29 -7603.39
 77% 0.65 0.25 0.27 0.20 0.38 0.40   5 13 0.0000 0.5757 P(5)=1.000  0.0343 0.0027 2080.95 -7609.75
 77% 0.65 0.25 0.27 0.20 0.38 0.40   5 13 0.0000 0.5760 P(5)=1.000  0.0343 0.0027 2060.81 -7614.69
 77% 0.65 0.25 0.27 0.20 0.38 0.40   5 13 0.0000 0.5756 P(5)=1.000  0.0343 0.0027 2105.27 -7620.56
 77% 0.65 0.25 0.27 0.20 0.38 0.40   5 13 0.0000 0.5751 P(5)=1.000  0.0343 0.0027 2086.48 -7626.05
 78% 0.65 0.25 0.27 0.20 0.38 0.40   5 13 0.0000 0.5754 P(5)=1.000  0.0343 0.0027 2090.95 -7642.49
 78% 0.65 0.25 0.27 0.20 0.38 0.40   5 13 0.0000 0.5750 P(5)=1.000  0.0343 0.0027 2079.10 -7626.59
 78% 0.65 0.25 0.27 0.20 0.38 0.40   5 13 0.0000 0.5746 P(5)=1.000  0.0343 0.0027 2076.41 -7622.36
 78% 0.65 0.25 0.27 0.20 0.38 0.40   5 13 0.0000 0.5749 P(5)=1.000  0.0343 0.0027 2079.55 -7621.39
 78% 0.65 0.25 0.27 0.20 0.38 0.40   5 13 0.0000 0.5744 P(5)=1.000  0.0343 0.0027 2115.98 -7616.53
 78% 0.65 0.25 0.27 0.20 0.38 0.40   5 13 0.0000 0.5740 P(5)=1.000  0.0343 0.0027 2108.51 -7624.57
 78% 0.65 0.25 0.27 0.20 0.38 0.40   5 13 0.0000 0.5743 P(5)=1.000  0.0343 0.0027 2055.40 -7612.74
 78% 0.65 0.25 0.27 0.20 0.38 0.40   5 13 0.0000 0.5739 P(5)=1.000  0.0343 0.0027 2052.57 -7595.82
 78% 0.65 0.25 0.27 0.20 0.38 0.40   5 13 0.0000 0.5734 P(5)=1.000  0.0343 0.0027 2036.17 -7607.05
 78% 0.65 0.25 0.27 0.20 0.38 0.40   5 13 0.0000 0.5730 P(5)=1.000  0.0343 0.0027 2031.10 -7613.78
 78% 0.65 0.25 0.27 0.20 0.37 0.40   5 13 0.0000 0.5733 P(5)=1.000  0.0343 0.0027 2033.45 -7615.47
 78% 0.65 0.25 0.27 0.20 0.38 0.40   5 13 0.0000 0.5736 P(5)=1.000  0.0343 0.0027 2060.05 -7613.71
 78% 0.65 0.25 0.27 0.20 0.38 0.40   5 13 0.0000 0.5732 P(5)=1.000  0.0343 0.0027 2039.25 -7609.64
 78% 0.65 0.25 0.27 0.20 0.38 0.40   5 13 0.0000 0.5728 P(5)=1.000  0.0343 0.0027 2035.51 -7609.14
 78% 0.65 0.25 0.27 0.20 0.38 0.40   5 13 0.0000 0.5731 P(5)=1.000  0.0343 0.0027 2057.98 -7607.09
 78% 0.65 0.25 0.27 0.20 0.38 0.40   5 13 0.0000 0.5731 P(5)=1.000  0.0342 0.0027 2005.95 -7603.21
 78% 0.65 0.25 0.27 0.20 0.38 0.40   5 13 0.0000 0.5734 P(5)=1.000  0.0342 0.0027 1998.43 -7612.89
 78% 0.65 0.25 0.27 0.20 0.38 0.40   5 13 0.0000 0.5734 P(5)=1.000  0.0342 0.0027 2014.04 -7604.28
 78% 0.65 0.25 0.27 0.20 0.38 0.40   5 13 0.0000 0.5737 P(5)=1.000  0.0342 0.0027 2025.94 -7606.66
 78% 0.65 0.25 0.27 0.20 0.38 0.40   5 13 0.0000 0.5741 P(5)=1.000  0.0342 0.0027 2034.28 -7605.92
 79% 0.65 0.25 0.27 0.20 0.38 0.40   5 13 0.0000 0.5744 P(5)=1.000  0.0342 0.0027 2031.22 -7618.96
 79% 0.65 0.25 0.27 0.20 0.38 0.40   5 13 0.0000 0.5747 P(5)=1.000  0.0342 0.0027 2040.34 -7603.26
 79% 0.65 0.25 0.27 0.20 0.38 0.40   5 13 0.0000 0.5751 P(5)=1.000  0.0342 0.0027 2039.38 -7618.80
 79% 0.65 0.25 0.27 0.20 0.38 0.40   5 13 0.0000 0.5754 P(5)=1.000  0.0342 0.0027 2057.43 -7608.49
 79% 0.65 0.25 0.27 0.20 0.38 0.40   5 13 0.0000 0.5749 P(5)=1.000  0.0342 0.0027 2058.25 -7604.79
 79% 0.65 0.25 0.27 0.20 0.38 0.40   5 13 0.0000 0.5745 P(5)=1.000  0.0342 0.0027 2067.44 -7600.25
 79% 0.65 0.25 0.27 0.20 0.38 0.40   5 13 0.0000 0.5748 P(5)=1.000  0.0342 0.0027 2066.70 -7610.32
 79% 0.65 0.25 0.27 0.20 0.38 0.40   5 13 0.0000 0.5752 P(5)=1.000  0.0342 0.0027 2065.35 -7609.10
 79% 0.65 0.25 0.27 0.20 0.38 0.40   5 13 0.0000 0.5747 P(5)=1.000  0.0343 0.0027 2059.12 -7601.05
 79% 0.65 0.25 0.27 0.20 0.38 0.40   5 13 0.0000 0.5750 P(5)=1.000  0.0343 0.0027 2068.13 -7594.91
 79% 0.65 0.25 0.27 0.20 0.38 0.40   5 13 0.0000 0.5746 P(5)=1.000  0.0343 0.0027 2015.35 -7592.08
 79% 0.65 0.25 0.27 0.20 0.38 0.40   5 13 0.0000 0.5742 P(5)=1.000  0.0343 0.0027 2057.76 -7595.05
 79% 0.65 0.25 0.27 0.20 0.38 0.40   5 13 0.0000 0.5745 P(5)=1.000  0.0343 0.0027 2073.71 -7602.54
 79% 0.65 0.25 0.27 0.20 0.38 0.40   5 13 0.0000 0.5740 P(5)=1.000  0.0343 0.0027 2062.66 -7614.14
 79% 0.65 0.25 0.27 0.20 0.38 0.40   5 13 0.0000 0.5740 P(5)=1.000  0.0343 0.0027 2018.55 -7611.08
 79% 0.65 0.25 0.27 0.20 0.38 0.40   5 13 0.0000 0.5744 P(5)=1.000  0.0343 0.0027 2014.34 -7613.81
 79% 0.65 0.25 0.27 0.20 0.38 0.40   5 13 0.0000 0.5747 P(5)=1.000  0.0343 0.0027 2018.78 -7612.95
 79% 0.65 0.25 0.27 0.20 0.38 0.40   5 13 0.0000 0.5750 P(5)=1.000  0.0343 0.0027 1984.01 -7602.65
 79% 0.65 0.25 0.27 0.20 0.38 0.40   5 13 0.0000 0.5750 P(5)=1.000  0.0343 0.0027 2015.78 -7605.96
 79% 0.65 0.25 0.27 0.20 0.38 0.40   5 13 0.0000 0.5750 P(5)=1.000  0.0343 0.0027 2059.92 -7616.63
 80% 0.65 0.25 0.27 0.20 0.38 0.40   5 13 0.0000 0.5750 P(5)=1.000  0.0343 0.0027 2053.26 -7609.87
 80% 0.65 0.25 0.27 0.20 0.38 0.40   5 13 0.0000 0.5746 P(5)=1.000  0.0343 0.0027 2022.16 -7608.65
 80% 0.65 0.25 0.27 0.20 0.38 0.40   5 13 0.0000 0.5749 P(5)=1.000  0.0343 0.0027 2056.46 -7605.85
 80% 0.65 0.25 0.27 0.20 0.38 0.40   5 13 0.0000 0.5745 P(5)=1.000  0.0343 0.0027 2059.50 -7606.48
 80% 0.65 0.25 0.27 0.20 0.38 0.40   5 13 0.0000 0.5740 P(5)=1.000  0.0343 0.0027 2054.74 -7606.30
 80% 0.65 0.25 0.27 0.20 0.38 0.40   5 13 0.0000 0.5736 P(5)=1.000  0.0343 0.0027 2075.58 -7607.52
 80% 0.65 0.25 0.27 0.20 0.38 0.40   5 13 0.0000 0.5732 P(5)=1.000  0.0343 0.0027 2075.50 -7613.56
 80% 0.65 0.25 0.27 0.20 0.38 0.40   5 13 0.0000 0.5735 P(5)=1.000  0.0343 0.0027 2083.08 -7631.07
 80% 0.65 0.25 0.27 0.20 0.38 0.40   5 13 0.0000 0.5731 P(5)=1.000  0.0343 0.0027 2053.39 -7612.30
 80% 0.65 0.25 0.27 0.20 0.38 0.40   5 13 0.0000 0.5731 P(5)=1.000  0.0343 0.0027 2059.63 -7616.69
 80% 0.65 0.25 0.27 0.20 0.38 0.40   5 13 0.0000 0.5731 P(5)=1.000  0.0343 0.0027 2060.63 -7631.98  2:32

 80% 0.65 0.25 0.27 0.20 0.38 0.40   5 13 0.0000 0.5731 P(5)=1.000  0.0343 0.0027 2025.34 -7643.61
 80% 0.65 0.25 0.27 0.20 0.38 0.40   5 13 0.0000 0.5731 P(5)=1.000  0.0343 0.0027 2032.77 -7638.80
 80% 0.65 0.25 0.27 0.20 0.38 0.40   5 13 0.0000 0.5726 P(5)=1.000  0.0343 0.0027 2017.65 -7617.59
 80% 0.65 0.25 0.27 0.20 0.38 0.40   5 13 0.0000 0.5722 P(5)=1.000  0.0343 0.0027 2086.09 -7618.55
 80% 0.65 0.25 0.27 0.20 0.38 0.40   5 13 0.0000 0.5718 P(5)=1.000  0.0343 0.0027 2098.02 -7616.87
 80% 0.65 0.25 0.27 0.20 0.38 0.40   5 13 0.0000 0.5721 P(5)=1.000  0.0343 0.0027 2055.61 -7596.48
 80% 0.65 0.25 0.27 0.20 0.38 0.40   5 13 0.0000 0.5716 P(5)=1.000  0.0343 0.0027 2079.17 -7597.35
 80% 0.65 0.25 0.27 0.20 0.38 0.40   5 13 0.0000 0.5720 P(5)=1.000  0.0343 0.0027 2042.49 -7591.61
 80% 0.65 0.25 0.27 0.20 0.38 0.40   5 13 0.0000 0.5715 P(5)=1.000  0.0343 0.0027 2071.33 -7594.31
 81% 0.65 0.25 0.27 0.20 0.38 0.40   5 13 0.0000 0.5711 P(5)=1.000  0.0343 0.0027 2087.19 -7603.01
 81% 0.65 0.25 0.27 0.20 0.38 0.40   5 13 0.0000 0.5707 P(5)=1.000  0.0343 0.0027 2055.78 -7604.76
 81% 0.65 0.25 0.27 0.20 0.38 0.40   5 13 0.0000 0.5702 P(5)=1.000  0.0343 0.0027 2070.41 -7606.22
 81% 0.65 0.25 0.27 0.20 0.38 0.40   5 13 0.0000 0.5706 P(5)=1.000  0.0343 0.0027 2034.05 -7606.57
 81% 0.65 0.25 0.27 0.20 0.38 0.40   5 13 0.0000 0.5709 P(5)=1.000  0.0343 0.0027 2020.72 -7599.84
 81% 0.65 0.25 0.27 0.20 0.38 0.40   5 13 0.0000 0.5709 P(5)=1.000  0.0342 0.0027 2033.75 -7595.48
 81% 0.65 0.25 0.27 0.19 0.38 0.40   5 13 0.0000 0.5712 P(5)=1.000  0.0342 0.0027 2036.07 -7602.38
 81% 0.65 0.25 0.27 0.19 0.38 0.40   5 13 0.0000 0.5708 P(5)=1.000  0.0342 0.0027 2083.10 -7606.25
 81% 0.65 0.25 0.27 0.19 0.38 0.40   5 13 0.0000 0.5704 P(5)=1.000  0.0342 0.0027 2072.45 -7597.84
 81% 0.65 0.25 0.27 0.19 0.38 0.40   5 13 0.0000 0.5699 P(5)=1.000  0.0342 0.0027 2054.83 -7601.14
 81% 0.65 0.25 0.27 0.19 0.38 0.40   5 13 0.0000 0.5699 P(5)=1.000  0.0342 0.0027 2084.19 -7588.42
 81% 0.65 0.25 0.27 0.19 0.38 0.40   5 13 0.0000 0.5699 P(5)=1.000  0.0342 0.0027 2053.70 -7597.61
 81% 0.65 0.25 0.27 0.19 0.38 0.40   5 13 0.0000 0.5695 P(5)=1.000  0.0342 0.0027 2061.52 -7588.21
 81% 0.65 0.25 0.27 0.19 0.38 0.40   5 13 0.0000 0.5691 P(5)=1.000  0.0342 0.0027 2046.37 -7598.71
 81% 0.65 0.25 0.27 0.19 0.38 0.40   5 13 0.0000 0.5687 P(5)=1.000  0.0342 0.0027 2073.76 -7613.90
 81% 0.65 0.25 0.27 0.19 0.38 0.40   5 13 0.0000 0.5687 P(5)=1.000  0.0342 0.0027 2041.57 -7610.39
 81% 0.65 0.25 0.27 0.19 0.38 0.40   5 13 0.0000 0.5687 P(5)=1.000  0.0342 0.0027 2046.70 -7604.24
 81% 0.65 0.25 0.27 0.19 0.38 0.40   5 13 0.0000 0.5687 P(5)=1.000  0.0342 0.0027 2064.54 -7603.74
 81% 0.65 0.25 0.27 0.19 0.38 0.40   5 13 0.0000 0.5682 P(5)=1.000  0.0342 0.0027 2062.70 -7606.57
 81% 0.65 0.25 0.27 0.19 0.38 0.40   5 13 0.0000 0.5686 P(5)=1.000  0.0342 0.0027 2059.95 -7602.43
 82% 0.65 0.25 0.27 0.19 0.38 0.40   5 13 0.0000 0.5689 P(5)=1.000  0.0342 0.0027 2043.15 -7604.35
 82% 0.65 0.25 0.27 0.19 0.38 0.40   5 13 0.0000 0.5692 P(5)=1.000  0.0342 0.0027 2054.67 -7621.39
 82% 0.65 0.25 0.27 0.19 0.38 0.40   5 13 0.0000 0.5688 P(5)=1.000  0.0342 0.0027 2072.19 -7630.68
 82% 0.65 0.25 0.27 0.19 0.38 0.40   5 13 0.0000 0.5691 P(5)=1.000  0.0342 0.0027 2076.32 -7623.17
 82% 0.65 0.25 0.27 0.19 0.38 0.40   5 13 0.0000 0.5691 P(5)=1.000  0.0342 0.0027 2091.82 -7609.35
 82% 0.65 0.25 0.27 0.19 0.38 0.40   5 13 0.0000 0.5694 P(5)=1.000  0.0342 0.0027 2072.65 -7615.26
 82% 0.65 0.25 0.27 0.19 0.38 0.40   5 13 0.0000 0.5697 P(5)=1.000  0.0342 0.0027 2085.51 -7613.81
 82% 0.65 0.25 0.27 0.19 0.38 0.40   5 13 0.0000 0.5693 P(5)=1.000  0.0342 0.0027 2034.33 -7605.14
 82% 0.65 0.25 0.27 0.19 0.38 0.40   5 13 0.0000 0.5696 P(5)=1.000  0.0342 0.0027 2033.88 -7605.01
 82% 0.65 0.25 0.27 0.19 0.38 0.40   5 13 0.0000 0.5699 P(5)=1.000  0.0342 0.0027 2027.63 -7605.87
 82% 0.65 0.25 0.27 0.19 0.38 0.40   5 13 0.0000 0.5699 P(5)=1.000  0.0342 0.0027 2010.50 -7599.30
 82% 0.65 0.25 0.27 0.19 0.38 0.40   5 13 0.0000 0.5695 P(5)=1.000  0.0342 0.0027 2028.82 -7611.12
 82% 0.65 0.25 0.27 0.19 0.38 0.40   5 13 0.0000 0.5698 P(5)=1.000  0.0343 0.0027 2025.04 -7601.16
 82% 0.65 0.25 0.27 0.19 0.38 0.40   5 13 0.0000 0.5694 P(5)=1.000  0.0342 0.0027 2038.80 -7617.56
 82% 0.65 0.25 0.27 0.19 0.38 0.40   5 13 0.0000 0.5697 P(5)=1.000  0.0342 0.0027 2044.52 -7602.43
 82% 0.65 0.25 0.27 0.19 0.38 0.40   5 13 0.0000 0.5701 P(5)=1.000  0.0343 0.0027 2049.60 -7601.12
 82% 0.65 0.25 0.27 0.19 0.38 0.40   5 13 0.0000 0.5701 P(5)=1.000  0.0343 0.0027 2039.10 -7606.09
 82% 0.65 0.25 0.27 0.19 0.38 0.40   5 13 0.0000 0.5704 P(5)=1.000  0.0343 0.0027 2045.66 -7612.64
 82% 0.65 0.25 0.27 0.19 0.38 0.40   5 13 0.0000 0.5707 P(5)=1.000  0.0343 0.0027 2048.51 -7606.83
 82% 0.65 0.25 0.27 0.19 0.38 0.40   5 13 0.0000 0.5703 P(5)=1.000  0.0343 0.0027 2045.20 -7611.35
 83% 0.65 0.25 0.27 0.19 0.38 0.40   5 13 0.0000 0.5699 P(5)=1.000  0.0343 0.0027 2045.73 -7605.37
 83% 0.65 0.25 0.27 0.19 0.38 0.40   5 13 0.0000 0.5702 P(5)=1.000  0.0343 0.0027 2035.01 -7609.05
 83% 0.65 0.25 0.27 0.19 0.38 0.40   5 13 0.0000 0.5698 P(5)=1.000  0.0343 0.0027 2045.04 -7614.30
 83% 0.65 0.25 0.27 0.19 0.38 0.40   5 13 0.0000 0.5701 P(5)=1.000  0.0343 0.0027 2037.51 -7621.87
 83% 0.65 0.25 0.27 0.19 0.38 0.40   5 13 0.0000 0.5704 P(5)=1.000  0.0342 0.0027 2036.12 -7611.62
 83% 0.65 0.25 0.27 0.19 0.38 0.40   5 13 0.0000 0.5707 P(5)=1.000  0.0342 0.0027 2027.41 -7596.42
 83% 0.65 0.25 0.27 0.19 0.38 0.40   5 13 0.0000 0.5703 P(5)=1.000  0.0342 0.0027 2014.55 -7595.07
 83% 0.65 0.25 0.27 0.19 0.38 0.40   5 13 0.0000 0.5699 P(5)=1.000  0.0342 0.0027 2010.98 -7599.23
 83% 0.65 0.25 0.27 0.19 0.38 0.40   5 13 0.0000 0.5702 P(5)=1.000  0.0342 0.0027 2047.08 -7603.60
 83% 0.65 0.25 0.27 0.19 0.38 0.40   5 13 0.0000 0.5705 P(5)=1.000  0.0342 0.0027 2059.65 -7595.84
 83% 0.65 0.25 0.27 0.19 0.38 0.40   5 13 0.0000 0.5708 P(5)=1.000  0.0342 0.0027 2042.13 -7594.11
 83% 0.65 0.25 0.27 0.19 0.38 0.40   5 13 0.0000 0.5711 P(5)=1.000  0.0342 0.0027 2044.32 -7604.07
 83% 0.65 0.25 0.27 0.19 0.38 0.40   5 13 0.0000 0.5707 P(5)=1.000  0.0342 0.0027 1992.86 -7620.21
 83% 0.65 0.25 0.27 0.19 0.38 0.40   5 13 0.0000 0.5710 P(5)=1.000  0.0342 0.0027 2020.92 -7620.54
 83% 0.65 0.25 0.27 0.19 0.38 0.40   5 13 0.0000 0.5706 P(5)=1.000  0.0342 0.0027 2019.06 -7622.71
 83% 0.65 0.25 0.27 0.19 0.38 0.40   5 13 0.0000 0.5709 P(5)=1.000  0.0342 0.0027 2000.74 -7611.35
 83% 0.65 0.25 0.27 0.19 0.38 0.40   5 13 0.0000 0.5709 P(5)=1.000  0.0342 0.0027 1988.68 -7619.13
 83% 0.65 0.25 0.27 0.19 0.38 0.40   5 13 0.0000 0.5712 P(5)=1.000  0.0342 0.0027 1998.84 -7613.24
 83% 0.65 0.25 0.27 0.19 0.38 0.40   5 13 0.0000 0.5712 P(5)=1.000  0.0342 0.0027 2022.93 -7610.90
 83% 0.65 0.25 0.27 0.19 0.38 0.40   5 13 0.0000 0.5715 P(5)=1.000  0.0342 0.0027 2010.95 -7603.09
 84% 0.65 0.25 0.27 0.19 0.38 0.40   5 13 0.0000 0.5711 P(5)=1.000  0.0342 0.0027 2029.23 -7599.43
 84% 0.65 0.25 0.27 0.19 0.38 0.40   5 13 0.0000 0.5707 P(5)=1.000  0.0342 0.0027 2023.45 -7604.47
 84% 0.65 0.25 0.27 0.19 0.38 0.40   5 13 0.0000 0.5703 P(5)=1.000  0.0342 0.0027 2026.94 -7605.43
 84% 0.65 0.25 0.27 0.19 0.38 0.40   5 13 0.0000 0.5703 P(5)=1.000  0.0342 0.0027 2022.07 -7619.22
 84% 0.65 0.25 0.27 0.19 0.38 0.40   5 13 0.0000 0.5699 P(5)=1.000  0.0342 0.0027 2016.69 -7628.72
 84% 0.65 0.25 0.27 0.19 0.37 0.40   5 13 0.0000 0.5695 P(5)=1.000  0.0342 0.0027 2030.41 -7619.49
 84% 0.65 0.25 0.27 0.19 0.37 0.40   5 13 0.0000 0.5691 P(5)=1.000  0.0342 0.0027 2016.67 -7612.24
 84% 0.65 0.25 0.27 0.19 0.37 0.40   5 13 0.0000 0.5691 P(5)=1.000  0.0342 0.0027 2025.99 -7610.34
 84% 0.65 0.25 0.27 0.19 0.37 0.40   5 13 0.0000 0.5691 P(5)=1.000  0.0342 0.0027 2023.58 -7612.51
 84% 0.65 0.25 0.27 0.19 0.37 0.40   5 13 0.0000 0.5686 P(5)=1.000  0.0342 0.0027 2024.82 -7615.03
 84% 0.65 0.25 0.27 0.19 0.37 0.40   5 13 0.0000 0.5682 P(5)=1.000  0.0342 0.0027 2015.41 -7620.81
 84% 0.65 0.25 0.27 0.19 0.37 0.40   5 13 0.0000 0.5678 P(5)=1.000  0.0342 0.0027 2047.66 -7618.63
 84% 0.65 0.25 0.27 0.19 0.38 0.40   5 13 0.0000 0.5674 P(5)=1.000  0.0342 0.0027 1989.42 -7630.83
 84% 0.65 0.25 0.27 0.19 0.38 0.40   5 13 0.0000 0.5677 P(5)=1.000  0.0342 0.0027 2047.43 -7626.83
 84% 0.65 0.25 0.27 0.19 0.38 0.40   5 13 0.0000 0.5673 P(5)=1.000  0.0342 0.0027 1990.93 -7610.17
 84% 0.65 0.25 0.27 0.19 0.38 0.40   5 13 0.0000 0.5669 P(5)=1.000  0.0342 0.0027 1990.99 -7607.47
 84% 0.65 0.25 0.27 0.19 0.38 0.40   5 13 0.0000 0.5665 P(5)=1.000  0.0342 0.0027 2002.52 -7601.92
 84% 0.65 0.25 0.27 0.19 0.38 0.40   5 13 0.0000 0.5661 P(5)=1.000  0.0342 0.0027 2032.00 -7613.34
 84% 0.65 0.25 0.27 0.19 0.38 0.40   5 13 0.0000 0.5657 P(5)=1.000  0.0342 0.0027 1993.99 -7610.36
 84% 0.65 0.25 0.27 0.19 0.38 0.40   5 13 0.0000 0.5660 P(5)=1.000  0.0342 0.0027 1994.45 -7619.88
 85% 0.65 0.25 0.27 0.19 0.38 0.40   5 13 0.0000 0.5656 P(5)=1.000  0.0342 0.0027 1978.50 -7615.46
 85% 0.65 0.25 0.27 0.19 0.38 0.40   5 13 0.0000 0.5652 P(5)=1.000  0.0342 0.0027 1995.66 -7610.92
 85% 0.65 0.25 0.27 0.19 0.38 0.40   5 13 0.0000 0.5648 P(5)=1.000  0.0342 0.0027 1996.56 -7604.49
 85% 0.65 0.25 0.27 0.19 0.38 0.40   5 13 0.0000 0.5644 P(5)=1.000  0.0342 0.0027 2026.90 -7605.53
 85% 0.65 0.25 0.27 0.19 0.38 0.40   5 13 0.0000 0.5640 P(5)=1.000  0.0342 0.0027 2036.10 -7616.20
 85% 0.65 0.25 0.27 0.19 0.38 0.40   5 13 0.0000 0.5643 P(5)=1.000  0.0342 0.0027 2037.99 -7612.82
 85% 0.65 0.25 0.27 0.19 0.38 0.40   5 13 0.0000 0.5639 P(5)=1.000  0.0342 0.0027 2021.31 -7614.03
 85% 0.65 0.25 0.27 0.19 0.38 0.40   5 13 0.0000 0.5639 P(5)=1.000  0.0342 0.0027 2020.53 -7607.15
 85% 0.65 0.25 0.27 0.19 0.38 0.40   5 13 0.0000 0.5635 P(5)=1.000  0.0342 0.0027 2007.36 -7598.05
 85% 0.65 0.25 0.27 0.19 0.38 0.40   5 13 0.0000 0.5638 P(5)=1.000  0.0341 0.0027 2051.93 -7598.77
 85% 0.65 0.25 0.27 0.19 0.38 0.40   5 13 0.0000 0.5641 P(5)=1.000  0.0341 0.0027 2053.67 -7600.45  2:41

 85% 0.65 0.25 0.27 0.19 0.38 0.40   5 13 0.0000 0.5637 P(5)=1.000  0.0341 0.0027 2033.23 -7615.88
 85% 0.65 0.25 0.27 0.19 0.38 0.40   5 13 0.0000 0.5633 P(5)=1.000  0.0341 0.0027 2012.37 -7617.18
 85% 0.65 0.25 0.27 0.19 0.38 0.40   5 13 0.0000 0.5633 P(5)=1.000  0.0341 0.0027 2028.45 -7614.83
 85% 0.65 0.25 0.27 0.19 0.38 0.40   5 13 0.0000 0.5629 P(5)=1.000  0.0341 0.0027 2017.68 -7611.22
 85% 0.65 0.25 0.27 0.19 0.38 0.40   5 13 0.0000 0.5625 P(5)=1.000  0.0341 0.0027 2068.97 -7624.18
 85% 0.65 0.25 0.27 0.19 0.38 0.40   5 13 0.0000 0.5625 P(5)=1.000  0.0341 0.0027 2077.65 -7617.81
 85% 0.65 0.25 0.27 0.19 0.38 0.40   5 13 0.0000 0.5628 P(5)=1.000  0.0341 0.0027 2008.85 -7606.99
 85% 0.65 0.25 0.27 0.19 0.38 0.40   5 13 0.0000 0.5631 P(5)=1.000  0.0341 0.0027 2039.50 -7601.91
 85% 0.65 0.25 0.27 0.19 0.38 0.40   5 13 0.0000 0.5631 P(5)=1.000  0.0341 0.0027 2039.01 -7601.84
 86% 0.65 0.25 0.27 0.19 0.38 0.40   5 13 0.0000 0.5627 P(5)=1.000  0.0341 0.0027 1993.99 -7619.12
 86% 0.65 0.25 0.27 0.19 0.38 0.40   5 13 0.0000 0.5630 P(5)=1.000  0.0341 0.0027 1999.60 -7615.18
 86% 0.65 0.25 0.27 0.19 0.38 0.40   5 13 0.0000 0.5626 P(5)=1.000  0.0341 0.0027 2022.07 -7615.00
 86% 0.65 0.25 0.27 0.19 0.38 0.40   5 13 0.0000 0.5622 P(5)=1.000  0.0341 0.0027 2003.03 -7616.07
 86% 0.65 0.25 0.27 0.19 0.38 0.40   5 13 0.0000 0.5622 P(5)=1.000  0.0341 0.0027 2001.39 -7618.76
 86% 0.65 0.25 0.27 0.19 0.38 0.40   5 13 0.0000 0.5625 P(5)=1.000  0.0341 0.0027 2011.69 -7609.58
 86% 0.65 0.25 0.27 0.19 0.38 0.40   5 13 0.0000 0.5629 P(5)=1.000  0.0341 0.0027 1997.51 -7605.00
 86% 0.65 0.25 0.27 0.19 0.38 0.40   5 13 0.0000 0.5625 P(5)=1.000  0.0341 0.0027 2036.98 -7615.17
 86% 0.65 0.25 0.27 0.19 0.38 0.40   5 13 0.0000 0.5628 P(5)=1.000  0.0341 0.0027 2049.26 -7602.78
 86% 0.65 0.25 0.27 0.19 0.38 0.40   5 13 0.0000 0.5628 P(5)=1.000  0.0341 0.0027 2009.21 -7607.03
 86% 0.65 0.25 0.27 0.19 0.38 0.40   5 13 0.0000 0.5628 P(5)=1.000  0.0341 0.0028 1966.63 -7619.74
 86% 0.65 0.25 0.27 0.19 0.38 0.40   5 13 0.0000 0.5624 P(5)=1.000  0.0341 0.0028 1992.84 -7629.29
 86% 0.65 0.25 0.27 0.19 0.38 0.40   5 13 0.0000 0.5627 P(5)=1.000  0.0341 0.0028 2052.39 -7617.96
 86% 0.65 0.25 0.27 0.19 0.38 0.40   5 13 0.0000 0.5627 P(5)=1.000  0.0341 0.0028 2021.22 -7611.57
 86% 0.65 0.25 0.27 0.19 0.38 0.40   5 13 0.0000 0.5623 P(5)=1.000  0.0341 0.0028 2027.28 -7602.94
 86% 0.65 0.25 0.27 0.19 0.38 0.40   5 13 0.0000 0.5626 P(5)=1.000  0.0341 0.0028 2035.80 -7612.17
 86% 0.65 0.25 0.27 0.19 0.38 0.40   5 13 0.0000 0.5629 P(5)=1.000  0.0341 0.0028 2027.21 -7603.76
 86% 0.65 0.25 0.27 0.19 0.38 0.40   5 13 0.0000 0.5632 P(5)=1.000  0.0341 0.0028 2024.34 -7605.06
 86% 0.65 0.25 0.27 0.19 0.38 0.40   5 13 0.0000 0.5635 P(5)=1.000  0.0341 0.0028 2084.98 -7613.76
 86% 0.65 0.25 0.27 0.19 0.38 0.40   5 13 0.0000 0.5635 P(5)=1.000  0.0341 0.0028 2012.84 -7613.40
 87% 0.65 0.25 0.27 0.19 0.38 0.40   5 13 0.0000 0.5631 P(5)=1.000  0.0341 0.0028 2073.39 -7613.37
 87% 0.65 0.25 0.27 0.19 0.38 0.40   5 13 0.0000 0.5627 P(5)=1.000  0.0341 0.0028 2067.68 -7613.35
 87% 0.65 0.25 0.27 0.19 0.38 0.40   5 13 0.0000 0.5627 P(5)=1.000  0.0341 0.0028 2052.03 -7608.80
 87% 0.65 0.25 0.27 0.19 0.38 0.40   5 13 0.0000 0.5623 P(5)=1.000  0.0341 0.0028 2066.40 -7618.47
 87% 0.65 0.25 0.27 0.19 0.38 0.40   5 13 0.0000 0.5619 P(5)=1.000  0.0341 0.0028 2076.05 -7614.40
 87% 0.65 0.25 0.27 0.19 0.38 0.40   5 13 0.0000 0.5615 P(5)=1.000  0.0341 0.0028 2073.05 -7618.91
 87% 0.65 0.25 0.27 0.19 0.38 0.40   5 13 0.0000 0.5615 P(5)=1.000  0.0341 0.0028 2077.35 -7624.27
 87% 0.65 0.25 0.27 0.19 0.38 0.40   5 13 0.0000 0.5618 P(5)=1.000  0.0341 0.0028 2061.59 -7612.34
 87% 0.65 0.25 0.27 0.19 0.38 0.40   5 13 0.0000 0.5622 P(5)=1.000  0.0341 0.0028 2070.72 -7623.42
 87% 0.65 0.25 0.27 0.19 0.38 0.40   5 13 0.0000 0.5618 P(5)=1.000  0.0341 0.0028 2041.50 -7612.20
 87% 0.65 0.25 0.27 0.19 0.38 0.40   5 13 0.0000 0.5618 P(5)=1.000  0.0341 0.0028 2011.40 -7612.18
 87% 0.65 0.25 0.27 0.19 0.38 0.40   5 13 0.0000 0.5618 P(5)=1.000  0.0341 0.0028 2026.28 -7624.17
 87% 0.65 0.25 0.27 0.19 0.38 0.40   5 13 0.0000 0.5621 P(5)=1.000  0.0341 0.0028 2030.33 -7621.61
 87% 0.65 0.25 0.27 0.19 0.38 0.40   5 13 0.0000 0.5624 P(5)=1.000  0.0341 0.0028 2017.81 -7626.12
 87% 0.65 0.25 0.27 0.19 0.38 0.40   5 13 0.0000 0.5627 P(5)=1.000  0.0341 0.0028 1979.26 -7626.08
 87% 0.65 0.25 0.27 0.19 0.38 0.40   5 13 0.0000 0.5630 P(5)=1.000  0.0341 0.0028 1959.82 -7612.66
 87% 0.65 0.25 0.27 0.19 0.38 0.40   5 13 0.0000 0.5626 P(5)=1.000  0.0341 0.0028 1970.88 -7623.89
 87% 0.65 0.25 0.27 0.19 0.38 0.40   5 13 0.0000 0.5629 P(5)=1.000  0.0341 0.0028 1963.71 -7620.26
 87% 0.65 0.25 0.27 0.19 0.38 0.40   5 13 0.0000 0.5632 P(5)=1.000  0.0341 0.0028 1995.75 -7623.22
 87% 0.65 0.25 0.27 0.19 0.38 0.40   5 13 0.0000 0.5635 P(5)=1.000  0.0341 0.0028 1999.04 -7628.70
 88% 0.65 0.25 0.27 0.19 0.38 0.40   5 13 0.0000 0.5638 P(5)=1.000  0.0341 0.0028 2008.09 -7614.64
 88% 0.65 0.25 0.27 0.19 0.38 0.40   5 13 0.0000 0.5641 P(5)=1.000  0.0341 0.0028 2010.36 -7610.47
 88% 0.65 0.25 0.27 0.19 0.38 0.40   5 13 0.0000 0.5641 P(5)=1.000  0.0341 0.0028 2078.85 -7616.38
 88% 0.65 0.25 0.27 0.19 0.38 0.40   5 13 0.0000 0.5644 P(5)=1.000  0.0341 0.0028 2080.98 -7612.60
 88% 0.65 0.25 0.27 0.19 0.38 0.40   5 13 0.0000 0.5647 P(5)=1.000  0.0341 0.0028 2070.41 -7615.80
 88% 0.65 0.25 0.27 0.19 0.38 0.40   5 13 0.0000 0.5647 P(5)=1.000  0.0341 0.0028 2072.58 -7613.98
 88% 0.65 0.25 0.27 0.19 0.38 0.40   5 13 0.0000 0.5647 P(5)=1.000  0.0341 0.0028 2115.66 -7613.48
 88% 0.65 0.25 0.27 0.19 0.38 0.40   5 13 0.0000 0.5647 P(5)=1.000  0.0341 0.0028 2068.07 -7602.33
 88% 0.65 0.25 0.27 0.19 0.38 0.40   5 13 0.0000 0.5647 P(5)=1.000  0.0341 0.0028 2049.77 -7604.35
 88% 0.65 0.25 0.27 0.19 0.38 0.40   5 13 0.0000 0.5643 P(5)=1.000  0.0341 0.0028 2091.69 -7612.81
 88% 0.65 0.25 0.27 0.19 0.38 0.40   5 13 0.0000 0.5646 P(5)=1.000  0.0341 0.0028 2106.95 -7619.91
 88% 0.65 0.25 0.27 0.19 0.38 0.40   5 13 0.0000 0.5649 P(5)=1.000  0.0341 0.0028 2084.27 -7615.72
 88% 0.65 0.25 0.27 0.19 0.38 0.40   5 13 0.0000 0.5652 P(5)=1.000  0.0341 0.0028 2081.52 -7619.95
 88% 0.65 0.25 0.27 0.19 0.38 0.40   5 13 0.0000 0.5648 P(5)=1.000  0.0341 0.0028 2140.26 -7638.29
 88% 0.65 0.25 0.27 0.19 0.38 0.40   5 13 0.0000 0.5644 P(5)=1.000  0.0341 0.0028 2140.80 -7621.59
 88% 0.65 0.25 0.27 0.19 0.38 0.40   5 13 0.0000 0.5647 P(5)=1.000  0.0341 0.0028 2099.10 -7622.80
 88% 0.65 0.25 0.27 0.19 0.38 0.40   5 13 0.0000 0.5650 P(5)=1.000  0.0341 0.0028 2108.45 -7611.08
 88% 0.65 0.25 0.27 0.19 0.38 0.40   5 13 0.0000 0.5653 P(5)=1.000  0.0341 0.0028 2166.47 -7629.28
 88% 0.65 0.25 0.27 0.19 0.38 0.40   5 13 0.0000 0.5649 P(5)=1.000  0.0341 0.0028 2121.86 -7611.16
 88% 0.65 0.25 0.27 0.19 0.38 0.40   5 13 0.0000 0.5649 P(5)=1.000  0.0341 0.0028 2126.79 -7614.65
 89% 0.65 0.25 0.27 0.19 0.38 0.40   5 13 0.0000 0.5652 P(5)=1.000  0.0341 0.0028 2122.43 -7628.28
 89% 0.65 0.25 0.27 0.19 0.38 0.40   5 13 0.0000 0.5655 P(5)=1.000  0.0341 0.0028 2098.44 -7613.27
 89% 0.65 0.25 0.27 0.19 0.38 0.40   5 13 0.0000 0.5658 P(5)=1.000  0.0341 0.0028 2086.95 -7613.35
 89% 0.65 0.25 0.27 0.19 0.38 0.40   5 13 0.0000 0.5655 P(5)=1.000  0.0341 0.0028 2088.67 -7621.66
 89% 0.65 0.25 0.27 0.19 0.38 0.40   5 13 0.0000 0.5655 P(5)=1.000  0.0341 0.0028 2064.48 -7611.16
 89% 0.65 0.25 0.27 0.19 0.38 0.40   5 13 0.0000 0.5655 P(5)=1.000  0.0341 0.0028 2029.27 -7611.94
 89% 0.65 0.25 0.27 0.19 0.38 0.40   5 13 0.0000 0.5651 P(5)=1.000  0.0341 0.0028 2015.00 -7606.18
 89% 0.65 0.25 0.27 0.19 0.38 0.40   5 13 0.0000 0.5647 P(5)=1.000  0.0341 0.0028 2023.51 -7592.86
 89% 0.65 0.25 0.27 0.19 0.38 0.40   5 13 0.0000 0.5643 P(5)=1.000  0.0341 0.0028 2038.87 -7599.43
 89% 0.65 0.25 0.27 0.19 0.38 0.40   5 13 0.0000 0.5643 P(5)=1.000  0.0341 0.0028 2022.17 -7602.92
 89% 0.65 0.25 0.27 0.19 0.38 0.40   5 13 0.0000 0.5639 P(5)=1.000  0.0341 0.0028 2006.64 -7616.34
 89% 0.65 0.25 0.27 0.19 0.38 0.40   5 13 0.0000 0.5635 P(5)=1.000  0.0341 0.0028 2009.10 -7621.03
 89% 0.65 0.25 0.27 0.19 0.38 0.40   5 13 0.0000 0.5631 P(5)=1.000  0.0341 0.0028 2057.15 -7630.95
 89% 0.65 0.25 0.27 0.19 0.38 0.40   5 13 0.0000 0.5634 P(5)=1.000  0.0341 0.0028 2042.82 -7631.09
 89% 0.65 0.25 0.27 0.19 0.38 0.40   5 13 0.0000 0.5637 P(5)=1.000  0.0341 0.0028 2036.79 -7617.01
 89% 0.65 0.25 0.27 0.19 0.38 0.40   5 13 0.0000 0.5637 P(5)=1.000  0.0341 0.0028 2021.66 -7607.20
 89% 0.65 0.25 0.27 0.19 0.38 0.40   5 13 0.0000 0.5637 P(5)=1.000  0.0341 0.0028 2015.91 -7610.47
 89% 0.65 0.25 0.27 0.19 0.38 0.40   5 13 0.0000 0.5640 P(5)=1.000  0.0341 0.0028 2024.61 -7603.05
 89% 0.65 0.25 0.27 0.19 0.38 0.40   5 13 0.0000 0.5636 P(5)=1.000  0.0341 0.0028 2003.42 -7614.28
 89% 0.65 0.25 0.27 0.19 0.38 0.40   5 13 0.0000 0.5639 P(5)=1.000  0.0341 0.0028 2030.39 -7606.04
 90% 0.65 0.25 0.27 0.19 0.38 0.40   5 13 0.0000 0.5639 P(5)=1.000  0.0341 0.0028 1975.98 -7611.59
 90% 0.65 0.25 0.27 0.19 0.38 0.40   5 13 0.0000 0.5642 P(5)=1.000  0.0341 0.0028 2023.54 -7617.09
 90% 0.65 0.25 0.27 0.19 0.38 0.40   5 13 0.0000 0.5639 P(5)=1.000  0.0341 0.0028 1986.65 -7613.51
 90% 0.65 0.25 0.27 0.19 0.38 0.40   5 13 0.0000 0.5635 P(5)=1.000  0.0341 0.0028 2024.49 -7595.92
 90% 0.65 0.25 0.27 0.19 0.38 0.40   5 13 0.0000 0.5638 P(5)=1.000  0.0341 0.0028 1993.05 -7618.69
 90% 0.65 0.25 0.27 0.19 0.38 0.40   5 13 0.0000 0.5641 P(5)=1.000  0.0341 0.0028 2022.46 -7630.96
 90% 0.65 0.25 0.27 0.19 0.38 0.40   5 13 0.0000 0.5641 P(5)=1.000  0.0341 0.0028 2004.64 -7614.69
 90% 0.65 0.25 0.27 0.19 0.38 0.40   5 13 0.0000 0.5644 P(5)=1.000  0.0341 0.0028 2016.18 -7619.24
 90% 0.65 0.25 0.27 0.19 0.38 0.40   5 13 0.0000 0.5647 P(5)=1.000  0.0341 0.0028 2030.97 -7631.38
 90% 0.65 0.25 0.27 0.19 0.38 0.40   5 13 0.0000 0.5643 P(5)=1.000  0.0341 0.0028 2012.58 -7618.97
 90% 0.65 0.25 0.27 0.19 0.38 0.40   5 13 0.0000 0.5643 P(5)=1.000  0.0341 0.0028 2014.65 -7618.42  2:49

 90% 0.65 0.25 0.27 0.19 0.38 0.40   5 13 0.0000 0.5643 P(5)=1.000  0.0341 0.0028 2010.56 -7615.31
 90% 0.65 0.25 0.27 0.19 0.38 0.40   5 13 0.0000 0.5639 P(5)=1.000  0.0341 0.0028 2007.42 -7619.94
 90% 0.65 0.25 0.27 0.19 0.38 0.40   5 13 0.0000 0.5639 P(5)=1.000  0.0341 0.0028 1996.16 -7618.22
 90% 0.65 0.25 0.27 0.19 0.38 0.40   5 13 0.0000 0.5642 P(5)=1.000  0.0341 0.0028 2038.91 -7630.63
 90% 0.65 0.25 0.27 0.19 0.38 0.40   5 13 0.0000 0.5645 P(5)=1.000  0.0341 0.0028 2032.77 -7614.51
 90% 0.65 0.25 0.27 0.19 0.38 0.40   5 13 0.0000 0.5641 P(5)=1.000  0.0341 0.0028 1988.91 -7610.49
 90% 0.65 0.25 0.27 0.19 0.38 0.40   5 13 0.0000 0.5641 P(5)=1.000  0.0341 0.0028 2004.56 -7610.98
 90% 0.65 0.25 0.27 0.19 0.38 0.40   5 13 0.0000 0.5641 P(5)=1.000  0.0341 0.0028 2020.93 -7617.84
 90% 0.65 0.25 0.27 0.19 0.38 0.40   5 13 0.0000 0.5641 P(5)=1.000  0.0341 0.0028 2010.83 -7624.33
 91% 0.65 0.25 0.27 0.19 0.38 0.40   5 13 0.0000 0.5644 P(5)=1.000  0.0340 0.0028 1988.29 -7620.30
 91% 0.65 0.25 0.27 0.19 0.38 0.40   5 13 0.0000 0.5647 P(5)=1.000  0.0340 0.0028 1990.70 -7611.98
 91% 0.65 0.25 0.27 0.19 0.38 0.40   5 13 0.0000 0.5643 P(5)=1.000  0.0340 0.0028 1987.57 -7617.96
 91% 0.65 0.25 0.27 0.19 0.38 0.40   5 13 0.0000 0.5646 P(5)=1.000  0.0340 0.0028 2013.52 -7624.10
 91% 0.65 0.25 0.27 0.19 0.38 0.40   5 13 0.0000 0.5649 P(5)=1.000  0.0340 0.0028 2022.93 -7621.64
 91% 0.65 0.25 0.27 0.19 0.38 0.40   5 13 0.0000 0.5645 P(5)=1.000  0.0340 0.0028 1963.84 -7626.94
 91% 0.65 0.25 0.27 0.19 0.38 0.40   5 13 0.0000 0.5648 P(5)=1.000  0.0340 0.0028 1962.48 -7624.60
 91% 0.65 0.25 0.27 0.19 0.38 0.40   5 13 0.0000 0.5648 P(5)=1.000  0.0340 0.0028 1913.14 -7619.98
 91% 0.65 0.25 0.27 0.19 0.38 0.40   5 13 0.0000 0.5644 P(5)=1.000  0.0340 0.0028 2012.02 -7617.88
 91% 0.65 0.25 0.27 0.19 0.38 0.40   5 13 0.0000 0.5641 P(5)=1.000  0.0340 0.0028 2011.42 -7638.28
 91% 0.65 0.25 0.27 0.19 0.38 0.40   5 13 0.0000 0.5643 P(5)=1.000  0.0340 0.0028 2009.48 -7636.38
 91% 0.65 0.25 0.27 0.19 0.38 0.40   5 13 0.0000 0.5646 P(5)=1.000  0.0340 0.0028 2015.78 -7613.69
 91% 0.65 0.25 0.27 0.19 0.38 0.40   5 13 0.0000 0.5649 P(5)=1.000  0.0340 0.0028 2034.26 -7619.59
 91% 0.65 0.25 0.27 0.19 0.38 0.40   5 13 0.0000 0.5649 P(5)=1.000  0.0340 0.0028 2027.59 -7636.94
 91% 0.65 0.25 0.27 0.19 0.38 0.40   5 13 0.0000 0.5652 P(5)=1.000  0.0340 0.0028 2044.65 -7636.84
 91% 0.65 0.25 0.27 0.19 0.38 0.40   5 13 0.0000 0.5652 P(5)=1.000  0.0340 0.0028 2038.37 -7635.15
 91% 0.65 0.25 0.27 0.19 0.38 0.40   5 13 0.0000 0.5655 P(5)=1.000  0.0340 0.0028 2048.69 -7626.70
 91% 0.65 0.25 0.27 0.19 0.38 0.40   5 13 0.0000 0.5655 P(5)=1.000  0.0340 0.0028 2044.77 -7628.12
 91% 0.65 0.25 0.27 0.19 0.38 0.40   5 13 0.0000 0.5658 P(5)=1.000  0.0340 0.0028 2095.52 -7630.78
 91% 0.65 0.25 0.27 0.19 0.38 0.40   5 13 0.0000 0.5654 P(5)=1.000  0.0340 0.0028 2023.34 -7613.56
 92% 0.65 0.25 0.27 0.19 0.38 0.40   5 13 0.0000 0.5657 P(5)=1.000  0.0340 0.0028 2047.78 -7613.02
 92% 0.65 0.25 0.27 0.19 0.38 0.40   5 13 0.0000 0.5657 P(5)=1.000  0.0340 0.0028 2026.40 -7618.92
 92% 0.65 0.25 0.27 0.19 0.38 0.40   5 13 0.0000 0.5657 P(5)=1.000  0.0340 0.0028 2026.38 -7614.35
 92% 0.65 0.25 0.27 0.19 0.38 0.40   5 13 0.0000 0.5660 P(5)=1.000  0.0340 0.0028 2014.70 -7611.41
 92% 0.65 0.25 0.27 0.19 0.38 0.40   5 13 0.0000 0.5663 P(5)=1.000  0.0340 0.0028 2007.52 -7627.39
 92% 0.65 0.25 0.27 0.19 0.38 0.40   5 13 0.0000 0.5663 P(5)=1.000  0.0340 0.0028 2011.61 -7625.53
 92% 0.65 0.25 0.27 0.19 0.38 0.40   5 13 0.0000 0.5663 P(5)=1.000  0.0340 0.0028 1986.73 -7632.54
 92% 0.65 0.25 0.27 0.19 0.38 0.40   5 13 0.0000 0.5659 P(5)=1.000  0.0340 0.0028 1987.52 -7634.53
 92% 0.65 0.25 0.27 0.19 0.38 0.40   5 13 0.0000 0.5659 P(5)=1.000  0.0340 0.0028 1975.58 -7618.02
 92% 0.65 0.25 0.27 0.19 0.38 0.40   5 13 0.0000 0.5655 P(5)=1.000  0.0340 0.0028 2017.03 -7631.37
 92% 0.65 0.25 0.27 0.19 0.38 0.40   5 13 0.0000 0.5652 P(5)=1.000  0.0340 0.0028 2024.07 -7614.70
 92% 0.65 0.25 0.27 0.19 0.38 0.40   5 13 0.0000 0.5648 P(5)=1.000  0.0340 0.0028 1992.97 -7611.98
 92% 0.65 0.25 0.27 0.19 0.38 0.40   5 13 0.0000 0.5644 P(5)=1.000  0.0340 0.0028 2004.97 -7605.15
 92% 0.65 0.25 0.27 0.19 0.38 0.40   5 13 0.0000 0.5644 P(5)=1.000  0.0340 0.0028 2002.59 -7618.88
 92% 0.65 0.25 0.27 0.18 0.38 0.40   5 13 0.0000 0.5640 P(5)=1.000  0.0340 0.0028 1978.26 -7616.21
 92% 0.65 0.25 0.27 0.18 0.38 0.40   5 13 0.0000 0.5640 P(5)=1.000  0.0340 0.0028 2003.97 -7625.28
 92% 0.65 0.25 0.27 0.18 0.38 0.40   5 13 0.0000 0.5640 P(5)=1.000  0.0340 0.0028 2015.78 -7605.99
 92% 0.65 0.25 0.27 0.18 0.38 0.40   5 13 0.0000 0.5643 P(5)=1.000  0.0340 0.0028 2013.71 -7604.97
 92% 0.65 0.25 0.27 0.18 0.38 0.40   5 13 0.0000 0.5646 P(5)=1.000  0.0340 0.0028 1998.26 -7611.46
 92% 0.65 0.25 0.27 0.18 0.38 0.40   5 13 0.0000 0.5646 P(5)=1.000  0.0340 0.0028 2016.81 -7601.62
 93% 0.65 0.25 0.27 0.18 0.38 0.40   5 13 0.0000 0.5646 P(5)=1.000  0.0340 0.0028 2004.12 -7613.66
 93% 0.65 0.25 0.27 0.18 0.38 0.40   5 13 0.0000 0.5649 P(5)=1.000  0.0340 0.0028 1945.19 -7607.43
 93% 0.65 0.25 0.27 0.18 0.38 0.40   5 13 0.0000 0.5652 P(5)=1.000  0.0340 0.0028 1962.26 -7602.55
 93% 0.65 0.25 0.27 0.18 0.38 0.40   5 13 0.0000 0.5655 P(5)=1.000  0.0340 0.0028 1957.22 -7605.26
 93% 0.65 0.25 0.27 0.18 0.38 0.40   5 13 0.0000 0.5658 P(5)=1.000  0.0340 0.0028 1986.30 -7611.43
 93% 0.65 0.25 0.27 0.18 0.38 0.40   5 13 0.0000 0.5661 P(5)=1.000  0.0340 0.0028 1965.15 -7614.09
 93% 0.65 0.25 0.27 0.18 0.38 0.40   5 13 0.0000 0.5663 P(5)=1.000  0.0340 0.0028 1996.82 -7612.79
 93% 0.65 0.25 0.27 0.18 0.38 0.40   5 13 0.0000 0.5660 P(5)=1.000  0.0340 0.0028 2021.71 -7619.14
 93% 0.65 0.25 0.27 0.18 0.38 0.40   5 13 0.0000 0.5662 P(5)=1.000  0.0340 0.0028 2026.79 -7623.79
 93% 0.65 0.25 0.27 0.18 0.38 0.40   5 13 0.0000 0.5662 P(5)=1.000  0.0340 0.0028 2011.91 -7617.90
 93% 0.65 0.25 0.27 0.18 0.38 0.40   5 13 0.0000 0.5662 P(5)=1.000  0.0340 0.0028 1992.28 -7610.02
 93% 0.65 0.25 0.27 0.18 0.38 0.40   5 13 0.0000 0.5662 P(5)=1.000  0.0340 0.0028 1993.55 -7610.60
 93% 0.65 0.25 0.27 0.18 0.38 0.40   5 13 0.0000 0.5662 P(5)=1.000  0.0340 0.0028 2009.61 -7615.05
 93% 0.65 0.25 0.27 0.18 0.38 0.40   5 13 0.0000 0.5665 P(5)=1.000  0.0340 0.0028 1997.54 -7613.40
 93% 0.65 0.25 0.27 0.18 0.38 0.40   5 13 0.0000 0.5665 P(5)=1.000  0.0340 0.0028 1975.51 -7605.32
 93% 0.65 0.25 0.27 0.18 0.38 0.40   5 13 0.0000 0.5665 P(5)=1.000  0.0340 0.0028 1987.48 -7600.25
 93% 0.65 0.25 0.27 0.18 0.38 0.40   5 13 0.0000 0.5668 P(5)=1.000  0.0340 0.0028 2023.82 -7608.43
 93% 0.65 0.25 0.27 0.18 0.38 0.40   5 13 0.0000 0.5671 P(5)=1.000  0.0340 0.0028 2043.07 -7618.09
 93% 0.65 0.25 0.27 0.18 0.38 0.40   5 13 0.0000 0.5667 P(5)=1.000  0.0340 0.0028 2045.62 -7614.27
 93% 0.65 0.25 0.27 0.18 0.38 0.40   5 13 0.0000 0.5664 P(5)=1.000  0.0340 0.0028 2030.58 -7612.77
 94% 0.65 0.25 0.27 0.18 0.38 0.40   5 13 0.0000 0.5660 P(5)=1.000  0.0340 0.0028 2019.34 -7606.92
 94% 0.65 0.25 0.27 0.18 0.38 0.40   5 13 0.0000 0.5663 P(5)=1.000  0.0340 0.0028 2022.43 -7597.45
 94% 0.65 0.25 0.27 0.18 0.38 0.40   5 13 0.0000 0.5663 P(5)=1.000  0.0340 0.0028 2014.74 -7598.73
 94% 0.65 0.25 0.27 0.18 0.38 0.40   5 13 0.0000 0.5659 P(5)=1.000  0.0340 0.0028 2037.31 -7619.08
 94% 0.65 0.25 0.27 0.18 0.38 0.40   5 13 0.0000 0.5655 P(5)=1.000  0.0340 0.0028 2040.55 -7610.46
 94% 0.65 0.25 0.27 0.18 0.38 0.40   5 13 0.0000 0.5655 P(5)=1.000  0.0340 0.0028 2041.89 -7610.02
 94% 0.65 0.25 0.27 0.18 0.38 0.40   5 13 0.0000 0.5655 P(5)=1.000  0.0340 0.0028 2051.16 -7624.78
 94% 0.65 0.25 0.27 0.18 0.38 0.40   5 13 0.0000 0.5658 P(5)=1.000  0.0340 0.0028 2083.24 -7629.81
 94% 0.65 0.25 0.27 0.18 0.38 0.40   5 13 0.0000 0.5661 P(5)=1.000  0.0340 0.0028 2081.86 -7630.99
 94% 0.65 0.25 0.27 0.18 0.38 0.40   5 13 0.0000 0.5661 P(5)=1.000  0.0340 0.0028 2010.66 -7629.37
 94% 0.65 0.25 0.27 0.18 0.38 0.40   5 13 0.0000 0.5661 P(5)=1.000  0.0340 0.0028 2049.17 -7626.62
 94% 0.65 0.25 0.27 0.18 0.38 0.40   5 13 0.0000 0.5661 P(5)=1.000  0.0340 0.0028 2064.63 -7615.57
 94% 0.65 0.25 0.27 0.18 0.38 0.40   5 13 0.0000 0.5664 P(5)=1.000  0.0340 0.0028 2065.37 -7612.72
 94% 0.65 0.25 0.27 0.18 0.38 0.40   5 13 0.0000 0.5664 P(5)=1.000  0.0340 0.0028 2080.24 -7626.30
 94% 0.65 0.25 0.27 0.18 0.38 0.40   5 13 0.0000 0.5660 P(5)=1.000  0.0340 0.0028 2073.01 -7635.56
 94% 0.65 0.25 0.27 0.18 0.38 0.40   5 13 0.0000 0.5660 P(5)=1.000  0.0340 0.0028 2062.33 -7617.14
 94% 0.65 0.25 0.27 0.18 0.38 0.40   5 13 0.0000 0.5660 P(5)=1.000  0.0340 0.0028 2019.36 -7623.86
 94% 0.65 0.25 0.27 0.18 0.38 0.40   5 13 0.0000 0.5663 P(5)=1.000  0.0340 0.0028 2053.17 -7622.28
 94% 0.65 0.25 0.27 0.18 0.38 0.40   5 13 0.0000 0.5666 P(5)=1.000  0.0340 0.0028 2037.95 -7619.34
 94% 0.65 0.25 0.27 0.18 0.38 0.40   5 13 0.0000 0.5669 P(5)=1.000  0.0340 0.0028 2076.36 -7624.56
 95% 0.65 0.25 0.27 0.18 0.38 0.40   5 13 0.0000 0.5665 P(5)=1.000  0.0340 0.0028 2069.64 -7630.98
 95% 0.65 0.25 0.27 0.18 0.38 0.40   5 13 0.0000 0.5668 P(5)=1.000  0.0340 0.0028 2070.54 -7623.22
 95% 0.65 0.25 0.27 0.18 0.38 0.40   5 13 0.0000 0.5671 P(5)=1.000  0.0340 0.0028 2084.57 -7622.08
 95% 0.65 0.25 0.27 0.18 0.38 0.40   5 13 0.0000 0.5667 P(5)=1.000  0.0340 0.0028 2091.31 -7624.49
 95% 0.65 0.25 0.27 0.18 0.38 0.40   5 13 0.0000 0.5670 P(5)=1.000  0.0340 0.0028 2083.27 -7614.15
 95% 0.65 0.25 0.27 0.18 0.38 0.40   5 13 0.0000 0.5666 P(5)=1.000  0.0340 0.0028 2085.71 -7616.90
 95% 0.65 0.25 0.27 0.18 0.38 0.40   5 13 0.0000 0.5662 P(5)=1.000  0.0340 0.0028 2059.77 -7611.30
 95% 0.65 0.25 0.27 0.18 0.38 0.40   5 13 0.0000 0.5665 P(5)=1.000  0.0340 0.0028 2073.62 -7627.68
 95% 0.65 0.25 0.27 0.18 0.38 0.40   5 13 0.0000 0.5668 P(5)=1.000  0.0340 0.0028 2050.40 -7621.25
 95% 0.65 0.25 0.27 0.18 0.38 0.40   5 13 0.0000 0.5671 P(5)=1.000  0.0340 0.0028 2047.88 -7620.80
 95% 0.65 0.25 0.27 0.18 0.38 0.40   5 13 0.0000 0.5674 P(5)=1.000  0.0340 0.0028 2071.61 -7619.82  2:58

 95% 0.65 0.25 0.27 0.18 0.38 0.40   5 13 0.0000 0.5670 P(5)=1.000  0.0340 0.0028 2067.53 -7614.18
 95% 0.65 0.25 0.27 0.18 0.38 0.40   5 13 0.0000 0.5673 P(5)=1.000  0.0340 0.0028 2073.63 -7614.15
 95% 0.65 0.25 0.27 0.18 0.38 0.40   5 13 0.0000 0.5669 P(5)=1.000  0.0340 0.0028 2066.18 -7614.26
 95% 0.65 0.25 0.27 0.18 0.38 0.40   5 13 0.0000 0.5669 P(5)=1.000  0.0340 0.0028 2033.00 -7610.39
 95% 0.65 0.25 0.27 0.18 0.38 0.40   5 13 0.0000 0.5672 P(5)=1.000  0.0340 0.0028 2041.93 -7622.66
 95% 0.65 0.25 0.27 0.18 0.38 0.40   5 13 0.0000 0.5675 P(5)=1.000  0.0340 0.0028 2044.43 -7624.69
 95% 0.65 0.25 0.27 0.18 0.38 0.40   5 13 0.0000 0.5675 P(5)=1.000  0.0340 0.0028 2041.13 -7615.36
 95% 0.65 0.25 0.27 0.18 0.38 0.40   5 13 0.0000 0.5677 P(5)=1.000  0.0340 0.0028 2048.80 -7614.70
 95% 0.65 0.25 0.27 0.18 0.38 0.40   5 13 0.0000 0.5680 P(5)=1.000  0.0340 0.0028 2032.41 -7619.39
 96% 0.65 0.25 0.27 0.18 0.38 0.40   5 13 0.0000 0.5680 P(5)=1.000  0.0340 0.0028 2039.63 -7602.05
 96% 0.65 0.25 0.27 0.18 0.38 0.40   5 13 0.0000 0.5683 P(5)=1.000  0.0340 0.0028 2088.03 -7605.37
 96% 0.65 0.25 0.27 0.18 0.38 0.40   5 13 0.0000 0.5686 P(5)=1.000  0.0340 0.0028 2056.95 -7595.28
 96% 0.65 0.25 0.27 0.18 0.38 0.40   5 13 0.0000 0.5686 P(5)=1.000  0.0340 0.0028 2113.33 -7601.93
 96% 0.65 0.25 0.27 0.18 0.38 0.40   5 13 0.0000 0.5682 P(5)=1.000  0.0340 0.0028 2083.32 -7606.04
 96% 0.65 0.25 0.27 0.18 0.38 0.40   5 13 0.0000 0.5682 P(5)=1.000  0.0340 0.0028 2088.05 -7599.43
 96% 0.65 0.25 0.27 0.18 0.38 0.40   5 13 0.0000 0.5678 P(5)=1.000  0.0340 0.0028 2095.35 -7610.76
 96% 0.65 0.25 0.27 0.18 0.38 0.40   5 13 0.0000 0.5675 P(5)=1.000  0.0340 0.0028 2073.17 -7616.21
 96% 0.65 0.25 0.27 0.18 0.38 0.40   5 13 0.0000 0.5675 P(5)=1.000  0.0340 0.0028 2051.90 -7610.13
 96% 0.65 0.25 0.27 0.18 0.38 0.40   5 13 0.0000 0.5678 P(5)=1.000  0.0340 0.0028 2045.66 -7616.20
 96% 0.65 0.25 0.27 0.18 0.38 0.40   5 13 0.0000 0.5680 P(5)=1.000  0.0340 0.0028 2061.59 -7618.57
 96% 0.65 0.25 0.27 0.18 0.38 0.40   5 13 0.0000 0.5677 P(5)=1.000  0.0340 0.0028 2057.14 -7606.67
 96% 0.65 0.25 0.27 0.18 0.38 0.40   5 13 0.0000 0.5679 P(5)=1.000  0.0340 0.0028 2082.92 -7607.02
 96% 0.65 0.25 0.27 0.18 0.38 0.40   5 13 0.0000 0.5676 P(5)=1.000  0.0340 0.0028 2034.31 -7609.20
 96% 0.65 0.25 0.27 0.18 0.38 0.40   5 13 0.0000 0.5679 P(5)=1.000  0.0340 0.0028 2061.00 -7618.91
 96% 0.65 0.25 0.27 0.18 0.38 0.40   5 13 0.0000 0.5681 P(5)=1.000  0.0340 0.0028 2022.90 -7626.12
 96% 0.65 0.25 0.27 0.18 0.38 0.40   5 13 0.0000 0.5678 P(5)=1.000  0.0340 0.0028 2055.27 -7616.82
 96% 0.65 0.25 0.27 0.18 0.38 0.40   5 13 0.0000 0.5674 P(5)=1.000  0.0340 0.0028 2053.25 -7625.55
 96% 0.65 0.25 0.27 0.18 0.38 0.40   5 13 0.0000 0.5677 P(5)=1.000  0.0340 0.0028 2043.39 -7618.14
 96% 0.65 0.25 0.27 0.18 0.38 0.40   5 13 0.0000 0.5677 P(5)=1.000  0.0340 0.0028 2071.81 -7630.60
 97% 0.65 0.25 0.27 0.18 0.38 0.40   5 13 0.0000 0.5680 P(5)=1.000  0.0340 0.0028 2061.29 -7629.57
 97% 0.65 0.25 0.27 0.18 0.38 0.40   5 13 0.0000 0.5676 P(5)=1.000  0.0340 0.0028 2070.19 -7629.22
 97% 0.65 0.25 0.27 0.18 0.38 0.40   5 13 0.0000 0.5672 P(5)=1.000  0.0340 0.0028 2101.88 -7630.88
 97% 0.65 0.25 0.27 0.18 0.38 0.40   5 13 0.0000 0.5669 P(5)=1.000  0.0340 0.0028 2090.43 -7619.95
 97% 0.65 0.25 0.27 0.18 0.38 0.40   5 13 0.0000 0.5665 P(5)=1.000  0.0340 0.0028 2091.49 -7636.90
 97% 0.65 0.25 0.27 0.18 0.38 0.40   5 13 0.0000 0.5665 P(5)=1.000  0.0340 0.0028 2097.49 -7624.72
 97% 0.65 0.25 0.27 0.18 0.38 0.40   5 13 0.0000 0.5662 P(5)=1.000  0.0340 0.0028 2089.62 -7629.51
 97% 0.65 0.25 0.27 0.18 0.38 0.40   5 13 0.0000 0.5658 P(5)=1.000  0.0340 0.0028 2053.11 -7615.30
 97% 0.65 0.25 0.27 0.18 0.38 0.40   5 13 0.0000 0.5654 P(5)=1.000  0.0340 0.0028 2038.62 -7612.23
 97% 0.65 0.25 0.27 0.18 0.38 0.40   5 13 0.0000 0.5654 P(5)=1.000  0.0340 0.0028 1996.60 -7605.89
 97% 0.65 0.25 0.27 0.18 0.38 0.40   5 13 0.0000 0.5657 P(5)=1.000  0.0340 0.0028 2047.82 -7614.63
 97% 0.65 0.25 0.27 0.18 0.38 0.40   5 13 0.0000 0.5660 P(5)=1.000  0.0340 0.0028 2045.01 -7606.73
 97% 0.65 0.25 0.27 0.18 0.38 0.40   5 13 0.0000 0.5660 P(5)=1.000  0.0340 0.0028 2062.05 -7611.43
 97% 0.65 0.25 0.27 0.18 0.38 0.40   5 13 0.0000 0.5656 P(5)=1.000  0.0340 0.0028 2044.45 -7622.29
 97% 0.65 0.25 0.27 0.18 0.38 0.40   5 13 0.0000 0.5653 P(5)=1.000  0.0340 0.0028 2056.66 -7622.40
 97% 0.65 0.25 0.27 0.18 0.38 0.40   5 13 0.0000 0.5653 P(5)=1.000  0.0340 0.0028 2060.49 -7613.58
 97% 0.65 0.25 0.27 0.18 0.38 0.40   5 13 0.0000 0.5653 P(5)=1.000  0.0340 0.0028 2058.52 -7600.45
 97% 0.65 0.25 0.27 0.18 0.38 0.40   5 13 0.0000 0.5655 P(5)=1.000  0.0340 0.0028 2057.71 -7613.23
 97% 0.65 0.25 0.27 0.18 0.38 0.40   5 13 0.0000 0.5658 P(5)=1.000  0.0340 0.0028 2049.33 -7606.69
 97% 0.65 0.25 0.27 0.18 0.38 0.40   5 13 0.0000 0.5658 P(5)=1.000  0.0340 0.0028 2080.47 -7610.12
 98% 0.65 0.25 0.27 0.18 0.38 0.40   5 13 0.0000 0.5661 P(5)=1.000  0.0340 0.0028 2059.42 -7621.73
 98% 0.65 0.25 0.27 0.18 0.38 0.40   5 13 0.0000 0.5664 P(5)=1.000  0.0340 0.0028 2040.87 -7615.51
 98% 0.65 0.25 0.27 0.18 0.38 0.40   5 13 0.0000 0.5666 P(5)=1.000  0.0340 0.0028 2050.88 -7620.58
 98% 0.65 0.25 0.27 0.18 0.38 0.40   5 13 0.0000 0.5666 P(5)=1.000  0.0340 0.0028 2006.25 -7605.30
 98% 0.65 0.25 0.27 0.18 0.38 0.40   5 13 0.0000 0.5669 P(5)=1.000  0.0340 0.0028 2050.60 -7603.99
 98% 0.65 0.25 0.27 0.18 0.38 0.40   5 13 0.0000 0.5672 P(5)=1.000  0.0340 0.0028 2082.36 -7619.88
 98% 0.65 0.25 0.27 0.18 0.38 0.40   5 13 0.0000 0.5672 P(5)=1.000  0.0340 0.0028 2092.11 -7619.72
 98% 0.65 0.25 0.27 0.18 0.38 0.40   5 13 0.0000 0.5668 P(5)=1.000  0.0340 0.0028 2056.53 -7629.67
 98% 0.65 0.25 0.27 0.18 0.38 0.40   5 13 0.0000 0.5668 P(5)=1.000  0.0340 0.0028 2109.97 -7623.67
 98% 0.65 0.25 0.27 0.18 0.38 0.40   5 13 0.0000 0.5668 P(5)=1.000  0.0340 0.0028 2088.61 -7610.46
 98% 0.65 0.25 0.27 0.18 0.38 0.40   5 13 0.0000 0.5671 P(5)=1.000  0.0340 0.0028 2074.05 -7613.56
 98% 0.65 0.25 0.27 0.18 0.38 0.40   5 13 0.0000 0.5674 P(5)=1.000  0.0340 0.0028 2089.17 -7618.15
 98% 0.65 0.25 0.27 0.18 0.38 0.40   5 13 0.0000 0.5670 P(5)=1.000  0.0340 0.0028 2111.49 -7623.15
 98% 0.65 0.25 0.27 0.18 0.38 0.40   5 13 0.0000 0.5667 P(5)=1.000  0.0340 0.0028 2089.98 -7642.03
 98% 0.65 0.25 0.27 0.18 0.38 0.40   5 13 0.0000 0.5669 P(5)=1.000  0.0340 0.0028 2101.45 -7633.02
 98% 0.65 0.25 0.27 0.18 0.38 0.40   5 13 0.0000 0.5672 P(5)=1.000  0.0340 0.0028 2116.62 -7625.76
 98% 0.65 0.25 0.27 0.18 0.38 0.40   5 13 0.0000 0.5675 P(5)=1.000  0.0340 0.0028 2110.19 -7626.58
 98% 0.65 0.25 0.27 0.18 0.38 0.40   5 13 0.0000 0.5678 P(5)=1.000  0.0340 0.0028 2092.82 -7629.68
 98% 0.65 0.25 0.27 0.18 0.38 0.40   5 13 0.0000 0.5680 P(5)=1.000  0.0341 0.0028 2112.24 -7638.64
 98% 0.65 0.25 0.27 0.18 0.38 0.40   5 13 0.0000 0.5683 P(5)=1.000  0.0341 0.0028 2058.96 -7623.22
 99% 0.65 0.25 0.27 0.18 0.38 0.40   5 13 0.0000 0.5686 P(5)=1.000  0.0341 0.0028 2037.71 -7605.00
 99% 0.65 0.25 0.27 0.18 0.38 0.40   5 13 0.0000 0.5688 P(5)=1.000  0.0341 0.0028 2064.32 -7616.54
 99% 0.65 0.25 0.27 0.18 0.38 0.40   5 13 0.0000 0.5688 P(5)=1.000  0.0341 0.0028 2058.82 -7597.98
 99% 0.65 0.25 0.27 0.18 0.38 0.40   5 13 0.0000 0.5691 P(5)=1.000  0.0341 0.0028 2056.68 -7607.40
 99% 0.65 0.25 0.27 0.18 0.38 0.40   5 13 0.0000 0.5694 P(5)=1.000  0.0341 0.0028 2116.24 -7603.67
 99% 0.65 0.25 0.27 0.18 0.38 0.40   5 13 0.0000 0.5696 P(5)=1.000  0.0341 0.0028 2144.06 -7620.19
 99% 0.65 0.25 0.27 0.18 0.38 0.40   5 13 0.0000 0.5699 P(5)=1.000  0.0341 0.0028 2100.54 -7617.02
 99% 0.65 0.25 0.27 0.18 0.38 0.40   5 13 0.0000 0.5696 P(5)=1.000  0.0341 0.0028 2077.21 -7624.79
 99% 0.65 0.25 0.27 0.18 0.38 0.40   5 13 0.0000 0.5698 P(5)=1.000  0.0341 0.0028 2051.02 -7604.45
 99% 0.65 0.25 0.27 0.18 0.38 0.40   5 13 0.0000 0.5695 P(5)=1.000  0.0341 0.0028 2076.34 -7596.52
 99% 0.65 0.25 0.27 0.18 0.38 0.40   5 13 0.0000 0.5695 P(5)=1.000  0.0341 0.0028 2087.42 -7598.11
 99% 0.65 0.25 0.27 0.18 0.38 0.40   5 13 0.0000 0.5697 P(5)=1.000  0.0341 0.0028 2092.17 -7597.44
 99% 0.65 0.25 0.27 0.18 0.38 0.40   5 13 0.0000 0.5700 P(5)=1.000  0.0341 0.0028 2087.47 -7600.06
 99% 0.65 0.25 0.27 0.18 0.38 0.40   5 13 0.0000 0.5700 P(5)=1.000  0.0341 0.0028 2123.22 -7621.42
 99% 0.65 0.25 0.27 0.18 0.38 0.40   5 13 0.0000 0.5700 P(5)=1.000  0.0341 0.0028 2093.16 -7597.48
 99% 0.65 0.25 0.27 0.18 0.38 0.40   5 13 0.0000 0.5700 P(5)=1.000  0.0341 0.0028 2076.14 -7597.22
 99% 0.65 0.25 0.27 0.18 0.38 0.40   5 13 0.0000 0.5700 P(5)=1.000  0.0341 0.0028 2096.75 -7606.12
 99% 0.65 0.25 0.27 0.18 0.38 0.40   5 13 0.0000 0.5703 P(5)=1.000  0.0341 0.0028 2095.86 -7605.78
 99% 0.65 0.25 0.27 0.18 0.38 0.40   5 13 0.0000 0.5703 P(5)=1.000  0.0341 0.0028 2110.22 -7604.62
 99% 0.65 0.25 0.27 0.18 0.38 0.40   5 13 0.0000 0.5705 P(5)=1.000  0.0341 0.0028 2115.24 -7611.14
100% 0.65 0.25 0.27 0.18 0.38 0.40   5 13 0.0000 0.5705 P(5)=1.000  0.0341 0.0028 2104.13 -7597.02
100% 0.65 0.25 0.27 0.18 0.38 0.40   5 13 0.0000 0.5708 P(5)=1.000  0.0341 0.0028 2089.00 -7609.16
100% 0.65 0.25 0.27 0.18 0.38 0.40   5 13 0.0000 0.5705 P(5)=1.000  0.0341 0.0028 2121.93 -7611.24
100% 0.65 0.25 0.27 0.18 0.38 0.40   5 13 0.0000 0.5707 P(5)=1.000  0.0341 0.0028 2132.49 -7624.69
100% 0.65 0.25 0.27 0.18 0.38 0.40   5 13 0.0000 0.5704 P(5)=1.000  0.0341 0.0028 2085.55 -7600.47
100% 0.65 0.25 0.27 0.18 0.38 0.40   5 13 0.0000 0.5700 P(5)=1.000  0.0341 0.0028 2074.56 -7591.70
100% 0.65 0.25 0.27 0.18 0.38 0.40   5 13 0.0000 0.5700 P(5)=1.000  0.0341 0.0028 2092.38 -7604.39
100% 0.65 0.25 0.27 0.18 0.38 0.40   5 13 0.0000 0.5700 P(5)=1.000  0.0341 0.0028 2093.26 -7605.58
100% 0.65 0.25 0.27 0.18 0.38 0.40   5 13 0.0000 0.5703 P(5)=1.000  0.0341 0.0028 2134.02 -7615.48
100% 0.65 0.25 0.27 0.18 0.38 0.40   5 13 0.0000 0.5703 P(5)=1.000  0.0341 0.0028 2071.57 -7616.65
100% 0.65 0.25 0.27 0.18 0.38 0.40   5 13 0.0000 0.5705 P(5)=1.000  0.0341 0.0028 2066.87 -7619.01  3:06

Time used:  3:06
Summarizing the species-tree sample in file mcmc.txt

(A) List of best models (count postP #species SpeciesTree)
   132  0.06600  0.06600   5 (W_muriae W_sebi W_mellicola W_tropicalis W_canadensis)   ((W_sebi, (W_mellicola, W_canadensis)), (W_muriae, W_tropicalis));     00101 01101 10010
   131  0.06550  0.13150   5 (W_muriae W_sebi W_mellicola W_tropicalis W_canadensis)   (W_muriae, ((W_mellicola, W_canadensis), (W_sebi, W_tropicalis)));     00101 01010 01111
   125  0.06250  0.19400   5 (W_muriae W_sebi W_mellicola W_tropicalis W_canadensis)   ((W_tropicalis, (W_mellicola, W_canadensis)), (W_muriae, W_sebi));     00101 00111 11000
   117  0.05850  0.25250   5 (W_muriae W_sebi W_mellicola W_tropicalis W_canadensis)   (W_sebi, (W_muriae, (W_tropicalis, (W_mellicola, W_canadensis))));     00101 00111 10111
   107  0.05350  0.30600   5 (W_muriae W_sebi W_mellicola W_tropicalis W_canadensis)   ((W_sebi, W_tropicalis), (W_muriae, (W_mellicola, W_canadensis)));     00101 01010 10101
   105  0.05250  0.35850   5 (W_muriae W_sebi W_mellicola W_tropicalis W_canadensis)   (W_muriae, (W_sebi, (W_tropicalis, (W_mellicola, W_canadensis))));     00101 00111 01111
    85  0.04250  0.40100   5 (W_muriae W_sebi W_mellicola W_tropicalis W_canadensis)   (W_sebi, ((W_mellicola, W_canadensis), (W_muriae, W_tropicalis)));     00101 10010 10111
    82  0.04100  0.44200   5 (W_muriae W_sebi W_mellicola W_tropicalis W_canadensis)   ((W_mellicola, W_canadensis), (W_sebi, (W_muriae, W_tropicalis)));     00101 10010 11010
    81  0.04050  0.48250   5 (W_muriae W_sebi W_mellicola W_tropicalis W_canadensis)   ((W_mellicola, W_canadensis), (W_muriae, (W_sebi, W_tropicalis)));     00101 01010 11010
    78  0.03900  0.52150   5 (W_muriae W_sebi W_mellicola W_tropicalis W_canadensis)   ((W_mellicola, W_canadensis), (W_tropicalis, (W_muriae, W_sebi)));     00101 11000 11010
    76  0.03800  0.55950   5 (W_muriae W_sebi W_mellicola W_tropicalis W_canadensis)   (W_muriae, (W_tropicalis, (W_sebi, (W_mellicola, W_canadensis))));     00101 01101 01111
    61  0.03050  0.59000   5 (W_muriae W_sebi W_mellicola W_tropicalis W_canadensis)   (W_tropicalis, (W_muriae, (W_sebi, (W_mellicola, W_canadensis))));     00101 01101 11101
    59  0.02950  0.61950   5 (W_muriae W_sebi W_mellicola W_tropicalis W_canadensis)   (W_tropicalis, ((W_mellicola, W_canadensis), (W_muriae, W_sebi)));     00101 11000 11101
    48  0.02400  0.64350   5 (W_muriae W_sebi W_mellicola W_tropicalis W_canadensis)   (W_muriae, (W_sebi, (W_mellicola, (W_tropicalis, W_canadensis))));     00011 00111 01111
    46  0.02300  0.66650   5 (W_muriae W_sebi W_mellicola W_tropicalis W_canadensis)   (W_tropicalis, (W_sebi, (W_muriae, (W_mellicola, W_canadensis))));     00101 10101 11101
    45  0.02250  0.68900   5 (W_muriae W_sebi W_mellicola W_tropicalis W_canadensis)   (W_sebi, (W_tropicalis, (W_muriae, (W_mellicola, W_canadensis))));     00101 10101 10111
    42  0.02100  0.71000   5 (W_muriae W_sebi W_mellicola W_tropicalis W_canadensis)   (W_sebi, (W_muriae, (W_mellicola, (W_tropicalis, W_canadensis))));     00011 00111 10111
    37  0.01850  0.72850   5 (W_muriae W_sebi W_mellicola W_tropicalis W_canadensis)   ((W_mellicola, (W_tropicalis, W_canadensis)), (W_muriae, W_sebi));     00011 00111 11000
    32  0.01600  0.74450   5 (W_muriae W_sebi W_mellicola W_tropicalis W_canadensis)   (W_sebi, ((W_tropicalis, W_canadensis), (W_muriae, W_mellicola)));     00011 10100 10111
    31  0.01550  0.76000   5 (W_muriae W_sebi W_mellicola W_tropicalis W_canadensis)   ((W_sebi, W_mellicola), (W_muriae, (W_tropicalis, W_canadensis)));     00011 01100 10011
    26  0.01300  0.77300   5 (W_muriae W_sebi W_mellicola W_tropicalis W_canadensis)   (W_muriae, ((W_tropicalis, W_canadensis), (W_sebi, W_mellicola)));     00011 01100 01111
    22  0.01100  0.78400   5 (W_muriae W_sebi W_mellicola W_tropicalis W_canadensis)   (W_sebi, (W_mellicola, (W_muriae, (W_tropicalis, W_canadensis))));     00011 10011 10111
    21  0.01050  0.79450   5 (W_muriae W_sebi W_mellicola W_tropicalis W_canadensis)   (W_muriae, (W_sebi, (W_canadensis, (W_mellicola, W_tropicalis))));     00110 00111 01111
    20  0.01000  0.80450   5 (W_muriae W_sebi W_mellicola W_tropicalis W_canadensis)   ((W_canadensis, (W_sebi, W_mellicola)), (W_muriae, W_tropicalis));     01100 01101 10010
    17  0.00850  0.81300   5 (W_muriae W_sebi W_mellicola W_tropicalis W_canadensis)   (W_muriae, (W_mellicola, (W_sebi, (W_tropicalis, W_canadensis))));     00011 01011 01111
    17  0.00850  0.82150   5 (W_muriae W_sebi W_mellicola W_tropicalis W_canadensis)   (W_sebi, (W_muriae, (W_canadensis, (W_mellicola, W_tropicalis))));     00110 00111 10111
    16  0.00800  0.82950   5 (W_muriae W_sebi W_mellicola W_tropicalis W_canadensis)   (W_mellicola, (W_sebi, (W_muriae, (W_tropicalis, W_canadensis))));     00011 10011 11011
    15  0.00750  0.83700   5 (W_muriae W_sebi W_mellicola W_tropicalis W_canadensis)   (W_muriae, (W_tropicalis, (W_canadensis, (W_sebi, W_mellicola))));     01100 01101 01111
    15  0.00750  0.84450   5 (W_muriae W_sebi W_mellicola W_tropicalis W_canadensis)   (W_tropicalis, (W_muriae, (W_canadensis, (W_sebi, W_mellicola))));     01100 01101 11101
    14  0.00700  0.85150   5 (W_muriae W_sebi W_mellicola W_tropicalis W_canadensis)   (W_muriae, (W_tropicalis, (W_mellicola, (W_sebi, W_canadensis))));     01001 01101 01111
    13  0.00650  0.85800   5 (W_muriae W_sebi W_mellicola W_tropicalis W_canadensis)   (W_sebi, (W_tropicalis, (W_mellicola, (W_muriae, W_canadensis))));     10001 10101 10111
    12  0.00600  0.86400   5 (W_muriae W_sebi W_mellicola W_tropicalis W_canadensis)   ((W_sebi, (W_tropicalis, W_canadensis)), (W_muriae, W_mellicola));     00011 01011 10100
    12  0.00600  0.87000   5 (W_muriae W_sebi W_mellicola W_tropicalis W_canadensis)   (W_canadensis, (W_muriae, (W_sebi, (W_mellicola, W_tropicalis))));     00110 01110 11110
    12  0.00600  0.87600   5 (W_muriae W_sebi W_mellicola W_tropicalis W_canadensis)   (W_canadensis, ((W_sebi, W_tropicalis), (W_muriae, W_mellicola)));     01010 10100 11110
    11  0.00550  0.88150   5 (W_muriae W_sebi W_mellicola W_tropicalis W_canadensis)   ((W_canadensis, (W_mellicola, W_tropicalis)), (W_muriae, W_sebi));     00110 00111 11000
    11  0.00550  0.88700   5 (W_muriae W_sebi W_mellicola W_tropicalis W_canadensis)   (W_tropicalis, (W_sebi, (W_mellicola, (W_muriae, W_canadensis))));     10001 10101 11101
    10  0.00500  0.89200   5 (W_muriae W_sebi W_mellicola W_tropicalis W_canadensis)   ((W_sebi, W_canadensis), (W_muriae, (W_mellicola, W_tropicalis)));     00110 01001 10110
    10  0.00500  0.89700   5 (W_muriae W_sebi W_mellicola W_tropicalis W_canadensis)   (W_tropicalis, (W_muriae, (W_mellicola, (W_sebi, W_canadensis))));     01001 01101 11101
    10  0.00500  0.90200   5 (W_muriae W_sebi W_mellicola W_tropicalis W_canadensis)   (W_mellicola, (W_sebi, (W_tropicalis, (W_muriae, W_canadensis))));     10001 10011 11011
     8  0.00400  0.90600   5 (W_muriae W_sebi W_mellicola W_tropicalis W_canadensis)   (W_mellicola, (W_muriae, (W_sebi, (W_tropicalis, W_canadensis))));     00011 01011 11011
     8  0.00400  0.91000   5 (W_muriae W_sebi W_mellicola W_tropicalis W_canadensis)   (W_mellicola, (W_tropicalis, (W_muriae, (W_sebi, W_canadensis))));     01001 11001 11011
     8  0.00400  0.91400   5 (W_muriae W_sebi W_mellicola W_tropicalis W_canadensis)   (W_muriae, (W_mellicola, (W_canadensis, (W_sebi, W_tropicalis))));     01010 01011 01111
     7  0.00350  0.91750   5 (W_muriae W_sebi W_mellicola W_tropicalis W_canadensis)   (W_sebi, (W_canadensis, (W_muriae, (W_mellicola, W_tropicalis))));     00110 10110 10111
     7  0.00350  0.92100   5 (W_muriae W_sebi W_mellicola W_tropicalis W_canadensis)   (W_muriae, (W_mellicola, (W_tropicalis, (W_sebi, W_canadensis))));     01001 01011 01111
     7  0.00350  0.92450   5 (W_muriae W_sebi W_mellicola W_tropicalis W_canadensis)   (W_mellicola, ((W_sebi, W_canadensis), (W_muriae, W_tropicalis)));     01001 10010 11011
     7  0.00350  0.92800   5 (W_muriae W_sebi W_mellicola W_tropicalis W_canadensis)   (W_tropicalis, (W_mellicola, (W_muriae, (W_sebi, W_canadensis))));     01001 11001 11101
     7  0.00350  0.93150   5 (W_muriae W_sebi W_mellicola W_tropicalis W_canadensis)   (W_muriae, (W_canadensis, (W_mellicola, (W_sebi, W_tropicalis))));     01010 01110 01111
     7  0.00350  0.93500   5 (W_muriae W_sebi W_mellicola W_tropicalis W_canadensis)   (W_canadensis, (W_muriae, (W_mellicola, (W_sebi, W_tropicalis))));     01010 01110 11110
     6  0.00300  0.93800   5 (W_muriae W_sebi W_mellicola W_tropicalis W_canadensis)   ((W_sebi, (W_mellicola, W_tropicalis)), (W_muriae, W_canadensis));     00110 01110 10001
     6  0.00300  0.94100   5 (W_muriae W_sebi W_mellicola W_tropicalis W_canadensis)   (W_muriae, (W_canadensis, (W_tropicalis, (W_sebi, W_mellicola))));     01100 01110 01111
     6  0.00300  0.94400   5 (W_muriae W_sebi W_mellicola W_tropicalis W_canadensis)   (W_sebi, (W_tropicalis, (W_canadensis, (W_muriae, W_mellicola))));     10100 10101 10111
     5  0.00250  0.94650   5 (W_muriae W_sebi W_mellicola W_tropicalis W_canadensis)   ((W_mellicola, W_tropicalis), (W_muriae, (W_sebi, W_canadensis)));     00110 01001 11001
     5  0.00250  0.94900   5 (W_muriae W_sebi W_mellicola W_tropicalis W_canadensis)   ((W_sebi, W_canadensis), (W_mellicola, (W_muriae, W_tropicalis)));     01001 10010 10110
     5  0.00250  0.95150   5 (W_muriae W_sebi W_mellicola W_tropicalis W_canadensis)   ((W_canadensis, (W_sebi, W_tropicalis)), (W_muriae, W_mellicola));     01010 01011 10100
     5  0.00250  0.95400   5 (W_muriae W_sebi W_mellicola W_tropicalis W_canadensis)   ((W_tropicalis, (W_sebi, W_mellicola)), (W_muriae, W_canadensis));     01100 01110 10001
     5  0.00250  0.95650   5 (W_muriae W_sebi W_mellicola W_tropicalis W_canadensis)   ((W_sebi, W_mellicola), (W_canadensis, (W_muriae, W_tropicalis)));     01100 10010 10011
     5  0.00250  0.95900   5 (W_muriae W_sebi W_mellicola W_tropicalis W_canadensis)   (W_tropicalis, (W_mellicola, (W_sebi, (W_muriae, W_canadensis))));     10001 11001 11101
     5  0.00250  0.96150   5 (W_muriae W_sebi W_mellicola W_tropicalis W_canadensis)   (W_mellicola, (W_sebi, (W_canadensis, (W_muriae, W_tropicalis))));     10010 10011 11011
     4  0.00200  0.96350   5 (W_muriae W_sebi W_mellicola W_tropicalis W_canadensis)   (W_muriae, (W_canadensis, (W_sebi, (W_mellicola, W_tropicalis))));     00110 01110 01111
     4  0.00200  0.96550   5 (W_muriae W_sebi W_mellicola W_tropicalis W_canadensis)   ((W_mellicola, W_tropicalis), (W_sebi, (W_muriae, W_canadensis)));     00110 10001 11001
     4  0.00200  0.96750   5 (W_muriae W_sebi W_mellicola W_tropicalis W_canadensis)   (W_canadensis, ((W_mellicola, W_tropicalis), (W_muriae, W_sebi)));     00110 11000 11110
     4  0.00200  0.96950   5 (W_muriae W_sebi W_mellicola W_tropicalis W_canadensis)   (W_mellicola, (W_muriae, (W_tropicalis, (W_sebi, W_canadensis))));     01001 01011 11011
     4  0.00200  0.97150   5 (W_muriae W_sebi W_mellicola W_tropicalis W_canadensis)   (W_canadensis, (W_muriae, (W_tropicalis, (W_sebi, W_mellicola))));     01100 01110 11110
     4  0.00200  0.97350   5 (W_muriae W_sebi W_mellicola W_tropicalis W_canadensis)   ((W_sebi, W_mellicola), (W_tropicalis, (W_muriae, W_canadensis)));     01100 10001 10011
     4  0.00200  0.97550   5 (W_muriae W_sebi W_mellicola W_tropicalis W_canadensis)   (W_tropicalis, ((W_sebi, W_mellicola), (W_muriae, W_canadensis)));     01100 10001 11101
     4  0.00200  0.97750   5 (W_muriae W_sebi W_mellicola W_tropicalis W_canadensis)   (W_tropicalis, (W_sebi, (W_canadensis, (W_muriae, W_mellicola))));     10100 10101 11101
     3  0.00150  0.97900   5 (W_muriae W_sebi W_mellicola W_tropicalis W_canadensis)   ((W_tropicalis, W_canadensis), (W_muriae, (W_sebi, W_mellicola)));     00011 01100 11100
     3  0.00150  0.98050   5 (W_muriae W_sebi W_mellicola W_tropicalis W_canadensis)   (W_mellicola, ((W_tropicalis, W_canadensis), (W_muriae, W_sebi)));     00011 11000 11011
     3  0.00150  0.98200   5 (W_muriae W_sebi W_mellicola W_tropicalis W_canadensis)   (W_sebi, ((W_mellicola, W_tropicalis), (W_muriae, W_canadensis)));     00110 10001 10111
     3  0.00150  0.98350   5 (W_muriae W_sebi W_mellicola W_tropicalis W_canadensis)   ((W_mellicola, (W_sebi, W_canadensis)), (W_muriae, W_tropicalis));     01001 01101 10010
     3  0.00150  0.98500   5 (W_muriae W_sebi W_mellicola W_tropicalis W_canadensis)   (W_tropicalis, ((W_sebi, W_canadensis), (W_muriae, W_mellicola)));     01001 10100 11101
     3  0.00150  0.98650   5 (W_muriae W_sebi W_mellicola W_tropicalis W_canadensis)   (W_sebi, (W_mellicola, (W_tropicalis, (W_muriae, W_canadensis))));     10001 10011 10111
     2  0.00100  0.98750   5 (W_muriae W_sebi W_mellicola W_tropicalis W_canadensis)   ((W_tropicalis, W_canadensis), (W_mellicola, (W_muriae, W_sebi)));     00011 11000 11100
     2  0.00100  0.98850   5 (W_muriae W_sebi W_mellicola W_tropicalis W_canadensis)   ((W_mellicola, W_tropicalis), (W_canadensis, (W_muriae, W_sebi)));     00110 11000 11001
     2  0.00100  0.98950   5 (W_muriae W_sebi W_mellicola W_tropicalis W_canadensis)   ((W_tropicalis, (W_sebi, W_canadensis)), (W_muriae, W_mellicola));     01001 01011 10100
     2  0.00100  0.99050   5 (W_muriae W_sebi W_mellicola W_tropicalis W_canadensis)   ((W_sebi, W_tropicalis), (W_mellicola, (W_muriae, W_canadensis)));     01010 10001 10101
     2  0.00100  0.99150   5 (W_muriae W_sebi W_mellicola W_tropicalis W_canadensis)   (W_tropicalis, (W_canadensis, (W_muriae, (W_sebi, W_mellicola))));     01100 11100 11101
     2  0.00100  0.99250   5 (W_muriae W_sebi W_mellicola W_tropicalis W_canadensis)   (W_canadensis, (W_tropicalis, (W_muriae, (W_sebi, W_mellicola))));     01100 11100 11110
     2  0.00100  0.99350   5 (W_muriae W_sebi W_mellicola W_tropicalis W_canadensis)   (W_sebi, (W_mellicola, (W_canadensis, (W_muriae, W_tropicalis))));     10010 10011 10111
     2  0.00100  0.99450   5 (W_muriae W_sebi W_mellicola W_tropicalis W_canadensis)   (W_sebi, (W_canadensis, (W_mellicola, (W_muriae, W_tropicalis))));     10010 10110 10111
     2  0.00100  0.99550   5 (W_muriae W_sebi W_mellicola W_tropicalis W_canadensis)   (W_mellicola, (W_tropicalis, (W_canadensis, (W_muriae, W_sebi))));     11000 11001 11011
     2  0.00100  0.99650   5 (W_muriae W_sebi W_mellicola W_tropicalis W_canadensis)   (W_tropicalis, (W_mellicola, (W_canadensis, (W_muriae, W_sebi))));     11000 11001 11101
     1  0.00050  0.99700   5 (W_muriae W_sebi W_mellicola W_tropicalis W_canadensis)   ((W_tropicalis, W_canadensis), (W_sebi, (W_muriae, W_mellicola)));     00011 10100 11100

(B)  1 species delimitations & their posterior probabilities
   2000   1.00000   5 (W_muriae W_sebi W_mellicola W_tropicalis W_canadensis) 

(C)  5 delimited species & their posterior probabilities
   2000   1.00000  W_muriae
   2000   1.00000  W_sebi
   2000   1.00000  W_mellicola
   2000   1.00000  W_tropicalis
   2000   1.00000  W_canadensis

(D) Posterior probability for # of species
P[5] =   1.00000
