# Supplementary material for: Application of the Phylogenetic Species Concept to Wallemia sebi from House Dust and Indoor Air Revealed by Multi-Locus Genealogical Concordance
Source: PLoS One. 2015 Mar 23;10(3):e0120894. doi: 10.1371/journal.pone.0120894 (PMC4370657; doi:10.1371/journal.pone.0120894)
Supplement: S2 File — (ZIP) [file pone.0120894.s006.zip › algorithm0/e5_run1/bpp.ctl]

          seed = -1

         noisy = 3

       seqfile = Wallemia.txt
      Imapfile = Wallemia.Imap.txt
       outfile = out.txt
      mcmcfile = mcmc.txt

  speciesdelimitation = 1 0 5
speciestree = 1

speciesmodelprior = 1

   species&tree = 5  W_muriae  W_sebi  W_mellicola  W_tropicalis  W_canadensis
                     42    10    32    3    3
                 (W_muriae, (((W_sebi, W_mellicola), W_tropicalis), W_canadensis));

       usedata = 1
         nloci = 5

     cleandata = 0

    thetaprior = 2 1000
      tauprior = 2 1000

     locusrate = 1 2
      heredity = 0

      finetune = 1: 0.01 0.01 0.01 0.01 0.01 0.01 0.01 

         print = 1 0 0 0
        burnin = 200
      sampfreq = 1
       nsample = 2000
