# Supplementary material for: Application of the Phylogenetic Species Concept to Wallemia sebi from House Dust and Indoor Air Revealed by Multi-Locus Genealogical Concordance
Source: PLoS One. 2015 Mar 23;10(3):e0120894. doi: 10.1371/journal.pone.0120894 (PMC4370657; doi:10.1371/journal.pone.0120894)
Supplement: S2 File — (ZIP) [file pone.0120894.s006.zip › algorithm0/e5_run1/mcmc.txt]

(W_canadensis#0.000404548: 0.0022813	((W_mellicola#0.00621006: 0.00227674	(W_tropicalis#0.00116177: 0.00226543	W_muriae#0.0058782: 0.00226543)#0.00167653: 1.13038e-05)#0.00117383: 2.28619e-06	W_sebi#0.00257145: 0.00227902)#0.000626144: 2.27615e-06)#0.0277092; 5
(W_sebi#0.00257145: 0.0022813	((W_mellicola#0.00621006: 0.00227674	(W_tropicalis#0.00116177: 0.00226543	W_muriae#0.0058782: 0.00226543)#0.00167653: 1.13038e-05)#0.00159058: 3.27977e-07	W_canadensis#0.000404548: 0.00227706)#0.000626683: 4.23436e-06)#0.030477; 5
(W_sebi#0.00267394: 0.00237223	((W_mellicola#0.00645757: 0.00235969	(W_tropicalis#0.00120807: 0.00235573	W_muriae#0.00611249: 0.00235573)#0.00434814: 3.96563e-06)#0.000569828: 2.04886e-06	W_canadensis#0.000420672: 0.00236174)#0.000653339: 1.04841e-05)#0.0342435; 5
(W_sebi#0.00278315: 0.00246911	((W_canadensis#0.000437853: 0.00245535	(W_tropicalis#0.00125741: 0.00245194	W_muriae#0.00636214: 0.00245194)#0.00452573: 3.41023e-06)#0.00350363: 1.15747e-05	W_mellicola#0.00672132: 0.00246693)#0.000677618: 2.18747e-06)#0.0369701; 5
((W_canadensis#0.000437853: 0.00246911	(W_tropicalis#0.00208095: 0.00245194	W_muriae#0.00636214: 0.00245194)#0.00452573: 1.71689e-05)#0.00348411: 3.50825e-09	(W_sebi#0.00278315: 0.00246693	W_mellicola#0.00672132: 0.00246693)#0.000677618: 2.18747e-06)#0.0381788; 5
((W_muriae#0.0054738: 0.0021099	(W_tropicalis#0.00179039: 0.00210958	W_canadensis#0.000376716: 0.00210958)#0.0038938: 3.20283e-07)#0.00430045: 1.44543e-05	(W_sebi#0.00239454: 0.00212247	W_mellicola#0.00578282: 0.00212247)#0.000583002: 1.88203e-06)#0.030418; 5
((W_muriae#0.00598225: 0.0023064	(W_tropicalis#0.00195669: 0.00230553	W_canadensis#0.000411708: 0.00230553)#0.00425549: 8.73727e-07)#0.00333911: 1.52733e-05	(W_sebi#0.00261696: 0.00231962	W_mellicola#0.00631997: 0.00231962)#0.00435776: 2.05685e-06)#0.0354604; 5
((W_tropicalis#0.00195669: 0.00231918	(W_muriae#0.00482912: 0.00230553	W_canadensis#0.000411708: 0.00230553)#0.00121337: 1.3655e-05)#0.00332071: 2.49203e-06	(W_sebi#0.00261696: 0.00231962	W_mellicola#0.00631997: 0.00231962)#0.00435776: 2.05685e-06)#0.0354604; 5
(W_sebi#0.00261696: 0.00232168	((W_tropicalis#0.0015361: 0.00231229	(W_muriae#0.00482912: 0.00230553	W_canadensis#0.000411708: 0.00230553)#0.00161194: 6.76119e-06)#0.00333061: 1.5039e-06	W_mellicola#0.00631997: 0.00231379)#0.00138286: 7.8819e-06)#0.0369694; 5
(W_mellicola#0.00631997: 0.00232168	((W_tropicalis#0.0015361: 0.00230774	(W_muriae#0.00482912: 0.00230553	W_canadensis#0.000411708: 0.00230553)#0.00161194: 2.20585e-06)#0.00102649: 6.39268e-06	W_sebi#0.00261696: 0.00231413)#0.00279094: 7.54845e-06)#0.0369694; 5
(W_mellicola#0.00631997: 0.00232168	((W_tropicalis#0.0015361: 0.0023066	(W_muriae#0.00482912: 0.00230553	W_canadensis#0.000411708: 0.00230553)#0.00161194: 1.07419e-06)#0.001027: 7.52368e-06	W_sebi#0.00261696: 0.00231413)#0.00279094: 7.54911e-06)#0.0336393; 5
(W_sebi#0.00261696: 0.00232168	((W_tropicalis#0.0015361: 0.00231011	(W_muriae#0.00482912: 0.00230553	W_canadensis#0.000411708: 0.00230553)#0.00161194: 4.57748e-06)#0.00114021: 2.46252e-06	W_mellicola#0.00631997: 0.00231257)#0.00279282: 9.10699e-06)#0.0319685; 5
(W_sebi#0.00240238: 0.00213131	((W_muriae#0.00443315: 0.002119	(W_tropicalis#0.00141015: 0.00211648	W_canadensis#0.000377949: 0.00211648)#0.00379: 2.51811e-06)#0.0013558: 5.5151e-06	W_mellicola#0.00580175: 0.00212452)#0.00439558: 6.78977e-06)#0.0293472; 5
(W_sebi#0.00240238: 0.00213131	((W_muriae#0.00443315: 0.00212023	(W_tropicalis#0.00237997: 0.00211648	W_canadensis#0.000377949: 0.00211648)#0.00379: 3.74504e-06)#0.00135501: 4.37081e-06	W_mellicola#0.00580175: 0.0021246)#0.00439541: 6.70713e-06)#0.0293472; 5
(W_sebi#0.00240238: 0.00213131	((W_muriae#0.00443315: 0.00211827	(W_tropicalis#0.00237997: 0.00211648	W_canadensis#0.000377949: 0.00211648)#0.00379: 1.7826e-06)#0.00193784: 6.33324e-06	W_mellicola#0.00580175: 0.0021246)#0.00206967: 6.70713e-06)#0.0293472; 5
(W_sebi#0.00240238: 0.00213131	((W_muriae#0.00443315: 0.00211829	(W_tropicalis#0.00124493: 0.00211648	W_canadensis#0.000377949: 0.00211648)#0.00101816: 1.80365e-06)#0.000906077: 4.17147e-06	W_mellicola#0.00580175: 0.00212246)#0.00148057: 8.84786e-06)#0.0293472; 5
(W_sebi#0.002736: 0.00242728	((W_tropicalis#0.00141782: 0.00241638	(W_muriae#0.00504878: 0.0024104	W_canadensis#0.000430435: 0.0024104)#0.00115955: 5.97816e-06)#0.00103023: 6.79527e-06	W_mellicola#0.00660744: 0.00242317)#0.00168202: 4.10802e-06)#0.0334226; 5
(W_sebi#0.002736: 0.00242728	((W_canadensis#0.000430435: 0.00242127	(W_muriae#0.00604909: 0.0024104	W_tropicalis#0.00141782: 0.0024104)#0.00215172: 1.08679e-05)#0.00167321: 5.20122e-06	W_mellicola#0.00660744: 0.00242647)#0.00167974: 8.1229e-07)#0.0315133; 5
(W_sebi#0.002736: 0.00242728	((W_mellicola#0.00660744: 0.00242127	(W_muriae#0.00604909: 0.0024104	W_tropicalis#0.00141782: 0.0024104)#0.00210045: 1.08679e-05)#0.00167321: 3.19604e-06	W_canadensis#0.000430435: 0.00242446)#0.00417459: 2.81746e-06)#0.035952; 5
(W_sebi#0.002736: 0.00242728	((W_canadensis#0.000430435: 0.00242127	(W_muriae#0.00604909: 0.0024104	W_tropicalis#0.00141782: 0.0024104)#0.00210045: 1.08679e-05)#0.000496875: 2.32578e-06	W_mellicola#0.00660744: 0.00242359)#0.00135573: 3.68773e-06)#0.0336341; 5
(W_sebi#0.002736: 0.00242728	((W_muriae#0.00604909: 0.00242198	(W_canadensis#0.000430435: 0.0024104	W_tropicalis#0.00141782: 0.0024104)#0.00210045: 1.15785e-05)#0.00099885: 2.80485e-06	W_mellicola#0.00660744: 0.00242478)#0.00135507: 2.49807e-06)#0.0292551; 5
(W_sebi#0.002736: 0.00242728	((W_muriae#0.00604909: 0.00241523	(W_canadensis#0.000430435: 0.0024104	W_tropicalis#0.00141782: 0.0024104)#0.00210045: 4.82812e-06)#0.00100164: 1.05899e-05	W_mellicola#0.00660744: 0.00242582)#0.00135449: 1.46338e-06)#0.0339196; 5
(W_mellicola#0.00660744: 0.00242728	((W_muriae#0.00604909: 0.002425	(W_canadensis#0.000430435: 0.0024104	W_tropicalis#0.00141782: 0.0024104)#0.00210045: 1.46018e-05)#0.000997605: 4.2334e-07	W_sebi#0.002736: 0.00242542)#0.00320163: 1.85631e-06)#0.0366967; 5
(W_mellicola#0.00739285: 0.0027158	((W_tropicalis#0.00158635: 0.00271325	(W_canadensis#0.000481599: 0.00269692	W_muriae#0.00676813: 0.00269692)#0.00235012: 1.63375e-05)#0.00196208: 3.69374e-07	W_sebi#0.00306122: 0.00271362)#0.00113562: 2.18125e-06)#0.037825; 5
(W_mellicola#0.00739285: 0.0027158	((W_sebi#0.00306122: 0.00270971	(W_canadensis#0.000481599: 0.00269692	W_muriae#0.00676813: 0.00269692)#0.00235012: 1.27946e-05)#0.00196465: 2.0399e-06	W_tropicalis#0.00158635: 0.00271175)#0.0011364: 4.05358e-06)#0.037825; 5
(W_tropicalis#0.00158635: 0.0027158	((W_sebi#0.00306122: 0.00270971	(W_canadensis#0.000481599: 0.00269692	W_muriae#0.00676813: 0.00269692)#0.00235012: 1.27946e-05)#0.0012641: 4.86938e-06	W_mellicola#0.00739285: 0.00271458)#0.000722565: 1.2241e-06)#0.0399261; 5
(W_tropicalis#0.00146533: 0.00250863	((W_mellicola#0.00682888: 0.00250394	(W_canadensis#0.00044486: 0.00249118	W_muriae#0.00625182: 0.00249118)#0.00217084: 1.27586e-05)#0.00479029: 3.61828e-06	W_sebi#0.00282769: 0.00250756)#0.000667428: 1.07034e-06)#0.034848; 5
(W_tropicalis#0.00110208: 0.00250863	((W_mellicola#0.00682888: 0.00250394	(W_canadensis#0.00044486: 0.00249118	W_muriae#0.00625182: 0.00249118)#0.00217084: 1.27586e-05)#0.000802616: 3.44342e-06	W_sebi#0.00282769: 0.00250738)#0.000667474: 1.24521e-06)#0.034848; 5
(W_tropicalis#0.000995169: 0.00226526	((W_canadensis#0.000401704: 0.00226393	(W_mellicola#0.0061664: 0.00224951	W_muriae#0.00564532: 0.00224951)#0.00196024: 1.44206e-05)#0.00199595: 8.64193e-08	W_sebi#0.00255337: 0.00226401)#0.000602754: 1.24759e-06)#0.033777; 5
((W_canadensis#0.00046508: 0.00262111	(W_mellicola#0.00713927: 0.00260441	W_muriae#0.00653598: 0.00260441)#0.00226951: 1.66957e-05)#0.00254837: 1.54448e-06	(W_tropicalis#0.00115218: 0.00262121	W_sebi#0.00295621: 0.00262121)#0.000697851: 1.44443e-06)#0.0363443; 5
(W_tropicalis#0.00118019: 0.00262265	((W_canadensis#0.00046508: 0.00262111	(W_mellicola#0.00713927: 0.00260441	W_muriae#0.00653598: 0.00260441)#0.00226951: 1.66957e-05)#0.000241361: 7.23846e-07	W_sebi#0.00295621: 0.00262183)#0.00215798: 8.20633e-07)#0.0388786; 5
(W_tropicalis#0.00118019: 0.00262265	((W_canadensis#0.00046508: 0.00262111	W_sebi#0.00295621: 0.00262111)#0.00251549: 8.78197e-07	(W_mellicola#0.00713927: 0.00260441	W_muriae#0.00653598: 0.00260441)#0.00226951: 1.75739e-05)#0.00215785: 6.66282e-07)#0.0358251; 5
(W_tropicalis#0.00118019: 0.00262265	((W_canadensis#0.00046508: 0.00262111	(W_mellicola#0.00713927: 0.00260441	W_muriae#0.00653598: 0.00260441)#0.000535513: 1.66957e-05)#0.000363829: 7.32822e-07	W_sebi#0.00295621: 0.00262184)#0.00215797: 8.11657e-07)#0.0358251; 5
(W_tropicalis#0.00118019: 0.00262265	((W_sebi#0.00295621: 0.00261597	(W_mellicola#0.00713927: 0.00260441	W_muriae#0.00653598: 0.00260441)#0.000535513: 1.15585e-05)#0.00254005: 5.87002e-06	W_canadensis#0.00046508: 0.00262184)#0.00215797: 8.11657e-07)#0.0342868; 5
(W_tropicalis#0.00118019: 0.00262265	((W_sebi#0.00295621: 0.00261953	(W_mellicola#0.00609287: 0.00260441	W_muriae#0.00653598: 0.00260441)#0.00102158: 1.51212e-05)#0.00144925: 1.75048e-06	W_canadensis#0.00046508: 0.00262128)#0.00215843: 1.36849e-06)#0.0329012; 5
(W_tropicalis#0.00132825: 0.00262265	((W_mellicola#0.00609287: 0.00261398	(W_sebi#0.00295621: 0.00260441	W_muriae#0.00653598: 0.00260441)#0.00102158: 9.56638e-06)#0.00145233: 3.19701e-06	W_canadensis#0.00046508: 0.00261717)#0.00138331: 5.47682e-06)#0.0352883; 5
((W_mellicola#0.00609287: 0.00261398	(W_sebi#0.00295621: 0.00260441	W_muriae#0.00653598: 0.00260441)#0.00204258: 9.56638e-06)#0.000955502: 8.67383e-06	(W_tropicalis#0.00132825: 0.00261717	W_canadensis#0.00046508: 0.00261717)#0.00476845: 5.47682e-06)#0.0352883; 5
((W_sebi#0.00295621: 0.00261398	(W_mellicola#0.00609287: 0.00260441	W_muriae#0.00653598: 0.00260441)#0.00204258: 9.56638e-06)#0.000955502: 8.67383e-06	(W_tropicalis#0.00132825: 0.00261717	W_canadensis#0.00046508: 0.00261717)#0.00188346: 5.47682e-06)#0.034372; 5
((W_sebi#0.00286822: 0.00253828	(W_mellicola#0.0059115: 0.00252689	W_muriae#0.00634142: 0.00252689)#0.00201122: 1.13973e-05)#0.00297259: 6.29993e-06	(W_tropicalis#0.00128871: 0.00253927	W_canadensis#0.000451236: 0.00253927)#0.00462489: 5.3138e-06)#0.0302897; 5
((W_sebi#0.00286822: 0.00253828	(W_mellicola#0.0059115: 0.00252689	W_muriae#0.00634142: 0.00252689)#0.00201122: 1.13973e-05)#0.00297259: 6.29993e-06	(W_tropicalis#0.000896654: 0.00253927	W_canadensis#0.000451236: 0.00253927)#0.00462489: 5.3138e-06)#0.0302897; 5
(W_canadensis#0.000451236: 0.00254458	(W_tropicalis#0.000896654: 0.00254198	(W_sebi#0.00286822: 0.00253828	(W_mellicola#0.0059115: 0.00252689	W_muriae#0.00634142: 0.00252689)#0.00201122: 1.13973e-05)#0.00134191: 3.69481e-06)#0.00101513: 2.60512e-06)#0.0281412; 5
(W_tropicalis#0.000896654: 0.00254458	(W_canadensis#0.000451236: 0.00254198	(W_sebi#0.00286822: 0.00253199	(W_mellicola#0.0059115: 0.00252689	W_muriae#0.00634142: 0.00252689)#0.00201122: 5.10058e-06)#0.00134524: 9.99157e-06)#0.00101513: 2.60512e-06)#0.0293926; 5
(W_tropicalis#0.000959914: 0.00272411	(W_canadensis#0.000483072: 0.00272369	(W_sebi#0.00307057: 0.00271369	(W_mellicola#0.00632857: 0.00270516	W_muriae#0.00678882: 0.00270516)#0.00215312: 8.53334e-06)#0.00143852: 9.99916e-06)#0.000325824: 4.13328e-07)#0.0314663; 5
(W_canadensis#0.000483072: 0.00272411	(W_tropicalis#0.000959914: 0.00272369	(W_sebi#0.00307057: 0.00270951	(W_mellicola#0.00632857: 0.00270516	W_muriae#0.00678882: 0.00270516)#0.00215312: 4.35221e-06)#0.00172935: 1.41803e-05)#0.00165118: 4.13328e-07)#0.0314663; 5
(W_canadensis#0.000449264: 0.00253346	(W_tropicalis#0.000892735: 0.0025309	(W_muriae#0.00631371: 0.00252175	(W_mellicola#0.00588567: 0.00251584	W_sebi#0.00285568: 0.00251584)#0.000498314: 5.90624e-06)#0.00160713: 9.15568e-06)#0.00153695: 2.558e-06)#0.0292641; 5
(W_canadensis#0.000449264: 0.00253346	(W_tropicalis#0.000892735: 0.0025309	(W_muriae#0.00631371: 0.00252472	(W_mellicola#0.00588567: 0.00251584	W_sebi#0.00285568: 0.00251584)#0.000498314: 8.88041e-06)#0.00160524: 6.18151e-06)#0.00153695: 2.558e-06)#0.0338683; 5
(W_canadensis#0.000449264: 0.00253346	(W_tropicalis#0.000892735: 0.00253222	(W_sebi#0.00285568: 0.00252587	(W_mellicola#0.00588567: 0.00251584	W_muriae#0.00631371: 0.00251584)#0.00153137: 1.00262e-05)#0.00160451: 6.34778e-06)#0.00153615: 1.24591e-06)#0.0352193; 5
(W_canadensis#0.000449264: 0.00253346	(W_sebi#0.00285568: 0.00253178	(W_tropicalis#0.00120561: 0.00252445	(W_mellicola#0.00588567: 0.00251584	W_muriae#0.00631371: 0.00251584)#0.00153137: 8.60508e-06)#0.00197473: 7.33262e-06)#0.00101316: 1.68222e-06)#0.0352193; 5
(W_canadensis#0.000449264: 0.00253346	((W_mellicola#0.00588567: 0.00251584	W_muriae#0.00631371: 0.00251584)#0.00186395: 1.69687e-05	(W_tropicalis#0.00120561: 0.00252445	W_sebi#0.00285568: 0.00252445)#0.00109856: 8.36362e-06)#0.00224396: 6.51218e-07)#0.0352193; 5
(W_canadensis#0.000449264: 0.00253346	((W_mellicola#0.00588567: 0.00251584	W_muriae#0.00631371: 0.00251584)#0.00114911: 1.33907e-05	(W_tropicalis#0.00120561: 0.00252445	W_sebi#0.0038011: 0.00252445)#0.00244636: 4.78562e-06)#0.00224714: 4.22922e-06)#0.0322385; 5
(W_canadensis#0.000449264: 0.00253346	((W_mellicola#0.00588567: 0.00251584	W_muriae#0.00631371: 0.00251584)#0.00289192: 1.03975e-05	(W_tropicalis#0.00120561: 0.00252445	W_sebi#0.0038011: 0.00252445)#0.00129693: 1.7924e-06)#0.00184706: 7.22244e-06)#0.0351316; 5
((W_mellicola#0.00588567: 0.00251584	W_muriae#0.00631371: 0.00251584)#0.00289192: 1.76199e-05	(W_canadensis#0.000449264: 0.00252543	(W_tropicalis#0.000684573: 0.00252445	W_sebi#0.00232774: 0.00252445)#0.00129693: 9.8626e-07)#0.00464994: 8.02858e-06)#0.0351316; 5
((W_mellicola#0.00588567: 0.00251584	W_muriae#0.00631371: 0.00251584)#0.00289192: 1.76199e-05	(W_sebi#0.00232774: 0.0025324	(W_tropicalis#0.000684573: 0.00252445	W_canadensis#0.000449264: 0.00252445)#0.00183397: 7.94883e-06)#0.00463715: 1.06601e-06)#0.0314942; 5
((W_mellicola#0.00588567: 0.00251584	W_muriae#0.00631371: 0.00251584)#0.00289192: 1.76199e-05	(W_tropicalis#0.000684573: 0.00252678	(W_sebi#0.00232774: 0.00252445	W_canadensis#0.000449264: 0.00252445)#0.00381862: 2.33705e-06)#0.00322245: 6.67779e-06)#0.0344043; 5
((W_mellicola#0.0054391: 0.00232495	W_muriae#0.00583466: 0.00232495)#0.0026725: 1.6283e-05	(W_tropicalis#0.00168006: 0.00233362	(W_sebi#0.00368161: 0.00233291	W_canadensis#0.000415177: 0.00233291)#0.000925754: 7.17299e-07)#0.00297979: 7.61355e-06)#0.0317939; 5
((W_sebi#0.00414384: 0.0026258	W_canadensis#0.000467303: 0.0026258)#0.00196859: 9.37679e-06	(W_tropicalis#0.001891: 0.00262935	(W_mellicola#0.00612198: 0.00261685	W_muriae#0.00656721: 0.00261685)#0.00300804: 1.24972e-05)#0.0012411: 5.83018e-06)#0.0395486; 5
((W_sebi#0.00414384: 0.0026258	W_canadensis#0.000467303: 0.0026258)#0.00196859: 9.37679e-06	(W_tropicalis#0.001891: 0.00262629	(W_mellicola#0.00612198: 0.00261685	W_muriae#0.00656721: 0.00261685)#0.00129647: 9.43586e-06)#0.00201499: 8.89151e-06)#0.0395486; 5
((W_sebi#0.00385967: 0.00244573	W_canadensis#0.000435256: 0.00244573)#0.00183359: 8.73376e-06	(W_mellicola#0.00570215: 0.00244619	(W_tropicalis#0.00176132: 0.0024374	W_muriae#0.00611685: 0.0024374)#0.00120756: 8.78878e-06)#0.000931954: 8.28176e-06)#0.0368364; 5
((W_sebi#0.00385967: 0.00244573	W_canadensis#0.000435256: 0.00244573)#0.00343981: 8.73376e-06	(W_tropicalis#0.00176132: 0.00244619	(W_mellicola#0.00570215: 0.0024374	W_muriae#0.00611685: 0.0024374)#0.00120756: 8.78878e-06)#0.000931954: 8.28176e-06)#0.0368364; 5
((W_mellicola#0.00570215: 0.0024374	W_muriae#0.00689148: 0.0024374)#0.00120756: 1.70705e-05	(W_tropicalis#0.00197824: 0.0024486	(W_sebi#0.00385967: 0.00244573	W_canadensis#0.000435256: 0.00244573)#0.00343981: 2.86716e-06)#0.00367517: 5.86659e-06)#0.0355138; 5
((W_mellicola#0.00601345: 0.00257046	W_muriae#0.00726771: 0.00257046)#0.00127348: 1.80025e-05	(W_sebi#0.00407038: 0.00258021	(W_tropicalis#0.000736349: 0.00257925	W_canadensis#0.000459018: 0.00257925)#0.000552568: 9.52342e-07)#0.00387892: 8.25822e-06)#0.0374527; 5
((W_mellicola#0.00601345: 0.00257046	W_muriae#0.00726771: 0.00257046)#0.00127348: 1.80025e-05	(W_sebi#0.00407038: 0.00258051	(W_tropicalis#0.00156818: 0.00257925	W_canadensis#0.000459018: 0.00257925)#0.000552568: 1.25718e-06)#0.00387846: 7.95337e-06)#0.0346768; 5
((W_tropicalis#0.00195636: 0.00257925	W_canadensis#0.000459018: 0.00257925)#0.000552568: 9.21056e-06	(W_sebi#0.00407038: 0.00258241	(W_mellicola#0.00601345: 0.00257046	W_muriae#0.00726771: 0.00257046)#0.00127348: 1.19501e-05)#0.00387561: 6.05232e-06)#0.0307596; 5
((W_tropicalis#0.00195636: 0.00257925	W_canadensis#0.000459018: 0.00257925)#0.00247354: 9.21056e-06	(W_sebi#0.00407038: 0.00258241	(W_mellicola#0.00601345: 0.00257046	W_muriae#0.00726771: 0.00257046)#0.00333943: 1.19501e-05)#0.00387561: 6.05232e-06)#0.0307596; 5
(W_sebi#0.00407038: 0.00258847	((W_tropicalis#0.00195636: 0.00257925	W_canadensis#0.000459018: 0.00257925)#0.00494495: 5.21953e-06	(W_mellicola#0.00601345: 0.00257046	W_muriae#0.00726771: 0.00257046)#0.00550307: 1.40114e-05)#0.00287672: 3.99103e-06)#0.0322542; 5
(W_sebi#0.00407038: 0.00258847	(((W_mellicola#0.00601345: 0.00257046	W_muriae#0.00726771: 0.00257046)#0.00550307: 5.99833e-06	W_canadensis#0.000459018: 0.00257646)#0.00495031: 2.24802e-06	W_tropicalis#0.00195636: 0.00257871)#0.00288316: 9.75611e-06)#0.0357644; 5
(W_sebi#0.00358852: 0.00228203	((W_tropicalis#0.00172476: 0.00227145	W_canadensis#0.000404678: 0.00227145)#0.00436428: 6.30168e-06	(W_mellicola#0.00530156: 0.00226616	W_muriae#0.00640733: 0.00226616)#0.0014283: 1.15899e-05)#0.000973175: 4.28136e-06)#0.0315305; 5
(W_sebi#0.0040342: 0.00256546	((W_tropicalis#0.00193897: 0.00255356	W_canadensis#0.000454938: 0.00255356)#0.00490631: 7.24339e-06	(W_mellicola#0.00596: 0.00254762	W_muriae#0.00720311: 0.00254762)#0.00360776: 1.31884e-05)#0.00109397: 4.65404e-06)#0.0354465; 5
(W_sebi#0.00357164: 0.0022713	((W_tropicalis#0.00171665: 0.00226077	W_canadensis#0.000402775: 0.00226077)#0.0015614: 2.65305e-06	(W_mellicola#0.00527663: 0.00225551	W_muriae#0.00637721: 0.00225551)#0.0031941: 7.91642e-06)#0.000970149: 7.88023e-06)#0.033882; 5
(W_sebi#0.00357164: 0.0022713	((W_tropicalis#0.00171665: 0.00226077	W_canadensis#0.000402775: 0.00226077)#0.002283: 4.49464e-06	(W_mellicola#0.00527663: 0.00225551	W_muriae#0.00637721: 0.00225551)#0.00140554: 9.75801e-06)#0.00096936: 6.03865e-06)#0.0314485; 5
((W_mellicola#0.00527663: 0.00225551	W_muriae#0.00637721: 0.00225551)#0.00140554: 1.57967e-05	((W_tropicalis#0.00147594: 0.00226077	W_canadensis#0.000402775: 0.00226077)#0.002283: 1.25293e-06	W_sebi#0.00357164: 0.00226202)#0.00187992: 9.28035e-06)#0.0314485; 5
((W_mellicola#0.00527663: 0.00225551	W_muriae#0.00637721: 0.00225551)#0.00435491: 1.57967e-05	((W_tropicalis#0.00153776: 0.00226077	W_sebi#0.00357164: 0.00226077)#0.002283: 3.55728e-06	W_canadensis#0.000402775: 0.00226433)#0.00187801: 6.976e-06)#0.034107; 5
((W_mellicola#0.00527663: 0.00225551	W_muriae#0.00637721: 0.00225551)#0.00249255: 1.57967e-05	((W_tropicalis#0.00153776: 0.00226077	W_sebi#0.00357164: 0.00226077)#0.000994777: 3.97146e-07	W_canadensis#0.000402775: 0.00226117)#0.00411007: 1.01361e-05)#0.034107; 5
((W_mellicola#0.00527663: 0.00225551	W_muriae#0.00637721: 0.00225551)#0.00249255: 1.57967e-05	((W_tropicalis#0.00153776: 0.00226077	W_canadensis#0.000402775: 0.00226077)#0.00236159: 3.75139e-06	W_sebi#0.00357164: 0.00226452)#0.00213809: 6.78189e-06)#0.0354184; 5
(W_sebi#0.00376516: 0.00239437	((W_tropicalis#0.00162108: 0.00238326	W_canadensis#0.000424599: 0.00238326)#0.000246719: 4.23512e-06	(W_mellicola#0.00556253: 0.00237772	W_muriae#0.00672273: 0.00237772)#0.0026276: 9.78367e-06)#0.00225367: 6.86887e-06)#0.0387558; 5
(W_sebi#0.00376516: 0.00239437	((W_tropicalis#0.00126986: 0.00238326	W_canadensis#0.000424599: 0.00238326)#0.00260496: 1.03759e-05	(W_mellicola#0.00556253: 0.00237772	W_muriae#0.0059013: 0.00237772)#0.0026276: 1.59245e-05)#0.00224789: 7.28064e-07)#0.0387558; 5
(W_sebi#0.00376516: 0.00239437	(((W_mellicola#0.00556253: 0.00237772	W_muriae#0.0059013: 0.00237772)#0.000715635: 9.1069e-07	W_canadensis#0.000424599: 0.00237863)#0.00261004: 9.19554e-06	W_tropicalis#0.00126986: 0.00238782)#0.00225337: 6.54632e-06)#0.0387558; 5
(W_sebi#0.00376516: 0.00239437	(((W_mellicola#0.00556253: 0.00237772	W_muriae#0.0059013: 0.00237772)#0.000715635: 7.08858e-06	W_tropicalis#0.00126986: 0.0023848)#0.00528319: 5.73105e-06	W_canadensis#0.000424599: 0.00239054)#0.00225081: 3.83292e-06)#0.0387558; 5
(W_canadensis#0.000424599: 0.00239437	(((W_mellicola#0.00556253: 0.00237772	W_muriae#0.0059013: 0.00237772)#0.00314241: 7.77993e-06	W_tropicalis#0.00126986: 0.0023855)#0.00760629: 6.43469e-06	W_sebi#0.00376516: 0.00239193)#0.00224949: 2.43793e-06)#0.0418205; 5
(W_canadensis#0.000424599: 0.00239437	(((W_tropicalis#0.00126986: 0.00237772	W_muriae#0.0059013: 0.00237772)#0.00314241: 6.55986e-06	W_mellicola#0.00556253: 0.00238428)#0.00479883: 9.03158e-06	W_sebi#0.00376516: 0.00239331)#0.000533446: 1.0611e-06)#0.0418205; 5
(W_canadensis#0.000424599: 0.00239437	(((W_tropicalis#0.00126986: 0.00237772	W_mellicola#0.00556253: 0.00237772)#0.000346291: 1.54875e-05	W_muriae#0.0059013: 0.0023932)#0.00575932: 4.00844e-07	W_sebi#0.00376516: 0.0023936)#0.00327737: 7.64193e-07)#0.039435; 5
(W_canadensis#0.000410224: 0.00231331	((W_sebi#0.00241789: 0.00231218	W_muriae#0.00570151: 0.00231218)#0.00467729: 9.59674e-07	(W_tropicalis#0.00122687: 0.00229722	W_mellicola#0.00537421: 0.00229722)#0.00407186: 1.59228e-05)#0.00316563: 1.65921e-07)#0.0380999; 5
(W_canadensis#0.000472516: 0.00266458	((W_sebi#0.00278505: 0.00265126	(W_tropicalis#0.00141317: 0.00264605	W_mellicola#0.00619028: 0.00264605)#0.00135593: 5.20624e-06)#0.00541198: 1.31345e-05	W_muriae#0.00656729: 0.00266439)#0.000443913: 1.91116e-07)#0.0415276; 5
(W_canadensis#0.000472516: 0.00266458	((W_muriae#0.00656729: 0.00265126	(W_tropicalis#0.00141317: 0.00264605	W_mellicola#0.00493628: 0.00264605)#0.00135593: 5.20624e-06)#0.00541198: 1.31345e-05	W_sebi#0.00278505: 0.00266439)#0.000443913: 1.91116e-07)#0.0390676; 5
(W_sebi#0.00242879: 0.00232373	((W_muriae#0.00474911: 0.00231511	(W_tropicalis#0.00123239: 0.00230757	W_mellicola#0.00430483: 0.00230757)#0.000601301: 7.53836e-06)#0.00313423: 8.45624e-06	W_canadensis#0.000412072: 0.00232356)#0.00275755: 1.66669e-07)#0.0340701; 5
(W_sebi#0.00242879: 0.00232373	((W_muriae#0.00474911: 0.00231511	W_canadensis#0.000412072: 0.00231511)#0.00313423: 8.44862e-06	(W_tropicalis#0.00150188: 0.00230757	W_mellicola#0.00430483: 0.00230757)#0.000601301: 1.5987e-05)#0.00275756: 1.7429e-07)#0.0370281; 5
((W_muriae#0.00532704: 0.00259684	W_canadensis#0.000462218: 0.00259684)#0.00684562: 9.67225e-06	(W_sebi#0.0020417: 0.00260405	(W_tropicalis#0.00168465: 0.00258838	W_mellicola#0.0048287: 0.00258838)#0.00263246: 1.56629e-05)#0.000350674: 2.46509e-06)#0.0451079; 5
((W_muriae#0.00532704: 0.00259684	W_canadensis#0.000462218: 0.00259684)#0.00447378: 9.67225e-06	(W_tropicalis#0.00168465: 0.00258857	(W_sebi#0.0020417: 0.00258838	W_mellicola#0.0048287: 0.00258838)#0.00263246: 1.84209e-07)#0.00375657: 1.79438e-05)#0.0422818; 5
((W_muriae#0.00532704: 0.00259684	(W_tropicalis#0.00168465: 0.00258978	(W_sebi#0.0020417: 0.00258838	W_mellicola#0.0048287: 0.00258838)#0.00156735: 1.39521e-06)#0.000170138: 7.06051e-06)#0.00302883: 9.67225e-06	W_canadensis#0.000462218: 0.00260651)#0.0394639; 5
((W_muriae#0.00494403: 0.00241795	(W_sebi#0.0018949: 0.00241363	(W_tropicalis#0.00156352: 0.00240228	W_mellicola#0.00448152: 0.00240228)#0.00145466: 1.13526e-05)#0.00256742: 4.31591e-06)#0.000962147: 1.1561e-06	W_canadensis#0.000428985: 0.0024191)#0.0398311; 5
((W_muriae#0.00494403: 0.00241785	(W_tropicalis#0.00156352: 0.0024115	(W_sebi#0.0018949: 0.00240228	W_mellicola#0.00448152: 0.00240228)#0.000619406: 9.22166e-06)#0.00039589: 6.34665e-06)#0.000962187: 1.25627e-06	W_canadensis#0.000428985: 0.0024191)#0.0429291; 5
((W_muriae#0.00494403: 0.00241785	(W_tropicalis#0.00119459: 0.0024106	(W_sebi#0.0018949: 0.00240228	W_mellicola#0.00448152: 0.00240228)#0.00236074: 8.32104e-06)#0.000396038: 7.24727e-06)#0.000962187: 1.25627e-06	W_canadensis#0.000428985: 0.0024191)#0.0392547; 5
((W_muriae#0.00494403: 0.00241785	W_canadensis#0.000428985: 0.00241785)#0.00311382: 1.25627e-06	(W_tropicalis#0.00144552: 0.00241337	(W_sebi#0.00148545: 0.00240228	W_mellicola#0.00448152: 0.00240228)#0.00236074: 1.10863e-05)#0.00442592: 5.73829e-06)#0.0392547; 5
((W_muriae#0.00494403: 0.00241785	W_canadensis#0.000428985: 0.00241785)#0.00488069: 1.25627e-06	(W_tropicalis#0.00144552: 0.00241239	(W_sebi#0.00148545: 0.00240228	W_mellicola#0.00448152: 0.00240228)#0.0005384: 1.01062e-05)#0.00442772: 6.71843e-06)#0.0376129; 5
((W_muriae#0.00494403: 0.00241785	W_canadensis#0.000428985: 0.00241785)#0.00169754: 1.25627e-06	(W_tropicalis#0.00144552: 0.002419	(W_sebi#0.00148545: 0.00240228	W_mellicola#0.00448152: 0.00240228)#0.0005384: 1.67221e-05)#0.00269646: 1.02439e-07)#0.0337313; 5
((W_muriae#0.00494403: 0.00241785	W_canadensis#0.000428985: 0.00241785)#0.00169754: 1.25627e-06	(W_sebi#0.0026952: 0.00241563	(W_tropicalis#0.00185815: 0.00240228	W_mellicola#0.00448152: 0.00240228)#0.0005384: 1.33537e-05)#0.000180867: 3.47093e-06)#0.0309265; 5
((W_muriae#0.00559514: 0.00273725	(W_sebi#0.00305016: 0.00273377	(W_tropicalis#0.00210286: 0.00271866	W_mellicola#0.00507172: 0.00271866)#0.00329218: 1.51123e-05)#0.00272442: 3.48618e-06)#0.00192042: 4.41857e-07	W_canadensis#0.000485482: 0.0027377)#0.0317639; 5
((W_canadensis#0.000406346: 0.00229128	(W_sebi#0.00255297: 0.00228875	(W_tropicalis#0.00176009: 0.0022755	W_mellicola#0.00424501: 0.0022755)#0.00518589: 1.32496e-05)#0.00227973: 2.52696e-06)#0.00360819: 1.60146e-07	W_muriae#0.00468311: 0.00229144)#0.0281049; 5
((W_sebi#0.00255297: 0.00228911	(W_canadensis#0.000406346: 0.00228766	(W_tropicalis#0.00176009: 0.0022755	W_mellicola#0.00424501: 0.0022755)#0.00352769: 1.2155e-05)#0.00096682: 1.45506e-06)#0.00361161: 2.32667e-06	W_muriae#0.00468311: 0.00229144)#0.0305188; 5
((W_sebi#0.00278767: 0.00249889	(W_canadensis#0.000443703: 0.00249284	(W_tropicalis#0.00159932: 0.0024847	W_mellicola#0.00463527: 0.0024847)#0.000314044: 8.14059e-06)#0.00105788: 6.0512e-06)#0.00394469: 3.21001e-06	W_muriae#0.00511365: 0.0025021)#0.0333245; 5
((W_sebi#0.00278767: 0.00249976	(W_canadensis#0.000443703: 0.00249375	(W_tropicalis#0.00159932: 0.0024847	W_mellicola#0.00463527: 0.0024847)#0.000314044: 9.05103e-06)#0.00182424: 6.01468e-06)#0.00119711: 2.33609e-06	W_muriae#0.00511365: 0.0025021)#0.0356139; 5
((W_muriae#0.00511365: 0.00250192	(W_canadensis#0.000443703: 0.00249217	(W_tropicalis#0.00237363: 0.0024847	W_mellicola#0.00463527: 0.0024847)#0.000314044: 7.46836e-06)#0.0018254: 9.7503e-06)#0.000465848: 1.8314e-07	W_sebi#0.00278767: 0.0025021)#0.0378365; 5
((W_muriae#0.00511365: 0.00249598	(W_mellicola#0.00598425: 0.00248579	(W_tropicalis#0.00237363: 0.0024847	W_canadensis#0.000443703: 0.0024847)#0.00260347: 1.09408e-06)#0.00183008: 1.01837e-05)#0.000466956: 6.12404e-06	W_sebi#0.00278767: 0.0025021)#0.0346187; 5
((W_muriae#0.00511365: 0.00249841	(W_mellicola#0.00598425: 0.0024961	(W_tropicalis#0.00237363: 0.0024847	W_canadensis#0.000443703: 0.0024847)#0.00106046: 1.14065e-05)#0.00182252: 2.30062e-06)#0.00420984: 3.69465e-06	W_sebi#0.00278767: 0.0025021)#0.0307922; 5
((W_muriae#0.00511365: 0.00249986	(W_mellicola#0.00598425: 0.00248953	(W_tropicalis#0.00237363: 0.0024847	W_canadensis#0.000443703: 0.0024847)#0.000726711: 4.83393e-06)#0.00182733: 1.03298e-05)#0.00216808: 2.23807e-06	W_sebi#0.00436392: 0.0025021)#0.0272979; 5
((W_muriae#0.00511365: 0.00249998	(W_canadensis#0.000443703: 0.00249556	(W_tropicalis#0.00237363: 0.0024847	W_mellicola#0.00598425: 0.0024847)#0.000726711: 1.08614e-05)#0.00121844: 4.42377e-06)#0.00216797: 2.11665e-06	W_sebi#0.00436392: 0.0025021)#0.0301376; 5
((W_canadensis#0.000443703: 0.00249639	(W_muriae#0.00511365: 0.00249556	(W_tropicalis#0.00237363: 0.0024847	W_mellicola#0.00598425: 0.0024847)#0.00268658: 1.08614e-05)#0.00121844: 8.2741e-07)#0.00217109: 5.713e-06	W_sebi#0.00436392: 0.0025021)#0.0328262; 5
((W_muriae#0.00511365: 0.00249729	(W_canadensis#0.000443703: 0.00249465	(W_tropicalis#0.00237363: 0.0024847	W_mellicola#0.00598425: 0.0024847)#0.00268658: 9.94863e-06)#0.00105655: 2.64575e-06)#0.00217031: 4.80742e-06	W_sebi#0.00436392: 0.0025021)#0.0310976; 5
((W_muriae#0.00471428: 0.00230237	(W_canadensis#0.00040905: 0.00229129	(W_tropicalis#0.00218825: 0.00229065	W_mellicola#0.00551688: 0.00229065)#0.000924465: 6.40757e-07)#0.00226787: 1.10843e-05)#0.00200071: 4.31768e-06	W_sebi#0.0040231: 0.00230669)#0.0311549; 5
((W_muriae#0.00524489: 0.00256069	(W_canadensis#0.00045509: 0.00254918	(W_tropicalis#0.00243455: 0.00254847	W_mellicola#0.00613783: 0.00254847)#0.000199076: 7.12876e-07)#0.00252312: 1.15109e-05)#0.00174829: 5.62465e-06	W_sebi#0.00447591: 0.00256631)#0.0322983; 5
((W_muriae#0.00524489: 0.00254934	(W_canadensis#0.00045509: 0.00254887	(W_tropicalis#0.00243455: 0.00254847	W_mellicola#0.00613783: 0.00254847)#0.000199076: 4.07327e-07)#0.000583189: 4.66445e-07)#0.00175607: 1.69746e-05	W_sebi#0.00447591: 0.00256631)#0.0295275; 5
((W_sebi#0.00447591: 0.00255413	(W_canadensis#0.00045509: 0.00255184	(W_tropicalis#0.00243455: 0.00254847	W_mellicola#0.00613783: 0.00254847)#0.00287323: 3.3746e-06)#0.00058251: 2.28593e-06)#0.00123325: 1.21879e-05	W_muriae#0.00524489: 0.00256631)#0.0257498; 5
((W_sebi#0.00447591: 0.0025556	(W_tropicalis#0.00243455: 0.00255041	(W_canadensis#0.00045509: 0.00254847	W_mellicola#0.00613783: 0.00254847)#0.00140184: 1.94814e-06)#0.000582836: 5.18265e-06)#0.000566264: 1.07176e-05	W_muriae#0.00524489: 0.00256631)#0.0257498; 5
((W_sebi#0.00447591: 0.00255401	(W_canadensis#0.00045509: 0.00255023	(W_tropicalis#0.00173102: 0.00254847	W_mellicola#0.00613783: 0.00254847)#0.00349271: 1.76859e-06)#0.00453455: 3.77926e-06)#0.000566615: 1.23006e-05	W_muriae#0.00524489: 0.00256631)#0.0290834; 5
((W_sebi#0.00411669: 0.00235045	(W_mellicola#0.00564522: 0.00234724	(W_tropicalis#0.0015921: 0.00234393	W_canadensis#0.00130076: 0.00234393)#0.0032124: 3.30843e-06)#0.00416763: 3.2083e-06)#0.000520827: 9.89922e-06	W_muriae#0.00482395: 0.00236035)#0.0251704; 5
((W_sebi#0.00411669: 0.00235045	(W_tropicalis#0.0015921: 0.00234876	(W_mellicola#0.00564522: 0.00234393	W_canadensis#0.00035498: 0.00234393)#0.0032124: 4.82136e-06)#0.00194838: 1.69536e-06)#0.00237708: 9.89922e-06	W_muriae#0.00482395: 0.00236035)#0.0226982; 5
((W_tropicalis#0.0015921: 0.0023546	(W_sebi#0.00411669: 0.00234966	(W_mellicola#0.00564522: 0.00234393	W_canadensis#0.00035498: 0.00234393)#0.000905805: 5.72784e-06)#0.00194762: 4.93604e-06)#0.0023729: 5.75206e-06	W_muriae#0.00482395: 0.00236035)#0.0261006; 5
((W_tropicalis#0.000736451: 0.0026745	(W_canadensis#0.000403095: 0.00266972	(W_mellicola#0.00641039: 0.00266164	W_sebi#0.00467468: 0.00266164)#0.00102858: 8.08596e-06)#0.0022103: 4.7738e-06)#0.00269377: 5.78126e-06	W_muriae#0.0054778: 0.00268028)#0.0296384; 5
((W_muriae#0.0054778: 0.00267701	(W_canadensis#0.000403095: 0.00266217	(W_mellicola#0.00641039: 0.00266164	W_sebi#0.00467468: 0.00266164)#0.00102858: 5.36145e-07)#0.00221657: 1.48312e-05)#0.00102487: 3.27366e-06	W_tropicalis#0.000736451: 0.00268028)#0.0328853; 5
((W_muriae#0.0054778: 0.00267476	(W_mellicola#0.00641039: 0.00266524	(W_canadensis#0.000403095: 0.00266164	W_sebi#0.00467468: 0.00266164)#0.00102858: 3.5976e-06)#0.00221402: 9.52772e-06)#0.00102573: 5.51569e-06	W_tropicalis#0.000736451: 0.00268028)#0.0364876; 5
((W_muriae#0.0054778: 0.00266722	(W_canadensis#0.000403095: 0.00266656	(W_mellicola#0.00641039: 0.00266164	W_sebi#0.00467468: 0.00266164)#0.000978069: 4.91769e-06)#0.00221293: 6.60058e-07)#0.00102863: 1.30633e-05	W_tropicalis#0.000736451: 0.00268028)#0.0364876; 5
((W_tropicalis#0.000736451: 0.00266722	(W_canadensis#0.000403095: 0.00266656	(W_mellicola#0.00641039: 0.00266164	W_sebi#0.00467468: 0.00266164)#0.000978069: 4.91769e-06)#0.000366415: 6.60058e-07)#0.000989949: 1.30633e-05	W_muriae#0.0054778: 0.00268028)#0.0392413; 5
((W_tropicalis#0.000736451: 0.00266722	W_muriae#0.0054778: 0.00266722)#0.000989949: 1.30633e-05	(W_canadensis#0.000403095: 0.00266474	(W_mellicola#0.00641039: 0.00266164	W_sebi#0.00467468: 0.00266164)#0.000978069: 3.10648e-06)#0.00284435: 1.55345e-05)#0.0392413; 5
((W_tropicalis#0.000713177: 0.00258292	W_muriae#0.00530468: 0.00258292)#0.000958663: 1.26504e-05	(W_sebi#0.00452694: 0.00258203	(W_mellicola#0.00620781: 0.00257752	W_canadensis#0.000390356: 0.00257752)#0.00356958: 4.50978e-06)#0.000400456: 1.35421e-05)#0.0352725; 5
((W_tropicalis#0.000713177: 0.00258343	(W_sebi#0.00452694: 0.00258006	(W_mellicola#0.00620781: 0.00257752	W_canadensis#0.000390356: 0.00257752)#0.00356958: 2.53645e-06)#0.000400762: 3.37632e-06)#0.000958473: 1.21391e-05	W_muriae#0.00530468: 0.00259557)#0.0317924; 5
((W_sebi#0.00452694: 0.00258741	(W_tropicalis#0.000713177: 0.00258228	(W_mellicola#0.00620781: 0.00257752	W_canadensis#0.000390356: 0.00257752)#0.00356958: 4.75791e-06)#0.00216205: 5.12871e-06)#0.00117732: 8.16528e-06	W_muriae#0.00530468: 0.00259557)#0.0317924; 5
((W_tropicalis#0.000713177: 0.00258854	(W_sebi#0.00452694: 0.00258601	(W_mellicola#0.00620781: 0.00257752	W_canadensis#0.000390356: 0.00257752)#0.000907303: 8.48975e-06)#0.000586776: 2.53303e-06)#0.00081881: 7.02913e-06	W_muriae#0.00530468: 0.00259557)#0.0336735; 5
((W_tropicalis#0.000713177: 0.00258854	(W_canadensis#0.000390356: 0.00258601	(W_mellicola#0.00620781: 0.00257752	W_sebi#0.00452694: 0.00257752)#0.0038786: 8.48975e-06)#0.00109992: 2.53303e-06)#0.00081881: 7.02913e-06	W_muriae#0.00530468: 0.00259557)#0.0348034; 5
((W_tropicalis#0.000713177: 0.00258603	(W_mellicola#0.00620781: 0.00258467	(W_canadensis#0.000390356: 0.00257752	W_sebi#0.00452694: 0.00257752)#0.000549746: 7.14528e-06)#0.00110049: 1.36653e-06)#0.000819605: 9.5401e-06	W_muriae#0.00530468: 0.00259557)#0.0329895; 5
((W_mellicola#0.00591985: 0.00247024	(W_tropicalis#0.000680096: 0.00246709	(W_canadensis#0.000372249: 0.00245796	W_sebi#0.00431696: 0.00245796)#0.00245522: 9.13009e-06)#0.00104846: 3.1461e-06)#0.0028595: 4.93836e-06	W_muriae#0.00505862: 0.00247518)#0.0301143; 5
((W_mellicola#0.00630602: 0.00263023	(W_tropicalis#0.00072446: 0.00262695	(W_canadensis#0.000396532: 0.0026183	W_sebi#0.00459856: 0.0026183)#0.00136768: 8.65467e-06)#0.00293456: 3.27133e-06)#0.00304736: 6.41149e-06	W_muriae#0.00538861: 0.00263664)#0.0320787; 5
((W_mellicola#0.00630602: 0.00263023	(W_tropicalis#0.00072446: 0.00262695	(W_canadensis#0.000396532: 0.0026183	W_sebi#0.00459856: 0.0026183)#0.00108067: 8.65467e-06)#0.000378584: 3.27133e-06)#0.000564974: 6.41149e-06	W_muriae#0.00538861: 0.00263664)#0.0341496; 5
(((W_canadensis#0.000365049: 0.00241041	W_sebi#0.00423345: 0.00241041)#0.000994872: 8.40596e-06	(W_tropicalis#0.00066694: 0.00241838	W_mellicola#0.00580534: 0.00241838)#0.00174039: 4.38438e-07)#0.00120813: 8.4756e-06	W_muriae#0.00496077: 0.0024273)#0.0330115; 5
((W_tropicalis#0.00066694: 0.00242059	((W_canadensis#0.000365049: 0.00241041	W_sebi#0.00423345: 0.00241041)#0.000994872: 6.47917e-06	W_mellicola#0.00580534: 0.00241689)#0.00174146: 3.69548e-06)#0.00120236: 6.7069e-06	W_muriae#0.00496077: 0.0024273)#0.035427; 5
(((W_canadensis#0.000405313: 0.00267628	W_sebi#0.00470039: 0.00267628)#0.00189777: 1.21693e-05	(W_tropicalis#0.000740502: 0.00268347	W_mellicola#0.00644566: 0.00268347)#0.00193355: 4.97551e-06)#0.00112703: 6.57424e-06	W_muriae#0.00550793: 0.00269502)#0.0393345; 5
((W_muriae#0.00487464: 0.00237764	(W_tropicalis#0.00065536: 0.00237493	W_mellicola#0.00570454: 0.00237493)#0.000781189: 2.71137e-06)#0.00168595: 7.5104e-06	(W_canadensis#0.00035871: 0.00236856	W_sebi#0.00415995: 0.00236856)#0.00167956: 1.65884e-05)#0.0323922; 5
(((W_canadensis#0.00035871: 0.00236856	W_sebi#0.00192417: 0.00236856)#0.00167956: 9.07804e-06	(W_tropicalis#0.00065536: 0.00237493	W_mellicola#0.00570454: 0.00237493)#0.0037231: 2.71137e-06)#0.00168595: 7.5104e-06	W_muriae#0.00487464: 0.00238515)#0.0285373; 5
((W_muriae#0.00487464: 0.00237764	(W_tropicalis#0.00065536: 0.00237493	W_mellicola#0.00570454: 0.00237493)#0.00125605: 2.71137e-06)#0.00168595: 7.5104e-06	(W_canadensis#0.00035871: 0.00236856	W_sebi#0.0033643: 0.00236856)#0.00253713: 1.65884e-05)#0.0285373; 5
((W_muriae#0.00487464: 0.00237643	(W_tropicalis#0.00065536: 0.00237493	W_mellicola#0.00570454: 0.00237493)#0.00125605: 1.50221e-06)#0.00168681: 8.71955e-06	(W_canadensis#0.00035871: 0.00236856	W_sebi#0.0033643: 0.00236856)#0.00110472: 1.65884e-05)#0.0308234; 5
((W_muriae#0.00515702: 0.00252076	(W_tropicalis#0.000693325: 0.00251251	W_mellicola#0.00603501: 0.00251251)#0.00193416: 8.24736e-06)#0.000786759: 2.56656e-06	(W_canadensis#0.000379491: 0.00250578	W_sebi#0.0035592: 0.00250578)#0.00116872: 1.75494e-05)#0.030359; 5
((W_muriae#0.00515702: 0.00252063	(W_tropicalis#0.000693325: 0.00251251	W_mellicola#0.00603501: 0.00251251)#0.00119609: 8.11759e-06)#0.00315813: 2.69632e-06	(W_canadensis#0.000379491: 0.00250578	W_sebi#0.0035592: 0.00250578)#0.00116872: 1.75494e-05)#0.0321603; 5
((W_mellicola#0.00603501: 0.00251471	(W_tropicalis#0.000693325: 0.00251251	W_muriae#0.00515702: 0.00251251)#0.00119609: 2.1989e-06)#0.000975987: 8.61502e-06	(W_canadensis#0.000379491: 0.00250578	W_sebi#0.0035592: 0.00250578)#0.00331409: 1.75494e-05)#0.0321603; 5
((W_mellicola#0.00603501: 0.00251471	(W_tropicalis#0.000693325: 0.00251251	W_muriae#0.00515702: 0.00251251)#0.00108633: 2.1989e-06)#0.000975987: 8.61502e-06	(W_canadensis#0.000379491: 0.00250578	W_sebi#0.0035592: 0.00250578)#0.00115715: 1.75494e-05)#0.0283595; 5
((W_mellicola#0.00603501: 0.00251352	(W_tropicalis#0.000693325: 0.00251251	W_muriae#0.00515702: 0.00251251)#0.00556088: 1.00639e-06)#0.00097645: 9.80753e-06	(W_canadensis#0.000379491: 0.00250578	W_sebi#0.0035592: 0.00250578)#0.00115715: 1.75494e-05)#0.0283595; 5
((W_mellicola#0.00603501: 0.00251459	(W_tropicalis#0.000693325: 0.00251251	W_muriae#0.00515702: 0.00251251)#0.00169571: 2.0772e-06)#0.00201536: 8.73672e-06	(W_canadensis#0.000379491: 0.00250578	W_sebi#0.0035592: 0.00250578)#0.00310551: 1.75494e-05)#0.0283595; 5
((W_mellicola#0.00603501: 0.00251504	(W_tropicalis#0.000693325: 0.00251251	W_muriae#0.00515702: 0.00251251)#0.000468233: 2.52538e-06)#0.00103671: 8.28854e-06	(W_canadensis#0.000379491: 0.00250578	W_sebi#0.0035592: 0.00250578)#0.000775784: 1.75494e-05)#0.0310398; 5
((W_mellicola#0.00603501: 0.00250851	(W_canadensis#0.000379491: 0.00250578	W_sebi#0.0035592: 0.00250578)#0.000775784: 2.73133e-06)#0.00103941: 1.48181e-05	(W_tropicalis#0.000693325: 0.00251251	W_muriae#0.00515702: 0.00251251)#0.00157184: 1.08139e-05)#0.028483; 5
((W_mellicola#0.00603501: 0.00250851	(W_canadensis#0.000379491: 0.00250578	W_sebi#0.00295937: 0.00250578)#0.000983094: 2.73133e-06)#0.00111159: 1.48181e-05	(W_tropicalis#0.000693325: 0.00251251	W_muriae#0.00515702: 0.00251251)#0.00212931: 1.08139e-05)#0.0264711; 5
((W_mellicola#0.00647351: 0.00268954	(W_canadensis#0.000407065: 0.00268785	W_sebi#0.0031744: 0.00268785)#0.00105453: 1.69382e-06)#0.0011929: 1.71307e-05	(W_tropicalis#0.000743703: 0.00269507	W_muriae#0.00553174: 0.00269507)#0.00388372: 1.15997e-05)#0.0283945; 5
((W_canadensis#0.000407065: 0.00269851	(W_mellicola#0.00647351: 0.00268785	W_sebi#0.0031744: 0.00268785)#0.00167445: 1.06687e-05)#0.00118893: 8.15592e-06	(W_tropicalis#0.000743703: 0.00269507	W_muriae#0.00553174: 0.00269507)#0.000670606: 1.15997e-05)#0.0283945; 5
((W_mellicola#0.00647351: 0.00268816	(W_canadensis#0.000407065: 0.00268785	W_sebi#0.0031744: 0.00268785)#0.00167445: 3.1675e-07)#0.00140686: 1.85078e-05	(W_tropicalis#0.000743703: 0.00269507	W_muriae#0.00553174: 0.00269507)#0.00326491: 1.15997e-05)#0.0295993; 5
((W_canadensis#0.000407065: 0.00269787	(W_mellicola#0.00647351: 0.00268785	W_sebi#0.0031744: 0.00268785)#0.000941315: 1.00208e-05)#0.00176326: 8.80379e-06	(W_tropicalis#0.000743703: 0.00269507	W_muriae#0.00553174: 0.00269507)#0.00130246: 1.15997e-05)#0.0325107; 5
((W_sebi#0.0031744: 0.00270583	(W_mellicola#0.00647351: 0.00268785	W_canadensis#0.000407065: 0.00268785)#0.00101478: 1.79817e-05)#0.00179721: 8.4288e-07	(W_tropicalis#0.000743703: 0.00269507	W_muriae#0.00553174: 0.00269507)#0.00130246: 1.15997e-05)#0.0346746; 5
((W_sebi#0.0031744: 0.00269691	(W_mellicola#0.00647351: 0.00268785	W_canadensis#0.000407065: 0.00268785)#0.00101478: 9.06158e-06)#0.000517284: 9.76298e-06	(W_tropicalis#0.00128612: 0.00269507	W_muriae#0.00553174: 0.00269507)#0.00130246: 1.15997e-05)#0.0346746; 5
((W_canadensis#0.000407065: 0.00268972	(W_mellicola#0.00647351: 0.00268785	W_sebi#0.0031744: 0.00268785)#0.0020906: 1.87574e-06)#0.00225199: 1.69488e-05	(W_tropicalis#0.000864044: 0.00269507	W_muriae#0.00553174: 0.00269507)#0.00130246: 1.15997e-05)#0.0346746; 5
(W_muriae#0.00501828: 0.00245544	(W_tropicalis#0.000783843: 0.00244929	(W_canadensis#0.000369281: 0.00244314	(W_mellicola#0.00587264: 0.00243836	W_sebi#0.00287975: 0.00243836)#0.00189655: 4.78219e-06)#0.00204039: 6.14427e-06)#0.00206644: 6.15082e-06)#0.0334891; 5
(W_muriae#0.0054859: 0.00268424	((W_mellicola#0.00641988: 0.00266558	W_sebi#0.0031481: 0.00266558)#0.00210778: 1.80884e-05	(W_canadensis#0.000403692: 0.0026708	W_tropicalis#0.000856885: 0.0026708)#0.00124893: 1.28606e-05)#0.00225383: 5.80211e-07)#0.0377105; 5
(W_muriae#0.0054859: 0.00268424	((W_mellicola#0.00641988: 0.00266558	W_sebi#0.0031481: 0.00266558)#0.00210778: 1.7113e-05	(W_canadensis#0.000403692: 0.0026708	W_tropicalis#0.000856885: 0.0026708)#0.00124893: 1.18852e-05)#0.00519153: 1.5556e-06)#0.0354688; 5
(W_muriae#0.0054859: 0.00268424	((W_mellicola#0.00641988: 0.00266558	W_sebi#0.0031481: 0.00266558)#0.00210778: 1.7113e-05	(W_canadensis#0.000403692: 0.0026708	W_tropicalis#0.000856885: 0.0026708)#0.0042532: 1.18852e-05)#0.00300467: 1.5556e-06)#0.0354688; 5
((W_mellicola#0.00641988: 0.00266558	W_sebi#0.0031481: 0.00266558)#0.000323694: 1.86686e-05	(W_muriae#0.0054859: 0.00268171	(W_canadensis#0.000403692: 0.0026708	W_tropicalis#0.000856885: 0.0026708)#0.0042532: 1.0903e-05)#0.00300577: 2.53777e-06)#0.0354688; 5
((W_mellicola#0.00537413: 0.00223138	W_sebi#0.0026353: 0.00223138)#0.00406442: 1.56276e-05	(W_canadensis#0.000337934: 0.00223959	(W_muriae#0.0045923: 0.00223575	W_tropicalis#0.000717305: 0.00223575)#0.00356039: 3.83674e-06)#0.0025221: 7.41465e-06)#0.031198; 5
((W_muriae#0.00495515: 0.00241241	W_tropicalis#0.000773982: 0.00241241)#0.00384171: 1.21404e-05	(W_canadensis#0.000364635: 0.00242112	(W_mellicola#0.00579877: 0.00240769	W_sebi#0.00284352: 0.00240769)#0.00438557: 1.34343e-05)#0.00271624: 3.42814e-06)#0.0336631; 5
(W_canadensis#0.000364635: 0.00242455	((W_muriae#0.00495515: 0.00241241	W_tropicalis#0.000773982: 0.00241241)#0.00384171: 8.08891e-06	(W_mellicola#0.00579877: 0.00240769	W_sebi#0.00284352: 0.00240769)#0.00130292: 1.28109e-05)#0.00066149: 4.0515e-06)#0.0357937; 5
(W_canadensis#0.000364635: 0.00242455	((W_muriae#0.00495515: 0.00241219	(W_mellicola#0.00579877: 0.00240769	W_sebi#0.00284352: 0.00240769)#0.00130292: 4.50409e-06)#0.000748102: 4.97487e-06	W_tropicalis#0.000773982: 0.00241716)#0.0031608: 7.38348e-06)#0.0357937; 5
(W_canadensis#0.000398905: 0.00265242	((W_muriae#0.00542085: 0.00264086	(W_mellicola#0.00634375: 0.00263397	W_sebi#0.00311077: 0.00263397)#0.00242108: 6.88677e-06)#0.000817805: 6.98204e-06	W_tropicalis#0.0012429: 0.00264784)#0.00187345: 4.57842e-06)#0.0366071; 5
(W_canadensis#0.000362003: 0.00240705	((W_tropicalis#0.00112792: 0.00240264	(W_mellicola#0.00575691: 0.00239031	W_sebi#0.002823: 0.00239031)#0.00219711: 1.23353e-05)#0.000740271: 5.82409e-07	W_muriae#0.00491938: 0.00240322)#0.00169991: 3.82305e-06)#0.0332206; 5
(W_canadensis#0.000362003: 0.00240705	((W_tropicalis#0.00112792: 0.00240264	W_muriae#0.00491938: 0.00240264)#0.00217477: 6.03516e-08	(W_mellicola#0.00575691: 0.00239031	W_sebi#0.002823: 0.00239031)#0.00219711: 1.23956e-05)#0.00170028: 4.3451e-06)#0.0313928; 5
((W_tropicalis#0.00112792: 0.00240264	W_muriae#0.00491938: 0.00240264)#0.00217477: 4.40546e-06	(W_canadensis#0.000362003: 0.0024027	(W_mellicola#0.00575691: 0.00239031	W_sebi#0.002823: 0.00239031)#0.00219711: 1.23956e-05)#0.000739492: 4.3451e-06)#0.0358041; 5
((W_tropicalis#0.00122738: 0.0026145	W_muriae#0.00535317: 0.0026145)#0.00180576: 4.79392e-06	(W_canadensis#0.000393924: 0.00261453	(W_mellicola#0.00626454: 0.00260108	W_sebi#0.00307192: 0.00260108)#0.00239085: 1.34458e-05)#0.00150582: 4.77105e-06)#0.0376865; 5
((W_tropicalis#0.00136312: 0.0026145	W_muriae#0.00535317: 0.0026145)#0.00315786: 4.79392e-06	(W_canadensis#0.000393924: 0.00260872	(W_mellicola#0.00626454: 0.00260108	W_sebi#0.00307192: 0.00260108)#0.00239085: 7.63884e-06)#0.00225625: 1.0578e-05)#0.0342142; 5
((W_tropicalis#0.00116174: 0.00222556	(W_canadensis#0.00033573: 0.00222051	(W_mellicola#0.00533908: 0.00221682	W_sebi#0.00261811: 0.00221682)#0.000110204: 3.68962e-06)#0.00192538: 5.05152e-06)#0.00553574: 6.78457e-06	W_muriae#0.00456235: 0.00223235)#0.0276482; 5
((W_tropicalis#0.000965677: 0.00222401	(W_canadensis#0.00033573: 0.00221955	(W_mellicola#0.00533908: 0.00221682	W_sebi#0.00261811: 0.00221682)#0.000110204: 2.73128e-06)#0.00192621: 4.45727e-06)#0.00890783: 8.33716e-06	W_muriae#0.00456235: 0.00223235)#0.0276482; 5
((W_tropicalis#0.0010909: 0.0025186	(W_canadensis#0.000379266: 0.00251235	(W_mellicola#0.00603144: 0.00250429	W_sebi#0.00295762: 0.00250429)#0.000124495: 8.06109e-06)#0.000813352: 6.24791e-06)#0.0100382: 3.23004e-06	W_muriae#0.00515397: 0.00252183)#0.0342503; 5
((W_tropicalis#0.00212138: 0.00251618	(W_canadensis#0.000379266: 0.00251041	(W_mellicola#0.00603144: 0.00250429	W_sebi#0.00295762: 0.00250429)#0.000124495: 6.11857e-06)#0.000693245: 5.76785e-06)#0.00784071: 5.65261e-06	W_muriae#0.00515397: 0.00252183)#0.0316828; 5
((W_tropicalis#0.000879398: 0.00251472	(W_canadensis#0.000379266: 0.00251097	(W_mellicola#0.00603144: 0.00250429	W_sebi#0.00295762: 0.00250429)#0.000124495: 6.67809e-06)#0.0029029: 3.75071e-06)#0.00425765: 7.11023e-06	W_muriae#0.00515397: 0.00252183)#0.0290388; 5
((W_tropicalis#0.000879398: 0.0025208	(W_canadensis#0.000379266: 0.00251534	(W_mellicola#0.00603144: 0.00250429	W_sebi#0.00295762: 0.00250429)#0.000124495: 1.10511e-05)#0.000681563: 5.45819e-06)#0.00424738: 1.02975e-06	W_muriae#0.00515397: 0.00252183)#0.0334813; 5
((W_tropicalis#0.000936204: 0.00268144	(W_canadensis#0.000403766: 0.00267907	(W_mellicola#0.00642105: 0.00266606	W_sebi#0.00314867: 0.00266606)#0.00212482: 1.30059e-05)#0.0020129: 2.36782e-06)#0.00739645: 3.29826e-06	W_muriae#0.00548691: 0.00268473)#0.0334985; 5
((W_muriae#0.00548691: 0.0026839	(W_canadensis#0.000403766: 0.00267907	(W_mellicola#0.00642105: 0.00266606	W_sebi#0.00314867: 0.00266606)#0.000939664: 1.30059e-05)#0.00065107: 4.83373e-06)#0.00307133: 8.32348e-07	W_tropicalis#0.000936204: 0.00268473)#0.0288543; 5
((W_muriae#0.00471137: 0.00230305	(W_canadensis#0.000346696: 0.00230164	(W_mellicola#0.00551348: 0.00228924	W_sebi#0.00270363: 0.00228924)#0.00080685: 1.24051e-05)#0.00126213: 1.41082e-06)#0.00453845: 2.21696e-06	W_tropicalis#0.000803879: 0.00230527)#0.0284355; 5
((W_muriae#0.00471137: 0.00230508	(W_sebi#0.00270363: 0.00229783	(W_mellicola#0.00551348: 0.00228924	W_canadensis#0.000346696: 0.00228924)#0.00338667: 8.59972e-06)#0.00126422: 7.24817e-06)#0.00453445: 1.8498e-07	W_tropicalis#0.000803879: 0.00230527)#0.0304471; 5
((W_muriae#0.0054137: 0.00264654	(W_canadensis#0.000398379: 0.00263327	(W_mellicola#0.00633538: 0.00263049	W_sebi#0.00310666: 0.00263049)#0.00389153: 2.78012e-06)#0.00145659: 1.32655e-05)#0.00521467: 2.37729e-06	W_tropicalis#0.000923713: 0.00264891)#0.0327159; 5
((W_muriae#0.0054137: 0.00264654	(W_canadensis#0.000398379: 0.002641	(W_mellicola#0.00633538: 0.00263049	W_sebi#0.00310666: 0.00263049)#0.000866799: 1.05055e-05)#0.00145233: 5.54008e-06)#0.00250132: 2.37729e-06	W_tropicalis#0.00170324: 0.00264891)#0.0354802; 5
((W_muriae#0.00507715: 0.00248201	(W_canadensis#0.000373613: 0.00246998	(W_mellicola#0.00594153: 0.00246696	W_sebi#0.00291353: 0.00246696)#0.000812913: 3.01252e-06)#0.00136581: 1.20356e-05)#0.00452277: 2.2295e-06	W_tropicalis#0.00159735: 0.00248424)#0.0332745; 5
((W_canadensis#0.000373613: 0.00248201	(W_muriae#0.00507715: 0.00246998	(W_mellicola#0.00594153: 0.00246696	W_sebi#0.00291353: 0.00246696)#0.000812913: 3.01252e-06)#0.00136581: 1.20356e-05)#0.00114034: 2.2295e-06	W_tropicalis#0.00159735: 0.00248424)#0.0356493; 5
(((W_mellicola#0.00594153: 0.00246696	W_sebi#0.00291353: 0.00246696)#0.000812913: 1.50481e-05	(W_muriae#0.00507715: 0.00246998	W_canadensis#0.000373613: 0.00246998)#0.00245815: 1.20356e-05)#0.00101494: 2.2295e-06	W_tropicalis#0.00159735: 0.00248424)#0.0356493; 5
(((W_mellicola#0.00594153: 0.00246696	W_sebi#0.00291353: 0.00246696)#0.000812913: 1.50481e-05	(W_muriae#0.00507715: 0.00246998	W_canadensis#0.000373613: 0.00246998)#0.00117787: 1.20356e-05)#0.00238188: 2.2295e-06	W_tropicalis#0.00159735: 0.00248424)#0.0326691; 5
(((W_mellicola#0.00594153: 0.00246696	W_sebi#0.00291353: 0.00246696)#0.000812913: 1.23262e-05	(W_muriae#0.00507715: 0.00246998	W_canadensis#0.000373613: 0.00246998)#0.00276609: 9.31369e-06)#0.0013206: 4.95139e-06	W_tropicalis#0.00159735: 0.00248424)#0.0286028; 5
(((W_mellicola#0.00594153: 0.00246696	W_sebi#0.00291353: 0.00246696)#0.000812913: 1.23262e-05	(W_muriae#0.00507715: 0.00246998	W_canadensis#0.000373613: 0.00246998)#0.00173419: 9.31369e-06)#0.0013206: 4.95139e-06	W_tropicalis#0.00159735: 0.00248424)#0.0313272; 5
(((W_mellicola#0.00594153: 0.00246696	W_sebi#0.00291353: 0.00246696)#0.000812913: 1.4109e-05	W_tropicalis#0.00159735: 0.00248107)#0.00115789: 3.16863e-06	(W_muriae#0.00507715: 0.00246998	W_canadensis#0.000373613: 0.00246998)#0.00122285: 1.42651e-05)#0.0313272; 5
(((W_mellicola#0.00594153: 0.00246696	W_sebi#0.00291353: 0.00246696)#0.000812913: 1.4109e-05	W_tropicalis#0.000390698: 0.00248107)#0.0022799: 3.16863e-06	(W_muriae#0.00507715: 0.00246998	W_canadensis#0.000373613: 0.00246998)#0.00185382: 1.42651e-05)#0.0296781; 5
(((W_mellicola#0.00594153: 0.00246696	W_sebi#0.00291353: 0.00246696)#0.000812913: 9.75524e-06	W_tropicalis#0.000390698: 0.00247672)#0.00528362: 7.52236e-06	(W_muriae#0.00507715: 0.00246998	W_canadensis#0.000373613: 0.00246998)#0.00190863: 1.42651e-05)#0.0271229; 5
(((W_mellicola#0.00594153: 0.00246696	W_sebi#0.00291353: 0.00246696)#0.000812913: 9.75524e-06	(W_muriae#0.00507715: 0.00246998	W_canadensis#0.000373613: 0.00246998)#0.00143353: 6.74273e-06)#0.002953: 7.52236e-06	W_tropicalis#0.000390698: 0.00248424)#0.0305872; 5
((W_tropicalis#0.000390698: 0.00247933	(W_muriae#0.00507715: 0.00246998	W_canadensis#0.000373613: 0.00246998)#0.00143353: 9.35792e-06)#0.00294988: 4.90716e-06	(W_mellicola#0.00594153: 0.00246696	W_sebi#0.00291353: 0.00246696)#0.000812913: 1.72776e-05)#0.0319322; 5
((W_tropicalis#0.000390698: 0.00248187	(W_muriae#0.00507715: 0.00246998	W_canadensis#0.000373613: 0.00246998)#0.00143353: 1.18913e-05)#0.00059647: 2.37377e-06	(W_mellicola#0.00594153: 0.00246696	W_sebi#0.00291353: 0.00246696)#0.000812913: 1.72776e-05)#0.0281628; 5
((W_tropicalis#0.000390698: 0.00247375	(W_muriae#0.00507715: 0.00246998	W_canadensis#0.000373613: 0.00246998)#0.00112175: 3.77158e-06)#0.000598428: 1.04935e-05	(W_mellicola#0.00594153: 0.00246696	W_sebi#0.00291353: 0.00246696)#0.000812913: 1.72776e-05)#0.0281628; 5
((W_tropicalis#0.000390698: 0.0024749	(W_muriae#0.00507715: 0.00246998	W_canadensis#0.000373613: 0.00246998)#0.00480062: 4.92211e-06)#0.00420234: 9.34297e-06	(W_mellicola#0.00594153: 0.00246696	W_sebi#0.00291353: 0.00246696)#0.000812913: 1.72776e-05)#0.0272435; 5
((W_tropicalis#0.000454405: 0.00268185	(W_muriae#0.00550508: 0.00267816	W_canadensis#0.000405103: 0.00267816)#0.00372934: 3.69139e-06)#0.00455933: 1.1776e-05	(W_mellicola#0.00644232: 0.00267489	W_sebi#0.0031591: 0.00267489)#0.000881431: 1.87339e-05)#0.0320304; 5
((W_muriae#0.00550508: 0.0026822	(W_tropicalis#0.000454405: 0.00267816	W_canadensis#0.000405103: 0.00267816)#0.000612686: 4.03563e-06)#0.000977059: 1.14318e-05	(W_mellicola#0.00644232: 0.00267489	W_sebi#0.0031591: 0.00267489)#0.000881431: 1.87339e-05)#0.0320304; 5
(((W_mellicola#0.00605514: 0.00251413	W_sebi#0.00296924: 0.00251413)#0.000828457: 1.72238e-05	(W_tropicalis#0.000427095: 0.0025172	W_canadensis#0.000380757: 0.0025172)#0.00128676: 1.41537e-05)#0.0035122: 3.84167e-07	W_muriae#0.00517423: 0.00253174)#0.0279311; 5
(((W_mellicola#0.00605514: 0.00251413	W_sebi#0.00296924: 0.00251413)#0.000828457: 8.20351e-06	(W_tropicalis#0.000427095: 0.0025172	W_canadensis#0.000380757: 0.0025172)#0.00128676: 5.13339e-06)#0.00352476: 9.40445e-06	W_muriae#0.00517423: 0.00253174)#0.0279311; 5
((W_canadensis#0.000365126: 0.0024207	(W_tropicalis#0.000409563: 0.00241863	(W_mellicola#0.00580658: 0.00241093	W_sebi#0.00284735: 0.00241093)#0.000794449: 7.70013e-06)#0.00397032: 2.06947e-06)#0.00337741: 7.11555e-06	W_muriae#0.00496183: 0.00242781)#0.0267845; 5
((W_tropicalis#0.000409563: 0.00242171	(W_canadensis#0.000365126: 0.00241863	(W_mellicola#0.00580658: 0.00241093	W_sebi#0.00284735: 0.00241093)#0.000794449: 7.70013e-06)#0.000309653: 3.07808e-06)#0.000850302: 6.10694e-06	W_muriae#0.00496183: 0.00242781)#0.0267845; 5
((W_tropicalis#0.000409563: 0.00242284	(W_canadensis#0.000365126: 0.00242087	(W_mellicola#0.00580658: 0.00241093	W_sebi#0.00284735: 0.00241093)#0.000794449: 9.94613e-06)#0.00297543: 1.96098e-06)#0.0016728: 4.97804e-06	W_muriae#0.00496183: 0.00242781)#0.0294076; 5
((W_tropicalis#0.000409563: 0.00242678	(W_canadensis#0.000365126: 0.00242087	(W_mellicola#0.00580658: 0.00241093	W_sebi#0.00284735: 0.00241093)#0.00204014: 9.94613e-06)#0.00114936: 5.90769e-06)#0.00167008: 1.03133e-06	W_muriae#0.00496183: 0.00242781)#0.0251486; 5
((W_tropicalis#0.000409563: 0.00242245	(W_canadensis#0.000365126: 0.00242087	(W_mellicola#0.00580658: 0.00241093	W_sebi#0.00284735: 0.00241093)#0.00204014: 9.94613e-06)#0.00302465: 1.57805e-06)#0.00167307: 5.36098e-06	W_muriae#0.00496183: 0.00242781)#0.0274352; 5
((W_canadensis#0.000365126: 0.00242164	(W_tropicalis#0.000592233: 0.00242087	(W_mellicola#0.00580658: 0.00241093	W_sebi#0.00284735: 0.00241093)#0.00204014: 9.94613e-06)#0.00302465: 7.63474e-07)#0.00449326: 6.17555e-06	W_muriae#0.00496183: 0.00242781)#0.0297225; 5
((W_canadensis#0.000389164: 0.00258089	(W_tropicalis#0.000631221: 0.00257899	(W_mellicola#0.00618884: 0.00256965	W_sebi#0.0030348: 0.00256965)#0.00217445: 9.34168e-06)#0.000889456: 1.90158e-06)#0.00478938: 6.75347e-06	W_muriae#0.00528847: 0.00258764)#0.0316792; 5
((W_canadensis#0.000370766: 0.00245888	(W_tropicalis#0.00060138: 0.0024558	(W_mellicola#0.00589626: 0.00244816	W_sebi#0.00289133: 0.00244816)#0.0013775: 7.63157e-06)#0.000847844: 3.08017e-06)#0.00456296: 6.4342e-06	W_muriae#0.00421852: 0.00246531)#0.0286701; 5
((W_canadensis#0.000393557: 0.00261003	W_muriae#0.00447784: 0.00261003)#0.00197205: 6.82972e-06	(W_tropicalis#0.000638348: 0.00260676	(W_mellicola#0.00625871: 0.00259866	W_sebi#0.00306906: 0.00259866)#0.00121395: 8.10069e-06)#0.00274682: 1.00992e-05)#0.0340047; 5
(((W_tropicalis#0.000638348: 0.00260378	(W_mellicola#0.00625871: 0.00259866	W_sebi#0.00306906: 0.00259866)#0.00160859: 5.11841e-06)#0.00274997: 1.03534e-05	W_muriae#0.00447784: 0.00261413)#0.00196895: 2.72812e-06	W_canadensis#0.000393557: 0.00261686)#0.0310982; 5
(((W_tropicalis#0.000638348: 0.00260378	W_muriae#0.00447784: 0.00260378)#0.00274997: 9.56079e-06	(W_mellicola#0.0049163: 0.00259866	W_sebi#0.00306906: 0.00259866)#0.00191002: 1.46792e-05)#0.00196955: 3.52073e-06	W_canadensis#0.000393557: 0.00261686)#0.0310982; 5
(((W_tropicalis#0.000638348: 0.00260378	W_muriae#0.00447784: 0.00260378)#0.00274997: 4.397e-06	(W_mellicola#0.0049163: 0.00259866	W_sebi#0.00306906: 0.00259866)#0.00191002: 9.51542e-06)#0.00197345: 8.68451e-06	W_canadensis#0.000393557: 0.00261686)#0.0310982; 5
((((W_mellicola#0.00457631: 0.00241895	W_sebi#0.00285682: 0.00241895)#0.000476856: 4.76445e-06	W_muriae#0.00416818: 0.00242371)#0.00176173: 7.65347e-06	W_tropicalis#0.000594203: 0.00243136)#0.00186541: 4.52338e-06	W_canadensis#0.000366341: 0.00243589)#0.0289476; 5
((((W_mellicola#0.00457631: 0.00241895	W_sebi#0.00285682: 0.00241895)#0.000923528: 4.76445e-06	W_muriae#0.00416818: 0.00242371)#0.000479153: 4.83717e-06	W_canadensis#0.000366341: 0.00242855)#0.00186757: 7.33968e-06	W_tropicalis#0.000594203: 0.00243589)#0.0289476; 5
((((W_mellicola#0.00457631: 0.00241895	W_sebi#0.00285682: 0.00241895)#0.000923528: 1.37804e-06	W_muriae#0.00416818: 0.00242032)#0.0017546: 8.22358e-06	W_canadensis#0.000366341: 0.00242855)#0.00186757: 7.33968e-06	W_tropicalis#0.000594203: 0.00243589)#0.0289476; 5
((W_tropicalis#0.000637429: 0.00260522	W_canadensis#0.000392991: 0.00260522)#0.00123704: 7.87362e-06	((W_mellicola#0.00628449: 0.00259492	W_sebi#0.00306464: 0.00259492)#0.00164325: 1.50685e-05	W_muriae#0.00447139: 0.00260998)#0.00187244: 3.1052e-06)#0.033112; 5
((W_tropicalis#0.000637429: 0.00260522	W_canadensis#0.000392991: 0.00260522)#0.00123704: 7.87362e-06	((W_mellicola#0.00628449: 0.00259492	W_sebi#0.00306464: 0.00259492)#0.00164325: 1.51452e-05	W_muriae#0.00447139: 0.00261006)#0.00396567: 3.02853e-06)#0.0299637; 5
(W_muriae#0.00447139: 0.00261309	((W_mellicola#0.00628449: 0.00259492	W_sebi#0.00306464: 0.00259492)#0.00164325: 1.29177e-05	(W_tropicalis#0.000637429: 0.00260522	W_canadensis#0.000392991: 0.00260522)#0.00145444: 2.61758e-06)#0.00321134: 5.25603e-06)#0.0325513; 5
(W_muriae#0.00398627: 0.00232958	(W_canadensis#0.000350353: 0.00232413	(W_tropicalis#0.000568271: 0.0023173	(W_mellicola#0.00560265: 0.00231338	W_sebi#0.00273214: 0.00231338)#0.000750589: 3.91777e-06)#0.00279087: 6.83288e-06)#0.00286387: 5.4513e-06)#0.0290196; 5
(W_muriae#0.00452591: 0.00264495	(W_canadensis#0.000397782: 0.00263899	(W_mellicola#0.00636111: 0.00262728	(W_tropicalis#0.000645201: 0.00262656	W_sebi#0.00310201: 0.00262656)#0.00195497: 7.22395e-07)#0.00119791: 1.17124e-05)#0.00325128: 5.96052e-06)#0.0361068; 5
((W_mellicola#0.00569209: 0.00236221	(W_tropicalis#0.000577343: 0.00235031	W_sebi#0.00277576: 0.00235031)#0.00174936: 1.1901e-05)#0.00391859: 4.55963e-06	(W_canadensis#0.000355946: 0.00236144	W_muriae#0.00404991: 0.00236144)#0.000978325: 5.33364e-06)#0.0355551; 5
((W_mellicola#0.00569209: 0.00236221	(W_tropicalis#0.000577343: 0.00235031	W_sebi#0.00277576: 0.00235031)#0.000337868: 1.1901e-05)#0.00292572: 4.55963e-06	(W_canadensis#0.000355946: 0.00236144	W_muriae#0.004859: 0.00236144)#0.00202983: 5.33364e-06)#0.034219; 5
((W_mellicola#0.00569209: 0.00236037	(W_tropicalis#0.000900834: 0.00235031	W_sebi#0.00277576: 0.00235031)#0.000337868: 1.00567e-05)#0.00292801: 6.40393e-06	(W_canadensis#0.000355946: 0.00236144	W_muriae#0.004859: 0.00236144)#0.00202983: 5.33364e-06)#0.0310884; 5
((W_sebi#0.00277576: 0.00235391	(W_tropicalis#0.000900834: 0.00235031	W_mellicola#0.00569209: 0.00235031)#0.00195285: 3.59532e-06)#0.00293604: 1.28653e-05	(W_canadensis#0.000355946: 0.00236144	W_muriae#0.004859: 0.00236144)#0.000538193: 5.33364e-06)#0.0274881; 5
((W_sebi#0.00277576: 0.00235824	(W_tropicalis#0.000900834: 0.00235031	W_mellicola#0.00569209: 0.00235031)#0.00195285: 7.93094e-06)#0.00293065: 8.52968e-06	(W_canadensis#0.000355946: 0.00236144	W_muriae#0.004859: 0.00236144)#0.00354503: 5.33364e-06)#0.0297452; 5
(W_canadensis#0.000355946: 0.00236677	((W_sebi#0.00277576: 0.00235584	(W_tropicalis#0.000900834: 0.00235031	W_mellicola#0.00569209: 0.00235031)#0.00144056: 5.53328e-06)#0.000670663: 5.5937e-06	W_muriae#0.004859: 0.00236144)#0.00354503: 5.33364e-06)#0.0329151; 5
((W_sebi#0.00277576: 0.00236157	(W_tropicalis#0.000900834: 0.00235031	W_mellicola#0.00569209: 0.00235031)#0.00144056: 1.1263e-05)#0.00287762: 5.19761e-06	(W_canadensis#0.000355946: 0.00236144	W_muriae#0.004859: 0.00236144)#0.00177795: 5.33364e-06)#0.0351379; 5
(((W_canadensis#0.000355946: 0.00236144	W_muriae#0.004859: 0.00236144)#0.00192366: 4.50314e-06	(W_tropicalis#0.000553481: 0.00235031	W_mellicola#0.00569209: 0.00235031)#0.00144056: 1.56301e-05)#0.00287231: 8.30499e-07	W_sebi#0.00277576: 0.00236677)#0.0351379; 5
((((W_tropicalis#0.000553481: 0.00235031	W_mellicola#0.00569209: 0.00235031)#0.00144056: 6.65352e-06	W_muriae#0.00403439: 0.00235697)#0.00192731: 8.89709e-06	W_canadensis#0.000355946: 0.00236586)#0.0066772: 9.10006e-07	W_sebi#0.00277576: 0.00236677)#0.0328782; 5
((((W_tropicalis#0.000579724: 0.00246175	W_muriae#0.00422567: 0.00246175)#0.00150886: 4.49436e-06	W_mellicola#0.00596197: 0.00246624)#0.00202072: 4.44332e-06	W_canadensis#0.000372823: 0.00247068)#0.005386: 8.30338e-06	W_sebi#0.00455163: 0.00247899)#0.030116; 5
((((W_tropicalis#0.000579724: 0.00246175	W_muriae#0.00422567: 0.00246175)#0.0036218: 4.15319e-06	W_canadensis#0.000372823: 0.0024659)#0.00132076: 8.00223e-06	W_mellicola#0.00596197: 0.0024739)#0.00258512: 5.08564e-06	W_sebi#0.00455163: 0.00247899)#0.030116; 5
(((W_mellicola#0.00596197: 0.0024659	W_canadensis#0.000372823: 0.0024659)#0.0018262: 8.00223e-06	(W_tropicalis#0.000579724: 0.00246175	W_muriae#0.00422567: 0.00246175)#0.000359312: 1.21554e-05)#0.00258512: 5.08564e-06	W_sebi#0.00455163: 0.00247899)#0.030116; 5
(((W_mellicola#0.00596197: 0.0024659	W_canadensis#0.000372823: 0.0024659)#0.0018262: 5.35194e-06	(W_tropicalis#0.000579724: 0.00246175	W_muriae#0.00422567: 0.00246175)#0.00324978: 9.50513e-06)#0.00258789: 7.73593e-06	W_sebi#0.00455163: 0.00247899)#0.030116; 5
(((W_mellicola#0.00596197: 0.0024659	W_canadensis#0.000372823: 0.0024659)#0.0018262: 1.1146e-05	W_sebi#0.00455163: 0.00247705)#0.00258184: 1.94189e-06	(W_tropicalis#0.000579724: 0.00246175	W_muriae#0.00422567: 0.00246175)#0.000631302: 1.72411e-05)#0.030116; 5
(((W_sebi#0.00300763: 0.0024659	W_canadensis#0.000372823: 0.0024659)#0.00377915: 8.18444e-06	W_mellicola#0.00596197: 0.00247408)#0.00258493: 4.90343e-06	(W_tropicalis#0.000579724: 0.00246175	W_muriae#0.00422567: 0.00246175)#0.000631302: 1.72411e-05)#0.0308955; 5
(((W_sebi#0.00300763: 0.0024659	W_mellicola#0.00596197: 0.0024659)#0.00126187: 6.22387e-06	W_canadensis#0.000372823: 0.00247212)#0.00258698: 6.86399e-06	(W_tropicalis#0.00133509: 0.00246175	W_muriae#0.00422567: 0.00246175)#0.000631302: 1.72411e-05)#0.0345449; 5
(((W_sebi#0.00300763: 0.0024659	W_mellicola#0.00596197: 0.0024659)#0.0014564: 1.39899e-06	W_canadensis#0.000372823: 0.0024673)#0.00134396: 1.16889e-05	(W_tropicalis#0.00103547: 0.00246175	W_muriae#0.00422567: 0.00246175)#0.00301934: 1.72411e-05)#0.0328082; 5
(((W_canadensis#0.000372823: 0.0024659	W_mellicola#0.00596197: 0.0024659)#0.0014564: 4.7543e-07	W_sebi#0.00300763: 0.00246637)#0.00433507: 1.26124e-05	(W_tropicalis#0.00103547: 0.00246175	W_muriae#0.00422567: 0.00246175)#0.00500487: 1.72411e-05)#0.0292481; 5
(((W_tropicalis#0.00103547: 0.00246175	W_muriae#0.00422567: 0.00246175)#0.00500487: 5.73094e-06	W_sebi#0.00300763: 0.00246748)#0.00433313: 1.15101e-05	(W_canadensis#0.000372823: 0.0024659	W_mellicola#0.00596197: 0.0024659)#0.0014564: 1.30879e-05)#0.0292481; 5
(((W_canadensis#0.000372823: 0.0024659	W_mellicola#0.00596197: 0.0024659)#0.00107955: 1.04635e-06	W_sebi#0.00300763: 0.00246695)#0.00173464: 1.20415e-05	(W_tropicalis#0.00103547: 0.00246175	W_muriae#0.00422567: 0.00246175)#0.00343939: 1.72411e-05)#0.0335402; 5
(((W_canadensis#0.000372823: 0.0024659	W_mellicola#0.00596197: 0.0024659)#0.00107955: 1.09876e-05	W_sebi#0.00300763: 0.00247689)#0.00172768: 2.10027e-06	(W_tropicalis#0.00103547: 0.00246175	W_muriae#0.00422567: 0.00246175)#0.00343939: 1.72411e-05)#0.0368908; 5
(((W_canadensis#0.000349764: 0.00231339	W_sebi#0.00282162: 0.00231339)#0.00101279: 4.11813e-06	W_mellicola#0.00559324: 0.00231751)#0.00205211: 8.16028e-06	(W_tropicalis#0.00097143: 0.00230949	W_muriae#0.00396432: 0.00230949)#0.00192037: 1.61747e-05)#0.0346092; 5
(((W_canadensis#0.000349764: 0.00231339	W_sebi#0.00282162: 0.00231339)#0.00101279: 5.65397e-06	W_mellicola#0.00559324: 0.00231904)#0.00143805: 6.62444e-06	(W_tropicalis#0.00097143: 0.00230949	W_muriae#0.00396432: 0.00230949)#0.00192037: 1.61747e-05)#0.0327471; 5
(((W_canadensis#0.000349764: 0.00231339	W_sebi#0.00282162: 0.00231339)#0.00297668: 1.10856e-05	W_mellicola#0.00559324: 0.00232447)#0.00356735: 1.19285e-06	(W_tropicalis#0.00097143: 0.00230949	W_muriae#0.00396432: 0.00230949)#0.00192037: 1.61747e-05)#0.0287458; 5
(((W_canadensis#0.000371918: 0.00245992	W_mellicola#0.00594751: 0.00245992)#0.000245152: 2.86027e-06	W_sebi#0.00300034: 0.00246278)#0.000840882: 1.01958e-05	(W_tropicalis#0.00103296: 0.00245577	W_muriae#0.00421542: 0.00245577)#0.002042: 1.71992e-05)#0.0305665; 5
(((W_canadensis#0.000371918: 0.00245992	W_mellicola#0.00594751: 0.00245992)#0.00343825: 1.07124e-06	(W_tropicalis#0.00070601: 0.00245577	W_muriae#0.00421542: 0.00245577)#0.00059173: 5.21435e-06)#0.00156498: 1.19849e-05	W_sebi#0.00300034: 0.00247297)#0.0305665; 5
((W_sebi#0.00300034: 0.00246779	(W_tropicalis#0.00070601: 0.00245577	W_muriae#0.00421542: 0.00245577)#0.00206712: 1.20132e-05)#0.00240649: 5.18605e-06	(W_canadensis#0.000371918: 0.00245992	W_mellicola#0.00594751: 0.00245992)#0.00452989: 1.30561e-05)#0.0331927; 5
((W_sebi#0.00300034: 0.00246388	(W_canadensis#0.000371918: 0.00245992	W_mellicola#0.00594751: 0.00245992)#0.00610958: 3.96561e-06)#0.00122181: 9.0905e-06	(W_tropicalis#0.00070601: 0.00245577	W_muriae#0.00421542: 0.00245577)#0.00206712: 1.71992e-05)#0.0299925; 5
((W_mellicola#0.00594751: 0.00247259	(W_canadensis#0.000371918: 0.00245992	W_sebi#0.00300034: 0.00245992)#0.00610958: 1.26762e-05)#0.00331609: 3.79917e-07	(W_tropicalis#0.00070601: 0.00245577	W_muriae#0.00421542: 0.00245577)#0.00206712: 1.71992e-05)#0.0270505; 5
((W_sebi#0.00334778: 0.00275727	(W_canadensis#0.000414987: 0.00274478	W_mellicola#0.00663624: 0.00274478)#0.0023704: 1.24928e-05)#0.000828077: 2.07527e-06	(W_tropicalis#0.000787766: 0.00274016	W_muriae#0.00470357: 0.00274016)#0.0023065: 1.91909e-05)#0.0314902; 5
((W_sebi#0.00315967: 0.00259946	(W_canadensis#0.000388092: 0.00259055	W_mellicola#0.00626334: 0.00259055)#0.000445309: 8.91542e-06)#0.000782411: 4.83402e-06	(W_tropicalis#0.000743501: 0.00258618	W_muriae#0.00443927: 0.00258618)#0.00217689: 1.81126e-05)#0.0297207; 5
((W_sebi#0.00315967: 0.00259911	(W_canadensis#0.000388092: 0.00259055	W_mellicola#0.00626334: 0.00259055)#0.000445309: 8.55999e-06)#0.00300304: 5.18945e-06	(W_tropicalis#0.00193176: 0.00258618	W_muriae#0.00443927: 0.00258618)#0.00185351: 1.81126e-05)#0.0297207; 5
((W_sebi#0.00315967: 0.00259911	(W_canadensis#0.000388092: 0.00259055	W_mellicola#0.00626334: 0.00259055)#0.00148145: 8.55999e-06)#0.00204752: 5.18945e-06	(W_tropicalis#0.00193176: 0.00258618	W_muriae#0.00443927: 0.00258618)#0.000664271: 1.81126e-05)#0.0320671; 5
(((W_tropicalis#0.00172587: 0.00231055	W_muriae#0.00396613: 0.00231055)#0.00356708: 1.32333e-05	(W_canadensis#0.000346729: 0.00231445	W_mellicola#0.00559579: 0.00231445)#0.00132356: 9.33517e-06)#0.0016853: 2.94885e-06	W_sebi#0.00282291: 0.00232673)#0.0294264; 5
(((W_tropicalis#0.00172587: 0.00231055	W_muriae#0.00396613: 0.00231055)#0.00356708: 9.05229e-06	(W_canadensis#0.000346729: 0.00231445	W_mellicola#0.00559579: 0.00231445)#0.00132356: 5.15418e-06)#0.00121062: 7.12984e-06	W_sebi#0.00282291: 0.00232673)#0.0268996; 5
((W_canadensis#0.000404425: 0.00270672	((W_tropicalis#0.00201306: 0.00269503	W_muriae#0.0046261: 0.00269503)#0.00416065: 6.17416e-06	W_mellicola#0.00652694: 0.0027012)#0.00154287: 5.51793e-06)#0.00278211: 7.18276e-06	W_sebi#0.00329264: 0.0027139)#0.0337975; 5
((W_sebi#0.00329264: 0.00271229	((W_tropicalis#0.00229617: 0.00269503	W_muriae#0.0046261: 0.00269503)#0.00196269: 1.01002e-05	W_mellicola#0.00652694: 0.00270513)#0.00154063: 7.16461e-06)#0.0027764: 1.61008e-06	W_canadensis#0.000404425: 0.0027139)#0.0337975; 5
((W_sebi#0.00289568: 0.00238183	((W_tropicalis#0.00201934: 0.00237011	W_muriae#0.00406838: 0.00237011)#0.00172607: 7.3627e-06	W_mellicola#0.00574005: 0.00237748)#0.00135576: 4.34932e-06)#0.00244524: 4.88729e-06	W_canadensis#0.000355668: 0.00238671)#0.0321721; 5
((W_sebi#0.00289568: 0.00238183	((W_tropicalis#0.00180469: 0.00237011	W_muriae#0.00406838: 0.00237011)#0.00172607: 6.57678e-06	W_mellicola#0.00574005: 0.00237669)#0.00135621: 5.13524e-06)#0.00090005: 4.88729e-06	W_canadensis#0.000355668: 0.00238671)#0.0339136; 5
((W_mellicola#0.00618049: 0.0025604	((W_tropicalis#0.00194316: 0.00255198	W_muriae#0.00438055: 0.00255198)#0.00185851: 2.49626e-06	W_sebi#0.00311787: 0.00255447)#0.00464349: 5.92913e-06)#0.00180664: 9.4476e-06	W_canadensis#0.000382958: 0.00256985)#0.0365158; 5
((W_mellicola#0.00618049: 0.00256441	((W_sebi#0.00311787: 0.00255198	W_muriae#0.00438055: 0.00255198)#0.00185851: 1.08901e-05	W_tropicalis#0.00194316: 0.00256287)#0.00167291: 1.54252e-06)#0.00180381: 5.44039e-06	W_canadensis#0.000382958: 0.00256985)#0.0365158; 5
((W_canadensis#0.000382958: 0.00256387	((W_sebi#0.00311787: 0.00255198	W_muriae#0.00438055: 0.00255198)#0.00185851: 8.90816e-07	W_tropicalis#0.00132989: 0.00255287)#0.00161706: 1.10013e-05)#0.00302849: 5.98086e-06	W_mellicola#0.00618049: 0.00256985)#0.0339794; 5
((W_canadensis#0.000382958: 0.002553	((W_tropicalis#0.00132989: 0.00255198	W_muriae#0.00438055: 0.00255198)#0.00185851: 2.94416e-07	W_sebi#0.00311787: 0.00255227)#0.00161744: 7.29591e-07)#0.00304138: 1.6849e-05	W_mellicola#0.00618049: 0.00256985)#0.0305054; 5
((W_canadensis#0.000382958: 0.00255262	((W_tropicalis#0.00132989: 0.00255198	W_sebi#0.00311787: 0.00255198)#0.00185851: 1.50844e-07	W_muriae#0.00438055: 0.00255213)#0.00257231: 4.90362e-07)#0.00304184: 1.72318e-05	W_mellicola#0.00618049: 0.00256985)#0.0277438; 5
((W_mellicola#0.00618049: 0.00256112	((W_tropicalis#0.00132989: 0.00255198	W_sebi#0.00311787: 0.00255198)#0.00185851: 4.64249e-06	W_muriae#0.00438055: 0.00255662)#0.00256779: 4.49713e-06)#0.00303174: 8.73337e-06	W_canadensis#0.000382958: 0.00256985)#0.0277438; 5
((W_canadensis#0.000410795: 0.00274886	((W_tropicalis#0.00142656: 0.00273748	W_sebi#0.00334451: 0.00273748)#0.00199361: 1.06182e-05	W_muriae#0.00469897: 0.0027481)#0.00274879: 7.68984e-07)#0.00176657: 7.78495e-06	W_mellicola#0.00662975: 0.00275665)#0.0297605; 5
((W_canadensis#0.00037447: 0.00250614	((W_tropicalis#0.00130041: 0.00249541	W_muriae#0.00428346: 0.00249541)#0.00181732: 9.44305e-06	W_sebi#0.00304876: 0.00250486)#0.000195317: 1.28057e-06)#0.00161014: 6.75321e-06	W_mellicola#0.0060435: 0.00251289)#0.0251568; 5
((W_canadensis#0.00037447: 0.00250895	((W_tropicalis#0.00130041: 0.00249541	W_muriae#0.00428346: 0.00249541)#0.000926395: 2.19516e-06	W_sebi#0.00304876: 0.00249761)#0.000973543: 1.13471e-05)#0.00160833: 3.93463e-06	W_mellicola#0.0060435: 0.00251289)#0.0280027; 5
((W_sebi#0.00304876: 0.00250483	((W_tropicalis#0.00130041: 0.00249541	W_muriae#0.00428346: 0.00249541)#0.000926395: 3.46068e-06	W_canadensis#0.00037447: 0.00249887)#0.00097305: 5.95803e-06)#0.00161098: 8.05813e-06	W_mellicola#0.0060435: 0.00251289)#0.0314785; 5
(((W_tropicalis#0.00130041: 0.00249541	W_muriae#0.00428346: 0.00249541)#0.00419026: 9.59381e-06	(W_sebi#0.00304876: 0.00249887	W_canadensis#0.00037447: 0.00249887)#0.00104165: 6.13312e-06)#0.00127868: 7.88303e-06	W_mellicola#0.0060435: 0.00251289)#0.0343748; 5
((W_canadensis#0.00037447: 0.00250888	(W_sebi#0.00304876: 0.00250572	(W_tropicalis#0.00102402: 0.00249541	W_muriae#0.00428346: 0.00249541)#0.00128428: 1.03091e-05)#0.0005164: 3.15669e-06)#0.00438269: 4.01107e-06	W_mellicola#0.0060435: 0.00251289)#0.0343748; 5
((W_canadensis#0.00037447: 0.00250573	(W_tropicalis#0.00146648: 0.00250572	(W_sebi#0.00304876: 0.00249541	W_muriae#0.00428346: 0.00249541)#0.00128428: 1.03091e-05)#0.00131874: 4.02932e-09)#0.00222011: 7.16374e-06	W_mellicola#0.0060435: 0.00251289)#0.0371067; 5
((W_canadensis#0.00037447: 0.00250573	W_mellicola#0.0060435: 0.00250573)#0.00222011: 7.16374e-06	(W_tropicalis#0.00146648: 0.00250171	(W_sebi#0.00304876: 0.00249541	W_muriae#0.00428346: 0.00249541)#0.00284726: 6.2996e-06)#0.00132086: 1.11772e-05)#0.0371067; 5
((W_canadensis#0.00037447: 0.00250573	W_mellicola#0.0060435: 0.00250573)#0.000894523: 7.16374e-06	(W_muriae#0.00428346: 0.00251183	(W_sebi#0.00304876: 0.00249541	W_tropicalis#0.00146648: 0.00249541)#0.000419193: 1.64168e-05)#0.00131554: 1.06002e-06)#0.0371067; 5
((W_sebi#0.00193413: 0.00249541	W_tropicalis#0.00146648: 0.00249541)#0.00247175: 1.74768e-05	(W_muriae#0.00428346: 0.00250832	(W_canadensis#0.00037447: 0.00250573	W_mellicola#0.0060435: 0.00250573)#0.00253926: 2.59549e-06)#0.00136616: 4.56825e-06)#0.0335228; 5
(W_muriae#0.00428346: 0.00251289	((W_sebi#0.00193413: 0.00249541	W_tropicalis#0.00232853: 0.00249541)#0.00247175: 1.37944e-05	(W_canadensis#0.00037447: 0.00250573	W_mellicola#0.0060435: 0.00250573)#0.000547117: 3.48129e-06)#0.00136568: 3.68245e-06)#0.0335228; 5
(W_muriae#0.00428346: 0.00251289	(W_canadensis#0.00037447: 0.00250618	((W_sebi#0.00301608: 0.00249541	W_tropicalis#0.00174317: 0.00249541)#0.00444334: 1.04267e-05	W_mellicola#0.0060435: 0.00250584)#0.00173197: 3.37341e-07)#0.00359452: 6.71282e-06)#0.0359246; 5
(W_muriae#0.00428346: 0.00251289	(W_canadensis#0.00037447: 0.00251101	((W_mellicola#0.0060435: 0.00249541	W_tropicalis#0.00174317: 0.00249541)#0.00444334: 1.04267e-05	W_sebi#0.00301608: 0.00250584)#0.00497205: 5.17168e-06)#0.0010582: 1.87848e-06)#0.0329755; 5
(W_muriae#0.00403368: 0.00236636	(W_canadensis#0.000352634: 0.00235835	((W_sebi#0.0028402: 0.0023499	W_tropicalis#0.00164152: 0.0023499)#0.00418424: 3.44363e-06	W_mellicola#0.0056911: 0.00235334)#0.00371617: 5.00901e-06)#0.00306474: 8.0051e-06)#0.0310526; 5
(W_muriae#0.00452897: 0.00265692	(W_canadensis#0.000395933: 0.00265081	((W_sebi#0.00318894: 0.00263844	W_mellicola#0.00707657: 0.00263844)#0.00213021: 1.84624e-06	W_tropicalis#0.00184308: 0.00264029)#0.00417567: 1.05227e-05)#0.00258537: 6.10961e-06)#0.0319068; 5
(W_canadensis#0.000395933: 0.00265692	(W_muriae#0.00452897: 0.00265649	((W_sebi#0.00318894: 0.00263844	W_mellicola#0.00707657: 0.00263844)#0.00147354: 4.18791e-06	W_tropicalis#0.00184308: 0.00264263)#0.00417197: 1.38621e-05)#0.00257984: 4.28571e-07)#0.0328733; 5
(W_canadensis#0.000395933: 0.00265692	(W_muriae#0.00452897: 0.00265581	((W_sebi#0.00318894: 0.00263844	W_mellicola#0.00707657: 0.00263844)#0.00147354: 2.60338e-06	W_tropicalis#0.00184308: 0.00264104)#0.00417447: 1.47638e-05)#0.00152411: 1.11134e-06)#0.0328733; 5
(W_canadensis#0.000395933: 0.00265692	(W_muriae#0.00452897: 0.00265438	((W_sebi#0.00318894: 0.00263844	W_mellicola#0.00707657: 0.00263844)#0.00147354: 1.55305e-05	W_tropicalis#0.00184308: 0.00265397)#0.00415413: 4.07729e-07)#0.00152493: 2.54027e-06)#0.0313345; 5
(((W_sebi#0.00318894: 0.00263844	W_mellicola#0.00707657: 0.00263844)#0.00147354: 1.28262e-05	W_tropicalis#0.00137161: 0.00265127)#0.00415837: 5.65235e-06	(W_muriae#0.00452897: 0.00265438	W_canadensis#0.000395933: 0.00265438)#0.00224556: 2.54027e-06)#0.0291544; 5
(((W_sebi#0.00318894: 0.00263844	W_tropicalis#0.00256338: 0.00263844)#0.00147354: 1.28262e-05	W_mellicola#0.00707657: 0.00265127)#0.00189327: 5.65235e-06	(W_muriae#0.00452897: 0.00265438	W_canadensis#0.000395933: 0.00265438)#0.00224556: 2.54027e-06)#0.0272152; 5
(((W_mellicola#0.00707657: 0.00263844	W_tropicalis#0.00256338: 0.00263844)#0.00118731: 1.64809e-05	W_sebi#0.00318894: 0.00265492)#0.00189066: 1.99767e-06	(W_muriae#0.00452897: 0.00265438	W_canadensis#0.000395933: 0.00265438)#0.00360388: 2.54027e-06)#0.0286005; 5
(((W_mellicola#0.00707657: 0.00263844	W_tropicalis#0.00256338: 0.00263844)#0.00118731: 1.64809e-05	W_sebi#0.00318894: 0.00265492)#0.00189066: 1.99767e-06	(W_muriae#0.00452897: 0.00265438	W_canadensis#0.000395933: 0.00265438)#0.00360388: 2.54027e-06)#0.0286005; 5
(((W_mellicola#0.00634006: 0.00236384	W_tropicalis#0.00229659: 0.00236384)#0.00145993: 1.47656e-05	W_sebi#0.00285705: 0.0023786)#0.00169389: 1.78976e-06	(W_muriae#0.00565339: 0.00237812	W_canadensis#0.000354726: 0.00237812)#0.00480735: 2.27588e-06)#0.0256239; 5
(((W_mellicola#0.00720106: 0.00268485	W_tropicalis#0.0024471: 0.00268485)#0.00165819: 1.67708e-05	W_sebi#0.00324504: 0.00270162)#0.00177643: 2.03281e-06	(W_muriae#0.00642114: 0.00270107	W_canadensis#0.000402898: 0.00270107)#0.0054602: 2.58495e-06)#0.0338696; 5
(((W_mellicola#0.00652666: 0.00243341	W_sebi#0.00294114: 0.00243341)#0.000287103: 7.29071e-06	W_tropicalis#0.00221792: 0.0024407)#0.00161528: 9.75189e-06	(W_muriae#0.00581978: 0.00244811	W_canadensis#0.000365166: 0.00244811)#0.00371733: 2.34287e-06)#0.0306977; 5
(((W_mellicola#0.00652666: 0.00243341	W_sebi#0.00294114: 0.00243341)#0.00217686: 7.5038e-06	W_tropicalis#0.00221792: 0.00244091)#0.00161514: 9.5388e-06	(W_muriae#0.00581978: 0.00244811	W_canadensis#0.000365166: 0.00244811)#0.000679763: 2.34287e-06)#0.0274931; 5
(((W_mellicola#0.00652666: 0.00243341	W_sebi#0.00294114: 0.00243341)#0.00442223: 7.5038e-06	W_tropicalis#0.00221792: 0.00244091)#0.0023695: 9.5388e-06	(W_muriae#0.00581978: 0.00244811	W_canadensis#0.000365166: 0.00244811)#0.00216531: 2.34287e-06)#0.030392; 5
(((W_tropicalis#0.00221792: 0.00243341	W_sebi#0.00294114: 0.00243341)#0.00319995: 1.17028e-05	W_mellicola#0.00652666: 0.00244511)#0.00236543: 5.33981e-06	(W_muriae#0.00581978: 0.00244811	W_canadensis#0.000365166: 0.00244811)#0.00216531: 2.34287e-06)#0.0347467; 5
(((W_tropicalis#0.00221792: 0.00243341	W_sebi#0.00294114: 0.00243341)#0.00319995: 1.17028e-05	W_mellicola#0.00652666: 0.00244511)#0.00236543: 5.33981e-06	(W_muriae#0.00581978: 0.00244811	W_canadensis#0.000365166: 0.00244811)#0.000358834: 2.34287e-06)#0.0347467; 5
(((W_mellicola#0.00652666: 0.00243341	W_sebi#0.00294114: 0.00243341)#0.0018264: 6.27849e-06	W_tropicalis#0.00221792: 0.00243969)#0.00237069: 1.07641e-05	(W_muriae#0.00581978: 0.00244811	W_canadensis#0.000365166: 0.00244811)#0.000358834: 2.34287e-06)#0.0347467; 5
(W_muriae#0.00581978: 0.00245045	(((W_mellicola#0.00481313: 0.00243341	W_sebi#0.00294114: 0.00243341)#0.0018264: 5.4474e-06	W_tropicalis#0.00221792: 0.00243886)#0.00190108: 6.5285e-06	W_canadensis#0.000365166: 0.00244539)#0.00383989: 5.0667e-06)#0.0324223; 5
(W_muriae#0.00581978: 0.00245045	((W_canadensis#0.000365166: 0.00243886	W_tropicalis#0.00221792: 0.00243886)#0.00174079: 4.12833e-06	(W_mellicola#0.00481313: 0.00243341	W_sebi#0.00294114: 0.00243341)#0.0018264: 9.57573e-06)#0.00384366: 7.46688e-06)#0.0304621; 5
(W_muriae#0.00581978: 0.00245045	((W_canadensis#0.000396705: 0.00243886	W_tropicalis#0.00221792: 0.00243886)#0.00152134: 8.01257e-06	(W_mellicola#0.00481313: 0.00243341	W_sebi#0.00294114: 0.00243341)#0.0018264: 1.346e-05)#0.00383756: 3.58264e-06)#0.0318772; 5
(W_muriae#0.00581978: 0.00245045	((W_canadensis#0.000396705: 0.00243347	(W_mellicola#0.00604813: 0.00243341	W_sebi#0.00294114: 0.00243341)#0.0018264: 5.56864e-08)#0.00152471: 1.34043e-05	W_tropicalis#0.00221792: 0.00244687)#0.00383756: 3.58264e-06)#0.0285462; 5
(W_muriae#0.0065069: 0.00273976	((W_sebi#0.00328838: 0.00272077	(W_mellicola#0.0067622: 0.00272071	W_canadensis#0.000443542: 0.00272071)#0.00204204: 6.2261e-08)#0.00170473: 1.49869e-05	W_tropicalis#0.0017722: 0.00273576)#0.00429064: 4.00562e-06)#0.0351701; 5
(W_tropicalis#0.00160755: 0.00246214	((W_sebi#0.00295517: 0.00244508	(W_mellicola#0.00607699: 0.00244502	W_canadensis#0.000398598: 0.00244502)#0.000257628: 5.59521e-08)#0.00153199: 1.34682e-05	W_muriae#0.00584755: 0.00245854)#0.000718083: 3.59973e-06)#0.0340775; 5
(W_tropicalis#0.00160755: 0.00246214	((W_sebi#0.00295517: 0.00244508	W_muriae#0.00584755: 0.00244508)#0.00134096: 1.34682e-05	(W_mellicola#0.00607699: 0.00244502	W_canadensis#0.000398598: 0.00244502)#0.000257628: 1.35242e-05)#0.000718083: 3.59973e-06)#0.0340775; 5
(W_tropicalis#0.000871741: 0.00246214	((W_sebi#0.00295517: 0.00244508	W_muriae#0.00584755: 0.00244508)#0.00134096: 9.7479e-06	(W_mellicola#0.00607699: 0.00244502	W_canadensis#0.000398598: 0.00244502)#0.000257628: 9.80385e-06)#0.00205207: 7.32007e-06)#0.0317563; 5
(W_tropicalis#0.000871741: 0.00246214	((W_sebi#0.00295517: 0.00244508	W_muriae#0.00584755: 0.00244508)#0.000537693: 9.7479e-06	(W_mellicola#0.00607699: 0.00244502	W_canadensis#0.000398598: 0.00244502)#0.000257628: 9.80385e-06)#0.00448945: 7.32007e-06)#0.0317563; 5
(W_tropicalis#0.000871741: 0.00246214	((W_sebi#0.00295517: 0.00244508	W_muriae#0.00584755: 0.00244508)#0.00334115: 1.19238e-05	(W_mellicola#0.00607699: 0.00244502	W_canadensis#0.000398598: 0.00244502)#0.000257628: 1.19797e-05)#0.00714859: 5.14418e-06)#0.0317563; 5
(W_tropicalis#0.000871741: 0.00246214	((W_sebi#0.00295517: 0.00244508	W_muriae#0.00450048: 0.00244508)#0.00334115: 1.69898e-05	(W_mellicola#0.00607699: 0.00244502	W_canadensis#0.000398598: 0.00244502)#0.000257628: 1.70458e-05)#0.00713388: 7.81415e-08)#0.0317563; 5
(W_tropicalis#0.000871741: 0.00246214	((W_sebi#0.00295517: 0.00244508	W_muriae#0.00450048: 0.00244508)#0.00334115: 1.69898e-05	(W_mellicola#0.00607699: 0.00244502	W_canadensis#0.000398598: 0.00244502)#0.000257628: 1.70458e-05)#0.00402091: 7.81415e-08)#0.0317563; 5
(W_tropicalis#0.00102472: 0.00289421	((W_sebi#0.00347376: 0.00287415	W_muriae#0.00529025: 0.00287415)#0.000867773: 1.99713e-05	(W_mellicola#0.00714341: 0.00287408	W_canadensis#0.000468546: 0.00287408)#0.000302838: 2.0037e-05)#0.000447955: 9.18542e-08)#0.0373291; 5
(W_tropicalis#0.000879714: 0.00248466	((W_sebi#0.0029822: 0.00246744	(W_mellicola#0.00613257: 0.00246738	W_canadensis#0.000402243: 0.00246738)#0.000259984: 5.64639e-08)#0.000744977: 1.30342e-05	W_muriae#0.00454164: 0.00248047)#0.00260397: 4.18985e-06)#0.0307715; 5
(W_tropicalis#0.000928699: 0.00262302	((W_sebi#0.00314825: 0.00260483	(W_mellicola#0.00647405: 0.00260477	W_canadensis#0.000424641: 0.00260477)#0.00132082: 5.96079e-08)#0.00078646: 1.376e-05	W_muriae#0.00479453: 0.00261859)#0.0014175: 4.42315e-06)#0.032485; 5
(W_tropicalis#0.000928699: 0.00262302	((W_sebi#0.00314825: 0.00260483	(W_mellicola#0.00647405: 0.00260477	W_canadensis#0.000424641: 0.00260477)#0.000558939: 5.96079e-08)#0.00078646: 1.28357e-05	W_muriae#0.00479453: 0.00261767)#0.001418: 5.34748e-06)#0.032485; 5
(W_tropicalis#0.000928699: 0.00262302	((W_canadensis#0.000424641: 0.00260483	(W_mellicola#0.00647405: 0.00260477	W_sebi#0.00314825: 0.00260477)#0.00205331: 5.96079e-08)#0.000772024: 1.6322e-05	W_muriae#0.00479453: 0.00262115)#0.0012573: 1.86117e-06)#0.0293893; 5
(W_tropicalis#0.000928699: 0.00262302	((W_canadensis#0.00048955: 0.00260483	(W_mellicola#0.00647405: 0.00260477	W_sebi#0.00314825: 0.00260477)#0.00205331: 5.96079e-08)#0.000772024: 1.6322e-05	W_muriae#0.00479453: 0.00262115)#0.00123535: 1.86117e-06)#0.0310011; 5
(W_muriae#0.00479453: 0.00262302	((W_canadensis#0.00048955: 0.00260483	(W_mellicola#0.00647405: 0.00260477	W_sebi#0.00314825: 0.00260477)#0.0051671: 5.96079e-08)#0.00120488: 1.7253e-05	W_tropicalis#0.000928699: 0.00262209)#0.00123491: 9.30177e-07)#0.0310011; 5
(W_muriae#0.00479453: 0.00262302	((W_sebi#0.00314825: 0.00260626	(W_mellicola#0.00647405: 0.00260477	W_canadensis#0.00048955: 0.00260477)#0.00134837: 1.48501e-06)#0.00120422: 1.64912e-05	W_tropicalis#0.000928699: 0.00262275)#0.0012346: 2.66498e-07)#0.0286974; 5
(W_muriae#0.00479453: 0.00262302	((W_tropicalis#0.000928699: 0.00260559	(W_mellicola#0.00647405: 0.00260477	W_canadensis#0.00048955: 0.00260477)#0.00134837: 8.16811e-07)#0.00120453: 1.71594e-05	W_sebi#0.00314825: 0.00262275)#0.00223097: 2.66498e-07)#0.0286974; 5
(W_muriae#0.00479453: 0.00262302	((W_mellicola#0.00647405: 0.0026078	(W_tropicalis#0.000928699: 0.00260477	W_canadensis#0.00048955: 0.00260477)#0.00134837: 3.03077e-06)#0.0012035: 9.7956e-06	W_sebi#0.00314825: 0.0026176)#0.000587217: 5.41638e-06)#0.0286974; 5
(W_muriae#0.00479453: 0.00262302	((W_mellicola#0.00647405: 0.0026078	(W_tropicalis#0.00101112: 0.00260477	W_canadensis#0.000632273: 0.00260477)#0.00134837: 3.03077e-06)#0.000419219: 9.7956e-06	W_sebi#0.00314825: 0.0026176)#0.00191179: 5.41638e-06)#0.0286974; 5
(W_muriae#0.00479453: 0.00262302	((W_canadensis#0.000632273: 0.0026078	(W_tropicalis#0.00101112: 0.00260477	W_mellicola#0.00647405: 0.00260477)#0.000970646: 3.03077e-06)#0.000419219: 7.01232e-06	W_sebi#0.00314825: 0.00261482)#0.00191382: 8.19967e-06)#0.0286974; 5
(W_muriae#0.00479453: 0.00262302	((W_canadensis#0.000632273: 0.0026078	(W_tropicalis#0.00101112: 0.00260477	W_mellicola#0.00647405: 0.00260477)#0.000970646: 3.03077e-06)#0.000419219: 7.01232e-06	W_sebi#0.00314825: 0.00261482)#0.00191382: 8.19967e-06)#0.0266464; 5
(W_muriae#0.00479453: 0.00262302	((W_canadensis#0.000632273: 0.00260659	(W_tropicalis#0.00101112: 0.00260477	W_mellicola#0.00647405: 0.00260477)#0.00257929: 1.8177e-06)#0.000419414: 8.27061e-06	W_sebi#0.00314825: 0.00261486)#0.00204933: 8.15445e-06)#0.0300949; 5
(W_muriae#0.00479453: 0.00262302	((W_tropicalis#0.00101112: 0.00260659	(W_canadensis#0.000632273: 0.00260477	W_mellicola#0.00647405: 0.00260477)#0.000704739: 1.8177e-06)#0.00288083: 1.08079e-06	W_sebi#0.00314825: 0.00260767)#0.00387924: 1.53443e-05)#0.0327208; 5
(W_muriae#0.00456811: 0.00249914	((W_canadensis#0.000602413: 0.00248233	(W_tropicalis#0.000963372: 0.00248176	W_mellicola#0.00616831: 0.00248176)#0.000879014: 5.73373e-07)#0.000136951: 2.02845e-06	W_sebi#0.00299958: 0.00248436)#0.005836: 1.47794e-05)#0.0332482; 5
(W_muriae#0.00489942: 0.0026804	((W_tropicalis#0.00103324: 0.00266274	(W_canadensis#0.000646105: 0.00266176	W_mellicola#0.00494258: 0.00266176)#0.000942767: 9.81673e-07)#0.00235595: 1.56859e-05	W_sebi#0.00321713: 0.00267842)#0.0014544: 1.97426e-06)#0.0331662; 5
((W_tropicalis#0.00103324: 0.00266605	(W_canadensis#0.000646105: 0.00266176	W_mellicola#0.00494258: 0.00266176)#0.000942767: 4.2892e-06)#0.00235303: 1.43526e-05	(W_muriae#0.00489942: 0.00267842	W_sebi#0.00321713: 0.00267842)#0.0014544: 1.97426e-06)#0.0300094; 5
(W_sebi#0.00321713: 0.0026804	(W_muriae#0.00489942: 0.00267962	(W_tropicalis#0.00103324: 0.0026774	(W_canadensis#0.000646105: 0.00266176	W_mellicola#0.00494258: 0.00266176)#0.000942767: 1.5645e-05)#0.00234305: 2.22161e-06)#0.00340668: 7.75268e-07)#0.0287224; 5
(W_sebi#0.00321713: 0.0026804	(W_muriae#0.00563212: 0.00267962	(W_tropicalis#0.00103324: 0.00266628	(W_canadensis#0.000646105: 0.00266176	W_mellicola#0.00494258: 0.00266176)#0.000942767: 4.52252e-06)#0.00235282: 1.33441e-05)#0.00124119: 7.75268e-07)#0.0287224; 5
(W_muriae#0.00563212: 0.0026804	(W_sebi#0.00321713: 0.00267962	(W_tropicalis#0.00103324: 0.00266628	(W_canadensis#0.000646105: 0.00266176	W_mellicola#0.00494258: 0.00266176)#0.000988363: 4.52252e-06)#0.00235282: 1.33441e-05)#0.00124119: 7.75268e-07)#0.0277412; 5
(W_muriae#0.00563212: 0.0026804	(W_sebi#0.00321713: 0.00267962	(W_canadensis#0.000646105: 0.00267397	(W_tropicalis#0.00188197: 0.00266176	W_mellicola#0.00494258: 0.00266176)#0.000988363: 1.22109e-05)#0.00234605: 5.65571e-06)#0.00124119: 7.75268e-07)#0.0277412; 5
(W_sebi#0.00321713: 0.0026804	(W_muriae#0.00563212: 0.00267962	(W_canadensis#0.000646105: 0.00266674	(W_tropicalis#0.00188197: 0.00266176	W_mellicola#0.00494258: 0.00266176)#0.000988363: 4.98396e-06)#0.00235241: 1.28826e-05)#0.00124119: 7.75268e-07)#0.0310775; 5
((W_canadensis#0.000646105: 0.00266674	(W_tropicalis#0.00188197: 0.00266176	W_mellicola#0.00494258: 0.00266176)#0.000988363: 4.98396e-06)#0.000858631: 1.36579e-05	(W_muriae#0.00563212: 0.00267962	W_sebi#0.00321713: 0.00267962)#0.00124265: 7.75268e-07)#0.0310775; 5
((W_canadensis#0.000646105: 0.00266223	(W_tropicalis#0.00188197: 0.00266176	W_mellicola#0.00494258: 0.00266176)#0.00160184: 4.70495e-07)#0.00179512: 1.81714e-05	(W_muriae#0.00427974: 0.00267962	W_sebi#0.00321713: 0.00267962)#0.00124265: 7.75268e-07)#0.0288565; 5
((W_canadensis#0.000646105: 0.00266394	(W_tropicalis#0.00206823: 0.00266176	W_mellicola#0.00494258: 0.00266176)#0.00160184: 2.18038e-06)#0.00125717: 1.64615e-05	(W_muriae#0.00427974: 0.00267962	W_sebi#0.00321713: 0.00267962)#0.00124265: 7.75268e-07)#0.0297974; 5
((W_mellicola#0.00520049: 0.00280815	(W_tropicalis#0.00217615: 0.00280065	W_canadensis#0.000679818: 0.00280065)#0.00168542: 7.50424e-06)#0.00132032: 1.21103e-05	(W_muriae#0.00450306: 0.00281945	W_sebi#0.003385: 0.00281945)#0.00130749: 8.15721e-07)#0.0282431; 5
((W_mellicola#0.00520049: 0.00280815	(W_tropicalis#0.00217615: 0.00280065	W_canadensis#0.000679818: 0.00280065)#0.00137388: 7.50424e-06)#0.00132032: 1.21103e-05	(W_muriae#0.00450306: 0.00281945	W_sebi#0.003385: 0.00281945)#0.00367723: 8.15721e-07)#0.0272084; 5
(W_sebi#0.003385: 0.00282026	(W_muriae#0.00450306: 0.00281161	(W_mellicola#0.00520049: 0.00280815	(W_tropicalis#0.00217615: 0.00280065	W_canadensis#0.000679818: 0.00280065)#0.00137388: 7.50424e-06)#0.00132032: 3.4566e-06)#0.00368748: 8.65374e-06)#0.029167; 5
(W_muriae#0.00450306: 0.00282026	(W_sebi#0.003385: 0.00281741	(W_mellicola#0.00520049: 0.00280197	(W_tropicalis#0.000607193: 0.00280065	W_canadensis#0.000679818: 0.00280065)#0.00087568: 1.32508e-06)#0.000330072: 1.54406e-05)#0.00367988: 2.84893e-06)#0.0325664; 5
(W_muriae#0.00450306: 0.00282026	(W_sebi#0.003385: 0.00281559	(W_mellicola#0.00520049: 0.00281031	(W_tropicalis#0.000607193: 0.00280065	W_canadensis#0.000679818: 0.00280065)#0.00087568: 9.66824e-06)#0.000329092: 5.27546e-06)#0.00145896: 4.67087e-06)#0.0292011; 5
(W_muriae#0.00450306: 0.00282026	(W_sebi#0.003385: 0.00281966	(W_mellicola#0.00520049: 0.00280279	(W_tropicalis#0.000607193: 0.00280065	W_canadensis#0.000679818: 0.00280065)#0.00087568: 2.13917e-06)#0.000329976: 1.68743e-05)#0.00375991: 6.01055e-07)#0.0320955; 5
(W_muriae#0.00450306: 0.00282026	(W_sebi#0.003385: 0.00281966	(W_mellicola#0.00520049: 0.00280796	(W_tropicalis#0.000607193: 0.00280065	W_canadensis#0.000679818: 0.00280065)#0.00087568: 7.3099e-06)#0.00113334: 1.17036e-05)#0.000142909: 6.01055e-07)#0.0320955; 5
(W_muriae#0.00450306: 0.00282026	(W_sebi#0.003385: 0.00281966	(W_tropicalis#0.000607193: 0.002802	(W_mellicola#0.00520049: 0.00280065	W_canadensis#0.000679818: 0.00280065)#0.00192858: 1.35784e-06)#0.00204499: 1.76557e-05)#0.00396799: 6.01055e-07)#0.0320955; 5
(W_muriae#0.00450306: 0.00282026	(W_sebi#0.003385: 0.00281966	(W_canadensis#0.000679818: 0.002802	(W_mellicola#0.00520049: 0.00280065	W_tropicalis#0.000607193: 0.00280065)#0.00118538: 1.35784e-06)#0.00204499: 1.76557e-05)#0.00463344: 6.01055e-07)#0.0300111; 5
(W_muriae#0.00450306: 0.00282026	((W_mellicola#0.00520049: 0.00280065	W_tropicalis#0.000607193: 0.00280065)#0.00118538: 1.90135e-05	(W_canadensis#0.000679818: 0.002802	W_sebi#0.003385: 0.002802)#0.000353603: 1.76557e-05)#0.00463344: 6.01055e-07)#0.0322949; 5
(W_muriae#0.00450306: 0.00282026	((W_mellicola#0.00520049: 0.00280065	W_tropicalis#0.000607193: 0.00280065)#0.00118538: 1.90135e-05	(W_canadensis#0.000679818: 0.002802	W_sebi#0.003385: 0.002802)#0.00269976: 1.76557e-05)#0.0024932: 6.01055e-07)#0.0281938; 5
(W_muriae#0.00480684: 0.00301052	((W_mellicola#0.00555132: 0.00298958	W_tropicalis#0.000648154: 0.00298958)#0.00113453: 1.74261e-05	(W_canadensis#0.000725679: 0.00299103	W_sebi#0.00361335: 0.00299103)#0.000736112: 1.59767e-05)#0.000319834: 3.51167e-06)#0.0325713; 5
(W_muriae#0.00480684: 0.00301052	(W_sebi#0.00361335: 0.00300701	(W_canadensis#0.000725679: 0.00299111	(W_mellicola#0.00555132: 0.00298958	W_tropicalis#0.000648154: 0.00298958)#0.00113453: 1.52612e-06)#0.00248793: 1.59e-05)#0.00125266: 3.51167e-06)#0.0354091; 5
(W_sebi#0.00361335: 0.00301052	(W_muriae#0.00480684: 0.00299678	(W_canadensis#0.000725679: 0.00299204	(W_mellicola#0.00555132: 0.00298958	W_tropicalis#0.000648154: 0.00298958)#0.00113453: 2.4571e-06)#0.000893235: 4.74743e-06)#0.00185915: 1.37333e-05)#0.0354091; 5
(W_sebi#0.00327047: 0.00272484	(W_muriae#0.00435071: 0.00272092	(W_canadensis#0.000656818: 0.00270857	(W_mellicola#0.00502454: 0.00270589	W_tropicalis#0.00058665: 0.00270589)#0.00136571: 2.67312e-06)#0.00266387: 1.23576e-05)#0.00167747: 3.92027e-06)#0.032049; 5
(W_muriae#0.00435071: 0.00272484	(W_sebi#0.00327047: 0.002714	(W_canadensis#0.000656818: 0.00270805	(W_mellicola#0.00502454: 0.00270589	W_tropicalis#0.00058665: 0.00270589)#0.00150435: 2.15429e-06)#0.00266438: 5.95561e-06)#0.00424008: 1.08411e-05)#0.0303671; 5
(W_muriae#0.00478931: 0.00299954	(W_sebi#0.00360017: 0.00299782	(W_tropicalis#0.000645791: 0.00298355	(W_mellicola#0.00553107: 0.00297868	W_canadensis#0.000723033: 0.00297868)#0.001656: 4.86971e-06)#0.00109788: 1.4269e-05)#0.00465163: 1.72271e-06)#0.0305999; 5
(W_muriae#0.00478931: 0.00299954	((W_mellicola#0.00553107: 0.00297868	W_canadensis#0.000723033: 0.00297868)#0.00140432: 1.56513e-05	(W_tropicalis#0.000645791: 0.00298355	W_sebi#0.00360017: 0.00298355)#0.00032987: 1.07816e-05)#0.00215185: 5.21014e-06)#0.0328407; 5
(W_muriae#0.00478931: 0.00299954	((W_mellicola#0.00553107: 0.00297868	W_canadensis#0.000723033: 0.00297868)#0.00140432: 1.11917e-05	(W_tropicalis#0.000645791: 0.00298355	W_sebi#0.00360017: 0.00298355)#0.00244942: 6.32202e-06)#0.0011366: 9.66969e-06)#0.0307309; 5
(W_muriae#0.00478931: 0.00299954	((W_mellicola#0.00553107: 0.00297868	W_canadensis#0.000723033: 0.00297868)#0.00140432: 1.3854e-05	(W_tropicalis#0.000645791: 0.00298355	W_sebi#0.00360017: 0.00298355)#0.00380806: 8.98424e-06)#0.00146744: 7.00748e-06)#0.0307309; 5
(W_muriae#0.00478931: 0.00299954	(W_sebi#0.00360017: 0.00299114	(W_tropicalis#0.001791: 0.00297881	(W_mellicola#0.00553107: 0.00297868	W_canadensis#0.000723033: 0.00297868)#0.00140432: 1.3166e-07)#0.00381412: 1.23361e-05)#0.00146812: 8.39364e-06)#0.0342582; 5
(W_muriae#0.00478931: 0.00299954	(W_sebi#0.00360017: 0.00299622	(W_canadensis#0.000723033: 0.00298077	(W_mellicola#0.00553107: 0.00297868	W_tropicalis#0.001791: 0.00297868)#0.00114149: 2.08872e-06)#0.00381162: 1.54502e-05)#0.00146563: 3.32249e-06)#0.0327672; 5
((W_canadensis#0.000609174: 0.00286687	(W_mellicola#0.00530255: 0.00285561	W_tropicalis#0.001717: 0.00285561)#0.00109433: 1.12644e-05)#0.00364233: 8.73506e-06	(W_sebi#0.00345143: 0.00287242	W_muriae#0.00459143: 0.00287242)#0.000853134: 3.18522e-06)#0.0282529; 5
((W_canadensis#0.000898666: 0.00287276	(W_mellicola#0.00530255: 0.00285561	W_tropicalis#0.00135157: 0.00285561)#0.00109433: 1.71542e-05)#0.00363486: 2.84533e-06	(W_sebi#0.00345143: 0.00287242	W_muriae#0.00459143: 0.00287242)#0.00224732: 3.18522e-06)#0.0262569; 5
((W_canadensis#0.000898666: 0.00287276	(W_mellicola#0.00530255: 0.00285561	W_tropicalis#0.00135157: 0.00285561)#0.00109433: 1.71542e-05)#0.00104909: 2.84533e-06	(W_sebi#0.00345143: 0.00287242	W_muriae#0.00459143: 0.00287242)#0.00224732: 3.18522e-06)#0.0234846; 5
((W_canadensis#0.000898666: 0.00287276	(W_mellicola#0.00530255: 0.00285561	W_tropicalis#0.00152556: 0.00285561)#0.00109433: 1.71542e-05)#0.00104909: 2.84533e-06	(W_sebi#0.00345143: 0.00287242	W_muriae#0.00459143: 0.00287242)#0.00224732: 3.18522e-06)#0.0234846; 5
((W_canadensis#0.00121264: 0.00287276	(W_mellicola#0.00530255: 0.00285561	W_tropicalis#0.00152556: 0.00285561)#0.00109433: 1.71542e-05)#0.000630103: 2.84533e-06	(W_sebi#0.00345143: 0.00287242	W_muriae#0.00459143: 0.00287242)#0.00224732: 3.18522e-06)#0.0243003; 5
((W_canadensis#0.00121264: 0.00287276	(W_mellicola#0.00530255: 0.00285561	W_tropicalis#0.00152556: 0.00285561)#0.00109433: 1.71542e-05)#0.000630103: 2.84533e-06	(W_sebi#0.00345143: 0.00287242	W_muriae#0.00459143: 0.00287242)#0.00224732: 3.18522e-06)#0.0243003; 5
((W_canadensis#0.00219025: 0.0028734	(W_sebi#0.00345143: 0.00287242	W_muriae#0.00459143: 0.00287242)#0.00224732: 9.71577e-07)#0.00291516: 2.21364e-06	(W_mellicola#0.00530255: 0.00285561	W_tropicalis#0.00152556: 0.00285561)#0.00109433: 1.99995e-05)#0.0260337; 5
(((W_mellicola#0.00530255: 0.00285561	W_tropicalis#0.00152556: 0.00285561)#0.00109433: 1.85659e-05	(W_sebi#0.00345143: 0.00287242	W_muriae#0.00459143: 0.00287242)#0.00103389: 1.75165e-06)#0.00291437: 1.43357e-06	W_canadensis#0.000679976: 0.00287561)#0.0260337; 5
((W_sebi#0.00345143: 0.00287252	((W_mellicola#0.00530255: 0.00285561	W_tropicalis#0.00152556: 0.00285561)#0.00109433: 1.68143e-05	W_muriae#0.00459143: 0.00287242)#0.00469481: 9.34676e-08)#0.00540578: 3.09175e-06	W_canadensis#0.000679976: 0.00287561)#0.0290213; 5
((W_sebi#0.00345143: 0.00287267	((W_mellicola#0.00530255: 0.00285561	W_tropicalis#0.00152556: 0.00285561)#0.00109433: 9.05576e-06	W_muriae#0.00459143: 0.00286467)#0.00248567: 8.00378e-06)#0.00272563: 2.93997e-06	W_canadensis#0.000679976: 0.00287561)#0.0290213; 5
((W_muriae#0.00459143: 0.0028713	((W_mellicola#0.00530255: 0.00285561	W_tropicalis#0.00152556: 0.00285561)#0.00109433: 7.71737e-06	W_sebi#0.00345143: 0.00286333)#0.00248683: 7.97818e-06)#0.00272693: 4.30396e-06	W_canadensis#0.000679976: 0.00287561)#0.0275279; 5
((W_muriae#0.00459143: 0.00286775	((W_mellicola#0.00530255: 0.00285561	W_sebi#0.00345143: 0.00285561)#0.00109433: 4.26794e-06	W_tropicalis#0.00152556: 0.00285988)#0.00248983: 7.8717e-06)#0.00567148: 7.85988e-06	W_canadensis#0.000679976: 0.00287561)#0.0298951; 5
((W_muriae#0.00459143: 0.00287524	((W_mellicola#0.00625313: 0.00285561	W_sebi#0.00345143: 0.00285561)#0.00109433: 8.34765e-06	W_tropicalis#0.00152556: 0.00286396)#0.00248628: 1.12825e-05)#0.00426097: 3.69376e-07	W_canadensis#0.000679976: 0.00287561)#0.0286922; 5
((W_tropicalis#0.00152556: 0.00287442	((W_mellicola#0.00625313: 0.00285561	W_sebi#0.00345143: 0.00285561)#0.00109433: 8.34765e-06	W_muriae#0.00459143: 0.00286396)#0.00248628: 1.04661e-05)#0.00171997: 1.18575e-06	W_canadensis#0.000679976: 0.00287561)#0.0267857; 5
((W_tropicalis#0.00144023: 0.00271364	((W_mellicola#0.00590335: 0.00269588	W_sebi#0.00325837: 0.00269588)#0.00211652: 4.91321e-06	W_muriae#0.0043346: 0.00270079)#0.00163718: 1.28482e-05)#0.000576187: 1.11942e-06	W_canadensis#0.00064194: 0.00271476)#0.0252874; 5
((W_tropicalis#0.00144023: 0.00270775	((W_muriae#0.0043346: 0.00269588	W_sebi#0.00325837: 0.00269588)#0.000385019: 8.08272e-06	W_mellicola#0.00590335: 0.00270396)#0.00361786: 3.78849e-06)#0.00200608: 7.00959e-06	W_canadensis#0.00064194: 0.00271476)#0.0284024; 5
((W_canadensis#0.00064194: 0.00270978	((W_muriae#0.0043346: 0.00269588	W_sebi#0.00325837: 0.00269588)#0.00286493: 5.14192e-06	W_mellicola#0.00590335: 0.00270102)#0.0016287: 8.75911e-06)#0.00200458: 4.97977e-06	W_tropicalis#0.00144023: 0.00271476)#0.0308765; 5
((W_mellicola#0.00590335: 0.00271202	((W_muriae#0.0043346: 0.00269588	W_sebi#0.00325837: 0.00269588)#0.00286493: 1.58153e-05	W_canadensis#0.00064194: 0.00271169)#0.00558502: 3.32668e-07)#0.000408526: 2.73284e-06	W_tropicalis#0.00144286: 0.00271476)#0.0322151; 5
((W_tropicalis#0.00153808: 0.00289273	((W_muriae#0.00462066: 0.00287379	W_sebi#0.0034734: 0.00287379)#0.000933987: 1.7619e-05	W_canadensis#0.000684306: 0.00289141)#0.00468166: 1.32208e-06)#0.00294531: 1.1858e-06	W_mellicola#0.00629295: 0.00289392)#0.0343412; 5
(((W_muriae#0.00462066: 0.00287379	W_sebi#0.0034734: 0.00287379)#0.00342642: 1.80199e-05	(W_tropicalis#0.00153808: 0.00289141	W_canadensis#0.000684306: 0.00289141)#0.00468166: 4.00945e-07)#0.00378372: 2.10694e-06	W_mellicola#0.00629295: 0.00289392)#0.031397; 5
((W_tropicalis#0.00153808: 0.00289303	((W_muriae#0.00462066: 0.00287379	W_sebi#0.00240917: 0.00287379)#0.000526049: 1.78533e-05	W_canadensis#0.000684306: 0.00289164)#7.13143e-05: 1.3814e-06)#0.00182777: 8.92127e-07	W_mellicola#0.00629295: 0.00289392)#0.0335583; 5
((W_tropicalis#0.00153808: 0.002892	((W_muriae#0.00462066: 0.00287379	W_sebi#0.00240917: 0.00287379)#0.00170385: 1.78533e-05	W_canadensis#0.000684306: 0.00289164)#7.13143e-05: 3.59016e-07)#0.00159675: 1.91451e-06	W_mellicola#0.00629295: 0.00289392)#0.0307986; 5
((W_tropicalis#0.00153808: 0.00289248	((W_muriae#0.00462066: 0.00287379	W_canadensis#0.000684306: 0.00287379)#0.00376669: 1.78533e-05	W_sebi#0.00240917: 0.00289164)#7.13143e-05: 8.34362e-07)#0.00159649: 1.43916e-06	W_mellicola#0.00629295: 0.00289392)#0.0351788; 5
((W_tropicalis#0.00153808: 0.00289262	((W_muriae#0.00462066: 0.00287379	W_canadensis#0.000684306: 0.00287379)#0.000844383: 1.78533e-05	W_sebi#0.00240917: 0.00289164)#7.13143e-05: 9.79776e-07)#0.00159641: 1.29375e-06	W_mellicola#0.00629295: 0.00289392)#0.0337005; 5
((W_tropicalis#0.00153808: 0.00289196	((W_sebi#0.00240917: 0.00287379	W_canadensis#0.000684306: 0.00287379)#0.0023947: 1.78533e-05	W_muriae#0.00462066: 0.00289164)#7.13143e-05: 3.13385e-07)#0.00290036: 1.96014e-06	W_mellicola#0.00629295: 0.00289392)#0.0337005; 5
((W_tropicalis#0.00139504: 0.00262341	((W_sebi#0.00218512: 0.00260654	W_canadensis#0.000620667: 0.00260654)#0.002172: 1.37599e-05	W_muriae#0.00419095: 0.0026203)#6.47423e-05: 3.11081e-06)#0.00116931: 1.38438e-06	W_mellicola#0.00570772: 0.00262479)#0.028697; 5
((W_tropicalis#0.00139504: 0.00262341	((W_sebi#0.00218512: 0.00260654	W_canadensis#0.000949011: 0.00260654)#0.002172: 1.3301e-05	W_muriae#0.00419095: 0.00261984)#0.00144444: 3.56976e-06)#0.00082928: 1.38438e-06	W_mellicola#0.00570772: 0.00262479)#0.031547; 5
((W_tropicalis#0.00139504: 0.00262273	((W_sebi#0.00218512: 0.00260654	W_canadensis#0.000949011: 0.00260654)#0.002172: 1.1041e-05	W_muriae#0.00419095: 0.00261758)#0.00144569: 5.14874e-06)#0.000829496: 2.06539e-06	W_mellicola#0.00570772: 0.00262479)#0.02864; 5
((W_tropicalis#0.00139504: 0.00262147	((W_sebi#0.00218512: 0.00260654	W_canadensis#0.000949011: 0.00260654)#0.002172: 4.26124e-06	W_muriae#0.00419095: 0.0026108)#0.00036463: 1.06721e-05)#0.000829893: 3.32173e-06	W_mellicola#0.00570772: 0.00262479)#0.03145; 5
(((W_sebi#0.00243275: 0.00290192	W_canadensis#0.00105656: 0.00290192)#0.00241814: 1.69755e-05	(W_tropicalis#0.00155313: 0.00290666	W_muriae#0.00466589: 0.00290666)#0.000405951: 1.22313e-05)#0.00312871: 3.34835e-06	W_mellicola#0.00635453: 0.00292224)#0.0383307; 5
(((W_sebi#0.00243275: 0.00290192	W_canadensis#0.000661447: 0.00290192)#0.0049251: 1.69755e-05	(W_tropicalis#0.00155313: 0.00290666	W_muriae#0.00466589: 0.00290666)#0.000405951: 1.22313e-05)#0.000787488: 3.34835e-06	W_mellicola#0.00635453: 0.00292224)#0.0383307; 5
((W_mellicola#0.00608002: 0.00279254	(W_tropicalis#0.00148604: 0.0027811	W_muriae#0.00446432: 0.0027811)#0.000388415: 1.14453e-05)#0.00173306: 3.46134e-06	(W_sebi#0.00232765: 0.00277656	W_canadensis#0.000632873: 0.00277656)#0.00344405: 1.94459e-05)#0.0366748; 5
((W_mellicola#0.00608002: 0.00278401	(W_sebi#0.00232765: 0.00277656	W_canadensis#0.000632873: 0.00277656)#0.00344405: 7.45779e-06)#0.00173837: 1.19881e-05	(W_tropicalis#0.00148604: 0.0027811	W_muriae#0.00446432: 0.0027811)#0.000388415: 1.49067e-05)#0.0388914; 5
((W_mellicola#0.00608002: 0.00277961	(W_sebi#0.00232765: 0.00277656	W_canadensis#0.000632873: 0.00277656)#0.00198398: 3.05878e-06)#0.00272442: 1.63871e-05	(W_tropicalis#0.00111071: 0.0027811	W_muriae#0.00446432: 0.0027811)#0.00209925: 1.49067e-05)#0.0347195; 5
(W_tropicalis#0.00121489: 0.00305825	((W_mellicola#0.00665029: 0.00304121	(W_sebi#0.00254597: 0.00303698	W_canadensis#0.000692232: 0.00303698)#0.000832468: 4.23335e-06)#0.000710171: 3.53857e-06	W_muriae#0.00488305: 0.00304475)#0.00229403: 1.34978e-05)#0.0331558; 5
(W_muriae#0.0042508: 0.00266227	((W_mellicola#0.00578922: 0.00264646	(W_sebi#0.00221632: 0.00264376	W_canadensis#0.000602604: 0.00264376)#0.00118558: 2.70061e-06)#0.00143525: 1.4267e-05	W_tropicalis#0.00105759: 0.00266072)#0.00198935: 1.54817e-06)#0.0275218; 5
(W_muriae#0.0042508: 0.00266227	((W_sebi#0.00221632: 0.00264894	(W_mellicola#0.00578922: 0.00264376	W_canadensis#0.000602604: 0.00264376)#0.00118558: 5.18277e-06)#0.00151471: 5.22529e-06	W_tropicalis#0.00105759: 0.00265416)#0.00199427: 8.10773e-06)#0.0248898; 5
(W_muriae#0.00455135: 0.00285051	((W_canadensis#0.000645211: 0.00283506	(W_mellicola#0.00619855: 0.00283068	W_sebi#0.00237303: 0.00283068)#0.00126941: 4.38083e-06)#0.00162247: 4.00484e-06	W_tropicalis#0.000777789: 0.00283907)#0.00213735: 1.14393e-05)#0.0307662; 5
(W_tropicalis#0.000777789: 0.00285051	((W_canadensis#0.000645211: 0.00283243	(W_mellicola#0.00619855: 0.00283068	W_sebi#0.00237303: 0.00283068)#0.000754086: 1.75115e-06)#0.00162398: 8.27384e-06	W_muriae#0.00455135: 0.00284071)#0.00576129: 9.79995e-06)#0.0307662; 5
(W_tropicalis#0.000777789: 0.00285051	((W_canadensis#0.000645211: 0.00283108	(W_mellicola#0.00619855: 0.00283068	W_sebi#0.00237303: 0.00283068)#0.000754086: 4.01234e-07)#0.00162475: 2.31317e-06	W_muriae#0.00455135: 0.0028334)#0.00327398: 1.71105e-05)#0.027986; 5
(W_tropicalis#0.000777789: 0.00285051	((W_canadensis#0.000645211: 0.00283108	W_muriae#0.00455135: 0.00283108)#0.00162475: 1.34312e-05	(W_mellicola#0.00619855: 0.00283068	W_sebi#0.00237303: 0.00283068)#0.000754086: 1.38324e-05)#0.00326119: 5.99255e-06)#0.027986; 5
(W_tropicalis#0.000777789: 0.00285051	(((W_mellicola#0.00452299: 0.00283068	W_sebi#0.00237303: 0.00283068)#0.00136302: 2.79058e-06	W_muriae#0.00455135: 0.00283347)#0.00162338: 1.16071e-05	W_canadensis#0.000645211: 0.00284508)#0.00326054: 5.42723e-06)#0.0309969; 5
(W_tropicalis#0.000777789: 0.00285051	(((W_mellicola#0.00452299: 0.00283068	W_muriae#0.00455135: 0.00283068)#0.000419351: 9.96403e-07	W_sebi#0.00237303: 0.00283168)#0.00146654: 1.7072e-05	W_canadensis#0.000645211: 0.00284875)#0.000751244: 1.75656e-06)#0.028565; 5
(W_tropicalis#0.000777789: 0.00285051	(((W_mellicola#0.00452299: 0.00283068	W_muriae#0.00455135: 0.00283068)#0.000419351: 9.96403e-07	W_canadensis#0.000645211: 0.00283168)#0.00325661: 1.81972e-05	W_sebi#0.00237303: 0.00284988)#0.000733751: 6.31332e-07)#0.028565; 5
(((W_mellicola#0.00452299: 0.00283068	W_muriae#0.00455135: 0.00283068)#0.00154175: 4.6631e-06	W_canadensis#0.000645211: 0.00283535)#0.0032524: 1.51618e-05	(W_tropicalis#0.000777789: 0.00284988	W_sebi#0.00237303: 0.00284988)#0.000733751: 6.31332e-07)#0.0324693; 5
(((W_mellicola#0.00694514: 0.00305522	W_muriae#0.00491238: 0.00305522)#0.00248433: 1.5585e-05	W_canadensis#0.00069639: 0.0030708)#0.00238299: 5.81253e-06	(W_tropicalis#0.00165883: 0.00307594	W_sebi#0.00256126: 0.00307594)#0.00340526: 6.8141e-07)#0.033463; 5
(W_sebi#0.00256126: 0.00307662	(W_tropicalis#0.00165883: 0.00307594	((W_mellicola#0.00694514: 0.00305522	W_muriae#0.00491238: 0.00305522)#0.00248433: 4.7462e-07	W_canadensis#0.00069639: 0.00305569)#0.00598836: 2.02415e-05)#0.000991823: 6.8141e-07)#0.0316111; 5
(W_sebi#0.00256126: 0.00307662	(W_tropicalis#0.00165883: 0.00307581	((W_mellicola#0.00694514: 0.00305522	W_canadensis#0.00069639: 0.00305522)#0.00115797: 1.98593e-05	W_muriae#0.00491238: 0.00307508)#0.00410161: 7.35044e-07)#0.00182261: 8.03112e-07)#0.0316111; 5
(((W_mellicola#0.00694514: 0.00305522	W_canadensis#0.00069639: 0.00305522)#0.00174263: 1.39609e-05	W_muriae#0.00491238: 0.00306918)#0.00694072: 7.43655e-06	(W_tropicalis#0.00165883: 0.00307581	W_sebi#0.00256126: 0.00307581)#0.000527291: 8.03112e-07)#0.0300635; 5
(((W_mellicola#0.00529279: 0.00305522	W_canadensis#0.00069639: 0.00305522)#0.00174263: 1.5799e-05	W_muriae#0.00491238: 0.00307102)#0.00950352: 5.59854e-06	(W_tropicalis#0.00165883: 0.00307581	W_sebi#0.00256126: 0.00307581)#0.000527291: 8.03112e-07)#0.0300635; 5
(((W_mellicola#0.00529279: 0.00305522	W_muriae#0.00491238: 0.00305522)#0.00174263: 1.12886e-05	W_canadensis#0.00069639: 0.00306651)#0.00748205: 1.01089e-05	(W_tropicalis#0.00165883: 0.00307581	W_sebi#0.00256126: 0.00307581)#0.00259254: 8.03112e-07)#0.0300635; 5
(((W_canadensis#0.00069639: 0.00305522	W_muriae#0.00491238: 0.00305522)#0.0032185: 2.13946e-05	W_mellicola#0.00529279: 0.00307661)#0.00745747: 2.86728e-09	(W_tropicalis#0.00165883: 0.00307581	W_sebi#0.00256126: 0.00307581)#0.000500631: 8.03112e-07)#0.034829; 5
(((W_canadensis#0.000774635: 0.00305522	W_muriae#0.00491238: 0.00305522)#0.0032185: 2.11083e-05	(W_tropicalis#0.00165883: 0.00307581	W_sebi#0.00256126: 0.00307581)#0.00154258: 5.13931e-07)#0.00745817: 2.89181e-07	W_mellicola#0.00529279: 0.00307662)#0.0322643; 5
(((W_canadensis#0.000774635: 0.00305522	W_muriae#0.00491238: 0.00305522)#0.0032185: 2.12908e-05	(W_tropicalis#0.00165883: 0.00307581	W_sebi#0.00256126: 0.00307581)#0.00154258: 6.96439e-07)#0.00745773: 1.06673e-07	W_mellicola#0.00529279: 0.00307662)#0.030137; 5
((W_tropicalis#0.00165883: 0.00307596	((W_canadensis#0.000774635: 0.00305522	W_muriae#0.00491238: 0.00305522)#0.00170493: 2.05944e-05	W_sebi#0.00256126: 0.00307581)#0.00249044: 1.50049e-07)#0.00745905: 6.53063e-07	W_mellicola#0.00529279: 0.00307662)#0.0288662; 5
((W_tropicalis#0.00151513: 0.0028094	((W_canadensis#0.00080546: 0.00279057	W_sebi#0.0023394: 0.00279057)#0.0013843: 1.01457e-05	W_muriae#0.00448685: 0.00280071)#0.00228175: 8.68366e-06)#0.00681321: 7.14636e-07	W_mellicola#0.00483432: 0.00281011)#0.0263657; 5
(((W_canadensis#0.00080546: 0.00279057	W_sebi#0.0023394: 0.00279057)#0.00116404: 1.93715e-05	(W_tropicalis#0.00151513: 0.00280071	W_muriae#0.00448685: 0.00280071)#0.00228175: 9.22578e-06)#0.00252339: 1.72509e-07	W_mellicola#0.00483432: 0.00281011)#0.0307249; 5
((W_muriae#0.00481713: 0.00301678	(W_tropicalis#0.00162666: 0.00301184	(W_canadensis#0.000864752: 0.00299598	W_sebi#0.0025116: 0.00299598)#0.00293871: 1.58574e-05)#0.00244567: 4.94001e-06)#0.000403583: 1.85208e-07	W_mellicola#0.00519018: 0.00301697)#0.0343946; 5
((W_muriae#0.00481713: 0.00301408	(W_tropicalis#0.00162666: 0.00299681	(W_canadensis#0.000864752: 0.00299598	W_sebi#0.0025116: 0.00299598)#0.00293871: 8.30458e-07)#0.000412652: 1.72666e-05)#0.000831376: 2.88556e-06	W_mellicola#0.00519018: 0.00301697)#0.0333387; 5
((W_muriae#0.00481713: 0.00301683	(W_tropicalis#0.00162666: 0.00300948	(W_canadensis#0.000864752: 0.00299598	W_sebi#0.0025116: 0.00299598)#0.000460482: 1.3494e-05)#0.00279886: 7.35184e-06)#0.00108428: 1.36752e-07	W_mellicola#0.00519018: 0.00301697)#0.0373465; 5
((W_mellicola#0.00519018: 0.00301683	(W_tropicalis#0.00162666: 0.00300281	(W_canadensis#0.000864752: 0.00299598	W_sebi#0.0025116: 0.00299598)#0.00411552: 6.82617e-06)#0.00280508: 1.40197e-05)#0.000982513: 1.36752e-07	W_muriae#0.00481713: 0.00301697)#0.0373465; 5
((W_mellicola#0.00519018: 0.00300631	(W_sebi#0.0025116: 0.00299781	(W_canadensis#0.00188915: 0.00299598	W_tropicalis#0.00162666: 0.00299598)#0.000717991: 1.82708e-06)#0.00280975: 8.49842e-06)#0.000985952: 1.06571e-05	W_muriae#0.00481713: 0.00301697)#0.0373465; 5
((W_mellicola#0.00519018: 0.00300631	W_muriae#0.00481713: 0.00300631)#0.000985952: 1.06571e-05	(W_sebi#0.0025116: 0.00301385	(W_canadensis#0.00188915: 0.00299598	W_tropicalis#0.00162666: 0.00299598)#0.000717991: 1.78698e-05)#0.0027948: 3.11283e-06)#0.0396602; 5
((W_mellicola#0.00519018: 0.00300631	W_muriae#0.00481713: 0.00300631)#0.00141902: 1.06571e-05	(W_sebi#0.0025116: 0.0030006	(W_canadensis#0.00188915: 0.00299598	W_tropicalis#0.00162666: 0.00299598)#0.00203284: 4.61382e-06)#0.00280714: 1.63688e-05)#0.0378276; 5
((W_mellicola#0.00519018: 0.00300631	W_muriae#0.00481713: 0.00300631)#0.00141902: 1.06571e-05	(W_sebi#0.0025116: 0.00301115	(W_canadensis#0.00188915: 0.00299598	W_tropicalis#0.00127861: 0.00299598)#0.000799656: 1.51691e-05)#0.000628635: 5.81352e-06)#0.0399958; 5
((W_mellicola#0.00519018: 0.00300631	W_muriae#0.00481713: 0.00300631)#0.000380103: 1.06571e-05	(W_tropicalis#0.00119803: 0.00301042	(W_canadensis#0.00188915: 0.00299598	W_sebi#0.0025116: 0.00299598)#0.000799656: 1.44399e-05)#0.000628787: 6.54271e-06)#0.0399958; 5
((W_mellicola#0.00519018: 0.00300631	W_muriae#0.00481713: 0.00300631)#0.00156421: 1.06571e-05	(W_canadensis#0.00130233: 0.00300867	(W_tropicalis#0.00119803: 0.00299598	W_sebi#0.0025116: 0.00299598)#0.00130147: 1.26844e-05)#0.000422712: 8.29828e-06)#0.0399958; 5
((W_mellicola#0.00519018: 0.00300631	W_muriae#0.00481713: 0.00300631)#0.00472356: 1.06571e-05	(W_tropicalis#0.00119803: 0.00300414	(W_canadensis#0.00132389: 0.00299598	W_sebi#0.0025116: 0.00299598)#0.00130147: 8.16031e-06)#0.00255785: 1.28223e-05)#0.0399958; 5
(((W_tropicalis#0.00109378: 0.00274564	(W_canadensis#0.00148736: 0.00273527	W_sebi#0.00229304: 0.00273527)#0.00260957: 1.03645e-05)#0.00110421: 1.80351e-06	W_muriae#0.00439795: 0.00274744)#0.000972156: 6.98874e-06	W_mellicola#0.00473853: 0.00275443)#0.0365153; 5
(((W_tropicalis#0.00109378: 0.00273697	(W_canadensis#0.00148736: 0.00273527	W_sebi#0.00229304: 0.00273527)#0.00146556: 1.70063e-06)#0.00110771: 9.70112e-06	W_muriae#0.00439795: 0.00274667)#0.000972427: 7.75498e-06	W_mellicola#0.00473853: 0.00275443)#0.0365153; 5
(((W_muriae#0.00478699: 0.00298706	(W_canadensis#0.00161894: 0.00297724	W_sebi#0.00249589: 0.00297724)#0.00361016: 9.82456e-06)#0.00120248: 3.39794e-06	W_tropicalis#0.000727829: 0.00299046)#0.00105816: 7.62883e-06	W_mellicola#0.0051577: 0.00299809)#0.0351121; 5
(((W_muriae#0.00478699: 0.00298182	(W_canadensis#0.00161894: 0.00297724	W_sebi#0.00249589: 0.00297724)#0.00198516: 4.58447e-06)#0.00120459: 6.49348e-06	W_tropicalis#0.000495782: 0.00298831)#0.00202903: 9.77338e-06	W_mellicola#0.0051577: 0.00299809)#0.0351121; 5
(((W_muriae#0.00503332: 0.00313377	(W_canadensis#0.00112803: 0.00313044	W_sebi#0.00262432: 0.00313044)#0.00208731: 3.32745e-06)#0.00126718: 2.27996e-06	W_mellicola#0.0054231: 0.00313605)#0.00213755: 1.63169e-05	W_tropicalis#0.000521294: 0.00315236)#0.0369189; 5
(((W_canadensis#0.000875805: 0.00313465	(W_muriae#0.00503332: 0.00313044	W_sebi#0.00262432: 0.00313044)#0.00208731: 4.21607e-06)#0.00236236: 2.69036e-06	W_mellicola#0.0054231: 0.00313734)#0.00213666: 1.50179e-05	W_tropicalis#0.000521294: 0.00315236)#0.0333399; 5
(((W_canadensis#0.000936567: 0.00335213	W_mellicola#0.00579935: 0.00335213)#0.00252626: 1.77547e-05	(W_muriae#0.00538252: 0.00334763	W_sebi#0.00280639: 0.00334763)#0.00223213: 2.22633e-05)#0.00227481: 1.18212e-06	W_tropicalis#0.000557461: 0.00337107)#0.035653; 5
((W_tropicalis#0.000496225: 0.00299971	(W_muriae#0.00479127: 0.0029799	W_sebi#0.00249812: 0.0029799)#0.00198693: 1.98177e-05)#0.000601228: 1.05226e-06	(W_canadensis#0.000833687: 0.00298391	W_mellicola#0.00516231: 0.00298391)#0.00224876: 1.68566e-05)#0.0279677; 5
((W_sebi#0.00249812: 0.00299971	(W_muriae#0.00479127: 0.0029799	W_tropicalis#0.000496225: 0.0029799)#0.000489977: 1.98177e-05)#0.000601228: 1.05226e-06	(W_canadensis#0.000833687: 0.00298391	W_mellicola#0.00516231: 0.00298391)#0.00224876: 1.68566e-05)#0.0310399; 5
((W_sebi#0.00249812: 0.00298523	(W_canadensis#0.00048356: 0.00298391	W_mellicola#0.00516231: 0.00298391)#0.00224876: 1.32021e-06)#0.00181462: 1.55364e-05	(W_muriae#0.00479127: 0.0029799	W_tropicalis#0.000496225: 0.0029799)#0.00133377: 2.087e-05)#0.0310399; 5
(((W_muriae#0.00479127: 0.0029799	W_tropicalis#0.000496225: 0.0029799)#0.00311599: 1.31606e-05	(W_canadensis#0.00048356: 0.00298391	W_mellicola#0.00516231: 0.00298391)#0.000581219: 9.14724e-06)#0.00180988: 7.70941e-06	W_sebi#0.00249812: 0.00300077)#0.0288712; 5
(((W_muriae#0.00479127: 0.0029799	W_tropicalis#0.000496225: 0.0029799)#0.00311599: 1.63247e-05	(W_canadensis#0.00048356: 0.00298391	W_mellicola#0.00516231: 0.00298391)#0.00250286: 1.23113e-05)#0.00180797: 4.54531e-06	W_sebi#0.00249812: 0.00300077)#0.0317974; 5
((W_sebi#0.00249812: 0.00299531	(W_canadensis#0.00048356: 0.00298391	W_mellicola#0.00516231: 0.00298391)#0.00250286: 1.13997e-05)#0.00131251: 5.45693e-06	(W_muriae#0.00479127: 0.0029799	W_tropicalis#0.000496225: 0.0029799)#0.00046863: 2.087e-05)#0.0293331; 5
((W_sebi#0.00260257: 0.00312229	(W_muriae#0.00499161: 0.0031045	W_tropicalis#0.000516974: 0.0031045)#0.00115256: 1.77886e-05)#0.00136663: 3.95403e-06	(W_canadensis#0.000503779: 0.00310868	W_mellicola#0.00537816: 0.00310868)#0.0012191: 1.75615e-05)#0.0344294; 5
(((W_canadensis#0.000503779: 0.00310868	W_mellicola#0.00537816: 0.00310868)#0.0012191: 1.36075e-05	(W_muriae#0.00416795: 0.0031045	W_tropicalis#0.000516974: 0.0031045)#0.00163729: 1.77886e-05)#0.00200938: 3.95403e-06	W_sebi#0.00260257: 0.00312624)#0.0317126; 5
(((W_canadensis#0.000503779: 0.00310868	W_mellicola#0.00537816: 0.00310868)#0.00146877: 1.40051e-05	(W_muriae#0.00416795: 0.0031045	W_tropicalis#0.000516974: 0.0031045)#0.00163729: 1.81863e-05)#0.000602191: 3.55636e-06	W_sebi#0.00260257: 0.00312624)#0.0289371; 5
(((W_canadensis#0.000503779: 0.00310868	W_mellicola#0.00537816: 0.00310868)#0.00146877: 1.53765e-05	(W_muriae#0.00416795: 0.0031045	W_tropicalis#0.000516974: 0.0031045)#0.00514054: 1.95576e-05)#0.00218166: 2.185e-06	W_sebi#0.00260257: 0.00312624)#0.0323683; 5
(((W_canadensis#0.000503779: 0.00310868	W_mellicola#0.00537816: 0.00310868)#0.00146877: 1.53765e-05	W_sebi#0.00260257: 0.00312405)#0.00218166: 2.185e-06	(W_muriae#0.00416795: 0.0031045	W_tropicalis#0.000516974: 0.0031045)#0.00752884: 2.17426e-05)#0.030696; 5
(((W_canadensis#0.000503779: 0.00310868	W_mellicola#0.00537816: 0.00310868)#0.0011865: 6.24012e-06	W_sebi#0.00260257: 0.00311492)#0.000971954: 1.13214e-05	(W_muriae#0.00416795: 0.0031045	W_tropicalis#0.000516974: 0.0031045)#0.00752884: 2.17426e-05)#0.0317635; 5
(((W_canadensis#0.000503779: 0.00310868	W_mellicola#0.00537816: 0.00310868)#0.0011865: 4.54268e-06	W_sebi#0.00260257: 0.00311322)#0.00299883: 1.30188e-05	(W_muriae#0.00416795: 0.0031045	W_tropicalis#0.000516974: 0.0031045)#0.00554371: 2.17426e-05)#0.0302758; 5
(((W_canadensis#0.000503779: 0.00310868	W_mellicola#0.00537816: 0.00310868)#0.00458114: 3.83778e-06	W_sebi#0.00260257: 0.00311252)#0.00105296: 1.37237e-05	(W_muriae#0.00416795: 0.0031045	W_tropicalis#0.000516974: 0.0031045)#0.00419817: 2.17426e-05)#0.0326571; 5
(((W_canadensis#0.000503779: 0.00310868	W_mellicola#0.00537816: 0.00310868)#0.00458114: 2.79565e-06	W_sebi#0.00260257: 0.00311147)#0.00105331: 1.47658e-05	(W_muriae#0.00416795: 0.0031045	W_tropicalis#0.00139584: 0.0031045)#0.00419817: 2.17426e-05)#0.0306976; 5
(((W_canadensis#0.000503779: 0.00310868	W_mellicola#0.00537816: 0.00310868)#0.00458114: 3.31524e-06	W_sebi#0.00260257: 0.00311199)#0.00105313: 1.42462e-05	(W_muriae#0.00416795: 0.0031045	W_tropicalis#0.00139584: 0.0031045)#0.00208373: 2.17426e-05)#0.0281609; 5
(((W_canadensis#0.000503779: 0.00310868	W_sebi#0.00260257: 0.00310868)#0.00638902: 1.54794e-05	W_mellicola#0.00537816: 0.00312416)#0.00104903: 2.08212e-06	(W_muriae#0.00416795: 0.0031045	W_tropicalis#0.00139584: 0.0031045)#0.00208373: 2.17426e-05)#0.0281609; 5
(((W_muriae#0.00416795: 0.0031045	W_tropicalis#0.00139584: 0.0031045)#0.00194296: 1.89228e-05	W_mellicola#0.00537816: 0.00312342)#0.0041061: 2.81977e-06	(W_canadensis#0.000503779: 0.00310868	W_sebi#0.00260257: 0.00310868)#0.00373482: 1.75615e-05)#0.0293303; 5
(((W_canadensis#0.000503779: 0.00310868	W_sebi#0.00260257: 0.00310868)#0.00104013: 1.55315e-05	W_mellicola#0.00537816: 0.00312421)#0.00202762: 2.03e-06	(W_muriae#0.00416795: 0.0031045	W_tropicalis#0.00139584: 0.0031045)#0.00194296: 2.17426e-05)#0.0265181; 5
(((W_canadensis#0.000503779: 0.00310868	W_mellicola#0.00537816: 0.00310868)#0.000405087: 8.83416e-07	W_sebi#0.00260257: 0.00310956)#0.00203717: 1.66781e-05	(W_muriae#0.00416795: 0.0031045	W_tropicalis#0.00139584: 0.0031045)#0.000741368: 2.17426e-05)#0.0292104; 5
(((W_canadensis#0.000503779: 0.00310868	W_mellicola#0.00537816: 0.00310868)#0.00253181: 1.38847e-05	W_sebi#0.00260257: 0.00312256)#0.000948077: 3.67679e-06	(W_muriae#0.00416795: 0.0031045	W_tropicalis#0.0033162: 0.0031045)#0.00271496: 2.17426e-05)#0.032602; 5
(((W_muriae#0.00416795: 0.0031045	W_tropicalis#0.0033162: 0.0031045)#0.00271496: 1.81462e-05	W_sebi#0.00260257: 0.00312264)#0.000948053: 3.59643e-06	(W_canadensis#0.000503779: 0.00310868	W_mellicola#0.00537816: 0.00310868)#0.00125105: 1.75615e-05)#0.032602; 5
(((W_muriae#0.00416795: 0.0031045	W_tropicalis#0.0033162: 0.0031045)#0.00271496: 2.09718e-05	W_sebi#0.00260257: 0.00312547)#0.000947196: 7.70776e-07	(W_canadensis#0.000503779: 0.00310868	W_mellicola#0.00537816: 0.00310868)#0.00125105: 1.75615e-05)#0.0306339; 5
(((W_muriae#0.00416795: 0.0031045	W_tropicalis#0.0033162: 0.0031045)#0.00271496: 2.03683e-05	W_sebi#0.00260257: 0.00312486)#0.000947379: 1.37429e-06	(W_canadensis#0.000503779: 0.00310868	W_mellicola#0.00537816: 0.00310868)#0.000641107: 1.75615e-05)#0.0332998; 5
(((W_sebi#0.00260257: 0.0031045	W_tropicalis#0.0033162: 0.0031045)#0.00271496: 9.55289e-06	W_muriae#0.00416795: 0.00311405)#0.000950669: 1.21897e-05	(W_canadensis#0.000503779: 0.00310868	W_mellicola#0.00537816: 0.00310868)#0.000641107: 1.75615e-05)#0.0332998; 5
(((W_sebi#0.00260257: 0.0031045	W_muriae#0.00416795: 0.0031045)#0.00112367: 6.70279e-06	W_tropicalis#0.0033162: 0.0031112)#0.00233191: 1.50398e-05	(W_canadensis#0.000503779: 0.00310868	W_mellicola#0.00537816: 0.00310868)#0.00226521: 1.75615e-05)#0.0332998; 5
(((W_sebi#0.00260257: 0.0031045	W_muriae#0.00416795: 0.0031045)#0.00108604: 8.2136e-06	W_tropicalis#0.0033162: 0.00311271)#0.0014885: 1.3529e-05	(W_canadensis#0.000503779: 0.00310868	W_mellicola#0.00537816: 0.00310868)#0.000926628: 1.75615e-05)#0.0332998; 5
(((W_sebi#0.00260257: 0.0031045	W_muriae#0.00416795: 0.0031045)#0.000883439: 8.2136e-06	W_tropicalis#0.0033162: 0.00311271)#0.0014885: 1.3529e-05	(W_canadensis#0.000503779: 0.00310868	W_mellicola#0.00537816: 0.00310868)#0.000926628: 1.75615e-05)#0.0348607; 5
(((W_sebi#0.00260257: 0.0031045	W_tropicalis#0.0033162: 0.0031045)#0.000883439: 1.19886e-05	W_muriae#0.00416795: 0.00311649)#0.0014867: 9.75406e-06	(W_canadensis#0.000503779: 0.00310868	W_mellicola#0.00537816: 0.00310868)#0.000719437: 1.75615e-05)#0.0348607; 5
(((W_sebi#0.00260257: 0.0031045	W_muriae#0.00416795: 0.0031045)#0.00177493: 1.72787e-05	W_tropicalis#0.0033162: 0.00312178)#0.00430887: 4.46389e-06	(W_canadensis#0.000503779: 0.00310868	W_mellicola#0.00537816: 0.00310868)#0.00136135: 1.75615e-05)#0.0314791; 5
(((W_sebi#0.00260257: 0.0031045	W_muriae#0.00416795: 0.0031045)#0.00177493: 8.97556e-06	(W_canadensis#0.000503779: 0.00310868	W_mellicola#0.00537816: 0.00310868)#0.000493868: 4.79442e-06)#0.00432037: 1.27671e-05	W_tropicalis#0.0033162: 0.00312624)#0.0324696; 5
(((W_sebi#0.00283702: 0.00338416	W_muriae#0.00454342: 0.00338416)#0.00203591: 1.74266e-05	(W_canadensis#0.000549162: 0.00338872	W_mellicola#0.00586265: 0.00338872)#0.000538358: 1.28688e-05)#0.00469898: 6.27468e-06	W_tropicalis#0.00256975: 0.00340786)#0.0377192; 5
(((W_sebi#0.00283702: 0.00338416	W_muriae#0.00454342: 0.00338416)#0.000829845: 1.74266e-05	(W_canadensis#0.000549162: 0.00338872	W_mellicola#0.00586265: 0.00338872)#0.000538358: 1.28688e-05)#0.00469898: 6.27468e-06	W_tropicalis#0.00256975: 0.00340786)#0.034784; 5
((W_tropicalis#0.00256975: 0.00339732	(W_canadensis#0.000549162: 0.00338872	W_mellicola#0.00586265: 0.00338872)#0.000538358: 8.59739e-06)#0.00470489: 1.05461e-05	(W_sebi#0.00283702: 0.00338416	W_muriae#0.00454342: 0.00338416)#0.000829845: 2.37013e-05)#0.0321545; 5
(((W_sebi#0.00265293: 0.00316457	W_muriae#0.0042486: 0.00316457)#0.00196703: 2.14307e-05	(W_canadensis#0.000513527: 0.00316883	W_mellicola#0.00548223: 0.00316883)#0.00287926: 1.71687e-05)#0.00438698: 7.32575e-07	W_tropicalis#0.002403: 0.00318673)#0.0321816; 5
((W_mellicola#0.00548223: 0.003186	(W_canadensis#0.000513527: 0.00316707	(W_sebi#0.00265293: 0.00316457	W_muriae#0.0042486: 0.00316457)#0.00196703: 2.50659e-06)#0.00288086: 1.89242e-05)#0.00192984: 7.32575e-07	W_tropicalis#0.002403: 0.00318673)#0.033877; 5
((W_tropicalis#0.002403: 0.003186	(W_canadensis#0.000513527: 0.00317991	(W_sebi#0.00265293: 0.00316457	W_muriae#0.0042486: 0.00316457)#0.00196703: 1.53405e-05)#0.00286923: 6.09029e-06)#0.00082598: 7.32575e-07	W_mellicola#0.00548223: 0.00318673)#0.0307353; 5
((W_tropicalis#0.002403: 0.00318349	(W_canadensis#0.000513527: 0.00317238	(W_sebi#0.00265293: 0.00316457	W_muriae#0.0042486: 0.00316457)#0.00241105: 7.81755e-06)#0.000945618: 1.11084e-05)#0.00082663: 3.23737e-06	W_mellicola#0.00548223: 0.00318673)#0.0307353; 5
((W_mellicola#0.00548223: 0.00317286	(W_canadensis#0.000513527: 0.00317071	(W_sebi#0.00265293: 0.00316457	W_muriae#0.0042486: 0.00316457)#0.00241105: 6.14695e-06)#0.000946116: 2.15023e-06)#0.000829399: 1.38661e-05	W_tropicalis#0.00075533: 0.00318673)#0.0334228; 5
((W_tropicalis#0.00303303: 0.00317897	(W_canadensis#0.000513527: 0.00317139	(W_sebi#0.00265293: 0.00316457	W_muriae#0.0042486: 0.00316457)#0.00123244: 6.82528e-06)#0.00337672: 7.57388e-06)#0.00229833: 7.76416e-06	W_mellicola#0.00548223: 0.00318673)#0.0304463; 5
((W_tropicalis#0.00325785: 0.00341479	(W_canadensis#0.000551593: 0.00340762	(W_sebi#0.00284958: 0.00339914	W_muriae#0.00456353: 0.00339914)#0.00104397: 8.47219e-06)#0.00105635: 7.16969e-06)#0.00246857: 8.16433e-06	W_mellicola#0.0058886: 0.00342295)#0.0351782; 5
((W_tropicalis#0.00325785: 0.00341061	(W_muriae#0.00456353: 0.00340613	(W_sebi#0.00284958: 0.00339914	W_canadensis#0.000551593: 0.00339914)#0.00104397: 6.98382e-06)#0.00400229: 4.48669e-06)#0.0016628: 1.23357e-05	W_mellicola#0.0058886: 0.00342295)#0.0351782; 5
((W_muriae#0.00492836: 0.00368442	(W_tropicalis#0.0035183: 0.00367441	(W_sebi#0.00307739: 0.00367089	W_canadensis#0.00059569: 0.00367089)#0.00112743: 3.52419e-06)#0.00432698: 1.00084e-05)#0.00404677: 1.21768e-05	W_mellicola#0.00635936: 0.00369659)#0.0347847; 5
((W_mellicola#0.0057153: 0.00331692	(W_tropicalis#0.00316198: 0.00330564	(W_sebi#0.00276572: 0.00329911	W_canadensis#0.000535359: 0.00329911)#0.00101325: 6.53645e-06)#0.0026247: 1.12752e-05)#0.00363073: 5.29391e-06	W_muriae#0.00442923: 0.00332221)#0.0332775; 5
((W_tropicalis#0.00316198: 0.00332163	(W_mellicola#0.0057153: 0.00332149	(W_sebi#0.00276572: 0.00329911	W_canadensis#0.000535359: 0.00329911)#0.00215958: 2.23791e-05)#0.00261219: 1.42688e-07)#0.00362558: 5.83746e-07	W_muriae#0.00442923: 0.00332221)#0.0299414; 5
((W_muriae#0.00442923: 0.00332171	(W_mellicola#0.0057153: 0.00332149	(W_sebi#0.00276572: 0.00329911	W_canadensis#0.000535359: 0.00329911)#0.000906676: 2.23791e-05)#0.000347576: 2.23664e-07)#0.0011544: 5.02771e-07	W_tropicalis#0.00316198: 0.00332221)#0.0338836; 5
((W_mellicola#0.0057153: 0.00332206	(W_muriae#0.00442923: 0.00332149	(W_sebi#0.00276572: 0.00329911	W_canadensis#0.00119258: 0.00329911)#0.000906676: 2.23791e-05)#0.00198034: 5.76181e-07)#0.00115428: 1.50254e-07	W_tropicalis#0.00316198: 0.00332221)#0.0317128; 5
((W_mellicola#0.0057153: 0.00332206	W_tropicalis#0.00316198: 0.00332206)#0.00155311: 1.50254e-07	(W_muriae#0.00442923: 0.00332149	(W_sebi#0.00276572: 0.00329911	W_canadensis#0.00119258: 0.00329911)#0.00330327: 2.23791e-05)#0.00111349: 7.26435e-07)#0.0317128; 5
((W_mellicola#0.0057153: 0.00332206	W_tropicalis#0.00316198: 0.00332206)#0.00100084: 1.50254e-07	(W_muriae#0.00442923: 0.00331426	(W_sebi#0.00276572: 0.00329911	W_canadensis#0.00119258: 0.00329911)#0.00330327: 1.51565e-05)#0.00266517: 7.94908e-06)#0.028517; 5
((W_mellicola#0.0057153: 0.00332206	W_tropicalis#0.00316198: 0.00332206)#0.00205817: 1.50254e-07	(W_canadensis#0.00119258: 0.00331056	(W_sebi#0.00276572: 0.00329911	W_muriae#0.00442923: 0.00329911)#0.00330327: 1.14521e-05)#0.00266815: 1.16535e-05)#0.028517; 5
((W_mellicola#0.0057153: 0.00332206	W_tropicalis#0.00316198: 0.00332206)#0.000597442: 1.50254e-07	(W_canadensis#0.00119258: 0.00330815	(W_sebi#0.00276572: 0.00329911	W_muriae#0.00442923: 0.00329911)#0.000485764: 9.04301e-06)#0.00128505: 1.40626e-05)#0.028517; 5
((W_mellicola#0.0057153: 0.00331785	(W_canadensis#0.00119258: 0.00331601	(W_sebi#0.00276572: 0.00329911	W_muriae#0.00442923: 0.00329911)#0.00225827: 1.69005e-05)#0.001282: 1.84665e-06)#0.0005982: 4.35846e-06	W_tropicalis#0.00316198: 0.00332221)#0.0326317; 5
((W_mellicola#0.00622775: 0.00361828	(W_canadensis#0.00129951: 0.00361333	(W_sebi#0.0030137: 0.00359491	W_muriae#0.00482637: 0.00359491)#0.00246075: 1.84158e-05)#0.00139695: 4.95125e-06)#0.00301081: 1.81023e-06	W_tropicalis#0.00344549: 0.00362009)#0.032884; 5
((W_mellicola#0.00622775: 0.00361828	W_tropicalis#0.00344549: 0.00361828)#0.00301081: 1.81023e-06	(W_canadensis#0.00129951: 0.00361333	(W_sebi#0.0030137: 0.00359491	W_muriae#0.00482637: 0.00359491)#0.00246075: 1.84158e-05)#0.000681065: 6.76148e-06)#0.0347783; 5
((W_mellicola#0.00526005: 0.00305606	W_tropicalis#0.000699757: 0.00305606)#0.00254298: 1.52895e-06	(W_muriae#0.00407642: 0.00304414	(W_sebi#0.00254542: 0.00303632	W_canadensis#0.00109758: 0.00303632)#0.00389587: 7.82492e-06)#0.00219241: 1.34402e-05)#0.0269168; 5
((W_mellicola#0.00574178: 0.00333594	W_tropicalis#0.000763842: 0.00333594)#0.00277587: 1.66897e-06	(W_canadensis#0.0011981: 0.00331573	(W_sebi#0.00277853: 0.00331439	W_muriae#0.00444975: 0.00331439)#0.00425267: 1.33975e-06)#0.00239839: 2.18729e-05)#0.0264937; 5
((W_mellicola#0.00574178: 0.00333594	W_tropicalis#0.00347372: 0.00333594)#0.000859084: 1.66897e-06	(W_sebi#0.00277853: 0.00333701	(W_canadensis#0.0011981: 0.00331439	W_muriae#0.00444975: 0.00331439)#0.00425267: 2.26132e-05)#0.0043235: 5.99403e-07)#0.0264937; 5
((W_mellicola#0.00574178: 0.00333594	W_tropicalis#0.000765889: 0.00333594)#0.000859084: 1.66897e-06	(W_canadensis#0.0011981: 0.00333349	(W_sebi#0.00277853: 0.00331439	W_muriae#0.00444975: 0.00331439)#0.0029716: 1.90969e-05)#0.000468827: 4.11574e-06)#0.0264937; 5
(((W_canadensis#0.0013196: 0.00367002	(W_sebi#0.0030603: 0.0036505	W_muriae#0.00490099: 0.0036505)#0.000832157: 1.95229e-05)#0.00085557: 3.05204e-06	W_tropicalis#0.000843556: 0.00367307)#0.000867344: 2.9916e-06	W_mellicola#0.00632404: 0.00367606)#0.0291803; 5
(((W_muriae#0.00490099: 0.0036649	(W_sebi#0.0030603: 0.0036505	W_canadensis#0.0013196: 0.0036505)#0.000832157: 1.44045e-05)#0.00159763: 5.64146e-06	W_tropicalis#0.00444456: 0.00367054)#0.000867941: 5.52062e-06	W_mellicola#0.00632404: 0.00367606)#0.0322707; 5
(((W_muriae#0.00490099: 0.00365379	(W_sebi#0.0030603: 0.0036505	W_canadensis#0.0013196: 0.0036505)#0.00159595: 3.29233e-06)#0.00190937: 1.65108e-05	W_tropicalis#0.00444456: 0.0036703)#0.0048868: 5.76345e-06	W_mellicola#0.00632404: 0.00367606)#0.0292515; 5
(((W_sebi#0.0030603: 0.00365544	(W_muriae#0.00490099: 0.0036505	W_canadensis#0.0013196: 0.0036505)#0.00159595: 4.94035e-06)#0.00190851: 1.18443e-05	W_tropicalis#0.0020827: 0.00366728)#0.00215468: 8.78188e-06	W_mellicola#0.00632404: 0.00367606)#0.0326017; 5
(((W_tropicalis#0.0019013: 0.00333396	(W_muriae#0.00447413: 0.00333255	W_canadensis#0.00120467: 0.00333255)#0.00145695: 1.41438e-06)#0.00173968: 1.18231e-05	W_sebi#0.00279376: 0.00334579)#0.000813932: 1.01024e-05	W_mellicola#0.00577324: 0.00335589)#0.0332192; 5
(((W_tropicalis#0.0019013: 0.00334431	(W_muriae#0.00447413: 0.00333255	W_canadensis#0.00120467: 0.00333255)#0.00145695: 1.17638e-05)#0.00235831: 4.39405e-06	W_sebi#0.00279376: 0.00334871)#0.000813222: 7.18192e-06	W_mellicola#0.00577324: 0.00335589)#0.0308079; 5
(((W_tropicalis#0.0019013: 0.00334431	W_sebi#0.00279376: 0.00334431)#0.000290901: 4.39778e-06	(W_muriae#0.00447413: 0.00333255	W_canadensis#0.00120467: 0.00333255)#0.00145695: 1.61616e-05)#0.000813221: 7.17818e-06	W_mellicola#0.00577324: 0.00335589)#0.0279489; 5
(((W_tropicalis#0.0019013: 0.00334431	W_sebi#0.00279376: 0.00334431)#0.00193686: 5.92343e-06	(W_muriae#0.00447413: 0.00333255	W_canadensis#0.00120467: 0.00333255)#0.0011449: 1.76873e-05)#0.003217: 5.65254e-06	W_mellicola#0.00577324: 0.00335589)#0.0309187; 5
(((W_tropicalis#0.0019013: 0.00334431	W_sebi#0.00279376: 0.00334431)#0.00193686: 7.20788e-06	(W_muriae#0.00447413: 0.00333255	W_canadensis#0.00120467: 0.00333255)#0.0011449: 1.89717e-05)#0.00321577: 4.36809e-06	W_mellicola#0.00577324: 0.00335589)#0.0330502; 5
((((W_muriae#0.00447413: 0.00333255	W_canadensis#0.00120467: 0.00333255)#0.0011449: 1.66327e-05	W_sebi#0.00279376: 0.00334918)#0.00195799: 4.86007e-06	W_tropicalis#0.0019013: 0.00335404)#0.00321335: 1.84705e-06	W_mellicola#0.00577324: 0.00335589)#0.0330502; 5
((((W_muriae#0.00447413: 0.00333255	W_sebi#0.00279376: 0.00333255)#0.0011449: 2.15828e-05	W_canadensis#0.00120467: 0.00335413)#0.00249323: 9.98852e-08	W_tropicalis#0.0019013: 0.00335423)#0.00321317: 1.65715e-06	W_mellicola#0.00577324: 0.00335589)#0.0330502; 5
((((W_muriae#0.00447413: 0.00333255	W_sebi#0.00279376: 0.00333255)#0.00246735: 1.08325e-05	W_canadensis#0.00120467: 0.00334338)#0.00250125: 1.18496e-05	W_mellicola#0.00577324: 0.00335523)#0.00321221: 6.57769e-07	W_tropicalis#0.0019013: 0.00335589)#0.0330502; 5
((((W_muriae#0.00493994: 0.00367951	W_sebi#0.00308462: 0.00367951)#0.00272423: 2.28926e-05	W_canadensis#0.00133009: 0.0037024)#0.00275351: 2.15087e-06	W_tropicalis#0.00209925: 0.00370455)#0.00064016: 7.26251e-07	W_mellicola#0.0063743: 0.00370528)#0.0323319; 5
((((W_muriae#0.00441926: 0.00329168	W_sebi#0.0027595: 0.00329168)#0.000780446: 1.00955e-05	W_canadensis#0.000837639: 0.00330178)#0.00247103: 1.27864e-05	W_mellicola#0.00570244: 0.00331456)#0.0016128: 1.71658e-07	W_tropicalis#0.00187799: 0.00331474)#0.0273341; 5
((((W_muriae#0.00441926: 0.00329168	W_sebi#0.0027595: 0.00329168)#0.00174179: 1.66699e-05	W_canadensis#0.00154586: 0.00330835)#0.00246612: 4.90137e-06	W_mellicola#0.00570244: 0.00331325)#0.00161344: 1.48228e-06	W_tropicalis#0.00187799: 0.00331474)#0.0248179; 5
((W_tropicalis#0.000908548: 0.00331325	W_mellicola#0.00570244: 0.00331325)#0.000350095: 1.48228e-06	((W_muriae#0.00441926: 0.00329168	W_sebi#0.0027595: 0.00329168)#0.00218943: 1.28608e-05	W_canadensis#0.00154586: 0.00330454)#0.00246896: 1.01928e-05)#0.0248179; 5
((W_tropicalis#0.000908548: 0.00331325	W_mellicola#0.00674426: 0.00331325)#0.00177401: 1.48228e-06	((W_muriae#0.00441926: 0.00329168	W_sebi#0.0027595: 0.00329168)#0.00218943: 1.30343e-05	W_canadensis#0.00154586: 0.00330472)#0.00246883: 1.00193e-05)#0.0266385; 5
((((W_muriae#0.00473549: 0.00352722	W_sebi#0.00295696: 0.00352722)#0.0023461: 2.05946e-05	W_canadensis#0.00165648: 0.00354782)#0.00421174: 8.44039e-07	W_mellicola#0.00722686: 0.00354866)#0.00190185: 3.26458e-06	W_tropicalis#0.000973561: 0.00355193)#0.0285447; 5
((((W_muriae#0.00473549: 0.00352722	W_sebi#0.00295696: 0.00352722)#0.00102384: 5.3859e-06	W_mellicola#0.00722686: 0.00353261)#0.00422987: 1.55772e-05	W_canadensis#0.00165648: 0.00354819)#0.00141808: 3.74014e-06	W_tropicalis#0.000973561: 0.00355193)#0.0285447; 5
((((W_mellicola#0.00513229: 0.00313726	W_sebi#0.00263004: 0.00313726)#0.000340215: 5.32087e-06	W_muriae#0.00421194: 0.00314258)#0.00376159: 1.13369e-05	W_canadensis#0.00147334: 0.00315392)#0.00168253: 5.31435e-06	W_tropicalis#0.000865926: 0.00315924)#0.0280025; 5
((((W_muriae#0.00488615: 0.00363945	W_sebi#0.00305103: 0.00363945)#0.00129254: 9.28243e-06	W_mellicola#0.00595382: 0.00364873)#0.000848669: 1.60859e-05	W_canadensis#0.00170918: 0.00366481)#0.00169549: 1.20865e-07	W_tropicalis#0.00100454: 0.00366494)#0.028378; 5
(((W_canadensis#0.000818584: 0.00364873	W_mellicola#0.00595382: 0.00364873)#0.000848669: 9.63977e-06	(W_muriae#0.00488615: 0.00363945	W_sebi#0.00305103: 0.00363945)#0.00129254: 1.89222e-05)#0.00078277: 6.56698e-06	W_tropicalis#0.00100454: 0.00366494)#0.0321892; 5
(((W_canadensis#0.000913818: 0.00364873	W_mellicola#0.00595382: 0.00364873)#0.000848669: 1.2267e-05	(W_muriae#0.00488615: 0.00363945	W_sebi#0.00305103: 0.00363945)#0.0011844: 2.15494e-05)#0.000782208: 3.9398e-06	W_tropicalis#0.00100454: 0.00366494)#0.0286535; 5
((W_tropicalis#0.00100454: 0.00366298	(W_muriae#0.00488615: 0.00363945	W_sebi#0.00305103: 0.00363945)#0.000771502: 2.35302e-05)#0.00177001: 1.95899e-06	(W_canadensis#0.000913818: 0.00364873	W_mellicola#0.00595382: 0.00364873)#0.00419631: 1.62068e-05)#0.0315546; 5
((W_tropicalis#0.00100454: 0.0036424	(W_muriae#0.00488615: 0.00363945	W_sebi#0.00305103: 0.00363945)#0.00227723: 2.95683e-06)#0.000930653: 2.25324e-05	(W_canadensis#0.00176644: 0.00364873	W_mellicola#0.00595382: 0.00364873)#0.00419631: 1.62068e-05)#0.03492; 5
(W_mellicola#0.00524111: 0.00322622	(W_canadensis#0.000906317: 0.00322147	(W_tropicalis#0.000884288: 0.00320977	(W_muriae#0.00430125: 0.00320379	W_sebi#0.00268581: 0.00320379)#0.00094468: 5.98206e-06)#0.00310351: 1.17003e-05)#0.000978938: 4.75562e-06)#0.0320074; 5
(W_mellicola#0.00524111: 0.00322622	(W_canadensis#0.000906317: 0.00322147	(W_muriae#0.00430125: 0.00320977	(W_tropicalis#0.000884288: 0.00320379	W_sebi#0.00268581: 0.00320379)#0.00094468: 5.98206e-06)#0.000932198: 1.17003e-05)#0.00102046: 4.75562e-06)#0.0320074; 5
(W_mellicola#0.00524111: 0.00322622	(W_canadensis#0.000906317: 0.00322244	(W_sebi#0.00268581: 0.00320817	(W_tropicalis#0.000884288: 0.00320379	W_muriae#0.00430125: 0.00320379)#0.00094468: 4.38219e-06)#0.00277854: 1.42757e-05)#0.00177599: 3.78009e-06)#0.0308947; 5
(W_mellicola#0.00715412: 0.00361165	(W_sebi#0.00300667: 0.00359918	(W_canadensis#0.00101459: 0.00359362	(W_tropicalis#0.00098993: 0.00358653	W_muriae#0.00481511: 0.00358653)#0.00105754: 7.09371e-06)#0.00310859: 5.55646e-06)#0.00199271: 1.24684e-05)#0.0304894; 5
(W_mellicola#0.00715412: 0.00361165	(W_sebi#0.00300667: 0.00361031	(W_canadensis#0.00101459: 0.00359182	(W_tropicalis#0.00294184: 0.00358653	W_muriae#0.00481511: 0.00358653)#0.00105754: 5.28713e-06)#0.00311016: 1.84898e-05)#0.00420196: 1.34165e-06)#0.0304894; 5
(W_mellicola#0.00628278: 0.00317177	(W_sebi#0.00264048: 0.00316973	(W_canadensis#0.000891019: 0.00316504	(W_tropicalis#0.00258354: 0.00314971	W_muriae#0.00422865: 0.00314971)#0.000928735: 1.5334e-05)#0.00272213: 4.68422e-06)#0.00238837: 2.04102e-06)#0.0278802; 5
(W_mellicola#0.00628278: 0.00317177	(W_sebi#0.00264048: 0.00317128	(W_canadensis#0.00174591: 0.00316948	(W_tropicalis#0.00258354: 0.00314971	W_muriae#0.00422865: 0.00314971)#0.00207217: 1.97705e-05)#0.00423394: 1.79817e-06)#0.00238721: 4.90573e-07)#0.0305297; 5
(W_mellicola#0.00700535: 0.00353654	(W_sebi#0.00294415: 0.00353575	(W_tropicalis#0.000851072: 0.00352115	(W_canadensis#0.00230189: 0.00351195	W_muriae#0.00471498: 0.00351195)#0.00231049: 9.20614e-06)#0.00473809: 1.46005e-05)#0.000296168: 7.89607e-07)#0.0367971; 5
(W_mellicola#0.00700535: 0.00353654	(W_tropicalis#0.00326784: 0.00353501	(W_sebi#0.00294415: 0.00352821	(W_canadensis#0.00230189: 0.00351195	W_muriae#0.00471498: 0.00351195)#0.000773593: 1.62617e-05)#0.00115796: 6.79971e-06)#0.00326926: 1.53487e-06)#0.0332493; 5
(W_mellicola#0.00700535: 0.00353654	(W_tropicalis#0.00326784: 0.00353271	(W_sebi#0.00294415: 0.00353006	(W_canadensis#0.00230189: 0.00351195	W_muriae#0.00471498: 0.00351195)#0.000773593: 1.81122e-05)#0.00115735: 2.64957e-06)#0.00155917: 3.83452e-06)#0.0332493; 5
(W_mellicola#0.00700535: 0.00353654	(W_tropicalis#0.00326784: 0.00352771	(W_canadensis#0.00230189: 0.00352578	(W_sebi#0.00294415: 0.00351195	W_muriae#0.00471498: 0.00351195)#0.00240034: 1.38273e-05)#0.000690176: 1.93174e-06)#0.000510717: 8.83724e-06)#0.0367008; 5
((W_canadensis#0.00230189: 0.00351764	(W_sebi#0.00294415: 0.00351195	W_muriae#0.00471498: 0.00351195)#0.00240034: 5.68697e-06)#0.00209398: 1.89093e-05	(W_tropicalis#0.00326784: 0.00352771	W_mellicola#0.00700535: 0.00352771)#0.00259175: 8.83724e-06)#0.0384781; 5
(W_tropicalis#0.00326784: 0.00353654	((W_canadensis#0.00101657: 0.00352711	(W_sebi#0.00294415: 0.00351195	W_muriae#0.00471498: 0.00351195)#0.00137869: 1.51636e-05)#0.000959711: 8.52224e-07	W_mellicola#0.00700535: 0.00352796)#0.00259156: 8.58047e-06)#0.0361904; 5
(W_tropicalis#0.00326784: 0.00353654	((W_mellicola#0.00700535: 0.00352711	(W_sebi#0.00294415: 0.00351195	W_muriae#0.00471498: 0.00351195)#0.00137869: 1.51636e-05)#0.00118102: 7.36771e-06	W_canadensis#0.00101657: 0.00353448)#0.00258679: 2.06498e-06)#0.0374557; 5
(W_tropicalis#0.00296716: 0.00321114	((W_mellicola#0.00636077: 0.00320437	(W_sebi#0.00267325: 0.00318881	W_muriae#0.00428115: 0.00318881)#0.00125184: 1.55579e-05)#0.00107176: 5.44214e-06	W_canadensis#0.00164827: 0.00320981)#0.00234838: 1.33305e-06)#0.0358956; 5
(W_tropicalis#0.00296716: 0.00321114	((W_sebi#0.00267325: 0.0031984	(W_mellicola#0.00636077: 0.00318881	W_muriae#0.00428115: 0.00318881)#0.00125184: 9.59559e-06)#0.00278235: 1.25017e-05	W_canadensis#0.00164827: 0.00321091)#0.00234757: 2.35776e-07)#0.0358956; 5
(W_tropicalis#0.00336429: 0.00364092	((W_muriae#0.00485414: 0.00363814	(W_mellicola#0.0072121: 0.0036156	W_sebi#0.00303104: 0.0036156)#0.00141938: 2.25407e-05)#0.00314463: 1.72552e-07	W_canadensis#0.00186887: 0.00363831)#0.00266349: 2.60888e-06)#0.0360565; 5
(W_tropicalis#0.00336429: 0.00364092	((W_muriae#0.00485414: 0.00363814	(W_mellicola#0.0072121: 0.0036156	W_sebi#0.00303104: 0.0036156)#0.000725309: 2.25407e-05)#0.00314463: 2.19947e-06	W_canadensis#0.00186887: 0.00364034)#0.002662: 5.81956e-07)#0.0360565; 5
((W_muriae#0.00485414: 0.00363814	(W_mellicola#0.0072121: 0.0036156	W_sebi#0.00303104: 0.0036156)#0.000725309: 2.25407e-05)#0.00314463: 2.78143e-06	(W_tropicalis#0.00336429: 0.00364034	W_canadensis#0.00186887: 0.00364034)#0.000379245: 5.81956e-07)#0.0346406; 5
((W_muriae#0.00445758: 0.00332787	(W_mellicola#0.00662291: 0.00332022	W_sebi#0.00278342: 0.00332022)#0.000666055: 7.64882e-06)#0.00289906: 1.56047e-05	(W_tropicalis#0.00308944: 0.00334294	W_canadensis#0.00171619: 0.00334294)#0.00293551: 5.34413e-07)#0.0296614; 5
((W_mellicola#0.00662291: 0.00332685	(W_muriae#0.00445758: 0.00332022	W_sebi#0.00278342: 0.00332022)#0.000666055: 6.62885e-06)#0.00289994: 1.66246e-05	(W_tropicalis#0.00308944: 0.00334294	W_canadensis#0.00171619: 0.00334294)#0.00106029: 5.34413e-07)#0.0273044; 5
((W_mellicola#0.00662291: 0.003323	(W_muriae#0.00445758: 0.00332022	W_sebi#0.00278342: 0.00332022)#0.000666055: 2.78022e-06)#0.0029033: 2.04732e-05	(W_tropicalis#0.00308944: 0.00334294	W_canadensis#0.00171619: 0.00334294)#0.00106029: 5.34413e-07)#0.0309566; 5
((W_sebi#0.00278342: 0.00334161	(W_muriae#0.00445758: 0.00332022	W_mellicola#0.00662291: 0.00332022)#0.000666055: 2.13834e-05)#0.00468098: 1.87003e-06	(W_tropicalis#0.00308944: 0.00334294	W_canadensis#0.00158428: 0.00334294)#0.00106029: 5.34413e-07)#0.0317128; 5
(W_canadensis#0.0015942: 0.00334348	(W_tropicalis#0.00308944: 0.00334264	(W_sebi#0.00278342: 0.00334161	(W_muriae#0.00445758: 0.00332022	W_mellicola#0.00584443: 0.00332022)#0.000886862: 2.13834e-05)#0.00468098: 1.03311e-06)#0.00106039: 8.36918e-07)#0.03399; 5
(W_canadensis#0.00223618: 0.00334348	(W_sebi#0.00278342: 0.00333723	(W_tropicalis#0.00110176: 0.00332632	(W_muriae#0.00445758: 0.00332022	W_mellicola#0.00584443: 0.00332022)#0.000886862: 6.10207e-06)#0.00470248: 1.09099e-05)#0.00090991: 6.2415e-06)#0.031004; 5
(W_canadensis#0.00101832: 0.00334348	(W_sebi#0.00278342: 0.00333598	(W_tropicalis#0.00110176: 0.00332753	(W_muriae#0.00445758: 0.00332022	W_mellicola#0.00584443: 0.00332022)#0.000886862: 7.30837e-06)#0.00470078: 8.44528e-06)#0.00244287: 7.49982e-06)#0.031004; 5
(W_canadensis#0.00113819: 0.00373705	(W_sebi#0.00311107: 0.00372946	(W_mellicola#0.00653241: 0.00371885	(W_muriae#0.0049823: 0.00371106	W_tropicalis#0.00123145: 0.00371106)#0.000991259: 7.78509e-06)#0.00221654: 1.0613e-05)#0.00272986: 7.59262e-06)#0.0368925; 5
(W_canadensis#0.00113819: 0.00373705	(W_sebi#0.00311107: 0.00373234	(W_muriae#0.0049823: 0.00371157	(W_mellicola#0.00653241: 0.00371106	W_tropicalis#0.00151476: 0.00371106)#0.000991259: 5.05853e-07)#0.00222089: 2.07687e-05)#0.00272775: 4.71617e-06)#0.0342791; 5
((W_muriae#0.0049823: 0.00372198	(W_mellicola#0.00653241: 0.00371106	W_tropicalis#0.00146364: 0.00371106)#0.000991259: 1.092e-05)#0.000979269: 1.50708e-05	(W_sebi#0.00311107: 0.00373234	W_canadensis#0.00113819: 0.00373234)#0.00550539: 4.71617e-06)#0.0321054; 5
((W_muriae#0.00464306: 0.00348064	(W_mellicola#0.00608762: 0.00345838	W_tropicalis#0.00191514: 0.00345838)#0.0014583: 2.22603e-05)#0.00279219: 1.96072e-06	(W_sebi#0.00289924: 0.00347821	W_canadensis#0.00106069: 0.00347821)#0.00513053: 4.39505e-06)#0.0324965; 5
(((W_sebi#0.00289924: 0.00347821	W_canadensis#0.00125439: 0.00347821)#0.00280989: 6.77026e-07	(W_mellicola#0.00608762: 0.00345838	W_tropicalis#0.00191514: 0.00345838)#0.0014583: 2.0503e-05)#0.00422323: 3.71802e-06	W_muriae#0.00464306: 0.0034826)#0.0296073; 5
((((W_mellicola#0.00608762: 0.00345838	W_tropicalis#0.00191514: 0.00345838)#0.0014583: 7.18793e-07	W_canadensis#0.00125439: 0.0034591)#0.00140168: 1.95671e-05	W_sebi#0.00289924: 0.00347867)#0.00163545: 3.93519e-06	W_muriae#0.00464306: 0.0034826)#0.0319439; 5
((((W_mellicola#0.00608762: 0.00345838	W_tropicalis#0.00191514: 0.00345838)#0.00267005: 6.16554e-07	W_canadensis#0.00145556: 0.003459)#0.00211986: 1.33113e-05	W_sebi#0.00289924: 0.00347231)#0.0030779: 1.02932e-05	W_muriae#0.00464306: 0.0034826)#0.033291; 5
((((W_mellicola#0.00608762: 0.00345838	W_tropicalis#0.00191514: 0.00345838)#0.000521051: 1.65166e-05	W_canadensis#0.00139284: 0.0034749)#0.00211016: 1.05748e-06	W_muriae#0.00464306: 0.00347595)#0.00307467: 6.64703e-06	W_sebi#0.00289924: 0.0034826)#0.0350862; 5
((W_sebi#0.00289924: 0.00347595	W_muriae#0.00464306: 0.00347595)#0.00114477: 6.64703e-06	((W_mellicola#0.00608762: 0.00345838	W_tropicalis#0.00191514: 0.00345838)#0.00198727: 4.87234e-07	W_canadensis#0.00139284: 0.00345887)#0.00211994: 2.37338e-05)#0.0304458; 5
((W_sebi#0.00289924: 0.00347595	W_muriae#0.00464306: 0.00347595)#0.00114477: 6.64703e-06	((W_mellicola#0.00608762: 0.00345838	W_tropicalis#0.00191514: 0.00345838)#0.00198727: 6.87956e-06	W_canadensis#0.00139284: 0.00346526)#0.00236754: 1.73415e-05)#0.0304458; 5
((W_sebi#0.00289924: 0.00346727	((W_mellicola#0.00608762: 0.00345838	W_tropicalis#0.00191514: 0.00345838)#0.00198727: 7.5168e-06	W_canadensis#0.00139284: 0.0034659)#0.000894993: 1.37076e-06)#0.00159985: 1.53335e-05	W_muriae#0.00464306: 0.0034826)#0.0323459; 5
((W_canadensis#0.00139284: 0.00347268	((W_mellicola#0.00608762: 0.00345838	W_tropicalis#0.00191514: 0.00345838)#0.00198727: 1.16338e-05	W_sebi#0.00289924: 0.00347001)#0.0022819: 2.66226e-06)#0.000310619: 9.92501e-06	W_muriae#0.00464306: 0.0034826)#0.0323459; 5
(((W_mellicola#0.00608762: 0.00345838	W_tropicalis#0.00184285: 0.00345838)#0.00198727: 1.99817e-05	(W_canadensis#0.00139284: 0.00347001	W_sebi#0.00289924: 0.00347001)#0.0022819: 8.3479e-06)#0.000310111: 4.23938e-06	W_muriae#0.00464306: 0.0034826)#0.0323459; 5
(((W_mellicola#0.00608762: 0.00345838	W_tropicalis#0.00184285: 0.00345838)#0.00198727: 1.27309e-05	(W_canadensis#0.00135539: 0.00347001	W_sebi#0.00289924: 0.00347001)#0.00436686: 1.09707e-06)#0.000310759: 1.14902e-05	W_muriae#0.00464306: 0.0034826)#0.0323459; 5
(((W_mellicola#0.00608762: 0.00345838	W_tropicalis#0.00184285: 0.00345838)#0.000790177: 1.27309e-05	(W_canadensis#0.00135539: 0.00347001	W_sebi#0.00289924: 0.00347001)#0.00436686: 1.09707e-06)#0.000310759: 1.14902e-05	W_muriae#0.00464306: 0.0034826)#0.0323459; 5
(((W_mellicola#0.00608762: 0.00345838	W_tropicalis#0.0021274: 0.00345838)#0.000790177: 2.23195e-05	(W_canadensis#0.00135539: 0.00347001	W_sebi#0.00289924: 0.00347001)#0.00436686: 1.06857e-05)#0.000309903: 1.90158e-06	W_muriae#0.00464306: 0.0034826)#0.0353914; 5
((W_muriae#0.00437291: 0.00327857	(W_canadensis#0.000999049: 0.00326811	W_sebi#0.00273055: 0.00326811)#0.000600705: 1.04548e-05)#0.000291836: 1.40005e-06	(W_mellicola#0.00573342: 0.00325716	W_tropicalis#0.00200362: 0.00325716)#0.000342946: 2.28118e-05)#0.0317544; 5
((W_muriae#0.00437291: 0.00327167	(W_canadensis#0.000999049: 0.00326811	W_sebi#0.00273055: 0.00326811)#0.00385086: 3.55248e-06)#0.000292452: 8.30241e-06	(W_mellicola#0.00573342: 0.00325716	W_tropicalis#0.00200362: 0.00325716)#0.00418996: 2.28118e-05)#0.0285614; 5
((W_muriae#0.00437291: 0.00327477	(W_canadensis#0.000999049: 0.00326811	W_sebi#0.00273055: 0.00326811)#0.00259436: 6.65455e-06)#0.00191537: 5.20034e-06	(W_mellicola#0.00573342: 0.00325716	W_tropicalis#0.00200362: 0.00325716)#0.00418996: 2.28118e-05)#0.0285614; 5
((W_muriae#0.00453562: 0.00339093	(W_canadensis#0.00103622: 0.00338972	W_sebi#0.00283215: 0.00338972)#0.000154905: 1.20914e-06)#0.00198998: 1.10869e-05	(W_mellicola#0.00594675: 0.00337835	W_tropicalis#0.00207817: 0.00337835)#0.00176175: 2.36606e-05)#0.0296241; 5
((W_muriae#0.00453562: 0.00339133	(W_canadensis#0.00103622: 0.00338972	W_sebi#0.00283215: 0.00338972)#0.00384599: 1.61048e-06)#0.00102283: 1.06855e-05	(W_mellicola#0.00594675: 0.00337835	W_tropicalis#0.00207817: 0.00337835)#0.00176175: 2.36606e-05)#0.0296241; 5
((W_muriae#0.00453562: 0.00339071	(W_canadensis#0.0006325: 0.00338972	W_sebi#0.00283215: 0.00338972)#0.00384599: 9.96436e-07)#0.00102301: 1.12996e-05	(W_mellicola#0.00594675: 0.00337835	W_tropicalis#0.00288234: 0.00337835)#0.00478264: 2.36606e-05)#0.0333894; 5
((W_sebi#0.00283215: 0.00339653	(W_canadensis#0.0006325: 0.00338972	W_muriae#0.00453562: 0.00338972)#0.00384599: 6.81715e-06)#0.00161016: 5.47885e-06	(W_mellicola#0.00594675: 0.00337835	W_tropicalis#0.00288234: 0.00337835)#0.00348663: 2.36606e-05)#0.0306699; 5
(((W_mellicola#0.00572319: 0.00325134	W_tropicalis#0.00277398: 0.00325134)#0.00335555: 1.66856e-05	(W_canadensis#0.000608721: 0.00326228	W_muriae#0.0043651: 0.00326228)#0.00457592: 5.74827e-06)#0.00155001: 6.08547e-06	W_sebi#0.00272568: 0.00327411)#0.0275185; 5
((W_sebi#0.00272568: 0.00327312	(W_canadensis#0.000608721: 0.00326228	W_muriae#0.0043651: 0.00326228)#0.00457592: 1.08406e-05)#0.0015476: 9.93101e-07	(W_mellicola#0.00572319: 0.00325134	W_tropicalis#0.00277398: 0.00325134)#0.00335555: 2.27711e-05)#0.0312428; 5
((W_sebi#0.00262239: 0.00314909	(W_canadensis#0.000585654: 0.00313866	W_muriae#0.00419969: 0.00313866)#0.00311045: 1.04298e-05)#0.00148895: 9.55468e-07	(W_mellicola#0.00550631: 0.00312814	W_tropicalis#0.00266886: 0.00312814)#0.000761771: 2.19082e-05)#0.0300588; 5
((W_canadensis#0.000585654: 0.00314775	(W_sebi#0.00262239: 0.00313866	W_muriae#0.00419969: 0.00313866)#0.00311045: 9.09267e-06)#0.000634324: 2.29263e-06	(W_mellicola#0.00550631: 0.00312814	W_tropicalis#0.00113004: 0.00312814)#0.00116298: 2.19082e-05)#0.0289666; 5
((W_muriae#0.00419969: 0.0031493	(W_sebi#0.00262239: 0.00313866	W_canadensis#0.000585654: 0.00313866)#0.00233379: 1.06416e-05)#0.0036409: 7.4367e-07	(W_mellicola#0.00550631: 0.00312814	W_tropicalis#0.00113004: 0.00312814)#0.00311994: 2.19082e-05)#0.0270501; 5
((W_sebi#0.00305825: 0.00367274	(W_muriae#0.00489771: 0.00366033	W_canadensis#0.000682995: 0.00366033)#0.000471873: 1.24104e-05)#0.000213584: 8.67274e-07	(W_mellicola#0.0064215: 0.00364806	W_tropicalis#0.00235164: 0.00364806)#0.0036385: 2.55495e-05)#0.0351394; 5
((W_muriae#0.00489771: 0.00366605	(W_sebi#0.00305825: 0.00366033	W_canadensis#0.000682995: 0.00366033)#0.000471873: 5.72409e-06)#0.00178399: 7.55355e-06	(W_mellicola#0.0064215: 0.00364806	W_tropicalis#0.00235164: 0.00364806)#0.0036385: 2.55495e-05)#0.0328486; 5
((W_muriae#0.00489771: 0.00365396	(W_mellicola#0.00424101: 0.00364806	W_tropicalis#0.00235164: 0.00364806)#0.0036385: 5.90416e-06)#0.00178989: 1.96453e-05	(W_sebi#0.00305825: 0.00366033	W_canadensis#0.000682995: 0.00366033)#0.0030497: 1.32776e-05)#0.0328486; 5
((W_muriae#0.00489771: 0.00365331	(W_mellicola#0.00710715: 0.00364806	W_tropicalis#0.00235164: 0.00364806)#0.0036385: 5.24762e-06)#0.00179022: 2.03019e-05	(W_sebi#0.00305825: 0.00366033	W_canadensis#0.000682995: 0.00366033)#0.00113164: 1.32776e-05)#0.0355222; 5
((W_muriae#0.00489771: 0.00366304	(W_mellicola#0.00710715: 0.00364806	W_tropicalis#0.00235164: 0.00364806)#0.0036385: 1.49771e-05)#0.00178546: 1.05724e-05	(W_sebi#0.00305825: 0.00366033	W_canadensis#0.00104997: 0.00366033)#0.00102719: 1.32776e-05)#0.0355222; 5
((W_mellicola#0.00710715: 0.00365873	(W_muriae#0.00489771: 0.00364806	W_tropicalis#0.00137449: 0.00364806)#0.000896981: 1.06737e-05)#0.00178756: 1.48758e-05	(W_sebi#0.00305825: 0.00366033	W_canadensis#0.00104997: 0.00366033)#0.000617692: 1.32776e-05)#0.0355222; 5
((W_muriae#0.00489771: 0.00365873	(W_mellicola#0.00710715: 0.00364806	W_tropicalis#0.00137449: 0.00364806)#0.000896981: 1.06737e-05)#0.00032879: 1.48758e-05	(W_sebi#0.00305825: 0.00366033	W_canadensis#0.00104997: 0.00366033)#0.00101959: 1.32776e-05)#0.0321899; 5
(W_sebi#0.00328209: 0.00394248	((W_muriae#0.00525618: 0.00392645	(W_mellicola#0.00762732: 0.00391506	W_tropicalis#0.00147509: 0.00391506)#0.000962631: 1.13893e-05)#0.00301331: 5.09427e-06	W_canadensis#0.00102344: 0.00393154)#0.00109329: 1.09359e-05)#0.0313835; 5
(W_sebi#0.00328209: 0.00394248	((W_canadensis#0.00102344: 0.00392262	(W_mellicola#0.00762732: 0.00391506	W_tropicalis#0.00150861: 0.00391506)#0.000962631: 7.55549e-06)#0.00301626: 8.3393e-06	W_muriae#0.00525618: 0.00393096)#0.00109346: 1.15247e-05)#0.0313835; 5
(W_sebi#0.00328209: 0.00394248	((W_tropicalis#0.00181446: 0.00392539	(W_mellicola#0.00762732: 0.00391506	W_canadensis#0.00102344: 0.00391506)#0.000962631: 1.03253e-05)#0.000603891: 5.56749e-06	W_muriae#0.00525618: 0.00393095)#0.00109346: 1.15267e-05)#0.0353066; 5
((W_tropicalis#0.00181446: 0.00393773	(W_mellicola#0.00762732: 0.00391506	W_canadensis#0.000685896: 0.00391506)#0.00180276: 2.26684e-05)#0.0017596: 4.7511e-06	(W_sebi#0.00328209: 0.00393095	W_muriae#0.00525618: 0.00393095)#0.00109346: 1.15267e-05)#0.0324711; 5
((W_tropicalis#0.00164706: 0.00357247	(W_mellicola#0.00692363: 0.00355386	W_canadensis#0.000622616: 0.00355386)#0.00118106: 1.86144e-05)#0.00159814: 6.27534e-06	(W_sebi#0.00297929: 0.00356829	W_muriae#0.00477125: 0.00356829)#0.000992576: 1.04632e-05)#0.0294753; 5
((W_tropicalis#0.00186062: 0.00382347	(W_mellicola#0.00741008: 0.00380355	W_canadensis#0.00066636: 0.00380355)#0.00126404: 1.99223e-05)#0.000613143: 6.71624e-06	(W_sebi#0.00318861: 0.00381899	W_muriae#0.00510647: 0.00381899)#0.00128806: 1.11984e-05)#0.034566; 5
(((W_sebi#0.00318861: 0.00381899	W_muriae#0.00510647: 0.00381899)#0.00243355: 3.20471e-06	(W_mellicola#0.00741008: 0.00380355	W_canadensis#0.00066636: 0.00380355)#0.00126404: 1.86448e-05)#0.00067723: 7.99367e-06	W_tropicalis#0.00186062: 0.00383019)#0.0325251; 5
(((W_sebi#0.00288005: 0.00344943	W_muriae#0.00461233: 0.00344943)#0.00219806: 6.4709e-06	(W_mellicola#0.00669302: 0.00343549	W_canadensis#0.000601878: 0.00343549)#0.00114172: 2.04169e-05)#0.00375943: 3.64383e-06	W_tropicalis#0.00203247: 0.00345955)#0.0293777; 5
(((W_sebi#0.00288005: 0.00344943	W_muriae#0.00461233: 0.00344943)#0.00219806: 1.05416e-06	W_tropicalis#0.00203247: 0.00345049)#0.00588362: 9.06057e-06	(W_mellicola#0.00669302: 0.00343549	W_canadensis#0.000601878: 0.00343549)#0.000874646: 2.40607e-05)#0.0322352; 5
(((W_sebi#0.00288005: 0.00344943	W_muriae#0.00461233: 0.00344943)#0.000677137: 1.05416e-06	(W_mellicola#0.00669302: 0.00343549	W_canadensis#0.000601878: 0.00343549)#0.000874646: 1.50002e-05)#0.00588362: 9.06057e-06	W_tropicalis#0.00190329: 0.00345955)#0.0294784; 5
((((W_mellicola#0.00784996: 0.00343549	W_canadensis#0.000601878: 0.00343549)#0.000874646: 1.01303e-05	W_muriae#0.00461233: 0.00344562)#0.00152839: 1.03919e-05	W_sebi#0.00288005: 0.00345601)#0.00587422: 3.5385e-06	W_tropicalis#0.000977671: 0.00345955)#0.0258612; 5
((((W_mellicola#0.00784996: 0.00343549	W_canadensis#0.000601878: 0.00343549)#0.00394483: 1.2467e-05	W_sebi#0.00288005: 0.00344796)#0.00286337: 6.11693e-06	W_muriae#0.00461233: 0.00345407)#0.00587752: 5.4768e-06	W_tropicalis#0.000977671: 0.00345955)#0.0286282; 5
((((W_mellicola#0.00784996: 0.00343549	W_canadensis#0.000601878: 0.00343549)#0.00770331: 1.62469e-05	W_sebi#0.00288005: 0.00345174)#0.00379199: 6.90651e-06	W_muriae#0.00461233: 0.00345864)#0.00435031: 9.07371e-07	W_tropicalis#0.00129539: 0.00345955)#0.0264282; 5
((((W_mellicola#0.00784996: 0.00343549	W_canadensis#0.000601878: 0.00343549)#0.00770331: 1.68784e-06	W_sebi#0.00288005: 0.00343718)#0.00183456: 1.77407e-05	W_tropicalis#0.00129539: 0.00345492)#0.004355: 4.63223e-06	W_muriae#0.00461233: 0.00345955)#0.0226905; 5
((((W_mellicola#0.00784996: 0.00343549	W_canadensis#0.000601878: 0.00343549)#0.0101586: 1.89991e-05	W_sebi#0.00288005: 0.00345449)#0.00182537: 1.58458e-06	W_tropicalis#0.00129539: 0.00345607)#0.00174817: 3.47707e-06	W_muriae#0.00461233: 0.00345955)#0.0226905; 5
((((W_sebi#0.00288005: 0.00343549	W_canadensis#0.000601878: 0.00343549)#0.0101586: 1.89991e-05	W_mellicola#0.00784996: 0.00345449)#0.000720164: 2.89465e-06	W_tropicalis#0.00129539: 0.00345738)#0.00425809: 2.167e-06	W_muriae#0.00461233: 0.00345955)#0.0226905; 5
((((W_sebi#0.00288005: 0.00343549	W_canadensis#0.000601878: 0.00343549)#0.0130179: 1.62482e-05	W_mellicola#0.00784996: 0.00345174)#0.000720738: 7.23381e-06	W_tropicalis#0.00129539: 0.00345897)#0.00126822: 5.78708e-07	W_muriae#0.00461233: 0.00345955)#0.0226905; 5
((((W_sebi#0.0031534: 0.00376155	W_mellicola#0.008595: 0.00376155)#0.0142535: 1.77903e-05	W_canadensis#0.000659002: 0.00377934)#0.000789143: 2.66812e-06	W_tropicalis#0.00141833: 0.00378201)#0.0026142: 5.88589e-06	W_muriae#0.00505008: 0.00378789)#0.0248441; 5
((((W_sebi#0.0031534: 0.00376155	W_mellicola#0.008595: 0.00376155)#0.0107797: 9.23186e-06	W_canadensis#0.000659002: 0.00377078)#0.000790934: 1.1216e-05	W_muriae#0.00505008: 0.003782)#0.00435835: 5.8965e-06	W_tropicalis#0.00141833: 0.00378789)#0.0293504; 5
((((W_sebi#0.0031534: 0.00376155	W_mellicola#0.008595: 0.00376155)#0.00798562: 1.64742e-05	W_muriae#0.00505008: 0.00377802)#0.000789418: 4.82415e-06	W_canadensis#0.00131267: 0.00378285)#0.00184838: 5.04599e-06	W_tropicalis#0.000608257: 0.00378789)#0.0293504; 5
((((W_sebi#0.0031534: 0.00376155	W_mellicola#0.008595: 0.00376155)#0.00798562: 1.64742e-05	W_muriae#0.00505008: 0.00377802)#0.000974609: 2.58245e-06	W_tropicalis#0.000608257: 0.00378061)#0.00184948: 7.2877e-06	W_canadensis#0.00131267: 0.00378789)#0.0293504; 5
((((W_muriae#0.00505008: 0.00376155	W_mellicola#0.008595: 0.00376155)#0.00798562: 1.50492e-05	W_sebi#0.0031534: 0.0037766)#0.00104506: 1.02006e-05	W_tropicalis#0.000608257: 0.0037868)#0.00184645: 1.09453e-06	W_canadensis#0.000915166: 0.00378789)#0.0321952; 5
((((W_muriae#0.00505008: 0.00376155	W_mellicola#0.0066493: 0.00376155)#0.00798562: 2.39769e-05	W_tropicalis#0.000608257: 0.00378553)#0.00248715: 5.89998e-07	W_sebi#0.0031534: 0.00378612)#0.00194286: 1.77741e-06	W_canadensis#0.000915166: 0.00378789)#0.0341919; 5
((((W_tropicalis#0.000608257: 0.00376155	W_mellicola#0.0066493: 0.00376155)#0.00632512: 2.39769e-05	W_muriae#0.00505008: 0.00378553)#0.00024202: 1.89929e-06	W_sebi#0.0031534: 0.00378743)#0.00415502: 4.68119e-07	W_canadensis#0.000915166: 0.00378789)#0.0324555; 5
(((W_sebi#0.0031534: 0.00378553	W_muriae#0.00505008: 0.00378553)#0.00332885: 2.13411e-06	(W_tropicalis#0.000608257: 0.00376155	W_mellicola#0.00734189: 0.00376155)#0.00632512: 2.6111e-05)#0.00415476: 2.33304e-07	W_canadensis#0.000867844: 0.00378789)#0.0324555; 5
(((W_sebi#0.0031534: 0.00378553	W_muriae#0.00505008: 0.00378553)#0.00332885: 1.46274e-06	(W_tropicalis#0.000608257: 0.00376155	W_mellicola#0.00607452: 0.00376155)#0.00407829: 2.54397e-05)#0.0041555: 9.04669e-07	W_canadensis#0.000651979: 0.00378789)#0.0287608; 5
(((W_sebi#0.0031534: 0.00378553	(W_tropicalis#0.000608257: 0.00376155	W_mellicola#0.00607452: 0.00376155)#0.000425375: 2.39769e-05)#0.000223391: 1.94705e-06	W_muriae#0.00505008: 0.00378747)#0.00333433: 4.20366e-07	W_canadensis#0.000651979: 0.00378789)#0.0257507; 5
(((W_muriae#0.00505008: 0.00376749	(W_tropicalis#0.000608257: 0.00376155	W_mellicola#0.00607452: 0.00376155)#0.00229206: 5.94288e-06)#0.00294234: 1.89409e-05	W_sebi#0.0031534: 0.00378643)#0.00333525: 1.46056e-06	W_canadensis#0.000651979: 0.00378789)#0.0283537; 5
(((W_muriae#0.00505008: 0.00376182	(W_tropicalis#0.000608257: 0.00376155	W_mellicola#0.00607452: 0.00376155)#0.000722618: 2.67823e-07)#0.00294678: 2.4616e-05	W_canadensis#0.000651979: 0.00378643)#0.000440505: 1.46056e-06	W_sebi#0.0031534: 0.00378789)#0.0283537; 5
(((W_muriae#0.00526645: 0.00394202	(W_tropicalis#0.000634317: 0.00392271	W_mellicola#0.00633478: 0.00392271)#0.00184004: 1.93124e-05)#0.0030582: 6.63751e-06	W_canadensis#0.000679913: 0.00394866)#0.000459378: 1.52313e-06	W_sebi#0.0032885: 0.00395018)#0.0311894; 5
(((W_muriae#0.00526645: 0.00394299	(W_tropicalis#0.000634317: 0.00392271	W_mellicola#0.00633478: 0.00392271)#0.00417329: 2.02779e-05)#0.000594421: 5.67197e-06	W_sebi#0.0032885: 0.00394866)#0.0025484: 1.52313e-06	W_canadensis#0.000679913: 0.00395018)#0.0283914; 5
(((W_muriae#0.00466442: 0.00348442	(W_tropicalis#0.000561806: 0.00347429	W_mellicola#0.00561062: 0.00347429)#0.00369622: 1.01287e-05)#0.000527653: 1.21986e-05	W_canadensis#0.000602189: 0.00349661)#0.0022575: 2.00521e-06	W_sebi#0.00291258: 0.00349862)#0.0265878; 5
(((W_muriae#0.00466442: 0.00348209	(W_tropicalis#0.000561806: 0.00347429	W_mellicola#0.00561062: 0.00347429)#0.000707384: 7.80193e-06)#0.000528006: 4.12447e-06	W_canadensis#0.000602189: 0.00348621)#0.00312313: 1.24061e-05	W_sebi#0.00291258: 0.00349862)#0.0284624; 5
(((W_muriae#0.00528013: 0.00394173	W_canadensis#0.000681679: 0.00394173)#0.0023908: 1.56248e-05	(W_tropicalis#0.000635965: 0.0039329	W_mellicola#0.00635124: 0.0039329)#0.000800761: 2.44567e-05)#0.00352561: 3.08777e-06	W_sebi#0.00329704: 0.00396045)#0.0353877; 5
(((W_muriae#0.00528013: 0.00394173	W_canadensis#0.000681679: 0.00394173)#0.0023908: 4.09407e-06	(W_tropicalis#0.000635965: 0.0039329	W_mellicola#0.00635124: 0.0039329)#0.000800761: 1.29259e-05)#0.00353591: 1.46185e-05	W_sebi#0.00329704: 0.00396045)#0.0353877; 5
(((W_muriae#0.00528013: 0.00394173	W_canadensis#0.000681679: 0.00394173)#0.0023908: 1.15147e-05	(W_tropicalis#0.000635965: 0.0039329	W_mellicola#0.00635124: 0.0039329)#0.00267293: 2.03465e-05)#0.00352927: 7.19795e-06	W_sebi#0.00329704: 0.00396045)#0.0353877; 5
(((W_muriae#0.00382004: 0.00356397	W_canadensis#0.00061635: 0.00356397)#0.00432842: 1.46578e-05	(W_tropicalis#0.000359437: 0.00355599	W_mellicola#0.00574256: 0.00355599)#0.00241677: 2.26432e-05)#0.00318725: 2.26144e-06	W_sebi#0.00298107: 0.00358089)#0.0319963; 5
((((W_tropicalis#0.000418741: 0.00414269	W_mellicola#0.00669002: 0.00414269)#0.000967456: 9.35397e-06	W_canadensis#0.000718041: 0.00415204)#0.00201338: 1.70252e-05	W_muriae#0.00445031: 0.00416907)#0.000752259: 2.63455e-06	W_sebi#0.00347291: 0.0041717)#0.0358338; 5
((((W_tropicalis#0.000376337: 0.00372318	W_mellicola#0.00601256: 0.00372318)#0.00354918: 2.86335e-06	W_canadensis#0.000645329: 0.00372604)#0.00181219: 9.61153e-06	W_muriae#0.00399965: 0.00373565)#0.000678114: 1.36007e-05	W_sebi#0.00312123: 0.00374926)#0.0304008; 5
((((W_tropicalis#0.000376337: 0.00372318	W_mellicola#0.00601256: 0.00372318)#0.00354918: 4.147e-06	W_canadensis#0.000645329: 0.00372733)#0.00181156: 8.32788e-06	W_sebi#0.00312123: 0.00373565)#0.00241328: 1.36007e-05	W_muriae#0.00399965: 0.00374926)#0.0277107; 5
((((W_canadensis#0.000645329: 0.00372318	W_mellicola#0.00601256: 0.00372318)#0.00354918: 1.28234e-05	W_tropicalis#0.000376337: 0.003736)#0.00180735: 1.02341e-05	W_sebi#0.00312123: 0.00374624)#0.00112461: 3.01803e-06	W_muriae#0.00399965: 0.00374926)#0.0254898; 5
((((W_canadensis#0.000645329: 0.00372318	W_mellicola#0.00398135: 0.00372318)#0.00354918: 1.23304e-06	W_tropicalis#0.000376337: 0.00372441)#0.00181298: 2.18245e-05	W_muriae#0.00399965: 0.00374624)#0.00112461: 3.01803e-06	W_sebi#0.00312123: 0.00374926)#0.0287026; 5
((((W_canadensis#0.000645329: 0.00372318	W_mellicola#0.00398135: 0.00372318)#0.00354918: 1.92037e-05	W_muriae#0.00399965: 0.00374238)#0.00359009: 3.33979e-06	W_tropicalis#0.000376337: 0.00374572)#0.00112476: 3.53218e-06	W_sebi#0.00312123: 0.00374926)#0.0313742; 5
((((W_canadensis#0.000645329: 0.00372318	W_mellicola#0.00398135: 0.00372318)#0.000759974: 1.65176e-05	W_muriae#0.00399965: 0.0037397)#0.00223633: 6.02585e-06	W_sebi#0.00312123: 0.00374572)#0.000265032: 3.53218e-06	W_tropicalis#0.000376337: 0.00374926)#0.0343042; 5
((((W_canadensis#0.000645329: 0.00372318	W_muriae#0.00399965: 0.00372318)#0.0023706: 6.29537e-06	W_mellicola#0.00398135: 0.00372948)#0.00224246: 1.62481e-05	W_sebi#0.00312123: 0.00374572)#0.000265032: 3.53218e-06	W_tropicalis#0.000376337: 0.00374926)#0.0302777; 5
((((W_canadensis#0.000700998: 0.00404436	W_mellicola#0.0043248: 0.00404436)#0.0025751: 1.48647e-05	W_muriae#0.00434467: 0.00405922)#0.00243108: 9.62343e-06	W_sebi#0.00339048: 0.00406885)#0.000287895: 3.83688e-06	W_tropicalis#0.000408802: 0.00407268)#0.0338124; 5
((((W_canadensis#0.000700998: 0.00404436	W_muriae#0.00434467: 0.00404436)#0.0025751: 1.27074e-05	W_mellicola#0.0043248: 0.00405707)#0.00243238: 1.00231e-05	W_sebi#0.00339048: 0.00406709)#0.00303734: 5.59446e-06	W_tropicalis#0.000408802: 0.00407268)#0.0322757; 5
((((W_canadensis#0.000700998: 0.00404436	W_muriae#0.00434467: 0.00404436)#0.000760127: 2.54468e-06	W_sebi#0.00339048: 0.0040469)#0.00125786: 1.67911e-05	W_mellicola#0.0043248: 0.00406369)#0.00114797: 8.98924e-06	W_tropicalis#0.000408802: 0.00407268)#0.0291894; 5
((((W_canadensis#0.000700998: 0.00404436	W_muriae#0.00434467: 0.00404436)#0.00271918: 1.97144e-05	W_mellicola#0.0043248: 0.00406407)#0.00122426: 3.53125e-07	W_sebi#0.00339048: 0.00406443)#0.00196842: 8.25755e-06	W_tropicalis#0.000408802: 0.00407268)#0.0291894; 5
((((W_canadensis#0.000602358: 0.00347526	W_muriae#0.00373332: 0.00347526)#0.00233655: 8.1923e-07	W_mellicola#0.00371624: 0.00347608)#0.0015208: 1.63935e-05	W_tropicalis#0.000781198: 0.00349247)#0.00169145: 7.12659e-06	W_sebi#0.00291339: 0.0034996)#0.0260594; 5
((((W_canadensis#0.000602358: 0.00347526	W_muriae#0.00373332: 0.00347526)#0.000927597: 8.1923e-07	W_mellicola#0.00371624: 0.00347608)#0.00510994: 1.59445e-05	W_sebi#0.00291339: 0.00349202)#0.00169167: 7.5756e-06	W_tropicalis#0.000781198: 0.0034996)#0.0233107; 5
((((W_canadensis#0.000602358: 0.00347526	W_muriae#0.00373332: 0.00347526)#0.000927597: 5.19238e-06	W_mellicola#0.00371624: 0.00348045)#0.00331662: 1.49459e-06	W_sebi#0.00291339: 0.00348195)#0.00169656: 1.76523e-05	W_tropicalis#0.000781198: 0.0034996)#0.0247928; 5
((((W_canadensis#0.000602358: 0.00347526	W_muriae#0.00373332: 0.00347526)#0.000927597: 5.79697e-06	W_sebi#0.00291339: 0.00348106)#0.000463502: 8.89997e-07	W_mellicola#0.00371624: 0.00348195)#0.00169656: 1.76523e-05	W_tropicalis#0.000781198: 0.0034996)#0.0247928; 5
((((W_canadensis#0.000602358: 0.00347526	W_muriae#0.00373332: 0.00347526)#0.000927597: 4.99337e-06	W_sebi#0.00291339: 0.00348025)#0.00256038: 2.41906e-06	W_mellicola#0.00371624: 0.00348267)#0.0012907: 1.69269e-05	W_tropicalis#0.000781198: 0.0034996)#0.0284039; 5
((((W_canadensis#0.000602358: 0.00347526	W_sebi#0.00291339: 0.00347526)#0.0034156: 4.60416e-06	W_muriae#0.00373332: 0.00347986)#0.00256067: 2.80826e-06	W_mellicola#0.00371624: 0.00348267)#0.0012907: 1.69269e-05	W_tropicalis#0.000781198: 0.0034996)#0.0309114; 5
((((W_canadensis#0.000602358: 0.00347526	W_sebi#0.00291339: 0.00347526)#0.0034156: 4.60416e-06	W_mellicola#0.00371624: 0.00347986)#0.000191941: 2.80826e-06	W_muriae#0.00373332: 0.00348267)#0.0012907: 1.69269e-05	W_tropicalis#0.0013818: 0.0034996)#0.0277736; 5
((((W_mellicola#0.00371624: 0.00347526	W_sebi#0.00291339: 0.00347526)#0.00623669: 1.31533e-05	W_canadensis#0.000602358: 0.00348841)#0.00250945: 1.96038e-06	W_muriae#0.00373332: 0.00349037)#0.00128785: 9.22566e-06	W_tropicalis#0.0013818: 0.0034996)#0.0277736; 5
((((W_mellicola#0.00402307: 0.00376219	W_sebi#0.00315393: 0.00376219)#0.00675162: 4.64448e-06	W_canadensis#0.00148571: 0.00376684)#0.00272356: 1.31239e-05	W_tropicalis#0.00149588: 0.00377996)#0.00139366: 8.58047e-06	W_muriae#0.00404155: 0.00378854)#0.0329517; 5
((((W_canadensis#0.000420544: 0.00376219	W_sebi#0.00315393: 0.00376219)#0.00337137: 1.64354e-06	W_mellicola#0.00402307: 0.00376383)#0.00272573: 2.01215e-05	W_tropicalis#0.00108962: 0.00378396)#0.00139219: 4.58381e-06	W_muriae#0.00404155: 0.00378854)#0.0299591; 5
((((W_canadensis#0.000420544: 0.00376219	W_sebi#0.00315393: 0.00376219)#0.00337137: 2.24404e-06	W_mellicola#0.00402307: 0.00376443)#0.00111672: 6.89937e-07	W_tropicalis#0.00120952: 0.00376512)#0.00467977: 2.34149e-05	W_muriae#0.00404155: 0.00378854)#0.0299591; 5
((((W_canadensis#0.000420544: 0.00376219	W_sebi#0.00315393: 0.00376219)#0.00337137: 5.96168e-07	W_mellicola#0.00402307: 0.00376279)#0.00431861: 1.46858e-05	W_muriae#0.00341129: 0.00377747)#0.00466448: 1.10669e-05	W_tropicalis#0.00120952: 0.00378854)#0.0280791; 5
((((W_canadensis#0.000420544: 0.00376219	W_mellicola#0.00402307: 0.00376219)#0.00337137: 1.83539e-06	W_sebi#0.00315393: 0.00376403)#0.00210123: 1.27438e-05	W_muriae#0.00341129: 0.00377677)#0.00205673: 1.17697e-05	W_tropicalis#0.00112907: 0.00378854)#0.0280791; 5
((((W_canadensis#0.000420544: 0.00376219	W_sebi#0.00315393: 0.00376219)#0.000203358: 9.36341e-06	W_mellicola#0.00402307: 0.00377155)#0.00209703: 9.18578e-07	W_muriae#0.00341129: 0.00377247)#0.00111373: 1.60668e-05	W_tropicalis#0.00112907: 0.00378854)#0.0300222; 5
(((W_muriae#0.00341129: 0.00377155	W_mellicola#0.00402307: 0.00377155)#0.00209703: 1.69399e-05	(W_canadensis#0.000420544: 0.00376219	W_sebi#0.00315393: 0.00376219)#0.00274992: 2.63033e-05)#0.00110902: 4.55614e-08	W_tropicalis#0.00141624: 0.00378854)#0.0328135; 5
(((W_muriae#0.00341129: 0.00377155	W_mellicola#0.00402307: 0.00377155)#0.00209703: 1.69399e-05	W_tropicalis#0.00141624: 0.00378849)#0.00302419: 4.55614e-08	(W_canadensis#0.000420544: 0.00376219	W_sebi#0.00315393: 0.00376219)#0.00274992: 2.63488e-05)#0.0344043; 5
(((W_muriae#0.00341129: 0.00377155	W_mellicola#0.00402307: 0.00377155)#0.00193856: 1.69399e-05	(W_canadensis#0.000420544: 0.00376219	W_sebi#0.00315393: 0.00376219)#0.00274992: 2.63033e-05)#0.000576337: 4.55614e-08	W_tropicalis#0.00141624: 0.00378854)#0.0315349; 5
((W_tropicalis#0.00141624: 0.00378552	(W_canadensis#0.000420544: 0.00376219	W_sebi#0.00315393: 0.00376219)#0.00171502: 2.33338e-05)#0.00341367: 3.01506e-06	(W_muriae#0.00341129: 0.00377155	W_mellicola#0.00402307: 0.00377155)#0.00141082: 1.69854e-05)#0.0296802; 5
((W_tropicalis#0.0013462: 0.0035965	(W_canadensis#0.000399747: 0.00357614	W_sebi#0.00299796: 0.00357614)#0.0016302: 2.03624e-05)#0.0032465: 4.68345e-06	(W_muriae#0.00324259: 0.00358504	W_mellicola#0.00382412: 0.00358504)#0.00134105: 1.61454e-05)#0.026854; 5
((W_sebi#0.00299796: 0.00358723	(W_canadensis#0.000399747: 0.00357614	W_tropicalis#0.0013462: 0.00357614)#0.0016302: 1.10891e-05)#0.00325489: 1.39567e-05	(W_muriae#0.00324259: 0.00358504	W_mellicola#0.00382412: 0.00358504)#0.00297528: 1.61454e-05)#0.026854; 5
((W_tropicalis#0.00154865: 0.00412597	(W_canadensis#0.000459865: 0.00411395	W_sebi#0.00344882: 0.00411395)#0.00104755: 1.20178e-05)#0.000756995: 1.67946e-05	(W_muriae#0.00373025: 0.00412419	W_mellicola#0.00439922: 0.00412419)#0.00129566: 1.85735e-05)#0.0308926; 5
((W_sebi#0.00369907: 0.00344069	(W_canadensis#0.000383058: 0.00342684	W_tropicalis#0.00129: 0.00342684)#0.00188694: 1.38565e-05)#0.000629856: 1.01436e-05	(W_muriae#0.00310722: 0.00343536	W_mellicola#0.00366446: 0.00343536)#0.00298778: 1.54714e-05)#0.0244385; 5
((W_sebi#0.00436822: 0.00406222	(W_canadensis#0.000452351: 0.00404673	W_tropicalis#0.00152335: 0.00404673)#0.00195061: 1.54914e-05)#0.000743953: 1.28502e-05	(W_muriae#0.0036693: 0.00405681	W_mellicola#0.00432734: 0.00405681)#0.00165817: 1.82701e-05)#0.0288593; 5
((W_canadensis#0.000395324: 0.00356114	(W_sebi#0.00381752: 0.00353657	W_tropicalis#0.0013313: 0.00353657)#0.00154007: 2.4567e-05)#0.000648151: 2.01693e-07	(W_muriae#0.00320672: 0.00354537	W_mellicola#0.0037818: 0.00354537)#0.00144913: 1.59668e-05)#0.0252211; 5
((W_canadensis#0.000432103: 0.00388803	(W_muriae#0.00350505: 0.00387521	W_mellicola#0.00413364: 0.00387521)#0.00220196: 1.2814e-05)#0.000709256: 4.63823e-06	(W_sebi#0.00417268: 0.00386559	W_tropicalis#0.00145516: 0.00386559)#0.0012077: 2.7073e-05)#0.0275675; 5
((W_canadensis#0.000432103: 0.0038856	(W_sebi#0.00303751: 0.00386559	W_tropicalis#0.00119137: 0.00386559)#0.0012077: 2.00077e-05)#0.00370105: 7.0653e-06	(W_muriae#0.00350505: 0.00387521	W_mellicola#0.00413364: 0.00387521)#0.000995661: 1.74522e-05)#0.028905; 5
((W_canadensis#0.000432103: 0.00388476	(W_sebi#0.00303751: 0.00386559	W_tropicalis#0.00097459: 0.00386559)#0.00210295: 1.91652e-05)#0.00258629: 7.90784e-06	(W_muriae#0.00350505: 0.00387521	W_mellicola#0.00413364: 0.00387521)#0.00270138: 1.74522e-05)#0.0324004; 5
((W_canadensis#0.000432103: 0.00387481	(W_sebi#0.00303751: 0.00386559	W_tropicalis#0.00097459: 0.00386559)#0.00116373: 9.21659e-06)#0.00165067: 1.78564e-05	(W_muriae#0.00350505: 0.00387521	W_mellicola#0.00413364: 0.00387521)#0.000494989: 1.74522e-05)#0.0287704; 5
((W_canadensis#0.000432103: 0.00388401	(W_sebi#0.00303751: 0.00386559	W_tropicalis#0.00097459: 0.00386559)#0.00116373: 1.842e-05)#0.00136913: 8.65297e-06	(W_muriae#0.00350505: 0.00387521	W_mellicola#0.00413364: 0.00387521)#0.000494989: 1.74522e-05)#0.0287704; 5
(((W_muriae#0.00336759: 0.00372323	W_mellicola#0.00397152: 0.00372323)#0.000475577: 1.52336e-05	(W_sebi#0.00291838: 0.00371399	W_tropicalis#0.000936368: 0.00371399)#0.00111809: 2.44771e-05)#0.00131305: 1.53417e-06	W_canadensis#0.000415156: 0.00374)#0.0276421; 5
(((W_muriae#0.00336759: 0.0037155	(W_sebi#0.00291838: 0.00371399	W_tropicalis#0.000936368: 0.00371399)#0.00083893: 1.51109e-06)#0.000476566: 2.2245e-05	W_mellicola#0.00397152: 0.00373774)#0.0013133: 2.25515e-06	W_canadensis#0.000415156: 0.00374)#0.0303099; 5
(((W_tropicalis#0.000936368: 0.00371471	(W_sebi#0.00291838: 0.00371399	W_muriae#0.00336759: 0.00371399)#0.00119704: 7.27382e-07)#0.000476667: 1.44775e-05	W_mellicola#0.00397152: 0.00372919)#0.00319865: 1.08064e-05	W_canadensis#0.000415156: 0.00374)#0.0303099; 5
(((W_muriae#0.00336759: 0.00371471	(W_sebi#0.00291838: 0.00371399	W_tropicalis#0.000936368: 0.00371399)#0.00119704: 7.27382e-07)#0.00319048: 1.42577e-05	W_mellicola#0.00397152: 0.00372897)#0.00319884: 1.10261e-05	W_canadensis#0.000415156: 0.00374)#0.0303099; 5
(((W_muriae#0.00353984: 0.00391166	(W_sebi#0.00306766: 0.00390396	W_tropicalis#0.000984264: 0.00390396)#0.00125827: 7.70051e-06)#0.00334773: 8.05113e-06	W_mellicola#0.00417467: 0.00391971)#0.00336246: 1.15901e-05	W_canadensis#0.000436392: 0.0039313)#0.0308983; 5
(((W_sebi#0.00306766: 0.00391828	(W_muriae#0.00353984: 0.00390396	W_tropicalis#0.000984264: 0.00390396)#0.00143975: 1.43226e-05)#0.000707174: 1.00477e-05	W_mellicola#0.00417467: 0.00392833)#0.00111505: 2.97144e-06	W_canadensis#0.000436392: 0.0039313)#0.0344268; 5
(((W_mellicola#0.00417467: 0.00390902	(W_muriae#0.00353984: 0.00390396	W_tropicalis#0.000984264: 0.00390396)#0.00111473: 5.06003e-06)#0.0018553: 1.55025e-05	W_sebi#0.00306766: 0.00392452)#0.00111613: 6.77918e-06	W_canadensis#0.000436392: 0.0039313)#0.0344268; 5
(((W_sebi#0.00306766: 0.00390755	(W_muriae#0.00353984: 0.00390396	W_tropicalis#0.000984264: 0.00390396)#0.00111473: 3.59348e-06)#0.000767223: 1.22664e-05	W_mellicola#0.00417467: 0.00391982)#0.00111747: 1.14819e-05	W_canadensis#0.000436392: 0.0039313)#0.0344268; 5
(((W_muriae#0.00353984: 0.00391533	(W_sebi#0.00306766: 0.00390396	W_tropicalis#0.000984264: 0.00390396)#0.00252554: 1.13684e-05)#0.00161922: 1.10662e-05	W_mellicola#0.00417467: 0.0039264)#0.00356748: 4.90713e-06	W_canadensis#0.000436392: 0.0039313)#0.0381105; 5
(((W_sebi#0.00306766: 0.00390551	(W_muriae#0.00353984: 0.00390396	W_tropicalis#0.00104205: 0.00390396)#0.00252554: 1.54981e-06)#0.000859186: 1.0296e-05	W_mellicola#0.00417467: 0.00391581)#0.00357713: 1.54959e-05	W_canadensis#0.000436392: 0.0039313)#0.0381105; 5
(((W_tropicalis#0.00104205: 0.00391175	(W_muriae#0.00353984: 0.00390396	W_sebi#0.00306766: 0.00390396)#0.00252554: 7.79302e-06)#0.000857815: 1.0933e-06	W_mellicola#0.00417467: 0.00391285)#0.00357984: 1.84554e-05	W_canadensis#0.000436392: 0.0039313)#0.0408298; 5
(((W_tropicalis#0.00104205: 0.00390874	(W_muriae#0.00353984: 0.00390396	W_sebi#0.00306766: 0.00390396)#0.00252554: 4.78377e-06)#0.000858475: 4.10256e-06	W_mellicola#0.00417467: 0.00391285)#0.00357984: 1.84554e-05	W_canadensis#0.000436392: 0.0039313)#0.0408298; 5
(((W_sebi#0.00276904: 0.00352824	(W_muriae#0.00319525: 0.00352393	W_tropicalis#0.0016098: 0.00352393)#0.00227969: 4.31463e-06)#0.000774908: 7.0308e-06	W_mellicola#0.00376829: 0.00353527)#0.00322832: 1.33347e-05	W_canadensis#0.000393911: 0.00354861)#0.0368552; 5
(((W_muriae#0.0034298: 0.0037873	(W_sebi#0.0029723: 0.0037826	W_tropicalis#0.00136508: 0.0037826)#0.00369409: 4.69295e-06)#0.000831776: 1.7389e-06	W_mellicola#0.0040449: 0.00378903)#0.00347055: 2.00599e-05	W_canadensis#0.000422826: 0.00380909)#0.0358863; 5
(((W_muriae#0.00368349: 0.00406406	(W_sebi#0.00319215: 0.00406239	W_tropicalis#0.00146605: 0.00406239)#0.00396733: 1.66925e-06)#0.00164497: 1.31479e-05	W_mellicola#0.00434408: 0.0040772)#0.00658605: 1.36341e-05	W_canadensis#0.000454101: 0.00409084)#0.0368309; 5
(((W_muriae#0.00368349: 0.00406406	W_mellicola#0.00434408: 0.00406406)#0.00164497: 3.93303e-06	(W_sebi#0.00319215: 0.00406239	W_tropicalis#0.00146605: 0.00406239)#0.00396733: 5.60228e-06)#0.00970151: 2.2849e-05	W_canadensis#0.000454101: 0.00409084)#0.0331217; 5
(((W_muriae#0.00368349: 0.00406406	W_mellicola#0.00434408: 0.00406406)#0.00130237: 2.4068e-05	(W_sebi#0.00319215: 0.00406239	W_tropicalis#0.00116791: 0.00406239)#0.000955853: 2.57373e-05)#0.00643533: 2.71403e-06	W_canadensis#0.000454101: 0.00409084)#0.0331217; 5
((((W_sebi#0.00319215: 0.00406239	W_tropicalis#0.00116791: 0.00406239)#0.000955853: 9.60034e-06	W_mellicola#0.00434408: 0.00407199)#0.00129983: 1.335e-05	W_muriae#0.00368349: 0.00408534)#0.00643972: 5.50093e-06	W_canadensis#0.000454101: 0.00409084)#0.0331217; 5
((((W_sebi#0.00319215: 0.00406239	W_tropicalis#0.0023698: 0.00406239)#0.000556501: 5.64692e-06	W_mellicola#0.00434408: 0.00406803)#0.0013011: 8.15387e-06	W_canadensis#0.000454101: 0.00407619)#0.00393783: 1.46505e-05	W_muriae#0.00368349: 0.00409084)#0.0286713; 5
((((W_sebi#0.00319215: 0.00406239	W_tropicalis#0.0023698: 0.00406239)#0.000556501: 1.3871e-05	W_mellicola#0.00434408: 0.00407626)#0.00129847: 5.71247e-06	W_canadensis#0.000454101: 0.00408197)#0.00393225: 8.86784e-06	W_muriae#0.00368349: 0.00409084)#0.0297114; 5
((((W_sebi#0.00319215: 0.00406239	W_tropicalis#0.0023698: 0.00406239)#0.00351815: 1.31419e-05	W_mellicola#0.00434408: 0.00407553)#0.00416379: 8.27893e-06	W_canadensis#0.000454101: 0.00408381)#0.00393048: 7.03045e-06	W_muriae#0.00368349: 0.00409084)#0.0329557; 5
(((W_canadensis#0.000380446: 0.00341448	W_mellicola#0.00363947: 0.00341448)#0.00255439: 1.11371e-06	(W_sebi#0.00267438: 0.00340347	W_tropicalis#0.000615471: 0.00340347)#0.00060826: 1.2124e-05)#0.0011316: 1.17125e-05	W_muriae#0.00308603: 0.0034273)#0.0295538; 5
((W_muriae#0.00370229: 0.00409808	(W_sebi#0.00320845: 0.00408312	W_tropicalis#0.00187882: 0.00408312)#0.00259392: 1.49618e-05)#0.00135744: 1.36347e-05	(W_canadensis#0.000456419: 0.00409633	W_mellicola#0.00436626: 0.00409633)#0.00306448: 1.53875e-05)#0.0319963; 5
(((W_canadensis#0.000326146: 0.00369457	W_mellicola#0.00393802: 0.00369457)#0.000984672: 6.9653e-06	(W_sebi#0.00289376: 0.00368265	W_tropicalis#0.00169455: 0.00368265)#0.00233951: 1.88788e-05)#0.00333099: 6.91304e-06	W_muriae#0.00333917: 0.00370845)#0.0310965; 5
(((W_canadensis#0.000326146: 0.00369457	W_mellicola#0.00393802: 0.00369457)#0.000984672: 5.94845e-06	W_muriae#0.00333917: 0.00370052)#0.00117034: 7.92989e-06	(W_sebi#0.00289376: 0.00368265	W_tropicalis#0.00169455: 0.00368265)#0.00233951: 2.57918e-05)#0.0336097; 5
(((W_canadensis#0.000326146: 0.00369457	W_muriae#0.00333917: 0.00369457)#0.000393759: 7.3753e-06	W_mellicola#0.00393802: 0.00370194)#0.00116989: 6.50304e-06	(W_sebi#0.00289376: 0.00368265	W_tropicalis#0.0010569: 0.00368265)#0.00233951: 2.57918e-05)#0.0364449; 5
(((W_sebi#0.00289376: 0.00368265	W_tropicalis#0.0010569: 0.00368265)#0.00233951: 1.40151e-05	W_mellicola#0.00393802: 0.00369667)#0.00117156: 1.17767e-05	(W_canadensis#0.000326146: 0.00369457	W_muriae#0.00333917: 0.00369457)#0.00361393: 1.38783e-05)#0.0335748; 5
(((W_sebi#0.00339698: 0.00432306	W_tropicalis#0.0012407: 0.00432306)#0.00245901: 2.98157e-05	W_mellicola#0.00462283: 0.00435288)#0.00117446: 4.61224e-07	(W_canadensis#0.000382862: 0.00433705	W_muriae#0.00391985: 0.00433705)#0.00185304: 1.62918e-05)#0.0354384; 5
(((W_sebi#0.00339698: 0.00432306	W_tropicalis#0.0012407: 0.00432306)#0.00245901: 2.88553e-05	W_mellicola#0.00462283: 0.00435192)#0.00117472: 1.42159e-06	(W_canadensis#0.000382862: 0.00433705	W_muriae#0.00391985: 0.00433705)#0.00185304: 1.62918e-05)#0.0330128; 5
(((W_mellicola#0.00430262: 0.00402361	W_tropicalis#0.00115476: 0.00402361)#0.000855885: 1.64556e-05	W_sebi#0.00316168: 0.00404007)#0.00109616: 1.17241e-05	(W_canadensis#0.000356342: 0.00403663	W_muriae#0.00364833: 0.00403663)#0.000737959: 1.51633e-05)#0.0283344; 5
(((W_canadensis#0.000356342: 0.00403663	W_muriae#0.00364833: 0.00403663)#0.00172827: 1.10473e-05	W_sebi#0.00316168: 0.00404768)#0.0010941: 4.11595e-06	(W_mellicola#0.00430262: 0.00402361	W_tropicalis#0.00115476: 0.00402361)#0.000855885: 2.81797e-05)#0.030007; 5
(((W_canadensis#0.000356342: 0.00403663	W_muriae#0.00364833: 0.00403663)#0.00172827: 1.24428e-05	W_sebi#0.00316168: 0.00404907)#0.00185089: 2.72045e-06	(W_mellicola#0.00430262: 0.00402361	W_tropicalis#0.00115476: 0.00402361)#0.00197537: 2.81797e-05)#0.0324264; 5
(((W_canadensis#0.000356342: 0.00403663	W_muriae#0.00364833: 0.00403663)#0.00122033: 1.25057e-05	W_sebi#0.00316168: 0.00404913)#0.0039287: 2.65761e-06	(W_mellicola#0.00430262: 0.00402361	W_tropicalis#0.00115476: 0.00402361)#0.00197537: 2.81797e-05)#0.0349643; 5
(((W_sebi#0.00316168: 0.00403663	W_muriae#0.00364833: 0.00403663)#0.00375059: 1.20963e-05	W_canadensis#0.000356342: 0.00404873)#0.0018334: 3.06693e-06	(W_mellicola#0.00430262: 0.00402361	W_tropicalis#0.00149105: 0.00402361)#0.000566501: 2.81797e-05)#0.0349643; 5
(((W_mellicola#0.00430262: 0.00402361	W_tropicalis#0.00149105: 0.00402361)#0.00225898: 1.02603e-05	W_canadensis#0.000356342: 0.00403387)#0.000916445: 1.79194e-05	(W_sebi#0.00316168: 0.00403663	W_muriae#0.00364833: 0.00403663)#0.00680074: 1.51633e-05)#0.0319195; 5
(W_muriae#0.00364833: 0.00405179	(W_sebi#0.00316168: 0.00403211	((W_mellicola#0.00430262: 0.00402361	W_tropicalis#0.00149105: 0.00402361)#0.00066537: 6.50738e-06	W_canadensis#0.000356342: 0.00403012)#0.000917298: 1.99129e-06)#0.00517184: 1.96811e-05)#0.0319195; 5
(W_muriae#0.00399646: 0.00443842	(W_sebi#0.00346337: 0.00442875	((W_mellicola#0.00471318: 0.00440755	W_canadensis#0.000390345: 0.00440755)#0.00303289: 3.9399e-07	W_tropicalis#0.00163333: 0.00440794)#0.00300596: 2.08049e-05)#0.00565013: 9.66976e-06)#0.0349652; 5
(W_sebi#0.00346337: 0.00443842	(W_muriae#0.00399646: 0.0044271	((W_mellicola#0.00471318: 0.00440755	W_canadensis#0.000390345: 0.00440755)#0.00559157: 1.53294e-05	W_tropicalis#0.00163333: 0.00442288)#0.00299581: 4.21721e-06)#0.00565224: 1.13221e-05)#0.0377656; 5
(W_sebi#0.00346337: 0.00443842	(W_muriae#0.00399646: 0.00443531	((W_mellicola#0.00471318: 0.00440755	W_tropicalis#0.00163333: 0.00440755)#0.0083711: 7.15463e-06	W_canadensis#0.000390345: 0.0044147)#0.00300135: 2.06017e-05)#0.0026856: 3.11235e-06)#0.0377656; 5
(W_muriae#0.00381558: 0.00423754	(W_sebi#0.00330662: 0.0042299	((W_mellicola#0.00449986: 0.00420807	W_tropicalis#0.00143043: 0.00420807)#0.00799223: 1.1221e-05	W_canadensis#0.000372678: 0.00421929)#0.00286253: 1.0616e-05)#0.00256688: 7.63457e-06)#0.0330615; 5
(W_sebi#0.00308679: 0.00395581	(W_muriae#0.00356191: 0.00394553	((W_mellicola#0.00420069: 0.0039283	W_tropicalis#0.00133533: 0.0039283)#0.00746087: 1.25536e-05	W_canadensis#0.000347901: 0.00394085)#0.00267081: 4.68399e-06)#0.00239814: 1.02746e-05)#0.0345581; 5
(((W_mellicola#0.00541709: 0.0039283	W_tropicalis#0.00133533: 0.0039283)#0.00564576: 2.41239e-05	W_canadensis#0.000347901: 0.00395242)#0.00266299: 3.38826e-06	(W_muriae#0.00356191: 0.00394553	W_sebi#0.00308679: 0.00394553)#0.00119334: 1.02746e-05)#0.0345581; 5
(((W_mellicola#0.00541709: 0.0039283	W_tropicalis#0.00133533: 0.0039283)#0.00907362: 1.73296e-05	(W_muriae#0.00356191: 0.00394553	W_sebi#0.00308679: 0.00394553)#0.000809165: 9.20173e-08)#0.00266758: 1.01825e-05	W_canadensis#0.000347901: 0.00395581)#0.0345581; 5
(((W_mellicola#0.00571065: 0.00414118	W_tropicalis#0.00140769: 0.00414118)#0.00533192: 2.80918e-05	(W_muriae#0.00375493: 0.00415935	W_sebi#0.00325406: 0.00415935)#0.000566989: 9.92005e-06)#0.00122159: 9.11293e-07	W_canadensis#0.000366754: 0.00417018)#0.0408106; 5
((W_canadensis#0.000366754: 0.00416394	(W_muriae#0.00375493: 0.00415935	W_sebi#0.00325406: 0.00415935)#0.000566989: 4.59489e-06)#0.00122315: 6.23645e-06	(W_mellicola#0.00571065: 0.00414118	W_tropicalis#0.00140769: 0.00414118)#0.00533192: 2.90031e-05)#0.0398819; 5
((W_canadensis#0.000366754: 0.00415982	(W_muriae#0.00375493: 0.00415935	W_sebi#0.00176346: 0.00415935)#0.00406229: 4.77662e-07)#0.00122436: 1.03537e-05	(W_mellicola#0.00571065: 0.00414118	W_tropicalis#0.00140769: 0.00414118)#0.00533192: 2.90031e-05)#0.0382708; 5
((W_canadensis#0.000366754: 0.00416385	(W_muriae#0.00375493: 0.00415935	W_sebi#0.00176346: 0.00415935)#0.00406229: 4.50153e-06)#0.00122318: 6.32981e-06	(W_mellicola#0.00571065: 0.00414118	W_tropicalis#0.00140769: 0.00414118)#0.00533192: 2.90031e-05)#0.0355168; 5
((W_muriae#0.00375493: 0.00416127	(W_canadensis#0.000366754: 0.00415935	W_sebi#0.00176346: 0.00415935)#0.000407135: 1.92456e-06)#0.00122394: 8.90678e-06	(W_mellicola#0.00571065: 0.00414118	W_tropicalis#0.00140769: 0.00414118)#0.00533192: 2.90031e-05)#0.0384865; 5
((W_sebi#0.00176346: 0.00416523	(W_canadensis#0.000366754: 0.00415935	W_muriae#0.00375493: 0.00415935)#0.00199753: 5.88215e-06)#0.00122277: 4.9492e-06	(W_mellicola#0.00571065: 0.00414118	W_tropicalis#0.00140769: 0.00414118)#0.00533192: 2.90031e-05)#0.0345064; 5
(((W_mellicola#0.00571065: 0.00414118	W_tropicalis#0.00140769: 0.00414118)#0.00533192: 2.78637e-05	(W_canadensis#0.000366754: 0.00415935	W_muriae#0.00375493: 0.00415935)#0.00199753: 9.692e-06)#0.00122166: 1.13934e-06	W_sebi#0.00176346: 0.00417018)#0.0366652; 5
(((W_mellicola#0.00571065: 0.00414118	W_tropicalis#0.00140769: 0.00414118)#0.00533192: 1.12544e-05	W_sebi#0.00176346: 0.00415243)#0.00134799: 1.77487e-05	(W_canadensis#0.000366754: 0.00415935	W_muriae#0.00375493: 0.00415935)#0.00199753: 1.08313e-05)#0.0366652; 5
(W_canadensis#0.000366754: 0.00417018	(((W_mellicola#0.00571065: 0.00414118	W_tropicalis#0.00140769: 0.00414118)#0.00259734: 1.12544e-05	W_sebi#0.00311822: 0.00415243)#0.000402503: 7.74431e-06	W_muriae#0.00375493: 0.00416017)#0.00199713: 1.00044e-05)#0.0342144; 5
(W_canadensis#0.000395494: 0.00449696	(((W_mellicola#0.00615815: 0.00446569	W_sebi#0.00336257: 0.00446569)#0.00280088: 1.56585e-05	W_tropicalis#0.001518: 0.00448135)#0.00302778: 1.00455e-05	W_muriae#0.00404918: 0.00449139)#0.00215113: 5.57177e-06)#0.0392619; 5
(W_muriae#0.00404918: 0.00449696	(((W_mellicola#0.00615815: 0.00446569	W_sebi#0.00336257: 0.00446569)#0.00280088: 1.38862e-05	W_tropicalis#0.001518: 0.00447958)#0.00302898: 1.1387e-05	W_canadensis#0.000395494: 0.00449096)#0.00215133: 6.00257e-06)#0.0370917; 5
(W_muriae#0.00404918: 0.00449696	((W_canadensis#0.000395494: 0.00447958	W_tropicalis#0.001518: 0.00447958)#0.00302898: 3.90267e-06	(W_mellicola#0.00615815: 0.00446569	W_sebi#0.00336257: 0.00446569)#0.00280088: 1.77889e-05)#0.00215493: 1.34869e-05)#0.0344165; 5
((W_mellicola#0.00615815: 0.00446569	W_sebi#0.00336257: 0.00446569)#0.00280088: 3.12758e-05	((W_canadensis#0.000395494: 0.00447958	W_tropicalis#0.001518: 0.00447958)#0.00302898: 1.06862e-05	W_muriae#0.00404918: 0.00449026)#0.000359648: 6.7034e-06)#0.0344165; 5
((W_mellicola#0.00661866: 0.00426585	W_sebi#0.0032121: 0.00426585)#0.00106986: 2.98763e-05	((W_canadensis#0.000377796: 0.00427912	W_tropicalis#0.00145007: 0.00427912)#0.000206874: 1.59508e-05	W_muriae#0.00386798: 0.00429507)#0.00243684: 6.60659e-07)#0.0334163; 5
((W_canadensis#0.000377796: 0.00427912	W_tropicalis#0.00145007: 0.00427912)#0.00125281: 1.66114e-05	((W_mellicola#0.00661866: 0.00426585	W_sebi#0.0032121: 0.00426585)#0.0010806: 1.84391e-05	W_muriae#0.00386798: 0.00428429)#0.00244297: 1.14371e-05)#0.03603; 5
(W_muriae#0.00386798: 0.00429573	((W_mellicola#0.00661866: 0.00426585	W_sebi#0.0032121: 0.00426585)#0.00262894: 2.71362e-05	(W_canadensis#0.000377796: 0.00427912	W_tropicalis#0.00145007: 0.00427912)#0.00152079: 1.38714e-05)#0.00243802: 2.74005e-06)#0.032096; 5
(W_muriae#0.00386798: 0.00429573	(W_tropicalis#0.00165791: 0.00427863	(W_canadensis#0.000377796: 0.00426822	(W_mellicola#0.00661866: 0.00426585	W_sebi#0.0032121: 0.00426585)#0.00131175: 2.36734e-06)#0.00202112: 1.041e-05)#0.0024462: 1.7099e-05)#0.032096; 5
(W_muriae#0.00386798: 0.00429573	(W_tropicalis#0.00165791: 0.00427863	(W_canadensis#0.000377796: 0.00426681	(W_mellicola#0.00661866: 0.00426585	W_sebi#0.0032121: 0.00426585)#0.00150074: 9.53213e-07)#0.00202179: 1.18241e-05)#0.0024462: 1.7099e-05)#0.032096; 5
(W_muriae#0.00386798: 0.00429573	(W_tropicalis#0.00165791: 0.00427863	(W_sebi#0.0032121: 0.00427169	(W_mellicola#0.00661866: 0.00426585	W_canadensis#0.000377796: 0.00426585)#0.00150074: 5.83894e-06)#0.000857842: 6.93838e-06)#0.0024462: 1.7099e-05)#0.0294151; 5
(W_muriae#0.00359869: 0.00399666	(W_tropicalis#0.00154249: 0.00397713	(W_sebi#0.00298847: 0.00397439	(W_mellicola#0.00615787: 0.00396886	W_canadensis#0.000351493: 0.00396886)#0.00139626: 5.53222e-06)#0.00444811: 2.74098e-06)#0.000981088: 1.95231e-05)#0.0291209; 5
(W_muriae#0.00388231: 0.00431164	(W_tropicalis#0.00189421: 0.00429058	(W_mellicola#0.00664319: 0.00428523	(W_sebi#0.003224: 0.00428166	W_canadensis#0.000379196: 0.00428166)#0.0015063: 3.5682e-06)#0.00480137: 5.35704e-06)#0.00105841: 2.10617e-05)#0.031416; 5
(W_muriae#0.00388231: 0.00431164	(W_mellicola#0.00664319: 0.00431015	(W_tropicalis#0.00189421: 0.00428564	(W_sebi#0.003224: 0.00428166	W_canadensis#0.000379196: 0.00428166)#0.0015063: 3.9852e-06)#0.00591777: 2.45087e-05)#0.0010536: 1.49307e-06)#0.031416; 5
(W_muriae#0.00388231: 0.00431164	(W_mellicola#0.00664319: 0.00430656	(W_tropicalis#0.00178606: 0.00430231	(W_sebi#0.003224: 0.00428166	W_canadensis#0.000379196: 0.00428166)#0.00120235: 2.0656e-05)#0.00279931: 4.24114e-06)#0.00302963: 5.08984e-06)#0.0297702; 5
(W_muriae#0.00388231: 0.00431164	(W_tropicalis#0.00178606: 0.00430809	(W_mellicola#0.00664319: 0.00429365	(W_sebi#0.003224: 0.00428166	W_canadensis#0.000379196: 0.00428166)#0.00199886: 1.1996e-05)#0.00280496: 1.44339e-05)#0.00302855: 3.557e-06)#0.0297702; 5
(W_muriae#0.00348673: 0.00387232	(W_tropicalis#0.00160407: 0.00386935	(W_mellicola#0.0059663: 0.00386758	(W_sebi#0.0028955: 0.00384539	W_canadensis#0.000340559: 0.00384539)#0.000621666: 2.2187e-05)#0.00251172: 1.767e-06)#0.00271981: 2.97753e-06)#0.0296311; 5
(W_muriae#0.00348673: 0.00387232	(W_tropicalis#0.00160407: 0.00387121	(W_mellicola#0.0059663: 0.0038578	(W_sebi#0.0028955: 0.00384539	W_canadensis#0.000340559: 0.00384539)#0.00440176: 1.24097e-05)#0.00037114: 1.34045e-05)#0.00565005: 1.11735e-06)#0.0275965; 5
(W_muriae#0.00348673: 0.00387232	((W_sebi#0.0028955: 0.00384539	W_canadensis#0.000340559: 0.00384539)#0.00192805: 1.3527e-05	(W_mellicola#0.0059663: 0.0038578	W_tropicalis#0.00160407: 0.0038578)#0.00239183: 1.1173e-06)#0.00282663: 1.34045e-05)#0.0295443; 5
(W_muriae#0.00348673: 0.00387232	(W_tropicalis#0.000585404: 0.00385892	(W_mellicola#0.0059663: 0.00385003	(W_sebi#0.0028955: 0.00384539	W_canadensis#0.000340559: 0.00384539)#0.00172315: 4.63936e-06)#0.00239666: 8.88769e-06)#0.00131373: 1.34045e-05)#0.0323385; 5
(W_tropicalis#0.000585404: 0.00387232	(W_muriae#0.00348673: 0.00385984	(W_mellicola#0.0059663: 0.00384758	(W_sebi#0.0028955: 0.00384539	W_canadensis#0.000340559: 0.00384539)#0.00172315: 2.18849e-06)#0.00150265: 1.2259e-05)#0.00131342: 1.24841e-05)#0.0299081; 5
(W_tropicalis#0.000585404: 0.00387232	(W_muriae#0.00348673: 0.00385756	(W_canadensis#0.000340559: 0.00384837	(W_sebi#0.0028955: 0.00384539	W_mellicola#0.0059663: 0.00384539)#0.00172315: 2.97623e-06)#0.00389199: 9.18661e-06)#0.00264293: 1.47687e-05)#0.031491; 5
(W_tropicalis#0.000595283: 0.00387232	(W_canadensis#0.000340559: 0.00385756	(W_muriae#0.00348673: 0.00384632	(W_sebi#0.0028955: 0.00384539	W_mellicola#0.0059663: 0.00384539)#0.00134766: 9.29881e-07)#0.00558522: 1.1233e-05)#0.00167625: 1.47687e-05)#0.0294924; 5
(W_tropicalis#0.000595283: 0.00387232	(W_canadensis#0.000340559: 0.00386665	(W_sebi#0.0028955: 0.00385076	(W_muriae#0.00348673: 0.00384539	W_mellicola#0.0059663: 0.00384539)#0.00409862: 5.36588e-06)#0.00408132: 1.58912e-05)#0.00255145: 5.67448e-06)#0.0262198; 5
(W_tropicalis#0.000595283: 0.00387232	(W_canadensis#0.000340559: 0.00386585	(W_muriae#0.00348673: 0.00386393	(W_sebi#0.0028955: 0.00384539	W_mellicola#0.0059663: 0.00384539)#0.00231551: 1.85421e-05)#0.0040674: 1.91076e-06)#0.00255198: 6.47868e-06)#0.0262198; 5
(W_tropicalis#0.000642163: 0.00417728	(W_muriae#0.00376133: 0.00417705	(W_canadensis#0.000367379: 0.00416822	(W_sebi#0.00312353: 0.00414823	W_mellicola#0.00643617: 0.00414823)#0.000431017: 1.99898e-05)#0.00263309: 8.82595e-06)#0.00274851: 2.36763e-07)#0.0289229; 5
(W_muriae#0.00376133: 0.00417728	(W_tropicalis#0.000619275: 0.00417463	(W_canadensis#0.000367379: 0.00417287	(W_sebi#0.00312353: 0.00414823	W_mellicola#0.00643617: 0.00414823)#0.0014073: 2.46387e-05)#0.00263016: 1.76342e-06)#0.000712682: 2.65036e-06)#0.0272243; 5
(W_muriae#0.00343461: 0.00381443	(W_tropicalis#0.000565483: 0.00381201	(W_canadensis#0.000335467: 0.0037919	(W_sebi#0.00285221: 0.0037879	W_mellicola#0.00587711: 0.0037879)#0.00128506: 3.99608e-06)#0.00241342: 2.01127e-05)#0.000650777: 2.42014e-06)#0.0248595; 5
(W_muriae#0.00343461: 0.00381443	(W_tropicalis#0.000565483: 0.00381254	(W_mellicola#0.00587711: 0.00380697	(W_sebi#0.00285221: 0.0037879	W_canadensis#0.000335467: 0.0037879)#0.00128506: 1.90694e-05)#0.00143883: 5.56798e-06)#0.000650687: 1.89159e-06)#0.0275744; 5
(W_muriae#0.00343461: 0.00381443	((W_sebi#0.00285221: 0.0037879	W_canadensis#0.000335467: 0.0037879)#0.00127846: 2.16579e-05	(W_mellicola#0.00587711: 0.00380697	W_tropicalis#0.000565483: 0.00380697)#0.00143883: 2.58851e-06)#0.000651196: 4.87106e-06)#0.0262696; 5
(W_muriae#0.00343461: 0.00381443	((W_sebi#0.00285221: 0.0037879	W_canadensis#0.000335467: 0.0037879)#0.00137994: 2.04139e-05	(W_mellicola#0.00587711: 0.00380697	W_tropicalis#0.000565483: 0.00380697)#0.00143883: 1.34458e-06)#0.000651408: 6.11499e-06)#0.0262696; 5
(W_muriae#0.00343461: 0.00381443	((W_sebi#0.00285221: 0.0037879	W_canadensis#0.000335467: 0.0037879)#0.00184348: 2.56422e-05	(W_mellicola#0.00587711: 0.00380697	W_tropicalis#0.000565483: 0.00380697)#0.00143883: 6.57284e-06)#0.0025221: 8.86735e-07)#0.0262696; 5
(W_muriae#0.00343461: 0.00381443	(W_tropicalis#0.000565483: 0.0038116	(W_mellicola#0.00587711: 0.00379868	(W_sebi#0.00285221: 0.0037879	W_canadensis#0.000335467: 0.0037879)#0.00184348: 1.07757e-05)#0.00236244: 1.29183e-05)#0.000317669: 2.83489e-06)#0.0228367; 5
(W_muriae#0.00343461: 0.00381443	(W_tropicalis#0.000565483: 0.00381149	(W_sebi#0.00285221: 0.00379168	(W_mellicola#0.00587711: 0.0037879	W_canadensis#0.000335467: 0.0037879)#0.00133873: 3.77262e-06)#0.00569697: 1.98137e-05)#0.00261333: 2.94263e-06)#0.0261668; 5
(W_tropicalis#0.000565483: 0.00381443	(W_muriae#0.00343461: 0.00379737	(W_sebi#0.00285221: 0.00379221	(W_mellicola#0.00587711: 0.0037879	W_canadensis#0.000335467: 0.0037879)#0.00133873: 4.30045e-06)#0.00318948: 5.16804e-06)#0.00262305: 1.70604e-05)#0.0261668; 5
(W_tropicalis#0.000565483: 0.00381443	(W_muriae#0.00343461: 0.00379723	(W_mellicola#0.00587711: 0.00379173	(W_sebi#0.00285221: 0.0037879	W_canadensis#0.000335467: 0.0037879)#0.00133873: 3.82972e-06)#0.00120656: 5.49408e-06)#0.00382714: 1.72051e-05)#0.0261668; 5
(W_tropicalis#0.000565483: 0.00381443	((W_sebi#0.00349231: 0.0037879	W_canadensis#0.000335467: 0.0037879)#0.00133873: 9.32381e-06	(W_mellicola#0.00587711: 0.00379173	W_muriae#0.00343461: 0.00379173)#0.00120656: 5.49408e-06)#0.00382714: 1.72051e-05)#0.027531; 5
(W_tropicalis#0.000565483: 0.00381443	((W_sebi#0.00349231: 0.0037879	W_canadensis#0.000335467: 0.0037879)#0.00297942: 1.15939e-05	(W_mellicola#0.00587711: 0.00379173	W_muriae#0.00343461: 0.00379173)#0.00234926: 7.7642e-06)#0.0013256: 1.4935e-05)#0.027531; 5
(W_tropicalis#0.000565483: 0.00381443	((W_sebi#0.00349231: 0.0037879	W_canadensis#0.000335467: 0.0037879)#0.000956748: 1.08405e-05	(W_mellicola#0.00587711: 0.00379173	W_muriae#0.00343461: 0.00379173)#0.00336652: 7.01074e-06)#0.00132586: 1.56885e-05)#0.0313522; 5
(W_tropicalis#0.000565483: 0.00381443	((W_sebi#0.00349231: 0.0037879	W_canadensis#0.000335467: 0.0037879)#0.000263538: 1.08405e-05	(W_mellicola#0.00587711: 0.00379173	W_muriae#0.00343461: 0.00379173)#0.00125926: 7.01074e-06)#0.00132586: 1.56885e-05)#0.0313522; 5
(W_tropicalis#0.000565483: 0.00381443	((W_sebi#0.00349231: 0.0037879	W_canadensis#0.000335467: 0.0037879)#0.00292184: 2.34477e-05	(W_mellicola#0.00587711: 0.00379173	W_muriae#0.00343461: 0.00379173)#0.000993816: 1.9618e-05)#0.00132148: 3.08119e-06)#0.0331838; 5
(W_tropicalis#0.000565483: 0.00381443	((W_sebi#0.00349231: 0.0037879	W_canadensis#0.000335467: 0.0037879)#0.00400544: 9.51878e-06	(W_mellicola#0.00587711: 0.00379173	W_muriae#0.00343461: 0.00379173)#0.0025422: 5.68906e-06)#0.00287554: 1.70101e-05)#0.0340489; 5
(W_tropicalis#0.000565483: 0.00381443	((W_sebi#0.00349231: 0.0037879	W_canadensis#0.000335467: 0.0037879)#0.00041926: 8.52787e-06	(W_mellicola#0.00587711: 0.00379173	W_muriae#0.00343461: 0.00379173)#0.00150486: 4.69815e-06)#0.00287629: 1.80011e-05)#0.0355525; 5
(W_tropicalis#0.000565483: 0.00381443	((W_sebi#0.00349231: 0.0037879	W_canadensis#0.000335467: 0.0037879)#0.00334562: 3.84928e-06	(W_mellicola#0.00587711: 0.00379173	W_muriae#0.00343461: 0.00379173)#0.00150486: 1.95518e-08)#0.00287984: 2.26797e-05)#0.0331613; 5
(W_tropicalis#0.000565483: 0.00381443	((W_sebi#0.00349231: 0.0037879	W_canadensis#0.000335467: 0.0037879)#0.000244174: 3.84928e-06	(W_mellicola#0.00587711: 0.00379173	W_muriae#0.00343461: 0.00379173)#0.00150486: 1.95518e-08)#0.00287984: 2.26797e-05)#0.0301823; 5
(W_tropicalis#0.000565483: 0.00381443	((W_sebi#0.00349231: 0.0037879	W_canadensis#0.000335467: 0.0037879)#0.00133753: 1.76711e-05	(W_mellicola#0.00587711: 0.00379173	W_muriae#0.00343461: 0.00379173)#0.00150486: 1.38413e-05)#0.00286938: 8.85786e-06)#0.0265732; 5
(W_tropicalis#0.000565483: 0.00381443	((W_sebi#0.00229239: 0.0037879	W_canadensis#0.000335467: 0.0037879)#0.00377811: 1.6562e-05	(W_mellicola#0.00587711: 0.00379173	W_muriae#0.00343461: 0.00379173)#0.00150486: 1.27323e-05)#0.00287022: 9.9669e-06)#0.0265732; 5
(W_tropicalis#0.000565483: 0.00381443	(W_muriae#0.00343461: 0.00380447	(W_mellicola#0.00587711: 0.00379012	(W_sebi#0.00229239: 0.0037879	W_canadensis#0.000335467: 0.0037879)#0.00377811: 2.21155e-06)#0.0015055: 1.43505e-05)#0.00287022: 9.9669e-06)#0.0265732; 5
(W_tropicalis#0.000565483: 0.00381443	(W_muriae#0.00343461: 0.00379559	(W_canadensis#0.000335467: 0.00379012	(W_sebi#0.00229239: 0.0037879	W_mellicola#0.00587711: 0.0037879)#0.00205167: 2.21155e-06)#0.0015055: 5.4776e-06)#0.00287693: 1.88398e-05)#0.030859; 5
(W_tropicalis#0.000578884: 0.00390483	(W_muriae#0.00351601: 0.00388522	(W_canadensis#0.000343418: 0.00387994	(W_sebi#0.00234672: 0.00387767	W_mellicola#0.00601639: 0.00387767)#0.000549179: 2.26396e-06)#0.00154118: 5.28101e-06)#0.00294536: 1.96127e-05)#0.0315903; 5
(W_muriae#0.00351601: 0.00390483	(W_tropicalis#0.000578884: 0.00388577	(W_canadensis#0.000343418: 0.00387791	(W_sebi#0.00234672: 0.00387767	W_mellicola#0.00601639: 0.00387767)#0.00297551: 2.32914e-07)#0.00154199: 7.86105e-06)#0.00294494: 1.90637e-05)#0.02916; 5
(W_muriae#0.00351601: 0.00390483	(W_tropicalis#0.000578884: 0.00388861	(W_mellicola#0.00601639: 0.00387871	(W_sebi#0.00234672: 0.00387767	W_canadensis#0.000343418: 0.00387767)#0.00538697: 1.03456e-06)#0.00144498: 9.90599e-06)#0.00294278: 1.62171e-05)#0.0324288; 5
(W_muriae#0.00351601: 0.00390483	(W_tropicalis#0.000578884: 0.00389669	(W_mellicola#0.00601639: 0.00388661	(W_sebi#0.00234672: 0.00387767	W_canadensis#0.000343418: 0.00387767)#0.00834281: 8.93409e-06)#0.00159759: 1.00805e-05)#0.00472941: 8.14307e-06)#0.0316229; 5
(W_muriae#0.00351601: 0.00390483	((W_sebi#0.00230345: 0.00387767	W_canadensis#0.000343418: 0.00387767)#0.00834281: 2.17686e-05	(W_mellicola#0.00601639: 0.00388661	W_tropicalis#0.000578884: 0.00388661)#0.00159759: 1.28345e-05)#0.000807235: 5.38908e-06)#0.033216; 5
((W_sebi#0.00230345: 0.00387767	W_canadensis#0.000343418: 0.00387767)#0.00490837: 2.71576e-05	(W_muriae#0.00351601: 0.00389409	(W_mellicola#0.00601639: 0.00388661	W_tropicalis#0.000578884: 0.00388661)#0.00159759: 7.48314e-06)#0.00276814: 1.07404e-05)#0.0346223; 5
((W_sebi#0.00223809: 0.00376765	W_canadensis#0.000333674: 0.00376765)#0.00476911: 2.63871e-05	(W_muriae#0.00341625: 0.00378683	(W_mellicola#0.00584569: 0.00377634	W_tropicalis#0.00056246: 0.00377634)#0.00155226: 1.04934e-05)#0.000420936: 7.21311e-06)#0.0343432; 5
((W_sebi#0.00223809: 0.00376765	W_canadensis#0.000333674: 0.00376765)#0.00159661: 2.63871e-05	(W_muriae#0.00341625: 0.00377991	(W_mellicola#0.00584569: 0.00377634	W_tropicalis#0.00056246: 0.00377634)#0.00155226: 3.57701e-06)#0.00235432: 1.41295e-05)#0.0343432; 5
((W_sebi#0.00223809: 0.00376765	W_canadensis#0.000333674: 0.00376765)#0.00159661: 2.63871e-05	(W_tropicalis#0.00056246: 0.00379017	(W_mellicola#0.00584569: 0.00377634	W_muriae#0.00341625: 0.00377634)#0.00155226: 1.38319e-05)#0.00457088: 3.87461e-06)#0.0309989; 5
((W_sebi#0.00223809: 0.00376765	W_canadensis#0.000333674: 0.00376765)#0.00159661: 2.63871e-05	(W_muriae#0.00341625: 0.0037808	(W_mellicola#0.00584569: 0.00377634	W_tropicalis#0.00056246: 0.00377634)#0.00553331: 4.46359e-06)#0.00458221: 1.32429e-05)#0.0284693; 5
(W_muriae#0.00341625: 0.00379404	((W_sebi#0.00223809: 0.00376765	W_canadensis#0.000333674: 0.00376765)#0.00159661: 1.36914e-05	(W_mellicola#0.00716943: 0.00377634	W_tropicalis#0.00056246: 0.00377634)#0.00232575: 5.01079e-06)#0.00458155: 1.26957e-05)#0.0309756; 5
((W_mellicola#0.00716943: 0.00377634	W_tropicalis#0.00056246: 0.00377634)#0.00532016: 1.77065e-05	((W_sebi#0.00223809: 0.00376765	W_canadensis#0.000333674: 0.00376765)#0.000934311: 1.83267e-05	W_muriae#0.00341625: 0.00378598)#0.00247675: 8.06039e-06)#0.0309756; 5
((W_mellicola#0.00716943: 0.00377634	W_tropicalis#0.00056246: 0.00377634)#0.00289254: 1.77065e-05	((W_sebi#0.00223809: 0.00376765	W_muriae#0.00341625: 0.00376765)#0.00159872: 4.54467e-06	W_canadensis#0.000333674: 0.0037722)#0.000755198: 2.18424e-05)#0.0309756; 5
((W_mellicola#0.00716943: 0.00377634	W_tropicalis#0.00056246: 0.00377634)#0.00289254: 1.77065e-05	((W_sebi#0.00223809: 0.00376765	W_muriae#0.00341625: 0.00376765)#0.00159872: 1.69689e-05	W_canadensis#0.000333674: 0.00378462)#0.00332875: 9.41819e-06)#0.0274891; 5
((W_mellicola#0.00716943: 0.00377634	W_tropicalis#0.00056246: 0.00377634)#0.00289254: 1.77065e-05	((W_sebi#0.00223809: 0.00376765	W_muriae#0.00341625: 0.00376765)#0.00168426: 1.75082e-05	W_canadensis#0.000333674: 0.00378516)#0.00137111: 8.8789e-06)#0.0274891; 5
((W_mellicola#0.00716943: 0.00377634	W_tropicalis#0.00056246: 0.00377634)#0.00289254: 1.77065e-05	((W_sebi#0.00223809: 0.00376765	W_canadensis#0.000333674: 0.00376765)#0.00154578: 6.21388e-06	W_muriae#0.00341625: 0.00377387)#0.00421102: 2.01732e-05)#0.0274891; 5
((W_mellicola#0.00716943: 0.00377634	W_tropicalis#0.00056246: 0.00377634)#0.00289254: 1.77065e-05	((W_sebi#0.00223809: 0.00376765	W_canadensis#0.000333674: 0.00376765)#0.00154578: 8.71205e-06	W_muriae#0.00341625: 0.00377637)#0.00420823: 1.7675e-05)#0.0274891; 5
((W_mellicola#0.00716943: 0.00377634	W_tropicalis#0.00109455: 0.00377634)#0.000615426: 1.77065e-05	((W_sebi#0.00223809: 0.00376765	W_canadensis#0.000333674: 0.00376765)#0.00154578: 9.26014e-06	W_muriae#0.00341625: 0.00377691)#0.00420762: 1.7127e-05)#0.0299468; 5
((W_sebi#0.00223809: 0.00376765	W_canadensis#0.000333674: 0.00376765)#0.00154578: 2.63871e-05	((W_mellicola#0.00716943: 0.00377634	W_tropicalis#0.00109455: 0.00377634)#0.00405978: 2.9116e-06	W_muriae#0.00341625: 0.00377925)#0.00147808: 1.47949e-05)#0.0265242; 5
((W_sebi#0.00223809: 0.00376765	W_canadensis#0.000333674: 0.00376765)#0.00154578: 2.63871e-05	((W_mellicola#0.00716943: 0.00377634	W_muriae#0.00341625: 0.00377634)#0.0015592: 1.59008e-05	W_tropicalis#0.00109455: 0.00379224)#0.0034813: 1.80568e-06)#0.0283497; 5
((W_sebi#0.00223809: 0.00376765	W_canadensis#0.000333674: 0.00376765)#0.00154578: 2.63871e-05	((W_mellicola#0.00716943: 0.00377634	W_muriae#0.00341625: 0.00377634)#0.000895196: 8.75216e-06	W_tropicalis#0.00109455: 0.00378509)#0.00348787: 8.95433e-06)#0.0283497; 5
((W_mellicola#0.00716943: 0.00377634	W_muriae#0.00341625: 0.00377634)#0.00099573: 1.77065e-05	((W_sebi#0.00223809: 0.00376765	W_canadensis#0.000333674: 0.00376765)#0.00154578: 1.4788e-05	W_tropicalis#0.00109455: 0.00378244)#0.00194736: 1.15991e-05)#0.0322913; 5
((W_mellicola#0.00716943: 0.00377634	W_muriae#0.00341625: 0.00377634)#0.00222173: 1.77065e-05	((W_sebi#0.00223809: 0.00376765	W_canadensis#0.000333674: 0.00376765)#0.00154578: 2.63831e-05	W_tropicalis#0.00232669: 0.00379404)#0.000880163: 3.98074e-09)#0.0322913; 5
((W_mellicola#0.00716943: 0.00377634	W_muriae#0.00341625: 0.00377634)#0.00165845: 1.77065e-05	((W_sebi#0.00223809: 0.00376765	W_canadensis#0.000333674: 0.00376765)#0.00154578: 2.63831e-05	W_tropicalis#0.000706764: 0.00379404)#0.000880163: 3.98074e-09)#0.0290937; 5
((W_sebi#0.00239851: 0.00403771	W_canadensis#0.000357591: 0.00403771)#0.00216236: 2.82784e-05	((W_mellicola#0.00768332: 0.00404701	W_muriae#0.00366111: 0.00404701)#0.00177732: 1.89714e-05	W_tropicalis#0.0036478: 0.00406598)#0.000943251: 4.26607e-09)#0.0299663; 5
((W_sebi#0.00339286: 0.00403771	W_canadensis#0.000357591: 0.00403771)#0.00216236: 2.82784e-05	((W_mellicola#0.00768332: 0.00404701	W_muriae#0.00366111: 0.00404701)#0.00177732: 1.88816e-05	W_tropicalis#0.000857937: 0.00406589)#0.00159798: 9.40096e-08)#0.0330273; 5
((W_sebi#0.00360638: 0.00429181	W_canadensis#0.000380095: 0.00429181)#0.00229844: 3.00581e-05	((W_mellicola#0.00816685: 0.0043017	W_tropicalis#0.000911929: 0.0043017)#0.00188917: 2.00699e-05	W_muriae#0.00389152: 0.00432177)#0.000794059: 9.99258e-08)#0.0328773; 5
((W_mellicola#0.00767022: 0.00404011	W_tropicalis#0.000856475: 0.00404011)#0.00177429: 1.89433e-05	((W_sebi#0.00338707: 0.00403083	W_canadensis#0.000356981: 0.00403083)#0.00215867: 2.81364e-05	W_muriae#0.00365487: 0.00405896)#0.000745772: 9.38493e-08)#0.0274213; 5
(W_muriae#0.00365487: 0.00405906	((W_sebi#0.00338707: 0.00403083	W_canadensis#0.000356981: 0.00403083)#0.000232582: 2.20004e-05	(W_mellicola#0.00767022: 0.00404011	W_tropicalis#0.000856475: 0.00404011)#0.00177429: 1.27135e-05)#0.00145612: 6.22984e-06)#0.0244021; 5
(W_muriae#0.00365487: 0.00405906	((W_sebi#0.00338707: 0.00403083	W_canadensis#0.000356981: 0.00403083)#0.0032426: 2.37476e-05	(W_mellicola#0.00767022: 0.00404011	W_tropicalis#0.000856475: 0.00404011)#0.000639236: 1.44606e-05)#0.00145549: 4.48266e-06)#0.0244021; 5
(W_muriae#0.00365487: 0.00405906	((W_sebi#0.00338707: 0.00403083	W_canadensis#0.000356981: 0.00403083)#0.0032426: 1.68861e-05	(W_mellicola#0.00767022: 0.00404011	W_tropicalis#0.000856475: 0.00404011)#0.00308102: 7.59916e-06)#0.00379097: 1.13441e-05)#0.027263; 5
((W_mellicola#0.00767022: 0.00404011	W_tropicalis#0.000856475: 0.00404011)#0.000510345: 1.89433e-05	((W_sebi#0.00338707: 0.00403083	W_canadensis#0.000356981: 0.00403083)#0.0032426: 1.497e-05	W_muriae#0.00365487: 0.0040458)#0.00556146: 1.32602e-05)#0.027263; 5
((W_mellicola#0.00767022: 0.00404011	W_tropicalis#0.000856475: 0.00404011)#0.00292419: 1.89433e-05	((W_muriae#0.00365487: 0.00403083	W_canadensis#0.000356981: 0.00403083)#0.0032426: 8.83701e-06	W_sebi#0.00338707: 0.00403966)#0.0042859: 1.93932e-05)#0.030207; 5
((((W_muriae#0.00365487: 0.00403083	W_canadensis#0.000356981: 0.00403083)#0.0032426: 1.64424e-05	W_sebi#0.00338707: 0.00404727)#0.00427785: 6.04727e-06	W_tropicalis#0.000856475: 0.00405332)#0.00291467: 5.74055e-06	W_mellicola#0.00767022: 0.00405906)#0.0256081; 5
((((W_muriae#0.00365487: 0.00403083	W_canadensis#0.000728878: 0.00403083)#0.0032426: 1.64424e-05	W_sebi#0.00338707: 0.00404727)#0.00360577: 8.31799e-06	W_mellicola#0.00767022: 0.00405559)#0.000446832: 3.46983e-06	W_tropicalis#0.000856475: 0.00405906)#0.0235485; 5
(((W_mellicola#0.00767022: 0.00404727	W_sebi#0.00338707: 0.00404727)#0.00360577: 1.13267e-05	(W_muriae#0.00365487: 0.00403083	W_canadensis#0.000728878: 0.00403083)#0.000650174: 2.77691e-05)#0.00298032: 4.6115e-07	W_tropicalis#0.000856475: 0.00405906)#0.0235485; 5
(((W_mellicola#0.00767022: 0.00404727	W_sebi#0.00338707: 0.00404727)#0.000738698: 9.84698e-06	(W_muriae#0.00365487: 0.00403083	W_canadensis#0.000728878: 0.00403083)#0.000650174: 2.62894e-05)#0.0014011: 1.94084e-06	W_tropicalis#0.000856475: 0.00405906)#0.0264338; 5
(((W_mellicola#0.00767022: 0.00405048	(W_muriae#0.00365487: 0.00403083	W_canadensis#0.000728878: 0.00403083)#0.0020641: 1.96566e-05)#0.00214309: 6.6328e-06	W_sebi#0.00338707: 0.00405712)#0.0014011: 1.94084e-06	W_tropicalis#0.000856475: 0.00405906)#0.0264338; 5
(((W_mellicola#0.00767022: 0.00405048	W_sebi#0.00338707: 0.00405048)#0.00106972: 6.6328e-06	(W_muriae#0.00365487: 0.00403083	W_canadensis#0.000728878: 0.00403083)#0.000641575: 2.62894e-05)#0.000459022: 1.94084e-06	W_tropicalis#0.000856475: 0.00405906)#0.029486; 5
((W_tropicalis#0.000856475: 0.00405541	(W_muriae#0.00365487: 0.00403083	W_canadensis#0.000728878: 0.00403083)#0.00233967: 2.45873e-05)#0.00207072: 3.64293e-06	(W_mellicola#0.00767022: 0.00405048	W_sebi#0.00338707: 0.00405048)#0.00106972: 8.57363e-06)#0.0256397; 5
((W_tropicalis#0.000856475: 0.00405542	(W_mellicola#0.00767022: 0.00405048	W_sebi#0.00338707: 0.00405048)#0.00106972: 4.93245e-06)#0.000470636: 3.64119e-06	(W_muriae#0.00365487: 0.00403083	W_canadensis#0.000728878: 0.00403083)#0.00233967: 2.82303e-05)#0.0256397; 5
((W_sebi#0.00351269: 0.0042043	(W_mellicola#0.00795468: 0.0042007	W_tropicalis#0.000888238: 0.0042007)#0.00110939: 3.60426e-06)#0.00235876: 5.28734e-06	(W_muriae#0.00379042: 0.00418031	W_canadensis#0.00075591: 0.00418031)#0.000359065: 2.92772e-05)#0.0277011; 5
((W_sebi#0.00351269: 0.00418952	(W_muriae#0.00379042: 0.00418031	W_canadensis#0.00075591: 0.00418031)#0.00498806: 9.2073e-06)#0.00236708: 2.00699e-05	(W_mellicola#0.00795468: 0.0042007	W_tropicalis#0.000888238: 0.0042007)#0.00110939: 8.8916e-06)#0.0296504; 5
((W_sebi#0.00351269: 0.00419727	(W_muriae#0.00379042: 0.00418031	W_canadensis#0.00075591: 0.00418031)#0.000425831: 1.69519e-05)#0.00236271: 1.23253e-05	(W_mellicola#0.00795468: 0.0042007	W_tropicalis#0.000888238: 0.0042007)#0.00110939: 8.8916e-06)#0.0296504; 5
(W_mellicola#0.00529162: 0.00420959	((W_sebi#0.00351269: 0.00418599	(W_muriae#0.00379042: 0.00418031	W_canadensis#0.00075591: 0.00418031)#0.00237568: 5.67467e-06)#0.00236908: 2.27657e-05	W_tropicalis#0.000888238: 0.00420876)#0.0028025: 8.3683e-07)#0.0313616; 5
(W_mellicola#0.00529162: 0.00420959	((W_muriae#0.00379042: 0.00419288	(W_sebi#0.00351269: 0.00418031	W_canadensis#0.00075591: 0.00418031)#0.00159378: 1.25675e-05)#0.00236518: 1.41673e-05	W_tropicalis#0.000888238: 0.00420705)#0.00045071: 2.54239e-06)#0.0302042; 5
(W_mellicola#0.00529162: 0.00420959	((W_sebi#0.00351269: 0.00419021	(W_muriae#0.00379042: 0.00418031	W_canadensis#0.00075591: 0.00418031)#0.00159378: 9.89495e-06)#0.00236669: 8.05804e-06	W_tropicalis#0.000888238: 0.00419827)#0.00222039: 1.13242e-05)#0.0329249; 5
(W_mellicola#0.00529162: 0.00420959	((W_muriae#0.00379042: 0.00419421	(W_sebi#0.00351269: 0.00418031	W_canadensis#0.00075591: 0.00418031)#0.00469925: 1.38949e-05)#0.00162443: 1.29653e-05	W_tropicalis#0.000888238: 0.00420717)#0.00202362: 2.41706e-06)#0.0301585; 5
(W_tropicalis#0.000957933: 0.0045399	((W_muriae#0.00408783: 0.00452331	(W_sebi#0.00378831: 0.00450832	W_canadensis#0.000815222: 0.00450832)#0.00506798: 1.49851e-05)#0.000480268: 3.39714e-06	W_mellicola#0.00570682: 0.0045267)#0.0021875: 1.31922e-05)#0.0284038; 5
(W_tropicalis#0.000957933: 0.0045399	((W_muriae#0.00408783: 0.00452096	(W_sebi#0.00378831: 0.00450832	W_canadensis#0.000815222: 0.00450832)#0.00274355: 1.26418e-05)#0.000480517: 6.55591e-06	W_mellicola#0.00570682: 0.00452752)#0.00218711: 1.23767e-05)#0.0284038; 5
(W_mellicola#0.00570682: 0.0045399	((W_muriae#0.00408783: 0.00452233	(W_sebi#0.00378831: 0.00450832	W_canadensis#0.000815222: 0.00450832)#0.00274355: 1.40074e-05)#0.000480372: 7.70299e-08	W_tropicalis#0.000957933: 0.00452241)#0.00108703: 1.749e-05)#0.0300212; 5
(W_mellicola#0.00520048: 0.00413709	((W_muriae#0.00372513: 0.00411815	(W_sebi#0.00345219: 0.00410831	W_canadensis#0.00074289: 0.00410831)#0.00250013: 9.83067e-06)#0.0016958: 1.37717e-05	W_tropicalis#0.00173323: 0.00413192)#0.00414337: 5.17055e-06)#0.0305744; 5
(W_tropicalis#0.0018497: 0.00441509	((W_muriae#0.00397546: 0.00440374	(W_sebi#0.00368417: 0.00438439	W_canadensis#0.000792811: 0.00438439)#0.00408716: 1.93554e-05)#0.0016793: 1.06651e-05	W_mellicola#0.0071443: 0.00441441)#0.00441695: 6.85951e-07)#0.0291795; 5
(W_tropicalis#0.0018497: 0.00441509	((W_canadensis#0.000792811: 0.00439603	(W_sebi#0.00368417: 0.00438439	W_muriae#0.00397546: 0.00438439)#0.00173363: 1.16477e-05)#0.00204457: 1.05321e-05	W_mellicola#0.0071443: 0.00440657)#0.00442481: 8.5267e-06)#0.0314523; 5
(W_tropicalis#0.0018497: 0.00441509	((W_canadensis#0.000792811: 0.00439282	(W_sebi#0.00368417: 0.00438439	W_muriae#0.00397546: 0.00438439)#0.00173363: 8.43583e-06)#0.00204606: 1.22131e-05	W_mellicola#0.0071443: 0.00440504)#0.00277886: 1.00576e-05)#0.0292778; 5
(W_tropicalis#0.00118145: 0.00394283	((W_sebi#0.00329008: 0.00392422	(W_canadensis#0.000708007: 0.0039154	W_muriae#0.00355022: 0.0039154)#0.00424039: 8.81286e-06)#0.00182661: 1.69248e-06	W_mellicola#0.0063801: 0.00392591)#0.00248663: 1.69165e-05)#0.026146; 5
(W_tropicalis#0.00118145: 0.00394283	((W_mellicola#0.0063801: 0.00392563	(W_canadensis#0.000708007: 0.0039154	W_muriae#0.00355022: 0.0039154)#0.00751932: 1.02228e-05)#0.00115117: 1.62829e-05	W_sebi#0.00329008: 0.00394191)#0.00180501: 9.16125e-07)#0.0242423; 5
(W_tropicalis#0.00122379: 0.0040841	((W_mellicola#0.00660871: 0.00406629	W_sebi#0.00340797: 0.00406629)#0.00119242: 1.09378e-05	(W_canadensis#0.000733376: 0.0040557	W_muriae#0.00367743: 0.0040557)#0.00621749: 2.15269e-05)#0.00187241: 6.87756e-06)#0.025111; 5
(W_tropicalis#0.00122379: 0.0040841	((W_mellicola#0.00660871: 0.00405993	(W_canadensis#0.000733376: 0.0040557	W_muriae#0.00367743: 0.0040557)#0.00621749: 4.22705e-06)#0.00104636: 1.69367e-05	W_sebi#0.00340797: 0.00407686)#0.00187257: 7.24074e-06)#0.025111; 5
(W_tropicalis#0.00122379: 0.0040841	((W_muriae#0.00367743: 0.00406177	(W_canadensis#0.000733376: 0.0040557	W_mellicola#0.00660871: 0.0040557)#0.00404535: 6.07084e-06)#0.0034867: 2.07338e-06	W_sebi#0.00340797: 0.00406384)#0.00187857: 2.02602e-05)#0.0269743; 5
(W_tropicalis#0.00122379: 0.0040841	((W_mellicola#0.00660871: 0.00406299	(W_canadensis#0.000733376: 0.0040557	W_muriae#0.00367743: 0.0040557)#0.00404535: 7.29192e-06)#0.000536186: 1.22912e-05	W_sebi#0.00340797: 0.00407528)#0.00102433: 8.82133e-06)#0.0269743; 5
(W_sebi#0.00340797: 0.0040841	((W_mellicola#0.00660871: 0.00406203	(W_canadensis#0.000733376: 0.0040557	W_muriae#0.00367743: 0.0040557)#0.000603923: 6.32685e-06)#0.00425383: 1.3628e-05	W_tropicalis#0.00122379: 0.00407566)#0.00364072: 8.44966e-06)#0.0302866; 5
(W_tropicalis#0.00122379: 0.0040841	((W_mellicola#0.00660871: 0.00406202	(W_canadensis#0.000733376: 0.0040557	W_muriae#0.00367743: 0.0040557)#0.00294774: 6.32396e-06)#0.00425384: 1.90453e-05	W_sebi#0.00340797: 0.00408107)#0.00363589: 3.03522e-06)#0.0302866; 5
(W_tropicalis#0.0011522: 0.0038452	((W_muriae#0.00346232: 0.00383552	(W_canadensis#0.000690477: 0.00381846	W_mellicola#0.00622213: 0.00381846)#0.00277531: 1.70631e-05)#0.00675889: 1.85413e-06	W_sebi#0.00320862: 0.00383738)#0.00342764: 7.82574e-06)#0.028515; 5
(W_tropicalis#0.00175103: 0.0038452	((W_canadensis#0.000690477: 0.00382896	(W_muriae#0.00346232: 0.00381846	W_mellicola#0.00622213: 0.00381846)#0.00125178: 1.04989e-05)#0.00677048: 6.03558e-06	W_sebi#0.00320862: 0.003835)#0.00342977: 1.02084e-05)#0.0256933; 5
(W_tropicalis#0.00175103: 0.0038452	((W_muriae#0.00346232: 0.00382612	(W_canadensis#0.000690477: 0.00381846	W_mellicola#0.00622213: 0.00381846)#0.00125178: 7.65992e-06)#0.0067755: 7.90576e-06	W_sebi#0.00320862: 0.00383403)#0.0057356: 1.11773e-05)#0.0285829; 5
(W_sebi#0.00341387: 0.00409117	((W_muriae#0.00368379: 0.00407761	(W_canadensis#0.000734645: 0.00406272	W_mellicola#0.00662014: 0.00406272)#0.00133185: 1.48938e-05)#0.0104057: 1.02916e-05	W_tropicalis#0.00186304: 0.0040879)#0.00461181: 3.2682e-06)#0.0330667; 5
(W_sebi#0.00341387: 0.00409117	((W_canadensis#0.000734645: 0.00406992	(W_muriae#0.00368379: 0.00406272	W_mellicola#0.00662014: 0.00406272)#0.0017541: 7.20393e-06)#0.00844181: 1.79815e-05	W_tropicalis#0.00186304: 0.0040879)#0.000293573: 3.2682e-06)#0.0372893; 5
(W_sebi#0.00341387: 0.00409117	((W_canadensis#0.000734645: 0.00406992	W_tropicalis#0.00186304: 0.00406992)#0.00557302: 1.79815e-05	(W_muriae#0.00368379: 0.00406272	W_mellicola#0.00662014: 0.00406272)#0.0017541: 2.51854e-05)#0.0027437: 3.2682e-06)#0.0372893; 5
(W_sebi#0.00341387: 0.00409117	(((W_muriae#0.00368379: 0.00406272	W_mellicola#0.00662014: 0.00406272)#0.0017541: 1.29747e-05	W_tropicalis#0.00100508: 0.00407569)#0.00556513: 1.13931e-05	W_canadensis#0.000734645: 0.00408709)#0.000769812: 4.08582e-06)#0.0363991; 5
(W_canadensis#0.000521918: 0.00369142	(((W_muriae#0.00332384: 0.00366575	W_mellicola#0.00597329: 0.00366575)#0.00143312: 7.56383e-06	W_tropicalis#0.00090687: 0.00367331)#0.00502702: 5.97501e-06	W_sebi#0.0030803: 0.00367929)#0.00242988: 1.21346e-05)#0.0344153; 5
(W_canadensis#0.000521918: 0.00369142	(((W_tropicalis#0.00090687: 0.00366575	W_mellicola#0.00597329: 0.00366575)#0.00338354: 1.31147e-06	W_muriae#0.00332384: 0.00366706)#0.00662444: 8.94007e-06	W_sebi#0.0030803: 0.003676)#0.00243205: 1.54219e-05)#0.0378796; 5
(W_canadensis#0.000521918: 0.00369142	(((W_tropicalis#0.00090687: 0.00366575	W_mellicola#0.00597329: 0.00366575)#0.00529074: 1.82352e-06	W_muriae#0.00332384: 0.00366757)#0.00662351: 1.93181e-05	W_sebi#0.0030803: 0.00368689)#0.00242487: 4.53175e-06)#0.036508; 5
(W_sebi#0.00362884: 0.00434879	(((W_tropicalis#0.00106837: 0.00431855	W_mellicola#0.00703701: 0.00431855)#0.00157363: 2.88353e-06	W_muriae#0.00391576: 0.00432143)#0.003579: 1.65869e-05	W_canadensis#0.000614862: 0.00433802)#0.00286027: 1.07749e-05)#0.03982; 5
(W_sebi#0.00362884: 0.00434879	(((W_tropicalis#0.00106837: 0.00431855	W_mellicola#0.00703701: 0.00431855)#0.00115156: 1.3401e-05	W_canadensis#0.000614862: 0.00433195)#0.000985173: 1.54703e-05	W_muriae#0.00391576: 0.00434742)#0.00285409: 1.37401e-06)#0.0367466; 5
(W_sebi#0.00302868: 0.00362956	((W_muriae#0.00326814: 0.0036155	W_canadensis#0.000513171: 0.0036155)#0.000822238: 7.39722e-06	(W_tropicalis#0.000891672: 0.00360432	W_mellicola#0.00587318: 0.00360432)#0.00298926: 1.85819e-05)#0.00238569: 6.66127e-06)#0.0330741; 5
(W_sebi#0.00302868: 0.00362956	((W_muriae#0.00326814: 0.0036155	W_canadensis#0.000513171: 0.0036155)#0.000822238: 4.60671e-07	(W_tropicalis#0.00117128: 0.00360432	W_mellicola#0.00587318: 0.00360432)#0.000406703: 1.16453e-05)#0.00103818: 1.35978e-05)#0.0362236; 5
(W_sebi#0.00337886: 0.00404921	(((W_tropicalis#0.00130671: 0.00402105	W_mellicola#0.00655225: 0.00402105)#0.000453727: 3.35244e-06	W_canadensis#0.000572505: 0.0040244)#0.00163079: 1.71785e-05	W_muriae#0.00364601: 0.00404158)#0.00230838: 7.63082e-06)#0.0375373; 5
(((W_tropicalis#0.00130671: 0.00402105	W_mellicola#0.00510541: 0.00402105)#0.000453727: 3.35244e-06	W_canadensis#0.000572505: 0.0040244)#0.00381418: 2.48094e-05	(W_sebi#0.00337886: 0.00404158	W_muriae#0.00364601: 0.00404158)#0.00132701: 7.63082e-06)#0.0375373; 5
(W_sebi#0.00337886: 0.00404921	(((W_tropicalis#0.00130671: 0.00402105	W_mellicola#0.00510541: 0.00402105)#0.00301469: 1.33518e-05	W_canadensis#0.000572505: 0.0040344)#0.00380473: 7.39681e-06	W_muriae#0.00364601: 0.0040418)#0.00387392: 7.41316e-06)#0.0391884; 5
(W_sebi#0.00337886: 0.00404921	(((W_tropicalis#0.00130671: 0.00402105	W_canadensis#0.000572505: 0.00402105)#0.00301469: 1.32105e-05	W_mellicola#0.00510541: 0.00403426)#0.00113946: 5.80172e-06	W_muriae#0.00364601: 0.00404006)#0.0017108: 9.14962e-06)#0.0356222; 5
(W_sebi#0.00337886: 0.00404921	(((W_mellicola#0.00510541: 0.00402105	W_canadensis#0.000572505: 0.00402105)#0.000469433: 1.58504e-05	W_tropicalis#0.00145855: 0.0040369)#0.000877737: 4.60229e-06	W_muriae#0.00364601: 0.00404151)#0.00321752: 7.70907e-06)#0.0371551; 5
(W_sebi#0.00319614: 0.00383024	(((W_mellicola#0.00482932: 0.0038036	W_canadensis#0.000541545: 0.0038036)#0.0019564: 4.19473e-06	W_tropicalis#0.00137967: 0.0038078)#0.00361308: 1.99627e-05	W_muriae#0.00344884: 0.00382776)#0.0030397: 2.48142e-06)#0.0368482; 5
(W_sebi#0.00319614: 0.00383024	(((W_mellicola#0.00482932: 0.0038036	W_tropicalis#0.00137967: 0.0038036)#0.00325467: 8.04371e-06	W_canadensis#0.000541545: 0.00381165)#0.00360943: 9.55536e-06	W_muriae#0.00344884: 0.0038212)#0.00304492: 9.03981e-06)#0.033917; 5
(W_muriae#0.00344884: 0.00383024	(((W_mellicola#0.00482932: 0.0038036	W_tropicalis#0.00137967: 0.0038036)#0.00325467: 1.53969e-05	W_canadensis#0.000541545: 0.003819)#0.00676814: 4.60266e-06	W_sebi#0.00319614: 0.0038236)#0.0058059: 6.63933e-06)#0.033917; 5
(W_muriae#0.00344884: 0.00383024	(((W_mellicola#0.00482932: 0.0038036	W_canadensis#0.000541545: 0.0038036)#0.00325467: 6.79597e-06	W_tropicalis#0.00137967: 0.0038104)#0.0041289: 1.61662e-05	W_sebi#0.00319614: 0.00382657)#0.00256765: 3.67676e-06)#0.033917; 5
(W_muriae#0.00344884: 0.00383024	(((W_mellicola#0.00482932: 0.0038036	W_canadensis#0.000541545: 0.0038036)#0.00325467: 1.01291e-05	W_tropicalis#0.00137967: 0.00381373)#0.000972982: 1.08854e-05	W_sebi#0.00319614: 0.00382462)#0.00256896: 5.62439e-06)#0.0303639; 5
(W_muriae#0.00344884: 0.00383024	(((W_mellicola#0.00482932: 0.0038036	W_canadensis#0.000541545: 0.0038036)#0.00325467: 1.01291e-05	W_tropicalis#0.00224379: 0.00381373)#0.000972982: 1.08854e-05	W_sebi#0.00319614: 0.00382462)#0.00256896: 5.62439e-06)#0.0323072; 5
(W_muriae#0.00391224: 0.00434489	(((W_mellicola#0.00547821: 0.00431467	W_tropicalis#0.00254527: 0.00431467)#0.00140233: 1.26992e-05	W_canadensis#0.00061431: 0.00432737)#0.00110341: 9.38479e-06	W_sebi#0.00362559: 0.00433676)#0.00771246: 8.13421e-06)#0.0366481; 5
(W_muriae#0.00371693: 0.00412798	(((W_mellicola#0.00520472: 0.00409927	W_tropicalis#0.00241821: 0.00409927)#0.00392538: 2.00895e-05	W_sebi#0.00344459: 0.00411936)#0.000608473: 3.44631e-06	W_canadensis#0.000583642: 0.00412281)#0.00466519: 5.17382e-06)#0.0324621; 5
(W_muriae#0.00371693: 0.00412798	(((W_mellicola#0.00520472: 0.00409927	W_tropicalis#0.00241821: 0.00409927)#0.000457191: 9.20503e-06	W_canadensis#0.000583642: 0.00410848)#0.00209237: 1.20107e-05	W_sebi#0.00344459: 0.00412049)#0.00119439: 7.49386e-06)#0.0286385; 5
(W_muriae#0.00371693: 0.00412798	(((W_mellicola#0.00520472: 0.00409927	W_tropicalis#0.00241821: 0.00409927)#0.00147086: 1.3644e-06	W_canadensis#0.000583642: 0.00410063)#0.00129956: 5.20787e-06	W_sebi#0.00344459: 0.00410584)#0.00249186: 2.21373e-05)#0.0297903; 5
(W_sebi#0.00306057: 0.00366778	(((W_mellicola#0.00462448: 0.00364227	W_tropicalis#0.00214862: 0.00364227)#0.00130689: 3.27301e-06	W_canadensis#0.000518575: 0.00364554)#0.00307869: 2.04886e-05	W_muriae#0.00330256: 0.00366603)#0.00220323: 1.74734e-06)#0.0294644; 5
(W_sebi#0.0034202: 0.00409876	(((W_mellicola#0.00516788: 0.00407025	W_canadensis#0.00057951: 0.00407025)#0.00160307: 2.04869e-05	W_tropicalis#0.00210002: 0.00409074)#0.00216739: 2.12666e-06	W_muriae#0.00369062: 0.00409287)#0.00246449: 5.89284e-06)#0.0352794; 5
(((W_mellicola#0.00516788: 0.00407025	W_canadensis#0.00057951: 0.00407025)#0.00140955: 2.27882e-05	W_tropicalis#0.00210002: 0.00409304)#0.00216617: 5.71822e-06	(W_sebi#0.0034202: 0.00409287	W_muriae#0.00369062: 0.00409287)#0.00337306: 5.89284e-06)#0.0329023; 5
(((W_mellicola#0.00516788: 0.00407025	W_canadensis#0.00057951: 0.00407025)#0.0032772: 1.4057e-05	W_tropicalis#0.00210002: 0.00408431)#0.00217081: 1.44494e-05	(W_sebi#0.0034202: 0.00409287	W_muriae#0.00369062: 0.00409287)#0.00337306: 5.89284e-06)#0.0329023; 5
(W_muriae#0.00369062: 0.00409876	(W_sebi#0.0034202: 0.00409842	((W_mellicola#0.00516788: 0.00407025	W_canadensis#0.00057951: 0.00407025)#0.000922835: 7.51443e-06	W_tropicalis#0.00210002: 0.00407777)#0.000506197: 2.06509e-05)#0.000993381: 3.41003e-07)#0.0329023; 5
(W_muriae#0.00369062: 0.00409876	((W_mellicola#0.00516788: 0.00407025	W_canadensis#0.00057951: 0.00407025)#0.000922835: 2.06394e-05	(W_sebi#0.0034202: 0.00407777	W_tropicalis#0.00210002: 0.00407777)#0.00420661: 1.31249e-05)#0.00115212: 7.867e-06)#0.0329023; 5
(W_muriae#0.00369062: 0.00409876	((W_mellicola#0.00516788: 0.00407025	W_canadensis#0.00057951: 0.00407025)#0.000922835: 1.44489e-05	(W_sebi#0.0034202: 0.00407777	W_tropicalis#0.00210002: 0.00407777)#0.00420661: 6.93448e-06)#0.00393394: 1.40575e-05)#0.035831; 5
((W_mellicola#0.00516788: 0.00407025	W_canadensis#0.00057951: 0.00407025)#0.000922835: 2.85064e-05	(W_muriae#0.00369062: 0.00408392	(W_sebi#0.0034202: 0.00407777	W_tropicalis#0.00210002: 0.00407777)#0.00420661: 6.14797e-06)#0.0039347: 1.4844e-05)#0.0382291; 5
((W_sebi#0.00300501: 0.00358275	W_tropicalis#0.00184509: 0.00358275)#0.000659884: 1.84436e-05	(W_muriae#0.0032426: 0.00359194	(W_mellicola#0.00454053: 0.00357615	W_canadensis#0.000509161: 0.00357615)#0.000810808: 1.57925e-05)#0.0034534: 9.25331e-06)#0.0301296; 5
((W_sebi#0.00300501: 0.00358275	W_tropicalis#0.00184509: 0.00358275)#0.00207733: 1.84436e-05	(W_canadensis#0.000509161: 0.00357748	(W_mellicola#0.00454053: 0.00357615	W_muriae#0.0032426: 0.00357615)#0.000810808: 1.33006e-06)#0.00346736: 2.37158e-05)#0.0301296; 5
((W_sebi#0.00320696: 0.00382352	W_tropicalis#0.00196909: 0.00382352)#0.00469203: 1.96831e-05	(W_canadensis#0.000543379: 0.00381741	(W_mellicola#0.00484567: 0.00381648	W_muriae#0.00346052: 0.00381648)#0.000865297: 9.32606e-07)#0.00370085: 2.57964e-05)#0.0307209; 5
((W_sebi#0.00320696: 0.00382352	W_tropicalis#0.00196909: 0.00382352)#0.00469203: 1.96831e-05	(W_mellicola#0.00484567: 0.00384062	(W_canadensis#0.000543379: 0.00381648	W_muriae#0.00346052: 0.00381648)#0.00346595: 2.41398e-05)#0.00367849: 2.58924e-06)#0.0279912; 5
(W_mellicola#0.00484567: 0.00384321	((W_sebi#0.00320696: 0.00382352	W_tropicalis#0.00196909: 0.00382352)#0.00469203: 8.60612e-06	(W_canadensis#0.000543379: 0.00381648	W_muriae#0.00346052: 0.00381648)#0.00346595: 1.5652e-05)#0.00157454: 1.1077e-05)#0.0305831; 5
((W_canadensis#0.000528677: 0.00381648	W_muriae#0.00346052: 0.00381648)#0.00346595: 2.6729e-05	((W_sebi#0.00320696: 0.00382352	W_tropicalis#0.00196909: 0.00382352)#0.00373808: 1.26009e-05	W_mellicola#0.00484567: 0.00383613)#0.0015729: 7.0822e-06)#0.0328023; 5
((W_canadensis#0.000528677: 0.00381648	W_muriae#0.00346052: 0.00381648)#0.00346595: 2.6729e-05	((W_mellicola#0.00484567: 0.00382352	W_tropicalis#0.00196909: 0.00382352)#0.00373808: 1.35511e-05	W_sebi#0.00320696: 0.00383708)#0.00157251: 6.13206e-06)#0.0328023; 5
((W_mellicola#0.00484567: 0.00382352	W_tropicalis#0.00196909: 0.00382352)#0.00185837: 1.96831e-05	((W_canadensis#0.000528677: 0.00381648	W_muriae#0.00346052: 0.00381648)#0.00346595: 2.0597e-05	W_sebi#0.00320696: 0.00383708)#0.00177437: 6.13206e-06)#0.0328023; 5
((W_mellicola#0.00484567: 0.00382352	W_tropicalis#0.00196909: 0.00382352)#0.00122124: 1.96831e-05	((W_canadensis#0.000528677: 0.00381648	W_sebi#0.00320696: 0.00381648)#0.00346595: 2.39038e-05	W_muriae#0.00346052: 0.00384038)#0.000885752: 2.8252e-06)#0.0355272; 5
((W_canadensis#0.000528677: 0.00381648	W_sebi#0.00320696: 0.00381648)#0.00346595: 2.6729e-05	((W_mellicola#0.00484567: 0.00382352	W_tropicalis#0.00196909: 0.00382352)#0.00122124: 2.06309e-06	W_muriae#0.00346052: 0.00382559)#0.000889178: 1.762e-05)#0.0355272; 5
((W_canadensis#0.000528677: 0.00381648	W_sebi#0.00320696: 0.00381648)#0.00102933: 2.6729e-05	((W_mellicola#0.00484567: 0.00382352	W_muriae#0.00346052: 0.00382352)#0.00214549: 1.34293e-05	W_tropicalis#0.00196909: 0.00383695)#0.00124626: 6.2538e-06)#0.0355272; 5
((W_canadensis#0.000528677: 0.00381648	W_sebi#0.00320696: 0.00381648)#0.00102933: 2.6729e-05	((W_mellicola#0.00484567: 0.00382352	W_tropicalis#0.00145293: 0.00382352)#0.000988647: 1.32758e-06	W_muriae#0.00346052: 0.00382485)#0.00243005: 1.83556e-05)#0.0328077; 5
((W_canadensis#0.000528677: 0.00381648	W_sebi#0.00320696: 0.00381648)#0.00241306: 2.6729e-05	((W_mellicola#0.00647326: 0.00382352	W_muriae#0.00346052: 0.00382352)#0.0012382: 1.5485e-05	W_tropicalis#0.00141764: 0.00383901)#0.00242109: 4.19811e-06)#0.031171; 5
((W_mellicola#0.00647326: 0.00382352	W_muriae#0.00346052: 0.00382352)#0.00251451: 1.96831e-05	((W_canadensis#0.000528677: 0.00381648	W_sebi#0.00320696: 0.00381648)#0.00241306: 2.6256e-05	W_tropicalis#0.00141764: 0.00384273)#0.00104101: 4.73083e-07)#0.031171; 5
(W_tropicalis#0.00141764: 0.00384321	((W_canadensis#0.000528677: 0.00381648	W_sebi#0.00320696: 0.00381648)#0.00241306: 2.56563e-05	(W_mellicola#0.00647326: 0.00382352	W_muriae#0.00346052: 0.00382352)#0.00251451: 1.86104e-05)#0.000989087: 1.07273e-06)#0.0280616; 5
(W_tropicalis#0.00423371: 0.00384321	(W_mellicola#0.00647326: 0.00384213	((W_canadensis#0.000528677: 0.00381648	W_sebi#0.00320696: 0.00381648)#0.00241306: 7.04592e-06	W_muriae#0.00346052: 0.00382352)#0.00251451: 1.86104e-05)#0.000989087: 1.07273e-06)#0.0280616; 5
(W_tropicalis#0.00423371: 0.00384321	(W_mellicola#0.00647326: 0.00383585	((W_canadensis#0.000528677: 0.00381648	W_sebi#0.00320696: 0.00381648)#0.00241306: 3.90077e-06	W_muriae#0.00346052: 0.00382038)#0.00451441: 1.54737e-05)#0.00132556: 7.35455e-06)#0.0280616; 5
(W_tropicalis#0.00161951: 0.00363333	(W_mellicola#0.00611976: 0.00362121	((W_canadensis#0.000499806: 0.00360806	W_muriae#0.00327154: 0.00360806)#0.00228129: 8.3803e-06	W_sebi#0.00303183: 0.00361644)#0.00269793: 4.76727e-06)#0.00245743: 1.21218e-05)#0.0265291; 5
(W_tropicalis#0.00152989: 0.00363333	(W_sebi#0.00303183: 0.00362121	((W_canadensis#0.000499806: 0.00360806	W_muriae#0.00327154: 0.00360806)#0.000689386: 1.17654e-05	W_mellicola#0.00611976: 0.00361982)#0.00100111: 1.38213e-06)#0.0022524: 1.21218e-05)#0.0251167; 5
(((W_canadensis#0.000499806: 0.00360806	W_muriae#0.00327154: 0.00360806)#0.000689386: 1.17654e-05	W_mellicola#0.00611976: 0.00361982)#0.00346301: 1.35039e-05	(W_sebi#0.00303183: 0.00362121	W_tropicalis#0.0027144: 0.00362121)#0.00147877: 1.21218e-05)#0.0251167; 5
(W_tropicalis#0.00303017: 0.00405599	(W_sebi#0.00338452: 0.00404885	((W_canadensis#0.000557949: 0.00402779	W_muriae#0.00365212: 0.00402779)#0.000769582: 1.31341e-05	W_mellicola#0.00683167: 0.00404092)#0.00386587: 7.9342e-06)#0.00343231: 7.14064e-06)#0.0258445; 5
(W_tropicalis#0.00303017: 0.00405599	(W_sebi#0.00338452: 0.00404058	((W_canadensis#0.000557949: 0.00402779	W_muriae#0.00365212: 0.00402779)#0.000769582: 1.22912e-05	W_mellicola#0.00683167: 0.00404008)#0.0016567: 5.02682e-07)#0.00611415: 1.54151e-05)#0.0267625; 5
(((W_canadensis#0.000557949: 0.00402779	W_muriae#0.00365212: 0.00402779)#0.00223287: 9.68484e-06	W_mellicola#0.00606155: 0.00403747)#0.00192911: 1.85241e-05	(W_sebi#0.00338452: 0.00404058	W_tropicalis#0.00303017: 0.00404058)#0.00611415: 1.54151e-05)#0.0292351; 5
(((W_canadensis#0.000557949: 0.00402779	W_muriae#0.00365212: 0.00402779)#0.00169366: 1.769e-05	W_mellicola#0.00606155: 0.00404548)#0.00192529: 1.05189e-05	(W_sebi#0.00338452: 0.00404058	W_tropicalis#0.0040386: 0.00404058)#0.00611415: 1.54151e-05)#0.0265874; 5
(((W_canadensis#0.000510121: 0.00368252	W_muriae#0.00333906: 0.00368252)#0.000792247: 1.75511e-05	(W_sebi#0.0030944: 0.00369422	W_tropicalis#0.0026227: 0.00369422)#0.00559004: 5.85386e-06)#0.0017596: 8.23982e-06	W_mellicola#0.00554196: 0.00370831)#0.0243083; 5
(((W_canadensis#0.000510121: 0.00368252	W_muriae#0.00333906: 0.00368252)#0.000910442: 1.63066e-05	(W_sebi#0.0030944: 0.00369422	W_tropicalis#0.0026227: 0.00369422)#0.00559004: 4.60942e-06)#0.00176019: 9.48425e-06	W_mellicola#0.00554196: 0.00370831)#0.026663; 5
((W_tropicalis#0.0026227: 0.00370282	(W_sebi#0.0030944: 0.00368422	(W_canadensis#0.000510121: 0.00368252	W_muriae#0.00333906: 0.00368252)#0.000628933: 1.70077e-06)#0.00176726: 1.85988e-05)#0.00174717: 5.49135e-06	W_mellicola#0.00554196: 0.00370831)#0.026663; 5
((W_tropicalis#0.0026227: 0.00370234	(W_sebi#0.0030944: 0.0036884	(W_canadensis#0.000510121: 0.00368252	W_muriae#0.00333906: 0.00368252)#0.00407212: 5.87439e-06)#0.00176526: 1.39429e-05)#0.00136427: 5.97361e-06	W_mellicola#0.00554196: 0.00370831)#0.0281026; 5
((W_tropicalis#0.0026227: 0.00369295	(W_canadensis#0.000510121: 0.00368525	(W_sebi#0.0030944: 0.00368252	W_muriae#0.00333906: 0.00368252)#0.00148199: 2.72138e-06)#0.00259973: 7.70005e-06)#0.000557694: 1.53694e-05	W_mellicola#0.00554196: 0.00370831)#0.0319438; 5
((W_canadensis#0.000543981: 0.00394194	(W_tropicalis#0.00279679: 0.00393873	(W_sebi#0.00329979: 0.00392696	W_muriae#0.00356069: 0.00392696)#0.00105895: 1.17733e-05)#0.00276605: 3.20603e-06)#0.0012597: 1.25235e-05	W_mellicola#0.00590981: 0.00395446)#0.0294665; 5
((W_canadensis#0.000543981: 0.00394075	(W_muriae#0.00356069: 0.00392781	(W_sebi#0.00329979: 0.00392696	W_tropicalis#0.00279679: 0.00392696)#0.00431074: 8.52145e-07)#0.00277374: 1.29427e-05)#0.00126008: 1.3708e-05	W_mellicola#0.00590981: 0.00395446)#0.0259795; 5
((W_muriae#0.00356069: 0.00394316	(W_canadensis#0.000543981: 0.00393539	(W_sebi#0.00329979: 0.00392696	W_tropicalis#0.00279679: 0.00392696)#0.00165284: 8.43642e-06)#0.0027684: 7.77025e-06)#0.000812836: 1.12961e-05	W_mellicola#0.00590981: 0.00395446)#0.024631; 5
((W_mellicola#0.00590981: 0.0039468	(W_canadensis#0.000543981: 0.00392828	(W_sebi#0.00329979: 0.00392696	W_tropicalis#0.00279679: 0.00392696)#0.00165284: 1.32348e-06)#0.00277341: 1.85207e-05)#0.00166496: 7.65862e-06	W_muriae#0.00356069: 0.00395446)#0.02692; 5
((W_muriae#0.00347025: 0.00383858	(W_canadensis#0.000530164: 0.00382894	(W_sebi#0.00321598: 0.00382721	W_tropicalis#0.00272575: 0.00382721)#0.00161086: 1.73081e-06)#0.00270265: 9.63942e-06)#0.00175827: 1.5434e-05	W_mellicola#0.0057597: 0.00385402)#0.0276123; 5
((W_mellicola#0.00658658: 0.00440155	(W_canadensis#0.000606276: 0.00439016	(W_sebi#0.00367767: 0.00437665	W_tropicalis#0.000641957: 0.00437665)#0.00184211: 1.35049e-05)#0.00308254: 1.13869e-05)#0.00200526: 5.76046e-06	W_muriae#0.00396845: 0.00440731)#0.0348889; 5
((W_mellicola#0.00658658: 0.00440428	(W_tropicalis#0.00193158: 0.00440046	(W_sebi#0.00236636: 0.00437665	W_canadensis#0.000606276: 0.00437665)#0.00460351: 2.38077e-05)#0.00307532: 3.81726e-06)#0.000637184: 3.02733e-06	W_muriae#0.00396845: 0.00440731)#0.0387328; 5
(((W_sebi#0.00216836: 0.00401045	W_canadensis#0.000555547: 0.00401045)#0.00332231: 2.53458e-05	(W_tropicalis#0.00176995: 0.00403226	W_mellicola#0.00603546: 0.00403226)#0.002818: 3.53015e-06)#0.00157433: 2.74173e-06	W_muriae#0.00363639: 0.00403853)#0.031537; 5
(((W_sebi#0.00216836: 0.00401045	W_canadensis#0.000555547: 0.00401045)#0.00083112: 2.5955e-05	(W_tropicalis#0.00176995: 0.00403226	W_mellicola#0.00603546: 0.00403226)#0.000437909: 4.13938e-06)#0.000604636: 2.13251e-06	W_muriae#0.00363639: 0.00403853)#0.031537; 5
(((W_sebi#0.00216836: 0.00401045	W_canadensis#0.000555547: 0.00401045)#0.00083112: 2.69425e-05	(W_tropicalis#0.00185789: 0.00403226	W_mellicola#0.00603546: 0.00403226)#0.00215421: 5.12684e-06)#0.000604488: 1.14505e-06	W_muriae#0.00363639: 0.00403853)#0.0290228; 5
(((W_sebi#0.00216836: 0.00401045	W_canadensis#0.000555547: 0.00401045)#0.00143546: 9.07441e-06	W_muriae#0.00363639: 0.00401952)#0.00259433: 1.90131e-05	(W_tropicalis#0.00185789: 0.00403226	W_mellicola#0.00603546: 0.00403226)#0.0024226: 6.27189e-06)#0.0270472; 5
(W_mellicola#0.00603546: 0.00403853	(W_tropicalis#0.00185789: 0.00403061	((W_sebi#0.00216836: 0.00401045	W_canadensis#0.000555547: 0.00401045)#0.00143546: 1.77895e-05	W_muriae#0.00363639: 0.00402824)#0.000560671: 2.37575e-06)#0.00242359: 7.92227e-06)#0.0300399; 5
(W_mellicola#0.00603546: 0.00403853	(W_tropicalis#0.00185789: 0.00402756	((W_sebi#0.00216836: 0.00401045	W_canadensis#0.000555547: 0.00401045)#0.00162503: 1.60853e-05	W_muriae#0.00363639: 0.00402653)#0.000905042: 1.02881e-06)#0.00242543: 1.09734e-05)#0.0257236; 5
(W_mellicola#0.00819324: 0.00403853	(W_tropicalis#0.00185789: 0.00403835	((W_sebi#0.00216836: 0.00401045	W_muriae#0.00363639: 0.00401045)#0.00162503: 1.32564e-05	W_canadensis#0.000555547: 0.0040237)#0.00243444: 1.46454e-05)#0.00241895: 1.85755e-07)#0.0285987; 5
(W_mellicola#0.00819324: 0.00403853	(W_tropicalis#0.00185789: 0.00403835	((W_sebi#0.00216836: 0.00401045	W_canadensis#0.000555547: 0.00401045)#0.00133503: 1.85761e-05	W_muriae#0.00363639: 0.00402902)#0.00243123: 9.32571e-06)#0.0012186: 1.85755e-07)#0.0285987; 5
(W_tropicalis#0.00185789: 0.00403853	(W_mellicola#0.00562679: 0.00403046	((W_sebi#0.00216836: 0.00401045	W_canadensis#0.000555547: 0.00401045)#0.00286524: 1.801e-05	W_muriae#0.00363639: 0.00402846)#0.00243157: 2.00343e-06)#0.00181348: 8.07412e-06)#0.0285987; 5
(W_tropicalis#0.00170212: 0.00369992	((W_sebi#0.00198655: 0.00367418	W_canadensis#0.000508966: 0.00367418)#0.002625: 2.44391e-05	(W_mellicola#0.005155: 0.00369068	W_muriae#0.0033315: 0.00369068)#0.00158951: 7.93916e-06)#0.000654052: 1.29342e-06)#0.0294827; 5
((W_mellicola#0.00603581: 0.00432129	W_muriae#0.00390073: 0.00432129)#0.0018611: 1.08101e-05	((W_sebi#0.00232598: 0.00430198	W_canadensis#0.000595931: 0.00430198)#0.00307352: 2.86148e-05	W_tropicalis#0.00199295: 0.00433059)#0.0030862: 1.51442e-06)#0.037166; 5
((W_mellicola#0.00507616: 0.00363424	W_muriae#0.00328054: 0.00363424)#0.0015652: 9.09138e-06	((W_sebi#0.00195617: 0.00361799	W_tropicalis#0.00144768: 0.00361799)#0.000611968: 2.14719e-05	W_canadensis#0.000501182: 0.00363946)#0.00259736: 3.86701e-06)#0.0312569; 5
(W_canadensis#0.000542746: 0.00394548	((W_sebi#0.0021184: 0.00391804	W_tropicalis#0.00156774: 0.00391804)#0.00262359: 2.20878e-05	(W_mellicola#0.00549714: 0.00393563	W_muriae#0.00355261: 0.00393563)#0.00111818: 4.49282e-06)#0.00192054: 5.35253e-06)#0.0313403; 5
(W_canadensis#0.000542746: 0.00394548	(W_muriae#0.00355261: 0.00394442	(W_mellicola#0.00444609: 0.00393112	(W_sebi#0.0021184: 0.00391804	W_tropicalis#0.00189915: 0.00391804)#0.000759218: 1.30812e-05)#0.00102892: 1.32962e-05)#0.000205924: 1.0629e-06)#0.0331025; 5
((W_mellicola#0.0047216: 0.00418335	(W_sebi#0.00224967: 0.00416082	W_tropicalis#0.00201683: 0.00416082)#0.00286189: 2.25269e-05)#0.0014151: 6.6138e-06	(W_muriae#0.00377275: 0.00418884	W_canadensis#0.000576378: 0.00418884)#0.001681: 1.12877e-06)#0.0341282; 5
((W_mellicola#0.0047216: 0.00418482	(W_sebi#0.00224967: 0.00416082	W_tropicalis#0.00201683: 0.00416082)#0.00286189: 2.39961e-05)#0.00206115: 5.14464e-06	(W_muriae#0.00377275: 0.00418884	W_canadensis#0.000576378: 0.00418884)#0.00187482: 1.12877e-06)#0.0341282; 5
(W_canadensis#0.000576378: 0.00418996	(W_muriae#0.00377275: 0.00418564	(W_mellicola#0.0047216: 0.00418336	(W_sebi#0.00224967: 0.00416082	W_tropicalis#0.00234766: 0.00416082)#0.00384335: 2.25321e-05)#0.00206187: 2.28403e-06)#0.00167258: 4.3246e-06)#0.0365287; 5
(W_muriae#0.0033157: 0.00368237	(W_canadensis#0.000506552: 0.00368086	(W_mellicola#0.0041496: 0.00367656	(W_sebi#0.00197713: 0.00365676	W_tropicalis#0.00206325: 0.00365676)#0.0015243: 1.98024e-05)#0.00181208: 4.29351e-06)#0.00146904: 1.51451e-06)#0.0283811; 5
(W_muriae#0.00351786: 0.0039069	(W_canadensis#0.000537438: 0.00390417	(W_mellicola#0.00440261: 0.00390278	(W_sebi#0.00209768: 0.00387972	W_tropicalis#0.00218905: 0.00387972)#0.00173954: 2.30596e-05)#0.00192156: 1.38615e-06)#0.00063754: 2.72628e-06)#0.0254418; 5
(W_muriae#0.00351786: 0.0039069	(W_canadensis#0.000537438: 0.00390637	(W_sebi#0.00209768: 0.00390278	(W_mellicola#0.00440261: 0.00387972	W_tropicalis#0.00218905: 0.00387972)#0.00478197: 2.30596e-05)#0.00192156: 3.58973e-06)#0.00063718: 5.22701e-07)#0.0254418; 5
(W_muriae#0.00351786: 0.0039069	(W_canadensis#0.000537438: 0.00390161	(W_sebi#0.00209768: 0.00389849	(W_mellicola#0.00440261: 0.00387972	W_tropicalis#0.00218905: 0.00387972)#0.00301567: 1.87708e-05)#0.00176482: 3.11579e-06)#0.000637958: 5.28536e-06)#0.0254418; 5
(W_canadensis#0.000590785: 0.00429469	(W_muriae#0.00386705: 0.00429232	(W_sebi#0.0023059: 0.00428546	(W_mellicola#0.00483962: 0.00426483	W_tropicalis#0.00240634: 0.00426483)#0.000260671: 2.0634e-05)#0.00572951: 6.8593e-06)#0.00280258: 2.37575e-06)#0.0279672; 5
(W_canadensis#0.000590785: 0.00429469	(W_muriae#0.00386705: 0.00428723	(W_mellicola#0.00648102: 0.00426993	(W_sebi#0.0023059: 0.00426483	W_tropicalis#0.00240634: 0.00426483)#0.00391761: 5.10924e-06)#0.00575034: 1.72963e-05)#0.00177506: 7.46358e-06)#0.0327131; 5
(W_canadensis#0.000590785: 0.00429469	((W_sebi#0.0023059: 0.00426483	W_tropicalis#0.00240634: 0.00426483)#0.00391761: 2.24055e-05	(W_mellicola#0.00648102: 0.00426993	W_muriae#0.00386705: 0.00426993)#0.00397694: 1.72963e-05)#0.000907173: 7.46358e-06)#0.030544; 5
((W_mellicola#0.00648102: 0.00426993	W_muriae#0.00386705: 0.00426993)#0.00126419: 2.47598e-05	((W_sebi#0.0023059: 0.00426483	W_tropicalis#0.00240634: 0.00426483)#0.00391761: 2.20888e-05	W_canadensis#0.000590785: 0.00428691)#0.0013076: 7.78026e-06)#0.030544; 5
((W_mellicola#0.00648102: 0.00426993	W_muriae#0.00386705: 0.00426993)#0.00303025: 2.47598e-05	((W_canadensis#0.000590785: 0.00426483	W_tropicalis#0.00240634: 0.00426483)#0.00232714: 1.69894e-05	W_sebi#0.0023059: 0.00428181)#0.00130915: 1.28797e-05)#0.0289322; 5
((W_mellicola#0.00648102: 0.00426993	W_muriae#0.00386705: 0.00426993)#0.00153004: 2.47598e-05	((W_canadensis#0.000590785: 0.00426483	W_tropicalis#0.00240634: 0.00426483)#0.000361076: 1.32462e-05	W_sebi#0.0023059: 0.00427807)#0.00213342: 1.66228e-05)#0.0256181; 5
((W_canadensis#0.000590785: 0.00426483	W_tropicalis#0.00240634: 0.00426483)#0.00301433: 2.98691e-05	((W_mellicola#0.00648102: 0.00426993	W_muriae#0.00386705: 0.00426993)#0.00397269: 2.09939e-05	W_sebi#0.0023059: 0.00429093)#0.00212702: 3.7659e-06)#0.0284935; 5
((W_canadensis#0.000590785: 0.00426483	W_tropicalis#0.00126782: 0.00426483)#0.00301433: 2.98691e-05	((W_mellicola#0.00648102: 0.00426993	W_muriae#0.00386705: 0.00426993)#0.00397269: 3.11404e-06	W_sebi#0.00212563: 0.00427305)#0.00213592: 2.16458e-05)#0.0291246; 5
((W_canadensis#0.000590785: 0.00426483	W_tropicalis#0.00108228: 0.00426483)#0.00301433: 2.98691e-05	((W_mellicola#0.00648102: 0.00426993	W_sebi#0.00212563: 0.00426993)#0.00747983: 1.80357e-05	W_muriae#0.00386705: 0.00428797)#0.00212849: 6.72415e-06)#0.0291246; 5
((W_canadensis#0.000545084: 0.00393491	W_tropicalis#0.000998557: 0.00393491)#0.00278115: 2.75585e-05	((W_mellicola#0.00597967: 0.00393963	W_sebi#0.0019612: 0.00393963)#0.0053557: 6.98371e-06	W_muriae#0.00356791: 0.00394661)#0.0050527: 1.58608e-05)#0.0268716; 5
((W_mellicola#0.00597967: 0.00393963	W_sebi#0.0019612: 0.00393963)#0.0053557: 2.28445e-05	((W_canadensis#0.000545084: 0.00393491	W_tropicalis#0.000998557: 0.00393491)#0.00278115: 9.93777e-06	W_muriae#0.00356791: 0.00394485)#0.00505496: 1.76207e-05)#0.0268716; 5
((W_mellicola#0.00597967: 0.00393963	W_sebi#0.0019612: 0.00393963)#0.0053557: 2.28445e-05	((W_canadensis#0.000545084: 0.00393491	W_muriae#0.00356791: 0.00393491)#0.00104425: 2.23067e-06	W_tropicalis#0.000998557: 0.00393714)#0.000819607: 2.53278e-05)#0.0240762; 5
((W_mellicola#0.0067229: 0.00393963	W_sebi#0.0019612: 0.00393963)#0.0029138: 2.28445e-05	((W_canadensis#0.000545084: 0.00393491	W_muriae#0.00356791: 0.00393491)#0.00104425: 6.54013e-06	W_tropicalis#0.000998557: 0.00394145)#0.000901681: 2.10184e-05)#0.0271631; 5
((W_canadensis#0.000567272: 0.00409509	W_muriae#0.00371314: 0.00409509)#0.0012017: 2.86803e-05	((W_mellicola#0.00699657: 0.0041	W_sebi#0.00271173: 0.0041)#9.5286e-05: 1.90046e-06	W_tropicalis#0.000595386: 0.0041019)#0.000938386: 2.1874e-05)#0.032267; 5
((W_canadensis#0.000547579: 0.00395292	W_muriae#0.00358424: 0.00395292)#0.00115998: 2.76847e-05	((W_mellicola#0.00675367: 0.00395766	W_sebi#0.00261759: 0.00395766)#0.00171669: 1.26469e-05	W_tropicalis#0.000574717: 0.00397031)#0.000903341: 1.03022e-05)#0.0280127; 5
(W_tropicalis#0.000574717: 0.00398061	((W_mellicola#0.00675367: 0.00395766	W_sebi#0.00261759: 0.00395766)#0.000842986: 5.58385e-06	(W_canadensis#0.000547579: 0.00395292	W_muriae#0.00358424: 0.00395292)#0.00115998: 1.03194e-05)#0.00115016: 1.73652e-05)#0.0280127; 5
(W_tropicalis#0.000574717: 0.00398061	(((W_canadensis#0.000547579: 0.00395292	W_muriae#0.00358424: 0.00395292)#0.00144033: 6.7398e-06	W_sebi#0.00261759: 0.00395966)#0.00202045: 3.57963e-06	W_mellicola#0.00675367: 0.00396324)#0.00254397: 1.73652e-05)#0.0266862; 5
(((W_canadensis#0.00057335: 0.00413896	W_muriae#0.00375293: 0.00413896)#0.00271121: 1.54038e-05	W_sebi#0.00274078: 0.00415437)#0.00402094: 1.35838e-05	(W_tropicalis#0.000601765: 0.00414977	W_mellicola#0.00707152: 0.00414977)#0.00572099: 1.81825e-05)#0.0279422; 5
(((W_canadensis#0.00057335: 0.00413896	W_muriae#0.00375293: 0.00413896)#0.00271121: 1.96522e-05	W_sebi#0.00274078: 0.00415862)#0.000661046: 9.33538e-06	(W_tropicalis#0.000601765: 0.00414977	W_mellicola#0.00707152: 0.00414977)#0.00268644: 1.81825e-05)#0.0238994; 5
(((W_canadensis#0.00057335: 0.00413896	W_muriae#0.00375293: 0.00413896)#0.00271121: 1.73586e-06	W_sebi#0.00274078: 0.0041407)#0.000663907: 2.72517e-05	(W_tropicalis#0.000601765: 0.00414977	W_mellicola#0.00707152: 0.00414977)#0.000920896: 1.81825e-05)#0.0268593; 5
(W_mellicola#0.00707152: 0.00416795	(W_tropicalis#0.000601765: 0.00415092	((W_canadensis#0.00057335: 0.00413896	W_muriae#0.00375293: 0.00413896)#0.000386594: 4.80162e-06	W_sebi#0.00274078: 0.00414377)#0.00232691: 7.15074e-06)#0.00418718: 1.70352e-05)#0.0268593; 5
(((W_canadensis#0.00057335: 0.00413896	W_muriae#0.00375293: 0.00413896)#0.000386594: 4.80162e-06	W_sebi#0.00274078: 0.00414377)#0.00232691: 2.4186e-05	(W_tropicalis#0.000601765: 0.00415092	W_mellicola#0.00707152: 0.00415092)#0.00143493: 1.70352e-05)#0.0268593; 5
(((W_canadensis#0.00057335: 0.00413896	W_sebi#0.00274078: 0.00413896)#0.000386594: 6.92908e-06	W_muriae#0.00375293: 0.00414589)#0.00232571: 2.20585e-05	(W_tropicalis#0.000601765: 0.00415092	W_mellicola#0.00707152: 0.00415092)#0.00143493: 1.70352e-05)#0.0289132; 5
(W_tropicalis#0.000601765: 0.00416795	(((W_canadensis#0.00057335: 0.00413896	W_sebi#0.00274078: 0.00413896)#0.00292299: 4.75115e-06	W_muriae#0.00375293: 0.00414372)#0.00232694: 1.8663e-05	W_mellicola#0.00707152: 0.00416238)#0.00206688: 5.57345e-06)#0.0244597; 5
(W_tropicalis#0.000601765: 0.00416795	(((W_muriae#0.00375293: 0.00413896	W_sebi#0.00274078: 0.00413896)#0.00292299: 3.04922e-06	W_canadensis#0.00057335: 0.00414201)#0.00232789: 2.28477e-05	W_mellicola#0.00707152: 0.00416486)#0.00096776: 3.09067e-06)#0.0244597; 5
(W_tropicalis#0.000652233: 0.0045175	((W_mellicola#0.00766459: 0.00448939	W_canadensis#0.000621435: 0.00448939)#0.00252312: 1.38489e-05	(W_muriae#0.00406767: 0.00448609	W_sebi#0.00297064: 0.00448609)#0.00316814: 1.71539e-05)#0.00553267: 1.42648e-05)#0.0274818; 5
(W_tropicalis#0.000586833: 0.00406453	((W_mellicola#0.00689605: 0.00404178	(W_muriae#0.0036598: 0.00403626	W_sebi#0.00267277: 0.00403626)#0.00285046: 5.52308e-06)#0.00226869: 2.19279e-05	W_canadensis#0.000559122: 0.00406371)#0.00747239: 8.1727e-07)#0.0247261; 5
(W_tropicalis#0.000663048: 0.00459241	((W_sebi#0.0030199: 0.00456986	(W_muriae#0.00413512: 0.00456047	W_mellicola#0.00779167: 0.00456047)#0.00322067: 9.39487e-06)#0.00256157: 6.13338e-06	W_canadensis#0.000631739: 0.004576)#0.00847144: 1.64114e-05)#0.0299095; 5
(W_tropicalis#0.000663048: 0.00459241	((W_sebi#0.0030199: 0.00456441	(W_muriae#0.00413512: 0.00456047	W_mellicola#0.00779167: 0.00456047)#0.00322067: 3.94361e-06)#0.00131065: 1.3648e-05	W_canadensis#0.000631739: 0.00457806)#0.00549565: 1.43481e-05)#0.0299095; 5
(W_canadensis#0.000631739: 0.00459241	((W_sebi#0.0030199: 0.00457778	(W_muriae#0.00413512: 0.00456047	W_mellicola#0.00779167: 0.00456047)#0.00322067: 1.73103e-05)#0.00441917: 1.57579e-06	W_tropicalis#0.00150036: 0.00457936)#0.00382129: 1.30536e-05)#0.0299095; 5
(W_canadensis#0.000631739: 0.00459241	((W_mellicola#0.00779167: 0.00456164	(W_muriae#0.00413512: 0.00456047	W_sebi#0.0030199: 0.00456047)#0.00322067: 1.17203e-06)#0.00623217: 6.87383e-06	W_tropicalis#0.00150036: 0.00456851)#0.00177324: 2.38938e-05)#0.0307393; 5
(W_tropicalis#0.00126823: 0.00388187	((W_mellicola#0.00658615: 0.00385761	(W_muriae#0.00349533: 0.00385487	W_sebi#0.00255266: 0.00385487)#0.00272236: 2.73524e-06)#0.00285951: 9.4598e-08	W_canadensis#0.000533996: 0.0038577)#0.00161869: 2.41681e-05)#0.0292114; 5
(W_tropicalis#0.00148536: 0.00454649	((W_mellicola#0.00771376: 0.00451807	W_canadensis#0.000606629: 0.00451807)#0.000430233: 1.8669e-05	(W_muriae#0.00409377: 0.00451487	W_sebi#0.0029897: 0.00451487)#0.000595571: 2.18726e-05)#0.00188807: 9.74767e-06)#0.0342127; 5
(W_tropicalis#0.0011925: 0.00454649	((W_mellicola#0.00771376: 0.00451807	W_canadensis#0.000606629: 0.00451807)#0.00371597: 1.8669e-05	(W_muriae#0.00409377: 0.00451487	W_sebi#0.0029897: 0.00451487)#0.000595571: 2.18726e-05)#0.00188807: 9.74767e-06)#0.0342127; 5
(W_tropicalis#0.00107286: 0.00409038	((W_mellicola#0.0069399: 0.00406481	W_canadensis#0.000545771: 0.00406481)#0.000121167: 1.52882e-06	(W_muriae#0.00368307: 0.00406193	W_sebi#0.00268977: 0.00406193)#0.000535822: 4.41098e-06)#0.00170503: 2.40371e-05)#0.0307804; 5
(W_tropicalis#0.00119649: 0.00456171	((W_mellicola#0.0077396: 0.0045332	W_canadensis#0.000608661: 0.0045332)#0.000135129: 4.03327e-06	(W_muriae#0.00410748: 0.00452999	W_sebi#0.00299971: 0.00452999)#0.00260058: 7.24755e-06)#0.00373703: 2.44786e-05)#0.0372416; 5
(W_tropicalis#0.00119649: 0.00456171	((W_mellicola#0.0077396: 0.0045332	W_canadensis#0.000838817: 0.0045332)#0.00207511: 4.4408e-06	(W_muriae#0.00410748: 0.00452999	W_sebi#0.00299971: 0.00452999)#0.00129943: 7.65507e-06)#0.0037367: 2.40711e-05)#0.03473; 5
(W_tropicalis#0.000994031: 0.00378982	((W_mellicola#0.00642998: 0.00376614	W_canadensis#0.00069688: 0.00376614)#0.00129111: 1.18664e-05	(W_muriae#0.00341245: 0.00376347	W_sebi#0.00249213: 0.00376347)#0.00277801: 1.45367e-05)#0.00309769: 1.1821e-05)#0.0288533; 5
((W_mellicola#0.00754211: 0.00441753	W_canadensis#0.000817413: 0.00441753)#0.00151442: 2.77844e-05	(W_tropicalis#0.00116596: 0.00442018	(W_muriae#0.00400267: 0.0044144	W_sebi#0.00292317: 0.0044144)#0.00138432: 5.77999e-06)#0.00364274: 2.51367e-05)#0.0338438; 5
((W_mellicola#0.00754211: 0.00441753	W_canadensis#0.000817413: 0.00441753)#0.00109961: 2.77844e-05	(W_tropicalis#0.00116596: 0.00442412	(W_muriae#0.00400267: 0.0044144	W_sebi#0.00292317: 0.0044144)#0.00251453: 9.7152e-06)#0.0013969: 2.12014e-05)#0.031425; 5
((W_mellicola#0.00875034: 0.00441753	W_canadensis#0.000817413: 0.00441753)#0.00109961: 2.77844e-05	(W_tropicalis#0.00116596: 0.00442989	(W_muriae#0.00400267: 0.0044144	W_sebi#0.00292317: 0.0044144)#0.00251453: 1.5487e-05)#0.00264942: 1.54297e-05)#0.031425; 5
((W_mellicola#0.00875034: 0.00441753	W_canadensis#0.000817413: 0.00441753)#0.00151053: 2.77844e-05	(W_muriae#0.00400267: 0.00442989	(W_tropicalis#0.00116596: 0.0044144	W_sebi#0.00292317: 0.0044144)#0.00251453: 1.5487e-05)#0.000694405: 1.54297e-05)#0.031425; 5
((W_mellicola#0.00766964: 0.00387195	W_canadensis#0.00071646: 0.00387195)#0.00132397: 2.43529e-05	(W_muriae#0.00350833: 0.00388278	(W_tropicalis#0.00102196: 0.0038692	W_sebi#0.00256215: 0.0038692)#0.00220398: 1.35743e-05)#0.000528026: 1.35241e-05)#0.0282691; 5
((W_tropicalis#0.00102196: 0.0038692	W_sebi#0.00256215: 0.0038692)#0.00220398: 2.70983e-05	(W_muriae#0.00350833: 0.00388278	(W_mellicola#0.00766964: 0.00387195	W_canadensis#0.00071646: 0.00387195)#0.00135044: 1.08288e-05)#0.00310873: 1.35241e-05)#0.0266662; 5
((W_mellicola#0.00766964: 0.00387195	W_canadensis#0.00071646: 0.00387195)#0.00135044: 2.43529e-05	(W_muriae#0.00350833: 0.00388774	(W_tropicalis#0.00102196: 0.0038692	W_sebi#0.00256215: 0.0038692)#0.00388331: 1.8531e-05)#0.00056228: 8.56733e-06)#0.0301436; 5
((W_mellicola#0.00766964: 0.00387195	W_canadensis#0.00071646: 0.00387195)#0.00135044: 2.43529e-05	(W_sebi#0.00256215: 0.00387787	(W_tropicalis#0.00102196: 0.0038692	W_muriae#0.00350833: 0.0038692)#0.00388331: 8.6638e-06)#0.00410763: 1.84345e-05)#0.0272861; 5
((W_mellicola#0.00842814: 0.00425487	W_canadensis#0.000787315: 0.00425487)#0.000561101: 2.67613e-05	(W_muriae#0.00385529: 0.00428034	(W_tropicalis#0.00112303: 0.00425186	W_sebi#0.00281554: 0.00425186)#0.00426736: 2.84835e-05)#0.00226919: 1.29472e-06)#0.0324737; 5
((W_mellicola#0.00893193: 0.00450921	W_canadensis#0.000834377: 0.00450921)#0.00340211: 2.8361e-05	(W_muriae#0.00408574: 0.0045362	(W_tropicalis#0.00184664: 0.00450601	W_sebi#0.00298384: 0.00450601)#0.000970324: 3.01861e-05)#0.000365838: 1.37211e-06)#0.0316375; 5
(W_muriae#0.00376556: 0.00418199	((W_mellicola#0.00823199: 0.00415585	W_canadensis#0.000768992: 0.00415585)#0.00313551: 2.48739e-05	(W_tropicalis#0.00170193: 0.0041529	W_sebi#0.00275001: 0.0041529)#0.00258687: 2.78206e-05)#0.00262768: 1.26459e-06)#0.0267536; 5
(W_muriae#0.00376556: 0.00418199	((W_mellicola#0.00823199: 0.00415585	W_canadensis#0.000768992: 0.00415585)#0.0005051: 2.48739e-05	(W_tropicalis#0.000749175: 0.0041529	W_sebi#0.00275001: 0.0041529)#0.00258687: 2.78206e-05)#0.00541512: 1.26459e-06)#0.0267536; 5
(W_muriae#0.00376556: 0.00418199	((W_mellicola#0.00823199: 0.00415585	W_canadensis#0.000768992: 0.00415585)#0.0005051: 2.48739e-05	(W_tropicalis#0.00285414: 0.0041529	W_sebi#0.00275001: 0.0041529)#0.00258687: 2.78206e-05)#0.00237242: 1.26459e-06)#0.0291693; 5
(W_muriae#0.00376556: 0.00418199	((W_mellicola#0.00823199: 0.00415585	W_canadensis#0.000768992: 0.00415585)#0.0005051: 1.77052e-05	(W_tropicalis#0.00285414: 0.0041529	W_sebi#0.00275001: 0.0041529)#0.00488607: 2.06519e-05)#0.00123001: 8.43333e-06)#0.027501; 5
(W_muriae#0.00344484: 0.0038258	((W_mellicola#0.00753085: 0.00380188	W_canadensis#0.000703495: 0.00380188)#0.00046208: 2.29381e-05	(W_tropicalis#0.00261105: 0.00379919	W_sebi#0.00251578: 0.00379919)#0.00446991: 2.56339e-05)#0.00112326: 9.74086e-07)#0.0265215; 5
((W_tropicalis#0.00115339: 0.00379919	W_sebi#0.00251578: 0.00379919)#0.00100507: 2.66079e-05	((W_mellicola#0.00753085: 0.00380188	W_canadensis#0.000703495: 0.00380188)#0.00046208: 1.37866e-05	W_muriae#0.00344484: 0.00381567)#0.00112596: 1.01256e-05)#0.0265215; 5
((W_tropicalis#0.0012388: 0.00408053	W_sebi#0.00270209: 0.00408053)#0.0010795: 2.85784e-05	((W_mellicola#0.00622813: 0.00408343	W_canadensis#0.000755592: 0.00408343)#0.000496299: 1.48076e-05	W_muriae#0.00369994: 0.00409824)#0.00120934: 1.08754e-05)#0.0271172; 5
(W_muriae#0.00369994: 0.00410911	((W_mellicola#0.00622813: 0.00408343	W_canadensis#0.00167686: 0.00408343)#0.00161569: 2.53783e-05	(W_tropicalis#0.0012388: 0.00408053	W_sebi#0.00270209: 0.00408053)#0.00191794: 2.82737e-05)#0.000728644: 3.04714e-07)#0.0297526; 5
(W_muriae#0.00415701: 0.00461672	((W_mellicola#0.0069975: 0.00458786	W_canadensis#0.001884: 0.00458786)#0.00181528: 1.64697e-05	(W_tropicalis#0.00265442: 0.00458461	W_sebi#0.00303588: 0.00458461)#0.00110051: 1.97227e-05)#0.0027468: 1.2386e-05)#0.0295334; 5
(W_muriae#0.00415701: 0.00461672	((W_mellicola#0.0069975: 0.00458786	W_canadensis#0.00245082: 0.00458786)#0.00181528: 1.99743e-05	(W_tropicalis#0.00265442: 0.00458461	W_sebi#0.00303588: 0.00458461)#0.00185706: 2.32274e-05)#0.00415828: 8.88135e-06)#0.0257247; 5
(W_muriae#0.00415701: 0.00461672	((W_mellicola#0.0069975: 0.00458786	W_canadensis#0.00245082: 0.00458786)#0.00098793: 1.31408e-05	(W_tropicalis#0.00265442: 0.00458461	W_sebi#0.00303588: 0.00458461)#0.00185706: 1.63939e-05)#0.00416446: 1.57149e-05)#0.0280404; 5
((W_tropicalis#0.00248517: 0.00429229	W_sebi#0.00284231: 0.00429229)#0.00173865: 3.00614e-05	((W_mellicola#0.00655133: 0.00429533	W_canadensis#0.00229456: 0.00429533)#0.000924938: 2.38504e-05	W_muriae#0.00389195: 0.00431918)#0.0038885: 3.16542e-06)#0.0262525; 5
((W_tropicalis#0.00248517: 0.00429229	W_sebi#0.00284231: 0.00429229)#0.00173865: 3.00614e-05	((W_mellicola#0.00655133: 0.00429533	W_canadensis#0.00167109: 0.00429533)#0.000924938: 2.38504e-05	W_muriae#0.00389195: 0.00431918)#0.0038885: 3.16542e-06)#0.0292577; 5
((W_tropicalis#0.00264906: 0.00457535	W_sebi#0.00302975: 0.00457535)#0.000426517: 3.20439e-05	((W_mellicola#0.00698336: 0.0045786	W_canadensis#0.0017813: 0.0045786)#0.000985934: 2.54232e-05	W_muriae#0.00414861: 0.00460402)#0.00414493: 3.37417e-06)#0.0276759; 5
((W_tropicalis#0.00242143: 0.0041822	W_sebi#0.00276941: 0.0041822)#0.00116253: 2.92904e-05	((W_mellicola#0.0063833: 0.00418517	W_canadensis#0.00162823: 0.00418517)#0.000901215: 2.16562e-05	W_muriae#0.00379213: 0.00420682)#0.00553212: 4.66675e-06)#0.0280082; 5
((W_tropicalis#0.00242143: 0.0041822	W_sebi#0.00276941: 0.0041822)#0.00301737: 2.92904e-05	((W_mellicola#0.0063833: 0.00418517	W_canadensis#0.000563157: 0.00418517)#0.000901215: 2.16562e-05	W_muriae#0.00379213: 0.00420682)#0.00553212: 4.66675e-06)#0.0304419; 5
((W_tropicalis#0.00242143: 0.0041822	W_sebi#0.00276941: 0.0041822)#0.00301737: 2.92904e-05	((W_mellicola#0.0063833: 0.00418517	W_canadensis#0.000563157: 0.00418517)#0.000901215: 1.74473e-05	W_muriae#0.00379213: 0.00420262)#0.00289328: 8.8756e-06)#0.0310855; 5
((W_tropicalis#0.00242143: 0.0041822	W_sebi#0.00276941: 0.0041822)#0.00301737: 2.92904e-05	((W_mellicola#0.0063833: 0.00418517	W_canadensis#0.000563157: 0.00418517)#0.00193782: 1.74473e-05	W_muriae#0.00379213: 0.00420262)#0.00289328: 8.8756e-06)#0.0271861; 5
(W_muriae#0.00353879: 0.00393014	((W_mellicola#0.00595686: 0.00390558	W_canadensis#0.000525535: 0.00390558)#0.000598411: 1.31724e-05	(W_tropicalis#0.00225967: 0.00390281	W_sebi#0.0025844: 0.00390281)#0.00281579: 1.59417e-05)#0.00270214: 1.1392e-05)#0.0270096; 5
(W_muriae#0.0037102: 0.0041205	((W_mellicola#0.00624538: 0.00409552	(W_tropicalis#0.00236912: 0.00409184	W_sebi#0.00270958: 0.00409184)#0.000275314: 3.6758e-06)#0.00236249: 3.66618e-06	W_canadensis#0.000550989: 0.00409918)#0.00283949: 2.13156e-05)#0.0306768; 5
(W_canadensis#0.000583687: 0.00436503	((W_mellicola#0.00661601: 0.00434215	(W_tropicalis#0.00250971: 0.00433467	W_sebi#0.00287037: 0.00433467)#0.00167062: 7.47901e-06)#0.000385655: 2.9868e-07	W_muriae#0.00393038: 0.00434245)#0.003008: 2.25805e-05)#0.0297401; 5
(W_canadensis#0.000583687: 0.00436503	((W_mellicola#0.00661601: 0.00433931	(W_tropicalis#0.00250971: 0.00433467	W_sebi#0.00287037: 0.00433467)#0.00406524: 4.64481e-06)#0.000385907: 6.48178e-06	W_muriae#0.00393038: 0.00434579)#0.00300568: 1.92316e-05)#0.0282266; 5
(W_muriae#0.00393038: 0.00436503	((W_mellicola#0.00661601: 0.00433516	(W_tropicalis#0.00250971: 0.00433467	W_sebi#0.00287037: 0.00433467)#0.00406524: 4.90106e-07)#0.0025539: 1.97756e-05	W_canadensis#0.0006424: 0.00435493)#0.00299937: 1.00926e-05)#0.0282266; 5
(W_muriae#0.00393038: 0.00436503	((W_mellicola#0.00661601: 0.00434328	(W_tropicalis#0.00250971: 0.00433467	W_sebi#0.00287037: 0.00433467)#0.00406524: 8.61302e-06)#0.00486384: 1.16527e-05	W_canadensis#0.0006424: 0.00435493)#0.00299937: 1.00926e-05)#0.0264381; 5
(W_muriae#0.00393038: 0.00436503	((W_sebi#0.00287037: 0.00435449	(W_tropicalis#0.00250971: 0.00433467	W_mellicola#0.00661601: 0.00433467)#0.00293228: 1.98203e-05)#0.00485132: 2.28507e-06	W_canadensis#0.0006424: 0.00435677)#0.00463001: 8.25284e-06)#0.0299778; 5
(W_muriae#0.00393038: 0.00436503	((W_sebi#0.00287037: 0.00435449	W_canadensis#0.0006424: 0.00435449)#0.00225906: 2.22691e-07	(W_tropicalis#0.00125433: 0.00433467	W_mellicola#0.00661601: 0.00433467)#0.00423994: 2.0043e-05)#0.00099121: 1.03152e-05)#0.0320866; 5
(W_muriae#0.00435162: 0.00483286	((W_sebi#0.00317801: 0.00482119	W_canadensis#0.000711251: 0.00482119)#0.00250118: 6.01119e-06	(W_tropicalis#0.00138877: 0.00479924	W_mellicola#0.0073251: 0.00479924)#0.00469436: 2.79558e-05)#0.00109613: 5.65614e-06)#0.0355255; 5
(W_muriae#0.00409132: 0.00454377	((W_sebi#0.00298791: 0.00451947	(W_tropicalis#0.00130569: 0.00451217	W_mellicola#0.00688693: 0.00451217)#0.00441356: 7.30518e-06)#0.00196359: 1.89784e-05	W_canadensis#0.000668706: 0.00453845)#0.00277841: 5.31781e-06)#0.0299757; 5
(W_canadensis#0.00057035: 0.00387545	((W_sebi#0.00254844: 0.00386355	(W_tropicalis#0.00111365: 0.0038485	W_mellicola#0.00587397: 0.0038485)#0.00586378: 1.50483e-05)#0.00167096: 7.24089e-06	W_muriae#0.00348955: 0.00387079)#0.00236983: 4.66415e-06)#0.0274321; 5
(W_canadensis#0.00057035: 0.00387545	((W_sebi#0.00254844: 0.0038667	(W_tropicalis#0.00111365: 0.0038485	W_mellicola#0.00587397: 0.0038485)#0.00758196: 1.81958e-05)#0.000678385: 3.55106e-06	W_muriae#0.00348955: 0.00387025)#0.000262014: 5.20648e-06)#0.0274321; 5
(W_canadensis#0.000654648: 0.00444825	((W_mellicola#0.00674215: 0.00443181	(W_tropicalis#0.00127825: 0.00441731	W_sebi#0.0029251: 0.00441731)#0.00870258: 1.4493e-05)#0.000779774: 1.15994e-05	W_muriae#0.00400531: 0.0044434)#0.00469285: 4.84467e-06)#0.0314866; 5
(W_canadensis#0.000654648: 0.00444825	((W_mellicola#0.00674215: 0.00443783	(W_tropicalis#0.00127825: 0.00441731	W_sebi#0.0029251: 0.00441731)#0.00447539: 2.05197e-05)#0.00119749: 8.6763e-08	W_muriae#0.00400531: 0.00443792)#0.00104449: 1.03306e-05)#0.0314866; 5
(W_canadensis#0.000654648: 0.00444825	((W_mellicola#0.00674215: 0.00443783	W_muriae#0.00400531: 0.00443783)#0.00119749: 1.10733e-06	(W_tropicalis#0.00205232: 0.00441731	W_sebi#0.0029251: 0.00441731)#0.00235597: 2.1627e-05)#0.00104425: 9.31004e-06)#0.0314866; 5
((W_tropicalis#0.00205232: 0.00441731	W_sebi#0.0029251: 0.00441731)#0.000395286: 3.0937e-05	((W_mellicola#0.00674215: 0.00443783	W_muriae#0.00400531: 0.00443783)#0.00119749: 2.81438e-06	W_canadensis#0.000862674: 0.00444065)#0.00104384: 7.60299e-06)#0.0314866; 5
(W_canadensis#0.000862674: 0.00444825	((W_mellicola#0.00674215: 0.00443783	W_muriae#0.00400531: 0.00443783)#0.00119749: 9.91744e-06	(W_tropicalis#0.00205232: 0.00441731	W_sebi#0.0029251: 0.00441731)#0.0028633: 3.04371e-05)#0.00272289: 4.99931e-07)#0.0314866; 5
((W_mellicola#0.00674215: 0.00443783	W_muriae#0.00400531: 0.00443783)#0.00119749: 1.04174e-05	(W_canadensis#0.000862674: 0.00444495	(W_tropicalis#0.00205232: 0.00441731	W_sebi#0.0029251: 0.00441731)#0.0028633: 2.76378e-05)#0.00164222: 3.29924e-06)#0.0314866; 5
((W_mellicola#0.00674215: 0.00443783	W_muriae#0.00400531: 0.00443783)#0.00159702: 1.04174e-05	(W_tropicalis#0.00205232: 0.00443261	(W_canadensis#0.000862674: 0.00441731	W_sebi#0.0029251: 0.00441731)#0.0028633: 1.52984e-05)#0.00164679: 1.56387e-05)#0.0340336; 5
(((W_tropicalis#0.00205232: 0.00441801	(W_canadensis#0.000862674: 0.00441731	W_sebi#0.0029251: 0.00441731)#0.000159761: 6.94757e-07)#0.00165223: 1.78527e-05	W_muriae#0.00400531: 0.00443586)#0.00159773: 1.23895e-05	W_mellicola#0.00674215: 0.00444825)#0.0366694; 5
(((W_sebi#0.0029251: 0.00443123	(W_canadensis#0.000862674: 0.00441731	W_tropicalis#0.000759184: 0.00441731)#0.00204844: 1.39225e-05)#0.00274351: 1.47332e-05	W_muriae#0.00400531: 0.00444597)#0.000741274: 2.2813e-06	W_mellicola#0.00674215: 0.00444825)#0.033463; 5
(((W_sebi#0.0029251: 0.00442723	(W_canadensis#0.000862674: 0.00441731	W_tropicalis#0.000759184: 0.00441731)#0.00204844: 9.92147e-06)#0.00274599: 4.73611e-06	W_mellicola#0.00674215: 0.00443197)#0.00386124: 1.62795e-05	W_muriae#0.00400531: 0.00444825)#0.0316312; 5
(((W_sebi#0.0029251: 0.00442723	W_mellicola#0.00674215: 0.00442723)#0.000369811: 4.73611e-06	(W_canadensis#0.000862674: 0.00441731	W_tropicalis#0.00285395: 0.00441731)#0.000636701: 1.46576e-05)#0.00386124: 1.62795e-05	W_muriae#0.00400531: 0.00444825)#0.0316312; 5
((((W_canadensis#0.000862674: 0.00441731	W_tropicalis#0.00285395: 0.00441731)#0.000636701: 3.22093e-06	W_mellicola#0.00674215: 0.00442053)#0.00127869: 1.12921e-05	W_sebi#0.0029251: 0.00443183)#0.00386137: 1.6424e-05	W_muriae#0.00400531: 0.00444825)#0.0286584; 5
((((W_canadensis#0.000793525: 0.00406323	W_mellicola#0.00620172: 0.00406323)#0.000585665: 3.36549e-07	W_tropicalis#0.00262519: 0.00406357)#0.00415691: 1.34586e-05	W_sebi#0.00269063: 0.00407703)#0.00174537: 1.46621e-05	W_muriae#0.00368426: 0.00409169)#0.0231636; 5
(((W_sebi#0.00269063: 0.00406357	W_tropicalis#0.00262519: 0.00406357)#0.00350303: 9.72471e-06	(W_canadensis#0.000793525: 0.00406323	W_mellicola#0.00620172: 0.00406323)#0.000585665: 1.00613e-05)#0.00174697: 1.8396e-05	W_muriae#0.00368426: 0.00409169)#0.0252417; 5
(((W_sebi#0.00308704: 0.00466224	W_tropicalis#0.00301195: 0.00466224)#0.00401912: 1.11574e-05	W_muriae#0.00422705: 0.0046734)#0.00200435: 2.11062e-05	(W_canadensis#0.000910432: 0.00466186	W_mellicola#0.0071154: 0.00466186)#0.000671949: 3.26497e-05)#0.030043; 5
(((W_sebi#0.00308704: 0.00466224	W_muriae#0.00422705: 0.00466224)#0.00162946: 1.40757e-05	W_tropicalis#0.00301195: 0.00467632)#0.00513992: 1.81879e-05	(W_canadensis#0.000910432: 0.00466186	W_mellicola#0.0071154: 0.00466186)#0.000671949: 3.26497e-05)#0.0279694; 5
(((W_sebi#0.00279666: 0.00422371	W_muriae#0.00382945: 0.00422371)#0.00147619: 1.84985e-05	(W_canadensis#0.000824796: 0.00422336	W_mellicola#0.00644612: 0.00422336)#0.000608744: 1.88483e-05)#0.00240878: 1.07303e-05	W_tropicalis#0.00272864: 0.00425293)#0.0279131; 5
(((W_sebi#0.00279666: 0.00422371	W_muriae#0.00382945: 0.00422371)#0.00400445: 1.76699e-05	(W_canadensis#0.000824796: 0.00422336	W_mellicola#0.00644612: 0.00422336)#0.000608744: 1.80197e-05)#0.00240925: 1.1559e-05	W_tropicalis#0.00272864: 0.00425293)#0.0294446; 5
(((W_sebi#0.00279666: 0.00422371	W_muriae#0.00382945: 0.00422371)#0.00111137: 2.02344e-05	(W_canadensis#0.000824796: 0.00422336	W_mellicola#0.00644612: 0.00422336)#0.000608744: 2.05842e-05)#0.0024078: 8.99445e-06	W_tropicalis#0.00272864: 0.00425293)#0.0294446; 5
(((W_sebi#0.00279666: 0.00422371	W_muriae#0.00382945: 0.00422371)#0.00111137: 2.02344e-05	(W_canadensis#0.000824796: 0.00422336	W_mellicola#0.00644612: 0.00422336)#0.00198771: 2.05842e-05)#0.00173289: 8.99445e-06	W_tropicalis#0.00272864: 0.00425293)#0.0315039; 5
(((W_sebi#0.00279666: 0.00422371	W_muriae#0.00382945: 0.00422371)#0.00202784: 2.02309e-05	(W_canadensis#0.000824796: 0.00422336	W_mellicola#0.00644612: 0.00422336)#0.00198771: 2.05807e-05)#0.00180564: 8.9979e-06	W_tropicalis#0.00272864: 0.00425293)#0.0315039; 5
((((W_canadensis#0.000824796: 0.00422336	W_mellicola#0.00644612: 0.00422336)#0.00149635: 1.83031e-05	W_muriae#0.00382945: 0.00424166)#0.00201925: 2.27762e-06	W_sebi#0.00279666: 0.00424394)#0.001477: 8.9979e-06	W_tropicalis#0.00272864: 0.00425293)#0.0288424; 5
((((W_muriae#0.00429923: 0.00474147	W_mellicola#0.00723691: 0.00474147)#0.00167992: 1.45018e-05	W_canadensis#0.00092598: 0.00475597)#0.00226985: 1.27703e-05	W_sebi#0.00313975: 0.00476874)#0.00165675: 5.93518e-06	W_tropicalis#0.00306338: 0.00477468)#0.029955; 5
((((W_muriae#0.00429923: 0.00474147	W_mellicola#0.00723691: 0.00474147)#0.00167992: 2.65161e-05	W_sebi#0.00313975: 0.00476799)#0.00226413: 4.28879e-06	W_canadensis#0.00092598: 0.00477227)#0.00165552: 2.4024e-06	W_tropicalis#0.00306338: 0.00477468)#0.0325064; 5
((((W_muriae#0.00407882: 0.00449838	W_sebi#0.00297878: 0.00449838)#0.00343284: 9.21284e-06	W_mellicola#0.00686589: 0.00450759)#0.00215565: 2.18075e-05	W_canadensis#0.000878506: 0.0045294)#0.00133453: 4.84495e-07	W_tropicalis#0.00290633: 0.00452988)#0.0264879; 5
((((W_muriae#0.00407882: 0.00449838	W_sebi#0.00297878: 0.00449838)#0.00154943: 7.87922e-06	W_mellicola#0.00686589: 0.00450626)#0.00215629: 2.31411e-05	W_canadensis#0.000878506: 0.0045294)#0.00133453: 4.84495e-07	W_tropicalis#0.00290633: 0.00452988)#0.0286942; 5
((((W_muriae#0.00407882: 0.00449838	W_sebi#0.00297878: 0.00449838)#0.00233395: 5.54754e-06	W_mellicola#0.00495229: 0.00450393)#0.00215741: 5.64759e-06	W_canadensis#0.000878506: 0.00450958)#0.0013404: 2.03097e-05	W_tropicalis#0.00290633: 0.00452988)#0.0273208; 5
((((W_mellicola#0.00495229: 0.00449838	W_sebi#0.00297878: 0.00449838)#0.00233395: 2.09518e-05	W_muriae#0.00407882: 0.00451933)#0.00215005: 4.59068e-06	W_canadensis#0.000878506: 0.00452392)#0.00452915: 5.96228e-06	W_tropicalis#0.00108324: 0.00452988)#0.0305848; 5
((((W_mellicola#0.00495229: 0.00449838	W_sebi#0.00297878: 0.00449838)#0.00233395: 3.93855e-06	W_muriae#0.00407882: 0.00450232)#0.00215818: 1.91378e-05	W_canadensis#0.000878506: 0.00452146)#0.00453162: 8.42845e-06	W_tropicalis#0.00108324: 0.00452988)#0.0264631; 5
((((W_mellicola#0.00746214: 0.00449838	W_sebi#0.00297878: 0.00449838)#0.00233395: 2.37409e-06	W_muriae#0.00407882: 0.00450075)#0.0016742: 2.07023e-05	W_tropicalis#0.00108324: 0.00452146)#0.00453162: 8.42845e-06	W_canadensis#0.000878506: 0.00452988)#0.0296438; 5
((((W_muriae#0.00283541: 0.00449838	W_sebi#0.00297878: 0.00449838)#0.00233395: 2.37409e-06	W_mellicola#0.00746214: 0.00450075)#0.0016742: 1.85917e-05	W_tropicalis#0.00108324: 0.00451935)#0.00131842: 1.0539e-05	W_canadensis#0.000878506: 0.00452988)#0.0296438; 5
((((W_muriae#0.00283541: 0.00449838	W_sebi#0.00297878: 0.00449838)#0.000642597: 2.37409e-06	W_mellicola#0.00521694: 0.00450075)#0.0016742: 2.37574e-05	W_canadensis#0.000878506: 0.00452451)#0.00131692: 5.37336e-06	W_tropicalis#0.00108324: 0.00452988)#0.0270161; 5
(((W_canadensis#0.000878506: 0.00450075	W_mellicola#0.00521694: 0.00450075)#0.0016742: 2.37574e-05	(W_muriae#0.00416625: 0.00449838	W_sebi#0.00297878: 0.00449838)#0.000642597: 2.61314e-05)#0.0022089: 5.37336e-06	W_tropicalis#0.00108324: 0.00452988)#0.0306016; 5
(((W_canadensis#0.000878506: 0.00450075	W_mellicola#0.00521694: 0.00450075)#0.00233561: 2.37574e-05	(W_muriae#0.00416625: 0.00449838	W_sebi#0.00297878: 0.00449838)#0.000479414: 2.61314e-05)#0.0022089: 5.37336e-06	W_tropicalis#0.00108324: 0.00452988)#0.0285092; 5
(((W_canadensis#0.000433302: 0.00450075	W_mellicola#0.00521694: 0.00450075)#0.000545201: 2.06933e-05	(W_muriae#0.00416625: 0.00449838	W_sebi#0.00297878: 0.00449838)#0.000479414: 2.30674e-05)#0.00176682: 8.43743e-06	W_tropicalis#0.00108324: 0.00452988)#0.031244; 5
(((W_canadensis#0.000433302: 0.00450075	W_mellicola#0.00521694: 0.00450075)#0.00317943: 2.33712e-05	(W_muriae#0.00416625: 0.00449838	W_sebi#0.00297878: 0.00449838)#0.000479414: 2.57453e-05)#0.000549052: 5.75955e-06	W_tropicalis#0.00108324: 0.00452988)#0.031244; 5
((W_tropicalis#0.00108324: 0.00451488	(W_muriae#0.00416625: 0.00449838	W_sebi#0.00297878: 0.00449838)#0.000479414: 1.64954e-05)#0.00141697: 1.50094e-05	(W_canadensis#0.000433302: 0.00450075	W_mellicola#0.00521694: 0.00450075)#0.00317943: 2.91307e-05)#0.0334565; 5
((W_tropicalis#0.00108324: 0.00450448	(W_muriae#0.00416625: 0.00449838	W_sebi#0.00297878: 0.00449838)#0.000479414: 6.10322e-06)#0.00203518: 2.54016e-05	(W_canadensis#0.000433302: 0.00450075	W_mellicola#0.00521694: 0.00450075)#0.00317943: 2.91307e-05)#0.0334565; 5
((W_tropicalis#0.00100157: 0.00417504	(W_muriae#0.00385212: 0.00415921	W_sebi#0.00275419: 0.00415921)#0.000443267: 1.58299e-05)#0.00187713: 1.32994e-05	(W_canadensis#0.000400631: 0.0041614	W_mellicola#0.00482359: 0.0041614)#0.00293971: 2.69343e-05)#0.0278105; 5
(((W_canadensis#0.000435534: 0.00452394	W_mellicola#0.00524382: 0.00452394)#0.00319581: 1.48227e-05	(W_muriae#0.00418771: 0.00452155	W_sebi#0.00299413: 0.00452155)#0.000481884: 1.7209e-05)#0.00204067: 1.44581e-05	W_tropicalis#0.00108882: 0.00455322)#0.0337341; 5
(((W_canadensis#0.000385257: 0.00400171	W_mellicola#0.0059384: 0.00400171)#0.0028269: 1.8112e-05	(W_muriae#0.00370429: 0.0039996	W_sebi#0.00264849: 0.0039996)#0.000426256: 2.02229e-05)#0.00180285: 7.78865e-06	W_tropicalis#0.000963133: 0.00402761)#0.0264836; 5
(((W_canadensis#0.000385257: 0.00400171	W_mellicola#0.0059384: 0.00400171)#0.000558109: 1.33173e-05	W_tropicalis#0.000963133: 0.00401503)#0.000805817: 1.25834e-05	(W_muriae#0.00370429: 0.0039996	W_sebi#0.00264849: 0.0039996)#0.000426256: 2.80115e-05)#0.0245831; 5
(((W_canadensis#0.000385257: 0.00400171	W_tropicalis#0.000963133: 0.00400171)#0.0034388: 1.48126e-05	W_mellicola#0.0059384: 0.00401652)#0.0021348: 1.10881e-05	(W_muriae#0.00370429: 0.0039996	W_sebi#0.00264849: 0.0039996)#0.000762338: 2.80115e-05)#0.0245831; 5
(((W_mellicola#0.0059384: 0.00400171	W_tropicalis#0.000963133: 0.00400171)#0.000844694: 3.93108e-06	W_canadensis#0.000385257: 0.00400564)#0.0017542: 2.19696e-05	(W_muriae#0.00370429: 0.0039996	W_sebi#0.00264849: 0.0039996)#0.000762338: 2.80115e-05)#0.0215477; 5
(((W_mellicola#0.0059384: 0.00400171	W_tropicalis#0.000963133: 0.00400171)#0.000844694: 5.11583e-06	W_canadensis#0.000385257: 0.00400682)#0.000852898: 2.07849e-05	(W_muriae#0.00370429: 0.0039996	W_sebi#0.00264849: 0.0039996)#0.00308611: 2.80115e-05)#0.024624; 5
(((W_muriae#0.00392297: 0.0042357	W_sebi#0.00280484: 0.0042357)#0.0059042: 7.65329e-06	W_canadensis#0.000408: 0.00424336)#0.00130898: 2.20118e-05	(W_mellicola#0.00628896: 0.00423794	W_tropicalis#0.00101999: 0.00423794)#0.000894559: 2.74297e-05)#0.0283604; 5
(((W_muriae#0.00392297: 0.0042357	W_sebi#0.00280484: 0.0042357)#0.0059042: 1.03572e-05	W_canadensis#0.000408: 0.00424606)#0.00181018: 1.9308e-05	(W_mellicola#0.00628896: 0.00352398	W_tropicalis#0.00101999: 0.00352398)#0.00609859: 0.000741392)#0.0303742; 5
(((W_mellicola#0.00682099: 0.0038221	W_tropicalis#0.00110628: 0.0038221)#0.00974459: 0.000802856	W_canadensis#0.000442516: 0.00462495)#0.00185552: 1.2549e-06	(W_muriae#0.00425484: 0.00459403	W_sebi#0.00304212: 0.00459403)#0.00414527: 3.21747e-05)#0.0317609; 5
(((W_mellicola#0.00607325: 0.0034031	W_canadensis#0.000394005: 0.0034031)#0.00867635: 0.000704678	W_tropicalis#0.000985003: 0.00410778)#0.000886819: 1.12833e-05	(W_muriae#0.00378841: 0.00409042	W_sebi#0.00270863: 0.00409042)#0.00369085: 2.86476e-05)#0.0282792; 5
(((W_mellicola#0.00674522: 0.00377964	W_canadensis#0.000437599: 0.00377964)#0.00963634: 0.000782646	W_tropicalis#0.00109399: 0.00456228)#0.0010736: 1.25318e-05	(W_muriae#0.00420757: 0.004543	W_sebi#0.00129836: 0.004543)#0.00409922: 3.18173e-05)#0.0356683; 5
(((W_mellicola#0.00674522: 0.00377964	W_tropicalis#0.00109399: 0.00377964)#0.00636798: 0.000782646	W_canadensis#0.000437599: 0.00456228)#0.0010736: 1.25318e-05	(W_muriae#0.00420757: 0.004543	W_sebi#0.00129836: 0.004543)#0.00140759: 3.18173e-05)#0.0371159; 5
(((W_canadensis#0.000437599: 0.00377964	W_tropicalis#0.00109399: 0.00377964)#0.00456249: 0.000782646	W_mellicola#0.00674522: 0.00456228)#0.00266131: 1.25318e-05	(W_muriae#0.00420757: 0.004543	W_sebi#0.00129836: 0.004543)#0.00140759: 3.18173e-05)#0.0371159; 5
(((W_canadensis#0.000451992: 0.00390395	W_tropicalis#0.00118523: 0.00390395)#0.00471256: 0.000808388	W_mellicola#0.00696707: 0.00471234)#0.00274884: 1.2944e-05	(W_muriae#0.00434596: 0.00469242	W_sebi#0.00134107: 0.00469242)#0.00145389: 3.28638e-05)#0.0390717; 5
(((W_canadensis#0.000451992: 0.00390395	W_tropicalis#0.000608912: 0.00390395)#0.00149088: 0.000792023	(W_muriae#0.00434596: 0.00469242	W_sebi#0.00134107: 0.00469242)#0.00145389: 3.55464e-06)#0.00214071: 2.93091e-05	W_mellicola#0.00696707: 0.00472528)#0.0359894; 5
(((W_canadensis#0.000451992: 0.00390395	W_tropicalis#0.000608912: 0.00390395)#0.00382781: 0.000792023	W_mellicola#0.00696707: 0.00469597)#0.00136868: 2.93091e-05	(W_muriae#0.00434596: 0.00469242	W_sebi#0.00134107: 0.00469242)#0.00158661: 3.28638e-05)#0.0324427; 5
(((W_canadensis#0.000451992: 0.00390395	W_tropicalis#0.00114416: 0.00390395)#0.00382781: 0.000792023	W_mellicola#0.00696707: 0.00469597)#0.00123287: 2.93091e-05	(W_muriae#0.00434596: 0.00469242	W_sebi#0.00134107: 0.00469242)#0.00180208: 3.28638e-05)#0.028342; 5
(((W_muriae#0.00434596: 0.00469242	W_sebi#0.00134107: 0.00469242)#0.00180208: 2.35855e-05	W_mellicola#0.00696707: 0.00471601)#0.00279017: 9.27823e-06	(W_canadensis#0.000451992: 0.00390395	W_tropicalis#0.0013392: 0.00390395)#0.00382781: 0.000821332)#0.0256512; 5
(((W_canadensis#0.00042098: 0.00390395	W_tropicalis#0.0013392: 0.00390395)#0.00382781: 0.000553436	W_mellicola#0.00696707: 0.00445739)#0.00295206: 0.000267896	(W_muriae#0.00434596: 0.00469242	W_sebi#0.00245168: 0.00469242)#0.00180208: 3.28638e-05)#0.0274989; 5
(((W_canadensis#0.00042098: 0.00390395	W_tropicalis#0.0013392: 0.00390395)#0.00382781: 0.000566801	W_mellicola#0.00696707: 0.00447075)#0.00294324: 0.000254531	(W_muriae#0.00434596: 0.00469242	W_sebi#0.00245168: 0.00469242)#0.00180208: 3.28638e-05)#0.0310719; 5
(((W_canadensis#0.00042098: 0.00390395	W_tropicalis#0.00186683: 0.00390395)#0.00557482: 0.000809374	W_mellicola#0.00696707: 0.00471332)#0.00279176: 1.19586e-05	(W_muriae#0.00434596: 0.00469242	W_sebi#0.00159567: 0.00469242)#0.00180208: 3.28638e-05)#0.0275759; 5
(((W_canadensis#0.00042098: 0.00447501	W_tropicalis#0.00186683: 0.00447501)#0.00486341: 0.000238313	W_mellicola#0.00696707: 0.00471332)#0.000644351: 1.19586e-05	(W_muriae#0.00434596: 0.00469242	W_sebi#0.00159567: 0.00469242)#0.00180208: 3.28638e-05)#0.0297228; 5
(((W_muriae#0.00434596: 0.00469242	W_sebi#0.00159567: 0.00469242)#0.00128215: 2.32099e-05	W_mellicola#0.00696707: 0.00471563)#0.00159935: 9.65383e-06	(W_canadensis#0.00042098: 0.00447501	W_tropicalis#0.00186683: 0.00447501)#0.00218153: 0.000250272)#0.0266927; 5
(((W_muriae#0.00434596: 0.00469242	W_mellicola#0.00696707: 0.00469242)#0.00103128: 2.26199e-05	W_sebi#0.00159567: 0.00471504)#0.0019672: 1.02439e-05	(W_canadensis#0.00042098: 0.00447501	W_tropicalis#0.00186683: 0.00447501)#0.00218153: 0.000250272)#0.0235189; 5
(((W_muriae#0.00434596: 0.00469242	W_sebi#0.0018499: 0.00469242)#0.00103128: 7.52057e-06	W_mellicola#0.00696707: 0.00469994)#0.00408248: 2.53432e-05	(W_canadensis#0.00042098: 0.00447501	W_tropicalis#0.00186683: 0.00447501)#0.00218153: 0.000250272)#0.0257466; 5
(((W_muriae#0.00461831: 0.00498648	W_sebi#0.00196583: 0.00498648)#0.00109591: 1.19864e-05	(W_canadensis#0.00144972: 0.00475545	W_tropicalis#0.00198382: 0.00475545)#0.00231824: 0.000243019)#0.000654671: 2.29369e-05	W_mellicola#0.00740368: 0.0050214)#0.0273601; 5
(((W_muriae#0.00430899: 0.00460791	(W_canadensis#0.00135262: 0.00443694	W_tropicalis#0.000483362: 0.00443694)#0.00216297: 0.000170964)#0.00146328: 5.5778e-05	W_sebi#0.00183417: 0.00466369)#0.000997405: 2.14007e-05	W_mellicola#0.00690781: 0.00468509)#0.0255276; 5
(((W_sebi#0.00183417: 0.00464825	(W_canadensis#0.00135262: 0.00443694	W_tropicalis#0.000483362: 0.00443694)#0.00216297: 0.000211307)#0.00145058: 3.49496e-05	W_muriae#0.00430899: 0.0046832)#0.000993249: 1.88599e-06	W_mellicola#0.00690781: 0.00468509)#0.0240178; 5
(((W_sebi#0.00194881: 0.00494155	(W_canadensis#0.00143717: 0.00471427	W_tropicalis#0.00098092: 0.00471427)#0.00477151: 0.000227276)#0.00154039: 1.82984e-05	W_mellicola#0.00733958: 0.00495985)#0.00105875: 1.80782e-05	W_muriae#0.00457832: 0.00497793)#0.025519; 5
(((W_sebi#0.00194881: 0.00494155	(W_canadensis#0.000666437: 0.00471427	W_tropicalis#0.00098092: 0.00471427)#0.00130245: 0.000227276)#0.00104181: 1.82984e-05	W_mellicola#0.00733958: 0.00495985)#0.00381915: 1.80782e-05	W_muriae#0.00457832: 0.00497793)#0.0286654; 5
(((W_sebi#0.00188285: 0.0047743	(W_canadensis#0.000643881: 0.00455472	W_tropicalis#0.000947721: 0.00455472)#0.00125837: 0.000219584)#0.00100655: 1.15675e-05	W_mellicola#0.00709117: 0.00478587)#0.0036946: 2.3578e-05	W_muriae#0.00442337: 0.00480945)#0.0301641; 5
(((W_sebi#0.00188285: 0.0047743	W_mellicola#0.00709117: 0.0047743)#0.00100655: 1.90323e-05	(W_canadensis#0.000643881: 0.00455472	W_tropicalis#0.000947721: 0.00455472)#0.00125837: 0.000238616)#0.00368885: 1.61133e-05	W_muriae#0.00442337: 0.00480945)#0.0331683; 5
(((W_sebi#0.00188285: 0.0047743	W_mellicola#0.00709117: 0.0047743)#0.000474377: 2.2321e-05	(W_canadensis#0.000643881: 0.00455472	W_tropicalis#0.000947721: 0.00455472)#0.00363468: 0.000241905)#0.00368632: 1.28246e-05	W_muriae#0.00442337: 0.00480945)#0.0331683; 5
(((W_sebi#0.00188285: 0.0047743	W_mellicola#0.00709117: 0.0047743)#0.000319936: 7.3773e-06	(W_canadensis#0.000643881: 0.00455472	W_tropicalis#0.000947721: 0.00455472)#0.00363468: 0.000226961)#0.00539422: 2.77682e-05	W_muriae#0.00442337: 0.00480945)#0.0313602; 5
(((W_sebi#0.00172134: 0.00436476	W_mellicola#0.00648288: 0.00436476)#0.00281924: 5.71678e-07	(W_canadensis#0.000588648: 0.00416401	W_tropicalis#0.000866424: 0.00416401)#0.00332289: 0.000201319)#0.00493847: 3.1559e-05	W_muriae#0.00404393: 0.00439689)#0.0305506; 5
(((W_sebi#0.00172134: 0.00436476	(W_canadensis#0.000588648: 0.00416401	W_tropicalis#0.000866424: 0.00416401)#0.00332289: 0.000200748)#0.000329769: 5.71678e-07	W_mellicola#0.00648288: 0.00436533)#0.00357425: 3.1559e-05	W_muriae#0.00404393: 0.00439689)#0.0269269; 5
(((W_tropicalis#0.000866424: 0.00436476	(W_canadensis#0.000588648: 0.00416401	W_sebi#0.00172134: 0.00416401)#0.00122271: 0.000200748)#0.001966: 2.76233e-05	W_mellicola#0.00648288: 0.00439238)#0.00054085: 4.50739e-06	W_muriae#0.00404393: 0.00439689)#0.0292395; 5
(((W_sebi#0.00172134: 0.00436672	(W_canadensis#0.000588648: 0.00416401	W_tropicalis#0.0024965: 0.00416401)#0.00122271: 0.000202714)#0.00213461: 2.16658e-06	W_mellicola#0.00648288: 0.00436889)#0.000543758: 2.79977e-05	W_muriae#0.00404393: 0.00439689)#0.0263898; 5
(((W_tropicalis#0.000834111: 0.00436672	(W_canadensis#0.000588648: 0.00416401	W_sebi#0.00172134: 0.00416401)#0.0015012: 0.000202714)#0.00213461: 2.04282e-05	W_mellicola#0.00648288: 0.00438715)#0.00168018: 9.73606e-06	W_muriae#0.00404393: 0.00439689)#0.0248084; 5
(((W_tropicalis#0.000834111: 0.00429778	(W_canadensis#0.000588648: 0.00416401	W_sebi#0.00172134: 0.00416401)#0.0015012: 0.000133771)#0.00216886: 8.9371e-05	W_mellicola#0.00648288: 0.00438715)#0.0012706: 9.73606e-06	W_muriae#0.00404393: 0.00439689)#0.0248084; 5
((W_muriae#0.00404393: 0.00438715	W_mellicola#0.00648288: 0.00438715)#0.00180092: 9.73606e-06	(W_tropicalis#0.000834111: 0.00434451	(W_canadensis#0.000588648: 0.00416401	W_sebi#0.00172134: 0.00416401)#0.001711: 0.000180502)#0.00214553: 5.23768e-05)#0.0248084; 5
((W_muriae#0.00404393: 0.00438715	W_mellicola#0.00648288: 0.00438715)#0.00180092: 9.73606e-06	(W_canadensis#0.000588648: 0.00434451	(W_tropicalis#0.000834111: 0.00416401	W_sebi#0.00172134: 0.00416401)#0.0010642: 0.000180502)#0.00214553: 5.23768e-05)#0.0248084; 5
((W_muriae#0.00404393: 0.00438715	(W_canadensis#0.000588648: 0.00434451	(W_tropicalis#0.000834111: 0.00416401	W_sebi#0.00189714: 0.00416401)#0.00216649: 0.000180502)#0.00214553: 4.26408e-05)#0.00128062: 9.73606e-06	W_mellicola#0.00648288: 0.00439689)#0.0248084; 5
(((W_tropicalis#0.000921176: 0.00459865	W_sebi#0.00209517: 0.00459865)#0.00566457: 0.000246434	(W_canadensis#0.000650091: 0.00479799	W_muriae#0.00446603: 0.00479799)#0.00236948: 4.70916e-05)#0.00196154: 1.07523e-05	W_mellicola#0.00715956: 0.00485583)#0.0287824; 5
(((W_tropicalis#0.000836633: 0.0041766	W_sebi#0.00190288: 0.0041766)#0.00514469: 0.000205213	(W_canadensis#0.000590428: 0.00435765	W_muriae#0.00405615: 0.00435765)#0.00215201: 2.41656e-05)#0.00178908: 2.83695e-05	W_mellicola#0.00650248: 0.00441018)#0.028015; 5
(((W_tropicalis#0.000836633: 0.0041766	W_sebi#0.00190288: 0.0041766)#0.00514469: 0.000206004	(W_canadensis#0.000590428: 0.00435765	W_muriae#0.00405615: 0.00435765)#0.00215201: 2.49568e-05)#0.00404133: 2.75783e-05	W_mellicola#0.00650248: 0.00441018)#0.0243813; 5
(((W_tropicalis#0.00209289: 0.0041766	W_sebi#0.00423077: 0.0041766)#0.00048341: 0.000232364	(W_canadensis#0.000590428: 0.00435765	W_muriae#0.00405615: 0.00435765)#0.00286802: 5.13168e-05)#0.00401717: 1.2184e-06	W_mellicola#0.00650248: 0.00441018)#0.0243813; 5
(((W_tropicalis#0.00226688: 0.00452381	W_sebi#0.00458248: 0.00452381)#0.00420013: 0.000251681	(W_canadensis#0.000639511: 0.00471991	W_muriae#0.00439335: 0.00471991)#0.00310644: 5.55828e-05)#0.00153575: 1.31968e-06	W_mellicola#0.00704304: 0.00477681)#0.0281235; 5
(((W_tropicalis#0.00216006: 0.00431064	W_sebi#0.00436654: 0.00431064)#0.00400221: 0.000239821	(W_canadensis#0.000609376: 0.00449749	W_muriae#0.00418632: 0.00449749)#0.00296006: 5.29637e-05)#0.0035002: 1.2575e-06	W_mellicola#0.00671116: 0.00455172)#0.0289351; 5
(((W_tropicalis#0.00216006: 0.00431064	W_sebi#0.00436654: 0.00431064)#0.00400221: 0.000205519	(W_canadensis#0.000609376: 0.00449749	W_muriae#0.00418632: 0.00449749)#0.00296006: 1.86617e-05)#0.00352678: 3.55595e-05	W_mellicola#0.00671116: 0.00455172)#0.0301063; 5
(((W_tropicalis#0.00216006: 0.00431064	W_sebi#0.00436654: 0.00431064)#0.00400221: 0.000228661	(W_canadensis#0.000609376: 0.00449749	W_muriae#0.00418632: 0.00449749)#0.000297668: 4.18035e-05)#0.00628354: 1.24176e-05	W_mellicola#0.00671116: 0.00455172)#0.0301063; 5
(((W_tropicalis#0.00137526: 0.00431064	W_sebi#0.00436654: 0.00431064)#0.00400221: 0.000228661	(W_canadensis#0.000609376: 0.00449749	W_muriae#0.00418632: 0.00449749)#0.00242656: 4.18035e-05)#0.00323887: 1.24176e-05	W_mellicola#0.00671116: 0.00455172)#0.0277919; 5
(((W_tropicalis#0.00137526: 0.00431064	W_sebi#0.00224851: 0.00431064)#0.00400221: 0.000228378	(W_canadensis#0.000609376: 0.00449749	W_muriae#0.00418632: 0.00449749)#0.00242656: 4.15206e-05)#0.000541681: 1.27006e-05	W_mellicola#0.00671116: 0.00455172)#0.0320761; 5
(((W_tropicalis#0.00137526: 0.00431064	W_sebi#0.00224851: 0.00431064)#0.00400221: 0.000228378	W_mellicola#0.00671116: 0.00453902)#0.00298794: 1.27006e-05	(W_canadensis#0.000609376: 0.00449749	W_muriae#0.00418632: 0.00449749)#0.00242656: 5.42212e-05)#0.0345665; 5
(((W_tropicalis#0.00137526: 0.00431064	W_sebi#0.00224851: 0.00431064)#0.00400221: 0.000228378	W_mellicola#0.00671116: 0.00453902)#0.00298794: 1.27006e-05	(W_canadensis#0.000609376: 0.00449749	W_muriae#0.00418632: 0.00449749)#0.00242656: 5.42212e-05)#0.0345665; 5
(((W_tropicalis#0.00137526: 0.00360409	W_sebi#0.00224851: 0.00360409)#0.00478681: 0.000934925	W_mellicola#0.00671116: 0.00453902)#0.00123597: 1.27006e-05	(W_canadensis#0.000609376: 0.00449749	W_muriae#0.00418632: 0.00449749)#0.000908303: 5.42212e-05)#0.0311948; 5
(((W_tropicalis#0.00137526: 0.00360409	W_mellicola#0.00671116: 0.00360409)#0.00478681: 0.000873672	W_sebi#0.00224851: 0.00447776)#0.00125288: 7.39535e-05	(W_canadensis#0.000609376: 0.00449749	W_muriae#0.00418632: 0.00449749)#0.00199641: 5.42212e-05)#0.0279993; 5
(W_muriae#0.00418632: 0.00455172	(W_canadensis#0.000488548: 0.00448627	((W_tropicalis#0.00137526: 0.00360409	W_mellicola#0.00671116: 0.00360409)#0.00478681: 0.000873672	W_sebi#0.00224851: 0.00447776)#0.00388532: 8.50351e-06)#0.00418628: 6.54499e-05)#0.0252948; 5
(W_muriae#0.00418632: 0.00455172	(W_canadensis#0.000488548: 0.00449834	((W_sebi#0.00224851: 0.00360409	W_mellicola#0.00671116: 0.00360409)#0.00478681: 0.000873672	W_tropicalis#0.00137526: 0.00447776)#0.00163337: 2.05778e-05)#0.00117078: 5.33757e-05)#0.029422; 5
(W_muriae#0.00418632: 0.00455172	((W_sebi#0.00224851: 0.00360409	W_mellicola#0.00671116: 0.00360409)#0.00478681: 0.000920396	(W_canadensis#0.000488548: 0.00447776	W_tropicalis#0.00137526: 0.00447776)#0.00403439: 4.67236e-05)#0.00234357: 2.72299e-05)#0.0263552; 5
(W_muriae#0.00418632: 0.00455172	((W_sebi#0.00224851: 0.00360409	W_mellicola#0.00671116: 0.00360409)#0.00696598: 0.000920396	(W_canadensis#0.000488548: 0.00447776	W_tropicalis#0.00137526: 0.00447776)#0.00225186: 4.67236e-05)#0.00234357: 2.72299e-05)#0.0263552; 5
((W_canadensis#0.000488548: 0.00447776	W_tropicalis#0.00137526: 0.00447776)#0.00225186: 7.39535e-05	((W_sebi#0.00224851: 0.00360409	W_mellicola#0.00671116: 0.00360409)#0.00696598: 0.000762208	W_muriae#0.00418632: 0.0043663)#0.00242847: 0.000185417)#0.0238178; 5
((W_canadensis#0.000488548: 0.00447776	W_tropicalis#0.000976085: 0.00447776)#0.00225186: 7.39535e-05	((W_sebi#0.00224851: 0.00360409	W_mellicola#0.00671116: 0.00360409)#0.00696598: 0.000762208	W_muriae#0.00418632: 0.0043663)#0.00242847: 0.000185417)#0.0280291; 5
((W_canadensis#0.000488548: 0.00447776	W_tropicalis#0.000976085: 0.00447776)#0.00129531: 7.39535e-05	((W_sebi#0.00224851: 0.00360409	W_mellicola#0.00671116: 0.00360409)#0.00532427: 0.000631592	W_muriae#0.00418632: 0.00423568)#0.00250336: 0.000316033)#0.0280291; 5
((W_canadensis#0.000488548: 0.00447776	W_tropicalis#0.000976085: 0.00447776)#0.00380349: 7.39535e-05	((W_sebi#0.00224851: 0.00360409	W_mellicola#0.00671116: 0.00360409)#0.00391868: 0.000631592	W_muriae#0.00418632: 0.00423568)#0.00519906: 0.000316033)#0.0280291; 5
((((W_sebi#0.00224851: 0.00360409	W_mellicola#0.00550737: 0.00360409)#0.00391868: 0.000631592	W_muriae#0.00418632: 0.00423568)#0.00738574: 0.000243626	W_tropicalis#0.000976085: 0.00447931)#0.00380218: 7.2407e-05	W_canadensis#0.000488548: 0.00455172)#0.0314742; 5
((((W_sebi#0.00224851: 0.00360409	W_mellicola#0.00550737: 0.00360409)#0.00391868: 0.000631592	W_tropicalis#0.000976085: 0.00423568)#0.00974681: 0.000275856	W_muriae#0.00418632: 0.00451154)#0.00377502: 4.01778e-05	W_canadensis#0.000488548: 0.00455172)#0.0314742; 5
((((W_sebi#0.00224851: 0.00360409	W_mellicola#0.00550737: 0.00360409)#0.00391868: 0.000631592	W_muriae#0.00418632: 0.00423568)#0.00974681: 0.000119505	W_tropicalis#0.000976085: 0.00435519)#0.00391054: 0.000196529	W_canadensis#0.000488548: 0.00455172)#0.0279141; 5
((((W_sebi#0.00224851: 0.00360409	W_mellicola#0.00550737: 0.00360409)#0.00653839: 0.000631592	W_muriae#0.00418632: 0.00423568)#0.00810868: 0.000165268	W_canadensis#0.000488548: 0.00440095)#0.00386988: 0.000150765	W_tropicalis#0.000976085: 0.00455172)#0.0296661; 5
((((W_sebi#0.00264212: 0.004235	W_mellicola#0.00647145: 0.004235)#0.00438397: 0.000742154	W_muriae#0.00491916: 0.00497715)#0.00646379: 0.000281151	W_canadensis#0.00057407: 0.0052583)#0.00447212: 9.02047e-05	W_tropicalis#0.00114695: 0.00534851)#0.0348593; 5
((((W_sebi#0.00239953: 0.00384616	W_mellicola#0.00587727: 0.00384616)#0.00398146: 0.000674013	W_muriae#0.0044675: 0.00452017)#0.00587032: 0.000255337	W_canadensis#0.000521362: 0.00477551)#0.00494573: 8.19225e-05	W_tropicalis#0.00104164: 0.00485743)#0.0290145; 5
((((W_sebi#0.00239953: 0.00384616	W_mellicola#0.00587727: 0.00384616)#0.00398146: 0.000360973	W_muriae#0.0044675: 0.00420713)#0.00630711: 0.000568378	W_canadensis#0.000521362: 0.00477551)#0.00215692: 8.19225e-05	W_tropicalis#0.00104164: 0.00485743)#0.0262361; 5
(((W_canadensis#0.000542173: 0.00437507	W_muriae#0.00464583: 0.00437507)#0.00655887: 0.000616734	(W_sebi#0.00249531: 0.00399969	W_mellicola#0.00717114: 0.00399969)#0.00414039: 0.000992115)#0.00223149: 5.95247e-05	W_tropicalis#0.00108322: 0.00505133)#0.0242442; 5
(((W_canadensis#0.000542173: 0.00437507	W_muriae#0.00464583: 0.00437507)#0.00489357: 0.000616734	(W_sebi#0.00249531: 0.00399969	W_mellicola#0.00717114: 0.00399969)#0.00414039: 0.000992115)#0.00223149: 5.95247e-05	W_tropicalis#0.00108322: 0.00505133)#0.0242442; 5
(((W_canadensis#0.000542173: 0.00437507	W_muriae#0.00464583: 0.00437507)#0.00489357: 0.000616734	(W_sebi#0.00249531: 0.00397693	W_mellicola#0.00717114: 0.00397693)#0.00416408: 0.00101487)#0.00223149: 5.95247e-05	W_tropicalis#0.00108322: 0.00505133)#0.0242442; 5
(((W_canadensis#0.000574097: 0.00475537	(W_sebi#0.00264224: 0.0042111	W_mellicola#0.00600379: 0.0042111)#0.00440926: 0.000544276)#0.00504801: 0.000530351	W_muriae#0.00491938: 0.00528572)#0.00236288: 6.30296e-05	W_tropicalis#0.001147: 0.00534875)#0.0256717; 5
(((W_canadensis#0.000574097: 0.00475537	(W_sebi#0.00264224: 0.00431759	W_mellicola#0.00600379: 0.00431759)#0.00527711: 0.000437784)#0.00297252: 0.000530351	W_tropicalis#0.001147: 0.00528572)#0.00236288: 6.30296e-05	W_muriae#0.00491938: 0.00534875)#0.0256717; 5
(((W_canadensis#0.000574097: 0.00511589	(W_sebi#0.00264224: 0.00431759	W_mellicola#0.00600379: 0.00431759)#0.0029272: 0.000798298)#0.0060381: 0.000169837	W_tropicalis#0.001147: 0.00528572)#0.00236288: 6.30296e-05	W_muriae#0.00491938: 0.00534875)#0.0256717; 5
(((W_mellicola#0.00600379: 0.00517379	(W_sebi#0.00264224: 0.00431759	W_canadensis#0.000574097: 0.00431759)#0.0029272: 0.000856202)#0.00391148: 8.12557e-05	W_tropicalis#0.001147: 0.00525505)#0.00436813: 9.37063e-05	W_muriae#0.00491938: 0.00534875)#0.0290324; 5
(((W_mellicola#0.00600379: 0.00517379	(W_sebi#0.00264224: 0.00439774	W_canadensis#0.000574097: 0.00439774)#0.00551579: 0.000776051)#0.00391148: 3.14549e-05	W_muriae#0.00491938: 0.00520525)#0.00440992: 0.000143507	W_tropicalis#0.001147: 0.00534875)#0.0266268; 5
((W_tropicalis#0.00113512: 0.00520525	W_muriae#0.00491938: 0.00520525)#0.00134702: 0.000143507	(W_mellicola#0.00600379: 0.00517379	(W_sebi#0.00264224: 0.00439774	W_canadensis#0.000574097: 0.00439774)#0.00340368: 0.000776051)#0.00391148: 0.000174962)#0.0266268; 5
((W_tropicalis#0.000970268: 0.00520525	(W_mellicola#0.00600379: 0.00517379	(W_sebi#0.00264224: 0.00439774	W_canadensis#0.000574097: 0.00439774)#0.00340368: 0.000776051)#0.00209148: 3.14549e-05)#0.00169031: 0.000143507	W_muriae#0.00491938: 0.00534875)#0.0280956; 5
((W_muriae#0.00491938: 0.00520525	(W_mellicola#0.00600379: 0.00517379	(W_sebi#0.00264224: 0.00439774	W_canadensis#0.000574097: 0.00439774)#0.00684997: 0.000776051)#0.000867823: 3.14549e-05)#0.00325674: 0.000143507	W_tropicalis#0.000970268: 0.00534875)#0.0273011; 5
((W_muriae#0.00491938: 0.00522437	(W_sebi#0.00264224: 0.00517379	(W_mellicola#0.00600379: 0.00439774	W_canadensis#0.000574097: 0.00439774)#0.00684997: 0.000776051)#0.00182141: 5.05801e-05)#0.00324482: 0.000124382	W_tropicalis#0.000814499: 0.00534875)#0.0314035; 5
((W_muriae#0.00413863: 0.00439522	(W_sebi#0.0022229: 0.00431268	(W_mellicola#0.00505094: 0.00420191	W_canadensis#0.000482983: 0.00420191)#0.00281876: 0.000110764)#0.00215913: 8.25426e-05)#0.00107454: 0.000104642	W_tropicalis#0.000685231: 0.00449986)#0.0264195; 5
((W_muriae#0.00453425: 0.00478621	(W_sebi#0.00243539: 0.00467658	(W_mellicola#0.00553377: 0.00460358	W_canadensis#0.000529152: 0.00460358)#0.00308821: 7.29965e-05)#0.00238999: 0.000109634)#0.00118443: 0.000143798	W_tropicalis#0.000568498: 0.00493001)#0.028945; 5
((W_tropicalis#0.000568498: 0.00478621	(W_sebi#0.00243539: 0.00467658	(W_mellicola#0.00553377: 0.00460358	W_canadensis#0.000529152: 0.00460358)#0.00401236: 7.29965e-05)#0.00679651: 0.000109634)#0.00118443: 0.000143798	W_muriae#0.00453425: 0.00493001)#0.028945; 5
((W_sebi#0.00341731: 0.00482021	(W_tropicalis#0.000651537: 0.00462512	(W_mellicola#0.00553377: 0.00460358	W_canadensis#0.000529152: 0.00460358)#0.00115068: 2.15401e-05)#0.00521591: 0.000195083)#0.00136684: 0.000109806	W_muriae#0.00453425: 0.00493001)#0.0319222; 5
((W_sebi#0.00341731: 0.00481861	(W_tropicalis#0.000651537: 0.00480718	(W_mellicola#0.00553377: 0.00460358	W_canadensis#0.000529152: 0.00460358)#0.00168977: 0.000203597)#0.00501837: 1.14334e-05)#0.0013673: 0.000111399	W_muriae#0.00453425: 0.00493001)#0.0302017; 5
((W_sebi#0.00341731: 0.00485897	(W_tropicalis#0.00114526: 0.00468008	(W_mellicola#0.0072308: 0.00460358	W_canadensis#0.000529152: 0.00460358)#0.000768254: 7.6495e-05)#0.00169912: 0.000178891)#0.00135594: 7.10433e-05	W_muriae#0.00453425: 0.00493001)#0.026505; 5
((W_muriae#0.00453425: 0.00484718	(W_tropicalis#0.00114526: 0.00482451	(W_mellicola#0.00588071: 0.00460358	W_canadensis#0.000529152: 0.00460358)#0.00225121: 0.00022093)#0.00164825: 2.26706e-05)#0.00135924: 8.28285e-05	W_sebi#0.00341731: 0.00493001)#0.0291; 5
((W_muriae#0.00453425: 0.00484147	(W_tropicalis#0.00166145: 0.00482451	(W_mellicola#0.00588071: 0.00460358	W_canadensis#0.000529152: 0.00460358)#0.00294455: 0.00022093)#0.00164825: 1.69522e-05)#0.00136084: 8.85469e-05	W_sebi#0.00438672: 0.00493001)#0.0291; 5
(((W_mellicola#0.00588071: 0.00460358	W_canadensis#0.000529152: 0.00460358)#0.00294455: 0.000248895	(W_tropicalis#0.00166145: 0.00482451	W_muriae#0.00453425: 0.00482451)#0.00175372: 2.79652e-05)#0.00135775: 7.75339e-05	W_sebi#0.00438672: 0.00493001)#0.0271562; 5
(((W_mellicola#0.00588071: 0.00460358	W_canadensis#0.000529152: 0.00460358)#0.00294455: 0.000242743	(W_tropicalis#0.00166145: 0.00482451	W_muriae#0.00453425: 0.00482451)#0.00175372: 2.18125e-05)#0.00135948: 8.36867e-05	W_sebi#0.00438672: 0.00493001)#0.0280578; 5
(((W_mellicola#0.00588071: 0.00460358	W_canadensis#0.000529152: 0.00460358)#0.00105675: 0.000242743	(W_tropicalis#0.0013182: 0.00482451	W_muriae#0.00453425: 0.00482451)#0.00175372: 2.18125e-05)#0.00135948: 8.36867e-05	W_sebi#0.00438672: 0.00493001)#0.0280578; 5
((W_muriae#0.00453425: 0.00484633	(W_tropicalis#0.0013182: 0.00482451	(W_mellicola#0.00588071: 0.00460358	W_canadensis#0.000529152: 0.00460358)#0.00236666: 0.00022093)#0.00106038: 2.18125e-05)#0.00246648: 8.36867e-05	W_sebi#0.0033442: 0.00493001)#0.0280578; 5
((W_muriae#0.00453425: 0.00484487	(W_tropicalis#0.0013182: 0.00482451	(W_mellicola#0.00588071: 0.00460358	W_canadensis#0.000529152: 0.00460358)#0.00236666: 0.00022093)#0.00106038: 2.03598e-05)#0.00407586: 8.51394e-05	W_sebi#0.0033442: 0.00493001)#0.0257769; 5
((W_tropicalis#0.00147533: 0.00547658	(W_muriae#0.00507475: 0.00539961	(W_mellicola#0.00658171: 0.00515234	W_canadensis#0.000592228: 0.00515234)#0.00264877: 0.000247265)#0.00118678: 7.69776e-05)#0.00451657: 4.10972e-05	W_sebi#0.00374283: 0.00551768)#0.0265806; 5
((W_tropicalis#0.00147533: 0.00550002	(W_muriae#0.00507475: 0.00541565	(W_mellicola#0.00658171: 0.00515234	W_canadensis#0.000592228: 0.00515234)#0.00264877: 0.000263306)#0.00246724: 8.43703e-05)#0.000813655: 1.7664e-05	W_sebi#0.00374283: 0.00551768)#0.0238918; 5
((W_sebi#0.00374283: 0.00538427	(W_muriae#0.00507475: 0.00531076	(W_mellicola#0.00658171: 0.00515234	W_canadensis#0.000592228: 0.00515234)#0.00264877: 0.000158417)#0.00251597: 7.35097e-05)#0.00224997: 0.000133414	W_tropicalis#0.00147533: 0.00551768)#0.0238918; 5
((W_sebi#0.00374283: 0.00532472	(W_canadensis#0.000592228: 0.00531076	(W_mellicola#0.00658171: 0.00515234	W_muriae#0.00507475: 0.00515234)#0.00264877: 0.000158417)#0.00251597: 1.3964e-05)#0.00497883: 0.00019296	W_tropicalis#0.00096171: 0.00551768)#0.0238918; 5
((W_sebi#0.00374283: 0.00543646	(W_canadensis#0.00180697: 0.00531076	(W_mellicola#0.00658171: 0.00515234	W_muriae#0.00507475: 0.00515234)#0.00264877: 0.000158417)#0.00251597: 0.000125706)#0.00181176: 8.12177e-05	W_tropicalis#0.00096171: 0.00551768)#0.0238918; 5
((W_sebi#0.0034049: 0.00493315	(W_canadensis#0.000726375: 0.00483125	(W_mellicola#0.00598745: 0.00468714	W_muriae#0.00461655: 0.00468714)#0.000753905: 0.000144113)#0.00109154: 0.0001019)#0.00165234: 8.63411e-05	W_tropicalis#0.000874878: 0.00501949)#0.024259; 5
((W_sebi#0.0034049: 0.00493315	(W_muriae#0.00461655: 0.00482762	(W_mellicola#0.00598745: 0.00468714	W_canadensis#0.000726375: 0.00468714)#0.00397161: 0.000140479)#0.00301855: 0.000105534)#0.00475004: 8.63411e-05	W_tropicalis#0.000874878: 0.00501949)#0.024259; 5
((W_tropicalis#0.000874878: 0.0049884	(W_muriae#0.00461655: 0.00487122	(W_mellicola#0.00598745: 0.00468714	W_canadensis#0.000726375: 0.00468714)#0.00397161: 0.000184075)#0.00172935: 0.000117188)#0.00469743: 3.1091e-05	W_sebi#0.0034049: 0.00501949)#0.0270725; 5
((W_tropicalis#0.000832018: 0.00499249	(W_canadensis#0.000726375: 0.00490746	(W_mellicola#0.00598745: 0.00468714	W_muriae#0.00461655: 0.00468714)#0.00194453: 0.00022032)#0.00171657: 8.50244e-05)#0.00158473: 2.70091e-05	W_sebi#0.0034049: 0.00501949)#0.029929; 5
((W_tropicalis#0.000832018: 0.00499249	(W_muriae#0.00461655: 0.00474178	(W_mellicola#0.00598745: 0.00468714	W_canadensis#0.000726375: 0.00468714)#0.00194453: 5.46425e-05)#0.00177655: 0.000250702)#0.00158473: 2.70091e-05	W_sebi#0.0034049: 0.00501949)#0.0334256; 5
((W_tropicalis#0.000832018: 0.00499249	(W_mellicola#0.00598745: 0.00474178	(W_muriae#0.00461655: 0.00468714	W_canadensis#0.000801191: 0.00468714)#0.000805636: 5.46425e-05)#0.00177655: 0.000250702)#0.00158473: 2.70091e-05	W_sebi#0.0034049: 0.00501949)#0.0305034; 5
((W_sebi#0.0034049: 0.00499249	(W_mellicola#0.00598745: 0.00474178	(W_muriae#0.00461655: 0.00468714	W_canadensis#0.000801191: 0.00468714)#0.00154832: 5.46425e-05)#0.00238012: 0.000250702)#0.00113008: 2.70091e-05	W_tropicalis#0.000832018: 0.00501949)#0.0282275; 5
((W_sebi#0.00257517: 0.00499249	(W_muriae#0.00461655: 0.00474178	(W_mellicola#0.00598745: 0.00468714	W_canadensis#0.000801191: 0.00468714)#0.000888261: 5.46425e-05)#0.00238012: 0.000250702)#0.00445376: 2.70091e-05	W_tropicalis#0.000832018: 0.00501949)#0.0282275; 5
((W_tropicalis#0.000832018: 0.00499249	(W_muriae#0.00461655: 0.00480922	(W_mellicola#0.00598745: 0.00468714	W_canadensis#0.000505074: 0.00468714)#0.00255388: 0.00012208)#0.00234674: 0.000183265)#0.00322707: 2.70091e-05	W_sebi#0.00257517: 0.00501949)#0.0282275; 5
((W_sebi#0.00257517: 0.00499249	(W_muriae#0.00461655: 0.00476038	(W_mellicola#0.00598745: 0.00468714	W_canadensis#0.000505074: 0.00468714)#0.000479805: 7.32436e-05)#0.00237082: 0.000232101)#0.00322707: 2.70091e-05	W_tropicalis#0.000832018: 0.00501949)#0.0249528; 5
((W_tropicalis#0.000832018: 0.00498471	(W_muriae#0.00461655: 0.00490785	(W_mellicola#0.00598745: 0.00468714	W_canadensis#0.000505074: 0.00468714)#0.000803639: 0.000220705)#0.00229959: 7.68682e-05)#0.00470857: 3.47808e-05	W_sebi#0.00257517: 0.00501949)#0.0249528; 5
((W_muriae#0.00461655: 0.00498471	(W_tropicalis#0.000832018: 0.00490785	(W_mellicola#0.00598745: 0.00468714	W_canadensis#0.000505074: 0.00468714)#0.00206732: 0.000220705)#0.00317794: 7.68682e-05)#0.00135707: 3.47808e-05	W_sebi#0.00257517: 0.00501949)#0.0224402; 5
((W_muriae#0.00461655: 0.00498471	W_sebi#0.00176666: 0.00498471)#0.00135707: 3.47808e-05	(W_tropicalis#0.000832018: 0.00490761	(W_mellicola#0.00598745: 0.00468714	W_canadensis#0.000505074: 0.00468714)#0.00206732: 0.000220466)#0.00317809: 0.000111888)#0.0224402; 5
((W_muriae#0.00461655: 0.00498471	W_sebi#0.00176666: 0.00498471)#0.00130631: 3.47808e-05	(W_tropicalis#0.000832018: 0.00497245	(W_mellicola#0.00598745: 0.00468714	W_canadensis#0.000505074: 0.00468714)#0.00206732: 0.000285311)#0.00119871: 4.70433e-05)#0.0224402; 5
((W_muriae#0.00516447: 0.00557632	W_sebi#0.00197634: 0.00557632)#0.0032591: 3.89087e-05	(W_tropicalis#0.000930766: 0.0055626	(W_mellicola#0.00669807: 0.00524343	W_canadensis#0.000565019: 0.00524343)#0.00231268: 0.000319173)#0.00134098: 5.26266e-05)#0.0251035; 5
((W_muriae#0.00431729: 0.00466158	W_sebi#0.00165214: 0.00466158)#0.00136065: 3.25262e-05	(W_tropicalis#0.00105282: 0.00466428	(W_mellicola#0.00559932: 0.0043833	W_canadensis#0.000472333: 0.0043833)#0.00193331: 0.000280976)#0.0011176: 2.98337e-05)#0.0232047; 5
((W_muriae#0.00460034: 0.00496721	W_sebi#0.00176046: 0.00496721)#0.00365744: 3.46586e-05	(W_tropicalis#0.00112185: 0.00497008	(W_mellicola#0.00596642: 0.00467068	W_canadensis#0.0005033: 0.00467068)#0.00193689: 0.000299397)#0.00302412: 3.17896e-05)#0.024726; 5
(W_tropicalis#0.00202967: 0.00500186	((W_muriae#0.00460034: 0.00496721	W_sebi#0.00176046: 0.00496721)#0.00365744: 2.59387e-05	(W_mellicola#0.00596642: 0.00467068	W_canadensis#0.0005033: 0.00467068)#0.00428019: 0.000322467)#0.00301015: 8.71994e-06)#0.024726; 5
(W_tropicalis#0.00202967: 0.00500186	((W_muriae#0.00460034: 0.00496721	W_sebi#0.00176046: 0.00496721)#0.00365744: 2.59387e-05	(W_mellicola#0.00596642: 0.00467068	W_canadensis#0.0005033: 0.00467068)#0.00428019: 0.000322467)#0.00301015: 8.71994e-06)#0.024726; 5
(W_tropicalis#0.00202967: 0.00500186	((W_muriae#0.00460034: 0.00496721	W_sebi#0.00176046: 0.00496721)#0.000813205: 1.8698e-05	(W_mellicola#0.00596642: 0.00467068	W_canadensis#0.0005033: 0.00467068)#0.00212028: 0.000315226)#0.00301452: 1.59607e-05)#0.024726; 5
(W_tropicalis#0.00202967: 0.00500186	((W_muriae#0.00460034: 0.00496721	W_sebi#0.00176046: 0.00496721)#0.00333973: 2.25742e-05	(W_mellicola#0.00596642: 0.00467068	W_canadensis#0.000367703: 0.00467068)#0.00212028: 0.000319102)#0.00301218: 1.20844e-05)#0.026255; 5
(W_tropicalis#0.00202967: 0.00500186	(((W_mellicola#0.00596642: 0.00467068	W_canadensis#0.000367703: 0.00467068)#0.00212028: 0.000296528	W_sebi#0.00170453: 0.00496721)#0.00194229: 3.0239e-05	W_muriae#0.00460034: 0.00499745)#0.000440919: 4.41961e-06)#0.0293314; 5
(W_tropicalis#0.00202967: 0.00500186	(((W_mellicola#0.00596642: 0.00467068	W_canadensis#0.000367703: 0.00467068)#0.00150208: 0.000296528	W_sebi#0.00170453: 0.00496721)#0.00194229: 1.73377e-05	W_muriae#0.00460034: 0.00498454)#0.00312498: 1.73209e-05)#0.0293314; 5
(W_tropicalis#0.00202967: 0.00500186	(((W_mellicola#0.00596642: 0.00467068	W_canadensis#0.000367703: 0.00467068)#0.00150208: 0.000296528	W_sebi#0.00170453: 0.00496721)#0.000956835: 1.90671e-05	W_muriae#0.00460034: 0.00498627)#0.000784586: 1.55915e-05)#0.0305712; 5
(W_muriae#0.00460034: 0.00500186	(((W_mellicola#0.00596642: 0.00467068	W_canadensis#0.000367703: 0.00467068)#0.00150208: 0.000296528	W_sebi#0.00170453: 0.00496721)#0.00283883: 3.28918e-05	W_tropicalis#0.00202967: 0.0050001)#0.00176894: 1.76687e-06)#0.0272922; 5
(W_muriae#0.00460034: 0.00500186	(((W_mellicola#0.00596642: 0.00467068	W_canadensis#0.000367703: 0.00467068)#0.00150208: 0.000296528	W_sebi#0.00170453: 0.00496721)#0.00283883: 3.07713e-05	W_tropicalis#0.00202967: 0.00499798)#0.00127712: 3.88729e-06)#0.0257329; 5
(W_muriae#0.00460034: 0.00500186	(((W_mellicola#0.00596642: 0.00467068	W_canadensis#0.000367703: 0.00467068)#0.00150208: 0.000296528	W_sebi#0.00170453: 0.00496721)#0.00125301: 1.47907e-05	W_tropicalis#0.00202967: 0.004982)#0.00424592: 1.9868e-05)#0.0257329; 5
(W_muriae#0.00460034: 0.00500186	(((W_mellicola#0.00596642: 0.00467068	W_canadensis#0.000367703: 0.00467068)#0.00584159: 0.000296528	W_sebi#0.00220514: 0.00496721)#0.00456003: 2.10553e-05	W_tropicalis#0.00202967: 0.00498826)#0.00536327: 1.36034e-05)#0.0236641; 5
(W_tropicalis#0.00202967: 0.00500186	(((W_mellicola#0.00596642: 0.00467068	W_canadensis#0.000367703: 0.00467068)#0.00278028: 0.000296528	W_sebi#0.00220514: 0.00496721)#0.00456003: 2.10553e-05	W_muriae#0.00460034: 0.00498826)#0.00174391: 1.36034e-05)#0.0212686; 5
(W_muriae#0.00460034: 0.00500186	(((W_mellicola#0.00596642: 0.00467068	W_canadensis#0.000367703: 0.00467068)#0.000581044: 0.000228304	W_sebi#0.00220514: 0.00489898)#0.00462354: 9.80477e-05	W_tropicalis#0.00202967: 0.00499703)#0.00174085: 4.83473e-06)#0.0240897; 5
(W_muriae#0.00460034: 0.00500186	(((W_mellicola#0.00596642: 0.00467068	W_canadensis#0.000367703: 0.00467068)#0.000581044: 0.000228304	W_sebi#0.00220514: 0.00489898)#0.00596747: 9.80477e-05	W_tropicalis#0.00202967: 0.00499703)#0.000566309: 4.83473e-06)#0.0275806; 5
(W_muriae#0.00492411: 0.0053539	(((W_mellicola#0.00638634: 0.0049994	W_canadensis#0.000393581: 0.0049994)#0.000621938: 7.81856e-05	W_sebi#0.00236034: 0.00507759)#0.00812648: 0.000271135	W_tropicalis#0.00217252: 0.00534872)#0.00266784: 5.175e-06)#0.0315115; 5
(W_tropicalis#0.00217252: 0.0053539	(((W_mellicola#0.00638634: 0.0049994	W_canadensis#0.000393581: 0.0049994)#0.000621938: 0.000176703	W_sebi#0.00236034: 0.0051761)#0.00797181: 0.000172617	W_muriae#0.00492411: 0.00534872)#0.00522744: 5.175e-06)#0.0292231; 5
(W_muriae#0.00492411: 0.0053539	(((W_mellicola#0.00638634: 0.0049994	W_canadensis#0.000393581: 0.0049994)#0.00347917: 0.000267203	W_sebi#0.00236034: 0.0052666)#0.00683421: 8.21179e-05	W_tropicalis#0.00159105: 0.00534872)#0.00522744: 5.175e-06)#0.0314824; 5
(W_muriae#0.00492411: 0.0053539	(((W_mellicola#0.00638634: 0.0049994	W_canadensis#0.000393581: 0.0049994)#0.0016799: 0.000267203	W_sebi#0.00236034: 0.0052666)#0.00320188: 8.21179e-05	W_tropicalis#0.0016713: 0.00534872)#0.0021849: 5.175e-06)#0.0326589; 5
(W_muriae#0.00492411: 0.0053539	(((W_mellicola#0.00638634: 0.0049994	W_canadensis#0.000393581: 0.0049994)#0.0016799: 0.000267203	W_sebi#0.00236034: 0.0052666)#0.0010591: 2.94264e-05	W_tropicalis#0.0016713: 0.00529603)#0.00220663: 5.78664e-05)#0.029854; 5
(W_tropicalis#0.0016713: 0.0053539	(((W_mellicola#0.00638634: 0.0049994	W_canadensis#0.000393581: 0.0049994)#0.0016799: 0.000267203	W_sebi#0.00236034: 0.0052666)#0.00402259: 5.99352e-05	W_muriae#0.00492411: 0.00532654)#0.002194: 2.73577e-05)#0.029854; 5
(W_tropicalis#0.0016713: 0.0053539	(((W_mellicola#0.00638634: 0.0049994	W_canadensis#0.000393581: 0.0049994)#0.00297816: 0.000267203	W_muriae#0.00492411: 0.0052666)#0.00402259: 5.72527e-06	W_sebi#0.00236034: 0.00527233)#0.00221655: 8.15676e-05)#0.029854; 5
(W_sebi#0.00236034: 0.0053539	(((W_mellicola#0.00638634: 0.0049994	W_canadensis#0.000393581: 0.0049994)#0.00297816: 0.00030761	W_muriae#0.00492411: 0.00530701)#0.00135655: 4.32115e-05	W_tropicalis#0.0016713: 0.00535022)#0.00218428: 3.67433e-06)#0.0263469; 5
(W_tropicalis#0.00212767: 0.0053539	(((W_mellicola#0.00638634: 0.0049994	W_canadensis#0.000393581: 0.0049994)#0.00186553: 0.00030761	W_muriae#0.00492411: 0.00530701)#0.00234193: 1.93042e-05	W_sebi#0.00236034: 0.00532631)#0.00219409: 2.75816e-05)#0.0263469; 5
(W_sebi#0.00236034: 0.0053539	(((W_mellicola#0.00638634: 0.0049994	W_canadensis#0.000393581: 0.0049994)#0.00186553: 0.00030761	W_muriae#0.00492411: 0.00530701)#0.00234193: 2.07875e-05	W_tropicalis#0.00212767: 0.0053278)#0.00219348: 2.60983e-05)#0.0295521; 5
(W_sebi#0.00236034: 0.0053539	((W_tropicalis#0.00212767: 0.00530701	W_muriae#0.00492411: 0.00530701)#0.00234193: 3.18286e-05	(W_mellicola#0.00638634: 0.0049994	W_canadensis#0.000393581: 0.0049994)#0.00186553: 0.000339438)#0.00218894: 1.50573e-05)#0.0318333; 5
(W_sebi#0.00236034: 0.0053539	((W_tropicalis#0.00212767: 0.00530701	W_muriae#0.00492411: 0.00530701)#0.00117457: 3.18286e-05	(W_mellicola#0.00638634: 0.0049994	W_canadensis#0.000393581: 0.0049994)#0.00105281: 0.000339438)#0.00456255: 1.50573e-05)#0.0298099; 5
(W_sebi#0.00236034: 0.0053539	(((W_mellicola#0.00753396: 0.0049994	W_canadensis#0.000393581: 0.0049994)#0.00202719: 0.00030761	W_muriae#0.00492411: 0.00530701)#0.00115619: 1.2158e-05	W_tropicalis#0.00212767: 0.00531917)#0.00457942: 3.47279e-05)#0.0275424; 5
(((W_mellicola#0.00673312: 0.00446798	W_canadensis#0.000351745: 0.00446798)#0.0018117: 0.000169431	W_muriae#0.00440069: 0.00463741)#0.00302471: 0.000147382	(W_sebi#0.00210945: 0.00475376	W_tropicalis#0.0019015: 0.00475376)#0.00158951: 3.10364e-05)#0.0246147; 5
(W_sebi#0.00210945: 0.00478479	(((W_mellicola#0.00673312: 0.00446798	W_canadensis#0.000351745: 0.00446798)#0.0018117: 0.000169431	W_muriae#0.00440069: 0.00463741)#0.00175827: 0.000116346	W_tropicalis#0.0019015: 0.00475376)#0.000829029: 3.10364e-05)#0.0246147; 5
(W_sebi#0.00210945: 0.00478479	(((W_mellicola#0.00673312: 0.00446798	W_canadensis#0.000351745: 0.00446798)#0.00173312: 0.000169431	W_muriae#0.00440069: 0.00463741)#0.00487116: 4.04123e-05	W_tropicalis#0.0019015: 0.00467782)#0.00500633: 0.00010697)#0.0281632; 5
(W_sebi#0.00210945: 0.00478479	(((W_mellicola#0.00673312: 0.00446798	W_canadensis#0.000351745: 0.00446798)#0.000524938: 0.000169431	W_muriae#0.00440069: 0.00463741)#0.00139063: 6.54921e-05	W_tropicalis#0.0019015: 0.0047029)#0.00689745: 8.18904e-05)#0.0322857; 5
(W_tropicalis#0.0019015: 0.00478479	(((W_mellicola#0.00673312: 0.00446798	W_canadensis#0.000351745: 0.00446798)#0.00241445: 0.000169431	W_muriae#0.00440069: 0.00463741)#0.00161017: 5.57353e-05	W_sebi#0.00210945: 0.00469315)#0.00691179: 9.16472e-05)#0.0322857; 5
(W_tropicalis#0.0019015: 0.00478479	(((W_mellicola#0.00673312: 0.00446798	W_canadensis#0.000351745: 0.00446798)#0.00480971: 0.000169431	W_muriae#0.00440069: 0.00463741)#0.00359901: 0.000117207	W_sebi#0.00210945: 0.00475462)#0.00365911: 3.01754e-05)#0.0299906; 5
(((W_mellicola#0.00673312: 0.00446798	W_canadensis#0.000351745: 0.00446798)#0.00120518: 0.000238595	W_muriae#0.00440069: 0.00470657)#0.00354612: 7.82193e-05	(W_tropicalis#0.0019015: 0.00475462	W_sebi#0.00210945: 0.00475462)#0.00707214: 3.01754e-05)#0.0271404; 5
(((W_mellicola#0.00649328: 0.00430882	W_canadensis#0.000339215: 0.00430882)#0.00116225: 0.000230095	W_muriae#0.00424393: 0.00453892)#0.00200206: 7.5433e-05	(W_tropicalis#0.00183377: 0.00458525	W_sebi#0.0020343: 0.00458525)#0.00386572: 2.91005e-05)#0.0261736; 5
(W_sebi#0.0020343: 0.00461435	(W_tropicalis#0.00183377: 0.0045719	((W_mellicola#0.00649328: 0.00430882	W_canadensis#0.000339215: 0.00430882)#0.00116225: 0.000223459	W_muriae#0.00424393: 0.00453228)#0.002005: 3.96166e-05)#0.00119118: 4.24533e-05)#0.0293282; 5
(W_sebi#0.0020343: 0.00461435	(W_tropicalis#0.00183377: 0.0045719	((W_mellicola#0.00649328: 0.00430882	W_canadensis#0.000339215: 0.00430882)#0.00116225: 0.000141795	W_muriae#0.00424393: 0.00445062)#0.00204178: 0.00012128)#0.002008: 4.24533e-05)#0.0267136; 5
(((W_mellicola#0.00649328: 0.00430882	W_canadensis#0.000339215: 0.00430882)#0.00116225: 0.000141795	W_muriae#0.00424393: 0.00445062)#0.00204178: 0.000163733	(W_tropicalis#0.0011745: 0.0045719	W_sebi#0.0020343: 0.0045719)#0.00509332: 4.24533e-05)#0.0237174; 5
(((W_mellicola#0.00649328: 0.00430882	W_canadensis#0.000339215: 0.00430882)#0.00370979: 0.000141795	W_muriae#0.00424393: 0.00445062)#0.00204178: 0.000163733	(W_tropicalis#0.0011745: 0.00407295	W_sebi#0.0020343: 0.00407295)#0.00571728: 0.000541406)#0.0237174; 5
(((W_mellicola#0.00649328: 0.00430882	W_canadensis#0.000339215: 0.00430882)#0.00153232: 0.000141795	W_muriae#0.00424393: 0.00445062)#0.00204178: 0.000163733	(W_tropicalis#0.0011745: 0.00407295	W_sebi#0.0020343: 0.00407295)#0.00571728: 0.000541406)#0.0261256; 5
(((W_mellicola#0.00685044: 0.00454583	W_canadensis#0.000357874: 0.00454583)#0.000621591: 0.000189109	W_muriae#0.00447737: 0.00473494)#0.00213612: 0.000133225	(W_tropicalis#0.00123911: 0.00429698	W_sebi#0.0021462: 0.00429698)#0.00603176: 0.000571187)#0.0275627; 5
(((W_mellicola#0.00763393: 0.00454583	W_canadensis#0.000357874: 0.00454583)#0.00138704: 0.000189109	W_muriae#0.00447737: 0.00473494)#0.00213612: 0.000133225	(W_tropicalis#0.00123911: 0.00429698	W_sebi#0.0021462: 0.00429698)#0.00343843: 0.000571187)#0.0264128; 5
(((W_mellicola#0.00763393: 0.00454583	W_canadensis#0.000357874: 0.00454583)#0.00138704: 0.000198749	W_muriae#0.00447737: 0.00474458)#0.00213178: 0.000123585	(W_tropicalis#0.00123911: 0.00429698	W_sebi#0.0021462: 0.00429698)#0.00343843: 0.000571187)#0.022882; 5
(((W_mellicola#0.00798483: 0.00475479	W_canadensis#0.000374324: 0.00475479)#0.0014508: 0.000207885	W_muriae#0.00468318: 0.00496267)#0.00222977: 0.000129266	(W_tropicalis#0.00114819: 0.00449449	W_sebi#0.00224485: 0.00449449)#0.00359649: 0.000597442)#0.0266211; 5
(((W_mellicola#0.00798483: 0.00475479	W_canadensis#0.000374324: 0.00475479)#0.0014508: 0.000137916	W_muriae#0.00468318: 0.0048927)#0.00226165: 0.000199234	(W_tropicalis#0.00194402: 0.00449449	W_sebi#0.00224485: 0.00449449)#0.00359649: 0.000597442)#0.0293539; 5
(((W_mellicola#0.00798483: 0.00475479	W_canadensis#0.000374324: 0.00475479)#0.00324957: 0.000203026	W_muriae#0.00468318: 0.00495781)#0.00223195: 0.000134125	(W_tropicalis#0.00194402: 0.00449449	W_sebi#0.00224485: 0.00449449)#0.00359649: 0.000597442)#0.0265607; 5
(((W_mellicola#0.00798483: 0.00475479	W_canadensis#0.000374324: 0.00475479)#0.00324957: 0.000190277	W_muriae#0.00468318: 0.00494506)#0.00223771: 0.000146873	(W_tropicalis#0.00124668: 0.00449449	W_sebi#0.00224485: 0.00449449)#0.0071096: 0.000597442)#0.0228812; 5
(((W_mellicola#0.00798483: 0.00475479	W_canadensis#0.000374324: 0.00475479)#0.00324957: 0.000190277	W_muriae#0.00468318: 0.00494506)#0.00223771: 0.000146873	(W_tropicalis#0.0029429: 0.00449449	W_sebi#0.00224485: 0.00449449)#0.00324729: 0.000597442)#0.0264294; 5
(((W_mellicola#0.00798483: 0.00475479	W_canadensis#0.000374324: 0.00475479)#0.00324957: 0.000287571	W_muriae#0.00468318: 0.00504236)#0.00219453: 4.95799e-05	(W_tropicalis#0.0029429: 0.00449449	W_sebi#0.00224485: 0.00449449)#0.00324729: 0.000597442)#0.0287761; 5
(((W_mellicola#0.00798483: 0.00475479	W_canadensis#0.000374324: 0.00475479)#0.00324957: 0.000154382	W_muriae#0.00468318: 0.00490917)#0.00225407: 0.000182769	(W_tropicalis#0.0029429: 0.00447775	W_sebi#0.00224485: 0.00447775)#0.00325943: 0.000614185)#0.0273394; 5
(((W_mellicola#0.00748557: 0.00445749	W_canadensis#0.000350919: 0.00445749)#0.00304639: 0.000203718	(W_tropicalis#0.0027589: 0.00419778	W_sebi#0.00210449: 0.00419778)#0.00305563: 0.00046343)#0.00438123: 0.000112352	W_muriae#0.00439036: 0.00477356)#0.02563; 5
((W_muriae#0.00439036: 0.00466121	(W_tropicalis#0.0027589: 0.00419778	W_sebi#0.00210449: 0.00419778)#0.00305563: 0.00046343)#0.00316088: 0.000112352	(W_mellicola#0.00748557: 0.00445749	W_canadensis#0.000350919: 0.00445749)#0.00426359: 0.00031607)#0.0274108; 5
((W_muriae#0.00439036: 0.00466121	(W_mellicola#0.00748557: 0.00445749	W_canadensis#0.000350919: 0.00445749)#0.00193207: 0.000203718)#0.00316088: 0.000112352	(W_tropicalis#0.0027589: 0.00419778	W_sebi#0.00210449: 0.00419778)#0.00305563: 0.000575782)#0.0259129; 5
((W_muriae#0.00461174: 0.00489625	(W_mellicola#0.00786304: 0.00468226	W_canadensis#0.000368614: 0.00468226)#0.00202949: 0.00021399)#0.00332026: 0.000118018	(W_tropicalis#0.00289801: 0.00440945	W_sebi#0.00221061: 0.00440945)#0.00320971: 0.000604816)#0.0292918; 5
((W_muriae#0.00461174: 0.00500729	(W_mellicola#0.00786304: 0.00468226	W_canadensis#0.000368614: 0.00468226)#0.00202949: 0.000325031)#0.00324663: 6.97653e-06	(W_tropicalis#0.00289801: 0.00440945	W_sebi#0.00221061: 0.00440945)#0.00320971: 0.000604816)#0.0292918; 5
((W_muriae#0.00429951: 0.00466827	(W_mellicola#0.00733067: 0.00436525	W_canadensis#0.000343657: 0.00436525)#0.00189209: 0.000303025)#0.00302682: 6.50419e-06	(W_tropicalis#0.0027018: 0.00411091	W_sebi#0.00206094: 0.00411091)#0.0029924: 0.000563867)#0.029329; 5
(((W_tropicalis#0.0027018: 0.00411091	W_sebi#0.00206094: 0.00411091)#0.00110311: 0.000489793	(W_mellicola#0.00733067: 0.00436525	W_canadensis#0.000343657: 0.00436525)#0.00189209: 0.000235455)#0.00307128: 7.40742e-05	W_muriae#0.00429951: 0.00467478)#0.0261549; 5
(((W_tropicalis#0.00250512: 0.00381165	W_sebi#0.00191091: 0.00381165)#0.00300454: 0.000454138	W_muriae#0.00398651: 0.00426578)#0.0028477: 6.86818e-05	(W_mellicola#0.00679702: 0.00404747	W_canadensis#0.00031864: 0.00404747)#0.00175435: 0.000286996)#0.0272421; 5
(((W_tropicalis#0.00274326: 0.00417398	W_sebi#0.00209256: 0.00417398)#0.00329016: 0.000288215	W_muriae#0.00436547: 0.0044622)#0.00666648: 0.000284304	(W_mellicola#0.00744315: 0.00443222	W_canadensis#0.00034893: 0.00443222)#0.00192112: 0.000314279)#0.0298317; 5
(((W_tropicalis#0.00274326: 0.00417398	W_sebi#0.00209256: 0.00417398)#0.000735778: 0.000398588	W_muriae#0.00436547: 0.00457257)#0.00650556: 0.000173931	(W_mellicola#0.00744315: 0.00443222	W_canadensis#0.00034893: 0.00443222)#0.00192112: 0.000314279)#0.0277599; 5
(((W_tropicalis#0.00294849: 0.00448625	W_sebi#0.00224912: 0.00448625)#0.00430495: 0.000428407	W_muriae#0.00469207: 0.00491466)#0.00382752: 0.000186944	(W_mellicola#0.00799999: 0.00476381	W_canadensis#0.000375035: 0.00476381)#0.00253701: 0.000337791)#0.0317214; 5
(((W_tropicalis#0.00267087: 0.00406385	W_sebi#0.00203735: 0.00406385)#0.00389962: 0.00038807	W_muriae#0.00425028: 0.00445192)#0.00346713: 0.000169342	(W_mellicola#0.00724675: 0.00431527	W_canadensis#0.000339723: 0.00431527)#0.00229814: 0.000305986)#0.0261471; 5
(((W_tropicalis#0.00267087: 0.00406385	W_sebi#0.00203735: 0.00406385)#0.00389962: 0.000418355	(W_mellicola#0.00724675: 0.00431527	W_canadensis#0.000339723: 0.00431527)#0.00153702: 0.000166929)#0.00600257: 0.000139057	W_muriae#0.00425028: 0.00462126)#0.024894; 5
(((W_tropicalis#0.00297987: 0.00453399	W_sebi#0.00227305: 0.00453399)#0.00125082: 0.000466754	(W_mellicola#0.00808512: 0.00481451	W_canadensis#0.000379026: 0.00481451)#0.00231686: 0.000186241)#0.00355252: 0.000155145	W_muriae#0.004742: 0.00515589)#0.0315662; 5
(((W_tropicalis#0.00297987: 0.00453399	W_sebi#0.00227305: 0.00453399)#0.00125082: 0.000579118	(W_mellicola#0.00808512: 0.00481451	W_canadensis#0.000379026: 0.00481451)#0.00231686: 0.000298604)#0.00347445: 4.27809e-05	W_muriae#0.004742: 0.00515589)#0.0328647; 5
(((W_tropicalis#0.00275222: 0.00418762	W_sebi#0.0020994: 0.00418762)#0.00148029: 0.000534877	(W_mellicola#0.00746747: 0.00444671	W_canadensis#0.00035007: 0.00444671)#0.00213987: 0.000275793)#0.00320903: 3.95127e-05	W_muriae#0.00437974: 0.00476201)#0.028049; 5
(((W_tropicalis#0.00275222: 0.00418762	W_sebi#0.0020994: 0.00418762)#0.0028845: 0.000534877	(W_mellicola#0.00746747: 0.00444671	W_canadensis#0.00035007: 0.00444671)#0.00213987: 0.000275793)#0.00320903: 3.95127e-05	W_muriae#0.00437974: 0.00476201)#0.0292118; 5
(((W_tropicalis#0.00275222: 0.00418762	W_sebi#0.0020994: 0.00418762)#0.0028845: 0.000534877	(W_mellicola#0.00746747: 0.00444671	W_canadensis#0.00035007: 0.00444671)#0.00213987: 0.000275793)#0.00320903: 3.95127e-05	W_muriae#0.00437974: 0.00476201)#0.0272745; 5
(((W_tropicalis#0.00275222: 0.00418762	W_sebi#0.00172218: 0.00418762)#0.00135615: 0.000534877	W_muriae#0.00437974: 0.0047225)#0.00320903: 3.95127e-05	(W_mellicola#0.00746747: 0.00444671	W_canadensis#0.00035007: 0.00444671)#0.00354113: 0.000315305)#0.0244386; 5
(((W_tropicalis#0.00275222: 0.00418762	W_sebi#0.00172218: 0.00418762)#0.00259215: 0.000534877	W_muriae#0.00437974: 0.0047225)#0.000536508: 3.95127e-05	(W_mellicola#0.00746747: 0.00444671	W_canadensis#0.00035007: 0.00444671)#0.0011339: 0.000315305)#0.0244386; 5
(((W_mellicola#0.00746747: 0.00444671	W_canadensis#0.00035007: 0.00444671)#0.0034881: 0.000275793	W_muriae#0.00437974: 0.0047225)#0.00405218: 3.95127e-05	(W_tropicalis#0.00275222: 0.00420737	W_sebi#0.00172218: 0.00420737)#0.00257998: 0.000554646)#0.0244386; 5
(((W_mellicola#0.00746747: 0.00444671	W_canadensis#0.00035007: 0.00444671)#0.0034881: 0.000275793	(W_tropicalis#0.00275222: 0.00420737	W_sebi#0.00172218: 0.00420737)#0.00257998: 0.000515133)#0.00194708: 3.95127e-05	W_muriae#0.00437974: 0.00476201)#0.0244386; 5
(((W_mellicola#0.00746747: 0.00444671	W_canadensis#0.00035007: 0.00444671)#0.0034881: 0.000275793	(W_tropicalis#0.00275222: 0.00420737	W_sebi#0.00172218: 0.00420737)#0.00257998: 0.000515133)#0.00194708: 3.95127e-05	W_muriae#0.00437974: 0.00476201)#0.0283741; 5
(((W_mellicola#0.00746747: 0.00444671	W_canadensis#0.00035007: 0.00444671)#0.0034881: 0.000275793	(W_tropicalis#0.00275222: 0.00420737	W_sebi#0.00172218: 0.00420737)#0.00257998: 0.000515133)#0.00194708: 3.95127e-05	W_muriae#0.00437974: 0.00476201)#0.029594; 5
(((W_mellicola#0.00746747: 0.00444671	W_canadensis#0.00035007: 0.00444671)#0.0034881: 0.000303942	(W_tropicalis#0.000955985: 0.00420737	W_sebi#0.00172218: 0.00420737)#0.00257998: 0.000543282)#0.00127498: 1.13632e-05	W_muriae#0.00437974: 0.00476201)#0.029594; 5
(((W_mellicola#0.00746747: 0.00444671	W_canadensis#0.00035007: 0.00444671)#0.0034881: 0.000303942	(W_tropicalis#0.000955985: 0.00420737	W_sebi#0.00172218: 0.00420737)#0.00257998: 0.000543282)#0.00127498: 1.13632e-05	W_muriae#0.00437974: 0.00476201)#0.0313522; 5
(((W_mellicola#0.00746747: 0.00444671	W_canadensis#0.00035007: 0.00444671)#0.0034881: 0.000303942	(W_tropicalis#0.000955985: 0.00420737	W_sebi#0.00172218: 0.00420737)#0.00257998: 0.000543282)#0.0012018: 1.13632e-05	W_muriae#0.00437974: 0.00476201)#0.0337002; 5
((((W_tropicalis#0.00235719: 0.00420737	W_sebi#0.00172218: 0.00420737)#0.000988127: 0.000170052	W_canadensis#0.00035007: 0.00437742)#0.00354332: 0.00037323	W_mellicola#0.00746747: 0.00475065)#0.0012018: 1.13632e-05	W_muriae#0.00437974: 0.00476201)#0.030137; 5
((((W_tropicalis#0.00149145: 0.00461239	W_sebi#0.00188797: 0.00461239)#0.00500568: 0.000307838	W_canadensis#0.00038377: 0.00492023)#0.00378856: 0.000287744	W_muriae#0.00480136: 0.00520797)#0.00131749: 1.2457e-05	W_mellicola#0.00818633: 0.00522043)#0.0330381; 5
((((W_tropicalis#0.00137672: 0.00425757	W_sebi#0.00174273: 0.00425757)#0.00244041: 0.000284156	W_canadensis#0.000354247: 0.00454172)#0.00349711: 0.000265608	W_mellicola#0.00755657: 0.00480733)#0.00121613: 1.14987e-05	W_muriae#0.004432: 0.00481883)#0.0326922; 5
((((W_tropicalis#0.00137672: 0.00425757	W_sebi#0.00174273: 0.00425757)#0.00178183: 0.00027806	W_canadensis#0.000354247: 0.00453563)#0.0016817: 0.000271704	W_mellicola#0.00755657: 0.00480733)#0.00111683: 1.14987e-05	W_muriae#0.004432: 0.00481883)#0.0326922; 5
((((W_tropicalis#0.00172085: 0.00447641	W_sebi#0.0018323: 0.00447641)#0.00187342: 0.000205595	W_canadensis#0.000372456: 0.004682)#0.0018009: 0.000372428	W_mellicola#0.00794498: 0.00505443)#0.00117424: 1.20898e-05	W_muriae#0.0046598: 0.00506652)#0.0313822; 5
((((W_tropicalis#0.00172085: 0.00447641	W_sebi#0.0018323: 0.00447641)#0.00187342: 0.000421214	W_canadensis#0.000372456: 0.00489762)#0.00190588: 0.000156808	W_muriae#0.0046598: 0.00505443)#0.00117424: 1.20898e-05	W_mellicola#0.00794498: 0.00506652)#0.0285015; 5
((((W_tropicalis#0.00172085: 0.00447641	W_sebi#0.0018323: 0.00447641)#0.00468488: 7.6883e-05	W_canadensis#0.000372456: 0.00455329)#0.00473515: 0.00050114	W_muriae#0.0046598: 0.00505443)#0.00264777: 1.20898e-05	W_mellicola#0.00794498: 0.00506652)#0.0249914; 5
((((W_tropicalis#0.00172085: 0.00447641	W_canadensis#0.000372456: 0.00447641)#0.000530676: 7.6883e-05	W_sebi#0.0018323: 0.00455329)#0.00692896: 0.00050114	W_muriae#0.0046598: 0.00505443)#0.00264777: 1.20898e-05	W_mellicola#0.00794498: 0.00506652)#0.0249914; 5
((((W_tropicalis#0.00105341: 0.00447641	W_canadensis#0.000372456: 0.00447641)#0.00110685: 7.6883e-05	W_sebi#0.00239358: 0.00455329)#0.0053315: 0.00050114	W_mellicola#0.00794498: 0.00505443)#0.00104571: 1.20898e-05	W_muriae#0.0046598: 0.00506652)#0.0249914; 5
((((W_tropicalis#0.00289604: 0.00447641	W_canadensis#0.000372456: 0.00447641)#0.00110685: 7.6883e-05	W_sebi#0.00239358: 0.00455329)#0.00380279: 0.00050114	W_muriae#0.0046598: 0.00505443)#0.00140491: 1.20898e-05	W_mellicola#0.00794498: 0.00506652)#0.0269561; 5
((((W_tropicalis#0.00289604: 0.00447641	W_sebi#0.00239358: 0.00447641)#0.00110685: 0.000243172	W_canadensis#0.000372456: 0.00471958)#0.0062654: 0.000334851	W_muriae#0.0046598: 0.00505443)#0.00158404: 1.20898e-05	W_mellicola#0.00794498: 0.00506652)#0.0251984; 5
((((W_tropicalis#0.00289604: 0.00447641	W_sebi#0.00239358: 0.00447641)#0.00110685: 0.000163288	W_canadensis#0.000372456: 0.0046397)#0.00637327: 0.000414735	W_muriae#0.0046598: 0.00505443)#0.00158404: 1.20898e-05	W_mellicola#0.00637378: 0.00506652)#0.0251984; 5
((((W_tropicalis#0.00289604: 0.00447641	W_sebi#0.00239358: 0.00447641)#0.00110685: 0.000163288	W_canadensis#0.000372456: 0.0046397)#0.00472259: 0.000414735	W_muriae#0.0046598: 0.00505443)#0.00235584: 1.20898e-05	W_mellicola#0.00637378: 0.00506652)#0.0251984; 5
((((W_tropicalis#0.00289604: 0.00447641	W_sebi#0.00239358: 0.00447641)#0.00110685: 0.000231818	W_canadensis#0.000372456: 0.00470823)#0.00465385: 0.000346204	W_muriae#0.0046598: 0.00505443)#0.00235584: 1.20898e-05	W_mellicola#0.00637378: 0.00506652)#0.0251984; 5
((((W_tropicalis#0.00304562: 0.00470761	W_sebi#0.00251721: 0.00470761)#0.00332033: 0.000391192	W_canadensis#0.000391693: 0.00509881)#0.00475274: 0.000216686	W_muriae#0.00490048: 0.00531549)#0.00247752: 1.27142e-05	W_mellicola#0.00670298: 0.00532821)#0.0302527; 5
((((W_tropicalis#0.00304562: 0.00470761	W_sebi#0.00251721: 0.00470761)#0.00332033: 0.000330369	W_canadensis#0.000391693: 0.00503798)#0.00709432: 0.000277508	W_muriae#0.00490048: 0.00531549)#0.00361446: 1.27142e-05	W_mellicola#0.00670298: 0.00532821)#0.0302527; 5
((((W_canadensis#0.000391693: 0.00470761	W_sebi#0.00251721: 0.00470761)#0.00332033: 9.64217e-05	W_tropicalis#0.00124277: 0.00480404)#0.00905589: 0.000511456	W_muriae#0.00490048: 0.00531549)#0.00361446: 1.27142e-05	W_mellicola#0.00670298: 0.00532821)#0.0302527; 5
((((W_canadensis#0.000391693: 0.00470761	W_sebi#0.00251721: 0.00470761)#0.00332033: 0.000521584	W_tropicalis#0.0013915: 0.0052292)#0.00831959: 8.62929e-05	W_muriae#0.00490048: 0.00531549)#0.0020763: 1.27142e-05	W_mellicola#0.00670298: 0.00532821)#0.0279375; 5
((((W_canadensis#0.000391693: 0.00470761	W_sebi#0.00251721: 0.00470761)#0.00332033: 0.000357065	W_tropicalis#0.00376127: 0.00506468)#0.00732142: 0.000250812	W_muriae#0.00490048: 0.00531549)#0.0020763: 1.27142e-05	W_mellicola#0.00670298: 0.00532821)#0.0249391; 5
((((W_tropicalis#0.00427935: 0.00535604	W_sebi#0.00286393: 0.00535604)#0.00377767: 0.000539195	W_canadensis#0.000445644: 0.00589523)#0.00350239: 0.000152411	W_muriae#0.00557547: 0.00604764)#0.00236229: 1.44654e-05	W_mellicola#0.00762624: 0.00606211)#0.0317458; 5
((((W_canadensis#0.000445644: 0.00535604	W_sebi#0.00286393: 0.00535604)#0.00377767: 0.000118577	W_tropicalis#0.00427935: 0.00547461)#0.00377148: 0.000573029	W_muriae#0.00557547: 0.00604764)#0.00236229: 1.44654e-05	W_mellicola#0.00762624: 0.00606211)#0.0317458; 5
((((W_tropicalis#0.00427935: 0.00535604	W_sebi#0.00286393: 0.00535604)#0.00111507: 0.000118577	W_canadensis#0.000445644: 0.00547461)#0.00377148: 0.000573029	W_muriae#0.00557547: 0.00604764)#0.000645828: 1.44654e-05	W_mellicola#0.00762624: 0.00606211)#0.0285845; 5
((((W_tropicalis#0.00205554: 0.00535604	W_sebi#0.00286393: 0.00535604)#0.0014705: 0.000118577	W_canadensis#0.000445644: 0.00547461)#0.0061553: 0.000573029	W_mellicola#0.00762624: 0.00604764)#0.000645828: 1.44654e-05	W_muriae#0.00557547: 0.00606211)#0.0267305; 5
((((W_tropicalis#0.0018644: 0.004858	W_sebi#0.00259763: 0.004858)#0.00214243: 0.000407717	W_canadensis#0.000404206: 0.00526572)#0.0052647: 0.00021958	W_mellicola#0.00691711: 0.0054853)#0.000993041: 1.31204e-05	W_muriae#0.00505703: 0.00549842)#0.0242449; 5
((((W_tropicalis#0.0018644: 0.004858	W_sebi#0.00259763: 0.004858)#0.00214243: 7.00231e-05	W_canadensis#0.000404206: 0.00492802)#0.00275997: 0.000568472	W_mellicola#0.00691711: 0.0054965)#0.000378617: 1.92131e-06	W_muriae#0.00505703: 0.00549842)#0.0270348; 5
((((W_tropicalis#0.00307331: 0.004858	W_sebi#0.00259763: 0.004858)#0.00214243: 0.000415031	W_canadensis#0.000404206: 0.00527303)#0.00433728: 0.000223464	W_mellicola#0.00691711: 0.0054965)#0.000378617: 1.92131e-06	W_muriae#0.00505703: 0.00549842)#0.0270348; 5
((((W_tropicalis#0.00101132: 0.00418518	W_canadensis#0.000404206: 0.00418518)#0.00230152: 0.000878246	W_sebi#0.00259763: 0.00506342)#0.00236174: 0.000433076	W_mellicola#0.00691711: 0.0054965)#0.000378617: 1.92131e-06	W_muriae#0.00505703: 0.00549842)#0.0270348; 5
((((W_tropicalis#0.00101132: 0.00418518	W_canadensis#0.000404206: 0.00418518)#0.00230152: 0.000878246	W_sebi#0.00259763: 0.00506342)#0.00236174: 0.000433076	W_mellicola#0.00691711: 0.0054965)#0.00156005: 1.92131e-06	W_muriae#0.00505703: 0.00549842)#0.0307228; 5
((((W_tropicalis#0.00101132: 0.00418518	W_canadensis#0.000404206: 0.00418518)#0.00230152: 0.000263845	W_mellicola#0.00691711: 0.00444902)#0.0065799: 0.00104748	W_sebi#0.00259763: 0.0054965)#0.00156005: 1.92131e-06	W_muriae#0.00505703: 0.00549842)#0.0328966; 5
((((W_tropicalis#0.00101132: 0.00418518	W_canadensis#0.000404206: 0.00418518)#0.00118797: 0.000468021	W_mellicola#0.00691711: 0.0046532)#0.00629118: 0.000694278	W_sebi#0.00259763: 0.00534747)#0.00242289: 0.000150944	W_muriae#0.00505703: 0.00549842)#0.0311631; 5
((((W_tropicalis#0.000940531: 0.00389223	W_canadensis#0.000375912: 0.00389223)#0.00304813: 0.000725238	W_mellicola#0.00643293: 0.00461746)#0.00548338: 0.000355703	W_sebi#0.0024158: 0.00497317)#0.00225329: 0.000140378	W_muriae#0.00470305: 0.00511354)#0.0262958; 5
((((W_tropicalis#0.000940531: 0.00389223	W_canadensis#0.000375912: 0.00389223)#0.00304813: 0.000725238	W_mellicola#0.00643293: 0.00461746)#0.00548338: 0.000355703	W_sebi#0.0024158: 0.00497317)#0.00225329: 0.000140378	W_muriae#0.00470305: 0.00511354)#0.0262958; 5
((W_muriae#0.00506668: 0.00535768	W_sebi#0.00260258: 0.00535768)#0.00159208: 0.000151232	((W_tropicalis#0.00101325: 0.00419316	W_canadensis#0.000404977: 0.00419316)#0.00612585: 0.000781311	W_mellicola#0.00693031: 0.00497447)#0.00343436: 0.000534437)#0.0244425; 5
((W_muriae#0.00506668: 0.00535768	W_sebi#0.00260258: 0.00535768)#0.00159208: 0.000151232	((W_tropicalis#0.00101325: 0.00419316	W_canadensis#0.000404977: 0.00419316)#0.00466454: 0.000781311	W_mellicola#0.00693031: 0.00497447)#0.00343436: 0.000534437)#0.0275985; 5
((W_muriae#0.00469046: 0.00495985	W_sebi#0.00240933: 0.00495985)#0.00147386: 0.000140002	((W_tropicalis#0.000938013: 0.00388181	W_canadensis#0.000374906: 0.00388181)#0.00256921: 0.000723297	W_mellicola#0.00641571: 0.0046051)#0.00317935: 0.000494753)#0.0255493; 5
((W_muriae#0.0052848: 0.00558833	W_sebi#0.00271462: 0.00558833)#0.00166062: 0.000157742	((W_tropicalis#0.00105687: 0.00437368	W_canadensis#0.000422411: 0.00437368)#0.00289476: 0.000814947	W_mellicola#0.00722866: 0.00518862)#0.00758654: 0.000557444)#0.0287867; 5
((W_muriae#0.00479983: 0.00507551	W_sebi#0.00246551: 0.00507551)#0.00150823: 0.000143267	((W_tropicalis#0.000959885: 0.00397232	W_canadensis#0.000383648: 0.00397232)#0.00262912: 0.00105403	W_mellicola#0.00656531: 0.00502635)#0.00392206: 0.000192427)#0.026145; 5
((W_muriae#0.00479983: 0.00507551	W_sebi#0.00246551: 0.00507551)#0.0027221: 0.000143267	((W_tropicalis#0.000959885: 0.00294012	W_canadensis#0.000383648: 0.00294012)#0.00355214: 0.00208622	W_mellicola#0.00656531: 0.00502635)#0.00392206: 0.000192427)#0.0254101; 5
((W_muriae#0.00519503: 0.0054934	W_sebi#0.00266851: 0.0054934)#0.00294623: 0.000155063	((W_tropicalis#0.00103892: 0.0031822	W_canadensis#0.000415236: 0.0031822)#0.00481507: 0.002258	W_mellicola#0.00710588: 0.0054402)#0.00424498: 0.000208271)#0.0275022; 5
((W_muriae#0.00470008: 0.00497002	W_sebi#0.00241427: 0.00497002)#0.00266553: 0.00014029	((W_tropicalis#0.00192647: 0.00434597	W_canadensis#0.000375675: 0.00434597)#0.00288588: 0.000681856	W_mellicola#0.00642887: 0.00502782)#0.00375963: 8.2492e-05)#0.024882; 5
((W_muriae#0.00470008: 0.00497002	W_sebi#0.00241427: 0.00497002)#0.00266553: 0.00014029	((W_tropicalis#0.000753912: 0.00434597	W_canadensis#0.00394215: 0.00434597)#0.00515938: 0.000566063	W_mellicola#0.00642887: 0.00491203)#0.00384825: 0.000198285)#0.0277943; 5
((W_muriae#0.00470008: 0.00497002	W_sebi#0.00241427: 0.00497002)#0.0047944: 0.00014029	((W_tropicalis#0.000753912: 0.00434597	W_canadensis#0.00394215: 0.00434597)#0.00515938: 0.000490331	W_mellicola#0.00642887: 0.0048363)#0.00390851: 0.000274017)#0.0277943; 5
((W_muriae#0.00470008: 0.00497002	W_sebi#0.00241427: 0.00497002)#0.00155966: 0.00014029	((W_tropicalis#0.000753912: 0.00365328	W_canadensis#0.00394215: 0.00365328)#0.00613764: 0.00118302	W_mellicola#0.00642887: 0.0048363)#0.00390851: 0.000274017)#0.0314042; 5
((W_muriae#0.00470008: 0.00497002	W_sebi#0.00241427: 0.00497002)#0.00444128: 0.00014029	((W_tropicalis#0.000753912: 0.00454676	W_canadensis#0.00394215: 0.00454676)#0.00141355: 0.000289534	W_mellicola#0.00819522: 0.0048363)#0.00390851: 0.000274017)#0.0314042; 5
((W_muriae#0.00470008: 0.00503531	((W_tropicalis#0.000753912: 0.00454676	W_canadensis#0.0028214: 0.00454676)#0.00141355: 0.000463037	W_mellicola#0.00819522: 0.0050098)#0.00377315: 2.55072e-05)#0.0043837: 7.50066e-05	W_sebi#0.00241427: 0.00511031)#0.0325158; 5
((W_muriae#0.00454802: 0.00489688	((W_tropicalis#0.000729521: 0.00439966	W_canadensis#0.00273012: 0.00439966)#0.00136781: 0.000350069	W_mellicola#0.00793008: 0.00474973)#0.0037264: 0.000147147)#0.00422067: 4.81028e-05	W_sebi#0.00233616: 0.00494498)#0.0340467; 5
((W_muriae#0.00454802: 0.00475623	((W_tropicalis#0.000729521: 0.00439966	W_canadensis#0.00138613: 0.00439966)#0.00136781: 0.000350069	W_mellicola#0.00793008: 0.00474973)#0.00188402: 6.49723e-06)#0.00434548: 0.000188752	W_sebi#0.00233616: 0.00494498)#0.0353086; 5
((W_muriae#0.00454802: 0.00475503	((W_tropicalis#0.000729521: 0.00439966	W_canadensis#0.00138613: 0.00439966)#0.00171193: 0.000350069	W_mellicola#0.00793008: 0.00474973)#0.00164684: 5.29959e-06)#0.00434658: 0.00018995	W_sebi#0.00233616: 0.00494498)#0.0315614; 5
((W_muriae#0.00454802: 0.00475503	((W_tropicalis#0.000784797: 0.00439966	W_canadensis#0.00145705: 0.00439966)#0.00171193: 0.000350069	W_mellicola#0.00793008: 0.00474973)#0.000724708: 5.29959e-06)#0.00434658: 0.00018995	W_sebi#0.00233616: 0.00494498)#0.0315614; 5
((W_muriae#0.00454802: 0.00475503	((W_tropicalis#0.000784797: 0.00439966	W_canadensis#0.00104356: 0.00439966)#0.00171193: 0.000350069	W_mellicola#0.00793008: 0.00474973)#0.000724708: 5.29959e-06)#0.00434658: 0.00018995	W_sebi#0.00365213: 0.00494498)#0.0315614; 5
((W_muriae#0.00489064: 0.00511324	((W_tropicalis#0.000843919: 0.0047311	W_canadensis#0.00112218: 0.0047311)#0.00184089: 0.000376441	W_mellicola#0.00852748: 0.00510754)#0.00299763: 5.69882e-06)#0.00467402: 0.00020426	W_sebi#0.00392725: 0.0053175)#0.0308987; 5
((W_muriae#0.00489064: 0.00511324	((W_tropicalis#0.000843919: 0.0047311	W_canadensis#0.00112218: 0.0047311)#0.00184089: 0.000376441	W_mellicola#0.00852748: 0.00510754)#0.000995585: 5.69882e-06)#0.00467402: 0.00020426	W_sebi#0.00392725: 0.0053175)#0.0308987; 5
((W_muriae#0.00489064: 0.00511324	((W_tropicalis#0.000843919: 0.0047311	W_canadensis#0.00112218: 0.0047311)#0.00341848: 0.000376441	W_mellicola#0.00852748: 0.00510754)#0.000995585: 5.69882e-06)#0.00467402: 0.00020426	W_sebi#0.00392725: 0.0053175)#0.0308987; 5
((W_muriae#0.00489064: 0.00511324	((W_tropicalis#0.000843919: 0.0047311	W_canadensis#0.00112218: 0.0047311)#0.00341848: 0.000376441	W_mellicola#0.00627855: 0.00510754)#0.000879826: 5.69882e-06)#0.00467402: 0.00020426	W_sebi#0.00392725: 0.0053175)#0.0284868; 5
((W_muriae#0.00489064: 0.00531588	((W_tropicalis#0.000843919: 0.0047311	W_canadensis#0.00112218: 0.0047311)#0.00187992: 0.000306135	W_mellicola#0.00627855: 0.00503724)#0.00345643: 0.000278644)#0.00449585: 1.61983e-06	W_sebi#0.00392725: 0.0053175)#0.0284868; 5
((W_mellicola#0.00627855: 0.00531588	((W_tropicalis#0.000843919: 0.0047311	W_canadensis#0.00112218: 0.0047311)#0.00102316: 0.000313802	W_muriae#0.00489064: 0.00504491)#0.00345118: 0.000270977)#0.00139192: 1.61983e-06	W_sebi#0.00392725: 0.0053175)#0.0284868; 5
((W_mellicola#0.00627855: 0.00528657	((W_tropicalis#0.000843919: 0.0047311	W_canadensis#0.00112218: 0.0047311)#0.00341078: 0.000400845	W_muriae#0.00489064: 0.00513195)#0.00491746: 0.000154625)#0.00253465: 3.09289e-05	W_sebi#0.00392725: 0.0053175)#0.0309878; 5
((W_mellicola#0.00627855: 0.0052731	((W_tropicalis#0.000843919: 0.0047311	W_canadensis#0.00112218: 0.0047311)#0.00341078: 0.000400845	W_muriae#0.00489064: 0.00513195)#0.00491746: 0.000141149)#0.00119619: 4.44046e-05	W_sebi#0.00392725: 0.0053175)#0.0309878; 5
((W_mellicola#0.00627855: 0.0052731	((W_tropicalis#0.00115406: 0.0047311	W_canadensis#0.00112218: 0.0047311)#0.00107725: 0.000400845	W_muriae#0.00489064: 0.00513195)#0.00221941: 0.000141149)#0.00119619: 4.44046e-05	W_sebi#0.00392725: 0.0053175)#0.0309878; 5
((W_mellicola#0.00627855: 0.0052731	((W_tropicalis#0.00115406: 0.0047311	W_canadensis#0.00112218: 0.0047311)#0.00153174: 0.000408876	W_muriae#0.00489064: 0.00513998)#0.00221594: 0.000133118)#0.00119619: 4.44046e-05	W_sebi#0.00392725: 0.0053175)#0.0309878; 5
(((W_tropicalis#0.00115406: 0.0047311	W_canadensis#0.00112218: 0.0047311)#0.00153174: 0.000581457	(W_mellicola#0.00627855: 0.00513998	W_muriae#0.00489064: 0.00513998)#0.00221594: 0.000172581)#0.0011873: 4.94177e-06	W_sebi#0.00392725: 0.0053175)#0.0272495; 5
(((W_tropicalis#0.00217104: 0.0047311	W_canadensis#0.00112218: 0.0047311)#0.00135937: 0.000581457	(W_mellicola#0.00627855: 0.00513998	W_muriae#0.00489064: 0.00513998)#0.00221594: 0.000172581)#0.0011873: 4.94177e-06	W_sebi#0.00392725: 0.0053175)#0.0272495; 5
(((W_tropicalis#0.00217104: 0.0047311	W_canadensis#0.00112218: 0.0047311)#0.00135937: 0.000581457	(W_mellicola#0.00627855: 0.00513998	W_muriae#0.00489064: 0.00513998)#0.00221594: 0.000172581)#0.000572152: 4.94177e-06	W_sebi#0.00392725: 0.0053175)#0.0272495; 5
(((W_tropicalis#0.00065509: 0.0047311	W_canadensis#0.00112218: 0.0047311)#0.00135937: 0.000581457	(W_mellicola#0.00627855: 0.00513998	W_muriae#0.00489064: 0.00513998)#0.00221594: 0.000172581)#0.000572152: 4.94177e-06	W_sebi#0.00392725: 0.0053175)#0.0247821; 5
(((W_tropicalis#0.000875488: 0.0038214	W_canadensis#0.00112218: 0.0038214)#0.00168298: 0.00149116	(W_mellicola#0.00627855: 0.00513998	W_muriae#0.00489064: 0.00513998)#0.00221594: 0.000172581)#0.00232489: 4.94177e-06	W_sebi#0.00392725: 0.0053175)#0.0247821; 5
(((W_tropicalis#0.00167933: 0.00518287	W_canadensis#0.000993241: 0.00518287)#0.00176658: 0.00011792	(W_mellicola#0.00627855: 0.00513998	W_muriae#0.00489064: 0.00513998)#0.00221594: 0.000160812)#0.00233005: 1.67112e-05	W_sebi#0.00392725: 0.0053175)#0.0276627; 5
(((W_tropicalis#0.0017709: 0.00546547	W_canadensis#0.000576514: 0.00546547)#0.00186291: 0.00012435	(W_mellicola#0.00662089: 0.00542024	W_muriae#0.0051573: 0.00542024)#0.00233677: 0.00016958)#0.0024571: 1.76224e-05	W_sebi#0.00414139: 0.00560744)#0.0291711; 5
(((W_tropicalis#0.0017709: 0.00546547	W_canadensis#0.000576514: 0.00546547)#0.00126413: 0.00010349	(W_mellicola#0.00550783: 0.00542024	W_muriae#0.0051573: 0.00542024)#0.00233677: 0.00014872)#0.00195917: 3.84824e-05	W_sebi#0.00414139: 0.00560744)#0.0325245; 5
(((W_tropicalis#0.0017709: 0.00546547	W_canadensis#0.000576514: 0.00546547)#0.00136868: 0.00010349	(W_mellicola#0.00550783: 0.00542024	W_muriae#0.0051573: 0.00542024)#0.00116873: 0.00014872)#0.00100987: 3.84824e-05	W_sebi#0.00414139: 0.00560744)#0.0301876; 5
(((W_tropicalis#0.000564047: 0.00546547	W_canadensis#0.000576514: 0.00546547)#0.000987718: 0.00010349	(W_mellicola#0.00550783: 0.00542024	W_muriae#0.0051573: 0.00542024)#0.00106689: 0.00014872)#0.00100987: 3.84824e-05	W_sebi#0.00414139: 0.00560744)#0.0301876; 5
(((W_tropicalis#0.000696742: 0.00546547	W_canadensis#0.000576514: 0.00546547)#0.000642662: 0.00010349	(W_mellicola#0.00550783: 0.00542024	W_muriae#0.0051573: 0.00542024)#0.00338414: 0.00014872)#0.00284282: 3.84824e-05	W_sebi#0.00414139: 0.00560744)#0.0285183; 5
(((W_tropicalis#0.000696742: 0.00546547	W_canadensis#0.000576514: 0.00546547)#0.000642662: 0.00010349	(W_mellicola#0.00550783: 0.00542024	W_muriae#0.0051573: 0.00542024)#0.00338414: 0.00014872)#0.00284282: 3.84824e-05	W_sebi#0.00414139: 0.00560744)#0.0285183; 5
(((W_tropicalis#0.000696742: 0.00546547	W_canadensis#0.000576514: 0.00546547)#0.000642662: 0.000122786	(W_mellicola#0.00550783: 0.00542024	W_muriae#0.0051573: 0.00542024)#0.00338414: 0.000168017)#0.00283301: 1.91859e-05	W_sebi#0.00414139: 0.00560744)#0.0298147; 5
(((W_tropicalis#0.000708979: 0.00546547	W_canadensis#0.000576514: 0.00546547)#0.00288281: 0.000122786	(W_mellicola#0.00550783: 0.00542024	W_muriae#0.0051573: 0.00542024)#0.00338414: 0.000168017)#0.00283301: 1.91859e-05	W_sebi#0.00414139: 0.00560744)#0.0321155; 5
(((W_tropicalis#0.00109193: 0.00546547	W_canadensis#0.000576514: 0.00546547)#0.00288281: 9.47546e-05	(W_mellicola#0.00550783: 0.00542024	W_muriae#0.0051573: 0.00542024)#0.00338414: 0.000139985)#0.00284729: 4.72176e-05	W_sebi#0.00414139: 0.00560744)#0.0304782; 5
((((W_mellicola#0.00550783: 0.00542024	W_muriae#0.0051573: 0.00542024)#0.00338414: 8.13603e-05	W_canadensis#0.000576514: 0.0055016)#0.00286387: 5.86245e-05	W_tropicalis#0.0010152: 0.00556022)#0.00284729: 4.72176e-05	W_sebi#0.00277219: 0.00560744)#0.0275072; 5
((((W_canadensis#0.000733768: 0.00542024	W_muriae#0.0051573: 0.00542024)#0.000639182: 1.5695e-05	W_mellicola#0.00550783: 0.00543594)#0.00289847: 0.000121798	W_tropicalis#0.0010152: 0.00555773)#0.0013673: 4.97091e-05	W_sebi#0.00277219: 0.00560744)#0.0261085; 5
((((W_canadensis#0.000733768: 0.00542024	W_muriae#0.0051573: 0.00542024)#0.002895: 4.1607e-05	W_tropicalis#0.0010152: 0.00546185)#0.00288472: 9.58864e-05	W_mellicola#0.00550783: 0.00555773)#0.0013673: 4.97091e-05	W_sebi#0.00277219: 0.00560744)#0.0246363; 5
((((W_tropicalis#0.000593764: 0.00542024	W_muriae#0.0051573: 0.00542024)#0.002895: 0.000110349	W_canadensis#0.000733768: 0.00553059)#0.00284886: 2.71441e-05	W_mellicola#0.00550783: 0.00555773)#0.0013673: 4.97091e-05	W_sebi#0.00277219: 0.00560744)#0.0277212; 5
((((W_tropicalis#0.000593764: 0.00542024	W_muriae#0.0051573: 0.00542024)#0.002895: 0.000117465	W_canadensis#0.00174181: 0.0055377)#0.0028452: 3.03286e-05	W_mellicola#0.00550783: 0.00556803)#0.000795983: 3.9409e-05	W_sebi#0.00277219: 0.00560744)#0.0277212; 5
((((W_canadensis#0.000588242: 0.00542024	W_muriae#0.0051573: 0.00542024)#0.002895: 0.000117465	W_tropicalis#0.000593764: 0.0055377)#0.00047578: 2.0658e-05	W_mellicola#0.00550783: 0.00555836)#0.000797367: 4.90796e-05	W_sebi#0.00357196: 0.00560744)#0.0277212; 5
(((W_mellicola#0.00583915: 0.00587082	W_tropicalis#0.000629481: 0.00587082)#0.0005044: 1.07659e-05	(W_canadensis#0.000623626: 0.00574628	W_muriae#0.00546753: 0.00574628)#0.00306914: 0.000135297)#0.000846932: 6.31667e-05	W_sebi#0.00378682: 0.00594475)#0.0263009; 5
((((W_canadensis#0.00188949: 0.00612091	W_muriae#0.00582398: 0.00612091)#0.00326923: 0.000132649	W_tropicalis#0.00067052: 0.00625356)#0.00157025: 1.58266e-05	W_mellicola#0.00621983: 0.00626939)#0.00198787: 6.29259e-05	W_sebi#0.0040337: 0.00633231)#0.0280156; 5
((((W_tropicalis#0.00067052: 0.00612091	W_muriae#0.00582398: 0.00612091)#0.00326923: 0.000132649	W_canadensis#0.00188949: 0.00625356)#0.00157025: 1.58266e-05	W_mellicola#0.00621983: 0.00626939)#0.00198787: 6.29259e-05	W_sebi#0.0040337: 0.00633231)#0.0300587; 5
((((W_tropicalis#0.00067052: 0.00612091	W_muriae#0.00582398: 0.00612091)#0.00326923: 0.000104485	W_canadensis#0.00188949: 0.0062254)#0.00157735: 5.83755e-05	W_mellicola#0.00621983: 0.00628377)#0.00198332: 4.85411e-05	W_sebi#0.0040337: 0.00633231)#0.0300587; 5
((((W_tropicalis#0.00067052: 0.00612091	W_muriae#0.00582398: 0.00612091)#0.00326923: 9.18222e-05	W_canadensis#0.00188949: 0.00621273)#0.00158056: 7.29197e-05	W_mellicola#0.00621983: 0.00628565)#0.00120878: 4.66601e-05	W_sebi#0.0040337: 0.00633231)#0.0300587; 5
((((W_canadensis#0.00175752: 0.0056934	W_muriae#0.00541721: 0.0056934)#0.00141444: 0.000148215	W_tropicalis#0.000623688: 0.00584162)#0.00145437: 5.02044e-06	W_mellicola#0.00578541: 0.00584664)#0.00112435: 4.34012e-05	W_sebi#0.00375197: 0.00589004)#0.0279593; 5
((((W_canadensis#0.00175752: 0.0056934	W_tropicalis#0.000623688: 0.0056934)#0.00278628: 0.000148215	W_muriae#0.00541721: 0.00584162)#0.00102518: 5.02044e-06	W_mellicola#0.00578541: 0.00584664)#0.00112435: 4.34012e-05	W_sebi#0.00375197: 0.00589004)#0.0310625; 5
((((W_canadensis#0.00175752: 0.0056934	W_tropicalis#0.000623688: 0.0056934)#0.00278628: 0.000148215	W_muriae#0.00541721: 0.00584162)#0.00102926: 5.02044e-06	W_sebi#0.00375197: 0.00584664)#0.00315209: 4.34012e-05	W_mellicola#0.00578541: 0.00589004)#0.0337064; 5
((((W_canadensis#0.00175752: 0.0056934	W_tropicalis#0.000623688: 0.0056934)#0.00164381: 0.000148215	W_muriae#0.00541721: 0.00584162)#0.00199826: 5.02044e-06	W_mellicola#0.00578541: 0.00584664)#0.00315209: 4.34012e-05	W_sebi#0.00375197: 0.00589004)#0.0337064; 5
((((W_canadensis#0.00175752: 0.0056934	W_tropicalis#0.000623688: 0.0056934)#0.00463053: 0.000148215	W_mellicola#0.00578541: 0.00584162)#0.000638597: 7.79201e-06	W_muriae#0.00541721: 0.00584941)#0.00593606: 4.06296e-05	W_sebi#0.00375197: 0.00589004)#0.0322531; 5
((((W_canadensis#0.001226: 0.0056934	W_tropicalis#0.000623688: 0.0056934)#0.00463053: 0.000148215	W_mellicola#0.00578541: 0.00584162)#0.00179481: 4.7394e-05	W_muriae#0.00541721: 0.00588901)#0.00589615: 1.02757e-06	W_sebi#0.00375197: 0.00589004)#0.0322531; 5
(((W_muriae#0.00541721: 0.00584162	W_mellicola#0.00578541: 0.00584162)#0.00179481: 4.7394e-05	(W_canadensis#0.001226: 0.00561221	W_tropicalis#0.000623688: 0.00561221)#0.00652354: 0.000276805)#0.00405236: 1.02757e-06	W_sebi#0.00375197: 0.00589004)#0.0298499; 5
(((W_muriae#0.00541721: 0.00584162	W_mellicola#0.00578541: 0.00584162)#0.000806863: 4.7394e-05	(W_canadensis#0.001226: 0.00561221	W_tropicalis#0.00259129: 0.00561221)#0.00327968: 0.000276805)#0.00405236: 1.02757e-06	W_sebi#0.00375197: 0.00589004)#0.0264164; 5
(((W_muriae#0.00541721: 0.00584162	W_mellicola#0.00578541: 0.00584162)#0.000806863: 4.7394e-05	(W_canadensis#0.001226: 0.00561221	W_tropicalis#0.00259129: 0.00561221)#0.00327968: 0.000276805)#0.00214546: 1.02757e-06	W_sebi#0.00375197: 0.00589004)#0.0264164; 5
((((W_canadensis#0.001226: 0.00561221	W_tropicalis#0.00259129: 0.00561221)#0.00327968: 0.000229411	W_mellicola#0.00578541: 0.00584162)#0.00194992: 3.17667e-05	W_muriae#0.00541721: 0.00587339)#0.00539206: 1.66549e-05	W_sebi#0.00375197: 0.00589004)#0.0304041; 5
((((W_canadensis#0.001226: 0.00561221	W_mellicola#0.00578541: 0.00561221)#0.00327968: 0.000229411	W_tropicalis#0.00259129: 0.00584162)#0.00075861: 4.34229e-05	W_muriae#0.00541721: 0.00588504)#0.00804173: 4.99873e-06	W_sebi#0.00375197: 0.00589004)#0.0304041; 5
((((W_canadensis#0.00275849: 0.00561221	W_mellicola#0.00578541: 0.00561221)#0.00327968: 0.000229411	W_tropicalis#0.00259129: 0.00584162)#0.000481713: 4.19063e-05	W_muriae#0.00541721: 0.00588353)#0.0060095: 6.5153e-06	W_sebi#0.00375197: 0.00589004)#0.0304041; 5
((((W_canadensis#0.00275849: 0.00561221	W_tropicalis#0.00259129: 0.00561221)#0.000864648: 0.000229411	W_mellicola#0.00578541: 0.00584162)#0.000481713: 4.19063e-05	W_muriae#0.00541721: 0.00588353)#0.0060095: 6.5153e-06	W_sebi#0.00375197: 0.00589004)#0.0304041; 5
((((W_canadensis#0.000883132: 0.00561221	W_tropicalis#0.00259129: 0.00561221)#0.00152013: 0.000229411	W_mellicola#0.00578541: 0.00584162)#0.00114742: 4.19063e-05	W_muriae#0.00541721: 0.00588353)#0.00206173: 6.5153e-06	W_sebi#0.00375197: 0.00589004)#0.0274244; 5
(((W_muriae#0.00541721: 0.00584162	W_mellicola#0.00714625: 0.00584162)#0.00114742: 4.19063e-05	(W_canadensis#0.00100926: 0.00561221	W_tropicalis#0.00259129: 0.00561221)#0.000771667: 0.000271317)#0.00206173: 6.5153e-06	W_sebi#0.00375197: 0.00589004)#0.0288186; 5
((W_sebi#0.00375197: 0.00588353	(W_canadensis#0.00100926: 0.00561221	W_tropicalis#0.00259129: 0.00561221)#0.000771667: 0.000271317)#0.00206173: 6.5153e-06	(W_muriae#0.00541721: 0.00584162	W_mellicola#0.00714625: 0.00584162)#0.00154968: 4.84216e-05)#0.0314944; 5
((W_sebi#0.00348621: 0.00546678	(W_canadensis#0.000937774: 0.00521468	W_tropicalis#0.00240774: 0.00521468)#0.000718483: 0.000252099)#0.00191569: 6.0538e-06	(W_muriae#0.0050335: 0.00542784	W_mellicola#0.00664006: 0.00542784)#0.00143991: 4.49918e-05)#0.0292635; 5
((W_sebi#0.00348621: 0.00537975	(W_canadensis#0.000937774: 0.00521468	W_tropicalis#0.00240774: 0.00521468)#0.000718483: 0.00016507)#0.0010797: 9.30833e-05	(W_muriae#0.0050335: 0.00542784	W_mellicola#0.00664006: 0.00542784)#0.00126599: 4.49918e-05)#0.0259613; 5
((W_sebi#0.00348621: 0.00537975	(W_canadensis#0.000937774: 0.00521468	W_tropicalis#0.00240774: 0.00521468)#0.00362578: 0.00016507)#0.0010797: 9.30833e-05	(W_muriae#0.0050335: 0.00542784	W_mellicola#0.00664006: 0.00542784)#0.00126599: 4.49918e-05)#0.023721; 5
((W_sebi#0.00348621: 0.00537975	(W_canadensis#0.000937774: 0.00521468	W_tropicalis#0.00240774: 0.00521468)#0.00362578: 0.00016507)#0.0010797: 9.30833e-05	(W_muriae#0.0050335: 0.00542784	W_mellicola#0.00664006: 0.00542784)#0.0036908: 4.49918e-05)#0.023721; 5
((W_sebi#0.00348621: 0.00538371	(W_canadensis#0.000937774: 0.00521468	W_tropicalis#0.00240774: 0.00521468)#0.00362578: 0.000169036)#0.00107891: 8.9117e-05	(W_muriae#0.0050335: 0.00542784	W_mellicola#0.00664006: 0.00542784)#0.0036908: 4.49918e-05)#0.023721; 5
((W_sebi#0.00348621: 0.00530436	(W_canadensis#0.000937774: 0.00521468	W_tropicalis#0.00240774: 0.00521468)#0.00362578: 8.96772e-05)#0.00517864: 0.000168476	(W_muriae#0.0050335: 0.00542784	W_mellicola#0.00664006: 0.00542784)#0.00161755: 4.49918e-05)#0.0220144; 5
(W_muriae#0.0050335: 0.00547283	((W_sebi#0.00348621: 0.00530436	(W_canadensis#0.000937774: 0.00521468	W_tropicalis#0.00240774: 0.00521468)#0.000377864: 8.96772e-05)#0.00253109: 0.000123484	W_mellicola#0.00664006: 0.00542784)#0.00161755: 4.49918e-05)#0.0220144; 5
(W_muriae#0.0050335: 0.00547283	((W_canadensis#0.000937774: 0.00522826	(W_sebi#0.00348621: 0.00521468	W_tropicalis#0.00240774: 0.00521468)#0.00297108: 1.35811e-05)#0.00256793: 0.00019958	W_mellicola#0.00664006: 0.00542784)#0.00161755: 4.49918e-05)#0.0220144; 5
(W_muriae#0.0050335: 0.00547283	((W_canadensis#0.000937774: 0.00522826	W_mellicola#0.00664006: 0.00522826)#0.00256793: 0.000153804	(W_sebi#0.00348621: 0.00521468	W_tropicalis#0.00240774: 0.00521468)#0.00297108: 0.000167385)#0.00459244: 9.0768e-05)#0.0220144; 5
((W_sebi#0.00348621: 0.00521468	W_tropicalis#0.00137808: 0.00521468)#0.00101545: 0.000258153	((W_canadensis#0.000937774: 0.00522826	W_mellicola#0.00664006: 0.00522826)#0.00256793: 0.000189554	W_muriae#0.00419473: 0.00541781)#0.00260427: 5.50175e-05)#0.0220144; 5
((W_sebi#0.00348621: 0.00521468	W_tropicalis#0.00137808: 0.00521468)#0.00292142: 0.000258153	((W_canadensis#0.000937774: 0.00522826	W_mellicola#0.00568078: 0.00522826)#0.00256793: 0.000198471	W_muriae#0.00419473: 0.00542673)#0.00259999: 4.6101e-05)#0.0220144; 5
((W_canadensis#0.000937774: 0.00435703	W_mellicola#0.00568078: 0.00435703)#0.00308141: 0.0011158	((W_sebi#0.00348621: 0.00521468	W_tropicalis#0.00137808: 0.00521468)#0.00292142: 0.000244653	W_muriae#0.00419473: 0.00545933)#0.00258447: 1.34997e-05)#0.0246717; 5
((W_canadensis#0.000937774: 0.00435703	W_mellicola#0.00568078: 0.00435703)#0.00435653: 0.0011158	((W_sebi#0.00348621: 0.00521468	W_muriae#0.00419473: 0.00521468)#0.0052399: 0.000244653	W_tropicalis#0.00137808: 0.00545933)#0.000875932: 1.34997e-05)#0.0246717; 5
((W_sebi#0.00348621: 0.00521468	W_muriae#0.00419473: 0.00521468)#0.00150876: 0.000258153	((W_canadensis#0.000937774: 0.00473785	W_mellicola#0.00568078: 0.00473785)#0.00156081: 0.000721479	W_tropicalis#0.00137808: 0.00545933)#0.00207356: 1.34997e-05)#0.0246717; 5
(W_tropicalis#0.00137808: 0.00547283	((W_canadensis#0.000937774: 0.00477818	W_mellicola#0.00568078: 0.00477818)#0.00154764: 0.000681152	(W_sebi#0.00348621: 0.00521468	W_muriae#0.00419473: 0.00521468)#0.00150876: 0.000244653)#0.00207356: 1.34997e-05)#0.0268318; 5
(W_tropicalis#0.00137808: 0.00547283	((W_canadensis#0.000937774: 0.00477818	W_mellicola#0.00568078: 0.00477818)#0.00358751: 0.000681152	(W_sebi#0.00348621: 0.00521468	W_muriae#0.00419473: 0.00521468)#0.00150876: 0.000244653)#0.00207356: 1.34997e-05)#0.0268318; 5
(W_tropicalis#0.00137808: 0.00547283	((W_canadensis#0.00172973: 0.00477818	W_mellicola#0.00568078: 0.00477818)#0.00358751: 0.000681152	(W_sebi#0.00348621: 0.00521468	W_muriae#0.00419473: 0.00521468)#0.00150876: 0.000244653)#0.00207356: 1.34997e-05)#0.0268318; 5
((W_canadensis#0.00172973: 0.00477818	W_mellicola#0.00568078: 0.00477818)#0.00246614: 0.000694651	(W_tropicalis#0.00137808: 0.00545933	(W_sebi#0.00348621: 0.00521468	W_muriae#0.00419473: 0.00521468)#0.00150876: 0.000244653)#0.00207356: 1.34997e-05)#0.0229645; 5
((W_canadensis#0.00172973: 0.00477818	W_mellicola#0.00568078: 0.00477818)#0.00246614: 0.000694651	(W_tropicalis#0.00137808: 0.00545933	(W_sebi#0.00348621: 0.00521468	W_muriae#0.00419473: 0.00521468)#0.00150876: 0.000244653)#0.00107324: 1.34997e-05)#0.0253317; 5
(W_tropicalis#0.00165065: 0.00547283	((W_canadensis#0.00172973: 0.00477818	W_mellicola#0.00568078: 0.00477818)#0.00246614: 0.000681152	(W_sebi#0.00348621: 0.00521468	W_muriae#0.00419473: 0.00521468)#0.0021178: 0.000244653)#0.00107324: 1.34997e-05)#0.0270878; 5
(W_tropicalis#0.00172003: 0.00570287	(W_muriae#0.00437104: 0.0056888	(W_sebi#0.00363274: 0.00543386	(W_canadensis#0.00180243: 0.00497902	W_mellicola#0.00591955: 0.00497902)#0.00256979: 0.000454845)#0.00220682: 0.000254937)#0.00111835: 1.40671e-05)#0.0263812; 5
(W_tropicalis#0.00188848: 0.00626136	(W_muriae#0.00479911: 0.00624592	(W_sebi#0.0039885: 0.00602915	(W_canadensis#0.00197895: 0.00546663	W_mellicola#0.00649927: 0.00546663)#0.00282146: 0.000562523)#0.00239757: 0.00021677)#0.00285594: 1.54447e-05)#0.0305221; 5
(W_tropicalis#0.00188848: 0.00626136	(W_muriae#0.00479911: 0.00624592	(W_sebi#0.0039885: 0.00585412	(W_canadensis#0.00197895: 0.00546663	W_mellicola#0.00649927: 0.00546663)#0.00282146: 0.000387497)#0.00406884: 0.000391796)#0.000840734: 1.54447e-05)#0.0305221; 5
(W_tropicalis#0.00170838: 0.00566423	(W_muriae#0.00434143: 0.00565026	(W_sebi#0.00360813: 0.00549559	(W_canadensis#0.00179022: 0.00494529	W_mellicola#0.00587945: 0.00494529)#0.00255238: 0.000550308)#0.00354701: 0.000154665)#0.00131482: 1.39718e-05)#0.026734; 5
(W_tropicalis#0.00170838: 0.00566423	(W_muriae#0.00434143: 0.00565026	(W_sebi#0.00360813: 0.00552391	(W_canadensis#0.00179022: 0.00500575	W_mellicola#0.00587945: 0.00500575)#0.00456839: 0.000518156)#0.00352883: 0.000126351)#0.00131482: 1.39718e-05)#0.026734; 5
((W_sebi#0.00360813: 0.00552391	(W_canadensis#0.00179022: 0.00500575	W_mellicola#0.00587945: 0.00500575)#0.00456839: 0.000518156)#0.00352883: 0.000140323	(W_muriae#0.00434143: 0.00565026	W_tropicalis#0.00170838: 0.00565026)#0.00131482: 1.39718e-05)#0.0242796; 5
(W_tropicalis#0.00170838: 0.00566423	(W_muriae#0.00434143: 0.00565026	(W_sebi#0.00360813: 0.00552391	(W_canadensis#0.00179022: 0.00399891	W_mellicola#0.00587945: 0.00399891)#0.00571862: 0.001525)#0.00352883: 0.000126351)#0.00131482: 1.39718e-05)#0.0242796; 5
(W_tropicalis#0.00166214: 0.00650219	(W_muriae#0.0049837: 0.00648615	(W_sebi#0.00414191: 0.00634111	(W_canadensis#0.00205506: 0.00477748	W_mellicola#0.00674925: 0.00477748)#0.00630771: 0.00156363)#0.00405088: 0.000145044)#0.00150933: 1.60388e-05)#0.0278715; 5
((W_sebi#0.00414191: 0.00634111	(W_canadensis#0.00205506: 0.00514157	W_mellicola#0.00674925: 0.00514157)#0.00282669: 0.00119954)#0.00105561: 0.000161082	(W_muriae#0.0049837: 0.00648615	W_tropicalis#0.00166214: 0.00648615)#0.00150933: 1.60388e-05)#0.0307977; 5
(W_muriae#0.0045408: 0.00592434	((W_sebi#0.00377382: 0.00577758	(W_canadensis#0.00187243: 0.00468464	W_mellicola#0.00614944: 0.00468464)#0.00619008: 0.00109294)#0.00382316: 0.000132154	W_tropicalis#0.00151443: 0.00590973)#0.0013752: 1.46134e-05)#0.0252219; 5
((W_sebi#0.00377382: 0.00563845	(W_canadensis#0.00187243: 0.00468464	W_mellicola#0.00614944: 0.00468464)#0.00426783: 0.000953809)#0.0039175: 0.000285896	(W_muriae#0.0045408: 0.00590973	W_tropicalis#0.00151443: 0.00590973)#0.00346731: 1.46134e-05)#0.0252219; 5
(W_muriae#0.0045408: 0.00592434	((W_sebi#0.00377382: 0.00560969	(W_canadensis#0.00187243: 0.00468464	W_mellicola#0.00614944: 0.00468464)#0.00426783: 0.000925049)#0.00393758: 0.000300042	W_tropicalis#0.00151443: 0.00590973)#0.00346731: 1.46134e-05)#0.0285888; 5
(W_muriae#0.0045408: 0.00592434	((W_sebi#0.00377382: 0.00560969	(W_canadensis#0.00144461: 0.00478348	W_mellicola#0.00614944: 0.00478348)#0.00289069: 0.000826204)#0.00393758: 0.000156057	W_tropicalis#0.00151443: 0.00576574)#0.0035539: 0.000158598)#0.0285888; 5
(W_muriae#0.0045408: 0.00592434	((W_sebi#0.00377382: 0.00560969	W_tropicalis#0.00151443: 0.00560969)#0.00393758: 0.000111332	(W_canadensis#0.00245634: 0.00478348	W_mellicola#0.00614944: 0.00478348)#0.00289069: 0.000937536)#0.00598694: 0.000203323)#0.0304662; 5
(W_muriae#0.0045408: 0.00592434	((W_sebi#0.00377382: 0.00560969	W_tropicalis#0.00151443: 0.00560969)#0.00224197: 0.000168336	(W_canadensis#0.00245634: 0.0051249	W_mellicola#0.00614944: 0.0051249)#0.00385137: 0.000653119)#0.0035863: 0.000146319)#0.0290084; 5
(W_muriae#0.0045408: 0.00592434	((W_sebi#0.00377382: 0.00560969	W_tropicalis#0.00151443: 0.00560969)#0.00224197: 0.000168336	(W_canadensis#0.00245634: 0.0051249	W_mellicola#0.00614944: 0.0051249)#0.00385137: 0.000653119)#0.0035863: 0.000146319)#0.0290084; 5
((W_sebi#0.00377382: 0.00560969	W_tropicalis#0.00151443: 0.00560969)#0.00140126: 0.000314655	(W_muriae#0.0045408: 0.00574716	(W_canadensis#0.00245634: 0.0051249	W_mellicola#0.00614944: 0.0051249)#0.00385137: 0.00062226)#0.00360556: 0.000177179)#0.0290084; 5
((W_sebi#0.00377382: 0.00560969	W_tropicalis#0.00151443: 0.00560969)#0.00140126: 0.000314655	(W_muriae#0.0045408: 0.00574716	(W_canadensis#0.00245634: 0.0051249	W_mellicola#0.00614944: 0.0051249)#0.00496417: 0.00062226)#0.00360556: 0.000177179)#0.033077; 5
((W_sebi#0.00273026: 0.00560969	W_tropicalis#0.00151443: 0.00560969)#0.00120554: 0.000314655	(W_muriae#0.0045408: 0.00574716	(W_canadensis#0.00245634: 0.0046556	W_mellicola#0.00614944: 0.0046556)#0.0089653: 0.00109156)#0.00178961: 0.000177179)#0.033077; 5
((W_sebi#0.00273026: 0.00560969	W_tropicalis#0.0016892: 0.00560969)#0.00226758: 0.000314655	(W_muriae#0.0045408: 0.00574716	(W_canadensis#0.00245634: 0.0046556	W_mellicola#0.00614944: 0.0046556)#0.0089653: 0.00109156)#0.0017267: 0.000177179)#0.033077; 5
((W_sebi#0.00273026: 0.00560969	W_tropicalis#0.0016892: 0.00560969)#0.00226758: 0.000314655	(W_muriae#0.0045408: 0.00576544	(W_canadensis#0.00245634: 0.00536595	W_mellicola#0.00614944: 0.00536595)#0.00777847: 0.000399495)#0.00172123: 0.000158899)#0.033077; 5
((W_sebi#0.00273026: 0.00560969	W_tropicalis#0.0016892: 0.00560969)#0.00226758: 0.000314655	(W_muriae#0.0045408: 0.00576544	(W_canadensis#0.00245634: 0.00536595	W_mellicola#0.00614944: 0.00536595)#0.00777847: 0.000399495)#0.00172123: 0.000158899)#0.0295213; 5
((W_sebi#0.00273026: 0.00560969	W_tropicalis#0.0016892: 0.00560969)#0.00226758: 0.000314655	(W_muriae#0.0045408: 0.00562231	(W_canadensis#0.00245634: 0.00536595	W_mellicola#0.00614944: 0.00536595)#0.00777847: 0.000256358)#0.00443956: 0.000302036)#0.0310858; 5
(W_muriae#0.0045408: 0.00592434	((W_sebi#0.00273026: 0.00560969	W_tropicalis#0.00227616: 0.00560969)#0.00135928: 0.000286636	(W_canadensis#0.00245634: 0.00536595	W_mellicola#0.00614944: 0.00536595)#0.00777847: 0.000530375)#0.00423324: 2.8019e-05)#0.0284753; 5
(W_muriae#0.0045408: 0.00592434	((W_sebi#0.00273026: 0.00560969	W_tropicalis#0.00227616: 0.00560969)#0.00312185: 0.000240689	(W_canadensis#0.00245634: 0.00536595	W_mellicola#0.00614944: 0.00536595)#0.00488639: 0.000484428)#0.00426649: 7.39658e-05)#0.0316685; 5
(W_muriae#0.0045408: 0.00592434	((W_sebi#0.00273026: 0.00560969	W_tropicalis#0.00227616: 0.00560969)#0.00312185: 7.54737e-05	(W_canadensis#0.00245634: 0.00536595	W_mellicola#0.00614944: 0.00536595)#0.00383578: 0.000319213)#0.00439048: 0.000239182)#0.0283594; 5
(W_muriae#0.0045408: 0.00592434	((W_sebi#0.00273026: 0.00560969	W_tropicalis#0.00227616: 0.00560969)#0.000987125: 9.84391e-05	(W_canadensis#0.00245634: 0.00536595	W_mellicola#0.00614944: 0.00536595)#0.00383578: 0.000342178)#0.0029364: 0.000216216)#0.0327257; 5
(W_muriae#0.0045408: 0.00592434	((W_sebi#0.00273026: 0.00560969	(W_canadensis#0.00245634: 0.00536595	W_mellicola#0.00614944: 0.00536595)#0.00383578: 0.000243739)#0.000987125: 9.84391e-05	W_tropicalis#0.00227616: 0.00570813)#0.0029364: 0.000216216)#0.0294948; 5
(W_muriae#0.0045408: 0.00592434	((W_sebi#0.00273026: 0.00546616	(W_canadensis#0.00245634: 0.00536595	W_mellicola#0.00614944: 0.00536595)#0.00383578: 0.000100211)#0.00283762: 0.000241967	W_tropicalis#0.00227616: 0.00570813)#0.00577124: 0.000216216)#0.0285227; 5
(W_muriae#0.0045408: 0.00592434	((W_sebi#0.00273026: 0.00556469	(W_canadensis#0.00245634: 0.00536595	W_mellicola#0.00614944: 0.00536595)#0.00513983: 0.000198746)#0.00278737: 0.000273874	W_tropicalis#0.00227616: 0.00583857)#0.002463: 8.57745e-05)#0.030096; 5
(W_muriae#0.0045408: 0.00592434	((W_canadensis#0.00122851: 0.00574237	(W_sebi#0.00273026: 0.00536595	W_mellicola#0.00614944: 0.00536595)#0.00513983: 0.000376424)#0.00270113: 0.000156262	W_tropicalis#0.00227616: 0.00589863)#0.00243792: 2.57091e-05)#0.030096; 5
(W_muriae#0.0045408: 0.00592434	((W_sebi#0.00273026: 0.00574237	(W_canadensis#0.00135999: 0.00536595	W_mellicola#0.00614944: 0.00536595)#0.00131811: 0.000376424)#0.00270113: 0.000156262	W_tropicalis#0.00227616: 0.00589863)#0.000994794: 2.57091e-05)#0.0267089; 5
(W_muriae#0.0045408: 0.00592434	((W_mellicola#0.00614944: 0.00563835	(W_canadensis#0.00135999: 0.00536595	W_sebi#0.00273026: 0.00536595)#0.00485458: 0.000272403)#0.00275096: 0.000260282	W_tropicalis#0.00227616: 0.00589863)#0.000994794: 2.57091e-05)#0.0304558; 5
(W_muriae#0.0045408: 0.00592434	((W_mellicola#0.00614944: 0.00556611	(W_canadensis#0.00135999: 0.00536595	W_sebi#0.00273026: 0.00536595)#0.0024056: 0.000200165)#0.00278666: 0.000185298	W_tropicalis#0.00227616: 0.00575141)#0.00420268: 0.000172932)#0.0279744; 5
(W_muriae#0.0045408: 0.00592434	((W_mellicola#0.00614944: 0.00547625	(W_canadensis#0.00135999: 0.00536595	W_sebi#0.00273026: 0.00536595)#0.00439439: 0.000110304)#0.00283239: 0.000347756	W_tropicalis#0.00227616: 0.00582401)#0.00415029: 0.000100334)#0.0279744; 5
((W_mellicola#0.00614944: 0.00547625	(W_canadensis#0.00135999: 0.00536595	W_sebi#0.00273026: 0.00536595)#0.00439439: 0.000110304)#0.00283239: 0.000448091	(W_muriae#0.0045408: 0.00582401	W_tropicalis#0.00227616: 0.00582401)#0.00415029: 0.000100334)#0.0258763; 5
((W_mellicola#0.00665519: 0.0058719	(W_canadensis#0.00147183: 0.00580726	W_sebi#0.0029548: 0.00580726)#0.000642071: 6.46383e-05)#0.0030939: 0.00053968	(W_muriae#0.00491424: 0.00630299	W_tropicalis#0.00246336: 0.00630299)#0.00220082: 0.000108586)#0.0280044; 5
((W_mellicola#0.00665519: 0.0058719	(W_canadensis#0.00147183: 0.00580726	W_sebi#0.0029548: 0.00580726)#0.00265151: 6.46383e-05)#0.0030939: 0.00053968	(W_muriae#0.00491424: 0.00630299	W_tropicalis#0.00246336: 0.00630299)#0.00220082: 0.000108586)#0.0280044; 5
((W_mellicola#0.00752748: 0.0058719	(W_canadensis#0.00147183: 0.00580726	W_sebi#0.0029548: 0.00580726)#0.000984208: 6.46383e-05)#0.0030939: 0.00053968	(W_muriae#0.00491424: 0.00630299	W_tropicalis#0.00246336: 0.00630299)#0.00220082: 0.000108586)#0.0280044; 5
((W_canadensis#0.00133732: 0.0052953	(W_mellicola#0.00683954: 0.00527653	W_sebi#0.00268476: 0.00527653)#0.00233391: 1.87655e-05)#0.00283237: 0.000530324	(W_muriae#0.00446513: 0.00572696	W_tropicalis#0.00223823: 0.00572696)#0.00199969: 9.86623e-05)#0.0267067; 5
((W_canadensis#0.00149387: 0.00611904	(W_mellicola#0.0066348: 0.00589421	W_sebi#0.00299904: 0.00589421)#0.00420886: 0.000224835)#0.00305851: 0.000388531	(W_muriae#0.00498782: 0.00639736	W_tropicalis#0.00250024: 0.00639736)#0.00127597: 0.000110212)#0.0261954; 5
((W_mellicola#0.0066348: 0.00615461	(W_canadensis#0.00149387: 0.00589421	W_sebi#0.00410284: 0.00589421)#0.00420886: 0.000260398)#0.00304084: 0.000352968	(W_muriae#0.00498782: 0.00639736	W_tropicalis#0.00250024: 0.00639736)#0.00127597: 0.000110212)#0.0261954; 5
((W_sebi#0.00350115: 0.00523596	(W_canadensis#0.00127479: 0.00502982	W_mellicola#0.0056618: 0.00502982)#0.00359163: 0.000206145)#0.00260286: 0.000317271	(W_muriae#0.00425635: 0.00545918	W_tropicalis#0.00213358: 0.00545918)#0.00152835: 9.40491e-05)#0.0239428; 5
((W_sebi#0.00408051: 0.00622997	(W_canadensis#0.00148574: 0.00586213	W_mellicola#0.00659869: 0.00586213)#0.00595847: 0.000367839)#0.00499656: 0.000242189	(W_muriae#0.00496068: 0.00636254	W_tropicalis#0.00248663: 0.00636254)#0.00104131: 0.000109612)#0.0321668; 5
((W_sebi#0.00408051: 0.00622997	(W_canadensis#0.00148574: 0.00586213	W_mellicola#0.00659869: 0.00586213)#0.00387625: 0.000367839)#0.00499656: 0.000242189	(W_muriae#0.00496068: 0.00636254	W_tropicalis#0.00248663: 0.00636254)#0.00190304: 0.000109612)#0.0293958; 5
((W_sebi#0.00408051: 0.00622997	(W_canadensis#0.00148574: 0.00586213	W_mellicola#0.00659869: 0.00586213)#0.00387625: 0.000367839)#0.00499656: 0.000242189	(W_muriae#0.00496068: 0.00636254	W_tropicalis#0.00248663: 0.00636254)#0.00146294: 0.000109612)#0.0313835; 5
((W_sebi#0.00408051: 0.00625645	(W_canadensis#0.000750659: 0.00586213	W_mellicola#0.00659869: 0.00586213)#0.00387625: 0.000394318)#0.00497541: 0.00021571	(W_muriae#0.00496068: 0.00636254	W_tropicalis#0.00248663: 0.00636254)#0.00146294: 0.000109612)#0.0277141; 5
((W_sebi#0.00408051: 0.00629021	(W_canadensis#0.00139676: 0.00586213	W_mellicola#0.00659869: 0.00586213)#0.00137047: 0.000428078)#0.00494871: 0.00018195	(W_muriae#0.00496068: 0.00636254	W_tropicalis#0.00248663: 0.00636254)#0.000998248: 0.000109612)#0.0277141; 5
((W_sebi#0.00408051: 0.00629021	(W_canadensis#0.00139676: 0.00586213	W_mellicola#0.00547277: 0.00586213)#0.00291111: 0.000428078)#0.00230583: 0.00018195	(W_muriae#0.00496068: 0.00636254	W_tropicalis#0.00248663: 0.00636254)#0.000998248: 0.000109612)#0.0289587; 5
((W_sebi#0.00408051: 0.00629021	(W_canadensis#0.00120595: 0.00586213	W_mellicola#0.00547277: 0.00586213)#0.00291111: 0.000428078)#0.00230583: 0.00018195	(W_muriae#0.00496068: 0.00636254	W_tropicalis#0.00248663: 0.00636254)#0.00126527: 0.000109612)#0.0312264; 5
((W_sebi#0.00393019: 0.00605849	(W_canadensis#0.00116153: 0.00564618	W_mellicola#0.00527117: 0.00564618)#0.00280387: 0.000412309)#0.00222089: 0.000175247	(W_muriae#0.00477794: 0.00612817	W_tropicalis#0.00132881: 0.00612817)#0.00398173: 0.000105574)#0.0300761; 5
((W_sebi#0.00393019: 0.00613297	(W_canadensis#0.00119831: 0.00564618	W_mellicola#0.00527117: 0.00564618)#0.00487705: 0.000486788)#0.00219392: 0.000100768	(W_muriae#0.00477794: 0.00612817	W_tropicalis#0.00132881: 0.00612817)#0.00398173: 0.000105574)#0.0261261; 5
((W_sebi#0.00393019: 0.00613297	(W_canadensis#0.00119831: 0.00564618	W_mellicola#0.00527117: 0.00564618)#0.00487705: 0.000486788)#0.00219392: 0.000100768	(W_muriae#0.00477794: 0.00612817	W_tropicalis#0.00132881: 0.00612817)#0.00398173: 0.000105574)#0.0298787; 5
((W_sebi#0.00393019: 0.00613297	(W_canadensis#0.00119831: 0.00564618	W_mellicola#0.00527117: 0.00564618)#0.00285671: 0.000486788)#0.00219392: 0.000100768	(W_muriae#0.00477794: 0.00612817	W_tropicalis#0.00132881: 0.00612817)#0.00136465: 0.000105574)#0.0266164; 5
((W_sebi#0.00393019: 0.00613297	(W_canadensis#0.00119831: 0.00564618	W_mellicola#0.00527117: 0.00564618)#0.00285671: 0.000486788)#0.00219392: 0.000100768	(W_muriae#0.00477794: 0.00612817	W_tropicalis#0.00116287: 0.00612817)#0.00184271: 0.000105574)#0.0300075; 5
(((W_muriae#0.00477794: 0.00612817	W_tropicalis#0.00116287: 0.00612817)#0.00350491: 9.18727e-05	(W_canadensis#0.00119831: 0.00564618	W_mellicola#0.00527117: 0.00564618)#0.00285671: 0.000573855)#0.00520728: 1.37014e-05	W_sebi#0.00393019: 0.00623374)#0.0300075; 5
(((W_muriae#0.00477794: 0.00612817	W_tropicalis#0.00116287: 0.00612817)#0.00350491: 9.18727e-05	(W_canadensis#0.00119831: 0.00564618	W_mellicola#0.00527117: 0.00564618)#0.00285671: 0.000573855)#0.00315768: 1.37014e-05	W_sebi#0.00393019: 0.00623374)#0.0290862; 5
(((W_muriae#0.00477794: 0.00612817	W_tropicalis#0.00116287: 0.00612817)#0.000612736: 9.18727e-05	(W_canadensis#0.00119831: 0.00564618	W_mellicola#0.00527117: 0.00564618)#0.00285671: 0.000573855)#0.00131455: 1.37014e-05	W_sebi#0.00393019: 0.00623374)#0.0260304; 5
(((W_muriae#0.00477794: 0.00612817	W_tropicalis#0.00116287: 0.00612817)#0.00370124: 9.18727e-05	(W_canadensis#0.00119831: 0.00564618	W_mellicola#0.00527117: 0.00564618)#0.00285671: 0.000573855)#0.00112513: 1.37014e-05	W_sebi#0.00393019: 0.00623374)#0.0281039; 5
(((W_muriae#0.00477794: 0.00608807	(W_canadensis#0.00119831: 0.00564618	W_mellicola#0.00527117: 0.00564618)#0.00285671: 0.000441881)#0.00372562: 0.000129824	W_tropicalis#0.00116287: 0.00621789)#0.00148709: 1.58516e-05	W_sebi#0.00393019: 0.00623374)#0.0248161; 5
(((W_muriae#0.00477794: 0.00608807	(W_canadensis#0.00119831: 0.00564618	W_mellicola#0.00527117: 0.00564618)#0.00285671: 0.000441881)#0.00372562: 9.17311e-05	W_tropicalis#0.00116287: 0.0061798)#0.00149626: 5.39439e-05	W_sebi#0.00393019: 0.00623374)#0.0285584; 5
(((W_muriae#0.00477794: 0.00608807	(W_canadensis#0.00119831: 0.00564618	W_mellicola#0.00527117: 0.00564618)#0.00285671: 0.000441881)#0.00249581: 5.3325e-05	W_sebi#0.00393019: 0.00614139)#0.00150561: 9.23501e-05	W_tropicalis#0.00116287: 0.00623374)#0.0257497; 5
(((W_muriae#0.00477794: 0.00608807	(W_canadensis#0.00119831: 0.00520786	W_mellicola#0.00527117: 0.00520786)#0.00309714: 0.000880206)#0.00249581: 5.3325e-05	W_sebi#0.00393019: 0.00614139)#0.00150561: 9.23501e-05	W_tropicalis#0.00116287: 0.00623374)#0.0288831; 5
(((W_muriae#0.00477794: 0.00608807	(W_canadensis#0.00119831: 0.00520786	W_mellicola#0.00527117: 0.00520786)#0.00309714: 0.000880206)#0.00249581: 3.24361e-05	W_sebi#0.00393019: 0.0061205)#0.0050741: 0.000113239	W_tropicalis#0.00116287: 0.00623374)#0.0247787; 5
(((W_sebi#0.00358388: 0.00555161	(W_canadensis#0.00109272: 0.00474896	W_mellicola#0.00480669: 0.00474896)#0.00282424: 0.000802645)#0.00227589: 2.9578e-05	W_muriae#0.00435693: 0.00558119)#0.00462699: 0.000103261	W_tropicalis#0.00165246: 0.00568445)#0.0255896; 5
(((W_sebi#0.00358388: 0.00551145	(W_canadensis#0.00109272: 0.00474896	W_mellicola#0.00480669: 0.00474896)#0.00282424: 0.000762491)#0.00397741: 0.000138395	W_muriae#0.00435693: 0.00564985)#0.00457076: 3.4599e-05	W_tropicalis#0.00165246: 0.00568445)#0.0236364; 5
(((W_sebi#0.00358388: 0.00551145	(W_canadensis#0.00109272: 0.00474896	W_mellicola#0.00480669: 0.00474896)#0.00282424: 0.000762491)#0.00397741: 0.000138395	W_muriae#0.00435693: 0.00564985)#0.000676215: 3.4599e-05	W_tropicalis#0.00165246: 0.00568445)#0.0263913; 5
(((W_muriae#0.00435693: 0.00551145	(W_canadensis#0.00184102: 0.00474896	W_mellicola#0.00480669: 0.00474896)#0.00132939: 0.000762491)#0.00113195: 5.63809e-05	W_sebi#0.00358388: 0.00556784)#0.00354187: 0.000116613	W_tropicalis#0.00165246: 0.00568445)#0.0263913; 5
(((W_muriae#0.0051552: 0.00652126	(W_canadensis#0.00217833: 0.00561907	W_mellicola#0.00568738: 0.00561907)#0.00157296: 0.000902194)#0.0016421: 0.000104058	W_sebi#0.00424052: 0.00662532)#0.00416719: 0.000100632	W_tropicalis#0.00195522: 0.00672595)#0.0288629; 5
(((W_muriae#0.0051552: 0.00652126	(W_canadensis#0.00223664: 0.00561907	W_mellicola#0.00568738: 0.00561907)#0.00157296: 0.000902194)#0.00299952: 0.000194488	W_sebi#0.00424052: 0.00671575)#0.00411108: 1.02012e-05	W_tropicalis#0.00140083: 0.00672595)#0.0315146; 5
(((W_sebi#0.00424052: 0.00652126	(W_canadensis#0.00223664: 0.00561907	W_mellicola#0.00568738: 0.00561907)#0.00297512: 0.000902194)#0.00299952: 0.000194488	W_muriae#0.0051552: 0.00671575)#0.00170259: 1.02012e-05	W_tropicalis#0.00117879: 0.00672595)#0.0315146; 5
(((W_sebi#0.00424052: 0.00652126	(W_canadensis#0.00223664: 0.00561907	W_mellicola#0.00568738: 0.00561907)#0.00297512: 0.000902194)#0.00299952: 0.000194488	W_tropicalis#0.00117879: 0.00671575)#0.00170259: 1.02012e-05	W_muriae#0.0051552: 0.00672595)#0.0343658; 5
(((W_tropicalis#0.00105511: 0.0056416	(W_canadensis#0.00200198: 0.00502954	W_mellicola#0.00509068: 0.00502954)#0.00266298: 0.000612062)#0.00277785: 0.000369562	W_sebi#0.00379562: 0.00601117)#0.00164797: 9.1309e-06	W_muriae#0.00461434: 0.0060203)#0.0328036; 5
(((W_tropicalis#0.00112659: 0.00632652	(W_canadensis#0.00175645: 0.00537027	W_mellicola#0.00543555: 0.00537027)#0.00284339: 0.000956252)#0.00282411: 9.18717e-05	W_sebi#0.00405276: 0.00641839)#0.00175961: 9.74948e-06	W_muriae#0.00492694: 0.00642814)#0.0350259; 5
(((W_tropicalis#0.00112659: 0.00632652	(W_canadensis#0.00175645: 0.00537027	W_mellicola#0.00543555: 0.00537027)#0.00370884: 0.000956252)#0.00282411: 9.18717e-05	W_sebi#0.00405276: 0.00641839)#0.00136274: 9.74948e-06	W_muriae#0.00492694: 0.00642814)#0.0350259; 5
(((W_tropicalis#0.000960722: 0.00632652	(W_canadensis#0.000975989: 0.00537027	W_mellicola#0.00543555: 0.00537027)#0.00370884: 0.000956252)#0.00282411: 9.18717e-05	W_sebi#0.00405276: 0.00641839)#0.00175061: 9.74948e-06	W_muriae#0.00492694: 0.00642814)#0.0315662; 5
((W_muriae#0.00441169: 0.00574717	W_sebi#0.00362893: 0.00574717)#0.0046607: 8.72989e-06	(W_tropicalis#0.000860251: 0.0056649	(W_canadensis#0.000873922: 0.00492664	W_mellicola#0.00486711: 0.00492664)#0.00324144: 0.00073826)#0.00252877: 9.09938e-05)#0.028265; 5
((W_muriae#0.00495968: 0.00646104	W_sebi#0.00407969: 0.00646104)#0.00245299: 9.81426e-06	(W_tropicalis#0.000967106: 0.00636856	(W_canadensis#0.000982474: 0.0055386	W_mellicola#0.00547167: 0.0055386)#0.00364407: 0.000829962)#0.00415546: 0.000102296)#0.0317759; 5
(((W_tropicalis#0.000967106: 0.00636856	(W_canadensis#0.00103301: 0.0055386	W_mellicola#0.00547167: 0.0055386)#0.00364407: 0.000829962)#0.00121057: 1.62683e-05	W_sebi#0.00407969: 0.00638483)#0.00387608: 8.60281e-05	W_muriae#0.00495968: 0.00647086)#0.036057; 5
(((W_tropicalis#0.000821812: 0.00636856	(W_canadensis#0.00141482: 0.0055386	W_mellicola#0.00547167: 0.0055386)#0.00232247: 0.000829962)#0.00121057: 6.77915e-05	W_sebi#0.00407969: 0.00643635)#0.00384505: 3.45049e-05	W_muriae#0.00495968: 0.00647086)#0.0341564; 5
(((W_tropicalis#0.000821812: 0.00636856	(W_canadensis#0.00141482: 0.0055386	W_mellicola#0.00547167: 0.0055386)#0.00232247: 0.000829962)#0.00133085: 5.80873e-05	W_muriae#0.00495968: 0.00642665)#0.00273302: 4.42091e-05	W_sebi#0.00407969: 0.00647086)#0.0308214; 5
(((W_tropicalis#0.000821812: 0.00636856	(W_canadensis#0.00141482: 0.0055386	W_mellicola#0.00547167: 0.0055386)#0.00232247: 0.000829962)#0.00280828: 8.97033e-05	W_muriae#0.00495968: 0.00645826)#0.00271964: 1.25931e-05	W_sebi#0.00407969: 0.00647086)#0.0334901; 5
(((W_tropicalis#0.000680715: 0.00527514	W_muriae#0.00410815: 0.00527514)#0.00294557: 3.0472e-05	(W_canadensis#0.00117191: 0.00458767	W_mellicola#0.00453224: 0.00458767)#0.00192373: 0.000717938)#0.00227132: 5.42611e-05	W_sebi#0.00337925: 0.00535987)#0.0296324; 5
((W_sebi#0.00371874: 0.00583864	(W_canadensis#0.000939113: 0.00494196	W_mellicola#0.00498757: 0.00494196)#0.00216266: 0.000896678)#0.0024995: 5.97124e-05	(W_tropicalis#0.000749103: 0.00580511	W_muriae#0.00452088: 0.00580511)#0.000612497: 9.32458e-05)#0.0292152; 5
((W_sebi#0.00617783: 0.00581501	(W_tropicalis#0.000749103: 0.00580511	W_muriae#0.00452088: 0.00580511)#0.00326006: 9.90362e-06)#0.00250966: 8.33422e-05	(W_canadensis#0.000939113: 0.00494196	W_mellicola#0.00498757: 0.00494196)#0.00502147: 0.000956391)#0.0252701; 5
((W_muriae#0.00452088: 0.00589616	(W_tropicalis#0.000749103: 0.00580511	W_sebi#0.00617783: 0.00580511)#0.00248052: 9.10541e-05)#0.00247512: 2.19172e-06	(W_canadensis#0.000939113: 0.00494196	W_mellicola#0.00498757: 0.00494196)#0.00502147: 0.000956391)#0.0280692; 5
((W_muriae#0.00452088: 0.00589616	(W_canadensis#0.000939113: 0.00494196	W_mellicola#0.00498757: 0.00494196)#0.00110129: 0.000954199)#0.00247512: 2.19172e-06	(W_tropicalis#0.000749103: 0.00580511	W_sebi#0.00397786: 0.00580511)#0.00248052: 9.32458e-05)#0.0280692; 5
((W_muriae#0.00452088: 0.00589616	(W_canadensis#0.000939113: 0.00494196	W_mellicola#0.00498757: 0.00494196)#0.00534761: 0.000954199)#0.000160157: 2.19172e-06	(W_tropicalis#0.00134488: 0.00580511	W_sebi#0.00397786: 0.00580511)#0.00532592: 9.32458e-05)#0.024499; 5
((W_muriae#0.00452088: 0.00589616	(W_canadensis#0.000939113: 0.00494196	W_mellicola#0.00498757: 0.00494196)#0.00534761: 0.000954199)#0.00192754: 2.19172e-06	(W_tropicalis#0.00137807: 0.00580511	W_sebi#0.00397786: 0.00580511)#0.00152702: 9.32458e-05)#0.0281498; 5
((W_muriae#0.00452088: 0.00589616	(W_canadensis#0.000939113: 0.00494196	W_mellicola#0.00498757: 0.00494196)#0.00534761: 0.000954199)#0.000270229: 2.19172e-06	(W_tropicalis#0.00137807: 0.00580511	W_sebi#0.00397786: 0.00580511)#0.00178298: 9.32458e-05)#0.0308863; 5
(((W_tropicalis#0.000722072: 0.00537523	W_sebi#0.0036833: 0.00537523)#0.00165095: 7.17425e-05	(W_canadensis#0.000869571: 0.00463996	W_mellicola#0.00461824: 0.00463996)#0.00488337: 0.000807018)#0.00304015: 1.45984e-05	W_muriae#0.0041861: 0.00546157)#0.0264418; 5
(((W_tropicalis#0.000722072: 0.00537523	W_sebi#0.0036833: 0.00537523)#0.00175167: 7.17425e-05	W_muriae#0.0041861: 0.00544698)#0.00304015: 1.45984e-05	(W_canadensis#0.000869571: 0.00468615	W_mellicola#0.00461824: 0.00468615)#0.00483523: 0.000775421)#0.0246998; 5
(((W_tropicalis#0.000722072: 0.00537523	W_muriae#0.0041861: 0.00537523)#0.00175167: 1.50235e-05	W_sebi#0.0036833: 0.00539026)#0.00307214: 7.13174e-05	(W_canadensis#0.000730387: 0.00468615	W_mellicola#0.00577166: 0.00468615)#0.00483523: 0.000775421)#0.0271102; 5
(((W_tropicalis#0.000774456: 0.00576519	W_muriae#0.00448979: 0.00576519)#0.00227426: 9.27226e-06	W_sebi#0.00395051: 0.00577446)#0.001115: 8.33324e-05	(W_canadensis#0.000783374: 0.00515965	W_mellicola#0.00619038: 0.00515965)#0.00505179: 0.000698139)#0.0314735; 5
(((W_tropicalis#0.000774456: 0.00576519	W_sebi#0.00395051: 0.00576519)#0.00227426: 2.58536e-05	W_muriae#0.00448979: 0.00579104)#0.00176715: 6.67511e-05	(W_canadensis#0.000783374: 0.00515965	W_mellicola#0.00619038: 0.00515965)#0.00219132: 0.000698139)#0.0288466; 5
(((W_muriae#0.00448979: 0.00576519	W_sebi#0.00395051: 0.00576519)#0.00227426: 8.29528e-05	W_tropicalis#0.000774456: 0.00584814)#0.0017499: 9.65183e-06	(W_canadensis#0.000783374: 0.00515965	W_mellicola#0.00619038: 0.00515965)#0.00219132: 0.000698139)#0.0288466; 5
(((W_canadensis#0.000783374: 0.00515965	W_mellicola#0.00619038: 0.00515965)#0.00219132: 0.000688487	W_tropicalis#0.00173476: 0.00584814)#0.0017499: 9.65183e-06	(W_muriae#0.00448979: 0.00576519	W_sebi#0.00395051: 0.00576519)#0.00227426: 9.26046e-05)#0.0288466; 5
(((W_canadensis#0.000783374: 0.00512379	W_mellicola#0.00619038: 0.00512379)#0.00220666: 0.00072435	W_tropicalis#0.00173476: 0.00584814)#0.0017499: 9.65183e-06	(W_muriae#0.00448979: 0.00576519	W_sebi#0.00395051: 0.00576519)#0.00227426: 9.26046e-05)#0.0267542; 5
(((W_canadensis#0.000657709: 0.00430186	W_mellicola#0.00519735: 0.00430186)#0.0041907: 0.000605229	(W_muriae#0.00376956: 0.00484037	W_sebi#0.00331679: 0.00484037)#0.00190944: 6.67217e-05)#0.000820591: 1.10278e-05	W_tropicalis#0.00145648: 0.00491812)#0.0238032; 5
((W_tropicalis#0.00145648: 0.00489672	(W_muriae#0.00376956: 0.00484037	W_sebi#0.00331679: 0.00484037)#0.00190944: 5.63545e-05)#0.000822328: 2.13949e-05	(W_canadensis#0.000657709: 0.00430186	W_mellicola#0.00519735: 0.00430186)#0.0041907: 0.000616257)#0.0275338; 5
((W_sebi#0.00368271: 0.00539661	(W_muriae#0.00418543: 0.00537437	W_tropicalis#0.00161716: 0.00537437)#0.00212009: 2.22369e-05)#0.00230126: 6.40901e-05	(W_canadensis#0.00073027: 0.00477645	W_mellicola#0.00577073: 0.00477645)#0.00465304: 0.000684244)#0.0277418; 5
((W_sebi#0.004062: 0.00601293	(W_muriae#0.0046165: 0.0059279	W_tropicalis#0.00178372: 0.0059279)#0.00200743: 8.50296e-05)#0.00251273: 1.01886e-05	(W_canadensis#0.000805483: 0.0052684	W_mellicola#0.00636509: 0.0052684)#0.00513227: 0.000754717)#0.0287096; 5
((W_muriae#0.0046165: 0.00601733	(W_sebi#0.004062: 0.0059279	W_tropicalis#0.00178372: 0.0059279)#0.00200743: 8.94364e-05)#0.0016287: 5.78175e-06	(W_canadensis#0.000805483: 0.0052684	W_mellicola#0.00636509: 0.0052684)#0.00360439: 0.000754717)#0.0287096; 5
((W_muriae#0.0046165: 0.00601733	(W_sebi#0.004062: 0.0059279	W_tropicalis#0.00178372: 0.0059279)#0.00200743: 8.94364e-05)#0.0016287: 5.78175e-06	(W_canadensis#0.000805483: 0.0052684	W_mellicola#0.00636509: 0.0052684)#0.00360439: 0.000754717)#0.0287096; 5
(((W_canadensis#0.000730057: 0.00477506	W_mellicola#0.00634545: 0.00477506)#0.00468813: 0.000678805	(W_sebi#0.00368163: 0.00537281	W_tropicalis#0.00161669: 0.00537281)#0.00181945: 8.10616e-05)#0.00113549: 5.24034e-06	W_muriae#0.00418421: 0.00545911)#0.0236582; 5
(((W_canadensis#0.000730057: 0.00477506	W_mellicola#0.00634545: 0.00477506)#0.00188605: 0.00067762	(W_sebi#0.00368163: 0.00537281	W_tropicalis#0.00161669: 0.00537281)#0.00181945: 7.98767e-05)#0.000898678: 6.4252e-06	W_muriae#0.00418421: 0.00545911)#0.0236582; 5
((W_sebi#0.00368163: 0.00545327	((W_canadensis#0.00046368: 0.00477506	W_mellicola#0.00634545: 0.00477506)#0.00188605: 0.000284436	W_tropicalis#0.00161669: 0.0050595)#0.00193212: 0.000393773)#0.00089858: 5.83595e-06	W_muriae#0.00418421: 0.00545911)#0.0258866; 5
((W_tropicalis#0.00161669: 0.00545327	((W_canadensis#0.00046368: 0.00477506	W_mellicola#0.00634545: 0.00477506)#0.00188605: 0.000208775	W_sebi#0.00368163: 0.00498384)#0.00595124: 0.000469434)#0.00283225: 5.83595e-06	W_muriae#0.00418421: 0.00545911)#0.0275955; 5
((W_tropicalis#0.00161669: 0.00545327	((W_canadensis#0.00046368: 0.00477506	W_mellicola#0.00634545: 0.00477506)#0.00188605: 0.000332783	W_sebi#0.00368163: 0.00510785)#0.00442229: 0.000345426)#0.00283225: 5.83595e-06	W_muriae#0.00418421: 0.00545911)#0.0261124; 5
((W_tropicalis#0.00161669: 0.00545327	((W_sebi#0.00368163: 0.00477506	W_mellicola#0.00634545: 0.00477506)#0.00188605: 0.000306855	W_canadensis#0.00046368: 0.00508192)#0.00444485: 0.000371354)#0.000302604: 5.83595e-06	W_muriae#0.00418421: 0.00545911)#0.0280805; 5
((W_tropicalis#0.00161669: 0.00541537	((W_canadensis#0.00046368: 0.00477506	W_mellicola#0.00634545: 0.00477506)#0.00188605: 0.000135227	W_sebi#0.00368163: 0.00491029)#0.00460021: 0.000505075)#0.00419362: 4.37423e-05	W_muriae#0.00418421: 0.00545911)#0.0304692; 5
((W_muriae#0.00418421: 0.00544152	((W_canadensis#0.00046368: 0.00477506	W_mellicola#0.00634545: 0.00477506)#0.000970728: 0.000607989	W_sebi#0.00368163: 0.00538305)#0.0041962: 5.84649e-05)#0.0015688: 1.75906e-05	W_tropicalis#0.00161669: 0.00545911)#0.027959; 5
((W_tropicalis#0.00161669: 0.0054446	((W_canadensis#0.00046368: 0.00477506	W_mellicola#0.00634545: 0.00477506)#0.00254477: 0.000607989	W_sebi#0.00368163: 0.00538305)#0.000762674: 6.15485e-05)#0.00156791: 1.45071e-05	W_muriae#0.00418421: 0.00545911)#0.0266793; 5
((W_tropicalis#0.00161669: 0.00541307	((W_canadensis#0.00046368: 0.00463392	W_mellicola#0.00634545: 0.00463392)#0.00262228: 0.000749132	W_sebi#0.00368163: 0.00538305)#0.00377018: 3.00134e-05)#0.00110362: 4.60422e-05	W_muriae#0.00418421: 0.00545911)#0.0288356; 5
((W_sebi#0.00368163: 0.00545679	((W_canadensis#0.00046368: 0.00463392	W_mellicola#0.00634545: 0.00463392)#0.00262228: 0.000749132	W_tropicalis#0.00161669: 0.00538305)#0.00100152: 7.37336e-05)#0.00109478: 2.32197e-06	W_muriae#0.00418421: 0.00545911)#0.0310969; 5
((W_sebi#0.00368163: 0.00545679	W_muriae#0.00418421: 0.00545679)#0.00109478: 2.32197e-06	((W_canadensis#0.00046368: 0.00463392	W_mellicola#0.00634545: 0.00463392)#0.00262228: 0.000749132	W_tropicalis#0.00161669: 0.00538305)#0.00330545: 7.60556e-05)#0.0332233; 5
((W_sebi#0.00368163: 0.00545679	W_muriae#0.00418421: 0.00545679)#0.00109478: 2.32197e-06	((W_canadensis#0.00046368: 0.00463392	W_mellicola#0.00634545: 0.00463392)#0.00262228: 0.000749132	W_tropicalis#0.00161669: 0.00538305)#0.00330545: 7.60556e-05)#0.0332233; 5
((((W_canadensis#0.00046368: 0.00463392	W_mellicola#0.00634545: 0.00463392)#0.00262228: 0.000749132	W_tropicalis#0.00196542: 0.00538305)#0.00330545: 7.37336e-05	W_muriae#0.00418421: 0.00545679)#0.00109478: 2.32197e-06	W_sebi#0.00368163: 0.00545911)#0.02923; 5
((((W_canadensis#0.000504607: 0.00514287	W_mellicola#0.00690554: 0.00514287)#0.00279829: 0.000727576	W_tropicalis#0.00223428: 0.00587045)#0.0035897: 6.83381e-05	W_muriae#0.00455354: 0.00593879)#0.00119134: 2.1785e-06	W_sebi#0.0040066: 0.00594096)#0.0318101; 5
((((W_canadensis#0.000504607: 0.00409688	W_mellicola#0.00690554: 0.00409688)#0.00351273: 0.00177357	W_tropicalis#0.00223428: 0.00587045)#0.000914846: 3.17007e-05	W_muriae#0.00455354: 0.00590215)#0.00309716: 3.88159e-05	W_sebi#0.0040066: 0.00594096)#0.0358364; 5
(((W_muriae#0.00455354: 0.00587045	W_tropicalis#0.00223428: 0.00587045)#0.000914846: 3.53101e-05	(W_canadensis#0.000504607: 0.00409688	W_mellicola#0.00690554: 0.00409688)#0.00351273: 0.00180888)#0.00309526: 3.52066e-05	W_sebi#0.0040066: 0.00594096)#0.0358364; 5
(((W_muriae#0.00455354: 0.00587045	W_tropicalis#0.00223428: 0.00587045)#0.00154377: 4.69447e-06	(W_canadensis#0.000504607: 0.00409688	W_mellicola#0.00534343: 0.00409688)#0.00351273: 0.00177826)#0.00311139: 6.58222e-05	W_sebi#0.0040066: 0.00594096)#0.0358364; 5
((W_sebi#0.0040066: 0.00587514	(W_canadensis#0.000504607: 0.00409688	W_mellicola#0.00534343: 0.00409688)#0.00351273: 0.00177826)#0.00311139: 6.58222e-05	(W_muriae#0.00455354: 0.00587045	W_tropicalis#0.00223428: 0.00587045)#0.00158011: 7.05167e-05)#0.0358364; 5
((W_sebi#0.00387472: 0.00568176	(W_muriae#0.00440365: 0.00567722	W_tropicalis#0.00216074: 0.00567722)#0.000754389: 4.53995e-06)#0.00300898: 6.36556e-05	(W_canadensis#0.000487998: 0.00396203	W_mellicola#0.00516755: 0.00396203)#0.00339711: 0.00178338)#0.0346569; 5
((W_sebi#0.00387472: 0.00568428	(W_muriae#0.00440365: 0.00567722	W_tropicalis#0.0014629: 0.00567722)#0.00228372: 7.0644e-06)#0.00120381: 6.11312e-05	(W_canadensis#0.000487998: 0.00396203	W_mellicola#0.00516755: 0.00396203)#0.00339711: 0.00178338)#0.0346569; 5
((W_sebi#0.0054606: 0.00572672	(W_muriae#0.00440365: 0.00567722	W_tropicalis#0.0014629: 0.00567722)#0.00228372: 4.95061e-05)#0.00192148: 1.86894e-05	(W_canadensis#0.000487998: 0.00396203	W_mellicola#0.00516755: 0.00396203)#0.00604032: 0.00178338)#0.038636; 5
((W_sebi#0.0054606: 0.00572672	(W_muriae#0.00440365: 0.00567722	W_tropicalis#0.0014629: 0.00567722)#0.00228372: 4.95061e-05)#0.00192148: 1.86894e-05	(W_canadensis#0.000487998: 0.00396203	W_mellicola#0.00516755: 0.00396203)#0.00321112: 0.00178338)#0.0360175; 5
(((W_canadensis#0.000487998: 0.00396203	W_mellicola#0.00516755: 0.00396203)#0.00321112: 0.00176469	(W_muriae#0.00440365: 0.00567722	W_tropicalis#0.0014629: 0.00567722)#0.00228372: 4.95061e-05)#0.00192148: 1.86894e-05	W_sebi#0.0054606: 0.00574541)#0.0341509; 5
((W_tropicalis#0.0014629: 0.00572672	(W_muriae#0.00440365: 0.00567722	(W_canadensis#0.000487998: 0.00396203	W_mellicola#0.00516755: 0.00396203)#0.00321112: 0.00171519)#0.00442925: 4.95061e-05)#0.00192148: 1.86894e-05	W_sebi#0.0054606: 0.00574541)#0.0359867; 5
((W_sebi#0.0054606: 0.00572672	(W_muriae#0.00440365: 0.00567722	(W_canadensis#0.000487998: 0.00396203	W_mellicola#0.00516755: 0.00396203)#0.00321112: 0.00171519)#0.00442925: 4.95061e-05)#0.00192148: 1.86894e-05	W_tropicalis#0.0014629: 0.00574541)#0.0359867; 5
((W_muriae#0.00440365: 0.00571103	(W_sebi#0.0054606: 0.00567722	(W_canadensis#0.000487998: 0.00396203	W_mellicola#0.00516755: 0.00396203)#0.00321112: 0.00171519)#0.00442925: 3.38076e-05)#0.00184633: 3.43879e-05	W_tropicalis#0.0014629: 0.00574541)#0.0359867; 5
((W_muriae#0.00440365: 0.0057183	(W_sebi#0.0054606: 0.00567722	(W_canadensis#0.000487998: 0.00396203	W_mellicola#0.00516755: 0.00396203)#0.00321112: 0.00171519)#0.00257757: 4.10843e-05)#0.00184398: 2.71112e-05	W_tropicalis#0.0014629: 0.00574541)#0.0359867; 5
((W_muriae#0.00440365: 0.0057183	(W_sebi#0.0054606: 0.00567722	(W_canadensis#0.000487998: 0.00510892	W_mellicola#0.00516755: 0.00510892)#0.00249026: 0.000568301)#0.00257757: 4.10843e-05)#0.00184398: 2.71112e-05	W_tropicalis#0.0014629: 0.00574541)#0.0402717; 5
((W_muriae#0.00453838: 0.00589324	W_tropicalis#0.00150766: 0.00589324)#0.00190039: 2.79406e-05	(W_sebi#0.00562766: 0.0058509	(W_canadensis#0.000502927: 0.00526522	W_mellicola#0.00532564: 0.00526522)#0.00256645: 0.000585687)#0.00475667: 7.02819e-05)#0.0387434; 5
((W_muriae#0.00453838: 0.00585569	(W_sebi#0.00452599: 0.0058509	(W_canadensis#0.000502927: 0.00526522	W_mellicola#0.00765482: 0.00526522)#0.00203863: 0.000585687)#0.00112261: 4.7901e-06)#0.00191258: 6.54918e-05	W_tropicalis#0.00221545: 0.00592118)#0.0350101; 5
((W_muriae#0.0047619: 0.00528571	(W_sebi#0.00408544: 0.00528139	(W_canadensis#0.000453973: 0.00475271	W_mellicola#0.00555857: 0.00475271)#0.00262352: 0.000528677)#0.00101334: 4.32384e-06)#0.00485316: 5.91169e-05	W_tropicalis#0.00199981: 0.00534483)#0.0316023; 5
((W_muriae#0.00493137: 0.00548891	(W_sebi#0.00711354: 0.00546934	(W_canadensis#0.000470129: 0.00492185	W_mellicola#0.0057564: 0.00492185)#0.00271689: 0.000547492)#0.0010494: 1.95617e-05)#0.00270001: 4.61369e-05	W_tropicalis#0.00106218: 0.00553504)#0.0289859; 5
((W_sebi#0.00588926: 0.00552825	(W_muriae#0.00493137: 0.00546934	(W_canadensis#0.000470129: 0.00492185	W_mellicola#0.0057564: 0.00492185)#0.00517739: 0.000547492)#0.00168256: 5.89079e-05)#0.0026808: 6.79064e-06	W_tropicalis#0.00106218: 0.00553504)#0.0289859; 5
(((W_canadensis#0.000470129: 0.00492185	W_mellicola#0.0057564: 0.00492185)#0.00361729: 0.0006064	(W_muriae#0.00493137: 0.00546934	W_sebi#0.00588926: 0.00546934)#0.00301727: 5.89079e-05)#0.00122302: 6.79064e-06	W_tropicalis#0.00106218: 0.00553504)#0.0289859; 5
(((W_canadensis#0.000470129: 0.00492185	W_mellicola#0.0057564: 0.00492185)#0.00361729: 0.0006064	W_tropicalis#0.00106218: 0.00552825)#0.00122302: 6.79064e-06	(W_muriae#0.00493137: 0.00546934	W_sebi#0.00588926: 0.00546934)#0.00301727: 6.56985e-05)#0.0244825; 5
(((W_canadensis#0.000470129: 0.00492185	W_mellicola#0.0057564: 0.00492185)#0.00361729: 0.0006064	(W_muriae#0.00493137: 0.00546934	W_sebi#0.00588926: 0.00546934)#0.00301727: 5.89079e-05)#0.00046053: 6.79064e-06	W_tropicalis#0.00106218: 0.00553504)#0.0244825; 5
((W_tropicalis#0.00100131: 0.00520356	(W_muriae#0.00464878: 0.00515592	W_sebi#0.00555178: 0.00515592)#0.00284437: 4.76319e-05)#0.00350318: 1.43018e-05	(W_canadensis#0.000443189: 0.00463981	W_mellicola#0.00542653: 0.00463981)#0.00341: 0.000578052)#0.0245834; 5
((W_muriae#0.00506897: 0.00565694	(W_tropicalis#0.00109182: 0.00562196	W_sebi#0.0060536: 0.00562196)#0.00310146: 3.49805e-05)#0.000914457: 3.25512e-05	(W_canadensis#0.000483248: 0.00505919	W_mellicola#0.00591702: 0.00505919)#0.00371822: 0.000630301)#0.0268055; 5
((W_muriae#0.00432507: 0.00484492	(W_tropicalis#0.00093159: 0.0047969	W_sebi#0.00516519: 0.0047969)#0.0026463: 4.80172e-05)#0.00298336: 9.60387e-06	(W_canadensis#0.000412328: 0.00431672	W_mellicola#0.00504866: 0.00431672)#0.00317255: 0.0005378)#0.0251354; 5
((W_muriae#0.00432507: 0.00483779	(W_tropicalis#0.00093159: 0.0047969	W_sebi#0.00516519: 0.0047969)#0.0026463: 4.08924e-05)#0.00159701: 1.67286e-05	(W_canadensis#0.000412328: 0.00431672	W_mellicola#0.00504866: 0.00431672)#0.00317255: 0.0005378)#0.0251354; 5
((W_muriae#0.00458151: 0.00512464	(W_canadensis#0.000436776: 0.00502582	W_mellicola#0.00534801: 0.00502582)#0.000989617: 9.88138e-05)#0.0043748: 1.77205e-05	(W_tropicalis#0.000986826: 0.00508132	W_sebi#0.00547145: 0.00508132)#0.00552081: 6.10376e-05)#0.0285707; 5
((W_muriae#0.00458151: 0.00512464	(W_canadensis#0.000436776: 0.00502582	W_mellicola#0.00534801: 0.00502582)#0.000710022: 9.88138e-05)#0.0043748: 1.77205e-05	(W_tropicalis#0.000986826: 0.00508132	W_sebi#0.00547145: 0.00508132)#0.00226848: 6.10376e-05)#0.0285707; 5
((W_muriae#0.00458151: 0.00508169	(W_canadensis#0.000436776: 0.00502582	W_mellicola#0.00534801: 0.00502582)#0.000710022: 5.58617e-05)#0.00441178: 6.06727e-05	(W_tropicalis#0.000986826: 0.00508132	W_sebi#0.00547145: 0.00508132)#0.00226848: 6.10376e-05)#0.0307019; 5
((W_muriae#0.00489817: 0.00543797	(W_canadensis#0.000466964: 0.00537319	W_mellicola#0.00571764: 0.00537319)#0.000759096: 6.47854e-05)#0.00471231: 5.98034e-05	(W_tropicalis#0.00105503: 0.00543252	W_sebi#0.00584961: 0.00543252)#0.00242527: 6.52562e-05)#0.0345604; 5
((W_muriae#0.00489817: 0.00546376	(W_canadensis#0.000466964: 0.00537319	W_mellicola#0.00753384: 0.00537319)#0.00139024: 9.05719e-05)#0.00469007: 3.40168e-05	(W_tropicalis#0.00105503: 0.00543252	W_sebi#0.00584961: 0.00543252)#0.000843695: 6.52562e-05)#0.0325128; 5
((W_muriae#0.00451106: 0.00504654	(W_canadensis#0.000430059: 0.00494853	W_mellicola#0.00528961: 0.00494853)#0.00128036: 9.80087e-05)#0.000625963: 1.67335e-05	(W_tropicalis#0.00097165: 0.00500318	W_sebi#0.00538731: 0.00500318)#0.00226353: 6.00989e-05)#0.0279207; 5
((W_muriae#0.00451106: 0.0050118	(W_tropicalis#0.00097165: 0.00500318	W_sebi#0.00538731: 0.00500318)#0.00226353: 8.62436e-06)#0.000794356: 5.14745e-05	(W_canadensis#0.000430059: 0.00494853	W_mellicola#0.00528961: 0.00494853)#0.00080854: 0.000114742)#0.0306286; 5
((W_sebi#0.00538731: 0.00501665	(W_tropicalis#0.00097165: 0.00500318	W_muriae#0.00451106: 0.00500318)#0.000590186: 1.34732e-05)#0.00363833: 4.66256e-05	(W_canadensis#0.000430059: 0.00494853	W_mellicola#0.00528961: 0.00494853)#0.00080854: 0.000114742)#0.0335801; 5
(((W_canadensis#0.000430059: 0.00494853	W_mellicola#0.00528961: 0.00494853)#0.00080854: 6.81166e-05	(W_tropicalis#0.00097165: 0.00500318	W_muriae#0.00451106: 0.00500318)#0.000590186: 1.34732e-05)#0.00363833: 4.66256e-05	W_sebi#0.00538731: 0.00506328)#0.0335801; 5
(((W_canadensis#0.000481127: 0.00553615	W_mellicola#0.00591773: 0.00553615)#0.00090455: 6.74094e-05	(W_tropicalis#0.00108703: 0.00559728	W_muriae#0.00504672: 0.00559728)#0.00186962: 6.27741e-06)#0.00407675: 6.09579e-05	W_sebi#0.00602702: 0.00566452)#0.0375676; 5
((W_muriae#0.00504672: 0.00564058	(W_tropicalis#0.00124263: 0.00558466	(W_canadensis#0.000481127: 0.00553615	W_mellicola#0.00591773: 0.00553615)#0.00196967: 4.8511e-05)#0.00187384: 5.59164e-05)#0.00405: 2.39399e-05	W_sebi#0.00313994: 0.00566452)#0.0355202; 5
((W_muriae#0.00504672: 0.00565044	(W_tropicalis#0.00124263: 0.00561009	(W_canadensis#0.000481127: 0.00553615	W_mellicola#0.00591773: 0.00553615)#0.00196967: 7.39422e-05)#0.00186535: 4.03493e-05)#0.00404293: 1.40759e-05	W_sebi#0.00313994: 0.00566452)#0.0355202; 5
((W_muriae#0.00504672: 0.00566349	(W_tropicalis#0.00124263: 0.00561009	(W_canadensis#0.000481127: 0.00553615	W_mellicola#0.00591773: 0.00553615)#0.00196967: 7.39422e-05)#0.00244148: 5.33957e-05)#0.001738: 1.02948e-06	W_sebi#0.00313994: 0.00566452)#0.0340119; 5
((W_muriae#0.00504672: 0.00566349	(W_tropicalis#0.00124263: 0.00554319	(W_canadensis#0.000481127: 0.00553615	W_mellicola#0.00591773: 0.00553615)#0.00196967: 7.0374e-06)#0.00247095: 0.0001203)#0.00141387: 1.02948e-06	W_sebi#0.00313994: 0.00566452)#0.0340119; 5
((W_muriae#0.00449347: 0.00504262	(W_mellicola#0.00526898: 0.0049355	(W_canadensis#0.000428382: 0.00492924	W_tropicalis#0.0011064: 0.00492924)#0.00175374: 6.26591e-06)#0.00415087: 0.000107112)#0.00125887: 9.16623e-07	W_sebi#0.00279571: 0.00504353)#0.0285006; 5
((W_muriae#0.00492655: 0.0055118	(W_mellicola#0.00577681: 0.00541119	(W_canadensis#0.000469669: 0.00540432	W_tropicalis#0.00121941: 0.00540432)#0.00103515: 6.86982e-06)#0.00455094: 0.000100607)#0.00395253: 1.78336e-05	W_sebi#0.00306517: 0.00552963)#0.0312475; 5
((W_sebi#0.00306517: 0.0055118	(W_mellicola#0.00577681: 0.00541991	(W_canadensis#0.000469669: 0.00540432	W_tropicalis#0.00121941: 0.00540432)#0.00103515: 1.55958e-05)#0.00245773: 9.18812e-05)#0.00136203: 1.78336e-05	W_muriae#0.00492655: 0.00552963)#0.0288204; 5
((W_sebi#0.00306517: 0.0055118	(W_mellicola#0.00577681: 0.00546201	(W_canadensis#0.000469669: 0.00540432	W_tropicalis#0.00121941: 0.00540432)#0.00103515: 5.76907e-05)#0.00243879: 4.97862e-05)#0.00136203: 1.78336e-05	W_muriae#0.00492655: 0.00552963)#0.0288204; 5
((W_mellicola#0.00577681: 0.0055118	(W_sebi#0.00521875: 0.00541602	(W_canadensis#0.000469669: 0.00540432	W_tropicalis#0.00121941: 0.00540432)#0.00103515: 1.17051e-05)#0.00245949: 9.57718e-05)#0.00311667: 1.78336e-05	W_muriae#0.00492655: 0.00552963)#0.0260489; 5
((W_mellicola#0.00577681: 0.0055118	(W_tropicalis#0.00121941: 0.00542049	(W_canadensis#0.000469669: 0.00540432	W_sebi#0.00521875: 0.00540432)#0.00103515: 1.61708e-05)#0.00245747: 9.13061e-05)#0.00311667: 1.78336e-05	W_muriae#0.00492655: 0.00552963)#0.0282831; 5
((W_muriae#0.00492655: 0.0055118	(W_tropicalis#0.00114047: 0.00541703	(W_canadensis#0.000469669: 0.00540432	W_sebi#0.00521875: 0.00540432)#0.00143204: 1.27105e-05)#0.00364461: 9.47664e-05)#0.00311667: 1.78336e-05	W_mellicola#0.00577681: 0.00552963)#0.0282831; 5
((W_muriae#0.00492655: 0.0055118	(W_canadensis#0.000469669: 0.00541703	(W_tropicalis#0.00114047: 0.00540432	W_sebi#0.00521875: 0.00540432)#0.000335614: 1.27105e-05)#0.00364461: 9.47664e-05)#0.00311667: 1.78336e-05	W_mellicola#0.00577681: 0.00552963)#0.0241256; 5
((W_muriae#0.00532483: 0.00593124	(W_canadensis#0.00050764: 0.00585608	(W_tropicalis#0.00123267: 0.00584123	W_sebi#0.00357318: 0.00584123)#0.00266555: 1.48463e-05)#0.00393851: 7.51619e-05)#0.0033835: 4.5433e-05	W_mellicola#0.00624383: 0.00597667)#0.0233302; 5
[truncated: 488 more rows]
