# Supplementary material for: Application of the Phylogenetic Species Concept to Wallemia sebi from House Dust and Indoor Air Revealed by Multi-Locus Genealogical Concordance
Source: PLoS One. 2015 Mar 23;10(3):e0120894. doi: 10.1371/journal.pone.0120894 (PMC4370657; doi:10.1371/journal.pone.0120894)
Supplement: S2 File — (ZIP) [file pone.0120894.s006.zip › algorithm0/e5_run1/terminal_output.txt]

bp&p Version 3.0, October 2014
5 species:  W_muriae (42) W_sebi (10) W_mellicola (32) W_tropicalis (3) W_canadensis (3)
(W_muriae, (((W_sebi, W_mellicola), W_tropicalis), W_canadensis));

pop by pop table showing node numbers in species tree

                        1  2  3  4  5  6  7  8  9
species  1 W_muriae     1  0  0  0  0  1  0  0  0
species  2 W_sebi       0  1  0  0  0  1  1  1  1
species  3 W_mellicola   0  0  1  0  0  1  1  1  1
species  4 W_tropicalis   0  0  0  1  0  1  1  1  0
species  5 W_canadensis   0  0  0  0  1  1  1  0  0
species  6 W_muriaeW_sebiW_mellicolaW_tropicalisW_canadensis   0  0  0  0  0  1  0  0  0
species  7 W_sebiW_mellicolaW_tropicalisW_canadensis   0  0  0  0  0  1  1  0  0
species  8 W_sebiW_mellicolaW_tropicalis   0  0  0  0  0  1  1  1  0
species  9 W_sebiW_mellicola   0  0  0  0  0  1  1  1  1

9 theta parameters (populations) in the order:
  theta_1W_muriae theta_2W_sebi theta_3W_mellicola theta_4W_tropicalis theta_5W_canadensis theta_9W_sebiW_mellicola theta_8W_sebiW_mellicolaW_tropicalis theta_7W_sebiW_mellicolaW_tropicalisW_canadensis theta_6W_muriaeW_sebiW_mellicolaW_tropicalisW_canadensis
4 species divergence times in the order:
  tau_6W_muriaeW_sebiW_mellicolaW_tropicalisW_canadensis tau_7W_sebiW_mellicolaW_tropicalisW_canadensis tau_8W_sebiW_mellicolaW_tropicalis tau_9W_sebiW_mellicola

Rates vary among loci, with ri/L ~ Dirichlet(2.00)

Reading Individual-Species map (Imap) from Wallemia.Imap.txt
Individual -> Species map:  3 3 3 4 2 5 2 1 3 3 3 3 3 3 3 3 4 3 3 3 4 3 3 3 3 2 3 3 3 1 1 1 1 1 1 1 3 3 3 1 1 2 3 2 1 2 1 2 1 1 3 3 2 2 2 1 3 5 3 3 5 1 1 1 1 1 1 1 3 1 1 1 1 1 1 1 1 1 1 1 1 1 1 1 1 1 1 1 1 3

Reading sequence data..  5 loci
locus  1: 70 sequences ( 32  9 24  3  2 )   513 sites   110 patterns, messy
locus  2: 90 sequences ( 42 10 32  3  3 )   603 sites   107 patterns, messy
locus  3: 90 sequences ( 42 10 32  3  3 )   610 sites   109 patterns, messy
locus  4: 85 sequences ( 39 10 30  3  3 )   738 sites    63 patterns, messy
locus  5: 90 sequences ( 42 10 32  3  3 )   607 sites   108 patterns, messy
2669952 bytes for conP, 60840 bytes for gene trees.  


MCMC settings: 200 burnin, sampling every 1, 2000 samples
Approximating posterior, using sequence data
(Settings: cleandata=0 print=1 saveconP=1 moveinnode=1)

Starting rjMCMC... 
PrSplit = 0.500000
rj algorithm 0: new theta from sliding window with c = 5.00

Starting species model: 1110

root dist = 0.03934

Initial parameters, np = 10 (gene trees are generated from the prior):

lnL0 =  -20902.600

-10% 0.65 0.04 0.56 0.25 1.00 0.22   5 13 1.0000 1.0000 P(5)=1.000  0.0137 0.0023 2087.71 -12538.94
-10% 0.65 0.04 0.33 0.12 0.50 0.22   5 13 0.5000 0.5000 P(5)=1.000  0.0137 0.0023 2022.23 -11458.27
-10% 0.65 0.03 0.22 0.08 0.33 0.30   4 10 0.6667 0.3333 P(5)=0.667  0.0137 0.0023 1921.19 -10927.48
-10% 0.65 0.03 0.20 0.06 0.50 0.31   4 10 0.5000 0.2500 P(4)=0.500  0.0137 0.0023 1843.39 -10560.21
-10% 0.65 0.03 0.16 0.05 0.40 0.33   4 10 0.4000 0.4000 P(4)=0.600  0.0138 0.0023 1859.93 -10383.21
-10% 0.65 0.03 0.18 0.04 0.50 0.35   4 10 0.3333 0.3333 P(4)=0.667  0.0138 0.0023 1831.79 -10270.99
-10% 0.64 0.02 0.18 0.04 0.57 0.35   4 10 0.2857 0.2857 P(4)=0.714  0.0138 0.0023 1869.20 -10205.76
-10% 0.64 0.02 0.17 0.03 0.50 0.35   4 10 0.2500 0.3750 P(4)=0.750  0.0154 0.0023 1880.12 -9996.30
-10% 0.63 0.02 0.19 0.03 0.56 0.35   4 10 0.2222 0.3333 P(4)=0.778  0.0174 0.0023 1903.28 -9853.72
 -9% 0.64 0.02 0.18 0.03 0.60 0.36   4 10 0.2000 0.3000 P(4)=0.800  0.0190 0.0023 1857.51 -9627.75
 -9% 0.64 0.02 0.20 0.02 0.64 0.36   4 10 0.1818 0.2727 P(4)=0.818  0.0206 0.0023 1776.21 -9374.54
 -9% 0.64 0.02 0.20 0.08 0.67 0.37   4 10 0.1667 0.3333 P(4)=0.833  0.0229 0.0023 1800.19 -9305.79
 -9% 0.64 0.02 0.19 0.07 0.69 0.38   4 10 0.1538 0.3077 P(4)=0.846  0.0241 0.0023 1793.97 -9248.71
 -9% 0.64 0.02 0.18 0.07 0.71 0.37   4 10 0.1429 0.3571 P(4)=0.857  0.0251 0.0024 1754.63 -9104.20
 -9% 0.64 0.02 0.17 0.06 0.73 0.37   4 10 0.1333 0.3333 P(4)=0.867  0.0260 0.0024 1733.04 -9078.00
 -9% 0.65 0.02 0.17 0.06 0.75 0.37   4 10 0.1250 0.3125 P(4)=0.875  0.0267 0.0024 1759.29 -9053.15
 -9% 0.64 0.02 0.16 0.05 0.76 0.37   4 10 0.1176 0.2941 P(4)=0.882  0.0274 0.0024 1767.24 -9046.12
 -9% 0.64 0.02 0.16 0.05 0.78 0.36   4 10 0.1111 0.2778 P(4)=0.889  0.0280 0.0024 1780.22 -8968.40
 -9% 0.64 0.02 0.15 0.05 0.79 0.37   4 10 0.1053 0.2632 P(4)=0.895  0.0286 0.0024 1783.31 -8920.94
 -9% 0.64 0.02 0.14 0.05 0.80 0.37   4 10 0.1000 0.2500 P(4)=0.900  0.0291 0.0024 1777.09 -8862.24
 -9% 0.64 0.02 0.14 0.04 0.81 0.37   4 10 0.0952 0.2381 P(4)=0.905  0.0295 0.0024 1771.64 -8814.90
 -9% 0.64 0.02 0.14 0.04 0.82 0.36   4 10 0.0909 0.2273 P(4)=0.909  0.0299 0.0024 1762.65 -8750.68
 -9% 0.64 0.02 0.13 0.04 0.83 0.37   4 10 0.0870 0.2174 P(4)=0.913  0.0303 0.0024 1752.94 -8737.78
 -9% 0.64 0.02 0.13 0.05 0.79 0.37   4 10 0.0833 0.2083 P(4)=0.917  0.0306 0.0024 1758.37 -8724.81
 -9% 0.64 0.02 0.13 0.05 0.80 0.37   5 13 0.1200 0.2400 P(4)=0.880  0.0310 0.0024 1764.30 -8688.06
 -9% 0.64 0.02 0.15 0.05 0.77 0.37   5 13 0.1200 0.2308 P(4)=0.846  0.0318 0.0024 1740.16 -8620.47
 -9% 0.64 0.02 0.14 0.05 0.78 0.37   5 13 0.1154 0.2222 P(4)=0.815  0.0325 0.0024 1754.30 -8622.41
 -9% 0.64 0.02 0.14 0.04 0.79 0.38   5 13 0.1154 0.2143 P(4)=0.786  0.0332 0.0024 1752.07 -8603.32
 -9% 0.64 0.02 0.14 0.05 0.76 0.38   5 13 0.1111 0.2069 P(4)=0.759  0.0336 0.0024 1724.16 -8583.15
 -8% 0.64 0.02 0.14 0.05 0.77 0.38   5 13 0.1071 0.2000 P(4)=0.733  0.0339 0.0024 1730.50 -8552.37
 -8% 0.64 0.02 0.14 0.06 0.77 0.38   5 13 0.1034 0.1935 P(4)=0.710  0.0342 0.0024 1744.79 -8557.24
 -8% 0.64 0.02 0.14 0.06 0.78 0.39   5 13 0.1000 0.1875 P(4)=0.688  0.0343 0.0024 1738.08 -8547.34
 -8% 0.64 0.02 0.14 0.07 0.79 0.38   5 13 0.0968 0.1818 P(4)=0.667  0.0343 0.0024 1755.99 -8565.64
 -8% 0.65 0.02 0.14 0.07 0.79 0.38   5 13 0.0938 0.1765 P(4)=0.647  0.0344 0.0024 1765.96 -8539.67
 -8% 0.65 0.01 0.13 0.06 0.80 0.38   5 13 0.0938 0.1714 P(4)=0.629  0.0344 0.0024 1787.61 -8535.91
 -8% 0.65 0.01 0.14 0.06 0.81 0.39   5 13 0.0909 0.1667 P(4)=0.611  0.0344 0.0024 1806.96 -8530.33
 -8% 0.65 0.01 0.14 0.06 0.78 0.39   5 13 0.0882 0.1622 P(4)=0.595  0.0345 0.0024 1816.33 -8539.13
 -8% 0.65 0.01 0.13 0.06 0.79 0.39   5 13 0.0882 0.1842 P(4)=0.579  0.0345 0.0024 1827.17 -8532.73
 -8% 0.65 0.01 0.13 0.06 0.79 0.38   5 13 0.0857 0.1795 P(4)=0.564  0.0345 0.0024 1825.91 -8528.44
 -8% 0.65 0.01 0.13 0.06 0.80 0.39   5 13 0.0857 0.1750 P(4)=0.550  0.0345 0.0024 1826.98 -8527.04
 -8% 0.65 0.01 0.13 0.07 0.80 0.39   5 13 0.0857 0.1707 P(4)=0.537  0.0345 0.0024 1827.82 -8513.45
 -8% 0.65 0.01 0.13 0.07 0.81 0.39   5 13 0.0857 0.1905 P(4)=0.524  0.0347 0.0024 1821.99 -8513.15
 -8% 0.65 0.01 0.13 0.07 0.81 0.39   5 13 0.0833 0.1860 P(4)=0.512  0.0346 0.0024 1824.22 -8508.44
 -8% 0.65 0.01 0.13 0.07 0.82 0.39   5 13 0.0833 0.1818 P(4)=0.500  0.0346 0.0024 1819.09 -8511.42
 -8% 0.65 0.01 0.13 0.07 0.82 0.39   5 13 0.0833 0.1778 P(5)=0.511  0.0345 0.0024 1811.46 -8510.89
 -8% 0.65 0.01 0.13 0.08 0.83 0.39   5 13 0.0811 0.1739 P(5)=0.522  0.0345 0.0024 1791.89 -8488.59
 -8% 0.65 0.01 0.13 0.09 0.83 0.39   5 13 0.0789 0.1702 P(5)=0.532  0.0345 0.0024 1780.53 -8491.79
 -8% 0.65 0.01 0.13 0.08 0.83 0.40   5 13 0.0769 0.1667 P(5)=0.542  0.0344 0.0024 1770.53 -8506.12
 -8% 0.65 0.01 0.13 0.09 0.82 0.40   5 13 0.0769 0.1837 P(5)=0.551  0.0344 0.0024 1786.48 -8503.14
 -7% 0.66 0.01 0.13 0.09 0.80 0.40   5 13 0.0769 0.1800 P(5)=0.560  0.0345 0.0024 1784.73 -8484.72
 -7% 0.66 0.01 0.13 0.09 0.80 0.40   5 13 0.0750 0.1765 P(5)=0.569  0.0346 0.0024 1790.25 -8471.94
 -7% 0.66 0.01 0.13 0.09 0.81 0.40   5 13 0.0750 0.1731 P(5)=0.577  0.0346 0.0024 1782.52 -8472.48
 -7% 0.66 0.01 0.13 0.09 0.81 0.39   5 13 0.0750 0.1698 P(5)=0.585  0.0347 0.0024 1789.31 -8461.25
 -7% 0.66 0.01 0.13 0.10 0.81 0.39   5 13 0.0732 0.1667 P(5)=0.593  0.0348 0.0024 1802.26 -8468.76
 -7% 0.66 0.01 0.13 0.10 0.82 0.39   5 13 0.0732 0.1636 P(5)=0.600  0.0347 0.0024 1795.78 -8461.10
 -7% 0.66 0.01 0.13 0.10 0.82 0.39   5 13 0.0732 0.1607 P(5)=0.607  0.0347 0.0024 1807.78 -8466.20
 -7% 0.66 0.01 0.13 0.11 0.82 0.39   5 13 0.0714 0.1579 P(5)=0.614  0.0347 0.0024 1812.27 -8454.71
 -7% 0.66 0.01 0.13 0.10 0.83 0.39   5 13 0.0698 0.1552 P(5)=0.621  0.0346 0.0024 1811.80 -8470.00
 -7% 0.66 0.01 0.13 0.11 0.83 0.39   5 13 0.0682 0.1695 P(5)=0.627  0.0344 0.0024 1797.20 -8455.97
 -7% 0.66 0.01 0.13 0.10 0.82 0.39   5 13 0.0682 0.1833 P(5)=0.633  0.0343 0.0024 1793.46 -8464.59
 -7% 0.66 0.01 0.13 0.10 0.82 0.39   5 13 0.0667 0.1803 P(5)=0.639  0.0342 0.0024 1792.19 -8460.14
 -7% 0.66 0.01 0.13 0.10 0.81 0.39   5 13 0.0652 0.1935 P(5)=0.645  0.0341 0.0024 1793.68 -8462.65
 -7% 0.66 0.01 0.13 0.10 0.81 0.39   5 13 0.0638 0.1905 P(5)=0.651  0.0340 0.0024 1794.07 -8459.38
 -7% 0.66 0.01 0.13 0.10 0.81 0.39   5 13 0.0638 0.1875 P(5)=0.656  0.0339 0.0024 1805.02 -8464.45
 -7% 0.66 0.01 0.13 0.10 0.82 0.39   5 13 0.0638 0.1875 P(5)=0.662  0.0339 0.0024 1795.64 -8447.07
 -7% 0.66 0.01 0.14 0.09 0.82 0.39   5 13 0.0625 0.1846 P(5)=0.667  0.0339 0.0024 1799.76 -8439.82
 -7% 0.66 0.01 0.13 0.10 0.82 0.39   5 13 0.0625 0.1846 P(5)=0.672  0.0338 0.0024 1804.85 -8450.17
 -7% 0.66 0.01 0.14 0.10 0.82 0.39   5 13 0.0612 0.1818 P(5)=0.676  0.0338 0.0024 1800.50 -8449.32
 -7% 0.66 0.01 0.14 0.10 0.83 0.39   5 13 0.0600 0.1818 P(5)=0.681  0.0337 0.0024 1791.87 -8448.48
 -6% 0.66 0.01 0.14 0.10 0.83 0.40   5 13 0.0588 0.1791 P(5)=0.686  0.0337 0.0024 1805.74 -8454.49
 -6% 0.66 0.01 0.13 0.10 0.83 0.40   5 13 0.0577 0.1765 P(5)=0.690  0.0336 0.0024 1797.93 -8437.91
 -6% 0.66 0.01 0.13 0.10 0.83 0.40   5 13 0.0566 0.1739 P(5)=0.694  0.0336 0.0024 1787.11 -8429.74
 -6% 0.66 0.01 0.13 0.10 0.84 0.40   5 13 0.0556 0.1714 P(5)=0.699  0.0335 0.0024 1761.02 -8411.79
 -6% 0.66 0.01 0.13 0.10 0.84 0.40   5 13 0.0545 0.1714 P(5)=0.703  0.0335 0.0024 1774.74 -8411.81
 -6% 0.66 0.01 0.13 0.10 0.84 0.40   5 13 0.0545 0.1690 P(5)=0.707  0.0335 0.0024 1801.73 -8414.60
 -6% 0.66 0.01 0.13 0.10 0.84 0.40   5 13 0.0536 0.1667 P(5)=0.711  0.0334 0.0024 1811.22 -8420.86
 -6% 0.66 0.01 0.13 0.10 0.83 0.40   5 13 0.0536 0.1644 P(5)=0.714  0.0334 0.0024 1812.20 -8424.77
 -6% 0.66 0.01 0.13 0.10 0.83 0.40   5 13 0.0526 0.1622 P(5)=0.718  0.0334 0.0024 1796.17 -8431.09
 -6% 0.66 0.01 0.13 0.10 0.82 0.40   5 13 0.0517 0.1600 P(5)=0.722  0.0333 0.0024 1794.85 -8429.74
 -6% 0.66 0.01 0.13 0.11 0.83 0.40   5 13 0.0508 0.1579 P(5)=0.725  0.0333 0.0024 1793.52 -8417.44
 -6% 0.66 0.01 0.13 0.10 0.83 0.40   5 13 0.0508 0.1558 P(5)=0.728  0.0332 0.0024 1785.18 -8405.61
 -6% 0.66 0.01 0.13 0.10 0.82 0.40   5 13 0.0508 0.1538 P(5)=0.732  0.0331 0.0024 1797.29 -8417.56
 -6% 0.66 0.01 0.13 0.10 0.82 0.40   5 13 0.0500 0.1538 P(5)=0.735  0.0330 0.0024 1789.83 -8406.28
 -6% 0.66 0.01 0.13 0.10 0.82 0.40   5 13 0.0500 0.1519 P(5)=0.738  0.0329 0.0024 1783.64 -8409.29
 -6% 0.66 0.01 0.13 0.10 0.81 0.40   5 13 0.0492 0.1519 P(5)=0.741  0.0329 0.0024 1806.76 -8431.35
 -6% 0.66 0.01 0.13 0.10 0.81 0.40   5 13 0.0492 0.1500 P(5)=0.744  0.0328 0.0024 1804.30 -8429.88
 -6% 0.66 0.01 0.13 0.10 0.82 0.40   5 13 0.0484 0.1605 P(5)=0.747  0.0327 0.0024 1808.50 -8427.10
 -6% 0.66 0.01 0.14 0.10 0.82 0.40   5 13 0.0476 0.1605 P(5)=0.750  0.0326 0.0024 1789.19 -8434.91
 -6% 0.66 0.01 0.13 0.10 0.82 0.40   5 13 0.0469 0.1605 P(5)=0.753  0.0325 0.0024 1774.07 -8433.03
 -5% 0.66 0.01 0.13 0.11 0.82 0.40   5 13 0.0469 0.1707 P(5)=0.756  0.0325 0.0024 1758.04 -8430.64
 -5% 0.66 0.01 0.13 0.10 0.82 0.40   5 13 0.0462 0.1807 P(5)=0.758  0.0325 0.0024 1775.25 -8423.01
 -5% 0.66 0.01 0.13 0.10 0.83 0.40   5 13 0.0455 0.1786 P(5)=0.761  0.0325 0.0024 1770.36 -8423.85
 -5% 0.66 0.01 0.13 0.10 0.83 0.40   5 13 0.0455 0.1786 P(5)=0.763  0.0324 0.0024 1757.66 -8422.31
 -5% 0.66 0.01 0.13 0.10 0.83 0.40   5 13 0.0448 0.1786 P(5)=0.766  0.0324 0.0024 1781.48 -8438.61
 -5% 0.66 0.01 0.13 0.10 0.83 0.40   5 13 0.0441 0.1765 P(5)=0.768  0.0323 0.0024 1772.50 -8423.72
 -5% 0.66 0.01 0.13 0.10 0.83 0.40   5 13 0.0441 0.1765 P(5)=0.771  0.0323 0.0024 1769.62 -8399.27
 -5% 0.66 0.01 0.13 0.11 0.84 0.40   5 13 0.0435 0.1744 P(5)=0.773  0.0323 0.0024 1782.60 -8408.59
 -5% 0.66 0.01 0.13 0.10 0.84 0.40   5 13 0.0435 0.1724 P(5)=0.776  0.0322 0.0024 1783.10 -8399.48
 -5% 0.66 0.01 0.13 0.10 0.84 0.40   5 13 0.0429 0.1705 P(5)=0.778  0.0322 0.0024 1786.45 -8404.22
 -5% 0.66 0.01 0.13 0.10 0.84 0.40   5 13 0.0429 0.1685 P(5)=0.780  0.0323 0.0024 1784.73 -8399.60  0:08


Current Pjump:      0.65774  0.01090  0.13127  0.10250  0.84000  0.40111
Current finetune:   0.01000  0.01000  0.01000  0.01000  0.01000  0.01000
New     finetune:   0.03292  0.00034  0.00411  0.00319  0.07644  0.01431


 -5% 0.63 0.33 0.22 0.25 0.00 0.44   5 13 0.0000 0.0000 P(5)=1.000  0.0392 0.0026 1760.18 -8241.03
 -5% 0.66 0.31 0.28 0.12 0.50 0.44   5 13 0.0000 0.0000 P(5)=1.000  0.0362 0.0025 1794.43 -8108.58
 -5% 0.65 0.30 0.26 0.17 0.67 0.44   5 13 0.0000 0.0000 P(5)=1.000  0.0330 0.0025 1809.44 -7980.92
 -5% 0.65 0.29 0.25 0.19 0.50 0.44   5 13 0.0000 0.0000 P(5)=1.000  0.0322 0.0024 1802.51 -7898.20
 -5% 0.66 0.29 0.22 0.15 0.40 0.44   5 13 0.0000 0.0000 P(5)=1.000  0.0321 0.0024 1822.45 -7821.84
 -5% 0.66 0.28 0.22 0.12 0.33 0.44   5 13 0.0000 0.0000 P(5)=1.000  0.0321 0.0024 1842.68 -7764.53
 -5% 0.66 0.27 0.21 0.11 0.29 0.44   5 13 0.0000 0.0000 P(5)=1.000  0.0315 0.0024 1839.43 -7740.75
 -5% 0.66 0.27 0.19 0.09 0.25 0.44   5 13 0.0000 0.0000 P(5)=1.000  0.0310 0.0024 1861.98 -7704.01
 -5% 0.66 0.27 0.20 0.08 0.33 0.44   5 13 0.0000 0.0000 P(5)=1.000  0.0304 0.0024 1842.48 -7712.02
 -4% 0.66 0.27 0.21 0.07 0.30 0.44   5 13 0.0000 0.0000 P(5)=1.000  0.0305 0.0024 1831.11 -7710.70
 -4% 0.66 0.26 0.20 0.07 0.27 0.44   5 13 0.0000 0.0000 P(5)=1.000  0.0301 0.0024 1869.70 -7716.65
 -4% 0.66 0.26 0.19 0.08 0.33 0.44   5 13 0.0000 0.0000 P(5)=1.000  0.0298 0.0024 1901.96 -7691.75
 -4% 0.66 0.26 0.19 0.08 0.31 0.44   5 13 0.0000 0.0000 P(5)=1.000  0.0295 0.0024 1891.10 -7699.86
 -4% 0.66 0.26 0.19 0.07 0.36 0.44   5 13 0.0000 0.0000 P(5)=1.000  0.0295 0.0024 1885.38 -7683.95
 -4% 0.66 0.26 0.20 0.08 0.33 0.44   5 13 0.0000 0.0000 P(5)=1.000  0.0294 0.0024 1883.91 -7681.75
 -4% 0.66 0.26 0.20 0.09 0.31 0.44   5 13 0.0000 0.0000 P(5)=1.000  0.0295 0.0024 1903.99 -7677.27
 -4% 0.66 0.25 0.20 0.10 0.29 0.44   5 13 0.0000 0.0909 P(5)=1.000  0.0296 0.0024 1899.45 -7655.87
 -4% 0.66 0.25 0.20 0.11 0.33 0.43   5 13 0.0000 0.0833 P(5)=1.000  0.0295 0.0024 1939.89 -7629.18
 -4% 0.66 0.25 0.20 0.11 0.37 0.43   5 13 0.0000 0.1538 P(5)=1.000  0.0296 0.0024 1893.70 -7632.11
 -4% 0.66 0.25 0.19 0.11 0.35 0.43   5 13 0.0000 0.1538 P(5)=1.000  0.0297 0.0024 1905.81 -7629.45
 -4% 0.66 0.25 0.20 0.12 0.33 0.43   5 13 0.0000 0.1538 P(5)=1.000  0.0296 0.0024 1907.97 -7630.93
 -4% 0.66 0.25 0.19 0.14 0.32 0.43   5 13 0.0000 0.1429 P(5)=1.000  0.0294 0.0024 1906.85 -7638.39
 -4% 0.66 0.25 0.20 0.13 0.30 0.43   5 13 0.0000 0.1429 P(5)=1.000  0.0293 0.0024 1889.76 -7635.48
 -4% 0.66 0.25 0.19 0.12 0.33 0.43   5 13 0.0000 0.1333 P(5)=1.000  0.0292 0.0024 1942.18 -7644.31
 -4% 0.66 0.25 0.20 0.14 0.36 0.43   5 13 0.0000 0.1250 P(5)=1.000  0.0292 0.0024 1895.87 -7640.66
 -4% 0.66 0.25 0.19 0.14 0.35 0.43   5 13 0.0000 0.1176 P(5)=1.000  0.0292 0.0024 1896.43 -7648.45
 -4% 0.66 0.25 0.19 0.14 0.37 0.42   5 13 0.0000 0.1111 P(5)=1.000  0.0291 0.0024 1930.20 -7644.42
 -4% 0.66 0.25 0.19 0.13 0.39 0.42   5 13 0.0000 0.1053 P(5)=1.000  0.0290 0.0024 1921.41 -7635.13
 -4% 0.65 0.25 0.20 0.15 0.41 0.42   5 13 0.0000 0.1053 P(5)=1.000  0.0290 0.0024 1968.36 -7625.87
 -3% 0.65 0.25 0.20 0.14 0.43 0.42   5 13 0.0000 0.1500 P(5)=1.000  0.0289 0.0023 1935.21 -7619.88
 -3% 0.65 0.25 0.20 0.14 0.45 0.42   5 13 0.0000 0.1905 P(5)=1.000  0.0290 0.0024 1903.18 -7615.78
 -3% 0.65 0.25 0.20 0.15 0.44 0.42   5 13 0.0000 0.1818 P(5)=1.000  0.0290 0.0024 1892.58 -7614.06
 -3% 0.66 0.25 0.20 0.14 0.45 0.42   5 13 0.0000 0.2174 P(5)=1.000  0.0289 0.0024 1914.19 -7631.58
 -3% 0.66 0.25 0.21 0.15 0.47 0.42   5 13 0.0000 0.2083 P(5)=1.000  0.0289 0.0024 1935.50 -7624.79
 -3% 0.66 0.25 0.21 0.14 0.49 0.42   5 13 0.0000 0.2000 P(5)=1.000  0.0289 0.0023 1981.84 -7646.05
 -3% 0.66 0.25 0.20 0.15 0.50 0.42   5 13 0.0000 0.2308 P(5)=1.000  0.0290 0.0023 1971.91 -7633.77
 -3% 0.65 0.24 0.20 0.14 0.49 0.41   5 13 0.0000 0.2593 P(5)=1.000  0.0290 0.0023 1973.20 -7642.43
 -3% 0.65 0.24 0.20 0.15 0.47 0.41   5 13 0.0000 0.2857 P(5)=1.000  0.0290 0.0023 2000.94 -7643.56
 -3% 0.65 0.24 0.20 0.15 0.49 0.41   5 13 0.0000 0.3103 P(5)=1.000  0.0289 0.0023 2024.87 -7633.65
 -3% 0.65 0.24 0.21 0.14 0.50 0.41   5 13 0.0000 0.3000 P(5)=1.000  0.0289 0.0023 2003.91 -7627.85
 -3% 0.65 0.24 0.20 0.15 0.51 0.41   5 13 0.0000 0.3226 P(5)=1.000  0.0289 0.0023 1988.08 -7608.78
 -3% 0.65 0.24 0.21 0.15 0.52 0.41   5 13 0.0000 0.3125 P(5)=1.000  0.0288 0.0023 2001.49 -7615.21
 -3% 0.65 0.24 0.21 0.15 0.53 0.41   5 13 0.0000 0.3030 P(5)=1.000  0.0289 0.0023 1981.86 -7620.48
 -3% 0.65 0.24 0.21 0.15 0.55 0.41   5 13 0.0000 0.3235 P(5)=1.000  0.0289 0.0023 1963.17 -7629.76
 -3% 0.65 0.24 0.21 0.16 0.56 0.41   5 13 0.0000 0.3429 P(5)=1.000  0.0289 0.0023 1998.71 -7620.59
 -3% 0.65 0.24 0.21 0.16 0.54 0.41   5 13 0.0000 0.3333 P(5)=1.000  0.0289 0.0023 1997.09 -7622.79
 -3% 0.65 0.24 0.22 0.16 0.55 0.41   5 13 0.0000 0.3514 P(5)=1.000  0.0291 0.0023 1985.97 -7630.78
 -3% 0.65 0.24 0.22 0.17 0.54 0.41   5 13 0.0000 0.3514 P(5)=1.000  0.0292 0.0023 1979.24 -7630.30
 -3% 0.66 0.24 0.22 0.17 0.53 0.41   5 13 0.0000 0.3514 P(5)=1.000  0.0292 0.0023 1977.74 -7621.91
 -2% 0.66 0.24 0.21 0.17 0.52 0.41   5 13 0.0000 0.3421 P(5)=1.000  0.0292 0.0023 2001.68 -7627.50
 -2% 0.66 0.24 0.21 0.18 0.51 0.41   5 13 0.0000 0.3421 P(5)=1.000  0.0293 0.0023 1984.81 -7625.09
 -2% 0.66 0.24 0.21 0.17 0.52 0.41   5 13 0.0000 0.3590 P(5)=1.000  0.0293 0.0023 2015.67 -7627.53
 -2% 0.66 0.24 0.21 0.17 0.51 0.41   5 13 0.0000 0.3750 P(5)=1.000  0.0293 0.0023 1974.06 -7618.74
 -2% 0.66 0.24 0.21 0.18 0.52 0.41   5 13 0.0000 0.3902 P(5)=1.000  0.0294 0.0023 1986.07 -7623.24
 -2% 0.66 0.24 0.20 0.17 0.53 0.41   5 13 0.0000 0.3902 P(5)=1.000  0.0294 0.0023 1969.35 -7613.21
 -2% 0.66 0.24 0.20 0.18 0.52 0.41   5 13 0.0000 0.4048 P(5)=1.000  0.0296 0.0023 1966.08 -7635.51
 -2% 0.66 0.24 0.20 0.18 0.53 0.41   5 13 0.0000 0.4186 P(5)=1.000  0.0297 0.0023 1998.56 -7627.52
 -2% 0.66 0.24 0.20 0.18 0.52 0.41   5 13 0.0000 0.4091 P(5)=1.000  0.0298 0.0023 2003.85 -7635.40
 -2% 0.66 0.24 0.21 0.18 0.51 0.41   5 13 0.0000 0.4091 P(5)=1.000  0.0298 0.0023 1997.87 -7626.81
 -2% 0.66 0.24 0.21 0.18 0.52 0.41   5 13 0.0000 0.4091 P(5)=1.000  0.0299 0.0023 1967.42 -7609.53
 -2% 0.66 0.24 0.21 0.18 0.52 0.41   5 13 0.0000 0.4222 P(5)=1.000  0.0298 0.0023 1978.34 -7610.03
 -2% 0.66 0.24 0.20 0.19 0.53 0.41   5 13 0.0000 0.4222 P(5)=1.000  0.0298 0.0023 1974.96 -7610.22
 -2% 0.66 0.24 0.21 0.19 0.52 0.41   5 13 0.0000 0.4348 P(5)=1.000  0.0299 0.0023 1991.83 -7615.20
 -2% 0.66 0.23 0.21 0.19 0.53 0.41   5 13 0.0000 0.4348 P(5)=1.000  0.0298 0.0023 2001.35 -7613.49
 -2% 0.66 0.23 0.21 0.18 0.52 0.41   5 13 0.0000 0.4468 P(5)=1.000  0.0298 0.0023 1993.32 -7611.22
 -2% 0.66 0.23 0.21 0.19 0.53 0.41   5 13 0.0000 0.4583 P(5)=1.000  0.0297 0.0023 1982.66 -7625.34
 -2% 0.66 0.23 0.21 0.19 0.52 0.41   5 13 0.0000 0.4694 P(5)=1.000  0.0298 0.0023 1990.23 -7636.67
 -2% 0.66 0.23 0.21 0.18 0.51 0.41   5 13 0.0000 0.4694 P(5)=1.000  0.0298 0.0023 1994.94 -7626.99
 -2% 0.66 0.23 0.21 0.18 0.51 0.41   5 13 0.0000 0.4800 P(5)=1.000  0.0298 0.0023 2014.16 -7629.63
 -1% 0.66 0.23 0.21 0.19 0.50 0.41   5 13 0.0000 0.4800 P(5)=1.000  0.0297 0.0023 2017.19 -7628.39
 -1% 0.66 0.23 0.21 0.19 0.49 0.41   5 13 0.0000 0.4706 P(5)=1.000  0.0297 0.0023 2023.78 -7616.54
 -1% 0.66 0.23 0.21 0.18 0.49 0.41   5 13 0.0000 0.4615 P(5)=1.000  0.0297 0.0023 2026.81 -7625.27
 -1% 0.66 0.23 0.21 0.18 0.49 0.41   5 13 0.0000 0.4717 P(5)=1.000  0.0297 0.0023 1988.68 -7627.08
 -1% 0.66 0.23 0.21 0.19 0.49 0.41   5 13 0.0000 0.4815 P(5)=1.000  0.0297 0.0023 1993.63 -7622.59
 -1% 0.66 0.23 0.21 0.19 0.48 0.41   5 13 0.0000 0.4909 P(5)=1.000  0.0298 0.0023 1989.31 -7619.57
 -1% 0.66 0.23 0.21 0.19 0.47 0.41   5 13 0.0000 0.5000 P(5)=1.000  0.0298 0.0023 1979.37 -7618.81
 -1% 0.66 0.23 0.21 0.19 0.47 0.41   5 13 0.0000 0.5000 P(5)=1.000  0.0298 0.0023 1976.97 -7620.30
 -1% 0.66 0.23 0.22 0.19 0.46 0.41   5 13 0.0000 0.5088 P(5)=1.000  0.0298 0.0023 1984.08 -7621.39
 -1% 0.66 0.23 0.21 0.19 0.47 0.41   5 13 0.0000 0.5000 P(5)=1.000  0.0298 0.0023 2023.70 -7625.85
 -1% 0.66 0.23 0.21 0.19 0.46 0.41   5 13 0.0000 0.5085 P(5)=1.000  0.0299 0.0023 2026.02 -7628.37
 -1% 0.66 0.23 0.21 0.19 0.46 0.41   5 13 0.0000 0.5085 P(5)=1.000  0.0299 0.0023 2012.49 -7628.55
 -1% 0.66 0.23 0.21 0.19 0.45 0.41   5 13 0.0000 0.5167 P(5)=1.000  0.0299 0.0023 1998.36 -7619.60
 -1% 0.66 0.23 0.21 0.19 0.45 0.41   5 13 0.0000 0.5167 P(5)=1.000  0.0299 0.0023 2003.76 -7639.75
 -1% 0.66 0.23 0.21 0.19 0.44 0.41   5 13 0.0000 0.5167 P(5)=1.000  0.0299 0.0023 1998.61 -7639.97
 -1% 0.66 0.23 0.21 0.19 0.44 0.41   5 13 0.0000 0.5246 P(5)=1.000  0.0300 0.0023 1992.11 -7633.74
 -1% 0.66 0.23 0.21 0.20 0.44 0.41   5 13 0.0000 0.5161 P(5)=1.000  0.0300 0.0023 2009.40 -7625.68
 -1% 0.66 0.23 0.21 0.20 0.45 0.41   5 13 0.0000 0.5238 P(5)=1.000  0.0300 0.0023 1973.17 -7618.37
 -1% 0.66 0.23 0.22 0.20 0.44 0.41   5 13 0.0000 0.5312 P(5)=1.000  0.0300 0.0023 1980.17 -7627.19
 -1% 0.66 0.23 0.22 0.21 0.44 0.41   5 13 0.0000 0.5385 P(5)=1.000  0.0300 0.0023 1996.50 -7638.28
 -0% 0.66 0.23 0.21 0.21 0.43 0.41   5 13 0.0000 0.5303 P(5)=1.000  0.0301 0.0023 2008.75 -7639.46
 -0% 0.66 0.23 0.21 0.21 0.44 0.41   5 13 0.0000 0.5373 P(5)=1.000  0.0300 0.0023 2006.69 -7632.14
 -0% 0.66 0.23 0.21 0.22 0.43 0.41   5 13 0.0000 0.5294 P(5)=1.000  0.0300 0.0023 2034.35 -7623.64
 -0% 0.66 0.23 0.21 0.22 0.44 0.41   5 13 0.0000 0.5217 P(5)=1.000  0.0300 0.0023 2019.60 -7622.65
 -0% 0.66 0.23 0.21 0.22 0.44 0.41   5 13 0.0000 0.5286 P(5)=1.000  0.0299 0.0023 2016.90 -7633.31
 -0% 0.66 0.23 0.22 0.22 0.43 0.41   5 13 0.0000 0.5352 P(5)=1.000  0.0300 0.0023 2017.35 -7638.12
 -0% 0.66 0.23 0.22 0.22 0.43 0.41   5 13 0.0000 0.5417 P(5)=1.000  0.0299 0.0023 2007.05 -7644.02
 -0% 0.66 0.23 0.22 0.22 0.43 0.41   5 13 0.0000 0.5417 P(5)=1.000  0.0299 0.0023 1996.54 -7626.04
 -0% 0.66 0.23 0.21 0.22 0.44 0.41   5 13 0.0000 0.5479 P(5)=1.000  0.0300 0.0023 2043.86 -7619.69
 -0% 0.66 0.23 0.21 0.22 0.43 0.41   5 13 0.0000 0.5541 P(5)=1.000  0.0300 0.0023 2045.71 -7628.16
  0% 0.66 0.23 0.21 0.23 0.43 0.41   5 13 0.0000 0.5600 P(5)=1.000  0.0300 0.0023 2026.98 -7620.71  0:16


Current Pjump:      0.65712  0.23082  0.21444  0.22500  0.43000  0.41111
Current finetune:   0.03292  0.00034  0.00411  0.00319  0.07644  0.01431
New     finetune:   0.10812  0.00025  0.00282  0.00231  0.12019  0.02117


  0% 0.65 0.26 0.22 0.50 0.00 0.44   5 13 0.0000 1.0000 P(5)=1.000  0.0277 0.0023 2039.34 -7612.18
  0% 0.65 0.25 0.22 0.38 0.00 0.44   5 13 0.0000 1.0000 P(5)=1.000  0.0291 0.0023 2037.62 -7612.54
  0% 0.65 0.25 0.26 0.42 0.33 0.44   5 13 0.0000 0.6667 P(5)=1.000  0.0308 0.0023 2013.01 -7619.79
  0% 0.66 0.25 0.25 0.44 0.50 0.42   5 13 0.0000 0.7500 P(5)=1.000  0.0323 0.0024 2014.32 -7617.73
  0% 0.65 0.26 0.24 0.40 0.40 0.40   5 13 0.0000 0.8000 P(5)=1.000  0.0335 0.0024 2013.22 -7614.73
  0% 0.65 0.26 0.24 0.38 0.50 0.41   5 13 0.0000 0.8333 P(5)=1.000  0.0330 0.0023 2061.88 -7620.82
  0% 0.66 0.25 0.25 0.36 0.57 0.41   5 13 0.0000 0.8333 P(5)=1.000  0.0334 0.0023 2036.86 -7619.35
  0% 0.66 0.25 0.25 0.34 0.50 0.42   5 13 0.0000 0.8571 P(5)=1.000  0.0336 0.0023 2062.44 -7629.05
  0% 0.66 0.25 0.27 0.36 0.44 0.41   5 13 0.0000 0.8750 P(5)=1.000  0.0340 0.0023 2078.29 -7632.91
  1% 0.66 0.25 0.27 0.38 0.40 0.41   5 13 0.0000 0.8889 P(5)=1.000  0.0343 0.0023 2072.68 -7610.37
  1% 0.66 0.25 0.25 0.39 0.36 0.41   5 13 0.0000 0.8000 P(5)=1.000  0.0342 0.0023 2047.99 -7619.38
  1% 0.66 0.25 0.25 0.40 0.33 0.42   5 13 0.0000 0.8182 P(5)=1.000  0.0340 0.0023 2048.90 -7603.84
  1% 0.66 0.25 0.26 0.40 0.38 0.42   5 13 0.0000 0.8333 P(5)=1.000  0.0337 0.0023 2056.89 -7610.96
  1% 0.66 0.25 0.25 0.41 0.36 0.42   5 13 0.0000 0.7692 P(5)=1.000  0.0334 0.0023 2069.04 -7626.68
  1% 0.66 0.25 0.24 0.40 0.33 0.42   5 13 0.0000 0.7143 P(5)=1.000  0.0331 0.0023 2059.23 -7615.30
  1% 0.66 0.25 0.26 0.41 0.31 0.42   5 13 0.0000 0.6667 P(5)=1.000  0.0329 0.0023 2050.94 -7629.63
  1% 0.66 0.25 0.24 0.41 0.35 0.42   5 13 0.0000 0.6875 P(5)=1.000  0.0329 0.0023 2012.80 -7623.36
  1% 0.66 0.25 0.25 0.42 0.33 0.42   5 13 0.0000 0.7059 P(5)=1.000  0.0328 0.0023 2002.78 -7626.50
  1% 0.66 0.25 0.26 0.41 0.32 0.42   5 13 0.0000 0.7222 P(5)=1.000  0.0330 0.0023 2014.22 -7613.51
  1% 0.66 0.25 0.26 0.40 0.30 0.42   5 13 0.0000 0.7368 P(5)=1.000  0.0330 0.0023 2018.52 -7618.26
  1% 0.66 0.25 0.26 0.40 0.29 0.41   5 13 0.0000 0.7500 P(5)=1.000  0.0328 0.0023 2047.85 -7625.86
  1% 0.66 0.25 0.25 0.41 0.27 0.41   5 13 0.0000 0.7143 P(5)=1.000  0.0329 0.0023 2053.81 -7623.29
  1% 0.66 0.25 0.25 0.41 0.26 0.42   5 13 0.0000 0.7273 P(5)=1.000  0.0331 0.0023 2056.00 -7633.90
  1% 0.66 0.25 0.25 0.41 0.29 0.42   5 13 0.0000 0.7391 P(5)=1.000  0.0333 0.0023 2010.54 -7626.04
  1% 0.66 0.25 0.24 0.41 0.28 0.42   5 13 0.0000 0.7500 P(5)=1.000  0.0334 0.0024 2006.94 -7614.86
  1% 0.66 0.26 0.25 0.40 0.27 0.41   5 13 0.0000 0.7600 P(5)=1.000  0.0337 0.0024 2001.75 -7630.93
  1% 0.66 0.26 0.25 0.41 0.30 0.41   5 13 0.0000 0.7692 P(5)=1.000  0.0337 0.0024 2055.99 -7636.66
  1% 0.66 0.26 0.25 0.40 0.29 0.41   5 13 0.0000 0.7407 P(5)=1.000  0.0338 0.0024 2048.05 -7620.75
  1% 0.66 0.26 0.25 0.41 0.31 0.41   5 13 0.0000 0.7500 P(5)=1.000  0.0338 0.0024 2080.34 -7616.58
  2% 0.66 0.26 0.24 0.39 0.33 0.41   5 13 0.0000 0.7586 P(5)=1.000  0.0339 0.0024 2019.08 -7617.77
  2% 0.66 0.26 0.25 0.39 0.32 0.41   5 13 0.0000 0.7667 P(5)=1.000  0.0340 0.0024 2025.94 -7621.08
  2% 0.66 0.26 0.25 0.38 0.31 0.41   5 13 0.0000 0.7742 P(5)=1.000  0.0341 0.0024 2014.28 -7627.05
  2% 0.66 0.26 0.25 0.38 0.30 0.41   5 13 0.0000 0.7812 P(5)=1.000  0.0341 0.0024 1993.96 -7612.79
  2% 0.66 0.26 0.25 0.38 0.29 0.41   5 13 0.0000 0.7879 P(5)=1.000  0.0341 0.0024 2003.94 -7613.40
  2% 0.66 0.26 0.25 0.38 0.29 0.41   5 13 0.0000 0.7647 P(5)=1.000  0.0341 0.0024 2005.95 -7617.85
  2% 0.66 0.26 0.26 0.38 0.28 0.41   5 13 0.0000 0.7714 P(5)=1.000  0.0341 0.0024 1993.65 -7622.55
  2% 0.66 0.26 0.26 0.37 0.27 0.41   5 13 0.0000 0.7778 P(5)=1.000  0.0342 0.0024 1970.21 -7627.59
  2% 0.66 0.26 0.26 0.36 0.26 0.40   5 13 0.0000 0.7838 P(5)=1.000  0.0342 0.0024 1967.90 -7622.64
  2% 0.66 0.26 0.26 0.36 0.28 0.40   5 13 0.0000 0.7632 P(5)=1.000  0.0341 0.0024 1992.23 -7625.45
  2% 0.66 0.26 0.26 0.35 0.28 0.40   5 13 0.0000 0.7436 P(5)=1.000  0.0340 0.0024 1985.85 -7627.75
  2% 0.66 0.26 0.26 0.35 0.27 0.40   5 13 0.0000 0.7500 P(5)=1.000  0.0338 0.0024 1991.92 -7635.51
  2% 0.66 0.26 0.26 0.35 0.26 0.40   5 13 0.0000 0.7561 P(5)=1.000  0.0337 0.0024 2017.36 -7626.89
  2% 0.66 0.26 0.25 0.35 0.28 0.40   5 13 0.0000 0.7381 P(5)=1.000  0.0337 0.0025 1992.40 -7614.19
  2% 0.65 0.26 0.25 0.35 0.27 0.40   5 13 0.0000 0.7442 P(5)=1.000  0.0336 0.0025 1979.14 -7615.40
  2% 0.65 0.26 0.25 0.35 0.29 0.40   5 13 0.0000 0.7500 P(5)=1.000  0.0335 0.0025 1999.51 -7625.38
  2% 0.65 0.26 0.25 0.35 0.28 0.40   5 13 0.0000 0.7333 P(5)=1.000  0.0335 0.0025 1994.07 -7620.74
  2% 0.65 0.26 0.25 0.35 0.28 0.40   5 13 0.0000 0.7391 P(5)=1.000  0.0336 0.0025 1998.79 -7608.78
  2% 0.65 0.26 0.25 0.35 0.27 0.40   5 13 0.0000 0.7447 P(5)=1.000  0.0336 0.0025 2002.89 -7620.60
  2% 0.65 0.26 0.25 0.35 0.27 0.40   5 13 0.0000 0.7500 P(5)=1.000  0.0336 0.0025 2006.41 -7627.92
  3% 0.65 0.26 0.25 0.35 0.26 0.40   5 13 0.0000 0.7500 P(5)=1.000  0.0336 0.0025 1998.84 -7621.93
  3% 0.65 0.26 0.26 0.35 0.25 0.40   5 13 0.0000 0.7500 P(5)=1.000  0.0336 0.0025 2004.48 -7618.26
  3% 0.65 0.26 0.26 0.35 0.25 0.40   5 13 0.0000 0.7551 P(5)=1.000  0.0337 0.0025 2013.09 -7621.75
  3% 0.65 0.26 0.26 0.34 0.25 0.40   5 13 0.0000 0.7600 P(5)=1.000  0.0336 0.0025 1993.29 -7610.87
  3% 0.65 0.26 0.26 0.34 0.24 0.40   5 13 0.0000 0.7647 P(5)=1.000  0.0336 0.0025 2015.17 -7608.97
  3% 0.65 0.26 0.26 0.34 0.25 0.40   5 13 0.0000 0.7647 P(5)=1.000  0.0336 0.0025 2050.64 -7616.08
  3% 0.65 0.26 0.26 0.34 0.27 0.40   5 13 0.0000 0.7692 P(5)=1.000  0.0337 0.0025 1986.56 -7611.00
  3% 0.65 0.26 0.26 0.34 0.26 0.41   5 13 0.0000 0.7692 P(5)=1.000  0.0338 0.0025 1979.92 -7616.95
  3% 0.65 0.26 0.26 0.33 0.28 0.40   5 13 0.0000 0.7736 P(5)=1.000  0.0339 0.0025 2018.33 -7630.78
  3% 0.65 0.26 0.26 0.33 0.27 0.40   5 13 0.0000 0.7778 P(5)=1.000  0.0339 0.0025 2016.04 -7638.22
  3% 0.65 0.26 0.26 0.32 0.27 0.40   5 13 0.0000 0.7818 P(5)=1.000  0.0339 0.0025 2003.79 -7636.04
  3% 0.65 0.26 0.26 0.32 0.28 0.40   5 13 0.0000 0.7857 P(5)=1.000  0.0340 0.0025 1979.90 -7613.60
  3% 0.65 0.26 0.26 0.32 0.27 0.40   5 13 0.0000 0.7857 P(5)=1.000  0.0340 0.0025 1983.28 -7610.94
  3% 0.65 0.26 0.26 0.32 0.27 0.40   5 13 0.0000 0.7895 P(5)=1.000  0.0340 0.0025 1985.06 -7609.05
  3% 0.65 0.26 0.26 0.32 0.27 0.40   5 13 0.0000 0.7895 P(5)=1.000  0.0339 0.0025 1989.07 -7614.61
  3% 0.65 0.26 0.26 0.32 0.26 0.40   5 13 0.0000 0.7931 P(5)=1.000  0.0339 0.0025 1977.37 -7621.35
  3% 0.65 0.26 0.26 0.32 0.26 0.40   5 13 0.0000 0.7966 P(5)=1.000  0.0339 0.0025 1978.97 -7620.89
  3% 0.65 0.26 0.26 0.32 0.27 0.40   5 13 0.0000 0.8000 P(5)=1.000  0.0339 0.0025 2010.90 -7628.20
  3% 0.65 0.26 0.25 0.32 0.28 0.40   5 13 0.0000 0.7869 P(5)=1.000  0.0339 0.0025 1962.56 -7618.17
  3% 0.65 0.26 0.25 0.32 0.29 0.40   5 13 0.0000 0.7742 P(5)=1.000  0.0339 0.0025 2030.76 -7628.18
  4% 0.65 0.26 0.26 0.31 0.29 0.40   5 13 0.0000 0.7619 P(5)=1.000  0.0339 0.0025 2036.41 -7611.21
  4% 0.65 0.26 0.26 0.31 0.28 0.41   5 13 0.0000 0.7656 P(5)=1.000  0.0338 0.0025 2026.89 -7625.85
  4% 0.65 0.26 0.26 0.31 0.28 0.40   5 13 0.0000 0.7692 P(5)=1.000  0.0338 0.0025 2042.50 -7633.98
  4% 0.65 0.26 0.26 0.31 0.27 0.40   5 13 0.0000 0.7692 P(5)=1.000  0.0338 0.0025 2056.45 -7628.31
  4% 0.65 0.26 0.26 0.31 0.27 0.40   5 13 0.0000 0.7727 P(5)=1.000  0.0339 0.0025 2042.29 -7613.52
  4% 0.65 0.26 0.26 0.31 0.28 0.40   5 13 0.0000 0.7761 P(5)=1.000  0.0339 0.0025 2003.53 -7605.65
  4% 0.66 0.26 0.26 0.31 0.28 0.40   5 13 0.0000 0.7647 P(5)=1.000  0.0340 0.0025 2007.51 -7614.70
  4% 0.65 0.26 0.26 0.31 0.27 0.40   5 13 0.0000 0.7681 P(5)=1.000  0.0341 0.0025 1993.94 -7608.06
  4% 0.65 0.26 0.25 0.31 0.27 0.40   5 13 0.0000 0.7714 P(5)=1.000  0.0341 0.0025 2023.47 -7597.95
  4% 0.65 0.26 0.26 0.32 0.27 0.40   5 13 0.0000 0.7746 P(5)=1.000  0.0342 0.0025 2027.54 -7603.22
  4% 0.65 0.26 0.26 0.32 0.26 0.40   5 13 0.0000 0.7778 P(5)=1.000  0.0343 0.0025 2013.74 -7605.45
  4% 0.65 0.26 0.26 0.32 0.26 0.40   5 13 0.0000 0.7808 P(5)=1.000  0.0344 0.0025 2025.53 -7611.86
  4% 0.65 0.26 0.26 0.32 0.27 0.40   5 13 0.0000 0.7838 P(5)=1.000  0.0344 0.0025 2053.05 -7615.50
  4% 0.65 0.26 0.26 0.32 0.28 0.40   5 13 0.0000 0.7867 P(5)=1.000  0.0345 0.0025 1997.65 -7605.71
  4% 0.65 0.26 0.26 0.32 0.27 0.40   5 13 0.0000 0.7895 P(5)=1.000  0.0346 0.0025 2007.30 -7595.67
  4% 0.65 0.26 0.26 0.31 0.28 0.40   5 13 0.0000 0.7922 P(5)=1.000  0.0345 0.0025 2074.70 -7600.05
  4% 0.65 0.26 0.26 0.31 0.28 0.40   5 13 0.0000 0.7949 P(5)=1.000  0.0346 0.0025 2094.85 -7603.72
  4% 0.65 0.26 0.26 0.31 0.29 0.40   5 13 0.0000 0.7975 P(5)=1.000  0.0347 0.0025 2047.57 -7603.51
  4% 0.65 0.26 0.27 0.31 0.28 0.40   5 13 0.0000 0.8000 P(5)=1.000  0.0348 0.0025 2039.31 -7605.74
  4% 0.65 0.26 0.27 0.31 0.28 0.40   5 13 0.0000 0.8025 P(5)=1.000  0.0348 0.0025 2046.13 -7609.86
  5% 0.65 0.26 0.27 0.31 0.29 0.40   5 13 0.0000 0.8049 P(5)=1.000  0.0349 0.0025 2074.95 -7609.07
  5% 0.65 0.26 0.27 0.32 0.29 0.40   5 13 0.0000 0.8072 P(5)=1.000  0.0350 0.0025 2074.80 -7612.34
  5% 0.65 0.26 0.27 0.32 0.28 0.40   5 13 0.0000 0.7976 P(5)=1.000  0.0350 0.0025 2086.78 -7603.21
  5% 0.65 0.26 0.27 0.31 0.28 0.40   5 13 0.0000 0.8000 P(5)=1.000  0.0351 0.0025 2075.80 -7607.33
  5% 0.65 0.26 0.27 0.31 0.28 0.40   5 13 0.0000 0.8000 P(5)=1.000  0.0351 0.0025 2067.09 -7607.93
  5% 0.65 0.26 0.27 0.31 0.27 0.40   5 13 0.0000 0.8000 P(5)=1.000  0.0351 0.0025 2070.59 -7593.73
  5% 0.65 0.26 0.27 0.31 0.27 0.40   5 13 0.0000 0.8023 P(5)=1.000  0.0350 0.0025 2073.63 -7617.63
  5% 0.65 0.26 0.27 0.31 0.28 0.40   5 13 0.0000 0.8046 P(5)=1.000  0.0350 0.0025 2032.70 -7598.03
  5% 0.65 0.26 0.28 0.31 0.29 0.40   5 13 0.0000 0.8068 P(5)=1.000  0.0349 0.0025 2105.07 -7609.80
  5% 0.65 0.26 0.28 0.32 0.28 0.40   5 13 0.0000 0.8090 P(5)=1.000  0.0349 0.0025 2084.12 -7620.28
  5% 0.65 0.26 0.28 0.32 0.29 0.40   5 13 0.0000 0.8000 P(5)=1.000  0.0349 0.0025 2037.11 -7605.72  0:24

  5% 0.65 0.26 0.28 0.32 0.29 0.40   5 13 0.0000 0.7912 P(5)=1.000  0.0349 0.0025 2027.05 -7610.40
  5% 0.65 0.26 0.28 0.32 0.28 0.40   5 13 0.0000 0.7935 P(5)=1.000  0.0349 0.0025 2036.62 -7606.44
  5% 0.65 0.26 0.28 0.32 0.28 0.40   5 13 0.0000 0.7957 P(5)=1.000  0.0349 0.0025 2019.54 -7601.51
  5% 0.65 0.26 0.28 0.32 0.28 0.40   5 13 0.0000 0.7872 P(5)=1.000  0.0349 0.0025 2041.25 -7615.74
  5% 0.65 0.26 0.28 0.33 0.28 0.40   5 13 0.0000 0.7789 P(5)=1.000  0.0348 0.0025 2041.42 -7614.49
  5% 0.65 0.26 0.28 0.33 0.27 0.40   5 13 0.0000 0.7812 P(5)=1.000  0.0348 0.0025 2050.30 -7616.01
  5% 0.65 0.26 0.28 0.33 0.27 0.40   5 13 0.0000 0.7835 P(5)=1.000  0.0347 0.0025 2047.73 -7611.45
  5% 0.65 0.26 0.28 0.33 0.27 0.40   5 13 0.0000 0.7857 P(5)=1.000  0.0347 0.0025 2040.96 -7615.20
  5% 0.65 0.26 0.28 0.33 0.28 0.40   5 13 0.0000 0.7778 P(5)=1.000  0.0347 0.0025 2058.36 -7614.71
  6% 0.65 0.26 0.28 0.33 0.28 0.40   5 13 0.0000 0.7700 P(5)=1.000  0.0346 0.0025 2008.79 -7608.81
  6% 0.65 0.26 0.28 0.33 0.28 0.40   5 13 0.0000 0.7624 P(5)=1.000  0.0346 0.0025 2001.20 -7618.48
  6% 0.65 0.26 0.28 0.33 0.28 0.40   5 13 0.0000 0.7647 P(5)=1.000  0.0345 0.0025 1997.72 -7605.95
  6% 0.65 0.26 0.28 0.33 0.27 0.40   5 13 0.0000 0.7670 P(5)=1.000  0.0344 0.0025 1982.93 -7616.37
  6% 0.65 0.26 0.28 0.34 0.27 0.40   5 13 0.0000 0.7692 P(5)=1.000  0.0344 0.0025 2024.37 -7629.54
  6% 0.65 0.26 0.28 0.34 0.28 0.40   5 13 0.0000 0.7714 P(5)=1.000  0.0343 0.0025 2056.07 -7640.81
  6% 0.65 0.26 0.28 0.34 0.28 0.40   5 13 0.0000 0.7736 P(5)=1.000  0.0342 0.0025 2041.09 -7628.17
  6% 0.65 0.26 0.28 0.34 0.27 0.40   5 13 0.0000 0.7757 P(5)=1.000  0.0341 0.0025 2051.92 -7626.16
  6% 0.65 0.26 0.28 0.34 0.28 0.40   5 13 0.0000 0.7778 P(5)=1.000  0.0341 0.0025 2011.50 -7610.79
  6% 0.66 0.26 0.28 0.34 0.28 0.40   5 13 0.0000 0.7798 P(5)=1.000  0.0341 0.0025 2014.34 -7621.06
  6% 0.66 0.26 0.28 0.34 0.27 0.40   5 13 0.0000 0.7818 P(5)=1.000  0.0341 0.0025 2003.24 -7619.86
  6% 0.66 0.26 0.28 0.34 0.27 0.40   5 13 0.0000 0.7838 P(5)=1.000  0.0341 0.0025 2018.18 -7632.97
  6% 0.66 0.26 0.28 0.34 0.27 0.40   5 13 0.0000 0.7857 P(5)=1.000  0.0342 0.0025 2046.98 -7634.75
  6% 0.66 0.26 0.27 0.34 0.27 0.40   5 13 0.0000 0.7876 P(5)=1.000  0.0342 0.0025 2046.44 -7622.17
  6% 0.66 0.26 0.28 0.34 0.27 0.40   5 13 0.0000 0.7895 P(5)=1.000  0.0342 0.0025 2059.49 -7625.26
  6% 0.66 0.26 0.27 0.34 0.27 0.40   5 13 0.0000 0.7913 P(5)=1.000  0.0342 0.0025 2066.86 -7622.40
  6% 0.66 0.26 0.27 0.34 0.27 0.40   5 13 0.0000 0.7931 P(5)=1.000  0.0342 0.0025 2056.07 -7625.63
  6% 0.66 0.26 0.27 0.34 0.27 0.40   5 13 0.0000 0.7949 P(5)=1.000  0.0342 0.0025 2049.44 -7616.04
  6% 0.66 0.26 0.28 0.34 0.27 0.40   5 13 0.0000 0.7966 P(5)=1.000  0.0342 0.0025 2050.76 -7627.42
  6% 0.66 0.26 0.27 0.34 0.26 0.40   5 13 0.0000 0.7983 P(5)=1.000  0.0342 0.0025 2046.42 -7624.69
  7% 0.66 0.26 0.28 0.34 0.27 0.40   5 13 0.0000 0.8000 P(5)=1.000  0.0342 0.0025 2048.65 -7630.06
  7% 0.66 0.26 0.27 0.34 0.27 0.40   5 13 0.0000 0.7934 P(5)=1.000  0.0341 0.0025 2030.45 -7623.71
  7% 0.66 0.26 0.28 0.34 0.27 0.40   5 13 0.0000 0.7869 P(5)=1.000  0.0341 0.0025 2023.35 -7636.71
  7% 0.66 0.26 0.28 0.34 0.28 0.40   5 13 0.0000 0.7886 P(5)=1.000  0.0341 0.0025 2078.32 -7630.50
  7% 0.66 0.26 0.28 0.34 0.28 0.40   5 13 0.0000 0.7903 P(5)=1.000  0.0341 0.0025 2076.66 -7635.80
  7% 0.66 0.26 0.28 0.34 0.28 0.40   5 13 0.0000 0.7920 P(5)=1.000  0.0342 0.0025 2021.07 -7624.73
  7% 0.66 0.26 0.28 0.34 0.29 0.40   5 13 0.0000 0.7937 P(5)=1.000  0.0342 0.0025 2074.81 -7622.01
  7% 0.66 0.26 0.28 0.34 0.28 0.40   5 13 0.0000 0.7953 P(5)=1.000  0.0341 0.0025 2075.94 -7627.85
  7% 0.66 0.26 0.28 0.34 0.28 0.40   5 13 0.0000 0.7969 P(5)=1.000  0.0341 0.0025 2071.88 -7627.56
  7% 0.66 0.26 0.28 0.33 0.28 0.40   5 13 0.0000 0.7907 P(5)=1.000  0.0341 0.0025 2055.90 -7618.95
  7% 0.66 0.26 0.28 0.33 0.29 0.40   5 13 0.0000 0.7907 P(5)=1.000  0.0340 0.0025 2035.74 -7620.21
  7% 0.66 0.26 0.28 0.33 0.28 0.40   5 13 0.0000 0.7907 P(5)=1.000  0.0340 0.0025 2060.14 -7623.39
  7% 0.66 0.26 0.28 0.33 0.28 0.40   5 13 0.0000 0.7923 P(5)=1.000  0.0340 0.0025 2036.90 -7624.46
  7% 0.66 0.26 0.28 0.33 0.28 0.40   5 13 0.0000 0.7923 P(5)=1.000  0.0340 0.0025 2038.43 -7609.46
  7% 0.66 0.26 0.28 0.33 0.28 0.40   5 13 0.0000 0.7923 P(5)=1.000  0.0339 0.0025 2040.36 -7608.44
  7% 0.66 0.26 0.28 0.33 0.28 0.40   5 13 0.0000 0.7923 P(5)=1.000  0.0339 0.0025 2045.34 -7621.25
  7% 0.66 0.26 0.28 0.33 0.27 0.40   5 13 0.0000 0.7923 P(5)=1.000  0.0339 0.0025 2059.41 -7615.47
  7% 0.66 0.26 0.28 0.33 0.27 0.41   5 13 0.0000 0.7939 P(5)=1.000  0.0338 0.0025 2064.72 -7617.66
  7% 0.66 0.26 0.28 0.33 0.27 0.41   5 13 0.0000 0.7939 P(5)=1.000  0.0338 0.0025 2040.05 -7611.87
  7% 0.66 0.26 0.28 0.33 0.28 0.40   5 13 0.0000 0.7939 P(5)=1.000  0.0337 0.0025 2030.03 -7612.34
  8% 0.66 0.26 0.28 0.32 0.27 0.41   5 13 0.0000 0.7955 P(5)=1.000  0.0337 0.0025 2021.06 -7617.02
  8% 0.66 0.26 0.28 0.32 0.27 0.41   5 13 0.0000 0.7970 P(5)=1.000  0.0337 0.0025 2010.37 -7611.05
  8% 0.66 0.26 0.28 0.32 0.27 0.41   5 13 0.0000 0.7985 P(5)=1.000  0.0337 0.0025 2006.83 -7612.51
  8% 0.66 0.26 0.28 0.32 0.27 0.41   5 13 0.0000 0.8000 P(5)=1.000  0.0337 0.0025 2015.16 -7626.84
  8% 0.66 0.26 0.28 0.32 0.27 0.41   5 13 0.0000 0.8000 P(5)=1.000  0.0337 0.0025 2019.55 -7630.38
  8% 0.66 0.26 0.28 0.32 0.26 0.41   5 13 0.0000 0.8015 P(5)=1.000  0.0337 0.0025 2004.41 -7628.72
  8% 0.66 0.26 0.28 0.32 0.27 0.41   5 13 0.0000 0.8029 P(5)=1.000  0.0337 0.0025 2029.22 -7631.46
  8% 0.66 0.26 0.28 0.32 0.27 0.41   5 13 0.0000 0.8043 P(5)=1.000  0.0337 0.0025 2008.35 -7622.94
  8% 0.66 0.26 0.28 0.32 0.27 0.41   5 13 0.0000 0.7986 P(5)=1.000  0.0337 0.0025 2003.46 -7627.85
  8% 0.66 0.26 0.28 0.32 0.27 0.41   5 13 0.0000 0.7986 P(5)=1.000  0.0337 0.0025 2013.69 -7618.61
  8% 0.66 0.26 0.28 0.32 0.27 0.40   5 13 0.0000 0.8000 P(5)=1.000  0.0338 0.0025 2023.59 -7596.15
  8% 0.66 0.26 0.28 0.32 0.27 0.40   5 13 0.0000 0.8014 P(5)=1.000  0.0337 0.0025 2088.44 -7617.62
  8% 0.66 0.26 0.28 0.32 0.28 0.40   5 13 0.0000 0.8028 P(5)=1.000  0.0337 0.0025 2058.44 -7611.24
  8% 0.66 0.26 0.28 0.32 0.28 0.40   5 13 0.0000 0.8042 P(5)=1.000  0.0337 0.0025 2061.91 -7608.65
  8% 0.66 0.26 0.28 0.32 0.27 0.40   5 13 0.0000 0.8056 P(5)=1.000  0.0338 0.0025 2071.67 -7606.42
  8% 0.66 0.25 0.28 0.32 0.28 0.40   5 13 0.0000 0.8000 P(5)=1.000  0.0338 0.0025 2043.40 -7603.26
  8% 0.66 0.25 0.28 0.32 0.28 0.40   5 13 0.0000 0.8014 P(5)=1.000  0.0338 0.0025 2105.80 -7604.83
  8% 0.66 0.25 0.27 0.32 0.28 0.41   5 13 0.0000 0.8027 P(5)=1.000  0.0338 0.0025 2064.05 -7604.91
  8% 0.66 0.25 0.27 0.32 0.28 0.41   5 13 0.0000 0.8041 P(5)=1.000  0.0338 0.0025 2069.32 -7599.77
  8% 0.66 0.25 0.27 0.32 0.28 0.40   5 13 0.0000 0.8041 P(5)=1.000  0.0338 0.0025 2035.72 -7600.51
  9% 0.65 0.25 0.28 0.32 0.28 0.41   5 13 0.0000 0.8041 P(5)=1.000  0.0338 0.0025 2040.42 -7597.95
  9% 0.65 0.25 0.28 0.32 0.29 0.41   5 13 0.0000 0.8054 P(5)=1.000  0.0338 0.0025 2103.09 -7615.21
  9% 0.65 0.25 0.28 0.32 0.28 0.41   5 13 0.0000 0.8000 P(5)=1.000  0.0337 0.0025 2094.96 -7627.69
  9% 0.65 0.25 0.28 0.32 0.29 0.41   5 13 0.0000 0.7947 P(5)=1.000  0.0337 0.0025 2044.11 -7626.69
  9% 0.65 0.25 0.28 0.32 0.29 0.41   5 13 0.0000 0.7895 P(5)=1.000  0.0337 0.0025 2056.12 -7613.49
  9% 0.65 0.25 0.28 0.32 0.29 0.40   5 13 0.0000 0.7843 P(5)=1.000  0.0337 0.0025 2054.26 -7611.97
  9% 0.65 0.25 0.28 0.33 0.28 0.40   5 13 0.0000 0.7792 P(5)=1.000  0.0337 0.0025 2079.87 -7610.20
  9% 0.65 0.25 0.28 0.33 0.29 0.40   5 13 0.0000 0.7742 P(5)=1.000  0.0337 0.0025 2041.37 -7607.28
  9% 0.65 0.25 0.28 0.33 0.29 0.40   5 13 0.0000 0.7756 P(5)=1.000  0.0337 0.0025 2028.06 -7619.31
  9% 0.65 0.25 0.28 0.33 0.29 0.40   5 13 0.0000 0.7707 P(5)=1.000  0.0336 0.0025 2088.86 -7614.88
  9% 0.65 0.25 0.28 0.33 0.29 0.40   5 13 0.0000 0.7722 P(5)=1.000  0.0336 0.0025 2088.62 -7621.44
  9% 0.65 0.25 0.28 0.33 0.29 0.40   5 13 0.0000 0.7736 P(5)=1.000  0.0336 0.0025 2033.89 -7608.62
  9% 0.65 0.25 0.28 0.33 0.29 0.40   5 13 0.0000 0.7688 P(5)=1.000  0.0336 0.0025 2029.16 -7607.08
  9% 0.65 0.25 0.28 0.33 0.30 0.40   5 13 0.0000 0.7640 P(5)=1.000  0.0336 0.0025 2074.18 -7599.44
  9% 0.65 0.25 0.28 0.33 0.29 0.40   5 13 0.0000 0.7654 P(5)=1.000  0.0336 0.0025 2061.78 -7617.96
  9% 0.65 0.25 0.28 0.32 0.29 0.40   5 13 0.0000 0.7669 P(5)=1.000  0.0336 0.0025 2074.08 -7619.91
  9% 0.65 0.25 0.28 0.32 0.29 0.40   5 13 0.0000 0.7669 P(5)=1.000  0.0336 0.0025 2067.60 -7613.59
  9% 0.65 0.25 0.28 0.32 0.29 0.40   5 13 0.0000 0.7669 P(5)=1.000  0.0336 0.0025 2072.06 -7614.92
  9% 0.65 0.25 0.28 0.32 0.29 0.40   5 13 0.0000 0.7622 P(5)=1.000  0.0336 0.0025 2095.92 -7619.78
  9% 0.65 0.25 0.28 0.32 0.29 0.40   5 13 0.0000 0.7636 P(5)=1.000  0.0336 0.0025 2072.89 -7622.93
 10% 0.66 0.25 0.28 0.32 0.28 0.40   5 13 0.0000 0.7636 P(5)=1.000  0.0336 0.0025 2079.73 -7624.20
 10% 0.66 0.25 0.28 0.32 0.28 0.40   5 13 0.0000 0.7590 P(5)=1.000  0.0335 0.0025 2058.56 -7619.79
 10% 0.66 0.25 0.28 0.32 0.28 0.40   5 13 0.0000 0.7605 P(5)=1.000  0.0335 0.0025 2070.14 -7627.20
 10% 0.66 0.25 0.28 0.32 0.28 0.40   5 13 0.0000 0.7619 P(5)=1.000  0.0335 0.0025 2086.44 -7612.05
 10% 0.66 0.25 0.28 0.32 0.28 0.40   5 13 0.0000 0.7619 P(5)=1.000  0.0335 0.0025 2072.46 -7622.86
 10% 0.66 0.25 0.28 0.32 0.28 0.40   5 13 0.0000 0.7619 P(5)=1.000  0.0335 0.0025 2070.71 -7624.61
 10% 0.66 0.25 0.28 0.32 0.28 0.40   5 13 0.0000 0.7619 P(5)=1.000  0.0334 0.0025 2070.66 -7616.40
 10% 0.66 0.25 0.28 0.31 0.28 0.40   5 13 0.0000 0.7619 P(5)=1.000  0.0334 0.0025 2036.02 -7626.24
 10% 0.66 0.25 0.28 0.31 0.28 0.40   5 13 0.0000 0.7633 P(5)=1.000  0.0334 0.0025 2039.00 -7628.99
 10% 0.66 0.25 0.28 0.31 0.28 0.40   5 13 0.0000 0.7647 P(5)=1.000  0.0334 0.0025 2073.03 -7608.53
 10% 0.66 0.25 0.28 0.31 0.28 0.40   5 13 0.0000 0.7602 P(5)=1.000  0.0334 0.0025 2065.95 -7611.03  0:32

 10% 0.66 0.25 0.28 0.31 0.28 0.40   5 13 0.0000 0.7616 P(5)=1.000  0.0333 0.0025 2078.05 -7630.90
 10% 0.66 0.25 0.28 0.31 0.28 0.40   5 13 0.0000 0.7630 P(5)=1.000  0.0333 0.0025 2091.66 -7635.06
 10% 0.66 0.25 0.28 0.32 0.28 0.40   5 13 0.0000 0.7586 P(5)=1.000  0.0333 0.0025 2082.50 -7613.83
 10% 0.66 0.25 0.28 0.31 0.28 0.40   5 13 0.0000 0.7543 P(5)=1.000  0.0332 0.0025 2099.47 -7614.27
 10% 0.66 0.25 0.28 0.31 0.28 0.40   5 13 0.0000 0.7500 P(5)=1.000  0.0332 0.0025 2099.97 -7618.15
 10% 0.66 0.25 0.28 0.31 0.28 0.40   5 13 0.0000 0.7514 P(5)=1.000  0.0332 0.0025 2084.73 -7606.35
 10% 0.66 0.25 0.27 0.32 0.28 0.40   5 13 0.0000 0.7472 P(5)=1.000  0.0332 0.0025 2075.80 -7603.89
 10% 0.66 0.25 0.28 0.31 0.28 0.40   5 13 0.0000 0.7430 P(5)=1.000  0.0332 0.0025 2093.12 -7610.89
 10% 0.66 0.25 0.28 0.31 0.29 0.40   5 13 0.0000 0.7444 P(5)=1.000  0.0332 0.0025 2067.29 -7596.85
 11% 0.66 0.25 0.28 0.31 0.29 0.40   5 13 0.0000 0.7459 P(5)=1.000  0.0331 0.0025 2065.14 -7595.41
 11% 0.66 0.25 0.28 0.31 0.28 0.40   5 13 0.0000 0.7473 P(5)=1.000  0.0331 0.0025 2092.24 -7592.86
 11% 0.66 0.25 0.27 0.31 0.28 0.40   5 13 0.0000 0.7432 P(5)=1.000  0.0331 0.0025 2092.32 -7604.22
 11% 0.66 0.25 0.27 0.31 0.29 0.40   5 13 0.0000 0.7446 P(5)=1.000  0.0331 0.0025 2104.09 -7617.59
 11% 0.66 0.25 0.27 0.31 0.29 0.40   5 13 0.0000 0.7459 P(5)=1.000  0.0331 0.0025 2083.29 -7612.10
 11% 0.66 0.25 0.27 0.31 0.28 0.40   5 13 0.0000 0.7419 P(5)=1.000  0.0331 0.0025 2103.81 -7605.96
 11% 0.66 0.25 0.27 0.31 0.29 0.40   5 13 0.0000 0.7433 P(5)=1.000  0.0331 0.0025 2070.70 -7604.52
 11% 0.66 0.25 0.27 0.31 0.29 0.40   5 13 0.0000 0.7394 P(5)=1.000  0.0331 0.0025 2054.17 -7600.71
 11% 0.66 0.25 0.27 0.31 0.28 0.40   5 13 0.0000 0.7407 P(5)=1.000  0.0331 0.0025 2065.08 -7594.87
 11% 0.66 0.25 0.27 0.31 0.29 0.40   5 13 0.0000 0.7421 P(5)=1.000  0.0330 0.0025 2127.59 -7598.40
 11% 0.66 0.25 0.27 0.31 0.29 0.40   5 13 0.0000 0.7435 P(5)=1.000  0.0330 0.0025 2046.80 -7609.79
 11% 0.66 0.25 0.27 0.31 0.29 0.40   5 13 0.0000 0.7448 P(5)=1.000  0.0331 0.0025 2092.05 -7604.47
 11% 0.66 0.25 0.28 0.31 0.29 0.40   5 13 0.0000 0.7448 P(5)=1.000  0.0331 0.0025 2082.01 -7619.22
 11% 0.66 0.25 0.28 0.31 0.29 0.40   5 13 0.0000 0.7448 P(5)=1.000  0.0331 0.0025 2058.00 -7617.82
 11% 0.66 0.25 0.28 0.31 0.29 0.40   5 13 0.0000 0.7461 P(5)=1.000  0.0330 0.0025 2046.32 -7610.93
 11% 0.66 0.25 0.28 0.31 0.29 0.40   5 13 0.0000 0.7461 P(5)=1.000  0.0330 0.0025 2067.48 -7617.95
 11% 0.66 0.25 0.28 0.31 0.29 0.40   5 13 0.0000 0.7474 P(5)=1.000  0.0330 0.0025 2068.38 -7612.88
 11% 0.66 0.25 0.28 0.31 0.29 0.40   5 13 0.0000 0.7487 P(5)=1.000  0.0330 0.0025 2059.43 -7607.16
 11% 0.66 0.25 0.28 0.31 0.29 0.40   5 13 0.0000 0.7500 P(5)=1.000  0.0330 0.0025 2066.17 -7615.17
 11% 0.66 0.25 0.28 0.31 0.28 0.41   5 13 0.0000 0.7513 P(5)=1.000  0.0330 0.0025 2072.31 -7615.60
 12% 0.66 0.25 0.28 0.31 0.29 0.40   5 13 0.0000 0.7525 P(5)=1.000  0.0330 0.0025 2047.92 -7617.32
 12% 0.66 0.25 0.28 0.31 0.29 0.40   5 13 0.0000 0.7538 P(5)=1.000  0.0330 0.0025 2046.15 -7612.23
 12% 0.66 0.25 0.28 0.31 0.28 0.40   5 13 0.0000 0.7550 P(5)=1.000  0.0330 0.0025 2047.30 -7621.77
 12% 0.66 0.25 0.28 0.31 0.28 0.40   5 13 0.0000 0.7550 P(5)=1.000  0.0330 0.0025 2033.22 -7621.19
 12% 0.66 0.25 0.27 0.31 0.28 0.40   5 13 0.0000 0.7562 P(5)=1.000  0.0330 0.0025 2040.23 -7626.40
 12% 0.66 0.25 0.28 0.31 0.28 0.40   5 13 0.0000 0.7574 P(5)=1.000  0.0330 0.0025 2057.10 -7618.84
 12% 0.66 0.25 0.28 0.31 0.28 0.40   5 13 0.0000 0.7586 P(5)=1.000  0.0330 0.0025 2075.21 -7622.57
 12% 0.66 0.25 0.28 0.31 0.28 0.40   5 13 0.0000 0.7586 P(5)=1.000  0.0330 0.0025 2078.39 -7624.59
 12% 0.66 0.25 0.28 0.31 0.28 0.40   5 13 0.0000 0.7598 P(5)=1.000  0.0330 0.0025 2049.86 -7626.85
 12% 0.66 0.25 0.28 0.31 0.28 0.40   5 13 0.0000 0.7610 P(5)=1.000  0.0329 0.0025 2071.28 -7619.93
 12% 0.66 0.25 0.28 0.31 0.28 0.40   5 13 0.0000 0.7621 P(5)=1.000  0.0329 0.0025 2069.98 -7612.86
 12% 0.66 0.25 0.28 0.31 0.27 0.40   5 13 0.0000 0.7585 P(5)=1.000  0.0330 0.0025 2062.19 -7603.92
 12% 0.66 0.25 0.28 0.31 0.28 0.40   5 13 0.0000 0.7596 P(5)=1.000  0.0330 0.0025 2081.38 -7618.98
 12% 0.66 0.25 0.28 0.31 0.28 0.40   5 13 0.0000 0.7596 P(5)=1.000  0.0330 0.0025 2097.02 -7628.88
 12% 0.66 0.25 0.28 0.31 0.27 0.40   5 13 0.0000 0.7596 P(5)=1.000  0.0329 0.0025 2080.07 -7623.35
 12% 0.66 0.25 0.28 0.31 0.28 0.40   5 13 0.0000 0.7608 P(5)=1.000  0.0329 0.0025 2047.00 -7613.05
 12% 0.66 0.25 0.28 0.31 0.28 0.40   5 13 0.0000 0.7619 P(5)=1.000  0.0329 0.0025 2056.27 -7614.81
 12% 0.66 0.25 0.28 0.31 0.28 0.40   5 13 0.0000 0.7630 P(5)=1.000  0.0329 0.0025 2088.27 -7624.04
 12% 0.66 0.25 0.28 0.31 0.27 0.40   5 13 0.0000 0.7642 P(5)=1.000  0.0329 0.0025 2090.14 -7603.33
 12% 0.66 0.25 0.28 0.31 0.27 0.40   5 13 0.0000 0.7653 P(5)=1.000  0.0329 0.0025 2075.99 -7596.12
 13% 0.66 0.25 0.28 0.31 0.28 0.40   5 13 0.0000 0.7664 P(5)=1.000  0.0329 0.0025 2023.06 -7613.13
 13% 0.65 0.25 0.28 0.31 0.28 0.40   5 13 0.0000 0.7664 P(5)=1.000  0.0329 0.0025 2039.02 -7610.75
 13% 0.65 0.25 0.28 0.31 0.28 0.40   5 13 0.0000 0.7628 P(5)=1.000  0.0329 0.0025 2036.02 -7613.36
 13% 0.65 0.25 0.28 0.31 0.28 0.40   5 13 0.0000 0.7628 P(5)=1.000  0.0329 0.0025 2041.30 -7615.68
 13% 0.65 0.25 0.28 0.31 0.28 0.40   5 13 0.0000 0.7639 P(5)=1.000  0.0328 0.0025 2093.63 -7611.22
 13% 0.65 0.25 0.28 0.30 0.28 0.40   5 13 0.0000 0.7639 P(5)=1.000  0.0328 0.0025 2085.58 -7619.83
 13% 0.65 0.25 0.28 0.31 0.28 0.40   5 13 0.0000 0.7650 P(5)=1.000  0.0328 0.0025 2019.47 -7608.04
 13% 0.65 0.25 0.28 0.31 0.28 0.40   5 13 0.0000 0.7661 P(5)=1.000  0.0328 0.0025 2009.36 -7599.52
 13% 0.65 0.25 0.28 0.31 0.28 0.40   5 13 0.0000 0.7626 P(5)=1.000  0.0328 0.0025 2065.96 -7616.32
 13% 0.65 0.25 0.28 0.31 0.28 0.40   5 13 0.0000 0.7591 P(5)=1.000  0.0328 0.0025 2080.71 -7621.67
 13% 0.65 0.25 0.28 0.31 0.28 0.40   5 13 0.0000 0.7602 P(5)=1.000  0.0328 0.0025 2043.79 -7612.92
 13% 0.65 0.25 0.28 0.31 0.28 0.40   5 13 0.0000 0.7613 P(5)=1.000  0.0329 0.0025 2049.00 -7612.99
 13% 0.65 0.25 0.28 0.31 0.28 0.40   5 13 0.0000 0.7623 P(5)=1.000  0.0329 0.0025 2041.99 -7608.94
 13% 0.65 0.25 0.28 0.31 0.28 0.40   5 13 0.0000 0.7634 P(5)=1.000  0.0329 0.0025 2036.66 -7605.44
 13% 0.65 0.25 0.28 0.31 0.28 0.40   5 13 0.0000 0.7644 P(5)=1.000  0.0328 0.0025 2041.90 -7613.86
 13% 0.65 0.25 0.27 0.31 0.28 0.40   5 13 0.0000 0.7655 P(5)=1.000  0.0328 0.0025 2076.73 -7612.73
 13% 0.65 0.25 0.27 0.31 0.28 0.40   5 13 0.0000 0.7665 P(5)=1.000  0.0328 0.0025 2053.62 -7603.96
 13% 0.65 0.25 0.27 0.31 0.28 0.40   5 13 0.0000 0.7675 P(5)=1.000  0.0328 0.0025 2052.57 -7604.33
 13% 0.65 0.25 0.27 0.31 0.28 0.40   5 13 0.0000 0.7642 P(5)=1.000  0.0328 0.0025 2035.12 -7595.87
 13% 0.65 0.25 0.27 0.31 0.28 0.40   5 13 0.0000 0.7652 P(5)=1.000  0.0328 0.0025 2042.60 -7610.46
 14% 0.65 0.25 0.27 0.31 0.28 0.40   5 13 0.0000 0.7662 P(5)=1.000  0.0328 0.0025 2048.65 -7604.18
 14% 0.65 0.25 0.27 0.31 0.28 0.40   5 13 0.0000 0.7672 P(5)=1.000  0.0328 0.0025 2052.15 -7610.49
 14% 0.65 0.25 0.28 0.31 0.28 0.40   5 13 0.0000 0.7682 P(5)=1.000  0.0328 0.0025 2033.75 -7602.48
 14% 0.65 0.25 0.27 0.31 0.28 0.40   5 13 0.0000 0.7692 P(5)=1.000  0.0328 0.0025 2048.16 -7608.21
 14% 0.65 0.25 0.27 0.31 0.28 0.40   5 13 0.0000 0.7702 P(5)=1.000  0.0328 0.0025 2072.86 -7605.78
 14% 0.65 0.25 0.28 0.31 0.28 0.40   5 13 0.0000 0.7712 P(5)=1.000  0.0328 0.0025 2083.06 -7603.74
 14% 0.65 0.25 0.28 0.31 0.28 0.40   5 13 0.0000 0.7722 P(5)=1.000  0.0328 0.0025 2074.86 -7610.09
 14% 0.65 0.25 0.28 0.31 0.27 0.40   5 13 0.0000 0.7731 P(5)=1.000  0.0328 0.0025 2064.90 -7606.52
 14% 0.65 0.25 0.28 0.31 0.27 0.40   5 13 0.0000 0.7741 P(5)=1.000  0.0328 0.0025 2073.87 -7612.74
 14% 0.65 0.25 0.28 0.31 0.28 0.40   5 13 0.0000 0.7750 P(5)=1.000  0.0328 0.0025 2077.79 -7614.52
 14% 0.65 0.25 0.28 0.32 0.28 0.40   5 13 0.0000 0.7759 P(5)=1.000  0.0328 0.0025 2025.87 -7604.49
 14% 0.65 0.25 0.28 0.32 0.28 0.40   5 13 0.0000 0.7769 P(5)=1.000  0.0328 0.0025 2038.59 -7609.77
 14% 0.65 0.25 0.28 0.32 0.28 0.40   5 13 0.0000 0.7737 P(5)=1.000  0.0328 0.0025 2039.93 -7603.89
 14% 0.65 0.25 0.28 0.32 0.28 0.40   5 13 0.0000 0.7705 P(5)=1.000  0.0328 0.0025 2014.40 -7598.73
 14% 0.65 0.25 0.28 0.32 0.27 0.40   5 13 0.0000 0.7714 P(5)=1.000  0.0328 0.0025 2016.84 -7613.42
 14% 0.65 0.25 0.28 0.32 0.27 0.40   5 13 0.0000 0.7724 P(5)=1.000  0.0328 0.0025 2010.55 -7610.37
 14% 0.65 0.25 0.28 0.32 0.27 0.40   5 13 0.0000 0.7733 P(5)=1.000  0.0328 0.0025 2007.33 -7620.03
 14% 0.65 0.25 0.28 0.31 0.27 0.40   5 13 0.0000 0.7733 P(5)=1.000  0.0328 0.0025 2016.45 -7617.31
 14% 0.65 0.25 0.28 0.31 0.27 0.40   5 13 0.0000 0.7733 P(5)=1.000  0.0327 0.0025 2046.89 -7615.77
 14% 0.65 0.25 0.28 0.31 0.28 0.40   5 13 0.0000 0.7702 P(5)=1.000  0.0327 0.0025 2001.41 -7604.16
 15% 0.65 0.25 0.28 0.31 0.28 0.40   5 13 0.0000 0.7711 P(5)=1.000  0.0327 0.0025 2030.46 -7603.51
 15% 0.65 0.25 0.28 0.31 0.28 0.40   5 13 0.0000 0.7711 P(5)=1.000  0.0327 0.0025 2033.46 -7609.46
 15% 0.65 0.25 0.28 0.31 0.28 0.40   5 13 0.0000 0.7711 P(5)=1.000  0.0327 0.0025 2011.82 -7625.58
 15% 0.65 0.25 0.28 0.31 0.28 0.40   5 13 0.0000 0.7720 P(5)=1.000  0.0327 0.0025 2007.04 -7617.52
 15% 0.65 0.25 0.28 0.31 0.28 0.40   5 13 0.0000 0.7720 P(5)=1.000  0.0327 0.0025 2020.58 -7614.58
 15% 0.65 0.25 0.28 0.31 0.27 0.40   5 13 0.0000 0.7729 P(5)=1.000  0.0327 0.0025 2037.97 -7618.58
 15% 0.65 0.25 0.28 0.31 0.27 0.40   5 13 0.0000 0.7738 P(5)=1.000  0.0327 0.0025 2031.02 -7606.10
 15% 0.65 0.25 0.28 0.31 0.27 0.40   5 13 0.0000 0.7747 P(5)=1.000  0.0327 0.0025 2043.23 -7611.51
 15% 0.65 0.25 0.28 0.31 0.27 0.40   5 13 0.0000 0.7747 P(5)=1.000  0.0327 0.0025 2036.93 -7606.20
 15% 0.65 0.25 0.28 0.31 0.27 0.40   5 13 0.0000 0.7756 P(5)=1.000  0.0327 0.0025 2041.56 -7620.56
 15% 0.65 0.25 0.28 0.31 0.27 0.40   5 13 0.0000 0.7765 P(5)=1.000  0.0327 0.0025 1988.96 -7616.08  0:41

 15% 0.65 0.25 0.28 0.31 0.28 0.40   5 13 0.0000 0.7773 P(5)=1.000  0.0327 0.0025 2038.20 -7616.13
 15% 0.65 0.25 0.28 0.31 0.27 0.40   5 13 0.0000 0.7782 P(5)=1.000  0.0327 0.0025 2035.08 -7622.35
 15% 0.65 0.25 0.28 0.31 0.27 0.40   5 13 0.0000 0.7782 P(5)=1.000  0.0327 0.0025 2033.11 -7611.54
 15% 0.65 0.25 0.28 0.31 0.27 0.40   5 13 0.0000 0.7782 P(5)=1.000  0.0327 0.0025 2056.17 -7611.09
 15% 0.65 0.25 0.28 0.30 0.27 0.40   5 13 0.0000 0.7782 P(5)=1.000  0.0327 0.0025 2056.16 -7618.89
 15% 0.65 0.25 0.27 0.30 0.27 0.40   5 13 0.0000 0.7782 P(5)=1.000  0.0327 0.0025 2042.73 -7612.23
 15% 0.65 0.25 0.27 0.30 0.27 0.40   5 13 0.0000 0.7782 P(5)=1.000  0.0327 0.0025 2057.15 -7610.38
 15% 0.65 0.25 0.27 0.30 0.27 0.40   5 13 0.0000 0.7782 P(5)=1.000  0.0327 0.0025 2025.14 -7607.77
 15% 0.65 0.25 0.27 0.30 0.28 0.40   5 13 0.0000 0.7791 P(5)=1.000  0.0327 0.0025 2098.79 -7625.68
 16% 0.65 0.25 0.27 0.30 0.28 0.40   5 13 0.0000 0.7761 P(5)=1.000  0.0327 0.0025 2059.04 -7616.31
 16% 0.65 0.25 0.27 0.30 0.28 0.40   5 13 0.0000 0.7731 P(5)=1.000  0.0327 0.0025 2029.11 -7615.90
 16% 0.65 0.25 0.27 0.30 0.28 0.40   5 13 0.0000 0.7739 P(5)=1.000  0.0327 0.0025 2016.60 -7623.79
 16% 0.65 0.25 0.27 0.30 0.27 0.40   5 13 0.0000 0.7710 P(5)=1.000  0.0327 0.0025 2043.20 -7624.67
 16% 0.65 0.25 0.27 0.30 0.27 0.40   5 13 0.0000 0.7719 P(5)=1.000  0.0327 0.0025 2041.75 -7624.66
 16% 0.65 0.25 0.27 0.30 0.27 0.40   5 13 0.0000 0.7727 P(5)=1.000  0.0327 0.0025 2023.60 -7618.43
 16% 0.65 0.25 0.27 0.30 0.27 0.40   5 13 0.0000 0.7736 P(5)=1.000  0.0327 0.0025 2033.49 -7615.64
 16% 0.65 0.25 0.27 0.30 0.27 0.40   5 13 0.0000 0.7744 P(5)=1.000  0.0326 0.0025 2030.84 -7620.11
 16% 0.65 0.25 0.27 0.30 0.27 0.40   5 13 0.0000 0.7715 P(5)=1.000  0.0326 0.0025 2031.81 -7623.15
 16% 0.65 0.25 0.27 0.30 0.27 0.40   5 13 0.0000 0.7724 P(5)=1.000  0.0326 0.0025 2038.42 -7610.35
 16% 0.65 0.25 0.27 0.30 0.27 0.40   5 13 0.0000 0.7695 P(5)=1.000  0.0326 0.0025 2048.62 -7606.46
 16% 0.65 0.25 0.27 0.30 0.27 0.40   5 13 0.0000 0.7667 P(5)=1.000  0.0326 0.0025 2059.95 -7615.90
 16% 0.65 0.25 0.27 0.30 0.27 0.40   5 13 0.0000 0.7675 P(5)=1.000  0.0326 0.0025 2070.15 -7612.99
 16% 0.65 0.25 0.27 0.30 0.27 0.40   5 13 0.0000 0.7684 P(5)=1.000  0.0326 0.0025 2094.79 -7609.36
 16% 0.65 0.25 0.27 0.30 0.27 0.40   5 13 0.0000 0.7692 P(5)=1.000  0.0326 0.0025 2072.82 -7605.60
 16% 0.65 0.25 0.27 0.30 0.27 0.40   5 13 0.0000 0.7701 P(5)=1.000  0.0326 0.0025 2066.20 -7606.82
 16% 0.65 0.25 0.27 0.30 0.27 0.40   5 13 0.0000 0.7709 P(5)=1.000  0.0326 0.0025 2076.24 -7613.16
 16% 0.65 0.25 0.27 0.30 0.27 0.40   5 13 0.0000 0.7681 P(5)=1.000  0.0326 0.0025 2071.06 -7611.50
 16% 0.65 0.25 0.27 0.30 0.27 0.40   5 13 0.0000 0.7690 P(5)=1.000  0.0326 0.0025 2068.38 -7601.63
 16% 0.65 0.25 0.27 0.30 0.27 0.40   5 13 0.0000 0.7698 P(5)=1.000  0.0325 0.0025 2068.56 -7608.08
 17% 0.65 0.25 0.27 0.30 0.27 0.40   5 13 0.0000 0.7706 P(5)=1.000  0.0325 0.0025 2057.49 -7603.04
 17% 0.65 0.25 0.27 0.30 0.27 0.40   5 13 0.0000 0.7714 P(5)=1.000  0.0325 0.0025 2074.40 -7610.58
 17% 0.65 0.25 0.27 0.30 0.27 0.40   5 13 0.0000 0.7714 P(5)=1.000  0.0325 0.0025 2063.76 -7616.70
 17% 0.65 0.25 0.27 0.30 0.26 0.40   5 13 0.0000 0.7714 P(5)=1.000  0.0325 0.0025 2095.07 -7609.86
 17% 0.65 0.25 0.27 0.30 0.27 0.40   5 13 0.0000 0.7722 P(5)=1.000  0.0325 0.0025 2070.86 -7613.37
 17% 0.65 0.25 0.27 0.30 0.27 0.40   5 13 0.0000 0.7722 P(5)=1.000  0.0325 0.0025 2073.86 -7600.78
 17% 0.65 0.25 0.27 0.30 0.26 0.40   5 13 0.0000 0.7730 P(5)=1.000  0.0325 0.0025 2055.94 -7603.60
 17% 0.65 0.25 0.27 0.30 0.26 0.40   5 13 0.0000 0.7739 P(5)=1.000  0.0325 0.0025 2043.86 -7596.22
 17% 0.65 0.25 0.27 0.30 0.26 0.40   5 13 0.0000 0.7711 P(5)=1.000  0.0325 0.0025 2065.25 -7602.31
 17% 0.65 0.25 0.27 0.30 0.26 0.40   5 13 0.0000 0.7684 P(5)=1.000  0.0325 0.0025 2077.16 -7603.15
 17% 0.65 0.25 0.27 0.30 0.26 0.40   5 13 0.0000 0.7657 P(5)=1.000  0.0325 0.0025 2095.61 -7593.40
 17% 0.65 0.25 0.27 0.30 0.26 0.40   5 13 0.0000 0.7666 P(5)=1.000  0.0325 0.0025 2081.08 -7599.74
 17% 0.65 0.25 0.27 0.30 0.26 0.40   5 13 0.0000 0.7674 P(5)=1.000  0.0325 0.0025 2059.30 -7589.83
 17% 0.65 0.25 0.27 0.30 0.26 0.40   5 13 0.0000 0.7682 P(5)=1.000  0.0325 0.0025 2067.58 -7618.83
 17% 0.65 0.25 0.27 0.30 0.26 0.40   5 13 0.0000 0.7682 P(5)=1.000  0.0324 0.0025 2067.24 -7605.29
 17% 0.65 0.25 0.27 0.30 0.26 0.40   5 13 0.0000 0.7682 P(5)=1.000  0.0324 0.0025 2037.32 -7604.22
 17% 0.65 0.25 0.27 0.30 0.26 0.40   5 13 0.0000 0.7690 P(5)=1.000  0.0324 0.0025 2051.01 -7600.11
 17% 0.65 0.25 0.27 0.30 0.26 0.40   5 13 0.0000 0.7698 P(5)=1.000  0.0325 0.0025 2069.61 -7601.53
 17% 0.65 0.25 0.27 0.30 0.26 0.40   5 13 0.0000 0.7671 P(5)=1.000  0.0325 0.0025 2101.11 -7619.76
 17% 0.65 0.25 0.27 0.30 0.26 0.40   5 13 0.0000 0.7679 P(5)=1.000  0.0324 0.0025 2107.85 -7600.90
 18% 0.65 0.25 0.27 0.30 0.26 0.40   5 13 0.0000 0.7687 P(5)=1.000  0.0324 0.0025 2062.77 -7587.96
 18% 0.65 0.25 0.27 0.30 0.26 0.40   5 13 0.0000 0.7695 P(5)=1.000  0.0324 0.0025 2061.66 -7596.23
 18% 0.65 0.25 0.27 0.30 0.26 0.40   5 13 0.0000 0.7695 P(5)=1.000  0.0324 0.0025 2067.59 -7604.01
 18% 0.65 0.25 0.27 0.30 0.26 0.40   5 13 0.0000 0.7695 P(5)=1.000  0.0324 0.0025 2072.40 -7608.13
 18% 0.65 0.25 0.27 0.30 0.26 0.40   5 13 0.0000 0.7703 P(5)=1.000  0.0324 0.0025 2067.26 -7603.74
 18% 0.65 0.25 0.27 0.30 0.26 0.40   5 13 0.0000 0.7710 P(5)=1.000  0.0324 0.0025 2079.41 -7602.38
 18% 0.65 0.25 0.27 0.30 0.26 0.40   5 13 0.0000 0.7718 P(5)=1.000  0.0324 0.0025 2086.50 -7612.20
 18% 0.65 0.25 0.27 0.30 0.26 0.40   5 13 0.0000 0.7718 P(5)=1.000  0.0324 0.0025 2088.17 -7624.32
 18% 0.65 0.25 0.27 0.30 0.26 0.40   5 13 0.0000 0.7718 P(5)=1.000  0.0324 0.0025 2068.35 -7619.40
 18% 0.65 0.25 0.27 0.30 0.26 0.40   5 13 0.0000 0.7692 P(5)=1.000  0.0324 0.0025 2037.37 -7595.28
 18% 0.65 0.25 0.27 0.30 0.26 0.40   5 13 0.0000 0.7692 P(5)=1.000  0.0323 0.0025 2060.30 -7604.22
 18% 0.65 0.25 0.27 0.30 0.26 0.40   5 13 0.0000 0.7692 P(5)=1.000  0.0323 0.0025 2067.35 -7605.92
 18% 0.65 0.25 0.27 0.30 0.26 0.40   5 13 0.0000 0.7700 P(5)=1.000  0.0323 0.0025 2046.54 -7614.10
 18% 0.65 0.25 0.27 0.30 0.26 0.40   5 13 0.0000 0.7708 P(5)=1.000  0.0323 0.0025 2055.50 -7620.97
 18% 0.65 0.25 0.27 0.30 0.26 0.40   5 13 0.0000 0.7715 P(5)=1.000  0.0323 0.0025 2051.65 -7630.66
 18% 0.65 0.25 0.27 0.30 0.25 0.40   5 13 0.0000 0.7690 P(5)=1.000  0.0323 0.0025 2055.36 -7616.23
 18% 0.65 0.25 0.27 0.30 0.25 0.40   5 13 0.0000 0.7697 P(5)=1.000  0.0323 0.0025 2066.66 -7618.16
 18% 0.65 0.25 0.27 0.30 0.25 0.40   5 13 0.0000 0.7705 P(5)=1.000  0.0322 0.0025 2073.77 -7618.75
 18% 0.65 0.25 0.27 0.30 0.25 0.40   5 13 0.0000 0.7680 P(5)=1.000  0.0322 0.0025 2069.56 -7617.42
 18% 0.65 0.25 0.27 0.30 0.25 0.40   5 13 0.0000 0.7687 P(5)=1.000  0.0322 0.0025 2050.21 -7610.21
 19% 0.65 0.25 0.27 0.30 0.25 0.40   5 13 0.0000 0.7662 P(5)=1.000  0.0322 0.0025 2056.04 -7616.03
 19% 0.65 0.25 0.27 0.30 0.25 0.40   5 13 0.0000 0.7670 P(5)=1.000  0.0322 0.0025 2048.91 -7613.35
 19% 0.65 0.25 0.27 0.30 0.25 0.40   5 13 0.0000 0.7677 P(5)=1.000  0.0322 0.0025 2086.18 -7623.26
 19% 0.65 0.25 0.27 0.30 0.25 0.40   5 13 0.0000 0.7685 P(5)=1.000  0.0322 0.0025 2080.51 -7606.97
 19% 0.65 0.25 0.27 0.30 0.25 0.40   5 13 0.0000 0.7692 P(5)=1.000  0.0322 0.0025 2074.21 -7608.69
 19% 0.65 0.25 0.27 0.30 0.25 0.40   5 13 0.0000 0.7700 P(5)=1.000  0.0322 0.0025 2068.87 -7620.56
 19% 0.65 0.25 0.27 0.30 0.25 0.40   5 13 0.0000 0.7707 P(5)=1.000  0.0322 0.0026 2085.08 -7615.07
 19% 0.65 0.25 0.27 0.30 0.25 0.40   5 13 0.0000 0.7683 P(5)=1.000  0.0322 0.0026 2086.05 -7616.47
 19% 0.65 0.25 0.27 0.30 0.25 0.40   5 13 0.0000 0.7690 P(5)=1.000  0.0322 0.0026 2078.47 -7620.82
 19% 0.65 0.25 0.27 0.30 0.25 0.40   5 13 0.0000 0.7666 P(5)=1.000  0.0322 0.0026 2055.55 -7623.17
 19% 0.65 0.25 0.27 0.30 0.25 0.40   5 13 0.0000 0.7673 P(5)=1.000  0.0322 0.0026 2067.43 -7621.50
 19% 0.65 0.25 0.27 0.30 0.25 0.40   5 13 0.0000 0.7649 P(5)=1.000  0.0322 0.0026 2098.34 -7625.00
 19% 0.65 0.25 0.27 0.30 0.25 0.40   5 13 0.0000 0.7625 P(5)=1.000  0.0322 0.0026 2069.60 -7609.93
 19% 0.65 0.25 0.27 0.30 0.25 0.40   5 13 0.0000 0.7601 P(5)=1.000  0.0322 0.0026 2079.85 -7620.73
 19% 0.65 0.25 0.27 0.30 0.25 0.40   5 13 0.0000 0.7578 P(5)=1.000  0.0322 0.0026 2096.61 -7608.81
 19% 0.65 0.25 0.27 0.30 0.25 0.40   5 13 0.0000 0.7585 P(5)=1.000  0.0322 0.0026 2036.36 -7613.41
 19% 0.65 0.25 0.27 0.30 0.25 0.40   5 13 0.0000 0.7562 P(5)=1.000  0.0322 0.0026 2030.86 -7604.57
 19% 0.65 0.25 0.27 0.30 0.25 0.40   5 13 0.0000 0.7569 P(5)=1.000  0.0322 0.0026 2057.17 -7611.58
 19% 0.65 0.25 0.27 0.30 0.25 0.40   5 13 0.0000 0.7577 P(5)=1.000  0.0322 0.0026 2067.86 -7600.01
 19% 0.65 0.25 0.27 0.30 0.25 0.40   5 13 0.0000 0.7577 P(5)=1.000  0.0323 0.0026 2065.02 -7611.35
 20% 0.65 0.25 0.27 0.30 0.25 0.40   5 13 0.0000 0.7584 P(5)=1.000  0.0323 0.0026 2037.80 -7619.09
 20% 0.65 0.25 0.27 0.30 0.26 0.40   5 13 0.0000 0.7591 P(5)=1.000  0.0322 0.0026 2086.83 -7619.19
 20% 0.65 0.25 0.27 0.30 0.26 0.40   5 13 0.0000 0.7599 P(5)=1.000  0.0322 0.0026 2083.85 -7615.29
 20% 0.65 0.25 0.27 0.30 0.26 0.40   5 13 0.0000 0.7606 P(5)=1.000  0.0322 0.0026 2051.49 -7615.65
 20% 0.65 0.25 0.27 0.30 0.26 0.40   5 13 0.0000 0.7613 P(5)=1.000  0.0322 0.0026 2070.33 -7621.51
 20% 0.65 0.25 0.27 0.30 0.26 0.40   5 13 0.0000 0.7590 P(5)=1.000  0.0322 0.0026 2063.58 -7607.70
 20% 0.65 0.25 0.27 0.30 0.26 0.40   5 13 0.0000 0.7598 P(5)=1.000  0.0322 0.0026 2059.39 -7621.06
 20% 0.65 0.25 0.27 0.30 0.25 0.40   5 13 0.0000 0.7605 P(5)=1.000  0.0322 0.0026 2072.48 -7628.01
 20% 0.65 0.25 0.27 0.30 0.25 0.40   5 13 0.0000 0.7612 P(5)=1.000  0.0322 0.0026 2083.01 -7633.48
 20% 0.65 0.25 0.27 0.30 0.25 0.40   5 13 0.0000 0.7619 P(5)=1.000  0.0322 0.0026 2066.03 -7639.64
 20% 0.65 0.25 0.27 0.30 0.25 0.40   5 13 0.0000 0.7626 P(5)=1.000  0.0322 0.0026 2113.09 -7655.56  0:49

 20% 0.65 0.25 0.27 0.30 0.25 0.40   5 13 0.0000 0.7626 P(5)=1.000  0.0322 0.0026 2062.56 -7648.66
 20% 0.65 0.25 0.27 0.30 0.25 0.40   5 13 0.0000 0.7633 P(5)=1.000  0.0322 0.0026 2065.32 -7628.49
 20% 0.65 0.25 0.27 0.30 0.25 0.40   5 13 0.0000 0.7640 P(5)=1.000  0.0322 0.0026 2034.48 -7624.31
 20% 0.65 0.25 0.28 0.30 0.25 0.40   5 13 0.0000 0.7647 P(5)=1.000  0.0322 0.0026 2034.38 -7614.97
 20% 0.65 0.25 0.27 0.30 0.25 0.40   5 13 0.0000 0.7625 P(5)=1.000  0.0322 0.0026 2037.20 -7629.41
 20% 0.65 0.25 0.27 0.30 0.25 0.40   5 13 0.0000 0.7632 P(5)=1.000  0.0322 0.0026 2065.94 -7637.01
 20% 0.65 0.25 0.27 0.30 0.25 0.40   5 13 0.0000 0.7638 P(5)=1.000  0.0322 0.0026 2082.49 -7643.57
 20% 0.65 0.25 0.28 0.30 0.25 0.40   5 13 0.0000 0.7645 P(5)=1.000  0.0322 0.0026 2083.40 -7648.85
 20% 0.65 0.25 0.27 0.30 0.25 0.40   5 13 0.0000 0.7645 P(5)=1.000  0.0322 0.0026 2054.70 -7647.28
 21% 0.65 0.25 0.27 0.30 0.25 0.40   5 13 0.0000 0.7652 P(5)=1.000  0.0322 0.0026 2057.73 -7644.58
 21% 0.65 0.25 0.27 0.30 0.25 0.40   5 13 0.0000 0.7659 P(5)=1.000  0.0321 0.0026 2080.97 -7644.10
 21% 0.65 0.25 0.27 0.30 0.25 0.40   5 13 0.0000 0.7666 P(5)=1.000  0.0321 0.0026 2083.90 -7636.83
 21% 0.65 0.25 0.27 0.30 0.25 0.40   5 13 0.0000 0.7672 P(5)=1.000  0.0321 0.0026 2085.35 -7631.03
 21% 0.65 0.25 0.28 0.30 0.25 0.40   5 13 0.0000 0.7650 P(5)=1.000  0.0321 0.0026 2076.46 -7642.84
 21% 0.65 0.25 0.28 0.30 0.25 0.40   5 13 0.0000 0.7629 P(5)=1.000  0.0322 0.0026 2081.94 -7632.39
 21% 0.65 0.25 0.28 0.30 0.25 0.40   5 13 0.0000 0.7635 P(5)=1.000  0.0322 0.0026 2078.76 -7619.87
 21% 0.65 0.25 0.28 0.30 0.25 0.40   5 13 0.0000 0.7642 P(5)=1.000  0.0322 0.0026 2056.31 -7615.97
 21% 0.65 0.25 0.27 0.30 0.25 0.40   5 13 0.0000 0.7649 P(5)=1.000  0.0322 0.0026 2072.61 -7617.29
 21% 0.65 0.25 0.27 0.30 0.25 0.40   5 13 0.0000 0.7649 P(5)=1.000  0.0322 0.0026 2050.43 -7616.54
 21% 0.65 0.25 0.28 0.30 0.25 0.40   5 13 0.0000 0.7649 P(5)=1.000  0.0322 0.0026 2072.73 -7625.95
 21% 0.65 0.25 0.28 0.30 0.25 0.40   5 13 0.0000 0.7655 P(5)=1.000  0.0323 0.0026 2078.39 -7620.62
 21% 0.65 0.25 0.28 0.30 0.25 0.40   5 13 0.0000 0.7662 P(5)=1.000  0.0323 0.0026 2087.93 -7628.76
 21% 0.65 0.25 0.28 0.30 0.25 0.40   5 13 0.0000 0.7669 P(5)=1.000  0.0323 0.0026 2087.38 -7608.96
 21% 0.65 0.25 0.28 0.30 0.25 0.40   5 13 0.0000 0.7675 P(5)=1.000  0.0323 0.0026 2111.10 -7602.33
 21% 0.65 0.25 0.28 0.30 0.25 0.40   5 13 0.0000 0.7654 P(5)=1.000  0.0323 0.0026 2120.05 -7614.70
 21% 0.65 0.25 0.28 0.30 0.25 0.40   5 13 0.0000 0.7660 P(5)=1.000  0.0323 0.0026 2089.47 -7609.30
 21% 0.65 0.25 0.28 0.31 0.25 0.40   5 13 0.0000 0.7639 P(5)=1.000  0.0323 0.0026 2094.39 -7615.44
 21% 0.65 0.25 0.28 0.31 0.25 0.40   5 13 0.0000 0.7645 P(5)=1.000  0.0323 0.0026 2091.01 -7614.94
 21% 0.65 0.25 0.28 0.31 0.25 0.40   5 13 0.0000 0.7652 P(5)=1.000  0.0323 0.0026 2086.51 -7614.21
 22% 0.65 0.25 0.28 0.31 0.25 0.40   5 13 0.0000 0.7658 P(5)=1.000  0.0323 0.0026 2040.14 -7631.13
 22% 0.65 0.25 0.28 0.31 0.25 0.40   5 13 0.0000 0.7665 P(5)=1.000  0.0323 0.0026 2085.80 -7617.44
 22% 0.65 0.25 0.27 0.30 0.25 0.40   5 13 0.0000 0.7671 P(5)=1.000  0.0323 0.0026 2093.79 -7613.19
 22% 0.65 0.25 0.28 0.30 0.25 0.40   5 13 0.0000 0.7678 P(5)=1.000  0.0323 0.0026 2110.48 -7611.58
 22% 0.65 0.25 0.28 0.30 0.25 0.40   5 13 0.0000 0.7684 P(5)=1.000  0.0323 0.0026 2109.19 -7628.16
 22% 0.65 0.25 0.28 0.30 0.25 0.40   5 13 0.0000 0.7684 P(5)=1.000  0.0323 0.0026 2069.53 -7633.75
 22% 0.65 0.25 0.28 0.30 0.25 0.40   5 13 0.0000 0.7690 P(5)=1.000  0.0323 0.0026 2056.42 -7625.45
 22% 0.65 0.25 0.28 0.30 0.25 0.40   5 13 0.0000 0.7696 P(5)=1.000  0.0323 0.0026 2054.53 -7614.20
 22% 0.65 0.25 0.28 0.30 0.25 0.40   5 13 0.0000 0.7703 P(5)=1.000  0.0323 0.0026 2075.11 -7609.50
 22% 0.65 0.25 0.28 0.30 0.25 0.40   5 13 0.0000 0.7703 P(5)=1.000  0.0323 0.0026 2073.89 -7598.85
 22% 0.65 0.25 0.28 0.30 0.25 0.40   5 13 0.0000 0.7703 P(5)=1.000  0.0323 0.0026 2085.41 -7605.94
 22% 0.65 0.25 0.28 0.30 0.25 0.40   5 13 0.0000 0.7709 P(5)=1.000  0.0323 0.0026 2079.79 -7613.17
 22% 0.65 0.25 0.28 0.30 0.25 0.40   5 13 0.0000 0.7688 P(5)=1.000  0.0323 0.0026 2075.81 -7615.05
 22% 0.65 0.25 0.28 0.30 0.25 0.40   5 13 0.0000 0.7688 P(5)=1.000  0.0323 0.0026 2103.17 -7618.24
 22% 0.65 0.25 0.28 0.30 0.25 0.40   5 13 0.0000 0.7668 P(5)=1.000  0.0323 0.0026 2114.01 -7611.53
 22% 0.65 0.25 0.28 0.30 0.25 0.40   5 13 0.0000 0.7647 P(5)=1.000  0.0323 0.0026 2093.51 -7603.51
 22% 0.65 0.25 0.28 0.30 0.25 0.40   5 13 0.0000 0.7647 P(5)=1.000  0.0323 0.0026 2083.80 -7609.10
 22% 0.65 0.25 0.28 0.30 0.25 0.40   5 13 0.0000 0.7653 P(5)=1.000  0.0323 0.0026 2075.08 -7605.89
 22% 0.65 0.25 0.28 0.30 0.25 0.40   5 13 0.0000 0.7660 P(5)=1.000  0.0323 0.0026 2083.36 -7598.85
 22% 0.65 0.25 0.28 0.30 0.24 0.40   5 13 0.0000 0.7666 P(5)=1.000  0.0323 0.0026 2075.67 -7597.32
 23% 0.65 0.25 0.28 0.30 0.24 0.40   5 13 0.0000 0.7672 P(5)=1.000  0.0322 0.0026 2119.13 -7603.17
 23% 0.65 0.25 0.28 0.30 0.24 0.40   5 13 0.0000 0.7672 P(5)=1.000  0.0322 0.0026 2113.31 -7602.43
 23% 0.65 0.25 0.28 0.30 0.24 0.40   5 13 0.0000 0.7678 P(5)=1.000  0.0322 0.0026 2077.29 -7600.83
 23% 0.65 0.25 0.28 0.30 0.24 0.40   5 13 0.0000 0.7678 P(5)=1.000  0.0322 0.0026 2090.38 -7601.46
 23% 0.65 0.25 0.28 0.30 0.24 0.40   5 13 0.0000 0.7678 P(5)=1.000  0.0322 0.0026 2070.14 -7602.21
 23% 0.65 0.25 0.28 0.30 0.24 0.40   5 13 0.0000 0.7684 P(5)=1.000  0.0323 0.0026 2073.77 -7616.31
 23% 0.65 0.25 0.28 0.30 0.24 0.40   5 13 0.0000 0.7690 P(5)=1.000  0.0323 0.0026 2070.03 -7622.72
 23% 0.65 0.25 0.28 0.30 0.24 0.40   5 13 0.0000 0.7670 P(5)=1.000  0.0323 0.0026 2096.86 -7610.52
 23% 0.65 0.25 0.28 0.30 0.24 0.40   5 13 0.0000 0.7670 P(5)=1.000  0.0323 0.0026 2127.52 -7602.62
 23% 0.65 0.25 0.28 0.30 0.24 0.40   5 13 0.0000 0.7676 P(5)=1.000  0.0323 0.0026 2112.94 -7607.17
 23% 0.65 0.25 0.28 0.30 0.24 0.40   5 13 0.0000 0.7682 P(5)=1.000  0.0323 0.0026 2119.05 -7613.56
 23% 0.65 0.25 0.28 0.30 0.24 0.40   5 13 0.0000 0.7688 P(5)=1.000  0.0323 0.0026 2143.09 -7609.54
 23% 0.65 0.25 0.28 0.30 0.24 0.40   5 13 0.0000 0.7688 P(5)=1.000  0.0323 0.0026 2102.44 -7610.74
 23% 0.65 0.24 0.28 0.30 0.24 0.40   5 13 0.0000 0.7688 P(5)=1.000  0.0323 0.0026 2085.47 -7614.69
 23% 0.65 0.25 0.28 0.30 0.24 0.40   5 13 0.0000 0.7694 P(5)=1.000  0.0323 0.0026 2083.15 -7618.58
 23% 0.65 0.24 0.28 0.30 0.24 0.40   5 13 0.0000 0.7700 P(5)=1.000  0.0323 0.0026 2115.73 -7624.04
 23% 0.65 0.24 0.28 0.30 0.24 0.40   5 13 0.0000 0.7706 P(5)=1.000  0.0323 0.0026 2107.40 -7619.76
 23% 0.65 0.24 0.28 0.30 0.24 0.40   5 13 0.0000 0.7712 P(5)=1.000  0.0323 0.0026 2105.44 -7630.14
 23% 0.65 0.24 0.28 0.30 0.24 0.40   5 13 0.0000 0.7692 P(5)=1.000  0.0323 0.0026 2105.75 -7611.89
 23% 0.65 0.24 0.28 0.30 0.24 0.40   5 13 0.0000 0.7698 P(5)=1.000  0.0323 0.0026 2106.77 -7630.23
 24% 0.65 0.24 0.28 0.30 0.24 0.40   5 13 0.0000 0.7704 P(5)=1.000  0.0323 0.0026 2106.42 -7633.76
 24% 0.65 0.24 0.28 0.30 0.24 0.40   5 13 0.0000 0.7684 P(5)=1.000  0.0323 0.0026 2087.20 -7637.22
 24% 0.65 0.25 0.28 0.30 0.24 0.40   5 13 0.0000 0.7690 P(5)=1.000  0.0323 0.0026 2097.81 -7633.49
 24% 0.65 0.25 0.28 0.30 0.24 0.40   5 13 0.0000 0.7696 P(5)=1.000  0.0323 0.0026 2058.81 -7632.35
 24% 0.65 0.25 0.28 0.30 0.24 0.40   5 13 0.0000 0.7702 P(5)=1.000  0.0323 0.0027 2096.92 -7630.32
 24% 0.65 0.25 0.28 0.30 0.24 0.40   5 13 0.0000 0.7708 P(5)=1.000  0.0323 0.0027 2089.55 -7613.69
 24% 0.65 0.25 0.28 0.30 0.24 0.40   5 13 0.0000 0.7714 P(5)=1.000  0.0323 0.0027 2086.05 -7620.40
 24% 0.65 0.25 0.28 0.30 0.24 0.40   5 13 0.0000 0.7719 P(5)=1.000  0.0323 0.0027 2070.36 -7617.33
 24% 0.65 0.25 0.28 0.30 0.24 0.40   5 13 0.0000 0.7725 P(5)=1.000  0.0323 0.0027 2069.04 -7635.13
 24% 0.65 0.25 0.28 0.30 0.24 0.40   5 13 0.0000 0.7725 P(5)=1.000  0.0323 0.0027 2070.84 -7632.43
 24% 0.65 0.25 0.28 0.30 0.24 0.40   5 13 0.0000 0.7731 P(5)=1.000  0.0323 0.0027 2069.70 -7619.59
 24% 0.65 0.25 0.28 0.30 0.24 0.40   5 13 0.0000 0.7731 P(5)=1.000  0.0323 0.0027 2068.06 -7624.50
 24% 0.65 0.25 0.28 0.30 0.24 0.40   5 13 0.0000 0.7736 P(5)=1.000  0.0323 0.0027 2085.16 -7630.86
 24% 0.65 0.25 0.28 0.30 0.24 0.40   5 13 0.0000 0.7717 P(5)=1.000  0.0323 0.0027 2034.86 -7622.12
 24% 0.65 0.25 0.28 0.30 0.24 0.40   5 13 0.0000 0.7723 P(5)=1.000  0.0323 0.0027 2044.68 -7622.77
 24% 0.65 0.25 0.28 0.30 0.24 0.40   5 13 0.0000 0.7728 P(5)=1.000  0.0323 0.0027 2107.20 -7620.58
 24% 0.65 0.25 0.28 0.30 0.24 0.40   5 13 0.0000 0.7734 P(5)=1.000  0.0323 0.0027 2088.38 -7620.28
 24% 0.65 0.25 0.28 0.30 0.24 0.40   5 13 0.0000 0.7740 P(5)=1.000  0.0322 0.0027 2087.68 -7617.63
 24% 0.65 0.25 0.28 0.30 0.24 0.40   5 13 0.0000 0.7745 P(5)=1.000  0.0322 0.0027 2083.47 -7633.46
 24% 0.65 0.25 0.28 0.30 0.24 0.40   5 13 0.0000 0.7751 P(5)=1.000  0.0322 0.0027 2046.60 -7615.82
 25% 0.65 0.25 0.28 0.30 0.24 0.40   5 13 0.0000 0.7756 P(5)=1.000  0.0322 0.0027 2043.16 -7616.00
 25% 0.65 0.25 0.28 0.30 0.24 0.40   5 13 0.0000 0.7737 P(5)=1.000  0.0322 0.0027 2026.72 -7614.69
 25% 0.65 0.25 0.28 0.30 0.24 0.40   5 13 0.0000 0.7743 P(5)=1.000  0.0322 0.0027 2028.05 -7611.74
 25% 0.65 0.25 0.28 0.30 0.24 0.40   5 13 0.0000 0.7748 P(5)=1.000  0.0322 0.0027 2061.18 -7606.82
 25% 0.65 0.25 0.28 0.30 0.24 0.40   5 13 0.0000 0.7729 P(5)=1.000  0.0322 0.0027 2054.65 -7624.24
 25% 0.65 0.25 0.28 0.30 0.24 0.40   5 13 0.0000 0.7735 P(5)=1.000  0.0322 0.0027 2055.70 -7624.76
 25% 0.65 0.25 0.28 0.30 0.24 0.40   5 13 0.0000 0.7735 P(5)=1.000  0.0322 0.0027 2076.55 -7623.68
 25% 0.65 0.25 0.28 0.30 0.24 0.40   5 13 0.0000 0.7735 P(5)=1.000  0.0322 0.0027 2090.00 -7618.58
 25% 0.65 0.25 0.28 0.30 0.24 0.40   5 13 0.0000 0.7740 P(5)=1.000  0.0322 0.0027 2086.00 -7621.51
 25% 0.65 0.25 0.28 0.30 0.24 0.40   5 13 0.0000 0.7746 P(5)=1.000  0.0322 0.0027 2076.84 -7628.52
 25% 0.65 0.25 0.28 0.30 0.24 0.40   5 13 0.0000 0.7751 P(5)=1.000  0.0322 0.0027 2073.30 -7627.59  0:57

 25% 0.65 0.25 0.28 0.30 0.24 0.40   5 13 0.0000 0.7757 P(5)=1.000  0.0322 0.0027 2012.37 -7625.18
 25% 0.65 0.25 0.28 0.30 0.24 0.40   5 13 0.0000 0.7762 P(5)=1.000  0.0322 0.0027 2065.54 -7618.88
 25% 0.65 0.25 0.28 0.30 0.24 0.40   5 13 0.0000 0.7743 P(5)=1.000  0.0322 0.0027 2062.57 -7636.21
 25% 0.65 0.25 0.28 0.30 0.24 0.40   5 13 0.0000 0.7749 P(5)=1.000  0.0322 0.0027 2071.05 -7627.05
 25% 0.65 0.25 0.28 0.30 0.24 0.40   5 13 0.0000 0.7749 P(5)=1.000  0.0322 0.0027 2073.85 -7629.62
 25% 0.65 0.25 0.28 0.30 0.24 0.40   5 13 0.0000 0.7754 P(5)=1.000  0.0322 0.0027 2031.74 -7618.77
 25% 0.65 0.25 0.28 0.30 0.24 0.40   5 13 0.0000 0.7759 P(5)=1.000  0.0321 0.0027 2033.82 -7607.11
 25% 0.65 0.25 0.28 0.30 0.24 0.40   5 13 0.0000 0.7765 P(5)=1.000  0.0321 0.0027 2085.64 -7640.55
 25% 0.65 0.25 0.28 0.31 0.25 0.40   5 13 0.0000 0.7770 P(5)=1.000  0.0321 0.0027 2022.95 -7631.24
 26% 0.65 0.25 0.28 0.30 0.25 0.40   5 13 0.0000 0.7775 P(5)=1.000  0.0321 0.0027 2026.17 -7608.92
 26% 0.65 0.25 0.28 0.30 0.24 0.40   5 13 0.0000 0.7775 P(5)=1.000  0.0321 0.0027 2020.83 -7619.37
 26% 0.65 0.25 0.28 0.30 0.24 0.40   5 13 0.0000 0.7780 P(5)=1.000  0.0321 0.0027 2032.58 -7616.56
 26% 0.65 0.25 0.28 0.30 0.24 0.40   5 13 0.0000 0.7780 P(5)=1.000  0.0321 0.0027 2037.08 -7617.58
 26% 0.65 0.25 0.28 0.30 0.25 0.40   5 13 0.0000 0.7786 P(5)=1.000  0.0321 0.0027 2099.59 -7612.06
 26% 0.65 0.25 0.28 0.30 0.24 0.40   5 13 0.0000 0.7791 P(5)=1.000  0.0321 0.0027 2095.38 -7612.95
 26% 0.65 0.25 0.28 0.30 0.24 0.40   5 13 0.0000 0.7796 P(5)=1.000  0.0321 0.0027 2089.80 -7617.03
 26% 0.65 0.25 0.28 0.31 0.25 0.40   5 13 0.0000 0.7801 P(5)=1.000  0.0321 0.0027 2016.89 -7607.59
 26% 0.65 0.25 0.28 0.31 0.25 0.40   5 13 0.0000 0.7783 P(5)=1.000  0.0321 0.0027 2000.00 -7612.69
 26% 0.65 0.25 0.28 0.31 0.25 0.40   5 13 0.0000 0.7765 P(5)=1.000  0.0321 0.0027 2063.89 -7611.95
 26% 0.65 0.25 0.28 0.31 0.25 0.40   5 13 0.0000 0.7747 P(5)=1.000  0.0321 0.0027 2082.97 -7604.66
 26% 0.65 0.25 0.28 0.31 0.25 0.40   5 13 0.0000 0.7752 P(5)=1.000  0.0321 0.0027 2027.52 -7603.89
 26% 0.65 0.25 0.28 0.31 0.25 0.40   5 13 0.0000 0.7757 P(5)=1.000  0.0321 0.0027 2012.44 -7603.37
 26% 0.65 0.25 0.28 0.31 0.25 0.40   5 13 0.0000 0.7740 P(5)=1.000  0.0321 0.0027 2011.34 -7610.92
 26% 0.65 0.25 0.28 0.31 0.25 0.40   5 13 0.0000 0.7745 P(5)=1.000  0.0321 0.0027 2021.56 -7609.45
 26% 0.65 0.25 0.28 0.31 0.25 0.40   5 13 0.0000 0.7750 P(5)=1.000  0.0321 0.0027 2031.46 -7624.94
 26% 0.65 0.25 0.28 0.31 0.25 0.40   5 13 0.0000 0.7755 P(5)=1.000  0.0322 0.0027 2045.30 -7638.49
 26% 0.65 0.25 0.28 0.31 0.24 0.40   5 13 0.0000 0.7760 P(5)=1.000  0.0322 0.0027 2040.19 -7641.68
 26% 0.65 0.25 0.28 0.31 0.25 0.40   5 13 0.0000 0.7743 P(5)=1.000  0.0322 0.0027 2080.34 -7633.51
 26% 0.65 0.25 0.28 0.31 0.25 0.40   5 13 0.0000 0.7748 P(5)=1.000  0.0322 0.0027 2079.43 -7641.03
 27% 0.65 0.25 0.28 0.31 0.25 0.40   5 13 0.0000 0.7753 P(5)=1.000  0.0322 0.0027 2036.04 -7630.19
 27% 0.65 0.25 0.28 0.31 0.25 0.40   5 13 0.0000 0.7735 P(5)=1.000  0.0322 0.0027 2026.79 -7625.20
 27% 0.65 0.25 0.28 0.31 0.25 0.40   5 13 0.0000 0.7740 P(5)=1.000  0.0322 0.0027 2034.94 -7624.46
 27% 0.65 0.25 0.28 0.31 0.25 0.40   5 13 0.0000 0.7740 P(5)=1.000  0.0322 0.0027 2070.04 -7614.99
 27% 0.65 0.25 0.28 0.31 0.25 0.40   5 13 0.0000 0.7746 P(5)=1.000  0.0322 0.0027 2065.20 -7612.70
 27% 0.65 0.25 0.28 0.31 0.25 0.40   5 13 0.0000 0.7746 P(5)=1.000  0.0322 0.0027 2067.81 -7618.94
 27% 0.65 0.25 0.28 0.31 0.25 0.40   5 13 0.0000 0.7751 P(5)=1.000  0.0322 0.0027 2078.62 -7624.27
 27% 0.65 0.25 0.28 0.31 0.25 0.40   5 13 0.0000 0.7756 P(5)=1.000  0.0322 0.0027 2074.05 -7617.45
 27% 0.65 0.25 0.28 0.31 0.25 0.40   5 13 0.0000 0.7761 P(5)=1.000  0.0322 0.0027 2059.94 -7608.36
 27% 0.65 0.25 0.28 0.31 0.24 0.40   5 13 0.0000 0.7743 P(5)=1.000  0.0322 0.0027 2075.93 -7619.00
 27% 0.65 0.25 0.28 0.31 0.25 0.40   5 13 0.0000 0.7748 P(5)=1.000  0.0322 0.0027 2033.58 -7623.75
 27% 0.65 0.25 0.28 0.31 0.25 0.40   5 13 0.0000 0.7753 P(5)=1.000  0.0322 0.0027 2024.91 -7613.25
 27% 0.65 0.25 0.28 0.31 0.25 0.40   5 13 0.0000 0.7758 P(5)=1.000  0.0322 0.0028 2033.06 -7635.28
 27% 0.65 0.25 0.28 0.31 0.25 0.40   5 13 0.0000 0.7758 P(5)=1.000  0.0322 0.0028 2062.07 -7646.84
 27% 0.65 0.25 0.28 0.31 0.25 0.40   5 13 0.0000 0.7763 P(5)=1.000  0.0322 0.0028 2049.05 -7630.59
 27% 0.65 0.25 0.28 0.31 0.25 0.40   5 13 0.0000 0.7768 P(5)=1.000  0.0322 0.0028 2058.34 -7626.79
 27% 0.65 0.25 0.28 0.31 0.25 0.40   5 13 0.0000 0.7751 P(5)=1.000  0.0322 0.0028 2067.73 -7626.49
 27% 0.65 0.25 0.28 0.31 0.24 0.40   5 13 0.0000 0.7756 P(5)=1.000  0.0322 0.0028 2050.37 -7619.60
 27% 0.65 0.25 0.28 0.31 0.24 0.40   5 13 0.0000 0.7761 P(5)=1.000  0.0322 0.0028 2045.79 -7615.86
 27% 0.65 0.25 0.28 0.31 0.24 0.40   5 13 0.0000 0.7761 P(5)=1.000  0.0322 0.0028 2041.44 -7633.10
 28% 0.65 0.25 0.28 0.31 0.24 0.40   5 13 0.0000 0.7766 P(5)=1.000  0.0322 0.0028 2064.66 -7618.18
 28% 0.65 0.25 0.28 0.31 0.24 0.40   5 13 0.0000 0.7771 P(5)=1.000  0.0322 0.0028 2067.93 -7615.99
 28% 0.65 0.25 0.28 0.31 0.24 0.40   5 13 0.0000 0.7775 P(5)=1.000  0.0322 0.0028 2067.05 -7608.67
 28% 0.65 0.25 0.28 0.31 0.24 0.40   5 13 0.0000 0.7759 P(5)=1.000  0.0322 0.0028 2061.41 -7607.62
 28% 0.65 0.25 0.28 0.31 0.24 0.40   5 13 0.0000 0.7759 P(5)=1.000  0.0322 0.0028 2068.36 -7612.86
 28% 0.65 0.25 0.28 0.31 0.24 0.40   5 13 0.0000 0.7759 P(5)=1.000  0.0322 0.0028 2074.86 -7628.17
 28% 0.65 0.25 0.28 0.31 0.24 0.40   5 13 0.0000 0.7763 P(5)=1.000  0.0322 0.0028 2096.75 -7620.76
 28% 0.65 0.25 0.28 0.31 0.24 0.40   5 13 0.0000 0.7763 P(5)=1.000  0.0322 0.0028 2108.51 -7626.97
 28% 0.65 0.25 0.28 0.31 0.24 0.40   5 13 0.0000 0.7747 P(5)=1.000  0.0322 0.0028 2121.32 -7622.80
 28% 0.65 0.25 0.28 0.31 0.24 0.40   5 13 0.0000 0.7747 P(5)=1.000  0.0322 0.0028 2084.60 -7614.24
 28% 0.65 0.25 0.28 0.31 0.24 0.40   5 13 0.0000 0.7747 P(5)=1.000  0.0322 0.0028 2080.11 -7608.16
 28% 0.65 0.25 0.28 0.31 0.24 0.40   5 13 0.0000 0.7747 P(5)=1.000  0.0322 0.0028 2064.37 -7617.12
 28% 0.65 0.25 0.28 0.31 0.24 0.40   5 13 0.0000 0.7752 P(5)=1.000  0.0322 0.0028 2072.93 -7613.17
 28% 0.65 0.25 0.28 0.31 0.24 0.40   5 13 0.0000 0.7756 P(5)=1.000  0.0322 0.0028 2086.34 -7614.86
 28% 0.65 0.25 0.28 0.31 0.24 0.40   5 13 0.0000 0.7761 P(5)=1.000  0.0322 0.0028 2103.70 -7620.31
 28% 0.65 0.25 0.28 0.31 0.24 0.40   5 13 0.0000 0.7761 P(5)=1.000  0.0322 0.0028 2114.64 -7624.32
 28% 0.65 0.25 0.28 0.31 0.24 0.40   5 13 0.0000 0.7766 P(5)=1.000  0.0322 0.0028 2106.90 -7626.81
 28% 0.65 0.25 0.28 0.31 0.24 0.40   5 13 0.0000 0.7771 P(5)=1.000  0.0321 0.0028 2106.97 -7609.30
 28% 0.65 0.25 0.28 0.31 0.24 0.40   5 13 0.0000 0.7775 P(5)=1.000  0.0321 0.0028 2056.81 -7598.24
 28% 0.65 0.25 0.28 0.31 0.24 0.40   5 13 0.0000 0.7780 P(5)=1.000  0.0321 0.0028 2050.46 -7606.39
 29% 0.65 0.25 0.28 0.31 0.24 0.40   5 13 0.0000 0.7785 P(5)=1.000  0.0321 0.0028 2057.42 -7610.65
 29% 0.65 0.25 0.28 0.31 0.24 0.40   5 13 0.0000 0.7785 P(5)=1.000  0.0322 0.0028 2040.44 -7620.87
 29% 0.65 0.25 0.28 0.31 0.24 0.40   5 13 0.0000 0.7785 P(5)=1.000  0.0322 0.0028 2049.77 -7622.12
 29% 0.65 0.25 0.28 0.31 0.24 0.40   5 13 0.0000 0.7789 P(5)=1.000  0.0322 0.0028 2039.31 -7623.02
 29% 0.65 0.25 0.28 0.31 0.24 0.40   5 13 0.0000 0.7794 P(5)=1.000  0.0322 0.0028 2036.23 -7624.04
 29% 0.65 0.25 0.28 0.31 0.24 0.40   5 13 0.0000 0.7799 P(5)=1.000  0.0322 0.0028 2025.38 -7612.75
 29% 0.65 0.25 0.28 0.31 0.24 0.40   5 13 0.0000 0.7803 P(5)=1.000  0.0322 0.0028 2021.49 -7621.95
 29% 0.65 0.25 0.28 0.31 0.24 0.40   5 13 0.0000 0.7808 P(5)=1.000  0.0322 0.0028 2013.17 -7631.91
 29% 0.65 0.25 0.28 0.31 0.24 0.40   5 13 0.0000 0.7812 P(5)=1.000  0.0322 0.0028 2017.08 -7635.51
 29% 0.65 0.25 0.28 0.31 0.24 0.40   5 13 0.0000 0.7812 P(5)=1.000  0.0322 0.0028 2054.39 -7620.34
 29% 0.65 0.25 0.28 0.31 0.24 0.40   5 13 0.0000 0.7812 P(5)=1.000  0.0322 0.0028 2004.19 -7631.91
 29% 0.65 0.25 0.28 0.31 0.24 0.40   5 13 0.0000 0.7817 P(5)=1.000  0.0322 0.0028 2008.31 -7631.35
 29% 0.65 0.25 0.28 0.31 0.25 0.40   5 13 0.0000 0.7817 P(5)=1.000  0.0322 0.0028 2051.55 -7630.38
 29% 0.65 0.25 0.28 0.31 0.25 0.40   5 13 0.0000 0.7822 P(5)=1.000  0.0322 0.0028 2041.90 -7623.70
 29% 0.65 0.25 0.28 0.31 0.24 0.40   5 13 0.0000 0.7826 P(5)=1.000  0.0322 0.0028 2028.48 -7624.11
 29% 0.65 0.25 0.28 0.31 0.24 0.40   5 13 0.0000 0.7831 P(5)=1.000  0.0322 0.0028 2033.01 -7632.96
 29% 0.65 0.25 0.28 0.31 0.24 0.40   5 13 0.0000 0.7835 P(5)=1.000  0.0321 0.0028 2020.03 -7641.85
 29% 0.65 0.25 0.28 0.31 0.24 0.40   5 13 0.0000 0.7819 P(5)=1.000  0.0321 0.0028 2029.60 -7639.59
 29% 0.65 0.25 0.28 0.31 0.24 0.40   5 13 0.0000 0.7823 P(5)=1.000  0.0321 0.0028 2042.21 -7628.50
 29% 0.65 0.25 0.28 0.31 0.24 0.40   5 13 0.0000 0.7807 P(5)=1.000  0.0321 0.0028 2017.24 -7641.06
 30% 0.65 0.25 0.28 0.31 0.24 0.40   5 13 0.0000 0.7812 P(5)=1.000  0.0321 0.0028 2000.53 -7634.88
 30% 0.65 0.25 0.28 0.31 0.24 0.40   5 13 0.0000 0.7796 P(5)=1.000  0.0321 0.0028 2001.24 -7619.32
 30% 0.65 0.25 0.28 0.31 0.24 0.40   5 13 0.0000 0.7800 P(5)=1.000  0.0321 0.0028 1964.68 -7609.15
 30% 0.65 0.25 0.28 0.31 0.24 0.40   5 13 0.0000 0.7805 P(5)=1.000  0.0321 0.0028 1979.48 -7610.36
 30% 0.65 0.25 0.28 0.31 0.24 0.40   5 13 0.0000 0.7809 P(5)=1.000  0.0320 0.0028 1982.80 -7610.72
 30% 0.65 0.25 0.28 0.31 0.24 0.40   5 13 0.0000 0.7814 P(5)=1.000  0.0320 0.0028 1996.61 -7616.92
 30% 0.65 0.25 0.28 0.31 0.24 0.40   5 13 0.0000 0.7818 P(5)=1.000  0.0320 0.0028 2009.30 -7614.16
 30% 0.65 0.25 0.28 0.31 0.24 0.40   5 13 0.0000 0.7823 P(5)=1.000  0.0320 0.0028 2018.01 -7613.21
 30% 0.65 0.25 0.28 0.31 0.24 0.40   5 13 0.0000 0.7827 P(5)=1.000  0.0320 0.0028 2018.95 -7620.44
 30% 0.65 0.25 0.28 0.31 0.24 0.40   5 13 0.0000 0.7831 P(5)=1.000  0.0321 0.0028 2026.53 -7631.87
 30% 0.65 0.25 0.28 0.31 0.24 0.40   5 13 0.0000 0.7831 P(5)=1.000  0.0320 0.0028 2015.99 -7632.32  1:05

 30% 0.65 0.25 0.28 0.31 0.24 0.40   5 13 0.0000 0.7836 P(5)=1.000  0.0320 0.0028 2027.60 -7632.83
 30% 0.65 0.25 0.28 0.31 0.24 0.40   5 13 0.0000 0.7840 P(5)=1.000  0.0320 0.0028 2024.95 -7615.68
 30% 0.65 0.25 0.28 0.31 0.24 0.40   5 13 0.0000 0.7844 P(5)=1.000  0.0320 0.0028 2047.50 -7619.17
 30% 0.65 0.25 0.28 0.31 0.24 0.40   5 13 0.0000 0.7829 P(5)=1.000  0.0320 0.0028 2046.12 -7628.53
 30% 0.65 0.25 0.28 0.31 0.24 0.40   5 13 0.0000 0.7833 P(5)=1.000  0.0320 0.0028 2021.59 -7630.71
 30% 0.65 0.25 0.28 0.31 0.24 0.40   5 13 0.0000 0.7837 P(5)=1.000  0.0320 0.0028 2082.21 -7631.52
 30% 0.65 0.25 0.28 0.31 0.24 0.40   5 13 0.0000 0.7822 P(5)=1.000  0.0320 0.0028 2074.09 -7613.04
 30% 0.65 0.25 0.28 0.31 0.24 0.40   5 13 0.0000 0.7826 P(5)=1.000  0.0320 0.0028 2021.33 -7611.10
 30% 0.65 0.25 0.28 0.31 0.24 0.40   5 13 0.0000 0.7811 P(5)=1.000  0.0320 0.0028 2020.73 -7625.41
 31% 0.65 0.25 0.28 0.31 0.24 0.40   5 13 0.0000 0.7795 P(5)=1.000  0.0320 0.0028 2035.50 -7619.50
 31% 0.65 0.25 0.28 0.31 0.24 0.40   5 13 0.0000 0.7780 P(5)=1.000  0.0320 0.0028 2085.94 -7625.90
 31% 0.65 0.25 0.28 0.31 0.24 0.40   5 13 0.0000 0.7784 P(5)=1.000  0.0320 0.0028 2052.31 -7620.71
 31% 0.65 0.25 0.28 0.31 0.24 0.40   5 13 0.0000 0.7769 P(5)=1.000  0.0320 0.0028 2111.56 -7629.28
 31% 0.65 0.25 0.28 0.31 0.24 0.40   5 13 0.0000 0.7773 P(5)=1.000  0.0320 0.0029 2091.07 -7617.31
 31% 0.65 0.25 0.28 0.31 0.24 0.40   5 13 0.0000 0.7778 P(5)=1.000  0.0320 0.0029 2092.55 -7617.37
 31% 0.65 0.25 0.28 0.31 0.24 0.40   5 13 0.0000 0.7782 P(5)=1.000  0.0320 0.0029 2123.38 -7620.99
 31% 0.65 0.25 0.28 0.31 0.24 0.40   5 13 0.0000 0.7786 P(5)=1.000  0.0320 0.0029 2136.94 -7625.75
 31% 0.65 0.25 0.28 0.31 0.24 0.40   5 13 0.0000 0.7791 P(5)=1.000  0.0320 0.0029 2132.11 -7620.50
 31% 0.65 0.25 0.28 0.31 0.24 0.40   5 13 0.0000 0.7795 P(5)=1.000  0.0320 0.0029 2133.97 -7621.91
 31% 0.65 0.25 0.28 0.31 0.24 0.40   5 13 0.0000 0.7799 P(5)=1.000  0.0320 0.0029 2098.98 -7618.30
 31% 0.65 0.25 0.28 0.31 0.24 0.40   5 13 0.0000 0.7803 P(5)=1.000  0.0320 0.0029 2110.32 -7620.72
 31% 0.65 0.25 0.28 0.31 0.24 0.40   5 13 0.0000 0.7808 P(5)=1.000  0.0320 0.0029 2123.84 -7632.75
 31% 0.65 0.25 0.28 0.31 0.24 0.40   5 13 0.0000 0.7812 P(5)=1.000  0.0320 0.0029 2099.93 -7608.79
 31% 0.65 0.25 0.28 0.31 0.24 0.40   5 13 0.0000 0.7816 P(5)=1.000  0.0320 0.0029 2174.85 -7628.00
 31% 0.65 0.25 0.28 0.31 0.24 0.40   5 13 0.0000 0.7820 P(5)=1.000  0.0320 0.0029 2178.72 -7627.84
 31% 0.65 0.25 0.28 0.31 0.24 0.40   5 13 0.0000 0.7805 P(5)=1.000  0.0320 0.0029 2171.97 -7611.15
 31% 0.65 0.25 0.28 0.31 0.24 0.40   5 13 0.0000 0.7810 P(5)=1.000  0.0319 0.0029 2170.59 -7601.58
 31% 0.65 0.25 0.28 0.31 0.24 0.40   5 13 0.0000 0.7795 P(5)=1.000  0.0319 0.0029 2159.82 -7609.75
 31% 0.65 0.25 0.28 0.31 0.24 0.40   5 13 0.0000 0.7799 P(5)=1.000  0.0319 0.0029 2145.61 -7615.42
 32% 0.65 0.25 0.28 0.31 0.24 0.40   5 13 0.0000 0.7803 P(5)=1.000  0.0319 0.0029 2161.80 -7605.38
 32% 0.65 0.25 0.28 0.31 0.24 0.40   5 13 0.0000 0.7807 P(5)=1.000  0.0319 0.0029 2163.76 -7603.76
 32% 0.65 0.25 0.28 0.31 0.24 0.40   5 13 0.0000 0.7811 P(5)=1.000  0.0319 0.0029 2122.76 -7607.09
 32% 0.65 0.25 0.28 0.31 0.24 0.40   5 13 0.0000 0.7815 P(5)=1.000  0.0319 0.0029 2148.40 -7616.97
 32% 0.65 0.25 0.28 0.31 0.24 0.40   5 13 0.0000 0.7801 P(5)=1.000  0.0319 0.0029 2163.61 -7600.44
 32% 0.65 0.25 0.28 0.31 0.24 0.40   5 13 0.0000 0.7805 P(5)=1.000  0.0319 0.0029 2150.67 -7594.49
 32% 0.65 0.25 0.28 0.31 0.24 0.40   5 13 0.0000 0.7809 P(5)=1.000  0.0319 0.0029 2161.83 -7612.11
 32% 0.65 0.25 0.28 0.31 0.24 0.40   5 13 0.0000 0.7813 P(5)=1.000  0.0319 0.0029 2164.59 -7605.68
 32% 0.65 0.25 0.28 0.31 0.24 0.40   5 13 0.0000 0.7817 P(5)=1.000  0.0319 0.0029 2177.28 -7612.11
 32% 0.65 0.25 0.28 0.31 0.24 0.40   5 13 0.0000 0.7821 P(5)=1.000  0.0319 0.0029 2170.84 -7601.42
 32% 0.65 0.25 0.28 0.31 0.24 0.40   5 13 0.0000 0.7825 P(5)=1.000  0.0319 0.0029 2165.61 -7610.45
 32% 0.65 0.25 0.28 0.31 0.24 0.40   5 13 0.0000 0.7829 P(5)=1.000  0.0319 0.0029 2181.56 -7616.63
 32% 0.65 0.25 0.28 0.31 0.24 0.40   5 13 0.0000 0.7829 P(5)=1.000  0.0319 0.0029 2177.65 -7620.06
 32% 0.65 0.25 0.28 0.31 0.24 0.40   5 13 0.0000 0.7833 P(5)=1.000  0.0319 0.0029 2173.35 -7607.46
 32% 0.65 0.25 0.28 0.31 0.24 0.40   5 13 0.0000 0.7837 P(5)=1.000  0.0319 0.0029 2112.07 -7616.94
 32% 0.65 0.25 0.28 0.31 0.24 0.40   5 13 0.0000 0.7841 P(5)=1.000  0.0319 0.0029 2170.70 -7615.19
 32% 0.65 0.25 0.28 0.31 0.24 0.40   5 13 0.0000 0.7841 P(5)=1.000  0.0319 0.0029 2099.65 -7615.68
 32% 0.65 0.25 0.28 0.31 0.24 0.40   5 13 0.0000 0.7845 P(5)=1.000  0.0319 0.0029 2166.77 -7619.06
 32% 0.65 0.25 0.28 0.31 0.25 0.40   5 13 0.0000 0.7849 P(5)=1.000  0.0319 0.0029 2148.90 -7612.08
 32% 0.65 0.25 0.28 0.31 0.24 0.40   5 13 0.0000 0.7853 P(5)=1.000  0.0319 0.0029 2144.00 -7607.93
 33% 0.65 0.25 0.28 0.31 0.24 0.40   5 13 0.0000 0.7853 P(5)=1.000  0.0319 0.0029 2166.54 -7602.52
 33% 0.65 0.25 0.28 0.31 0.24 0.40   5 13 0.0000 0.7853 P(5)=1.000  0.0318 0.0029 2162.65 -7612.26
 33% 0.65 0.25 0.28 0.31 0.24 0.40   5 13 0.0000 0.7853 P(5)=1.000  0.0318 0.0029 2159.53 -7616.03
 33% 0.65 0.25 0.28 0.31 0.25 0.40   5 13 0.0000 0.7857 P(5)=1.000  0.0318 0.0029 2166.05 -7615.71
 33% 0.65 0.25 0.28 0.31 0.24 0.40   5 13 0.0000 0.7861 P(5)=1.000  0.0318 0.0029 2166.68 -7607.17
 33% 0.65 0.25 0.28 0.31 0.24 0.40   5 13 0.0000 0.7865 P(5)=1.000  0.0318 0.0029 2168.42 -7615.83
 33% 0.65 0.25 0.28 0.31 0.24 0.40   5 13 0.0000 0.7869 P(5)=1.000  0.0318 0.0029 2163.58 -7609.93
 33% 0.65 0.25 0.28 0.31 0.25 0.40   5 13 0.0000 0.7855 P(5)=1.000  0.0318 0.0029 2133.61 -7607.65
 33% 0.65 0.25 0.28 0.31 0.24 0.40   5 13 0.0000 0.7858 P(5)=1.000  0.0318 0.0029 2165.60 -7598.05
 33% 0.65 0.25 0.28 0.31 0.24 0.40   5 13 0.0000 0.7862 P(5)=1.000  0.0318 0.0029 2165.47 -7605.99
 33% 0.65 0.25 0.28 0.31 0.24 0.40   5 13 0.0000 0.7866 P(5)=1.000  0.0318 0.0029 2164.50 -7609.83
 33% 0.65 0.25 0.28 0.31 0.24 0.40   5 13 0.0000 0.7870 P(5)=1.000  0.0318 0.0029 2174.19 -7608.46
 33% 0.65 0.25 0.28 0.31 0.24 0.40   5 13 0.0000 0.7874 P(5)=1.000  0.0319 0.0029 2184.92 -7619.02
 33% 0.65 0.25 0.28 0.31 0.24 0.40   5 13 0.0000 0.7878 P(5)=1.000  0.0319 0.0029 2149.15 -7611.40
 33% 0.65 0.25 0.28 0.31 0.24 0.40   5 13 0.0000 0.7864 P(5)=1.000  0.0319 0.0029 2154.11 -7627.37
 33% 0.65 0.25 0.28 0.31 0.24 0.40   5 13 0.0000 0.7867 P(5)=1.000  0.0319 0.0029 2197.84 -7629.47
 33% 0.65 0.25 0.28 0.31 0.24 0.40   5 13 0.0000 0.7871 P(5)=1.000  0.0319 0.0029 2165.73 -7616.50
 33% 0.65 0.25 0.28 0.31 0.25 0.40   5 13 0.0000 0.7857 P(5)=1.000  0.0319 0.0029 2152.05 -7613.81
 33% 0.65 0.25 0.28 0.31 0.25 0.40   5 13 0.0000 0.7861 P(5)=1.000  0.0319 0.0029 2149.28 -7605.60
 33% 0.65 0.25 0.28 0.31 0.25 0.40   5 13 0.0000 0.7847 P(5)=1.000  0.0319 0.0029 2151.46 -7618.42
 34% 0.65 0.25 0.28 0.31 0.24 0.40   5 13 0.0000 0.7851 P(5)=1.000  0.0319 0.0029 2144.76 -7609.52
 34% 0.65 0.25 0.28 0.31 0.24 0.40   5 13 0.0000 0.7855 P(5)=1.000  0.0319 0.0029 2149.76 -7608.02
 34% 0.65 0.25 0.28 0.31 0.24 0.40   5 13 0.0000 0.7841 P(5)=1.000  0.0319 0.0029 2147.68 -7611.86
 34% 0.65 0.25 0.28 0.31 0.24 0.40   5 13 0.0000 0.7827 P(5)=1.000  0.0319 0.0029 2139.70 -7605.03
 34% 0.65 0.25 0.28 0.31 0.24 0.40   5 13 0.0000 0.7831 P(5)=1.000  0.0319 0.0029 2220.18 -7613.94
 34% 0.65 0.25 0.28 0.31 0.25 0.40   5 13 0.0000 0.7835 P(5)=1.000  0.0319 0.0029 2146.45 -7607.19
 34% 0.65 0.25 0.28 0.31 0.25 0.40   5 13 0.0000 0.7838 P(5)=1.000  0.0319 0.0029 2195.64 -7613.13
 34% 0.65 0.25 0.28 0.31 0.25 0.40   5 13 0.0000 0.7842 P(5)=1.000  0.0319 0.0029 2183.67 -7609.20
 34% 0.65 0.25 0.28 0.31 0.25 0.40   5 13 0.0000 0.7846 P(5)=1.000  0.0319 0.0029 2196.26 -7613.90
 34% 0.65 0.25 0.28 0.31 0.25 0.40   5 13 0.0000 0.7850 P(5)=1.000  0.0319 0.0029 2158.13 -7616.51
 34% 0.65 0.25 0.28 0.31 0.25 0.40   5 13 0.0000 0.7850 P(5)=1.000  0.0319 0.0029 2114.67 -7615.06
 34% 0.65 0.24 0.28 0.31 0.25 0.40   5 13 0.0000 0.7850 P(5)=1.000  0.0319 0.0029 2117.39 -7606.06
 34% 0.65 0.24 0.28 0.31 0.25 0.40   5 13 0.0000 0.7853 P(5)=1.000  0.0319 0.0029 2142.79 -7616.02
 34% 0.65 0.24 0.28 0.31 0.25 0.40   5 13 0.0000 0.7857 P(5)=1.000  0.0319 0.0029 2148.67 -7611.24
 34% 0.65 0.24 0.28 0.31 0.25 0.40   5 13 0.0000 0.7857 P(5)=1.000  0.0319 0.0030 2150.75 -7618.33
 34% 0.65 0.24 0.28 0.31 0.25 0.40   5 13 0.0000 0.7857 P(5)=1.000  0.0319 0.0030 2143.55 -7621.09
 34% 0.65 0.24 0.28 0.31 0.25 0.40   5 13 0.0000 0.7861 P(5)=1.000  0.0319 0.0030 2146.57 -7608.65
 34% 0.65 0.24 0.28 0.31 0.25 0.40   5 13 0.0000 0.7865 P(5)=1.000  0.0319 0.0030 2163.62 -7621.23
 34% 0.65 0.24 0.28 0.31 0.25 0.40   5 13 0.0000 0.7868 P(5)=1.000  0.0319 0.0030 2158.31 -7630.85
 34% 0.65 0.24 0.28 0.31 0.25 0.40   5 13 0.0000 0.7872 P(5)=1.000  0.0319 0.0030 2121.65 -7619.50
 35% 0.65 0.24 0.28 0.31 0.25 0.40   5 13 0.0000 0.7876 P(5)=1.000  0.0319 0.0030 2127.73 -7621.20
 35% 0.65 0.24 0.28 0.31 0.25 0.40   5 13 0.0000 0.7879 P(5)=1.000  0.0319 0.0030 2106.71 -7612.94
 35% 0.65 0.24 0.28 0.31 0.25 0.40   5 13 0.0000 0.7883 P(5)=1.000  0.0319 0.0030 2130.09 -7626.88
 35% 0.65 0.24 0.28 0.31 0.25 0.40   5 13 0.0000 0.7887 P(5)=1.000  0.0319 0.0030 2187.32 -7628.07
 35% 0.65 0.24 0.28 0.31 0.25 0.40   5 13 0.0000 0.7890 P(5)=1.000  0.0320 0.0030 2175.33 -7618.28
 35% 0.65 0.24 0.28 0.31 0.25 0.40   5 13 0.0000 0.7894 P(5)=1.000  0.0320 0.0030 2168.70 -7613.62
 35% 0.65 0.24 0.28 0.31 0.25 0.40   5 13 0.0000 0.7880 P(5)=1.000  0.0320 0.0030 2135.63 -7619.77
 35% 0.65 0.24 0.28 0.31 0.25 0.40   5 13 0.0000 0.7884 P(5)=1.000  0.0320 0.0030 2139.61 -7606.21
 35% 0.65 0.24 0.28 0.31 0.25 0.40   5 13 0.0000 0.7884 P(5)=1.000  0.0320 0.0030 2132.60 -7617.05
 35% 0.65 0.24 0.28 0.31 0.25 0.40   5 13 0.0000 0.7884 P(5)=1.000  0.0320 0.0030 2122.88 -7615.18
 35% 0.65 0.24 0.28 0.31 0.25 0.40   5 13 0.0000 0.7888 P(5)=1.000  0.0320 0.0030 2126.13 -7610.24  1:14

 35% 0.65 0.24 0.28 0.31 0.25 0.40   5 13 0.0000 0.7891 P(5)=1.000  0.0320 0.0030 2126.27 -7616.37
 35% 0.65 0.24 0.28 0.31 0.25 0.40   5 13 0.0000 0.7895 P(5)=1.000  0.0320 0.0030 2129.44 -7601.30
 35% 0.65 0.24 0.28 0.31 0.25 0.40   5 13 0.0000 0.7898 P(5)=1.000  0.0320 0.0030 2137.92 -7622.35
 35% 0.65 0.24 0.28 0.31 0.25 0.40   5 13 0.0000 0.7902 P(5)=1.000  0.0320 0.0030 2130.81 -7626.39
 35% 0.65 0.24 0.28 0.31 0.25 0.40   5 13 0.0000 0.7905 P(5)=1.000  0.0320 0.0030 2089.57 -7616.23
 35% 0.65 0.24 0.28 0.31 0.25 0.40   5 13 0.0000 0.7909 P(5)=1.000  0.0320 0.0030 2097.98 -7614.27
 35% 0.65 0.24 0.28 0.31 0.25 0.40   5 13 0.0000 0.7912 P(5)=1.000  0.0320 0.0030 2080.85 -7619.79
 35% 0.65 0.24 0.28 0.31 0.25 0.40   5 13 0.0000 0.7916 P(5)=1.000  0.0320 0.0030 2085.90 -7613.62
 35% 0.65 0.24 0.28 0.31 0.25 0.40   5 13 0.0000 0.7916 P(5)=1.000  0.0320 0.0030 2098.34 -7622.56
 36% 0.65 0.24 0.28 0.31 0.25 0.40   5 13 0.0000 0.7919 P(5)=1.000  0.0321 0.0030 2097.85 -7613.88
 36% 0.65 0.24 0.28 0.31 0.25 0.40   5 13 0.0000 0.7923 P(5)=1.000  0.0321 0.0030 2080.81 -7606.33
 36% 0.65 0.24 0.28 0.31 0.25 0.40   5 13 0.0000 0.7926 P(5)=1.000  0.0321 0.0030 2075.72 -7604.95
 36% 0.65 0.24 0.28 0.31 0.25 0.40   5 13 0.0000 0.7913 P(5)=1.000  0.0321 0.0030 2091.54 -7601.18
 36% 0.65 0.24 0.28 0.31 0.25 0.40   5 13 0.0000 0.7917 P(5)=1.000  0.0321 0.0030 2081.44 -7602.92
 36% 0.65 0.24 0.28 0.31 0.25 0.40   5 13 0.0000 0.7903 P(5)=1.000  0.0320 0.0030 2129.44 -7623.04
 36% 0.65 0.24 0.28 0.31 0.25 0.40   5 13 0.0000 0.7907 P(5)=1.000  0.0320 0.0030 2091.22 -7618.41
 36% 0.65 0.24 0.28 0.31 0.25 0.40   5 13 0.0000 0.7910 P(5)=1.000  0.0320 0.0030 2080.75 -7609.61
 36% 0.65 0.24 0.28 0.31 0.25 0.40   5 13 0.0000 0.7897 P(5)=1.000  0.0320 0.0030 2074.39 -7606.58
 36% 0.65 0.24 0.28 0.31 0.25 0.40   5 13 0.0000 0.7901 P(5)=1.000  0.0320 0.0030 2081.76 -7616.90
 36% 0.65 0.24 0.28 0.31 0.25 0.40   5 13 0.0000 0.7888 P(5)=1.000  0.0320 0.0030 2137.24 -7607.49
 36% 0.65 0.24 0.28 0.31 0.25 0.40   5 13 0.0000 0.7875 P(5)=1.000  0.0320 0.0030 2123.98 -7621.83
 36% 0.65 0.24 0.28 0.31 0.25 0.40   5 13 0.0000 0.7878 P(5)=1.000  0.0320 0.0030 2136.35 -7624.21
 36% 0.65 0.24 0.28 0.31 0.25 0.40   5 13 0.0000 0.7882 P(5)=1.000  0.0320 0.0030 2131.14 -7612.22
 36% 0.65 0.24 0.28 0.31 0.25 0.40   5 13 0.0000 0.7885 P(5)=1.000  0.0320 0.0030 2126.18 -7595.90
 36% 0.65 0.24 0.28 0.31 0.25 0.40   5 13 0.0000 0.7889 P(5)=1.000  0.0320 0.0030 2133.84 -7605.61
 36% 0.65 0.24 0.28 0.31 0.25 0.40   5 13 0.0000 0.7892 P(5)=1.000  0.0320 0.0030 2124.25 -7593.10
 36% 0.65 0.24 0.28 0.31 0.24 0.40   5 13 0.0000 0.7896 P(5)=1.000  0.0320 0.0030 2138.80 -7600.04
 36% 0.65 0.24 0.28 0.32 0.24 0.40   5 13 0.0000 0.7899 P(5)=1.000  0.0320 0.0030 2115.71 -7597.66
 36% 0.65 0.24 0.28 0.32 0.25 0.40   5 13 0.0000 0.7902 P(5)=1.000  0.0320 0.0030 2103.73 -7620.43
 37% 0.65 0.24 0.28 0.32 0.25 0.40   5 13 0.0000 0.7906 P(5)=1.000  0.0320 0.0030 2076.08 -7606.31
 37% 0.65 0.24 0.28 0.32 0.25 0.40   5 13 0.0000 0.7893 P(5)=1.000  0.0320 0.0030 2126.26 -7599.54
 37% 0.65 0.24 0.28 0.32 0.25 0.40   5 13 0.0000 0.7896 P(5)=1.000  0.0320 0.0030 2132.76 -7601.70
 37% 0.65 0.24 0.28 0.32 0.25 0.40   5 13 0.0000 0.7900 P(5)=1.000  0.0320 0.0030 2146.36 -7609.92
 37% 0.65 0.24 0.28 0.32 0.25 0.40   5 13 0.0000 0.7887 P(5)=1.000  0.0320 0.0030 2145.28 -7624.34
 37% 0.65 0.24 0.28 0.32 0.24 0.40   5 13 0.0000 0.7887 P(5)=1.000  0.0320 0.0030 2145.37 -7617.33
 37% 0.65 0.24 0.28 0.32 0.24 0.40   5 13 0.0000 0.7890 P(5)=1.000  0.0319 0.0030 2139.28 -7623.55
 37% 0.65 0.24 0.28 0.32 0.24 0.40   5 13 0.0000 0.7894 P(5)=1.000  0.0319 0.0030 2123.18 -7617.69
 37% 0.65 0.24 0.28 0.32 0.24 0.40   5 13 0.0000 0.7897 P(5)=1.000  0.0319 0.0030 2117.78 -7604.82
 37% 0.65 0.24 0.28 0.32 0.24 0.40   5 13 0.0000 0.7901 P(5)=1.000  0.0319 0.0030 2119.02 -7614.10
 37% 0.65 0.24 0.28 0.32 0.24 0.40   5 13 0.0000 0.7904 P(5)=1.000  0.0319 0.0030 2098.49 -7604.93
 37% 0.65 0.24 0.28 0.32 0.24 0.40   5 13 0.0000 0.7891 P(5)=1.000  0.0319 0.0030 2089.35 -7606.24
 37% 0.65 0.24 0.28 0.32 0.24 0.40   5 13 0.0000 0.7891 P(5)=1.000  0.0319 0.0030 2113.67 -7612.51
 37% 0.65 0.24 0.28 0.32 0.24 0.40   5 13 0.0000 0.7891 P(5)=1.000  0.0319 0.0030 2098.92 -7609.32
 37% 0.65 0.24 0.28 0.32 0.24 0.40   5 13 0.0000 0.7891 P(5)=1.000  0.0319 0.0030 2105.96 -7602.57
 37% 0.65 0.24 0.28 0.32 0.24 0.40   5 13 0.0000 0.7891 P(5)=1.000  0.0319 0.0030 2088.14 -7603.51
 37% 0.65 0.24 0.28 0.32 0.24 0.40   5 13 0.0000 0.7879 P(5)=1.000  0.0319 0.0030 2088.25 -7606.45
 37% 0.65 0.24 0.28 0.32 0.24 0.40   5 13 0.0000 0.7879 P(5)=1.000  0.0319 0.0030 2099.16 -7606.32
 37% 0.65 0.24 0.28 0.31 0.24 0.40   5 13 0.0000 0.7879 P(5)=1.000  0.0319 0.0030 2120.27 -7606.36
 37% 0.65 0.24 0.28 0.31 0.24 0.40   5 13 0.0000 0.7879 P(5)=1.000  0.0319 0.0030 2118.10 -7594.36
 38% 0.65 0.24 0.28 0.31 0.24 0.40   5 13 0.0000 0.7866 P(5)=1.000  0.0319 0.0030 2119.12 -7612.96
 38% 0.65 0.24 0.28 0.31 0.24 0.40   5 13 0.0000 0.7870 P(5)=1.000  0.0319 0.0030 2141.38 -7617.35
 38% 0.65 0.24 0.28 0.31 0.24 0.40   5 13 0.0000 0.7873 P(5)=1.000  0.0319 0.0031 2153.17 -7623.20
 38% 0.65 0.24 0.28 0.31 0.24 0.40   5 13 0.0000 0.7861 P(5)=1.000  0.0319 0.0031 2122.43 -7614.87
 38% 0.65 0.24 0.28 0.31 0.24 0.40   5 13 0.0000 0.7864 P(5)=1.000  0.0319 0.0031 2129.10 -7627.55
 38% 0.65 0.24 0.28 0.31 0.24 0.40   5 13 0.0000 0.7867 P(5)=1.000  0.0319 0.0031 2127.02 -7616.87
 38% 0.65 0.24 0.28 0.32 0.24 0.40   5 13 0.0000 0.7855 P(5)=1.000  0.0319 0.0031 2133.99 -7619.63
 38% 0.65 0.24 0.28 0.32 0.24 0.40   5 13 0.0000 0.7858 P(5)=1.000  0.0319 0.0031 2100.75 -7625.16
 38% 0.65 0.24 0.28 0.31 0.24 0.40   5 13 0.0000 0.7862 P(5)=1.000  0.0319 0.0031 2110.14 -7615.34
 38% 0.65 0.24 0.28 0.31 0.24 0.40   5 13 0.0000 0.7862 P(5)=1.000  0.0319 0.0031 2128.39 -7617.25
 38% 0.65 0.24 0.28 0.31 0.24 0.40   5 13 0.0000 0.7862 P(5)=1.000  0.0319 0.0031 2121.15 -7617.37
 38% 0.65 0.24 0.28 0.31 0.24 0.40   5 13 0.0000 0.7865 P(5)=1.000  0.0319 0.0031 2139.91 -7626.58
 38% 0.65 0.24 0.28 0.31 0.24 0.40   5 13 0.0000 0.7868 P(5)=1.000  0.0319 0.0031 2117.25 -7611.88
 38% 0.65 0.24 0.28 0.31 0.24 0.40   5 13 0.0000 0.7872 P(5)=1.000  0.0319 0.0031 2115.70 -7610.63
 38% 0.65 0.24 0.28 0.31 0.24 0.40   5 13 0.0000 0.7875 P(5)=1.000  0.0319 0.0031 2123.55 -7604.13
 38% 0.65 0.24 0.28 0.31 0.24 0.40   5 13 0.0000 0.7878 P(5)=1.000  0.0319 0.0031 2109.59 -7600.31
 38% 0.65 0.24 0.28 0.31 0.24 0.40   5 13 0.0000 0.7878 P(5)=1.000  0.0319 0.0031 2115.65 -7613.37
 38% 0.65 0.24 0.28 0.31 0.24 0.40   5 13 0.0000 0.7878 P(5)=1.000  0.0319 0.0031 2099.32 -7612.19
 38% 0.65 0.24 0.28 0.31 0.24 0.40   5 13 0.0000 0.7882 P(5)=1.000  0.0319 0.0031 2107.79 -7617.72
 38% 0.65 0.24 0.28 0.31 0.24 0.40   5 13 0.0000 0.7882 P(5)=1.000  0.0319 0.0031 2110.81 -7619.28
 39% 0.65 0.24 0.28 0.31 0.24 0.40   5 13 0.0000 0.7882 P(5)=1.000  0.0319 0.0031 2116.07 -7622.83
 39% 0.65 0.24 0.28 0.31 0.24 0.40   5 13 0.0000 0.7885 P(5)=1.000  0.0319 0.0031 2129.79 -7620.74
 39% 0.65 0.24 0.28 0.31 0.24 0.40   5 13 0.0000 0.7888 P(5)=1.000  0.0319 0.0031 2123.79 -7631.27
 39% 0.65 0.24 0.28 0.31 0.24 0.40   5 13 0.0000 0.7888 P(5)=1.000  0.0318 0.0031 2124.57 -7623.93
 39% 0.65 0.24 0.28 0.31 0.24 0.40   5 13 0.0000 0.7891 P(5)=1.000  0.0318 0.0031 2135.12 -7618.40
 39% 0.65 0.24 0.28 0.31 0.23 0.40   5 13 0.0000 0.7891 P(5)=1.000  0.0318 0.0031 2121.40 -7611.40
 39% 0.65 0.24 0.28 0.31 0.23 0.40   5 13 0.0000 0.7891 P(5)=1.000  0.0318 0.0031 2120.26 -7613.75
 39% 0.65 0.24 0.28 0.31 0.24 0.40   5 13 0.0000 0.7895 P(5)=1.000  0.0318 0.0031 2068.87 -7614.15
 39% 0.65 0.24 0.28 0.31 0.24 0.40   5 13 0.0000 0.7895 P(5)=1.000  0.0318 0.0031 2077.17 -7611.37
 39% 0.65 0.24 0.28 0.31 0.24 0.40   5 13 0.0000 0.7898 P(5)=1.000  0.0318 0.0031 2047.86 -7616.44
 39% 0.65 0.24 0.28 0.31 0.24 0.40   5 13 0.0000 0.7901 P(5)=1.000  0.0318 0.0031 2078.57 -7615.46
 39% 0.65 0.24 0.28 0.31 0.24 0.40   5 13 0.0000 0.7904 P(5)=1.000  0.0318 0.0031 2072.74 -7617.84
 39% 0.65 0.24 0.28 0.31 0.24 0.40   5 13 0.0000 0.7904 P(5)=1.000  0.0318 0.0031 2076.29 -7612.96
 39% 0.65 0.24 0.28 0.31 0.24 0.40   5 13 0.0000 0.7904 P(5)=1.000  0.0318 0.0031 2082.89 -7627.22
 39% 0.65 0.24 0.28 0.31 0.24 0.40   5 13 0.0000 0.7908 P(5)=1.000  0.0318 0.0031 2078.08 -7617.57
 39% 0.65 0.24 0.28 0.31 0.24 0.40   5 13 0.0000 0.7911 P(5)=1.000  0.0318 0.0031 2076.13 -7616.10
 39% 0.65 0.24 0.28 0.31 0.24 0.40   5 13 0.0000 0.7914 P(5)=1.000  0.0318 0.0031 2083.82 -7604.97
 39% 0.65 0.24 0.28 0.31 0.24 0.40   5 13 0.0000 0.7917 P(5)=1.000  0.0318 0.0031 2090.10 -7610.20
 39% 0.65 0.24 0.28 0.31 0.23 0.40   5 13 0.0000 0.7920 P(5)=1.000  0.0318 0.0031 2079.28 -7618.46
 39% 0.65 0.24 0.28 0.31 0.23 0.40   5 13 0.0000 0.7920 P(5)=1.000  0.0318 0.0031 2071.55 -7625.00
 40% 0.65 0.24 0.28 0.31 0.23 0.40   5 13 0.0000 0.7924 P(5)=1.000  0.0318 0.0031 2103.25 -7626.97
 40% 0.65 0.24 0.28 0.31 0.23 0.40   5 13 0.0000 0.7927 P(5)=1.000  0.0318 0.0031 2120.74 -7634.96
 40% 0.65 0.24 0.28 0.31 0.23 0.40   5 13 0.0000 0.7930 P(5)=1.000  0.0318 0.0031 2065.59 -7621.20
 40% 0.65 0.24 0.28 0.31 0.23 0.40   5 13 0.0000 0.7933 P(5)=1.000  0.0317 0.0031 2081.99 -7620.92
 40% 0.65 0.24 0.28 0.31 0.23 0.40   5 13 0.0000 0.7936 P(5)=1.000  0.0317 0.0031 2082.44 -7623.55
 40% 0.65 0.24 0.28 0.31 0.23 0.40   5 13 0.0000 0.7939 P(5)=1.000  0.0317 0.0031 2077.74 -7613.98
 40% 0.65 0.24 0.28 0.31 0.23 0.40   5 13 0.0000 0.7939 P(5)=1.000  0.0317 0.0031 2069.13 -7609.69
 40% 0.65 0.24 0.28 0.31 0.23 0.40   5 13 0.0000 0.7943 P(5)=1.000  0.0317 0.0031 2065.56 -7609.97
 40% 0.65 0.24 0.28 0.31 0.23 0.40   5 13 0.0000 0.7946 P(5)=1.000  0.0317 0.0031 2052.00 -7617.60
 40% 0.65 0.24 0.28 0.31 0.23 0.40   5 13 0.0000 0.7949 P(5)=1.000  0.0317 0.0031 2079.37 -7616.51
 40% 0.65 0.24 0.28 0.31 0.23 0.40   5 13 0.0000 0.7952 P(5)=1.000  0.0317 0.0031 2087.54 -7616.48  1:22

 40% 0.65 0.24 0.28 0.31 0.23 0.40   5 13 0.0000 0.7955 P(5)=1.000  0.0317 0.0031 2052.44 -7612.94
 40% 0.65 0.24 0.28 0.31 0.23 0.40   5 13 0.0000 0.7943 P(5)=1.000  0.0317 0.0031 2076.49 -7619.65
 40% 0.65 0.24 0.28 0.31 0.23 0.40   5 13 0.0000 0.7946 P(5)=1.000  0.0317 0.0031 2073.06 -7618.10
 40% 0.65 0.24 0.28 0.31 0.23 0.40   5 13 0.0000 0.7934 P(5)=1.000  0.0317 0.0031 2094.52 -7614.77
 40% 0.65 0.24 0.28 0.31 0.23 0.40   5 13 0.0000 0.7937 P(5)=1.000  0.0317 0.0031 2048.41 -7609.58
 40% 0.65 0.24 0.28 0.31 0.23 0.40   5 13 0.0000 0.7940 P(5)=1.000  0.0317 0.0031 2057.04 -7602.74
 40% 0.65 0.24 0.28 0.31 0.23 0.40   5 13 0.0000 0.7928 P(5)=1.000  0.0317 0.0031 2048.62 -7598.65
 40% 0.65 0.24 0.28 0.31 0.24 0.40   5 13 0.0000 0.7932 P(5)=1.000  0.0317 0.0031 2090.94 -7615.20
 40% 0.65 0.24 0.28 0.31 0.23 0.40   5 13 0.0000 0.7935 P(5)=1.000  0.0317 0.0031 2106.78 -7609.23
 41% 0.65 0.24 0.28 0.31 0.24 0.40   5 13 0.0000 0.7938 P(5)=1.000  0.0317 0.0031 2088.66 -7626.34
 41% 0.65 0.24 0.28 0.31 0.24 0.40   5 13 0.0000 0.7941 P(5)=1.000  0.0317 0.0031 2092.74 -7623.50
 41% 0.65 0.24 0.28 0.31 0.24 0.40   5 13 0.0000 0.7944 P(5)=1.000  0.0317 0.0031 2092.60 -7613.03
 41% 0.65 0.24 0.28 0.31 0.23 0.40   5 13 0.0000 0.7947 P(5)=1.000  0.0317 0.0031 2105.22 -7613.35
 41% 0.65 0.24 0.28 0.31 0.23 0.40   5 13 0.0000 0.7950 P(5)=1.000  0.0317 0.0031 2118.83 -7623.24
 41% 0.65 0.24 0.28 0.31 0.23 0.40   5 13 0.0000 0.7953 P(5)=1.000  0.0317 0.0031 2090.80 -7613.63
 41% 0.65 0.24 0.28 0.31 0.24 0.40   5 13 0.0000 0.7956 P(5)=1.000  0.0317 0.0031 2127.76 -7615.79
 41% 0.65 0.24 0.28 0.31 0.24 0.40   5 13 0.0000 0.7959 P(5)=1.000  0.0317 0.0031 2110.52 -7618.63
 41% 0.65 0.24 0.28 0.32 0.23 0.40   5 13 0.0000 0.7962 P(5)=1.000  0.0317 0.0031 2115.62 -7613.44
 41% 0.65 0.24 0.28 0.32 0.24 0.40   5 13 0.0000 0.7965 P(5)=1.000  0.0317 0.0031 2097.46 -7620.18
 41% 0.65 0.24 0.28 0.32 0.24 0.40   5 13 0.0000 0.7968 P(5)=1.000  0.0317 0.0031 2097.24 -7620.31
 41% 0.65 0.24 0.28 0.31 0.24 0.40   5 13 0.0000 0.7971 P(5)=1.000  0.0317 0.0031 2115.37 -7615.12
 41% 0.65 0.24 0.28 0.32 0.23 0.40   5 13 0.0000 0.7974 P(5)=1.000  0.0317 0.0031 2098.99 -7627.92
 41% 0.65 0.24 0.28 0.32 0.24 0.40   5 13 0.0000 0.7977 P(5)=1.000  0.0317 0.0031 2163.75 -7609.83
 41% 0.65 0.24 0.28 0.32 0.24 0.40   5 13 0.0000 0.7980 P(5)=1.000  0.0317 0.0031 2160.03 -7629.13
 41% 0.65 0.24 0.28 0.32 0.24 0.40   5 13 0.0000 0.7968 P(5)=1.000  0.0317 0.0031 2162.62 -7623.50
 41% 0.65 0.24 0.28 0.32 0.24 0.40   5 13 0.0000 0.7971 P(5)=1.000  0.0317 0.0031 2084.46 -7606.93
 41% 0.65 0.24 0.28 0.32 0.24 0.40   5 13 0.0000 0.7974 P(5)=1.000  0.0317 0.0031 2103.09 -7607.75
 41% 0.65 0.24 0.28 0.32 0.24 0.40   5 13 0.0000 0.7977 P(5)=1.000  0.0317 0.0031 2177.60 -7606.34
 41% 0.65 0.24 0.28 0.32 0.24 0.40   5 13 0.0000 0.7965 P(5)=1.000  0.0317 0.0031 2150.67 -7605.80
 42% 0.65 0.24 0.28 0.32 0.24 0.40   5 13 0.0000 0.7968 P(5)=1.000  0.0317 0.0031 2113.80 -7605.57
 42% 0.65 0.24 0.28 0.32 0.24 0.40   5 13 0.0000 0.7971 P(5)=1.000  0.0317 0.0031 2100.64 -7593.56
 42% 0.65 0.24 0.28 0.32 0.24 0.40   5 13 0.0000 0.7974 P(5)=1.000  0.0317 0.0031 2099.29 -7608.85
 42% 0.65 0.24 0.28 0.32 0.24 0.40   5 13 0.0000 0.7977 P(5)=1.000  0.0317 0.0031 2108.83 -7606.88
 42% 0.65 0.24 0.28 0.32 0.24 0.40   5 13 0.0000 0.7980 P(5)=1.000  0.0317 0.0031 2114.62 -7605.27
 42% 0.65 0.24 0.28 0.32 0.24 0.40   5 13 0.0000 0.7969 P(5)=1.000  0.0318 0.0031 2127.70 -7614.15
 42% 0.65 0.24 0.28 0.32 0.24 0.40   5 13 0.0000 0.7971 P(5)=1.000  0.0318 0.0031 2109.65 -7604.86
 42% 0.65 0.24 0.28 0.32 0.24 0.40   5 13 0.0000 0.7974 P(5)=1.000  0.0318 0.0031 2120.37 -7617.02
 42% 0.65 0.24 0.28 0.32 0.24 0.40   5 13 0.0000 0.7977 P(5)=1.000  0.0318 0.0031 2151.35 -7619.44
 42% 0.65 0.24 0.28 0.32 0.24 0.40   5 13 0.0000 0.7966 P(5)=1.000  0.0318 0.0031 2138.73 -7615.58
 42% 0.65 0.24 0.28 0.32 0.24 0.40   5 13 0.0000 0.7955 P(5)=1.000  0.0318 0.0031 2153.98 -7614.74
 42% 0.65 0.24 0.28 0.32 0.24 0.40   5 13 0.0000 0.7957 P(5)=1.000  0.0318 0.0032 2100.95 -7598.17
 42% 0.65 0.24 0.28 0.32 0.24 0.40   5 13 0.0000 0.7960 P(5)=1.000  0.0318 0.0032 2131.85 -7602.45
 42% 0.65 0.24 0.28 0.32 0.24 0.40   5 13 0.0000 0.7963 P(5)=1.000  0.0318 0.0032 2113.66 -7606.26
 42% 0.65 0.24 0.28 0.32 0.24 0.40   5 13 0.0000 0.7952 P(5)=1.000  0.0318 0.0032 2116.25 -7592.24
 42% 0.65 0.24 0.28 0.32 0.24 0.40   5 13 0.0000 0.7955 P(5)=1.000  0.0318 0.0032 2161.78 -7600.58
 42% 0.65 0.24 0.28 0.32 0.24 0.40   5 13 0.0000 0.7958 P(5)=1.000  0.0318 0.0032 2125.10 -7605.06
 42% 0.65 0.24 0.28 0.32 0.24 0.40   5 13 0.0000 0.7961 P(5)=1.000  0.0318 0.0032 2136.98 -7617.87
 42% 0.65 0.24 0.28 0.32 0.24 0.40   5 13 0.0000 0.7961 P(5)=1.000  0.0318 0.0032 2144.10 -7600.68
 42% 0.65 0.24 0.28 0.32 0.24 0.40   5 13 0.0000 0.7963 P(5)=1.000  0.0318 0.0032 2139.20 -7598.60
 43% 0.65 0.24 0.28 0.32 0.24 0.40   5 13 0.0000 0.7966 P(5)=1.000  0.0318 0.0032 2136.27 -7606.71
 43% 0.65 0.24 0.28 0.32 0.24 0.40   5 13 0.0000 0.7966 P(5)=1.000  0.0318 0.0032 2136.42 -7612.40
 43% 0.65 0.24 0.28 0.32 0.24 0.40   5 13 0.0000 0.7969 P(5)=1.000  0.0318 0.0032 2144.05 -7609.34
 43% 0.65 0.24 0.28 0.32 0.24 0.40   5 13 0.0000 0.7972 P(5)=1.000  0.0318 0.0032 2187.31 -7617.85
 43% 0.65 0.24 0.28 0.32 0.24 0.40   5 13 0.0000 0.7975 P(5)=1.000  0.0318 0.0032 2170.67 -7621.79
 43% 0.65 0.24 0.28 0.32 0.24 0.40   5 13 0.0000 0.7975 P(5)=1.000  0.0318 0.0032 2157.16 -7612.01
 43% 0.65 0.24 0.28 0.32 0.24 0.40   5 13 0.0000 0.7978 P(5)=1.000  0.0318 0.0032 2154.81 -7603.27
 43% 0.65 0.24 0.28 0.32 0.24 0.40   5 13 0.0000 0.7981 P(5)=1.000  0.0318 0.0032 2136.80 -7606.78
 43% 0.65 0.24 0.28 0.32 0.24 0.40   5 13 0.0000 0.7983 P(5)=1.000  0.0318 0.0032 2146.86 -7609.50
 43% 0.65 0.24 0.28 0.32 0.24 0.40   5 13 0.0000 0.7986 P(5)=1.000  0.0318 0.0032 2149.70 -7607.88
 43% 0.65 0.24 0.28 0.32 0.24 0.40   5 13 0.0000 0.7989 P(5)=1.000  0.0318 0.0032 2150.99 -7619.49
 43% 0.65 0.24 0.28 0.32 0.24 0.40   5 13 0.0000 0.7992 P(5)=1.000  0.0318 0.0032 2137.03 -7617.14
 43% 0.65 0.24 0.28 0.32 0.24 0.40   5 13 0.0000 0.7994 P(5)=1.000  0.0318 0.0032 2124.04 -7610.60
 43% 0.65 0.24 0.28 0.32 0.24 0.40   5 13 0.0000 0.7997 P(5)=1.000  0.0318 0.0032 2107.03 -7607.17
 43% 0.65 0.24 0.28 0.32 0.24 0.40   5 13 0.0000 0.8000 P(5)=1.000  0.0318 0.0032 2087.58 -7605.86
 43% 0.65 0.24 0.28 0.32 0.24 0.40   5 13 0.0000 0.8003 P(5)=1.000  0.0318 0.0032 2082.38 -7604.17
 43% 0.65 0.24 0.28 0.32 0.24 0.40   5 13 0.0000 0.8006 P(5)=1.000  0.0318 0.0032 2096.86 -7608.38
 43% 0.65 0.24 0.28 0.32 0.24 0.40   5 13 0.0000 0.8008 P(5)=1.000  0.0318 0.0032 2082.81 -7605.38
 43% 0.65 0.24 0.28 0.32 0.24 0.40   5 13 0.0000 0.8011 P(5)=1.000  0.0318 0.0032 2081.25 -7602.67
 43% 0.65 0.24 0.28 0.32 0.23 0.40   5 13 0.0000 0.8000 P(5)=1.000  0.0318 0.0032 2079.99 -7609.67
 44% 0.65 0.24 0.28 0.32 0.24 0.40   5 13 0.0000 0.8003 P(5)=1.000  0.0318 0.0032 2091.11 -7603.72
 44% 0.65 0.24 0.28 0.32 0.24 0.40   5 13 0.0000 0.8005 P(5)=1.000  0.0318 0.0032 2097.10 -7611.01
 44% 0.65 0.24 0.28 0.32 0.24 0.40   5 13 0.0000 0.8008 P(5)=1.000  0.0318 0.0032 2086.09 -7606.79
 44% 0.65 0.24 0.28 0.32 0.24 0.40   5 13 0.0000 0.8011 P(5)=1.000  0.0317 0.0032 2051.41 -7618.61
 44% 0.65 0.24 0.28 0.32 0.24 0.40   5 13 0.0000 0.8000 P(5)=1.000  0.0317 0.0032 2054.67 -7611.12
 44% 0.65 0.24 0.28 0.32 0.24 0.40   5 13 0.0000 0.8003 P(5)=1.000  0.0317 0.0032 2065.75 -7614.70
 44% 0.65 0.24 0.28 0.32 0.24 0.40   5 13 0.0000 0.8003 P(5)=1.000  0.0317 0.0032 2091.64 -7622.07
 44% 0.65 0.24 0.28 0.32 0.24 0.40   5 13 0.0000 0.8005 P(5)=1.000  0.0317 0.0032 2112.92 -7612.17
 44% 0.65 0.24 0.28 0.32 0.24 0.40   5 13 0.0000 0.8005 P(5)=1.000  0.0317 0.0032 2118.85 -7614.93
 44% 0.65 0.24 0.28 0.32 0.24 0.40   5 13 0.0000 0.8008 P(5)=1.000  0.0317 0.0032 2148.18 -7620.53
 44% 0.65 0.24 0.28 0.32 0.24 0.40   5 13 0.0000 0.7997 P(5)=1.000  0.0317 0.0032 2139.30 -7622.84
 44% 0.65 0.24 0.28 0.32 0.23 0.40   5 13 0.0000 0.8000 P(5)=1.000  0.0317 0.0032 2122.63 -7621.00
 44% 0.65 0.24 0.28 0.32 0.24 0.40   5 13 0.0000 0.8003 P(5)=1.000  0.0317 0.0032 2099.68 -7609.75
 44% 0.65 0.24 0.28 0.32 0.24 0.40   5 13 0.0000 0.8005 P(5)=1.000  0.0317 0.0032 2090.53 -7614.48
 44% 0.65 0.24 0.28 0.32 0.24 0.40   5 13 0.0000 0.8008 P(5)=1.000  0.0317 0.0032 2087.09 -7615.08
 44% 0.65 0.24 0.28 0.32 0.24 0.40   5 13 0.0000 0.8011 P(5)=1.000  0.0317 0.0032 2091.81 -7619.31
 44% 0.65 0.24 0.28 0.32 0.24 0.40   5 13 0.0000 0.8013 P(5)=1.000  0.0317 0.0032 2119.58 -7627.77
 44% 0.65 0.24 0.28 0.32 0.24 0.40   5 13 0.0000 0.8016 P(5)=1.000  0.0317 0.0032 2082.43 -7613.02
 44% 0.65 0.24 0.28 0.32 0.24 0.40   5 13 0.0000 0.8019 P(5)=1.000  0.0317 0.0032 2087.13 -7616.12
 44% 0.65 0.24 0.28 0.32 0.24 0.40   5 13 0.0000 0.8021 P(5)=1.000  0.0317 0.0032 2131.75 -7625.62
 45% 0.65 0.24 0.28 0.32 0.24 0.40   5 13 0.0000 0.8021 P(5)=1.000  0.0317 0.0032 2123.17 -7636.20
 45% 0.65 0.24 0.28 0.32 0.24 0.40   5 13 0.0000 0.8021 P(5)=1.000  0.0317 0.0032 2112.57 -7622.70
 45% 0.65 0.24 0.28 0.32 0.24 0.40   5 13 0.0000 0.8024 P(5)=1.000  0.0317 0.0032 2112.28 -7616.73
 45% 0.65 0.24 0.28 0.32 0.24 0.40   5 13 0.0000 0.8027 P(5)=1.000  0.0317 0.0032 2120.32 -7614.86
 45% 0.65 0.24 0.28 0.32 0.24 0.40   5 13 0.0000 0.8016 P(5)=1.000  0.0317 0.0032 2106.64 -7631.33
 45% 0.65 0.24 0.28 0.32 0.24 0.40   5 13 0.0000 0.8019 P(5)=1.000  0.0317 0.0032 2088.87 -7629.55
 45% 0.65 0.24 0.28 0.32 0.24 0.40   5 13 0.0000 0.8021 P(5)=1.000  0.0317 0.0032 2072.54 -7622.37
 45% 0.65 0.24 0.28 0.32 0.24 0.40   5 13 0.0000 0.8024 P(5)=1.000  0.0317 0.0032 2096.09 -7620.28
 45% 0.65 0.24 0.28 0.32 0.24 0.40   5 13 0.0000 0.8026 P(5)=1.000  0.0317 0.0032 2131.05 -7614.04
 45% 0.65 0.24 0.28 0.32 0.24 0.40   5 13 0.0000 0.8029 P(5)=1.000  0.0317 0.0032 2076.80 -7598.27
 45% 0.65 0.24 0.28 0.32 0.24 0.40   5 13 0.0000 0.8032 P(5)=1.000  0.0317 0.0032 2164.05 -7613.62  1:30

 45% 0.65 0.24 0.28 0.32 0.24 0.40   5 13 0.0000 0.8034 P(5)=1.000  0.0317 0.0032 2116.91 -7614.02
 45% 0.65 0.24 0.28 0.32 0.24 0.40   5 13 0.0000 0.8037 P(5)=1.000  0.0317 0.0032 2135.48 -7622.84
 45% 0.65 0.24 0.28 0.32 0.24 0.40   5 13 0.0000 0.8039 P(5)=1.000  0.0317 0.0032 2115.45 -7610.32
 45% 0.65 0.24 0.28 0.32 0.24 0.40   5 13 0.0000 0.8039 P(5)=1.000  0.0317 0.0032 2120.42 -7612.43
 45% 0.65 0.24 0.28 0.32 0.24 0.40   5 13 0.0000 0.8042 P(5)=1.000  0.0317 0.0032 2106.16 -7604.09
 45% 0.65 0.24 0.28 0.32 0.24 0.40   5 13 0.0000 0.8045 P(5)=1.000  0.0317 0.0032 2151.67 -7611.71
 45% 0.65 0.24 0.28 0.32 0.24 0.40   5 13 0.0000 0.8034 P(5)=1.000  0.0317 0.0032 2140.16 -7602.48
 45% 0.65 0.24 0.28 0.32 0.24 0.40   5 13 0.0000 0.8037 P(5)=1.000  0.0317 0.0032 2145.57 -7592.46
 45% 0.65 0.24 0.28 0.32 0.24 0.40   5 13 0.0000 0.8026 P(5)=1.000  0.0317 0.0032 2153.98 -7604.63
 46% 0.65 0.24 0.28 0.32 0.24 0.40   5 13 0.0000 0.8029 P(5)=1.000  0.0317 0.0032 2140.43 -7600.61
 46% 0.65 0.24 0.28 0.32 0.24 0.40   5 13 0.0000 0.8031 P(5)=1.000  0.0317 0.0032 2143.83 -7611.61
 46% 0.65 0.24 0.28 0.32 0.24 0.40   5 13 0.0000 0.8034 P(5)=1.000  0.0317 0.0032 2102.33 -7615.58
 46% 0.65 0.24 0.28 0.32 0.24 0.40   5 13 0.0000 0.8036 P(5)=1.000  0.0316 0.0032 2089.51 -7615.92
 46% 0.65 0.24 0.28 0.32 0.24 0.40   5 13 0.0000 0.8039 P(5)=1.000  0.0316 0.0032 2081.46 -7615.22
 46% 0.65 0.24 0.28 0.32 0.24 0.40   5 13 0.0000 0.8039 P(5)=1.000  0.0316 0.0032 2098.40 -7614.52
 46% 0.65 0.24 0.28 0.32 0.24 0.40   5 13 0.0000 0.8042 P(5)=1.000  0.0316 0.0032 2095.74 -7610.71
 46% 0.65 0.24 0.28 0.32 0.24 0.40   5 13 0.0000 0.8042 P(5)=1.000  0.0316 0.0032 2107.28 -7607.21
 46% 0.65 0.24 0.28 0.32 0.24 0.40   5 13 0.0000 0.8044 P(5)=1.000  0.0316 0.0032 2126.24 -7606.71
 46% 0.65 0.24 0.28 0.32 0.24 0.40   5 13 0.0000 0.8044 P(5)=1.000  0.0316 0.0032 2141.53 -7616.21
 46% 0.65 0.24 0.28 0.32 0.24 0.40   5 13 0.0000 0.8047 P(5)=1.000  0.0316 0.0032 2151.26 -7619.23
 46% 0.65 0.24 0.28 0.32 0.24 0.40   5 13 0.0000 0.8049 P(5)=1.000  0.0316 0.0032 2147.56 -7613.22
 46% 0.65 0.24 0.28 0.32 0.24 0.40   5 13 0.0000 0.8049 P(5)=1.000  0.0316 0.0032 2133.58 -7613.97
 46% 0.65 0.24 0.28 0.32 0.24 0.40   5 13 0.0000 0.8052 P(5)=1.000  0.0316 0.0032 2120.85 -7623.97
 46% 0.65 0.24 0.28 0.32 0.24 0.40   5 13 0.0000 0.8041 P(5)=1.000  0.0316 0.0032 2126.55 -7613.84
 46% 0.65 0.24 0.28 0.32 0.24 0.40   5 13 0.0000 0.8044 P(5)=1.000  0.0316 0.0032 2124.87 -7612.12
 46% 0.65 0.24 0.28 0.32 0.24 0.40   5 13 0.0000 0.8046 P(5)=1.000  0.0316 0.0032 2105.84 -7617.16
 46% 0.65 0.24 0.28 0.32 0.24 0.40   5 13 0.0000 0.8049 P(5)=1.000  0.0316 0.0032 2088.71 -7626.43
 46% 0.65 0.24 0.28 0.32 0.24 0.40   5 13 0.0000 0.8049 P(5)=1.000  0.0316 0.0032 2081.77 -7618.22
 46% 0.65 0.24 0.28 0.32 0.24 0.40   5 13 0.0000 0.8049 P(5)=1.000  0.0316 0.0032 2072.06 -7620.54
 47% 0.65 0.24 0.28 0.32 0.24 0.40   5 13 0.0000 0.8051 P(5)=1.000  0.0316 0.0032 2090.30 -7627.69
 47% 0.65 0.24 0.28 0.32 0.24 0.40   5 13 0.0000 0.8054 P(5)=1.000  0.0316 0.0032 2074.92 -7611.10
 47% 0.65 0.24 0.28 0.32 0.24 0.40   5 13 0.0000 0.8056 P(5)=1.000  0.0316 0.0032 2077.96 -7606.98
 47% 0.65 0.24 0.28 0.32 0.24 0.40   5 13 0.0000 0.8059 P(5)=1.000  0.0316 0.0032 2067.38 -7597.48
 47% 0.65 0.24 0.28 0.32 0.24 0.40   5 13 0.0000 0.8061 P(5)=1.000  0.0316 0.0032 2051.49 -7599.37
 47% 0.65 0.24 0.28 0.32 0.24 0.40   5 13 0.0000 0.8064 P(5)=1.000  0.0315 0.0032 2030.37 -7609.95
 47% 0.65 0.24 0.28 0.32 0.24 0.40   5 13 0.0000 0.8066 P(5)=1.000  0.0315 0.0032 2071.65 -7622.41
 47% 0.65 0.24 0.28 0.32 0.24 0.40   5 13 0.0000 0.8069 P(5)=1.000  0.0315 0.0032 2023.87 -7622.24
 47% 0.65 0.24 0.28 0.32 0.24 0.40   5 13 0.0000 0.8058 P(5)=1.000  0.0315 0.0032 2023.88 -7615.59
 47% 0.65 0.24 0.28 0.32 0.24 0.40   5 13 0.0000 0.8061 P(5)=1.000  0.0315 0.0032 2015.14 -7617.38
 47% 0.65 0.24 0.28 0.32 0.24 0.40   5 13 0.0000 0.8063 P(5)=1.000  0.0315 0.0032 1987.44 -7611.83
 47% 0.65 0.24 0.28 0.32 0.24 0.40   5 13 0.0000 0.8066 P(5)=1.000  0.0315 0.0032 2070.71 -7611.43
 47% 0.65 0.24 0.28 0.32 0.24 0.40   5 13 0.0000 0.8068 P(5)=1.000  0.0315 0.0032 1989.26 -7616.29
 47% 0.65 0.24 0.28 0.32 0.24 0.40   5 13 0.0000 0.8068 P(5)=1.000  0.0315 0.0032 2012.30 -7615.19
 47% 0.65 0.24 0.28 0.32 0.24 0.40   5 13 0.0000 0.8068 P(5)=1.000  0.0315 0.0032 2072.00 -7611.05
 47% 0.65 0.24 0.28 0.32 0.24 0.40   5 13 0.0000 0.8058 P(5)=1.000  0.0315 0.0032 2031.12 -7597.42
 47% 0.65 0.24 0.28 0.32 0.24 0.40   5 13 0.0000 0.8058 P(5)=1.000  0.0315 0.0033 2037.50 -7613.68
 47% 0.65 0.24 0.28 0.32 0.24 0.40   5 13 0.0000 0.8058 P(5)=1.000  0.0315 0.0033 2126.08 -7619.90
 47% 0.65 0.24 0.28 0.32 0.24 0.40   5 13 0.0000 0.8060 P(5)=1.000  0.0315 0.0033 2062.48 -7610.97
 47% 0.65 0.24 0.28 0.32 0.24 0.40   5 13 0.0000 0.8060 P(5)=1.000  0.0315 0.0033 2027.69 -7615.93
 48% 0.65 0.24 0.28 0.32 0.24 0.40   5 13 0.0000 0.8060 P(5)=1.000  0.0315 0.0033 2049.23 -7621.34
 48% 0.65 0.24 0.28 0.32 0.24 0.40   5 13 0.0000 0.8063 P(5)=1.000  0.0315 0.0033 2037.96 -7620.11
 48% 0.65 0.24 0.28 0.32 0.24 0.40   5 13 0.0000 0.8063 P(5)=1.000  0.0315 0.0033 2109.48 -7620.10
 48% 0.65 0.24 0.28 0.32 0.24 0.40   5 13 0.0000 0.8065 P(5)=1.000  0.0315 0.0033 2091.21 -7620.78
 48% 0.65 0.24 0.28 0.32 0.24 0.40   5 13 0.0000 0.8068 P(5)=1.000  0.0315 0.0033 2095.35 -7616.60
 48% 0.65 0.24 0.28 0.32 0.24 0.40   5 13 0.0000 0.8070 P(5)=1.000  0.0315 0.0033 2094.85 -7605.15
 48% 0.65 0.24 0.28 0.32 0.24 0.40   5 13 0.0000 0.8073 P(5)=1.000  0.0315 0.0033 2066.18 -7598.24
 48% 0.65 0.24 0.28 0.32 0.25 0.40   5 13 0.0000 0.8073 P(5)=1.000  0.0315 0.0033 2036.23 -7592.11
 48% 0.65 0.24 0.28 0.32 0.25 0.40   5 13 0.0000 0.8075 P(5)=1.000  0.0315 0.0033 2062.42 -7590.06
 48% 0.65 0.24 0.28 0.32 0.25 0.40   5 13 0.0000 0.8065 P(5)=1.000  0.0315 0.0033 2073.95 -7607.33
 48% 0.65 0.24 0.28 0.31 0.25 0.40   5 13 0.0000 0.8065 P(5)=1.000  0.0315 0.0033 2092.99 -7599.40
 48% 0.65 0.24 0.28 0.31 0.25 0.40   5 13 0.0000 0.8055 P(5)=1.000  0.0315 0.0033 2070.36 -7611.31
 48% 0.65 0.24 0.28 0.31 0.25 0.40   5 13 0.0000 0.8055 P(5)=1.000  0.0315 0.0033 2108.90 -7622.07
 48% 0.65 0.24 0.28 0.31 0.25 0.40   5 13 0.0000 0.8057 P(5)=1.000  0.0315 0.0033 2121.22 -7622.15
 48% 0.65 0.24 0.28 0.31 0.25 0.40   5 13 0.0000 0.8047 P(5)=1.000  0.0315 0.0033 2093.35 -7618.80
 48% 0.65 0.24 0.28 0.31 0.25 0.40   5 13 0.0000 0.8050 P(5)=1.000  0.0315 0.0033 2090.48 -7616.33
 48% 0.65 0.24 0.28 0.31 0.25 0.40   5 13 0.0000 0.8040 P(5)=1.000  0.0315 0.0033 2038.82 -7611.39
 48% 0.65 0.24 0.28 0.31 0.25 0.40   5 13 0.0000 0.8040 P(5)=1.000  0.0315 0.0033 2041.29 -7606.94
 48% 0.65 0.24 0.28 0.31 0.25 0.40   5 13 0.0000 0.8040 P(5)=1.000  0.0315 0.0033 2042.11 -7604.60
 48% 0.65 0.24 0.28 0.31 0.25 0.40   5 13 0.0000 0.8042 P(5)=1.000  0.0315 0.0033 2078.87 -7616.67
 49% 0.65 0.24 0.28 0.31 0.25 0.40   5 13 0.0000 0.8032 P(5)=1.000  0.0315 0.0033 2092.29 -7610.13
 49% 0.65 0.24 0.28 0.31 0.25 0.40   5 13 0.0000 0.8032 P(5)=1.000  0.0315 0.0033 2053.76 -7610.11
 49% 0.65 0.24 0.28 0.31 0.25 0.40   5 13 0.0000 0.8032 P(5)=1.000  0.0315 0.0033 2086.06 -7626.54
 49% 0.65 0.24 0.28 0.31 0.25 0.40   5 13 0.0000 0.8032 P(5)=1.000  0.0315 0.0033 2080.07 -7626.53
 49% 0.65 0.24 0.28 0.31 0.25 0.40   5 13 0.0000 0.8022 P(5)=1.000  0.0315 0.0033 2078.05 -7630.82
 49% 0.65 0.24 0.28 0.31 0.25 0.40   5 13 0.0000 0.8022 P(5)=1.000  0.0315 0.0033 2067.95 -7636.05
 49% 0.65 0.24 0.28 0.31 0.25 0.40   5 13 0.0000 0.8025 P(5)=1.000  0.0315 0.0033 2095.57 -7642.26
 49% 0.65 0.24 0.28 0.31 0.25 0.40   5 13 0.0000 0.8027 P(5)=1.000  0.0315 0.0033 2096.45 -7635.90
 49% 0.65 0.24 0.28 0.31 0.25 0.40   5 13 0.0000 0.8030 P(5)=1.000  0.0315 0.0033 2046.41 -7629.91
 49% 0.65 0.24 0.28 0.31 0.25 0.40   5 13 0.0000 0.8020 P(5)=1.000  0.0315 0.0033 2052.89 -7630.20
 49% 0.65 0.24 0.28 0.31 0.25 0.40   5 13 0.0000 0.8022 P(5)=1.000  0.0315 0.0033 2078.71 -7624.04
 49% 0.65 0.24 0.28 0.31 0.25 0.40   5 13 0.0000 0.8012 P(5)=1.000  0.0314 0.0033 2089.83 -7614.32
 49% 0.65 0.24 0.28 0.31 0.25 0.40   5 13 0.0000 0.8015 P(5)=1.000  0.0314 0.0033 2093.68 -7616.50
 49% 0.65 0.24 0.28 0.31 0.25 0.40   5 13 0.0000 0.8017 P(5)=1.000  0.0314 0.0033 2104.74 -7620.10
 49% 0.65 0.24 0.28 0.31 0.25 0.40   5 13 0.0000 0.8017 P(5)=1.000  0.0314 0.0033 2060.50 -7609.63
 49% 0.65 0.24 0.28 0.31 0.25 0.40   5 13 0.0000 0.8020 P(5)=1.000  0.0314 0.0033 2060.29 -7603.63
 49% 0.65 0.24 0.28 0.31 0.25 0.40   5 13 0.0000 0.8022 P(5)=1.000  0.0314 0.0033 2115.05 -7615.43
 49% 0.65 0.24 0.28 0.31 0.25 0.40   5 13 0.0000 0.8012 P(5)=1.000  0.0314 0.0033 2100.81 -7616.57
 49% 0.65 0.24 0.28 0.31 0.25 0.40   5 13 0.0000 0.8015 P(5)=1.000  0.0314 0.0033 2037.57 -7596.60
 49% 0.65 0.24 0.28 0.31 0.25 0.40   5 13 0.0000 0.8005 P(5)=1.000  0.0314 0.0033 2056.50 -7605.95
 50% 0.65 0.24 0.28 0.31 0.25 0.40   5 13 0.0000 0.8007 P(5)=1.000  0.0314 0.0033 2076.96 -7600.57
 50% 0.65 0.24 0.28 0.31 0.25 0.40   5 13 0.0000 0.8010 P(5)=1.000  0.0314 0.0033 2084.35 -7603.80
 50% 0.65 0.24 0.28 0.31 0.25 0.40   5 13 0.0000 0.8012 P(5)=1.000  0.0314 0.0033 2079.72 -7596.23
 50% 0.65 0.24 0.28 0.31 0.25 0.40   5 13 0.0000 0.8015 P(5)=1.000  0.0314 0.0033 2059.04 -7609.43
 50% 0.65 0.24 0.28 0.31 0.25 0.40   5 13 0.0000 0.8017 P(5)=1.000  0.0314 0.0033 2057.16 -7614.16
 50% 0.65 0.24 0.28 0.31 0.25 0.40   5 13 0.0000 0.8019 P(5)=1.000  0.0314 0.0033 2080.38 -7605.32
 50% 0.65 0.24 0.28 0.31 0.25 0.40   5 13 0.0000 0.8022 P(5)=1.000  0.0314 0.0033 2082.60 -7605.98
 50% 0.65 0.24 0.28 0.31 0.25 0.40   5 13 0.0000 0.8024 P(5)=1.000  0.0314 0.0033 2109.01 -7596.90
 50% 0.65 0.24 0.28 0.31 0.25 0.40   5 13 0.0000 0.8026 P(5)=1.000  0.0314 0.0033 2120.17 -7615.30
 50% 0.65 0.24 0.28 0.31 0.25 0.40   5 13 0.0000 0.8029 P(5)=1.000  0.0314 0.0033 2105.22 -7613.70
 50% 0.65 0.24 0.28 0.31 0.25 0.40   5 13 0.0000 0.8031 P(5)=1.000  0.0314 0.0033 2136.87 -7614.47  1:38

 50% 0.65 0.24 0.28 0.31 0.25 0.40   5 13 0.0000 0.8034 P(5)=1.000  0.0314 0.0033 2131.78 -7631.40
 50% 0.65 0.24 0.28 0.31 0.25 0.40   5 13 0.0000 0.8036 P(5)=1.000  0.0314 0.0033 2049.92 -7620.08
 50% 0.65 0.24 0.28 0.31 0.25 0.40   5 13 0.0000 0.8038 P(5)=1.000  0.0314 0.0033 2042.21 -7619.25
 50% 0.65 0.24 0.28 0.31 0.25 0.40   5 13 0.0000 0.8041 P(5)=1.000  0.0314 0.0033 2069.86 -7616.78
 50% 0.65 0.24 0.28 0.31 0.25 0.40   5 13 0.0000 0.8041 P(5)=1.000  0.0314 0.0033 2091.03 -7624.68
 50% 0.65 0.24 0.28 0.31 0.25 0.40   5 13 0.0000 0.8031 P(5)=1.000  0.0314 0.0033 2069.82 -7614.35
 50% 0.65 0.24 0.28 0.31 0.25 0.40   5 13 0.0000 0.8031 P(5)=1.000  0.0314 0.0033 2101.91 -7614.15
 50% 0.65 0.24 0.28 0.31 0.25 0.40   5 13 0.0000 0.8021 P(5)=1.000  0.0314 0.0033 2095.16 -7623.43
 50% 0.65 0.24 0.28 0.31 0.25 0.40   5 13 0.0000 0.8024 P(5)=1.000  0.0314 0.0033 2100.96 -7621.16
 51% 0.65 0.24 0.28 0.31 0.25 0.40   5 13 0.0000 0.8026 P(5)=1.000  0.0314 0.0033 2058.96 -7602.27
 51% 0.65 0.24 0.28 0.31 0.25 0.40   5 13 0.0000 0.8029 P(5)=1.000  0.0314 0.0033 2042.09 -7610.82
 51% 0.65 0.24 0.28 0.31 0.25 0.40   5 13 0.0000 0.8031 P(5)=1.000  0.0314 0.0033 2067.50 -7614.62
 51% 0.65 0.24 0.28 0.31 0.25 0.40   5 13 0.0000 0.8021 P(5)=1.000  0.0314 0.0033 2073.37 -7629.00
 51% 0.65 0.24 0.28 0.31 0.25 0.40   5 13 0.0000 0.8012 P(5)=1.000  0.0314 0.0033 2070.40 -7624.20
 51% 0.65 0.24 0.28 0.31 0.25 0.40   5 13 0.0000 0.8014 P(5)=1.000  0.0314 0.0033 2086.78 -7627.33
 51% 0.65 0.24 0.28 0.31 0.25 0.40   5 13 0.0000 0.8005 P(5)=1.000  0.0314 0.0033 2088.07 -7612.47
 51% 0.65 0.24 0.28 0.31 0.25 0.40   5 13 0.0000 0.8007 P(5)=1.000  0.0314 0.0033 2103.69 -7612.30
 51% 0.65 0.24 0.28 0.31 0.25 0.40   5 13 0.0000 0.8009 P(5)=1.000  0.0314 0.0033 2109.52 -7597.50
 51% 0.65 0.24 0.28 0.31 0.25 0.40   5 13 0.0000 0.8012 P(5)=1.000  0.0314 0.0033 2108.26 -7612.44
 51% 0.65 0.24 0.28 0.31 0.25 0.40   5 13 0.0000 0.8014 P(5)=1.000  0.0314 0.0033 2126.34 -7630.32
 51% 0.65 0.24 0.28 0.31 0.25 0.40   5 13 0.0000 0.8014 P(5)=1.000  0.0314 0.0033 2113.07 -7620.15
 51% 0.65 0.24 0.28 0.31 0.25 0.40   5 13 0.0000 0.8005 P(5)=1.000  0.0314 0.0033 2109.11 -7624.68
 51% 0.65 0.24 0.28 0.31 0.25 0.40   5 13 0.0000 0.8005 P(5)=1.000  0.0314 0.0033 2117.24 -7624.87
 51% 0.65 0.24 0.28 0.31 0.25 0.40   5 13 0.0000 0.8007 P(5)=1.000  0.0314 0.0033 2103.47 -7607.28
 51% 0.65 0.24 0.28 0.31 0.25 0.40   5 13 0.0000 0.8007 P(5)=1.000  0.0314 0.0033 2114.16 -7608.82
 51% 0.65 0.24 0.28 0.31 0.25 0.40   5 13 0.0000 0.8007 P(5)=1.000  0.0314 0.0033 2119.69 -7598.27
 51% 0.65 0.24 0.28 0.31 0.25 0.40   5 13 0.0000 0.8009 P(5)=1.000  0.0314 0.0033 2100.58 -7590.60
 51% 0.65 0.24 0.28 0.31 0.25 0.40   5 13 0.0000 0.8000 P(5)=1.000  0.0314 0.0033 2150.03 -7608.20
 51% 0.65 0.24 0.28 0.31 0.25 0.40   5 13 0.0000 0.8002 P(5)=1.000  0.0314 0.0033 2120.17 -7610.26
 52% 0.65 0.24 0.28 0.31 0.25 0.40   5 13 0.0000 0.8005 P(5)=1.000  0.0314 0.0033 2105.30 -7595.84
 52% 0.65 0.24 0.28 0.31 0.25 0.40   5 13 0.0000 0.8007 P(5)=1.000  0.0314 0.0033 2104.01 -7597.15
 52% 0.65 0.24 0.28 0.31 0.25 0.40   5 13 0.0000 0.8007 P(5)=1.000  0.0314 0.0033 2123.05 -7610.09
 52% 0.65 0.24 0.28 0.31 0.25 0.40   5 13 0.0000 0.8009 P(5)=1.000  0.0314 0.0033 2095.14 -7619.19
 52% 0.65 0.24 0.28 0.31 0.25 0.40   5 13 0.0000 0.8009 P(5)=1.000  0.0314 0.0033 2122.77 -7619.37
 52% 0.65 0.24 0.28 0.31 0.25 0.40   5 13 0.0000 0.8012 P(5)=1.000  0.0314 0.0033 2071.39 -7620.03
 52% 0.65 0.24 0.28 0.31 0.25 0.40   5 13 0.0000 0.8014 P(5)=1.000  0.0314 0.0033 2139.84 -7631.29
 52% 0.65 0.24 0.28 0.31 0.25 0.40   5 13 0.0000 0.8014 P(5)=1.000  0.0314 0.0033 2099.04 -7615.54
 52% 0.65 0.24 0.28 0.31 0.25 0.40   5 13 0.0000 0.8016 P(5)=1.000  0.0314 0.0033 2097.31 -7607.70
 52% 0.65 0.24 0.28 0.31 0.25 0.40   5 13 0.0000 0.8019 P(5)=1.000  0.0314 0.0033 2106.89 -7600.96
 52% 0.65 0.24 0.28 0.31 0.25 0.40   5 13 0.0000 0.8009 P(5)=1.000  0.0314 0.0033 2096.23 -7608.75
 52% 0.65 0.24 0.28 0.31 0.25 0.40   5 13 0.0000 0.8012 P(5)=1.000  0.0314 0.0034 2071.32 -7618.26
 52% 0.65 0.24 0.28 0.31 0.25 0.40   5 13 0.0000 0.8014 P(5)=1.000  0.0314 0.0034 2067.37 -7609.62
 52% 0.65 0.24 0.28 0.31 0.25 0.40   5 13 0.0000 0.8014 P(5)=1.000  0.0314 0.0034 2087.72 -7600.23
 52% 0.65 0.24 0.28 0.31 0.25 0.40   5 13 0.0000 0.8016 P(5)=1.000  0.0314 0.0034 2078.07 -7595.53
 52% 0.65 0.24 0.28 0.31 0.25 0.40   5 13 0.0000 0.8018 P(5)=1.000  0.0314 0.0034 2101.85 -7609.27
 52% 0.65 0.24 0.28 0.31 0.25 0.40   5 13 0.0000 0.8009 P(5)=1.000  0.0314 0.0034 2085.43 -7595.55
 52% 0.65 0.24 0.28 0.31 0.25 0.40   5 13 0.0000 0.8000 P(5)=1.000  0.0314 0.0034 2098.50 -7599.58
 52% 0.65 0.24 0.28 0.31 0.25 0.40   5 13 0.0000 0.8000 P(5)=1.000  0.0314 0.0034 2088.58 -7599.40
 52% 0.65 0.24 0.28 0.31 0.25 0.40   5 13 0.0000 0.8002 P(5)=1.000  0.0314 0.0034 2079.90 -7605.54
 53% 0.65 0.24 0.28 0.31 0.25 0.40   5 13 0.0000 0.8005 P(5)=1.000  0.0313 0.0034 2091.41 -7594.89
 53% 0.65 0.24 0.28 0.31 0.25 0.40   5 13 0.0000 0.8007 P(5)=1.000  0.0313 0.0034 2078.98 -7604.25
 53% 0.65 0.24 0.28 0.31 0.25 0.40   5 13 0.0000 0.8009 P(5)=1.000  0.0313 0.0034 2056.20 -7611.50
 53% 0.65 0.24 0.28 0.31 0.25 0.40   5 13 0.0000 0.8011 P(5)=1.000  0.0313 0.0034 2093.09 -7615.09
 53% 0.65 0.24 0.28 0.31 0.25 0.40   5 13 0.0000 0.8014 P(5)=1.000  0.0313 0.0034 2113.20 -7620.90
 53% 0.65 0.24 0.28 0.31 0.25 0.40   5 13 0.0000 0.8016 P(5)=1.000  0.0313 0.0034 2069.22 -7635.93
 53% 0.65 0.24 0.28 0.31 0.25 0.40   5 13 0.0000 0.8007 P(5)=1.000  0.0313 0.0034 2077.78 -7614.47
 53% 0.65 0.24 0.28 0.31 0.25 0.40   5 13 0.0000 0.7998 P(5)=1.000  0.0313 0.0034 2074.90 -7618.12
 53% 0.65 0.24 0.28 0.31 0.25 0.40   5 13 0.0000 0.8000 P(5)=1.000  0.0313 0.0034 2084.18 -7608.85
 53% 0.65 0.24 0.28 0.31 0.25 0.40   5 13 0.0000 0.8000 P(5)=1.000  0.0313 0.0034 2074.00 -7608.17
 53% 0.65 0.24 0.28 0.31 0.25 0.40   5 13 0.0000 0.8000 P(5)=1.000  0.0313 0.0034 2063.64 -7623.88
 53% 0.65 0.24 0.28 0.31 0.25 0.40   5 13 0.0000 0.8000 P(5)=1.000  0.0313 0.0034 2131.12 -7629.94
 53% 0.65 0.24 0.28 0.31 0.25 0.40   5 13 0.0000 0.8002 P(5)=1.000  0.0313 0.0034 2137.85 -7622.33
 53% 0.65 0.24 0.28 0.31 0.25 0.40   5 13 0.0000 0.8005 P(5)=1.000  0.0313 0.0034 2133.27 -7613.77
 53% 0.65 0.24 0.28 0.31 0.25 0.40   5 13 0.0000 0.8007 P(5)=1.000  0.0313 0.0034 2125.91 -7619.36
 53% 0.65 0.24 0.28 0.31 0.25 0.40   5 13 0.0000 0.8009 P(5)=1.000  0.0313 0.0034 2105.41 -7611.87
 53% 0.65 0.24 0.28 0.31 0.25 0.40   5 13 0.0000 0.8000 P(5)=1.000  0.0313 0.0034 2104.69 -7613.11
 53% 0.65 0.24 0.28 0.31 0.25 0.40   5 13 0.0000 0.8002 P(5)=1.000  0.0313 0.0034 2095.71 -7634.25
 53% 0.65 0.24 0.28 0.31 0.25 0.40   5 13 0.0000 0.8005 P(5)=1.000  0.0313 0.0034 2101.24 -7608.55
 53% 0.65 0.24 0.28 0.31 0.25 0.40   5 13 0.0000 0.8007 P(5)=1.000  0.0313 0.0034 2111.30 -7615.94
 54% 0.65 0.24 0.28 0.31 0.25 0.40   5 13 0.0000 0.8009 P(5)=1.000  0.0313 0.0034 2059.98 -7620.30
 54% 0.65 0.24 0.28 0.31 0.25 0.40   5 13 0.0000 0.8009 P(5)=1.000  0.0313 0.0034 2107.76 -7621.74
 54% 0.65 0.24 0.28 0.31 0.25 0.40   5 13 0.0000 0.8000 P(5)=1.000  0.0313 0.0034 2098.19 -7617.41
 54% 0.65 0.24 0.28 0.31 0.25 0.40   5 13 0.0000 0.8000 P(5)=1.000  0.0313 0.0034 2084.17 -7594.52
 54% 0.65 0.24 0.28 0.31 0.25 0.40   5 13 0.0000 0.8000 P(5)=1.000  0.0313 0.0034 2059.62 -7611.91
 54% 0.65 0.24 0.28 0.31 0.25 0.40   5 13 0.0000 0.7991 P(5)=1.000  0.0313 0.0034 2084.45 -7603.49
 54% 0.65 0.24 0.28 0.31 0.25 0.40   5 13 0.0000 0.7991 P(5)=1.000  0.0313 0.0034 2056.73 -7603.03
 54% 0.65 0.24 0.28 0.31 0.25 0.40   5 13 0.0000 0.7982 P(5)=1.000  0.0313 0.0034 2061.60 -7608.75
 54% 0.65 0.24 0.28 0.31 0.25 0.40   5 13 0.0000 0.7973 P(5)=1.000  0.0313 0.0034 2087.37 -7625.85
 54% 0.65 0.24 0.28 0.31 0.25 0.40   5 13 0.0000 0.7964 P(5)=1.000  0.0313 0.0034 2073.82 -7624.72
 54% 0.65 0.24 0.28 0.31 0.25 0.40   5 13 0.0000 0.7966 P(5)=1.000  0.0313 0.0034 2077.06 -7615.48
 54% 0.65 0.24 0.28 0.31 0.25 0.40   5 13 0.0000 0.7958 P(5)=1.000  0.0313 0.0034 2085.57 -7616.96
 54% 0.65 0.24 0.28 0.31 0.25 0.40   5 13 0.0000 0.7958 P(5)=1.000  0.0313 0.0034 2095.50 -7608.89
 54% 0.65 0.24 0.28 0.31 0.25 0.40   5 13 0.0000 0.7960 P(5)=1.000  0.0313 0.0034 2079.16 -7620.48
 54% 0.65 0.24 0.28 0.31 0.25 0.40   5 13 0.0000 0.7962 P(5)=1.000  0.0313 0.0034 2081.43 -7621.67
 54% 0.65 0.24 0.28 0.31 0.25 0.40   5 13 0.0000 0.7964 P(5)=1.000  0.0312 0.0034 2067.83 -7616.28
 54% 0.65 0.24 0.28 0.31 0.25 0.40   5 13 0.0000 0.7967 P(5)=1.000  0.0312 0.0034 2076.92 -7609.56
 54% 0.65 0.24 0.28 0.31 0.25 0.40   5 13 0.0000 0.7967 P(5)=1.000  0.0312 0.0034 2072.63 -7603.87
 54% 0.65 0.24 0.28 0.31 0.25 0.40   5 13 0.0000 0.7969 P(5)=1.000  0.0312 0.0034 2094.01 -7604.19
 54% 0.65 0.24 0.28 0.31 0.25 0.40   5 13 0.0000 0.7969 P(5)=1.000  0.0312 0.0034 2102.97 -7610.03
 55% 0.65 0.24 0.28 0.31 0.25 0.40   5 13 0.0000 0.7960 P(5)=1.000  0.0312 0.0034 2109.72 -7616.90
 55% 0.65 0.24 0.28 0.31 0.25 0.40   5 13 0.0000 0.7951 P(5)=1.000  0.0312 0.0034 2093.27 -7608.14
 55% 0.65 0.24 0.28 0.31 0.25 0.40   5 13 0.0000 0.7954 P(5)=1.000  0.0312 0.0034 2113.03 -7608.42
 55% 0.65 0.24 0.28 0.31 0.25 0.40   5 13 0.0000 0.7956 P(5)=1.000  0.0312 0.0034 2113.42 -7608.05
 55% 0.65 0.24 0.28 0.31 0.25 0.40   5 13 0.0000 0.7958 P(5)=1.000  0.0312 0.0034 2120.50 -7602.78
 55% 0.65 0.24 0.28 0.31 0.25 0.40   5 13 0.0000 0.7960 P(5)=1.000  0.0312 0.0034 2107.55 -7611.62
 55% 0.65 0.24 0.28 0.30 0.25 0.40   5 13 0.0000 0.7952 P(5)=1.000  0.0312 0.0034 2031.01 -7617.41
 55% 0.65 0.24 0.28 0.30 0.25 0.40   5 13 0.0000 0.7943 P(5)=1.000  0.0312 0.0034 2066.42 -7620.10
 55% 0.65 0.24 0.28 0.30 0.25 0.40   5 13 0.0000 0.7934 P(5)=1.000  0.0312 0.0034 2080.98 -7623.51
 55% 0.65 0.24 0.28 0.30 0.25 0.40   5 13 0.0000 0.7936 P(5)=1.000  0.0312 0.0034 2058.54 -7608.33
 55% 0.65 0.24 0.28 0.30 0.25 0.40   5 13 0.0000 0.7928 P(5)=1.000  0.0312 0.0034 2046.93 -7619.58  1:47

 55% 0.65 0.24 0.28 0.30 0.25 0.40   5 13 0.0000 0.7919 P(5)=1.000  0.0312 0.0034 2069.37 -7621.68
 55% 0.65 0.24 0.28 0.30 0.25 0.40   5 13 0.0000 0.7921 P(5)=1.000  0.0312 0.0034 2051.78 -7617.37
 55% 0.65 0.24 0.28 0.30 0.25 0.40   5 13 0.0000 0.7923 P(5)=1.000  0.0312 0.0034 2078.60 -7604.16
 55% 0.65 0.24 0.28 0.30 0.25 0.40   5 13 0.0000 0.7915 P(5)=1.000  0.0312 0.0034 2081.74 -7618.58
 55% 0.65 0.24 0.28 0.30 0.25 0.40   5 13 0.0000 0.7917 P(5)=1.000  0.0312 0.0034 2084.12 -7610.10
 55% 0.65 0.24 0.28 0.30 0.25 0.40   5 13 0.0000 0.7919 P(5)=1.000  0.0312 0.0034 2101.46 -7611.04
 55% 0.65 0.24 0.28 0.30 0.25 0.40   5 13 0.0000 0.7922 P(5)=1.000  0.0312 0.0034 2086.28 -7604.69
 55% 0.65 0.24 0.28 0.30 0.25 0.40   5 13 0.0000 0.7924 P(5)=1.000  0.0312 0.0034 2081.30 -7595.22
 55% 0.65 0.24 0.28 0.30 0.25 0.40   5 13 0.0000 0.7926 P(5)=1.000  0.0312 0.0034 2080.43 -7613.55
 56% 0.65 0.24 0.28 0.30 0.25 0.40   5 13 0.0000 0.7928 P(5)=1.000  0.0312 0.0034 2081.73 -7618.97
 56% 0.65 0.24 0.28 0.30 0.25 0.40   5 13 0.0000 0.7920 P(5)=1.000  0.0312 0.0034 2131.46 -7626.27
 56% 0.65 0.24 0.28 0.30 0.25 0.40   5 13 0.0000 0.7911 P(5)=1.000  0.0312 0.0034 2081.58 -7618.13
 56% 0.65 0.24 0.28 0.30 0.25 0.40   5 13 0.0000 0.7914 P(5)=1.000  0.0312 0.0034 2078.37 -7619.78
 56% 0.65 0.24 0.28 0.30 0.25 0.40   5 13 0.0000 0.7916 P(5)=1.000  0.0312 0.0034 2083.21 -7626.00
 56% 0.65 0.24 0.28 0.30 0.25 0.40   5 13 0.0000 0.7907 P(5)=1.000  0.0312 0.0034 2078.37 -7618.11
 56% 0.65 0.24 0.28 0.30 0.25 0.40   5 13 0.0000 0.7899 P(5)=1.000  0.0312 0.0034 2033.43 -7619.89
 56% 0.65 0.24 0.28 0.30 0.25 0.40   5 13 0.0000 0.7901 P(5)=1.000  0.0312 0.0034 2084.81 -7621.23
 56% 0.65 0.24 0.28 0.30 0.25 0.40   5 13 0.0000 0.7892 P(5)=1.000  0.0312 0.0034 2075.09 -7624.31
 56% 0.65 0.24 0.28 0.30 0.25 0.40   5 13 0.0000 0.7895 P(5)=1.000  0.0311 0.0034 2070.60 -7611.16
 56% 0.65 0.24 0.28 0.30 0.25 0.40   5 13 0.0000 0.7895 P(5)=1.000  0.0311 0.0034 2078.25 -7620.46
 56% 0.65 0.24 0.28 0.30 0.25 0.40   5 13 0.0000 0.7895 P(5)=1.000  0.0311 0.0035 2104.09 -7612.70
 56% 0.65 0.24 0.28 0.30 0.25 0.40   5 13 0.0000 0.7897 P(5)=1.000  0.0311 0.0035 2107.31 -7625.44
 56% 0.65 0.24 0.28 0.30 0.25 0.40   5 13 0.0000 0.7889 P(5)=1.000  0.0311 0.0035 2083.89 -7619.70
 56% 0.65 0.24 0.28 0.30 0.25 0.40   5 13 0.0000 0.7891 P(5)=1.000  0.0311 0.0035 2036.83 -7614.07
 56% 0.65 0.24 0.28 0.30 0.25 0.40   5 13 0.0000 0.7882 P(5)=1.000  0.0311 0.0035 2041.39 -7626.72
 56% 0.65 0.24 0.28 0.30 0.25 0.40   5 13 0.0000 0.7885 P(5)=1.000  0.0311 0.0035 2041.76 -7627.59
 56% 0.65 0.24 0.28 0.30 0.25 0.40   5 13 0.0000 0.7887 P(5)=1.000  0.0311 0.0035 2052.09 -7626.83
 56% 0.65 0.24 0.28 0.30 0.25 0.40   5 13 0.0000 0.7878 P(5)=1.000  0.0311 0.0035 2047.34 -7624.57
 56% 0.65 0.24 0.28 0.30 0.25 0.40   5 13 0.0000 0.7870 P(5)=1.000  0.0311 0.0035 2098.73 -7632.44
 57% 0.65 0.24 0.28 0.30 0.25 0.40   5 13 0.0000 0.7872 P(5)=1.000  0.0311 0.0035 2069.29 -7614.20
 57% 0.65 0.24 0.28 0.30 0.25 0.40   5 13 0.0000 0.7875 P(5)=1.000  0.0311 0.0035 2065.16 -7614.54
 57% 0.65 0.24 0.28 0.30 0.25 0.40   5 13 0.0000 0.7877 P(5)=1.000  0.0311 0.0035 2092.74 -7612.99
 57% 0.65 0.24 0.28 0.30 0.25 0.40   5 13 0.0000 0.7879 P(5)=1.000  0.0311 0.0035 2090.38 -7605.80
 57% 0.65 0.24 0.28 0.30 0.25 0.40   5 13 0.0000 0.7881 P(5)=1.000  0.0311 0.0035 2084.47 -7624.65
 57% 0.65 0.24 0.28 0.30 0.25 0.40   5 13 0.0000 0.7884 P(5)=1.000  0.0311 0.0035 2096.02 -7628.12
 57% 0.65 0.24 0.28 0.30 0.25 0.40   5 13 0.0000 0.7886 P(5)=1.000  0.0311 0.0035 2093.05 -7606.35
 57% 0.65 0.24 0.28 0.30 0.25 0.40   5 13 0.0000 0.7888 P(5)=1.000  0.0311 0.0035 2079.27 -7620.35
 57% 0.65 0.24 0.28 0.30 0.25 0.40   5 13 0.0000 0.7890 P(5)=1.000  0.0311 0.0035 2057.54 -7618.82
 57% 0.65 0.24 0.28 0.30 0.24 0.40   5 13 0.0000 0.7893 P(5)=1.000  0.0311 0.0035 2056.01 -7605.57
 57% 0.65 0.24 0.28 0.30 0.24 0.40   5 13 0.0000 0.7895 P(5)=1.000  0.0311 0.0035 2062.86 -7603.22
 57% 0.65 0.24 0.28 0.30 0.24 0.40   5 13 0.0000 0.7897 P(5)=1.000  0.0311 0.0035 2064.63 -7620.32
 57% 0.65 0.24 0.28 0.30 0.24 0.40   5 13 0.0000 0.7897 P(5)=1.000  0.0310 0.0035 2071.32 -7627.39
 57% 0.65 0.24 0.28 0.30 0.24 0.40   5 13 0.0000 0.7897 P(5)=1.000  0.0310 0.0035 2046.97 -7627.76
 57% 0.65 0.24 0.28 0.30 0.25 0.40   5 13 0.0000 0.7897 P(5)=1.000  0.0310 0.0035 2133.38 -7630.90
 57% 0.65 0.24 0.28 0.30 0.25 0.40   5 13 0.0000 0.7889 P(5)=1.000  0.0310 0.0035 2108.31 -7637.95
 57% 0.65 0.24 0.28 0.30 0.25 0.40   5 13 0.0000 0.7891 P(5)=1.000  0.0310 0.0035 2085.32 -7623.97
 57% 0.65 0.24 0.28 0.30 0.25 0.40   5 13 0.0000 0.7891 P(5)=1.000  0.0310 0.0035 2082.58 -7607.78
 57% 0.65 0.24 0.28 0.30 0.25 0.40   5 13 0.0000 0.7891 P(5)=1.000  0.0310 0.0035 2095.63 -7611.11
 57% 0.65 0.24 0.28 0.30 0.25 0.40   5 13 0.0000 0.7891 P(5)=1.000  0.0310 0.0035 2097.88 -7624.20
 58% 0.65 0.24 0.28 0.30 0.25 0.40   5 13 0.0000 0.7893 P(5)=1.000  0.0310 0.0035 2119.18 -7621.91
 58% 0.65 0.24 0.28 0.30 0.25 0.40   5 13 0.0000 0.7885 P(5)=1.000  0.0310 0.0035 2121.74 -7630.85
 58% 0.65 0.24 0.28 0.30 0.24 0.40   5 13 0.0000 0.7877 P(5)=1.000  0.0310 0.0035 2089.88 -7617.44
 58% 0.65 0.24 0.28 0.30 0.24 0.40   5 13 0.0000 0.7879 P(5)=1.000  0.0310 0.0035 2105.54 -7609.24
 58% 0.65 0.24 0.28 0.30 0.24 0.40   5 13 0.0000 0.7871 P(5)=1.000  0.0310 0.0035 2095.66 -7611.36
 58% 0.65 0.24 0.28 0.30 0.24 0.40   5 13 0.0000 0.7862 P(5)=1.000  0.0310 0.0035 2086.79 -7615.52
 58% 0.65 0.24 0.28 0.30 0.24 0.40   5 13 0.0000 0.7854 P(5)=1.000  0.0310 0.0035 2059.69 -7601.77
 58% 0.65 0.24 0.28 0.30 0.24 0.40   5 13 0.0000 0.7856 P(5)=1.000  0.0310 0.0035 2048.38 -7595.25
 58% 0.65 0.24 0.28 0.30 0.24 0.40   5 13 0.0000 0.7859 P(5)=1.000  0.0310 0.0035 2073.91 -7611.65
 58% 0.65 0.24 0.28 0.30 0.24 0.40   5 13 0.0000 0.7850 P(5)=1.000  0.0310 0.0035 2089.50 -7619.03
 58% 0.65 0.24 0.28 0.30 0.24 0.40   5 13 0.0000 0.7842 P(5)=1.000  0.0310 0.0035 2070.06 -7593.25
 58% 0.65 0.24 0.28 0.30 0.24 0.40   5 13 0.0000 0.7845 P(5)=1.000  0.0310 0.0035 2069.29 -7611.84
 58% 0.65 0.24 0.28 0.30 0.24 0.40   5 13 0.0000 0.7847 P(5)=1.000  0.0310 0.0035 2078.64 -7614.16
 58% 0.65 0.24 0.28 0.30 0.24 0.40   5 13 0.0000 0.7839 P(5)=1.000  0.0310 0.0035 2075.20 -7613.04
 58% 0.65 0.24 0.28 0.30 0.24 0.40   5 13 0.0000 0.7831 P(5)=1.000  0.0310 0.0035 2073.12 -7611.93
 58% 0.65 0.24 0.28 0.30 0.24 0.40   5 13 0.0000 0.7833 P(5)=1.000  0.0310 0.0035 2074.11 -7606.64
 58% 0.65 0.24 0.28 0.30 0.24 0.40   5 13 0.0000 0.7835 P(5)=1.000  0.0310 0.0035 2062.95 -7605.73
 58% 0.65 0.24 0.28 0.30 0.24 0.40   5 13 0.0000 0.7837 P(5)=1.000  0.0310 0.0035 2055.42 -7607.48
 58% 0.65 0.24 0.28 0.30 0.24 0.40   5 13 0.0000 0.7840 P(5)=1.000  0.0310 0.0035 2050.67 -7617.25
 58% 0.65 0.24 0.28 0.30 0.24 0.40   5 13 0.0000 0.7842 P(5)=1.000  0.0310 0.0035 2043.46 -7613.30
 59% 0.65 0.24 0.28 0.30 0.24 0.40   5 13 0.0000 0.7844 P(5)=1.000  0.0310 0.0035 2048.14 -7615.67
 59% 0.65 0.24 0.28 0.30 0.24 0.40   5 13 0.0000 0.7844 P(5)=1.000  0.0310 0.0035 2063.75 -7620.42
 59% 0.65 0.24 0.28 0.30 0.24 0.40   5 13 0.0000 0.7846 P(5)=1.000  0.0310 0.0035 2046.70 -7609.87
 59% 0.65 0.24 0.28 0.30 0.24 0.40   5 13 0.0000 0.7848 P(5)=1.000  0.0310 0.0035 2092.49 -7599.97
 59% 0.65 0.24 0.28 0.30 0.24 0.40   5 13 0.0000 0.7851 P(5)=1.000  0.0309 0.0035 2089.84 -7593.73
 59% 0.65 0.24 0.28 0.30 0.24 0.40   5 13 0.0000 0.7843 P(5)=1.000  0.0309 0.0035 2089.87 -7600.58
 59% 0.65 0.24 0.28 0.30 0.24 0.40   5 13 0.0000 0.7835 P(5)=1.000  0.0309 0.0035 2101.23 -7601.66
 59% 0.65 0.24 0.28 0.30 0.24 0.40   5 13 0.0000 0.7837 P(5)=1.000  0.0309 0.0035 2112.10 -7601.96
 59% 0.65 0.24 0.28 0.30 0.24 0.40   5 13 0.0000 0.7829 P(5)=1.000  0.0309 0.0035 2087.84 -7601.57
 59% 0.65 0.24 0.28 0.30 0.24 0.40   5 13 0.0000 0.7831 P(5)=1.000  0.0309 0.0035 2082.54 -7614.53
 59% 0.65 0.24 0.28 0.30 0.24 0.40   5 13 0.0000 0.7823 P(5)=1.000  0.0309 0.0035 2101.27 -7618.46
 59% 0.65 0.24 0.28 0.30 0.24 0.40   5 13 0.0000 0.7825 P(5)=1.000  0.0309 0.0035 2100.84 -7617.16
 59% 0.65 0.24 0.28 0.30 0.24 0.40   5 13 0.0000 0.7817 P(5)=1.000  0.0309 0.0035 2109.36 -7613.47
 59% 0.65 0.24 0.28 0.30 0.24 0.40   5 13 0.0000 0.7819 P(5)=1.000  0.0309 0.0035 2093.56 -7604.89
 59% 0.65 0.24 0.28 0.30 0.24 0.40   5 13 0.0000 0.7812 P(5)=1.000  0.0309 0.0035 2101.52 -7610.82
 59% 0.65 0.24 0.28 0.30 0.24 0.40   5 13 0.0000 0.7804 P(5)=1.000  0.0309 0.0035 2102.05 -7601.82
 59% 0.65 0.24 0.28 0.30 0.24 0.40   5 13 0.0000 0.7796 P(5)=1.000  0.0309 0.0035 2086.89 -7611.51
 59% 0.65 0.24 0.28 0.30 0.24 0.40   5 13 0.0000 0.7788 P(5)=1.000  0.0309 0.0035 2079.10 -7609.71
 59% 0.65 0.24 0.28 0.30 0.24 0.40   5 13 0.0000 0.7788 P(5)=1.000  0.0309 0.0035 2068.94 -7606.99
 59% 0.65 0.24 0.28 0.30 0.24 0.40   5 13 0.0000 0.7780 P(5)=1.000  0.0309 0.0035 2060.19 -7602.71
 60% 0.65 0.24 0.28 0.30 0.24 0.40   5 13 0.0000 0.7772 P(5)=1.000  0.0309 0.0035 2057.57 -7607.10
 60% 0.65 0.24 0.28 0.30 0.24 0.40   5 13 0.0000 0.7764 P(5)=1.000  0.0309 0.0035 2025.61 -7607.40
 60% 0.65 0.24 0.28 0.30 0.24 0.40   5 13 0.0000 0.7764 P(5)=1.000  0.0309 0.0035 2054.65 -7613.58
 60% 0.65 0.24 0.28 0.30 0.24 0.40   5 13 0.0000 0.7757 P(5)=1.000  0.0309 0.0035 2032.39 -7616.28
 60% 0.65 0.24 0.28 0.30 0.24 0.40   5 13 0.0000 0.7757 P(5)=1.000  0.0309 0.0035 2057.00 -7604.08
 60% 0.65 0.24 0.28 0.30 0.24 0.40   5 13 0.0000 0.7749 P(5)=1.000  0.0309 0.0036 2057.77 -7612.22
 60% 0.65 0.24 0.28 0.30 0.24 0.40   5 13 0.0000 0.7751 P(5)=1.000  0.0309 0.0036 2081.79 -7609.71
 60% 0.65 0.24 0.28 0.30 0.24 0.40   5 13 0.0000 0.7753 P(5)=1.000  0.0309 0.0036 2071.22 -7607.21
 60% 0.65 0.24 0.28 0.30 0.24 0.40   5 13 0.0000 0.7756 P(5)=1.000  0.0309 0.0036 2066.50 -7615.25
 60% 0.65 0.24 0.28 0.30 0.24 0.40   5 13 0.0000 0.7748 P(5)=1.000  0.0309 0.0036 2057.41 -7609.92
 60% 0.65 0.24 0.28 0.30 0.24 0.40   5 13 0.0000 0.7740 P(5)=1.000  0.0309 0.0036 2051.15 -7605.29  1:55

 60% 0.65 0.24 0.28 0.30 0.24 0.40   5 13 0.0000 0.7740 P(5)=1.000  0.0309 0.0036 2102.08 -7600.30
 60% 0.65 0.24 0.28 0.30 0.24 0.40   5 13 0.0000 0.7742 P(5)=1.000  0.0309 0.0036 2080.71 -7619.56
 60% 0.65 0.24 0.28 0.30 0.24 0.40   5 13 0.0000 0.7745 P(5)=1.000  0.0309 0.0036 2098.26 -7604.32
 60% 0.65 0.24 0.28 0.30 0.24 0.40   5 13 0.0000 0.7737 P(5)=1.000  0.0309 0.0036 2069.94 -7606.12
 60% 0.65 0.24 0.28 0.30 0.24 0.40   5 13 0.0000 0.7729 P(5)=1.000  0.0309 0.0036 2081.65 -7613.43
 60% 0.65 0.24 0.28 0.30 0.24 0.40   5 13 0.0000 0.7729 P(5)=1.000  0.0309 0.0036 2059.81 -7614.00
 60% 0.65 0.24 0.28 0.30 0.24 0.40   5 13 0.0000 0.7729 P(5)=1.000  0.0308 0.0036 2110.30 -7620.97
 60% 0.65 0.24 0.28 0.30 0.24 0.40   5 13 0.0000 0.7731 P(5)=1.000  0.0308 0.0036 2082.04 -7628.90
 60% 0.65 0.24 0.28 0.30 0.24 0.40   5 13 0.0000 0.7731 P(5)=1.000  0.0308 0.0036 2049.07 -7625.77
 61% 0.65 0.24 0.28 0.30 0.24 0.40   5 13 0.0000 0.7724 P(5)=1.000  0.0308 0.0036 2047.70 -7620.59
 61% 0.65 0.24 0.28 0.30 0.24 0.40   5 13 0.0000 0.7716 P(5)=1.000  0.0308 0.0036 2075.99 -7631.80
 61% 0.65 0.24 0.28 0.30 0.24 0.40   5 13 0.0000 0.7716 P(5)=1.000  0.0308 0.0036 2096.59 -7619.37
 61% 0.65 0.24 0.28 0.30 0.24 0.40   5 13 0.0000 0.7708 P(5)=1.000  0.0308 0.0036 2087.14 -7623.58
 61% 0.65 0.24 0.28 0.30 0.24 0.40   5 13 0.0000 0.7711 P(5)=1.000  0.0308 0.0036 2086.99 -7634.89
 61% 0.65 0.24 0.28 0.30 0.24 0.40   5 13 0.0000 0.7703 P(5)=1.000  0.0308 0.0036 2075.93 -7634.97
 61% 0.65 0.24 0.28 0.30 0.24 0.40   5 13 0.0000 0.7705 P(5)=1.000  0.0308 0.0036 2069.61 -7629.62
 61% 0.65 0.24 0.28 0.29 0.24 0.40   5 13 0.0000 0.7708 P(5)=1.000  0.0308 0.0036 2044.86 -7626.49
 61% 0.65 0.24 0.28 0.29 0.24 0.40   5 13 0.0000 0.7708 P(5)=1.000  0.0308 0.0036 2068.77 -7623.32
 61% 0.65 0.24 0.28 0.29 0.24 0.40   5 13 0.0000 0.7700 P(5)=1.000  0.0308 0.0036 2088.83 -7619.84
 61% 0.65 0.24 0.28 0.29 0.24 0.40   5 13 0.0000 0.7700 P(5)=1.000  0.0308 0.0036 2103.58 -7625.68
 61% 0.65 0.24 0.28 0.29 0.24 0.40   5 13 0.0000 0.7700 P(5)=1.000  0.0308 0.0036 2103.95 -7613.42
 61% 0.65 0.24 0.28 0.29 0.24 0.40   5 13 0.0000 0.7692 P(5)=1.000  0.0308 0.0036 2102.30 -7622.55
 61% 0.65 0.24 0.28 0.29 0.24 0.40   5 13 0.0000 0.7695 P(5)=1.000  0.0308 0.0036 2094.59 -7628.13
 61% 0.65 0.24 0.28 0.29 0.24 0.40   5 13 0.0000 0.7697 P(5)=1.000  0.0308 0.0036 2050.00 -7618.17
 61% 0.65 0.24 0.28 0.29 0.24 0.40   5 13 0.0000 0.7699 P(5)=1.000  0.0308 0.0036 2097.78 -7605.13
 61% 0.65 0.24 0.28 0.29 0.24 0.40   5 13 0.0000 0.7692 P(5)=1.000  0.0308 0.0036 2103.63 -7607.19
 61% 0.65 0.24 0.28 0.29 0.24 0.40   5 13 0.0000 0.7684 P(5)=1.000  0.0308 0.0036 2083.72 -7604.65
 61% 0.65 0.24 0.28 0.29 0.24 0.40   5 13 0.0000 0.7686 P(5)=1.000  0.0308 0.0036 2082.73 -7603.80
 61% 0.65 0.24 0.28 0.29 0.24 0.40   5 13 0.0000 0.7679 P(5)=1.000  0.0308 0.0036 2090.09 -7604.68
 62% 0.65 0.24 0.28 0.29 0.24 0.40   5 13 0.0000 0.7681 P(5)=1.000  0.0308 0.0036 2078.65 -7618.75
 62% 0.65 0.24 0.28 0.29 0.24 0.40   5 13 0.0000 0.7683 P(5)=1.000  0.0308 0.0036 2061.96 -7620.42
 62% 0.65 0.24 0.28 0.29 0.24 0.40   5 13 0.0000 0.7686 P(5)=1.000  0.0308 0.0036 2069.12 -7613.45
 62% 0.65 0.24 0.28 0.29 0.24 0.40   5 13 0.0000 0.7688 P(5)=1.000  0.0308 0.0036 2080.03 -7612.40
 62% 0.65 0.24 0.28 0.29 0.24 0.40   5 13 0.0000 0.7680 P(5)=1.000  0.0308 0.0036 2064.71 -7615.65
 62% 0.65 0.24 0.28 0.29 0.24 0.40   5 13 0.0000 0.7673 P(5)=1.000  0.0308 0.0036 2056.16 -7597.93
 62% 0.65 0.24 0.28 0.29 0.24 0.40   5 13 0.0000 0.7665 P(5)=1.000  0.0308 0.0036 2090.14 -7616.21
 62% 0.65 0.24 0.28 0.29 0.24 0.40   5 13 0.0000 0.7658 P(5)=1.000  0.0308 0.0036 2062.39 -7595.31
 62% 0.65 0.24 0.28 0.29 0.24 0.40   5 13 0.0000 0.7650 P(5)=1.000  0.0308 0.0036 2078.54 -7608.34
 62% 0.65 0.24 0.28 0.29 0.24 0.40   5 13 0.0000 0.7653 P(5)=1.000  0.0308 0.0036 2059.61 -7614.16
 62% 0.65 0.24 0.28 0.29 0.24 0.40   5 13 0.0000 0.7645 P(5)=1.000  0.0308 0.0036 2055.42 -7613.26
 62% 0.65 0.24 0.28 0.29 0.24 0.40   5 13 0.0000 0.7638 P(5)=1.000  0.0308 0.0036 2049.83 -7617.68
 62% 0.65 0.24 0.28 0.29 0.24 0.40   5 13 0.0000 0.7640 P(5)=1.000  0.0308 0.0036 1974.71 -7618.92
 62% 0.65 0.24 0.28 0.29 0.24 0.40   5 13 0.0000 0.7643 P(5)=1.000  0.0308 0.0036 1987.66 -7622.59
 62% 0.65 0.24 0.28 0.29 0.24 0.40   5 13 0.0000 0.7645 P(5)=1.000  0.0308 0.0036 2011.99 -7613.14
 62% 0.65 0.24 0.28 0.29 0.24 0.40   5 13 0.0000 0.7647 P(5)=1.000  0.0308 0.0036 2002.27 -7612.36
 62% 0.65 0.24 0.28 0.29 0.24 0.40   5 13 0.0000 0.7640 P(5)=1.000  0.0308 0.0036 2056.79 -7611.39
 62% 0.65 0.24 0.28 0.29 0.24 0.40   5 13 0.0000 0.7632 P(5)=1.000  0.0308 0.0036 2086.37 -7617.76
 62% 0.65 0.24 0.28 0.29 0.24 0.40   5 13 0.0000 0.7625 P(5)=1.000  0.0308 0.0036 2066.74 -7625.57
 62% 0.65 0.24 0.28 0.29 0.24 0.40   5 13 0.0000 0.7627 P(5)=1.000  0.0308 0.0036 2066.33 -7631.17
 63% 0.65 0.24 0.28 0.29 0.24 0.40   5 13 0.0000 0.7620 P(5)=1.000  0.0308 0.0036 2057.66 -7617.62
 63% 0.65 0.24 0.28 0.29 0.24 0.40   5 13 0.0000 0.7622 P(5)=1.000  0.0308 0.0036 2022.92 -7617.83
 63% 0.65 0.24 0.28 0.29 0.24 0.40   5 13 0.0000 0.7615 P(5)=1.000  0.0308 0.0036 2006.59 -7619.38
 63% 0.65 0.24 0.28 0.29 0.24 0.40   5 13 0.0000 0.7608 P(5)=1.000  0.0308 0.0036 2057.43 -7637.35
 63% 0.65 0.24 0.28 0.29 0.24 0.40   5 13 0.0000 0.7600 P(5)=1.000  0.0308 0.0036 2072.69 -7632.46
 63% 0.65 0.24 0.28 0.29 0.24 0.40   5 13 0.0000 0.7603 P(5)=1.000  0.0307 0.0036 2017.25 -7616.66
 63% 0.65 0.24 0.28 0.29 0.24 0.40   5 13 0.0000 0.7603 P(5)=1.000  0.0307 0.0036 2041.07 -7613.22
 63% 0.65 0.24 0.28 0.29 0.24 0.40   5 13 0.0000 0.7603 P(5)=1.000  0.0307 0.0036 2072.61 -7615.31
 63% 0.65 0.24 0.28 0.29 0.24 0.40   5 13 0.0000 0.7595 P(5)=1.000  0.0307 0.0036 2033.64 -7612.07
 63% 0.65 0.24 0.28 0.29 0.24 0.40   5 13 0.0000 0.7588 P(5)=1.000  0.0307 0.0036 2080.10 -7608.63
 63% 0.65 0.24 0.28 0.29 0.24 0.40   5 13 0.0000 0.7588 P(5)=1.000  0.0307 0.0036 2069.17 -7609.71
 63% 0.65 0.24 0.28 0.29 0.24 0.40   5 13 0.0000 0.7588 P(5)=1.000  0.0307 0.0036 2006.27 -7606.28
 63% 0.65 0.24 0.28 0.29 0.24 0.40   5 13 0.0000 0.7581 P(5)=1.000  0.0307 0.0036 2038.42 -7619.03
 63% 0.65 0.25 0.28 0.29 0.24 0.40   5 13 0.0000 0.7574 P(5)=1.000  0.0307 0.0036 2050.94 -7626.52
 63% 0.65 0.25 0.28 0.29 0.24 0.40   5 13 0.0000 0.7574 P(5)=1.000  0.0307 0.0036 2038.50 -7608.99
 63% 0.65 0.25 0.28 0.29 0.24 0.40   5 13 0.0000 0.7574 P(5)=1.000  0.0307 0.0036 2033.93 -7624.08
 63% 0.65 0.25 0.28 0.29 0.24 0.40   5 13 0.0000 0.7567 P(5)=1.000  0.0307 0.0036 2048.46 -7612.50
 63% 0.65 0.25 0.28 0.29 0.24 0.40   5 13 0.0000 0.7569 P(5)=1.000  0.0307 0.0036 2045.96 -7614.85
 63% 0.65 0.25 0.28 0.29 0.24 0.40   5 13 0.0000 0.7562 P(5)=1.000  0.0307 0.0036 2054.00 -7607.58
 63% 0.65 0.25 0.28 0.29 0.24 0.40   5 13 0.0000 0.7555 P(5)=1.000  0.0307 0.0036 2044.36 -7611.61
 64% 0.65 0.25 0.28 0.29 0.24 0.40   5 13 0.0000 0.7547 P(5)=1.000  0.0307 0.0036 2052.03 -7625.57
 64% 0.65 0.25 0.28 0.29 0.24 0.40   5 13 0.0000 0.7540 P(5)=1.000  0.0307 0.0036 2061.86 -7629.20
 64% 0.65 0.25 0.28 0.29 0.24 0.40   5 13 0.0000 0.7533 P(5)=1.000  0.0307 0.0036 2056.91 -7625.04
 64% 0.65 0.25 0.28 0.29 0.24 0.40   5 13 0.0000 0.7526 P(5)=1.000  0.0307 0.0036 2025.62 -7611.76
 64% 0.65 0.25 0.28 0.29 0.24 0.40   5 13 0.0000 0.7519 P(5)=1.000  0.0307 0.0036 2022.13 -7613.58
 64% 0.65 0.25 0.28 0.29 0.24 0.40   5 13 0.0000 0.7512 P(5)=1.000  0.0307 0.0036 2025.30 -7607.40
 64% 0.65 0.25 0.28 0.29 0.24 0.40   5 13 0.0000 0.7505 P(5)=1.000  0.0307 0.0036 2028.26 -7622.31
 64% 0.65 0.25 0.28 0.29 0.24 0.40   5 13 0.0000 0.7498 P(5)=1.000  0.0307 0.0037 2034.90 -7610.69
 64% 0.65 0.25 0.28 0.29 0.24 0.40   5 13 0.0000 0.7500 P(5)=1.000  0.0307 0.0037 2029.29 -7622.92
 64% 0.65 0.25 0.28 0.29 0.24 0.40   5 13 0.0000 0.7493 P(5)=1.000  0.0307 0.0037 2028.64 -7604.12
 64% 0.65 0.25 0.28 0.29 0.24 0.40   5 13 0.0000 0.7486 P(5)=1.000  0.0307 0.0037 2048.11 -7608.26
 64% 0.65 0.25 0.28 0.29 0.24 0.40   5 13 0.0000 0.7479 P(5)=1.000  0.0307 0.0037 2049.38 -7607.50
 64% 0.65 0.25 0.28 0.29 0.24 0.40   5 13 0.0000 0.7472 P(5)=1.000  0.0307 0.0037 2050.46 -7613.15
 64% 0.65 0.25 0.28 0.29 0.24 0.40   5 13 0.0000 0.7474 P(5)=1.000  0.0307 0.0037 2048.74 -7618.20
 64% 0.65 0.25 0.28 0.29 0.24 0.40   5 13 0.0000 0.7467 P(5)=1.000  0.0307 0.0037 2071.11 -7615.34
 64% 0.65 0.25 0.28 0.29 0.24 0.40   5 13 0.0000 0.7467 P(5)=1.000  0.0307 0.0037 2082.75 -7616.18
 64% 0.65 0.25 0.28 0.29 0.24 0.40   5 13 0.0000 0.7460 P(5)=1.000  0.0307 0.0037 2065.90 -7613.22
 64% 0.65 0.25 0.28 0.29 0.24 0.40   5 13 0.0000 0.7453 P(5)=1.000  0.0307 0.0037 2084.50 -7613.93
 64% 0.65 0.25 0.28 0.29 0.24 0.40   5 13 0.0000 0.7453 P(5)=1.000  0.0307 0.0037 2091.59 -7610.26
 64% 0.65 0.25 0.28 0.29 0.24 0.40   5 13 0.0000 0.7446 P(5)=1.000  0.0307 0.0037 2066.80 -7615.60
 65% 0.65 0.25 0.28 0.29 0.24 0.40   5 13 0.0000 0.7446 P(5)=1.000  0.0307 0.0037 2056.51 -7602.71
 65% 0.65 0.25 0.28 0.29 0.24 0.40   5 13 0.0000 0.7446 P(5)=1.000  0.0307 0.0037 2065.65 -7602.70
 65% 0.65 0.25 0.28 0.29 0.24 0.40   5 13 0.0000 0.7446 P(5)=1.000  0.0307 0.0037 2056.35 -7612.71
 65% 0.65 0.25 0.28 0.29 0.24 0.40   5 13 0.0000 0.7439 P(5)=1.000  0.0307 0.0037 2081.01 -7604.88
 65% 0.65 0.25 0.28 0.29 0.24 0.40   5 13 0.0000 0.7433 P(5)=1.000  0.0307 0.0037 2073.10 -7597.45
 65% 0.65 0.25 0.28 0.29 0.24 0.40   5 13 0.0000 0.7426 P(5)=1.000  0.0307 0.0037 2062.74 -7614.67
 65% 0.65 0.25 0.28 0.29 0.24 0.40   5 13 0.0000 0.7426 P(5)=1.000  0.0307 0.0037 2067.16 -7608.19
 65% 0.65 0.25 0.28 0.29 0.24 0.40   5 13 0.0000 0.7426 P(5)=1.000  0.0307 0.0037 2047.38 -7607.02
 65% 0.65 0.25 0.28 0.29 0.24 0.40   5 13 0.0000 0.7428 P(5)=1.000  0.0307 0.0037 2059.40 -7608.88
 65% 0.65 0.25 0.28 0.29 0.24 0.40   5 13 0.0000 0.7430 P(5)=1.000  0.0307 0.0037 2059.90 -7619.14
 65% 0.65 0.25 0.28 0.29 0.24 0.40   5 13 0.0000 0.7433 P(5)=1.000  0.0307 0.0037 2059.69 -7615.04  2:03

 65% 0.65 0.25 0.28 0.29 0.24 0.40   5 13 0.0000 0.7435 P(5)=1.000  0.0307 0.0037 2072.32 -7612.62
 65% 0.65 0.25 0.28 0.29 0.24 0.40   5 13 0.0000 0.7428 P(5)=1.000  0.0307 0.0037 2073.35 -7614.25
 65% 0.65 0.25 0.28 0.29 0.24 0.40   5 13 0.0000 0.7431 P(5)=1.000  0.0307 0.0037 2069.41 -7616.14
 65% 0.65 0.25 0.28 0.29 0.24 0.40   5 13 0.0000 0.7433 P(5)=1.000  0.0307 0.0037 2038.71 -7625.34
 65% 0.65 0.25 0.28 0.29 0.24 0.40   5 13 0.0000 0.7435 P(5)=1.000  0.0307 0.0037 2017.85 -7605.75
 65% 0.65 0.25 0.28 0.29 0.24 0.40   5 13 0.0000 0.7438 P(5)=1.000  0.0307 0.0037 2036.34 -7600.90
 65% 0.65 0.25 0.28 0.29 0.24 0.40   5 13 0.0000 0.7431 P(5)=1.000  0.0307 0.0037 2038.75 -7610.68
 65% 0.65 0.25 0.27 0.29 0.24 0.40   5 13 0.0000 0.7424 P(5)=1.000  0.0307 0.0037 2033.43 -7605.94
 65% 0.65 0.25 0.27 0.29 0.24 0.40   5 13 0.0000 0.7426 P(5)=1.000  0.0307 0.0037 2077.78 -7615.12
 66% 0.65 0.25 0.27 0.29 0.24 0.40   5 13 0.0000 0.7429 P(5)=1.000  0.0307 0.0037 2064.44 -7616.30
 66% 0.65 0.25 0.27 0.29 0.24 0.40   5 13 0.0000 0.7431 P(5)=1.000  0.0307 0.0037 2039.38 -7608.42
 66% 0.65 0.25 0.27 0.29 0.24 0.40   5 13 0.0000 0.7434 P(5)=1.000  0.0307 0.0037 2067.63 -7620.16
 66% 0.65 0.25 0.28 0.29 0.24 0.40   5 13 0.0000 0.7436 P(5)=1.000  0.0307 0.0037 2046.16 -7624.07
 66% 0.65 0.25 0.27 0.29 0.24 0.40   5 13 0.0000 0.7429 P(5)=1.000  0.0307 0.0037 2044.76 -7617.41
 66% 0.65 0.25 0.28 0.29 0.24 0.40   5 13 0.0000 0.7431 P(5)=1.000  0.0307 0.0037 2046.17 -7608.18
 66% 0.65 0.25 0.28 0.29 0.24 0.40   5 13 0.0000 0.7425 P(5)=1.000  0.0307 0.0037 2034.75 -7622.66
 66% 0.65 0.25 0.28 0.29 0.24 0.40   5 13 0.0000 0.7425 P(5)=1.000  0.0307 0.0037 2030.22 -7621.96
 66% 0.65 0.25 0.28 0.29 0.24 0.40   5 13 0.0000 0.7427 P(5)=1.000  0.0307 0.0037 2035.40 -7616.62
 66% 0.65 0.25 0.28 0.29 0.24 0.40   5 13 0.0000 0.7429 P(5)=1.000  0.0307 0.0037 2048.57 -7623.43
 66% 0.65 0.25 0.28 0.29 0.24 0.40   5 13 0.0000 0.7423 P(5)=1.000  0.0307 0.0037 2043.96 -7625.55
 66% 0.65 0.25 0.27 0.29 0.24 0.40   5 13 0.0000 0.7425 P(5)=1.000  0.0307 0.0037 2026.06 -7622.60
 66% 0.65 0.25 0.28 0.29 0.24 0.40   5 13 0.0000 0.7418 P(5)=1.000  0.0307 0.0037 2023.42 -7622.52
 66% 0.65 0.25 0.28 0.29 0.24 0.40   5 13 0.0000 0.7421 P(5)=1.000  0.0307 0.0037 2012.57 -7601.60
 66% 0.65 0.25 0.28 0.29 0.24 0.40   5 13 0.0000 0.7423 P(5)=1.000  0.0307 0.0037 1997.35 -7603.66
 66% 0.65 0.25 0.28 0.29 0.24 0.40   5 13 0.0000 0.7416 P(5)=1.000  0.0307 0.0037 2028.96 -7601.73
 66% 0.65 0.25 0.28 0.29 0.24 0.40   5 13 0.0000 0.7409 P(5)=1.000  0.0307 0.0037 2008.87 -7618.99
 66% 0.65 0.25 0.28 0.28 0.24 0.40   5 13 0.0000 0.7403 P(5)=1.000  0.0307 0.0037 2027.43 -7617.81
 66% 0.65 0.25 0.28 0.28 0.24 0.40   5 13 0.0000 0.7396 P(5)=1.000  0.0307 0.0037 2037.91 -7621.05
 66% 0.65 0.25 0.27 0.28 0.24 0.40   5 13 0.0000 0.7396 P(5)=1.000  0.0307 0.0037 2029.87 -7605.91
 67% 0.65 0.25 0.27 0.28 0.24 0.40   5 13 0.0000 0.7396 P(5)=1.000  0.0306 0.0037 2016.68 -7607.61
 67% 0.65 0.25 0.27 0.28 0.24 0.40   5 13 0.0000 0.7398 P(5)=1.000  0.0306 0.0037 2016.97 -7615.45
 67% 0.65 0.25 0.27 0.28 0.24 0.40   5 13 0.0000 0.7401 P(5)=1.000  0.0306 0.0037 2000.69 -7612.46
 67% 0.65 0.25 0.27 0.28 0.24 0.40   5 13 0.0000 0.7403 P(5)=1.000  0.0306 0.0037 2029.51 -7614.07
 67% 0.65 0.25 0.27 0.28 0.24 0.40   5 13 0.0000 0.7405 P(5)=1.000  0.0306 0.0037 2037.92 -7625.67
 67% 0.65 0.25 0.27 0.28 0.24 0.40   5 13 0.0000 0.7405 P(5)=1.000  0.0306 0.0037 2046.65 -7620.33
 67% 0.65 0.25 0.27 0.28 0.24 0.40   5 13 0.0000 0.7408 P(5)=1.000  0.0306 0.0037 2078.13 -7607.68
 67% 0.65 0.25 0.27 0.28 0.24 0.40   5 13 0.0000 0.7410 P(5)=1.000  0.0306 0.0037 2050.68 -7610.02
 67% 0.65 0.25 0.27 0.28 0.24 0.40   5 13 0.0000 0.7412 P(5)=1.000  0.0306 0.0037 2068.72 -7611.65
 67% 0.65 0.25 0.27 0.28 0.24 0.40   5 13 0.0000 0.7415 P(5)=1.000  0.0306 0.0037 2068.53 -7614.10
 67% 0.65 0.25 0.27 0.28 0.24 0.40   5 13 0.0000 0.7415 P(5)=1.000  0.0306 0.0037 2070.48 -7620.52
 67% 0.65 0.25 0.27 0.28 0.24 0.40   5 13 0.0000 0.7415 P(5)=1.000  0.0306 0.0037 2048.20 -7612.07
 67% 0.65 0.25 0.27 0.28 0.24 0.40   5 13 0.0000 0.7417 P(5)=1.000  0.0306 0.0037 2059.31 -7623.90
 67% 0.65 0.25 0.27 0.28 0.24 0.40   5 13 0.0000 0.7417 P(5)=1.000  0.0306 0.0037 2058.37 -7616.28
 67% 0.65 0.25 0.27 0.28 0.24 0.40   5 13 0.0000 0.7419 P(5)=1.000  0.0306 0.0037 2057.62 -7608.94
 67% 0.65 0.25 0.27 0.28 0.24 0.40   5 13 0.0000 0.7422 P(5)=1.000  0.0306 0.0038 2072.32 -7613.36
 67% 0.65 0.25 0.27 0.28 0.24 0.40   5 13 0.0000 0.7415 P(5)=1.000  0.0306 0.0038 2024.64 -7631.57
 67% 0.65 0.25 0.27 0.28 0.24 0.40   5 13 0.0000 0.7408 P(5)=1.000  0.0306 0.0038 1999.83 -7623.46
 67% 0.65 0.25 0.27 0.28 0.24 0.40   5 13 0.0000 0.7402 P(5)=1.000  0.0306 0.0038 2042.07 -7619.37
 67% 0.65 0.25 0.27 0.28 0.24 0.40   5 13 0.0000 0.7395 P(5)=1.000  0.0306 0.0038 2054.37 -7610.74
 68% 0.65 0.25 0.27 0.28 0.24 0.40   5 13 0.0000 0.7398 P(5)=1.000  0.0306 0.0038 2061.25 -7611.61
 68% 0.65 0.25 0.27 0.28 0.24 0.40   5 13 0.0000 0.7400 P(5)=1.000  0.0306 0.0038 2076.09 -7620.43
 68% 0.65 0.25 0.27 0.28 0.24 0.40   5 13 0.0000 0.7393 P(5)=1.000  0.0306 0.0038 2013.61 -7618.04
 68% 0.65 0.25 0.27 0.28 0.24 0.40   5 13 0.0000 0.7396 P(5)=1.000  0.0306 0.0038 2020.28 -7622.41
 68% 0.65 0.25 0.27 0.28 0.24 0.40   5 13 0.0000 0.7398 P(5)=1.000  0.0306 0.0038 2045.31 -7635.33
 68% 0.65 0.25 0.27 0.28 0.24 0.40   5 13 0.0000 0.7400 P(5)=1.000  0.0306 0.0038 2034.32 -7630.63
 68% 0.65 0.25 0.27 0.28 0.24 0.40   5 13 0.0000 0.7402 P(5)=1.000  0.0306 0.0038 2023.41 -7622.78
 68% 0.65 0.25 0.27 0.28 0.24 0.40   5 13 0.0000 0.7396 P(5)=1.000  0.0306 0.0038 2031.19 -7623.59
 68% 0.65 0.25 0.27 0.28 0.24 0.40   5 13 0.0000 0.7398 P(5)=1.000  0.0306 0.0038 2047.32 -7620.50
 68% 0.65 0.25 0.27 0.28 0.24 0.40   5 13 0.0000 0.7398 P(5)=1.000  0.0305 0.0038 2036.11 -7624.66
 68% 0.65 0.25 0.27 0.28 0.24 0.40   5 13 0.0000 0.7398 P(5)=1.000  0.0305 0.0038 2035.78 -7618.47
 68% 0.65 0.25 0.27 0.28 0.24 0.40   5 13 0.0000 0.7401 P(5)=1.000  0.0305 0.0038 2026.34 -7617.82
 68% 0.65 0.25 0.27 0.28 0.24 0.40   5 13 0.0000 0.7401 P(5)=1.000  0.0305 0.0038 2035.07 -7617.98
 68% 0.65 0.25 0.27 0.28 0.24 0.40   5 13 0.0000 0.7401 P(5)=1.000  0.0306 0.0038 2062.06 -7610.90
 68% 0.65 0.25 0.27 0.28 0.24 0.40   5 13 0.0000 0.7394 P(5)=1.000  0.0306 0.0038 2059.08 -7602.07
 68% 0.65 0.25 0.27 0.28 0.24 0.40   5 13 0.0000 0.7387 P(5)=1.000  0.0306 0.0038 2032.18 -7596.24
 68% 0.65 0.25 0.27 0.28 0.23 0.40   5 13 0.0000 0.7381 P(5)=1.000  0.0306 0.0038 2028.91 -7599.23
 68% 0.65 0.25 0.27 0.28 0.23 0.40   5 13 0.0000 0.7381 P(5)=1.000  0.0306 0.0038 2032.98 -7600.03
 68% 0.65 0.25 0.27 0.28 0.23 0.40   5 13 0.0000 0.7383 P(5)=1.000  0.0306 0.0038 2065.84 -7613.33
 68% 0.65 0.25 0.27 0.28 0.23 0.40   5 13 0.0000 0.7377 P(5)=1.000  0.0306 0.0038 2058.33 -7607.77
 69% 0.65 0.25 0.27 0.28 0.23 0.40   5 13 0.0000 0.7370 P(5)=1.000  0.0306 0.0038 2057.88 -7606.87
 69% 0.65 0.25 0.27 0.28 0.23 0.40   5 13 0.0000 0.7364 P(5)=1.000  0.0306 0.0038 2053.59 -7596.11
 69% 0.65 0.25 0.27 0.28 0.23 0.40   5 13 0.0000 0.7366 P(5)=1.000  0.0306 0.0038 2060.91 -7607.62
 69% 0.65 0.25 0.27 0.28 0.23 0.40   5 13 0.0000 0.7360 P(5)=1.000  0.0306 0.0038 2071.26 -7611.66
 69% 0.65 0.25 0.27 0.28 0.23 0.40   5 13 0.0000 0.7353 P(5)=1.000  0.0306 0.0038 2062.52 -7611.43
 69% 0.65 0.25 0.27 0.28 0.23 0.40   5 13 0.0000 0.7356 P(5)=1.000  0.0306 0.0038 2057.98 -7608.16
 69% 0.65 0.25 0.27 0.28 0.23 0.40   5 13 0.0000 0.7358 P(5)=1.000  0.0305 0.0038 2059.07 -7608.46
 69% 0.65 0.25 0.27 0.28 0.23 0.40   5 13 0.0000 0.7360 P(5)=1.000  0.0305 0.0038 2061.82 -7628.40
 69% 0.65 0.25 0.27 0.28 0.23 0.40   5 13 0.0000 0.7354 P(5)=1.000  0.0305 0.0038 2089.07 -7622.69
 69% 0.65 0.25 0.27 0.28 0.23 0.40   5 13 0.0000 0.7347 P(5)=1.000  0.0305 0.0038 2085.57 -7625.58
 69% 0.65 0.25 0.27 0.28 0.23 0.40   5 13 0.0000 0.7350 P(5)=1.000  0.0305 0.0038 2100.01 -7626.30
 69% 0.65 0.25 0.27 0.28 0.23 0.40   5 13 0.0000 0.7350 P(5)=1.000  0.0305 0.0038 2047.19 -7617.34
 69% 0.65 0.25 0.27 0.28 0.23 0.40   5 13 0.0000 0.7343 P(5)=1.000  0.0305 0.0038 2034.47 -7607.70
 69% 0.65 0.25 0.27 0.28 0.23 0.40   5 13 0.0000 0.7343 P(5)=1.000  0.0305 0.0038 2032.65 -7616.23
 69% 0.65 0.25 0.27 0.28 0.23 0.40   5 13 0.0000 0.7346 P(5)=1.000  0.0305 0.0038 2065.72 -7614.39
 69% 0.65 0.25 0.27 0.28 0.23 0.40   5 13 0.0000 0.7346 P(5)=1.000  0.0305 0.0038 2017.09 -7595.74
 69% 0.65 0.25 0.27 0.28 0.23 0.40   5 13 0.0000 0.7348 P(5)=1.000  0.0305 0.0038 2033.09 -7604.36
 69% 0.65 0.25 0.27 0.28 0.23 0.40   5 13 0.0000 0.7350 P(5)=1.000  0.0305 0.0038 2100.90 -7619.01
 69% 0.65 0.25 0.27 0.28 0.23 0.40   5 13 0.0000 0.7344 P(5)=1.000  0.0305 0.0038 2031.22 -7600.10
 69% 0.65 0.25 0.27 0.28 0.23 0.40   5 13 0.0000 0.7344 P(5)=1.000  0.0305 0.0038 2038.61 -7591.36
 70% 0.65 0.25 0.27 0.28 0.23 0.40   5 13 0.0000 0.7337 P(5)=1.000  0.0305 0.0038 2027.46 -7596.48
 70% 0.65 0.25 0.27 0.28 0.23 0.40   5 13 0.0000 0.7337 P(5)=1.000  0.0305 0.0038 2037.39 -7606.29
 70% 0.65 0.25 0.27 0.28 0.23 0.40   5 13 0.0000 0.7331 P(5)=1.000  0.0305 0.0038 2041.84 -7611.74
 70% 0.65 0.25 0.27 0.28 0.23 0.40   5 13 0.0000 0.7331 P(5)=1.000  0.0305 0.0038 2033.80 -7613.29
 70% 0.65 0.25 0.27 0.28 0.23 0.40   5 13 0.0000 0.7325 P(5)=1.000  0.0305 0.0038 2034.20 -7611.80
 70% 0.65 0.25 0.27 0.28 0.23 0.40   5 13 0.0000 0.7318 P(5)=1.000  0.0305 0.0038 2077.29 -7616.52
 70% 0.65 0.25 0.27 0.28 0.23 0.40   5 13 0.0000 0.7318 P(5)=1.000  0.0305 0.0038 2072.10 -7629.38
 70% 0.65 0.25 0.27 0.28 0.23 0.40   5 13 0.0000 0.7312 P(5)=1.000  0.0305 0.0038 2095.78 -7613.07
 70% 0.65 0.25 0.27 0.28 0.23 0.40   5 13 0.0000 0.7306 P(5)=1.000  0.0305 0.0038 2084.58 -7616.65
 70% 0.65 0.25 0.27 0.28 0.23 0.40   5 13 0.0000 0.7306 P(5)=1.000  0.0305 0.0038 2094.55 -7631.96
 70% 0.65 0.25 0.27 0.28 0.23 0.40   5 13 0.0000 0.7308 P(5)=1.000  0.0305 0.0038 2095.80 -7621.64  2:12

 70% 0.65 0.25 0.27 0.28 0.23 0.40   5 13 0.0000 0.7308 P(5)=1.000  0.0305 0.0038 2087.03 -7612.39
 70% 0.65 0.25 0.27 0.28 0.23 0.40   5 13 0.0000 0.7308 P(5)=1.000  0.0305 0.0038 2076.77 -7612.91
 70% 0.65 0.25 0.27 0.28 0.23 0.40   5 13 0.0000 0.7308 P(5)=1.000  0.0305 0.0038 2087.36 -7612.73
 70% 0.65 0.25 0.27 0.28 0.23 0.40   5 13 0.0000 0.7310 P(5)=1.000  0.0305 0.0038 2075.61 -7603.52
 70% 0.65 0.25 0.27 0.28 0.23 0.40   5 13 0.0000 0.7304 P(5)=1.000  0.0305 0.0039 2071.74 -7615.55
 70% 0.65 0.25 0.27 0.28 0.23 0.40   5 13 0.0000 0.7306 P(5)=1.000  0.0305 0.0039 2080.17 -7613.36
 70% 0.65 0.25 0.27 0.28 0.23 0.40   5 13 0.0000 0.7300 P(5)=1.000  0.0305 0.0039 2085.69 -7605.30
 70% 0.65 0.25 0.27 0.28 0.23 0.40   5 13 0.0000 0.7294 P(5)=1.000  0.0305 0.0039 2104.99 -7608.43
 70% 0.65 0.25 0.27 0.28 0.23 0.40   5 13 0.0000 0.7296 P(5)=1.000  0.0305 0.0039 2139.18 -7620.78
 71% 0.65 0.25 0.27 0.28 0.23 0.40   5 13 0.0000 0.7290 P(5)=1.000  0.0305 0.0039 2119.14 -7623.59
 71% 0.65 0.25 0.27 0.28 0.23 0.40   5 13 0.0000 0.7284 P(5)=1.000  0.0305 0.0039 2128.38 -7624.93
 71% 0.65 0.25 0.27 0.28 0.23 0.40   5 13 0.0000 0.7286 P(5)=1.000  0.0305 0.0039 2110.05 -7621.60
 71% 0.65 0.25 0.27 0.28 0.23 0.40   5 13 0.0000 0.7280 P(5)=1.000  0.0305 0.0039 2040.25 -7609.21
 71% 0.65 0.25 0.27 0.28 0.23 0.40   5 13 0.0000 0.7274 P(5)=1.000  0.0305 0.0039 2050.38 -7617.20
 71% 0.65 0.25 0.27 0.28 0.23 0.40   5 13 0.0000 0.7276 P(5)=1.000  0.0305 0.0039 2051.21 -7615.56
 71% 0.65 0.25 0.27 0.28 0.23 0.40   5 13 0.0000 0.7278 P(5)=1.000  0.0305 0.0039 2021.37 -7608.40
 71% 0.65 0.25 0.27 0.28 0.23 0.40   5 13 0.0000 0.7280 P(5)=1.000  0.0305 0.0039 2082.13 -7616.00
 71% 0.65 0.25 0.27 0.28 0.23 0.40   5 13 0.0000 0.7274 P(5)=1.000  0.0305 0.0039 2070.78 -7617.93
 71% 0.65 0.25 0.27 0.28 0.23 0.40   5 13 0.0000 0.7268 P(5)=1.000  0.0305 0.0039 2081.41 -7613.59
 71% 0.65 0.25 0.27 0.28 0.23 0.40   5 13 0.0000 0.7262 P(5)=1.000  0.0305 0.0039 2093.70 -7611.86
 71% 0.65 0.25 0.27 0.28 0.23 0.40   5 13 0.0000 0.7264 P(5)=1.000  0.0305 0.0039 2124.66 -7625.92
 71% 0.65 0.25 0.27 0.28 0.23 0.40   5 13 0.0000 0.7264 P(5)=1.000  0.0305 0.0039 2067.43 -7617.72
 71% 0.65 0.25 0.27 0.28 0.23 0.40   5 13 0.0000 0.7267 P(5)=1.000  0.0305 0.0039 2067.91 -7615.67
 71% 0.65 0.25 0.27 0.28 0.23 0.40   5 13 0.0000 0.7260 P(5)=1.000  0.0305 0.0039 2041.29 -7622.53
 71% 0.65 0.25 0.27 0.28 0.23 0.40   5 13 0.0000 0.7263 P(5)=1.000  0.0305 0.0039 2037.25 -7612.75
 71% 0.65 0.25 0.27 0.28 0.23 0.40   5 13 0.0000 0.7257 P(5)=1.000  0.0305 0.0039 2044.24 -7608.85
 71% 0.65 0.25 0.27 0.28 0.23 0.40   5 13 0.0000 0.7259 P(5)=1.000  0.0305 0.0039 2126.76 -7618.38
 71% 0.65 0.25 0.27 0.28 0.23 0.40   5 13 0.0000 0.7261 P(5)=1.000  0.0305 0.0039 2078.94 -7614.70
 71% 0.65 0.25 0.27 0.28 0.23 0.40   5 13 0.0000 0.7264 P(5)=1.000  0.0305 0.0039 2077.99 -7616.80
 72% 0.65 0.25 0.27 0.28 0.23 0.40   5 13 0.0000 0.7266 P(5)=1.000  0.0305 0.0039 2088.16 -7627.73
 72% 0.65 0.25 0.27 0.28 0.23 0.40   5 13 0.0000 0.7268 P(5)=1.000  0.0305 0.0039 2075.14 -7609.39
 72% 0.65 0.25 0.27 0.28 0.23 0.40   5 13 0.0000 0.7262 P(5)=1.000  0.0305 0.0039 2072.91 -7614.35
 72% 0.65 0.25 0.27 0.28 0.23 0.40   5 13 0.0000 0.7262 P(5)=1.000  0.0305 0.0039 2070.18 -7612.20
 72% 0.65 0.25 0.27 0.28 0.23 0.40   5 13 0.0000 0.7262 P(5)=1.000  0.0305 0.0039 2070.42 -7609.12
 72% 0.65 0.25 0.27 0.28 0.23 0.40   5 13 0.0000 0.7264 P(5)=1.000  0.0305 0.0039 2115.14 -7606.11
 72% 0.65 0.25 0.27 0.28 0.23 0.40   5 13 0.0000 0.7267 P(5)=1.000  0.0305 0.0039 2108.28 -7607.51
 72% 0.65 0.25 0.27 0.28 0.23 0.40   5 13 0.0000 0.7269 P(5)=1.000  0.0305 0.0039 2098.83 -7609.20
 72% 0.65 0.25 0.27 0.28 0.23 0.40   5 13 0.0000 0.7263 P(5)=1.000  0.0305 0.0039 2058.80 -7612.91
 72% 0.65 0.25 0.27 0.28 0.23 0.40   5 13 0.0000 0.7265 P(5)=1.000  0.0305 0.0039 2054.59 -7596.79
 72% 0.65 0.25 0.27 0.28 0.23 0.40   5 13 0.0000 0.7267 P(5)=1.000  0.0305 0.0039 2052.32 -7595.14
 72% 0.65 0.25 0.27 0.28 0.23 0.40   5 13 0.0000 0.7270 P(5)=1.000  0.0305 0.0039 2052.84 -7588.00
 72% 0.65 0.25 0.27 0.28 0.23 0.40   5 13 0.0000 0.7270 P(5)=1.000  0.0305 0.0039 2043.09 -7597.28
 72% 0.65 0.25 0.27 0.28 0.23 0.40   5 13 0.0000 0.7272 P(5)=1.000  0.0305 0.0039 2109.98 -7624.43
 72% 0.65 0.25 0.27 0.28 0.23 0.40   5 13 0.0000 0.7274 P(5)=1.000  0.0305 0.0039 2113.23 -7629.08
 72% 0.65 0.25 0.27 0.28 0.23 0.40   5 13 0.0000 0.7277 P(5)=1.000  0.0305 0.0039 2062.60 -7618.92
 72% 0.65 0.25 0.27 0.28 0.24 0.40   5 13 0.0000 0.7277 P(5)=1.000  0.0305 0.0039 2031.21 -7598.96
 72% 0.65 0.25 0.27 0.28 0.23 0.40   5 13 0.0000 0.7279 P(5)=1.000  0.0305 0.0039 2043.00 -7611.03
 72% 0.65 0.25 0.27 0.28 0.23 0.40   5 13 0.0000 0.7279 P(5)=1.000  0.0305 0.0039 2056.67 -7601.21
 72% 0.65 0.25 0.27 0.28 0.24 0.40   5 13 0.0000 0.7281 P(5)=1.000  0.0305 0.0039 2060.03 -7611.55
 73% 0.65 0.25 0.27 0.28 0.24 0.40   5 13 0.0000 0.7281 P(5)=1.000  0.0304 0.0039 2034.02 -7602.92
 73% 0.65 0.25 0.27 0.28 0.24 0.40   5 13 0.0000 0.7283 P(5)=1.000  0.0304 0.0039 2045.55 -7602.45
 73% 0.65 0.25 0.27 0.28 0.23 0.40   5 13 0.0000 0.7286 P(5)=1.000  0.0304 0.0039 2051.22 -7613.85
 73% 0.65 0.25 0.27 0.28 0.23 0.40   5 13 0.0000 0.7280 P(5)=1.000  0.0304 0.0039 2072.78 -7627.79
 73% 0.65 0.25 0.27 0.28 0.23 0.40   5 13 0.0000 0.7282 P(5)=1.000  0.0304 0.0039 2076.98 -7604.21
 73% 0.65 0.25 0.27 0.28 0.23 0.40   5 13 0.0000 0.7284 P(5)=1.000  0.0304 0.0039 2057.29 -7593.59
 73% 0.65 0.25 0.27 0.28 0.23 0.40   5 13 0.0000 0.7286 P(5)=1.000  0.0304 0.0039 2069.87 -7600.05
 73% 0.65 0.25 0.27 0.28 0.23 0.40   5 13 0.0000 0.7289 P(5)=1.000  0.0304 0.0039 2049.30 -7605.84
 73% 0.65 0.25 0.27 0.28 0.23 0.40   5 13 0.0000 0.7283 P(5)=1.000  0.0304 0.0039 2049.97 -7610.53
 73% 0.65 0.25 0.27 0.28 0.23 0.40   5 13 0.0000 0.7285 P(5)=1.000  0.0304 0.0039 2059.59 -7603.84
 73% 0.65 0.25 0.27 0.28 0.23 0.40   5 13 0.0000 0.7287 P(5)=1.000  0.0304 0.0039 2072.06 -7603.30
 73% 0.65 0.25 0.27 0.28 0.23 0.40   5 13 0.0000 0.7281 P(5)=1.000  0.0304 0.0039 2061.43 -7603.25
 73% 0.65 0.25 0.27 0.28 0.23 0.40   5 13 0.0000 0.7283 P(5)=1.000  0.0304 0.0039 2071.58 -7587.48
 73% 0.65 0.25 0.27 0.28 0.23 0.40   5 13 0.0000 0.7277 P(5)=1.000  0.0304 0.0039 2020.33 -7585.46
 73% 0.65 0.25 0.27 0.28 0.23 0.40   5 13 0.0000 0.7271 P(5)=1.000  0.0304 0.0039 2058.26 -7597.52
 73% 0.65 0.25 0.27 0.28 0.23 0.40   5 13 0.0000 0.7273 P(5)=1.000  0.0304 0.0039 2075.26 -7589.30
 73% 0.65 0.25 0.27 0.28 0.23 0.40   5 13 0.0000 0.7267 P(5)=1.000  0.0304 0.0039 2074.98 -7588.73
 73% 0.65 0.25 0.27 0.28 0.23 0.40   5 13 0.0000 0.7270 P(5)=1.000  0.0305 0.0039 2056.39 -7601.70
 73% 0.65 0.25 0.27 0.28 0.23 0.40   5 13 0.0000 0.7272 P(5)=1.000  0.0305 0.0039 2087.28 -7608.60
 73% 0.65 0.25 0.27 0.28 0.23 0.40   5 13 0.0000 0.7266 P(5)=1.000  0.0305 0.0039 2085.74 -7606.90
 74% 0.65 0.25 0.27 0.28 0.23 0.40   5 13 0.0000 0.7266 P(5)=1.000  0.0305 0.0039 2095.95 -7612.90
 74% 0.65 0.25 0.27 0.28 0.23 0.40   5 13 0.0000 0.7266 P(5)=1.000  0.0305 0.0039 2085.54 -7609.03
 74% 0.65 0.25 0.27 0.28 0.23 0.40   5 13 0.0000 0.7268 P(5)=1.000  0.0305 0.0039 2083.81 -7612.20
 74% 0.65 0.25 0.27 0.28 0.23 0.40   5 13 0.0000 0.7270 P(5)=1.000  0.0305 0.0039 2092.13 -7616.78
 74% 0.65 0.25 0.27 0.28 0.23 0.40   5 13 0.0000 0.7273 P(5)=1.000  0.0305 0.0039 2072.78 -7612.85
 74% 0.65 0.25 0.27 0.28 0.23 0.40   5 13 0.0000 0.7275 P(5)=1.000  0.0305 0.0039 2048.02 -7600.85
 74% 0.65 0.25 0.27 0.28 0.23 0.40   5 13 0.0000 0.7269 P(5)=1.000  0.0305 0.0039 2060.86 -7591.05
 74% 0.65 0.25 0.27 0.28 0.23 0.40   5 13 0.0000 0.7263 P(5)=1.000  0.0305 0.0039 2029.60 -7595.80
 74% 0.65 0.25 0.27 0.28 0.23 0.40   5 13 0.0000 0.7265 P(5)=1.000  0.0305 0.0039 2024.10 -7597.19
 74% 0.65 0.25 0.27 0.28 0.23 0.40   5 13 0.0000 0.7268 P(5)=1.000  0.0305 0.0040 2032.44 -7599.89
 74% 0.65 0.25 0.27 0.28 0.23 0.40   5 13 0.0000 0.7262 P(5)=1.000  0.0305 0.0040 2059.75 -7622.99
 74% 0.65 0.25 0.27 0.28 0.23 0.40   5 13 0.0000 0.7256 P(5)=1.000  0.0305 0.0040 2022.18 -7627.56
 74% 0.65 0.25 0.27 0.28 0.23 0.40   5 13 0.0000 0.7258 P(5)=1.000  0.0305 0.0040 2027.97 -7615.49
 74% 0.65 0.25 0.27 0.27 0.23 0.40   5 13 0.0000 0.7260 P(5)=1.000  0.0305 0.0040 2028.31 -7613.57
 74% 0.65 0.25 0.27 0.27 0.23 0.40   5 13 0.0000 0.7262 P(5)=1.000  0.0305 0.0040 2039.77 -7612.85
 74% 0.65 0.25 0.27 0.27 0.23 0.40   5 13 0.0000 0.7265 P(5)=1.000  0.0305 0.0040 2034.67 -7620.78
 74% 0.65 0.25 0.27 0.27 0.23 0.40   5 13 0.0000 0.7267 P(5)=1.000  0.0305 0.0040 2063.96 -7610.98
 74% 0.65 0.25 0.27 0.27 0.23 0.40   5 13 0.0000 0.7269 P(5)=1.000  0.0305 0.0040 2054.43 -7623.05
 74% 0.65 0.25 0.27 0.27 0.23 0.40   5 13 0.0000 0.7263 P(5)=1.000  0.0305 0.0040 2119.12 -7620.67
 74% 0.65 0.25 0.27 0.27 0.23 0.40   5 13 0.0000 0.7263 P(5)=1.000  0.0305 0.0040 2112.00 -7620.28
 75% 0.65 0.25 0.27 0.27 0.23 0.40   5 13 0.0000 0.7265 P(5)=1.000  0.0305 0.0040 2081.39 -7616.40
 75% 0.65 0.25 0.27 0.27 0.23 0.40   5 13 0.0000 0.7265 P(5)=1.000  0.0305 0.0040 2067.56 -7617.94
 75% 0.65 0.25 0.27 0.27 0.23 0.40   5 13 0.0000 0.7265 P(5)=1.000  0.0305 0.0040 2071.77 -7619.10
 75% 0.65 0.25 0.27 0.27 0.24 0.40   5 13 0.0000 0.7259 P(5)=1.000  0.0305 0.0040 2053.33 -7605.83
 75% 0.65 0.25 0.27 0.27 0.23 0.40   5 13 0.0000 0.7259 P(5)=1.000  0.0305 0.0040 2046.18 -7608.49
 75% 0.65 0.25 0.27 0.27 0.24 0.40   5 13 0.0000 0.7254 P(5)=1.000  0.0305 0.0040 2060.54 -7602.53
 75% 0.65 0.25 0.27 0.27 0.24 0.40   5 13 0.0000 0.7256 P(5)=1.000  0.0305 0.0040 2087.86 -7619.26
 75% 0.65 0.25 0.27 0.27 0.24 0.40   5 13 0.0000 0.7258 P(5)=1.000  0.0305 0.0040 2076.67 -7622.06
 75% 0.65 0.25 0.27 0.27 0.23 0.40   5 13 0.0000 0.7260 P(5)=1.000  0.0305 0.0040 2071.96 -7621.95
 75% 0.65 0.25 0.27 0.27 0.24 0.40   5 13 0.0000 0.7260 P(5)=1.000  0.0305 0.0040 2044.73 -7611.07
 75% 0.65 0.25 0.27 0.27 0.24 0.40   5 13 0.0000 0.7262 P(5)=1.000  0.0305 0.0040 2053.93 -7614.76  2:20

 75% 0.65 0.25 0.27 0.27 0.24 0.40   5 13 0.0000 0.7257 P(5)=1.000  0.0305 0.0040 2057.70 -7609.40
 75% 0.65 0.25 0.27 0.27 0.24 0.40   5 13 0.0000 0.7251 P(5)=1.000  0.0305 0.0040 2053.52 -7598.22
 75% 0.65 0.25 0.27 0.27 0.23 0.40   5 13 0.0000 0.7245 P(5)=1.000  0.0305 0.0040 2058.96 -7605.42
 75% 0.65 0.25 0.27 0.27 0.24 0.40   5 13 0.0000 0.7247 P(5)=1.000  0.0305 0.0040 2104.24 -7608.37
 75% 0.65 0.25 0.27 0.27 0.24 0.40   5 13 0.0000 0.7241 P(5)=1.000  0.0305 0.0040 2076.33 -7617.15
 75% 0.65 0.25 0.27 0.27 0.24 0.40   5 13 0.0000 0.7244 P(5)=1.000  0.0305 0.0040 2062.68 -7600.55
 75% 0.65 0.25 0.27 0.27 0.24 0.40   5 13 0.0000 0.7238 P(5)=1.000  0.0305 0.0040 2049.71 -7609.39
 75% 0.65 0.25 0.27 0.27 0.24 0.40   5 13 0.0000 0.7240 P(5)=1.000  0.0305 0.0040 2039.74 -7596.94
 75% 0.65 0.25 0.27 0.27 0.24 0.40   5 13 0.0000 0.7242 P(5)=1.000  0.0305 0.0040 2057.12 -7598.14
 76% 0.65 0.25 0.27 0.27 0.24 0.40   5 13 0.0000 0.7244 P(5)=1.000  0.0305 0.0040 2069.74 -7612.09
 76% 0.65 0.25 0.27 0.27 0.23 0.40   5 13 0.0000 0.7247 P(5)=1.000  0.0305 0.0040 2075.80 -7625.55
 76% 0.65 0.25 0.27 0.27 0.24 0.40   5 13 0.0000 0.7241 P(5)=1.000  0.0305 0.0040 2039.20 -7622.16
 76% 0.65 0.25 0.27 0.27 0.24 0.40   5 13 0.0000 0.7235 P(5)=1.000  0.0305 0.0040 2068.56 -7629.40
 76% 0.65 0.25 0.27 0.27 0.24 0.40   5 13 0.0000 0.7229 P(5)=1.000  0.0305 0.0040 2006.63 -7605.28
 76% 0.65 0.25 0.27 0.27 0.24 0.40   5 13 0.0000 0.7232 P(5)=1.000  0.0305 0.0040 2004.87 -7621.61
 76% 0.65 0.25 0.27 0.27 0.24 0.40   5 13 0.0000 0.7226 P(5)=1.000  0.0305 0.0040 2023.63 -7618.76
 76% 0.65 0.25 0.27 0.27 0.24 0.40   5 13 0.0000 0.7220 P(5)=1.000  0.0305 0.0040 2066.27 -7615.97
 76% 0.65 0.25 0.27 0.27 0.24 0.40   5 13 0.0000 0.7214 P(5)=1.000  0.0305 0.0040 2076.16 -7619.87
 76% 0.65 0.25 0.27 0.27 0.24 0.40   5 13 0.0000 0.7216 P(5)=1.000  0.0305 0.0040 2013.51 -7634.69
 76% 0.65 0.25 0.27 0.27 0.24 0.40   5 13 0.0000 0.7211 P(5)=1.000  0.0305 0.0040 2065.08 -7649.18
 76% 0.65 0.25 0.27 0.27 0.24 0.40   5 13 0.0000 0.7213 P(5)=1.000  0.0305 0.0040 2034.76 -7638.97
 76% 0.65 0.25 0.27 0.27 0.24 0.40   5 13 0.0000 0.7215 P(5)=1.000  0.0305 0.0040 2010.99 -7623.43
 76% 0.65 0.25 0.27 0.27 0.24 0.40   5 13 0.0000 0.7215 P(5)=1.000  0.0305 0.0040 2051.75 -7629.92
 76% 0.65 0.25 0.27 0.27 0.24 0.40   5 13 0.0000 0.7217 P(5)=1.000  0.0305 0.0040 2066.44 -7628.75
 76% 0.65 0.25 0.27 0.28 0.24 0.40   5 13 0.0000 0.7220 P(5)=1.000  0.0305 0.0040 2074.82 -7622.19
 76% 0.65 0.25 0.27 0.28 0.24 0.40   5 13 0.0000 0.7222 P(5)=1.000  0.0304 0.0040 2067.01 -7625.78
 76% 0.65 0.25 0.27 0.28 0.24 0.40   5 13 0.0000 0.7216 P(5)=1.000  0.0304 0.0040 2078.03 -7626.11
 76% 0.65 0.25 0.27 0.28 0.24 0.40   5 13 0.0000 0.7210 P(5)=1.000  0.0304 0.0040 2109.54 -7627.74
 76% 0.65 0.25 0.27 0.28 0.24 0.40   5 13 0.0000 0.7213 P(5)=1.000  0.0304 0.0040 2079.47 -7619.96
 77% 0.65 0.25 0.27 0.28 0.24 0.40   5 13 0.0000 0.7215 P(5)=1.000  0.0304 0.0040 2070.46 -7610.97
 77% 0.65 0.25 0.27 0.28 0.24 0.40   5 13 0.0000 0.7217 P(5)=1.000  0.0304 0.0040 2080.58 -7611.87
 77% 0.65 0.25 0.27 0.28 0.24 0.40   5 13 0.0000 0.7219 P(5)=1.000  0.0304 0.0040 2088.92 -7616.29
 77% 0.65 0.25 0.27 0.28 0.24 0.40   5 13 0.0000 0.7221 P(5)=1.000  0.0304 0.0040 2068.02 -7624.78
 77% 0.65 0.25 0.27 0.28 0.24 0.40   5 13 0.0000 0.7224 P(5)=1.000  0.0304 0.0040 2043.95 -7606.89
 77% 0.65 0.25 0.27 0.28 0.24 0.40   5 13 0.0000 0.7224 P(5)=1.000  0.0304 0.0040 2068.29 -7620.11
 77% 0.65 0.25 0.27 0.28 0.24 0.40   5 13 0.0000 0.7226 P(5)=1.000  0.0304 0.0040 2088.85 -7618.86
 77% 0.65 0.25 0.27 0.28 0.24 0.40   5 13 0.0000 0.7220 P(5)=1.000  0.0304 0.0040 2063.46 -7632.40
 77% 0.65 0.25 0.27 0.28 0.24 0.40   5 13 0.0000 0.7220 P(5)=1.000  0.0304 0.0040 2084.36 -7628.87
 77% 0.65 0.25 0.27 0.28 0.24 0.40   5 13 0.0000 0.7220 P(5)=1.000  0.0304 0.0040 2083.03 -7625.94
 77% 0.65 0.25 0.27 0.27 0.24 0.40   5 13 0.0000 0.7222 P(5)=1.000  0.0304 0.0040 2066.19 -7617.48
 77% 0.65 0.25 0.27 0.27 0.24 0.40   5 13 0.0000 0.7224 P(5)=1.000  0.0304 0.0040 2056.19 -7619.68
 77% 0.65 0.25 0.27 0.27 0.24 0.40   5 13 0.0000 0.7227 P(5)=1.000  0.0304 0.0040 2047.96 -7627.89
 77% 0.65 0.25 0.27 0.27 0.24 0.40   5 13 0.0000 0.7229 P(5)=1.000  0.0304 0.0040 2042.49 -7617.10
 77% 0.65 0.25 0.27 0.27 0.24 0.40   5 13 0.0000 0.7229 P(5)=1.000  0.0304 0.0040 2014.86 -7626.15
 77% 0.65 0.25 0.27 0.27 0.24 0.40   5 13 0.0000 0.7231 P(5)=1.000  0.0304 0.0040 2008.21 -7618.40
 77% 0.65 0.25 0.27 0.27 0.24 0.40   5 13 0.0000 0.7233 P(5)=1.000  0.0304 0.0040 2018.02 -7613.79
 77% 0.65 0.25 0.27 0.27 0.24 0.40   5 13 0.0000 0.7235 P(5)=1.000  0.0304 0.0040 2018.51 -7612.50
 77% 0.65 0.25 0.27 0.27 0.24 0.40   5 13 0.0000 0.7237 P(5)=1.000  0.0304 0.0040 2033.39 -7607.17
 77% 0.65 0.25 0.27 0.27 0.24 0.40   5 13 0.0000 0.7237 P(5)=1.000  0.0304 0.0040 2033.15 -7607.11
 78% 0.65 0.25 0.27 0.27 0.24 0.40   5 13 0.0000 0.7237 P(5)=1.000  0.0304 0.0040 2031.96 -7628.06
 78% 0.65 0.25 0.27 0.27 0.24 0.40   5 13 0.0000 0.7237 P(5)=1.000  0.0304 0.0040 2084.20 -7623.44
 78% 0.65 0.25 0.27 0.27 0.24 0.40   5 13 0.0000 0.7240 P(5)=1.000  0.0304 0.0040 2059.54 -7627.93
 78% 0.65 0.25 0.27 0.27 0.24 0.40   5 13 0.0000 0.7234 P(5)=1.000  0.0304 0.0040 2049.52 -7612.25
 78% 0.65 0.25 0.27 0.27 0.24 0.40   5 13 0.0000 0.7234 P(5)=1.000  0.0304 0.0040 2036.63 -7626.32
 78% 0.65 0.25 0.27 0.27 0.24 0.40   5 13 0.0000 0.7234 P(5)=1.000  0.0304 0.0040 2031.07 -7620.48
 78% 0.65 0.25 0.27 0.27 0.24 0.40   5 13 0.0000 0.7234 P(5)=1.000  0.0304 0.0040 2033.07 -7614.30
 78% 0.65 0.25 0.27 0.27 0.24 0.40   5 13 0.0000 0.7228 P(5)=1.000  0.0304 0.0040 2048.90 -7613.95
 78% 0.65 0.25 0.27 0.27 0.24 0.40   5 13 0.0000 0.7230 P(5)=1.000  0.0304 0.0040 2057.26 -7627.20
 78% 0.65 0.25 0.27 0.27 0.24 0.40   5 13 0.0000 0.7225 P(5)=1.000  0.0304 0.0040 2053.53 -7611.34
 78% 0.65 0.25 0.27 0.27 0.24 0.40   5 13 0.0000 0.7227 P(5)=1.000  0.0304 0.0040 2059.52 -7622.55
 78% 0.65 0.25 0.27 0.27 0.24 0.40   5 13 0.0000 0.7221 P(5)=1.000  0.0304 0.0040 2025.31 -7606.87
 78% 0.65 0.25 0.27 0.27 0.24 0.40   5 13 0.0000 0.7224 P(5)=1.000  0.0304 0.0040 2014.59 -7603.20
 78% 0.65 0.25 0.27 0.27 0.24 0.40   5 13 0.0000 0.7226 P(5)=1.000  0.0304 0.0040 2035.70 -7607.34
 78% 0.65 0.25 0.27 0.27 0.24 0.40   5 13 0.0000 0.7220 P(5)=1.000  0.0304 0.0040 2026.86 -7619.86
 78% 0.65 0.25 0.27 0.27 0.24 0.40   5 13 0.0000 0.7220 P(5)=1.000  0.0304 0.0040 2084.13 -7627.69
 78% 0.65 0.25 0.27 0.27 0.24 0.40   5 13 0.0000 0.7220 P(5)=1.000  0.0304 0.0040 2055.50 -7633.84
 78% 0.65 0.25 0.27 0.27 0.24 0.40   5 13 0.0000 0.7220 P(5)=1.000  0.0304 0.0040 2049.85 -7636.08
 78% 0.65 0.25 0.27 0.27 0.24 0.40   5 13 0.0000 0.7220 P(5)=1.000  0.0304 0.0040 2104.19 -7641.40
 78% 0.65 0.25 0.27 0.27 0.24 0.40   5 13 0.0000 0.7222 P(5)=1.000  0.0304 0.0040 2050.82 -7626.01
 79% 0.65 0.25 0.27 0.27 0.24 0.40   5 13 0.0000 0.7224 P(5)=1.000  0.0304 0.0040 2047.31 -7625.57
 79% 0.65 0.25 0.27 0.27 0.24 0.40   5 13 0.0000 0.7224 P(5)=1.000  0.0304 0.0040 2058.08 -7612.14
 79% 0.65 0.25 0.27 0.27 0.24 0.40   5 13 0.0000 0.7224 P(5)=1.000  0.0304 0.0040 2069.99 -7608.77
 79% 0.65 0.25 0.27 0.27 0.24 0.40   5 13 0.0000 0.7227 P(5)=1.000  0.0304 0.0040 2072.77 -7607.25
 79% 0.65 0.25 0.27 0.27 0.24 0.40   5 13 0.0000 0.7229 P(5)=1.000  0.0304 0.0040 2084.83 -7601.75
 79% 0.65 0.25 0.27 0.27 0.24 0.40   5 13 0.0000 0.7231 P(5)=1.000  0.0304 0.0040 2051.18 -7617.55
 79% 0.65 0.25 0.27 0.27 0.24 0.40   5 13 0.0000 0.7233 P(5)=1.000  0.0304 0.0040 2040.39 -7610.86
 79% 0.65 0.25 0.27 0.27 0.24 0.40   5 13 0.0000 0.7233 P(5)=1.000  0.0304 0.0040 2040.28 -7610.71
 79% 0.65 0.25 0.27 0.27 0.24 0.40   5 13 0.0000 0.7235 P(5)=1.000  0.0304 0.0040 2079.38 -7614.66
 79% 0.65 0.25 0.27 0.27 0.24 0.40   5 13 0.0000 0.7229 P(5)=1.000  0.0304 0.0040 2074.24 -7614.96
 79% 0.65 0.25 0.27 0.27 0.24 0.40   5 13 0.0000 0.7229 P(5)=1.000  0.0304 0.0040 2076.00 -7620.20
 79% 0.65 0.25 0.27 0.27 0.24 0.40   5 13 0.0000 0.7232 P(5)=1.000  0.0304 0.0040 2061.72 -7621.23
 79% 0.65 0.25 0.27 0.27 0.24 0.40   5 13 0.0000 0.7234 P(5)=1.000  0.0304 0.0040 2066.80 -7613.87
 79% 0.65 0.25 0.27 0.27 0.24 0.40   5 13 0.0000 0.7236 P(5)=1.000  0.0304 0.0040 2070.62 -7620.83
 79% 0.65 0.25 0.27 0.27 0.24 0.40   5 13 0.0000 0.7230 P(5)=1.000  0.0304 0.0040 2083.64 -7634.51
 79% 0.65 0.25 0.27 0.27 0.24 0.40   5 13 0.0000 0.7232 P(5)=1.000  0.0304 0.0040 2088.85 -7620.49
 79% 0.65 0.25 0.27 0.27 0.24 0.40   5 13 0.0000 0.7227 P(5)=1.000  0.0304 0.0040 2049.67 -7619.94
 79% 0.65 0.25 0.27 0.27 0.24 0.40   5 13 0.0000 0.7229 P(5)=1.000  0.0304 0.0040 2052.31 -7611.93
 79% 0.65 0.25 0.27 0.27 0.24 0.40   5 13 0.0000 0.7223 P(5)=1.000  0.0304 0.0040 2043.29 -7616.31
 79% 0.65 0.25 0.27 0.27 0.24 0.40   5 13 0.0000 0.7223 P(5)=1.000  0.0304 0.0041 2050.49 -7615.32
 80% 0.65 0.25 0.27 0.27 0.24 0.40   5 13 0.0000 0.7226 P(5)=1.000  0.0304 0.0041 2049.35 -7612.29
 80% 0.65 0.25 0.27 0.27 0.24 0.40   5 13 0.0000 0.7228 P(5)=1.000  0.0304 0.0041 2093.10 -7606.66
 80% 0.65 0.25 0.27 0.27 0.24 0.40   5 13 0.0000 0.7230 P(5)=1.000  0.0304 0.0041 2103.72 -7611.71
 80% 0.65 0.25 0.27 0.27 0.24 0.40   5 13 0.0000 0.7232 P(5)=1.000  0.0304 0.0041 2080.17 -7618.22
 80% 0.65 0.25 0.27 0.27 0.24 0.40   5 13 0.0000 0.7234 P(5)=1.000  0.0304 0.0041 2091.85 -7622.98
 80% 0.65 0.25 0.27 0.27 0.24 0.40   5 13 0.0000 0.7234 P(5)=1.000  0.0304 0.0041 2076.36 -7617.66
 80% 0.65 0.25 0.27 0.27 0.24 0.40   5 13 0.0000 0.7234 P(5)=1.000  0.0304 0.0041 2069.86 -7619.88
 80% 0.65 0.25 0.27 0.27 0.24 0.40   5 13 0.0000 0.7236 P(5)=1.000  0.0304 0.0041 2077.28 -7628.34
 80% 0.65 0.25 0.27 0.27 0.24 0.40   5 13 0.0000 0.7238 P(5)=1.000  0.0304 0.0041 2048.88 -7611.69
 80% 0.65 0.25 0.27 0.27 0.24 0.40   5 13 0.0000 0.7240 P(5)=1.000  0.0304 0.0041 2052.26 -7616.76
 80% 0.65 0.25 0.27 0.27 0.24 0.40   5 13 0.0000 0.7242 P(5)=1.000  0.0304 0.0041 2052.04 -7632.94  2:29

 80% 0.65 0.25 0.27 0.27 0.24 0.40   5 13 0.0000 0.7245 P(5)=1.000  0.0304 0.0041 2054.18 -7613.56
 80% 0.65 0.25 0.27 0.27 0.24 0.40   5 13 0.0000 0.7247 P(5)=1.000  0.0304 0.0041 2070.40 -7621.80
 80% 0.65 0.25 0.27 0.27 0.24 0.40   5 13 0.0000 0.7249 P(5)=1.000  0.0304 0.0041 2033.47 -7624.57
 80% 0.65 0.25 0.27 0.27 0.24 0.40   5 13 0.0000 0.7251 P(5)=1.000  0.0304 0.0041 2040.97 -7626.53
 80% 0.65 0.25 0.27 0.27 0.24 0.40   5 13 0.0000 0.7245 P(5)=1.000  0.0304 0.0041 2017.15 -7616.84
 80% 0.65 0.25 0.27 0.27 0.24 0.40   5 13 0.0000 0.7240 P(5)=1.000  0.0304 0.0041 2025.31 -7614.73
 80% 0.65 0.25 0.27 0.27 0.24 0.40   5 13 0.0000 0.7242 P(5)=1.000  0.0304 0.0041 1995.88 -7612.93
 80% 0.65 0.25 0.27 0.27 0.24 0.40   5 13 0.0000 0.7236 P(5)=1.000  0.0304 0.0041 2031.72 -7616.21
 80% 0.65 0.25 0.27 0.27 0.24 0.40   5 13 0.0000 0.7239 P(5)=1.000  0.0304 0.0041 2002.63 -7608.34
 81% 0.65 0.25 0.27 0.27 0.24 0.40   5 13 0.0000 0.7241 P(5)=1.000  0.0304 0.0041 2041.08 -7614.81
 81% 0.65 0.25 0.27 0.27 0.24 0.40   5 13 0.0000 0.7241 P(5)=1.000  0.0304 0.0041 2035.30 -7614.87
 81% 0.65 0.25 0.27 0.27 0.24 0.40   5 13 0.0000 0.7243 P(5)=1.000  0.0304 0.0041 2043.74 -7625.99
 81% 0.65 0.25 0.27 0.27 0.24 0.40   5 13 0.0000 0.7243 P(5)=1.000  0.0304 0.0041 2040.68 -7624.33
 81% 0.65 0.25 0.27 0.27 0.24 0.40   5 13 0.0000 0.7243 P(5)=1.000  0.0304 0.0041 2030.52 -7615.53
 81% 0.65 0.25 0.27 0.27 0.24 0.40   5 13 0.0000 0.7245 P(5)=1.000  0.0304 0.0041 2023.45 -7610.70
 81% 0.65 0.25 0.27 0.27 0.24 0.40   5 13 0.0000 0.7239 P(5)=1.000  0.0304 0.0041 2079.48 -7632.83
 81% 0.65 0.25 0.27 0.27 0.24 0.40   5 13 0.0000 0.7234 P(5)=1.000  0.0304 0.0041 2027.34 -7618.33
 81% 0.65 0.25 0.27 0.27 0.24 0.40   5 13 0.0000 0.7236 P(5)=1.000  0.0304 0.0041 2009.92 -7625.35
 81% 0.65 0.25 0.27 0.27 0.24 0.40   5 13 0.0000 0.7238 P(5)=1.000  0.0304 0.0041 2021.05 -7617.60
 81% 0.65 0.25 0.27 0.27 0.24 0.40   5 13 0.0000 0.7233 P(5)=1.000  0.0304 0.0041 2021.16 -7621.17
 81% 0.65 0.25 0.27 0.27 0.24 0.40   5 13 0.0000 0.7227 P(5)=1.000  0.0304 0.0041 2035.49 -7620.39
 81% 0.65 0.25 0.27 0.27 0.24 0.40   5 13 0.0000 0.7222 P(5)=1.000  0.0304 0.0041 2079.78 -7610.60
 81% 0.65 0.25 0.27 0.27 0.24 0.40   5 13 0.0000 0.7224 P(5)=1.000  0.0304 0.0041 2053.01 -7613.08
 81% 0.65 0.25 0.27 0.27 0.24 0.40   5 13 0.0000 0.7218 P(5)=1.000  0.0304 0.0041 2052.43 -7623.72
 81% 0.65 0.25 0.27 0.27 0.24 0.40   5 13 0.0000 0.7221 P(5)=1.000  0.0304 0.0041 2041.36 -7625.29
 81% 0.65 0.25 0.27 0.27 0.24 0.40   5 13 0.0000 0.7223 P(5)=1.000  0.0304 0.0041 2053.13 -7624.48
 81% 0.65 0.25 0.27 0.27 0.24 0.40   5 13 0.0000 0.7217 P(5)=1.000  0.0304 0.0041 2051.37 -7612.03
 81% 0.65 0.25 0.27 0.27 0.24 0.40   5 13 0.0000 0.7219 P(5)=1.000  0.0304 0.0041 2041.90 -7613.20
 81% 0.65 0.25 0.27 0.27 0.24 0.40   5 13 0.0000 0.7221 P(5)=1.000  0.0304 0.0041 2036.57 -7625.78
 82% 0.65 0.25 0.27 0.27 0.24 0.40   5 13 0.0000 0.7223 P(5)=1.000  0.0304 0.0041 2057.76 -7615.19
 82% 0.65 0.25 0.27 0.27 0.24 0.40   5 13 0.0000 0.7226 P(5)=1.000  0.0304 0.0041 2057.80 -7612.83
 82% 0.65 0.25 0.27 0.27 0.24 0.40   5 13 0.0000 0.7228 P(5)=1.000  0.0304 0.0041 2067.13 -7615.71
 82% 0.65 0.25 0.27 0.27 0.24 0.40   5 13 0.0000 0.7222 P(5)=1.000  0.0304 0.0041 2058.31 -7613.61
 82% 0.65 0.25 0.27 0.27 0.24 0.40   5 13 0.0000 0.7217 P(5)=1.000  0.0304 0.0041 2060.90 -7636.62
 82% 0.65 0.25 0.27 0.27 0.24 0.40   5 13 0.0000 0.7219 P(5)=1.000  0.0304 0.0041 2046.16 -7627.91
 82% 0.65 0.25 0.27 0.27 0.24 0.40   5 13 0.0000 0.7221 P(5)=1.000  0.0304 0.0041 2051.75 -7627.08
 82% 0.65 0.25 0.27 0.27 0.24 0.40   5 13 0.0000 0.7223 P(5)=1.000  0.0304 0.0041 2052.12 -7633.00
 82% 0.65 0.25 0.27 0.27 0.24 0.40   5 13 0.0000 0.7225 P(5)=1.000  0.0304 0.0041 2073.40 -7625.36
 82% 0.65 0.25 0.27 0.27 0.24 0.40   5 13 0.0000 0.7220 P(5)=1.000  0.0304 0.0041 2055.07 -7609.55
 82% 0.65 0.25 0.27 0.27 0.24 0.40   5 13 0.0000 0.7222 P(5)=1.000  0.0304 0.0041 2063.84 -7619.20
 82% 0.65 0.25 0.27 0.27 0.24 0.40   5 13 0.0000 0.7224 P(5)=1.000  0.0303 0.0041 2059.82 -7619.13
 82% 0.65 0.25 0.27 0.27 0.24 0.40   5 13 0.0000 0.7226 P(5)=1.000  0.0303 0.0041 2066.64 -7613.78
 82% 0.65 0.25 0.27 0.27 0.24 0.40   5 13 0.0000 0.7228 P(5)=1.000  0.0303 0.0041 2062.26 -7612.31
 82% 0.65 0.25 0.27 0.27 0.24 0.40   5 13 0.0000 0.7230 P(5)=1.000  0.0303 0.0041 2044.10 -7617.10
 82% 0.65 0.25 0.27 0.27 0.24 0.40   5 13 0.0000 0.7232 P(5)=1.000  0.0303 0.0041 2066.11 -7618.06
 82% 0.65 0.25 0.27 0.27 0.24 0.40   5 13 0.0000 0.7234 P(5)=1.000  0.0303 0.0041 2063.23 -7610.30
 82% 0.65 0.25 0.27 0.27 0.24 0.40   5 13 0.0000 0.7229 P(5)=1.000  0.0303 0.0041 2062.53 -7605.65
 82% 0.65 0.25 0.27 0.27 0.24 0.40   5 13 0.0000 0.7223 P(5)=1.000  0.0303 0.0041 2028.90 -7605.66
 82% 0.65 0.25 0.27 0.27 0.24 0.40   5 13 0.0000 0.7218 P(5)=1.000  0.0303 0.0041 2029.91 -7617.24
 83% 0.65 0.25 0.27 0.27 0.24 0.40   5 13 0.0000 0.7220 P(5)=1.000  0.0303 0.0041 2021.22 -7616.29
 83% 0.65 0.25 0.27 0.27 0.24 0.40   5 13 0.0000 0.7222 P(5)=1.000  0.0303 0.0041 2068.40 -7620.92
 83% 0.65 0.25 0.27 0.27 0.24 0.40   5 13 0.0000 0.7224 P(5)=1.000  0.0303 0.0041 2047.59 -7613.50
 83% 0.65 0.25 0.27 0.27 0.24 0.40   5 13 0.0000 0.7226 P(5)=1.000  0.0303 0.0041 2064.50 -7604.31
 83% 0.65 0.25 0.27 0.27 0.24 0.40   5 13 0.0000 0.7221 P(5)=1.000  0.0303 0.0041 2067.61 -7613.32
 83% 0.65 0.25 0.27 0.27 0.24 0.40   5 13 0.0000 0.7216 P(5)=1.000  0.0303 0.0041 2093.47 -7621.25
 83% 0.65 0.25 0.27 0.27 0.24 0.40   5 13 0.0000 0.7218 P(5)=1.000  0.0303 0.0041 2046.84 -7614.95
 83% 0.65 0.25 0.27 0.27 0.24 0.40   5 13 0.0000 0.7220 P(5)=1.000  0.0303 0.0041 2078.26 -7612.13
 83% 0.65 0.25 0.27 0.27 0.24 0.40   5 13 0.0000 0.7222 P(5)=1.000  0.0303 0.0041 2070.93 -7616.59
 83% 0.65 0.25 0.27 0.27 0.24 0.40   5 13 0.0000 0.7224 P(5)=1.000  0.0303 0.0041 2021.19 -7620.42
 83% 0.65 0.25 0.27 0.27 0.24 0.40   5 13 0.0000 0.7219 P(5)=1.000  0.0303 0.0041 1981.27 -7602.43
 83% 0.65 0.25 0.27 0.27 0.24 0.40   5 13 0.0000 0.7213 P(5)=1.000  0.0303 0.0041 1978.99 -7608.26
 83% 0.65 0.25 0.27 0.27 0.24 0.40   5 13 0.0000 0.7208 P(5)=1.000  0.0303 0.0041 1984.60 -7618.21
 83% 0.65 0.25 0.27 0.27 0.24 0.40   5 13 0.0000 0.7210 P(5)=1.000  0.0303 0.0041 1993.06 -7621.75
 83% 0.65 0.25 0.27 0.27 0.24 0.40   5 13 0.0000 0.7212 P(5)=1.000  0.0303 0.0041 2065.26 -7623.43
 83% 0.65 0.25 0.27 0.27 0.24 0.40   5 13 0.0000 0.7214 P(5)=1.000  0.0303 0.0041 2055.98 -7620.45
 83% 0.65 0.25 0.27 0.27 0.24 0.40   5 13 0.0000 0.7216 P(5)=1.000  0.0303 0.0041 2026.52 -7608.17
 83% 0.65 0.25 0.27 0.27 0.24 0.40   5 13 0.0000 0.7218 P(5)=1.000  0.0303 0.0041 2021.12 -7611.47
 83% 0.65 0.25 0.27 0.27 0.24 0.40   5 13 0.0000 0.7220 P(5)=1.000  0.0303 0.0041 2025.78 -7609.35
 83% 0.65 0.25 0.27 0.27 0.24 0.40   5 13 0.0000 0.7220 P(5)=1.000  0.0303 0.0041 2000.50 -7594.85
 84% 0.65 0.25 0.27 0.27 0.24 0.40   5 13 0.0000 0.7222 P(5)=1.000  0.0303 0.0041 2096.34 -7596.10
 84% 0.65 0.25 0.27 0.27 0.24 0.40   5 13 0.0000 0.7224 P(5)=1.000  0.0303 0.0041 2048.69 -7596.90
 84% 0.65 0.25 0.27 0.27 0.24 0.40   5 13 0.0000 0.7226 P(5)=1.000  0.0303 0.0041 2032.88 -7599.74
 84% 0.65 0.25 0.27 0.27 0.24 0.40   5 13 0.0000 0.7226 P(5)=1.000  0.0303 0.0041 2030.53 -7590.17
 84% 0.65 0.25 0.27 0.27 0.24 0.40   5 13 0.0000 0.7226 P(5)=1.000  0.0303 0.0041 2073.51 -7605.97
 84% 0.65 0.25 0.27 0.27 0.24 0.40   5 13 0.0000 0.7226 P(5)=1.000  0.0303 0.0041 2079.63 -7598.16
 84% 0.65 0.25 0.27 0.27 0.24 0.40   5 13 0.0000 0.7221 P(5)=1.000  0.0303 0.0041 2069.13 -7598.48
 84% 0.65 0.25 0.27 0.27 0.24 0.40   5 13 0.0000 0.7223 P(5)=1.000  0.0303 0.0041 2074.02 -7606.24
 84% 0.65 0.25 0.27 0.27 0.24 0.40   5 13 0.0000 0.7218 P(5)=1.000  0.0303 0.0041 2059.82 -7601.75
 84% 0.65 0.25 0.27 0.27 0.24 0.40   5 13 0.0000 0.7213 P(5)=1.000  0.0303 0.0041 2047.25 -7618.00
 84% 0.65 0.25 0.27 0.27 0.24 0.40   5 13 0.0000 0.7213 P(5)=1.000  0.0303 0.0042 2041.12 -7622.69
 84% 0.65 0.25 0.27 0.27 0.24 0.40   5 13 0.0000 0.7207 P(5)=1.000  0.0303 0.0042 2055.70 -7606.58
 84% 0.65 0.25 0.27 0.27 0.24 0.40   5 13 0.0000 0.7207 P(5)=1.000  0.0303 0.0042 2052.53 -7611.59
 84% 0.65 0.25 0.27 0.27 0.24 0.40   5 13 0.0000 0.7202 P(5)=1.000  0.0303 0.0042 2031.05 -7604.60
 84% 0.65 0.25 0.27 0.27 0.24 0.40   5 13 0.0000 0.7204 P(5)=1.000  0.0303 0.0042 2052.18 -7600.92
 84% 0.65 0.25 0.27 0.27 0.24 0.40   5 13 0.0000 0.7199 P(5)=1.000  0.0303 0.0042 2072.81 -7606.76
 84% 0.65 0.25 0.27 0.27 0.24 0.40   5 13 0.0000 0.7199 P(5)=1.000  0.0303 0.0042 2084.61 -7598.73
 84% 0.65 0.25 0.27 0.27 0.24 0.40   5 13 0.0000 0.7194 P(5)=1.000  0.0303 0.0042 2096.04 -7597.63
 84% 0.65 0.25 0.27 0.27 0.24 0.40   5 13 0.0000 0.7194 P(5)=1.000  0.0303 0.0042 2094.68 -7591.32
 84% 0.65 0.25 0.27 0.27 0.24 0.40   5 13 0.0000 0.7194 P(5)=1.000  0.0303 0.0042 2083.26 -7613.98
 85% 0.65 0.25 0.27 0.27 0.24 0.40   5 13 0.0000 0.7194 P(5)=1.000  0.0303 0.0042 2088.59 -7601.85
 85% 0.65 0.25 0.27 0.27 0.24 0.40   5 13 0.0000 0.7196 P(5)=1.000  0.0303 0.0042 2095.72 -7609.09
 85% 0.65 0.25 0.27 0.27 0.24 0.40   5 13 0.0000 0.7198 P(5)=1.000  0.0303 0.0042 2078.24 -7608.67
 85% 0.65 0.25 0.27 0.27 0.24 0.40   5 13 0.0000 0.7198 P(5)=1.000  0.0303 0.0042 2071.15 -7601.13
 85% 0.65 0.25 0.27 0.27 0.24 0.40   5 13 0.0000 0.7200 P(5)=1.000  0.0303 0.0042 2063.55 -7594.81
 85% 0.65 0.25 0.27 0.27 0.24 0.40   5 13 0.0000 0.7195 P(5)=1.000  0.0303 0.0042 2058.42 -7600.75
 85% 0.65 0.25 0.27 0.27 0.24 0.40   5 13 0.0000 0.7197 P(5)=1.000  0.0303 0.0042 2044.35 -7597.57
 85% 0.65 0.25 0.27 0.27 0.24 0.40   5 13 0.0000 0.7192 P(5)=1.000  0.0303 0.0042 2055.41 -7597.24
 85% 0.65 0.25 0.27 0.27 0.24 0.40   5 13 0.0000 0.7192 P(5)=1.000  0.0303 0.0042 2096.73 -7608.94
 85% 0.65 0.25 0.27 0.27 0.24 0.40   5 13 0.0000 0.7194 P(5)=1.000  0.0303 0.0042 2069.84 -7609.99
 85% 0.65 0.25 0.27 0.27 0.24 0.40   5 13 0.0000 0.7196 P(5)=1.000  0.0303 0.0042 2105.94 -7601.71  2:37

 85% 0.65 0.25 0.27 0.27 0.24 0.40   5 13 0.0000 0.7191 P(5)=1.000  0.0303 0.0042 2102.75 -7611.09
 85% 0.65 0.25 0.27 0.27 0.24 0.40   5 13 0.0000 0.7191 P(5)=1.000  0.0303 0.0042 2111.86 -7613.98
 85% 0.65 0.25 0.27 0.27 0.24 0.40   5 13 0.0000 0.7186 P(5)=1.000  0.0303 0.0042 2122.52 -7613.10
 85% 0.65 0.25 0.27 0.27 0.24 0.40   5 13 0.0000 0.7186 P(5)=1.000  0.0303 0.0042 2125.27 -7593.24
 85% 0.65 0.25 0.27 0.27 0.24 0.40   5 13 0.0000 0.7188 P(5)=1.000  0.0303 0.0042 2111.54 -7590.47
 85% 0.65 0.25 0.27 0.27 0.24 0.40   5 13 0.0000 0.7189 P(5)=1.000  0.0303 0.0042 2122.37 -7594.53
 85% 0.65 0.25 0.27 0.27 0.24 0.40   5 13 0.0000 0.7184 P(5)=1.000  0.0303 0.0042 2121.07 -7608.52
 85% 0.65 0.25 0.27 0.27 0.24 0.40   5 13 0.0000 0.7186 P(5)=1.000  0.0303 0.0042 2115.74 -7602.58
 85% 0.65 0.25 0.27 0.27 0.24 0.40   5 13 0.0000 0.7188 P(5)=1.000  0.0303 0.0042 2083.94 -7593.91
 86% 0.65 0.25 0.27 0.27 0.24 0.40   5 13 0.0000 0.7188 P(5)=1.000  0.0303 0.0042 2073.50 -7594.44
 86% 0.65 0.25 0.27 0.27 0.24 0.40   5 13 0.0000 0.7190 P(5)=1.000  0.0302 0.0042 2078.27 -7593.76
 86% 0.65 0.25 0.27 0.27 0.24 0.40   5 13 0.0000 0.7185 P(5)=1.000  0.0302 0.0042 2075.65 -7598.53
 86% 0.65 0.25 0.27 0.27 0.24 0.40   5 13 0.0000 0.7180 P(5)=1.000  0.0302 0.0042 2067.46 -7610.43
 86% 0.65 0.25 0.27 0.27 0.24 0.40   5 13 0.0000 0.7175 P(5)=1.000  0.0302 0.0042 2058.36 -7607.78
 86% 0.65 0.25 0.27 0.27 0.24 0.40   5 13 0.0000 0.7170 P(5)=1.000  0.0302 0.0042 2066.96 -7600.97
 86% 0.65 0.25 0.27 0.27 0.24 0.40   5 13 0.0000 0.7170 P(5)=1.000  0.0302 0.0042 2069.54 -7610.42
 86% 0.65 0.25 0.27 0.27 0.24 0.40   5 13 0.0000 0.7172 P(5)=1.000  0.0302 0.0042 2061.33 -7597.15
 86% 0.65 0.25 0.27 0.27 0.24 0.40   5 13 0.0000 0.7174 P(5)=1.000  0.0302 0.0042 2079.59 -7622.87
 86% 0.65 0.25 0.27 0.27 0.24 0.40   5 13 0.0000 0.7169 P(5)=1.000  0.0302 0.0042 2074.56 -7606.02
 86% 0.65 0.25 0.27 0.27 0.24 0.40   5 13 0.0000 0.7169 P(5)=1.000  0.0302 0.0042 2082.41 -7615.48
 86% 0.65 0.25 0.27 0.27 0.24 0.40   5 13 0.0000 0.7171 P(5)=1.000  0.0302 0.0042 2060.68 -7614.86
 86% 0.65 0.25 0.27 0.27 0.24 0.40   5 13 0.0000 0.7173 P(5)=1.000  0.0302 0.0042 2054.27 -7621.85
 86% 0.65 0.25 0.27 0.27 0.24 0.40   5 13 0.0000 0.7175 P(5)=1.000  0.0302 0.0042 2036.73 -7632.98
 86% 0.65 0.25 0.27 0.27 0.24 0.40   5 13 0.0000 0.7175 P(5)=1.000  0.0302 0.0042 2050.94 -7623.78
 86% 0.65 0.25 0.27 0.27 0.24 0.40   5 13 0.0000 0.7175 P(5)=1.000  0.0302 0.0042 2036.42 -7619.97
 86% 0.65 0.25 0.27 0.27 0.24 0.40   5 13 0.0000 0.7177 P(5)=1.000  0.0302 0.0042 2042.20 -7617.67
 86% 0.65 0.25 0.27 0.27 0.24 0.40   5 13 0.0000 0.7179 P(5)=1.000  0.0302 0.0042 2057.20 -7609.96
 86% 0.65 0.25 0.27 0.27 0.24 0.40   5 13 0.0000 0.7181 P(5)=1.000  0.0302 0.0042 2036.98 -7615.25
 86% 0.65 0.25 0.27 0.27 0.24 0.40   5 13 0.0000 0.7176 P(5)=1.000  0.0302 0.0042 2060.70 -7610.96
 87% 0.65 0.25 0.27 0.27 0.24 0.40   5 13 0.0000 0.7178 P(5)=1.000  0.0302 0.0042 2058.40 -7617.50
 87% 0.65 0.25 0.27 0.27 0.24 0.40   5 13 0.0000 0.7180 P(5)=1.000  0.0302 0.0042 2044.39 -7606.59
 87% 0.65 0.25 0.27 0.27 0.24 0.40   5 13 0.0000 0.7180 P(5)=1.000  0.0303 0.0042 2064.10 -7608.19
 87% 0.65 0.25 0.27 0.27 0.24 0.40   5 13 0.0000 0.7182 P(5)=1.000  0.0303 0.0042 2032.16 -7606.54
 87% 0.65 0.25 0.27 0.27 0.24 0.40   5 13 0.0000 0.7182 P(5)=1.000  0.0303 0.0042 2049.65 -7616.42
 87% 0.65 0.25 0.27 0.27 0.24 0.40   5 13 0.0000 0.7182 P(5)=1.000  0.0303 0.0042 2039.65 -7603.14
 87% 0.65 0.25 0.27 0.27 0.24 0.40   5 13 0.0000 0.7177 P(5)=1.000  0.0303 0.0042 2062.57 -7613.93
 87% 0.65 0.25 0.27 0.27 0.24 0.40   5 13 0.0000 0.7172 P(5)=1.000  0.0303 0.0042 2056.65 -7612.40
 87% 0.65 0.25 0.27 0.27 0.24 0.40   5 13 0.0000 0.7174 P(5)=1.000  0.0303 0.0042 2064.54 -7618.22
 87% 0.65 0.25 0.27 0.27 0.24 0.40   5 13 0.0000 0.7174 P(5)=1.000  0.0303 0.0042 2002.93 -7617.17
 87% 0.65 0.25 0.27 0.27 0.24 0.40   5 13 0.0000 0.7176 P(5)=1.000  0.0302 0.0042 1999.22 -7619.71
 87% 0.65 0.25 0.27 0.27 0.24 0.40   5 13 0.0000 0.7178 P(5)=1.000  0.0302 0.0042 2067.47 -7617.02
 87% 0.65 0.25 0.27 0.27 0.24 0.40   5 13 0.0000 0.7173 P(5)=1.000  0.0302 0.0042 2067.93 -7604.91
 87% 0.65 0.25 0.27 0.27 0.24 0.40   5 13 0.0000 0.7175 P(5)=1.000  0.0302 0.0042 2051.16 -7591.37
 87% 0.65 0.25 0.27 0.27 0.24 0.40   5 13 0.0000 0.7177 P(5)=1.000  0.0302 0.0042 2075.25 -7603.85
 87% 0.65 0.25 0.27 0.27 0.24 0.40   5 13 0.0000 0.7172 P(5)=1.000  0.0302 0.0042 2092.01 -7610.18
 87% 0.65 0.25 0.27 0.27 0.24 0.40   5 13 0.0000 0.7172 P(5)=1.000  0.0302 0.0042 2068.46 -7604.19
 87% 0.65 0.25 0.27 0.27 0.24 0.40   5 13 0.0000 0.7172 P(5)=1.000  0.0302 0.0042 2032.34 -7602.80
 87% 0.65 0.25 0.27 0.27 0.24 0.40   5 13 0.0000 0.7172 P(5)=1.000  0.0302 0.0042 2061.69 -7605.43
 87% 0.65 0.25 0.27 0.27 0.24 0.40   5 13 0.0000 0.7172 P(5)=1.000  0.0302 0.0042 2055.51 -7605.53
 88% 0.65 0.25 0.27 0.27 0.24 0.40   5 13 0.0000 0.7167 P(5)=1.000  0.0302 0.0042 2053.33 -7609.98
 88% 0.65 0.25 0.27 0.27 0.24 0.40   5 13 0.0000 0.7167 P(5)=1.000  0.0302 0.0042 2002.82 -7610.94
 88% 0.65 0.25 0.27 0.27 0.24 0.40   5 13 0.0000 0.7162 P(5)=1.000  0.0302 0.0042 2027.88 -7611.07
 88% 0.65 0.25 0.27 0.27 0.24 0.40   5 13 0.0000 0.7162 P(5)=1.000  0.0302 0.0042 2038.33 -7600.00
 88% 0.65 0.25 0.27 0.27 0.24 0.40   5 13 0.0000 0.7164 P(5)=1.000  0.0302 0.0042 2049.91 -7605.38
 88% 0.65 0.25 0.27 0.27 0.24 0.40   5 13 0.0000 0.7166 P(5)=1.000  0.0302 0.0042 2053.32 -7604.33
 88% 0.65 0.25 0.27 0.27 0.24 0.40   5 13 0.0000 0.7166 P(5)=1.000  0.0302 0.0043 2039.13 -7603.72
 88% 0.65 0.25 0.27 0.27 0.24 0.40   5 13 0.0000 0.7168 P(5)=1.000  0.0302 0.0043 2052.28 -7613.72
 88% 0.65 0.25 0.27 0.27 0.24 0.40   5 13 0.0000 0.7168 P(5)=1.000  0.0302 0.0043 2043.30 -7620.53
 88% 0.65 0.25 0.27 0.27 0.24 0.40   5 13 0.0000 0.7168 P(5)=1.000  0.0302 0.0043 2068.07 -7611.19
 88% 0.65 0.25 0.27 0.27 0.24 0.40   5 13 0.0000 0.7168 P(5)=1.000  0.0302 0.0043 2074.42 -7616.78
 88% 0.65 0.25 0.27 0.27 0.24 0.40   5 13 0.0000 0.7170 P(5)=1.000  0.0302 0.0043 2031.36 -7612.85
 88% 0.65 0.25 0.27 0.27 0.24 0.40   5 13 0.0000 0.7172 P(5)=1.000  0.0302 0.0043 2041.06 -7610.62
 88% 0.65 0.25 0.27 0.27 0.24 0.40   5 13 0.0000 0.7173 P(5)=1.000  0.0302 0.0043 2099.79 -7605.50
 88% 0.65 0.25 0.27 0.27 0.24 0.40   5 13 0.0000 0.7169 P(5)=1.000  0.0302 0.0043 2077.83 -7594.72
 88% 0.65 0.25 0.27 0.27 0.24 0.40   5 13 0.0000 0.7170 P(5)=1.000  0.0302 0.0043 2106.62 -7590.34
 88% 0.65 0.25 0.27 0.27 0.24 0.40   5 13 0.0000 0.7172 P(5)=1.000  0.0302 0.0043 2093.45 -7596.01
 88% 0.65 0.25 0.27 0.27 0.24 0.40   5 13 0.0000 0.7174 P(5)=1.000  0.0302 0.0043 2079.42 -7604.72
 88% 0.65 0.25 0.27 0.27 0.24 0.40   5 13 0.0000 0.7174 P(5)=1.000  0.0302 0.0043 2096.25 -7611.44
 88% 0.65 0.25 0.27 0.27 0.24 0.40   5 13 0.0000 0.7169 P(5)=1.000  0.0302 0.0043 2090.91 -7604.68
 89% 0.65 0.25 0.27 0.27 0.24 0.40   5 13 0.0000 0.7164 P(5)=1.000  0.0302 0.0043 2093.74 -7611.57
 89% 0.65 0.25 0.27 0.27 0.24 0.40   5 13 0.0000 0.7160 P(5)=1.000  0.0302 0.0043 2084.78 -7592.27
 89% 0.65 0.25 0.27 0.27 0.24 0.40   5 13 0.0000 0.7162 P(5)=1.000  0.0302 0.0043 2091.54 -7592.32
 89% 0.65 0.25 0.27 0.27 0.24 0.40   5 13 0.0000 0.7157 P(5)=1.000  0.0302 0.0043 2085.52 -7587.50
 89% 0.65 0.25 0.27 0.27 0.24 0.40   5 13 0.0000 0.7152 P(5)=1.000  0.0302 0.0043 2080.80 -7591.89
 89% 0.65 0.25 0.27 0.27 0.24 0.40   5 13 0.0000 0.7154 P(5)=1.000  0.0302 0.0043 2088.99 -7584.32
 89% 0.65 0.25 0.27 0.27 0.24 0.40   5 13 0.0000 0.7149 P(5)=1.000  0.0302 0.0043 2084.20 -7598.01
 89% 0.65 0.25 0.27 0.27 0.24 0.40   5 13 0.0000 0.7144 P(5)=1.000  0.0302 0.0043 2070.00 -7603.41
 89% 0.65 0.25 0.27 0.27 0.24 0.40   5 13 0.0000 0.7139 P(5)=1.000  0.0302 0.0043 2093.39 -7609.95
 89% 0.65 0.25 0.27 0.27 0.24 0.40   5 13 0.0000 0.7141 P(5)=1.000  0.0302 0.0043 2074.14 -7611.27
 89% 0.65 0.25 0.27 0.27 0.24 0.40   5 13 0.0000 0.7136 P(5)=1.000  0.0302 0.0043 2096.06 -7621.67
 89% 0.65 0.25 0.27 0.27 0.24 0.40   5 13 0.0000 0.7136 P(5)=1.000  0.0302 0.0043 2044.46 -7610.31
 89% 0.65 0.25 0.27 0.27 0.24 0.40   5 13 0.0000 0.7131 P(5)=1.000  0.0302 0.0043 2061.99 -7612.66
 89% 0.65 0.25 0.27 0.27 0.24 0.40   5 13 0.0000 0.7126 P(5)=1.000  0.0302 0.0043 2096.55 -7636.69
 89% 0.65 0.25 0.27 0.27 0.24 0.40   5 13 0.0000 0.7126 P(5)=1.000  0.0302 0.0043 2107.54 -7631.38
 89% 0.65 0.25 0.27 0.27 0.24 0.40   5 13 0.0000 0.7121 P(5)=1.000  0.0302 0.0043 2098.84 -7617.77
 89% 0.65 0.25 0.27 0.27 0.24 0.40   5 13 0.0000 0.7123 P(5)=1.000  0.0302 0.0043 2110.22 -7612.21
 89% 0.65 0.25 0.27 0.27 0.24 0.40   5 13 0.0000 0.7119 P(5)=1.000  0.0302 0.0043 2084.64 -7630.30
 89% 0.65 0.25 0.27 0.27 0.24 0.40   5 13 0.0000 0.7114 P(5)=1.000  0.0302 0.0043 2033.41 -7616.38
 89% 0.65 0.25 0.27 0.27 0.24 0.40   5 13 0.0000 0.7116 P(5)=1.000  0.0302 0.0043 2077.04 -7630.86
 90% 0.65 0.25 0.27 0.27 0.24 0.40   5 13 0.0000 0.7116 P(5)=1.000  0.0302 0.0043 2076.61 -7613.87
 90% 0.65 0.25 0.27 0.27 0.24 0.40   5 13 0.0000 0.7116 P(5)=1.000  0.0302 0.0043 2086.42 -7609.94
 90% 0.65 0.25 0.27 0.27 0.24 0.40   5 13 0.0000 0.7111 P(5)=1.000  0.0302 0.0043 2111.14 -7610.01
 90% 0.65 0.25 0.27 0.27 0.24 0.40   5 13 0.0000 0.7106 P(5)=1.000  0.0302 0.0043 2112.68 -7604.77
 90% 0.65 0.25 0.27 0.27 0.24 0.40   5 13 0.0000 0.7106 P(5)=1.000  0.0302 0.0043 2118.87 -7615.31
 90% 0.65 0.25 0.27 0.27 0.24 0.40   5 13 0.0000 0.7106 P(5)=1.000  0.0302 0.0043 2100.98 -7616.61
 90% 0.65 0.25 0.27 0.27 0.24 0.40   5 13 0.0000 0.7101 P(5)=1.000  0.0302 0.0043 2112.63 -7616.55
 90% 0.65 0.25 0.27 0.27 0.24 0.40   5 13 0.0000 0.7096 P(5)=1.000  0.0302 0.0043 2051.00 -7611.06
 90% 0.65 0.25 0.27 0.27 0.24 0.40   5 13 0.0000 0.7092 P(5)=1.000  0.0302 0.0043 2052.43 -7597.12
 90% 0.65 0.25 0.27 0.27 0.24 0.40   5 13 0.0000 0.7092 P(5)=1.000  0.0302 0.0043 2050.65 -7613.82
 90% 0.65 0.25 0.27 0.27 0.24 0.40   5 13 0.0000 0.7087 P(5)=1.000  0.0302 0.0043 2085.43 -7619.36  2:46

 90% 0.65 0.25 0.27 0.27 0.24 0.40   5 13 0.0000 0.7082 P(5)=1.000  0.0302 0.0043 2092.02 -7612.47
 90% 0.65 0.25 0.27 0.27 0.24 0.40   5 13 0.0000 0.7082 P(5)=1.000  0.0302 0.0043 2081.45 -7606.71
 90% 0.65 0.25 0.27 0.27 0.24 0.40   5 13 0.0000 0.7084 P(5)=1.000  0.0302 0.0043 2102.09 -7611.86
 90% 0.65 0.25 0.27 0.27 0.24 0.40   5 13 0.0000 0.7079 P(5)=1.000  0.0302 0.0043 2050.63 -7604.92
 90% 0.65 0.25 0.27 0.27 0.24 0.40   5 13 0.0000 0.7079 P(5)=1.000  0.0302 0.0043 2047.54 -7598.58
 90% 0.65 0.25 0.27 0.27 0.24 0.40   5 13 0.0000 0.7081 P(5)=1.000  0.0302 0.0043 2032.04 -7598.18
 90% 0.65 0.25 0.27 0.27 0.24 0.40   5 13 0.0000 0.7076 P(5)=1.000  0.0302 0.0043 2092.34 -7596.45
 90% 0.65 0.25 0.27 0.27 0.24 0.40   5 13 0.0000 0.7076 P(5)=1.000  0.0302 0.0043 2078.41 -7607.72
 90% 0.65 0.25 0.27 0.27 0.24 0.40   5 13 0.0000 0.7072 P(5)=1.000  0.0302 0.0043 2067.49 -7611.75
 91% 0.65 0.25 0.27 0.27 0.24 0.40   5 13 0.0000 0.7073 P(5)=1.000  0.0302 0.0043 2088.53 -7599.93
 91% 0.65 0.25 0.27 0.27 0.24 0.40   5 13 0.0000 0.7069 P(5)=1.000  0.0302 0.0043 2068.32 -7600.74
 91% 0.65 0.25 0.27 0.27 0.24 0.40   5 13 0.0000 0.7064 P(5)=1.000  0.0302 0.0043 2083.37 -7614.13
 91% 0.65 0.25 0.27 0.27 0.24 0.40   5 13 0.0000 0.7066 P(5)=1.000  0.0302 0.0043 2083.56 -7622.46
 91% 0.65 0.25 0.27 0.27 0.24 0.40   5 13 0.0000 0.7061 P(5)=1.000  0.0302 0.0043 2075.15 -7602.52
 91% 0.65 0.25 0.27 0.27 0.24 0.40   5 13 0.0000 0.7063 P(5)=1.000  0.0302 0.0043 2055.19 -7606.13
 91% 0.65 0.25 0.27 0.27 0.24 0.40   5 13 0.0000 0.7058 P(5)=1.000  0.0302 0.0043 2047.83 -7598.61
 91% 0.65 0.25 0.27 0.26 0.24 0.40   5 13 0.0000 0.7058 P(5)=1.000  0.0302 0.0043 2061.37 -7613.42
 91% 0.65 0.25 0.27 0.26 0.24 0.40   5 13 0.0000 0.7060 P(5)=1.000  0.0302 0.0043 2072.48 -7612.18
 91% 0.65 0.25 0.27 0.26 0.24 0.40   5 13 0.0000 0.7060 P(5)=1.000  0.0302 0.0043 2079.33 -7613.52
 91% 0.65 0.25 0.27 0.26 0.24 0.40   5 13 0.0000 0.7056 P(5)=1.000  0.0302 0.0043 2094.89 -7617.82
 91% 0.65 0.25 0.27 0.26 0.24 0.40   5 13 0.0000 0.7058 P(5)=1.000  0.0302 0.0043 2095.77 -7627.25
 91% 0.65 0.25 0.27 0.26 0.24 0.40   5 13 0.0000 0.7058 P(5)=1.000  0.0302 0.0043 2094.68 -7627.83
 91% 0.65 0.25 0.27 0.26 0.24 0.40   5 13 0.0000 0.7060 P(5)=1.000  0.0302 0.0043 2096.60 -7624.60
 91% 0.65 0.25 0.27 0.26 0.24 0.40   5 13 0.0000 0.7060 P(5)=1.000  0.0302 0.0043 2079.29 -7625.97
 91% 0.65 0.25 0.27 0.26 0.24 0.40   5 13 0.0000 0.7062 P(5)=1.000  0.0302 0.0043 2082.33 -7619.42
 91% 0.65 0.25 0.27 0.26 0.24 0.40   5 13 0.0000 0.7062 P(5)=1.000  0.0302 0.0043 2111.55 -7611.77
 91% 0.65 0.25 0.27 0.26 0.24 0.40   5 13 0.0000 0.7062 P(5)=1.000  0.0302 0.0043 2110.64 -7612.13
 91% 0.65 0.25 0.27 0.26 0.24 0.40   5 13 0.0000 0.7062 P(5)=1.000  0.0302 0.0043 2091.70 -7610.51
 91% 0.65 0.25 0.27 0.26 0.24 0.40   5 13 0.0000 0.7057 P(5)=1.000  0.0302 0.0043 2070.35 -7626.62
 92% 0.65 0.25 0.27 0.26 0.24 0.40   5 13 0.0000 0.7059 P(5)=1.000  0.0302 0.0043 2053.15 -7617.76
 92% 0.65 0.25 0.27 0.26 0.24 0.40   5 13 0.0000 0.7061 P(5)=1.000  0.0302 0.0043 2066.78 -7610.69
 92% 0.65 0.25 0.27 0.26 0.24 0.40   5 13 0.0000 0.7063 P(5)=1.000  0.0302 0.0043 2070.13 -7600.41
 92% 0.65 0.25 0.27 0.26 0.24 0.40   5 13 0.0000 0.7063 P(5)=1.000  0.0302 0.0043 2077.54 -7603.34
 92% 0.65 0.25 0.27 0.26 0.24 0.40   5 13 0.0000 0.7065 P(5)=1.000  0.0302 0.0043 2083.33 -7593.46
 92% 0.65 0.25 0.27 0.26 0.24 0.40   5 13 0.0000 0.7060 P(5)=1.000  0.0302 0.0043 2045.95 -7588.87
 92% 0.65 0.25 0.27 0.26 0.24 0.40   5 13 0.0000 0.7062 P(5)=1.000  0.0302 0.0043 2045.65 -7587.24
 92% 0.65 0.25 0.27 0.26 0.24 0.40   5 13 0.0000 0.7057 P(5)=1.000  0.0302 0.0043 2054.28 -7605.72
 92% 0.65 0.25 0.27 0.26 0.24 0.40   5 13 0.0000 0.7057 P(5)=1.000  0.0302 0.0043 2053.58 -7610.00
 92% 0.65 0.25 0.27 0.26 0.24 0.40   5 13 0.0000 0.7053 P(5)=1.000  0.0302 0.0043 2041.33 -7611.48
 92% 0.65 0.25 0.27 0.26 0.24 0.40   5 13 0.0000 0.7055 P(5)=1.000  0.0302 0.0043 2113.41 -7610.80
 92% 0.65 0.25 0.27 0.26 0.24 0.40   5 13 0.0000 0.7050 P(5)=1.000  0.0302 0.0043 2111.37 -7595.76
 92% 0.65 0.25 0.27 0.26 0.24 0.40   5 13 0.0000 0.7052 P(5)=1.000  0.0302 0.0043 2118.97 -7611.71
 92% 0.65 0.25 0.27 0.26 0.24 0.40   5 13 0.0000 0.7052 P(5)=1.000  0.0302 0.0043 2104.10 -7609.44
 92% 0.65 0.25 0.27 0.26 0.24 0.40   5 13 0.0000 0.7052 P(5)=1.000  0.0302 0.0043 2097.96 -7613.86
 92% 0.65 0.25 0.27 0.26 0.24 0.40   5 13 0.0000 0.7052 P(5)=1.000  0.0302 0.0043 2062.55 -7596.41
 92% 0.65 0.25 0.27 0.26 0.24 0.40   5 13 0.0000 0.7054 P(5)=1.000  0.0302 0.0044 2038.68 -7598.57
 92% 0.65 0.25 0.27 0.26 0.24 0.40   5 13 0.0000 0.7049 P(5)=1.000  0.0302 0.0044 2049.10 -7599.24
 92% 0.65 0.25 0.27 0.26 0.24 0.40   5 13 0.0000 0.7051 P(5)=1.000  0.0302 0.0044 2068.90 -7608.69
 92% 0.65 0.25 0.27 0.26 0.24 0.40   5 13 0.0000 0.7053 P(5)=1.000  0.0302 0.0044 2087.31 -7604.81
 93% 0.65 0.25 0.27 0.26 0.24 0.40   5 13 0.0000 0.7055 P(5)=1.000  0.0302 0.0044 2085.37 -7600.72
 93% 0.65 0.25 0.27 0.26 0.24 0.40   5 13 0.0000 0.7057 P(5)=1.000  0.0302 0.0044 2077.21 -7608.48
 93% 0.65 0.25 0.27 0.26 0.23 0.40   5 13 0.0000 0.7057 P(5)=1.000  0.0302 0.0044 2095.63 -7612.55
 93% 0.65 0.25 0.27 0.26 0.23 0.40   5 13 0.0000 0.7052 P(5)=1.000  0.0302 0.0044 2062.38 -7604.99
 93% 0.65 0.25 0.27 0.26 0.23 0.40   5 13 0.0000 0.7048 P(5)=1.000  0.0302 0.0044 2063.77 -7608.28
 93% 0.65 0.25 0.27 0.26 0.23 0.40   5 13 0.0000 0.7043 P(5)=1.000  0.0302 0.0044 2079.26 -7609.37
 93% 0.65 0.25 0.27 0.26 0.23 0.40   5 13 0.0000 0.7038 P(5)=1.000  0.0302 0.0044 2081.35 -7602.21
 93% 0.65 0.25 0.27 0.26 0.23 0.40   5 13 0.0000 0.7034 P(5)=1.000  0.0302 0.0044 2085.26 -7610.77
 93% 0.65 0.25 0.27 0.26 0.23 0.40   5 13 0.0000 0.7029 P(5)=1.000  0.0302 0.0044 2076.44 -7611.10
 93% 0.65 0.25 0.27 0.26 0.23 0.40   5 13 0.0000 0.7031 P(5)=1.000  0.0302 0.0044 2074.83 -7608.42
 93% 0.65 0.25 0.27 0.26 0.23 0.40   5 13 0.0000 0.7033 P(5)=1.000  0.0302 0.0044 2097.34 -7608.57
 93% 0.65 0.25 0.27 0.26 0.23 0.40   5 13 0.0000 0.7035 P(5)=1.000  0.0302 0.0044 2116.39 -7621.96
 93% 0.65 0.25 0.27 0.26 0.23 0.40   5 13 0.0000 0.7030 P(5)=1.000  0.0302 0.0044 2095.11 -7623.84
 93% 0.65 0.25 0.27 0.26 0.23 0.40   5 13 0.0000 0.7026 P(5)=1.000  0.0302 0.0044 2089.89 -7608.57
 93% 0.65 0.25 0.27 0.26 0.23 0.40   5 13 0.0000 0.7021 P(5)=1.000  0.0302 0.0044 2100.56 -7608.53
 93% 0.65 0.25 0.27 0.26 0.23 0.40   5 13 0.0000 0.7023 P(5)=1.000  0.0302 0.0044 2086.26 -7610.84
 93% 0.65 0.25 0.27 0.26 0.23 0.40   5 13 0.0000 0.7023 P(5)=1.000  0.0302 0.0044 2092.92 -7602.12
 93% 0.65 0.25 0.27 0.26 0.23 0.40   5 13 0.0000 0.7018 P(5)=1.000  0.0302 0.0044 2092.35 -7605.79
 93% 0.65 0.25 0.27 0.26 0.23 0.40   5 13 0.0000 0.7020 P(5)=1.000  0.0302 0.0044 2102.08 -7618.80
 93% 0.65 0.25 0.27 0.26 0.23 0.40   5 13 0.0000 0.7022 P(5)=1.000  0.0302 0.0044 2089.84 -7621.43
 94% 0.65 0.25 0.27 0.26 0.23 0.40   5 13 0.0000 0.7024 P(5)=1.000  0.0302 0.0044 2070.42 -7609.02
 94% 0.65 0.25 0.27 0.26 0.23 0.40   5 13 0.0000 0.7024 P(5)=1.000  0.0302 0.0044 2063.69 -7601.20
 94% 0.65 0.25 0.27 0.26 0.23 0.40   5 13 0.0000 0.7026 P(5)=1.000  0.0302 0.0044 2067.59 -7610.10
 94% 0.65 0.25 0.27 0.26 0.23 0.40   5 13 0.0000 0.7022 P(5)=1.000  0.0302 0.0044 2089.09 -7629.67
 94% 0.65 0.25 0.27 0.26 0.23 0.40   5 13 0.0000 0.7022 P(5)=1.000  0.0302 0.0044 2053.57 -7619.88
 94% 0.65 0.25 0.27 0.26 0.23 0.40   5 13 0.0000 0.7022 P(5)=1.000  0.0302 0.0044 2105.05 -7614.23
 94% 0.65 0.25 0.27 0.26 0.23 0.40   5 13 0.0000 0.7023 P(5)=1.000  0.0302 0.0044 2091.51 -7615.69
 94% 0.65 0.25 0.27 0.26 0.23 0.40   5 13 0.0000 0.7025 P(5)=1.000  0.0302 0.0044 2088.56 -7621.37
 94% 0.65 0.25 0.27 0.26 0.23 0.40   5 13 0.0000 0.7021 P(5)=1.000  0.0302 0.0044 2087.40 -7608.84
 94% 0.65 0.25 0.27 0.26 0.23 0.40   5 13 0.0000 0.7021 P(5)=1.000  0.0302 0.0044 2083.62 -7614.46
 94% 0.65 0.25 0.27 0.26 0.23 0.40   5 13 0.0000 0.7021 P(5)=1.000  0.0301 0.0044 2093.58 -7624.49
 94% 0.65 0.25 0.27 0.26 0.23 0.40   5 13 0.0000 0.7016 P(5)=1.000  0.0301 0.0044 2075.66 -7635.49
 94% 0.65 0.25 0.27 0.26 0.23 0.40   5 13 0.0000 0.7012 P(5)=1.000  0.0301 0.0044 2039.78 -7609.21
 94% 0.65 0.25 0.27 0.26 0.23 0.40   5 13 0.0000 0.7012 P(5)=1.000  0.0301 0.0044 2020.37 -7596.65
 94% 0.65 0.25 0.27 0.26 0.23 0.40   5 13 0.0000 0.7014 P(5)=1.000  0.0301 0.0044 2043.07 -7595.66
 94% 0.65 0.25 0.27 0.26 0.23 0.40   5 13 0.0000 0.7014 P(5)=1.000  0.0301 0.0044 2034.50 -7609.96
 94% 0.65 0.25 0.27 0.26 0.23 0.40   5 13 0.0000 0.7016 P(5)=1.000  0.0301 0.0044 2036.48 -7605.26
 94% 0.65 0.25 0.27 0.26 0.23 0.40   5 13 0.0000 0.7016 P(5)=1.000  0.0301 0.0044 2034.41 -7615.12
 94% 0.65 0.25 0.27 0.26 0.23 0.40   5 13 0.0000 0.7018 P(5)=1.000  0.0301 0.0044 2042.11 -7626.29
 94% 0.65 0.25 0.27 0.26 0.23 0.40   5 13 0.0000 0.7018 P(5)=1.000  0.0301 0.0044 2039.57 -7631.20
 95% 0.65 0.25 0.27 0.26 0.23 0.40   5 13 0.0000 0.7018 P(5)=1.000  0.0301 0.0044 2028.48 -7620.96
 95% 0.65 0.25 0.27 0.26 0.23 0.40   5 13 0.0000 0.7019 P(5)=1.000  0.0301 0.0044 2044.15 -7633.32
 95% 0.65 0.25 0.27 0.26 0.23 0.40   5 13 0.0000 0.7019 P(5)=1.000  0.0301 0.0044 2026.46 -7634.34
 95% 0.65 0.25 0.27 0.26 0.23 0.40   5 13 0.0000 0.7021 P(5)=1.000  0.0301 0.0044 2023.98 -7621.01
 95% 0.65 0.25 0.27 0.26 0.23 0.40   5 13 0.0000 0.7021 P(5)=1.000  0.0301 0.0044 2013.99 -7620.84
 95% 0.65 0.25 0.27 0.26 0.23 0.40   5 13 0.0000 0.7023 P(5)=1.000  0.0301 0.0044 1994.58 -7607.90
 95% 0.65 0.25 0.27 0.26 0.23 0.40   5 13 0.0000 0.7023 P(5)=1.000  0.0301 0.0044 2000.91 -7616.39
 95% 0.65 0.25 0.27 0.26 0.23 0.40   5 13 0.0000 0.7023 P(5)=1.000  0.0301 0.0044 2016.62 -7615.58
 95% 0.65 0.25 0.27 0.26 0.23 0.40   5 13 0.0000 0.7025 P(5)=1.000  0.0301 0.0044 2020.06 -7613.53
 95% 0.65 0.25 0.27 0.26 0.23 0.40   5 13 0.0000 0.7027 P(5)=1.000  0.0301 0.0044 2023.32 -7613.40
 95% 0.65 0.25 0.27 0.26 0.23 0.40   5 13 0.0000 0.7027 P(5)=1.000  0.0301 0.0044 2013.54 -7614.00  2:54

 95% 0.65 0.25 0.27 0.26 0.23 0.40   5 13 0.0000 0.7029 P(5)=1.000  0.0301 0.0044 1996.64 -7612.96
 95% 0.65 0.25 0.27 0.26 0.23 0.40   5 13 0.0000 0.7031 P(5)=1.000  0.0301 0.0044 2007.82 -7609.93
 95% 0.65 0.25 0.27 0.26 0.23 0.40   5 13 0.0000 0.7033 P(5)=1.000  0.0301 0.0044 2066.60 -7603.92
 95% 0.65 0.25 0.27 0.26 0.23 0.40   5 13 0.0000 0.7028 P(5)=1.000  0.0301 0.0044 2006.48 -7619.84
 95% 0.65 0.25 0.27 0.26 0.23 0.40   5 13 0.0000 0.7030 P(5)=1.000  0.0301 0.0044 2041.82 -7614.46
 95% 0.65 0.25 0.27 0.26 0.23 0.40   5 13 0.0000 0.7030 P(5)=1.000  0.0301 0.0044 2047.56 -7615.96
 95% 0.65 0.25 0.27 0.26 0.23 0.40   5 13 0.0000 0.7032 P(5)=1.000  0.0301 0.0044 2053.09 -7616.21
 95% 0.65 0.25 0.27 0.26 0.23 0.40   5 13 0.0000 0.7034 P(5)=1.000  0.0301 0.0044 2063.46 -7614.76
 95% 0.65 0.25 0.27 0.26 0.23 0.40   5 13 0.0000 0.7030 P(5)=1.000  0.0301 0.0044 2037.28 -7600.16
 96% 0.65 0.25 0.27 0.26 0.23 0.40   5 13 0.0000 0.7025 P(5)=1.000  0.0301 0.0044 2047.58 -7607.23
 96% 0.65 0.25 0.27 0.26 0.23 0.40   5 13 0.0000 0.7021 P(5)=1.000  0.0300 0.0044 2052.90 -7606.75
 96% 0.65 0.25 0.27 0.26 0.23 0.40   5 13 0.0000 0.7023 P(5)=1.000  0.0300 0.0044 2058.97 -7607.46
 96% 0.65 0.25 0.27 0.26 0.23 0.40   5 13 0.0000 0.7024 P(5)=1.000  0.0300 0.0044 2054.99 -7615.38
 96% 0.65 0.25 0.27 0.26 0.23 0.40   5 13 0.0000 0.7024 P(5)=1.000  0.0300 0.0044 2052.06 -7617.45
 96% 0.65 0.25 0.27 0.26 0.23 0.40   5 13 0.0000 0.7026 P(5)=1.000  0.0300 0.0044 2069.43 -7609.13
 96% 0.65 0.25 0.27 0.26 0.23 0.40   5 13 0.0000 0.7022 P(5)=1.000  0.0300 0.0044 2063.11 -7610.45
 96% 0.65 0.25 0.27 0.26 0.23 0.40   5 13 0.0000 0.7017 P(5)=1.000  0.0301 0.0044 2086.92 -7592.33
 96% 0.65 0.25 0.27 0.26 0.23 0.40   5 13 0.0000 0.7017 P(5)=1.000  0.0301 0.0044 2102.50 -7609.96
 96% 0.65 0.25 0.27 0.26 0.23 0.40   5 13 0.0000 0.7013 P(5)=1.000  0.0301 0.0044 2082.47 -7607.80
 96% 0.65 0.25 0.27 0.26 0.23 0.40   5 13 0.0000 0.7013 P(5)=1.000  0.0301 0.0044 2112.13 -7608.10
 96% 0.65 0.25 0.27 0.26 0.23 0.40   5 13 0.0000 0.7013 P(5)=1.000  0.0301 0.0044 2110.17 -7610.63
 96% 0.65 0.25 0.27 0.26 0.23 0.40   5 13 0.0000 0.7013 P(5)=1.000  0.0301 0.0044 2123.09 -7615.79
 96% 0.65 0.25 0.27 0.26 0.23 0.40   5 13 0.0000 0.7008 P(5)=1.000  0.0301 0.0044 2129.29 -7616.30
 96% 0.65 0.25 0.27 0.26 0.23 0.40   5 13 0.0000 0.7008 P(5)=1.000  0.0301 0.0044 2119.01 -7614.07
 96% 0.65 0.25 0.27 0.26 0.23 0.40   5 13 0.0000 0.7004 P(5)=1.000  0.0301 0.0044 2113.39 -7618.19
 96% 0.65 0.25 0.27 0.26 0.23 0.40   5 13 0.0000 0.7006 P(5)=1.000  0.0301 0.0044 2091.16 -7624.49
 96% 0.65 0.25 0.27 0.26 0.23 0.40   5 13 0.0000 0.7008 P(5)=1.000  0.0301 0.0044 2074.98 -7613.83
 96% 0.65 0.25 0.27 0.26 0.23 0.40   5 13 0.0000 0.7008 P(5)=1.000  0.0301 0.0044 2103.83 -7622.92
 96% 0.65 0.25 0.27 0.26 0.23 0.40   5 13 0.0000 0.7003 P(5)=1.000  0.0301 0.0045 2094.51 -7622.45
 97% 0.65 0.25 0.27 0.26 0.23 0.40   5 13 0.0000 0.6999 P(5)=1.000  0.0301 0.0045 2128.27 -7621.81
 97% 0.65 0.25 0.27 0.26 0.23 0.40   5 13 0.0000 0.6994 P(5)=1.000  0.0301 0.0045 2044.85 -7594.18
 97% 0.65 0.25 0.27 0.26 0.23 0.40   5 13 0.0000 0.6990 P(5)=1.000  0.0301 0.0045 2042.45 -7604.88
 97% 0.65 0.25 0.27 0.26 0.23 0.40   5 13 0.0000 0.6985 P(5)=1.000  0.0301 0.0045 2054.10 -7602.76
 97% 0.65 0.25 0.27 0.26 0.23 0.40   5 13 0.0000 0.6981 P(5)=1.000  0.0301 0.0045 2062.88 -7605.83
 97% 0.65 0.25 0.27 0.26 0.23 0.40   5 13 0.0000 0.6976 P(5)=1.000  0.0301 0.0045 2066.55 -7601.19
 97% 0.65 0.25 0.27 0.26 0.23 0.40   5 13 0.0000 0.6972 P(5)=1.000  0.0301 0.0045 2078.02 -7613.66
 97% 0.65 0.25 0.27 0.26 0.23 0.40   5 13 0.0000 0.6974 P(5)=1.000  0.0301 0.0045 2066.56 -7611.70
 97% 0.65 0.25 0.27 0.26 0.23 0.40   5 13 0.0000 0.6974 P(5)=1.000  0.0301 0.0045 2061.70 -7611.34
 97% 0.65 0.25 0.27 0.26 0.23 0.40   5 13 0.0000 0.6974 P(5)=1.000  0.0301 0.0045 2081.92 -7620.90
 97% 0.65 0.25 0.27 0.26 0.23 0.40   5 13 0.0000 0.6976 P(5)=1.000  0.0301 0.0045 2025.76 -7606.36
 97% 0.65 0.25 0.27 0.26 0.23 0.40   5 13 0.0000 0.6976 P(5)=1.000  0.0301 0.0045 2024.08 -7608.56
 97% 0.65 0.25 0.27 0.26 0.23 0.40   5 13 0.0000 0.6976 P(5)=1.000  0.0301 0.0045 2027.08 -7618.31
 97% 0.65 0.25 0.27 0.26 0.23 0.40   5 13 0.0000 0.6976 P(5)=1.000  0.0301 0.0045 2040.73 -7619.94
 97% 0.65 0.25 0.27 0.26 0.23 0.40   5 13 0.0000 0.6978 P(5)=1.000  0.0301 0.0045 2052.39 -7616.62
 97% 0.65 0.25 0.27 0.26 0.23 0.40   5 13 0.0000 0.6980 P(5)=1.000  0.0301 0.0045 2046.57 -7606.75
 97% 0.65 0.25 0.27 0.26 0.23 0.40   5 13 0.0000 0.6982 P(5)=1.000  0.0301 0.0045 2074.41 -7605.53
 97% 0.65 0.25 0.27 0.26 0.23 0.40   5 13 0.0000 0.6984 P(5)=1.000  0.0301 0.0045 2062.61 -7610.12
 97% 0.65 0.25 0.27 0.26 0.23 0.40   5 13 0.0000 0.6985 P(5)=1.000  0.0301 0.0045 2013.02 -7607.56
 97% 0.65 0.25 0.27 0.26 0.23 0.40   5 13 0.0000 0.6987 P(5)=1.000  0.0300 0.0045 2043.16 -7606.90
 98% 0.65 0.25 0.27 0.26 0.23 0.40   5 13 0.0000 0.6989 P(5)=1.000  0.0300 0.0045 2056.91 -7606.43
 98% 0.65 0.25 0.27 0.26 0.23 0.40   5 13 0.0000 0.6991 P(5)=1.000  0.0300 0.0045 2052.65 -7603.04
 98% 0.65 0.25 0.27 0.26 0.23 0.40   5 13 0.0000 0.6993 P(5)=1.000  0.0300 0.0045 2066.52 -7605.85
 98% 0.65 0.25 0.27 0.26 0.23 0.40   5 13 0.0000 0.6995 P(5)=1.000  0.0301 0.0045 2065.83 -7613.25
 98% 0.65 0.25 0.27 0.26 0.23 0.40   5 13 0.0000 0.6991 P(5)=1.000  0.0301 0.0045 2084.25 -7607.29
 98% 0.65 0.25 0.27 0.26 0.23 0.40   5 13 0.0000 0.6986 P(5)=1.000  0.0301 0.0045 2089.01 -7608.84
 98% 0.65 0.25 0.27 0.26 0.23 0.40   5 13 0.0000 0.6986 P(5)=1.000  0.0301 0.0045 2073.17 -7611.34
 98% 0.65 0.25 0.27 0.26 0.23 0.40   5 13 0.0000 0.6982 P(5)=1.000  0.0301 0.0045 2070.58 -7621.86
 98% 0.65 0.25 0.27 0.26 0.23 0.40   5 13 0.0000 0.6984 P(5)=1.000  0.0301 0.0045 2085.73 -7627.55
 98% 0.65 0.25 0.27 0.26 0.23 0.40   5 13 0.0000 0.6984 P(5)=1.000  0.0301 0.0045 2098.94 -7618.99
 98% 0.65 0.25 0.27 0.26 0.23 0.40   5 13 0.0000 0.6984 P(5)=1.000  0.0301 0.0045 2088.64 -7613.67
 98% 0.65 0.25 0.27 0.26 0.23 0.40   5 13 0.0000 0.6984 P(5)=1.000  0.0301 0.0045 2108.96 -7596.15
 98% 0.65 0.25 0.27 0.26 0.23 0.40   5 13 0.0000 0.6979 P(5)=1.000  0.0301 0.0045 2114.16 -7600.69
 98% 0.65 0.25 0.27 0.26 0.23 0.40   5 13 0.0000 0.6979 P(5)=1.000  0.0301 0.0045 2115.40 -7606.64
 98% 0.65 0.25 0.27 0.26 0.23 0.40   5 13 0.0000 0.6981 P(5)=1.000  0.0301 0.0045 2110.48 -7603.90
 98% 0.65 0.25 0.27 0.26 0.23 0.40   5 13 0.0000 0.6981 P(5)=1.000  0.0301 0.0045 2102.79 -7602.44
 98% 0.65 0.25 0.27 0.26 0.23 0.40   5 13 0.0000 0.6981 P(5)=1.000  0.0301 0.0045 2100.99 -7598.06
 98% 0.65 0.25 0.27 0.26 0.23 0.40   5 13 0.0000 0.6981 P(5)=1.000  0.0301 0.0045 2086.94 -7593.32
 98% 0.65 0.25 0.27 0.26 0.23 0.40   5 13 0.0000 0.6981 P(5)=1.000  0.0301 0.0045 2082.03 -7592.91
 98% 0.65 0.25 0.27 0.26 0.23 0.40   5 13 0.0000 0.6983 P(5)=1.000  0.0301 0.0045 2064.73 -7598.45
 99% 0.65 0.25 0.27 0.26 0.23 0.40   5 13 0.0000 0.6985 P(5)=1.000  0.0301 0.0045 2061.96 -7601.28
 99% 0.65 0.25 0.27 0.26 0.23 0.40   5 13 0.0000 0.6985 P(5)=1.000  0.0301 0.0045 2086.02 -7617.59
 99% 0.65 0.25 0.27 0.26 0.23 0.40   5 13 0.0000 0.6985 P(5)=1.000  0.0301 0.0045 2103.47 -7592.45
 99% 0.65 0.25 0.27 0.26 0.23 0.40   5 13 0.0000 0.6987 P(5)=1.000  0.0301 0.0045 2105.69 -7592.91
 99% 0.65 0.25 0.27 0.26 0.23 0.40   5 13 0.0000 0.6989 P(5)=1.000  0.0301 0.0045 2098.15 -7593.02
 99% 0.65 0.25 0.27 0.26 0.23 0.40   5 13 0.0000 0.6991 P(5)=1.000  0.0301 0.0045 2072.96 -7598.77
 99% 0.65 0.25 0.27 0.26 0.23 0.40   5 13 0.0000 0.6992 P(5)=1.000  0.0301 0.0045 2051.34 -7586.59
 99% 0.65 0.25 0.27 0.26 0.23 0.40   5 13 0.0000 0.6994 P(5)=1.000  0.0301 0.0045 2082.71 -7592.62
 99% 0.65 0.25 0.27 0.26 0.23 0.40   5 13 0.0000 0.6996 P(5)=1.000  0.0301 0.0045 2047.90 -7592.48
 99% 0.65 0.25 0.27 0.26 0.23 0.40   5 13 0.0000 0.6996 P(5)=1.000  0.0301 0.0045 2051.77 -7590.65
 99% 0.65 0.25 0.27 0.26 0.23 0.40   5 13 0.0000 0.6998 P(5)=1.000  0.0301 0.0045 2038.93 -7590.68
 99% 0.65 0.25 0.27 0.26 0.23 0.40   5 13 0.0000 0.7000 P(5)=1.000  0.0301 0.0045 2039.70 -7590.78
 99% 0.65 0.25 0.27 0.26 0.23 0.40   5 13 0.0000 0.7002 P(5)=1.000  0.0301 0.0045 2048.71 -7597.68
 99% 0.65 0.25 0.27 0.26 0.23 0.40   5 13 0.0000 0.7002 P(5)=1.000  0.0301 0.0045 2033.36 -7599.19
 99% 0.65 0.25 0.27 0.26 0.23 0.40   5 13 0.0000 0.7004 P(5)=1.000  0.0301 0.0045 2061.52 -7609.75
 99% 0.65 0.25 0.27 0.26 0.23 0.40   5 13 0.0000 0.7006 P(5)=1.000  0.0301 0.0045 2049.84 -7610.15
 99% 0.65 0.25 0.27 0.26 0.23 0.40   5 13 0.0000 0.7007 P(5)=1.000  0.0301 0.0045 2069.32 -7605.16
 99% 0.65 0.25 0.27 0.26 0.23 0.40   5 13 0.0000 0.7009 P(5)=1.000  0.0301 0.0045 2077.88 -7608.80
 99% 0.65 0.25 0.27 0.26 0.23 0.40   5 13 0.0000 0.7005 P(5)=1.000  0.0301 0.0045 2085.75 -7603.67
 99% 0.65 0.25 0.27 0.26 0.23 0.40   5 13 0.0000 0.7007 P(5)=1.000  0.0301 0.0045 2090.20 -7602.43
100% 0.65 0.25 0.27 0.26 0.23 0.40   5 13 0.0000 0.7009 P(5)=1.000  0.0301 0.0045 2053.02 -7602.17
100% 0.65 0.25 0.27 0.26 0.23 0.40   5 13 0.0000 0.7011 P(5)=1.000  0.0301 0.0045 2066.88 -7597.41
100% 0.65 0.25 0.27 0.26 0.23 0.40   5 13 0.0000 0.7012 P(5)=1.000  0.0301 0.0045 2040.33 -7609.63
100% 0.65 0.25 0.27 0.26 0.23 0.40   5 13 0.0000 0.7014 P(5)=1.000  0.0301 0.0045 2030.89 -7622.75
100% 0.65 0.25 0.27 0.26 0.23 0.40   5 13 0.0000 0.7016 P(5)=1.000  0.0301 0.0045 2067.24 -7610.86
100% 0.65 0.25 0.27 0.26 0.23 0.40   5 13 0.0000 0.7018 P(5)=1.000  0.0301 0.0045 2054.80 -7617.01
100% 0.65 0.25 0.27 0.26 0.23 0.40   5 13 0.0000 0.7020 P(5)=1.000  0.0301 0.0045 2056.18 -7611.51
100% 0.65 0.25 0.27 0.26 0.23 0.40   5 13 0.0000 0.7020 P(5)=1.000  0.0301 0.0045 2071.42 -7613.89
100% 0.65 0.25 0.27 0.26 0.23 0.40   5 13 0.0000 0.7020 P(5)=1.000  0.0301 0.0045 2068.95 -7609.07
100% 0.65 0.25 0.27 0.26 0.23 0.40   5 13 0.0000 0.7020 P(5)=1.000  0.0301 0.0045 2089.02 -7616.66
100% 0.65 0.25 0.27 0.26 0.23 0.40   5 13 0.0000 0.7022 P(5)=1.000  0.0301 0.0045 2067.96 -7613.86  3:02

Time used:  3:02
Summarizing the species-tree sample in file mcmc.txt

(A) List of best models (count postP #species SpeciesTree)
   100  0.05000  0.05000   5 (W_muriae W_sebi W_mellicola W_tropicalis W_canadensis)   ((W_sebi, W_tropicalis), (W_muriae, (W_mellicola, W_canadensis)));     00101 01010 10101
    96  0.04800  0.09800   5 (W_muriae W_sebi W_mellicola W_tropicalis W_canadensis)   (W_muriae, ((W_mellicola, W_canadensis), (W_sebi, W_tropicalis)));     00101 01010 01111
    64  0.03200  0.13000   5 (W_muriae W_sebi W_mellicola W_tropicalis W_canadensis)   ((W_mellicola, W_canadensis), (W_muriae, (W_sebi, W_tropicalis)));     00101 01010 11010
    64  0.03200  0.16200   5 (W_muriae W_sebi W_mellicola W_tropicalis W_canadensis)   ((W_sebi, (W_mellicola, W_canadensis)), (W_muriae, W_tropicalis));     00101 01101 10010
    46  0.02300  0.18500   5 (W_muriae W_sebi W_mellicola W_tropicalis W_canadensis)   (W_tropicalis, ((W_mellicola, W_canadensis), (W_muriae, W_sebi)));     00101 11000 11101
    42  0.02100  0.20600   5 (W_muriae W_sebi W_mellicola W_tropicalis W_canadensis)   (W_muriae, (W_tropicalis, (W_sebi, (W_mellicola, W_canadensis))));     00101 01101 01111
    38  0.01900  0.22500   5 (W_muriae W_sebi W_mellicola W_tropicalis W_canadensis)   (W_sebi, ((W_mellicola, W_canadensis), (W_muriae, W_tropicalis)));     00101 10010 10111
    37  0.01850  0.24350   5 (W_muriae W_sebi W_mellicola W_tropicalis W_canadensis)   (W_tropicalis, (W_muriae, (W_sebi, (W_mellicola, W_canadensis))));     00101 01101 11101
    37  0.01850  0.26200   5 (W_muriae W_sebi W_mellicola W_tropicalis W_canadensis)   ((W_mellicola, W_canadensis), (W_sebi, (W_muriae, W_tropicalis)));     00101 10010 11010
    34  0.01700  0.27900   5 (W_muriae W_sebi W_mellicola W_tropicalis W_canadensis)   (W_muriae, (W_tropicalis, (W_canadensis, (W_sebi, W_mellicola))));     01100 01101 01111
    32  0.01600  0.29500   5 (W_muriae W_sebi W_mellicola W_tropicalis W_canadensis)   ((W_canadensis, (W_sebi, W_mellicola)), (W_muriae, W_tropicalis));     01100 01101 10010
    31  0.01550  0.31050   5 (W_muriae W_sebi W_mellicola W_tropicalis W_canadensis)   ((W_mellicola, (W_sebi, W_canadensis)), (W_muriae, W_tropicalis));     01001 01101 10010
    30  0.01500  0.32550   5 (W_muriae W_sebi W_mellicola W_tropicalis W_canadensis)   (W_sebi, ((W_tropicalis, W_canadensis), (W_muriae, W_mellicola)));     00011 10100 10111
    30  0.01500  0.34050   5 (W_muriae W_sebi W_mellicola W_tropicalis W_canadensis)   ((W_mellicola, W_canadensis), (W_tropicalis, (W_muriae, W_sebi)));     00101 11000 11010
    29  0.01450  0.35500   5 (W_muriae W_sebi W_mellicola W_tropicalis W_canadensis)   (W_muriae, ((W_tropicalis, W_canadensis), (W_sebi, W_mellicola)));     00011 01100 01111
    29  0.01450  0.36950   5 (W_muriae W_sebi W_mellicola W_tropicalis W_canadensis)   (W_mellicola, (W_muriae, (W_canadensis, (W_sebi, W_tropicalis))));     01010 01011 11011
    28  0.01400  0.38350   5 (W_muriae W_sebi W_mellicola W_tropicalis W_canadensis)   (W_muriae, (W_sebi, (W_tropicalis, (W_mellicola, W_canadensis))));     00101 00111 01111
    27  0.01350  0.39700   5 (W_muriae W_sebi W_mellicola W_tropicalis W_canadensis)   (W_tropicalis, (W_sebi, (W_muriae, (W_mellicola, W_canadensis))));     00101 10101 11101
    27  0.01350  0.41050   5 (W_muriae W_sebi W_mellicola W_tropicalis W_canadensis)   ((W_mellicola, W_tropicalis), (W_muriae, (W_sebi, W_canadensis)));     00110 01001 11001
    27  0.01350  0.42400   5 (W_muriae W_sebi W_mellicola W_tropicalis W_canadensis)   ((W_mellicola, W_tropicalis), (W_sebi, (W_muriae, W_canadensis)));     00110 10001 11001
    27  0.01350  0.43750   5 (W_muriae W_sebi W_mellicola W_tropicalis W_canadensis)   (W_muriae, (W_mellicola, (W_canadensis, (W_sebi, W_tropicalis))));     01010 01011 01111
    26  0.01300  0.45050   5 (W_muriae W_sebi W_mellicola W_tropicalis W_canadensis)   (W_sebi, (W_muriae, (W_tropicalis, (W_mellicola, W_canadensis))));     00101 00111 10111
    25  0.01250  0.46300   5 (W_muriae W_sebi W_mellicola W_tropicalis W_canadensis)   ((W_sebi, (W_tropicalis, W_canadensis)), (W_muriae, W_mellicola));     00011 01011 10100
    25  0.01250  0.47550   5 (W_muriae W_sebi W_mellicola W_tropicalis W_canadensis)   ((W_sebi, W_mellicola), (W_muriae, (W_tropicalis, W_canadensis)));     00011 01100 10011
    25  0.01250  0.48800   5 (W_muriae W_sebi W_mellicola W_tropicalis W_canadensis)   (W_muriae, ((W_mellicola, W_tropicalis), (W_sebi, W_canadensis)));     00110 01001 01111
    25  0.01250  0.50050   5 (W_muriae W_sebi W_mellicola W_tropicalis W_canadensis)   ((W_mellicola, W_tropicalis), (W_canadensis, (W_muriae, W_sebi)));     00110 11000 11001
    24  0.01200  0.51250   5 (W_muriae W_sebi W_mellicola W_tropicalis W_canadensis)   ((W_tropicalis, (W_mellicola, W_canadensis)), (W_muriae, W_sebi));     00101 00111 11000
    24  0.01200  0.52450   5 (W_muriae W_sebi W_mellicola W_tropicalis W_canadensis)   (W_sebi, (W_tropicalis, (W_muriae, (W_mellicola, W_canadensis))));     00101 10101 10111
    24  0.01200  0.53650   5 (W_muriae W_sebi W_mellicola W_tropicalis W_canadensis)   (W_muriae, (W_sebi, (W_canadensis, (W_mellicola, W_tropicalis))));     00110 00111 01111
    23  0.01150  0.54800   5 (W_muriae W_sebi W_mellicola W_tropicalis W_canadensis)   (W_sebi, (W_muriae, (W_mellicola, (W_tropicalis, W_canadensis))));     00011 00111 10111
    23  0.01150  0.55950   5 (W_muriae W_sebi W_mellicola W_tropicalis W_canadensis)   ((W_mellicola, (W_tropicalis, W_canadensis)), (W_muriae, W_sebi));     00011 00111 11000
    23  0.01150  0.57100   5 (W_muriae W_sebi W_mellicola W_tropicalis W_canadensis)   ((W_sebi, W_canadensis), (W_muriae, (W_mellicola, W_tropicalis)));     00110 01001 10110
    23  0.01150  0.58250   5 (W_muriae W_sebi W_mellicola W_tropicalis W_canadensis)   (W_muriae, (W_tropicalis, (W_mellicola, (W_sebi, W_canadensis))));     01001 01101 01111
    22  0.01100  0.59350   5 (W_muriae W_sebi W_mellicola W_tropicalis W_canadensis)   ((W_tropicalis, W_canadensis), (W_muriae, (W_sebi, W_mellicola)));     00011 01100 11100
    21  0.01050  0.60400   5 (W_muriae W_sebi W_mellicola W_tropicalis W_canadensis)   (W_sebi, (W_muriae, (W_canadensis, (W_mellicola, W_tropicalis))));     00110 00111 10111
    20  0.01000  0.61400   5 (W_muriae W_sebi W_mellicola W_tropicalis W_canadensis)   (W_mellicola, ((W_sebi, W_tropicalis), (W_muriae, W_canadensis)));     01010 10001 11011
    19  0.00950  0.62350   5 (W_muriae W_sebi W_mellicola W_tropicalis W_canadensis)   (W_mellicola, (W_tropicalis, (W_muriae, (W_sebi, W_canadensis))));     01001 11001 11011
    19  0.00950  0.63300   5 (W_muriae W_sebi W_mellicola W_tropicalis W_canadensis)   (W_tropicalis, (W_muriae, (W_canadensis, (W_sebi, W_mellicola))));     01100 01101 11101
    18  0.00900  0.64200   5 (W_muriae W_sebi W_mellicola W_tropicalis W_canadensis)   ((W_tropicalis, W_canadensis), (W_sebi, (W_muriae, W_mellicola)));     00011 10100 11100
    18  0.00900  0.65100   5 (W_muriae W_sebi W_mellicola W_tropicalis W_canadensis)   ((W_canadensis, (W_mellicola, W_tropicalis)), (W_muriae, W_sebi));     00110 00111 11000
    18  0.00900  0.66000   5 (W_muriae W_sebi W_mellicola W_tropicalis W_canadensis)   (W_mellicola, (W_tropicalis, (W_canadensis, (W_muriae, W_sebi))));     11000 11001 11011
    17  0.00850  0.66850   5 (W_muriae W_sebi W_mellicola W_tropicalis W_canadensis)   (W_sebi, ((W_mellicola, W_tropicalis), (W_muriae, W_canadensis)));     00110 10001 10111
    17  0.00850  0.67700   5 (W_muriae W_sebi W_mellicola W_tropicalis W_canadensis)   ((W_mellicola, (W_sebi, W_tropicalis)), (W_muriae, W_canadensis));     01010 01110 10001
    17  0.00850  0.68550   5 (W_muriae W_sebi W_mellicola W_tropicalis W_canadensis)   (W_tropicalis, (W_sebi, (W_mellicola, (W_muriae, W_canadensis))));     10001 10101 11101
    17  0.00850  0.69400   5 (W_muriae W_sebi W_mellicola W_tropicalis W_canadensis)   (W_mellicola, (W_tropicalis, (W_sebi, (W_muriae, W_canadensis))));     10001 11001 11011
    16  0.00800  0.70200   5 (W_muriae W_sebi W_mellicola W_tropicalis W_canadensis)   ((W_sebi, (W_mellicola, W_tropicalis)), (W_muriae, W_canadensis));     00110 01110 10001
    16  0.00800  0.71000   5 (W_muriae W_sebi W_mellicola W_tropicalis W_canadensis)   ((W_tropicalis, (W_sebi, W_canadensis)), (W_muriae, W_mellicola));     01001 01011 10100
    16  0.00800  0.71800   5 (W_muriae W_sebi W_mellicola W_tropicalis W_canadensis)   (W_tropicalis, ((W_sebi, W_canadensis), (W_muriae, W_mellicola)));     01001 10100 11101
    16  0.00800  0.72600   5 (W_muriae W_sebi W_mellicola W_tropicalis W_canadensis)   ((W_canadensis, (W_sebi, W_tropicalis)), (W_muriae, W_mellicola));     01010 01011 10100
    16  0.00800  0.73400   5 (W_muriae W_sebi W_mellicola W_tropicalis W_canadensis)   ((W_sebi, W_tropicalis), (W_canadensis, (W_muriae, W_mellicola)));     01010 10100 10101
    16  0.00800  0.74200   5 (W_muriae W_sebi W_mellicola W_tropicalis W_canadensis)   ((W_tropicalis, (W_sebi, W_mellicola)), (W_muriae, W_canadensis));     01100 01110 10001
    16  0.00800  0.75000   5 (W_muriae W_sebi W_mellicola W_tropicalis W_canadensis)   (W_tropicalis, (W_canadensis, (W_muriae, (W_sebi, W_mellicola))));     01100 11100 11101
    16  0.00800  0.75800   5 (W_muriae W_sebi W_mellicola W_tropicalis W_canadensis)   (W_tropicalis, (W_mellicola, (W_canadensis, (W_muriae, W_sebi))));     11000 11001 11101
    15  0.00750  0.76550   5 (W_muriae W_sebi W_mellicola W_tropicalis W_canadensis)   ((W_sebi, W_canadensis), (W_mellicola, (W_muriae, W_tropicalis)));     01001 10010 10110
    15  0.00750  0.77300   5 (W_muriae W_sebi W_mellicola W_tropicalis W_canadensis)   (W_sebi, (W_mellicola, (W_canadensis, (W_muriae, W_tropicalis))));     10010 10011 10111
    14  0.00700  0.78000   5 (W_muriae W_sebi W_mellicola W_tropicalis W_canadensis)   (W_muriae, (W_sebi, (W_mellicola, (W_tropicalis, W_canadensis))));     00011 00111 01111
    14  0.00700  0.78700   5 (W_muriae W_sebi W_mellicola W_tropicalis W_canadensis)   (W_muriae, (W_mellicola, (W_sebi, (W_tropicalis, W_canadensis))));     00011 01011 01111
    14  0.00700  0.79400   5 (W_muriae W_sebi W_mellicola W_tropicalis W_canadensis)   (W_sebi, (W_mellicola, (W_muriae, (W_tropicalis, W_canadensis))));     00011 10011 10111
    14  0.00700  0.80100   5 (W_muriae W_sebi W_mellicola W_tropicalis W_canadensis)   (W_muriae, (W_mellicola, (W_tropicalis, (W_sebi, W_canadensis))));     01001 01011 01111
    14  0.00700  0.80800   5 (W_muriae W_sebi W_mellicola W_tropicalis W_canadensis)   (W_mellicola, (W_muriae, (W_tropicalis, (W_sebi, W_canadensis))));     01001 01011 11011
    14  0.00700  0.81500   5 (W_muriae W_sebi W_mellicola W_tropicalis W_canadensis)   (W_tropicalis, ((W_sebi, W_mellicola), (W_muriae, W_canadensis)));     01100 10001 11101
    13  0.00650  0.82150   5 (W_muriae W_sebi W_mellicola W_tropicalis W_canadensis)   (W_muriae, (W_canadensis, (W_mellicola, (W_sebi, W_tropicalis))));     01010 01110 01111
    12  0.00600  0.82750   5 (W_muriae W_sebi W_mellicola W_tropicalis W_canadensis)   (W_mellicola, ((W_tropicalis, W_canadensis), (W_muriae, W_sebi)));     00011 11000 11011
    12  0.00600  0.83350   5 (W_muriae W_sebi W_mellicola W_tropicalis W_canadensis)   ((W_sebi, W_tropicalis), (W_mellicola, (W_muriae, W_canadensis)));     01010 10001 10101
    12  0.00600  0.83950   5 (W_muriae W_sebi W_mellicola W_tropicalis W_canadensis)   (W_canadensis, ((W_sebi, W_tropicalis), (W_muriae, W_mellicola)));     01010 10100 11110
    12  0.00600  0.84550   5 (W_muriae W_sebi W_mellicola W_tropicalis W_canadensis)   (W_canadensis, (W_muriae, (W_tropicalis, (W_sebi, W_mellicola))));     01100 01110 11110
    12  0.00600  0.85150   5 (W_muriae W_sebi W_mellicola W_tropicalis W_canadensis)   (W_tropicalis, (W_canadensis, (W_mellicola, (W_muriae, W_sebi))));     11000 11100 11101
    11  0.00550  0.85700   5 (W_muriae W_sebi W_mellicola W_tropicalis W_canadensis)   (W_tropicalis, (W_muriae, (W_mellicola, (W_sebi, W_canadensis))));     01001 01101 11101
    11  0.00550  0.86250   5 (W_muriae W_sebi W_mellicola W_tropicalis W_canadensis)   ((W_sebi, W_canadensis), (W_tropicalis, (W_muriae, W_mellicola)));     01001 10100 10110
    11  0.00550  0.86800   5 (W_muriae W_sebi W_mellicola W_tropicalis W_canadensis)   (W_canadensis, (W_tropicalis, (W_muriae, (W_sebi, W_mellicola))));     01100 11100 11110
    11  0.00550  0.87350   5 (W_muriae W_sebi W_mellicola W_tropicalis W_canadensis)   (W_tropicalis, (W_mellicola, (W_sebi, (W_muriae, W_canadensis))));     10001 11001 11101
    10  0.00500  0.87850   5 (W_muriae W_sebi W_mellicola W_tropicalis W_canadensis)   ((W_tropicalis, W_canadensis), (W_mellicola, (W_muriae, W_sebi)));     00011 11000 11100
    10  0.00500  0.88350   5 (W_muriae W_sebi W_mellicola W_tropicalis W_canadensis)   (W_canadensis, (W_muriae, (W_sebi, (W_mellicola, W_tropicalis))));     00110 01110 11110
    10  0.00500  0.88850   5 (W_muriae W_sebi W_mellicola W_tropicalis W_canadensis)   (W_sebi, (W_canadensis, (W_muriae, (W_mellicola, W_tropicalis))));     00110 10110 10111
    10  0.00500  0.89350   5 (W_muriae W_sebi W_mellicola W_tropicalis W_canadensis)   (W_canadensis, (W_sebi, (W_muriae, (W_mellicola, W_tropicalis))));     00110 10110 11110
    10  0.00500  0.89850   5 (W_muriae W_sebi W_mellicola W_tropicalis W_canadensis)   (W_tropicalis, (W_mellicola, (W_muriae, (W_sebi, W_canadensis))));     01001 11001 11101
    10  0.00500  0.90350   5 (W_muriae W_sebi W_mellicola W_tropicalis W_canadensis)   (W_muriae, (W_canadensis, (W_tropicalis, (W_sebi, W_mellicola))));     01100 01110 01111
    10  0.00500  0.90850   5 (W_muriae W_sebi W_mellicola W_tropicalis W_canadensis)   (W_tropicalis, (W_canadensis, (W_sebi, (W_muriae, W_mellicola))));     10100 11100 11101
     9  0.00450  0.91300   5 (W_muriae W_sebi W_mellicola W_tropicalis W_canadensis)   (W_muriae, (W_canadensis, (W_sebi, (W_mellicola, W_tropicalis))));     00110 01110 01111
     9  0.00450  0.91750   5 (W_muriae W_sebi W_mellicola W_tropicalis W_canadensis)   (W_mellicola, (W_canadensis, (W_muriae, (W_sebi, W_tropicalis))));     01010 11010 11011
     9  0.00450  0.92200   5 (W_muriae W_sebi W_mellicola W_tropicalis W_canadensis)   ((W_sebi, W_mellicola), (W_tropicalis, (W_muriae, W_canadensis)));     01100 10001 10011
     9  0.00450  0.92650   5 (W_muriae W_sebi W_mellicola W_tropicalis W_canadensis)   (W_canadensis, ((W_sebi, W_mellicola), (W_muriae, W_tropicalis)));     01100 10010 11110
     9  0.00450  0.93100   5 (W_muriae W_sebi W_mellicola W_tropicalis W_canadensis)   (W_mellicola, (W_canadensis, (W_sebi, (W_muriae, W_tropicalis))));     10010 11010 11011
     9  0.00450  0.93550   5 (W_muriae W_sebi W_mellicola W_tropicalis W_canadensis)   (W_tropicalis, (W_sebi, (W_canadensis, (W_muriae, W_mellicola))));     10100 10101 11101
     9  0.00450  0.94000   5 (W_muriae W_sebi W_mellicola W_tropicalis W_canadensis)   (W_mellicola, (W_canadensis, (W_tropicalis, (W_muriae, W_sebi))));     11000 11010 11011
     8  0.00400  0.94400   5 (W_muriae W_sebi W_mellicola W_tropicalis W_canadensis)   (W_mellicola, (W_muriae, (W_sebi, (W_tropicalis, W_canadensis))));     00011 01011 11011
     8  0.00400  0.94800   5 (W_muriae W_sebi W_mellicola W_tropicalis W_canadensis)   (W_canadensis, (W_muriae, (W_mellicola, (W_sebi, W_tropicalis))));     01010 01110 11110
     8  0.00400  0.95200   5 (W_muriae W_sebi W_mellicola W_tropicalis W_canadensis)   (W_canadensis, (W_mellicola, (W_muriae, (W_sebi, W_tropicalis))));     01010 11010 11110
     8  0.00400  0.95600   5 (W_muriae W_sebi W_mellicola W_tropicalis W_canadensis)   (W_sebi, (W_mellicola, (W_tropicalis, (W_muriae, W_canadensis))));     10001 10011 10111
     7  0.00350  0.95950   5 (W_muriae W_sebi W_mellicola W_tropicalis W_canadensis)   (W_mellicola, (W_sebi, (W_tropicalis, (W_muriae, W_canadensis))));     10001 10011 11011
     7  0.00350  0.96300   5 (W_muriae W_sebi W_mellicola W_tropicalis W_canadensis)   (W_sebi, (W_canadensis, (W_mellicola, (W_muriae, W_tropicalis))));     10010 10110 10111
     7  0.00350  0.96650   5 (W_muriae W_sebi W_mellicola W_tropicalis W_canadensis)   (W_canadensis, (W_sebi, (W_mellicola, (W_muriae, W_tropicalis))));     10010 10110 11110
     6  0.00300  0.96950   5 (W_muriae W_sebi W_mellicola W_tropicalis W_canadensis)   (W_mellicola, (W_sebi, (W_muriae, (W_tropicalis, W_canadensis))));     00011 10011 11011
     6  0.00300  0.97250   5 (W_muriae W_sebi W_mellicola W_tropicalis W_canadensis)   (W_canadensis, ((W_mellicola, W_tropicalis), (W_muriae, W_sebi)));     00110 11000 11110
     6  0.00300  0.97550   5 (W_muriae W_sebi W_mellicola W_tropicalis W_canadensis)   (W_sebi, (W_tropicalis, (W_mellicola, (W_muriae, W_canadensis))));     10001 10101 10111
     6  0.00300  0.97850   5 (W_muriae W_sebi W_mellicola W_tropicalis W_canadensis)   (W_canadensis, (W_mellicola, (W_sebi, (W_muriae, W_tropicalis))));     10010 11010 11110
     6  0.00300  0.98150   5 (W_muriae W_sebi W_mellicola W_tropicalis W_canadensis)   (W_sebi, (W_tropicalis, (W_canadensis, (W_muriae, W_mellicola))));     10100 10101 10111
     6  0.00300  0.98450   5 (W_muriae W_sebi W_mellicola W_tropicalis W_canadensis)   (W_canadensis, (W_sebi, (W_tropicalis, (W_muriae, W_mellicola))));     10100 10110 11110
     6  0.00300  0.98750   5 (W_muriae W_sebi W_mellicola W_tropicalis W_canadensis)   (W_canadensis, (W_tropicalis, (W_sebi, (W_muriae, W_mellicola))));     10100 11100 11110
     6  0.00300  0.99050   5 (W_muriae W_sebi W_mellicola W_tropicalis W_canadensis)   (W_canadensis, (W_mellicola, (W_tropicalis, (W_muriae, W_sebi))));     11000 11010 11110
     5  0.00250  0.99300   5 (W_muriae W_sebi W_mellicola W_tropicalis W_canadensis)   ((W_sebi, W_mellicola), (W_canadensis, (W_muriae, W_tropicalis)));     01100 10010 10011
     5  0.00250  0.99550   5 (W_muriae W_sebi W_mellicola W_tropicalis W_canadensis)   (W_mellicola, (W_sebi, (W_canadensis, (W_muriae, W_tropicalis))));     10010 10011 11011
     4  0.00200  0.99750   5 (W_muriae W_sebi W_mellicola W_tropicalis W_canadensis)   (W_mellicola, ((W_sebi, W_canadensis), (W_muriae, W_tropicalis)));     01001 10010 11011
     3  0.00150  0.99900   5 (W_muriae W_sebi W_mellicola W_tropicalis W_canadensis)   (W_canadensis, (W_tropicalis, (W_mellicola, (W_muriae, W_sebi))));     11000 11100 11110
     2  0.00100  1.00000   5 (W_muriae W_sebi W_mellicola W_tropicalis W_canadensis)   (W_sebi, (W_canadensis, (W_tropicalis, (W_muriae, W_mellicola))));     10100 10110 10111

(B)  1 species delimitations & their posterior probabilities
   2000   1.00000   5 (W_muriae W_sebi W_mellicola W_tropicalis W_canadensis) 

(C)  5 delimited species & their posterior probabilities
   2000   1.00000  W_muriae
   2000   1.00000  W_sebi
   2000   1.00000  W_mellicola
   2000   1.00000  W_tropicalis
   2000   1.00000  W_canadensis

(D) Posterior probability for # of species
P[5] =   1.00000
