# Supplementary material for: Application of the Phylogenetic Species Concept to Wallemia sebi from House Dust and Indoor Air Revealed by Multi-Locus Genealogical Concordance
Source: PLoS One. 2015 Mar 23;10(3):e0120894. doi: 10.1371/journal.pone.0120894 (PMC4370657; doi:10.1371/journal.pone.0120894)
Supplement: S2 File — (ZIP) [file pone.0120894.s006.zip › algorithm0/e5_run2/mcmc.txt]

(((W_sebi#0.000902597: 9.19491e-05	W_tropicalis#0.000741552: 9.19491e-05)#0.000188277: 1.94032e-05	W_mellicola#0.00405288: 0.000111352)#0.0126033: 0.00145296	(W_muriae#0.00344434: 0.00034235	W_canadensis#0.000434946: 0.00034235)#0.00552341: 0.00122197)#0.0361894; 5
(((W_sebi#0.000902597: 9.19491e-05	W_tropicalis#0.000741552: 9.19491e-05)#0.000188277: 1.33467e-05	W_mellicola#0.00405288: 0.000105296)#0.0119145: 0.00145902	(W_muriae#0.00344434: 0.00034235	W_canadensis#0.000434946: 0.00034235)#0.00552341: 0.00122197)#0.0334749; 5
(((W_sebi#0.000683681: 9.19491e-05	W_tropicalis#0.000741552: 9.19491e-05)#0.000188277: 1.33467e-05	W_mellicola#0.00405288: 0.000105296)#0.0119145: 0.00145902	(W_muriae#0.00344434: 0.000370414	W_canadensis#0.000434946: 0.000370414)#0.00510493: 0.0011939)#0.0358441; 5
(((W_sebi#0.00065762: 8.84442e-05	W_tropicalis#0.000713285: 8.84442e-05)#0.0001811: 1.28379e-05	W_mellicola#0.00389839: 0.000101282)#0.0114603: 0.00131818	(W_muriae#0.00331304: 0.000356295	W_canadensis#0.000418367: 0.000356295)#0.00491034: 0.00106317)#0.0384912; 5
(((W_sebi#0.0006115: 6.72316e-05	W_tropicalis#0.000663261: 6.72316e-05)#0.000877082: 2.69473e-05	W_mellicola#0.00362499: 9.41789e-05)#0.0106566: 0.00129834	(W_muriae#0.00308069: 0.000331307	W_canadensis#0.000389025: 0.000331307)#0.00456597: 0.00106121)#0.0315681; 5
(((W_sebi#0.0006115: 6.72316e-05	W_tropicalis#0.000663261: 6.72316e-05)#0.000877082: 2.69473e-05	W_mellicola#0.00362499: 9.41789e-05)#0.0114219: 0.00129834	(W_muriae#0.00308069: 0.000331307	W_canadensis#0.000389025: 0.000331307)#0.00675306: 0.00106121)#0.0325147; 5
(((W_sebi#0.0006115: 6.72316e-05	W_tropicalis#0.000663261: 6.72316e-05)#0.00102773: 2.69473e-05	W_mellicola#0.00362499: 9.41789e-05)#0.0114219: 0.00135118	(W_muriae#0.00308069: 0.000380827	W_canadensis#0.000389025: 0.000380827)#0.00587494: 0.00106453)#0.0289222; 5
(((W_sebi#0.0006115: 7.78287e-05	W_tropicalis#0.000663261: 7.78287e-05)#0.000887794: 1.63502e-05	W_mellicola#0.00362499: 9.41789e-05)#0.0114219: 0.00135118	(W_muriae#0.00308069: 0.000380827	W_canadensis#0.000389025: 0.000380827)#0.00806798: 0.00106453)#0.0289222; 5
(((W_sebi#0.0006115: 7.78287e-05	W_tropicalis#0.000663261: 7.78287e-05)#0.00175969: 1.63502e-05	W_mellicola#0.00240631: 9.41789e-05)#0.00877834: 0.00129004	(W_muriae#0.00308069: 0.000380827	W_canadensis#0.000389025: 0.000380827)#0.004691: 0.00100339)#0.0301996; 5
(((W_sebi#0.000684678: 8.71425e-05	W_tropicalis#0.000742633: 8.71425e-05)#0.00114354: 1.83068e-05	W_mellicola#0.00269428: 0.000105449)#0.00982885: 0.00144442	(W_muriae#0.00344936: 0.0004264	W_canadensis#0.00043558: 0.0004264)#0.00785196: 0.00112347)#0.0357378; 5
(((W_sebi#0.000684678: 8.71425e-05	W_tropicalis#0.000330167: 8.71425e-05)#0.00117267: 1.83068e-05	W_mellicola#0.00269428: 0.000105449)#0.0118958: 0.0013781	(W_muriae#0.00344936: 0.0004928	W_canadensis#0.00043558: 0.0004928)#0.00679399: 0.000990751)#0.0398294; 5
(((W_sebi#0.000684678: 8.71425e-05	W_tropicalis#0.000330167: 8.71425e-05)#0.00117267: 1.83068e-05	W_mellicola#0.00269428: 0.000105449)#0.0118958: 0.0013781	(W_muriae#0.00344936: 0.0004928	W_canadensis#0.00043558: 0.0004928)#0.00679399: 0.000990751)#0.0383329; 5
(((W_sebi#0.000684678: 8.71425e-05	W_tropicalis#0.000330167: 8.71425e-05)#0.00116051: 1.83068e-05	W_mellicola#0.00269428: 0.000105449)#0.0118958: 0.0013781	(W_muriae#0.00344936: 0.0004928	W_canadensis#0.00043558: 0.0004928)#0.00679399: 0.000990751)#0.0360618; 5
(((W_sebi#0.000684678: 8.71425e-05	W_tropicalis#0.000330167: 8.71425e-05)#0.00143891: 3.28752e-05	W_mellicola#0.00269428: 0.000120018)#0.0104518: 0.0013298	(W_muriae#0.00344936: 0.000540421	W_canadensis#0.00043558: 0.000540421)#0.00619531: 0.000909398)#0.0369008; 5
(((W_sebi#0.000684678: 8.71425e-05	W_tropicalis#0.000330167: 8.71425e-05)#0.0016576: 3.28752e-05	W_mellicola#0.00269428: 0.000120018)#0.0104518: 0.0013298	(W_muriae#0.00344936: 0.000540421	W_canadensis#0.00043558: 0.000540421)#0.00619531: 0.000909398)#0.0358239; 5
(((W_sebi#0.00062289: 8.71425e-05	W_tropicalis#0.000330167: 8.71425e-05)#0.0016576: 3.28752e-05	W_mellicola#0.00269428: 0.000120018)#0.0121561: 0.0013298	(W_muriae#0.00344936: 0.000540421	W_canadensis#0.00043558: 0.000540421)#0.00889963: 0.000909398)#0.0337078; 5
(((W_sebi#0.00062289: 8.71425e-05	W_tropicalis#0.000330167: 8.71425e-05)#0.0016576: 3.28752e-05	W_mellicola#0.00269428: 0.000120018)#0.0121561: 0.0013298	(W_muriae#0.00344936: 0.000540421	W_canadensis#0.00043558: 0.000540421)#0.00889963: 0.000909398)#0.035242; 5
(((W_sebi#0.00062289: 8.38757e-05	W_tropicalis#0.000330167: 8.38757e-05)#0.00172216: 3.6142e-05	W_mellicola#0.00269428: 0.000120018)#0.0121561: 0.0013298	(W_muriae#0.00344936: 0.000567003	W_canadensis#0.00043558: 0.000567003)#0.00722893: 0.000882816)#0.035242; 5
(((W_sebi#0.00062289: 8.38757e-05	W_tropicalis#0.000330167: 8.38757e-05)#0.00172216: 3.6142e-05	W_mellicola#0.00269428: 0.000120018)#0.0121561: 0.0013298	(W_muriae#0.00344936: 0.000567003	W_canadensis#0.00043558: 0.000567003)#0.00722893: 0.000882816)#0.0364179; 5
(((W_sebi#0.00062289: 9.88223e-05	W_tropicalis#0.000330167: 9.88223e-05)#0.00146169: 1.43861e-05	W_mellicola#0.00269428: 0.000113208)#0.0139291: 0.00133661	(W_muriae#0.00344936: 0.000567003	W_canadensis#0.000310153: 0.000567003)#0.00722893: 0.000882816)#0.0379116; 5
(((W_mellicola#0.00269428: 8.93946e-05	W_tropicalis#0.000330167: 8.93946e-05)#0.00161584: 2.38138e-05	W_sebi#0.00062289: 0.000113208)#0.0139291: 0.00133661	(W_muriae#0.00344936: 0.000567003	W_canadensis#0.000310153: 0.000567003)#0.00652261: 0.000882816)#0.0394915; 5
(((W_mellicola#0.00269428: 8.93946e-05	W_tropicalis#0.000330167: 8.93946e-05)#0.00161584: 2.38138e-05	W_sebi#0.00062289: 0.000113208)#0.0123876: 0.00133661	(W_muriae#0.00344936: 0.000567003	W_canadensis#0.000310153: 0.000567003)#0.00652261: 0.000882816)#0.0394915; 5
(((W_mellicola#0.00251247: 8.33624e-05	W_tropicalis#0.000307888: 8.33624e-05)#0.00150681: 1.27392e-05	W_sebi#0.000580859: 9.61016e-05)#0.0143727: 0.00125589	(W_muriae#0.0032166: 0.000528743	W_canadensis#0.000289224: 0.000528743)#0.00449574: 0.000823246)#0.0393086; 5
(((W_mellicola#0.00251247: 8.33624e-05	W_tropicalis#0.000307888: 8.33624e-05)#0.00150681: 1.27392e-05	W_sebi#0.000580859: 9.61016e-05)#0.0143727: 0.00125589	(W_muriae#0.0032166: 0.000528743	W_canadensis#0.000289224: 0.000528743)#0.00449574: 0.000823246)#0.038187; 5
(((W_mellicola#0.00251247: 8.33624e-05	W_tropicalis#0.000307888: 8.33624e-05)#0.00150681: 1.27392e-05	W_sebi#0.000580859: 9.61016e-05)#0.0155693: 0.00125589	(W_muriae#0.0032166: 0.000528743	W_canadensis#0.000289224: 0.000528743)#0.00328539: 0.000823246)#0.038187; 5
(((W_mellicola#0.00251247: 8.33624e-05	W_tropicalis#0.000307888: 8.33624e-05)#0.00150681: 1.27392e-05	W_sebi#0.000580859: 9.61016e-05)#0.0155693: 0.00130896	(W_muriae#0.0032166: 0.000528743	W_canadensis#0.000289224: 0.000528743)#0.00328539: 0.000876314)#0.0367447; 5
(((W_mellicola#0.00251247: 8.33624e-05	W_tropicalis#0.000307888: 8.33624e-05)#0.00150681: 1.27392e-05	W_sebi#0.000580859: 9.61016e-05)#0.0138109: 0.00130896	(W_muriae#0.0032166: 0.000629069	W_canadensis#0.000289224: 0.000629069)#0.00276142: 0.000775988)#0.0367447; 5
(((W_mellicola#0.00232653: 7.71928e-05	W_tropicalis#0.000285102: 7.71928e-05)#0.00139529: 1.17964e-05	W_sebi#0.00053787: 8.89892e-05)#0.0139273: 0.00129922	(W_muriae#0.00297854: 0.000582512	W_canadensis#0.000267819: 0.000582512)#0.00418032: 0.000805702)#0.0318894; 5
(((W_mellicola#0.00232653: 7.71928e-05	W_tropicalis#0.000285102: 7.71928e-05)#0.00139529: 1.17964e-05	W_sebi#0.00053787: 8.89892e-05)#0.0125976: 0.00129922	(W_muriae#0.00297854: 0.000582512	W_canadensis#0.000267819: 0.000582512)#0.00418032: 0.000805702)#0.0341945; 5
(((W_mellicola#0.00232653: 7.71928e-05	W_tropicalis#0.000285102: 7.71928e-05)#0.00139529: 1.17964e-05	W_sebi#0.00053787: 8.89892e-05)#0.0125976: 0.00129922	(W_muriae#0.00297854: 0.000510475	W_canadensis#0.000267819: 0.000510475)#0.00477024: 0.000877739)#0.0321943; 5
(((W_mellicola#0.00232653: 7.71928e-05	W_tropicalis#0.000285102: 7.71928e-05)#0.00139529: 1.17964e-05	W_sebi#0.00053787: 8.89892e-05)#0.0125976: 0.00129922	(W_muriae#0.00297854: 0.000510475	W_canadensis#0.000267819: 0.000510475)#0.00477024: 0.000877739)#0.031159; 5
(((W_mellicola#0.00232653: 7.71928e-05	W_tropicalis#0.000285102: 7.71928e-05)#0.00139529: 1.17964e-05	W_sebi#0.00053787: 8.89892e-05)#0.0125976: 0.00129922	(W_muriae#0.00297854: 0.000454867	W_canadensis#0.000267819: 0.000454867)#0.0053534: 0.000933347)#0.0295678; 5
(((W_mellicola#0.00232653: 7.71928e-05	W_tropicalis#0.000285102: 7.71928e-05)#0.00139529: 1.17964e-05	W_sebi#0.00053787: 8.89892e-05)#0.0110976: 0.00129922	(W_muriae#0.00297854: 0.000454867	W_canadensis#0.000267819: 0.000454867)#0.00333295: 0.000933347)#0.0285328; 5
(((W_mellicola#0.00232653: 7.71928e-05	W_tropicalis#0.000285102: 7.71928e-05)#0.00169255: 1.17964e-05	W_sebi#0.00053787: 8.89892e-05)#0.0130767: 0.00122705	(W_muriae#0.00297854: 0.000454867	W_canadensis#0.000267819: 0.000454867)#0.00521588: 0.00086117)#0.031553; 5
(((W_mellicola#0.00265553: 8.81089e-05	W_tropicalis#0.000325419: 8.81089e-05)#0.0019319: 1.34645e-05	W_sebi#0.000613932: 0.000101573)#0.0141208: 0.00135238	(W_muriae#0.00339975: 0.000519191	W_canadensis#0.000305692: 0.000519191)#0.00438017: 0.000934762)#0.0372086; 5
(((W_mellicola#0.00265553: 8.81089e-05	W_sebi#0.000613932: 8.81089e-05)#0.0019319: 1.34645e-05	W_tropicalis#0.000325419: 0.000101573)#0.0109529: 0.00135238	(W_muriae#0.00339975: 0.000576638	W_canadensis#0.000690615: 0.000576638)#0.0039438: 0.000877314)#0.0383581; 5
(((W_mellicola#0.00265553: 8.81089e-05	W_sebi#0.000613932: 8.81089e-05)#0.0019319: 1.34645e-05	W_tropicalis#0.000325419: 0.000101573)#0.0109529: 0.00135238	(W_muriae#0.00339975: 0.000576638	W_canadensis#0.000690615: 0.000576638)#0.00491352: 0.000877314)#0.0352401; 5
(((W_mellicola#0.00265553: 8.81089e-05	W_sebi#0.000613932: 8.81089e-05)#0.00503577: 1.34645e-05	W_tropicalis#0.000325419: 0.000101573)#0.00880155: 0.00138072	(W_muriae#0.00339975: 0.000633092	W_canadensis#0.000382108: 0.000633092)#0.00541528: 0.000849199)#0.0345664; 5
(((W_mellicola#0.00265553: 8.81089e-05	W_sebi#0.000613932: 8.81089e-05)#0.00282785: 1.34645e-05	W_tropicalis#0.000325419: 0.000101573)#0.00880155: 0.00138072	(W_muriae#0.00339975: 0.000633092	W_canadensis#0.000382108: 0.000633092)#0.00588356: 0.000849199)#0.0345664; 5
(((W_mellicola#0.00265553: 8.81089e-05	W_sebi#0.000613932: 8.81089e-05)#0.00282785: 1.34645e-05	W_tropicalis#0.000325419: 0.000101573)#0.00952747: 0.00138072	(W_muriae#0.00339975: 0.000633092	W_canadensis#0.000382108: 0.000633092)#0.00588356: 0.000849199)#0.0362008; 5
(((W_mellicola#0.00265553: 8.81089e-05	W_sebi#0.000613932: 8.81089e-05)#0.00282785: 1.34645e-05	W_tropicalis#0.000325419: 0.000101573)#0.00952747: 0.00138072	(W_muriae#0.00339975: 0.000633092	W_canadensis#0.000382108: 0.000633092)#0.00588356: 0.000849199)#0.0362008; 5
(((W_mellicola#0.00265553: 8.81089e-05	W_sebi#0.000613932: 8.81089e-05)#0.00153077: 1.34645e-05	W_tropicalis#0.000325419: 0.000101573)#0.0105609: 0.00138072	(W_muriae#0.00339975: 0.000715215	W_canadensis#0.000382108: 0.000715215)#0.00520799: 0.000767076)#0.0386726; 5
(((W_mellicola#0.00265553: 8.81089e-05	W_sebi#0.000613932: 8.81089e-05)#0.00153077: 1.34645e-05	W_tropicalis#0.000325419: 0.000101573)#0.0105609: 0.00138072	(W_muriae#0.00339975: 0.000715215	W_canadensis#0.000382108: 0.000715215)#0.00520799: 0.000767076)#0.0386726; 5
(((W_tropicalis#0.000325419: 8.81089e-05	W_sebi#0.000613932: 8.81089e-05)#0.00153077: 1.34645e-05	W_mellicola#0.00265553: 0.000101573)#0.0089361: 0.00138072	(W_muriae#0.00339975: 0.000715215	W_canadensis#0.000382108: 0.000715215)#0.00520799: 0.000767076)#0.0412529; 5
(((W_tropicalis#0.000325419: 8.81089e-05	W_mellicola#0.00265553: 8.81089e-05)#0.00153077: 1.34645e-05	W_sebi#0.000613932: 0.000101573)#0.011538: 0.00138072	(W_muriae#0.00339975: 0.000671899	W_canadensis#0.000382108: 0.000671899)#0.00554374: 0.000810392)#0.0412529; 5
(((W_tropicalis#0.000325419: 8.81089e-05	W_mellicola#0.00265553: 8.81089e-05)#0.00153077: 1.34645e-05	W_sebi#0.000613932: 0.000101573)#0.00902893: 0.00138072	(W_muriae#0.00339975: 0.000689389	W_canadensis#0.000382108: 0.000689389)#0.00760858: 0.000792902)#0.0421221; 5
(((W_tropicalis#0.000325419: 8.81089e-05	W_mellicola#0.00265553: 8.81089e-05)#0.00153077: 1.34645e-05	W_sebi#0.000613932: 0.000101573)#0.00902893: 0.00138072	(W_muriae#0.00339975: 0.000799203	W_canadensis#0.000382108: 0.000799203)#0.00539725: 0.000683087)#0.0393925; 5
(((W_tropicalis#0.00034659: 9.3841e-05	W_mellicola#0.00282829: 9.3841e-05)#0.00163035: 2.71278e-05	W_sebi#0.000653873: 0.000120969)#0.010054: 0.00145776	(W_muriae#0.00362093: 0.000788399	W_canadensis#0.000406967: 0.000788399)#0.00422047: 0.000790326)#0.0436114; 5
(((W_tropicalis#0.00034659: 9.3841e-05	W_mellicola#0.00282829: 9.3841e-05)#0.00163035: 2.71278e-05	W_sebi#0.000653873: 0.000120969)#0.0116503: 0.00145776	(W_muriae#0.00362093: 0.000838015	W_canadensis#0.000406967: 0.000838015)#0.00397059: 0.00074071)#0.0436114; 5
(((W_tropicalis#0.000320226: 9.77065e-05	W_mellicola#0.00261315: 9.77065e-05)#0.00133669: 2.19605e-05	W_sebi#0.000604135: 0.000119667)#0.0100535: 0.00136029	(W_muriae#0.0033455: 0.000848689	W_canadensis#0.000376011: 0.000848689)#0.00334687: 0.000631269)#0.0405254; 5
(((W_tropicalis#0.000320226: 9.77065e-05	W_mellicola#0.00261315: 9.77065e-05)#0.00133669: 2.19605e-05	W_sebi#0.000604135: 0.000119667)#0.0100535: 0.00136029	(W_muriae#0.0033455: 0.000791004	W_canadensis#0.000376011: 0.000791004)#0.00359094: 0.000688954)#0.037499; 5
(((W_tropicalis#0.000365622: 0.000109948	W_mellicola#0.0029836: 0.000109948)#0.00154853: 3.20185e-05	W_sebi#0.000689779: 0.000141967)#0.0110473: 0.00148151	(W_muriae#0.00381976: 0.00101633	W_canadensis#0.000429315: 0.00101633)#0.00626237: 0.000607141)#0.0420176; 5
(((W_tropicalis#0.000365622: 0.000109948	W_mellicola#0.0029836: 0.000109948)#0.00154853: 3.20185e-05	W_sebi#0.000689779: 0.000141967)#0.0110473: 0.00143863	(W_muriae#0.00381976: 0.00107375	W_canadensis#0.000429315: 0.00107375)#0.00397809: 0.000506843)#0.0452776; 5
(((W_tropicalis#0.000365622: 0.000109948	W_mellicola#0.0029836: 0.000109948)#0.00154853: 3.20185e-05	W_sebi#0.000689779: 0.000141967)#0.0110473: 0.00143863	(W_muriae#0.00381976: 0.00102473	W_canadensis#0.000429315: 0.00102473)#0.00416842: 0.00055587)#0.0441012; 5
(((W_tropicalis#0.000409494: 0.000112106	W_mellicola#0.00334161: 0.000112106)#0.00190506: 4.6896e-05	W_sebi#0.000772547: 0.000159002)#0.0123729: 0.00157421	(W_muriae#0.00427811: 0.00114769	W_canadensis#0.00048083: 0.00114769)#0.00631482: 0.000585524)#0.0504489; 5
(((W_tropicalis#0.00038154: 0.000104453	W_mellicola#0.0031135: 0.000104453)#0.00177501: 4.36946e-05	W_sebi#0.00071981: 0.000148148)#0.0115283: 0.00146675	(W_muriae#0.00398606: 0.000955623	W_canadensis#0.000448006: 0.000955623)#0.00397571: 0.00065927)#0.0458982; 5
(((W_tropicalis#0.00038154: 0.000104453	W_mellicola#0.0031135: 0.000104453)#0.00177501: 5.11208e-05	W_sebi#0.00071981: 0.000155574)#0.0132867: 0.00145932	(W_muriae#0.00398606: 0.000955623	W_canadensis#0.000321695: 0.000955623)#0.00495143: 0.00065927)#0.0446613; 5
(((W_tropicalis#0.00038154: 0.000104453	W_mellicola#0.0031135: 0.000104453)#0.0027715: 5.11208e-05	W_sebi#0.00071981: 0.000155574)#0.0109216: 0.00145932	(W_muriae#0.00398606: 0.000955623	W_canadensis#0.000321695: 0.000955623)#0.00650558: 0.00065927)#0.0429511; 5
(((W_tropicalis#0.000326228: 0.000104453	W_mellicola#0.0031135: 0.000104453)#0.0027715: 5.11208e-05	W_sebi#0.00071981: 0.000155574)#0.0133189: 0.00145932	(W_muriae#0.00398606: 0.000888206	W_canadensis#0.000321695: 0.000888206)#0.00859913: 0.000726687)#0.0407924; 5
(((W_tropicalis#0.000326228: 0.000107982	W_mellicola#0.0031135: 0.000107982)#0.00268093: 4.7592e-05	W_sebi#0.00071981: 0.000155574)#0.0109829: 0.00145932	(W_muriae#0.00398606: 0.000888206	W_canadensis#0.000321695: 0.000888206)#0.00584038: 0.000726687)#0.0388355; 5
(((W_tropicalis#0.000325983: 0.000107982	W_mellicola#0.0031135: 0.000107982)#0.00268093: 4.7592e-05	W_sebi#0.00071981: 0.000155574)#0.0121764: 0.00145932	(W_muriae#0.00398606: 0.000888206	W_canadensis#0.000321695: 0.000888206)#0.0050188: 0.000726687)#0.0404936; 5
(((W_tropicalis#0.000325983: 0.00012167	W_mellicola#0.0031135: 0.00012167)#0.00237931: 3.39034e-05	W_sebi#0.00071981: 0.000155574)#0.0121764: 0.00145932	(W_muriae#0.00398606: 0.000888206	W_canadensis#0.000321695: 0.000888206)#0.00655386: 0.000726687)#0.0400572; 5
(((W_tropicalis#0.000311472: 0.00010821	W_mellicola#0.0029749: 0.00010821)#0.00244241: 4.04387e-05	W_sebi#0.000687768: 0.000148649)#0.0106923: 0.00139436	(W_muriae#0.00518397: 0.000927379	W_canadensis#0.000307376: 0.000927379)#0.00573063: 0.00061563)#0.0351971; 5
(((W_tropicalis#0.000311472: 0.00010821	W_mellicola#0.0029749: 0.00010821)#0.00244241: 4.04387e-05	W_sebi#0.000687768: 0.000148649)#0.00985495: 0.00139436	(W_muriae#0.00518397: 0.000997627	W_canadensis#0.000307376: 0.000997627)#0.00532711: 0.000545382)#0.0351971; 5
(((W_tropicalis#0.000311472: 0.00010821	W_mellicola#0.0029749: 0.00010821)#0.00244241: 4.04387e-05	W_sebi#0.000687768: 0.000148649)#0.00909992: 0.00139436	(W_muriae#0.00518397: 0.000934676	W_canadensis#0.000307376: 0.000934676)#0.00781389: 0.000608333)#0.0335103; 5
(((W_tropicalis#0.000311472: 0.00010821	W_mellicola#0.0029749: 0.00010821)#0.00244241: 4.04387e-05	W_sebi#0.000687768: 0.000148649)#0.00909992: 0.00139436	(W_muriae#0.00518397: 0.000934676	W_canadensis#0.000307376: 0.000934676)#0.00515249: 0.000608333)#0.0335103; 5
(((W_tropicalis#0.000311472: 0.00010821	W_mellicola#0.0029749: 0.00010821)#0.00244241: 4.04387e-05	W_sebi#0.000687768: 0.000148649)#0.0114753: 0.00139436	(W_muriae#0.00518397: 0.000934676	W_canadensis#0.000307376: 0.000934676)#0.00647369: 0.000608333)#0.0324762; 5
(((W_tropicalis#0.000311472: 0.00010821	W_mellicola#0.0029749: 0.00010821)#0.00244241: 4.04387e-05	W_sebi#0.000687768: 0.000148649)#0.00933468: 0.00139436	(W_muriae#0.00518397: 0.000934676	W_canadensis#0.000307376: 0.000934676)#0.00647369: 0.000608333)#0.0311518; 5
(((W_tropicalis#0.000311472: 0.000100734	W_mellicola#0.0029749: 0.000100734)#0.00262367: 4.79146e-05	W_sebi#0.000687768: 0.000148649)#0.00933468: 0.00139436	(W_muriae#0.00412017: 0.000934676	W_canadensis#0.000307376: 0.000934676)#0.00741419: 0.000608333)#0.0311518; 5
(((W_tropicalis#0.000311472: 0.000100734	W_mellicola#0.0029749: 0.000100734)#0.00158078: 3.31284e-05	W_sebi#0.000687768: 0.000133863)#0.0110507: 0.00136686	(W_muriae#0.00412017: 0.000934676	W_canadensis#0.000307376: 0.000934676)#0.00521006: 0.000566051)#0.0307745; 5
(((W_tropicalis#0.000311472: 8.7512e-05	W_mellicola#0.0029749: 8.7512e-05)#0.00181961: 4.63505e-05	W_sebi#0.000687768: 0.000133863)#0.0110507: 0.00136686	(W_muriae#0.00412017: 0.00096243	W_canadensis#0.000307376: 0.00096243)#0.0038593: 0.000538297)#0.0328846; 5
(((W_tropicalis#0.000341078: 9.583e-05	W_mellicola#0.00325767: 9.583e-05)#0.00199257: 5.07561e-05	W_sebi#0.00075314: 0.000146586)#0.0121011: 0.00149678	(W_muriae#0.00451179: 0.000946561	W_canadensis#0.000336591: 0.000946561)#0.00680337: 0.000696808)#0.033431; 5
(((W_tropicalis#0.000305331: 8.57866e-05	W_mellicola#0.00291625: 8.57866e-05)#0.00178374: 4.54366e-05	W_sebi#0.000674208: 0.000131223)#0.012694: 0.00133991	(W_muriae#0.00403894: 0.000847358	W_canadensis#0.000301315: 0.000847358)#0.00609035: 0.000623779)#0.0291809; 5
(((W_tropicalis#0.000322785: 9.06903e-05	W_mellicola#0.00308295: 9.06903e-05)#0.0018857: 4.80339e-05	W_sebi#0.000712747: 0.000138724)#0.0120068: 0.00141651	(W_muriae#0.00426981: 0.000895795	W_canadensis#0.000318539: 0.000895795)#0.00643849: 0.000659436)#0.0321489; 5
(((W_tropicalis#0.000322785: 9.06903e-05	W_mellicola#0.00308295: 9.06903e-05)#0.0018857: 4.80339e-05	W_sebi#0.000712747: 0.000138724)#0.0143881: 0.00141651	(W_muriae#0.00426981: 0.000895795	W_canadensis#0.000318539: 0.000895795)#0.00643849: 0.000659436)#0.0333525; 5
(((W_tropicalis#0.000322785: 9.06903e-05	W_mellicola#0.00308295: 9.06903e-05)#0.0018857: 4.80339e-05	W_sebi#0.000712747: 0.000138724)#0.0124708: 0.00141651	(W_muriae#0.00426981: 0.000895795	W_canadensis#0.000318539: 0.000895795)#0.00643849: 0.000659436)#0.0333525; 5
(((W_tropicalis#0.000322785: 9.06903e-05	W_mellicola#0.00308295: 9.06903e-05)#0.0018857: 4.80339e-05	W_sebi#0.000712747: 0.000138724)#0.0101797: 0.00141651	(W_muriae#0.00426981: 0.000823984	W_canadensis#0.000318539: 0.000823984)#0.0052358: 0.000731247)#0.0361168; 5
(((W_tropicalis#0.000322785: 9.06903e-05	W_mellicola#0.00308295: 9.06903e-05)#0.0018857: 4.80339e-05	W_sebi#0.000712747: 0.000138724)#0.0120411: 0.00139611	(W_muriae#0.00426981: 0.000823984	W_canadensis#0.000318539: 0.000823984)#0.0052358: 0.000710848)#0.0399066; 5
(((W_tropicalis#0.000322785: 9.06903e-05	W_mellicola#0.00308295: 9.06903e-05)#0.0018857: 5.27271e-05	W_sebi#0.000712747: 0.000143417)#0.0132322: 0.00139141	(W_muriae#0.00426981: 0.000823984	W_canadensis#0.000318539: 0.000823984)#0.00283678: 0.000710848)#0.0399066; 5
(((W_tropicalis#0.000322785: 9.06903e-05	W_mellicola#0.00308295: 9.06903e-05)#0.0018857: 5.49127e-05	W_sebi#0.000712747: 0.000145603)#0.0120723: 0.00138923	(W_muriae#0.00426981: 0.000823984	W_canadensis#0.000318539: 0.000823984)#0.00481247: 0.000710848)#0.0370422; 5
(((W_tropicalis#0.000322785: 9.20834e-05	W_mellicola#0.00308295: 9.20834e-05)#0.00185717: 5.35197e-05	W_sebi#0.000712747: 0.000145603)#0.0140538: 0.00138923	(W_muriae#0.00426981: 0.000933069	W_canadensis#0.000318539: 0.000933069)#0.00424984: 0.000601764)#0.0370422; 5
(((W_tropicalis#0.000322785: 9.20834e-05	W_mellicola#0.00308295: 9.20834e-05)#0.00185717: 5.35197e-05	W_sebi#0.000712747: 0.000145603)#0.0140538: 0.00138923	(W_muriae#0.00426981: 0.000827175	W_canadensis#0.000318539: 0.000827175)#0.0047939: 0.000707657)#0.0344725; 5
(((W_tropicalis#0.000322785: 9.20834e-05	W_mellicola#0.00308295: 9.20834e-05)#0.00185717: 5.35197e-05	W_sebi#0.000712747: 0.000145603)#0.0132499: 0.00146232	(W_muriae#0.00426981: 0.000827175	W_canadensis#0.000318539: 0.000827175)#0.0047939: 0.000780752)#0.0316642; 5
(((W_tropicalis#0.000373759: 0.000114447	W_mellicola#0.00356981: 0.000114447)#0.00200349: 5.94027e-05	W_sebi#0.000825306: 0.00017385)#0.0125564: 0.00161545	(W_muriae#0.00494411: 0.000847416	W_canadensis#0.000368843: 0.000847416)#0.0080557: 0.000941887)#0.0381513; 5
(((W_tropicalis#0.000340846: 0.000104369	W_mellicola#0.00325545: 0.000104369)#0.00182706: 5.41717e-05	W_sebi#0.000752628: 0.00015854)#0.0120561: 0.0014732	(W_muriae#0.00450873: 0.000730173	W_canadensis#0.000336363: 0.000730173)#0.00705371: 0.000901562)#0.0365772; 5
(((W_tropicalis#0.000376847: 0.000115393	W_sebi#0.000832124: 0.000115393)#0.00202004: 5.98935e-05	W_mellicola#0.00359931: 0.000175286)#0.0151855: 0.0016288	(W_muriae#0.00498496: 0.000807297	W_canadensis#0.000371891: 0.000807297)#0.00553298: 0.000996789)#0.0404406; 5
(((W_tropicalis#0.000376847: 0.000121349	W_sebi#0.000832124: 0.000121349)#0.00192089: 5.39369e-05	W_mellicola#0.00359931: 0.000175286)#0.0132775: 0.00154644	(W_muriae#0.00498496: 0.000807297	W_canadensis#0.000371891: 0.000807297)#0.00706323: 0.000914427)#0.0399638; 5
(((W_tropicalis#0.000326541: 0.000123188	W_sebi#0.000721042: 0.000123188)#0.00142074: 2.86988e-05	W_mellicola#0.00311883: 0.000151887)#0.0093564: 0.0013913	(W_muriae#0.0043195: 0.000770515	W_canadensis#0.000322246: 0.000770515)#0.00555649: 0.000772673)#0.0323048; 5
(((W_tropicalis#0.000377721: 0.000142496	W_sebi#0.000834053: 0.000142496)#0.00164342: 3.31968e-05	W_mellicola#0.00360765: 0.000175692)#0.0108229: 0.00160936	(W_muriae#0.00499651: 0.000956601	W_canadensis#0.000372753: 0.000956601)#0.00598849: 0.000828456)#0.0353452; 5
(((W_tropicalis#0.000377721: 0.000142496	W_sebi#0.00103879: 0.000142496)#0.00164342: 3.31968e-05	W_mellicola#0.00360765: 0.000175692)#0.0108229: 0.00153583	(W_muriae#0.00499651: 0.000875077	W_canadensis#0.000372753: 0.000875077)#0.00654638: 0.000836443)#0.0368638; 5
(((W_tropicalis#0.000377721: 0.000155932	W_sebi#0.00103879: 0.000155932)#0.00204433: 1.97603e-05	W_mellicola#0.00360765: 0.000175692)#0.0136567: 0.00153583	(W_muriae#0.00499651: 0.000875077	W_canadensis#0.000372753: 0.000875077)#0.00654638: 0.000836443)#0.0368638; 5
(((W_tropicalis#0.000377721: 0.000155932	W_sebi#0.00103879: 0.000155932)#0.00204433: 1.97603e-05	W_mellicola#0.00360765: 0.000175692)#0.0112106: 0.00153583	(W_muriae#0.00499651: 0.000816358	W_canadensis#0.000372753: 0.000816358)#0.0049338: 0.000895162)#0.0368638; 5
(((W_tropicalis#0.000377721: 0.000160992	W_mellicola#0.00360765: 0.000160992)#0.00198008: 1.47003e-05	W_sebi#0.00103879: 0.000175692)#0.0112106: 0.00155384	(W_muriae#0.00499651: 0.000902089	W_canadensis#0.000372753: 0.000902089)#0.00625568: 0.000827447)#0.0340348; 5
(((W_tropicalis#0.000377721: 0.000160992	W_mellicola#0.00360765: 0.000160992)#0.00198008: 1.47003e-05	W_sebi#0.00103879: 0.000175692)#0.0112106: 0.00155384	(W_muriae#0.00499651: 0.000955102	W_canadensis#0.000372753: 0.000955102)#0.0044968: 0.000774434)#0.0314029; 5
(((W_tropicalis#0.000377721: 0.000160992	W_mellicola#0.00360765: 0.000160992)#0.00198008: 1.47003e-05	W_sebi#0.00103879: 0.000175692)#0.00926041: 0.00155384	(W_muriae#0.00499651: 0.000871379	W_canadensis#0.000372753: 0.000871379)#0.00610305: 0.000858157)#0.0334404; 5
(((W_tropicalis#0.000377721: 0.000159183	W_mellicola#0.00360765: 0.000159183)#0.00200258: 1.65097e-05	W_sebi#0.00103879: 0.000175692)#0.00996976: 0.00155384	(W_muriae#0.00499651: 0.000941001	W_canadensis#0.000372753: 0.000941001)#0.00735026: 0.000788535)#0.0334404; 5
(((W_tropicalis#0.000377721: 0.000159183	W_mellicola#0.00360765: 0.000159183)#0.00200258: 1.65097e-05	W_sebi#0.000678125: 0.000175692)#0.00996976: 0.00147655	(W_muriae#0.00499651: 0.00100626	W_canadensis#0.000372753: 0.00100626)#0.00687357: 0.000645979)#0.0325487; 5
(((W_tropicalis#0.000377721: 0.000159183	W_mellicola#0.00360765: 0.000159183)#0.00200258: 1.65097e-05	W_sebi#0.000678125: 0.000175692)#0.0117283: 0.00154801	(W_muriae#0.00499651: 0.00100626	W_canadensis#0.000372753: 0.00100626)#0.00797761: 0.000717445)#0.0296204; 5
(((W_tropicalis#0.000377721: 0.000202635	W_mellicola#0.00360765: 0.000202635)#0.0029044: 1.21717e-05	W_sebi#0.000678125: 0.000214806)#0.0109529: 0.0015089	(W_muriae#0.00403388: 0.00100626	W_canadensis#0.000372753: 0.00100626)#0.00797761: 0.000717445)#0.0327546; 5
(((W_tropicalis#0.000377721: 0.000202635	W_mellicola#0.00360765: 0.000202635)#0.0029044: 1.21717e-05	W_sebi#0.000678125: 0.000214806)#0.0109529: 0.0015089	(W_muriae#0.00403388: 0.00105668	W_canadensis#0.000372753: 0.00105668)#0.00595235: 0.00066703)#0.0304843; 5
(((W_tropicalis#0.000377721: 0.000202635	W_mellicola#0.00360765: 0.000202635)#0.0029044: 1.21717e-05	W_sebi#0.000678125: 0.000214806)#0.0109529: 0.0015089	(W_muriae#0.00403388: 0.00102859	W_canadensis#0.000372753: 0.00102859)#0.00409287: 0.000695118)#0.0304843; 5
(((W_tropicalis#0.000377721: 0.000202635	W_mellicola#0.00255344: 0.000202635)#0.0029044: 1.21717e-05	W_sebi#0.000678125: 0.000214806)#0.0109529: 0.0015821	(W_muriae#0.00403388: 0.00108483	W_canadensis#0.000372753: 0.00108483)#0.00388069: 0.000712083)#0.0276047; 5
(((W_tropicalis#0.000377721: 0.000202635	W_sebi#0.000678125: 0.000202635)#0.000622789: 2.57372e-05	W_mellicola#0.00255344: 0.000228372)#0.0108144: 0.00156854	(W_muriae#0.00403388: 0.00119813	W_canadensis#0.000372753: 0.00119813)#0.00351369: 0.000598775)#0.0260124; 5
(((W_tropicalis#0.000377721: 0.000202635	W_sebi#0.000678125: 0.000202635)#0.00118916: 2.03989e-05	W_mellicola#0.00255344: 0.000223033)#0.0110732: 0.00157387	(W_muriae#0.00403388: 0.0012871	W_canadensis#0.000372753: 0.0012871)#0.00327083: 0.000509811)#0.0260124; 5
(((W_tropicalis#0.000377721: 0.000202635	W_sebi#0.000678125: 0.000202635)#0.0033637: 2.03989e-05	W_mellicola#0.00255344: 0.000223033)#0.0125816: 0.0015525	(W_muriae#0.00403388: 0.0012871	W_canadensis#0.000372753: 0.0012871)#0.0058968: 0.000488432)#0.0263257; 5
(((W_tropicalis#0.000377721: 0.000202635	W_sebi#0.000678125: 0.000202635)#0.0033637: 2.41842e-05	W_mellicola#0.00255344: 0.000226819)#0.0137299: 0.00154871	(W_muriae#0.00403388: 0.00117921	W_canadensis#0.000372753: 0.00117921)#0.00643632: 0.000596322)#0.0284457; 5
(((W_tropicalis#0.000377721: 0.000202635	W_sebi#0.000678125: 0.000202635)#0.00500082: 2.41842e-05	W_mellicola#0.00255344: 0.000226819)#0.0137299: 0.00154871	(W_muriae#0.00403388: 0.00117921	W_canadensis#0.000372753: 0.00117921)#0.00643632: 0.000596322)#0.0284457; 5
(((W_tropicalis#0.000377721: 0.000202635	W_sebi#0.000678125: 0.000202635)#0.00500082: 4.96364e-06	W_mellicola#0.00255344: 0.000207598)#0.0163928: 0.00156793	(W_muriae#0.00403388: 0.00113477	W_canadensis#0.000436975: 0.00113477)#0.00668838: 0.000640761)#0.0308416; 5
(((W_tropicalis#0.000377721: 0.000202635	W_sebi#0.000678125: 0.000202635)#0.00264826: 4.96364e-06	W_mellicola#0.00255344: 0.000207598)#0.0163928: 0.00156793	(W_muriae#0.00456474: 0.00106617	W_canadensis#0.000436975: 0.00106617)#0.00711873: 0.000709363)#0.0327082; 5
(((W_tropicalis#0.000377721: 0.000202635	W_sebi#0.000678125: 0.000202635)#0.00264826: 4.96364e-06	W_mellicola#0.00255344: 0.000207598)#0.0129512: 0.00156793	(W_muriae#0.00456474: 0.00114572	W_canadensis#0.00025182: 0.00114572)#0.00662443: 0.000629808)#0.0317778; 5
(((W_tropicalis#0.000432529: 0.000232037	W_sebi#0.000776522: 0.000232037)#0.00303253: 5.68387e-06	W_mellicola#0.00292395: 0.000237721)#0.0131463: 0.00173412	(W_muriae#0.00522709: 0.00131197	W_canadensis#0.0013067: 0.00131197)#0.00603973: 0.000659871)#0.0354269; 5
(((W_tropicalis#0.000432529: 0.000232037	W_sebi#0.000776522: 0.000232037)#0.00303253: 5.68387e-06	W_mellicola#0.00292395: 0.000237721)#0.0147014: 0.00173412	(W_muriae#0.00522709: 0.0013878	W_canadensis#0.0013067: 0.0013878)#0.00748281: 0.000584042)#0.0369628; 5
(((W_tropicalis#0.000432529: 0.000232037	W_mellicola#0.00292395: 0.000232037)#0.000978059: 5.68387e-06	W_sebi#0.000776522: 0.000237721)#0.0147014: 0.00173412	(W_muriae#0.00522709: 0.00142289	W_canadensis#0.0013067: 0.00142289)#0.0054925: 0.00054895)#0.0348068; 5
(((W_tropicalis#0.000432529: 0.000232037	W_mellicola#0.00292395: 0.000232037)#0.00100261: 5.68387e-06	W_sebi#0.000776522: 0.000237721)#0.0128257: 0.00173412	(W_muriae#0.00522709: 0.00142289	W_canadensis#0.0013067: 0.00142289)#0.0054925: 0.00054895)#0.0334144; 5
(((W_tropicalis#0.000432529: 0.000232037	W_mellicola#0.00292395: 0.000232037)#0.00100261: 5.68387e-06	W_sebi#0.00082614: 0.000237721)#0.0128257: 0.00173412	(W_muriae#0.00522709: 0.00144993	W_canadensis#0.0013067: 0.00144993)#0.00310403: 0.000521911)#0.0350127; 5
(((W_tropicalis#0.000432529: 0.000232037	W_mellicola#0.00292395: 0.000232037)#0.00297796: 5.68387e-06	W_sebi#0.00082614: 0.000237721)#0.015061: 0.00173412	(W_muriae#0.00522709: 0.00144993	W_canadensis#0.0013067: 0.00144993)#0.00310403: 0.000521911)#0.0350127; 5
(((W_sebi#0.00082614: 0.000232037	W_mellicola#0.00292395: 0.000232037)#0.00116451: 5.68387e-06	W_tropicalis#0.000432529: 0.000237721)#0.0169706: 0.00173412	(W_muriae#0.00522709: 0.00140995	W_canadensis#0.0013067: 0.00140995)#0.00319204: 0.000561885)#0.0331002; 5
(((W_sebi#0.00082614: 0.000232037	W_mellicola#0.00292395: 0.000232037)#0.00116451: 5.68387e-06	W_tropicalis#0.000432529: 0.000237721)#0.0156035: 0.00173412	(W_muriae#0.00522709: 0.00151029	W_canadensis#0.0013067: 0.00151029)#0.00508052: 0.000461545)#0.0315079; 5
(((W_sebi#0.00082614: 0.000232037	W_mellicola#0.00292395: 0.000232037)#0.00135142: 5.68387e-06	W_tropicalis#0.000432529: 0.000237721)#0.0175126: 0.00173412	(W_muriae#0.00522709: 0.00156733	W_canadensis#0.0013067: 0.00156733)#0.0033778: 0.000404504)#0.0330457; 5
(((W_sebi#0.00082614: 0.000232037	W_mellicola#0.00292395: 0.000232037)#0.00367525: 5.68387e-06	W_tropicalis#0.000432529: 0.000237721)#0.0197159: 0.00173412	(W_muriae#0.00522709: 0.0016427	W_canadensis#0.000584744: 0.0016427)#0.00322283: 0.000329138)#0.031577; 5
(((W_sebi#0.00082614: 0.000232037	W_mellicola#0.00292395: 0.000232037)#0.0030272: 5.68387e-06	W_tropicalis#0.000432529: 0.000237721)#0.0197159: 0.00173412	(W_muriae#0.00522709: 0.00155942	W_canadensis#0.000584744: 0.00155942)#0.00339494: 0.000412414)#0.0324999; 5
(((W_sebi#0.00082614: 0.000232037	W_mellicola#0.00292395: 0.000232037)#0.0030272: 5.68387e-06	W_tropicalis#0.000432529: 0.000237721)#0.0197159: 0.00173412	(W_muriae#0.00522709: 0.00145307	W_canadensis#0.000584744: 0.00145307)#0.00364343: 0.000518771)#0.0311352; 5
(((W_sebi#0.00082614: 0.000232037	W_mellicola#0.00292395: 0.000232037)#0.0030272: 5.68387e-06	W_tropicalis#0.000432529: 0.000237721)#0.0170567: 0.00173412	(W_muriae#0.00522709: 0.00135768	W_canadensis#0.000584744: 0.00135768)#0.0038994: 0.000614156)#0.030011; 5
(((W_sebi#0.00110067: 0.000232037	W_mellicola#0.00292395: 0.000232037)#0.0030272: 5.68387e-06	W_tropicalis#0.000432529: 0.000237721)#0.0170567: 0.00177037	(W_muriae#0.00522709: 0.00135768	W_canadensis#0.000584744: 0.00135768)#0.0038994: 0.000650407)#0.0294692; 5
(((W_tropicalis#0.000432529: 0.000232037	W_mellicola#0.00292395: 0.000232037)#0.0030272: 5.68387e-06	W_sebi#0.00110067: 0.000237721)#0.0151841: 0.00167117	(W_muriae#0.00522709: 0.00139467	W_canadensis#0.000584744: 0.00139467)#0.00379598: 0.000514222)#0.0331944; 5
(((W_tropicalis#0.000432529: 0.000232037	W_mellicola#0.00292395: 0.000232037)#0.0030272: 5.68387e-06	W_sebi#0.00110067: 0.000237721)#0.0132325: 0.00167117	(W_muriae#0.00522709: 0.00131691	W_canadensis#0.000584744: 0.00131691)#0.00402011: 0.000591978)#0.0348637; 5
(((W_tropicalis#0.000432529: 0.000232037	W_mellicola#0.00292395: 0.000232037)#0.00555037: 5.68387e-06	W_sebi#0.00110067: 0.000237721)#0.0160755: 0.00167117	(W_muriae#0.00522709: 0.00137899	W_canadensis#0.000584744: 0.00137899)#0.00609588: 0.000529902)#0.0331738; 5
(((W_tropicalis#0.000432529: 0.000232037	W_mellicola#0.00292395: 0.000232037)#0.00555037: 5.68387e-06	W_sebi#0.00110067: 0.000237721)#0.0134031: 0.00177568	(W_muriae#0.00522709: 0.00126809	W_canadensis#0.000684027: 0.00126809)#0.00556783: 0.00074531)#0.0314519; 5
(((W_tropicalis#0.000432529: 0.000232037	W_mellicola#0.00292395: 0.000232037)#0.00688443: 5.68387e-06	W_sebi#0.00110067: 0.000237721)#0.0142831: 0.00177568	(W_muriae#0.00522709: 0.00126809	W_canadensis#0.000684027: 0.00126809)#0.00556783: 0.00074531)#0.0333325; 5
(((W_tropicalis#0.000374378: 0.000200841	W_mellicola#0.00253084: 0.000200841)#0.00595887: 4.91971e-06	W_sebi#0.000952691: 0.000205761)#0.0106584: 0.00153695	(W_muriae#0.00452434: 0.0010976	W_canadensis#0.000592064: 0.0010976)#0.00481927: 0.000645108)#0.0300999; 5
(((W_sebi#0.00101744: 0.000214491	W_mellicola#0.00270285: 0.000214491)#0.00636387: 5.25408e-06	W_tropicalis#0.000399823: 0.000219746)#0.0113828: 0.00160611	(W_muriae#0.00483184: 0.00129933	W_canadensis#0.000632304: 0.00129933)#0.00464323: 0.000526519)#0.0327672; 5
(((W_sebi#0.00101744: 0.000214491	W_mellicola#0.00383475: 0.000214491)#0.00431185: 5.25408e-06	W_tropicalis#0.000399823: 0.000219746)#0.0113828: 0.00160611	(W_muriae#0.00483184: 0.00129933	W_canadensis#0.000632304: 0.00129933)#0.00464323: 0.000526519)#0.0296972; 5
(((W_sebi#0.000931414: 0.000214491	W_mellicola#0.00383475: 0.000214491)#0.00262328: 5.25408e-06	W_tropicalis#0.000399823: 0.000219746)#0.0113828: 0.00160611	(W_muriae#0.00483184: 0.00138494	W_canadensis#0.000632304: 0.00138494)#0.00435623: 0.000440916)#0.0273349; 5
(((W_sebi#0.00107745: 0.000248122	W_mellicola#0.004436: 0.000248122)#0.00303458: 6.07787e-06	W_tropicalis#0.000462511: 0.0002542)#0.0131675: 0.00185793	(W_muriae#0.00558943: 0.00167729	W_canadensis#0.000731443: 0.00167729)#0.00481329: 0.000434839)#0.0354566; 5
(((W_sebi#0.000862556: 0.000248122	W_mellicola#0.004436: 0.000248122)#0.00303458: 6.07787e-06	W_tropicalis#0.000462511: 0.0002542)#0.0131675: 0.00185793	(W_muriae#0.00558943: 0.00179451	W_canadensis#0.000731443: 0.00179451)#0.00586877: 0.000317615)#0.0334785; 5
(((W_sebi#0.000862556: 0.000248122	W_mellicola#0.00296755: 0.000248122)#0.00303458: 6.07787e-06	W_tropicalis#0.000462511: 0.0002542)#0.014724: 0.00185793	(W_muriae#0.00558943: 0.00176653	W_canadensis#0.000731443: 0.00176653)#0.00828689: 0.000345604)#0.0312577; 5
(((W_sebi#0.000775261: 0.000223011	W_mellicola#0.00266721: 0.000223011)#0.00272747: 5.46276e-06	W_tropicalis#0.000415703: 0.000228473)#0.0112629: 0.0016699	(W_muriae#0.00502375: 0.00153817	W_canadensis#0.000657418: 0.00153817)#0.00593976: 0.000360203)#0.0295593; 5
(((W_tropicalis#0.000415703: 0.000223011	W_mellicola#0.00266721: 0.000223011)#0.000841672: 5.46276e-06	W_sebi#0.000775261: 0.000228473)#0.0103458: 0.0016699	(W_muriae#0.00502375: 0.00162818	W_canadensis#0.000657418: 0.00162818)#0.00561139: 0.000270191)#0.0295593; 5
(((W_tropicalis#0.000415703: 0.000223011	W_mellicola#0.00266721: 0.000223011)#0.00103345: 5.46276e-06	W_sebi#0.000775261: 0.000228473)#0.0131717: 0.0016699	(W_muriae#0.00502375: 0.00153345	W_canadensis#0.000657418: 0.00153345)#0.007499: 0.000364919)#0.0295593; 5
(((W_tropicalis#0.000478438: 0.000256666	W_mellicola#0.00306973: 0.000256666)#0.000764318: 6.28716e-06	W_sebi#0.000892258: 0.000262953)#0.0151595: 0.00192191	(W_muriae#0.0057819: 0.00184795	W_canadensis#0.00075663: 0.00184795)#0.00667003: 0.000336911)#0.0340202; 5
(((W_tropicalis#0.000421966: 0.00022637	W_mellicola#0.0027074: 0.00022637)#0.000674102: 5.54506e-06	W_sebi#0.00078694: 0.000231915)#0.0133702: 0.00169506	(W_muriae#0.00509943: 0.00172346	W_canadensis#0.000315913: 0.00172346)#0.00556315: 0.000203516)#0.0289663; 5
(((W_tropicalis#0.000421966: 0.00022637	W_mellicola#0.0027074: 0.00022637)#0.00158968: 5.54506e-06	W_sebi#0.000632617: 0.000231915)#0.0113148: 0.00169506	(W_muriae#0.00509943: 0.00166377	W_canadensis#0.000278286: 0.00166377)#0.0039468: 0.000263205)#0.0308691; 5
(((W_sebi#0.000632617: 0.00022637	W_mellicola#0.0027074: 0.00022637)#0.000930512: 5.54506e-06	W_tropicalis#0.000421966: 0.000231915)#0.0135459: 0.00169506	(W_muriae#0.00509943: 0.00158655	W_canadensis#0.000278286: 0.00158655)#0.00189107: 0.000340424)#0.031912; 5
(((W_sebi#0.000632617: 0.00022637	W_mellicola#0.0027074: 0.00022637)#0.000930512: 5.54506e-06	W_tropicalis#0.000421966: 0.000231915)#0.0141396: 0.00169506	(W_muriae#0.00509943: 0.00158655	W_canadensis#0.000278286: 0.00158655)#0.00189107: 0.000340424)#0.0293781; 5
(((W_sebi#0.000632617: 0.00022637	W_mellicola#0.0027074: 0.00022637)#0.00294562: 5.54506e-06	W_tropicalis#0.000421966: 0.000231915)#0.0141396: 0.00169506	(W_muriae#0.00509943: 0.00158655	W_canadensis#0.000278286: 0.00158655)#0.00284817: 0.000340424)#0.0318653; 5
(((W_sebi#0.000632617: 0.00022637	W_mellicola#0.0027074: 0.00022637)#0.00294562: 5.54506e-06	W_tropicalis#0.000421966: 0.000231915)#0.0118972: 0.00169506	(W_muriae#0.00509943: 0.00167157	W_canadensis#0.000278286: 0.00167157)#0.00482007: 0.000255401)#0.0288221; 5
(((W_sebi#0.000591353: 0.00022637	W_mellicola#0.0027074: 0.00022637)#0.00294562: 5.54506e-06	W_tropicalis#0.000421966: 0.000231915)#0.0136096: 0.00169506	(W_muriae#0.00509943: 0.00159253	W_canadensis#0.000278286: 0.00159253)#0.00505931: 0.000334445)#0.0320286; 5
(((W_sebi#0.000591353: 0.00022637	W_mellicola#0.0027074: 0.00022637)#0.00150784: 5.54506e-06	W_tropicalis#0.000421966: 0.000231915)#0.0124419: 0.00169506	(W_muriae#0.00509943: 0.00161521	W_canadensis#0.000278286: 0.00161521)#0.0056665: 0.000311763)#0.0320286; 5
(((W_sebi#0.000591353: 0.00022637	W_mellicola#0.0027074: 0.00022637)#0.00116084: 5.54506e-06	W_tropicalis#0.000421966: 0.000231915)#0.00983627: 0.00167038	(W_muriae#0.00509943: 0.00168635	W_canadensis#0.000278286: 0.00168635)#0.00624661: 0.000215946)#0.0346779; 5
(((W_sebi#0.000591353: 0.00022637	W_mellicola#0.0027074: 0.00022637)#0.000655523: 5.54506e-06	W_tropicalis#0.000421966: 0.000231915)#0.00928269: 0.00167038	(W_muriae#0.00509943: 0.00175313	W_canadensis#0.000278286: 0.00175313)#0.00538193: 0.000149167)#0.0346779; 5
(W_muriae#0.00587772: 0.00219263	(((W_sebi#0.000681607: 0.000260919	W_mellicola#0.00312061: 0.000260919)#0.00075557: 6.39136e-06	W_tropicalis#0.000486367: 0.000267311)#0.0106994: 0.00183334	W_canadensis#0.000320758: 0.00210065)#0.00596723: 9.19794e-05)#0.0389196; 5
(W_muriae#0.00587772: 0.00219263	(((W_sebi#0.000681607: 0.000260919	W_mellicola#0.00312061: 0.000260919)#0.000615721: 6.39136e-06	W_tropicalis#0.000486367: 0.000267311)#0.0124316: 0.00183334	W_canadensis#0.000320758: 0.00210065)#0.00450683: 9.19794e-05)#0.035972; 5
(W_muriae#0.00587772: 0.00219263	(((W_sebi#0.000860554: 0.000260919	W_mellicola#0.00312061: 0.000260919)#0.000615721: 6.39136e-06	W_tropicalis#0.000486367: 0.000267311)#0.0111251: 0.00183334	W_canadensis#0.000320758: 0.00210065)#0.00450683: 9.19794e-05)#0.035972; 5
(W_muriae#0.00587772: 0.00219263	(((W_sebi#0.000860554: 0.000260919	W_mellicola#0.00312061: 0.000260919)#0.000615721: 6.39136e-06	W_canadensis#0.000320758: 0.000267311)#0.0130787: 0.00189233	W_tropicalis#0.000486367: 0.00215964)#0.00619177: 3.2989e-05)#0.0352248; 5
(W_muriae#0.00587772: 0.00219263	(((W_canadensis#0.000320758: 0.000260919	W_mellicola#0.00312061: 0.000260919)#0.000615721: 6.39136e-06	W_sebi#0.000860554: 0.000267311)#0.0130787: 0.00189108	W_tropicalis#0.000486367: 0.00215839)#0.00551436: 3.42386e-05)#0.0373301; 5
(W_muriae#0.00587772: 0.00219263	(((W_canadensis#0.000471227: 0.000260919	W_mellicola#0.00312061: 0.000260919)#0.000656502: 6.39136e-06	W_sebi#0.000860554: 0.000267311)#0.0107573: 0.00189108	W_tropicalis#0.000486367: 0.00215839)#0.00337551: 3.42386e-05)#0.0373301; 5
(((W_canadensis#0.000471227: 0.000260919	W_mellicola#0.00312061: 0.000260919)#0.00318409: 6.39136e-06	W_sebi#0.000860554: 0.000267311)#0.0121248: 0.00192532	(W_muriae#0.00587772: 0.00206515	W_tropicalis#0.000486367: 0.00206515)#0.00432765: 0.000127475)#0.0396264; 5
(((W_canadensis#0.000451241: 0.000249853	W_mellicola#0.00298825: 0.000249853)#0.00141784: 6.12029e-06	W_sebi#0.000824056: 0.000255973)#0.0116105: 0.00184366	(W_muriae#0.00562843: 0.00197756	W_tropicalis#0.000465739: 0.00197756)#0.00523703: 0.000122069)#0.0379457; 5
(W_muriae#0.00562843: 0.00209963	(((W_canadensis#0.000451241: 0.000249853	W_mellicola#0.00298825: 0.000249853)#0.00141784: 6.12029e-06	W_sebi#0.000824056: 0.000255973)#0.0116105: 0.00176569	W_tropicalis#0.000465739: 0.00202166)#0.00683813: 7.7971e-05)#0.0359482; 5
(W_muriae#0.00562843: 0.00209963	(((W_canadensis#0.000451241: 0.000249853	W_mellicola#0.00298825: 0.000249853)#0.00141784: 6.12029e-06	W_sebi#0.000824056: 0.000255973)#0.0116105: 0.001813	W_tropicalis#0.000465739: 0.00206897)#0.0082201: 3.06616e-05)#0.0341385; 5
(W_tropicalis#0.000465739: 0.00210035	(((W_canadensis#0.000451241: 0.000249853	W_mellicola#0.00298825: 0.000249853)#0.00141784: 6.12029e-06	W_sebi#0.000824056: 0.000255973)#0.0116105: 0.00175885	W_muriae#0.00562843: 0.00201483)#0.00582895: 8.55278e-05)#0.0341267; 5
(W_tropicalis#0.000465739: 0.00210035	(((W_canadensis#0.000451241: 0.000249853	W_mellicola#0.00298825: 0.000249853)#0.00141784: 6.12029e-06	W_sebi#0.000824056: 0.000255973)#0.0116105: 0.00182859	W_muriae#0.00562843: 0.00208457)#0.00438809: 1.57881e-05)#0.0353717; 5
(W_muriae#0.00562843: 0.00210035	(((W_canadensis#0.000451241: 0.000249853	W_mellicola#0.00404551: 0.000249853)#0.00157572: 6.12029e-06	W_sebi#0.00117473: 0.000255973)#0.010443: 0.00182859	W_tropicalis#0.000708881: 0.00208457)#0.00210343: 1.57881e-05)#0.0353717; 5
(W_muriae#0.00562843: 0.00210035	(((W_sebi#0.00117473: 0.000249853	W_mellicola#0.00404551: 0.000249853)#0.00157572: 6.12029e-06	W_canadensis#0.000451241: 0.000255973)#0.012201: 0.00182859	W_tropicalis#0.000708881: 0.00208457)#0.00210343: 1.57881e-05)#0.0324907; 5
(W_muriae#0.00562843: 0.00210035	(((W_sebi#0.00117473: 0.000249853	W_mellicola#0.00404551: 0.000249853)#0.00157572: 6.12029e-06	W_canadensis#0.000451241: 0.000255973)#0.0132748: 0.00179135	W_tropicalis#0.000708881: 0.00204733)#0.00214169: 5.30266e-05)#0.0324907; 5
(W_muriae#0.00562843: 0.00210035	(((W_canadensis#0.000427127: 0.000249853	W_mellicola#0.00404551: 0.000249853)#0.00157572: 6.12029e-06	W_sebi#0.00117473: 0.000255973)#0.0132748: 0.00179135	W_tropicalis#0.000708881: 0.00204733)#0.00214169: 5.30266e-05)#0.0324907; 5
(W_muriae#0.00562843: 0.00210035	(((W_canadensis#0.000427127: 0.000249853	W_mellicola#0.00404551: 0.000249853)#0.00157572: 6.12029e-06	W_tropicalis#0.000708881: 0.000255973)#0.0132748: 0.00179135	W_sebi#0.00117473: 0.00204733)#0.00214169: 5.30266e-05)#0.0347079; 5
(W_muriae#0.00643527: 0.00240144	(((W_canadensis#0.000488356: 0.000285669	W_mellicola#0.00462543: 0.000285669)#0.00180159: 6.99763e-06	W_tropicalis#0.000810498: 0.000292667)#0.0125357: 0.00204814	W_sebi#0.00142276: 0.00234081)#0.0024487: 6.0628e-05)#0.0412837; 5
(W_muriae#0.00643527: 0.00240144	(((W_canadensis#0.000488356: 0.000285669	W_tropicalis#0.000810498: 0.000285669)#0.00180159: 6.99763e-06	W_mellicola#0.00332333: 0.000292667)#0.0125357: 0.00204814	W_sebi#0.00142276: 0.00234081)#0.0024487: 6.0628e-05)#0.0381561; 5
(W_muriae#0.00643527: 0.00240144	(((W_canadensis#0.000488356: 0.000285669	W_tropicalis#0.000810498: 0.000285669)#0.00180159: 6.99763e-06	W_mellicola#0.004778: 0.000292667)#0.0110882: 0.00208397	W_sebi#0.00125147: 0.00237663)#0.00241179: 2.48056e-05)#0.0397958; 5
(W_sebi#0.00125147: 0.00240144	(((W_canadensis#0.000488356: 0.0002526	W_tropicalis#0.000810498: 0.0002526)#0.000514434: 4.00675e-05	W_mellicola#0.004778: 0.000292667)#0.013035: 0.00208397	W_muriae#0.00643527: 0.00237663)#0.000663828: 2.48056e-05)#0.0397958; 5
(W_sebi#0.00125147: 0.00240144	(((W_canadensis#0.000922416: 0.0002526	W_tropicalis#0.000810498: 0.0002526)#0.000762023: 1.12985e-05	W_mellicola#0.00326269: 0.000263898)#0.013198: 0.00211274	W_muriae#0.00643527: 0.00237663)#0.00120479: 2.48056e-05)#0.0379231; 5
(W_muriae#0.00545876: 0.00203704	(((W_canadensis#0.000796474: 0.000214269	W_tropicalis#0.000687511: 0.000214269)#0.000646391: 9.58401e-06	W_mellicola#0.0027676: 0.000223853)#0.00922161: 0.00179214	W_sebi#0.00106157: 0.002016)#0.00102197: 2.10416e-05)#0.0321685; 5
(W_muriae#0.0060217: 0.00224711	(((W_canadensis#0.000717312: 0.000236366	W_tropicalis#0.000758411: 0.000236366)#0.000713051: 1.05724e-05	W_mellicola#0.00305301: 0.000246938)#0.0101726: 0.00197696	W_sebi#0.00117104: 0.0022239)#0.00112736: 2.32115e-05)#0.0330474; 5
(W_muriae#0.0060217: 0.00224711	(((W_canadensis#0.000717312: 0.000236366	W_tropicalis#0.000758411: 0.000236366)#0.00131391: 1.05724e-05	W_mellicola#0.00305301: 0.000246938)#0.0118641: 0.00197696	W_sebi#0.00159715: 0.0022239)#0.00112736: 2.32115e-05)#0.0322502; 5
(W_muriae#0.0060217: 0.00224711	(((W_canadensis#0.000717312: 0.000236366	W_tropicalis#0.000833277: 0.000236366)#0.00131391: 1.05724e-05	W_mellicola#0.00305301: 0.000246938)#0.0118641: 0.00197696	W_sebi#0.00159715: 0.0022239)#0.00112736: 2.32115e-05)#0.0322502; 5
(W_muriae#0.0060217: 0.00224711	(((W_canadensis#0.000717312: 0.000236366	W_tropicalis#0.000833277: 0.000236366)#0.00131391: 1.05724e-05	W_mellicola#0.00305301: 0.000246938)#0.0118641: 0.00193975	W_sebi#0.00159715: 0.00218669)#0.00271765: 6.04199e-05)#0.0297094; 5
(W_muriae#0.00453959: 0.00224711	(((W_canadensis#0.000717312: 0.000236366	W_tropicalis#0.000833277: 0.000236366)#0.00131391: 1.05724e-05	W_mellicola#0.00305301: 0.000246938)#0.00959095: 0.00196407	W_sebi#0.00207846: 0.00221101)#0.00268775: 3.60954e-05)#0.0323942; 5
(W_muriae#0.00453959: 0.00224711	(((W_canadensis#0.000717312: 0.000235574	W_tropicalis#0.000833277: 0.000235574)#0.000932265: 1.13641e-05	W_mellicola#0.00305301: 0.000246938)#0.00959095: 0.00196407	W_sebi#0.00207846: 0.00221101)#0.00268775: 3.60954e-05)#0.030817; 5
(W_muriae#0.00453959: 0.00224711	(((W_canadensis#0.000717312: 0.000235574	W_tropicalis#0.000833277: 0.000235574)#0.000932265: 1.13641e-05	W_mellicola#0.00305301: 0.000246938)#0.00959095: 0.00196407	W_sebi#0.00207846: 0.00221101)#0.00123042: 3.60954e-05)#0.0286957; 5
(W_muriae#0.00453959: 0.00224711	(((W_canadensis#0.000717312: 0.000235574	W_tropicalis#0.000833277: 0.000235574)#0.000932265: 1.13641e-05	W_mellicola#0.00305301: 0.000246938)#0.0115655: 0.00196407	W_sebi#0.00207846: 0.00221101)#0.00301919: 3.60954e-05)#0.0280832; 5
(W_muriae#0.00453959: 0.00224711	(((W_canadensis#0.000717312: 0.000211353	W_tropicalis#0.000833277: 0.000211353)#0.00207987: 3.55851e-05	W_mellicola#0.00305301: 0.000246938)#0.0115655: 0.00196407	W_sebi#0.00207846: 0.00221101)#0.00301919: 3.60954e-05)#0.0296994; 5
(W_muriae#0.00453959: 0.00224711	(((W_canadensis#0.000361088: 0.000185645	W_tropicalis#0.000833277: 0.000185645)#0.00236789: 6.12931e-05	W_mellicola#0.00305301: 0.000246938)#0.0115655: 0.00188935	W_sebi#0.00207846: 0.00213629)#0.00459527: 0.000110817)#0.0323601; 5
(W_muriae#0.00453959: 0.00224711	(((W_canadensis#0.000361088: 0.000209252	W_tropicalis#0.000833277: 0.000209252)#0.00210075: 3.76863e-05	W_mellicola#0.00305301: 0.000246938)#0.0115655: 0.00188935	W_sebi#0.00207846: 0.00213629)#0.00285305: 0.000110817)#0.0328835; 5
(W_muriae#0.00453959: 0.00224711	(((W_canadensis#0.000361088: 0.000220216	W_tropicalis#0.00106178: 0.000220216)#0.000539456: 2.67229e-05	W_mellicola#0.00305301: 0.000246938)#0.0115655: 0.00192691	W_sebi#0.00207846: 0.00217385)#0.00280376: 7.32586e-05)#0.0351332; 5
(W_muriae#0.00453959: 0.00224711	(((W_canadensis#0.000361088: 0.000220216	W_tropicalis#0.00106178: 0.000220216)#0.00258464: 2.67229e-05	W_mellicola#0.00305301: 0.000246938)#0.0115655: 0.00192691	W_sebi#0.00207846: 0.00217385)#0.00280376: 7.32586e-05)#0.0351332; 5
(W_muriae#0.00413809: 0.00204836	(((W_canadensis#0.000329151: 0.000214962	W_tropicalis#0.000967866: 0.000214962)#0.00220015: 2.90687e-05	W_mellicola#0.00278299: 0.000244031)#0.0117181: 0.00173755	W_sebi#0.00189463: 0.00198158)#0.00255578: 6.67792e-05)#0.0300438; 5
(((W_canadensis#0.000389444: 0.000254338	W_tropicalis#0.00114515: 0.000254338)#0.00085558: 5.41315e-05	W_mellicola#0.00329276: 0.000308469)#0.0111427: 0.0021151	(W_muriae#0.00489608: 0.00239003	W_sebi#0.00224168: 0.00239003)#0.0029664: 3.35392e-05)#0.0347905; 5
(W_muriae#0.0046048: 0.00227939	(((W_canadensis#0.000366274: 0.000239206	W_tropicalis#0.00107703: 0.000239206)#0.000804679: 5.09111e-05	W_mellicola#0.00309686: 0.000290117)#0.0104798: 0.00195772	W_sebi#0.00210831: 0.00224784)#0.00278992: 3.15439e-05)#0.0305893; 5
(W_muriae#0.0046048: 0.00227939	(((W_canadensis#0.000366274: 0.000239206	W_tropicalis#0.00107703: 0.000239206)#0.00177082: 5.09111e-05	W_mellicola#0.00309686: 0.000290117)#0.00897678: 0.00192348	W_sebi#0.00210831: 0.0022136)#0.00283307: 6.57865e-05)#0.0332561; 5
(W_muriae#0.0046048: 0.00227939	(((W_canadensis#0.000366274: 0.000239206	W_tropicalis#0.00107703: 0.000239206)#0.0008101: 5.69581e-05	W_mellicola#0.00309686: 0.000296164)#0.00879349: 0.00193512	W_sebi#0.00277805: 0.00223128)#0.00281062: 4.81008e-05)#0.0346054; 5
(W_muriae#0.0046048: 0.00227939	(((W_canadensis#0.000366274: 0.000239206	W_tropicalis#0.000220705: 0.000239206)#0.00240091: 5.69581e-05	W_mellicola#0.00309686: 0.000296164)#0.00879349: 0.00193512	W_sebi#0.00277805: 0.00223128)#0.00281062: 4.81008e-05)#0.0317243; 5
(W_muriae#0.0046048: 0.00227939	(((W_canadensis#0.000366274: 0.000252315	W_tropicalis#0.000220705: 0.000252315)#0.00227617: 4.38494e-05	W_mellicola#0.00309686: 0.000296164)#0.0103398: 0.0019579	W_sebi#0.00277805: 0.00225407)#0.00278221: 2.53169e-05)#0.0317243; 5
(W_muriae#0.00421276: 0.00208533	(((W_canadensis#0.000335091: 0.000242687	W_tropicalis#0.000391335: 0.000242687)#0.00335507: 2.4891e-05	W_mellicola#0.00283321: 0.000267578)#0.00957872: 0.00179459	W_sebi#0.00254153: 0.00206217)#0.00254534: 2.31615e-05)#0.027354; 5
(W_muriae#0.00421276: 0.00208533	(((W_mellicola#0.00283321: 0.000242687	W_tropicalis#0.000391335: 0.000242687)#0.00155836: 2.4891e-05	W_canadensis#0.000335091: 0.000267578)#0.0116898: 0.00179459	W_sebi#0.00254153: 0.00206217)#0.00254534: 2.31615e-05)#0.0261133; 5
(W_muriae#0.00421276: 0.00208533	(((W_mellicola#0.00283321: 0.000242687	W_tropicalis#0.000391335: 0.000242687)#0.00155836: 2.4891e-05	W_canadensis#0.000335091: 0.000267578)#0.0116898: 0.00175265	W_sebi#0.00254153: 0.00202023)#0.00259818: 6.51e-05)#0.0261133; 5
(W_muriae#0.00421276: 0.00208533	(((W_canadensis#0.000335091: 0.000242687	W_tropicalis#0.000391335: 0.000242687)#0.000434039: 2.51653e-05	W_mellicola#0.00283321: 0.000267852)#0.0116778: 0.00175237	W_sebi#0.00254153: 0.00202023)#0.00259818: 6.51e-05)#0.0261133; 5
(W_muriae#0.00395781: 0.00195913	(((W_canadensis#0.000314812: 0.000228	W_tropicalis#0.000367651: 0.000228)#0.000407772: 5.42916e-05	W_mellicola#0.00266174: 0.000282291)#0.00784579: 0.00161567	W_sebi#0.00238772: 0.00189796)#0.00454543: 6.11602e-05)#0.024533; 5
(W_muriae#0.00395781: 0.00195913	(((W_canadensis#0.000314812: 0.000228	W_tropicalis#0.000367651: 0.000228)#0.00192672: 4.50793e-05	W_mellicola#0.00266174: 0.000273079)#0.00811047: 0.00162489	W_sebi#0.00238772: 0.00189796)#0.00454543: 6.11602e-05)#0.024533; 5
(W_muriae#0.00395781: 0.00195913	(((W_canadensis#0.000314812: 0.000228	W_tropicalis#0.000367651: 0.000228)#0.00192672: 4.50793e-05	W_mellicola#0.00266174: 0.000273079)#0.00883452: 0.00162489	W_sebi#0.00238772: 0.00189796)#0.00335272: 6.11602e-05)#0.0270685; 5
(W_muriae#0.00395781: 0.00195913	(((W_canadensis#0.000314812: 0.000271078	W_tropicalis#0.000367651: 0.000271078)#0.00162054: 2.66457e-06	W_mellicola#0.00266174: 0.000273743)#0.0105039: 0.00166425	W_sebi#0.00238772: 0.00193799)#0.00551625: 2.11323e-05)#0.0257387; 5
(W_muriae#0.00429563: 0.00212634	(((W_canadensis#0.000341682: 0.000294216	W_tropicalis#0.000399032: 0.000294216)#0.00035066: 2.892e-06	W_mellicola#0.00288893: 0.000297108)#0.0114004: 0.00175545	W_sebi#0.00259152: 0.00205256)#0.00723531: 7.37815e-05)#0.0264815; 5
(W_muriae#0.00429563: 0.00212634	(((W_canadensis#0.000341682: 0.000238808	W_tropicalis#0.000399032: 0.000238808)#0.00138457: 5.82998e-05	W_mellicola#0.00288893: 0.000297108)#0.0114004: 0.00175545	W_sebi#0.00259152: 0.00205256)#0.00723531: 7.37815e-05)#0.0264815; 5
(((W_canadensis#0.000341682: 0.000255267	W_tropicalis#0.000399032: 0.000255267)#0.00170201: 4.18408e-05	W_mellicola#0.00288893: 0.000297108)#0.00985921: 0.00182924	(W_muriae#0.00429563: 0.0021108	W_sebi#0.00259152: 0.0021108)#0.0070357: 1.55473e-05)#0.0264815; 5
(((W_canadensis#0.00036814: 0.000292576	W_tropicalis#0.00042993: 0.000292576)#0.00172385: 2.75376e-05	W_mellicola#0.00311263: 0.000320114)#0.0106226: 0.00197088	(W_muriae#0.00462825: 0.00217752	W_sebi#0.00279219: 0.00217752)#0.00791723: 0.000113478)#0.0256399; 5
(((W_mellicola#0.00311263: 0.000292576	W_tropicalis#0.00042993: 0.000292576)#0.00172385: 2.75376e-05	W_canadensis#0.00036814: 0.000320114)#0.0106226: 0.00197088	(W_muriae#0.00462825: 0.00217752	W_sebi#0.00279219: 0.00217752)#0.00599371: 0.000113478)#0.0274979; 5
(((W_canadensis#0.00036814: 0.000235498	W_tropicalis#0.00042993: 0.000235498)#0.00214166: 8.46157e-05	W_mellicola#0.00311263: 0.000320114)#0.0106226: 0.00197088	(W_muriae#0.00462825: 0.00226335	W_sebi#0.00231877: 0.00226335)#0.00576641: 2.7646e-05)#0.0300804; 5
(((W_canadensis#0.00036814: 0.000235498	W_tropicalis#0.00042993: 0.000235498)#0.00214166: 8.46157e-05	W_mellicola#0.00311263: 0.000320114)#0.0106226: 0.00197088	(W_muriae#0.00462825: 0.00224635	W_sebi#0.00231877: 0.00224635)#0.00581005: 4.46469e-05)#0.0320451; 5
(W_sebi#0.00249503: 0.00246514	(W_muriae#0.00498006: 0.0024171	((W_canadensis#0.000396123: 0.000253399	W_tropicalis#0.00046261: 0.000253399)#0.00230445: 9.10475e-05	W_mellicola#0.00334923: 0.000344446)#0.0114301: 0.00207265)#0.00534428: 4.80407e-05)#0.0319703; 5
(W_sebi#0.00228412: 0.00225675	(W_muriae#0.00455908: 0.00221277	((W_canadensis#0.000362638: 0.000231978	W_tropicalis#0.000423505: 0.000231978)#0.00210965: 8.3351e-05	W_mellicola#0.00306611: 0.000315329)#0.0104639: 0.00189744)#0.00309341: 4.39797e-05)#0.0264853; 5
(W_sebi#0.00228412: 0.00225675	(W_muriae#0.00455908: 0.00221277	((W_canadensis#0.000362638: 0.000231978	W_tropicalis#0.000423505: 0.000231978)#0.00290337: 8.3351e-05	W_mellicola#0.00306611: 0.000315329)#0.00922929: 0.00189744)#0.00309341: 4.39797e-05)#0.0284377; 5
(W_sebi#0.00228412: 0.00225675	(W_muriae#0.00455908: 0.00221277	((W_canadensis#0.000362638: 0.00030309	W_tropicalis#0.000423505: 0.00030309)#0.000932123: 1.22391e-05	W_mellicola#0.00306611: 0.000315329)#0.0106536: 0.00189744)#0.00309341: 4.39797e-05)#0.026726; 5
(W_sebi#0.00228412: 0.00225675	(W_muriae#0.00455908: 0.00221277	((W_canadensis#0.000362638: 0.000225277	W_tropicalis#0.000423505: 0.000225277)#0.00252165: 9.00523e-05	W_mellicola#0.00306611: 0.000315329)#0.00864448: 0.00189744)#0.00580286: 4.39797e-05)#0.0257537; 5
(W_sebi#0.00228412: 0.00225675	(W_muriae#0.00455908: 0.00221277	((W_canadensis#0.000362638: 0.000225277	W_tropicalis#0.000423505: 0.000225277)#0.00252165: 9.00523e-05	W_mellicola#0.00306611: 0.000315329)#0.00979453: 0.00189744)#0.00827119: 4.39797e-05)#0.0285781; 5
(W_sebi#0.00228412: 0.00225675	(W_muriae#0.00455908: 0.00221277	((W_canadensis#0.000362638: 0.000225277	W_tropicalis#0.000423505: 0.000225277)#0.00252165: 9.00523e-05	W_mellicola#0.00306611: 0.000315329)#0.00884294: 0.00189744)#0.00679883: 4.39797e-05)#0.0294974; 5
(W_muriae#0.00455908: 0.00225675	(W_sebi#0.00228412: 0.00219758	((W_canadensis#0.000362638: 0.000225277	W_tropicalis#0.000423505: 0.000225277)#0.00252165: 9.00523e-05	W_mellicola#0.00306611: 0.000315329)#0.010291: 0.00188225)#0.0086875: 5.91781e-05)#0.0294974; 5
(W_muriae#0.00496274: 0.00245657	(W_sebi#0.00248635: 0.00245228	((W_canadensis#0.000394746: 0.000329823	W_tropicalis#0.000461002: 0.000329823)#0.00204084: 1.34257e-05	W_mellicola#0.00333759: 0.000343249)#0.00983784: 0.00210903)#0.00922482: 4.288e-06)#0.029979; 5
(W_sebi#0.00248635: 0.00245657	(W_muriae#0.00496274: 0.00245228	((W_canadensis#0.000394746: 0.000329823	W_tropicalis#0.000427738: 0.000329823)#0.00204084: 1.34257e-05	W_mellicola#0.00333759: 0.000343249)#0.0115661: 0.00210903)#0.00676089: 4.288e-06)#0.029979; 5
(W_sebi#0.0023301: 0.00230218	(W_muriae#0.00465085: 0.00229816	((W_canadensis#0.000369938: 0.000299724	W_tropicalis#0.000400856: 0.000299724)#0.000701078: 2.19526e-05	W_mellicola#0.00312784: 0.000321677)#0.00911108: 0.00197649)#0.00633599: 4.01851e-06)#0.0264752; 5
(W_sebi#0.0023301: 0.00230218	(W_muriae#0.00368613: 0.00229816	((W_canadensis#0.000369938: 0.000299724	W_tropicalis#0.000400856: 0.000299724)#0.00256389: 2.19526e-05	W_mellicola#0.00421443: 0.000321677)#0.00911108: 0.00197649)#0.00366193: 4.01851e-06)#0.0264752; 5
(W_sebi#0.00245822: 0.00242877	(W_muriae#0.00388881: 0.00242453	((W_canadensis#0.000390279: 0.000316205	W_tropicalis#0.000422897: 0.000316205)#0.000970508: 2.31597e-05	W_mellicola#0.00444616: 0.000339365)#0.00961205: 0.00208516)#0.00386328: 4.23947e-06)#0.0279309; 5
(W_sebi#0.00245822: 0.00242877	(W_muriae#0.00388881: 0.00242453	((W_canadensis#0.000390279: 0.000285134	W_tropicalis#0.000422897: 0.000285134)#0.00107626: 5.42307e-05	W_mellicola#0.00444616: 0.000339365)#0.00768675: 0.00208516)#0.00449881: 4.23947e-06)#0.0294696; 5
(((W_canadensis#0.000390279: 0.000285134	W_tropicalis#0.000422897: 0.000285134)#0.00272597: 5.42307e-05	W_mellicola#0.00444616: 0.000339365)#0.00768675: 0.0020894	(W_muriae#0.00388881: 0.00235238	W_sebi#0.00245822: 0.00235238)#0.00463679: 7.63906e-05)#0.0275227; 5
(W_sebi#0.00245822: 0.00242877	(W_muriae#0.00388881: 0.00235238	((W_canadensis#0.000390279: 0.000321803	W_tropicalis#0.000422897: 0.000321803)#0.00241535: 1.75618e-05	W_mellicola#0.00444616: 0.000339365)#0.0096477: 0.00201301)#0.00213094: 7.63906e-05)#0.0275227; 5
(W_sebi#0.00269961: 0.00266727	(W_muriae#0.00427068: 0.00262389	((W_canadensis#0.000428604: 0.000319961	W_tropicalis#0.000464425: 0.000319961)#0.00292978: 7.13507e-05	W_mellicola#0.00488277: 0.000391312)#0.0100909: 0.00223258)#0.00230406: 4.33774e-05)#0.0321033; 5
(((W_canadensis#0.000428604: 0.000413493	W_tropicalis#0.000464425: 0.000413493)#0.00272315: 1.87922e-05	W_mellicola#0.00488277: 0.000432286)#0.0109368: 0.00223498	(W_muriae#0.00427068: 0.00262389	W_sebi#0.00269961: 0.00262389)#0.00230406: 4.33774e-05)#0.0342437; 5
(W_muriae#0.00427068: 0.00266727	(((W_canadensis#0.000428604: 0.000378424	W_tropicalis#0.000464425: 0.000378424)#0.00524833: 5.38611e-05	W_mellicola#0.00488277: 0.000432286)#0.0114143: 0.00219161	W_sebi#0.00269961: 0.00262389)#0.00334187: 4.33774e-05)#0.036417; 5
(W_muriae#0.00427068: 0.00266727	(((W_canadensis#0.000428604: 0.000378424	W_tropicalis#0.000464425: 0.000378424)#0.00524833: 0.000137858	W_mellicola#0.00488277: 0.000516282)#0.00866571: 0.00214347	W_sebi#0.00269961: 0.00265975)#0.00216833: 7.52038e-06)#0.036417; 5
(W_muriae#0.00427068: 0.00266727	(((W_canadensis#0.000428604: 0.000378424	W_mellicola#0.00488277: 0.000378424)#0.00435843: 0.000137858	W_tropicalis#0.000464425: 0.000516282)#0.0118134: 0.00214347	W_sebi#0.00269961: 0.00265975)#0.0039393: 7.52038e-06)#0.0342855; 5
(W_muriae#0.00427068: 0.00266727	(((W_canadensis#0.000428604: 0.000378424	W_mellicola#0.00488277: 0.000378424)#0.00604757: 0.000137858	W_tropicalis#0.000464425: 0.000516282)#0.0118134: 0.00214347	W_sebi#0.00269961: 0.00265975)#0.0039393: 7.52038e-06)#0.0377765; 5
(W_muriae#0.00427068: 0.00266727	(((W_canadensis#0.000428604: 0.000378424	W_mellicola#0.00488277: 0.000378424)#0.00459747: 0.000137858	W_tropicalis#0.000464425: 0.000516282)#0.00892419: 0.00214347	W_sebi#0.00269961: 0.00265975)#0.00169006: 7.52038e-06)#0.0377765; 5
(((W_canadensis#0.000428604: 0.000378424	W_mellicola#0.00488277: 0.000378424)#0.00614167: 0.000137858	W_tropicalis#0.000464425: 0.000516282)#0.00729452: 0.00215099	(W_muriae#0.00427068: 0.00265975	W_sebi#0.00269961: 0.00265975)#0.00169006: 7.52038e-06)#0.0377765; 5
(((W_tropicalis#0.000464425: 0.000386722	W_mellicola#0.00488277: 0.000386722)#0.00401568: 4.5637e-05	W_canadensis#0.000428604: 0.000432359)#0.00871042: 0.00223491	(W_muriae#0.00427068: 0.0025818	W_sebi#0.00269961: 0.0025818)#0.00247515: 8.5464e-05)#0.0377765; 5
(((W_tropicalis#0.000434627: 0.00036191	W_mellicola#0.00456949: 0.00036191)#0.00515303: 8.4945e-05	W_canadensis#0.000401104: 0.000446855)#0.00738109: 0.00204928	(W_muriae#0.00399668: 0.002462	W_sebi#0.0025264: 0.002462)#0.00227321: 3.41331e-05)#0.0334841; 5
(((W_tropicalis#0.000434627: 0.000425532	W_mellicola#0.00525033: 0.000425532)#0.00438259: 2.13228e-05	W_canadensis#0.000401104: 0.000446855)#0.00914787: 0.00204928	(W_muriae#0.00399668: 0.00247805	W_sebi#0.0025264: 0.00247805)#0.00472425: 1.80848e-05)#0.0356289; 5
(((W_tropicalis#0.000434627: 0.000425532	W_mellicola#0.00525033: 0.000425532)#0.00135423: 2.13228e-05	W_canadensis#0.000401104: 0.000446855)#0.00914787: 0.00204928	(W_muriae#0.00399668: 0.00247805	W_sebi#0.0025264: 0.00247805)#0.00472425: 1.80848e-05)#0.0356289; 5
(W_sebi#0.0025264: 0.00249614	(W_muriae#0.00399668: 0.00247805	((W_tropicalis#0.000434627: 0.000425532	W_mellicola#0.00525033: 0.000425532)#0.00363495: 2.13228e-05	W_canadensis#0.000401104: 0.000446855)#0.00731251: 0.0020312)#0.00640433: 1.80848e-05)#0.0370057; 5
(W_sebi#0.0025264: 0.00249614	(W_muriae#0.00399668: 0.00244173	((W_tropicalis#0.000434627: 0.000425532	W_mellicola#0.00525033: 0.000425532)#0.00170785: 2.13228e-05	W_canadensis#0.000401104: 0.000446855)#0.00731251: 0.00199488)#0.00339149: 5.4404e-05)#0.0357928; 5
(W_sebi#0.0025264: 0.00249614	(W_muriae#0.00399668: 0.00244173	((W_tropicalis#0.000434627: 0.000425532	W_mellicola#0.00525033: 0.000425532)#0.00170785: 2.13228e-05	W_canadensis#0.000401104: 0.000446855)#0.00731251: 0.00199488)#0.00339149: 5.4404e-05)#0.0385443; 5
(W_sebi#0.0025264: 0.00249614	(W_muriae#0.00399668: 0.00244173	((W_tropicalis#0.000434627: 0.000425532	W_mellicola#0.00525033: 0.000425532)#0.00170785: 2.13228e-05	W_canadensis#0.000401104: 0.000446855)#0.0082679: 0.00199488)#0.00339149: 5.4404e-05)#0.0385443; 5
(W_sebi#0.0025264: 0.00249614	(W_muriae#0.00399668: 0.00248393	((W_tropicalis#0.000434627: 0.000425532	W_mellicola#0.00525033: 0.000425532)#0.00170785: 2.13228e-05	W_canadensis#0.000401104: 0.000446855)#0.0082679: 0.00203707)#0.00333388: 1.22104e-05)#0.0361121; 5
(W_sebi#0.0025264: 0.00249614	(W_muriae#0.00399668: 0.00245792	((W_tropicalis#0.000434627: 0.000425532	W_mellicola#0.00525033: 0.000425532)#0.00170785: 2.13228e-05	W_canadensis#0.000401104: 0.000446855)#0.0117043: 0.00201107)#0.00429318: 3.82122e-05)#0.034263; 5
(W_sebi#0.0025264: 0.00249614	(W_muriae#0.00399668: 0.00247427	((W_tropicalis#0.000434627: 0.000401474	W_mellicola#0.00525033: 0.000401474)#0.00181019: 4.53814e-05	W_canadensis#0.000401104: 0.000446855)#0.00847164: 0.00202742)#0.00214795: 2.1867e-05)#0.032304; 5
(W_sebi#0.0025264: 0.00249614	(W_muriae#0.00399668: 0.00247427	((W_tropicalis#0.000434627: 0.000383434	W_mellicola#0.00525033: 0.000383434)#0.00444258: 6.34211e-05	W_canadensis#0.000401104: 0.000446855)#0.0103151: 0.00202742)#0.00426454: 2.1867e-05)#0.0329936; 5
(W_sebi#0.0025264: 0.00249614	(W_muriae#0.00399668: 0.00247427	((W_tropicalis#0.000434627: 0.00043862	W_mellicola#0.00525033: 0.00043862)#0.00206641: 8.23489e-06	W_canadensis#0.000401104: 0.000446855)#0.0103151: 0.00202742)#0.00151453: 2.1867e-05)#0.03066; 5
(W_muriae#0.00399668: 0.00249614	(W_sebi#0.0025264: 0.00247427	((W_tropicalis#0.000434627: 0.00043862	W_mellicola#0.00525033: 0.00043862)#0.000768293: 8.23489e-06	W_canadensis#0.000401104: 0.000446855)#0.00871396: 0.00202742)#0.00328561: 2.1867e-05)#0.0334081; 5
(W_muriae#0.00399668: 0.00249614	(W_sebi#0.0025264: 0.00247427	((W_tropicalis#0.000434627: 0.00043862	W_mellicola#0.00525033: 0.00043862)#0.00148972: 8.23489e-06	W_canadensis#0.000401104: 0.000446855)#0.0077535: 0.00202742)#0.00487683: 2.1867e-05)#0.0313203; 5
(W_muriae#0.00399668: 0.00249614	(W_sebi#0.0025264: 0.00247427	((W_tropicalis#0.000434627: 0.00043862	W_mellicola#0.00525033: 0.00043862)#0.00148972: 8.23489e-06	W_canadensis#0.000401104: 0.000446855)#0.00990601: 0.00202742)#0.00323113: 2.1867e-05)#0.0294558; 5
(W_sebi#0.0025264: 0.00249614	(W_muriae#0.00399668: 0.00247427	((W_tropicalis#0.000434627: 0.00043862	W_mellicola#0.00525033: 0.00043862)#0.00383216: 8.23489e-06	W_canadensis#0.000401104: 0.000446855)#0.00990601: 0.00202742)#0.00407628: 2.1867e-05)#0.031634; 5
(W_sebi#0.0025264: 0.00249614	(W_muriae#0.00399668: 0.00244639	((W_tropicalis#0.000434627: 0.00043862	W_mellicola#0.00525033: 0.00043862)#0.00122015: 8.23489e-06	W_canadensis#0.000401104: 0.000446855)#0.00901404: 0.00199953)#0.00679139: 4.97504e-05)#0.0346036; 5
(W_sebi#0.0025264: 0.00249614	(W_muriae#0.00399668: 0.00237042	((W_canadensis#0.000401104: 0.00043862	W_mellicola#0.00525033: 0.00043862)#0.00122015: 8.23489e-06	W_tropicalis#0.000434627: 0.000446855)#0.00801475: 0.00192356)#0.00832906: 0.000125721)#0.0365984; 5
(W_sebi#0.0025264: 0.00249614	(W_muriae#0.00399668: 0.00237042	((W_canadensis#0.000401104: 0.00043862	W_mellicola#0.00525033: 0.00043862)#0.00122015: 8.23489e-06	W_tropicalis#0.000434627: 0.000446855)#0.00801475: 0.00192356)#0.00664926: 0.000125721)#0.0354163; 5
(((W_canadensis#0.000401104: 0.00043862	W_mellicola#0.00525033: 0.00043862)#0.00122015: 8.23489e-06	W_tropicalis#0.000498389: 0.000446855)#0.00950638: 0.00204928	(W_muriae#0.00399668: 0.00229718	W_sebi#0.0025264: 0.00229718)#0.00371561: 0.000198955)#0.0330613; 5
(((W_canadensis#0.000401104: 0.00043862	W_mellicola#0.00525033: 0.00043862)#0.00286796: 8.23489e-06	W_tropicalis#0.000498389: 0.000446855)#0.00950638: 0.00204928	(W_muriae#0.00399668: 0.00229718	W_sebi#0.00317379: 0.00229718)#0.00371561: 0.000198955)#0.031274; 5
(((W_canadensis#0.000401104: 0.00043862	W_mellicola#0.00525033: 0.00043862)#0.00547786: 5.63689e-05	W_tropicalis#0.000498389: 0.000494989)#0.00858196: 0.00200115	(W_muriae#0.00399668: 0.00235133	W_sebi#0.00317379: 0.00235133)#0.00363004: 0.000144804)#0.031274; 5
(((W_canadensis#0.000401104: 0.00043862	W_tropicalis#0.000498389: 0.00043862)#0.00547786: 8.96158e-05	W_mellicola#0.00525033: 0.000528236)#0.0104046: 0.0019679	(W_muriae#0.00399668: 0.00244879	W_sebi#0.00317379: 0.00244879)#0.00348556: 4.73422e-05)#0.0338652; 5
(W_muriae#0.00399668: 0.00249614	(((W_canadensis#0.000401104: 0.00043862	W_tropicalis#0.000498389: 0.00043862)#0.00547786: 0.000192884	W_mellicola#0.00525033: 0.000631505)#0.00870312: 0.00185636	W_sebi#0.00317379: 0.00248786)#0.00343082: 8.2731e-06)#0.0356228; 5
(W_muriae#0.00399668: 0.00249614	(((W_canadensis#0.000401104: 0.000521546	W_tropicalis#0.000498389: 0.000521546)#0.00607928: 0.000109958	W_mellicola#0.00525033: 0.000631505)#0.00870312: 0.00185636	W_sebi#0.00317379: 0.00248786)#0.00203054: 8.2731e-06)#0.0324454; 5
(W_muriae#0.00399668: 0.00249614	(((W_mellicola#0.00525033: 0.000521546	W_tropicalis#0.000498389: 0.000521546)#0.00607928: 0.000109958	W_canadensis#0.000401104: 0.000631505)#0.0108331: 0.00185636	W_sebi#0.00317379: 0.00248786)#0.00141164: 8.2731e-06)#0.0349466; 5
(W_muriae#0.00399668: 0.00249614	(((W_canadensis#0.000401104: 0.000521546	W_tropicalis#0.000498389: 0.000521546)#0.00607928: 2.98441e-05	W_mellicola#0.00525033: 0.00055139)#0.0103244: 0.00193647	W_sebi#0.00317379: 0.00248786)#0.00141164: 8.2731e-06)#0.0349466; 5
(W_muriae#0.00399668: 0.00249614	(((W_canadensis#0.000676416: 0.000521546	W_tropicalis#0.000498389: 0.000521546)#0.00478858: 2.55185e-05	W_mellicola#0.00525033: 0.000547065)#0.0104061: 0.0019408	W_sebi#0.00317379: 0.00248786)#0.00141164: 8.2731e-06)#0.0332822; 5
(W_muriae#0.00399668: 0.00249614	(((W_canadensis#0.000676416: 0.00058942	W_tropicalis#0.000498389: 0.00058942)#0.00272997: 5.44982e-05	W_mellicola#0.00525033: 0.000643918)#0.00773814: 0.00184395	W_sebi#0.00317379: 0.00248786)#0.00353137: 8.2731e-06)#0.0359592; 5
(W_sebi#0.00317379: 0.00249614	(((W_canadensis#0.000676416: 0.000616375	W_tropicalis#0.000498389: 0.000616375)#0.00261059: 1.57604e-05	W_mellicola#0.00525033: 0.000632136)#0.0107235: 0.00185573	W_muriae#0.00399668: 0.00248786)#0.00151967: 8.2731e-06)#0.0368012; 5
(W_sebi#0.00317379: 0.00249614	(((W_canadensis#0.000408093: 0.000616375	W_tropicalis#0.000498389: 0.000616375)#0.000622498: 7.72617e-05	W_mellicola#0.00525033: 0.000693637)#0.0097727: 0.00179423	W_muriae#0.00399668: 0.00248786)#0.000939559: 8.2731e-06)#0.0348207; 5
(W_muriae#0.00399668: 0.00249614	(((W_canadensis#0.000408093: 0.000690516	W_tropicalis#0.000498389: 0.000690516)#0.00205509: 3.12122e-06	W_mellicola#0.00525033: 0.000693637)#0.0097727: 0.00179423	W_sebi#0.00173466: 0.00248786)#0.000939559: 8.2731e-06)#0.0314372; 5
(W_muriae#0.00399668: 0.00249614	(((W_canadensis#0.000408093: 0.000690516	W_tropicalis#0.00169795: 0.000690516)#0.000139418: 3.12122e-06	W_mellicola#0.00525033: 0.000693637)#0.0097727: 0.00179423	W_sebi#0.00173466: 0.00248786)#0.00117853: 8.2731e-06)#0.0348287; 5
(W_muriae#0.00399668: 0.00249614	(((W_canadensis#0.000408093: 0.000690516	W_tropicalis#0.000475094: 0.000690516)#0.000954497: 3.12122e-06	W_mellicola#0.00525033: 0.000693637)#0.0076545: 0.00179423	W_sebi#0.00173466: 0.00248786)#0.00117853: 8.2731e-06)#0.0331732; 5
(W_muriae#0.00399668: 0.00249614	(((W_mellicola#0.00525033: 0.000690516	W_tropicalis#0.000636182: 0.000690516)#0.00269677: 3.12122e-06	W_canadensis#0.000408093: 0.000693637)#0.00904483: 0.00179423	W_sebi#0.00173466: 0.00248786)#0.00150672: 8.2731e-06)#0.030708; 5
(W_muriae#0.00399668: 0.00249614	(((W_mellicola#0.00525033: 0.000690516	W_tropicalis#0.000636182: 0.000690516)#0.00158613: 3.12122e-06	W_canadensis#0.000408093: 0.000693637)#0.00904483: 0.00179423	W_sebi#0.00173466: 0.00248786)#0.00150672: 8.2731e-06)#0.0325363; 5
(W_sebi#0.00247605: 0.00249614	(((W_mellicola#0.00525033: 0.000690516	W_tropicalis#0.000636182: 0.000690516)#0.00158613: 3.12122e-06	W_canadensis#0.000408093: 0.000693637)#0.00638405: 0.00179423	W_muriae#0.00399668: 0.00248786)#0.00150672: 8.2731e-06)#0.0301227; 5
(W_sebi#0.00247605: 0.00249614	(((W_mellicola#0.00525033: 0.000690516	W_tropicalis#0.000636182: 0.000690516)#0.00158613: 3.12122e-06	W_canadensis#0.000408093: 0.000693637)#0.00638405: 0.00179423	W_muriae#0.00399668: 0.00248786)#0.00175563: 8.2731e-06)#0.031642; 5
(W_sebi#0.00247605: 0.00249614	(((W_mellicola#0.00525033: 0.000690516	W_canadensis#0.000408093: 0.000690516)#0.00158613: 3.12122e-06	W_tropicalis#0.000636182: 0.000693637)#0.00638405: 0.00179423	W_muriae#0.00399668: 0.00248786)#0.0040875: 8.2731e-06)#0.0335117; 5
(W_sebi#0.00247605: 0.00249614	(((W_mellicola#0.00525033: 0.000690516	W_tropicalis#0.000636182: 0.000690516)#0.000349642: 3.12122e-06	W_canadensis#0.000408093: 0.000693637)#0.00901599: 0.00179423	W_muriae#0.00399668: 0.00248786)#0.0040875: 8.2731e-06)#0.0320469; 5
(W_sebi#0.00247605: 0.00249614	(((W_mellicola#0.00633865: 0.000690516	W_tropicalis#0.000636182: 0.000690516)#0.00239931: 3.12122e-06	W_canadensis#0.000408093: 0.000693637)#0.00901599: 0.00179423	W_muriae#0.00399668: 0.00248786)#0.00162635: 8.2731e-06)#0.0298975; 5
(W_sebi#0.00247605: 0.00249614	(((W_mellicola#0.00633865: 0.000690516	W_canadensis#0.000408093: 0.000690516)#0.00239931: 3.12122e-06	W_tropicalis#0.000636182: 0.000693637)#0.00705867: 0.00179423	W_muriae#0.00399668: 0.00248786)#0.00367617: 8.2731e-06)#0.031721; 5
(W_sebi#0.00247605: 0.00249614	(((W_mellicola#0.00633865: 0.000690516	W_canadensis#0.000408093: 0.000690516)#0.00239931: 2.45739e-05	W_tropicalis#0.00128837: 0.00071509)#0.00684691: 0.00177277	W_muriae#0.00399668: 0.00248786)#0.00367617: 8.2731e-06)#0.0338147; 5
(W_sebi#0.00247605: 0.00249614	(((W_mellicola#0.00633865: 0.000690516	W_canadensis#0.000408093: 0.000690516)#0.00146206: 2.45739e-05	W_tropicalis#0.00128837: 0.00071509)#0.00829036: 0.00177277	W_muriae#0.00399668: 0.00248786)#0.00222414: 8.2731e-06)#0.0338147; 5
(W_sebi#0.00247605: 0.00249614	(((W_mellicola#0.00633865: 0.000690516	W_canadensis#0.000408093: 0.000690516)#0.00146206: 2.45739e-05	W_tropicalis#0.000877521: 0.00071509)#0.00981023: 0.00177277	W_muriae#0.00399668: 0.00248786)#0.00111838: 8.2731e-06)#0.0310302; 5
(W_muriae#0.0038268: 0.00239004	(((W_mellicola#0.00606923: 0.000661166	W_canadensis#0.000390747: 0.000661166)#0.00130265: 2.35294e-05	W_tropicalis#0.000840223: 0.000684695)#0.00821214: 0.00169742	W_sebi#0.00237081: 0.00238212)#0.00107085: 7.92146e-06)#0.031227; 5
(W_muriae#0.00417255: 0.00260598	(((W_mellicola#0.00661759: 0.000720902	W_canadensis#0.000426051: 0.000720902)#0.00142034: 2.56553e-05	W_tropicalis#0.000916137: 0.000746558)#0.00706301: 0.00185079	W_sebi#0.00197728: 0.00259734)#0.0011676: 8.63716e-06)#0.0327326; 5
(W_muriae#0.00417255: 0.00260598	(((W_mellicola#0.00661759: 0.000720902	W_canadensis#0.000426051: 0.000720902)#0.00142034: 2.56553e-05	W_tropicalis#0.000916137: 0.000746558)#0.00885159: 0.00185079	W_sebi#0.00197728: 0.00259734)#0.00207211: 8.63716e-06)#0.0310641; 5
(W_muriae#0.00417255: 0.00260598	(((W_mellicola#0.00661759: 0.000720902	W_canadensis#0.000426051: 0.000720902)#0.00142034: 2.56553e-05	W_tropicalis#0.000916137: 0.000746558)#0.00727635: 0.00185079	W_sebi#0.00197728: 0.00259734)#0.000927285: 8.63716e-06)#0.0300577; 5
(((W_mellicola#0.00597457: 0.000720902	W_canadensis#0.000426051: 0.000720902)#0.00142034: 2.56553e-05	W_tropicalis#0.000916137: 0.000746558)#0.00981162: 0.00185942	(W_muriae#0.00417255: 0.00256171	W_sebi#0.00197728: 0.00256171)#0.00143582: 4.42717e-05)#0.0300577; 5
(((W_tropicalis#0.000916137: 0.000701181	W_canadensis#0.000426051: 0.000701181)#0.00146029: 4.53764e-05	W_mellicola#0.00597457: 0.000746558)#0.00981162: 0.00185942	(W_muriae#0.00417255: 0.00256171	W_sebi#0.00197728: 0.00256171)#0.00143582: 4.42717e-05)#0.0327489; 5
(((W_tropicalis#0.000916137: 0.000738931	W_canadensis#0.000426051: 0.000738931)#0.00138569: 5.80712e-05	W_mellicola#0.00597457: 0.000797002)#0.00919061: 0.00180898	(W_muriae#0.00417255: 0.00257463	W_sebi#0.00197728: 0.00257463)#0.00142861: 3.13475e-05)#0.0327489; 5
(W_muriae#0.00417255: 0.00260598	(((W_tropicalis#0.000916137: 0.000744502	W_canadensis#0.000426051: 0.000744502)#0.00137532: 5.25002e-05	W_mellicola#0.00597457: 0.000797002)#0.0113903: 0.00177763	W_sebi#0.00197728: 0.00257463)#0.00310228: 3.13475e-05)#0.0306436; 5
(W_muriae#0.00417255: 0.00260598	(((W_tropicalis#0.000916137: 0.000744502	W_canadensis#0.000426051: 0.000744502)#0.00137532: 0.000106512	W_mellicola#0.00597457: 0.000851014)#0.00890673: 0.00172362	W_sebi#0.00197728: 0.00257463)#0.00310228: 3.13475e-05)#0.0306436; 5
(W_muriae#0.00417255: 0.00260598	(((W_tropicalis#0.000916137: 0.00076537	W_canadensis#0.000426051: 0.00076537)#0.00133782: 8.5644e-05	W_mellicola#0.00597457: 0.000851014)#0.011903: 0.00172362	W_sebi#0.00197728: 0.00257463)#0.00179618: 3.13475e-05)#0.0294599; 5
(W_muriae#0.00417255: 0.00260598	(((W_tropicalis#0.000916137: 0.000839694	W_canadensis#0.000426051: 0.000839694)#0.0012194: 1.13202e-05	W_mellicola#0.00597457: 0.000851014)#0.0107001: 0.00172362	W_sebi#0.00197728: 0.00257463)#0.00324467: 3.13475e-05)#0.0318477; 5
(W_muriae#0.00417255: 0.00260598	(((W_tropicalis#0.000820839: 0.000832728	W_mellicola#0.00597457: 0.000832728)#0.0012296: 1.82859e-05	W_canadensis#0.000523922: 0.000851014)#0.0107001: 0.00164666	W_sebi#0.00197728: 0.00249767)#0.0040379: 0.000108308)#0.033452; 5
(W_muriae#0.00417255: 0.00260598	(((W_tropicalis#0.000820839: 0.000817474	W_mellicola#0.00597457: 0.000817474)#0.00125255: 4.5089e-05	W_canadensis#0.000523922: 0.000862563)#0.00799806: 0.00157571	W_sebi#0.00197728: 0.00243828)#0.00724856: 0.000167704)#0.0364549; 5
(W_sebi#0.00222077: 0.00289959	(((W_tropicalis#0.000921921: 0.000918142	W_mellicola#0.00671031: 0.000918142)#0.00134118: 2.69442e-05	W_canadensis#0.000588441: 0.000945086)#0.00920823: 0.00179345	W_muriae#0.00468638: 0.00273854)#0.00814119: 0.000161047)#0.0396969; 5
(W_sebi#0.00222077: 0.00289959	(((W_canadensis#0.000588441: 0.000960017	W_mellicola#0.00515566: 0.000960017)#0.00409482: 2.30824e-05	W_tropicalis#0.000921921: 0.000983099)#0.00885218: 0.00181001	W_muriae#0.00468638: 0.00279311)#0.00993552: 0.00010648)#0.0367304; 5
(W_sebi#0.00229842: 0.00300097	(((W_tropicalis#0.000954156: 0.000933597	W_mellicola#0.00533592: 0.000933597)#0.00599234: 8.3875e-05	W_canadensis#0.000609015: 0.00101747)#0.00916169: 0.00192644	W_muriae#0.00485024: 0.00294391)#0.00867857: 5.70606e-05)#0.035135; 5
(W_sebi#0.00229842: 0.00300097	(((W_tropicalis#0.000954156: 0.00101415	W_mellicola#0.00533592: 0.00101415)#0.00698564: 8.14207e-05	W_canadensis#0.000530337: 0.00109557)#0.0093512: 0.00184834	W_muriae#0.00485024: 0.00294391)#0.00769941: 5.70606e-05)#0.0334236; 5
(W_sebi#0.00208511: 0.00272246	(((W_tropicalis#0.000865604: 0.000920029	W_canadensis#0.000481118: 0.000920029)#0.00633732: 0.00010684	W_mellicola#0.00484071: 0.00102687)#0.00627849: 0.00164383	W_muriae#0.00370801: 0.00267069)#0.00698486: 5.1765e-05)#0.030859; 5
(W_sebi#0.00239196: 0.00312311	(((W_mellicola#0.00555309: 0.00118571	W_canadensis#0.000551922: 0.00118571)#0.00409059: 7.05209e-05	W_tropicalis#0.000992991: 0.00125623)#0.00675389: 0.00183119	W_muriae#0.0042537: 0.00308742)#0.00570566: 3.56949e-05)#0.0325558; 5
(W_sebi#0.00239196: 0.00312311	(((W_mellicola#0.00555309: 0.00108163	W_canadensis#0.000551922: 0.00108163)#0.00559437: 0.00014223	W_tropicalis#0.000744766: 0.00122386)#0.0097938: 0.00186356	W_muriae#0.0042537: 0.00308742)#0.00570566: 3.56949e-05)#0.0315852; 5
(W_muriae#0.0042537: 0.00312311	(((W_mellicola#0.00555309: 0.00108163	W_canadensis#0.000551922: 0.00108163)#0.00395483: 3.34575e-05	W_tropicalis#0.000744766: 0.00111508)#0.00919882: 0.00197233	W_sebi#0.00239196: 0.00308742)#0.00430528: 3.56949e-05)#0.0297433; 5
(W_muriae#0.0042537: 0.00312311	(((W_mellicola#0.00555309: 0.00111717	W_canadensis#0.000699923: 0.00111717)#0.00382902: 2.84077e-05	W_tropicalis#0.000744766: 0.00114557)#0.00895398: 0.00184673	W_sebi#0.00296014: 0.0029923)#0.00444213: 0.000130811)#0.0307913; 5
(W_muriae#0.0042537: 0.00312311	(((W_mellicola#0.00555309: 0.00109042	W_canadensis#0.000699923: 0.00109042)#0.00392293: 5.54765e-05	W_tropicalis#0.000744766: 0.0011459)#0.00895145: 0.0018464	W_sebi#0.00296014: 0.0029923)#0.00297353: 0.000130811)#0.0294014; 5
(W_muriae#0.0042537: 0.00312311	(((W_mellicola#0.00555309: 0.00113188	W_tropicalis#0.000744766: 0.00113188)#0.00498257: 1.40212e-05	W_canadensis#0.000699923: 0.0011459)#0.00982924: 0.00190206	W_sebi#0.00296014: 0.00304796)#0.00291923: 7.51491e-05)#0.0280528; 5
(W_muriae#0.0042537: 0.00312311	(((W_mellicola#0.00555309: 0.00110317	W_tropicalis#0.00181577: 0.00110317)#0.00511221: 4.27253e-05	W_canadensis#0.000699923: 0.0011459)#0.00734981: 0.00196204	W_sebi#0.00296014: 0.00310794)#0.00286289: 1.5169e-05)#0.0253683; 5
(W_muriae#0.0042537: 0.00312311	(((W_mellicola#0.00555309: 0.00110317	W_tropicalis#0.00113686: 0.00110317)#0.00511221: 4.27253e-05	W_canadensis#0.000699923: 0.0011459)#0.00734981: 0.00196204	W_sebi#0.00296014: 0.00310794)#0.00286289: 1.5169e-05)#0.0275789; 5
(W_muriae#0.0042537: 0.00312311	(((W_canadensis#0.000699923: 0.00101762	W_tropicalis#0.000378444: 0.00101762)#0.00554201: 0.000214097	W_mellicola#0.00555309: 0.00123172)#0.00683773: 0.00186717	W_sebi#0.00296014: 0.00309889)#0.00142325: 2.42251e-05)#0.0294266; 5
(W_muriae#0.0042537: 0.00312311	(((W_canadensis#0.00109313: 0.00113023	W_tropicalis#0.000378444: 0.00113023)#0.00218837: 0.000194507	W_mellicola#0.00555309: 0.00132474)#0.0063576: 0.00177415	W_sebi#0.00296014: 0.00309889)#0.00142325: 2.42251e-05)#0.0311683; 5
(W_muriae#0.00474224: 0.00347953	(((W_canadensis#0.000581525: 0.00114402	W_tropicalis#0.00275468: 0.00114402)#0.00268712: 0.000434689	W_mellicola#0.00619088: 0.00157871)#0.00663063: 0.00185773	W_sebi#0.00330011: 0.00343644)#0.00159519: 4.30946e-05)#0.0382501; 5
(W_muriae#0.00474224: 0.00347953	(((W_canadensis#0.000581525: 0.00118901	W_tropicalis#0.000864664: 0.00118901)#0.00258545: 0.000322541	W_mellicola#0.00619088: 0.00151155)#0.00692523: 0.00192489	W_sebi#0.00330011: 0.00343644)#0.00317266: 4.30946e-05)#0.0363879; 5
(W_muriae#0.00474224: 0.00347953	(((W_canadensis#0.000581525: 0.00129497	W_tropicalis#0.000864664: 0.00129497)#0.00113888: 0.000153227	W_mellicola#0.00619088: 0.0014482)#0.00722818: 0.00196812	W_sebi#0.00330011: 0.00341632)#0.00319134: 6.32177e-05)#0.0339679; 5
(W_sebi#0.00330011: 0.00347953	(((W_canadensis#0.000581525: 0.00137862	W_tropicalis#0.000864664: 0.00137862)#0.00304323: 0.000158972	W_mellicola#0.00831465: 0.00153759)#0.00680795: 0.00194036	W_muriae#0.00474224: 0.00347795)#0.00313479: 1.58251e-06)#0.0311677; 5
(W_sebi#0.00330011: 0.00347953	(((W_canadensis#0.000581525: 0.0014446	W_tropicalis#0.000864664: 0.0014446)#0.00290424: 0.000154085	W_mellicola#0.00831465: 0.00159868)#0.00654779: 0.0018042	W_muriae#0.00474224: 0.00340288)#0.00320395: 7.66542e-05)#0.0337409; 5
(W_muriae#0.00474224: 0.00347953	(((W_canadensis#0.000581525: 0.0014446	W_tropicalis#0.00145599: 0.0014446)#0.00290424: 0.000130101	W_mellicola#0.00682379: 0.0015747)#0.00664752: 0.00182818	W_sebi#0.00330011: 0.00340288)#0.00320395: 7.66542e-05)#0.0362089; 5
(((W_canadensis#0.00127856: 0.00147128	W_tropicalis#0.00145599: 0.00147128)#0.000908394: 3.05811e-05	W_mellicola#0.00587078: 0.00150186)#0.0069699: 0.00197767	(W_muriae#0.00474224: 0.00344566	W_sebi#0.00330011: 0.00344566)#0.00166336: 3.38764e-05)#0.0383903; 5
(((W_canadensis#0.00127856: 0.00143663	W_tropicalis#0.00145599: 0.00143663)#0.00261109: 8.77029e-05	W_mellicola#0.00587078: 0.00152434)#0.00686714: 0.0019552	(W_muriae#0.00474224: 0.00340574	W_sebi#0.00225141: 0.00340574)#0.00450079: 7.37949e-05)#0.0390215; 5
(W_muriae#0.00474224: 0.00347953	(((W_canadensis#0.00127856: 0.00133905	W_tropicalis#0.00145599: 0.00133905)#0.000525939: 0.000118235	W_mellicola#0.00587078: 0.00145728)#0.00718311: 0.00188663	W_sebi#0.00225141: 0.00334392)#0.004584: 0.000135614)#0.036771; 5
(W_muriae#0.00474224: 0.00347953	(((W_canadensis#0.00127856: 0.00123274	W_tropicalis#0.00145599: 0.00123274)#0.00032284: 0.000224543	W_mellicola#0.00587078: 0.00145728)#0.0100455: 0.0019437	W_sebi#0.00225141: 0.00340099)#0.00253883: 7.85457e-05)#0.036771; 5
(W_sebi#0.00374373: 0.00347953	(((W_canadensis#0.00127856: 0.00123274	W_tropicalis#0.00145599: 0.00123274)#0.0020153: 0.00027272	W_mellicola#0.00587078: 0.00150546)#0.00803495: 0.001937	W_muriae#0.00474224: 0.00344246)#0.00319117: 3.70707e-05)#0.036771; 5
(W_sebi#0.00374373: 0.00347953	(((W_canadensis#0.00127856: 0.0013131	W_tropicalis#0.00145599: 0.0013131)#0.00189198: 0.00031997	W_mellicola#0.00587078: 0.00163307)#0.00740711: 0.00180274	W_muriae#0.00474224: 0.00343581)#0.00319735: 4.37237e-05)#0.0344443; 5
(W_sebi#0.00374373: 0.00347953	(((W_canadensis#0.00127856: 0.0013131	W_tropicalis#0.00145599: 0.0013131)#0.00155577: 0.000401139	W_mellicola#0.00587078: 0.00171424)#0.00705639: 0.00169841	W_muriae#0.00474224: 0.00341265)#0.00168513: 6.68861e-05)#0.0318537; 5
(W_sebi#0.00374373: 0.00347953	(((W_canadensis#0.000555576: 0.00123278	W_tropicalis#0.00230865: 0.00123278)#0.0039078: 0.000481454	W_mellicola#0.00587078: 0.00171424)#0.0059715: 0.00169841	W_muriae#0.00474224: 0.00341265)#0.00168513: 6.68861e-05)#0.0328608; 5
(W_sebi#0.00374373: 0.00347953	(((W_canadensis#0.000555576: 0.00130196	W_tropicalis#0.00230865: 0.00130196)#0.00203687: 0.0003372	W_mellicola#0.00587078: 0.00163916)#0.00746924: 0.00177349	W_muriae#0.00474224: 0.00341265)#0.00379808: 6.68861e-05)#0.030698; 5
(W_sebi#0.00374373: 0.00347953	(((W_canadensis#0.000555576: 0.00138733	W_tropicalis#0.00230865: 0.00138733)#0.00191154: 0.000325024	W_mellicola#0.00587078: 0.00171235)#0.00714998: 0.0017003	W_muriae#0.00474224: 0.00341265)#0.00568413: 6.68861e-05)#0.0284884; 5
(((W_canadensis#0.000555576: 0.00144022	W_tropicalis#0.00230865: 0.00144022)#0.00184133: 0.000188331	W_mellicola#0.00587078: 0.00162855)#0.00751787: 0.00185098	(W_sebi#0.00374373: 0.00341265	W_muriae#0.00474224: 0.00341265)#0.0085216: 6.68861e-05)#0.0284884; 5
(((W_canadensis#0.000555576: 0.00137515	W_tropicalis#0.000923998: 0.00137515)#0.00192845: 0.000282953	W_mellicola#0.00587078: 0.00165811)#0.00623217: 0.00182143	(W_sebi#0.00374373: 0.00346705	W_muriae#0.00474224: 0.00346705)#0.00838789: 1.24861e-05)#0.0304805; 5
(((W_canadensis#0.000555576: 0.00128941	W_tropicalis#0.000738432: 0.00128941)#0.00415696: 0.000465633	W_mellicola#0.00587078: 0.00175505)#0.00588794: 0.00172449	(W_sebi#0.00374373: 0.00346705	W_muriae#0.00474224: 0.00346705)#0.00592645: 1.24861e-05)#0.0304805; 5
(((W_canadensis#0.000555576: 0.00131796	W_tropicalis#0.000738432: 0.00131796)#0.00210165: 0.00043709	W_mellicola#0.00587078: 0.00175505)#0.00588794: 0.00172449	(W_sebi#0.00374373: 0.00346705	W_muriae#0.00474224: 0.00346705)#0.00436911: 1.24861e-05)#0.032846; 5
(((W_canadensis#0.000555576: 0.00124691	W_tropicalis#0.000738432: 0.00124691)#0.00222139: 0.000418871	W_mellicola#0.00771292: 0.00166579)#0.00864015: 0.00181375	(W_sebi#0.00374373: 0.00338703	W_muriae#0.00474224: 0.00338703)#0.00447232: 9.24987e-05)#0.0316645; 5
(((W_canadensis#0.000555576: 0.00116719	W_tropicalis#0.000738432: 0.00116719)#0.00237313: 0.000563849	W_mellicola#0.00567556: 0.00173104)#0.0100684: 0.0017485	(W_sebi#0.00374373: 0.0034584	W_muriae#0.00474224: 0.0034584)#0.00273333: 2.11352e-05)#0.0329445; 5
(((W_canadensis#0.000500728: 0.000998528	W_tropicalis#0.00112493: 0.000998528)#0.0022533: 0.000590278	W_mellicola#0.00511526: 0.00158881)#0.00891072: 0.00154722	(W_sebi#0.00426865: 0.00310825	W_muriae#0.00427407: 0.00310825)#0.0024704: 2.777e-05)#0.0296922; 5
(W_sebi#0.00426865: 0.00313602	(((W_canadensis#0.000500728: 0.00109801	W_tropicalis#0.000834422: 0.00109801)#0.00204915: 0.000376188	W_mellicola#0.00511526: 0.0014742)#0.00703909: 0.00162566	W_muriae#0.00427407: 0.00309986)#0.00358545: 3.61682e-05)#0.0319588; 5
(W_sebi#0.00458554: 0.00336883	(((W_canadensis#0.0005379: 0.00125554	W_tropicalis#0.000896367: 0.00125554)#0.00206799: 0.000235903	W_mellicola#0.005495: 0.00149144)#0.00802908: 0.00182377	W_muriae#0.00459137: 0.00331521)#0.00386878: 5.36207e-05)#0.0343313; 5
(W_sebi#0.00458554: 0.00336883	(((W_canadensis#0.0005379: 0.001165	W_tropicalis#0.000896367: 0.001165)#0.00222871: 0.00028527	W_mellicola#0.005495: 0.00145027)#0.00825703: 0.00186494	W_muriae#0.00386034: 0.00331521)#0.00699862: 5.36207e-05)#0.0361898; 5
(W_sebi#0.00541793: 0.00336883	(((W_canadensis#0.0005379: 0.00104617	W_tropicalis#0.000896367: 0.00104617)#0.00248185: 0.000522904	W_mellicola#0.005495: 0.00156908)#0.00938501: 0.00177489	W_muriae#0.00386034: 0.00334396)#0.00835894: 2.48707e-05)#0.0361898; 5
(W_sebi#0.00541793: 0.00336883	(((W_canadensis#0.0005379: 0.000969282	W_tropicalis#0.00112557: 0.000969282)#0.00267873: 0.000565847	W_mellicola#0.005495: 0.00153513)#0.00959255: 0.00180883	W_muriae#0.00386034: 0.00334396)#0.00583847: 2.48707e-05)#0.0336838; 5
(W_sebi#0.00319862: 0.00336883	(((W_canadensis#0.000804645: 0.000969282	W_tropicalis#0.00112557: 0.000969282)#0.00452117: 0.000565847	W_mellicola#0.005495: 0.00153513)#0.00959255: 0.00180883	W_muriae#0.00386034: 0.00334396)#0.0026329: 2.48707e-05)#0.0356513; 5
(((W_canadensis#0.000804645: 0.00105813	W_tropicalis#0.00112557: 0.00105813)#0.00414154: 0.000528376	W_mellicola#0.005495: 0.0015865)#0.00794215: 0.00178233	(W_sebi#0.00319862: 0.00334396	W_muriae#0.00386034: 0.00334396)#0.00168541: 2.48707e-05)#0.0369143; 5
(((W_canadensis#0.000804645: 0.00109418	W_tropicalis#0.00112557: 0.00109418)#0.00182924: 0.000492326	W_mellicola#0.005495: 0.0015865)#0.00509521: 0.00178233	(W_sebi#0.00319862: 0.00334396	W_muriae#0.00386034: 0.00334396)#0.00168541: 2.48707e-05)#0.0346663; 5
(W_muriae#0.00386034: 0.00336883	(W_sebi#0.00319862: 0.00334396	((W_canadensis#0.000804645: 0.00115784	W_tropicalis#0.00112557: 0.00115784)#0.00172866: 0.000340265	W_mellicola#0.005495: 0.00149811)#0.0082652: 0.00184586)#0.00168541: 2.48707e-05)#0.034208; 5
(W_sebi#0.00319862: 0.00336883	(W_muriae#0.00386034: 0.00334396	((W_canadensis#0.0005002: 0.00127368	W_tropicalis#0.00112557: 0.00127368)#0.0024112: 0.000168928	W_mellicola#0.005495: 0.00144261)#0.00858317: 0.00190135)#0.00168541: 2.48707e-05)#0.0355483; 5
(W_sebi#0.00319862: 0.00336883	(W_muriae#0.00386034: 0.00334396	((W_canadensis#0.0005002: 0.00119698	W_tropicalis#0.00112557: 0.00119698)#0.00506107: 0.000311608	W_mellicola#0.005495: 0.00150858)#0.00707166: 0.00183538)#0.00168541: 2.48707e-05)#0.0369151; 5
(W_sebi#0.00319862: 0.00336883	(W_muriae#0.00386034: 0.00334396	((W_canadensis#0.00104108: 0.00125132	W_tropicalis#0.00112557: 0.00125132)#0.00302867: 0.000257259	W_mellicola#0.005495: 0.00150858)#0.00707166: 0.00183538)#0.00168541: 2.48707e-05)#0.0369151; 5
(W_sebi#0.00319862: 0.00336883	(W_muriae#0.00386034: 0.00334396	((W_canadensis#0.00104108: 0.00132854	W_mellicola#0.004354: 0.00132854)#0.00285265: 0.000252858	W_tropicalis#0.00112557: 0.00158139)#0.00674606: 0.00176257)#0.00168541: 2.48707e-05)#0.0380188; 5
(W_muriae#0.00386034: 0.00336883	(W_sebi#0.00319862: 0.00334396	((W_canadensis#0.00225587: 0.0012341	W_mellicola#0.004354: 0.0012341)#0.00307094: 0.000347291	W_tropicalis#0.00068849: 0.00158139)#0.00876057: 0.00176257)#0.00168541: 2.48707e-05)#0.0380188; 5
(W_muriae#0.00386034: 0.00336883	(W_sebi#0.00319862: 0.00334396	((W_canadensis#0.00225587: 0.00115271	W_mellicola#0.004354: 0.00115271)#0.00328777: 0.000428682	W_tropicalis#0.00173131: 0.00158139)#0.00876057: 0.00176257)#0.00168541: 2.48707e-05)#0.0399791; 5
(W_muriae#0.00353195: 0.00308226	(W_sebi#0.00292652: 0.0030595	((W_canadensis#0.000842566: 0.00105465	W_mellicola#0.00398361: 0.00105465)#0.00414375: 0.000392215	W_tropicalis#0.00158403: 0.00144687)#0.00604071: 0.00161263)#0.00154204: 2.2755e-05)#0.0365782; 5
(W_muriae#0.00353195: 0.00308226	(W_sebi#0.00292652: 0.0030627	((W_canadensis#0.000842566: 0.00105465	W_mellicola#0.00398361: 0.00105465)#0.00414375: 0.000392215	W_tropicalis#0.00158403: 0.00144687)#0.00815594: 0.00161583)#0.00154043: 1.95596e-05)#0.0365782; 5
(W_muriae#0.0037026: 0.00323118	(W_sebi#0.00306792: 0.00321067	((W_canadensis#0.000883276: 0.00101941	W_mellicola#0.00417609: 0.00101941)#0.0047113: 0.000563523	W_tropicalis#0.00143275: 0.00158293)#0.00819269: 0.00162774)#0.000348797: 2.05047e-05)#0.0363386; 5
(W_muriae#0.0037026: 0.00323118	(W_sebi#0.00306792: 0.00319025	((W_canadensis#0.000883276: 0.00105492	W_mellicola#0.00417609: 0.00105492)#0.00455271: 0.000608416	W_tropicalis#0.00143275: 0.00166333)#0.0090725: 0.00152692)#0.00361448: 4.09284e-05)#0.0379015; 5
(W_muriae#0.0037026: 0.00323118	(W_sebi#0.00306792: 0.00319025	((W_canadensis#0.000883276: 0.00116047	W_mellicola#0.00565542: 0.00116047)#0.00413862: 0.000531742	W_tropicalis#0.000956685: 0.00169221)#0.0104737: 0.00149804)#0.00475151: 4.09284e-05)#0.0360576; 5
(W_muriae#0.0037026: 0.00323118	(W_sebi#0.00306792: 0.00307492	((W_canadensis#0.00115773: 0.00116047	W_mellicola#0.00565542: 0.00116047)#0.00413862: 0.000506697	W_tropicalis#0.000956685: 0.00166716)#0.00878837: 0.00140776)#0.00607118: 0.000156259)#0.0339558; 5
(W_sebi#0.00306792: 0.00323118	(W_muriae#0.0037026: 0.00314924	((W_canadensis#0.00115773: 0.00116047	W_mellicola#0.00565542: 0.00116047)#0.00413862: 0.000506697	W_tropicalis#0.000956685: 0.00166716)#0.0104708: 0.00148208)#0.00437737: 8.19382e-05)#0.0339558; 5
(W_muriae#0.0037026: 0.00323118	(W_sebi#0.00306792: 0.00314924	((W_canadensis#0.00115773: 0.00116047	W_mellicola#0.00565542: 0.00116047)#0.00413862: 0.000539789	W_tropicalis#0.00192562: 0.00170026)#0.0076331: 0.00144898)#0.00437737: 8.19382e-05)#0.0320203; 5
(W_muriae#0.0037026: 0.00323118	(W_sebi#0.00306792: 0.00314924	((W_canadensis#0.00115773: 0.00116047	W_mellicola#0.00565542: 0.00116047)#0.00413862: 0.000613564	W_tropicalis#0.00192562: 0.00177403)#0.00731567: 0.00137521)#0.00437737: 8.19382e-05)#0.0320203; 5
(W_sebi#0.00470486: 0.00323118	(W_muriae#0.0037026: 0.00311025	((W_canadensis#0.00115773: 0.00120759	W_mellicola#0.00565542: 0.00120759)#0.00570883: 0.000460202	W_tropicalis#0.00192562: 0.00166779)#0.00778169: 0.00144246)#0.00180865: 0.000120933)#0.0307786; 5
(W_sebi#0.00470486: 0.00323118	(W_muriae#0.0037026: 0.0031921	((W_canadensis#0.00115773: 0.00114664	W_mellicola#0.00565542: 0.00114664)#0.00601227: 0.000545689	W_tropicalis#0.00192562: 0.00169233)#0.00766885: 0.00149977)#0.00429313: 3.90741e-05)#0.0327867; 5
(W_muriae#0.0037026: 0.00323118	(W_sebi#0.00285238: 0.00322458	((W_canadensis#0.000742251: 0.00114664	W_mellicola#0.00475538: 0.00114664)#0.00601227: 0.000620736	W_tropicalis#0.00192562: 0.00176738)#0.0088456: 0.0014572)#0.00424989: 6.59887e-06)#0.03118; 5
(W_muriae#0.0037026: 0.00323118	(W_sebi#0.00285238: 0.00322458	((W_canadensis#0.000742251: 0.00114664	W_mellicola#0.00475538: 0.00114664)#0.00464531: 0.00049977	W_tropicalis#0.00192562: 0.00164641)#0.00949551: 0.00157817)#0.00155095: 6.59887e-06)#0.0297432; 5
(W_muriae#0.0037026: 0.00323118	(W_sebi#0.00285238: 0.00322458	((W_canadensis#0.000742251: 0.00114664	W_mellicola#0.00475538: 0.00114664)#0.00400456: 0.000418337	W_tropicalis#0.00192562: 0.00156498)#0.00736777: 0.0016596)#0.00155095: 6.59887e-06)#0.0297432; 5
(W_muriae#0.0041732: 0.00364186	(W_sebi#0.00321491: 0.00363442	((W_canadensis#0.00083659: 0.00117159	W_mellicola#0.00535979: 0.00117159)#0.00497888: 0.000727326	W_tropicalis#0.00217036: 0.00189891)#0.00771372: 0.00173551)#0.00174807: 7.43758e-06)#0.035703; 5
(W_muriae#0.0041732: 0.00364186	(W_sebi#0.00321491: 0.00363442	((W_canadensis#0.00083659: 0.0011098	W_mellicola#0.00535979: 0.0011098)#0.00661896: 0.000896667	W_tropicalis#0.00217036: 0.00200647)#0.00840479: 0.00162795)#0.00174807: 7.43758e-06)#0.0376136; 5
(W_sebi#0.00321491: 0.00364186	(W_muriae#0.0041732: 0.00363442	((W_canadensis#0.000933835: 0.00116649	W_mellicola#0.00535979: 0.00116649)#0.00707178: 0.000879615	W_tropicalis#0.00217036: 0.0020461)#0.0103039: 0.00158832)#0.00174807: 7.43758e-06)#0.0361218; 5
(W_sebi#0.00306445: 0.00347141	(W_muriae#0.00397789: 0.00346432	((W_canadensis#0.00108446: 0.00111189	W_mellicola#0.00510894: 0.00111189)#0.00605442: 0.000758151	W_tropicalis#0.00206879: 0.00187004)#0.00828004: 0.00159428)#0.00166626: 7.08949e-06)#0.0364817; 5
(W_sebi#0.00306445: 0.00347141	(W_muriae#0.00397789: 0.00346432	((W_canadensis#0.00108446: 0.00116609	W_mellicola#0.00510894: 0.00116609)#0.00577299: 0.000772781	W_tropicalis#0.00206879: 0.00193888)#0.00975599: 0.00152545)#0.00166626: 7.08949e-06)#0.0340772; 5
(W_sebi#0.00306445: 0.00347141	(W_muriae#0.00397789: 0.00346432	((W_canadensis#0.00108446: 0.00122837	W_mellicola#0.00510894: 0.00122837)#0.00548033: 0.000634958	W_tropicalis#0.00112298: 0.00186333)#0.00857295: 0.001601)#0.00166626: 7.08949e-06)#0.0317223; 5
(W_sebi#0.00306445: 0.00347141	(W_muriae#0.00397789: 0.00346432	((W_canadensis#0.00108446: 0.00112706	W_tropicalis#0.00112298: 0.00112706)#0.00391116: 0.000829952	W_mellicola#0.00666838: 0.00195701)#0.0108094: 0.00150731)#0.00166626: 7.08949e-06)#0.0301521; 5
(W_sebi#0.00306445: 0.00347141	(W_muriae#0.00397789: 0.00346432	((W_canadensis#0.00108446: 0.00114848	W_tropicalis#0.00112298: 0.00114848)#0.00383823: 0.000808536	W_mellicola#0.00579505: 0.00195701)#0.0108094: 0.00150731)#0.00166626: 7.08949e-06)#0.0301521; 5
(W_sebi#0.00212742: 0.00347141	(W_muriae#0.00397789: 0.00346432	((W_canadensis#0.00108446: 0.00120885	W_tropicalis#0.00144693: 0.00120885)#0.00364654: 0.000792951	W_mellicola#0.00579505: 0.0020018)#0.00972292: 0.00146252)#0.00166626: 7.08949e-06)#0.0319488; 5
(W_sebi#0.00196632: 0.00320854	(W_muriae#0.00367666: 0.00320198	((W_canadensis#0.00100234: 0.00119222	W_tropicalis#0.000795393: 0.00119222)#0.00315864: 0.000657997	W_mellicola#0.00535621: 0.00185021)#0.0108922: 0.00135177)#0.00154008: 6.55263e-06)#0.026857; 5
(W_sebi#0.00196632: 0.00320854	(W_muriae#0.00367666: 0.00320198	((W_canadensis#0.000270324: 0.00119222	W_mellicola#0.00535621: 0.00119222)#0.00315864: 0.000749557	W_tropicalis#0.000795393: 0.00194177)#0.00842718: 0.00126021)#0.00154008: 6.55263e-06)#0.026857; 5
(W_sebi#0.00196632: 0.00320854	(W_muriae#0.0044538: 0.00320198	((W_canadensis#0.000270324: 0.00128227	W_tropicalis#0.000795393: 0.00128227)#0.00293682: 0.000659508	W_mellicola#0.00535621: 0.00194177)#0.00842718: 0.00126021)#0.00154008: 6.55263e-06)#0.026857; 5
(W_sebi#0.00196632: 0.00320854	(W_muriae#0.0044538: 0.00320198	((W_canadensis#0.000270324: 0.00123363	W_tropicalis#0.000795393: 0.00123363)#0.00578062: 0.000708148	W_mellicola#0.00535621: 0.00194177)#0.0063656: 0.00126021)#0.000971309: 6.55263e-06)#0.0247431; 5
(W_sebi#0.00196632: 0.00320854	(W_muriae#0.0044538: 0.00320198	((W_canadensis#0.00150305: 0.00112886	W_tropicalis#0.000795393: 0.00112886)#0.00392595: 0.000812914	W_mellicola#0.00535621: 0.00194177)#0.00791742: 0.00126021)#0.000971309: 6.55263e-06)#0.0264426; 5
(((W_canadensis#0.000296623: 0.00106552	W_tropicalis#0.000795393: 0.00106552)#0.00415932: 0.000797009	W_mellicola#0.00535621: 0.00186253)#0.00825427: 0.001346	(W_muriae#0.0044538: 0.00320198	W_sebi#0.00196632: 0.00320198)#0.000971309: 6.55263e-06)#0.0290728; 5
(((W_canadensis#0.000359263: 0.00129054	W_mellicola#0.00648732: 0.00129054)#0.00503767: 0.000873006	W_tropicalis#0.000963362: 0.00216354)#0.010424: 0.00172256	(W_muriae#0.00539434: 0.00387817	W_sebi#0.00238156: 0.00387817)#0.00117643: 7.9364e-06)#0.0366791; 5
(((W_canadensis#0.000359263: 0.001174	W_mellicola#0.00485289: 0.001174)#0.00553772: 0.00107346	W_tropicalis#0.000963362: 0.00224746)#0.00716681: 0.00163864	(W_muriae#0.00539434: 0.00387817	W_sebi#0.00238156: 0.00387817)#0.00355557: 7.9364e-06)#0.0350492; 5
(((W_tropicalis#0.000963362: 0.001174	W_mellicola#0.00485289: 0.001174)#0.00553772: 0.00107346	W_canadensis#0.000359263: 0.00224746)#0.00521974: 0.00163864	(W_muriae#0.00539434: 0.00387817	W_sebi#0.00238156: 0.00387817)#0.00355557: 7.9364e-06)#0.032731; 5
(((W_canadensis#0.00032321: 0.00105619	W_mellicola#0.00436588: 0.00105619)#0.00285783: 0.000912342	W_tropicalis#0.000866685: 0.00196853)#0.00551593: 0.00152759	(W_muriae#0.004853: 0.00342828	W_sebi#0.00214256: 0.00342828)#0.00245864: 6.7836e-05)#0.0315632; 5
(((W_canadensis#0.00032321: 0.00100712	W_tropicalis#0.00156397: 0.00100712)#0.00485632: 0.000922168	W_mellicola#0.00436588: 0.00192928)#0.00810132: 0.00156684	(W_muriae#0.004853: 0.00346056	W_sebi#0.00214256: 0.00346056)#0.00437888: 3.55641e-05)#0.0315632; 5
(W_sebi#0.00214256: 0.00349612	(W_muriae#0.004853: 0.00346056	((W_canadensis#0.00032321: 0.00100712	W_tropicalis#0.00156397: 0.00100712)#0.00351149: 0.00104268	W_mellicola#0.00436588: 0.00204979)#0.00995225: 0.00141076)#0.00237979: 3.55641e-05)#0.0334757; 5
(W_muriae#0.004853: 0.00349612	(W_sebi#0.00214256: 0.00346056	((W_canadensis#0.00032321: 0.00100712	W_tropicalis#0.00156397: 0.00100712)#0.00612286: 0.00104268	W_mellicola#0.00436588: 0.00204979)#0.00995225: 0.00141076)#0.00237979: 3.55641e-05)#0.0334757; 5
(W_muriae#0.004853: 0.00349612	(W_sebi#0.00214256: 0.00343696	((W_canadensis#0.00032321: 0.00103713	W_tropicalis#0.000905496: 0.00103713)#0.00594564: 0.0011067	W_mellicola#0.00436588: 0.00214384)#0.00951568: 0.00129313)#0.00239613: 5.9157e-05)#0.0334757; 5
(W_sebi#0.00214256: 0.00349612	(W_muriae#0.004853: 0.00343696	((W_canadensis#0.00032321: 0.000932629	W_tropicalis#0.000905496: 0.000932629)#0.00548852: 0.00128383	W_mellicola#0.00436588: 0.00221646)#0.0072371: 0.0012205)#0.00239613: 5.9157e-05)#0.0353583; 5
(W_muriae#0.004853: 0.00349612	(W_sebi#0.00214256: 0.00343696	((W_canadensis#0.00032321: 0.00086473	W_tropicalis#0.000905496: 0.00086473)#0.00591949: 0.00139485	W_mellicola#0.00436588: 0.00225958)#0.00502982: 0.00117738)#0.00239613: 5.9157e-05)#0.0372249; 5
(W_muriae#0.004853: 0.00349612	(W_sebi#0.00214256: 0.00343696	((W_canadensis#0.00032321: 0.000821595	W_tropicalis#0.000905496: 0.000821595)#0.00623027: 0.001469	W_mellicola#0.00436588: 0.00229059)#0.00698653: 0.00114637)#0.00419212: 5.9157e-05)#0.0372249; 5
(W_muriae#0.004853: 0.00349612	(W_sebi#0.00214256: 0.0034913	((W_canadensis#0.00032321: 0.000764329	W_tropicalis#0.000905496: 0.000764329)#0.00393479: 0.00144971	W_mellicola#0.00436588: 0.00221404)#0.00722809: 0.00127725)#0.00279802: 4.82484e-06)#0.0378424; 5
(W_muriae#0.004853: 0.00349612	(W_sebi#0.00214256: 0.0034913	((W_canadensis#0.00032321: 0.000831471	W_tropicalis#0.000905496: 0.000831471)#0.00361705: 0.00147099	W_mellicola#0.00436588: 0.00230246)#0.00695051: 0.00118883)#0.00279802: 4.82484e-06)#0.0358337; 5
(W_muriae#0.004853: 0.00349612	(W_sebi#0.00214256: 0.0034913	((W_canadensis#0.00032321: 0.000937502	W_tropicalis#0.00139504: 0.000937502)#0.0059415: 0.00136496	W_mellicola#0.00436588: 0.00230246)#0.00695051: 0.00118883)#0.00116374: 4.82484e-06)#0.0378145; 5
(W_sebi#0.00192495: 0.00314104	(W_muriae#0.00436011: 0.00313671	((W_canadensis#0.000290383: 0.000873525	W_tropicalis#0.00125336: 0.000873525)#0.00402974: 0.00111692	W_mellicola#0.00392247: 0.00199044)#0.00648984: 0.00114626)#0.00234877: 4.33481e-06)#0.0339739; 5
(W_muriae#0.00519332: 0.00374129	(W_sebi#0.00229281: 0.00373613	((W_canadensis#0.000345875: 0.00104045	W_tropicalis#0.00149287: 0.00104045)#0.00479982: 0.00147527	W_mellicola#0.00467205: 0.00251573)#0.00878514: 0.0012204)#0.00279762: 5.16318e-06)#0.0369408; 5
(W_muriae#0.00499868: 0.00360107	(W_sebi#0.00220687: 0.0035961	((W_canadensis#0.000332912: 0.00103577	W_tropicalis#0.00143692: 0.00103577)#0.00446689: 0.00138567	W_mellicola#0.00449694: 0.00242144)#0.00755396: 0.00117466)#0.000405774: 4.96967e-06)#0.0366415; 5
(W_muriae#0.00499868: 0.00360107	(W_sebi#0.00220687: 0.00358005	((W_canadensis#0.000332912: 0.000959937	W_tropicalis#0.00143692: 0.000959937)#0.00619871: 0.0015758	W_mellicola#0.00449694: 0.00253574)#0.00573196: 0.00104431)#0.00296227: 2.10228e-05)#0.0393072; 5
(((W_canadensis#0.000332912: 0.000991013	W_tropicalis#0.000704714: 0.000991013)#0.00375367: 0.00148879	W_mellicola#0.00449694: 0.0024798)#0.00923697: 0.00112127	(W_sebi#0.00220687: 0.00357452	W_muriae#0.00499868: 0.00357452)#0.000541202: 2.6551e-05)#0.0385451; 5
(((W_canadensis#0.000332912: 0.000991013	W_tropicalis#0.000704714: 0.000991013)#0.00375367: 0.00143114	W_mellicola#0.00449694: 0.00242215)#0.00945681: 0.00117891	(W_sebi#0.00220687: 0.0035877	W_muriae#0.00499868: 0.0035877)#0.00225349: 1.3369e-05)#0.0369312; 5
(((W_canadensis#0.000332912: 0.0010686	W_tropicalis#0.000704714: 0.0010686)#0.00229487: 0.00144012	W_mellicola#0.00554645: 0.00250872)#0.00619077: 0.00109235	(W_sebi#0.00220687: 0.0035877	W_muriae#0.00499868: 0.0035877)#0.00225349: 1.3369e-05)#0.0353522; 5
(((W_canadensis#0.000295783: 0.000874936	W_tropicalis#0.00062612: 0.000874936)#0.00545123: 0.001354	W_mellicola#0.00492787: 0.00222893)#0.00638904: 0.000970521	(W_sebi#0.00196075: 0.00318757	W_muriae#0.00444119: 0.00318757)#0.00369871: 1.1878e-05)#0.0331909; 5
(((W_canadensis#0.000295783: 0.000963522	W_tropicalis#0.00062612: 0.000963522)#0.00326948: 0.00126541	W_mellicola#0.00492787: 0.00222893)#0.00826651: 0.000970521	(W_sebi#0.00196075: 0.00318757	W_muriae#0.00444119: 0.00318757)#0.00369871: 1.1878e-05)#0.0311352; 5
(((W_canadensis#0.000295783: 0.000963522	W_tropicalis#0.00155812: 0.000963522)#0.00326948: 0.00119108	W_mellicola#0.00492787: 0.0021546)#0.00855169: 0.00104485	(W_sebi#0.00196075: 0.00318757	W_muriae#0.00444119: 0.00318757)#0.00521614: 1.1878e-05)#0.0335267; 5
(((W_canadensis#0.000295783: 0.00102558	W_tropicalis#0.00155812: 0.00102558)#0.00483437: 0.00120486	W_mellicola#0.00492787: 0.00223044)#0.00826093: 0.000969016	(W_sebi#0.00196075: 0.00318757	W_muriae#0.00444119: 0.00318757)#0.00647537: 1.1878e-05)#0.0360987; 5
(((W_canadensis#0.000295783: 0.00110057	W_tropicalis#0.00155812: 0.00110057)#0.00450499: 0.00104752	W_mellicola#0.00492787: 0.00214808)#0.00668901: 0.00105137	(W_sebi#0.00196075: 0.00318757	W_muriae#0.00444119: 0.00318757)#0.00585256: 1.1878e-05)#0.0347371; 5
(((W_canadensis#0.000295783: 0.00115562	W_tropicalis#0.00155812: 0.00115562)#0.00429037: 0.00109619	W_mellicola#0.00492787: 0.00225181)#0.00720265: 0.000947642	(W_sebi#0.00196075: 0.00315105	W_muriae#0.00444119: 0.00315105)#0.00430238: 4.84e-05)#0.0347371; 5
(((W_canadensis#0.000322757: 0.00134178	W_tropicalis#0.00170021: 0.00134178)#0.00439979: 0.00111538	W_mellicola#0.00537726: 0.00245716)#0.0104868: 0.00103406	(W_sebi#0.00213956: 0.00343841	W_muriae#0.0048462: 0.00343841)#0.00288618: 5.28138e-05)#0.037905; 5
(((W_canadensis#0.000449154: 0.00142957	W_tropicalis#0.00170021: 0.00142957)#0.00412961: 0.000973992	W_mellicola#0.00537726: 0.00240356)#0.0107207: 0.00108767	(W_sebi#0.00213956: 0.00345149	W_muriae#0.0048462: 0.00345149)#0.00287524: 3.97324e-05)#0.037905; 5
(W_sebi#0.00213956: 0.00349122	(((W_canadensis#0.000449154: 0.00135412	W_tropicalis#0.00170021: 0.00135412)#0.00260201: 0.000983476	W_mellicola#0.00537726: 0.0023376)#0.00892227: 0.00111389	W_muriae#0.0048462: 0.00345149)#0.00287524: 3.97324e-05)#0.0360663; 5
(W_sebi#0.00213956: 0.00349122	(((W_canadensis#0.000449154: 0.00133032	W_tropicalis#0.00170021: 0.00133032)#0.00264857: 0.0010748	W_mellicola#0.00666374: 0.00240512)#0.00980212: 0.00105693	W_muriae#0.0048462: 0.00346205)#0.00286647: 2.91706e-05)#0.0360663; 5
(W_sebi#0.00213956: 0.00349122	(((W_canadensis#0.000449154: 0.00138391	W_tropicalis#0.00170021: 0.00138391)#0.00254601: 0.000929818	W_mellicola#0.00666374: 0.00231373)#0.00925679: 0.00114569	W_muriae#0.0048462: 0.00345941)#0.00286866: 3.18098e-05)#0.0346956; 5
(W_sebi#0.00196202: 0.00320153	(((W_canadensis#0.000411885: 0.00117912	W_tropicalis#0.00155913: 0.00117912)#0.00251286: 0.000856585	W_mellicola#0.00611081: 0.00203571)#0.00739606: 0.00116475	W_muriae#0.00444408: 0.00320046)#0.0012882: 1.07426e-06)#0.0339265; 5
(W_sebi#0.00196202: 0.00320153	(((W_canadensis#0.000411885: 0.00117912	W_tropicalis#0.00155913: 0.00117912)#0.00251286: 0.000856585	W_mellicola#0.00611081: 0.00203571)#0.00923249: 0.00116475	W_muriae#0.00444408: 0.00320046)#0.0012882: 1.07426e-06)#0.0339265; 5
(W_sebi#0.00196202: 0.00320153	(((W_canadensis#0.000411885: 0.00129971	W_tropicalis#0.00155913: 0.00129971)#0.00227973: 0.000807497	W_mellicola#0.00474834: 0.0021072)#0.00715132: 0.00109326	W_muriae#0.00444408: 0.00320046)#0.0012882: 1.07426e-06)#0.036272; 5
(W_sebi#0.00196202: 0.00320153	(((W_canadensis#0.000411885: 0.00120424	W_tropicalis#0.00151083: 0.00120424)#0.00246045: 0.000849168	W_mellicola#0.00474834: 0.00205341)#0.00639468: 0.00114705	W_muriae#0.00444408: 0.00320046)#0.00128514: 1.07426e-06)#0.033722; 5
(W_sebi#0.00230846: 0.00376683	(((W_canadensis#0.000484612: 0.00149821	W_tropicalis#0.0017776: 0.00149821)#0.0020168: 0.000917771	W_mellicola#0.00558676: 0.00241598)#0.00752379: 0.00134959	W_muriae#0.00522877: 0.00376557)#0.00151206: 1.26394e-06)#0.0366963; 5
(W_sebi#0.00230846: 0.00376683	(((W_canadensis#0.000484612: 0.00142596	W_tropicalis#0.0017776: 0.00142596)#0.00211899: 0.00102777	W_mellicola#0.00558676: 0.00245373)#0.00740804: 0.00131184	W_muriae#0.00650116: 0.00376557)#0.00278487: 1.26394e-06)#0.0345873; 5
(((W_canadensis#0.000484612: 0.00142596	W_tropicalis#0.00392451: 0.00142596)#0.00211899: 0.00106326	W_mellicola#0.00558676: 0.00248922)#0.00730242: 0.00127761	(W_sebi#0.00230846: 0.00376557	W_muriae#0.00650116: 0.00376557)#0.00278487: 1.26394e-06)#0.0353919; 5
(((W_canadensis#0.000484612: 0.00134753	W_tropicalis#0.00392451: 0.00134753)#0.00224232: 0.00119254	W_mellicola#0.00558676: 0.00254007)#0.00942143: 0.00122676	(W_sebi#0.00230846: 0.00376557	W_muriae#0.00650116: 0.00376557)#0.00110128: 1.26394e-06)#0.0343373; 5
(((W_canadensis#0.000484612: 0.00129604	W_tropicalis#0.00483727: 0.00129604)#0.00233141: 0.00130445	W_mellicola#0.00558676: 0.00260049)#0.00920254: 0.00116634	(W_sebi#0.00230846: 0.00371768	W_muriae#0.00650116: 0.00371768)#0.00227928: 4.91509e-05)#0.0316183; 5
(((W_canadensis#0.000484612: 0.00122054	W_tropicalis#0.00483727: 0.00122054)#0.00247562: 0.00133865	W_mellicola#0.00558676: 0.00255919)#0.00726555: 0.00120577	(W_sebi#0.00230846: 0.00371768	W_muriae#0.00650116: 0.00371768)#0.00227928: 4.72801e-05)#0.0344303; 5
(((W_canadensis#0.000820409: 0.00132961	W_tropicalis#0.00304974: 0.00132961)#0.00301972: 0.00114107	W_mellicola#0.00423191: 0.00247068)#0.00752584: 0.00129428	(W_sebi#0.00230846: 0.00371768	W_muriae#0.00650116: 0.00371768)#0.0012034: 4.72801e-05)#0.0344303; 5
(((W_canadensis#0.000820409: 0.00139851	W_tropicalis#0.00170906: 0.00139851)#0.00287093: 0.00101308	W_mellicola#0.00543649: 0.00241159)#0.00893632: 0.00135388	(W_sebi#0.00230846: 0.00375055	W_muriae#0.00650116: 0.00375055)#0.00287423: 1.49204e-05)#0.0321854; 5
(((W_canadensis#0.000840775: 0.00135776	W_tropicalis#0.00157302: 0.00135776)#0.00345417: 0.000943705	W_mellicola#0.00500377: 0.00230146)#0.0090588: 0.0011643	(W_sebi#0.00212472: 0.00345203	W_muriae#0.0041192: 0.00345203)#0.00066416: 1.37328e-05)#0.0316405; 5
(((W_canadensis#0.000723159: 0.00141987	W_tropicalis#0.00157302: 0.00141987)#0.00330309: 0.000934655	W_mellicola#0.00500377: 0.00235452)#0.00607999: 0.00111124	(W_sebi#0.00212472: 0.00345203	W_muriae#0.0041192: 0.00345203)#0.00066416: 1.37328e-05)#0.0336469; 5
(((W_canadensis#0.000723159: 0.00136993	W_tropicalis#0.0013494: 0.00136993)#0.00342349: 0.000929298	W_mellicola#0.00500377: 0.00229923)#0.00622621: 0.00116653	(W_sebi#0.00212472: 0.00339247	W_muriae#0.0041192: 0.00339247)#0.00317676: 7.32926e-05)#0.0353114; 5
(W_sebi#0.00212472: 0.00346576	(((W_canadensis#0.000723159: 0.00129603	W_tropicalis#0.0013494: 0.00129603)#0.0036187: 0.000952693	W_mellicola#0.00500377: 0.00224872)#0.00842845: 0.00120203	W_muriae#0.0041192: 0.00345075)#0.0031231: 1.50075e-05)#0.0372113; 5
(W_sebi#0.00212472: 0.00346576	(((W_canadensis#0.000723159: 0.0013365	W_tropicalis#0.0013494: 0.0013365)#0.00350912: 0.000912224	W_mellicola#0.00500377: 0.00224872)#0.00664344: 0.00120203	W_muriae#0.0041192: 0.00345075)#0.0031231: 1.50075e-05)#0.035778; 5
(W_sebi#0.00228373: 0.00372514	(((W_canadensis#0.000689516: 0.00143652	W_tropicalis#0.00145039: 0.00143652)#0.00520907: 0.00102926	W_mellicola#0.00537825: 0.00246579)#0.00484213: 0.00118603	W_muriae#0.00550399: 0.00365182)#0.00644943: 7.33188e-05)#0.0384557; 5
(W_muriae#0.00550399: 0.00372514	(((W_canadensis#0.000689516: 0.00149569	W_tropicalis#0.00145039: 0.00149569)#0.00365031: 0.000930285	W_mellicola#0.00537825: 0.00242597)#0.00632395: 0.00122585	W_sebi#0.00228373: 0.00365182)#0.00644943: 7.33188e-05)#0.0363846; 5
(W_sebi#0.00228373: 0.00372514	(((W_canadensis#0.000689516: 0.00159777	W_tropicalis#0.00145039: 0.00159777)#0.00341709: 0.000908441	W_mellicola#0.00537825: 0.00250621)#0.00612149: 0.00106894	W_muriae#0.00550399: 0.00357515)#0.00787067: 0.000149989)#0.0335939; 5
(W_sebi#0.00228373: 0.00372514	((W_muriae#0.00550399: 0.00243501	W_mellicola#0.00537825: 0.00243501)#0.00426908: 0.00106295	(W_canadensis#0.000689516: 0.00153386	W_tropicalis#0.00145039: 0.00153386)#0.00355946: 0.0019641)#0.00804435: 0.000227175)#0.0329898; 5
(W_sebi#0.00228373: 0.00372514	((W_muriae#0.00550399: 0.00233966	W_mellicola#0.00537825: 0.00233966)#0.00620424: 0.0011583	(W_canadensis#0.000689516: 0.00162261	W_tropicalis#0.000942268: 0.00162261)#0.00336478: 0.00187535)#0.00607218: 0.000227175)#0.0339851; 5
(W_sebi#0.00228373: 0.00372514	((W_muriae#0.00550399: 0.00237327	W_mellicola#0.00537825: 0.00237327)#0.00453568: 0.00105616	(W_canadensis#0.000689516: 0.00165793	W_tropicalis#0.000942268: 0.00165793)#0.00672255: 0.0017715)#0.00619352: 0.000295707)#0.0351017; 5
(W_sebi#0.00228373: 0.00372514	((W_muriae#0.00550399: 0.00237327	W_mellicola#0.00537825: 0.00237327)#0.00453568: 0.000989827	(W_canadensis#0.000689516: 0.00159654	W_tropicalis#0.00122575: 0.00159654)#0.00698104: 0.00176656)#0.00631569: 0.000362044)#0.0351017; 5
(W_sebi#0.00228373: 0.00369757	((W_muriae#0.00550399: 0.00241018	W_mellicola#0.00537825: 0.00241018)#0.00446622: 0.000952917	(W_canadensis#0.000689516: 0.00152939	W_tropicalis#0.00122575: 0.00152939)#0.00905577: 0.00183371)#0.00766957: 0.000334478)#0.0374109; 5
(W_sebi#0.00289127: 0.00369757	((W_muriae#0.00550399: 0.00230461	(W_canadensis#0.000689516: 0.00163612	W_tropicalis#0.00122575: 0.00163612)#0.00552094: 0.000668499)#0.00626463: 0.000985191	W_mellicola#0.00537825: 0.00328981)#0.00689513: 0.000407767)#0.0374109; 5
(W_sebi#0.00289127: 0.00369757	((W_muriae#0.00550399: 0.00234892	(W_canadensis#0.000662161: 0.00154756	W_tropicalis#0.00122575: 0.00154756)#0.00373365: 0.000801366)#0.00614647: 0.000879416	W_mellicola#0.00537825: 0.00322834)#0.00545242: 0.000469236)#0.0393757; 5
(W_sebi#0.00289127: 0.00364689	((W_muriae#0.00550399: 0.00228602	(W_canadensis#0.000662161: 0.00154756	W_tropicalis#0.00122575: 0.00154756)#0.00373365: 0.000738462)#0.0063156: 0.000968574	W_mellicola#0.00537825: 0.00325459)#0.00725671: 0.000392302)#0.0379327; 5
(W_sebi#0.00289127: 0.00371051	((W_muriae#0.00550399: 0.0023682	(W_canadensis#0.000662161: 0.00166162	W_tropicalis#0.00122575: 0.00166162)#0.0020505: 0.000706578)#0.00536224: 0.00092152	W_mellicola#0.00537825: 0.00328972)#0.00524837: 0.000420793)#0.0347589; 5
(W_sebi#0.00289127: 0.00371051	((W_muriae#0.00550399: 0.00246483	(W_canadensis#0.000662161: 0.00166162	W_tropicalis#0.00122575: 0.00166162)#0.0020505: 0.00080321)#0.00403198: 0.000896896	W_mellicola#0.00537825: 0.00336172)#0.00684859: 0.000348785)#0.0326724; 5
(W_sebi#0.00289127: 0.00371051	((W_muriae#0.00550399: 0.00239472	(W_canadensis#0.000662161: 0.00176801	W_tropicalis#0.00122575: 0.00176801)#0.00192711: 0.000626712)#0.00518292: 0.000880246	W_mellicola#0.00537825: 0.00327496)#0.00910546: 0.000435544)#0.0326724; 5
(W_sebi#0.00289127: 0.00371051	((W_muriae#0.00550399: 0.00239472	(W_canadensis#0.000662161: 0.00168543	W_tropicalis#0.00122575: 0.00168543)#0.00202153: 0.000709291)#0.00518292: 0.000817994	W_mellicola#0.00537825: 0.00321271)#0.00774959: 0.000497796)#0.0326724; 5
(W_sebi#0.00324274: 0.00411662	((W_muriae#0.00617307: 0.00258314	(W_canadensis#0.00178735: 0.00182221	W_tropicalis#0.00137476: 0.00182221)#0.00235201: 0.000760931)#0.00604405: 0.00102012	W_mellicola#0.00603205: 0.00360326)#0.00931342: 0.000513364)#0.039041; 5
(W_sebi#0.00324274: 0.00407113	((W_muriae#0.00617307: 0.00258314	(W_canadensis#0.00178735: 0.00173396	W_tropicalis#0.000509061: 0.00173396)#0.00438934: 0.000849185)#0.00604405: 0.00106608	W_mellicola#0.00603205: 0.00364922)#0.00919611: 0.000421906)#0.0385781; 5
(W_sebi#0.00324274: 0.00407113	((W_muriae#0.00617307: 0.00258314	(W_canadensis#0.000423219: 0.00183657	W_tropicalis#0.000509061: 0.00183657)#0.00414409: 0.000746568)#0.00604405: 0.000985027	W_mellicola#0.00603205: 0.00356817)#0.00717615: 0.000502963)#0.0359802; 5
(W_sebi#0.00158226: 0.00407113	((W_mellicola#0.00603205: 0.00258314	(W_canadensis#0.000822513: 0.00191942	W_tropicalis#0.000509061: 0.00191942)#0.00185757: 0.000663716)#0.00604405: 0.000887909	W_muriae#0.00617307: 0.00347105)#0.00737694: 0.000600082)#0.0347941; 5
(W_sebi#0.00158226: 0.00407113	((W_muriae#0.00617307: 0.00250336	(W_canadensis#0.000822513: 0.00198771	W_tropicalis#0.000509061: 0.00198771)#0.00366774: 0.000515649)#0.00847923: 0.000924695	W_mellicola#0.00603205: 0.00342806)#0.0102307: 0.000643073)#0.0371948; 5
(W_sebi#0.00158226: 0.00407113	((W_muriae#0.00617307: 0.00250336	(W_canadensis#0.000822513: 0.00198771	W_tropicalis#0.000509061: 0.00198771)#0.00263143: 0.000515649)#0.00537804: 0.000857931	W_mellicola#0.00603205: 0.00336129)#0.0104339: 0.000709836)#0.0352792; 5
(W_sebi#0.00158226: 0.00407113	((W_mellicola#0.00603205: 0.00257802	(W_canadensis#0.000822513: 0.00191054	W_tropicalis#0.000509061: 0.00191054)#0.00136508: 0.000667485)#0.00786195: 0.000880176	W_muriae#0.00617307: 0.0034582)#0.00921339: 0.000612932)#0.0370478; 5
(W_sebi#0.00158226: 0.00407113	((W_mellicola#0.00603205: 0.00257802	(W_canadensis#0.000822513: 0.00201278	W_tropicalis#0.000509061: 0.00201278)#0.00267209: 0.00056524)#0.00786195: 0.000880176	W_muriae#0.00617307: 0.0034582)#0.00826545: 0.000612932)#0.0383779; 5
(W_sebi#0.00158226: 0.00407113	((W_mellicola#0.00603205: 0.00264636	(W_canadensis#0.000822513: 0.00208412	W_tropicalis#0.000509061: 0.00208412)#0.00258063: 0.000562242)#0.00566223: 0.000902844	W_muriae#0.00617307: 0.0035492)#0.00805351: 0.000521927)#0.0361131; 5
(W_sebi#0.00158226: 0.00407113	((W_mellicola#0.00603205: 0.00257736	(W_canadensis#0.000822513: 0.00215178	W_tropicalis#0.000509061: 0.00215178)#0.00333524: 0.000425583)#0.00581382: 0.00104307	W_muriae#0.00617307: 0.00362043)#0.00789506: 0.000450696)#0.0344791; 5
(W_sebi#0.00158226: 0.00401855	((W_mellicola#0.00603205: 0.00257736	(W_canadensis#0.000822513: 0.00220646	W_tropicalis#0.000802187: 0.00220646)#0.00325258: 0.0003709)#0.00289352: 0.00107973	W_muriae#0.00617307: 0.00365709)#0.00781594: 0.00036146)#0.0349303; 5
(W_muriae#0.00617307: 0.00401855	((W_mellicola#0.00603205: 0.00252756	(W_canadensis#0.000822513: 0.00211	W_tropicalis#0.000802187: 0.00211)#0.00340128: 0.000417558)#0.00295053: 0.00103215	W_sebi#0.00158226: 0.00355971)#0.00802975: 0.000458842)#0.0349303; 5
(W_muriae#0.00617307: 0.00401855	((W_mellicola#0.00603205: 0.00256357	(W_canadensis#0.000822513: 0.00219537	W_tropicalis#0.000357937: 0.00219537)#0.00428962: 0.000368202)#0.00290908: 0.000923941	W_sebi#0.00158226: 0.00348751)#0.00819597: 0.000531034)#0.0336601; 5
(W_muriae#0.00617307: 0.00401855	((W_mellicola#0.00603205: 0.00262254	(W_canadensis#0.000822513: 0.00226436	W_tropicalis#0.000357937: 0.00226436)#0.00256545: 0.000358176)#0.00284367: 0.000770705	W_sebi#0.00158226: 0.00339324)#0.00842366: 0.000625302)#0.0311925; 5
(W_muriae#0.00617307: 0.00401855	((W_mellicola#0.00603205: 0.00258542	(W_canadensis#0.000822513: 0.00234812	W_tropicalis#0.000357937: 0.00234812)#0.00247395: 0.000237304)#0.00288449: 0.000884525	W_sebi#0.00158226: 0.00346995)#0.0091917: 0.000548598)#0.0311925; 5
(W_muriae#0.00617307: 0.00401855	((W_mellicola#0.00806495: 0.00268888	(W_canadensis#0.000822513: 0.0024019	W_tropicalis#0.00110278: 0.0024019)#0.00241855: 0.000286982)#0.00277351: 0.000838732	W_sebi#0.00158226: 0.00352761)#0.00640673: 0.000490934)#0.0293745; 5
(W_muriae#0.00617307: 0.00401855	((W_sebi#0.00158226: 0.00268888	(W_canadensis#0.000822513: 0.00249368	W_tropicalis#0.00110278: 0.00249368)#0.00232954: 0.000195206)#0.00277351: 0.000907246	W_mellicola#0.00648974: 0.00359613)#0.00628467: 0.00042242)#0.0314299; 5
(W_muriae#0.00617307: 0.00401855	((W_canadensis#0.000974488: 0.00276236	(W_sebi#0.00158226: 0.00260325	W_tropicalis#0.00110278: 0.00260325)#0.00223149: 0.000159113)#0.00269973: 0.000889606	W_mellicola#0.00648974: 0.00365197)#0.00478633: 0.000366582)#0.0332412; 5
(W_muriae#0.00532325: 0.00349985	((W_sebi#0.00136444: 0.00248005	(W_canadensis#0.000840335: 0.0022004	W_tropicalis#0.000950963: 0.0022004)#0.00196318: 0.000279646)#0.00479874: 0.000777045	W_mellicola#0.00559633: 0.00325709)#0.00399071: 0.000242757)#0.0269894; 5
(W_muriae#0.00537746: 0.00422218	((W_mellicola#0.00675134: 0.00292707	(W_canadensis#0.00101377: 0.00256516	W_tropicalis#0.00114723: 0.00256516)#0.00245087: 0.000361912)#0.00591736: 0.00106884	W_sebi#0.00164604: 0.00399591)#0.0072946: 0.000226265)#0.0317379; 5
(W_muriae#0.00537746: 0.00422218	((W_mellicola#0.00675134: 0.00299856	(W_canadensis#0.00101377: 0.00265325	W_tropicalis#0.00114723: 0.00265325)#0.00236951: 0.000345311)#0.00577629: 0.00102148	W_sebi#0.00164604: 0.00402004)#0.00841956: 0.000202139)#0.0304292; 5
(W_sebi#0.00164604: 0.00422218	((W_mellicola#0.00675134: 0.00307795	(W_canadensis#0.00150852: 0.00254667	W_tropicalis#0.000934591: 0.00254667)#0.00246867: 0.000531281)#0.00562729: 0.000870989	W_muriae#0.00537746: 0.00394894)#0.00986717: 0.000273234)#0.0283004; 5
(W_muriae#0.00537746: 0.00416268	((W_mellicola#0.00675134: 0.00313834	(W_canadensis#0.00150852: 0.00251131	W_tropicalis#0.000934591: 0.00251131)#0.00250343: 0.000627033)#0.00551901: 0.000883976	W_sebi#0.00164604: 0.00402232)#0.00968717: 0.00014036)#0.0272265; 5
(W_muriae#0.00537746: 0.00416268	((W_mellicola#0.00675134: 0.00322035	(W_canadensis#0.00150852: 0.00254488	W_tropicalis#0.000934591: 0.00254488)#0.00168052: 0.000675473)#0.00537846: 0.000801963	W_sebi#0.00164604: 0.00402232)#0.00968717: 0.00014036)#0.0286663; 5
(W_muriae#0.00537746: 0.00416268	((W_mellicola#0.00675134: 0.00311837	(W_canadensis#0.00141113: 0.00260479	W_tropicalis#0.000934591: 0.00260479)#0.00164186: 0.000513585)#0.00555435: 0.000903943	W_sebi#0.00164604: 0.00402232)#0.0106019: 0.00014036)#0.0300734; 5
(W_muriae#0.00517402: 0.00400519	((W_mellicola#0.00649592: 0.00296059	(W_canadensis#0.00135775: 0.00260051	W_tropicalis#0.00177043: 0.00260051)#0.00152249: 0.000360086)#0.00541607: 0.000853954	W_sebi#0.00158377: 0.00381455)#0.0103495: 0.000190646)#0.0314213; 5
(W_muriae#0.00590796: 0.00457334	((W_mellicola#0.00741738: 0.00347501	(W_canadensis#0.00104505: 0.00289893	W_tropicalis#0.00202157: 0.00289893)#0.00276466: 0.000576078)#0.00601626: 0.000974771	W_sebi#0.00180843: 0.00444978)#0.00988794: 0.000123557)#0.0358785; 5
(W_muriae#0.00518826: 0.00401622	((W_mellicola#0.0065138: 0.00309213	(W_canadensis#0.000917743: 0.00259647	W_tropicalis#0.0017753: 0.00259647)#0.00238048: 0.00049566)#0.00618815: 0.000916103	W_sebi#0.00158813: 0.00400823)#0.00846563: 7.98409e-06)#0.029649; 5
(W_muriae#0.00550827: 0.00426393	((W_mellicola#0.00691557: 0.00328285	(W_canadensis#0.000974349: 0.0026704	W_tropicalis#0.000488368: 0.0026704)#0.00260891: 0.000612452)#0.0101537: 0.000967779	W_sebi#0.00168608: 0.00425063)#0.00745067: 1.33049e-05)#0.0335083; 5
(W_sebi#0.00168608: 0.00426393	((W_mellicola#0.00691557: 0.00318766	(W_canadensis#0.000974349: 0.00270194	W_tropicalis#0.000488368: 0.00270194)#0.00257845: 0.000485716)#0.00727554: 0.00106297	W_muriae#0.00550827: 0.00425063)#0.00745067: 1.33049e-05)#0.0335083; 5
(W_sebi#0.00168608: 0.00426393	((W_mellicola#0.00691557: 0.00324607	(W_canadensis#0.000974349: 0.00264016	W_tropicalis#0.000488368: 0.00264016)#0.00263878: 0.000605902)#0.00714462: 0.000970365	W_muriae#0.00550827: 0.00421643)#0.0075111: 4.75029e-05)#0.0353177; 5
(W_muriae#0.00550827: 0.00426393	((W_mellicola#0.00691557: 0.00324607	(W_canadensis#0.000974349: 0.00254853	W_tropicalis#0.000488368: 0.00254853)#0.00374779: 0.000697533)#0.00714462: 0.000970365	W_sebi#0.00168608: 0.00421643)#0.0075111: 4.75029e-05)#0.0331781; 5
(W_muriae#0.00550827: 0.00426393	((W_mellicola#0.00691557: 0.00331599	(W_canadensis#0.000974349: 0.0026113	W_tropicalis#0.000488368: 0.0026113)#0.00365771: 0.000704695)#0.00806572: 0.000825679	W_sebi#0.00168608: 0.00414167)#0.00764668: 0.000122262)#0.0313515; 5
(W_muriae#0.00513303: 0.00397347	((W_mellicola#0.00644447: 0.0031689	(W_canadensis#0.000907975: 0.00243341	W_tropicalis#0.0004551: 0.00243341)#0.00340854: 0.00073549)#0.00732937: 0.000690633	W_sebi#0.00157123: 0.00385953)#0.00784461: 0.000113933)#0.0271402; 5
(W_sebi#0.00157123: 0.00397347	((W_mellicola#0.00644447: 0.0031689	(W_canadensis#0.000357231: 0.00247905	W_tropicalis#0.0004551: 0.00247905)#0.00334578: 0.000689847)#0.00416261: 0.000690633	W_muriae#0.00513303: 0.00385953)#0.00552591: 0.000113933)#0.0259569; 5
(W_sebi#0.00187149: 0.00473281	((W_mellicola#0.00767603: 0.00391473	(W_canadensis#0.000425499: 0.00283955	W_tropicalis#0.000542071: 0.00283955)#0.00215963: 0.00107518)#0.00554559: 0.000682375	W_muriae#0.00611398: 0.00459711)#0.00389502: 0.000135706)#0.0309174; 5
(W_muriae#0.00611398: 0.00473281	((W_mellicola#0.00767603: 0.00393046	(W_canadensis#0.00123117: 0.0028767	W_tropicalis#0.000542071: 0.0028767)#0.00213174: 0.00105376)#0.0055234: 0.000763245	W_sebi#0.00187149: 0.0046937)#0.00553674: 3.91074e-05)#0.0309174; 5
(W_muriae#0.00611398: 0.00473281	((W_mellicola#0.00767603: 0.00402508	(W_canadensis#0.00123117: 0.0029835	W_tropicalis#0.000542071: 0.0029835)#0.00205543: 0.00104159)#0.00768881: 0.000668621	W_sebi#0.00187149: 0.0046937)#0.00553674: 3.91074e-05)#0.0287413; 5
(W_muriae#0.00611398: 0.00473281	((W_mellicola#0.00658049: 0.0039607	(W_canadensis#0.00123117: 0.00291202	W_tropicalis#0.000542071: 0.00291202)#0.00210588: 0.00104868)#0.0078138: 0.000733005	W_sebi#0.00187149: 0.0046937)#0.00553674: 3.91074e-05)#0.0269481; 5
(W_sebi#0.00187149: 0.00473281	((W_mellicola#0.00658049: 0.00392879	(W_canadensis#0.00123117: 0.00287629	W_tropicalis#0.000817088: 0.00287629)#0.00213204: 0.0010525)#0.00787727: 0.000769614	W_muriae#0.00611398: 0.0046984)#0.00341279: 3.44114e-05)#0.0269481; 5
(W_sebi#0.00187149: 0.00473281	((W_mellicola#0.00658049: 0.00392879	(W_canadensis#0.0012663: 0.00293736	W_tropicalis#0.000734783: 0.00293736)#0.00208772: 0.000991431)#0.00531802: 0.000768241	W_muriae#0.00611398: 0.00469703)#0.00341379: 3.57849e-05)#0.0269481; 5
(W_sebi#0.00318045: 0.00473281	((W_mellicola#0.00658049: 0.00384026	(W_canadensis#0.00121253: 0.00290116	W_tropicalis#0.000734783: 0.00290116)#0.00211377: 0.000939098)#0.00544062: 0.000856768	W_muriae#0.00611398: 0.00469703)#0.00165767: 3.57849e-05)#0.0269481; 5
(W_sebi#0.00318045: 0.00473281	((W_mellicola#0.00658049: 0.00375174	(W_canadensis#0.00121253: 0.00301481	W_tropicalis#0.000734783: 0.00301481)#0.00203409: 0.000736935)#0.00406341: 0.000966495	W_muriae#0.00611398: 0.00471824)#0.00165022: 1.45735e-05)#0.0269481; 5
(W_sebi#0.00318045: 0.00473281	((W_mellicola#0.0058627: 0.00382257	(W_canadensis#0.00121253: 0.00293449	W_tropicalis#0.000734783: 0.00293449)#0.00208976: 0.00088808)#0.00602647: 0.000895671	W_muriae#0.00611398: 0.00471824)#0.00165022: 1.45735e-05)#0.029015; 5
(W_sebi#0.00318045: 0.00473281	((W_mellicola#0.0058627: 0.00387911	(W_canadensis#0.00121253: 0.00300743	W_tropicalis#0.000734783: 0.00300743)#0.00203908: 0.000871679)#0.00593863: 0.000839129	W_muriae#0.00611398: 0.00471824)#0.000787796: 1.45735e-05)#0.0312762; 5
(W_sebi#0.00318045: 0.00473281	((W_mellicola#0.0058627: 0.00395154	(W_canadensis#0.00119207: 0.00309614	W_tropicalis#0.000734783: 0.00309614)#0.00198065: 0.000855393)#0.00582978: 0.000725191	W_muriae#0.00611398: 0.00467673)#0.00147222: 5.60841e-05)#0.0337136; 5
(W_sebi#0.00318045: 0.00473281	((W_mellicola#0.0058627: 0.00395154	(W_canadensis#0.00119207: 0.00309614	W_tropicalis#0.000734783: 0.00309614)#0.00198065: 0.000855393)#0.00320082: 0.000725191	W_muriae#0.00443747: 0.00467673)#0.00147222: 5.60841e-05)#0.0322902; 5
(W_muriae#0.00443747: 0.00473281	((W_mellicola#0.0058627: 0.00403357	(W_canadensis#0.000965311: 0.00313004	W_tropicalis#0.000734783: 0.00313004)#0.0019592: 0.000903527)#0.00313572: 0.000643158	W_sebi#0.00247917: 0.00467673)#0.00147222: 5.60841e-05)#0.0309062; 5
(W_muriae#0.00443747: 0.00473281	((W_mellicola#0.0058627: 0.00411844	(W_canadensis#0.000965311: 0.00307448	W_tropicalis#0.000734783: 0.00307448)#0.00453194: 0.00104397)#0.00414004: 0.000607385	W_sebi#0.00247917: 0.00472583)#0.00141783: 6.9822e-06)#0.0339768; 5
(W_muriae#0.00443747: 0.00473281	((W_mellicola#0.0058627: 0.00405234	(W_canadensis#0.000965311: 0.00317722	W_tropicalis#0.000734783: 0.00317722)#0.00614252: 0.00087512)#0.00420757: 0.000673486	W_sebi#0.00247917: 0.00472583)#0.00141783: 6.9822e-06)#0.0339768; 5
(W_muriae#0.00443747: 0.00473281	((W_mellicola#0.00706573: 0.00405234	(W_canadensis#0.000965311: 0.00328083	W_tropicalis#0.000734783: 0.00328083)#0.00594855: 0.000771516)#0.00583968: 0.000673486	W_sebi#0.00247917: 0.00472583)#0.000797494: 6.9822e-06)#0.0309624; 5
(W_sebi#0.00247917: 0.00473281	((W_mellicola#0.00706573: 0.00405234	(W_canadensis#0.000965311: 0.00321946	W_tropicalis#0.000734783: 0.00321946)#0.0039762: 0.000832882)#0.00299285: 0.000673486	W_muriae#0.00443747: 0.00472583)#0.00225601: 6.9822e-06)#0.032768; 5
(W_sebi#0.00247917: 0.00473281	((W_mellicola#0.00706573: 0.00394485	(W_canadensis#0.000965311: 0.00330044	W_tropicalis#0.000734783: 0.00330044)#0.00198263: 0.000644411)#0.0030744: 0.000780979	W_muriae#0.00443747: 0.00472583)#0.000227878: 6.9822e-06)#0.0315602; 5
(W_sebi#0.00269038: 0.00513601	((W_mellicola#0.00766768: 0.00418336	(W_canadensis#0.00104755: 0.0035089	W_tropicalis#0.000797382: 0.0035089)#0.00320822: 0.000674464)#0.00341413: 0.000945076	W_muriae#0.00481551: 0.00512844)#0.00353098: 7.57703e-06)#0.0342489; 5
(W_sebi#0.00245561: 0.00468783	((W_mellicola#0.00699858: 0.0037487	(W_canadensis#0.000956136: 0.0032027	W_tropicalis#0.00118161: 0.0032027)#0.00183637: 0.000546)#0.00317407: 0.000932214	W_muriae#0.0052043: 0.00468092)#0.00126328: 6.91584e-06)#0.02964; 5
(W_sebi#0.00245561: 0.00468783	((W_mellicola#0.00699858: 0.00370238	(W_canadensis#0.000956136: 0.0031409	W_tropicalis#0.00103791: 0.0031409)#0.00187251: 0.000561488)#0.00589102: 0.00097853	W_muriae#0.0052043: 0.00468092)#0.00208743: 6.91584e-06)#0.0316129; 5
(W_sebi#0.00245561: 0.00468783	((W_mellicola#0.00699858: 0.00374304	(W_canadensis#0.000956136: 0.0030734	W_tropicalis#0.00103791: 0.0030734)#0.00191363: 0.000669641)#0.00437671: 0.000937879	W_muriae#0.0052043: 0.00468092)#0.00208743: 6.91584e-06)#0.0324886; 5
(W_sebi#0.00245561: 0.00468783	((W_mellicola#0.00699858: 0.00386366	(W_canadensis#0.000956136: 0.0030082	W_tropicalis#0.00103791: 0.0030082)#0.00195511: 0.000855457)#0.00424007: 0.000817259	W_muriae#0.0052043: 0.00468092)#0.00208743: 6.91584e-06)#0.0324886; 5
(W_sebi#0.00245561: 0.00468783	((W_mellicola#0.00699858: 0.00376086	(W_canadensis#0.000956136: 0.00296803	W_tropicalis#0.00103791: 0.00296803)#0.00406836: 0.000792834)#0.00435597: 0.000920054	W_muriae#0.0052043: 0.00468092)#0.000522822: 6.91584e-06)#0.0305151; 5
((W_mellicola#0.00764155: 0.00408604	(W_canadensis#0.000829835: 0.00329585	W_tropicalis#0.000718018: 0.00329585)#0.00303455: 0.000790186)#0.00754611: 0.00103247	(W_sebi#0.00268121: 0.00511096	W_muriae#0.00568243: 0.00511096)#0.000570854: 7.55121e-06)#0.0297005; 5
(W_muriae#0.00542405: 0.00488577	(W_sebi#0.00255929: 0.00487856	(W_mellicola#0.00729409: 0.0039325	(W_canadensis#0.000792102: 0.00321874	W_tropicalis#0.000685369: 0.00321874)#0.00493631: 0.000713754)#0.00714392: 0.000946067)#0.00142748: 7.20785e-06)#0.0306838; 5
(W_muriae#0.00542405: 0.00488577	(W_sebi#0.00255929: 0.00487856	(W_mellicola#0.0059807: 0.00399472	(W_canadensis#0.000792102: 0.00328693	W_tropicalis#0.000685369: 0.00328693)#0.0048339: 0.000707791)#0.00518183: 0.000883841)#0.00142748: 7.20785e-06)#0.0327676; 5
(W_muriae#0.00542405: 0.00488577	(W_sebi#0.00255929: 0.00487856	(W_mellicola#0.00734465: 0.00409685	(W_canadensis#0.000792102: 0.00325039	W_tropicalis#0.00155782: 0.00325039)#0.00488825: 0.000846462)#0.00754067: 0.000781714)#0.00142748: 7.20785e-06)#0.0339403; 5
(W_muriae#0.00542405: 0.00488577	(W_sebi#0.00255929: 0.00487856	(W_mellicola#0.00734465: 0.00419409	(W_canadensis#0.000792102: 0.00331613	W_tropicalis#0.00155782: 0.00331613)#0.00479133: 0.000877961)#0.00736583: 0.00068447)#0.00142748: 7.20785e-06)#0.035753; 5
(W_sebi#0.00255929: 0.00488577	(W_muriae#0.00542405: 0.00487856	(W_mellicola#0.00734465: 0.00407696	(W_canadensis#0.000792102: 0.00338917	W_tropicalis#0.00155782: 0.00338917)#0.00281377: 0.000687787)#0.0049278: 0.000801604)#0.00142748: 7.20785e-06)#0.0374394; 5
(W_sebi#0.00231628: 0.00442185	(W_muriae#0.00490902: 0.00441533	(W_mellicola#0.0053207: 0.00377946	(W_canadensis#0.00071689: 0.00305126	W_tropicalis#0.000972858: 0.00305126)#0.00453491: 0.000728198)#0.00435414: 0.000635869)#0.00049338: 6.52345e-06)#0.0361229; 5
(W_sebi#0.00249942: 0.00477148	(W_muriae#0.00529716: 0.00476444	(W_mellicola#0.00574139: 0.00405259	(W_canadensis#0.000773572: 0.00324924	W_tropicalis#0.00104978: 0.00324924)#0.00332657: 0.000803353)#0.0047282: 0.000711848)#0.0015625: 7.03924e-06)#0.0376711; 5
(W_sebi#0.00249942: 0.00477148	(W_muriae#0.00529716: 0.00476444	(W_mellicola#0.00574139: 0.00412069	(W_canadensis#0.000773572: 0.00324924	W_tropicalis#0.00104978: 0.00324924)#0.00421368: 0.000871451)#0.00618754: 0.000643751)#0.000825941: 7.03924e-06)#0.0358747; 5
(W_sebi#0.00249942: 0.00477148	(W_muriae#0.00529716: 0.00476444	(W_mellicola#0.00574139: 0.00405385	(W_canadensis#0.000726828: 0.00332361	W_tropicalis#0.00104978: 0.00332361)#0.0041194: 0.00073024)#0.00869114: 0.000710592)#0.000948473: 7.03924e-06)#0.0344659; 5
(W_sebi#0.00249942: 0.00477148	(W_muriae#0.00529716: 0.00476444	(W_mellicola#0.00574139: 0.00405385	(W_canadensis#0.000726828: 0.00340621	W_tropicalis#0.00104978: 0.00340621)#0.0040195: 0.000647638)#0.0109267: 0.000710592)#0.00113595: 7.03924e-06)#0.0344659; 5
(W_sebi#0.00249942: 0.00477148	(W_muriae#0.00529716: 0.00476444	(W_mellicola#0.00574139: 0.00416555	(W_canadensis#0.000726828: 0.00331718	W_tropicalis#0.000672829: 0.00331718)#0.00202862: 0.000848373)#0.0119334: 0.000598887)#0.000429373: 7.03924e-06)#0.0317306; 5
(W_muriae#0.00529716: 0.00477148	(W_sebi#0.00249942: 0.00476444	(W_mellicola#0.00574139: 0.00407799	(W_canadensis#0.000726828: 0.00340695	W_tropicalis#0.000672829: 0.00340695)#0.00197517: 0.000671038)#0.0102817: 0.00068645)#0.00184815: 7.03924e-06)#0.0317306; 5
(W_muriae#0.00529716: 0.00477148	(W_sebi#0.00249942: 0.00476444	(W_mellicola#0.00574139: 0.00414412	(W_canadensis#0.000726828: 0.00349311	W_tropicalis#0.000672829: 0.00349311)#0.00192645: 0.000651013)#0.0120728: 0.000620313)#0.000639169: 7.03924e-06)#0.0326507; 5
(W_muriae#0.00529716: 0.00477148	(W_sebi#0.00249942: 0.00476444	(W_mellicola#0.00574139: 0.00410164	(W_canadensis#0.000726828: 0.00357797	W_tropicalis#0.000672829: 0.00357797)#0.00188076: 0.00052367)#0.0121978: 0.000662795)#0.00175884: 7.03924e-06)#0.035022; 5
(W_muriae#0.00529716: 0.00477148	(W_sebi#0.00249942: 0.00476444	(W_mellicola#0.00574139: 0.0042213	(W_canadensis#0.001168: 0.00362539	W_tropicalis#0.000672829: 0.00362539)#0.00288102: 0.000595911)#0.0118521: 0.000543133)#0.00175884: 7.03924e-06)#0.0372585; 5
(W_muriae#0.00529716: 0.00477148	(W_sebi#0.00249942: 0.00476444	(W_mellicola#0.00574139: 0.00431538	(W_canadensis#0.001168: 0.00354323	W_tropicalis#0.000672829: 0.00354323)#0.00227957: 0.00077215)#0.0115937: 0.00044906)#0.00175884: 7.03924e-06)#0.0382084; 5
(W_muriae#0.00529716: 0.00477148	(W_sebi#0.00249942: 0.00476444	(W_mellicola#0.00574139: 0.00439458	(W_canadensis#0.001168: 0.00358773	W_tropicalis#0.000672829: 0.00358773)#0.00225129: 0.00080685)#0.00899722: 0.000369856)#0.00175884: 7.03924e-06)#0.0359022; 5
(W_muriae#0.00529716: 0.00477148	(W_mellicola#0.00574139: 0.00476444	(W_sebi#0.00249942: 0.00447577	(W_canadensis#0.00120903: 0.00366239	W_tropicalis#0.000672829: 0.00366239)#0.00470058: 0.00081338)#0.00883401: 0.000288663)#0.00175884: 7.03924e-06)#0.0330387; 5
((W_sebi#0.00249942: 0.00447577	(W_canadensis#0.00120903: 0.00375544	W_tropicalis#0.000672829: 0.00375544)#0.00545044: 0.000720336)#0.00783428: 0.000295702	(W_mellicola#0.00574139: 0.00476444	W_muriae#0.00529716: 0.00476444)#0.00175884: 7.03924e-06)#0.0330387; 5
((W_canadensis#0.00120903: 0.00445324	(W_sebi#0.00249942: 0.00384164	W_tropicalis#0.000672829: 0.00384164)#0.00532814: 0.000611598)#0.00469487: 0.000318235	(W_mellicola#0.00574139: 0.00476444	W_muriae#0.00529716: 0.00476444)#0.00175884: 7.03924e-06)#0.0344842; 5
((W_tropicalis#0.000672829: 0.004364	(W_sebi#0.00249942: 0.00377322	W_canadensis#0.00120903: 0.00377322)#0.00542476: 0.000590781)#0.00424191: 0.000407474	(W_mellicola#0.00574139: 0.00476444	W_muriae#0.00529716: 0.00476444)#0.00175884: 7.03924e-06)#0.0364337; 5
((W_sebi#0.00238613: 0.00426786	(W_tropicalis#0.000642332: 0.0035307	W_canadensis#0.00115423: 0.0035307)#0.00382187: 0.000737159)#0.00395317: 0.00028734	(W_mellicola#0.00548115: 0.00446526	W_muriae#0.00505706: 0.00446526)#0.00171041: 8.99396e-05)#0.0347823; 5
((W_sebi#0.00238613: 0.00433578	(W_tropicalis#0.000642332: 0.00358397	W_canadensis#0.00104669: 0.00358397)#0.00376506: 0.000751808)#0.00593846: 0.000219422	(W_mellicola#0.00548115: 0.00453726	W_muriae#0.00393038: 0.00453726)#0.00168327: 1.79434e-05)#0.0364385; 5
(W_muriae#0.00393038: 0.0045552	(W_mellicola#0.00548115: 0.00453726	(W_sebi#0.00238613: 0.00439143	(W_tropicalis#0.000642332: 0.00362337	W_canadensis#0.00226719: 0.00362337)#0.00153074: 0.000768062)#0.00586321: 0.000145829)#0.00168327: 1.79434e-05)#0.0391311; 5
(W_muriae#0.00393038: 0.0045552	(W_mellicola#0.00548115: 0.00453726	(W_sebi#0.00238613: 0.00449543	(W_tropicalis#0.000642332: 0.00369126	W_canadensis#0.00226719: 0.00369126)#0.00327153: 0.000804171)#0.00572756: 4.18294e-05)#0.00108065: 1.79434e-05)#0.0391311; 5
(W_muriae#0.00393038: 0.0045552	(W_mellicola#0.00548115: 0.00453726	(W_sebi#0.00238613: 0.00445814	(W_tropicalis#0.00166905: 0.00369126	W_canadensis#0.00226719: 0.00369126)#0.00327153: 0.000766882)#0.00394674: 7.91183e-05)#0.0010136: 1.79434e-05)#0.0391311; 5
(W_mellicola#0.00548115: 0.0045552	(W_muriae#0.00393038: 0.0045057	(W_sebi#0.00238613: 0.00445814	(W_tropicalis#0.00166905: 0.0037771	W_canadensis#0.00226719: 0.0037771)#0.00477055: 0.00068104)#0.00394674: 4.75568e-05)#0.00292588: 4.9505e-05)#0.0406545; 5
(W_mellicola#0.00548115: 0.0045552	(W_muriae#0.00393038: 0.00450486	(W_sebi#0.00238613: 0.00445814	(W_tropicalis#0.00166905: 0.0037771	W_canadensis#0.00226719: 0.0037771)#0.00202966: 0.00068104)#0.00394674: 4.67196e-05)#0.00292643: 5.03421e-05)#0.0383418; 5
(W_mellicola#0.00718492: 0.00504036	(W_muriae#0.00434899: 0.00496675	(W_sebi#0.00264027: 0.00484791	(W_tropicalis#0.00184681: 0.00426756	W_canadensis#0.00192899: 0.00426756)#0.00219943: 0.000580354)#0.00214116: 0.00011884)#0.00206757: 7.36057e-05)#0.0424254; 5
(W_muriae#0.00391771: 0.00454051	(W_mellicola#0.00647241: 0.00447421	(W_sebi#0.00237844: 0.00436715	(W_tropicalis#0.00166366: 0.00381569	W_canadensis#0.0017377: 0.00381569)#0.00289969: 0.000551467)#0.00267521: 0.000107055)#0.00121071: 6.63063e-05)#0.035571; 5
((W_sebi#0.00237844: 0.00443563	(W_tropicalis#0.00166366: 0.00381569	W_canadensis#0.0017377: 0.00381569)#0.00142809: 0.000619944)#0.00468956: 0.000104883	(W_mellicola#0.00647241: 0.00440425	W_muriae#0.00391771: 0.00440425)#0.00122995: 0.000136267)#0.035571; 5
((W_sebi#0.00237844: 0.00449216	(W_tropicalis#0.000906258: 0.00381569	W_canadensis#0.0017377: 0.00381569)#0.00169885: 0.000676477)#0.00336618: 4.83511e-05	(W_mellicola#0.00647241: 0.0043262	W_muriae#0.00391771: 0.0043262)#0.00392893: 0.000214314)#0.035571; 5
((W_sebi#0.00237844: 0.00449216	(W_tropicalis#0.000906258: 0.00374873	W_canadensis#0.0017377: 0.00374873)#0.00172919: 0.000743432)#0.00336618: 4.83511e-05	(W_mellicola#0.00647241: 0.00425415	W_muriae#0.00391771: 0.00425415)#0.00399547: 0.000286366)#0.0341409; 5
(((W_mellicola#0.00647241: 0.00428989	W_muriae#0.00391771: 0.00428989)#0.00623895: 0.000183252	(W_tropicalis#0.000906258: 0.00382624	W_canadensis#0.0017377: 0.00382624)#0.00169416: 0.0006469)#0.00152828: 6.73723e-05	W_sebi#0.00237844: 0.00454051)#0.0329012; 5
(((W_mellicola#0.00647241: 0.00418277	W_muriae#0.00391771: 0.00418277)#0.00639873: 0.000240693	(W_tropicalis#0.000906258: 0.00376487	W_canadensis#0.00178324: 0.00376487)#0.00307738: 0.000658596)#0.00378531: 0.000117054	W_sebi#0.00237844: 0.00454051)#0.0329012; 5
(((W_mellicola#0.00563701: 0.00439656	W_muriae#0.00424485: 0.00439656)#0.00517818: 0.000452753	(W_tropicalis#0.00125927: 0.00418088	W_canadensis#0.00193215: 0.00418088)#0.0032533: 0.000668429)#0.00405363: 7.03535e-05	W_sebi#0.00257705: 0.00491967)#0.0329612; 5
(((W_mellicola#0.00563701: 0.00446024	W_muriae#0.00424485: 0.00446024)#0.00259197: 0.000389074	(W_tropicalis#0.00125927: 0.00423794	W_canadensis#0.00193215: 0.00423794)#0.00427986: 0.000611375)#0.00405363: 7.03535e-05	W_sebi#0.00257705: 0.00491967)#0.0348432; 5
(((W_mellicola#0.00563701: 0.00446024	W_muriae#0.00424485: 0.00446024)#0.00436361: 0.000441086	(W_tropicalis#0.00125927: 0.00431038	W_canadensis#0.00193215: 0.00431038)#0.00420793: 0.000590942)#0.00401062: 1.83411e-05	W_sebi#0.00257705: 0.00491967)#0.0357962; 5
(((W_mellicola#0.00563701: 0.00438824	(W_tropicalis#0.00125927: 0.00422157	W_canadensis#0.00193215: 0.00422157)#0.00266767: 0.000166666)#0.0058888: 0.000513088	W_muriae#0.00424485: 0.00490133)#0.000794476: 1.83411e-05	W_sebi#0.00257705: 0.00491967)#0.0326521; 5
(((W_mellicola#0.00563701: 0.00431349	(W_tropicalis#0.00125927: 0.00422157	W_canadensis#0.00193215: 0.00422157)#0.00114959: 9.19201e-05)#0.00426202: 0.000587834	W_muriae#0.00424485: 0.00490133)#0.000794476: 1.83411e-05	W_sebi#0.00257705: 0.00491967)#0.0346126; 5
(((W_tropicalis#0.00125927: 0.00431349	(W_mellicola#0.00660945: 0.00425014	W_canadensis#0.00193215: 0.00425014)#0.00114186: 6.33492e-05)#0.00426202: 0.000587834	W_muriae#0.00424485: 0.00490133)#0.000794476: 1.83411e-05	W_sebi#0.00257705: 0.00491967)#0.0346126; 5
(((W_tropicalis#0.00125927: 0.00431349	(W_mellicola#0.00660945: 0.00425883	W_canadensis#0.00135476: 0.00425883)#0.00344046: 5.4664e-05)#0.00426202: 0.000587834	W_muriae#0.00424485: 0.00490133)#0.000794476: 1.83411e-05	W_sebi#0.00257705: 0.00491967)#0.0346126; 5
(((W_tropicalis#0.00125927: 0.00434149	(W_mellicola#0.00660945: 0.00432892	W_canadensis#0.00135476: 0.00432892)#0.00338475: 1.25634e-05)#0.00423454: 0.000446191	W_sebi#0.00257705: 0.00478768)#0.00300054: 0.00013199	W_muriae#0.00505387: 0.00491967)#0.0326945; 5
((W_muriae#0.005332: 0.00513023	W_sebi#0.00271887: 0.00513023)#0.00311687: 6.01765e-05	(W_tropicalis#0.00132857: 0.00458041	(W_mellicola#0.00697318: 0.00448919	W_canadensis#0.00142931: 0.00448919)#0.00363303: 9.12126e-05)#0.00446758: 0.000609999)#0.0344938; 5
(((W_tropicalis#0.00132857: 0.00466168	(W_mellicola#0.00697318: 0.00445314	W_canadensis#0.00142931: 0.00445314)#0.00544074: 0.000208542)#0.00438969: 0.000464193	W_sebi#0.00271887: 0.00512588)#0.00359998: 5.95851e-05	W_muriae#0.005332: 0.00518546)#0.036067; 5
(((W_tropicalis#0.00132857: 0.0046046	(W_mellicola#0.00697318: 0.00452046	W_canadensis#0.00142931: 0.00452046)#0.0041314: 8.4143e-05)#0.00290515: 0.000470514	W_sebi#0.00271887: 0.00507512)#0.00544941: 0.000110347	W_muriae#0.005332: 0.00518546)#0.0340022; 5
(((W_tropicalis#0.00118658: 0.00468382	(W_mellicola#0.00697318: 0.0045862	W_canadensis#0.00142931: 0.0045862)#0.00407218: 9.7615e-05)#0.00285602: 0.00048556	W_sebi#0.00271887: 0.00516938)#0.00392293: 1.60847e-05	W_muriae#0.005332: 0.00518546)#0.0324239; 5
(((W_tropicalis#0.00118658: 0.00479341	(W_mellicola#0.00697318: 0.0045862	W_canadensis#0.00142931: 0.0045862)#0.00407218: 0.000207209)#0.00279072: 0.000375967	W_sebi#0.00271887: 0.00516938)#0.0020084: 1.60847e-05	W_muriae#0.005332: 0.00518546)#0.0303761; 5
(((W_tropicalis#0.00118658: 0.00486944	(W_mellicola#0.00697318: 0.0045862	W_canadensis#0.00142931: 0.0045862)#0.00513732: 0.000283235)#0.00274715: 0.000268629	W_sebi#0.00271887: 0.00513807)#0.00202064: 4.73963e-05	W_muriae#0.005332: 0.00518546)#0.0280298; 5
(((W_tropicalis#0.00125166: 0.00493715	(W_mellicola#0.00697318: 0.00470182	W_canadensis#0.00142931: 0.00470182)#0.005011: 0.000235331)#0.00524519: 0.000230093	W_sebi#0.00271887: 0.00516724)#0.00344982: 1.82218e-05	W_muriae#0.005332: 0.00518546)#0.0260341; 5
(((W_mellicola#0.00697318: 0.00493715	(W_tropicalis#0.00125166: 0.00475538	W_canadensis#0.00142931: 0.00475538)#0.00495456: 0.000181766)#0.00524519: 0.000230093	W_sebi#0.00271887: 0.00516724)#0.00344982: 1.82218e-05	W_muriae#0.005332: 0.00518546)#0.0284094; 5
(((W_mellicola#0.00697318: 0.00496298	W_sebi#0.00271887: 0.00496298)#0.00276649: 0.000204258	(W_tropicalis#0.00125166: 0.0046474	W_canadensis#0.00142931: 0.0046474)#0.00506968: 0.000519845)#0.00344982: 1.82218e-05	W_muriae#0.005332: 0.00518546)#0.0294968; 5
(((W_mellicola#0.00697318: 0.00491449	W_sebi#0.00271887: 0.00491449)#0.00279379: 0.00025275	(W_tropicalis#0.00240129: 0.00456368	W_canadensis#0.00142931: 0.00456368)#0.00516267: 0.000603556)#0.00344982: 1.82218e-05	W_muriae#0.005332: 0.00518546)#0.0277566; 5
((((W_tropicalis#0.00240129: 0.00461215	W_canadensis#0.00142931: 0.00461215)#0.00510842: 0.000197516	W_sebi#0.00271887: 0.00480967)#0.00613878: 0.000357574	W_mellicola#0.00697318: 0.00516724)#0.00048274: 1.82218e-05	W_muriae#0.005332: 0.00518546)#0.0265241; 5
((((W_sebi#0.00271887: 0.00461215	W_canadensis#0.00142931: 0.00461215)#0.00510842: 0.000222032	W_tropicalis#0.00240129: 0.00483418)#0.0079769: 0.000333058	W_mellicola#0.00697318: 0.00516724)#0.00188705: 1.82218e-05	W_muriae#0.005332: 0.00518546)#0.0265241; 5
((((W_sebi#0.00271887: 0.00453236	W_tropicalis#0.00240129: 0.00453236)#0.00709835: 0.00023133	W_canadensis#0.00144179: 0.00476369)#0.00912168: 0.000416392	W_mellicola#0.00570214: 0.00518008)#0.00188237: 5.38037e-06	W_muriae#0.005332: 0.00518546)#0.0265241; 5
((((W_sebi#0.00271887: 0.00458353	W_canadensis#0.00144179: 0.00458353)#0.00543941: 6.09449e-05	W_tropicalis#0.00240129: 0.00464448)#0.00722638: 0.000535606	W_mellicola#0.00570214: 0.00518008)#0.00188237: 5.38037e-06	W_muriae#0.005332: 0.00518546)#0.0242358; 5
((((W_sebi#0.00271887: 0.00459593	W_canadensis#0.00144179: 0.00459593)#0.00542474: 2.09271e-05	W_tropicalis#0.00240129: 0.00461685)#0.0085838: 0.00056323	W_mellicola#0.00570214: 0.00518008)#0.00188237: 5.38037e-06	W_muriae#0.005332: 0.00518546)#0.0272311; 5
((((W_tropicalis#0.00240129: 0.0046601	W_canadensis#0.00144179: 0.0046601)#0.00671894: 1.86953e-05	W_sebi#0.00271887: 0.0046788)#0.00847014: 0.000501282	W_mellicola#0.00570214: 0.00518008)#0.00188237: 5.38037e-06	W_muriae#0.00436513: 0.00518546)#0.0294274; 5
((((W_tropicalis#0.00283891: 0.0046601	W_canadensis#0.00144179: 0.0046601)#0.00489523: 6.52555e-05	W_sebi#0.00271887: 0.00472536)#0.00669531: 0.000454722	W_muriae#0.00436513: 0.00518008)#0.00188237: 5.38037e-06	W_mellicola#0.00570214: 0.00518546)#0.0294274; 5
((((W_sebi#0.00271887: 0.0046601	W_canadensis#0.000449103: 0.0046601)#0.00253948: 2.24208e-05	W_tropicalis#0.00283891: 0.00468253)#0.00819417: 0.000497557	W_muriae#0.00436513: 0.00518008)#0.00188237: 5.38037e-06	W_mellicola#0.00570214: 0.00518546)#0.0267652; 5
((W_mellicola#0.00570214: 0.00512528	W_muriae#0.00436513: 0.00512528)#0.0019025: 6.01855e-05	((W_sebi#0.00271887: 0.00461652	W_canadensis#0.000449103: 0.00461652)#0.00256345: 9.29097e-05	W_tropicalis#0.00283891: 0.00470943)#0.0100247: 0.000476033)#0.0282531; 5
((W_mellicola#0.00570214: 0.00512528	W_muriae#0.00436513: 0.00512528)#0.0019025: 6.01855e-05	((W_sebi#0.00271887: 0.00457676	W_canadensis#0.000449103: 0.00457676)#0.00361282: 5.18274e-05	W_tropicalis#0.00283891: 0.00462859)#0.0101998: 0.000556874)#0.0268574; 5
((W_mellicola#0.00724915: 0.0051548	((W_sebi#0.00271887: 0.00452372	W_canadensis#0.000449103: 0.00452372)#0.00118206: 0.000143394	W_tropicalis#0.00283891: 0.00466712)#0.0101156: 0.000487686)#0.0018916: 3.06619e-05	W_muriae#0.00436513: 0.00518546)#0.0287801; 5
((W_mellicola#0.00724915: 0.0051548	((W_sebi#0.00271887: 0.00452372	W_canadensis#0.000402289: 0.00452372)#0.000967127: 5.97867e-05	W_tropicalis#0.00112651: 0.00458351)#0.00780141: 0.000571293)#0.0018916: 3.06619e-05	W_muriae#0.00436513: 0.00518546)#0.0265508; 5
((W_mellicola#0.00724915: 0.0051548	((W_sebi#0.00271887: 0.00452372	W_canadensis#0.000402289: 0.00452372)#0.000777408: 2.8876e-06	W_tropicalis#0.00112651: 0.00452661)#0.00622135: 0.000628192)#0.0018916: 3.06619e-05	W_muriae#0.00436513: 0.00518546)#0.0295613; 5
((W_mellicola#0.00686036: 0.00487833	((W_sebi#0.00257305: 0.00436579	W_canadensis#0.000380713: 0.00436579)#0.00239053: 1.368e-06	W_tropicalis#0.0010661: 0.00436716)#0.00577534: 0.000511172)#0.000856357: 2.90175e-05	W_muriae#0.00413101: 0.00490735)#0.0250449; 5
((W_mellicola#0.00686036: 0.00487833	((W_sebi#0.00257305: 0.00436579	W_tropicalis#0.0010661: 0.00436579)#0.000450303: 1.368e-06	W_canadensis#0.000380713: 0.00436716)#0.00502939: 0.000511172)#0.00179715: 2.90175e-05	W_muriae#0.00413101: 0.00490735)#0.0263596; 5
((W_mellicola#0.00686036: 0.00487833	((W_canadensis#0.000380713: 0.00427837	W_tropicalis#0.0010661: 0.00427837)#0.00170353: 0.000108343	W_sebi#0.00257305: 0.00438672)#0.00402514: 0.000491617)#0.00083659: 2.90175e-05	W_muriae#0.00413101: 0.00490735)#0.0275666; 5
(((W_canadensis#0.000430948: 0.0048429	W_tropicalis#0.00120677: 0.0048429)#0.00192831: 0.000662153	(W_mellicola#0.00776558: 0.00486008	W_sebi#0.00291256: 0.00486008)#0.00737064: 0.000644979)#0.00286941: 4.98176e-05	W_muriae#0.0046761: 0.00555487)#0.0281379; 5
(((W_canadensis#0.000430948: 0.00478397	W_tropicalis#0.00120677: 0.00478397)#0.00195207: 0.000751296	W_muriae#0.0046761: 0.00553527)#0.00401916: 1.96055e-05	(W_mellicola#0.00564379: 0.00477457	W_sebi#0.00291256: 0.00477457)#0.00574235: 0.000780308)#0.0263232; 5
(((W_mellicola#0.00564379: 0.00486443	W_sebi#0.00291256: 0.00486443)#0.0039113: 0.000670837	W_muriae#0.0046761: 0.00553527)#0.00062297: 1.96055e-05	(W_canadensis#0.000430948: 0.00486566	W_tropicalis#0.00123904: 0.00486566)#0.00401348: 0.000689216)#0.0293078; 5
(((W_canadensis#0.000430948: 0.00499336	W_tropicalis#0.00123904: 0.00499336)#0.00391084: 0.000521376	W_muriae#0.0046761: 0.00551474)#0.00177661: 4.01383e-05	(W_mellicola#0.00564379: 0.00496409	W_sebi#0.00291256: 0.00496409)#0.00383278: 0.000590784)#0.0293078; 5
(((W_canadensis#0.000430948: 0.00493128	W_tropicalis#0.00123904: 0.00493128)#0.00396007: 0.000583459	W_muriae#0.0046761: 0.00551474)#0.00177661: 4.01383e-05	(W_mellicola#0.00564379: 0.00489505	W_sebi#0.00291256: 0.00489505)#0.00388683: 0.000659819)#0.0293078; 5
(((W_canadensis#0.000430948: 0.0049763	W_tropicalis#0.00123904: 0.0049763)#0.00274843: 0.000552169	W_muriae#0.0046761: 0.00552847)#0.0017722: 2.64066e-05	(W_mellicola#0.00564379: 0.00500614	W_sebi#0.00291256: 0.00500614)#0.00380058: 0.000548733)#0.0293078; 5
(((W_canadensis#0.000430948: 0.00485742	W_tropicalis#0.00123904: 0.00485742)#0.00281569: 0.000671042	W_muriae#0.0046761: 0.00552847)#0.00126181: 2.64066e-05	(W_mellicola#0.00564379: 0.00491218	W_sebi#0.00291256: 0.00491218)#0.00253046: 0.000642695)#0.0293078; 5
(((W_canadensis#0.000430948: 0.00493881	W_tropicalis#0.00115704: 0.00493881)#0.00276929: 0.000488704	W_muriae#0.00384101: 0.00542752)#0.00128528: 0.000127357	(W_mellicola#0.00564379: 0.00485483	W_sebi#0.00291256: 0.00485483)#0.00399381: 0.000700042)#0.0272566; 5
(((W_canadensis#0.000430948: 0.00500396	W_tropicalis#0.00156975: 0.00500396)#0.00273324: 0.000423558	W_muriae#0.00384101: 0.00542752)#0.00419558: 0.000127357	(W_mellicola#0.00564379: 0.00494378	W_sebi#0.00291256: 0.00494378)#0.00267052: 0.000611094)#0.0272566; 5
(((W_canadensis#0.000430948: 0.00492466	W_tropicalis#0.00156975: 0.00492466)#0.00277725: 0.000600715	W_muriae#0.00384101: 0.00552538)#0.00412127: 2.94966e-05	(W_mellicola#0.00564379: 0.00501733	W_sebi#0.00291256: 0.00501733)#0.00263137: 0.000537548)#0.0281587; 5
(((W_canadensis#0.000430948: 0.00501976	W_tropicalis#0.00156975: 0.00501976)#0.00272463: 0.000508274	W_muriae#0.00384101: 0.00552804)#0.00189334: 2.68385e-05	(W_mellicola#0.00564379: 0.00489347	W_sebi#0.00291256: 0.00489347)#0.00269797: 0.000661404)#0.0259095; 5
(((W_mellicola#0.00564379: 0.00482696	W_sebi#0.00291256: 0.00482696)#0.0036199: 0.000701071	W_muriae#0.00384101: 0.00552804)#0.00189334: 2.68385e-05	(W_canadensis#0.000430948: 0.00497954	W_tropicalis#0.00156975: 0.00497954)#0.00274664: 0.000575338)#0.0259095; 5
(((W_mellicola#0.00564379: 0.00482696	W_sebi#0.00291256: 0.00482696)#0.0036199: 0.000701071	W_muriae#0.00384101: 0.00552804)#0.00189334: 2.68385e-05	(W_canadensis#0.000430948: 0.00510574	W_tropicalis#0.00156975: 0.00510574)#0.00267875: 0.000449129)#0.0259095; 5
(((W_mellicola#0.00564379: 0.00494034	W_sebi#0.00291256: 0.00494034)#0.00353683: 0.000563226	W_muriae#0.00384101: 0.00550356)#0.00190176: 5.13122e-05	(W_canadensis#0.000430948: 0.00505711	W_tropicalis#0.00279283: 0.00505711)#0.00270451: 0.000497766)#0.027725; 5
(((W_mellicola#0.00564379: 0.00503516	W_sebi#0.00434236: 0.00503516)#0.00191967: 0.000477597	W_muriae#0.00384101: 0.00551276)#0.00424735: 4.2115e-05	(W_canadensis#0.000430948: 0.00495343	W_tropicalis#0.000981842: 0.00495343)#0.00276112: 0.000601448)#0.0294479; 5
(((W_mellicola#0.00564379: 0.00507519	W_sebi#0.00434236: 0.00507519)#0.00190453: 0.000437572	W_muriae#0.00384101: 0.00551276)#0.00287842: 4.2115e-05	(W_canadensis#0.000430948: 0.00491365	W_tropicalis#0.00296583: 0.00491365)#0.00134445: 0.00064122)#0.0308307; 5
(((W_mellicola#0.00564379: 0.00496139	W_sebi#0.00434236: 0.00496139)#0.00194822: 0.000491778	W_muriae#0.00384101: 0.00545316)#0.00573006: 0.000101709	(W_canadensis#0.000430948: 0.00501921	W_tropicalis#0.00124254: 0.00501921)#0.0012948: 0.000535667)#0.0308307; 5
(((W_mellicola#0.00564379: 0.00492091	W_sebi#0.00434236: 0.00492091)#0.00331521: 0.00058573	W_muriae#0.00384101: 0.00550664)#0.0033102: 4.82309e-05	(W_canadensis#0.000430948: 0.0049692	W_tropicalis#0.00124254: 0.0049692)#0.00130783: 0.000585678)#0.0283977; 5
(((W_mellicola#0.00564379: 0.00484597	W_sebi#0.00434236: 0.00484597)#0.00336648: 0.000686442	W_muriae#0.00384101: 0.00553242)#0.00154473: 2.24584e-05	(W_canadensis#0.000430948: 0.00488065	W_tropicalis#0.00124254: 0.00488065)#0.00282511: 0.000674222)#0.0303103; 5
(((W_mellicola#0.00564379: 0.00489683	W_sebi#0.00434236: 0.00489683)#0.00333151: 0.000559222	W_muriae#0.00384101: 0.00545606)#0.00140144: 9.88181e-05	(W_canadensis#0.000430948: 0.00483314	W_tropicalis#0.00124254: 0.00483314)#0.00285288: 0.000721729)#0.0275228; 5
(((W_mellicola#0.00564379: 0.00497041	W_sebi#0.00434236: 0.00497041)#0.00328219: 0.00055596	W_muriae#0.00384101: 0.00552637)#0.00236923: 2.85021e-05	(W_canadensis#0.000430948: 0.00473618	W_tropicalis#0.00124254: 0.00473618)#0.00291129: 0.000818697)#0.0290294; 5
(((W_mellicola#0.00564379: 0.00497041	W_sebi#0.00434236: 0.00497041)#0.00221393: 0.000502351	W_muriae#0.00384101: 0.00547276)#0.00103204: 8.21107e-05	(W_canadensis#0.000430948: 0.00462479	W_tropicalis#0.00124254: 0.00462479)#0.00298141: 0.000930088)#0.0313511; 5
(((W_canadensis#0.000430948: 0.00472806	W_tropicalis#0.00124254: 0.00472806)#0.00146475: 0.000744703	W_muriae#0.00384101: 0.00547276)#0.00242131: 8.21107e-05	(W_mellicola#0.00564379: 0.00504914	W_sebi#0.00434236: 0.00504914)#0.00217941: 0.000505729)#0.0337291; 5
(((W_canadensis#0.000430948: 0.00476136	W_tropicalis#0.00124254: 0.00476136)#0.0014545: 0.000711406	(W_mellicola#0.00564379: 0.00499057	W_sebi#0.00434236: 0.00499057)#0.00220499: 0.000482194)#0.00327591: 8.21107e-05	W_muriae#0.00384101: 0.00555487)#0.0337291; 5
(((W_canadensis#0.000430948: 0.00469627	W_tropicalis#0.00124254: 0.00469627)#0.00147466: 0.00080398	W_muriae#0.00384101: 0.00550026)#0.00325954: 5.46183e-05	(W_mellicola#0.00564379: 0.00505034	W_sebi#0.00326688: 0.00505034)#0.00217889: 0.00050453)#0.0316151; 5
(((W_canadensis#0.000430948: 0.00480448	W_tropicalis#0.00124254: 0.00480448)#0.00144145: 0.000695774	W_muriae#0.00384101: 0.00550026)#0.00251444: 5.46183e-05	(W_mellicola#0.00564379: 0.00511985	W_sebi#0.00326688: 0.00511985)#0.00214931: 0.000435021)#0.0316151; 5
(((W_canadensis#0.000430948: 0.00486117	W_tropicalis#0.00124254: 0.00486117)#0.00142464: 0.000657538	W_muriae#0.00384101: 0.00551871)#0.00250603: 3.61615e-05	(W_mellicola#0.00564379: 0.00507255	W_sebi#0.00326688: 0.00507255)#0.00431783: 0.000482329)#0.0310235; 5
(((W_canadensis#0.000430948: 0.00475609	W_tropicalis#0.00124254: 0.00475609)#0.00145611: 0.00076262	W_muriae#0.00384101: 0.00551871)#0.00250603: 3.61615e-05	(W_mellicola#0.00564379: 0.00498428	W_sebi#0.00326688: 0.00498428)#0.00354159: 0.000570594)#0.0337522; 5
(((W_canadensis#0.000430948: 0.00475609	W_tropicalis#0.00124254: 0.00475609)#0.00145611: 0.000789504	(W_mellicola#0.00564379: 0.00498428	W_sebi#0.00326688: 0.00498428)#0.00354159: 0.000561316)#0.00517557: 9.27782e-06	W_muriae#0.00384101: 0.00555487)#0.0309865; 5
(((W_canadensis#0.000430948: 0.00471914	W_tropicalis#0.00124254: 0.00471914)#0.00146751: 0.000826452	(W_mellicola#0.00564379: 0.00502986	W_sebi#0.00326688: 0.00502986)#0.00350949: 0.000515733)#0.00266052: 9.27782e-06	W_muriae#0.00384101: 0.00555487)#0.0326517; 5
(((W_canadensis#0.000430948: 0.0047887	W_tropicalis#0.000611788: 0.0047887)#0.00394145: 0.000756893	(W_mellicola#0.00564379: 0.00502986	W_sebi#0.00326688: 0.00502986)#0.00350949: 0.000515733)#0.00266052: 9.27782e-06	W_muriae#0.00384101: 0.00555487)#0.0326517; 5
(((W_canadensis#0.000522979: 0.00468057	W_tropicalis#0.000611788: 0.00468057)#0.00471129: 0.000865028	(W_mellicola#0.00564379: 0.00495015	W_sebi#0.00326688: 0.00495015)#0.00356601: 0.000595448)#0.00102612: 9.27782e-06	W_muriae#0.00384101: 0.00555487)#0.0297107; 5
(((W_canadensis#0.000522979: 0.00464467	W_tropicalis#0.000611788: 0.00464467)#0.0047477: 0.000869371	(W_mellicola#0.00689962: 0.00485371	W_sebi#0.00326688: 0.00485371)#0.00519008: 0.000660333)#0.00362597: 4.08299e-05	W_muriae#0.00384101: 0.00555487)#0.0265843; 5
(((W_canadensis#0.000499685: 0.00452874	W_tropicalis#0.000584537: 0.00452874)#0.00444512: 0.000739696	(W_mellicola#0.00659229: 0.00463751	W_sebi#0.00312136: 0.00463751)#0.0049589: 0.00063092)#0.00346446: 3.90112e-05	W_muriae#0.00366992: 0.00530745)#0.0254001; 5
(((W_canadensis#0.000499685: 0.00442513	W_tropicalis#0.000584537: 0.00442513)#0.00609616: 0.000876577	(W_mellicola#0.00659229: 0.00463751	W_sebi#0.00312136: 0.00463751)#0.00232177: 0.000664192)#0.00157899: 5.73883e-06	W_muriae#0.00366992: 0.00530745)#0.023466; 5
(((W_canadensis#0.000550777: 0.0048776	W_tropicalis#0.000644306: 0.0048776)#0.00671948: 0.000966207	(W_mellicola#0.00726635: 0.00500019	W_sebi#0.00465495: 0.00500019)#0.00261624: 0.000843614)#0.00174044: 6.32562e-06	W_muriae#0.00404517: 0.00585013)#0.0283477; 5
(((W_canadensis#0.000550777: 0.00478731	W_tropicalis#0.000644306: 0.00478731)#0.00478895: 0.0010565	(W_mellicola#0.00726635: 0.00500019	W_sebi#0.00465495: 0.00500019)#0.00508807: 0.000843614)#0.00174044: 6.32562e-06	W_muriae#0.00404517: 0.00585013)#0.0283477; 5
(((W_canadensis#0.000550777: 0.0048283	W_tropicalis#0.000644306: 0.0048283)#0.0030631: 0.0010155	(W_mellicola#0.00726635: 0.00491726	W_sebi#0.00465495: 0.00491726)#0.00364188: 0.000926543)#0.000789355: 6.32562e-06	W_muriae#0.00404517: 0.00585013)#0.0252541; 5
(((W_canadensis#0.000486075: 0.00436033	W_tropicalis#0.000568617: 0.00436033)#0.00264175: 0.000796983	(W_mellicola#0.00641275: 0.00432149	W_sebi#0.00410812: 0.00432149)#0.00322753: 0.000835817)#0.00282343: 5.58253e-06	W_muriae#0.00494346: 0.00516289)#0.0245633; 5
(((W_canadensis#0.000486075: 0.00439618	W_tropicalis#0.000568617: 0.00439618)#0.00262021: 0.000761135	(W_mellicola#0.00641275: 0.00432149	W_sebi#0.00410812: 0.00432149)#0.00322753: 0.000835817)#0.00282343: 5.58253e-06	W_muriae#0.00494346: 0.00516289)#0.023764; 5
(((W_canadensis#0.000486075: 0.0044647	W_tropicalis#0.0024942: 0.0044647)#0.00258: 0.000692615	(W_mellicola#0.00641275: 0.00440012	W_sebi#0.00410812: 0.00440012)#0.00316986: 0.000757194)#0.00124601: 5.58253e-06	W_muriae#0.00494346: 0.00516289)#0.0249276; 5
((W_muriae#0.00494346: 0.00515731	(W_mellicola#0.00641275: 0.004481	W_sebi#0.00226673: 0.004481)#0.00507616: 0.000676307)#0.000658148: 5.58253e-06	(W_canadensis#0.000486075: 0.00454532	W_tropicalis#0.0024942: 0.00454532)#0.0045194: 0.000617577)#0.0249276; 5
((W_muriae#0.00494346: 0.00515731	(W_mellicola#0.00749407: 0.00443224	W_sebi#0.00389884: 0.00443224)#0.00427101: 0.000725075)#0.000912279: 5.58253e-06	(W_canadensis#0.000486075: 0.00462592	W_tropicalis#0.00347666: 0.00462592)#0.0016484: 0.00053697)#0.0270368; 5
((W_muriae#0.00494346: 0.00515731	(W_mellicola#0.00594333: 0.00433256	W_sebi#0.00389884: 0.00433256)#0.00628693: 0.000824755)#0.00260947: 5.58253e-06	(W_canadensis#0.000486075: 0.00466301	W_tropicalis#0.00185201: 0.00466301)#0.00293613: 0.000499885)#0.0287963; 5
((W_muriae#0.00494346: 0.00515731	(W_mellicola#0.00594333: 0.00421298	W_sebi#0.00389884: 0.00421298)#0.00489251: 0.000944326)#0.000585189: 5.58253e-06	(W_canadensis#0.000486075: 0.00472697	W_tropicalis#0.000965168: 0.00472697)#0.0028964: 0.00043592)#0.0303917; 5
((W_muriae#0.00494346: 0.00515731	(W_canadensis#0.000486075: 0.00465688	W_tropicalis#0.000965168: 0.00465688)#0.00293999: 0.00050043)#0.000585189: 5.58253e-06	(W_mellicola#0.00687108: 0.0042982	W_sebi#0.00389884: 0.0042982)#0.00479551: 0.000864693)#0.0290919; 5
((W_muriae#0.00494346: 0.00507081	(W_canadensis#0.000486075: 0.0045805	W_tropicalis#0.000965168: 0.0045805)#0.00143249: 0.000490306)#0.000595172: 9.20832e-05	(W_mellicola#0.00574583: 0.0042982	W_sebi#0.00389884: 0.0042982)#0.00244606: 0.000864693)#0.0301658; 5
((W_muriae#0.00494346: 0.00507081	(W_canadensis#0.000486075: 0.00447691	W_tropicalis#0.000965168: 0.00447691)#0.00146564: 0.000593898)#0.00323609: 9.20832e-05	(W_mellicola#0.00707329: 0.00420933	W_sebi#0.00389884: 0.00420933)#0.00444961: 0.000953564)#0.0301658; 5
((W_muriae#0.00494346: 0.0051582	(W_canadensis#0.000486075: 0.0044019	W_tropicalis#0.000965168: 0.0044019)#0.00149062: 0.000756299)#0.00318127: 4.69734e-06	(W_mellicola#0.00538388: 0.00417325	W_sebi#0.00389884: 0.00417325)#0.00448808: 0.00098964)#0.0289544; 5
((W_muriae#0.00494346: 0.00511558	(W_canadensis#0.000486075: 0.00437012	W_tropicalis#0.000718391: 0.00437012)#0.00317232: 0.000745459)#0.00453495: 4.73143e-05	(W_mellicola#0.00759659: 0.00413142	W_sebi#0.00389884: 0.00413142)#0.0031368: 0.00103147)#0.0299712; 5
((W_muriae#0.00514263: 0.00532168	(W_canadensis#0.000505659: 0.00454619	W_tropicalis#0.00160424: 0.00454619)#0.0014726: 0.000775493)#0.00194748: 4.92206e-05	(W_mellicola#0.00606387: 0.00436536	W_sebi#0.00405593: 0.00436536)#0.00321274: 0.00100555)#0.0311788; 5
((W_muriae#0.00514263: 0.00532168	(W_canadensis#0.000505659: 0.00465389	W_tropicalis#0.00160424: 0.00465389)#0.00143852: 0.000667791)#0.00194748: 4.92206e-05	(W_mellicola#0.00606387: 0.00440149	W_sebi#0.00405593: 0.00440149)#0.00591888: 0.000969413)#0.0311788; 5
((W_muriae#0.00514263: 0.0053388	(W_canadensis#0.000505659: 0.00470213	W_tropicalis#0.00160424: 0.00470213)#0.00136893: 0.000636669)#0.00194124: 3.21069e-05	(W_mellicola#0.00606387: 0.00450284	W_sebi#0.00405593: 0.00450284)#0.00578565: 0.000868064)#0.0298062; 5
((W_muriae#0.00514263: 0.00531984	(W_canadensis#0.000505659: 0.00465718	W_tropicalis#0.00160424: 0.00465718)#0.00316107: 0.000662657)#0.00413993: 5.10656e-05	(W_mellicola#0.00606387: 0.00457505	W_sebi#0.00405593: 0.00457505)#0.0029821: 0.000795853)#0.0298062; 5
((W_muriae#0.00514263: 0.00528599	(W_canadensis#0.000268805: 0.00458467	W_tropicalis#0.00115654: 0.00458467)#0.00563128: 0.000701318)#0.00416644: 8.49159e-05	(W_mellicola#0.00806818: 0.00457505	W_sebi#0.00405593: 0.00457505)#0.0029821: 0.000795853)#0.0329898; 5
((W_muriae#0.00514263: 0.00528599	(W_canadensis#0.000268805: 0.00449342	W_tropicalis#0.00190696: 0.00449342)#0.00675405: 0.000792567)#0.00416644: 8.49159e-05	(W_mellicola#0.00806818: 0.00460829	W_sebi#0.00405593: 0.00460829)#0.00296059: 0.000762614)#0.0329898; 5
((W_tropicalis#0.00190696: 0.00522477	(W_canadensis#0.000268805: 0.00457316	W_muriae#0.00514263: 0.00457316)#0.00663629: 0.000651609)#0.00626045: 0.000146138	(W_mellicola#0.00695185: 0.00459066	W_sebi#0.00405593: 0.00459066)#0.00297195: 0.00078024)#0.0313595; 5
((W_tropicalis#0.00169258: 0.00462021	(W_canadensis#0.000238585: 0.00412765	W_muriae#0.00456448: 0.00412765)#0.00579229: 0.000492559)#0.00557728: 0.00014688	(W_mellicola#0.0061703: 0.00414033	W_sebi#0.00359995: 0.00414033)#0.00259594: 0.000626757)#0.0278339; 5
((W_canadensis#0.000238585: 0.00471798	(W_tropicalis#0.00169258: 0.00406389	W_muriae#0.00456448: 0.00406389)#0.00588317: 0.000654086)#0.00546171: 4.9115e-05	(W_mellicola#0.0061703: 0.00418072	W_sebi#0.00359995: 0.00418072)#0.00257086: 0.000586374)#0.0267425; 5
((W_canadensis#0.000238585: 0.00471798	(W_tropicalis#0.00169258: 0.00406389	W_muriae#0.00456448: 0.00406389)#0.00588317: 0.000654086)#0.00352994: 4.9115e-05	(W_mellicola#0.0061703: 0.00427972	W_sebi#0.00359995: 0.00427972)#0.00251139: 0.000487367)#0.0294769; 5
((W_muriae#0.00456448: 0.00471798	(W_tropicalis#0.00169258: 0.00413853	W_canadensis#0.000238585: 0.00413853)#0.00577706: 0.000579443)#0.00115716: 4.9115e-05	(W_mellicola#0.0061703: 0.00430338	W_sebi#0.00359995: 0.00430338)#0.00249759: 0.000463713)#0.0270886; 5
((W_muriae#0.00456448: 0.00471798	(W_tropicalis#0.00169258: 0.00420405	W_canadensis#0.000238585: 0.00420405)#0.00568703: 0.000513925)#0.00130982: 4.9115e-05	(W_mellicola#0.0061703: 0.00426681	W_sebi#0.00359995: 0.00426681)#0.00251899: 0.000500285)#0.0285611; 5
(((W_mellicola#0.0061703: 0.00423643	W_sebi#0.00359995: 0.00423643)#0.00140546: 0.000481551	(W_tropicalis#0.00169258: 0.00425477	W_canadensis#0.000238585: 0.00425477)#0.00397465: 0.000463202)#0.00130982: 4.9115e-05	W_muriae#0.00456448: 0.00476709)#0.030868; 5
(((W_mellicola#0.00655339: 0.00454466	W_sebi#0.00382345: 0.00454466)#0.00108537: 0.000466238	W_muriae#0.00484787: 0.00501089)#0.000521799: 5.21644e-05	(W_tropicalis#0.00179766: 0.00448774	W_canadensis#0.000253397: 0.00448774)#0.00425076: 0.00057532)#0.0344533; 5
(((W_mellicola#0.0079988: 0.00458857	W_sebi#0.00382345: 0.00458857)#0.00107499: 0.000422327	(W_tropicalis#0.00179766: 0.0045409	W_canadensis#0.000253397: 0.0045409)#0.00340975: 0.000469996)#0.00240987: 5.21644e-05	W_muriae#0.00484787: 0.00506306)#0.0362738; 5
(((W_mellicola#0.0079988: 0.00458857	W_sebi#0.00382345: 0.00458857)#0.00122543: 0.000386358	(W_tropicalis#0.00179766: 0.00461704	W_canadensis#0.000253397: 0.00461704)#0.00191304: 0.000357888)#0.00309063: 8.81333e-05	W_muriae#0.00484787: 0.00506306)#0.0353428; 5
(((W_mellicola#0.0079988: 0.00463746	W_sebi#0.00382345: 0.00463746)#0.00224631: 0.000406109	(W_tropicalis#0.00179766: 0.00458843	W_canadensis#0.000253397: 0.00458843)#0.00192496: 0.000455135)#0.00304857: 1.94886e-05	W_muriae#0.00484787: 0.00506306)#0.0324668; 5
(((W_mellicola#0.00721172: 0.00457984	W_sebi#0.00382345: 0.00457984)#0.00227457: 0.000452816	(W_tropicalis#0.00179766: 0.00451379	W_canadensis#0.000253397: 0.00451379)#0.0019568: 0.000518864)#0.00305518: 3.0401e-05	W_muriae#0.00484787: 0.00506306)#0.0307228; 5
(((W_mellicola#0.00721172: 0.00451848	W_sebi#0.00382345: 0.00451848)#0.00230546: 0.000510071	(W_tropicalis#0.000646229: 0.00457348	W_canadensis#0.000253397: 0.00457348)#0.00193126: 0.00045507)#0.00305767: 3.45077e-05	W_muriae#0.00484787: 0.00506306)#0.0331519; 5
(((W_mellicola#0.00721172: 0.0046087	W_sebi#0.00382345: 0.0046087)#0.00226033: 0.000419853	(W_tropicalis#0.000646229: 0.00468733	W_canadensis#0.000253397: 0.00468733)#0.00188435: 0.000341219)#0.00305767: 3.45077e-05	W_muriae#0.00484787: 0.00506306)#0.0331519; 5
(((W_mellicola#0.00721172: 0.00465146	W_sebi#0.00382345: 0.00465146)#0.00223955: 0.000407935	(W_tropicalis#0.001435: 0.00457501	W_canadensis#0.000253397: 0.00457501)#0.00411794: 0.000484383)#0.000735741: 3.6657e-06	W_muriae#0.00484787: 0.00506306)#0.0310651; 5
(((W_mellicola#0.00721172: 0.00453151	W_sebi#0.00382345: 0.00453151)#0.00229883: 0.000489009	(W_tropicalis#0.00104982: 0.00462063	W_canadensis#0.000253397: 0.00462063)#0.00181854: 0.000399889)#0.000741437: 4.25357e-05	W_muriae#0.00484787: 0.00506306)#0.0310651; 5
(((W_mellicola#0.00721172: 0.00453151	W_sebi#0.00382345: 0.00453151)#0.00229883: 0.000465281	(W_tropicalis#0.00104982: 0.00473519	W_canadensis#0.000253397: 0.00473519)#0.00177454: 0.000261607)#0.00237924: 6.62642e-05	W_muriae#0.00484787: 0.00506306)#0.0302174; 5
(((W_mellicola#0.00797212: 0.00493445	W_sebi#0.0042266: 0.00493445)#0.00257978: 0.000617571	(W_tropicalis#0.00116051: 0.00532572	W_canadensis#0.000280116: 0.00532572)#0.00192804: 0.000226296)#0.00261667: 4.48913e-05	W_muriae#0.00535903: 0.00559691)#0.0353251; 5
(((W_mellicola#0.00680536: 0.00493445	W_sebi#0.0042266: 0.00493445)#0.00511682: 0.000637443	(W_tropicalis#0.00116051: 0.00537241	W_canadensis#0.000280116: 0.00537241)#0.00191128: 0.000199476)#0.00260734: 2.50194e-05	W_muriae#0.00535903: 0.00559691)#0.0336788; 5
(((W_mellicola#0.00680536: 0.00493445	W_sebi#0.0042266: 0.00493445)#0.00290099: 0.000637443	(W_tropicalis#0.00133223: 0.00526949	W_canadensis#0.000280116: 0.00526949)#0.000923458: 0.000302402)#0.00034323: 2.50194e-05	W_muriae#0.00535903: 0.00559691)#0.0336788; 5
(((W_mellicola#0.0086653: 0.00488875	W_sebi#0.00344074: 0.00488875)#0.00292811: 0.000691913	(W_tropicalis#0.00133223: 0.00534381	W_canadensis#0.000280116: 0.00534381)#0.000910614: 0.000236853)#0.00272611: 1.62443e-05	W_muriae#0.00535903: 0.00559691)#0.0317969; 5
(((W_mellicola#0.0086653: 0.00494579	W_sebi#0.00344074: 0.00494579)#0.00289434: 0.000559473	(W_tropicalis#0.00133223: 0.00534381	W_canadensis#0.000280116: 0.00534381)#0.00179986: 0.000161457)#0.00276345: 9.16404e-05	W_muriae#0.00535903: 0.00559691)#0.0303514; 5
(((W_mellicola#0.00783372: 0.00438886	W_sebi#0.00311054: 0.00438886)#0.00266565: 0.000609878	(W_tropicalis#0.00120438: 0.00487959	W_canadensis#0.000253234: 0.00487959)#0.00161092: 0.000119151)#0.00248736: 6.10536e-05	W_muriae#0.00484474: 0.00505979)#0.0254851; 5
(((W_mellicola#0.00852455: 0.00467553	W_sebi#0.00338485: 0.00467553)#0.00296299: 0.000764027	(W_tropicalis#0.00221693: 0.00522555	W_canadensis#0.000275566: 0.00522555)#0.00178128: 0.000214008)#0.00270671: 6.64377e-05	W_muriae#0.00527198: 0.005506)#0.0297016; 5
(((W_mellicola#0.00852455: 0.00463189	W_sebi#0.00432027: 0.00463189)#0.00299091: 0.000807672	(W_tropicalis#0.00221693: 0.00522555	W_canadensis#0.000275566: 0.00522555)#0.00178128: 0.000214008)#0.00412913: 6.64377e-05	W_muriae#0.00527198: 0.005506)#0.0316658; 5
(((W_mellicola#0.0067683: 0.0045612	W_sebi#0.00432027: 0.0045612)#0.00303726: 0.000809312	(W_tropicalis#0.00221693: 0.00514772	W_canadensis#0.000275566: 0.00514772)#0.00180821: 0.000222787)#0.00226579: 0.000135489	W_muriae#0.00527198: 0.005506)#0.0325934; 5
(((W_mellicola#0.0067683: 0.00461743	W_sebi#0.00432027: 0.00461743)#0.00300027: 0.00069132	(W_tropicalis#0.00221693: 0.00523664	W_canadensis#0.000275566: 0.00523664)#0.00142115: 7.21032e-05)#0.00493345: 0.000197249	W_muriae#0.00527198: 0.005506)#0.0303511; 5
(((W_mellicola#0.00760165: 0.00394057	W_sebi#0.00368697: 0.00394057)#0.00256047: 0.000553081	(W_tropicalis#0.00189195: 0.00439004	W_canadensis#0.000235171: 0.00439004)#0.00123464: 0.000103612)#0.00424484: 0.000205234	W_muriae#0.00449917: 0.00469889)#0.025902; 5
((W_muriae#0.00449917: 0.00459639	(W_tropicalis#0.00189195: 0.00439004	W_canadensis#0.000235171: 0.00439004)#0.0017243: 0.000206355)#0.00414995: 0.000102491	(W_mellicola#0.00760165: 0.00401275	W_sebi#0.00368697: 0.00401275)#0.00251441: 0.000686138)#0.0239304; 5
((W_muriae#0.0047571: 0.00493178	(W_tropicalis#0.00200041: 0.00456227	W_canadensis#0.000248653: 0.00456227)#0.000662051: 0.00036951)#0.00246193: 3.64751e-05	(W_mellicola#0.00803743: 0.00411948	W_sebi#0.00389833: 0.00411948)#0.00273814: 0.00084878)#0.0278223; 5
((W_muriae#0.00357729: 0.00492045	(W_tropicalis#0.00200041: 0.00463467	W_canadensis#0.000248653: 0.00463467)#0.00198059: 0.00028578)#0.00344623: 4.78108e-05	(W_mellicola#0.00803743: 0.00403565	W_sebi#0.00389833: 0.00403565)#0.00279501: 0.000932604)#0.0268792; 5
((W_muriae#0.00357729: 0.00485744	(W_tropicalis#0.00200041: 0.00458279	W_canadensis#0.000248653: 0.00458279)#0.002003: 0.000274649)#0.00349093: 0.000110817	(W_mellicola#0.00803743: 0.00408518	W_sebi#0.00389833: 0.00408518)#0.00276112: 0.000883079)#0.0268792; 5
((W_muriae#0.00357729: 0.0049224	(W_tropicalis#0.00200041: 0.00446386	W_canadensis#0.000248653: 0.00446386)#0.00414752: 0.000458548)#0.00188644: 4.58532e-05	(W_mellicola#0.00803743: 0.00416069	W_sebi#0.00389833: 0.00416069)#0.00532618: 0.00080757)#0.0289409; 5
((W_tropicalis#0.00200041: 0.0049224	(W_muriae#0.00357729: 0.00455508	W_canadensis#0.000248653: 0.00455508)#0.0017975: 0.00036732)#0.00188644: 4.58532e-05	(W_mellicola#0.00803743: 0.00416069	W_sebi#0.00389833: 0.00416069)#0.00532618: 0.00080757)#0.032253; 5
((W_muriae#0.00357729: 0.00484543	(W_tropicalis#0.00200041: 0.00466579	W_canadensis#0.000248653: 0.00466579)#0.00175485: 0.000179638)#0.0044419: 0.000122827	(W_mellicola#0.00803743: 0.00421838	W_sebi#0.00389833: 0.00421838)#0.00525333: 0.000749873)#0.0335605; 5
((W_muriae#0.00332227: 0.00457609	(W_tropicalis#0.0018578: 0.00436737	W_canadensis#0.000556475: 0.00436737)#0.00161699: 0.000208714)#0.00240464: 3.79877e-05	(W_mellicola#0.00746445: 0.00399863	W_sebi#0.00362042: 0.00399863)#0.00478004: 0.000615447)#0.029355; 5
((W_muriae#0.00380487: 0.00522093	(W_tropicalis#0.00212767: 0.00510113	W_canadensis#0.00063731: 0.00510113)#0.00181581: 0.000119803)#0.00276444: 6.34008e-05	(W_mellicola#0.00854876: 0.00463606	W_sebi#0.0026355: 0.00463606)#0.00540759: 0.000648275)#0.0296335; 5
((W_muriae#0.00380487: 0.00522093	(W_tropicalis#0.000650233: 0.00510113	W_canadensis#0.00063731: 0.00510113)#0.00181581: 0.000119803)#0.00276444: 6.34008e-05	(W_mellicola#0.00718956: 0.00455324	W_sebi#0.0026355: 0.00455324)#0.0043944: 0.00073109)#0.0296335; 5
((W_muriae#0.00380487: 0.00525328	(W_tropicalis#0.00152389: 0.00519049	W_canadensis#0.00063731: 0.00519049)#0.000829768: 6.27923e-05)#0.00274741: 3.10469e-05	(W_mellicola#0.00718956: 0.00449579	W_sebi#0.0026355: 0.00449579)#0.00445055: 0.000788536)#0.0269622; 5
((W_muriae#0.00380487: 0.00520955	(W_tropicalis#0.00152389: 0.00515995	W_canadensis#0.00063731: 0.00515995)#0.000834679: 4.95997e-05)#0.00423575: 7.47763e-05	(W_mellicola#0.00850906: 0.00460615	W_sebi#0.0026355: 0.00460615)#0.00191477: 0.000678183)#0.0269622; 5
((W_muriae#0.00380487: 0.00526003	(W_tropicalis#0.00152389: 0.00515995	W_canadensis#0.00063731: 0.00515995)#0.00052737: 0.00010008)#0.00736352: 2.42959e-05	(W_mellicola#0.00850906: 0.00451808	W_sebi#0.0026355: 0.00451808)#0.0019521: 0.000766255)#0.0283015; 5
((W_muriae#0.00380487: 0.00523783	(W_tropicalis#0.0011366: 0.00515995	W_canadensis#0.00063731: 0.00515995)#0.00101848: 7.7875e-05)#0.00739474: 4.65009e-05	(W_mellicola#0.00850906: 0.00448836	W_sebi#0.0026355: 0.00448836)#0.00196502: 0.000795973)#0.0291963; 5
((W_muriae#0.00380487: 0.00523624	(W_tropicalis#0.0011366: 0.00509964	W_canadensis#0.00063731: 0.00509964)#0.00103052: 0.000136599)#0.00739698: 4.80874e-05	(W_mellicola#0.00850906: 0.00448836	W_sebi#0.0026355: 0.00448836)#0.00196502: 0.000795973)#0.030597; 5
((W_muriae#0.00380487: 0.00515001	(W_tropicalis#0.0011366: 0.00505731	W_canadensis#0.00063731: 0.00505731)#0.000626007: 9.26997e-05)#0.00545892: 0.000134319	(W_mellicola#0.00850906: 0.0045721	W_sebi#0.0026355: 0.0045721)#0.00148399: 0.000712231)#0.0296476; 5
((W_muriae#0.00380487: 0.00515001	(W_tropicalis#0.0011366: 0.00505731	W_canadensis#0.00063731: 0.00505731)#0.00105783: 9.26997e-05)#0.00466097: 0.000134319	(W_mellicola#0.00670869: 0.00450072	W_sebi#0.0026355: 0.00450072)#0.00150752: 0.000783607)#0.0326386; 5
((W_muriae#0.00380487: 0.00520607	(W_tropicalis#0.00174586: 0.00505731	W_canadensis#0.00063731: 0.00505731)#0.000917227: 0.000148763)#0.00461078: 7.82559e-05	(W_mellicola#0.00670869: 0.00450072	W_sebi#0.0026355: 0.00450072)#0.00150752: 0.000783607)#0.0326386; 5
(((W_mellicola#0.00670869: 0.0044484	W_sebi#0.0026355: 0.0044484)#0.00334238: 0.000816101	(W_tropicalis#0.00174586: 0.00496287	W_canadensis#0.00063731: 0.00496287)#0.00436055: 0.000301631)#0.00655322: 1.98335e-05	W_muriae#0.00380487: 0.00528433)#0.0350616; 5
(((W_mellicola#0.00635313: 0.00427554	W_sebi#0.00249582: 0.00427554)#0.00501708: 0.000709939	W_muriae#0.00360322: 0.00498548)#0.00620591: 1.87824e-05	(W_tropicalis#0.00165333: 0.00462366	W_canadensis#0.000603533: 0.00462366)#0.00419748: 0.000380605)#0.0332033; 5
(((W_mellicola#0.00840794: 0.00431045	W_sebi#0.00249582: 0.00431045)#0.00497645: 0.000643048	W_muriae#0.00360322: 0.0049535)#0.00469672: 5.0766e-05	(W_tropicalis#0.00165333: 0.00462366	W_canadensis#0.000603533: 0.00462366)#0.00205907: 0.000380605)#0.0316266; 5
(((W_tropicalis#0.00165333: 0.00462366	W_canadensis#0.000603533: 0.00462366)#0.00205907: 0.000375778	W_muriae#0.00360322: 0.00499944)#0.0028153: 4.8266e-06	(W_mellicola#0.00840794: 0.00439875	W_sebi#0.00249582: 0.00439875)#0.00383061: 0.000605517)#0.0330269; 5
(((W_tropicalis#0.00165333: 0.00451102	W_canadensis#0.000603533: 0.00451102)#0.00211048: 0.000488419	W_muriae#0.00360322: 0.00499944)#0.0028153: 4.8266e-06	(W_mellicola#0.00840794: 0.0043267	W_sebi#0.00249582: 0.0043267)#0.00310685: 0.000677563)#0.0313961; 5
(((W_muriae#0.00360322: 0.00445399	W_canadensis#0.00110702: 0.00445399)#0.00123187: 0.000507451	W_tropicalis#0.00165333: 0.00496145)#0.00283686: 4.282e-05	(W_mellicola#0.00840794: 0.00423155	W_sebi#0.00249582: 0.00423155)#0.00317671: 0.000772713)#0.0326443; 5
(((W_muriae#0.00360322: 0.00448756	W_tropicalis#0.00165333: 0.00448756)#0.00320791: 0.000505389	W_canadensis#0.00118135: 0.00499295)#0.00513422: 1.13139e-05	(W_mellicola#0.00959904: 0.00418785	W_sebi#0.00249582: 0.00418785)#0.00320986: 0.000816418)#0.0347901; 5
(((W_muriae#0.00360322: 0.00459304	W_tropicalis#0.00165333: 0.00459304)#0.00614975: 0.000339279	W_canadensis#0.00118135: 0.00493231)#0.00321667: 7.19515e-05	(W_mellicola#0.00844796: 0.00429119	W_sebi#0.00249582: 0.00429119)#0.00313256: 0.00071308)#0.031812; 5
(((W_mellicola#0.00919513: 0.00476955	W_sebi#0.00271656: 0.00476955)#0.00333896: 0.000598997	W_canadensis#0.00121917: 0.00536855)#0.00350116: 7.83151e-05	(W_muriae#0.0039219: 0.00493346	W_tropicalis#0.00179956: 0.00493346)#0.00678294: 0.0005134)#0.0328661; 5
(((W_mellicola#0.00919513: 0.00484769	W_sebi#0.00271656: 0.00484769)#0.00328515: 0.000520859	(W_muriae#0.0039219: 0.00496519	W_tropicalis#0.00179956: 0.00496519)#0.00384681: 0.000403359)#0.00350116: 7.83151e-05	W_canadensis#0.00121917: 0.00544686)#0.0305446; 5
(((W_mellicola#0.00812629: 0.00492316	W_sebi#0.00271656: 0.00492316)#0.00190464: 0.000384326	W_canadensis#0.00121917: 0.00530748)#0.00354145: 0.000139379	(W_muriae#0.0039219: 0.00502594	W_tropicalis#0.00179956: 0.00502594)#0.00380032: 0.000420926)#0.0324949; 5
(((W_mellicola#0.00812629: 0.00503906	W_sebi#0.00271656: 0.00503906)#0.00186083: 0.000268424	W_canadensis#0.00121917: 0.00530748)#0.00354145: 0.000139379	(W_muriae#0.0039219: 0.00507673	W_tropicalis#0.00179956: 0.00507673)#0.00376229: 0.00037013)#0.0324949; 5
(((W_mellicola#0.00812629: 0.0049945	W_sebi#0.00271656: 0.0049945)#0.00187743: 0.00038231	(W_muriae#0.0039219: 0.00502369	W_tropicalis#0.00179956: 0.00502369)#0.00380202: 0.000353116)#0.00349578: 7.00527e-05	W_canadensis#0.00121917: 0.00544686)#0.0324949; 5
(((W_mellicola#0.00726526: 0.00446531	W_sebi#0.00242873: 0.00446531)#0.00167851: 0.000402078	(W_muriae#0.00350635: 0.00450626	W_tropicalis#0.00160889: 0.00450626)#0.00338796: 0.000361119)#0.00308668: 2.35447e-06	W_canadensis#0.00109: 0.00486974)#0.0306859; 5
(((W_mellicola#0.00726526: 0.00446531	W_sebi#0.00242873: 0.00446531)#0.000868792: 0.000373119	W_canadensis#0.00109: 0.00483842)#0.00310516: 3.1313e-05	(W_muriae#0.00350635: 0.00455998	W_tropicalis#0.00160889: 0.00455998)#0.00176325: 0.000309761)#0.0329455; 5
(((W_mellicola#0.00726526: 0.00436722	W_sebi#0.00242873: 0.00436722)#0.00178245: 0.000466788	W_canadensis#0.00109: 0.00483401)#0.00310799: 3.5727e-05	(W_muriae#0.00350635: 0.00459571	W_tropicalis#0.00160889: 0.00459571)#0.00270328: 0.000274031)#0.0316524; 5
(((W_mellicola#0.00726526: 0.00425636	W_sebi#0.00242873: 0.00425636)#0.00182887: 0.000577647	W_canadensis#0.000885024: 0.00483401)#0.00147256: 3.5727e-05	(W_muriae#0.00350635: 0.00452304	W_tropicalis#0.00160889: 0.00452304)#0.00274671: 0.000346694)#0.0316524; 5
(((W_mellicola#0.00726526: 0.00423908	W_sebi#0.00242873: 0.00423908)#0.00183633: 0.00050863	W_canadensis#0.000964469: 0.00474771)#0.00119736: 0.000122028	(W_muriae#0.00350635: 0.00461586	W_tropicalis#0.00160889: 0.00461586)#0.00269148: 0.000253878)#0.0298376; 5
(((W_mellicola#0.00811976: 0.00416163	W_sebi#0.00242873: 0.00416163)#0.0018705: 0.000586075	W_canadensis#0.000964469: 0.00474771)#0.00146585: 0.000122028	(W_muriae#0.00350635: 0.00470829	W_tropicalis#0.00160889: 0.00470829)#0.00263864: 0.000161444)#0.0321706; 5
(((W_mellicola#0.0093493: 0.00479181	W_sebi#0.0027965: 0.00479181)#0.00215374: 0.000729028	W_canadensis#0.00111051: 0.00552084)#0.00275873: 8.63001e-05	(W_muriae#0.00403731: 0.00555574	W_tropicalis#0.00185252: 0.00555574)#0.00296466: 5.14041e-05)#0.0345651; 5
(((W_mellicola#0.0093493: 0.00490529	W_sebi#0.0027965: 0.00490529)#0.00210392: 0.000536614	W_canadensis#0.00111051: 0.00544191)#0.00279874: 0.000165235	(W_muriae#0.00403731: 0.00548459	W_tropicalis#0.00185252: 0.00548459)#0.00509928: 0.000122551)#0.0369085; 5
(((W_mellicola#0.0093493: 0.00483272	W_sebi#0.0027965: 0.00483272)#0.00213551: 0.000676186	W_canadensis#0.00111051: 0.00550891)#0.00463512: 9.82371e-05	(W_muriae#0.00403731: 0.00556836	W_tropicalis#0.00185252: 0.00556836)#0.00618931: 3.87807e-05)#0.0353175; 5
(((W_mellicola#0.0093493: 0.00486584	W_sebi#0.0027965: 0.00486584)#0.00212098: 0.000547559	W_canadensis#0.00111051: 0.0054134)#0.00266313: 0.00019374	(W_muriae#0.00403731: 0.00558442	W_tropicalis#0.00185252: 0.00558442)#0.00308311: 2.27268e-05)#0.0326582; 5
(((W_mellicola#0.00761364: 0.00494495	W_sebi#0.0027965: 0.00494495)#0.00208704: 0.000468449	W_canadensis#0.00116907: 0.0054134)#0.00529268: 0.00019374	(W_muriae#0.00403731: 0.00550743	W_tropicalis#0.00185252: 0.00550743)#0.00108107: 9.97147e-05)#0.0313132; 5
(((W_mellicola#0.00761364: 0.00501675	W_sebi#0.0027965: 0.00501675)#0.00205718: 0.000396657	W_canadensis#0.00116907: 0.0054134)#0.00295979: 0.00019374	(W_muriae#0.00403731: 0.00550743	W_tropicalis#0.00185252: 0.00550743)#0.00108107: 9.97147e-05)#0.0287284; 5
(((W_mellicola#0.008919: 0.00501675	W_sebi#0.0027965: 0.00501675)#0.00117201: 0.000396657	W_canadensis#0.00116907: 0.0054134)#0.00229262: 0.00019374	(W_muriae#0.00403731: 0.00557069	W_tropicalis#0.00185252: 0.00557069)#0.00298602: 3.64556e-05)#0.0302241; 5
(((W_mellicola#0.008919: 0.00504235	W_sebi#0.0027965: 0.00504235)#0.00116606: 0.000331129	W_canadensis#0.00116907: 0.00537347)#0.00230965: 0.000233669	(W_muriae#0.00454112: 0.0055871	W_tropicalis#0.00185252: 0.0055871)#0.000400676: 2.00479e-05)#0.0273654; 5
(((W_mellicola#0.008919: 0.00510272	W_sebi#0.0027965: 0.00510272)#0.00115226: 0.000338863	W_canadensis#0.00116907: 0.00544158)#0.00411033: 0.000165563	(W_muriae#0.00454112: 0.0055871	W_tropicalis#0.00185252: 0.0055871)#0.000871591: 2.00479e-05)#0.0257147; 5
(W_muriae#0.00416809: 0.00514655	(((W_mellicola#0.00818636: 0.00457179	W_sebi#0.00256679: 0.00457179)#0.00108347: 0.000494714	W_canadensis#0.00107303: 0.00506651)#0.00371914: 6.16427e-05	W_tropicalis#0.00170034: 0.00512815)#0.00101735: 1.84011e-05)#0.0261242; 5
(((W_mellicola#0.00903963: 0.00508803	W_sebi#0.00283433: 0.00508803)#0.00118706: 0.000506564	W_canadensis#0.00118488: 0.00559459)#0.00153499: 8.83868e-05	(W_muriae#0.00460254: 0.00564208	W_tropicalis#0.00187757: 0.00564208)#0.00269342: 4.09007e-05)#0.0288472; 5
(((W_mellicola#0.00903963: 0.0050262	W_sebi#0.00283433: 0.0050262)#0.00184067: 0.000568393	W_canadensis#0.00118488: 0.00559459)#0.00153499: 8.83868e-05	(W_muriae#0.00460254: 0.00564326	W_tropicalis#0.00187757: 0.00564326)#0.00269285: 3.97188e-05)#0.0279881; 5
(W_muriae#0.00460254: 0.00568298	(((W_mellicola#0.00903963: 0.00507667	W_sebi#0.00283433: 0.00507667)#0.00182237: 0.000517925	W_canadensis#0.00118488: 0.00559459)#0.00153499: 3.24673e-05	W_tropicalis#0.00187757: 0.00562706)#0.00370064: 5.59195e-05)#0.0253776; 5
(W_muriae#0.00460254: 0.00568298	(((W_mellicola#0.00903963: 0.00499957	W_sebi#0.00283433: 0.00499957)#0.00309468: 0.000622964	W_tropicalis#0.00187757: 0.00562254)#0.00341227: 4.52537e-06	W_canadensis#0.00125429: 0.00562706)#0.00370064: 5.59195e-05)#0.0270059; 5
(W_muriae#0.00416692: 0.0051451	(((W_mellicola#0.00818405: 0.00444368	W_sebi#0.00256606: 0.00444368)#0.00285392: 0.000646702	W_canadensis#0.000859092: 0.00509038)#0.00447098: 3.04245e-05	W_tropicalis#0.000580553: 0.0051208)#0.00333316: 2.42994e-05)#0.0244499; 5
(W_muriae#0.00416692: 0.0051451	(((W_mellicola#0.00818405: 0.00435182	W_sebi#0.00256606: 0.00435182)#0.00291416: 0.000738554	W_canadensis#0.000859092: 0.00509038)#0.0051077: 1.99638e-06	W_tropicalis#0.000867159: 0.00509237)#0.00284628: 5.27275e-05)#0.0270235; 5
(((W_mellicola#0.00818405: 0.00423724	W_sebi#0.00256606: 0.00423724)#0.00299296: 0.000880015	W_canadensis#0.00165588: 0.00511726)#0.00508087: 2.7843e-05	(W_muriae#0.00416692: 0.00514413	W_tropicalis#0.000867159: 0.00514413)#0.000647347: 9.70556e-07)#0.0295621; 5
(((W_mellicola#0.00818405: 0.00413804	W_sebi#0.00256606: 0.00413804)#0.00306471: 0.000948426	W_canadensis#0.00165588: 0.00508646)#0.00220371: 5.8638e-05	(W_muriae#0.00416692: 0.00514413	W_tropicalis#0.000867159: 0.00514413)#0.00117141: 9.70556e-07)#0.0295621; 5
(((W_mellicola#0.00695534: 0.00417864	W_sebi#0.00256606: 0.00417864)#0.00303493: 0.000907821	W_canadensis#0.00165588: 0.00508646)#0.00220371: 5.8638e-05	(W_muriae#0.00416692: 0.00514413	W_tropicalis#0.000867159: 0.00514413)#0.00182142: 9.70556e-07)#0.0295621; 5
(((W_mellicola#0.00695534: 0.00425287	W_sebi#0.00415078: 0.00425287)#0.00298196: 0.000874213	W_canadensis#0.00165588: 0.00512708)#0.00218625: 1.80169e-05	(W_muriae#0.00416692: 0.00514413	W_tropicalis#0.000867159: 0.00514413)#0.000103568: 9.70556e-07)#0.0314982; 5
(W_tropicalis#0.000867159: 0.0051451	(W_muriae#0.00416692: 0.00514413	((W_mellicola#0.00695534: 0.00413202	W_sebi#0.00415078: 0.00413202)#0.00306918: 0.000934706	W_canadensis#0.00165588: 0.00506672)#0.0022123: 7.74085e-05)#0.00258155: 9.70556e-07)#0.0294445; 5
(W_tropicalis#0.000867159: 0.0051451	(W_muriae#0.00416692: 0.00514413	((W_mellicola#0.00695534: 0.00407072	W_sebi#0.00415078: 0.00407072)#0.00311539: 0.000872111	W_canadensis#0.00165588: 0.00494284)#0.00226775: 0.000201296)#0.000434473: 9.70556e-07)#0.0308266; 5
(W_tropicalis#0.00148916: 0.0051451	(W_muriae#0.00416692: 0.00514413	((W_mellicola#0.00695534: 0.00399291	W_sebi#0.00415078: 0.00399291)#0.0031761: 0.000878072	W_canadensis#0.00165588: 0.00487098)#0.00290644: 0.00027315)#0.00217029: 9.70556e-07)#0.0282664; 5
(W_tropicalis#0.00148916: 0.0051451	(W_muriae#0.00416692: 0.00514413	((W_mellicola#0.00695534: 0.00399291	W_sebi#0.00415078: 0.00399291)#0.00242856: 0.000767281	W_canadensis#0.00165588: 0.00476019)#0.00297409: 0.000383941)#0.00466835: 9.70556e-07)#0.0264149; 5
(W_muriae#0.00416692: 0.0051451	(W_tropicalis#0.00104665: 0.00511043	((W_mellicola#0.00695534: 0.00405415	W_sebi#0.00415078: 0.00405415)#0.00239188: 0.000663916	W_canadensis#0.000912049: 0.00471807)#0.00300064: 0.000392364)#0.00318989: 3.46686e-05)#0.0284513; 5
(W_muriae#0.00416692: 0.0051451	(W_tropicalis#0.00104665: 0.00514338	((W_mellicola#0.00800091: 0.00405415	W_sebi#0.00415078: 0.00405415)#0.00239188: 0.000727236	W_canadensis#0.000912049: 0.00478139)#0.0029609: 0.000361993)#0.0051926: 1.7195e-06)#0.0314827; 5
(W_muriae#0.00416692: 0.0051451	(W_tropicalis#0.00104665: 0.00514338	((W_mellicola#0.00800091: 0.00403372	W_sebi#0.0020551: 0.00403372)#0.00240399: 0.000784593	W_canadensis#0.000912049: 0.00481832)#0.00293821: 0.000325065)#0.00321599: 1.7195e-06)#0.0330346; 5
(W_muriae#0.00416692: 0.0051451	(W_tropicalis#0.00104665: 0.00514338	((W_mellicola#0.00554166: 0.00403372	W_sebi#0.0020551: 0.00403372)#0.00240399: 0.000784593	W_canadensis#0.000912049: 0.00481832)#0.00293821: 0.000325065)#0.000439826: 1.7195e-06)#0.0308404; 5
(W_muriae#0.00416692: 0.0051451	(W_tropicalis#0.000733982: 0.00514338	((W_mellicola#0.00554166: 0.00411016	W_sebi#0.00393056: 0.00411016)#0.00419819: 0.000760981	W_canadensis#0.000912049: 0.00487114)#0.00290635: 0.000272246)#0.00148128: 1.7195e-06)#0.0286976; 5
(W_muriae#0.00416692: 0.0051451	(W_tropicalis#0.000733982: 0.00514338	((W_mellicola#0.00554166: 0.00400471	W_sebi#0.00393056: 0.00400471)#0.00430873: 0.000830119	W_canadensis#0.000912049: 0.00483483)#0.00292818: 0.000308554)#0.0036668: 1.7195e-06)#0.0308998; 5
(W_tropicalis#0.000733982: 0.0051451	(W_muriae#0.00416692: 0.00509185	((W_mellicola#0.00554166: 0.00395275	W_sebi#0.00393056: 0.00395275)#0.00609011: 0.000795188	W_canadensis#0.000912049: 0.00474794)#0.00409996: 0.000343911)#0.0037039: 5.32498e-05)#0.0308998; 5
(W_tropicalis#0.000733982: 0.0051451	(W_muriae#0.00416692: 0.00510206	((W_mellicola#0.00554166: 0.00395275	W_sebi#0.00393056: 0.00395275)#0.00609011: 0.000795188	W_canadensis#0.000671015: 0.00474794)#0.00409996: 0.000354117)#0.0036965: 4.30442e-05)#0.0319147; 5
(W_tropicalis#0.000733982: 0.0051451	(W_muriae#0.00416692: 0.00504532	((W_mellicola#0.00730401: 0.00395275	W_sebi#0.00393056: 0.00395275)#0.00428713: 0.000795188	W_canadensis#0.000671015: 0.00474794)#0.00409996: 0.000297375)#0.00552553: 9.97859e-05)#0.0293071; 5
(W_tropicalis#0.000733982: 0.0051451	(W_muriae#0.00416692: 0.00499012	((W_mellicola#0.00730401: 0.00407051	W_sebi#0.00393056: 0.00407051)#0.00416311: 0.000769031	W_canadensis#0.000671015: 0.00483954)#0.00240678: 0.00015058)#0.00558664: 0.000154981)#0.0272663; 5
(W_tropicalis#0.000733982: 0.0051451	(W_muriae#0.00416692: 0.00504278	((W_mellicola#0.00730401: 0.00404137	W_canadensis#0.000671015: 0.00404137)#0.00211163: 0.000742088	W_sebi#0.00393056: 0.00478346)#0.00493243: 0.000259323)#0.0055283: 0.000102321)#0.0264923; 5
(W_muriae#0.00416692: 0.0051451	(W_tropicalis#0.000733982: 0.00507848	((W_mellicola#0.00730401: 0.0040991	W_canadensis#0.000671015: 0.0040991)#0.00424617: 0.000588053	W_sebi#0.00393056: 0.00468716)#0.00638368: 0.00039132)#0.00234679: 6.66253e-05)#0.0289164; 5
(W_muriae#0.00416692: 0.0051451	(W_sebi#0.00393056: 0.00501827	((W_mellicola#0.00730401: 0.00402113	W_canadensis#0.000671015: 0.00402113)#0.00432851: 0.000615201	W_tropicalis#0.000733982: 0.00463633)#0.00473046: 0.000381935)#0.00237495: 0.000126837)#0.0289164; 5
(W_muriae#0.00416692: 0.0051451	(W_sebi#0.00393056: 0.00501827	((W_tropicalis#0.00126844: 0.00392036	W_canadensis#0.000671015: 0.00392036)#0.00200892: 0.000806227	W_mellicola#0.00730401: 0.00472659)#0.00380862: 0.000291677)#0.00237495: 0.000126837)#0.0268585; 5
(W_sebi#0.00301494: 0.00492314	(W_muriae#0.00398716: 0.00486961	((W_tropicalis#0.00125729: 0.00386481	W_canadensis#0.000642068: 0.00386481)#0.00349675: 0.000594006	W_mellicola#0.00698891: 0.00445882)#0.0048201: 0.000410797)#0.00224083: 5.35292e-05)#0.0256998; 5
(W_sebi#0.00301494: 0.00492314	(W_muriae#0.00398716: 0.00486961	((W_mellicola#0.00698891: 0.00391495	W_canadensis#0.00136139: 0.00391495)#0.00345197: 0.000616165	W_tropicalis#0.00125729: 0.00453111)#0.00474319: 0.000338499)#0.00577681: 5.35292e-05)#0.027196; 5
(W_sebi#0.00301494: 0.00492314	((W_mellicola#0.00698891: 0.00396668	W_canadensis#0.00136139: 0.00396668)#0.00340695: 0.000850214	(W_muriae#0.00398716: 0.00453111	W_tropicalis#0.00125729: 0.00453111)#0.00391504: 0.000285785)#0.00408849: 0.000106243)#0.0262254; 5
(W_sebi#0.00301494: 0.00492314	(W_tropicalis#0.00125729: 0.0048437	(W_muriae#0.00398716: 0.00442546	(W_mellicola#0.00698891: 0.00400353	W_canadensis#0.00136139: 0.00400353)#0.00337559: 0.000421926)#0.00400851: 0.00041824)#0.00201233: 7.94457e-05)#0.0262254; 5
(W_sebi#0.00301494: 0.00492314	(W_muriae#0.00398716: 0.0048437	(W_tropicalis#0.00125729: 0.00450014	(W_mellicola#0.00698891: 0.00407427	W_canadensis#0.00123485: 0.00407427)#0.00232804: 0.000425869)#0.00478015: 0.00034356)#0.00201233: 7.94457e-05)#0.0285661; 5
(W_muriae#0.00398716: 0.00492314	(W_sebi#0.00301494: 0.00488959	(W_tropicalis#0.00140656: 0.00457947	(W_mellicola#0.00698891: 0.00415694	W_canadensis#0.00123485: 0.00415694)#0.00479722: 0.000422536)#0.00638959: 0.000310119)#0.00199344: 3.3551e-05)#0.0273983; 5
(W_muriae#0.00398716: 0.00492314	(W_sebi#0.00214646: 0.00488959	(W_tropicalis#0.00140656: 0.00449896	(W_mellicola#0.00698891: 0.00415694	W_canadensis#0.00123485: 0.00415694)#0.00639825: 0.000342023)#0.00650394: 0.000390632)#0.00199344: 3.3551e-05)#0.0263135; 5
(W_muriae#0.00398716: 0.00492314	(W_sebi#0.00214646: 0.00488959	(W_canadensis#0.00123485: 0.00457673	(W_mellicola#0.00698891: 0.0042655	W_tropicalis#0.00140656: 0.0042655)#0.00470569: 0.000311224)#0.00639342: 0.000312865)#0.00313045: 3.3551e-05)#0.0254352; 5
(W_muriae#0.00398716: 0.00492314	(W_sebi#0.00214646: 0.00484751	(W_mellicola#0.00698891: 0.00462287	(W_canadensis#0.00123485: 0.00430697	W_tropicalis#0.00140656: 0.00430697)#0.00173665: 0.000315896)#0.00789115: 0.000224638)#0.00130342: 7.56332e-05)#0.0254352; 5
((W_mellicola#0.00666257: 0.00446169	(W_canadensis#0.00100715: 0.00419114	W_tropicalis#0.00134088: 0.00419114)#0.00308849: 0.000270555)#0.00743047: 0.000231566	(W_sebi#0.00204623: 0.00454736	W_muriae#0.00380098: 0.00454736)#0.00126273: 0.000145901)#0.0242475; 5
((W_mellicola#0.00666257: 0.00446169	(W_canadensis#0.00100715: 0.00425987	W_tropicalis#0.00134088: 0.00425987)#0.00303867: 0.000201828)#0.00743047: 0.000231566	(W_sebi#0.00204623: 0.0044741	W_muriae#0.00503847: 0.0044741)#0.0012834: 0.00021916)#0.0242475; 5
((W_canadensis#0.000807358: 0.00449042	(W_mellicola#0.00666257: 0.00431188	W_tropicalis#0.00134088: 0.00431188)#0.00107643: 0.000178545)#0.0052341: 0.000202837	(W_sebi#0.00204623: 0.00439963	W_muriae#0.00503847: 0.00439963)#0.00130512: 0.000293628)#0.0249885; 5
((W_canadensis#0.000807358: 0.0044191	(W_mellicola#0.00666257: 0.00434949	W_tropicalis#0.00106408: 0.00434949)#0.00106712: 6.96102e-05)#0.00289904: 0.000274162	(W_sebi#0.00204623: 0.00434852	W_muriae#0.00503847: 0.00434852)#0.00186074: 0.000344738)#0.0268622; 5
((W_canadensis#0.000807358: 0.00436914	(W_mellicola#0.00666257: 0.00430253	W_tropicalis#0.00106408: 0.00430253)#0.00180645: 6.66118e-05)#0.00293219: 0.000324123	(W_sebi#0.00204623: 0.00442838	W_muriae#0.00503847: 0.00442838)#0.00182719: 0.000264877)#0.0290284; 5
((W_canadensis#0.000807358: 0.00430847	(W_mellicola#0.00666257: 0.00418067	W_tropicalis#0.00129448: 0.00418067)#0.0018591: 0.000127799)#0.00509929: 0.000384794	(W_sebi#0.00204623: 0.00434159	W_muriae#0.00503847: 0.00434159)#0.00186371: 0.000351667)#0.0271833; 5
((W_canadensis#0.000807358: 0.00430847	(W_mellicola#0.00666257: 0.00426158	W_tropicalis#0.00151783: 0.00426158)#0.0018238: 4.68889e-05)#0.00651682: 0.000384794	(W_sebi#0.00204623: 0.00445754	W_muriae#0.00503847: 0.00445754)#0.00181523: 0.000235716)#0.0247018; 5
((W_canadensis#0.000807358: 0.00430847	(W_mellicola#0.00666257: 0.00429826	W_tropicalis#0.000735208: 0.00429826)#0.000613093: 1.02023e-05)#0.00651682: 0.000384794	(W_sebi#0.00204623: 0.00442439	W_muriae#0.00503847: 0.00442439)#0.00182884: 0.000268869)#0.0226738; 5
((W_canadensis#0.000807358: 0.00440211	(W_mellicola#0.00666257: 0.00419966	W_tropicalis#0.000735208: 0.00419966)#0.00144941: 0.000202456)#0.0042223: 0.000291147	(W_sebi#0.00204623: 0.00449128	W_muriae#0.00503847: 0.00449128)#0.0018016: 0.000201983)#0.0241039; 5
((W_tropicalis#0.00118444: 0.00496541	(W_mellicola#0.00739686: 0.00475906	W_canadensis#0.000896338: 0.00475906)#0.0015765: 0.000206346)#0.00589526: 0.000245098	(W_sebi#0.00227175: 0.0050807	W_muriae#0.00559376: 0.0050807)#0.00196298: 0.000129811)#0.0278733; 5
((W_tropicalis#0.00118444: 0.0050303	(W_mellicola#0.00739686: 0.00475906	W_canadensis#0.000896338: 0.00475906)#0.00280694: 0.000271239)#0.00581921: 0.000180205	(W_sebi#0.00227175: 0.00518676	W_muriae#0.00559376: 0.00518676)#0.00192284: 2.37435e-05)#0.0278733; 5
((W_tropicalis#0.00118444: 0.00491355	(W_mellicola#0.00739686: 0.0047061	W_canadensis#0.000896338: 0.0047061)#0.00283853: 0.00020745)#0.00595748: 0.00029696	(W_sebi#0.00227175: 0.0051743	W_muriae#0.00559376: 0.0051743)#0.00056688: 3.62062e-05)#0.0278733; 5
((W_tropicalis#0.00246422: 0.00485585	(W_mellicola#0.00739686: 0.00462113	W_canadensis#0.000896338: 0.00462113)#0.00289072: 0.000234713)#0.0039796: 0.00035466	(W_sebi#0.00227175: 0.00513354	W_muriae#0.00559376: 0.00513354)#0.00169313: 7.69697e-05)#0.0278733; 5
((W_tropicalis#0.00246422: 0.00485585	(W_mellicola#0.00739686: 0.00462113	W_canadensis#0.000896338: 0.00462113)#0.00289072: 0.000234713)#0.0039796: 0.00035466	(W_sebi#0.00227175: 0.00513354	W_muriae#0.00559376: 0.00513354)#0.000374705: 7.69697e-05)#0.0300613; 5
((W_tropicalis#0.00246422: 0.0049078	(W_mellicola#0.00739686: 0.00464843	W_canadensis#0.000896338: 0.00464843)#0.00287375: 0.000259371)#0.0049456: 0.000302711	(W_sebi#0.00227175: 0.00513354	W_muriae#0.00559376: 0.00513354)#0.00157558: 7.69697e-05)#0.0300613; 5
((W_tropicalis#0.000968065: 0.00486618	(W_mellicola#0.00739686: 0.00464843	W_canadensis#0.000686184: 0.00464843)#0.00395238: 0.00021775)#0.00679596: 0.000327842	(W_sebi#0.00227175: 0.00517199	W_muriae#0.00559376: 0.00517199)#0.00067026: 2.20263e-05)#0.0282114; 5
(W_sebi#0.00227175: 0.00519402	((W_tropicalis#0.000793224: 0.00486618	(W_mellicola#0.00820471: 0.00464843	W_canadensis#0.000686184: 0.00464843)#0.00274986: 0.00021775)#0.00679596: 0.00027438	W_muriae#0.00559376: 0.00514056)#0.00161588: 5.34616e-05)#0.0282114; 5
((W_tropicalis#0.0010071: 0.00491667	(W_mellicola#0.00820471: 0.00458215	W_canadensis#0.000568363: 0.00458215)#0.00278963: 0.000334513)#0.00451724: 0.000277352	(W_sebi#0.00227175: 0.00518597	W_muriae#0.00559376: 0.00518597)#0.00160173: 8.04915e-06)#0.0299437; 5
((W_tropicalis#0.0010071: 0.00483724	(W_mellicola#0.00820471: 0.00458215	W_canadensis#0.000568363: 0.00458215)#0.000941429: 0.000255084)#0.0034478: 0.000356782	(W_sebi#0.00227175: 0.00518597	W_muriae#0.00559376: 0.00518597)#5.53887e-05: 8.04915e-06)#0.031456; 5
((W_tropicalis#0.0010071: 0.00475972	(W_mellicola#0.00820471: 0.00466377	W_canadensis#0.000568363: 0.00466377)#0.00264306: 9.59576e-05)#0.00350395: 0.000434293	(W_sebi#0.00227175: 0.00518597	W_muriae#0.00559376: 0.00518597)#5.53887e-05: 8.04915e-06)#0.0296785; 5
((W_tropicalis#0.0010071: 0.00475972	(W_mellicola#0.00820471: 0.00466377	W_canadensis#0.000568363: 0.00466377)#0.00111918: 9.59576e-05)#0.00350395: 0.000434293	(W_sebi#0.00227175: 0.00508429	W_muriae#0.00559376: 0.00508429)#0.00169122: 0.000109724)#0.0272058; 5
((W_tropicalis#0.0010071: 0.00481665	(W_mellicola#0.00820471: 0.00466377	W_canadensis#0.000568363: 0.00466377)#0.0010938: 0.000152888)#0.00526489: 0.000377362	(W_sebi#0.00227175: 0.00508429	W_muriae#0.00559376: 0.00508429)#0.00169122: 0.000109724)#0.0298301; 5
((W_tropicalis#0.0010071: 0.00486712	(W_mellicola#0.00820471: 0.00466377	W_canadensis#0.000568363: 0.00466377)#0.0010938: 0.000203358)#0.00521029: 0.000326893	(W_sebi#0.00227175: 0.00508429	W_muriae#0.00559376: 0.00508429)#0.000778687: 0.000109724)#0.0279674; 5
((W_tropicalis#0.0010071: 0.00486712	(W_mellicola#0.00820471: 0.00466377	W_canadensis#0.000568363: 0.00466377)#0.0010938: 0.000203358)#0.00414061: 0.000326893	(W_sebi#0.00227175: 0.00508429	W_muriae#0.00559376: 0.00508429)#0.000778687: 0.000109724)#0.0270649; 5
((W_tropicalis#0.0010071: 0.00486712	(W_mellicola#0.00820471: 0.00474806	W_canadensis#0.000568363: 0.00474806)#0.00107438: 0.000119066)#0.00414061: 0.000355978	(W_sebi#0.00227175: 0.0049882	W_muriae#0.00559376: 0.0049882)#0.00201125: 0.000234902)#0.0269142; 5
((W_tropicalis#0.0010071: 0.00477495	(W_mellicola#0.00820471: 0.00463253	W_canadensis#0.000568363: 0.00463253)#0.00110118: 0.000142427)#0.00422053: 0.000448148	(W_sebi#0.00227175: 0.0049882	W_muriae#0.00559376: 0.0049882)#0.00201125: 0.000234902)#0.0250897; 5
((W_tropicalis#0.00127138: 0.00482396	(W_mellicola#0.00820471: 0.00463253	W_canadensis#0.00066969: 0.00463253)#0.00110118: 0.00019143)#0.00699014: 0.000376281	(W_sebi#0.00227175: 0.0049882	W_muriae#0.00559376: 0.0049882)#0.00356992: 0.000212038)#0.0259167; 5
((W_canadensis#0.00066969: 0.00482396	(W_mellicola#0.00820471: 0.00467597	W_tropicalis#0.00127138: 0.00467597)#0.0011573: 0.000147986)#0.00577754: 0.000376281	(W_sebi#0.00381969: 0.00490088	W_muriae#0.00559376: 0.00490088)#0.00363353: 0.000299358)#0.0284135; 5
((W_canadensis#0.000704712: 0.00498044	(W_mellicola#0.0067371: 0.0049205	W_tropicalis#0.00133787: 0.0049205)#0.00121782: 5.99361e-05)#0.00438349: 0.000491748	(W_sebi#0.00401945: 0.00522392	W_muriae#0.00588629: 0.00522392)#0.0037747: 0.000248267)#0.0280007; 5
((W_mellicola#0.0067371: 0.00505016	(W_canadensis#0.000704712: 0.00483971	W_tropicalis#0.00123064: 0.00483971)#0.00123815: 0.000210447)#0.00432297: 0.000422029	(W_sebi#0.00401945: 0.00516028	W_muriae#0.00588629: 0.00516028)#0.00382125: 0.000311904)#0.0287847; 5
((W_mellicola#0.0067371: 0.00508073	(W_canadensis#0.000704712: 0.00493209	W_tropicalis#0.00123064: 0.00493209)#0.00121496: 0.000148632)#0.00429696: 0.000391463	(W_sebi#0.00401945: 0.00521318	W_muriae#0.00588629: 0.00521318)#0.00378247: 0.000259005)#0.0296195; 5
((W_mellicola#0.0067371: 0.00508073	(W_canadensis#0.000704712: 0.00489719	W_tropicalis#0.00225094: 0.00489719)#0.000889186: 0.000183532)#0.00540212: 0.000391463	(W_sebi#0.00401945: 0.00519072	W_muriae#0.00588629: 0.00519072)#0.00533333: 0.000281472)#0.0272929; 5
(W_sebi#0.00367688: 0.00500581	((W_mellicola#0.00616292: 0.00464771	(W_canadensis#0.000644651: 0.00457043	W_tropicalis#0.0020591: 0.00457043)#0.00061149: 7.72828e-05)#0.00252856: 0.000151143	W_muriae#0.00538462: 0.00479885)#0.00482742: 0.000206957)#0.0249669; 5
(W_sebi#0.00367688: 0.00500581	((W_mellicola#0.00774697: 0.00466683	(W_canadensis#0.000644651: 0.00462925	W_tropicalis#0.0020591: 0.00462925)#0.00081062: 3.75793e-05)#0.00251821: 0.000227708	W_muriae#0.00538462: 0.00489454)#0.00262879: 0.000111275)#0.0249669; 5
(W_sebi#0.00367688: 0.00500581	((W_mellicola#0.00774697: 0.00468484	(W_canadensis#0.000644651: 0.00464145	W_tropicalis#0.0020591: 0.00464145)#0.000375022: 4.33869e-05)#0.00250852: 0.000209695	W_muriae#0.00538462: 0.00489454)#0.00262879: 0.000111275)#0.0276522; 5
(W_sebi#0.00367688: 0.00500581	((W_muriae#0.00538462: 0.00472268	(W_canadensis#0.000644651: 0.00455736	W_tropicalis#0.0020591: 0.00455736)#0.00258751: 0.00016532)#0.00352696: 0.000132225	W_mellicola#0.00774697: 0.00485491)#0.00265025: 0.000150904)#0.0304955; 5
(W_sebi#0.00367688: 0.00500581	((W_muriae#0.00538462: 0.00472268	(W_canadensis#0.000644651: 0.00462767	W_tropicalis#0.0020591: 0.00462767)#0.000372276: 9.50123e-05)#0.00154887: 0.000226502	W_mellicola#0.00774697: 0.00494918)#0.00259977: 5.66271e-05)#0.0292506; 5
(W_sebi#0.00367688: 0.00500581	((W_muriae#0.00538462: 0.00480975	(W_canadensis#0.000644651: 0.00455092	W_tropicalis#0.0020591: 0.00455092)#0.00121783: 0.000258836)#0.00152083: 8.28683e-05	W_mellicola#0.00774697: 0.00489262)#0.00262982: 0.00011319)#0.026196; 5
(W_sebi#0.00367688: 0.00500581	((W_muriae#0.00538462: 0.00480975	(W_canadensis#0.000644651: 0.00459454	W_tropicalis#0.0020591: 0.00459454)#0.00120626: 0.000215211)#0.0024981: 0.000121947	W_mellicola#0.00683707: 0.0049317)#0.00260898: 7.4112e-05)#0.0248174; 5
(W_sebi#0.00367688: 0.00500581	((W_muriae#0.00538462: 0.00486617	(W_canadensis#0.000644651: 0.00456006	W_tropicalis#0.0020591: 0.00456006)#0.00121538: 0.000306119)#0.00246914: 6.55247e-05	W_mellicola#0.00683707: 0.0049317)#0.00439485: 7.4112e-05)#0.0257766; 5
(W_sebi#0.00367688: 0.00500581	((W_muriae#0.00538462: 0.00486617	(W_canadensis#0.000644651: 0.004586	W_tropicalis#0.0020591: 0.004586)#0.00120287: 0.000280173)#0.00246914: 6.55247e-05	W_mellicola#0.00683707: 0.0049317)#0.00439485: 7.4112e-05)#0.0257766; 5
(W_sebi#0.00367688: 0.00500581	((W_muriae#0.00538462: 0.00491726	(W_canadensis#0.000644651: 0.00453651	W_tropicalis#0.0020591: 0.00453651)#0.00130496: 0.00038075)#0.000840957: 6.94557e-05	W_mellicola#0.00805444: 0.00498671)#0.00172735: 1.90958e-05)#0.0245046; 5
(W_sebi#0.00397338: 0.00540947	((W_muriae#0.00581882: 0.00522114	(W_canadensis#0.000696635: 0.00490232	W_tropicalis#0.00222514: 0.00490232)#0.000889978: 0.000318821)#0.00365225: 0.0001603	W_mellicola#0.00742314: 0.00538144)#0.00186921: 2.80237e-05)#0.0264806; 5
(W_sebi#0.00397338: 0.00540947	((W_muriae#0.00581882: 0.0052751	(W_canadensis#0.000696635: 0.00486995	W_tropicalis#0.00222514: 0.00486995)#0.00218749: 0.000405152)#0.00189483: 7.56718e-05	W_mellicola#0.00742314: 0.00535077)#0.00187992: 5.86965e-05)#0.028346; 5
(W_sebi#0.00397338: 0.00540947	((W_muriae#0.00581882: 0.00518531	(W_canadensis#0.000696635: 0.00486995	W_tropicalis#0.00222514: 0.00486995)#0.00218749: 0.000315366)#0.00432407: 0.000165458	W_mellicola#0.00742314: 0.00535077)#0.00187992: 5.86965e-05)#0.0301506; 5
(W_sebi#0.00397338: 0.00540947	((W_mellicola#0.00742314: 0.00508564	(W_canadensis#0.000696635: 0.00492565	W_tropicalis#0.000877788: 0.00492565)#0.000984311: 0.000159991)#0.00440881: 0.000265129	W_muriae#0.00581882: 0.00535077)#0.00275015: 5.86965e-05)#0.0313801; 5
(W_sebi#0.00397338: 0.00540947	((W_mellicola#0.00742314: 0.00501545	(W_canadensis#0.000862185: 0.00486402	W_tropicalis#0.000877788: 0.00486402)#0.000996782: 0.000151427)#0.00447051: 0.000352422	W_muriae#0.00581882: 0.00536787)#0.00136722: 4.15961e-05)#0.0297689; 5
(W_sebi#0.00397338: 0.00540947	((W_mellicola#0.00742314: 0.00508396	(W_canadensis#0.000862185: 0.00477318	W_tropicalis#0.000877788: 0.00477318)#0.00308536: 0.00031078)#0.00441027: 0.000249372	W_muriae#0.00581882: 0.00533334)#0.00137608: 7.61323e-05)#0.0297689; 5
(W_muriae#0.00581882: 0.00540947	((W_mellicola#0.00742314: 0.00508396	(W_canadensis#0.000862185: 0.00488303	W_tropicalis#0.000877788: 0.00488303)#0.0048022: 0.000200938)#0.0058722: 0.000249372	W_sebi#0.00397338: 0.00533334)#0.00137608: 7.61323e-05)#0.0297689; 5
(W_muriae#0.00581882: 0.00540947	((W_mellicola#0.00742314: 0.00504322	(W_canadensis#0.000862185: 0.00488303	W_tropicalis#0.00138276: 0.00488303)#0.0048022: 0.000160191)#0.00325303: 0.000290118	W_sebi#0.00397338: 0.00533334)#0.00117919: 7.61323e-05)#0.0285193; 5
((W_mellicola#0.00742314: 0.00497094	(W_canadensis#0.000862185: 0.00496187	W_tropicalis#0.00152781: 0.00496187)#0.00659421: 9.07135e-06)#0.00330033: 0.000438525	(W_muriae#0.00581882: 0.00526875	W_sebi#0.00397338: 0.00526875)#0.00119364: 0.000140716)#0.0262197; 5
((W_mellicola#0.00742314: 0.00508012	(W_canadensis#0.000862185: 0.00496187	W_tropicalis#0.000691092: 0.00496187)#0.0087612: 0.000118251)#0.0032294: 0.000329345	(W_muriae#0.00581882: 0.00531288	W_sebi#0.00397338: 0.00531288)#0.00094316: 9.65928e-05)#0.0237565; 5
((W_canadensis#0.000862185: 0.00501627	(W_mellicola#0.00742314: 0.00500799	W_tropicalis#0.000691092: 0.00500799)#0.00868052: 8.27573e-06)#0.00327051: 0.000393199	(W_muriae#0.00581882: 0.00539424	W_sebi#0.00397338: 0.00539424)#0.00184286: 1.52274e-05)#0.0271774; 5
((W_tropicalis#0.000691092: 0.00492741	(W_mellicola#0.00742314: 0.00489836	W_canadensis#0.000862185: 0.00489836)#0.00971587: 2.90525e-05)#0.00434891: 0.000482059	(W_muriae#0.00581882: 0.00534472	W_sebi#0.00397338: 0.00534472)#0.000730603: 6.47496e-05)#0.0252316; 5
((W_tropicalis#0.000691092: 0.00492741	(W_mellicola#0.00742314: 0.00478808	W_canadensis#0.000862185: 0.00478808)#0.00810379: 0.00013933)#0.00434891: 0.000482059	(W_muriae#0.00413113: 0.00534472	W_sebi#0.00397338: 0.00534472)#0.00115514: 6.47496e-05)#0.0225221; 5
((W_tropicalis#0.0011311: 0.00500626	(W_mellicola#0.00742314: 0.00487819	W_canadensis#0.000862185: 0.00487819)#0.0057832: 0.000128069)#0.00677597: 0.000403208	(W_muriae#0.00413113: 0.00537946	W_sebi#0.00247794: 0.00537946)#0.00136137: 3.00092e-05)#0.0225221; 5
((W_tropicalis#0.00123811: 0.00503572	(W_mellicola#0.00742314: 0.00487819	W_canadensis#0.000419571: 0.00487819)#0.00384977: 0.000157525)#0.00462255: 0.000373753	(W_muriae#0.00413113: 0.00539791	W_sebi#0.00247794: 0.00539791)#0.000688357: 1.15609e-05)#0.023614; 5
((W_tropicalis#0.00123811: 0.00506536	(W_mellicola#0.00518034: 0.0047849	W_canadensis#0.000419571: 0.0047849)#0.00229151: 0.000280459)#0.0045955: 0.000344112	(W_muriae#0.00413113: 0.00532058	W_sebi#0.00328616: 0.00532058)#0.00166347: 8.88924e-05)#0.0242442; 5
((W_tropicalis#0.00123811: 0.00501278	(W_mellicola#0.00518034: 0.00469634	W_canadensis#0.000419571: 0.00469634)#0.00233473: 0.000316448)#0.00325468: 0.000396685	(W_muriae#0.00413113: 0.00532058	W_sebi#0.00328616: 0.00532058)#0.00334381: 8.88924e-05)#0.0259684; 5
((W_mellicola#0.00637659: 0.00509725	(W_tropicalis#0.00123811: 0.00459101	W_canadensis#0.000419571: 0.00459101)#0.00341941: 0.000506242)#0.00320075: 0.000312221	(W_muriae#0.00413113: 0.00540071	W_sebi#0.00328616: 0.00540071)#0.00166331: 8.76301e-06)#0.0277562; 5
(W_muriae#0.00469055: 0.00614199	((W_mellicola#0.00724008: 0.00586205	(W_tropicalis#0.0015169: 0.00514778	W_canadensis#0.000476387: 0.00514778)#0.00393141: 0.000714275)#0.00358795: 0.000269993	W_sebi#0.00373116: 0.00613204)#0.000791546: 9.94965e-06)#0.0337065; 5
(W_muriae#0.00447768: 0.00586325	((W_mellicola#0.0069115: 0.00564669	(W_tropicalis#0.00124363: 0.00491415	W_canadensis#0.000454768: 0.00491415)#0.00570771: 0.000732539)#0.00264848: 0.000207061	W_sebi#0.00356183: 0.00585375)#0.00141201: 9.49811e-06)#0.0304609; 5
(W_muriae#0.00447768: 0.00586325	((W_mellicola#0.0069115: 0.00564669	(W_tropicalis#0.00124363: 0.00484166	W_canadensis#0.000454768: 0.00484166)#0.00579317: 0.000805029)#0.00264848: 0.000207061	W_sebi#0.00209577: 0.00585375)#0.00136638: 9.49811e-06)#0.0304609; 5
(W_muriae#0.0035454: 0.00586325	((W_mellicola#0.0069115: 0.00572246	(W_tropicalis#0.00138042: 0.0049298	W_canadensis#0.000454768: 0.0049298)#0.00456198: 0.000792659)#0.00261341: 0.000131292	W_sebi#0.00209577: 0.00585375)#0.00136638: 9.49811e-06)#0.0286969; 5
(W_muriae#0.00445267: 0.00586325	((W_mellicola#0.0069115: 0.00572246	(W_tropicalis#0.00138042: 0.00501315	W_canadensis#0.000454768: 0.00501315)#0.0038541: 0.000709312)#0.00261341: 0.000131292	W_sebi#0.00209577: 0.00585375)#0.00136638: 9.49811e-06)#0.0286969; 5
(W_muriae#0.00445267: 0.00586325	((W_mellicola#0.0069115: 0.00578934	(W_tropicalis#0.00116893: 0.00509733	W_canadensis#0.000454768: 0.00509733)#0.00379045: 0.000692007)#0.00258322: 6.44167e-05	W_sebi#0.00209577: 0.00585375)#0.00136638: 9.49811e-06)#0.0270715; 5
(W_muriae#0.00445267: 0.00586325	((W_mellicola#0.0069115: 0.00583404	(W_tropicalis#0.00294712: 0.00509733	W_canadensis#0.000454768: 0.00509733)#0.00220401: 0.000736709)#0.000543176: 1.20775e-05	W_sebi#0.00209577: 0.00584612)#0.00124366: 1.71355e-05)#0.0241314; 5
(W_muriae#0.00445267: 0.00586325	((W_mellicola#0.0069115: 0.00583404	(W_tropicalis#0.00294712: 0.00514889	W_canadensis#0.000454768: 0.00514889)#0.00218194: 0.000685151)#0.000543176: 2.46979e-05	W_sebi#0.00209577: 0.00585874)#0.00320951: 4.51516e-06)#0.025635; 5
((W_mellicola#0.0069115: 0.0058009	(W_tropicalis#0.00104271: 0.00523379	W_canadensis#0.000454768: 0.00523379)#0.00214655: 0.000567112)#0.00239286: 6.23479e-05	(W_muriae#0.00445267: 0.00579408	W_sebi#0.00209577: 0.00579408)#0.00324533: 6.91712e-05)#0.0279699; 5
((W_mellicola#0.0069115: 0.00577078	(W_tropicalis#0.00109415: 0.00528562	W_canadensis#0.000454768: 0.00528562)#0.00365708: 0.000485157)#0.00240536: 9.2474e-05	(W_muriae#0.00445267: 0.00582206	W_sebi#0.00209577: 0.00582206)#0.00322973: 4.11905e-05)#0.0263221; 5
(W_muriae#0.00445267: 0.00586325	((W_mellicola#0.0069115: 0.00569518	(W_tropicalis#0.00109415: 0.00535945	W_canadensis#0.000454768: 0.00535945)#0.00220301: 0.00033573)#0.00243728: 0.000123267	W_sebi#0.00209577: 0.00581845)#0.00555798: 4.48039e-05)#0.024142; 5
(W_muriae#0.00445267: 0.00585427	((W_mellicola#0.00562901: 0.00577153	W_sebi#0.00209577: 0.00577153)#0.00312668: 5.99318e-05	(W_tropicalis#0.00109415: 0.00543554	W_canadensis#0.000454768: 0.00543554)#0.00217218: 0.000395926)#0.00350423: 2.28075e-05)#0.022969; 5
(W_muriae#0.00445267: 0.00585427	((W_mellicola#0.00562901: 0.00582046	W_sebi#0.00209577: 0.00582046)#0.000787678: 1.13922e-05	(W_tropicalis#0.00109415: 0.00543554	W_canadensis#0.000454768: 0.00543554)#0.00217218: 0.000396314)#0.003504: 2.24188e-05)#0.022969; 5
(W_muriae#0.00540616: 0.00710789	((W_mellicola#0.00683439: 0.00706684	W_sebi#0.00254456: 0.00706684)#0.000816209: 1.99002e-05	(W_tropicalis#0.00134255: 0.00646791	W_canadensis#0.00120225: 0.00646791)#0.00552355: 0.000618825)#0.0042507: 2.1151e-05)#0.0259604; 5
(W_muriae#0.00540616: 0.00710789	(((W_tropicalis#0.00134255: 0.00654929	W_canadensis#0.00120225: 0.00654929)#0.00396083: 0.000517545	W_sebi#0.00254456: 0.00706684)#0.000816209: 2.76987e-05	W_mellicola#0.00683439: 0.00709454)#0.00424602: 1.33525e-05)#0.0284024; 5
(W_muriae#0.00540616: 0.00710789	(((W_tropicalis#0.00134255: 0.00647411	W_canadensis#0.00120225: 0.00647411)#0.000937766: 0.000592729	W_mellicola#0.00683439: 0.00706684)#0.0017614: 5.06989e-06	W_sebi#0.00254456: 0.00707191)#0.00538745: 3.59813e-05)#0.0304687; 5
(W_muriae#0.00499739: 0.00657044	(((W_tropicalis#0.00155027: 0.00593214	W_canadensis#0.00111134: 0.00593214)#0.000874522: 0.000544391	W_mellicola#0.00631762: 0.00647653)#0.00164228: 4.81833e-05	W_sebi#0.00235216: 0.00652472)#0.00498961: 4.57251e-05)#0.0259109; 5
(((W_tropicalis#0.00166672: 0.00597977	W_canadensis#0.00111134: 0.00597977)#0.000867557: 0.000465021	W_mellicola#0.00631762: 0.00644479)#0.00411313: 0.000125655	(W_muriae#0.00499739: 0.00651712	W_sebi#0.00235216: 0.00651712)#0.00499542: 5.33259e-05)#0.0286289; 5
(W_muriae#0.00444396: 0.00584281	(((W_tropicalis#0.00148214: 0.00523708	W_canadensis#0.000988267: 0.00523708)#0.00219717: 0.000523199	W_mellicola#0.00561798: 0.00576028)#0.00120962: 3.51109e-05	W_sebi#0.00209167: 0.00579539)#0.0033549: 4.74204e-05)#0.0229958; 5
(((W_tropicalis#0.00148214: 0.00515653	W_canadensis#0.00107537: 0.00515653)#0.00362317: 0.000603746	W_mellicola#0.00660387: 0.00576028)#0.000972702: 8.25312e-05	(W_muriae#0.00444396: 0.00579539	W_sebi#0.00209167: 0.00579539)#0.00120985: 4.74204e-05)#0.0255994; 5
(((W_tropicalis#0.00148214: 0.00510402	W_canadensis#0.00107537: 0.00510402)#0.00366044: 0.000656253	W_mellicola#0.00660387: 0.00576028)#0.000972702: 8.25312e-05	(W_muriae#0.00444396: 0.00581026	W_sebi#0.00209167: 0.00581026)#0.00417338: 3.25501e-05)#0.027571; 5
(((W_tropicalis#0.00148214: 0.0051487	W_canadensis#0.00107537: 0.0051487)#0.00143755: 0.000585226	W_mellicola#0.00660387: 0.00573393)#0.00106772: 0.000108877	(W_muriae#0.00444396: 0.00570676	W_sebi#0.00209167: 0.00570676)#0.00324612: 0.000136046)#0.0294905; 5
(((W_tropicalis#0.00148214: 0.00526366	W_canadensis#0.00107537: 0.00526366)#0.00140616: 0.000470275	W_mellicola#0.00660387: 0.00573393)#0.00284341: 0.000108877	(W_muriae#0.00444396: 0.0058081	W_sebi#0.00209167: 0.0058081)#0.00189937: 3.47109e-05)#0.0302498; 5
(((W_tropicalis#0.00148214: 0.00521252	W_canadensis#0.00107537: 0.00521252)#0.00130563: 0.000557831	W_mellicola#0.00660387: 0.00577035)#0.00282547: 7.24592e-05	(W_muriae#0.00444396: 0.00583598	W_sebi#0.00209167: 0.00583598)#0.00492223: 6.82859e-06)#0.028463; 5
(((W_tropicalis#0.00148214: 0.00514084	W_canadensis#0.000629358: 0.00514084)#0.00132383: 0.000659619	W_mellicola#0.00660387: 0.00580046)#0.0028108: 4.23498e-05	(W_muriae#0.00444396: 0.005787	W_sebi#0.00209167: 0.005787)#0.00342007: 5.58079e-05)#0.0294361; 5
(((W_tropicalis#0.00148214: 0.00521005	W_canadensis#0.000629358: 0.00521005)#0.00409259: 0.000579562	W_mellicola#0.00660387: 0.00578961)#0.000984684: 5.31963e-05	(W_muriae#0.00444396: 0.0057916	W_sebi#0.00209167: 0.0057916)#0.00174669: 5.12035e-05)#0.0315937; 5
(((W_tropicalis#0.00148214: 0.00530353	W_canadensis#0.000629358: 0.00530353)#0.00201059: 0.00039597	W_mellicola#0.00660387: 0.0056995)#0.00177712: 0.000143307	(W_muriae#0.00444396: 0.00576574	W_sebi#0.00209167: 0.00576574)#0.00175453: 7.7068e-05)#0.0291501; 5
(W_muriae#0.00444396: 0.00584281	(((W_tropicalis#0.00137889: 0.00520481	W_canadensis#0.000629358: 0.00520481)#0.00375817: 0.000494693	W_mellicola#0.00660387: 0.0056995)#0.00435402: 0.00013176	W_sebi#0.00209167: 0.00583126)#0.00173481: 1.15471e-05)#0.0291501; 5
(W_muriae#0.00495362: 0.0065129	(((W_tropicalis#0.00161256: 0.00573293	W_canadensis#0.000738298: 0.00573293)#0.00616612: 0.000620226	W_mellicola#0.00736124: 0.00635315)#0.00195364: 9.78529e-05	W_sebi#0.00233156: 0.00645101)#0.00194846: 6.18893e-05)#0.0340271; 5
(W_muriae#0.00495362: 0.0065129	(((W_tropicalis#0.00161256: 0.00577445	W_canadensis#0.000738298: 0.00577445)#0.00335132: 0.0005787	W_sebi#0.00233156: 0.00635315)#0.00314436: 3.46552e-06	W_mellicola#0.00736124: 0.00635662)#0.00283283: 0.000156277)#0.0322693; 5
(W_muriae#0.00495362: 0.0065129	(((W_tropicalis#0.00161256: 0.00577445	W_canadensis#0.000738298: 0.00577445)#0.000770136: 0.000515378	W_sebi#0.00233156: 0.00628983)#0.00317601: 6.67871e-05	W_mellicola#0.00736124: 0.00635662)#0.00283283: 0.000156277)#0.0311927; 5
(W_muriae#0.00495362: 0.0065129	((W_mellicola#0.00736124: 0.00621433	W_sebi#0.00233156: 0.00621433)#0.00199757: 5.80692e-05	(W_tropicalis#0.00161256: 0.00584478	W_canadensis#0.000738298: 0.00584478)#0.0032493: 0.000427616)#0.00287087: 0.000240501)#0.0286192; 5
(W_muriae#0.00495362: 0.0065129	((W_mellicola#0.00736124: 0.00627118	W_sebi#0.00233156: 0.00627118)#0.00197946: 8.38155e-05	(W_tropicalis#0.00354986: 0.00592941	W_canadensis#0.000738298: 0.00592941)#0.00320292: 0.000425585)#0.00283355: 0.000157904)#0.0305797; 5
(W_muriae#0.00495362: 0.0065129	((W_mellicola#0.00736124: 0.00624876	(W_tropicalis#0.00354986: 0.00601105	W_canadensis#0.000738298: 0.00601105)#0.00315942: 0.000237712)#0.00198656: 4.55465e-05	W_sebi#0.00233156: 0.00629431)#0.00286087: 0.000218588)#0.0285913; 5
(W_muriae#0.00495362: 0.0065129	((W_tropicalis#0.00548358: 0.00624924	(W_mellicola#0.00555717: 0.00594695	W_canadensis#0.000624482: 0.00594695)#0.00319348: 0.000302289)#0.00136615: 8.54142e-06	W_sebi#0.00233156: 0.00625778)#0.00287757: 0.000255118)#0.0254998; 5
(W_muriae#0.00461243: 0.00606431	((W_tropicalis#0.00510589: 0.00577292	(W_mellicola#0.00517441: 0.00560589	W_canadensis#0.00058147: 0.00560589)#0.00293716: 0.000167027)#0.0031693: 5.38414e-05	W_sebi#0.00217097: 0.00582676)#0.00510996: 0.000237547)#0.020774; 5
(W_muriae#0.00461243: 0.00606431	((W_sebi#0.00217097: 0.00569997	(W_mellicola#0.00517441: 0.00567574	W_canadensis#0.000671117: 0.00567574)#0.00290101: 2.4233e-05)#0.00320986: 2.18994e-05	W_tropicalis#0.00510589: 0.00572187)#0.00520363: 0.000342436)#0.0238927; 5
(W_muriae#0.00461243: 0.00606431	((W_tropicalis#0.00510589: 0.00572068	(W_mellicola#0.00517441: 0.00567167	W_canadensis#0.000671117: 0.00567167)#0.00290309: 4.90059e-05)#0.00319824: 8.57057e-05	W_sebi#0.00217097: 0.00580638)#0.00361422: 0.000257926)#0.0259896; 5
(W_muriae#0.00461243: 0.00606431	((W_sebi#0.00217097: 0.00578681	(W_mellicola#0.00517441: 0.00569775	W_canadensis#0.000671117: 0.00569775)#0.00437203: 8.90639e-05)#0.00159625: 6.21074e-05	W_tropicalis#0.00510589: 0.00584892)#0.00220285: 0.000215389)#0.0284606; 5
(W_tropicalis#0.00383103: 0.00606431	((W_sebi#0.00217097: 0.00575944	(W_mellicola#0.00517441: 0.0057178	W_canadensis#0.000671117: 0.0057178)#0.00250191: 4.16347e-05)#0.00347931: 0.000165874	W_muriae#0.00461243: 0.00592531)#0.00217445: 0.000138997)#0.0262944; 5
((W_sebi#0.00217097: 0.00582921	(W_mellicola#0.00517441: 0.0057178	W_canadensis#0.000671117: 0.0057178)#0.00398005: 0.000111401)#0.00217269: 0.000235105	(W_tropicalis#0.00223562: 0.00592531	W_muriae#0.00461243: 0.00592531)#0.00367464: 0.000138997)#0.0241817; 5
((W_canadensis#0.000671117: 0.00588528	(W_mellicola#0.00517441: 0.0057178	W_sebi#0.00322894: 0.0057178)#0.00251036: 0.00016748)#0.00215199: 0.000179026	(W_tropicalis#0.00223562: 0.00589283	W_muriae#0.00548378: 0.00589283)#0.00369489: 0.000171481)#0.0260347; 5
((W_canadensis#0.000671117: 0.00581077	(W_mellicola#0.00517441: 0.0057669	W_sebi#0.00322894: 0.0057669)#0.000736592: 4.38739e-05)#0.00503614: 0.000253537	(W_tropicalis#0.00223562: 0.00583048	W_muriae#0.00548378: 0.00583048)#0.00184504: 0.000233832)#0.0280783; 5
((W_sebi#0.00322894: 0.00582192	(W_mellicola#0.00517441: 0.0057669	W_canadensis#0.000671117: 0.0057669)#0.000736592: 5.50229e-05)#0.00340923: 0.000242388	(W_tropicalis#0.00223562: 0.00591273	W_muriae#0.00548378: 0.00591273)#0.00181937: 0.000151583)#0.0251805; 5
((W_sebi#0.00322894: 0.00585082	(W_mellicola#0.00517441: 0.0057669	W_canadensis#0.00115985: 0.0057669)#0.000736592: 8.39163e-05)#0.00339239: 0.000213494	(W_tropicalis#0.00223562: 0.00591273	W_muriae#0.00548378: 0.00591273)#0.00426439: 0.000151583)#0.0224083; 5
(W_tropicalis#0.00223562: 0.00606431	((W_sebi#0.00322894: 0.00585082	(W_mellicola#0.00517441: 0.00573594	W_canadensis#0.00115985: 0.00573594)#0.00364257: 0.000114881)#0.00339239: 5.59226e-05	W_muriae#0.00548378: 0.00590674)#0.00426871: 0.000157572)#0.0224083; 5
(W_tropicalis#0.00238839: 0.00647872	((W_canadensis#0.00123911: 0.00626078	(W_mellicola#0.005528: 0.00621499	W_sebi#0.00344959: 0.00621499)#0.00383696: 4.57912e-05)#0.00361834: 0.000138401	W_muriae#0.00585851: 0.00639918)#0.00449714: 7.95408e-05)#0.02674; 5
(W_tropicalis#0.00238839: 0.00647872	((W_sebi#0.00344959: 0.00632762	(W_mellicola#0.005528: 0.00613432	W_canadensis#0.00123911: 0.00613432)#0.00388742: 0.000193301)#0.00358012: 0.000142143	W_muriae#0.00585851: 0.00646976)#0.00238213: 8.95688e-06)#0.0240201; 5
(W_tropicalis#0.00238839: 0.00647872	((W_sebi#0.00344959: 0.00622275	(W_mellicola#0.005528: 0.00620266	W_canadensis#0.00123911: 0.00620266)#0.00384459: 2.00882e-05)#0.002997: 0.000166199	W_muriae#0.00585851: 0.00638894)#0.00455314: 8.97752e-05)#0.0240201; 5
(W_tropicalis#0.00238839: 0.00647872	((W_mellicola#0.005528: 0.00622275	(W_sebi#0.00344959: 0.00620266	W_canadensis#0.00123911: 0.00620266)#0.00217821: 2.00882e-05)#0.002997: 0.000166199	W_muriae#0.00647912: 0.00638894)#0.00238626: 8.97752e-05)#0.0227404; 5
(W_tropicalis#0.00223733: 0.00606895	((W_sebi#0.00323141: 0.00579846	(W_mellicola#0.00517836: 0.0057773	W_canadensis#0.00116074: 0.0057773)#0.000833283: 2.1163e-05)#0.00282231: 0.000224164	W_muriae#0.00606932: 0.00602262)#0.00342511: 4.63247e-05)#0.0213021; 5
(W_tropicalis#0.000536032: 0.00606895	((W_sebi#0.00323141: 0.00587204	(W_mellicola#0.00517836: 0.00576493	W_canadensis#0.00116074: 0.00576493)#0.00149535: 0.000107106)#0.00278695: 6.60899e-05	W_muriae#0.00606932: 0.00593813)#0.00215861: 0.000130823)#0.0231244; 5
(W_muriae#0.00606932: 0.00606895	((W_sebi#0.00323141: 0.00590482	(W_mellicola#0.00517836: 0.00584824	W_canadensis#0.00116074: 0.00584824)#0.00147405: 5.6587e-05)#0.00127317: 6.76394e-05	W_tropicalis#0.000536032: 0.00597246)#0.0021462: 9.64866e-05)#0.0246397; 5
(W_muriae#0.00606932: 0.00606895	((W_sebi#0.00323141: 0.00582005	(W_mellicola#0.00517836: 0.00576698	W_canadensis#0.00116074: 0.00576698)#0.00158599: 5.30777e-05)#0.00206683: 0.000214111	W_tropicalis#0.000536032: 0.00603416)#0.00212425: 3.47833e-05)#0.0253861; 5
(W_muriae#0.00730366: 0.00730321	((W_sebi#0.00388859: 0.00712586	(W_mellicola#0.00623151: 0.00691419	W_canadensis#0.0013968: 0.00691419)#0.00191561: 0.000211678)#0.00244453: 0.000145315	W_tropicalis#0.000645047: 0.00727118)#0.00255282: 3.20344e-05)#0.0268607; 5
(W_muriae#0.0059674: 0.00596703	((W_tropicalis#0.00052703: 0.00576072	(W_mellicola#0.0050914: 0.00568323	W_canadensis#0.00114124: 0.00568323)#0.00155576: 7.74895e-05)#0.00297715: 0.000180142	W_sebi#0.00317714: 0.00594086)#0.00208576: 2.61734e-05)#0.0211051; 5
(W_sebi#0.0039977: 0.00750813	((W_tropicalis#0.000456102: 0.00717305	(W_mellicola#0.00640635: 0.00708905	W_canadensis#0.00143599: 0.00708905)#0.00153926: 8.40056e-05)#0.00378547: 0.000220621	W_muriae#0.00750859: 0.00739368)#0.00265338: 0.000114453)#0.0305033; 5
(W_sebi#0.0039977: 0.00750813	((W_tropicalis#0.000456102: 0.0071797	(W_mellicola#0.00640635: 0.00713418	W_canadensis#0.00143599: 0.00713418)#0.00152952: 4.55163e-05)#0.00378197: 0.000130226	W_muriae#0.00750859: 0.00730992)#0.00268378: 0.000198207)#0.0305033; 5
(W_sebi#0.0039977: 0.00750813	((W_tropicalis#0.000456102: 0.00720019	(W_mellicola#0.00640635: 0.00713418	W_canadensis#0.00143599: 0.00713418)#0.00251267: 6.60079e-05)#0.00558244: 2.72629e-05	W_muriae#0.00750859: 0.00722745)#0.00488147: 0.000280679)#0.0305033; 5
(W_sebi#0.00340503: 0.00639503	((W_mellicola#0.00545659: 0.00610196	(W_tropicalis#0.000388483: 0.00607652	W_canadensis#0.0012231: 0.00607652)#0.00214016: 2.54422e-05)#0.00299302: 9.41342e-05	W_muriae#0.00492319: 0.00619609)#0.00413085: 0.000198934)#0.0254942; 5
((W_mellicola#0.00545659: 0.00610289	(W_tropicalis#0.000388483: 0.00607202	W_canadensis#0.000974245: 0.00607202)#0.00483077: 3.08667e-05)#0.004979: 0.000292135	(W_sebi#0.00340503: 0.00628654	W_muriae#0.00492319: 0.00628654)#0.00407142: 0.000108489)#0.0239531; 5
((W_canadensis#0.000974245: 0.00617737	(W_tropicalis#0.000388483: 0.00606493	W_mellicola#0.00545659: 0.00606493)#0.00483643: 0.000112439)#0.00491897: 0.00021766	(W_sebi#0.00340503: 0.00621009	W_muriae#0.00492319: 0.00621009)#0.00412154: 0.000184937)#0.0251734; 5
((W_tropicalis#0.000388483: 0.00616992	(W_canadensis#0.000974245: 0.00613229	W_mellicola#0.00545659: 0.00613229)#0.0047833: 3.76385e-05)#0.0049249: 0.000225102	(W_sebi#0.00340503: 0.00625528	W_muriae#0.00492319: 0.00625528)#0.00607258: 0.000139745)#0.023117; 5
((W_tropicalis#0.000388483: 0.00623744	(W_canadensis#0.000974245: 0.00607715	W_mellicola#0.00545659: 0.00607715)#0.0035577: 0.000160286)#0.00232797: 0.000157587	(W_sebi#0.00340503: 0.00617011	W_muriae#0.00492319: 0.00617011)#0.0061564: 0.000224912)#0.0224046; 5
((W_tropicalis#0.000388483: 0.00616516	(W_canadensis#0.000974245: 0.00599488	W_mellicola#0.00545659: 0.00599488)#0.00163379: 0.000170281)#0.00235526: 0.000229866	(W_sebi#0.00340503: 0.00625815	W_muriae#0.00492319: 0.00625815)#0.00606979: 0.000136871)#0.0243929; 5
(W_muriae#0.00660729: 0.00639503	(W_sebi#0.00340503: 0.00625815	(W_tropicalis#0.000388483: 0.00608769	(W_canadensis#0.000974245: 0.00599488	W_mellicola#0.00545659: 0.00599488)#0.000746611: 9.28138e-05)#0.00372566: 0.000170463)#0.00606979: 0.000136871)#0.0269041; 5
(W_muriae#0.00748099: 0.00724065	(W_sebi#0.00385528: 0.00715425	(W_canadensis#0.00110307: 0.00678911	(W_tropicalis#0.000439853: 0.00669371	W_mellicola#0.00617813: 0.00669371)#0.000857192: 9.54049e-05)#0.00594207: 0.000365137)#0.00351903: 8.64022e-05)#0.0331633; 5
((W_canadensis#0.00110307: 0.00671793	(W_tropicalis#0.000439853: 0.0066023	W_mellicola#0.00617813: 0.0066023)#0.000779689: 0.000115626)#0.00600503: 0.000522723	(W_sebi#0.00385528: 0.00721171	W_muriae#0.00748099: 0.00721171)#0.003491: 2.89445e-05)#0.0305697; 5
(W_muriae#0.00748099: 0.00724065	(W_sebi#0.00385528: 0.00721171	(W_canadensis#0.00110307: 0.00678738	(W_tropicalis#0.000439853: 0.00664569	W_mellicola#0.00617813: 0.00664569)#0.00245865: 0.000141685)#0.00511571: 0.000424328)#0.00148401: 2.89445e-05)#0.0280668; 5
(W_muriae#0.00748099: 0.00724065	(W_sebi#0.00385528: 0.00721171	(W_canadensis#0.00110307: 0.00669255	(W_tropicalis#0.000439853: 0.00658851	W_mellicola#0.00617813: 0.00658851)#0.00247999: 0.000104043)#0.0043352: 0.000519155)#0.00148401: 2.89445e-05)#0.0280668; 5
(W_muriae#0.0059727: 0.00724065	(W_sebi#0.00304449: 0.00721192	(W_mellicola#0.00617813: 0.00675326	(W_tropicalis#0.000439853: 0.00668296	W_canadensis#0.00104768: 0.00668296)#0.00244494: 7.02982e-05)#0.00645658: 0.000458662)#0.00256603: 2.87295e-05)#0.0293506; 5
(W_sebi#0.00259267: 0.00616609	(W_muriae#0.00508632: 0.00614095	(W_mellicola#0.00526125: 0.00580178	(W_tropicalis#0.000817009: 0.00569117	W_canadensis#0.000845177: 0.00569117)#0.00208209: 0.00011061)#0.0054503: 0.000339172)#0.00218545: 2.51437e-05)#0.0240584; 5
(W_sebi#0.00259267: 0.00616609	(W_muriae#0.00508632: 0.00614095	(W_mellicola#0.00526125: 0.00585268	(W_tropicalis#0.000817009: 0.00569117	W_canadensis#0.000845177: 0.00569117)#0.00208209: 0.000161516)#0.00753972: 0.000288265)#0.00218545: 2.51437e-05)#0.0254911; 5
(W_muriae#0.00533697: 0.00646996	(W_sebi#0.00272044: 0.00644358	(W_mellicola#0.00552053: 0.00614111	(W_tropicalis#0.000857272: 0.00593684	W_canadensis#0.000886828: 0.00593684)#0.0021975: 0.000204262)#0.00649584: 0.000302471)#0.000706184: 2.63828e-05)#0.0292979; 5
(W_sebi#0.00272044: 0.00646996	(W_muriae#0.00533697: 0.00644358	(W_mellicola#0.00552053: 0.00621556	(W_tropicalis#0.000857272: 0.00600333	W_canadensis#0.000594789: 0.00600333)#0.00217316: 0.000212232)#0.00528847: 0.000228019)#0.00238322: 2.63828e-05)#0.0292979; 5
((W_mellicola#0.00552053: 0.00611852	(W_tropicalis#0.000857272: 0.00597284	W_canadensis#0.000594789: 0.00597284)#0.00218425: 0.000145681)#0.00537234: 0.000351436	(W_muriae#0.00533697: 0.00639182	W_sebi#0.00272044: 0.00639182)#0.00345306: 7.81391e-05)#0.0272481; 5
((W_mellicola#0.00552053: 0.006051	(W_tropicalis#0.000857272: 0.00597284	W_canadensis#0.00205979: 0.00597284)#0.00218425: 7.816e-05)#0.00543229: 0.000418957	(W_muriae#0.00533697: 0.00631886	W_sebi#0.00272044: 0.00631886)#0.00349293: 0.000151099)#0.028402; 5
((W_mellicola#0.00429701: 0.00597819	(W_tropicalis#0.000857272: 0.00591232	W_canadensis#0.00205979: 0.00591232)#0.0048577: 6.58783e-05)#0.00266286: 0.000491765	(W_muriae#0.00533697: 0.00627825	W_sebi#0.00272044: 0.00627825)#0.00152619: 0.000191707)#0.028402; 5
((W_mellicola#0.00429701: 0.00607135	(W_tropicalis#0.000857272: 0.00584327	W_canadensis#0.00120477: 0.00584327)#0.00266174: 0.000228079)#0.00262201: 0.000398609	(W_muriae#0.00578224: 0.00621574	W_sebi#0.00272044: 0.00621574)#0.000933483: 0.000254216)#0.0301888; 5
((W_mellicola#0.00382007: 0.00536822	(W_tropicalis#0.00198609: 0.00529313	W_canadensis#0.000898584: 0.00529313)#0.00232231: 7.50923e-05)#0.00427574: 0.000423118	(W_muriae#0.00514045: 0.00546354	W_sebi#0.00241849: 0.00546354)#0.0011028: 0.000327804)#0.0284885; 5
((W_mellicola#0.00382007: 0.00542956	(W_tropicalis#0.000536691: 0.00533574	W_canadensis#0.00120281: 0.00533574)#0.00230376: 9.38156e-05)#0.00336987: 0.000330068	(W_muriae#0.00514045: 0.00551637	W_sebi#0.00241849: 0.00551637)#0.00109224: 0.000243257)#0.0258659; 5
((W_mellicola#0.00382007: 0.0055133	(W_tropicalis#0.00208961: 0.00521586	W_canadensis#0.00120281: 0.00521586)#0.00235671: 0.000297441)#0.00331868: 0.000246326	(W_muriae#0.00514045: 0.00551637	W_sebi#0.00241849: 0.00551637)#0.00109224: 0.000243257)#0.0244191; 5
((W_mellicola#0.00382007: 0.005577	(W_tropicalis#0.000824518: 0.00514172	W_canadensis#0.00120281: 0.00514172)#0.0023907: 0.000435281)#0.00328078: 0.00022813	(W_muriae#0.00514045: 0.00559181	W_sebi#0.00241849: 0.00559181)#0.0010775: 0.000213316)#0.0215709; 5
((W_mellicola#0.00382007: 0.00561648	(W_tropicalis#0.000824518: 0.00507734	W_canadensis#0.00120281: 0.00507734)#0.00456447: 0.000539141)#0.00325772: 0.000164977	(W_muriae#0.00514045: 0.00566859	W_sebi#0.00241849: 0.00566859)#0.00376169: 0.000112861)#0.0242815; 5
((W_mellicola#0.00382007: 0.00554121	(W_tropicalis#0.000824518: 0.00496414	W_canadensis#0.00120281: 0.00496414)#0.00150127: 0.000577064)#0.00330197: 0.000240245	(W_muriae#0.00514045: 0.00566859	W_sebi#0.00241849: 0.00566859)#0.00376169: 0.000112861)#0.0254212; 5
((W_mellicola#0.00382007: 0.00564902	(W_tropicalis#0.00261196: 0.005079	W_canadensis#0.00120281: 0.005079)#0.00146732: 0.000570025)#0.00323895: 0.000132429	(W_muriae#0.00514045: 0.00576352	W_sebi#0.00241849: 0.00576352)#0.00369974: 1.7937e-05)#0.0279457; 5
(W_sebi#0.00265193: 0.00633951	(W_muriae#0.00563663: 0.00631984	(W_mellicola#0.0041888: 0.00619429	(W_tropicalis#0.00286408: 0.00562576	W_canadensis#0.00131891: 0.00562576)#0.00349143: 0.000568531)#0.00355159: 0.000125543)#0.00405685: 1.96683e-05)#0.0323962; 5
(W_sebi#0.00265193: 0.00633951	(W_muriae#0.00563663: 0.00631984	(W_mellicola#0.0041888: 0.00619429	(W_tropicalis#0.00286408: 0.00557875	W_canadensis#0.00131891: 0.00557875)#0.00520117: 0.000615543)#0.00355159: 0.000125543)#0.00179852: 1.96683e-05)#0.0292571; 5
((W_mellicola#0.0041888: 0.00611299	(W_tropicalis#0.00286408: 0.00557875	W_canadensis#0.00131891: 0.00557875)#0.00323745: 0.000534241)#0.00599607: 0.000226513	(W_muriae#0.00563663: 0.00631984	W_sebi#0.00265193: 0.00631984)#0.000971958: 1.96683e-05)#0.0274338; 5
((W_mellicola#0.00555715: 0.00611299	(W_tropicalis#0.00286408: 0.00551851	W_canadensis#0.00131891: 0.00551851)#0.00150817: 0.000594482)#0.00599607: 0.000226513	(W_muriae#0.00563663: 0.00632141	W_sebi#0.00265193: 0.00632141)#0.000971715: 1.80901e-05)#0.0261444; 5
((W_mellicola#0.00615176: 0.00665159	(W_tropicalis#0.00317053: 0.00600244	W_canadensis#0.00146003: 0.00600244)#0.00169918: 0.000649149)#0.0067529: 0.00036624	(W_muriae#0.00623975: 0.00691831	W_sebi#0.00293569: 0.00691831)#0.00211356: 9.95152e-05)#0.0317862; 5
((W_mellicola#0.00615176: 0.00657977	(W_tropicalis#0.0046235: 0.00598614	W_canadensis#0.00146003: 0.00598614)#0.00170381: 0.000593622)#0.00555034: 0.000438062	(W_muriae#0.00623975: 0.00691831	W_sebi#0.00293569: 0.00691831)#0.00211356: 9.95152e-05)#0.0336672; 5
((W_mellicola#0.00615176: 0.00653286	(W_tropicalis#0.0046235: 0.00593497	W_canadensis#0.00117142: 0.00593497)#0.0017185: 0.000597892)#0.00652319: 0.00048497	(W_muriae#0.00623975: 0.00699491	W_sebi#0.00293569: 0.00699491)#0.00209041: 2.29227e-05)#0.03182; 5
((W_mellicola#0.00529126: 0.00561905	(W_tropicalis#0.00397677: 0.00516741	W_canadensis#0.00100757: 0.00516741)#0.00146021: 0.000451641)#0.00411752: 0.000417133	(W_muriae#0.00536694: 0.00601647	W_sebi#0.00252505: 0.00601647)#0.000244514: 1.97163e-05)#0.0273691; 5
((W_mellicola#0.00529126: 0.00561905	(W_tropicalis#0.00397677: 0.00523126	W_canadensis#0.000682686: 0.00523126)#0.00144238: 0.000387793)#0.00565294: 0.000417133	(W_muriae#0.00536694: 0.00595701	W_sebi#0.00252505: 0.00595701)#0.00223812: 7.91778e-05)#0.0266566; 5
((W_mellicola#0.00529126: 0.00566302	(W_tropicalis#0.00397677: 0.00531027	W_canadensis#0.000887648: 0.00531027)#0.00232484: 0.000352748)#0.00400184: 0.000373163	(W_muriae#0.00536694: 0.00595701	W_sebi#0.00252505: 0.00595701)#0.000350921: 7.91778e-05)#0.0275432; 5
((W_mellicola#0.00529126: 0.00574119	(W_tropicalis#0.00397677: 0.00523894	W_canadensis#0.000887648: 0.00523894)#0.0023565: 0.000502252)#0.00289201: 0.000294993	(W_muriae#0.00536694: 0.00595701	W_sebi#0.00252505: 0.00595701)#0.00285325: 7.91778e-05)#0.0246805; 5
((W_canadensis#0.000887648: 0.00568436	(W_tropicalis#0.00397677: 0.00517455	W_mellicola#0.00529126: 0.00517455)#0.00238582: 0.000509812)#0.00292093: 0.000351827	(W_muriae#0.00536694: 0.0060132	W_sebi#0.00252505: 0.0060132)#0.00282659: 2.29903e-05)#0.0246805; 5
(W_sebi#0.00252505: 0.00603619	(W_muriae#0.00536694: 0.0060132	(W_canadensis#0.000887648: 0.00559708	(W_tropicalis#0.0024389: 0.00514733	W_mellicola#0.00529126: 0.00514733)#0.00239843: 0.000449749)#0.00539474: 0.000416116)#0.00282659: 2.29903e-05)#0.0234085; 5
(W_sebi#0.00252505: 0.00603619	(W_muriae#0.00536694: 0.0060132	(W_canadensis#0.000779919: 0.00552629	(W_tropicalis#0.0013445: 0.0050575	W_mellicola#0.00529126: 0.0050575)#0.00567217: 0.000468789)#0.0033821: 0.000486902)#0.00182501: 2.29903e-05)#0.025179; 5
(W_sebi#0.00252505: 0.00603619	(W_muriae#0.00536694: 0.00595607	(W_canadensis#0.00175546: 0.00544485	(W_tropicalis#0.00174448: 0.0050575	W_mellicola#0.00529126: 0.0050575)#0.00268404: 0.000387344)#0.00654533: 0.000511218)#0.00184251: 8.01196e-05)#0.0229068; 5
(W_sebi#0.00252505: 0.00603619	(W_muriae#0.00480686: 0.00595607	(W_tropicalis#0.00174448: 0.00544485	(W_canadensis#0.00175546: 0.00516362	W_mellicola#0.00529126: 0.00516362)#0.00383783: 0.000281229)#0.00371098: 0.000511218)#0.00184251: 8.01196e-05)#0.0238437; 5
(W_sebi#0.00252505: 0.00603619	(W_muriae#0.00480686: 0.00595607	(W_tropicalis#0.00174448: 0.0055404	(W_canadensis#0.00175546: 0.00516362	W_mellicola#0.00529126: 0.00516362)#0.00470492: 0.000376782)#0.00638182: 0.000415664)#0.00184251: 8.01196e-05)#0.0214905; 5
(W_sebi#0.00252505: 0.00603619	(W_muriae#0.00480686: 0.00595607	(W_mellicola#0.00529126: 0.00558009	(W_canadensis#0.00175546: 0.00512788	W_tropicalis#0.00174448: 0.00512788)#0.00359623: 0.000452214)#0.00750171: 0.000375974)#0.00184251: 8.01196e-05)#0.0191853; 5
(W_sebi#0.00252505: 0.00603619	(W_muriae#0.00480686: 0.00595607	(W_tropicalis#0.00174448: 0.00546839	(W_canadensis#0.00175546: 0.00512788	W_mellicola#0.00529126: 0.00512788)#0.00193035: 0.000340511)#0.00765495: 0.000487678)#0.00184251: 8.01196e-05)#0.0191853; 5
((W_tropicalis#0.00174448: 0.00546839	(W_canadensis#0.00175546: 0.00505949	W_mellicola#0.00529126: 0.00505949)#0.00417778: 0.0004089)#0.00765495: 0.000567797	(W_muriae#0.00480686: 0.00595607	W_sebi#0.00252505: 0.00595607)#0.00184251: 8.01196e-05)#0.0191853; 5
(W_muriae#0.00480686: 0.00603619	((W_tropicalis#0.00174448: 0.00551288	(W_canadensis#0.00175546: 0.00501291	W_mellicola#0.00529126: 0.00501291)#0.00272282: 0.00049997)#0.00971445: 0.000443189	W_sebi#0.00252505: 0.00595607)#0.00184251: 8.01196e-05)#0.0191853; 5
(W_muriae#0.00480686: 0.00603619	((W_tropicalis#0.00374947: 0.00541559	(W_canadensis#0.00175546: 0.0049291	W_mellicola#0.00529126: 0.0049291)#0.00276912: 0.000486492)#0.0120036: 0.000540472	W_sebi#0.00252505: 0.00595607)#0.00184251: 8.01196e-05)#0.0191853; 5
(W_muriae#0.00480686: 0.00603619	((W_tropicalis#0.00198375: 0.00541559	(W_canadensis#0.000930242: 0.00498697	W_mellicola#0.00529126: 0.00498697)#0.00394063: 0.00042862)#0.00898789: 0.000471613	W_sebi#0.00252505: 0.00588721)#0.00283285: 0.000148979)#0.0208166; 5
(W_muriae#0.00480686: 0.00603619	((W_sebi#0.00252505: 0.00548763	(W_canadensis#0.000930242: 0.00487928	W_mellicola#0.00529126: 0.00487928)#0.0040276: 0.000608347)#0.00886991: 0.000399577	W_tropicalis#0.00198375: 0.00588721)#0.00283285: 0.000148979)#0.0208166; 5
(W_muriae#0.00480686: 0.00603619	((W_sebi#0.00252505: 0.00540733	(W_canadensis#0.000930242: 0.0049826	W_mellicola#0.00529126: 0.0049826)#0.00605907: 0.000424735)#0.010158: 0.000424224	W_tropicalis#0.00198375: 0.00583156)#0.00285988: 0.00020463)#0.0236693; 5
(W_muriae#0.00480686: 0.00603619	((W_sebi#0.00252505: 0.00540733	(W_canadensis#0.000930242: 0.00493683	W_mellicola#0.00529126: 0.00493683)#0.00438958: 0.000470498)#0.010158: 0.000505669	W_tropicalis#0.00198375: 0.005913)#0.00545086: 0.000123186)#0.0208504; 5
(W_muriae#0.00480686: 0.00603619	((W_sebi#0.00329512: 0.0053155	(W_canadensis#0.000930242: 0.00500994	W_mellicola#0.00529126: 0.00500994)#0.0063653: 0.000305561)#0.0090802: 0.000663232	W_tropicalis#0.00198375: 0.00597873)#0.00539093: 5.74536e-05)#0.0208504; 5
(W_muriae#0.00480686: 0.00603619	((W_tropicalis#0.00123214: 0.00543666	(W_canadensis#0.000961254: 0.00490886	W_mellicola#0.00529126: 0.00490886)#0.00649638: 0.000527804)#0.00887784: 0.000542071	W_sebi#0.00329512: 0.00597873)#0.0060929: 5.74536e-05)#0.0227267; 5
(W_muriae#0.00480686: 0.00603619	((W_tropicalis#0.00123214: 0.0053317	(W_canadensis#0.000961254: 0.00498298	W_mellicola#0.00529126: 0.00498298)#0.00530563: 0.000348716)#0.00905262: 0.00054713	W_sebi#0.00329512: 0.00587883)#0.00464016: 0.000157359)#0.0200036; 5
(W_muriae#0.00480686: 0.00603619	((W_sebi#0.00329512: 0.00538586	(W_canadensis#0.000961254: 0.00506748	W_mellicola#0.00529126: 0.00506748)#0.00521716: 0.000318386)#0.00896157: 0.000421988	W_tropicalis#0.00123214: 0.00580785)#0.00272562: 0.000228334)#0.0200036; 5
(W_muriae#0.00480686: 0.00603619	((W_canadensis#0.000961254: 0.00545668	(W_sebi#0.00329512: 0.00506748	W_mellicola#0.00529126: 0.00506748)#0.00322497: 0.000389203)#0.00967322: 0.000351171	W_tropicalis#0.00123214: 0.00580785)#0.00272562: 0.000228334)#0.0190832; 5
(W_muriae#0.00480686: 0.00603619	((W_mellicola#0.00529126: 0.00537972	(W_sebi#0.00329512: 0.00500624	W_canadensis#0.000961254: 0.00500624)#0.0010238: 0.000373482)#0.00794965: 0.000494525	W_tropicalis#0.00398486: 0.00587425)#0.00492084: 0.000161937)#0.0206492; 5
(W_muriae#0.00480686: 0.00603619	((W_tropicalis#0.00398486: 0.00531424	(W_sebi#0.00329512: 0.00500624	W_canadensis#0.000961254: 0.00500624)#0.00190203: 0.000307994)#0.00804761: 0.000612236	W_mellicola#0.00529126: 0.00592647)#0.00351613: 0.000109713)#0.023866; 5
(W_muriae#0.00480686: 0.00603619	((W_tropicalis#0.00398486: 0.00536977	(W_sebi#0.00329512: 0.00496004	W_canadensis#0.000961254: 0.00496004)#0.00426582: 0.000409733)#0.00796439: 0.000556704	W_mellicola#0.00529126: 0.00592647)#0.0023647: 0.000109713)#0.0247816; 5
(W_muriae#0.00480686: 0.00603619	((W_tropicalis#0.00398486: 0.00530136	(W_sebi#0.00329512: 0.00484248	W_canadensis#0.000961254: 0.00484248)#0.00296896: 0.00045888)#0.00806716: 0.000678422	W_mellicola#0.00529126: 0.00597978)#0.00417797: 5.64063e-05)#0.0232061; 5
(W_muriae#0.00480686: 0.00603619	((W_tropicalis#0.00398486: 0.00524536	(W_sebi#0.00329512: 0.00490193	W_canadensis#0.000961254: 0.00490193)#0.00428631: 0.000343422)#0.00532955: 0.000734423	W_mellicola#0.00529126: 0.00597978)#0.00417797: 5.64063e-05)#0.0267201; 5
(W_muriae#0.00503382: 0.0063212	((W_tropicalis#0.00417302: 0.00538696	(W_sebi#0.00201854: 0.00506641	W_canadensis#0.00100353: 0.00506641)#0.00454804: 0.000320556)#0.00455009: 0.000875166	W_mellicola#0.0055411: 0.00626213)#0.00220732: 5.90696e-05)#0.0262758; 5
(W_muriae#0.00503382: 0.0063212	((W_canadensis#0.00100353: 0.00545568	(W_sebi#0.00201854: 0.00512539	W_tropicalis#0.00417302: 0.00512539)#0.0044957: 0.000330293)#0.00319397: 0.000825683	W_mellicola#0.0055411: 0.00628136)#0.00220056: 3.9834e-05)#0.0247759; 5
(W_muriae#0.00503382: 0.0063212	((W_canadensis#0.00100353: 0.00537535	(W_sebi#0.00201854: 0.0050638	W_tropicalis#0.00119775: 0.0050638)#0.00304403: 0.000311553)#0.00579735: 0.000820855	W_mellicola#0.0055411: 0.0061962)#0.00223081: 0.000124995)#0.023383; 5
(W_muriae#0.00503382: 0.0063212	((W_canadensis#0.00100353: 0.00535704	(W_sebi#0.00201854: 0.00511236	W_tropicalis#0.00119775: 0.00511236)#0.0045769: 0.000244679)#0.00865732: 0.000839166	W_mellicola#0.0055411: 0.0061962)#0.00223081: 0.000124995)#0.022685; 5
(W_muriae#0.00503382: 0.0063212	((W_canadensis#0.00100353: 0.00540782	(W_sebi#0.00201854: 0.00517425	W_tropicalis#0.00119775: 0.00517425)#0.00452216: 0.000233573)#0.00688988: 0.000788384	W_mellicola#0.0055411: 0.0061962)#0.00321205: 0.000124995)#0.0203348; 5
(W_muriae#0.00503382: 0.0063212	((W_canadensis#0.00100353: 0.00547475	(W_sebi#0.00201854: 0.00520516	W_tropicalis#0.00119775: 0.00520516)#0.0044953: 0.000269592)#0.00680565: 0.000721452	W_mellicola#0.0055411: 0.0061962)#0.00207376: 0.000124995)#0.0203348; 5
(W_muriae#0.00503382: 0.0063212	((W_sebi#0.00201854: 0.00559667	(W_canadensis#0.00101379: 0.00532949	W_tropicalis#0.00119775: 0.00532949)#0.00439044: 0.000267187)#0.00665739: 0.000538643	W_mellicola#0.0055411: 0.00613532)#0.00209434: 0.000185881)#0.0230654; 5
(W_muriae#0.00503382: 0.0063212	((W_sebi#0.00201854: 0.00569783	(W_canadensis#0.00101379: 0.00537966	W_tropicalis#0.00226612: 0.00537966)#0.00162732: 0.000318172)#0.0065392: 0.000370868	W_mellicola#0.0055411: 0.0060687)#0.00211733: 0.0002525)#0.0255832; 5
(W_muriae#0.00503382: 0.0063212	((W_tropicalis#0.00226612: 0.00567063	(W_canadensis#0.00101379: 0.00543388	W_sebi#0.00201854: 0.00543388)#0.00429178: 0.000236751)#0.00657056: 0.000398064	W_mellicola#0.0055411: 0.0060687)#0.00211733: 0.0002525)#0.0272524; 5
(W_muriae#0.00503382: 0.0063212	((W_tropicalis#0.00226612: 0.00563303	(W_canadensis#0.00101379: 0.00549565	W_sebi#0.00201854: 0.00549565)#0.00424354: 0.000137382)#0.00500125: 0.000435669	W_mellicola#0.0055411: 0.0060687)#0.00211733: 0.0002525)#0.0247358; 5
(W_muriae#0.00503382: 0.0063212	((W_tropicalis#0.00352295: 0.00554121	(W_canadensis#0.00101379: 0.00549565	W_sebi#0.00201854: 0.00549565)#0.00424354: 4.55624e-05)#0.00381003: 0.000607989	W_mellicola#0.0055411: 0.0061492)#0.00435298: 0.000171999)#0.0274814; 5
(W_muriae#0.00503382: 0.0063212	((W_canadensis#0.00137637: 0.00546029	(W_tropicalis#0.00352295: 0.00541862	W_sebi#0.00201854: 0.00541862)#0.00601179: 4.16662e-05)#0.0038665: 0.000737305	W_mellicola#0.0055411: 0.00619759)#0.00309149: 0.000123605)#0.0274814; 5
(W_muriae#0.00362364: 0.0063212	((W_tropicalis#0.00352295: 0.00545024	(W_canadensis#0.00137637: 0.00542066	W_sebi#0.00201854: 0.00542066)#0.0049189: 2.95753e-05)#0.00634019: 0.000747354	W_mellicola#0.0055411: 0.00619759)#0.00235815: 0.000123605)#0.0292741; 5
(W_muriae#0.00362364: 0.0063212	((W_tropicalis#0.00180108: 0.00550878	(W_canadensis#0.000519638: 0.00539789	W_sebi#0.00201854: 0.00539789)#0.00493965: 0.000110891)#0.00627281: 0.000688815	W_mellicola#0.0055411: 0.00619759)#0.00442052: 0.000123605)#0.0257206; 5
(W_muriae#0.00410077: 0.00712268	((W_canadensis#0.001899: 0.00635227	(W_tropicalis#0.00177113: 0.00602042	W_sebi#0.00228432: 0.00602042)#0.00567198: 0.000331847)#0.00696674: 0.000570392	W_mellicola#0.00627071: 0.00692266)#0.00560037: 0.000200014)#0.0262876; 5
(W_muriae#0.00410077: 0.00712268	((W_mellicola#0.00627071: 0.00635227	(W_tropicalis#0.00177113: 0.00598686	W_sebi#0.00228432: 0.00598686)#0.00570378: 0.000365409)#0.0052948: 0.000498915	W_canadensis#0.001899: 0.00685119)#0.00468135: 0.000271491)#0.0235469; 5
(W_muriae#0.00410077: 0.00712268	((W_mellicola#0.00627071: 0.00639905	(W_tropicalis#0.00177113: 0.00590397	W_sebi#0.00228432: 0.00590397)#0.00578386: 0.000495089)#0.00361535: 0.000517529	W_canadensis#0.001899: 0.00691658)#0.0025402: 0.000206094)#0.0257744; 5
(W_muriae#0.00452693: 0.00786288	((W_mellicola#0.00692237: 0.00700816	(W_tropicalis#0.00195519: 0.00644591	W_sebi#0.00252171: 0.00644591)#0.00645586: 0.00056225)#0.00402289: 0.000627207	W_canadensis#0.00209634: 0.00763537)#0.00560523: 0.000227512)#0.0258963; 5
(W_muriae#0.00452693: 0.00786288	((W_mellicola#0.00692237: 0.00705921	(W_tropicalis#0.00195519: 0.00636936	W_sebi#0.00252171: 0.00636936)#0.00931699: 0.000689844)#0.0039938: 0.000618328	W_canadensis#0.00209634: 0.00767753)#0.00557445: 0.000185347)#0.0254822; 5
(W_muriae#0.00390915: 0.00678984	((W_mellicola#0.00597768: 0.00609584	(W_tropicalis#0.00168837: 0.0055473	W_sebi#0.00217758: 0.0055473)#0.0079771: 0.000548539)#0.00500942: 0.00063284	W_canadensis#0.00181026: 0.00672868)#0.00474296: 6.1158e-05)#0.0196918; 5
(W_muriae#0.00390915: 0.00678984	((W_sebi#0.00217758: 0.00603011	(W_tropicalis#0.00168837: 0.00544362	W_mellicola#0.00597768: 0.00544362)#0.00494584: 0.000586496)#0.00265471: 0.000698568	W_canadensis#0.00127269: 0.00672868)#0.00474296: 6.1158e-05)#0.0215994; 5
(W_muriae#0.00390915: 0.00678984	((W_tropicalis#0.00168837: 0.00610061	(W_sebi#0.00217758: 0.0053768	W_mellicola#0.00597768: 0.0053768)#0.00164233: 0.000723815)#0.00385072: 0.000566205	W_canadensis#0.00127269: 0.00666682)#0.00478697: 0.000123023)#0.0215994; 5
(W_muriae#0.00422472: 0.00733796	((W_tropicalis#0.00182466: 0.00661537	(W_sebi#0.00235337: 0.00584641	W_mellicola#0.00646024: 0.00584641)#0.00440828: 0.000768953)#0.00414757: 0.000637884	W_canadensis#0.000880051: 0.00725325)#0.005139: 8.47122e-05)#0.0233431; 5
(W_muriae#0.00422472: 0.00733796	((W_tropicalis#0.000785289: 0.00670707	(W_sebi#0.00235337: 0.00594528	W_mellicola#0.00646024: 0.00594528)#0.00433498: 0.000761793)#0.00409086: 0.000546179	W_canadensis#0.00315449: 0.00725325)#0.005139: 8.47122e-05)#0.0213965; 5
(W_muriae#0.00422472: 0.00733796	((W_sebi#0.00235337: 0.00676636	(W_tropicalis#0.00121971: 0.00599994	W_mellicola#0.00646024: 0.00599994)#0.00603918: 0.00076642)#0.00323978: 0.000563536	W_canadensis#0.00315449: 0.0073299)#0.00313913: 8.06304e-06)#0.0190165; 5
(W_canadensis#0.00315449: 0.00733796	((W_sebi#0.00235337: 0.00665759	(W_tropicalis#0.00238861: 0.00603046	W_mellicola#0.00646024: 0.00603046)#0.00600862: 0.000627133)#0.00455077: 0.000642372	W_muriae#0.00422472: 0.00729996)#0.00127179: 3.80005e-05)#0.0212242; 5
(W_canadensis#0.00130779: 0.00733796	((W_tropicalis#0.00238861: 0.00657281	(W_sebi#0.00235337: 0.00612862	W_mellicola#0.00646024: 0.00612862)#0.00591238: 0.000444184)#0.0036865: 0.000731331	W_muriae#0.00422472: 0.00730414)#0.00127106: 3.38236e-05)#0.0202259; 5
(W_canadensis#0.00130779: 0.00733796	((W_mellicola#0.00646024: 0.0066659	(W_sebi#0.00235337: 0.00619773	W_tropicalis#0.00238861: 0.00619773)#0.00355367: 0.000468164)#0.00606002: 0.000638241	W_muriae#0.00422472: 0.00730414)#0.00109191: 3.38236e-05)#0.0228329; 5
(W_muriae#0.00422472: 0.00733796	((W_mellicola#0.00646024: 0.00672672	(W_sebi#0.00235337: 0.00629962	W_tropicalis#0.00238861: 0.00629962)#0.00349619: 0.000427102)#0.00495018: 0.000555853	W_canadensis#0.00130779: 0.00728258)#0.00166188: 5.53853e-05)#0.0216254; 5
(W_muriae#0.00422472: 0.00733796	((W_mellicola#0.00646024: 0.00682535	(W_sebi#0.00235337: 0.00621604	W_tropicalis#0.00135692: 0.00621604)#0.0035432: 0.000609306)#0.00248443: 0.000457227	W_canadensis#0.00130779: 0.00728258)#0.0039944: 5.53853e-05)#0.0228538; 5
(W_muriae#0.00422472: 0.00733796	((W_mellicola#0.00646024: 0.00672912	(W_sebi#0.00235337: 0.00613715	W_tropicalis#0.00135692: 0.00613715)#0.00130579: 0.00059197)#0.00251996: 0.000456145	W_canadensis#0.00130779: 0.00718527)#0.00551588: 0.000152696)#0.0228538; 5
(W_muriae#0.00422472: 0.00733796	((W_mellicola#0.00646024: 0.00682372	(W_sebi#0.00235337: 0.00617888	W_tropicalis#0.00135692: 0.00617888)#0.00333438: 0.00064484)#0.00384036: 0.000425182	W_canadensis#0.00130779: 0.0072489)#0.00359999: 8.90597e-05)#0.0228538; 5
(W_canadensis#0.00130779: 0.00733796	((W_mellicola#0.00646024: 0.0068896	(W_sebi#0.00235337: 0.00624549	W_tropicalis#0.00135692: 0.00624549)#0.00329881: 0.000644105)#0.00380364: 0.000335429	W_muriae#0.00422472: 0.00722503)#0.00361189: 0.000112934)#0.024278; 5
(W_canadensis#0.001252: 0.00702489	((W_mellicola#0.00618462: 0.0066394	(W_sebi#0.00225296: 0.00604925	W_tropicalis#0.00129903: 0.00604925)#0.00312141: 0.000590148)#0.00643378: 0.000277374	W_muriae#0.00404447: 0.00691677)#0.00345779: 0.000108115)#0.0222226; 5
(W_muriae#0.00404447: 0.00702489	((W_mellicola#0.00618462: 0.00654265	(W_sebi#0.00225296: 0.00617498	W_tropicalis#0.00129903: 0.00617498)#0.00305785: 0.000367667)#0.00463404: 0.00046598	W_canadensis#0.001252: 0.00700863)#0.00144711: 1.62598e-05)#0.0222226; 5
(W_muriae#0.00404447: 0.00702489	((W_mellicola#0.00618462: 0.00647078	(W_sebi#0.00225296: 0.00617498	W_tropicalis#0.00129903: 0.00617498)#0.00444286: 0.000295797)#0.00592005: 0.00053785	W_canadensis#0.000812417: 0.00700863)#0.00144711: 1.62598e-05)#0.0210275; 5
(W_muriae#0.00404447: 0.00702489	((W_mellicola#0.00618462: 0.00641298	(W_sebi#0.00225296: 0.00610631	W_tropicalis#0.00129903: 0.00610631)#0.00227273: 0.000306667)#0.00437924: 0.00059565	W_canadensis#0.00154489: 0.00700863)#0.00144711: 1.62598e-05)#0.0195815; 5
(W_muriae#0.00404447: 0.00702489	((W_canadensis#0.00154489: 0.00633611	(W_sebi#0.00225296: 0.00610631	W_tropicalis#0.00129903: 0.00610631)#0.00227273: 0.000229798)#0.00518016: 0.000672519	W_mellicola#0.00618462: 0.00700863)#0.00423271: 1.62598e-05)#0.0171394; 5
(W_muriae#0.00466874: 0.00810919	((W_mellicola#0.00713922: 0.00722993	(W_sebi#0.00260071: 0.00715323	W_tropicalis#0.00149953: 0.00715323)#0.0056166: 7.67003e-05)#0.00604933: 0.000738084	W_canadensis#0.00117752: 0.00796802)#0.00344226: 0.00014117)#0.0227276; 5
(W_muriae#0.00439442: 0.00760067	((W_tropicalis#0.00141142: 0.00690097	(W_sebi#0.0024479: 0.00663936	W_mellicola#0.00671974: 0.00663936)#0.0053611: 0.000261619)#0.00651198: 0.000598866	W_canadensis#0.000970895: 0.00749984)#0.00438156: 0.000100834)#0.0199662; 5
(W_muriae#0.00516988: 0.00894193	((W_mellicola#0.00790554: 0.00811876	(W_sebi#0.00287987: 0.00786704	W_tropicalis#0.00166049: 0.00786704)#0.00379825: 0.000251722)#0.0055428: 0.00061767	W_canadensis#0.00114222: 0.00873643)#0.00781001: 0.000205503)#0.022059; 5
(W_muriae#0.00452128: 0.0078201	((W_mellicola#0.00691373: 0.00712999	(W_sebi#0.00251857: 0.0069296	W_tropicalis#0.00145217: 0.0069296)#0.00329799: 0.000200398)#0.00482716: 0.000510385	W_canadensis#0.000998924: 0.00764038)#0.00517917: 0.000179721)#0.0172688; 5
(W_muriae#0.00452128: 0.0078201	((W_canadensis#0.000998924: 0.00708232	(W_sebi#0.00251857: 0.00703152	W_tropicalis#0.00145217: 0.00703152)#0.00111397: 5.08065e-05)#0.00384609: 0.000607572	W_mellicola#0.00691373: 0.0076899)#0.00514582: 0.000130202)#0.0193227; 5
(W_muriae#0.00452128: 0.0078201	((W_sebi#0.00251857: 0.00716014	(W_canadensis#0.000998924: 0.00703152	W_tropicalis#0.00145217: 0.00703152)#0.00260351: 0.000128625)#0.00380428: 0.00045396	W_mellicola#0.00691373: 0.0076141)#0.00745986: 0.000205996)#0.0216698; 5
(W_muriae#0.00452128: 0.0078201	((W_sebi#0.00251857: 0.00727024	(W_canadensis#0.000998924: 0.00703152	W_tropicalis#0.000993117: 0.00703152)#0.00260351: 0.00023872)#0.00374668: 0.000385398	W_mellicola#0.00691373: 0.00765564)#0.00741939: 0.000164462)#0.023386; 5
(W_muriae#0.00452128: 0.0078201	((W_mellicola#0.00691373: 0.00720669	(W_canadensis#0.000998924: 0.00695991	W_tropicalis#0.000993117: 0.00695991)#0.0026303: 0.000246776)#0.00639156: 0.000408695	W_sebi#0.00251857: 0.00761538)#0.00558101: 0.000204718)#0.0213516; 5
(W_muriae#0.00452128: 0.0078201	((W_mellicola#0.00691373: 0.00717657	(W_canadensis#0.000769316: 0.00702785	W_tropicalis#0.000993117: 0.00702785)#0.00260487: 0.000148715)#0.00641838: 0.000406147	W_sebi#0.00251857: 0.00758271)#0.00301138: 0.000237386)#0.0236553; 5
(W_muriae#0.00452128: 0.0078201	((W_canadensis#0.000769316: 0.00714366	(W_mellicola#0.00691373: 0.00702785	W_tropicalis#0.000993117: 0.00702785)#0.00260487: 0.000115811)#0.00402208: 0.000495304	W_sebi#0.00251857: 0.00763897)#0.0029892: 0.000181131)#0.0236553; 5
(W_muriae#0.00452128: 0.0078201	((W_canadensis#0.000769316: 0.00720979	(W_mellicola#0.00691373: 0.00698275	W_tropicalis#0.000993117: 0.00698275)#0.00366468: 0.000227036)#0.00398519: 0.000491581	W_sebi#0.00251857: 0.00770137)#0.00296498: 0.000118728)#0.0258103; 5
(W_muriae#0.00452128: 0.0078201	((W_tropicalis#0.000993117: 0.00713958	(W_mellicola#0.00691373: 0.00688363	W_canadensis#0.000769316: 0.00688363)#0.0025437: 0.000255948)#0.00402438: 0.000561791	W_sebi#0.00251857: 0.00770137)#0.00462721: 0.000118728)#0.0271865; 5
(W_muriae#0.00452128: 0.0078201	((W_tropicalis#0.000993117: 0.00717984	W_sebi#0.00251857: 0.00717984)#0.00144692: 0.000406219	(W_mellicola#0.00691373: 0.00681529	W_canadensis#0.000769316: 0.00681529)#0.00369853: 0.000770768)#0.00469755: 0.000234039)#0.0279959; 5
(W_muriae#0.00452128: 0.0078201	((W_tropicalis#0.000993117: 0.00723434	W_sebi#0.00251857: 0.00723434)#0.00143602: 0.000423751	(W_mellicola#0.00745759: 0.00687916	W_canadensis#0.000769316: 0.00687916)#0.00178874: 0.000778938)#0.00292581: 0.000162004)#0.0307087; 5
(W_muriae#0.00452128: 0.0078201	((W_tropicalis#0.000993117: 0.00733536	W_sebi#0.00251857: 0.00733536)#0.00141624: 0.000423073	(W_mellicola#0.00745759: 0.00694023	W_canadensis#0.000769316: 0.00694023)#0.001773: 0.000818207)#0.00288797: 6.16618e-05)#0.0289736; 5
(W_muriae#0.00452128: 0.0078201	((W_tropicalis#0.000993117: 0.00742463	W_sebi#0.00251857: 0.00742463)#0.00139922: 0.000268061	(W_mellicola#0.00745759: 0.00686198	W_canadensis#0.000769316: 0.00686198)#0.00179322: 0.000830704)#0.00523076: 0.000127412)#0.029662; 5
(W_muriae#0.00452128: 0.0078201	((W_tropicalis#0.000993117: 0.00742463	W_sebi#0.00251857: 0.00742463)#0.00086325: 0.000226068	(W_mellicola#0.00745759: 0.00680211	W_canadensis#0.000769316: 0.00680211)#0.00180901: 0.000848582)#0.00313079: 0.000169404)#0.0279987; 5
(W_muriae#0.00452128: 0.0078201	((W_tropicalis#0.000737444: 0.00742463	W_sebi#0.00251857: 0.00742463)#0.00086325: 0.000226068	(W_mellicola#0.00745759: 0.00673469	W_canadensis#0.000769316: 0.00673469)#0.00182712: 0.000916004)#0.00313079: 0.000169404)#0.0251793; 5
(W_muriae#0.00452128: 0.0078201	((W_tropicalis#0.000737444: 0.007371	W_sebi#0.00251857: 0.007371)#0.00122131: 0.000385524	(W_mellicola#0.00745759: 0.00682337	W_canadensis#0.000769316: 0.00682337)#0.00477368: 0.000933158)#0.00422708: 6.35755e-05)#0.0265378; 5
((W_tropicalis#0.000737444: 0.00729926	W_sebi#0.00251857: 0.00729926)#0.00123332: 0.000520838	(W_muriae#0.00452128: 0.00775652	(W_mellicola#0.00745759: 0.00675317	W_canadensis#0.000769316: 0.00675317)#0.00335428: 0.00100335)#0.00327711: 6.35755e-05)#0.024463; 5
((W_mellicola#0.00831011: 0.00760677	W_canadensis#0.000857261: 0.00760677)#0.00369763: 0.00110729	(W_muriae#0.00503813: 0.00864321	(W_tropicalis#0.000821745: 0.0082064	W_sebi#0.00280648: 0.0082064)#0.00332419: 0.000436809)#0.000993322: 7.08431e-05)#0.0297613; 5
((W_mellicola#0.00831011: 0.00771086	W_canadensis#0.00167537: 0.00771086)#0.00364771: 0.0010032	(W_muriae#0.00503813: 0.00856153	(W_tropicalis#0.000910478: 0.0082064	W_sebi#0.00280648: 0.0082064)#0.000936014: 0.000355128)#0.00310343: 0.000152524)#0.0297613; 5
((W_mellicola#0.00704099: 0.0064416	W_canadensis#0.00141951: 0.0064416)#0.00313461: 0.000941644	(W_muriae#0.00426871: 0.00725401	(W_tropicalis#0.000771429: 0.00705088	W_sebi#0.00237787: 0.00705088)#0.00247575: 0.000203129)#0.00438718: 0.000129231)#0.0234987; 5
(W_muriae#0.0044325: 0.00766654	((W_mellicola#0.00731115: 0.00677618	W_canadensis#0.00147398: 0.00677618)#0.00526443: 0.000834045	(W_tropicalis#0.000801029: 0.00737612	W_sebi#0.00246911: 0.00737612)#0.00255168: 0.000234114)#0.0045089: 5.63107e-05)#0.0215165; 5
(W_muriae#0.0044325: 0.00766654	(W_sebi#0.00246911: 0.00761023	(W_tropicalis#0.000801029: 0.00741448	(W_mellicola#0.00731115: 0.00682944	W_canadensis#0.00147398: 0.00682944)#0.00522338: 0.00058504)#0.00133948: 0.000195747)#0.00145785: 5.63107e-05)#0.0250112; 5
(W_muriae#0.00516582: 0.00893491	(W_sebi#0.00287761: 0.00890249	(W_canadensis#0.00139302: 0.00864115	(W_mellicola#0.00852073: 0.00800658	W_tropicalis#0.000933553: 0.00800658)#0.00605161: 0.000634567)#0.000955174: 0.000261338)#0.00169271: 3.24215e-05)#0.0291491; 5
(W_muriae#0.00516582: 0.00893491	(W_sebi#0.00287761: 0.00890249	(W_canadensis#0.00158189: 0.0087247	(W_mellicola#0.00852073: 0.00803003	W_tropicalis#0.000933553: 0.00803003)#0.00603394: 0.000694668)#0.00127916: 0.000177792)#0.00169271: 3.24215e-05)#0.0291491; 5
(W_muriae#0.00516582: 0.00893491	(W_sebi#0.00287761: 0.00890249	(W_canadensis#0.000845848: 0.00884065	(W_mellicola#0.00664908: 0.00809079	W_tropicalis#0.000933553: 0.00809079)#0.00371423: 0.000749862)#0.00126238: 6.18338e-05)#0.002491: 3.24215e-05)#0.0266575; 5
(W_sebi#0.00287761: 0.00893491	(W_muriae#0.00516582: 0.0089221	(W_canadensis#0.000845848: 0.00878538	(W_mellicola#0.00664908: 0.00817153	W_tropicalis#0.00160078: 0.00817153)#0.00367753: 0.000613845)#0.00127032: 0.000136721)#0.00248552: 1.28127e-05)#0.0293669; 5
((W_canadensis#0.000845848: 0.00884357	(W_mellicola#0.00664908: 0.00827688	W_tropicalis#0.00160078: 0.00827688)#0.00520999: 0.00056669)#0.00126197: 9.13442e-05	(W_muriae#0.00516582: 0.0089221	W_sebi#0.00287761: 0.0089221)#0.00248552: 1.28127e-05)#0.0263749; 5
((W_tropicalis#0.00149234: 0.00824446	(W_mellicola#0.00619864: 0.00767018	W_canadensis#0.000788546: 0.00767018)#0.00715669: 0.000574282)#0.00117647: 8.51561e-05	(W_muriae#0.00481586: 0.00831767	W_sebi#0.00268266: 0.00831767)#0.000665814: 1.19447e-05)#0.0224308; 5
((W_tropicalis#0.00149234: 0.0081785	(W_mellicola#0.00619864: 0.00776394	W_canadensis#0.000788546: 0.00776394)#0.00586554: 0.00041456)#0.00118596: 0.000151113	(W_muriae#0.00481586: 0.00831767	W_sebi#0.00268266: 0.00831767)#0.000523663: 1.19447e-05)#0.0200123; 5
(W_sebi#0.00268266: 0.00832962	(W_muriae#0.00481586: 0.00830298	(W_tropicalis#0.00149234: 0.00808009	(W_mellicola#0.00619864: 0.00783973	W_canadensis#0.000788546: 0.00783973)#0.00509323: 0.00024036)#0.00320473: 0.000222891)#0.00288303: 2.66357e-05)#0.0216536; 5
(W_sebi#0.00268266: 0.00832962	(W_muriae#0.00481586: 0.00824847	(W_tropicalis#0.00149234: 0.00815315	(W_mellicola#0.00619864: 0.00776826	W_canadensis#0.000497919: 0.00776826)#0.00448875: 0.000384884)#0.00317602: 9.53187e-05)#0.00548976: 8.11495e-05)#0.0216536; 5
(W_sebi#0.00268266: 0.00832962	(W_muriae#0.00481586: 0.00820522	(W_mellicola#0.00619864: 0.00815315	(W_tropicalis#0.00149234: 0.00772964	W_canadensis#0.000526765: 0.00772964)#0.00217015: 0.000423504)#0.00144209: 5.2068e-05)#0.00278942: 0.0001244)#0.0197519; 5
(W_muriae#0.00481586: 0.00832962	(W_sebi#0.00268266: 0.00816874	(W_mellicola#0.00619864: 0.00807938	(W_tropicalis#0.00149234: 0.00769037	W_canadensis#0.000526765: 0.00769037)#0.00443063: 0.000389007)#0.00436511: 8.93571e-05)#0.00280188: 0.00016088)#0.0216375; 5
((W_mellicola#0.00619864: 0.00801909	(W_tropicalis#0.00149234: 0.0076177	W_canadensis#0.000526765: 0.0076177)#0.0044729: 0.000401397)#0.00439792: 0.000310522	(W_sebi#0.00268266: 0.00816874	W_muriae#0.00481586: 0.00816874)#0.00117644: 0.00016088)#0.0191339; 5
((W_mellicola#0.00619864: 0.00794905	(W_tropicalis#0.00149234: 0.00749364	W_canadensis#0.000526765: 0.00749364)#0.0066168: 0.000455412)#0.00443668: 0.000380568	(W_sebi#0.00268266: 0.00816874	W_muriae#0.00481586: 0.00816874)#0.00117644: 0.00016088)#0.0191339; 5
((W_mellicola#0.00619864: 0.00794905	(W_tropicalis#0.00149234: 0.00760832	W_canadensis#0.000526765: 0.00760832)#0.00560367: 0.000340732)#0.00276098: 0.000380568	(W_sebi#0.00268266: 0.00807777	W_muriae#0.00481586: 0.00807777)#0.00118969: 0.000251848)#0.021305; 5
((W_tropicalis#0.00149234: 0.00784443	(W_mellicola#0.00504924: 0.00756647	W_canadensis#0.000526765: 0.00756647)#0.00395116: 0.000277963)#0.0027978: 0.000485184	(W_sebi#0.00268266: 0.00807777	W_muriae#0.00481586: 0.00807777)#0.00109718: 0.000251848)#0.0226124; 5
((W_tropicalis#0.00149234: 0.00789794	(W_mellicola#0.00504924: 0.00763837	W_canadensis#0.000526765: 0.00763837)#0.00391397: 0.000259567)#0.00277884: 0.000431681	(W_sebi#0.00268266: 0.0081679	W_muriae#0.00481586: 0.0081679)#0.0022753: 0.000161713)#0.024605; 5
((W_tropicalis#0.000659781: 0.00800934	(W_mellicola#0.00504924: 0.00757814	W_canadensis#0.00182642: 0.00757814)#0.00315617: 0.000431198)#0.00436986: 0.000320275	(W_sebi#0.00268266: 0.00826071	W_muriae#0.00481586: 0.00826071)#0.00224974: 6.89092e-05)#0.0261793; 5
(W_muriae#0.00481586: 0.00832962	(W_sebi#0.00268266: 0.00826071	(W_tropicalis#0.000572923: 0.00806143	(W_mellicola#0.00504924: 0.00750156	W_canadensis#0.00127013: 0.00750156)#0.0031884: 0.000559868)#0.00434163: 0.000199281)#0.00144102: 6.89092e-05)#0.0241071; 5
(W_muriae#0.00481586: 0.00832962	(W_sebi#0.00268266: 0.00826071	(W_tropicalis#0.000572923: 0.00796669	(W_mellicola#0.00616101: 0.00750156	W_canadensis#0.00127013: 0.00750156)#0.00387752: 0.000465131)#0.00439325: 0.000294019)#0.00415296: 6.89092e-05)#0.0209095; 5
(W_muriae#0.00481586: 0.00832962	(W_sebi#0.00268266: 0.00826071	(W_mellicola#0.00616101: 0.00788112	(W_tropicalis#0.00211693: 0.00759112	W_canadensis#0.000819274: 0.00759112)#0.00383177: 0.000290004)#0.00444095: 0.000379587)#0.00222686: 6.89092e-05)#0.0235947; 5
(W_muriae#0.00517501: 0.0089508	(W_sebi#0.00288272: 0.00887676	(W_mellicola#0.00662047: 0.00834745	(W_tropicalis#0.00227481: 0.00824684	W_canadensis#0.00136466: 0.00824684)#0.00407279: 0.000100613)#0.00484155: 0.000529306)#0.00239293: 7.40482e-05)#0.0232949; 5
(W_muriae#0.00487089: 0.00842479	(W_sebi#0.00196858: 0.00839503	(W_canadensis#0.00128447: 0.00783476	(W_tropicalis#0.000371023: 0.00780422	W_mellicola#0.00623141: 0.00780422)#0.0038128: 3.05375e-05)#0.00679603: 0.000560269)#0.00224159: 2.97595e-05)#0.0246974; 5
(W_muriae#0.00487089: 0.00842479	((W_tropicalis#0.0017715: 0.00780422	W_mellicola#0.00623141: 0.00780422)#0.0038128: 0.000590807	(W_canadensis#0.00128447: 0.00794457	W_sebi#0.00196858: 0.00794457)#0.0067021: 0.00045046)#0.00224159: 2.97595e-05)#0.0246974; 5
(W_muriae#0.00487089: 0.00842479	(W_canadensis#0.00128447: 0.00838607	((W_tropicalis#0.0017715: 0.00780422	W_mellicola#0.00623141: 0.00780422)#0.000887221: 8.59457e-05	W_sebi#0.00196858: 0.00789017)#0.00434589: 0.000495899)#0.00224398: 3.87217e-05)#0.0246974; 5
(W_canadensis#0.00128447: 0.00842479	(W_muriae#0.00487089: 0.00833091	((W_tropicalis#0.0017715: 0.00785887	W_mellicola#0.00623141: 0.00785887)#0.000881051: 1.15611e-05	W_sebi#0.00196858: 0.00787044)#0.00435679: 0.000460472)#0.00225884: 9.38835e-05)#0.0246974; 5
(W_canadensis#0.00184247: 0.00842479	(W_muriae#0.00487089: 0.00826834	((W_tropicalis#0.0017715: 0.00780604	W_sebi#0.00196858: 0.00780604)#0.000887015: 0.000147413	W_mellicola#0.00623141: 0.00795345)#0.00431131: 0.000314886)#0.00426489: 0.000156454)#0.0246974; 5
(W_canadensis#0.00184247: 0.00842479	(W_muriae#0.00487089: 0.00826834	((W_tropicalis#0.0017715: 0.00783327	W_sebi#0.00196858: 0.00783327)#0.00116364: 0.000213103	W_mellicola#0.00623141: 0.00804637)#0.0026257: 0.000221964)#0.00426489: 0.000156454)#0.0246974; 5
(W_canadensis#0.000911173: 0.00842479	(W_muriae#0.00487089: 0.00837926	((W_tropicalis#0.0017715: 0.00783327	W_sebi#0.00196858: 0.00783327)#0.00116364: 0.000130302	W_mellicola#0.00623141: 0.00796357)#0.00513412: 0.000415692)#0.00420843: 4.5528e-05)#0.0257438; 5
(W_canadensis#0.000911173: 0.00842479	(W_muriae#0.00487089: 0.00837926	((W_tropicalis#0.00109442: 0.00790793	W_sebi#0.00196858: 0.00790793)#0.00119071: 0.000122521	W_mellicola#0.00623141: 0.00803045)#0.00312277: 0.000348812)#0.00241594: 4.5528e-05)#0.0270509; 5
(W_canadensis#0.000911173: 0.00842479	(W_muriae#0.00487089: 0.00837926	((W_tropicalis#0.00109442: 0.00798172	W_mellicola#0.00623141: 0.00798172)#0.00311505: 4.62396e-05	W_sebi#0.00196858: 0.00802796)#0.0051946: 0.000351306)#0.000764297: 4.5528e-05)#0.0243868; 5
(W_muriae#0.00487089: 0.00842479	(W_canadensis#0.000911173: 0.00837926	((W_tropicalis#0.00109442: 0.00800807	W_mellicola#0.00623141: 0.00800807)#0.00486066: 0.000100992	W_sebi#0.00196858: 0.00810906)#0.00332911: 0.000270205)#0.00296394: 4.5528e-05)#0.0243868; 5
(W_muriae#0.00487089: 0.00842479	(W_canadensis#0.000911173: 0.00841969	((W_sebi#0.00196858: 0.00810554	W_mellicola#0.00623141: 0.00810554)#0.0048022: 7.42862e-05	W_tropicalis#0.000964132: 0.00817983)#0.00330031: 0.000239867)#0.000794652: 5.09602e-06)#0.026778; 5
(W_canadensis#0.000425091: 0.00842479	(W_muriae#0.00487089: 0.00841969	((W_sebi#0.00196858: 0.00806004	W_mellicola#0.00623141: 0.00806004)#0.00214345: 2.29742e-05	W_tropicalis#0.00104098: 0.00808302)#0.00333983: 0.000336677)#0.000794652: 5.09602e-06)#0.0287216; 5
(W_canadensis#0.000425091: 0.00842479	(W_muriae#0.00487089: 0.00834765	((W_sebi#0.00196858: 0.00797442	W_mellicola#0.00623141: 0.00797442)#0.00451681: 1.91025e-05	W_tropicalis#0.00104098: 0.00799352)#0.00208271: 0.000354128)#0.000801511: 7.71401e-05)#0.0287216; 5
(W_canadensis#0.000425091: 0.00842479	(W_muriae#0.00487089: 0.00841903	((W_sebi#0.00196858: 0.00792321	W_mellicola#0.00623141: 0.00792321)#0.00268798: 4.25494e-06	W_tropicalis#0.00104098: 0.00792746)#0.00311836: 0.000491566)#0.00146026: 5.76439e-06)#0.0267539; 5
(W_canadensis#0.000425091: 0.00842479	(W_muriae#0.00423392: 0.00831025	((W_sebi#0.00196858: 0.00785881	W_mellicola#0.00623141: 0.00785881)#0.00271: 0.000165876	W_tropicalis#0.00124634: 0.00802469)#0.00308058: 0.000285566)#0.00147938: 0.00011454)#0.0282139; 5
(((W_sebi#0.00211183: 0.00853349	W_mellicola#0.00668484: 0.00853349)#0.0014691: 0.000157746	W_tropicalis#0.00133703: 0.00869123)#0.00327332: 0.000346589	(W_muriae#0.004542: 0.00899396	W_canadensis#0.000456023: 0.00899396)#0.00157308: 4.38606e-05)#0.0277678; 5
(W_canadensis#0.000456023: 0.00903782	(W_muriae#0.004542: 0.00899396	((W_sebi#0.00211183: 0.0084463	W_mellicola#0.00668484: 0.0084463)#0.0017582: 0.000155024	W_tropicalis#0.00133703: 0.00860132)#0.00330754: 0.000392641)#0.00157308: 4.38606e-05)#0.0267281; 5
(W_muriae#0.004542: 0.00903782	(W_canadensis#0.000456023: 0.00899396	((W_sebi#0.00211183: 0.00849795	W_mellicola#0.00668484: 0.00849795)#0.00174751: 0.000181031	W_tropicalis#0.00133703: 0.00867898)#0.00231047: 0.000314984)#0.00326195: 4.38606e-05)#0.0267281; 5
(W_muriae#0.004542: 0.00903782	(W_canadensis#0.000456023: 0.00898769	((W_tropicalis#0.00133703: 0.00849795	W_mellicola#0.00668484: 0.00849795)#0.00174751: 0.000124896	W_sebi#0.00211183: 0.00862284)#0.00118694: 0.000364843)#0.00326422: 5.0137e-05)#0.0290078; 5
(W_muriae#0.004542: 0.009036	(W_canadensis#0.000456023: 0.00903562	((W_tropicalis#0.00133703: 0.00849795	W_mellicola#0.00668484: 0.00849795)#0.00147867: 1.25798e-05	W_sebi#0.00211183: 0.00851053)#0.00362417: 0.00052509)#0.00167441: 3.83401e-07)#0.0290136; 5
(W_muriae#0.004542: 0.009036	(W_canadensis#0.000367369: 0.00903562	((W_tropicalis#0.00133703: 0.00849795	W_mellicola#0.00668484: 0.00849795)#0.00147867: 8.38702e-06	W_sebi#0.00211183: 0.00850634)#0.00362596: 0.000529283)#0.000751811: 3.83401e-07)#0.0281458; 5
(W_muriae#0.004542: 0.009036	(W_canadensis#0.000367369: 0.00903562	((W_tropicalis#0.00133703: 0.00846376	W_sebi#0.00211183: 0.00846376)#0.00148464: 8.37681e-05	W_mellicola#0.00668484: 0.00854752)#0.00360849: 0.000488093)#0.000751811: 3.83401e-07)#0.0299558; 5
(W_muriae#0.004542: 0.009036	(W_canadensis#0.000367369: 0.00903562	((W_tropicalis#0.00138998: 0.0083802	W_mellicola#0.00668484: 0.0083802)#0.00149945: 6.68255e-05	W_sebi#0.00211183: 0.00844702)#0.00365142: 0.000588595)#0.002263: 3.83401e-07)#0.0272497; 5
(W_muriae#0.00413248: 0.00822128	(W_canadensis#0.000334245: 0.00822093	((W_tropicalis#0.00126465: 0.00764756	W_mellicola#0.00608211: 0.00764756)#0.00213255: 3.87392e-05	W_sebi#0.00192142: 0.0076863)#0.00332181: 0.000534636)#0.00205896: 3.48832e-07)#0.0247928; 5
(W_muriae#0.00413248: 0.00822128	(W_canadensis#0.000334245: 0.00822093	((W_sebi#0.00192142: 0.00761809	W_mellicola#0.00608211: 0.00761809)#0.0021408: 4.36576e-06	W_tropicalis#0.00126465: 0.00762246)#0.00334963: 0.000598476)#0.000455981: 3.48832e-07)#0.0224238; 5
(W_canadensis#0.000334245: 0.00822128	(W_muriae#0.00413248: 0.00818002	((W_sebi#0.00192142: 0.00755479	W_mellicola#0.00608211: 0.00755479)#0.00340407: 8.13356e-06	W_tropicalis#0.00126465: 0.00756292)#0.003376: 0.000617097)#0.00140092: 4.12609e-05)#0.0247575; 5
(W_muriae#0.00413248: 0.00822128	(W_canadensis#0.000334245: 0.00817144	((W_sebi#0.00192142: 0.0075173	W_mellicola#0.00608211: 0.0075173)#0.00235964: 6.48022e-05	W_tropicalis#0.00126465: 0.0075821)#0.00336746: 0.000589337)#0.00140239: 4.98428e-05)#0.0221047; 5
(W_muriae#0.00442144: 0.00879615	(W_tropicalis#0.00135308: 0.00877938	((W_sebi#0.00205577: 0.00811004	W_mellicola#0.0065074: 0.00811004)#0.00250375: 7.28648e-05	W_canadensis#0.000357617: 0.00818291)#0.00357183: 0.000596476)#0.0014942: 1.67705e-05)#0.0218762; 5
(W_muriae#0.00442144: 0.00879615	(W_tropicalis#0.00135308: 0.00870809	((W_canadensis#0.000357617: 0.00817271	W_mellicola#0.0065074: 0.00817271)#0.00248455: 1.01975e-05	W_sebi#0.00205577: 0.00818291)#0.00357183: 0.000525184)#0.00150644: 8.80624e-05)#0.0240538; 5
(W_muriae#0.00442144: 0.00879615	(W_tropicalis#0.00135308: 0.00870809	((W_sebi#0.00205577: 0.00812449	W_mellicola#0.00803586: 0.00812449)#0.0024993: 3.02478e-06	W_canadensis#0.000357617: 0.00812751)#0.00359618: 0.000580579)#0.00150644: 8.80624e-05)#0.0216885; 5
(W_tropicalis#0.00135308: 0.00879615	(W_muriae#0.00442144: 0.00870809	((W_sebi#0.00205577: 0.00805122	W_mellicola#0.0064669: 0.00805122)#0.00378149: 0.000154135	W_canadensis#0.000357617: 0.00820536)#0.00356206: 0.000502734)#0.0027705: 8.80624e-05)#0.0226419; 5
(W_tropicalis#0.00135308: 0.00879615	(W_muriae#0.00442144: 0.00877926	((W_canadensis#0.000357617: 0.00812614	W_mellicola#0.0064669: 0.00812614)#0.00374663: 7.92201e-05	W_sebi#0.00205577: 0.00820536)#0.00356206: 0.000573902)#0.00153435: 1.68943e-05)#0.0242184; 5
(W_tropicalis#0.00135308: 0.00879615	(W_muriae#0.00442144: 0.00877926	((W_canadensis#0.000357617: 0.00807958	W_mellicola#0.0064669: 0.00807958)#0.000681474: 0.000199945	W_sebi#0.00205577: 0.00827953)#0.00353015: 0.000499733)#0.00032399: 1.68943e-05)#0.0242184; 5
(W_tropicalis#0.00135308: 0.00879615	(W_muriae#0.00442144: 0.00877926	((W_canadensis#0.000357617: 0.00796095	W_mellicola#0.0064669: 0.00796095)#0.00218937: 0.000318579	W_sebi#0.00205577: 0.00827953)#0.00638712: 0.000499733)#0.00071555: 1.68943e-05)#0.0268497; 5
(W_tropicalis#0.00135308: 0.00879615	(W_muriae#0.00442144: 0.00877926	((W_canadensis#0.000357617: 0.0080007	W_mellicola#0.0064669: 0.0080007)#0.00217849: 0.000224342	W_sebi#0.00205577: 0.00822504)#0.0040509: 0.000554214)#0.00153218: 1.68943e-05)#0.0242651; 5
(W_tropicalis#0.00135308: 0.00879615	(W_muriae#0.00442144: 0.00877926	((W_canadensis#0.000357617: 0.00808187	W_mellicola#0.0064669: 0.00808187)#0.00215661: 6.24072e-05	W_sebi#0.00205577: 0.00814428)#0.00278176: 0.000634978)#0.00153218: 1.68943e-05)#0.0242651; 5
(W_muriae#0.00442144: 0.00879615	(W_tropicalis#0.00135308: 0.00877926	((W_canadensis#0.000357617: 0.00814344	W_mellicola#0.00821761: 0.00814344)#0.0021403: 6.12838e-05	W_sebi#0.00205577: 0.00820472)#0.00276127: 0.000574535)#0.0014997: 1.68943e-05)#0.0221003; 5
(W_muriae#0.00474943: 0.00944867	(W_tropicalis#0.00145346: 0.00938712	((W_canadensis#0.000384146: 0.00874754	W_mellicola#0.00882722: 0.00874754)#0.000731311: 0.000129807	W_sebi#0.00220827: 0.00887735)#0.00294473: 0.000509776)#0.0016184: 6.15495e-05)#0.0263673; 5
(W_muriae#0.00474943: 0.00944867	(W_tropicalis#0.00145346: 0.00939358	((W_canadensis#0.000384146: 0.00877277	W_mellicola#0.00882722: 0.00877277)#0.00413401: 7.27227e-06	W_sebi#0.00220827: 0.00878004)#0.00297737: 0.000613542)#0.000895939: 5.5092e-05)#0.0232476; 5
(W_muriae#0.00474943: 0.00944867	(W_tropicalis#0.00145346: 0.00940925	((W_sebi#0.00220827: 0.00871129	W_mellicola#0.00882722: 0.00871129)#0.00538101: 0.000174408	W_canadensis#0.000384146: 0.00888569)#0.00294197: 0.000523554)#0.00387919: 3.94228e-05)#0.0237251; 5
(W_muriae#0.00474943: 0.00944867	(W_tropicalis#0.00145346: 0.00940925	((W_sebi#0.00220827: 0.00871129	W_mellicola#0.00882722: 0.00871129)#0.0046995: 0.000142284	W_canadensis#0.000384146: 0.00885357)#0.00459703: 0.000555678)#0.00130241: 3.94228e-05)#0.0226188; 5
(W_tropicalis#0.00145346: 0.00944867	(W_muriae#0.00474943: 0.00941432	((W_sebi#0.00220827: 0.00878382	W_mellicola#0.00882722: 0.00878382)#0.00615936: 0.000174745	W_canadensis#0.000384146: 0.00895857)#0.00202992: 0.000455748)#0.00239448: 3.4355e-05)#0.0226188; 5
(W_tropicalis#0.0012049: 0.00783285	(W_muriae#0.00393723: 0.00783066	((W_sebi#0.00183063: 0.00720501	W_canadensis#0.000318453: 0.00720501)#0.00516039: 0.000306369	W_mellicola#0.00731767: 0.00751137)#0.00166378: 0.000319282)#0.00197833: 2.18838e-06)#0.0197185; 5
(W_tropicalis#0.0012049: 0.00783285	(W_muriae#0.00393723: 0.00783066	((W_sebi#0.00183063: 0.00711421	W_canadensis#0.000318453: 0.00711421)#0.0026223: 0.000397161	W_mellicola#0.00731767: 0.00751137)#0.00166378: 0.000319282)#0.00197833: 2.18838e-06)#0.0220352; 5
(W_tropicalis#0.0012049: 0.00783285	(W_muriae#0.00393723: 0.00783066	((W_sebi#0.00183063: 0.00719289	W_canadensis#0.000318453: 0.00719289)#0.00259361: 0.000355257	W_mellicola#0.00731767: 0.00754815)#0.00356704: 0.000282508)#0.000819655: 2.18838e-06)#0.0220352; 5
(W_muriae#0.00393723: 0.00783285	(W_tropicalis#0.0012049: 0.00783066	((W_sebi#0.00183063: 0.00729026	W_canadensis#0.000318453: 0.00729026)#0.00379351: 0.000198464	W_mellicola#0.00731767: 0.00748872)#0.00359535: 0.000341935)#0.00174863: 2.18838e-06)#0.0193679; 5
(W_muriae#0.00448443: 0.00892147	(W_tropicalis#0.0015282: 0.00884127	((W_sebi#0.00208506: 0.00821402	W_mellicola#0.00833469: 0.00821402)#0.00217523: 0.000315496	W_canadensis#0.000362712: 0.00852952)#0.00409504: 0.000311751)#0.00343276: 8.02001e-05)#0.0236006; 5
(W_muriae#0.00388847: 0.00773585	(W_tropicalis#0.00132511: 0.00772513	((W_canadensis#0.00031451: 0.00705625	W_mellicola#0.00722705: 0.00705625)#0.00419972: 0.000301391	W_sebi#0.00180797: 0.00735764)#0.00453336: 0.000367486)#0.0029539: 1.07237e-05)#0.0231798; 5
(W_muriae#0.00388847: 0.00773585	(W_tropicalis#0.00132511: 0.00772513	((W_sebi#0.00180797: 0.00708433	W_mellicola#0.00722705: 0.00708433)#0.00158807: 0.000351635	W_canadensis#0.00031451: 0.00743596)#0.00448561: 0.00028917)#0.00110042: 1.07237e-05)#0.0241829; 5
(W_muriae#0.00388847: 0.00773585	(W_tropicalis#0.00132511: 0.00770843	((W_canadensis#0.00031451: 0.00717856	W_mellicola#0.00722705: 0.00717856)#0.00356984: 0.000149802	W_sebi#0.00180797: 0.00732836)#0.00455147: 0.000380064)#0.00110281: 2.74284e-05)#0.0216228; 5
(W_tropicalis#0.00132511: 0.00773585	(W_muriae#0.00388847: 0.00770843	((W_canadensis#0.00031451: 0.00705698	W_mellicola#0.00722705: 0.00705698)#0.00363134: 0.000360827	W_sebi#0.00180797: 0.0074178)#0.003061: 0.000290624)#0.00110281: 2.74284e-05)#0.0198958; 5
(W_muriae#0.00388847: 0.00773585	(W_tropicalis#0.00132511: 0.00770843	((W_canadensis#0.00031451: 0.00710501	W_mellicola#0.00722705: 0.00710501)#0.00360679: 0.000357252	W_sebi#0.00180797: 0.00746226)#0.00434931: 0.000246162)#0.0018658: 2.74284e-05)#0.0214939; 5
(W_muriae#0.00388847: 0.00773585	(W_tropicalis#0.00132511: 0.00770843	((W_canadensis#0.00031451: 0.00710501	W_mellicola#0.00722705: 0.00710501)#0.00360679: 0.000357252	W_sebi#0.00180797: 0.00746226)#0.00434931: 0.000246162)#0.0018658: 2.74284e-05)#0.0233959; 5
(W_muriae#0.00388847: 0.00773585	(W_tropicalis#0.00211763: 0.00762841	((W_canadensis#0.00031451: 0.00718644	W_mellicola#0.00722705: 0.00718644)#0.00356592: 0.000213456	W_sebi#0.00180797: 0.0073999)#0.00119566: 0.000228513)#0.00390589: 0.000107444)#0.0262547; 5
(W_muriae#0.00533432: 0.00773585	(W_tropicalis#0.00211763: 0.0075296	((W_canadensis#0.00031451: 0.00718644	W_mellicola#0.00722705: 0.00718644)#0.00356592: 0.000157223	W_sebi#0.00180797: 0.00734367)#0.0029604: 0.000185934)#0.00587063: 0.000206256)#0.0237835; 5
(W_muriae#0.00533432: 0.00773585	(W_tropicalis#0.00211763: 0.0075296	((W_canadensis#0.00031451: 0.00715424	W_mellicola#0.00722705: 0.00715424)#0.00237177: 9.33799e-05	W_sebi#0.00180797: 0.00724762)#0.00299963: 0.000281978)#0.00656523: 0.000206256)#0.0231093; 5
(((W_canadensis#0.00031451: 0.00705851	W_mellicola#0.00722705: 0.00705851)#0.00240394: 0.00026799	W_sebi#0.00180797: 0.00732651)#0.00450452: 0.00040935	(W_tropicalis#0.00211763: 0.00745645	W_muriae#0.00533432: 0.00745645)#0.0038971: 0.000279406)#0.0231093; 5
(((W_canadensis#0.00031451: 0.00709568	W_sebi#0.00180797: 0.00709568)#0.00128506: 0.00023082	W_mellicola#0.00722705: 0.00732651)#0.00450452: 0.000451096	(W_tropicalis#0.00211763: 0.0073834	W_muriae#0.00533432: 0.0073834)#0.00393565: 0.000394197)#0.0229853; 5
(((W_canadensis#0.00031451: 0.00709568	W_sebi#0.00180797: 0.00709568)#0.00128506: 0.00023082	W_mellicola#0.00722705: 0.00732651)#0.00377133: 0.000451096	(W_tropicalis#0.00211763: 0.00734202	W_muriae#0.00407245: 0.00734202)#0.00395784: 0.000435585)#0.0204012; 5
(((W_canadensis#0.00031451: 0.00704684	W_mellicola#0.00722705: 0.00704684)#0.00402383: 0.000205692	W_sebi#0.00180797: 0.00725253)#0.00529885: 0.000525067	(W_tropicalis#0.00211763: 0.00722193	W_muriae#0.00407245: 0.00722193)#0.00402365: 0.000555667)#0.0235594; 5
(((W_canadensis#0.00031451: 0.00712246	W_mellicola#0.00722705: 0.00712246)#0.00120359: 1.65615e-05	W_sebi#0.00180797: 0.00713903)#0.00325115: 0.00054702	(W_tropicalis#0.00211763: 0.00727467	W_muriae#0.00407245: 0.00727467)#0.00321029: 0.000411379)#0.0214257; 5
(((W_canadensis#0.00031451: 0.00712246	W_mellicola#0.00901289: 0.00712246)#0.00120359: 1.65615e-05	W_sebi#0.00180797: 0.00713903)#0.00325115: 0.00054702	(W_tropicalis#0.00211763: 0.00719649	W_muriae#0.00407245: 0.00719649)#0.00324516: 0.000489557)#0.0214257; 5
(((W_canadensis#0.000347003: 0.00778008	W_mellicola#0.00775171: 0.00778008)#0.00304808: 0.000164151	W_sebi#0.00199475: 0.00794423)#0.0035565: 0.000535894	(W_tropicalis#0.00233641: 0.00804079	W_muriae#0.0044932: 0.00804079)#0.00353555: 0.000439334)#0.0203168; 5
(((W_canadensis#0.000347003: 0.00785552	W_mellicola#0.00775171: 0.00785552)#0.00428385: 0.000145182	W_sebi#0.00199475: 0.0080007)#0.0035314: 0.000479423	(W_tropicalis#0.00233641: 0.00813132	W_muriae#0.0044932: 0.00813132)#0.00349618: 0.0003488)#0.0211893; 5
(((W_canadensis#0.00176925: 0.00778049	W_mellicola#0.00638882: 0.00778049)#0.00432516: 0.000142521	W_sebi#0.00199475: 0.00792302)#0.00356602: 0.00055711	(W_tropicalis#0.00233641: 0.0082573	W_muriae#0.0044932: 0.0082573)#0.00117271: 0.000222828)#0.0211893; 5
(((W_canadensis#0.00176925: 0.00771617	W_mellicola#0.00638882: 0.00771617)#0.00436122: 0.000258347	W_sebi#0.00199475: 0.00797452)#0.00545299: 0.000505605	(W_tropicalis#0.00233641: 0.0082573	W_muriae#0.0044932: 0.0082573)#0.00117271: 0.000222828)#0.0211893; 5
(((W_sebi#0.00199475: 0.00760598	W_mellicola#0.00638882: 0.00760598)#0.00149587: 0.000252708	W_canadensis#0.00176925: 0.00785869)#0.0035249: 0.000621439	(W_tropicalis#0.00233641: 0.00813367	W_muriae#0.0044932: 0.00813367)#0.00333444: 0.000346452)#0.0211893; 5
(((W_sebi#0.00214859: 0.00830496	W_mellicola#0.00823135: 0.00830496)#0.00158943: 4.34302e-05	W_canadensis#0.00190569: 0.00834839)#0.00287894: 0.000785722	(W_tropicalis#0.00150743: 0.00883936	W_muriae#0.00483971: 0.00883936)#0.00355973: 0.000294758)#0.0205633; 5
(((W_sebi#0.00214859: 0.00820423	W_mellicola#0.00823135: 0.00820423)#0.00160894: 0.00024647	W_canadensis#0.00190569: 0.0084507)#0.00576923: 0.000683413	(W_tropicalis#0.00150743: 0.00894065	W_muriae#0.00483971: 0.00894065)#0.00351941: 0.000193469)#0.0205633; 5
(((W_sebi#0.00214859: 0.00829446	W_mellicola#0.00823135: 0.00829446)#0.00255406: 0.000204892	W_canadensis#0.00190569: 0.00849935)#0.00394729: 0.000634761	(W_tropicalis#0.00150743: 0.00894065	W_muriae#0.00483971: 0.00894065)#0.00131135: 0.000193469)#0.0205633; 5
(((W_sebi#0.00214859: 0.00835511	W_mellicola#0.00823135: 0.00835511)#0.00054282: 6.52558e-05	W_canadensis#0.00112304: 0.00842037)#0.00257856: 0.000713745	(W_tropicalis#0.00150743: 0.00898349	W_muriae#0.00483971: 0.00898349)#0.0013051: 0.000150627)#0.0205633; 5
(((W_sebi#0.00214859: 0.00827019	W_mellicola#0.00823135: 0.00827019)#0.00127634: 0.00023602	W_canadensis#0.00112304: 0.00850621)#0.00467926: 0.000627904	(W_tropicalis#0.00150743: 0.00898349	W_muriae#0.00483971: 0.00898349)#0.000928188: 0.000150627)#0.0214774; 5
(((W_sebi#0.00200433: 0.00778802	W_mellicola#0.00767866: 0.00778802)#0.00117946: 0.000194711	W_canadensis#0.00104764: 0.00798273)#0.00302339: 0.000538084	(W_tropicalis#0.00140622: 0.0084044	W_muriae#0.00451475: 0.0084044)#0.00122345: 0.00011641)#0.0214098; 5
(((W_sebi#0.00200433: 0.00784754	W_mellicola#0.00767866: 0.00784754)#0.00117051: 0.000135192	W_canadensis#0.00104764: 0.00798273)#0.00302339: 0.000538084	(W_tropicalis#0.00140622: 0.0084044	W_muriae#0.00561403: 0.0084044)#0.00122345: 0.00011641)#0.0190956; 5
(((W_sebi#0.00200433: 0.00777508	W_mellicola#0.00767866: 0.00777508)#0.00344896: 9.31811e-05	W_canadensis#0.00128786: 0.00786826)#0.00306738: 0.000652553	(W_tropicalis#0.00140622: 0.00850088	W_muriae#0.00561403: 0.00850088)#0.00130185: 1.99371e-05)#0.0190956; 5
(((W_sebi#0.00200433: 0.00777508	W_mellicola#0.00767866: 0.00777508)#0.00506146: 0.000159946	W_canadensis#0.00128786: 0.00793502)#0.00538452: 0.000585788	(W_tropicalis#0.000634138: 0.00850384	W_muriae#0.00561403: 0.00850384)#0.00130139: 1.69675e-05)#0.0167673; 5
(((W_sebi#0.00200433: 0.00770513	W_mellicola#0.00767866: 0.00770513)#0.00725694: 0.000315031	W_canadensis#0.000483593: 0.00802016)#0.00532736: 0.000500648	(W_tropicalis#0.000634138: 0.00850384	W_muriae#0.00561403: 0.00850384)#0.000281568: 1.69675e-05)#0.0182573; 5
(((W_sebi#0.00200433: 0.00778202	W_mellicola#0.00767866: 0.00778202)#0.00493695: 0.000185678	W_canadensis#0.000483593: 0.00796769)#0.00536244: 0.000553118	(W_tropicalis#0.000977018: 0.00841646	W_muriae#0.00561403: 0.00841646)#0.0010391: 0.000104354)#0.0155852; 5
(((W_sebi#0.00192734: 0.00756027	W_mellicola#0.00738374: 0.00756027)#0.00469888: 0.000192313	W_canadensis#0.000465019: 0.00775258)#0.005096: 0.000440956	(W_tropicalis#0.000448708: 0.00817108	W_muriae#0.0053984: 0.00817108)#0.0032023: 2.2465e-05)#0.0155984; 5
(((W_sebi#0.00192734: 0.00768198	W_canadensis#0.000465019: 0.00768198)#0.00277989: 1.6602e-05	W_mellicola#0.00738374: 0.00769858)#0.00343371: 0.000494961	(W_tropicalis#0.000448708: 0.0081707	W_muriae#0.0053984: 0.0081707)#0.0017169: 2.28437e-05)#0.0170517; 5
(((W_mellicola#0.00738374: 0.00768198	W_canadensis#0.000465019: 0.00768198)#0.000967343: 7.05942e-05	W_sebi#0.00192734: 0.00775257)#0.0034098: 0.000440969	(W_tropicalis#0.000448708: 0.00811656	W_muriae#0.0053984: 0.00811656)#0.00172835: 7.69822e-05)#0.0188877; 5
(W_muriae#0.0053984: 0.00819354	(W_tropicalis#0.00112299: 0.00816705	((W_mellicola#0.00738374: 0.0076446	W_canadensis#0.000465019: 0.0076446)#0.000972073: 7.30912e-05	W_sebi#0.00192734: 0.00771769)#0.00342521: 0.000449359)#0.00390334: 2.64925e-05)#0.0168189; 5
(W_muriae#0.0053984: 0.00819354	(W_tropicalis#0.000825108: 0.00816705	((W_mellicola#0.00738374: 0.00753504	W_sebi#0.00192734: 0.00753504)#0.00248405: 9.09327e-05	W_canadensis#0.000465019: 0.00762597)#0.00280126: 0.000541079)#0.000869902: 2.64925e-05)#0.0168189; 5
(W_muriae#0.0053984: 0.00819354	(W_tropicalis#0.000825108: 0.00816705	((W_mellicola#0.00738374: 0.00753504	W_sebi#0.00192734: 0.00753504)#0.00248405: 0.000184169	W_canadensis#0.000465019: 0.00771921)#0.00276742: 0.000447843)#0.00296611: 2.64925e-05)#0.01868; 5
(W_muriae#0.00573725: 0.00870784	(W_tropicalis#0.00151939: 0.00863452	((W_mellicola#0.00784721: 0.0079196	W_canadensis#0.000494208: 0.0079196)#0.00266944: 0.000375527	W_sebi#0.00204832: 0.00829513)#0.00290872: 0.000339388)#0.00316878: 7.3324e-05)#0.0234527; 5
(W_muriae#0.00573725: 0.00870784	(W_tropicalis#0.000836831: 0.00863452	((W_mellicola#0.00680024: 0.00783185	W_canadensis#0.000494208: 0.00783185)#0.00355673: 0.000581188	W_sebi#0.00204832: 0.00841304)#0.00481316: 0.00022148)#0.00316878: 7.3324e-05)#0.025837; 5
(W_muriae#0.00573725: 0.00870784	(W_tropicalis#0.000836831: 0.00867338	((W_mellicola#0.00680024: 0.00791456	W_canadensis#0.000494208: 0.00791456)#0.00351956: 0.000387472	W_sebi#0.00204832: 0.00830204)#0.00355914: 0.00037134)#0.00315459: 3.44642e-05)#0.0275823; 5
(((W_mellicola#0.0062228: 0.00718333	W_canadensis#0.000452242: 0.00718333)#0.00324723: 0.000463428	W_sebi#0.00187439: 0.00764676)#0.00198982: 0.00032166	(W_tropicalis#0.000765772: 0.00785357	W_muriae#0.00525008: 0.00785357)#0.00291734: 0.000114847)#0.0273435; 5
(((W_mellicola#0.0062228: 0.00714183	W_canadensis#0.000452242: 0.00714183)#0.0032661: 0.000414353	W_sebi#0.00187439: 0.00755618)#0.00201368: 0.000412236	(W_tropicalis#0.000765772: 0.00789971	W_muriae#0.00525008: 0.00789971)#0.00135341: 6.8712e-05)#0.0293923; 5
(((W_mellicola#0.0062228: 0.00714183	W_canadensis#0.000452242: 0.00714183)#0.00125349: 0.000336979	W_sebi#0.00187439: 0.00747881)#0.00341935: 0.00048961	(W_tropicalis#0.000765772: 0.00794098	W_muriae#0.00525008: 0.00794098)#0.00134638: 2.74399e-05)#0.0293923; 5
(W_tropicalis#0.000765772: 0.00796842	(((W_mellicola#0.0062228: 0.00718113	W_canadensis#0.000452242: 0.00718113)#0.00206823: 0.000218951	W_sebi#0.00187439: 0.00740008)#0.00345573: 0.0005409	W_muriae#0.00525008: 0.00794098)#0.00134638: 2.74399e-05)#0.0266323; 5
(W_tropicalis#0.000765772: 0.00796842	((W_muriae#0.00525008: 0.00751106	W_sebi#0.00126897: 0.00751106)#0.00340467: 0.000429924	(W_mellicola#0.0062228: 0.00723687	W_canadensis#0.000704006: 0.00723687)#0.0020523: 0.000704112)#0.00134638: 2.74399e-05)#0.0288286; 5
(W_tropicalis#0.000765772: 0.00796842	(((W_mellicola#0.0062228: 0.00723687	W_canadensis#0.000704006: 0.00723687)#0.00115462: 0.000321478	W_sebi#0.00126897: 0.00755835)#0.00338337: 0.000382634	W_muriae#0.00424525: 0.00794098)#0.00116501: 2.74399e-05)#0.0270931; 5
(W_muriae#0.00424525: 0.00796842	(((W_mellicola#0.0062228: 0.00715404	W_canadensis#0.000704006: 0.00715404)#0.00228542: 0.000323196	W_sebi#0.00126897: 0.00747723)#0.00342008: 0.000424929	W_tropicalis#0.000765772: 0.00790216)#0.00320338: 6.62571e-05)#0.0270931; 5
(W_muriae#0.00424525: 0.00796842	(((W_mellicola#0.0062228: 0.00722861	W_canadensis#0.000704006: 0.00722861)#0.00226184: 0.000353604	W_tropicalis#0.000765772: 0.00758222)#0.00337272: 0.000292804	W_sebi#0.00126897: 0.00787502)#0.00321442: 9.33979e-05)#0.0296207; 5
(W_muriae#0.00424525: 0.00796842	(((W_tropicalis#0.000765772: 0.00728738	W_canadensis#0.000704006: 0.00728738)#0.0022436: 0.000197844	W_mellicola#0.0062228: 0.00748522)#0.00341643: 0.000389801	W_sebi#0.00126897: 0.00787502)#0.00505717: 9.33979e-05)#0.0296207; 5
(W_muriae#0.00424525: 0.00796842	(((W_tropicalis#0.000765772: 0.00721617	W_canadensis#0.000704006: 0.00721617)#0.00226574: 0.000327047	W_mellicola#0.0062228: 0.00754321)#0.00339016: 0.000331808	W_sebi#0.00126897: 0.00787502)#0.00505717: 9.33979e-05)#0.028298; 5
(W_muriae#0.00424525: 0.00796842	(((W_tropicalis#0.00113064: 0.0071377	W_canadensis#0.000704006: 0.0071377)#0.000923202: 0.000354061	W_mellicola#0.0062228: 0.00749176)#0.00341344: 0.000453502	W_sebi#0.00126897: 0.00794526)#0.00249044: 2.31576e-05)#0.0252456; 5
(W_muriae#0.00424525: 0.00796842	(((W_tropicalis#0.00113064: 0.0071377	W_canadensis#0.000917738: 0.0071377)#0.000455181: 0.000289396	W_mellicola#0.0062228: 0.00742709)#0.00344316: 0.000485003	W_sebi#0.00126897: 0.0079121)#0.000831077: 5.63215e-05)#0.022044; 5
(W_muriae#0.00424525: 0.00796842	(((W_tropicalis#0.000555081: 0.00702318	W_canadensis#0.000917738: 0.00702318)#0.00113747: 0.00032593	W_mellicola#0.00707374: 0.00734911)#0.00490507: 0.000473199	W_sebi#0.00126897: 0.00782231)#0.0026372: 0.000146111)#0.0210757; 5
(W_muriae#0.00424525: 0.00796842	(((W_tropicalis#0.000555081: 0.00697851	W_canadensis#0.000917738: 0.00697851)#0.00285049: 0.000462125	W_mellicola#0.00707374: 0.00744064)#0.00484473: 0.000381672	W_sebi#0.00126897: 0.00782231)#0.0026372: 0.000146111)#0.0210757; 5
(W_muriae#0.00424525: 0.00796842	(((W_tropicalis#0.000555081: 0.00693712	W_canadensis#0.000917738: 0.00693712)#0.0028675: 0.000418383	W_mellicola#0.00707374: 0.0073555)#0.00698374: 0.00046681	W_sebi#0.00126897: 0.00782231)#0.00349999: 0.000146111)#0.0228503; 5
(W_muriae#0.00424525: 0.00796842	(((W_tropicalis#0.000555081: 0.00702417	W_canadensis#0.000917738: 0.00702417)#0.00283196: 0.000446193	W_mellicola#0.00707374: 0.00747036)#0.00687636: 0.000351948	W_sebi#0.00126897: 0.00782231)#0.00349999: 0.000146111)#0.0199557; 5
(W_sebi#0.0013876: 0.00871332	(((W_tropicalis#0.000606971: 0.00761506	W_canadensis#0.00100353: 0.00761506)#0.00571764: 0.000444615	W_mellicola#0.00773501: 0.00805967)#0.0076209: 0.000493878	W_muriae#0.00464211: 0.00855355)#0.00382718: 0.00015977)#0.024646; 5
(W_sebi#0.00137058: 0.00871332	(((W_tropicalis#0.000606971: 0.00757219	W_canadensis#0.00100353: 0.00757219)#0.00238992: 0.000548468	W_mellicola#0.00773501: 0.00812066)#0.00756367: 0.000432896	W_muriae#0.00464211: 0.00855355)#0.00382718: 0.00015977)#0.0267529; 5
(W_sebi#0.00137058: 0.00871332	(((W_tropicalis#0.000606971: 0.00759252	W_canadensis#0.00100353: 0.00759252)#0.00238352: 0.000581857	W_mellicola#0.00773501: 0.00817437)#0.00470658: 0.000309258	W_muriae#0.00464211: 0.00848363)#0.00588304: 0.00022969)#0.0238838; 5
(W_sebi#0.00137058: 0.00871332	(((W_tropicalis#0.000606971: 0.00746607	W_canadensis#0.000238054: 0.00746607)#0.00242389: 0.000782058	W_mellicola#0.00773501: 0.00824813)#0.00466449: 0.000235505	W_muriae#0.00464211: 0.00848363)#0.00588304: 0.00022969)#0.0207957; 5
(W_sebi#0.00137058: 0.00871332	(((W_tropicalis#0.000606971: 0.00743117	W_canadensis#0.000238054: 0.00743117)#0.00243528: 0.000731755	W_mellicola#0.00773501: 0.00816292)#0.00471318: 0.00032071	W_muriae#0.00464211: 0.00848363)#0.00370983: 0.00022969)#0.0190858; 5
(((W_tropicalis#0.000606971: 0.00751928	W_canadensis#0.000238054: 0.00751928)#0.00240674: 0.000742981	W_mellicola#0.00773501: 0.00826226)#0.00465651: 0.000451065	(W_sebi#0.00132141: 0.00854912	W_muriae#0.00464211: 0.00854912)#0.00143685: 0.000164201)#0.0214509; 5
(((W_tropicalis#0.000606971: 0.00762047	W_canadensis#0.000238054: 0.00762047)#0.00405785: 0.000576728	W_mellicola#0.00773501: 0.0081972)#0.00206784: 0.00051612	(W_sebi#0.0027946: 0.00861791	W_muriae#0.00464211: 0.00861791)#0.00142538: 9.54072e-05)#0.0205217; 5
(((W_tropicalis#0.000606971: 0.00771068	W_canadensis#0.000238054: 0.00771068)#0.00401038: 0.000386942	W_mellicola#0.00773501: 0.00809762)#0.00209327: 0.000615702	(W_sebi#0.0027946: 0.00861791	W_muriae#0.00464211: 0.00861791)#0.00142538: 9.54072e-05)#0.0225369; 5
(((W_tropicalis#0.000606971: 0.00779372	W_canadensis#0.000238054: 0.00779372)#0.0022487: 0.000242059	W_mellicola#0.00773501: 0.00803578)#0.00210938: 0.000677542	(W_sebi#0.0027946: 0.00871138	W_muriae#0.00464211: 0.00871138)#0.00141009: 1.93802e-06)#0.0225369; 5
(((W_tropicalis#0.000571781: 0.00738078	W_canadensis#0.000224253: 0.00738078)#0.00210716: 0.000102176	W_mellicola#0.00728656: 0.00748295)#0.00381057: 0.000725206	(W_sebi#0.00263258: 0.00820633	W_muriae#0.00512929: 0.00820633)#0.00132834: 1.82566e-06)#0.0212303; 5
(W_muriae#0.00512929: 0.00820816	(W_sebi#0.00263258: 0.00820633	((W_tropicalis#0.000571781: 0.0072645	W_canadensis#0.000224253: 0.0072645)#0.00214089: 0.000173365	W_mellicola#0.00728656: 0.00743787)#0.00589388: 0.000768462)#0.00195711: 1.82566e-06)#0.0190305; 5
(W_muriae#0.00512929: 0.00820816	(W_sebi#0.00263258: 0.00820633	((W_tropicalis#0.000571781: 0.00719783	W_canadensis#0.000224253: 0.00719783)#0.00401348: 0.000289715	W_mellicola#0.00728656: 0.00748755)#0.00585477: 0.000718785)#0.00195711: 1.82566e-06)#0.0190305; 5
(W_muriae#0.00512929: 0.00820816	(W_sebi#0.00263258: 0.00815099	((W_tropicalis#0.000571781: 0.0071301	W_canadensis#0.000224253: 0.0071301)#0.00243081: 0.000449632	W_mellicola#0.00728656: 0.00757973)#0.00352555: 0.000571258)#0.0034187: 5.71646e-05)#0.0209294; 5
(W_muriae#0.00512929: 0.00820816	(W_sebi#0.00263258: 0.00818473	((W_tropicalis#0.00121969: 0.0070168	W_canadensis#0.000224253: 0.0070168)#0.00247006: 0.000628087	W_mellicola#0.00728656: 0.00764488)#0.0034955: 0.000539848)#0.00340461: 2.34262e-05)#0.0181033; 5
(W_muriae#0.00512929: 0.00820816	(W_sebi#0.00263258: 0.00815999	((W_tropicalis#0.00121969: 0.00696844	W_canadensis#0.000224253: 0.00696844)#0.00460869: 0.000676439	W_mellicola#0.00728656: 0.00764488)#0.0034955: 0.000515104)#0.00341493: 4.817e-05)#0.0181033; 5
(W_muriae#0.00512929: 0.00820816	((W_tropicalis#0.00121969: 0.00689399	W_canadensis#0.000224253: 0.00689399)#0.00465847: 0.001266	(W_sebi#0.00263258: 0.00764488	W_mellicola#0.00728656: 0.00764488)#0.0034955: 0.000515104)#0.000661471: 4.817e-05)#0.0181033; 5
(W_muriae#0.00512929: 0.00820996	((W_tropicalis#0.00121969: 0.00682979	W_canadensis#0.000224253: 0.00682979)#0.00319828: 0.00137188	(W_sebi#0.00263258: 0.00764488	W_mellicola#0.00728656: 0.00764488)#0.00181771: 0.00055679)#0.00166854: 8.28909e-06)#0.0196974; 5
(W_muriae#0.00512929: 0.00820996	((W_tropicalis#0.000968973: 0.00679086	W_canadensis#0.000224253: 0.00679086)#0.00162495: 0.00141081	(W_sebi#0.00263258: 0.00761614	W_mellicola#0.00728656: 0.00761614)#0.00182457: 0.000585531)#0.00166854: 8.28909e-06)#0.0196974; 5
(W_muriae#0.00512929: 0.00820996	((W_tropicalis#0.00157375: 0.00688845	W_canadensis#0.000224253: 0.00688845)#0.00461978: 0.00131322	(W_sebi#0.00263258: 0.00761614	W_mellicola#0.00728656: 0.00761614)#0.00182457: 0.000585531)#0.00166854: 8.28909e-06)#0.0174055; 5
(W_muriae#0.00512929: 0.00820996	((W_tropicalis#0.00157375: 0.00698095	W_canadensis#0.000224253: 0.00698095)#0.00455857: 0.00122072	(W_sebi#0.00263258: 0.00754012	W_mellicola#0.00728656: 0.00754012)#0.00184297: 0.000661556)#0.000970639: 8.28909e-06)#0.0195482; 5
(W_muriae#0.00512929: 0.00820996	((W_tropicalis#0.00106527: 0.00694238	W_canadensis#0.000224253: 0.00694238)#0.00335302: 0.0012126	(W_sebi#0.00263258: 0.00754012	W_mellicola#0.00728656: 0.00754012)#0.00184297: 0.000614866)#0.00178358: 5.49791e-05)#0.0195482; 5
(W_muriae#0.00512929: 0.00820996	((W_tropicalis#0.0010759: 0.00686913	W_canadensis#0.000224253: 0.00686913)#0.00182134: 0.00130784	(W_sebi#0.00263258: 0.00758491	W_mellicola#0.00728656: 0.00758491)#0.00183209: 0.000592056)#0.00177879: 3.29944e-05)#0.0218773; 5
(W_muriae#0.00512929: 0.00820996	((W_tropicalis#0.0010759: 0.0069644	W_canadensis#0.000224253: 0.0069644)#0.00179642: 0.00117616	(W_sebi#0.00263258: 0.00765982	W_mellicola#0.00728656: 0.00765982)#0.00181417: 0.000480734)#0.00346122: 6.94041e-05)#0.0194106; 5
(W_muriae#0.00512929: 0.00820996	((W_tropicalis#0.0010759: 0.0070559	W_canadensis#0.000224253: 0.0070559)#0.00398781: 0.00108466	(W_sebi#0.00263258: 0.00758585	W_mellicola#0.00728656: 0.00758585)#0.00183186: 0.000554712)#0.00204409: 6.94041e-05)#0.021665; 5
((W_sebi#0.00263258: 0.00770209	W_mellicola#0.00728656: 0.00770209)#0.00352869: 0.000507872	((W_tropicalis#0.0010759: 0.00712575	W_canadensis#0.000224253: 0.00712575)#0.00394872: 0.00101481	W_muriae#0.00512929: 0.00814056)#0.00113084: 6.94041e-05)#0.021665; 5
(W_muriae#0.00512929: 0.00820996	((W_tropicalis#0.0010759: 0.00704253	W_canadensis#0.000224253: 0.00704253)#0.00150411: 0.00104864	(W_sebi#0.00263258: 0.00777538	W_mellicola#0.00728656: 0.00777538)#0.00178906: 0.0003158)#0.00158916: 0.000118786)#0.0229894; 5
(W_muriae#0.00512929: 0.00820996	((W_tropicalis#0.0010759: 0.00712095	W_canadensis#0.000224253: 0.00712095)#0.00444812: 0.00106028	(W_sebi#0.00263258: 0.00782212	W_mellicola#0.00728656: 0.00782212)#0.00177837: 0.000359109)#0.00157167: 2.87348e-05)#0.0229894; 5
(W_muriae#0.00512929: 0.00820996	((W_tropicalis#0.0010759: 0.00714635	W_canadensis#0.000224253: 0.00714635)#0.00443231: 0.00102412	(W_sebi#0.00263258: 0.00782212	W_mellicola#0.00728656: 0.00782212)#0.00177837: 0.000348355)#0.00157373: 3.94892e-05)#0.0224329; 5
(W_muriae#0.00512929: 0.00820996	((W_tropicalis#0.00157576: 0.00714635	W_canadensis#0.000224253: 0.00714635)#0.00151315: 0.00101743	(W_sebi#0.00263258: 0.00779378	W_mellicola#0.00884523: 0.00779378)#0.00178484: 0.000370007)#0.00157502: 4.61796e-05)#0.0224329; 5
(W_muriae#0.00512929: 0.00820996	((W_tropicalis#0.00157576: 0.00724111	W_canadensis#0.000224253: 0.00724111)#0.00149335: 0.000922675	(W_sebi#0.00263258: 0.00788703	W_mellicola#0.00673584: 0.00788703)#0.00176374: 0.000276755)#0.00157502: 4.61796e-05)#0.0211265; 5
(W_muriae#0.00550695: 0.00881444	((W_tropicalis#0.00169178: 0.00785958	W_canadensis#0.000240764: 0.00785958)#0.00487807: 0.000954432	(W_sebi#0.00282641: 0.00851341	W_mellicola#0.00723177: 0.00851341)#0.00078977: 0.000300602)#0.00400971: 4.25991e-07)#0.0200894; 5
((W_tropicalis#0.00135342: 0.00622932	W_canadensis#0.000192611: 0.00622932)#0.00393903: 0.000822246	(W_muriae#0.00440557: 0.0070131	(W_sebi#0.00226113: 0.00685515	W_mellicola#0.00578543: 0.00685515)#0.00199593: 0.000157951)#0.00322521: 3.84593e-05)#0.0178006; 5
((W_sebi#0.00282372: 0.00867305	W_mellicola#0.0072249: 0.00867305)#0.00246027: 0.000133009	(W_muriae#0.00550172: 0.00868802	(W_tropicalis#0.00169017: 0.00777923	W_canadensis#0.000240535: 0.00777923)#0.0049191: 0.000908783)#0.00406013: 0.000118046)#0.0232751; 5
((W_sebi#0.00282372: 0.00874683	W_mellicola#0.00885617: 0.00874683)#0.00243952: 5.9236e-05	(W_muriae#0.00550172: 0.00862984	(W_tropicalis#0.00169017: 0.00772137	W_canadensis#0.000240535: 0.00772137)#0.00614644: 0.000908468)#0.00483949: 0.000176224)#0.0217156; 5
((W_sebi#0.00350371: 0.00791679	W_mellicola#0.00669383: 0.00791679)#0.00122348: 9.28263e-05	(W_muriae#0.00500413: 0.00784933	(W_tropicalis#0.00153731: 0.0070684	W_canadensis#0.000218781: 0.0070684)#0.00555466: 0.000780936)#0.0044018: 0.000160286)#0.0197516; 5
((W_sebi#0.00350371: 0.00798297	W_mellicola#0.00890828: 0.00798297)#0.000758708: 2.66528e-05	(W_muriae#0.00500413: 0.00784933	(W_tropicalis#0.00153731: 0.00701041	W_canadensis#0.000218781: 0.00701041)#0.00473086: 0.000838921)#0.00178178: 0.000160286)#0.0219829; 5
((W_sebi#0.00350371: 0.00798297	W_mellicola#0.00890828: 0.00798297)#0.000777714: 2.66528e-05	(W_muriae#0.00500413: 0.00795237	(W_tropicalis#0.00153731: 0.00693325	W_canadensis#0.000218781: 0.00693325)#0.00478352: 0.00101912)#0.0017587: 5.72473e-05)#0.0197737; 5
((W_sebi#0.0026335: 0.00800226	(W_muriae#0.00500413: 0.00796373	(W_tropicalis#0.00153731: 0.00685887	W_canadensis#0.000218781: 0.00685887)#0.00291045: 0.00110486)#0.00175619: 3.85338e-05)#0.00197705: 7.35489e-06	W_mellicola#0.00690417: 0.00800962)#0.0220045; 5
((W_sebi#0.00224825: 0.00680944	(W_muriae#0.00427208: 0.00673829	(W_tropicalis#0.00131242: 0.00593974	W_canadensis#0.000186776: 0.00593974)#0.00244945: 0.000798551)#0.00247845: 7.11501e-05)#0.00169334: 2.84722e-05	W_mellicola#0.00589418: 0.00683791)#0.0212362; 5
((W_sebi#0.00242175: 0.00731143	(W_muriae#0.00460175: 0.00726276	(W_tropicalis#0.00141369: 0.00635069	W_canadensis#0.000201189: 0.00635069)#0.00265816: 0.000912072)#0.00266806: 4.86702e-05)#0.00182986: 5.41458e-05	W_mellicola#0.00634902: 0.00736557)#0.0228749; 5
((W_sebi#0.00253154: 0.00760689	(W_muriae#0.00481038: 0.00759204	(W_tropicalis#0.00147779: 0.00656388	W_canadensis#0.00021031: 0.00656388)#0.00176816: 0.00102816)#0.000993406: 1.48523e-05)#0.00192188: 9.26252e-05	W_mellicola#0.0081614: 0.00769951)#0.0227583; 5
((W_muriae#0.00481038: 0.00766733	(W_sebi#0.00253154: 0.00764996	(W_tropicalis#0.000539934: 0.00648167	W_canadensis#0.00021031: 0.00648167)#0.00474283: 0.00116829)#0.00165262: 1.73664e-05)#0.00375762: 3.21813e-05	W_mellicola#0.0081614: 0.00769951)#0.024215; 5
((W_muriae#0.00481038: 0.00765157	(W_sebi#0.00253154: 0.00764996	(W_tropicalis#0.000539934: 0.0065399	W_canadensis#0.00021031: 0.0065399)#0.0047006: 0.00111006)#0.00165262: 1.60894e-06)#0.00376536: 4.79387e-05	W_mellicola#0.0081614: 0.00769951)#0.0263097; 5
((W_sebi#0.00253154: 0.00767744	(W_muriae#0.00481038: 0.00767119	(W_tropicalis#0.00172797: 0.00646502	W_canadensis#0.00021031: 0.00646502)#0.00475505: 0.00120617)#0.000662027: 6.25747e-06)#0.00375267: 2.20677e-05	W_mellicola#0.0081614: 0.00769951)#0.0263097; 5
((W_sebi#0.00253154: 0.00768874	(W_muriae#0.00481038: 0.00767119	(W_tropicalis#0.00172797: 0.00653915	W_canadensis#0.00021031: 0.00653915)#0.00470115: 0.00113204)#0.000918753: 1.75483e-05)#0.00374716: 1.07768e-05	W_mellicola#0.00645455: 0.00769951)#0.0241605; 5
((W_sebi#0.00253154: 0.00768874	(W_muriae#0.00481038: 0.00767119	(W_tropicalis#0.00172797: 0.00644168	W_canadensis#0.00021031: 0.00644168)#0.00477228: 0.00122951)#0.00318572: 1.75483e-05)#0.000847488: 1.07768e-05	W_mellicola#0.00645455: 0.00769951)#0.0261088; 5
((W_sebi#0.00253154: 0.00763237	W_mellicola#0.00645455: 0.00763237)#0.000853747: 6.71465e-05	(W_muriae#0.00481038: 0.00763085	(W_tropicalis#0.00172797: 0.0063608	W_canadensis#0.00021031: 0.0063608)#0.00483296: 0.00127005)#0.00207873: 6.86625e-05)#0.0277192; 5
((W_sebi#0.00253154: 0.0076807	W_mellicola#0.00645455: 0.0076807)#0.00321667: 1.88169e-05	(W_muriae#0.00481038: 0.00757822	(W_tropicalis#0.00172797: 0.00646326	W_canadensis#0.00021031: 0.00646326)#0.0063504: 0.00111496)#0.00209317: 0.000121295)#0.025807; 5
((W_sebi#0.00253154: 0.00760652	W_mellicola#0.00645455: 0.00760652)#0.00324803: 9.29922e-05	(W_muriae#0.00481038: 0.00766906	(W_tropicalis#0.00172797: 0.00654039	W_canadensis#0.00021031: 0.00654039)#0.00627551: 0.00112866)#0.00206837: 3.04572e-05)#0.0241351; 5
((W_sebi#0.00268878: 0.00813912	W_mellicola#0.00685544: 0.00813912)#0.00258109: 3.8607e-05	(W_muriae#0.00510915: 0.00807775	(W_tropicalis#0.00183529: 0.00686622	W_canadensis#0.000223372: 0.00686622)#0.00409626: 0.00121152)#0.00221523: 9.99791e-05)#0.0233712; 5
((W_sebi#0.00249655: 0.0075209	W_mellicola#0.00636534: 0.0075209)#0.00240815: 7.22008e-05	(W_muriae#0.0047439: 0.007408	(W_tropicalis#0.00170408: 0.00642698	W_canadensis#0.000207403: 0.00642698)#0.00377287: 0.000981018)#0.00208248: 0.000185098)#0.0244277; 5
((W_sebi#0.00249655: 0.0075209	W_mellicola#0.00636534: 0.0075209)#0.00240815: 7.22008e-05	(W_muriae#0.0047439: 0.00743055	(W_tropicalis#0.00170408: 0.00650745	W_canadensis#0.000207403: 0.00650745)#0.00570274: 0.000923091)#0.000937089: 0.000162552)#0.0257093; 5
((W_sebi#0.00249655: 0.00743966	W_mellicola#0.00636534: 0.00743966)#0.001357: 0.000153432	(W_muriae#0.0047439: 0.00741057	(W_tropicalis#0.00170408: 0.00655337	W_canadensis#0.000207403: 0.00655337)#0.00261701: 0.000857199)#0.0034368: 0.000182526)#0.0249825; 5
((W_sebi#0.00249655: 0.00738151	W_mellicola#0.00636534: 0.00738151)#0.00136769: 0.000211588	(W_muriae#0.0047439: 0.00751202	(W_tropicalis#0.00170408: 0.00664065	W_canadensis#0.000207403: 0.00664065)#0.00258262: 0.000871372)#0.00339039: 8.10744e-05)#0.0253984; 5
((W_tropicalis#0.00170408: 0.00661486	W_canadensis#0.000207403: 0.00661486)#0.00259268: 0.000978232	(W_muriae#0.0047439: 0.00751202	(W_sebi#0.00249655: 0.00738151	W_mellicola#0.00636534: 0.00738151)#0.00064335: 0.000130513)#0.00606163: 8.10744e-05)#0.0266039; 5
(W_muriae#0.0047439: 0.0075931	((W_tropicalis#0.00170408: 0.0067228	W_canadensis#0.000207403: 0.0067228)#0.00255106: 0.00084761	(W_sebi#0.00249655: 0.00738151	W_mellicola#0.00636534: 0.00738151)#0.00301618: 0.000188895)#0.00377672: 2.26921e-05)#0.024871; 5
((W_tropicalis#0.00170408: 0.00681643	W_canadensis#0.000207403: 0.00681643)#0.00251602: 0.000776671	(W_muriae#0.0047439: 0.0075704	(W_sebi#0.00249655: 0.00745278	W_mellicola#0.00636534: 0.00745278)#0.00101271: 0.000117627)#0.000814433: 2.26921e-05)#0.0264423; 5
((W_tropicalis#0.00170408: 0.00672484	W_canadensis#0.000207403: 0.00672484)#0.00255028: 0.000868259	(W_muriae#0.0047439: 0.0075704	(W_sebi#0.00249655: 0.00745278	W_mellicola#0.00636534: 0.00745278)#0.00202385: 0.000117627)#0.00103488: 2.26921e-05)#0.0241209; 5
((W_tropicalis#0.00170408: 0.00679563	W_canadensis#0.000207403: 0.00679563)#0.00252372: 0.000797467	(W_sebi#0.00249655: 0.00754272	(W_muriae#0.0047439: 0.00745278	W_mellicola#0.00636534: 0.00745278)#0.00202385: 8.9946e-05)#0.00103868: 5.03727e-05)#0.0267279; 5
(W_sebi#0.00249655: 0.0075931	((W_tropicalis#0.00170408: 0.00684079	W_canadensis#0.000207403: 0.00684079)#0.0043621: 0.000690527	(W_muriae#0.0047439: 0.00741125	W_mellicola#0.00636534: 0.00741125)#0.00407266: 0.000120067)#0.00254146: 6.17757e-05)#0.0267279; 5
(W_sebi#0.00249655: 0.0075931	((W_tropicalis#0.00170408: 0.00678638	W_canadensis#0.000207403: 0.00678638)#0.00130682: 0.000801025	(W_muriae#0.00543404: 0.00748346	W_mellicola#0.00636534: 0.00748346)#0.00250132: 0.000103941)#0.00374258: 5.69198e-06)#0.0245466; 5
((W_muriae#0.00543404: 0.00757225	W_mellicola#0.00636534: 0.00757225)#0.00247199: 2.08518e-05	((W_tropicalis#0.00170408: 0.00689034	W_canadensis#0.000207403: 0.00689034)#0.0012871: 0.000621585	W_sebi#0.00249655: 0.00751193)#0.00378018: 8.11678e-05)#0.0230065; 5
((W_muriae#0.00543404: 0.00754604	((W_tropicalis#0.00170408: 0.00693811	W_canadensis#0.000207403: 0.00693811)#0.00147983: 0.000569455	W_sebi#0.00249655: 0.00750757)#0.00706057: 3.84741e-05)#0.00432339: 4.70567e-05	W_mellicola#0.00636534: 0.0075931)#0.0251318; 5
((W_muriae#0.00543404: 0.00753214	((W_tropicalis#0.00170408: 0.00706126	W_canadensis#0.000207403: 0.00706126)#0.00145402: 0.000391106	W_sebi#0.00249655: 0.00745237)#0.0102995: 7.97671e-05)#0.00317067: 6.09614e-05	W_mellicola#0.00636534: 0.0075931)#0.0227622; 5
((W_muriae#0.00543404: 0.0075432	((W_tropicalis#0.00170408: 0.00706126	W_canadensis#0.000207403: 0.00706126)#0.0030965: 0.000445478	W_sebi#0.00249655: 0.00750674)#0.00905084: 3.64608e-05)#0.00316602: 4.98958e-05	W_mellicola#0.00836806: 0.0075931)#0.0261132; 5
((W_muriae#0.00543404: 0.00756819	((W_tropicalis#0.00170408: 0.00713127	W_canadensis#0.000207403: 0.00713127)#0.0030661: 0.000291433	W_sebi#0.00249655: 0.0074227)#0.00718395: 0.000145486)#0.00315557: 2.49071e-05	W_mellicola#0.00695598: 0.0075931)#0.0236589; 5
((W_sebi#0.00249655: 0.00754587	((W_tropicalis#0.00170408: 0.00716817	W_canadensis#0.000207403: 0.00716817)#0.00136546: 0.000315775	W_muriae#0.00543404: 0.00748395)#0.00543375: 6.19274e-05)#0.0020965: 4.72241e-05	W_mellicola#0.00695598: 0.0075931)#0.0236589; 5
(((W_tropicalis#0.00170408: 0.00729488	W_canadensis#0.000207403: 0.00729488)#0.00134175: 0.000284028	(W_sebi#0.00249655: 0.00752067	W_muriae#0.00543404: 0.00752067)#0.00540722: 5.8241e-05)#0.00208736: 1.41909e-05	W_mellicola#0.00610109: 0.0075931)#0.0206606; 5
(((W_tropicalis#0.00170408: 0.00734009	W_canadensis#0.000207403: 0.00734009)#0.00133348: 0.000235482	(W_sebi#0.00249655: 0.00752067	W_muriae#0.00543404: 0.00752067)#0.00540722: 5.49026e-05)#0.00208828: 1.75293e-05	W_mellicola#0.00847709: 0.0075931)#0.0228553; 5
((W_sebi#0.00249655: 0.00757557	((W_tropicalis#0.00170408: 0.00734009	W_canadensis#0.000207403: 0.00734009)#0.00133348: 0.000138395	W_muriae#0.00543404: 0.00747848)#0.00543772: 9.7087e-05)#0.00208828: 1.75293e-05	W_mellicola#0.00847709: 0.0075931)#0.0248915; 5
((W_mellicola#0.00634154: 0.00753502	((W_tropicalis#0.00170408: 0.00725128	W_canadensis#0.000207403: 0.00725128)#0.00166362: 0.000227204	W_muriae#0.00543404: 0.00747848)#0.00305326: 5.65391e-05)#0.00209952: 5.80772e-05	W_sebi#0.00249655: 0.0075931)#0.0239363; 5
((W_mellicola#0.00864355: 0.00757541	((W_tropicalis#0.0031634: 0.00722964	W_canadensis#0.000207403: 0.00722964)#0.00290564: 0.000248836	W_muriae#0.00543404: 0.00747848)#0.00305326: 9.69316e-05)#0.00208832: 1.76847e-05	W_sebi#0.00249655: 0.0075931)#0.0250409; 5
((W_mellicola#0.00864355: 0.00756979	((W_tropicalis#0.00081463: 0.00710791	W_canadensis#0.000207403: 0.00710791)#0.0029554: 0.000334181	W_muriae#0.00543404: 0.00744209)#0.00306819: 0.000127695)#0.000455534: 2.3307e-05	W_sebi#0.00249655: 0.0075931)#0.0263422; 5
((W_mellicola#0.00864355: 0.00756852	((W_tropicalis#0.00159041: 0.00717177	W_muriae#0.00543404: 0.00717177)#0.00416223: 0.000270325	W_canadensis#0.000207403: 0.00744209)#0.000774671: 0.000126429)#0.0019607: 2.45728e-05	W_sebi#0.00249655: 0.0075931)#0.023509; 5
((W_sebi#0.00249655: 0.00750407	((W_tropicalis#0.00159041: 0.0072603	W_muriae#0.00543404: 0.0072603)#0.00411148: 0.000114285	W_canadensis#0.000207403: 0.00737458)#0.00326458: 0.000129482)#0.00197755: 8.90318e-05	W_mellicola#0.00864355: 0.0075931)#0.0211995; 5
((W_sebi#0.00249655: 0.00758919	W_mellicola#0.00700643: 0.00758919)#0.00349766: 3.90359e-06	((W_tropicalis#0.00159041: 0.00733558	W_muriae#0.00620794: 0.00733558)#0.00406928: 4.62558e-05	W_canadensis#0.000207403: 0.00738184)#0.00326137: 0.000211257)#0.0220583; 5
((W_sebi#0.00249655: 0.00751293	W_mellicola#0.00700643: 0.00751293)#0.00353317: 8.01684e-05	((W_tropicalis#0.00159041: 0.00729352	W_canadensis#0.000207403: 0.00729352)#0.00409275: 8.4862e-06	W_muriae#0.00620794: 0.007302)#0.00329703: 0.000291095)#0.0243456; 5
((((W_tropicalis#0.00159041: 0.00723191	W_canadensis#0.000207403: 0.00723191)#0.00412762: 7.0092e-05	W_muriae#0.00620794: 0.007302)#0.00150309: 0.000152432	W_mellicola#0.00700643: 0.00745443)#0.00231006: 0.000138663	W_sebi#0.00249655: 0.0075931)#0.0223567; 5
((((W_muriae#0.00620794: 0.00717517	W_canadensis#0.000207403: 0.00717517)#0.00229848: 0.00021053	W_tropicalis#0.00159041: 0.0073857)#0.00148605: 6.87318e-05	W_mellicola#0.00808704: 0.00745443)#0.00458462: 0.000138663	W_sebi#0.00249655: 0.0075931)#0.0234233; 5
((((W_tropicalis#0.00159041: 0.00708898	W_canadensis#0.000207403: 0.00708898)#0.000699512: 0.000296723	W_muriae#0.00620794: 0.0073857)#0.00148605: 1.01707e-05	W_mellicola#0.00808704: 0.00739587)#0.00359765: 0.000197224	W_sebi#0.00249655: 0.0075931)#0.0234233; 5
((((W_tropicalis#0.00159041: 0.00701489	W_canadensis#0.000207403: 0.00701489)#0.00147652: 0.000398435	W_muriae#0.00620794: 0.00741332)#0.000893764: 3.80402e-05	W_sebi#0.00249655: 0.00745136)#0.00357086: 0.000141734	W_mellicola#0.00808704: 0.0075931)#0.0234233; 5
((((W_tropicalis#0.00159041: 0.00707302	W_canadensis#0.000554578: 0.00707302)#0.00146439: 0.000294528	W_muriae#0.0075514: 0.00736755)#0.00194661: 0.000124191	W_sebi#0.00249655: 0.00749174)#0.00355162: 0.000101359	W_mellicola#0.00612339: 0.0075931)#0.0214393; 5
(((W_sebi#0.00249655: 0.00741283	W_muriae#0.0075514: 0.00741283)#0.001017: 2.65378e-05	(W_tropicalis#0.00159041: 0.00714298	W_canadensis#0.000554578: 0.00714298)#0.00358565: 0.000296386)#0.00194417: 0.000153731	W_mellicola#0.00612339: 0.0075931)#0.0189038; 5
(((W_sebi#0.00268569: 0.00797441	W_muriae#0.00812348: 0.00797441)#0.0003739: 6.51006e-05	(W_tropicalis#0.0017109: 0.00775603	W_canadensis#0.000596592: 0.00775603)#0.0010354: 0.000283486)#0.00208195: 0.000128825	W_mellicola#0.00658729: 0.00816834)#0.0215065; 5
(((W_sebi#0.00228457: 0.00682361	W_muriae#0.00691021: 0.00682361)#0.000911692: 1.51761e-05	W_mellicola#0.00560345: 0.00683878)#0.00425371: 0.000109585	(W_tropicalis#0.00145537: 0.00665379	W_canadensis#0.000507489: 0.00665379)#0.000873322: 0.000294574)#0.0169067; 5
(((W_sebi#0.00228457: 0.00677184	W_muriae#0.00691021: 0.00677184)#0.00268388: 0.000159246	W_mellicola#0.00560345: 0.00693108)#0.00257263: 1.72828e-05	(W_tropicalis#0.00145537: 0.00661608	W_canadensis#0.000507489: 0.00661608)#0.00120184: 0.000332284)#0.0169067; 5
(((W_sebi#0.0024552: 0.00739938	W_muriae#0.00636447: 0.00739938)#0.000908894: 4.93597e-05	W_mellicola#0.00602195: 0.00744874)#0.000310961: 1.85736e-05	(W_tropicalis#0.00156406: 0.00711021	W_canadensis#0.000545391: 0.00711021)#0.000701079: 0.000357101)#0.021114; 5
(((W_sebi#0.0024552: 0.0072892	W_muriae#0.00636447: 0.0072892)#0.00353346: 0.000114961	W_mellicola#0.00602195: 0.00740416)#0.00228187: 6.31483e-05	(W_tropicalis#0.00156406: 0.00717083	W_canadensis#0.000545391: 0.00717083)#0.00259712: 0.000296485)#0.0225135; 5
(((W_sebi#0.00260316: 0.0076724	W_mellicola#0.00638485: 0.0076724)#0.00377378: 0.000177966	W_muriae#0.00674801: 0.00785036)#0.00241938: 6.69538e-05	(W_tropicalis#0.00149394: 0.00748741	W_canadensis#0.000578258: 0.00748741)#0.00127019: 0.000429904)#0.0238702; 5
(((W_sebi#0.00260316: 0.00760267	W_mellicola#0.00638485: 0.00760267)#0.00159366: 0.000197627	W_muriae#0.00674801: 0.0078003)#0.00243491: 0.000117019	(W_tropicalis#0.00149394: 0.00758924	W_canadensis#0.000578258: 0.00758924)#0.00284303: 0.000328073)#0.0238702; 5
(((W_sebi#0.00260316: 0.00768643	W_mellicola#0.00638485: 0.00768643)#0.00157629: 0.000167119	W_muriae#0.00674801: 0.00785355)#0.0024184: 6.37709e-05	(W_tropicalis#0.00149394: 0.00751395	W_canadensis#0.000578258: 0.00751395)#0.00287152: 0.000403372)#0.0238702; 5
(((W_sebi#0.00260316: 0.00778072	W_mellicola#0.00638485: 0.00778072)#0.00155719: 1.32994e-05	W_muriae#0.00674801: 0.00779402)#0.00243687: 0.000123294	(W_tropicalis#0.00149394: 0.0074451	W_canadensis#0.000578258: 0.0074451)#0.00289807: 0.000472218)#0.0238702; 5
(((W_sebi#0.00260316: 0.00778072	W_mellicola#0.00638485: 0.00778072)#0.00155719: 9.51893e-05	W_muriae#0.00674801: 0.00787591)#0.00241153: 4.1404e-05	(W_tropicalis#0.00149394: 0.00733628	W_canadensis#0.000522705: 0.00733628)#0.00172391: 0.000581033)#0.0264634; 5
(((W_sebi#0.00260316: 0.00778072	W_mellicola#0.00638485: 0.00778072)#0.00155719: 0.000129308	W_muriae#0.00674801: 0.00791003)#0.00240113: 7.28522e-06	(W_tropicalis#0.00149394: 0.00725932	W_canadensis#0.000522705: 0.00725932)#0.00343476: 0.000657997)#0.0264634; 5
(((W_tropicalis#0.00149394: 0.00718882	W_canadensis#0.000522705: 0.00718882)#0.00346844: 0.000721213	W_muriae#0.00674801: 0.00791003)#0.000342725: 7.28522e-06	(W_sebi#0.00260316: 0.00785846	W_mellicola#0.00638485: 0.00785846)#0.00154178: 5.88523e-05)#0.0264634; 5
(((W_tropicalis#0.00149394: 0.00727343	W_canadensis#0.000670515: 0.00727343)#0.0034281: 0.000526274	W_muriae#0.00674801: 0.0077997)#0.00246277: 0.000117618	(W_sebi#0.00260316: 0.00790643	W_mellicola#0.00638485: 0.00790643)#0.00153243: 1.08858e-05)#0.0286556; 5
(((W_tropicalis#0.00149394: 0.00738057	W_canadensis#0.000670515: 0.00738057)#0.0042907: 0.000482146	W_muriae#0.00603076: 0.00786271)#0.00244303: 5.46035e-05	(W_sebi#0.00260316: 0.00779358	W_mellicola#0.00638485: 0.00779358)#0.00106859: 0.000123738)#0.0294083; 5
(((W_sebi#0.00260316: 0.0078601	W_mellicola#0.00638485: 0.0078601)#0.00105955: 2.61239e-06	W_muriae#0.00603076: 0.00786271)#0.00442447: 5.46035e-05	(W_tropicalis#0.00149394: 0.00731087	W_canadensis#0.000670515: 0.00731087)#0.00248236: 0.00060645)#0.0274829; 5
(((W_sebi#0.00260316: 0.00774769	W_muriae#0.00603076: 0.00774769)#0.00143242: 0.000148508	W_mellicola#0.00638485: 0.0078962)#0.00138879: 2.11136e-05	(W_tropicalis#0.00149394: 0.00724019	W_canadensis#0.000734157: 0.00724019)#0.00413294: 0.000677124)#0.0256517; 5
(((W_sebi#0.00247226: 0.00729473	W_muriae#0.00572752: 0.00729473)#0.00137221: 0.000175247	W_mellicola#0.00606381: 0.00746998)#0.00405092: 4.92409e-05	(W_tropicalis#0.00141882: 0.00694392	W_canadensis#0.000697242: 0.00694392)#0.00388682: 0.000575297)#0.0268963; 5
(((W_sebi#0.00247226: 0.00729473	W_muriae#0.00572752: 0.00729473)#0.00137221: 0.000126165	W_mellicola#0.00606381: 0.00742089)#0.00183107: 9.83226e-05	(W_tropicalis#0.00141882: 0.00690654	W_canadensis#0.000697242: 0.00690654)#0.00238603: 0.000612675)#0.0259039; 5
(((W_sebi#0.00247226: 0.00723072	W_muriae#0.00572752: 0.00723072)#0.00344031: 0.000253631	W_mellicola#0.00606381: 0.00748435)#0.00119655: 3.48654e-05	(W_tropicalis#0.00264301: 0.00690654	W_canadensis#0.000697242: 0.00690654)#0.00124878: 0.000612675)#0.0244992; 5
(((W_sebi#0.00247226: 0.00731312	W_muriae#0.00572752: 0.00731312)#0.00161774: 0.000181189	W_mellicola#0.00606381: 0.00749431)#0.000629312: 2.49107e-05	(W_tropicalis#0.00264301: 0.00694303	W_canadensis#0.000697242: 0.00694303)#0.00124222: 0.000576191)#0.0236228; 5
(((W_sebi#0.00247226: 0.00739265	W_muriae#0.00572752: 0.00739265)#0.00160033: 1.26569e-05	W_mellicola#0.00606381: 0.00740531)#0.0022442: 0.000113907	(W_tropicalis#0.00264301: 0.00703347	W_canadensis#0.0021804: 0.00703347)#0.00122624: 0.000485747)#0.022228; 5
(((W_sebi#0.00247226: 0.0072952	W_muriae#0.00572752: 0.0072952)#0.00069057: 0.000110108	W_mellicola#0.00606381: 0.00740531)#0.0022442: 0.000113907	(W_tropicalis#0.000857275: 0.00712677	W_canadensis#0.0021804: 0.00712677)#0.00277142: 0.00039245)#0.0198191; 5
(((W_sebi#0.00247226: 0.00739564	W_muriae#0.00572752: 0.00739564)#0.00352496: 9.6676e-06	W_mellicola#0.00606381: 0.00740531)#0.00395274: 0.000113907	(W_tropicalis#0.000857275: 0.00720616	W_canadensis#0.0021804: 0.00720616)#0.00195383: 0.000313056)#0.0225974; 5
(((W_sebi#0.00247226: 0.00734325	W_mellicola#0.00606381: 0.00734325)#0.00355011: 6.20581e-05	W_muriae#0.00572752: 0.00740531)#0.00395274: 0.000113907	(W_tropicalis#0.000857275: 0.00714426	W_canadensis#0.0021804: 0.00714426)#0.00197076: 0.000374956)#0.0214539; 5
(((W_sebi#0.00247226: 0.00728943	W_mellicola#0.00606381: 0.00728943)#0.00357632: 6.96133e-05	W_muriae#0.00572752: 0.00735905)#0.00397759: 0.000160172	(W_tropicalis#0.000857275: 0.00721853	W_canadensis#0.0021804: 0.00721853)#0.00195048: 0.000300687)#0.0193472; 5
(((W_sebi#0.00247226: 0.0072911	W_mellicola#0.00606381: 0.0072911)#0.00240653: 3.50414e-05	W_muriae#0.00572752: 0.00732614)#0.00399546: 0.000193078	(W_tropicalis#0.000857275: 0.00714186	W_canadensis#0.0021804: 0.00714186)#0.00197142: 0.000377361)#0.0206648; 5
(((W_sebi#0.00247226: 0.00730451	W_mellicola#0.00606381: 0.00730451)#0.000799958: 2.05128e-05	W_muriae#0.00572752: 0.00732502)#0.00197233: 0.000194195	(W_tropicalis#0.00147523: 0.00709814	W_canadensis#0.00113949: 0.00709814)#0.00198356: 0.000421079)#0.0231145; 5
(((W_muriae#0.00572752: 0.0072205	W_mellicola#0.00606381: 0.0072205)#0.00230145: 0.000169689	W_sebi#0.00247226: 0.00739019)#0.00195494: 0.000129027	(W_tropicalis#0.00147523: 0.0069831	W_canadensis#0.00113949: 0.0069831)#0.00201624: 0.000536121)#0.0231145; 5
(((W_muriae#0.00572752: 0.00726797	W_mellicola#0.00606381: 0.00726797)#0.00228642: 0.000189229	W_sebi#0.00247226: 0.0074572)#0.00456259: 6.20166e-05	(W_tropicalis#0.00147523: 0.00686799	W_canadensis#0.00113949: 0.00686799)#0.00285821: 0.000651225)#0.0210473; 5
(((W_muriae#0.00572752: 0.00734423	W_mellicola#0.00606381: 0.00734423)#0.00395519: 4.37097e-06	W_sebi#0.00247226: 0.0073486)#0.00261884: 0.000170621	(W_tropicalis#0.00147523: 0.00682155	W_canadensis#0.00113949: 0.00682155)#0.00230173: 0.000697663)#0.0210473; 5
(((W_muriae#0.00572752: 0.00726822	W_mellicola#0.00606381: 0.00726822)#0.00399655: 0.000153108	W_sebi#0.00247226: 0.00742132)#0.00444846: 9.78931e-05	(W_tropicalis#0.00147523: 0.00675074	W_canadensis#0.000971594: 0.00675074)#0.00232587: 0.000768474)#0.0210473; 5
(((W_muriae#0.00572752: 0.00722728	W_mellicola#0.00606381: 0.00722728)#0.00401919: 0.000194046	W_sebi#0.00247226: 0.00742132)#0.00444846: 9.78931e-05	(W_tropicalis#0.00147523: 0.00665308	W_canadensis#0.000971594: 0.00665308)#0.00236002: 0.000866136)#0.0210473; 5
(((W_sebi#0.00247226: 0.0071951	W_mellicola#0.00606381: 0.0071951)#0.00403716: 0.000279854	W_muriae#0.00572752: 0.00747496)#0.00242653: 4.42592e-05	(W_tropicalis#0.0010992: 0.00658049	W_canadensis#0.000971594: 0.00658049)#0.00238605: 0.000938731)#0.0227793; 5
(((W_tropicalis#0.0010992: 0.00658049	W_canadensis#0.000971594: 0.00658049)#0.00413435: 0.000918327	W_muriae#0.00572752: 0.00749881)#0.00241881: 2.04048e-05	(W_sebi#0.00247226: 0.00731659	W_mellicola#0.00606381: 0.00731659)#0.00397012: 0.000202627)#0.0245424; 5
(((W_tropicalis#0.0010992: 0.00665449	W_canadensis#0.000971594: 0.00665449)#0.00408837: 0.000797462	W_muriae#0.00572752: 0.00745195)#0.00341822: 6.72627e-05	(W_sebi#0.00247226: 0.00723979	W_mellicola#0.00606381: 0.00723979)#0.00321615: 0.00027943)#0.0229251; 5
(((W_tropicalis#0.0010992: 0.00660884	W_canadensis#0.000971594: 0.00660884)#0.00121562: 0.000877101	W_muriae#0.00572752: 0.00748594)#0.00340271: 3.32764e-05	(W_sebi#0.00303441: 0.00718357	W_mellicola#0.00606381: 0.00718357)#0.00110701: 0.000335652)#0.0212735; 5
(((W_tropicalis#0.0010992: 0.00667568	W_canadensis#0.000971594: 0.00667568)#0.00122963: 0.000797837	W_muriae#0.00572752: 0.00747352)#0.00340836: 4.56988e-05	(W_sebi#0.00303441: 0.00723696	W_mellicola#0.00606381: 0.00723696)#0.00109884: 0.000282262)#0.0212735; 5
(((W_tropicalis#0.0010992: 0.00657671	W_canadensis#0.000971594: 0.00657671)#0.00347923: 0.000938386	W_muriae#0.00572752: 0.0075151)#0.00397904: 4.12197e-06	(W_sebi#0.00303441: 0.00723696	W_mellicola#0.00606381: 0.00723696)#0.00109884: 0.000282262)#0.0212735; 5
(((W_sebi#0.00303441: 0.00719479	W_mellicola#0.00606381: 0.00719479)#0.00110528: 0.000213486	W_muriae#0.00479242: 0.00740828)#0.00403641: 0.000110937	(W_tropicalis#0.0010992: 0.00662692	W_canadensis#0.00114624: 0.00662692)#0.00345287: 0.000892293)#0.0226879; 5
(((W_sebi#0.00303441: 0.00731213	W_mellicola#0.00606381: 0.00731213)#0.00108755: 0.000175195	(W_tropicalis#0.0010992: 0.00668475	W_canadensis#0.00114624: 0.00668475)#0.003423: 0.000802573)#0.00564004: 3.1892e-05	W_muriae#0.00479242: 0.00751922)#0.0208856; 5
(((W_sebi#0.00303441: 0.00731213	W_mellicola#0.00606381: 0.00731213)#0.00108755: 0.000151096	(W_tropicalis#0.0010992: 0.00662881	W_canadensis#0.00114624: 0.00662881)#0.00226291: 0.000834417)#0.00565825: 5.5991e-05	W_muriae#0.00479242: 0.00751922)#0.0208856; 5
(((W_sebi#0.00303441: 0.00735312	W_mellicola#0.00606381: 0.00735312)#0.00108148: 3.82201e-05	(W_tropicalis#0.0010992: 0.00672963	W_canadensis#0.000629704: 0.00672963)#0.00347803: 0.000661712)#0.00571327: 0.000127873	W_muriae#0.00479242: 0.00751922)#0.0208856; 5
(((W_sebi#0.00319517: 0.00765421	W_mellicola#0.00638507: 0.00765421)#0.00115194: 0.000141511	(W_tropicalis#0.00115743: 0.00699606	W_canadensis#0.000663065: 0.00699606)#0.00479796: 0.000799655)#0.00600609: 0.00012186	W_muriae#0.00504632: 0.00791758)#0.0219921; 5
(((W_sebi#0.00319517: 0.00757729	W_mellicola#0.00638507: 0.00757729)#0.00288207: 0.000269205	(W_tropicalis#0.00115743: 0.0070413	W_canadensis#0.000663065: 0.0070413)#0.00476713: 0.00080519)#0.00596723: 7.10849e-05	W_muriae#0.00504632: 0.00791758)#0.0235387; 5
(((W_sebi#0.00319517: 0.00770148	W_mellicola#0.00638507: 0.00770148)#0.00163144: 9.58044e-05	(W_tropicalis#0.00117237: 0.00707447	W_canadensis#0.000663065: 0.00707447)#0.00645794: 0.00072282)#0.00268477: 0.000120293	W_muriae#0.00504632: 0.00791758)#0.0243605; 5
(((W_sebi#0.00319517: 0.00774817	W_mellicola#0.00638507: 0.00774817)#0.00300934: 4.91188e-05	(W_tropicalis#0.000699961: 0.00711308	W_canadensis#0.000663065: 0.00711308)#0.0043721: 0.000684203)#0.00396697: 0.000120293	W_muriae#0.00588371: 0.00791758)#0.0243605; 5
(((W_sebi#0.00319517: 0.00776567	W_mellicola#0.00638507: 0.00776567)#0.000995512: 3.70708e-05	(W_tropicalis#0.000699961: 0.00706191	W_canadensis#0.000663065: 0.00706191)#0.00520522: 0.000740825)#0.00265815: 0.000114844	W_muriae#0.00588371: 0.00791758)#0.0226199; 5
(((W_sebi#0.00319517: 0.00771475	W_mellicola#0.00638507: 0.00771475)#0.00100208: 0.000132672	(W_tropicalis#0.000699961: 0.00716791	W_canadensis#0.000663065: 0.00716791)#0.00512824: 0.000679515)#0.00445234: 7.01548e-05	W_muriae#0.00588371: 0.00791758)#0.0194275; 5
(((W_sebi#0.00319517: 0.0077781	W_mellicola#0.00638507: 0.0077781)#0.00115353: 8.11682e-05	(W_tropicalis#0.000699961: 0.00720137	W_canadensis#0.000663065: 0.00720137)#0.00510441: 0.000657891)#0.00315279: 5.83148e-05	W_muriae#0.00588371: 0.00791758)#0.0194275; 5
(((W_sebi#0.00387871: 0.0078252	W_mellicola#0.00638507: 0.0078252)#0.00114659: 3.40657e-05	(W_tropicalis#0.000699961: 0.00724999	W_canadensis#0.000663065: 0.00724999)#0.00665899: 0.000609273)#0.000960074: 5.83148e-05	W_muriae#0.00588371: 0.00791758)#0.0194275; 5
(((W_sebi#0.00327487: 0.00663863	W_mellicola#0.00539104: 0.00663863)#0.00227932: 2.59209e-05	(W_tropicalis#0.000590991: 0.00605085	W_canadensis#0.000559839: 0.00605085)#0.00366419: 0.000613709)#0.00259083: 2.04131e-05	W_muriae#0.00496773: 0.00668497)#0.0184966; 5
(((W_sebi#0.00355854: 0.00713309	W_mellicola#0.005858: 0.00713309)#0.00250473: 0.000126266	(W_tropicalis#0.000642182: 0.00663571	W_canadensis#0.000608331: 0.00663571)#0.00394512: 0.00062365)#0.000893166: 4.64783e-06	W_muriae#0.00539802: 0.00726401)#0.0200987; 5
(((W_sebi#0.00380654: 0.00754847	W_mellicola#0.00626626: 0.00754847)#0.00144137: 0.000216821	(W_tropicalis#0.00148958: 0.00697147	W_canadensis#0.000527798: 0.00697147)#0.00647097: 0.000793822)#0.000955414: 4.97175e-06	W_muriae#0.00577423: 0.00777026)#0.0214995; 5
(((W_sebi#0.00380654: 0.00762443	W_mellicola#0.00626626: 0.00762443)#0.000741589: 6.55567e-05	(W_tropicalis#0.000940272: 0.00693555	W_canadensis#0.00167109: 0.00693555)#0.00480796: 0.000754441)#0.00315031: 8.02733e-05	W_muriae#0.00689384: 0.00777026)#0.0195968; 5
(((W_sebi#0.00380654: 0.00762443	W_mellicola#0.00626626: 0.00762443)#0.000741589: 0.000123842	(W_tropicalis#0.000940272: 0.00682938	W_canadensis#0.00167109: 0.00682938)#0.00283861: 0.000918895)#0.00155149: 2.19882e-05	W_muriae#0.00559365: 0.00777026)#0.0195968; 5
(((W_sebi#0.00380654: 0.00755783	W_mellicola#0.00626626: 0.00755783)#0.00107931: 0.000190441	(W_tropicalis#0.000940272: 0.00679166	W_canadensis#0.00167109: 0.00679166)#0.00285438: 0.000956612)#0.00155149: 2.19882e-05	W_muriae#0.00559365: 0.00777026)#0.0209071; 5
(((W_sebi#0.00380654: 0.00755783	W_mellicola#0.00626626: 0.00755783)#0.00107931: 0.000177854	(W_tropicalis#0.000940272: 0.00670435	W_canadensis#0.000894475: 0.00670435)#0.00289155: 0.00103134)#0.00274122: 3.45754e-05	W_muriae#0.00559365: 0.00777026)#0.0209071; 5
(((W_sebi#0.00380654: 0.00760217	W_mellicola#0.00626626: 0.00760217)#0.00107301: 0.000133516	(W_tropicalis#0.000940272: 0.00679091	W_canadensis#0.000894475: 0.00679091)#0.00285469: 0.00094478)#0.00134382: 3.45754e-05	W_muriae#0.00559365: 0.00777026)#0.021452; 5
(((W_sebi#0.00380654: 0.00756029	W_mellicola#0.0085099: 0.00756029)#0.000752974: 0.0001631	(W_tropicalis#0.000940272: 0.00672008	W_canadensis#0.000894475: 0.00672008)#0.00288478: 0.00100331)#0.00250112: 4.68728e-05	W_muriae#0.00559365: 0.00777026)#0.021452; 5
(((W_sebi#0.00380654: 0.00748538	W_mellicola#0.00569327: 0.00748538)#0.00341842: 0.000238011	W_muriae#0.00559365: 0.00772339)#0.000707103: 4.68728e-05	(W_tropicalis#0.000940272: 0.00681628	W_canadensis#0.000894475: 0.00681628)#0.00284407: 0.000953982)#0.0200495; 5
(((W_sebi#0.00380654: 0.00740674	W_mellicola#0.00771215: 0.00740674)#0.000631744: 0.000355395	W_muriae#0.00559365: 0.00776214)#0.00201626: 8.12248e-06	(W_tropicalis#0.000959681: 0.006886	W_canadensis#0.000894475: 0.006886)#0.00281527: 0.000884258)#0.0211714; 5
(((W_sebi#0.00380654: 0.00746554	W_mellicola#0.00771215: 0.00746554)#0.00243007: 0.0002966	(W_tropicalis#0.000959681: 0.00695401	W_canadensis#0.000894475: 0.00695401)#0.00278774: 0.000808132)#0.00201626: 8.12248e-06	W_muriae#0.00559365: 0.00777026)#0.01927; 5
(((W_sebi#0.00380654: 0.00740656	W_mellicola#0.00771215: 0.00740656)#0.00244942: 0.000355574	(W_tropicalis#0.00160384: 0.00690149	W_canadensis#0.000894475: 0.00690149)#0.00280895: 0.000860648)#0.00201626: 8.12248e-06	W_muriae#0.00559365: 0.00777026)#0.0210307; 5
(((W_sebi#0.00380654: 0.00740656	W_mellicola#0.00771215: 0.00740656)#0.00244942: 0.000302357	(W_tropicalis#0.00160384: 0.00683446	W_canadensis#0.000894475: 0.00683446)#0.00397042: 0.000874464)#0.00203018: 6.13397e-05	W_muriae#0.00559365: 0.00777026)#0.0231714; 5
(((W_sebi#0.00380654: 0.00732966	W_mellicola#0.00541857: 0.00732966)#0.00247512: 0.000379261	W_muriae#0.00559365: 0.00770892)#0.00203018: 6.13397e-05	(W_tropicalis#0.00160384: 0.00688069	W_canadensis#0.000894475: 0.00688069)#0.00213717: 0.000889573)#0.0211198; 5
(((W_sebi#0.00380654: 0.00745086	W_mellicola#0.00541857: 0.00745086)#0.00243486: 0.000294322	W_muriae#0.00559365: 0.00774518)#0.00202067: 2.50771e-05	(W_tropicalis#0.00160384: 0.00694742	W_canadensis#0.0019946: 0.00694742)#0.00211665: 0.000822843)#0.0187578; 5
(((W_sebi#0.00380654: 0.00745086	W_mellicola#0.00541857: 0.00745086)#0.00243486: 0.000294322	W_muriae#0.00559365: 0.00774518)#0.00202067: 2.50771e-05	(W_tropicalis#0.000730456: 0.00704923	W_canadensis#0.0019946: 0.00704923)#0.00208608: 0.000721033)#0.0216214; 5
(((W_sebi#0.00380654: 0.00739943	W_mellicola#0.00541857: 0.00739943)#0.00497932: 0.000345751	W_muriae#0.00559365: 0.00774518)#0.000778347: 2.50771e-05	(W_tropicalis#0.00269531: 0.00713366	W_canadensis#0.0019946: 0.00713366)#0.00206139: 0.000636601)#0.0216214; 5
(((W_sebi#0.00380654: 0.00735979	W_mellicola#0.00541857: 0.00735979)#0.00346464: 0.000367362	W_muriae#0.00559365: 0.00772715)#0.000941279: 4.31088e-05	(W_tropicalis#0.00269531: 0.00716999	W_canadensis#0.0019946: 0.00716999)#0.00205094: 0.000600267)#0.0247705; 5
(((W_sebi#0.00380654: 0.00746093	W_mellicola#0.00541857: 0.00746093)#0.00565144: 0.000228732	(W_tropicalis#0.000659097: 0.00707521	W_canadensis#0.000381424: 0.00707521)#0.00207842: 0.000614456)#0.00271537: 8.05953e-05	W_muriae#0.00559365: 0.00777026)#0.022541; 5
(((W_sebi#0.00380654: 0.00754391	W_mellicola#0.00541857: 0.00754391)#0.00558927: 0.000201524	(W_tropicalis#0.000659097: 0.00700435	W_canadensis#0.0004356: 0.00700435)#0.00209944: 0.000741091)#0.00269582: 2.48246e-05	W_muriae#0.00559365: 0.00777026)#0.0214675; 5
((W_muriae#0.00559365: 0.00774544	(W_tropicalis#0.00201853: 0.00708608	W_canadensis#0.0004356: 0.00708608)#0.00207523: 0.000659357)#0.00405364: 2.48246e-05	(W_sebi#0.00380654: 0.00759217	W_mellicola#0.00541857: 0.00759217)#0.00389198: 0.000178088)#0.0232087; 5
((W_muriae#0.00559365: 0.00772538	(W_tropicalis#0.00201853: 0.00699463	W_canadensis#0.0004356: 0.00699463)#0.00210236: 0.000730747)#0.00406417: 4.48846e-05	(W_sebi#0.00380654: 0.00747506	W_mellicola#0.00541857: 0.00747506)#0.00395296: 0.000295204)#0.0260497; 5
((W_muriae#0.00559365: 0.0077509	(W_tropicalis#0.00201853: 0.00703943	W_canadensis#0.0004356: 0.00703943)#0.00267984: 0.00071147)#0.00319358: 1.93655e-05	(W_sebi#0.00380654: 0.00741968	W_mellicola#0.00541857: 0.00741968)#0.00398246: 0.000350579)#0.0272748; 5
((W_muriae#0.00559365: 0.00775012	(W_tropicalis#0.00201853: 0.00697872	W_canadensis#0.0004356: 0.00697872)#0.00270316: 0.000771404)#0.0031939: 2.01388e-05	(W_sebi#0.00380654: 0.00743686	W_mellicola#0.00541857: 0.00743686)#0.00290876: 0.000333397)#0.0272748; 5
((W_muriae#0.00559365: 0.00775012	(W_tropicalis#0.00201853: 0.00706092	W_canadensis#0.0004356: 0.00706092)#0.00267168: 0.0006892)#0.000593953: 2.01388e-05	(W_sebi#0.00380654: 0.00733024	W_mellicola#0.00541857: 0.00733024)#0.00295107: 0.000440023)#0.024999; 5
(((W_sebi#0.0040537: 0.00780618	W_mellicola#0.00577039: 0.00780618)#0.000989214: 0.000454	(W_tropicalis#0.00214959: 0.00755103	W_canadensis#0.000463883: 0.00755103)#0.00283322: 0.000709143)#0.00232179: 1.45927e-05	W_muriae#0.00595683: 0.00827477)#0.0266221; 5
((W_muriae#0.00533542: 0.00733014	(W_tropicalis#0.00192534: 0.00674294	W_canadensis#0.000591953: 0.00674294)#0.00143146: 0.000587197)#0.00344343: 8.14189e-05	(W_sebi#0.00363082: 0.00707124	W_mellicola#0.00516843: 0.00707124)#0.00248301: 0.00034032)#0.0251572; 5
((W_muriae#0.00533542: 0.00728629	(W_sebi#0.00363082: 0.00713271	W_mellicola#0.00516843: 0.00713271)#0.0040371: 0.000153583)#0.00346416: 0.000125265	(W_tropicalis#0.00192534: 0.00683021	W_canadensis#0.000591953: 0.00683021)#0.00348006: 0.000581346)#0.026858; 5
((W_muriae#0.00533542: 0.00739825	(W_tropicalis#0.00192534: 0.00693278	W_canadensis#0.000591953: 0.00693278)#0.00342857: 0.000465473)#0.00341173: 1.33044e-05	(W_sebi#0.00363082: 0.00708366	W_mellicola#0.00516843: 0.00708366)#0.00406505: 0.000327899)#0.0240506; 5
(((W_sebi#0.00363082: 0.00697777	W_mellicola#0.00516843: 0.00697777)#0.00412674: 0.000420483	(W_tropicalis#0.00192534: 0.00696526	W_canadensis#0.000591953: 0.00696526)#0.00341259: 0.000432991)#0.00498782: 1.33044e-05	W_muriae#0.00533542: 0.00741156)#0.0225743; 5
(((W_sebi#0.00363082: 0.00709995	W_mellicola#0.00516843: 0.00709995)#0.00161203: 0.000264553	(W_tropicalis#0.0008878: 0.00688287	W_canadensis#0.000591953: 0.00688287)#0.0052583: 0.000481636)#0.00501067: 4.70553e-05	W_muriae#0.00533542: 0.00741156)#0.0212034; 5
(((W_sebi#0.00363082: 0.00713448	W_mellicola#0.00516843: 0.00713448)#0.00160423: 0.000254586	(W_tropicalis#0.00164539: 0.00698073	W_canadensis#0.000591953: 0.00698073)#0.00518458: 0.000408334)#0.00295115: 2.24895e-05	W_muriae#0.00533542: 0.00741156)#0.0229725; 5
(((W_sebi#0.00363082: 0.00713448	W_mellicola#0.00516843: 0.00713448)#0.00160423: 0.00019834	(W_tropicalis#0.0026592: 0.00690668	W_canadensis#0.000591953: 0.00690668)#0.0068345: 0.000426142)#0.0041544: 7.87351e-05	W_muriae#0.00533542: 0.00741156)#0.0235347; 5
(((W_sebi#0.00363082: 0.00713448	W_mellicola#0.00516843: 0.00713448)#0.00329339: 0.00019834	(W_tropicalis#0.0026592: 0.00684792	W_canadensis#0.000591953: 0.00684792)#0.00879536: 0.000484901)#0.0041544: 7.87351e-05	W_muriae#0.00533542: 0.00741156)#0.0262395; 5
(((W_sebi#0.00363082: 0.00718839	W_mellicola#0.00516843: 0.00718839)#0.0021044: 0.000144436	W_muriae#0.00533542: 0.00733282)#0.00208663: 7.87351e-05	(W_tropicalis#0.0026592: 0.00673938	W_canadensis#0.000591953: 0.00673938)#0.00893701: 0.000672174)#0.0262395; 5
(((W_sebi#0.00363082: 0.00718839	W_mellicola#0.00516843: 0.00718839)#0.00273823: 0.000144436	W_muriae#0.00533542: 0.00733282)#0.00208663: 7.87351e-05	(W_tropicalis#0.0026592: 0.00666239	W_canadensis#0.000591953: 0.00666239)#0.00775794: 0.000749164)#0.0262395; 5
(((W_sebi#0.00363082: 0.00718839	W_mellicola#0.00713247: 0.00718839)#0.00273823: 0.000222718	W_muriae#0.00533542: 0.0074111)#0.000837803: 4.52948e-07	(W_tropicalis#0.0026592: 0.00657556	W_canadensis#0.000591953: 0.00657556)#0.00786038: 0.000835993)#0.0287879; 5
(((W_sebi#0.00363082: 0.00718839	W_mellicola#0.00713247: 0.00718839)#0.00390147: 0.000222718	W_muriae#0.00533542: 0.0074111)#0.000185752: 4.52948e-07	(W_tropicalis#0.0026592: 0.00664606	W_canadensis#0.000591953: 0.00664606)#0.0066053: 0.000765499)#0.0262393; 5
(((W_sebi#0.00363082: 0.00726367	W_mellicola#0.00644243: 0.00726367)#0.00611877: 9.766e-05	W_muriae#0.00533542: 0.00736133)#0.00360865: 5.02325e-05	(W_tropicalis#0.0026592: 0.00656604	W_canadensis#0.000591953: 0.00656604)#0.00442461: 0.000845521)#0.0234479; 5
(((W_sebi#0.00243381: 0.00717095	W_mellicola#0.00644243: 0.00717095)#0.00349674: 0.000207374	W_muriae#0.00533542: 0.00737833)#0.00252793: 3.32321e-05	(W_tropicalis#0.0026592: 0.00663806	W_canadensis#0.000591953: 0.00663806)#0.00260725: 0.000773501)#0.0222834; 5
(((W_sebi#0.00352829: 0.00711143	W_mellicola#0.0055105: 0.00711143)#0.00673129: 0.0002669	W_muriae#0.00533542: 0.00737833)#0.000998292: 3.32321e-05	(W_tropicalis#0.0026592: 0.0066902	W_canadensis#0.000591953: 0.0066902)#0.00258692: 0.000721355)#0.0208907; 5
(((W_sebi#0.00352829: 0.00702627	W_mellicola#0.0055105: 0.00702627)#0.00512206: 0.000352055	W_muriae#0.00533542: 0.00737833)#0.00324465: 3.32321e-05	(W_tropicalis#0.0026592: 0.0066129	W_canadensis#0.000591953: 0.0066129)#0.00261716: 0.000798657)#0.0227816; 5
(((W_tropicalis#0.0026592: 0.00653129	W_canadensis#0.000591953: 0.00653129)#0.00422835: 0.000847036	W_muriae#0.00533542: 0.00737833)#0.00479562: 3.32321e-05	(W_sebi#0.00352829: 0.00711471	W_mellicola#0.0055105: 0.00711471)#0.00273294: 0.000296846)#0.0243501; 5
(((W_tropicalis#0.0026592: 0.00660981	W_canadensis#0.000591953: 0.00660981)#0.00417812: 0.000768518	W_muriae#0.00533542: 0.00737833)#0.00217494: 3.32321e-05	(W_sebi#0.00352829: 0.00704971	W_mellicola#0.0055105: 0.00704971)#0.00275814: 0.000361845)#0.0234337; 5
(((W_tropicalis#0.0026592: 0.00663138	W_canadensis#0.000591953: 0.00663138)#0.00165537: 0.00074695	(W_sebi#0.00352829: 0.00698679	W_mellicola#0.0071429: 0.00698679)#0.00278298: 0.000391536)#0.00217494: 3.32321e-05	W_muriae#0.00533542: 0.00741156)#0.0202725; 5
(((W_tropicalis#0.0026592: 0.00671979	W_canadensis#0.000591953: 0.00671979)#0.00163359: 0.000656879	(W_sebi#0.00352829: 0.0070692	W_mellicola#0.0071429: 0.0070692)#0.00529304: 0.00030747)#0.00217543: 3.48894e-05	W_muriae#0.00533542: 0.00741156)#0.0234027; 5
(((W_tropicalis#0.00467792: 0.00664703	W_canadensis#0.000653483: 0.00664703)#0.00165147: 0.000729636	(W_sebi#0.00352829: 0.00697872	W_mellicola#0.0071429: 0.00697872)#0.00536166: 0.000397951)#0.00217543: 4.05778e-05	W_muriae#0.00533542: 0.00741725)#0.0242579; 5
(((W_tropicalis#0.00423952: 0.0059534	W_canadensis#0.000592241: 0.0059534)#0.00151447: 0.00073195	W_muriae#0.0048354: 0.00668535)#0.000332905: 3.6775e-05	(W_sebi#0.00319763: 0.00637858	W_mellicola#0.00578865: 0.00637858)#0.00363953: 0.000343541)#0.0219845; 5
(((W_tropicalis#0.00423952: 0.00603423	W_canadensis#0.000324961: 0.00603423)#0.00149418: 0.000605057	W_muriae#0.0048354: 0.00663928)#0.00328229: 8.28404e-05	(W_sebi#0.00319763: 0.00644762	W_mellicola#0.0049235: 0.00644762)#0.00360056: 0.000274503)#0.0191304; 5
(((W_tropicalis#0.00338665: 0.00612966	W_canadensis#0.000324961: 0.00612966)#0.00147092: 0.00056046	W_muriae#0.0048354: 0.00669012)#0.00120454: 3.20051e-05	(W_sebi#0.00319763: 0.00636129	W_mellicola#0.0049235: 0.00636129)#0.00364943: 0.000360828)#0.0191304; 5
(((W_tropicalis#0.00338665: 0.00620362	W_canadensis#0.000324961: 0.00620362)#0.00145338: 0.000392634	W_muriae#0.0048354: 0.00659626)#0.00122168: 0.000125867	(W_sebi#0.00319763: 0.00639677	W_mellicola#0.0049235: 0.00639677)#0.00159231: 0.000325351)#0.0191304; 5
(((W_tropicalis#0.00130923: 0.00680743	W_canadensis#0.00035659: 0.00680743)#0.00395811: 0.00043085	W_muriae#0.00530604: 0.00723828)#0.00116812: 0.000138118	(W_sebi#0.00350886: 0.00708048	W_mellicola#0.00540271: 0.00708048)#0.0031017: 0.000295921)#0.0217014; 5
(((W_tropicalis#0.00130923: 0.0067373	W_canadensis#0.00035659: 0.0067373)#0.00399931: 0.000536871	W_muriae#0.00530604: 0.00727417)#0.00116236: 0.000102229	(W_sebi#0.00350886: 0.00703912	W_mellicola#0.00607014: 0.00703912)#0.00311992: 0.000337283)#0.0242574; 5
(((W_tropicalis#0.00115916: 0.00603546	W_canadensis#0.000315717: 0.00603546)#0.00229595: 0.000316538	W_muriae#0.00469785: 0.006352)#0.0025037: 0.000178901	(W_sebi#0.00310666: 0.00623228	W_mellicola#0.00537436: 0.00623228)#0.00140112: 0.000298622)#0.0199993; 5
(((W_tropicalis#0.00139132: 0.00611191	W_canadensis#0.000315717: 0.00611191)#0.00160622: 0.000283519	W_muriae#0.00469785: 0.00639543)#0.00157441: 0.000135465	(W_sebi#0.00310666: 0.00616108	W_mellicola#0.00537436: 0.00616108)#0.00283405: 0.000369817)#0.0199993; 5
(((W_tropicalis#0.00141011: 0.00619668	W_canadensis#0.000315717: 0.00619668)#0.00158425: 0.000198751	W_muriae#0.00469785: 0.00639543)#0.00323008: 0.000135465	(W_sebi#0.00310666: 0.00616108	W_mellicola#0.00537436: 0.00616108)#0.00283405: 0.000369817)#0.0224728; 5
(((W_tropicalis#0.00141011: 0.00624875	W_canadensis#0.000315717: 0.00624875)#0.00157105: 0.000146685	W_muriae#0.00469785: 0.00639543)#0.00323008: 0.000135465	(W_sebi#0.00310666: 0.00616108	W_mellicola#0.00537436: 0.00616108)#0.00283405: 0.000369817)#0.0224728; 5
(((W_muriae#0.00469785: 0.00632529	W_canadensis#0.000315717: 0.00632529)#0.00155204: 3.22567e-05	W_tropicalis#0.00141011: 0.00635755)#0.00324933: 0.000173351	(W_sebi#0.00310666: 0.00608755	W_mellicola#0.00537436: 0.00608755)#0.00286828: 0.000443352)#0.0194328; 5
(((W_muriae#0.00469785: 0.00632529	W_canadensis#0.000315717: 0.00632529)#0.00155204: 0.000146566	W_tropicalis#0.00141011: 0.00647186)#0.00105544: 5.90419e-05	(W_sebi#0.00310666: 0.00621327	W_mellicola#0.00537436: 0.00621327)#0.00281024: 0.000317629)#0.0194328; 5
(((W_muriae#0.00469785: 0.00625743	W_canadensis#0.000315717: 0.00625743)#0.00156887: 0.000158875	W_tropicalis#0.00141011: 0.00641631)#0.00109271: 0.000114589	(W_sebi#0.00310666: 0.00613192	W_mellicola#0.00537436: 0.00613192)#0.00155311: 0.000398982)#0.0221679; 5
(((W_muriae#0.00469785: 0.00637042	W_canadensis#0.000315717: 0.00637042)#0.00154104: 4.58886e-05	W_tropicalis#0.00141011: 0.00641631)#0.00119785: 0.000114589	(W_sebi#0.00310666: 0.00617363	W_mellicola#0.00537436: 0.00617363)#0.0036493: 0.000357272)#0.0202071; 5
(((W_muriae#0.00511174: 0.00690175	W_canadensis#0.000343532: 0.00690175)#0.00048217: 0.000110262	W_tropicalis#0.00153434: 0.00701201)#0.00237175: 9.42833e-05	(W_sebi#0.00338037: 0.00662439	W_mellicola#0.00584786: 0.00662439)#0.00402665: 0.000481902)#0.0235054; 5
(((W_muriae#0.00511174: 0.00682658	W_canadensis#0.000343532: 0.00682658)#0.00146413: 9.69405e-05	W_tropicalis#0.00153434: 0.00692352)#0.00240206: 0.000182766	(W_sebi#0.00338037: 0.00673184	W_mellicola#0.00584786: 0.00673184)#0.00182417: 0.000374446)#0.025356; 5
(((W_muriae#0.00511174: 0.00682658	W_canadensis#0.000343532: 0.00682658)#0.00146413: 9.69405e-05	W_tropicalis#0.00153434: 0.00692352)#0.0030356: 0.000182766	(W_sebi#0.00338037: 0.00673184	W_mellicola#0.00584786: 0.00673184)#0.00182417: 0.000374446)#0.0243214; 5
(((W_tropicalis#0.00153434: 0.00680348	W_canadensis#0.000343532: 0.00680348)#0.00373519: 1.47843e-05	W_muriae#0.00511174: 0.00681827)#0.00308246: 0.000288025	(W_sebi#0.00338037: 0.00673184	W_mellicola#0.00706805: 0.00673184)#0.00182417: 0.000374446)#0.0243214; 5
(((W_tropicalis#0.00153434: 0.00680348	W_canadensis#0.00060999: 0.00680348)#0.00488253: 0.000116522	W_muriae#0.00511174: 0.00692)#0.00535536: 0.000186288	(W_sebi#0.00338037: 0.00685119	W_mellicola#0.0052398: 0.00685119)#0.00179239: 0.000255098)#0.0243214; 5
(((W_tropicalis#0.00153434: 0.00684596	W_canadensis#0.00060999: 0.00684596)#0.00310474: 0.00013356	W_muriae#0.00511174: 0.00697952)#0.0053097: 0.000126775	(W_sebi#0.00338037: 0.00685119	W_mellicola#0.0052398: 0.00685119)#0.00331379: 0.000255098)#0.0218343; 5
(((W_tropicalis#0.00153434: 0.00688475	W_canadensis#0.00060999: 0.00688475)#0.00308724: 0.000157977	W_muriae#0.00511174: 0.00704273)#0.00526204: 6.3563e-05	(W_sebi#0.00338037: 0.00691018	W_mellicola#0.0052398: 0.00691018)#0.0032855: 0.000196107)#0.020787; 5
(((W_sebi#0.00338037: 0.00691018	W_mellicola#0.0052398: 0.00691018)#0.000952374: 7.70848e-05	W_muriae#0.00511174: 0.00698727)#0.00256653: 0.000119022	(W_tropicalis#0.00153434: 0.00688475	W_canadensis#0.000438685: 0.00688475)#0.00181249: 0.00022154)#0.0237642; 5
(((W_sebi#0.00338037: 0.00691018	W_mellicola#0.0052398: 0.00691018)#0.00169144: 0.000109417	W_muriae#0.00511174: 0.0070196)#0.00444187: 8.66903e-05	(W_tropicalis#0.00153434: 0.00681949	W_canadensis#0.000438685: 0.00681949)#0.00265712: 0.000286801)#0.0256037; 5
(((W_muriae#0.00511174: 0.00699014	W_mellicola#0.0052398: 0.00699014)#0.00332679: 0.000107834	W_sebi#0.00338037: 0.00709798)#0.00439282: 8.31168e-06	(W_tropicalis#0.00153434: 0.00691275	W_canadensis#0.000438685: 0.00691275)#0.00132556: 0.000193542)#0.0242762; 5
(((W_sebi#0.00338037: 0.00700337	W_mellicola#0.0052398: 0.00700337)#0.0033205: 8.06132e-06	W_muriae#0.00511174: 0.00701144)#0.00291745: 9.48549e-05	(W_tropicalis#0.00153434: 0.00696497	W_canadensis#0.000438685: 0.00696497)#0.00131563: 0.00014132)#0.0214696; 5
(((W_sebi#0.00338037: 0.00703391	W_mellicola#0.0052398: 0.00703391)#0.00172033: 4.87841e-05	W_muriae#0.0041862: 0.00708269)#0.0028881: 2.35965e-05	(W_tropicalis#0.00110694: 0.00696497	W_canadensis#0.000438685: 0.00696497)#0.00131563: 0.00014132)#0.0247612; 5
(((W_sebi#0.00338037: 0.00698471	W_muriae#0.0041862: 0.00698471)#0.00279361: 7.80318e-05	W_mellicola#0.0052398: 0.00706274)#0.00206868: 4.35457e-05	(W_tropicalis#0.00110694: 0.00688387	W_canadensis#0.000438685: 0.00688387)#0.00106368: 0.000222417)#0.0220369; 5
(((W_sebi#0.00338037: 0.00703857	W_mellicola#0.0052398: 0.00703857)#0.00185711: 2.41789e-05	W_muriae#0.0041862: 0.00706274)#0.00417861: 4.35457e-05	(W_tropicalis#0.00110694: 0.00679443	W_canadensis#0.000438685: 0.00679443)#0.00237794: 0.000311857)#0.0203983; 5
(((W_sebi#0.00338037: 0.00703857	W_mellicola#0.0052398: 0.00703857)#0.00185711: 5.91102e-05	W_muriae#0.0041862: 0.00709768)#0.00207841: 8.6145e-06	(W_tropicalis#0.00162355: 0.00688676	W_canadensis#0.000438685: 0.00688676)#0.00234606: 0.000219534)#0.0236982; 5
(((W_tropicalis#0.00162355: 0.00680993	W_canadensis#0.000438685: 0.00680993)#0.00237253: 0.000242289	W_muriae#0.0041862: 0.00705222)#0.00209181: 5.40715e-05	(W_sebi#0.00338037: 0.00703857	W_mellicola#0.0052398: 0.00703857)#0.000545213: 6.77247e-05)#0.0260692; 5
(((W_tropicalis#0.000909774: 0.00687492	W_canadensis#0.000438685: 0.00687492)#0.0023501: 0.000221918	(W_sebi#0.00338037: 0.00703857	W_mellicola#0.0052398: 0.00703857)#0.00109755: 5.82766e-05)#0.00207866: 9.44803e-06	W_muriae#0.0041862: 0.00710629)#0.0260692; 5
((W_mellicola#0.0052398: 0.00709353	(W_sebi#0.00338037: 0.00703857	(W_tropicalis#0.0021482: 0.00676422	W_canadensis#0.000438685: 0.00676422)#0.00238856: 0.000274347)#0.00114327: 5.49658e-05)#0.00207963: 1.27588e-05	W_muriae#0.0041862: 0.00710629)#0.0274691; 5
((W_sebi#0.00338037: 0.00709353	(W_mellicola#0.0052398: 0.00700244	(W_tropicalis#0.0021482: 0.00684085	W_canadensis#0.000438685: 0.00684085)#0.0023618: 0.000161592)#0.00114917: 9.10916e-05)#0.00207963: 1.27588e-05	W_muriae#0.0041862: 0.00710629)#0.0240414; 5
((W_sebi#0.00338037: 0.00709727	(W_mellicola#0.0052398: 0.00700244	(W_tropicalis#0.0021482: 0.00676838	W_canadensis#0.000438685: 0.00676838)#0.00444039: 0.000234064)#0.000808909: 9.48335e-05)#0.00207853: 9.01696e-06	W_muriae#0.0041862: 0.00710629)#0.0257073; 5
((W_mellicola#0.0052398: 0.00709727	(W_sebi#0.00338037: 0.00693251	(W_tropicalis#0.0021482: 0.00676838	W_canadensis#0.000438685: 0.00676838)#0.00252167: 0.000164137)#0.00118612: 0.00016476)#0.00444756: 9.01696e-06	W_muriae#0.0041862: 0.00710629)#0.0273319; 5
((W_muriae#0.0041862: 0.00707108	(W_sebi#0.00338037: 0.0069797	(W_tropicalis#0.0021482: 0.00684935	W_canadensis#0.000438685: 0.00684935)#0.000473714: 0.000130349)#0.00297852: 9.13858e-05)#0.00446404: 3.52062e-05	W_mellicola#0.0052398: 0.00710629)#0.0294443; 5
((W_muriae#0.0041862: 0.00707358	(W_sebi#0.00338037: 0.00706098	(W_tropicalis#0.0021482: 0.00682412	W_canadensis#0.000438685: 0.00682412)#0.000475465: 0.000236856)#0.00294423: 1.25968e-05)#0.00446246: 3.27132e-05	W_mellicola#0.0052398: 0.00710629)#0.0284113; 5
((W_muriae#0.0041862: 0.00707358	(W_canadensis#0.000438685: 0.00706098	(W_tropicalis#0.0021482: 0.00672138	W_sebi#0.00338037: 0.00672138)#0.00212899: 0.000339597)#0.000547688: 1.25968e-05)#0.00258015: 3.27132e-05	W_mellicola#0.0052398: 0.00710629)#0.0263941; 5
((W_canadensis#0.000438685: 0.00707572	(W_muriae#0.0041862: 0.00706098	(W_tropicalis#0.0021482: 0.00665494	W_sebi#0.00398651: 0.00665494)#0.00324909: 0.000406037)#0.000613324: 1.47352e-05)#0.00257937: 3.05748e-05	W_mellicola#0.0052398: 0.00710629)#0.0293948; 5
((W_canadensis#0.000403823: 0.00653319	(W_muriae#0.00385352: 0.00650816	(W_tropicalis#0.00197748: 0.00609001	W_sebi#0.00279958: 0.00609001)#0.0030086: 0.000418152)#0.00143543: 2.50227e-05)#0.00236721: 8.37206e-06	W_mellicola#0.0048234: 0.00654156)#0.0244116; 5
((W_canadensis#0.000403823: 0.00653319	W_mellicola#0.0048234: 0.00653319)#0.00236721: 8.37206e-06	(W_muriae#0.00445784: 0.00646331	(W_tropicalis#0.00197748: 0.00603152	W_sebi#0.00279958: 0.00603152)#0.00303777: 0.000431784)#0.00370707: 7.82501e-05)#0.0223648; 5
(((W_muriae#0.00481826: 0.00698586	(W_tropicalis#0.00213736: 0.00660579	W_sebi#0.00302593: 0.00660579)#0.00324032: 0.000380075)#0.00400678: 9.10268e-06	W_mellicola#0.00521336: 0.00699496)#0.00258289: 7.54739e-05	W_canadensis#0.000436472: 0.00707044)#0.0216569; 5
(((W_mellicola#0.00521336: 0.00700366	(W_tropicalis#0.00213736: 0.00655611	W_sebi#0.00302593: 0.00655611)#0.00326487: 0.000447551)#0.0039966: 2.11309e-05	W_muriae#0.00481826: 0.00702479)#0.00257192: 4.56445e-05	W_canadensis#0.000436472: 0.00707044)#0.0244104; 5
(((W_mellicola#0.00521336: 0.00700366	(W_tropicalis#0.00213736: 0.0065113	W_sebi#0.00302593: 0.0065113)#0.00218648: 0.000492358)#0.000687159: 2.11309e-05	W_canadensis#0.000436472: 0.00702479)#0.00257192: 4.56445e-05	W_muriae#0.00481826: 0.00707044)#0.0254289; 5
(((W_mellicola#0.00564499: 0.00758449	(W_tropicalis#0.00297588: 0.00713803	W_sebi#0.00327645: 0.00713803)#0.00233843: 0.000446457)#0.00290364: 1.91565e-05	W_muriae#0.00521717: 0.00760364)#0.00278586: 5.21737e-05	W_canadensis#0.000472608: 0.00765582)#0.0240442; 5
(((W_mellicola#0.00564499: 0.00758449	(W_tropicalis#0.00297588: 0.00708942	W_sebi#0.00327645: 0.00708942)#0.0034707: 0.000495062)#0.00290364: 4.88302e-05	W_muriae#0.00521717: 0.00763332)#0.00455089: 2.25e-05	W_canadensis#0.000472608: 0.00765582)#0.0240442; 5
(((W_mellicola#0.00564499: 0.00758449	(W_tropicalis#0.00297588: 0.00702627	W_sebi#0.00327645: 0.00702627)#0.00350189: 0.000558214)#0.00290364: 4.88302e-05	W_muriae#0.00521717: 0.00763332)#0.00355531: 1.85072e-05	W_canadensis#0.000472608: 0.00765182)#0.0249485; 5
(((W_mellicola#0.00564499: 0.00751899	W_muriae#0.00521717: 0.00751899)#0.00292893: 9.16618e-05	(W_tropicalis#0.00297588: 0.00695663	W_sebi#0.00327645: 0.00695663)#0.00353695: 0.000654027)#0.0035659: 4.11666e-05	W_canadensis#0.000472608: 0.00765182)#0.0249485; 5
(((W_mellicola#0.00638064: 0.0085832	(W_tropicalis#0.00152863: 0.00775015	W_sebi#0.00370343: 0.00775015)#0.00276664: 0.000833045)#0.0032781: 1.92676e-05	W_muriae#0.00589706: 0.00860247)#0.00120247: 4.65313e-05	W_canadensis#0.000534198: 0.008649)#0.0246214; 5
(((W_mellicola#0.00638064: 0.0085832	(W_tropicalis#0.00152863: 0.00768864	W_sebi#0.00370343: 0.00768864)#0.0045551: 0.000894558)#0.0032781: 1.07487e-05	W_canadensis#0.000671642: 0.00859395)#0.00120366: 5.50502e-05	W_muriae#0.00589706: 0.008649)#0.0231262; 5
((W_muriae#0.00589706: 0.00863222	W_canadensis#0.000671642: 0.00863222)#0.00119832: 1.67789e-05	(W_mellicola#0.00638064: 0.00862356	(W_tropicalis#0.00152863: 0.00760028	W_sebi#0.00370343: 0.00760028)#0.00460806: 0.00102328)#0.00114635: 2.54334e-05)#0.0207501; 5
((W_muriae#0.00589706: 0.00852931	W_canadensis#0.000671642: 0.00852931)#0.00121278: 0.000119685	(W_mellicola#0.00638064: 0.00855395	(W_tropicalis#0.000887467: 0.00767757	W_sebi#0.00370343: 0.00767757)#0.00456167: 0.000876382)#0.00115568: 9.50482e-05)#0.0226582; 5
((W_muriae#0.00589706: 0.0086016	W_canadensis#0.000935953: 0.0086016)#0.00120259: 4.73991e-05	(W_mellicola#0.00638064: 0.0084872	(W_tropicalis#0.000887467: 0.00776248	W_sebi#0.00370343: 0.00776248)#0.00256295: 0.000724727)#0.00290065: 0.000161794)#0.0244681; 5
((W_muriae#0.00542382: 0.00863904	W_canadensis#0.00104554: 0.00863904)#0.00119738: 9.96173e-06	(W_mellicola#0.00638064: 0.00858897	(W_tropicalis#0.00199687: 0.0076642	W_sebi#0.00370343: 0.0076642)#0.00457199: 0.000924768)#0.00286628: 6.00245e-05)#0.0244681; 5
(((W_mellicola#0.00638064: 0.0086069	(W_tropicalis#0.00199687: 0.00770591	W_sebi#0.00370343: 0.00770591)#0.00285353: 0.000900989)#0.00471759: 3.21377e-05	W_canadensis#0.00104554: 0.00863904)#0.00119738: 9.96173e-06	W_muriae#0.00542382: 0.008649)#0.0226628; 5
(((W_mellicola#0.00579989: 0.00773597	(W_tropicalis#0.000547119: 0.00695421	W_sebi#0.00336636: 0.00695421)#0.00261259: 0.000781758)#0.00433675: 0.000118933	W_canadensis#0.000980812: 0.0078549)#0.0025592: 6.89128e-06	W_muriae#0.00493016: 0.0078618)#0.0227842; 5
(((W_mellicola#0.00559044: 0.00750402	(W_tropicalis#0.000527361: 0.00660009	W_sebi#0.00324479: 0.00660009)#0.00255753: 0.000903923)#0.00192697: 6.72194e-05	W_canadensis#0.000945391: 0.00757123)#0.000833933: 6.64241e-06	W_muriae#0.00475212: 0.00757788)#0.0219614; 5
(((W_mellicola#0.00559044: 0.0074052	(W_tropicalis#0.000527361: 0.00649362	W_sebi#0.00324479: 0.00649362)#0.00462232: 0.00091158)#0.00433082: 0.000166033	W_canadensis#0.000945391: 0.00757123)#0.00303952: 6.64241e-06	W_muriae#0.00475212: 0.00757788)#0.0207147; 5
(((W_sebi#0.00324479: 0.00733727	(W_tropicalis#0.000527361: 0.00641747	W_mellicola#0.00559044: 0.00641747)#0.00227627: 0.000919799)#0.00322795: 0.000233965	W_canadensis#0.000945391: 0.00757123)#0.000379743: 6.64241e-06	W_muriae#0.00475212: 0.00757788)#0.0207147; 5
(((W_sebi#0.00268514: 0.00742043	(W_tropicalis#0.000527361: 0.00635144	W_mellicola#0.00559044: 0.00635144)#0.00229993: 0.00106898)#0.00433539: 6.38174e-05	W_canadensis#0.000945391: 0.00748424)#0.00206184: 9.36339e-05	W_muriae#0.00653075: 0.00757788)#0.0191555; 5
((W_muriae#0.00653075: 0.00737909	W_canadensis#0.000945391: 0.00737909)#0.00209122: 0.000198782	(W_sebi#0.00268514: 0.00752633	(W_tropicalis#0.000527361: 0.0064017	W_mellicola#0.00559044: 0.0064017)#0.00457823: 0.00112463)#0.00178135: 5.15493e-05)#0.0211697; 5
((W_muriae#0.00653075: 0.00732319	W_canadensis#0.000653692: 0.00732319)#0.00210718: 0.00025469	(W_sebi#0.00268514: 0.00757613	(W_tropicalis#0.000527361: 0.0062938	W_mellicola#0.00559044: 0.0062938)#0.00646821: 0.00128233)#0.000650163: 1.74701e-06)#0.0211697; 5
((W_muriae#0.0052814: 0.00738649	W_canadensis#0.000653692: 0.00738649)#0.00208912: 0.000191387	(W_tropicalis#0.000527361: 0.00757613	(W_sebi#0.00268514: 0.00634667	W_mellicola#0.00559044: 0.00634667)#0.00641433: 0.00122946)#0.000867607: 1.74701e-06)#0.0193579; 5
(W_tropicalis#0.000527361: 0.00757788	((W_muriae#0.0052814: 0.00740177	W_canadensis#0.000653692: 0.00740177)#0.00208481: 0.00017436	(W_sebi#0.00268514: 0.00634667	W_mellicola#0.00559044: 0.00634667)#0.00453793: 0.00122946)#0.00181666: 1.74701e-06)#0.0193579; 5
(W_tropicalis#0.000527361: 0.00757788	((W_muriae#0.0052814: 0.00747657	W_canadensis#0.000653692: 0.00747657)#0.00206395: 9.95597e-05	(W_sebi#0.00268514: 0.00640791	W_mellicola#0.00559044: 0.00640791)#0.00449457: 0.00116822)#0.00123629: 1.74701e-06)#0.0216455; 5
(W_tropicalis#0.000527361: 0.00757788	(((W_sebi#0.00268514: 0.00636178	W_mellicola#0.00559044: 0.00636178)#0.00452715: 0.00102826	W_canadensis#0.000504147: 0.00739004)#0.00208812: 0.000162712	W_muriae#0.0052814: 0.00755275)#0.00144896: 2.51252e-05)#0.0199049; 5
(W_tropicalis#0.000527361: 0.00757788	(((W_canadensis#0.000504147: 0.00630596	W_mellicola#0.00559044: 0.00630596)#0.00529961: 0.00100682	W_sebi#0.00268514: 0.00731278)#0.003458: 0.000260522	W_muriae#0.0052814: 0.0075733)#0.000649564: 4.57691e-06)#0.0224811; 5
(W_tropicalis#0.00058851: 0.00845655	(((W_canadensis#0.000562604: 0.00716915	W_sebi#0.00299649: 0.00716915)#0.00333984: 0.00109214	W_mellicola#0.00623866: 0.00826129)#0.00234654: 0.000111269	W_muriae#0.00690248: 0.00837256)#0.00270049: 8.39918e-05)#0.026681; 5
(W_tropicalis#0.000564535: 0.00845655	(((W_canadensis#0.000562604: 0.00712894	W_sebi#0.00299649: 0.00712894)#0.00409484: 0.00113235	W_mellicola#0.00623866: 0.00826129)#0.00234654: 7.77549e-05	W_muriae#0.00690248: 0.00833905)#0.00271134: 0.000117506)#0.0240056; 5
(W_tropicalis#0.000564535: 0.00845655	(((W_mellicola#0.00623866: 0.00721209	W_sebi#0.00354057: 0.00721209)#0.00404763: 0.0010492	W_canadensis#0.000562604: 0.00826129)#0.00234654: 7.77549e-05	W_muriae#0.00645689: 0.00833905)#0.00271134: 0.000117506)#0.0240056; 5
(W_tropicalis#0.000564535: 0.00845655	((W_muriae#0.00645689: 0.00823819	W_canadensis#0.000562604: 0.00823819)#0.00235312: 0.000150692	(W_mellicola#0.00623866: 0.00721209	W_sebi#0.00354057: 0.00721209)#0.00404763: 0.00117679)#0.00269524: 6.7671e-05)#0.0215489; 5
((W_muriae#0.00645689: 0.0081898	W_canadensis#0.000562604: 0.0081898)#0.00419378: 0.000266757	(W_tropicalis#0.00180536: 0.00841936	(W_mellicola#0.00623866: 0.00725376	W_sebi#0.00354057: 0.00725376)#0.00402437: 0.00116559)#0.00361902: 3.71953e-05)#0.0239692; 5
(W_tropicalis#0.00180536: 0.00845655	((W_muriae#0.00645689: 0.00813224	W_canadensis#0.000562604: 0.00813224)#0.00590035: 0.000287115	(W_mellicola#0.00623866: 0.00725376	W_sebi#0.00354057: 0.00725376)#0.00402437: 0.00116559)#0.00157653: 3.71953e-05)#0.0239692; 5
((W_mellicola#0.00623866: 0.00736782	W_sebi#0.00354057: 0.00736782)#0.00238977: 0.00108874	((W_muriae#0.00645689: 0.00820518	W_canadensis#0.000562604: 0.00820518)#0.0058479: 0.000164827	W_tropicalis#0.00180536: 0.00837001)#0.00044991: 8.65431e-05)#0.0223421; 5
((W_mellicola#0.00623866: 0.00731413	W_sebi#0.00354057: 0.00731413)#0.00240731: 0.00114242	((W_muriae#0.00645689: 0.00824887	W_canadensis#0.000562604: 0.00824887)#0.00404221: 0.000121142	W_tropicalis#0.00180536: 0.00837001)#0.00340438: 8.65431e-05)#0.0223421; 5
((W_mellicola#0.00623866: 0.00741792	W_sebi#0.00354057: 0.00741792)#0.0040513: 0.00103863	((W_muriae#0.00645689: 0.00816711	W_tropicalis#0.00180536: 0.00816711)#0.00408268: 0.000119867	W_canadensis#0.000562604: 0.00828698)#0.00246272: 0.000169574)#0.0223421; 5
((W_mellicola#0.00623866: 0.00734981	W_sebi#0.0049718: 0.00734981)#0.00408885: 0.00110674	((W_muriae#0.00645689: 0.00819747	W_canadensis#0.000562604: 0.00819747)#0.00406756: 0.000130263	W_tropicalis#0.00180536: 0.00832774)#0.00245067: 0.000128816)#0.0210353; 5
((W_mellicola#0.00623866: 0.00727434	W_sebi#0.0049718: 0.00727434)#0.00413126: 0.00118221	((W_muriae#0.00645689: 0.00824866	W_tropicalis#0.00180536: 0.00824866)#0.00131972: 7.58344e-06	W_canadensis#0.000895082: 0.00825624)#0.00247189: 0.000200308)#0.0237266; 5
((W_mellicola#0.00623866: 0.00718965	W_sebi#0.0049718: 0.00718965)#0.00229793: 0.00126691	((W_muriae#0.00537555: 0.00815336	W_tropicalis#0.00180536: 0.00815336)#0.00133514: 0.000172421	W_canadensis#0.000895082: 0.00832578)#0.00245125: 0.000130773)#0.0258416; 5
((W_mellicola#0.00623866: 0.0071207	W_sebi#0.00309126: 0.0071207)#0.00232018: 0.00133586	((W_canadensis#0.000895082: 0.00813393	W_tropicalis#0.00180536: 0.00813393)#0.00133833: 0.000191849	W_muriae#0.00537555: 0.00832578)#0.00245125: 0.000130773)#0.0258416; 5
((W_mellicola#0.00623866: 0.00720844	W_sebi#0.00309126: 0.00720844)#0.00405286: 0.00124811	((W_canadensis#0.000895082: 0.00822372	W_tropicalis#0.00180536: 0.00822372)#0.00132372: 0.000179242	W_muriae#0.00537555: 0.00840296)#0.00453439: 5.35897e-05)#0.0228757; 5
((W_mellicola#0.00550306: 0.00628812	W_sebi#0.00419954: 0.00628812)#0.00502567: 0.00117367	((W_canadensis#0.000789542: 0.00725406	W_tropicalis#0.00159248: 0.00725406)#0.00116764: 0.000175715	W_muriae#0.00474171: 0.00742977)#0.00399026: 3.20278e-05)#0.022746; 5
((W_mellicola#0.00629529: 0.00711	W_sebi#0.00480411: 0.00711)#0.0058166: 0.00142602	((W_canadensis#0.000903206: 0.00837685	W_tropicalis#0.00182174: 0.00837685)#0.00132322: 0.000114943	W_muriae#0.00542434: 0.00849179)#0.00741537: 4.4227e-05)#0.0237352; 5
(W_muriae#0.00481767: 0.00758133	((W_canadensis#0.00080219: 0.00743996	W_tropicalis#0.00161799: 0.00743996)#0.00105145: 0.000140447	(W_mellicola#0.00559121: 0.00636814	W_sebi#0.00426681: 0.00636814)#0.00364588: 0.00121227)#0.00809576: 9.21574e-07)#0.0194881; 5
(W_muriae#0.00481767: 0.00758133	((W_canadensis#0.00080219: 0.00736804	W_tropicalis#0.00161799: 0.00736804)#0.00106171: 0.000118995	(W_mellicola#0.00559121: 0.00645167	W_sebi#0.00327292: 0.00645167)#0.00505045: 0.00103536)#0.00819672: 9.42951e-05)#0.0205194; 5
(W_muriae#0.00481767: 0.00758133	((W_canadensis#0.00080219: 0.00736804	W_tropicalis#0.00161799: 0.00736804)#0.00106171: 5.36057e-05	(W_mellicola#0.00559121: 0.00652157	W_sebi#0.00327292: 0.00652157)#0.00315331: 0.000900077)#0.00624251: 0.000159684)#0.0205194; 5
(W_muriae#0.00481767: 0.00758133	((W_canadensis#0.00080219: 0.00739099	W_tropicalis#0.00161799: 0.00739099)#0.000710477: 2.0704e-05	(W_mellicola#0.00559121: 0.0065878	W_sebi#0.00327292: 0.0065878)#0.0031216: 0.00082389)#0.00625089: 0.000169635)#0.0188781; 5
(W_muriae#0.00481767: 0.00758133	((W_canadensis#0.00080219: 0.00737475	W_tropicalis#0.00161799: 0.00737475)#0.000712042: 4.15968e-05	(W_mellicola#0.00559121: 0.00650709	W_sebi#0.00327292: 0.00650709)#0.00316032: 0.000909263)#0.00624696: 0.000164979)#0.0206689; 5
(W_muriae#0.00481767: 0.00758133	((W_canadensis#0.00080219: 0.00732094	W_tropicalis#0.00101537: 0.00732094)#0.000517691: 0.000129845	(W_mellicola#0.00559121: 0.00645546	W_sebi#0.00327292: 0.00645546)#0.00557575: 0.000995325)#0.00345962: 0.000130547)#0.0206689; 5
(W_muriae#0.00481767: 0.00758133	((W_canadensis#0.00080219: 0.007237	W_tropicalis#0.00140869: 0.007237)#0.000827546: 0.000213785	(W_mellicola#0.00559121: 0.0063996	W_sebi#0.00384051: 0.0063996)#0.00562441: 0.00105118)#0.00345962: 0.000130547)#0.0206689; 5
(W_muriae#0.00407579: 0.00709272	((W_canadensis#0.000763301: 0.00681106	W_tropicalis#0.0013179: 0.00681106)#0.00340087: 0.000159529	(W_mellicola#0.00523086: 0.00600493	W_sebi#0.00359299: 0.00600493)#0.00304951: 0.000965656)#0.00323665: 0.000122134)#0.0182094; 5
(W_muriae#0.00407579: 0.00709272	((W_canadensis#0.000524434: 0.00673124	W_tropicalis#0.0013179: 0.00673124)#0.0034412: 0.000169118	(W_mellicola#0.00523086: 0.00598775	W_sebi#0.00359299: 0.00598775)#0.00305826: 0.000912602)#0.00326959: 0.000192364)#0.0202732; 5
(W_muriae#0.00474997: 0.00826592	((W_canadensis#0.000611181: 0.00784465	W_tropicalis#0.00153589: 0.00784465)#0.00401041: 0.000197092	(W_mellicola#0.0060961: 0.00704469	W_sebi#0.00418731: 0.00704469)#0.00353048: 0.000997049)#0.00381042: 0.000224182)#0.0236266; 5
(W_muriae#0.00448078: 0.00779748	((W_canadensis#0.000576544: 0.00745794	W_tropicalis#0.00144885: 0.00745794)#0.00184681: 0.000128064	(W_mellicola#0.00575062: 0.00661573	W_sebi#0.00454279: 0.00661573)#0.00334536: 0.00097027)#0.00359447: 0.000211478)#0.020791; 5
(W_muriae#0.00492975: 0.00857879	((W_canadensis#0.000634314: 0.00811454	W_tropicalis#0.00159403: 0.00811454)#0.0011834: 0.000194003	(W_mellicola#0.00632684: 0.00734915	W_sebi#0.00499798: 0.00734915)#0.00364526: 0.00095939)#0.00397253: 0.000270253)#0.0228743; 5
(W_muriae#0.00492975: 0.00857879	((W_canadensis#0.000634314: 0.00819496	W_tropicalis#0.00159403: 0.00819496)#0.0022332: 4.31262e-05	(W_mellicola#0.00632684: 0.00745423	W_sebi#0.00499798: 0.00745423)#0.00459077: 0.000783862)#0.00189375: 0.000340702)#0.0228743; 5
(W_muriae#0.00492975: 0.00848643	(((W_mellicola#0.00632684: 0.00750335	W_sebi#0.00499798: 0.00750335)#0.00456071: 0.000725694	W_tropicalis#0.00159403: 0.00822904)#0.00403275: 9.64134e-05	W_canadensis#0.000634314: 0.00832546)#0.00187388: 0.000160973)#0.0220633; 5
(W_muriae#0.00492975: 0.00848643	(((W_mellicola#0.00838513: 0.00758687	W_sebi#0.00499798: 0.00758687)#0.00451051: 0.000546504	W_tropicalis#0.00159403: 0.00813337)#0.00275441: 0.000192084	W_canadensis#0.000634314: 0.00832546)#0.00406943: 0.000160973)#0.0220633; 5
(W_muriae#0.00492975: 0.00853323	(((W_mellicola#0.00709901: 0.00756123	W_sebi#0.00499798: 0.00756123)#0.00228206: 0.000572142	W_tropicalis#0.00161246: 0.00813337)#0.00275441: 0.00030537	W_canadensis#0.000634314: 0.00843874)#0.00210164: 9.44919e-05)#0.0196313; 5
(W_muriae#0.00492975: 0.00853323	(((W_mellicola#0.00652569: 0.00747767	W_sebi#0.00499798: 0.00747767)#0.00304712: 0.000763822	W_tropicalis#0.00161246: 0.00824149)#0.00271827: 0.000136037	W_canadensis#0.000634314: 0.00837753)#0.002117: 0.000155707)#0.0221794; 5
(W_muriae#0.00492975: 0.00853323	(((W_mellicola#0.0085708: 0.00750917	W_sebi#0.00499798: 0.00750917)#0.00562842: 0.000780463	W_tropicalis#0.00161246: 0.00828963)#0.00270249: 0.000165097	W_canadensis#0.000634314: 0.00845473)#0.00209767: 7.85072e-05)#0.0251819; 5
(W_muriae#0.00492975: 0.00853323	(((W_mellicola#0.0085708: 0.00761597	W_sebi#0.00499798: 0.00761597)#0.00377584: 0.000635668	W_tropicalis#0.00161246: 0.00825164)#0.00271493: 0.000203084	W_canadensis#0.000634314: 0.00845473)#0.00209767: 7.85072e-05)#0.0229957; 5
(W_muriae#0.00492975: 0.00853323	(((W_mellicola#0.00747149: 0.00757263	W_sebi#0.00499798: 0.00757263)#0.00379745: 0.000730089	W_tropicalis#0.00161246: 0.00830272)#0.00478619: 0.000208557	W_canadensis#0.000634314: 0.00851128)#0.00208373: 2.19571e-05)#0.0219967; 5
(W_muriae#0.00492975: 0.00853323	(((W_mellicola#0.00747149: 0.00752589	W_sebi#0.00499798: 0.00752589)#0.00382104: 0.000732541	W_tropicalis#0.00161246: 0.00825843)#0.00620702: 0.000162618	W_canadensis#0.000291659: 0.00842105)#0.00103746: 0.000112188)#0.0219967; 5
(W_muriae#0.00492975: 0.00853323	(((W_mellicola#0.00747149: 0.00756991	W_tropicalis#0.00161246: 0.00756991)#0.00379882: 0.000662224	W_sebi#0.00284321: 0.00823213)#0.00447029: 0.000188915	W_canadensis#0.000291659: 0.00842105)#0.00103746: 0.000112188)#0.0198619; 5
(W_muriae#0.00464361: 0.00803793	(((W_mellicola#0.00703782: 0.00713052	W_tropicalis#0.00151887: 0.00713052)#0.00357832: 0.000534575	W_sebi#0.00413714: 0.0076651)#0.00629458: 0.000267161	W_canadensis#0.00027473: 0.00793226)#0.000977237: 0.000105676)#0.020522; 5
(W_muriae#0.00464361: 0.00803793	(((W_mellicola#0.00703782: 0.00722207	W_tropicalis#0.00151887: 0.00722207)#0.00193121: 0.000531196	W_sebi#0.00413714: 0.00775326)#0.006223: 0.000266266	W_canadensis#0.00027473: 0.00801953)#0.0012766: 1.84055e-05)#0.020522; 5
(W_muriae#0.00464361: 0.00803793	(((W_mellicola#0.00598225: 0.00725949	W_tropicalis#0.00151887: 0.00725949)#0.00192125: 0.000443569	W_sebi#0.002871: 0.00770306)#0.00626356: 0.000316472	W_canadensis#0.00027473: 0.00801953)#0.0012766: 1.84055e-05)#0.0231678; 5
(W_muriae#0.00464361: 0.00803793	(((W_mellicola#0.00598225: 0.0071604	W_sebi#0.002871: 0.0071604)#0.00194784: 0.000486495	W_tropicalis#0.000708557: 0.0076469)#0.00444277: 0.000343059	W_canadensis#0.00027473: 0.00798996)#0.00128132: 4.79758e-05)#0.0231678; 5
(W_muriae#0.00464361: 0.00803793	(((W_mellicola#0.00598225: 0.00722346	W_sebi#0.002871: 0.00722346)#0.00193083: 0.000314822	W_tropicalis#0.000708557: 0.00753828)#0.0060685: 0.000451674	W_canadensis#0.00027473: 0.00798996)#0.00210138: 4.79758e-05)#0.0216462; 5
(W_muriae#0.00464361: 0.00803793	(((W_mellicola#0.00598225: 0.00730252	W_sebi#0.002871: 0.00730252)#0.00300879: 0.00017511	W_tropicalis#0.000708557: 0.00747763)#0.00611773: 0.00051233	W_canadensis#0.00027473: 0.00798996)#0.00210138: 4.79758e-05)#0.0208147; 5
(W_muriae#0.00464361: 0.00803793	(((W_mellicola#0.00598225: 0.00736187	W_sebi#0.002871: 0.00736187)#0.00298453: 0.000179901	W_tropicalis#0.00174782: 0.00754178)#0.0036182: 0.000488168	W_canadensis#0.00027473: 0.00802994)#0.00454455: 7.98938e-06)#0.0220472; 5
(W_muriae#0.00464361: 0.00803793	(((W_tropicalis#0.00174782: 0.0074171	W_sebi#0.002871: 0.0074171)#0.00296231: 0.000124675	W_mellicola#0.00598225: 0.00754178)#0.0036182: 0.000488168	W_canadensis#0.00027473: 0.00802994)#0.00234474: 7.98938e-06)#0.0205396; 5
(W_muriae#0.00464361: 0.00803793	((W_canadensis#0.00027473: 0.00759774	W_mellicola#0.00598225: 0.00759774)#0.00359155: 0.000432201	(W_tropicalis#0.00174782: 0.00748366	W_sebi#0.002871: 0.00748366)#0.00512215: 0.000546288)#0.00234474: 7.98938e-06)#0.0220225; 5
(W_muriae#0.00464361: 0.00803793	((W_canadensis#0.00027473: 0.00771624	W_mellicola#0.00598225: 0.00771624)#0.00138425: 0.0003137	(W_tropicalis#0.00174782: 0.0075737	W_sebi#0.00222517: 0.0075737)#0.00379371: 0.000456248)#0.00104971: 7.98938e-06)#0.0210786; 5
(W_muriae#0.00487927: 0.00844585	((W_canadensis#0.000288672: 0.00810783	W_mellicola#0.00628584: 0.00810783)#0.00305508: 0.00032962	(W_tropicalis#0.00183652: 0.00786816	W_sebi#0.0023381: 0.00786816)#0.00403177: 0.000569289)#0.00110298: 8.39483e-06)#0.0206382; 5
((W_canadensis#0.000288672: 0.00818368	W_mellicola#0.00628584: 0.00818368)#0.00134313: 0.000262168	(W_muriae#0.00487927: 0.00843745	(W_tropicalis#0.00183652: 0.007813	W_sebi#0.0023381: 0.007813)#0.00406024: 0.000624447)#0.000491265: 8.39483e-06)#0.021685; 5
((W_canadensis#0.000266299: 0.00750987	W_mellicola#0.00579868: 0.00750987)#0.00249086: 0.000281405	(W_muriae#0.00450112: 0.00778354	(W_tropicalis#0.00169419: 0.00715383	W_sebi#0.00215689: 0.00715383)#0.00151636: 0.000629702)#0.00213978: 7.74422e-06)#0.0219309; 5
((W_canadensis#0.000266299: 0.00742956	W_mellicola#0.00579868: 0.00742956)#0.00251778: 0.000361721	(W_muriae#0.00450112: 0.0077401	(W_tropicalis#0.00169419: 0.00706874	W_sebi#0.00215689: 0.00706874)#0.00379785: 0.000671366)#0.00215178: 5.11762e-05)#0.0200253; 5
(W_muriae#0.00450112: 0.00779128	((W_canadensis#0.00179128: 0.00734247	W_mellicola#0.00579868: 0.00734247)#0.00254765: 0.000367311	(W_tropicalis#0.00169419: 0.00715977	W_sebi#0.00215689: 0.00715977)#0.00304372: 0.000550013)#0.00216025: 8.14979e-05)#0.021635; 5
(W_muriae#0.00450112: 0.00779128	((W_canadensis#0.00179128: 0.00727557	W_mellicola#0.00579868: 0.00727557)#0.00257107: 0.00036963	(W_tropicalis#0.000806459: 0.00721856	W_sebi#0.00215689: 0.00721856)#0.00301893: 0.000426639)#0.0021785: 0.000146083)#0.021635; 5
((W_canadensis#0.00209756: 0.00861999	W_mellicola#0.00679013: 0.00861999)#0.001888: 0.000503438	(W_muriae#0.00527072: 0.00903962	(W_tropicalis#0.00175373: 0.00858302	W_sebi#0.00252567: 0.00858302)#0.00115606: 0.000456595)#0.00252635: 8.38125e-05)#0.0253341; 5
((W_tropicalis#0.00175373: 0.00865459	W_sebi#0.00252567: 0.00865459)#0.00105473: 0.000468833	(W_muriae#0.00527072: 0.00903962	(W_canadensis#0.00209756: 0.0085776	W_mellicola#0.00679013: 0.0085776)#0.00189733: 0.000462019)#0.00252635: 8.38125e-05)#0.0282254; 5
((W_tropicalis#0.00175373: 0.00859699	W_sebi#0.00252567: 0.00859699)#0.00375647: 0.000526441	(W_muriae#0.00527072: 0.00903962	(W_canadensis#0.00209756: 0.00863271	W_mellicola#0.00679013: 0.00863271)#0.00389946: 0.000406911)#0.00252635: 8.38125e-05)#0.027004; 5
((W_canadensis#0.00209756: 0.00871244	W_mellicola#0.00560789: 0.00871244)#0.00386378: 0.000410991	(W_muriae#0.00527072: 0.00899142	(W_tropicalis#0.00175373: 0.00851604	W_sebi#0.00252567: 0.00851604)#0.00379218: 0.000475378)#0.00253989: 0.000132007)#0.029241; 5
((W_canadensis#0.00209756: 0.00864539	W_mellicola#0.00560789: 0.00864539)#0.00497321: 0.000478041	(W_muriae#0.00527072: 0.0090393	(W_tropicalis#0.00175373: 0.00855283	W_sebi#0.00314236: 0.00855283)#0.00377587: 0.000486472)#0.00252644: 8.41292e-05)#0.029241; 5
((W_canadensis#0.000971894: 0.00723483	W_mellicola#0.00473576: 0.00723483)#0.00244438: 0.000469726	(W_muriae#0.00445102: 0.00756547	(W_tropicalis#0.00148099: 0.00712066	W_sebi#0.00265366: 0.00712066)#0.00142996: 0.00044481)#0.00215272: 0.00013909)#0.0246935; 5
((W_canadensis#0.000971894: 0.0073131	W_mellicola#0.00473576: 0.0073131)#0.00241822: 0.000391459	(W_muriae#0.00445102: 0.00756547	(W_tropicalis#0.00148099: 0.00712066	W_sebi#0.00265366: 0.00712066)#0.000774064: 0.00044481)#0.00215272: 0.00013909)#0.0223918; 5
((W_canadensis#0.000996248: 0.00737218	W_mellicola#0.00473576: 0.00737218)#0.00239884: 0.000332379	(W_muriae#0.00445102: 0.00756547	(W_tropicalis#0.00148099: 0.00717512	W_sebi#0.00265366: 0.00717512)#0.00209189: 0.000390351)#0.00215272: 0.00013909)#0.0202871; 5
((W_canadensis#0.000996248: 0.00743884	W_mellicola#0.00473576: 0.00743884)#0.00237735: 0.000265716	(W_muriae#0.00445102: 0.00756547	(W_tropicalis#0.00223076: 0.00721958	W_sebi#0.00265366: 0.00721958)#0.00207901: 0.000345885)#0.00215272: 0.00013909)#0.0222821; 5
((W_canadensis#0.000996248: 0.00752081	W_mellicola#0.00473576: 0.00752081)#0.00235143: 0.000183745	(W_muriae#0.00445102: 0.00764644	(W_tropicalis#0.00223076: 0.00734022	W_sebi#0.00265366: 0.00734022)#0.00424028: 0.00030622)#0.00212992: 5.81196e-05)#0.0204987; 5
((W_canadensis#0.00116004: 0.00883015	W_mellicola#0.00551437: 0.00883015)#0.00271545: 0.000141126	(W_muriae#0.00518281: 0.00894098	(W_tropicalis#0.00259752: 0.00848209	W_sebi#0.00308995: 0.00848209)#0.00210793: 0.000458886)#0.00246974: 3.02913e-05)#0.0238689; 5
((W_canadensis#0.0012496: 0.00787921	W_mellicola#0.00489376: 0.00787921)#0.00239674: 8.24036e-05	(W_muriae#0.00459952: 0.00793473	(W_tropicalis#0.00230518: 0.0075826	W_sebi#0.0027422: 0.0075826)#0.00328437: 0.000352129)#0.00219178: 2.68822e-05)#0.0198278; 5
((W_canadensis#0.00171934: 0.00787921	W_mellicola#0.00489376: 0.00787921)#0.00239674: 8.24036e-05	(W_muriae#0.00459952: 0.00795828	(W_tropicalis#0.00230518: 0.00765257	W_sebi#0.0027422: 0.00765257)#0.00145174: 0.000305707)#0.00110541: 3.33295e-06)#0.0217128; 5
((W_canadensis#0.00171934: 0.00784523	W_mellicola#0.00601868: 0.00784523)#0.000360018: 0.000116378	(W_tropicalis#0.00230518: 0.00795828	(W_muriae#0.00459952: 0.00756392	W_sebi#0.0027422: 0.00756392)#0.00347872: 0.000394354)#0.00110541: 3.33295e-06)#0.0217128; 5
(W_tropicalis#0.00230518: 0.00796161	((W_canadensis#0.00171934: 0.00793219	W_mellicola#0.00601868: 0.00793219)#0.00209079: 1.88009e-05	(W_muriae#0.00459952: 0.00750136	W_sebi#0.0027422: 0.00750136)#0.00483579: 0.000449635)#0.00317883: 1.06163e-05)#0.0217128; 5
(W_tropicalis#0.00109529: 0.00796161	((W_canadensis#0.00122087: 0.00790409	W_mellicola#0.00601868: 0.00790409)#0.00209823: 4.69094e-05	(W_muriae#0.00459952: 0.0075407	W_sebi#0.0027422: 0.0075407)#0.00652942: 0.000410294)#0.000802321: 1.06163e-05)#0.023628; 5
(W_tropicalis#0.00109529: 0.00796161	((W_canadensis#0.00122087: 0.00779255	W_mellicola#0.00601868: 0.00779255)#0.000461892: 0.000158443	(W_muriae#0.00459952: 0.00760001	W_sebi#0.0027422: 0.00760001)#0.00893699: 0.000350985)#0.000802321: 1.06163e-05)#0.023628; 5
(W_tropicalis#0.00109529: 0.00796161	((W_canadensis#0.00122087: 0.00786567	W_mellicola#0.00601868: 0.00786567)#0.00118365: 7.84847e-05	(W_muriae#0.00459952: 0.0076801	W_sebi#0.0027422: 0.0076801)#0.0100142: 0.000264062)#0.00320522: 1.74525e-05)#0.0252544; 5
(W_tropicalis#0.00114578: 0.00832861	((W_canadensis#0.00168314: 0.00813305	W_mellicola#0.00629612: 0.00813305)#0.0012527: 0.000132187	(W_muriae#0.00481154: 0.00796539	W_sebi#0.0028686: 0.00796539)#0.0105662: 0.000299841)#0.00458932: 6.33741e-05)#0.0248784; 5
(W_tropicalis#0.00114578: 0.00832861	((W_canadensis#0.00168314: 0.00821803	W_mellicola#0.00629612: 0.00821803)#0.00163788: 9.05945e-05	(W_muriae#0.00481154: 0.00803184	W_sebi#0.0028686: 0.00803184)#0.0115383: 0.000276789)#0.00542565: 1.99844e-05)#0.0248784; 5
(W_tropicalis#0.00102199: 0.00742881	((W_canadensis#0.000539963: 0.00723974	W_mellicola#0.0056159: 0.00723974)#0.00147918: 0.000111091	(W_muriae#0.00429171: 0.00709473	W_sebi#0.00255868: 0.00709473)#0.00945782: 0.000256108)#0.00487907: 7.79716e-05)#0.0202223; 5
(W_tropicalis#0.00102199: 0.00742881	((W_canadensis#0.0019328: 0.00726778	W_mellicola#0.0056159: 0.00726778)#0.00229294: 0.000159558	(W_muriae#0.00429171: 0.00709473	W_sebi#0.00255868: 0.00709473)#0.00692575: 0.000332615)#0.00223845: 1.46432e-06)#0.0179227; 5
(W_tropicalis#0.00102199: 0.00742881	((W_canadensis#0.0019328: 0.00722112	W_mellicola#0.0056159: 0.00722112)#0.00460089: 0.000189208	(W_muriae#0.00429171: 0.0070362	W_sebi#0.00255868: 0.0070362)#0.00698336: 0.000374129)#0.00224359: 1.84826e-05)#0.0199216; 5
(W_tropicalis#0.00102199: 0.00742881	((W_canadensis#0.0019328: 0.00715039	(W_muriae#0.00429171: 0.0070362	W_sebi#0.00255868: 0.0070362)#0.00408422: 0.000114194)#0.00289536: 0.000217727	W_mellicola#0.0056159: 0.00736812)#0.00225644: 6.0691e-05)#0.0215651; 5
(W_tropicalis#0.00220804: 0.00742881	((W_canadensis#0.0019328: 0.00710491	(W_muriae#0.00429171: 0.00693777	W_sebi#0.00255868: 0.00693777)#0.00507292: 0.000167141)#0.00291389: 0.000291993	W_mellicola#0.0056159: 0.0073969)#0.00224766: 3.1904e-05)#0.0193275; 5
(W_tropicalis#0.0024518: 0.00824892	((W_muriae#0.0047655: 0.00798094	(W_canadensis#0.00214618: 0.00761766	W_sebi#0.00284115: 0.00761766)#0.00569655: 0.000363281)#0.0031984: 0.000191515	W_mellicola#0.00623587: 0.00817246)#0.00250832: 7.64611e-05)#0.0196547; 5
(W_tropicalis#0.0024518: 0.00824892	((W_muriae#0.0047655: 0.00788344	(W_canadensis#0.00214618: 0.00769005	W_sebi#0.00284115: 0.00769005)#0.00564292: 0.000193385)#0.00323796: 0.000267745	W_mellicola#0.00623587: 0.00815118)#0.00251487: 9.77348e-05)#0.0196547; 5
(W_tropicalis#0.0024518: 0.00824892	((W_muriae#0.0047655: 0.00788344	(W_canadensis#0.00214618: 0.00777391	W_sebi#0.00284115: 0.00777391)#0.00363064: 0.000109528)#0.00323796: 0.000267745	W_mellicola#0.00623587: 0.00815118)#0.00251487: 9.77348e-05)#0.0180584; 5
(W_tropicalis#0.00235219: 0.0079138	((W_muriae#0.0045719: 0.00766697	W_mellicola#0.00598253: 0.00766697)#0.00381967: 4.96861e-05	(W_canadensis#0.00205899: 0.00745809	W_sebi#0.00272573: 0.00745809)#0.00348314: 0.000258575)#0.00244502: 0.000197135)#0.0173247; 5
(W_tropicalis#0.00235219: 0.0079138	((W_muriae#0.0045719: 0.00759601	W_mellicola#0.00598253: 0.00759601)#0.00385535: 0.000120653	(W_canadensis#0.00205899: 0.00735565	W_sebi#0.00272573: 0.00735565)#0.00353164: 0.000361009)#0.00244502: 0.000197135)#0.0193574; 5
(W_tropicalis#0.00255813: 0.00860667	((W_muriae#0.00497218: 0.00826106	W_mellicola#0.00650632: 0.00826106)#0.0041929: 0.000103041	(W_canadensis#0.00223926: 0.00806885	W_sebi#0.00296437: 0.00806885)#0.00380791: 0.00029525)#0.00266805: 0.000242571)#0.0210522; 5
(W_tropicalis#0.00226811: 0.0076309	(((W_canadensis#0.00198539: 0.00720931	W_sebi#0.00262829: 0.00720931)#0.00138471: 0.000115166	W_mellicola#0.00434061: 0.00732447)#0.00143802: 4.02026e-05	W_muriae#0.00440847: 0.00736468)#0.00363695: 0.000266226)#0.0178503; 5
(W_tropicalis#0.00226811: 0.0076309	(((W_canadensis#0.00198539: 0.00727432	W_sebi#0.00262829: 0.00727432)#0.00267513: 5.9216e-05	W_muriae#0.00440847: 0.00733353)#0.00143624: 4.68805e-05	W_mellicola#0.00434061: 0.00738042)#0.00484538: 0.000250488)#0.0194635; 5
(W_tropicalis#0.00226811: 0.0076309	(((W_muriae#0.00440847: 0.00727179	W_sebi#0.00262829: 0.00727179)#0.00267606: 7.94199e-05	W_canadensis#0.00198539: 0.00735121)#0.00316012: 8.29292e-06	W_mellicola#0.00434061: 0.0073595)#0.0071191: 0.000271398)#0.0224295; 5
(W_tropicalis#0.00120684: 0.0076309	(((W_muriae#0.00440847: 0.00734671	W_canadensis#0.00198539: 0.00734671)#0.00264877: 1.08936e-05	W_sebi#0.00262829: 0.0073576)#0.00205896: 7.70406e-05	W_mellicola#0.00434061: 0.00743464)#0.00572131: 0.000196263)#0.0213096; 5
(W_mellicola#0.00434061: 0.0076309	(((W_muriae#0.00440847: 0.00731668	W_canadensis#0.00198539: 0.00731668)#0.00265964: 9.28982e-05	W_sebi#0.00262829: 0.00740958)#0.00204451: 2.67814e-05	W_tropicalis#0.00241625: 0.00743636)#0.00496062: 0.000194543)#0.0213096; 5
(W_mellicola#0.00434061: 0.0076309	(((W_sebi#0.00262829: 0.00738397	W_canadensis#0.00198539: 0.00738397)#0.00263541: 2.56069e-05	W_muriae#0.00440847: 0.00740958)#0.00204451: 2.67814e-05	W_tropicalis#0.00241625: 0.00743636)#0.00496062: 0.000194543)#0.0213096; 5
(W_mellicola#0.00434061: 0.0076309	(((W_sebi#0.00262829: 0.00737028	W_canadensis#0.00198539: 0.00737028)#0.00126527: 4.48834e-05	W_muriae#0.00440847: 0.00741516)#0.00482902: 8.07644e-05	W_tropicalis#0.00241625: 0.00749592)#0.0049212: 0.000134979)#0.0213096; 5
(((W_sebi#0.00262829: 0.00737028	W_canadensis#0.00198539: 0.00737028)#0.000499425: 1.33457e-05	W_muriae#0.00440847: 0.00738362)#0.00484965: 0.000247281	(W_mellicola#0.00434061: 0.00757265	W_tropicalis#0.00241625: 0.00757265)#0.00291493: 5.82543e-05)#0.0213096; 5
(((W_muriae#0.00440847: 0.00731543	W_canadensis#0.00198539: 0.00731543)#0.00326593: 2.76167e-05	W_sebi#0.00262829: 0.00734305)#0.00277627: 0.000287857	(W_mellicola#0.00434061: 0.00757265	W_tropicalis#0.00241625: 0.00757265)#0.00228379: 5.82543e-05)#0.0213096; 5
(((W_muriae#0.00440847: 0.00724783	W_canadensis#0.00198539: 0.00724783)#0.00145692: 3.14333e-05	W_sebi#0.00262829: 0.00727926)#0.00280059: 0.000351639	(W_mellicola#0.00434061: 0.00760081	W_tropicalis#0.00241625: 0.00760081)#0.00227533: 3.00965e-05)#0.0190921; 5
(W_mellicola#0.00434061: 0.0076309	(((W_muriae#0.00440847: 0.00723985	W_canadensis#0.00198539: 0.00723985)#0.00145853: 2.7332e-05	W_sebi#0.00262829: 0.00726718)#0.00377554: 0.000316238	W_tropicalis#0.00241625: 0.00758342)#0.00228054: 4.74814e-05)#0.0183478; 5
(W_mellicola#0.00434061: 0.0076309	(((W_muriae#0.00440847: 0.00720371	W_canadensis#0.00198539: 0.00720371)#0.00109991: 4.16709e-05	W_tropicalis#0.0033475: 0.00724538)#0.0037869: 0.000350921	W_sebi#0.00262829: 0.0075963)#0.00118767: 3.46034e-05)#0.0183478; 5
(W_sebi#0.00262829: 0.0076309	(((W_muriae#0.00440847: 0.00720371	W_canadensis#0.00198539: 0.00720371)#0.00231078: 9.99975e-05	W_tropicalis#0.0033475: 0.00730371)#0.00375666: 0.000292594	W_mellicola#0.00434061: 0.0075963)#0.00354292: 3.46034e-05)#0.0202822; 5
(((W_muriae#0.00440847: 0.00729247	W_canadensis#0.00198539: 0.00729247)#0.000783277: 1.1231e-05	W_tropicalis#0.000967289: 0.00730371)#0.00375666: 0.000327198	(W_sebi#0.00262829: 0.00754768	W_mellicola#0.00492151: 0.00754768)#0.00356575: 8.32265e-05)#0.0195255; 5
(W_mellicola#0.00524023: 0.00812509	(W_sebi#0.0027985: 0.00809025	((W_muriae#0.00469396: 0.00772559	W_canadensis#0.00211396: 0.00772559)#0.00142244: 4.01795e-05	W_tropicalis#0.00102993: 0.00776577)#0.0020326: 0.000324474)#0.0020308: 3.48411e-05)#0.0235509; 5
(W_mellicola#0.00524023: 0.00812285	(W_sebi#0.0027985: 0.00808353	((W_muriae#0.00469396: 0.00771467	W_canadensis#0.00211396: 0.00771467)#0.00142445: 0.000146368	W_tropicalis#0.00102993: 0.00786104)#0.00200797: 0.00022249)#0.00392928: 3.93143e-05)#0.0235574; 5
(W_mellicola#0.00524023: 0.00812285	(W_sebi#0.0027985: 0.00804425	((W_muriae#0.00469396: 0.0076524	W_tropicalis#0.00227891: 0.0076524)#0.00413102: 0.000291231	W_canadensis#0.00211396: 0.00794363)#0.00198709: 0.000100621)#0.00394847: 7.85938e-05)#0.0210865; 5
(W_mellicola#0.00524023: 0.00812285	(W_sebi#0.0027985: 0.00803562	((W_muriae#0.00469396: 0.0076852	W_tropicalis#0.00227891: 0.0076852)#0.00411338: 0.000317788	W_canadensis#0.00089398: 0.00800299)#0.000825446: 3.26283e-05)#0.00553442: 8.72269e-05)#0.0223189; 5
(W_sebi#0.0027985: 0.00812285	(W_mellicola#0.00524023: 0.00803146	((W_muriae#0.00469396: 0.00771361	W_tropicalis#0.00227891: 0.00771361)#0.00409824: 0.000290805	W_canadensis#0.00089398: 0.00800441)#0.00103974: 2.70447e-05)#0.00239691: 9.13875e-05)#0.0204473; 5
(W_mellicola#0.00524023: 0.00812285	(W_sebi#0.0027985: 0.00805663	((W_muriae#0.00469396: 0.00780942	W_tropicalis#0.00227891: 0.00780942)#0.00404795: 0.000203116	W_canadensis#0.00089398: 0.00801254)#0.00103869: 4.40946e-05)#0.00238942: 6.62122e-05)#0.0214072; 5
(W_mellicola#0.00524023: 0.00812285	(W_sebi#0.0027985: 0.00811069	((W_canadensis#0.00089398: 0.00776629	W_tropicalis#0.0026967: 0.00776629)#0.00133639: 0.000282495	W_muriae#0.00469396: 0.00804878)#0.00316631: 6.19045e-05)#0.00478075: 1.21571e-05)#0.0239431; 5
(W_mellicola#0.00524023: 0.00812285	(W_sebi#0.0027985: 0.00811069	((W_canadensis#0.00089398: 0.00776629	W_muriae#0.00469396: 0.00776629)#0.00312876: 0.000216553	W_tropicalis#0.0026967: 0.00798284)#0.00319247: 0.000127847)#0.00151293: 1.21571e-05)#0.0266545; 5
(W_mellicola#0.00524023: 0.00812285	((W_canadensis#0.00089398: 0.00772009	W_muriae#0.00469396: 0.00772009)#0.00530658: 0.000390596	(W_sebi#0.0027985: 0.00804691	W_tropicalis#0.00466113: 0.00804691)#0.00316705: 6.37762e-05)#0.00151293: 1.21571e-05)#0.0249193; 5
(W_mellicola#0.00524023: 0.00812285	((W_canadensis#0.00089398: 0.00766041	W_muriae#0.00469396: 0.00766041)#0.0043476: 0.000450276	(W_sebi#0.0027985: 0.00799065	W_tropicalis#0.00466113: 0.00799065)#0.00318935: 0.000120043)#0.00151293: 1.21571e-05)#0.0266891; 5
((W_canadensis#0.00089398: 0.00773484	W_muriae#0.00469396: 0.00773484)#0.00167114: 0.000388003	(W_mellicola#0.00524023: 0.0080642	(W_sebi#0.0027985: 0.00796091	W_tropicalis#0.00466113: 0.00796091)#0.00320126: 0.000103284)#0.00390733: 5.86473e-05)#0.0245746; 5
((W_canadensis#0.00089398: 0.00775103	W_muriae#0.00469396: 0.00775103)#0.00166765: 0.000371821	(W_mellicola#0.00524023: 0.00803371	(W_sebi#0.0027985: 0.00801807	W_tropicalis#0.00171516: 0.00801807)#0.00317844: 1.5643e-05)#0.00392216: 8.91338e-05)#0.0245746; 5
((W_canadensis#0.00133868: 0.00782582	W_muriae#0.00469396: 0.00782582)#0.002055: 0.000297021	(W_mellicola#0.00524023: 0.00807456	(W_sebi#0.0027985: 0.00802204	W_tropicalis#0.00171516: 0.00802204)#0.00317687: 5.25269e-05)#0.00300261: 4.82812e-05)#0.0267477; 5
((W_canadensis#0.00074663: 0.00789619	W_muriae#0.00469396: 0.00789619)#0.00470201: 0.000226653	(W_sebi#0.0027985: 0.00811323	(W_mellicola#0.00524023: 0.00802204	W_tropicalis#0.00335185: 0.00802204)#0.00239891: 9.11968e-05)#0.0029883: 9.61133e-06)#0.025641; 5
((W_canadensis#0.00100087: 0.00705906	W_muriae#0.00415591: 0.00705906)#0.0023638: 0.000132694	(W_tropicalis#0.00296764: 0.0071295	(W_mellicola#0.00463956: 0.0071025	W_sebi#0.00247772: 0.0071025)#0.00314147: 2.70042e-05)#0.0026657: 6.22486e-05)#0.0227019; 5
(W_tropicalis#0.00296764: 0.00719175	((W_canadensis#0.00100087: 0.00709267	W_muriae#0.00415591: 0.00709267)#0.0023526: 9.07491e-05	(W_mellicola#0.00463956: 0.0071025	W_sebi#0.00247772: 0.0071025)#0.00120345: 8.09177e-05)#0.00264569: 8.33509e-06)#0.0207895; 5
(W_tropicalis#0.00327207: 0.00792951	(W_mellicola#0.0051155: 0.00792756	((W_canadensis#0.00104949: 0.00782026	W_muriae#0.00458224: 0.00782026)#0.00259394: 9.56929e-05	W_sebi#0.00273189: 0.00791595)#0.00131268: 1.16048e-05)#0.00291443: 1.95096e-06)#0.0229222; 5
(W_tropicalis#0.00374488: 0.00907531	(W_mellicola#0.00585469: 0.00907308	((W_sebi#0.00312665: 0.00895028	W_muriae#0.00524437: 0.00895028)#0.00220764: 2.92735e-05	W_canadensis#0.00120114: 0.00897955)#0.00278945: 9.35286e-05)#0.000520982: 2.23287e-06)#0.0288347; 5
(W_tropicalis#0.00163601: 0.00830758	(W_mellicola#0.00535941: 0.00830553	((W_sebi#0.00286215: 0.00812757	W_muriae#0.00480071: 0.00812757)#0.00115377: 8.41946e-06	W_canadensis#0.00284109: 0.00813599)#0.00257981: 0.000169541)#0.0027015: 2.04398e-06)#0.0263954; 5
(W_tropicalis#0.00163601: 0.00830758	(W_mellicola#0.0068102: 0.00830553	((W_sebi#0.00286215: 0.00804509	W_canadensis#0.000896999: 0.00804509)#0.000844035: 0.000141717	W_muriae#0.00480071: 0.00818681)#0.00150561: 0.000118724)#0.00171635: 2.04398e-06)#0.0251457; 5
(W_tropicalis#0.00163601: 0.00830758	(W_mellicola#0.0068102: 0.00830553	((W_muriae#0.00480071: 0.00804509	W_canadensis#0.00147605: 0.00804509)#0.00290372: 0.000141717	W_sebi#0.00286215: 0.00818681)#0.00325706: 0.000118724)#0.00171635: 2.04398e-06)#0.0272191; 5
(W_tropicalis#0.00151608: 0.00769859	((W_muriae#0.0044488: 0.00753294	W_canadensis#0.00136785: 0.00753294)#0.00266314: 0.00016375	(W_mellicola#0.00631098: 0.00766617	W_sebi#0.00265234: 0.00766617)#0.00425282: 3.05209e-05)#0.00159053: 1.89415e-06)#0.0237668; 5
(W_tropicalis#0.00248043: 0.00769859	((W_muriae#0.0044488: 0.00760985	W_canadensis#0.00136785: 0.00760985)#0.00263623: 8.68448e-05	(W_mellicola#0.00631098: 0.00766617	W_sebi#0.00265234: 0.00766617)#0.00172977: 3.05209e-05)#0.0003157: 1.89415e-06)#0.0224361; 5
((W_muriae#0.0044488: 0.00753031	W_canadensis#0.00136785: 0.00753031)#0.00266407: 0.000168283	(W_tropicalis#0.00248043: 0.00762443	(W_mellicola#0.00712699: 0.00761486	W_sebi#0.00265234: 0.00761486)#0.00174143: 9.57625e-06)#0.003143: 7.41572e-05)#0.0240574; 5
((W_muriae#0.0044488: 0.00763397	W_canadensis#0.00136785: 0.00763397)#0.0026279: 6.46185e-05	(W_mellicola#0.00712699: 0.00769253	(W_tropicalis#0.00248043: 0.00761486	W_sebi#0.00265234: 0.00761486)#0.00174143: 7.76745e-05)#0.00205193: 6.05896e-06)#0.0240574; 5
((W_muriae#0.0044488: 0.00769051	W_canadensis#0.000814389: 0.00769051)#0.00260858: 8.07379e-06	(W_mellicola#0.00712699: 0.00769231	(W_tropicalis#0.00248043: 0.00768407	W_sebi#0.00265234: 0.00768407)#0.000789748: 8.23605e-06)#0.000520789: 6.28346e-06)#0.0240574; 5
((W_muriae#0.0044488: 0.00769051	W_canadensis#0.000942995: 0.00769051)#0.000440394: 8.07379e-06	(W_tropicalis#0.00248043: 0.00768686	(W_mellicola#0.00571913: 0.00768407	W_sebi#0.00265234: 0.00768407)#0.000789748: 2.79204e-06)#0.00180852: 1.17275e-05)#0.0230693; 5
((W_muriae#0.0044488: 0.00764073	W_canadensis#0.000942995: 0.00764073)#0.00280029: 5.78581e-05	(W_tropicalis#0.00248043: 0.00768543	(W_mellicola#0.00571913: 0.00768407	W_sebi#0.00265234: 0.00768407)#0.00202925: 1.3634e-06)#0.00180885: 1.31561e-05)#0.0213792; 5
((W_muriae#0.0044488: 0.00757646	W_canadensis#0.000942995: 0.00757646)#0.00351736: 0.000122131	(W_sebi#0.00265234: 0.00764979	(W_mellicola#0.00571913: 0.00762805	W_tropicalis#0.00248043: 0.00762805)#0.00204415: 2.17468e-05)#0.00181728: 4.87968e-05)#0.0234754; 5
(W_sebi#0.00265234: 0.00769859	((W_muriae#0.0044488: 0.00757646	W_canadensis#0.000942995: 0.00757646)#0.00408492: 8.19762e-05	(W_mellicola#0.00571913: 0.00762805	W_tropicalis#0.00248043: 0.00762805)#0.0030365: 3.03891e-05)#0.00239805: 4.01546e-05)#0.0203867; 5
((W_muriae#0.0044488: 0.00766282	W_canadensis#0.00085933: 0.00766282)#0.00355599: 3.57696e-05	(W_sebi#0.00265234: 0.00765454	(W_mellicola#0.00571913: 0.00756018	W_tropicalis#0.00248043: 0.00756018)#0.00199734: 9.43629e-05)#0.00123032: 4.40469e-05)#0.0186682; 5
((W_muriae#0.0044488: 0.00766282	W_canadensis#0.00085933: 0.00766282)#0.00117181: 3.57696e-05	(W_mellicola#0.00571913: 0.0076626	(W_sebi#0.00265234: 0.00745725	W_tropicalis#0.00248043: 0.00745725)#0.00202491: 0.000205354)#0.00122903: 3.59852e-05)#0.0202407; 5
((W_muriae#0.0044488: 0.00766853	W_canadensis#0.00085933: 0.00766853)#0.00421542: 3.00626e-05	(W_mellicola#0.00571913: 0.00766777	(W_sebi#0.00265234: 0.00753005	W_tropicalis#0.00248043: 0.00753005)#0.00200533: 0.000137725)#0.0012282: 3.08159e-05)#0.0202407; 5
((W_muriae#0.00502479: 0.00866137	W_canadensis#0.000970588: 0.00866137)#0.00144422: 3.39548e-05	(W_mellicola#0.00645959: 0.00868882	(W_sebi#0.00299574: 0.00863534	W_tropicalis#0.00280158: 0.00863534)#0.00223077: 5.34809e-05)#0.00198825: 6.50496e-06)#0.0249986; 5
((W_sebi#0.0034559: 0.00854196	W_tropicalis#0.00280158: 0.00854196)#0.00225516: 0.000153374	(W_mellicola#0.00645959: 0.00869511	(W_muriae#0.00502479: 0.00865852	W_canadensis#0.000970588: 0.00865852)#0.00323462: 3.65842e-05)#0.00335806: 2.23598e-07)#0.0267031; 5
((W_sebi#0.00243892: 0.00864175	W_tropicalis#0.00280158: 0.00864175)#0.00222911: 5.35823e-05	(W_mellicola#0.00645959: 0.00869511	(W_muriae#0.00502479: 0.00868425	W_canadensis#0.000970588: 0.00868425)#0.00322504: 1.08567e-05)#5.91288e-05: 2.23598e-07)#0.0296525; 5
((W_sebi#0.00267583: 0.00741648	W_tropicalis#0.00240436: 0.00741648)#0.000319494: 4.59852e-05	(W_mellicola#0.00554372: 0.00746228	(W_muriae#0.00431235: 0.00737647	W_canadensis#0.000832974: 0.00737647)#0.00123762: 8.58058e-05)#0.00126301: 1.91895e-07)#0.0254482; 5
((W_sebi#0.00267583: 0.00733881	W_tropicalis#0.00240436: 0.00733881)#0.00194324: 0.00012366	(W_muriae#0.00431235: 0.00746228	(W_mellicola#0.00554372: 0.007309	W_canadensis#0.000832974: 0.007309)#0.00135661: 0.000153275)#0.000938343: 1.91895e-07)#0.0254482; 5
((W_sebi#0.00267583: 0.00733881	W_tropicalis#0.00240436: 0.00733881)#0.00319491: 0.00012366	(W_muriae#0.00431235: 0.00746228	(W_mellicola#0.00554372: 0.0073463	W_canadensis#0.000832974: 0.0073463)#0.00134972: 0.000115979)#0.00175597: 1.91895e-07)#0.0254482; 5
((W_sebi#0.00313357: 0.00869232	W_tropicalis#0.00281566: 0.00869232)#0.00440902: 4.67154e-05	(W_mellicola#0.00649206: 0.00873881	(W_muriae#0.00505004: 0.00853636	W_canadensis#0.00125464: 0.00853636)#0.0009782: 0.000202444)#0.000854442: 2.24722e-07)#0.0283394; 5
(W_mellicola#0.00597318: 0.00804056	((W_sebi#0.00288312: 0.00802773	W_tropicalis#0.00140126: 0.00802773)#0.00404138: 5.71181e-06	(W_muriae#0.00464641: 0.00795003	W_canadensis#0.000621079: 0.00795003)#0.00101966: 8.34186e-05)#0.00096163: 7.11235e-06)#0.0260744; 5
((W_muriae#0.00464641: 0.00795003	W_canadensis#0.00152196: 0.00795003)#0.00101966: 9.05309e-05	((W_sebi#0.00288312: 0.00798605	W_tropicalis#0.00140126: 0.00798605)#0.00406248: 2.77268e-05	W_mellicola#0.00597318: 0.00801378)#0.000963989: 2.67778e-05)#0.0275422; 5
((W_muriae#0.00464641: 0.00795003	W_canadensis#0.00152196: 0.00795003)#0.00129453: 9.05309e-05	((W_sebi#0.00288312: 0.00798605	W_tropicalis#0.00140126: 0.00798605)#0.00406248: 7.08501e-06	W_mellicola#0.00597318: 0.00799314)#0.00156975: 4.74196e-05)#0.0291607; 5
((W_muriae#0.00464641: 0.00799425	W_canadensis#0.00152196: 0.00799425)#0.00331367: 4.63091e-05	((W_sebi#0.00288312: 0.00787316	W_tropicalis#0.0019956: 0.00787316)#0.0024376: 4.79976e-05	W_mellicola#0.00597318: 0.00792116)#0.00158402: 0.000119403)#0.0325824; 5
((W_muriae#0.00464641: 0.00799425	W_canadensis#0.00152196: 0.00799425)#0.000920423: 4.63091e-05	((W_sebi#0.00288312: 0.00790876	W_mellicola#0.00597318: 0.00790876)#0.00242663: 5.72856e-05	W_tropicalis#0.0019956: 0.00796605)#0.00157509: 7.45135e-05)#0.0321895; 5
((W_muriae#0.00464641: 0.00792496	W_canadensis#0.00152196: 0.00792496)#0.000928471: 0.000114054	((W_tropicalis#0.0019956: 0.00783634	W_mellicola#0.00597318: 0.00783634)#0.00413781: 0.000186665	W_sebi#0.00288312: 0.008023)#0.00156391: 1.60097e-05)#0.02922; 5
((W_muriae#0.00500978: 0.00852728	W_canadensis#0.00164098: 0.00852728)#0.00188677: 0.000140414	((W_tropicalis#0.00215166: 0.00839396	W_sebi#0.00310859: 0.00839396)#0.00449074: 0.000251311	W_mellicola#0.0064403: 0.00864527)#0.00170297: 2.24216e-05)#0.0302179; 5
((W_muriae#0.00500978: 0.00849541	W_canadensis#0.000758223: 0.00849541)#0.00189384: 0.000172283	((W_tropicalis#0.00215166: 0.00832643	W_sebi#0.00310859: 0.00832643)#0.00452716: 0.000318842	W_mellicola#0.0064403: 0.00864527)#0.000364944: 2.24216e-05)#0.0276199; 5
((W_tropicalis#0.00215166: 0.00837679	W_sebi#0.00310859: 0.00837679)#0.00449994: 0.000290904	((W_muriae#0.00500978: 0.00841458	W_canadensis#0.000758223: 0.00841458)#0.00191204: 0.000216139	W_mellicola#0.0064403: 0.00863072)#0.00157857: 3.69725e-05)#0.0251413; 5
((W_tropicalis#0.00215166: 0.00844413	W_sebi#0.00310859: 0.00844413)#0.00291918: 0.000223559	((W_muriae#0.00500978: 0.00841458	W_canadensis#0.000758223: 0.00841458)#0.00191204: 0.000218823	W_mellicola#0.0064403: 0.0086334)#0.00157808: 3.42885e-05)#0.0263278; 5
(W_mellicola#0.0064403: 0.00866769	((W_muriae#0.00500978: 0.00831317	W_canadensis#0.000758223: 0.00831317)#0.00325932: 0.000320232	(W_tropicalis#0.00215166: 0.00851655	W_sebi#0.00310859: 0.00851655)#0.00128126: 0.000116853)#0.00184801: 3.42885e-05)#0.0241165; 5
((W_muriae#0.00500978: 0.00838328	W_canadensis#0.000758223: 0.00838328)#0.00196883: 0.000284408	(W_mellicola#0.0064403: 0.00866208	(W_tropicalis#0.00215166: 0.00843601	W_sebi#0.00310859: 0.00843601)#0.00343667: 0.000226075)#0.00184189: 5.60822e-06)#0.021957; 5
((W_muriae#0.00500978: 0.00845553	W_canadensis#0.00126693: 0.00845553)#0.00195201: 0.000212164	(W_mellicola#0.0064403: 0.00856121	(W_tropicalis#0.00215166: 0.0083841	W_sebi#0.00310859: 0.0083841)#0.00345795: 0.000177111)#0.00186359: 0.000106481)#0.0195876; 5
((W_tropicalis#0.00139252: 0.00848647	W_sebi#0.00310859: 0.00848647)#0.00192071: 0.000181218	(W_mellicola#0.00827858: 0.00863059	(W_muriae#0.00500978: 0.00854444	W_canadensis#0.000746757: 0.00854444)#0.00193169: 8.61446e-05)#0.00184861: 3.71042e-05)#0.01677; 5
((W_tropicalis#0.00139252: 0.0084187	W_sebi#0.00310859: 0.0084187)#0.00193617: 0.000248994	(W_muriae#0.00500978: 0.00865825	(W_mellicola#0.00827858: 0.0086095	W_canadensis#0.000746757: 0.0086095)#0.0019171: 4.87495e-05)#0.00385171: 9.43764e-06)#0.0196228; 5
((W_tropicalis#0.00137339: 0.00851113	W_sebi#0.00310859: 0.00851113)#0.00191515: 0.000156567	(W_canadensis#0.00206171: 0.00865607	(W_mellicola#0.00827858: 0.00864613	W_muriae#0.00500978: 0.00864613)#0.0005166: 9.93524e-06)#0.00385269: 1.16254e-05)#0.0196228; 5
(W_canadensis#0.00193684: 0.00814269	((W_tropicalis#0.00136829: 0.00806274	W_sebi#0.0029203: 0.00806274)#0.000732184: 6.903e-05	(W_mellicola#0.00777714: 0.00805856	W_muriae#0.00470634: 0.00805856)#0.0024024: 7.3205e-05)#0.00072444: 1.09213e-05)#0.0184342; 5
(W_canadensis#0.00193684: 0.00814269	((W_tropicalis#0.00136829: 0.00808691	W_sebi#0.0029203: 0.00808691)#0.000729995: 4.4856e-05	(W_mellicola#0.00777714: 0.00798426	W_muriae#0.00470634: 0.00798426)#0.00242476: 0.000147511)#0.00181216: 1.09213e-05)#0.0173015; 5
((W_mellicola#0.00777714: 0.00802958	W_muriae#0.00470634: 0.00802958)#0.00241107: 0.000113106	((W_tropicalis#0.00136829: 0.00808691	W_sebi#0.0029203: 0.00808691)#0.000729995: 4.4856e-05	W_canadensis#0.00107441: 0.00813177)#0.00181216: 1.09213e-05)#0.0173015; 5
((W_mellicola#0.00777714: 0.00807932	W_muriae#0.00470634: 0.00807932)#0.0010238: 6.33662e-05	((W_tropicalis#0.00136829: 0.00807359	W_sebi#0.0029203: 0.00807359)#0.00140615: 5.81806e-05	W_canadensis#0.00107441: 0.00813177)#0.00389228: 1.09213e-05)#0.0173015; 5
((W_mellicola#0.00777714: 0.00809777	W_muriae#0.00470634: 0.00809777)#0.00102147: 4.49221e-05	((W_tropicalis#0.0022254: 0.00807359	W_sebi#0.0029203: 0.00807359)#0.000623243: 5.81806e-05	W_canadensis#0.00107441: 0.00813177)#0.00319207: 1.09213e-05)#0.0173015; 5
((W_mellicola#0.00777714: 0.00801311	W_muriae#0.00470634: 0.00801311)#0.00103226: 0.000129584	((W_tropicalis#0.0022254: 0.00800951	W_sebi#0.0029203: 0.00800951)#0.00062823: 4.55514e-05	W_canadensis#0.00107441: 0.00805506)#0.00322247: 8.76304e-05)#0.0194694; 5
[truncated: 488 more rows]
