# Supplementary material for: Application of the Phylogenetic Species Concept to Wallemia sebi from House Dust and Indoor Air Revealed by Multi-Locus Genealogical Concordance
Source: PLoS One. 2015 Mar 23;10(3):e0120894. doi: 10.1371/journal.pone.0120894 (PMC4370657; doi:10.1371/journal.pone.0120894)
Supplement: S2 File — (ZIP) [file pone.0120894.s006.zip › algorithm0/e5_run2/out.txt]

bp&p (Version 3.0, October 2014) Wallemia.txt


*** Locus 1 ***
     70    513

CBS196.56^CBS196.56             CATTAGTGAT TAATT-ATTG AGTG-T-AAA AACTCATAAT C--TT-CTA- TACAAACCAC TGTTTTAAAA TGTTTACTAG AATGTCCAAG -CAGTTAAGC TGTTGAAATT ATAAAAGTTT AATAAAACTT TCAGCAACGG ATCTCTTGGT TCAGGCATCG ATGAAGAACG CAGCGAAATG CGATAAGTAA TGTGAATTGC AGATACAGTG AATCATCGAA TCTTTGAACG CAAATGGCAC TCTATGGTAT TCCGTAGAGT ACGTCTGTTT GAGCGTCGCG AACATCTCTA TAATTAG--T TTTTC-ATT- --AAATTGAT TATGGGTTTT GAGGTTGTCA TGTA--TAAT GACTCCCTTT AAAATGATTA GTGATGACCT TATGAATGGG TTAATACTGT GTGTTATAAT GGATTACATC CATCACCAGT CAGAGAGTAA TCTCGCCTTA GTAATTTG-T AGTGATTGCT TCTAACTGCC AATTTTTGGC -AAACAACCT GATCAAATCG ACC
CBS633.66^CBS633.66             CATTAGTGAT TAATT-ATTG AGTG-TAAAA AACTCATAAT CCTTC-TTA- TCCAACCCAC TGTTTTAAAA TGTTTATTAA AATGTCCAAC -CAGTTAAGC TGTTGAAATA TTAAAAGTTT AATAAAACTT TCAGCAACGG ATCTCTTGGT TCAGGCATCG ATGAAGAACG CAGCGAAATG CGATAAGTAA TGTGAATTGC AGATACAGTG AATCATCGAA TCTTTGAACG CAAATGGCAC TCTATGGTAT TCCGTAAAGT ACGTCTGTTT GAGCGTCGCG AACATCTCCA TAATTAG-TT TTTTT--TT- --AAATTGAT TGTGGGTTTT GAGGTTGTCA AATAA-CAAT GACTCCCTTT AAAATAATTA GTGATGACCT TATGAATGGG TTAATACTGT GTGTTATAAT GGATTACATC CATCACCAGT CAGAGAGTAA TCTCGCCTTA GTAATTTG-T AGTGATTGCT TCTAACTGCC A----TTGGC -AAACAAACT GATCATATCG ACC
CBS818.96^CBS818.96             CATTAGTGAT TAATT-ATTG AGTG-T-AAA AACTCATAAT C--TTCCTA- TACAAACCAC TGTTTTAAAA TGTTTACTAG AATGTCCAAG -CAGTTAAGC TGTTGAAATT ATAAAAGTTT AATAAAACTT TCAGCAACGG ATCTCTTGGT TCAGGCATCG ATGAAGAACG CAGCGAAATG CGATAAGTAA TGTGAATTGC AGATACAGTG AATCATCGAA TCTTTGAACG CAAATGGCAC TCTATGGTAT TCCGTAGAGT ACGTCTGTTT GAGCGTCGCG AACATCTCTA TAATTAG--T TTTTT-ATT- --AAATTGAT TATGGGTTTT GAGGTTGTCA TGTA--TAAT GACTCCCTTT AAAATGATTA GTGATGACCT TATGAATGGG TTAATACTGT GTGTTATAAT GGATTACATC CATCACCAGT CAGAGAGTAA TCTCGCCTTA GTAATTTG-T AGTGATTGCT TCTAACTGCC AATTTTTGGC -AAACAACCT GATCAAATCG ACC
CBS110595^CBS110595             CATTAGTGAT TAATT-ATTG AGTG-T-AAA AACTCATAAT C--TT-CTA- TACAAACCAC TGTTTTAAAA TGTTTACTAG AATGTCCAAG -CAGTTAAGC TGTTGAAATT ATAAAAGTTT AATAAAACTT TCAGCAACGG ATCTCTTGGT TCAGGCATCG ATGAAGAACG CAGCGAAATG CGATAAGTAA TGTGAATTGC AGATACAGTG AATCATCGAA TCTTTGAACG CAAATGGCAC TCTATGGTAT TCCGTAGAGT ACGTCTGTTT GAGCGTCGCG AACATCTCTA TAATTAG--T TTTTTTTTA- --AAATTGAT TATGGGTTTT GAGGTTGTCA TGTA--TAAT GACTCCCTTT AAAATAATTA GTGATGACCT TATGAATGGG TTAATACTGT GTGTTATAAT GGATTACATC CATCACCAGT CAGAGAGTAA TCTCGCCTTA GTAATTTG-T AGTGATTGCT TCTAACTGCC AAT--TTGGC -AAACAACCT GATCAAATCG ACC
CBS110599^CBS110599             ---------- ---------- ---------- ------TAAT C--TT-C--- TACAAACCAC TGTTTTAAAA TGTTTACTAG AATGTCCAAG -CAGTTAAGC TGTTGAAATA TTAAAAGTTT TATAAAACTT TCAGCAACGG ATCTCTTGGT TCAGGCATCG ATGAAGAACG CAGCGAAATG CGATAAGTAA TGTGAATTGC AGATACAGTG AATCATCGAA TCTTTGAACG CAAATGGCAC TCTATGGTAT TCCGTAGAGT ACGTCTGTTT GAGCGTCGCG AACATCTCCA TAATTAG--- TTTTT--TT- --AAATTAAT TAAGGGTTTT GAGGTTGTCA TTGTA-TTAT GACTCCCTTT AAAATAATTA GTGATGACCT TATGAATGGG TTAATACTGT GTGTTATAAT GGATTACATC CATCACCAGT CAGAGAGTAA TCTCGCCTTA GTAATTTGAT AGTGATTGCT TCTAATCGCC TTTA-TTGGC --AACCTAA- ---------- ---
CBS110620^CBS110620             CATTAGTGAT TAATT-ATTG AGTG-T-AAA AACTCATAAT C--TT-CTA- TACAAACCAC TGTTTTAAAA TGTTTACTAG AATGTCCAAG -CAGTTAAGC TGTTGAAATT ATAAAAGTTT AATAAAACTT TCAGCAACGG ATCTCTTGGT TCAGGCATCG ATGAAGAACG CAGCGAAATG CGATAAGTAA TGTGAATTGC AGATACAGTG AATCATCGAA TCTTTGAACG CAAATGGCAC TCTATGGTAT TCCGTAGAGT ACGTCTGTTT GAGCGTCGCG AACATCTCTA TAATTAG--T TTTTTTATT- --AAATTGAT TATGGGTTTT GAGGTTGTCA TGTA--TAAT GACTCCCTTT AAAATGATTA GTGATGACCT TATGAATGGG TTAATACTGT GTGTTATAAT GGATTACATC CATCACCAGT CAGAGAGTAA TCTCGCCTTA GTAATTTG-T AGTGATTGCT TCTAACTGCC AAT--TT--- ---------- ---------- ---
CBS110624^CBS110624             -----GTGAT TAATT-ATTG AGTGATAAAA AACTCATAAT C--TT-C--- TACAAACCAC TGTTTTAAAA TGTTTACTAG AATGTCCAAG ACAGTTAAGC TGTTGAAATA TTAAAAGTTT TATAAAACTT TCAGCAACGG ATCTCTTGGT TCAGGCATCG ATGAAGAACG CAGCGAAATG CGATAAGTAA TGTGAATTGC AGATACAGTG AATCATCGAA TCTTTGAACG CAAATGGCAC TCTATGGTAT TCCGTAGAGT ACGTCTGTTT GAGCGTCGCG AACATCTCCA TAATTAG--T TTTTT--TA- -AAAATTAAT TAAGGGTTTT GAGGTTGTCA TTGTA-TTAT GACTCCCTTT AAAATGATTA GTGATGACCT TATGAATGGG TTAATACTGT GTGTTATAAT GGATTACATC CATCACCAGT CAGAGAGTAA TCTCGCCTTA GTAATTTGAT AGTGATTGCT TCTAATCGCC TTTA-TTGGC --AACCTAAT GATCAAATCG ACC
CBS112378^CBS112378             ---------- ---------- TGAG-TGTAA AACTCATAAT C--TT-CTA- TACAAACCAC TGTTTTAAAA TGTTTACTAG AATGTCCAAG -CAGTTAAGC TGTTGAAATA TTAAAAGTTT AATAAAACTT TCAGCAACGG ATCTCTTGGT TCAGGCATCG ATGAAGAACG CAGCGAAATG CGATAAGTAA TGTGAATTGC AGATACAGTG AATCATCGAA TCTTTGAACG CAAATGGCAC TCTATGGTAT TCCGTAGAGT ACGTCTGTTT GAGCGTCGCG AACATCTCCA TAATTAG--T TTTTT--TT- --AAATTGAT TGTGGGTTTT GAGGTTGTCA TATAA-CAAT GACTCCCTTT AAAATAATTA GTGATGACCT TATGAATGGG TTAATACTGT GTGTTATAAT GGATTACATC CATCACCAGT CAGAGAGTAA TCTCGCCTTA GTAATTTG-T AGTGATTGCT TCTAACTGCC A----TTGGC -AAACAAA-- ---------- ---
CBS116628^CBS116628             CATTAGTGAT TAATT-ATTG AGTGATAAAA AACTCATAAT C--TT-C--- TACAAACCAC TGTTTTAAAA TGTTTACTAG AATGTCCAAG -CAGTTAAGC TGTTGAAATA TTAAAAGTTT TATAAAACTT TCAGCAACGG ATCTCTTGGT TCAGGCATCG ATGAAGAACG CAGCGAAATG CGATAAGTAA TGTGAATTGC AGATACAGTG AATCATCGAA TCTTTGAACG CAAATGGCAC TCTATGGTAT TCCGTAGAGT ACGTCTGTTT GAGCGTCGCG AACATCTCCA TAATTAG--A TTTTT--TT- --AAATTAAT TAAGGGTTTT GAGGTTGTCA TTGTA-TTAT GACTCCCTTT AAAATAATTA GTGATGACCT TATGAATGGG TTAATACTGT GTGTTATAAT GGATTACATC CATCACCAGT CAGAGAGTAA TCTCGCCTTA GTAATTTGAT AGTGATTGCT TCTAATCGCC TTTA-TTGGC --AACCTAAT GATCAAATCG ACC
CBS136827^CBS136827             CATTAGTGAT TAATT-ATTG AGTG-TAAAA AACTCATAAT C--TT-CTA- TACAAACCAC TGTTTTAAAA TGTTTACTAG AATGTCCAAG -CAGTTAAGC TGTTGAAATA TTAAAAGTTT AATAAAACTT TCAGCAACGG ATCTCTTGGT TCAGGCATCG ATGAAGAACG CAGCGAAATG CGATAAGTAA TGTGAATTGC AGATACAGTG AATCATCGAA TCTTTGAACG CAAATGGCAC TCTATGGTAT TCCGTAGAGT ACGTCTGTTT GAGCGTCGCG AACATCTCCA CAATTAG--T TTTTT--TT- --TAATTAGT TGAGGGTTTT GAGGTTGTCA TATAAACAAT GACTCCCTTT AAAATAATTA GTGATGACCT TATGAATGGG TTAATACTGT GTGTTATAAT GGATTACATC CATCACCAGT CAGAGAGTAA TCTCGCCTTA GTAATTTG-T AGTGATTGCT TCTAACTGCC A----TTGGC -AAACAAA-- ---------- ---
CBS136830^CBS136830             CATTAGTGAT TAATT-ATTG AGTGATAAAA AACTCATAAT C--TT-C--- TACAAACCAC TGTTTTAAAA TGTTTACTAG AATGTCCAAG -CAGTTAAGC TGTTGAAATA TTAAAAGTTT TATAAAACTT TCAGCAACGG ATCTCTTGGT TCAGGCATCG ATGAAGAACG CAGCGAAATG CGATAAGTAA TGTGAATTGC AGATACAGTG AATCATCGAA TCTTTGAACG CAAATGGCAC TCTATGGTAT TCCGTAGAGT ACGTCTGTTT GAGCGTCGCG AACATCTCCA TAATTAG--T TTTT------ -----CTAAT TAAGGGTTTT GAGGTTGTCA TTGTA-TAGT GACTCCCTTT AAAATGATTA GTGATGACCT TATGAATGGG TTAATACTGT GTGTTATAAT GGATTACATC CATCACCAGT CAGAGAGTAA TCTCGCCTTA GTAATTTG-T AGTGATTGCT TCTAATAGCC TTTA-TTGGC AAAATTAAAT GATCAAATCG ACC
CBS136831^CBS136831             CATTAGTGAT TAATT-ATTG AGTGATAAAA AACTCATAAT C--TT-C--- TACAAACCAC TGTTTTAAAA TGTTTACTAG AATGTCCAAG -CAGTTAAGC TGTTGAAATA TTAAAAGTTT TATAAAACTT TCAGCAACGG ATCTCTTGGT TCAGGCATCG ATGAAGAACG CAGCGAAATG CGATAAGTAA TGTGAATTGC AGATACAGTG AATCATCGAA TCTTTGAACG CAAATGGCAC TCTATGGTAT TCCGTAGAGT ACGTCTGTTT GAGCGTCGCG AACATCTCCA TAATTAG--T TTTT------ -----CTAAT TAAGGGTTTT GAGGTTGTCA TTGTA-TAGT GACTCCCTTT AAAATGATTA GTGATGACCT TATGAATGGG TTAATACTGT GTGTTATAAT GGATTACATC CATCACCAGT CAGAGAGTAA TCTCGCCTTA GTAATTTG-T AGTGATTGCT TCTAATAGCC TTTA-TTGGC AAAATTAAAT GATCAAATCG ACC
CBS136832^CBS136832             CATTAGTGAT TAATT-ATTG AGTGATAAAA AACTCATAAT C--TT-C--- TACAAACCAC TGTTTTAAAA TGTTTACTAG AATGTCCAAG -CAGTTAAGC TGTTGAAATA TTAAAAGTTT TATAAAACTT TCAGCAACGG ATCTCTTGGT TCAGGCATCG ATGAAGAACG CAGCGAAATG CGATAAGTAA TGTGAATTGC AGATACAGTG AATCATCGAA TCTTTGAACG CAAATGGCAC TCTATGGTAT TCCGTAGAGT ACGTCTGTTT GAGCGTCGCG AACATCTCCA TAATTAG--- TTTTT--TT- --AAATTAAT TAAGGGTTTT GAGGTTGTCA TTGTA-TAGT GACTCCCTTT AAAATGATTA GTGATGACCT TATGAATGGG TTAATACTGT GTGTTATAAT GGATTACATC CATCACCAGT CAGAGAGTAA TCTCGCCTTA GTAATTTGAT AGTGATTGCT TCTAATCGCC TTTA-TTGGC --AACCTAAT GATCAAATCG ACC
CBS136833^CBS136833             CATTAGTGAT TAATT-ATTG AGTGATAAAA AACTCATAAT C--TT-C--- TACAAACCAC TGTTTTAAAA TGTTTACTAG AATGTCCAAG -CAGTTAAGC TGTTGAAATA TTAAAAGTTT TATAAAACTT TCAGCAACGG ATCTCTTGGT TCAGGCATCG ATGAAGAACG CAGCGAAATG CGATAAGTAA TGTGAATTGC AGATACAGTG AATCATCGAA TCTTTGAACG CAAATGGCAC TCTATGGTAT TCCGTAGAGT ACGTCTGTTT GAGCGTCGCG AACATCTCCA TAATTAG--T TTTT------ -----CTAAT TAAGGGTTTT GAGGTTGTCA TTGTA-TAGT GACTCCCTTT AAAATGATTA GTGATGACCT TATGAATGGG TTAATACTGT GTGTTATAAT GGATTACATC CATCACCAGT CAGAGAGTAA TCTCGCCTTA GTAATTTG-T AGTGATTGCT TCTAATAGCC TTTA-TTGGC AAAATTAAAT GATCAAATCG ACC
CBS136834^CBS136834             CATTAGTGAT TAATT-ATTG AGTGATAAAA AACTCATAAT C--TT-C--- TACAAACCAC TGTTTTAAAA TGTTTACTAG AATGTCCAAG -CAGTTAAGC TGTTGAAATA TTAAAAGTTT TATAAAACTT TCAGCAACGG ATCTCTTGGT TCAGGCATCG ATGAAGAACG CAGCGAAATG CGATAAGTAA TGTGAATTGC AGATACAGTG AATCATCGAA TCTTTGAACG CAAATGGCAC TCTATGGTAT TCCGTAGAGT ACGTCTGTTT GAGCGTCGCG AACATCTCCA TAATTAG--- TTTTT--TT- --AAATTAAT TAAGGGTTTT GAGGTTGTCA TTGTA-TTAT GACTCCCTTT AAAATAATTA GTGATGACCT TATGAATGGG TTAATACTGT GTGTTATAAT GGATTACATC CATCACCAGT CAGAGAGTAA TCTCGCCTTA GTAATTTGAT AGTGATTGCT TCTAATCGCC TTTA-TTGGC --AACCTAAT GATCAAATCG ACC
CBS136835^CBS136835             CATTAGTGAT TAATT-ATTG AGTGATAAAA AACTCATAAT C--TT-C--- TACAAACCAC TGTTTTAAAA TGTTTACTAG AATGTCCAAG -CAGTTAAGC TGTTGAAATA TTAAAAGTTT TATAAAACTT TCAGCAACGG ATCTCTTGGT TCAGGCATCG ATGAAGAACG CAGCGAAATG CGATAAGTAA TGTGAATTGC AGATACAGTG AATCATCGAA TCTTTGAACG CAAATGGCAC TCTATGGTAT TCCGTAGAGT ACGTCTGTTT GAGCGTCGCG AACATCTCCA TAATTAG--- TTTTT--TT- --AAATTAAT TAAGGGTTTT GAGGTTGTCA TTGTA-TAGT GACTCCCTTT AAAATGATTA GTGATGACCT TATGAATGGG TTAATACTGT GTGTTATAAT GGATTACATC CATCACCAGT CAGAGAGTAA TCTCGCCTTA GTAATTTGAT AGTGATTGCT TCTAATCGCC TTTA-TTGGC --AACCTAAT GATCAAATCG ACC
CBS136839^CBS136839             CATTAGTGAT TAATT-ATTG AGTG--TAAA AACTCATAAT C--TT-C--- TACAAACCAC TGTTTTAAAA TGTTTACTAG AATGTCCAAG -CAGTTAAGC TGTTGAAATA TTAAAAGTTT TATAAAACTT TCAGCAACGG ATCTCTTGGT TCAGGCATCG ATGAAGAACG CAGCGAAATG CGATAAGTAA TGTGAATTGC AGATACAGTG AATCATCGAA TCTTTGAACG CAAATGGCAC TCTATGGTAT TCCGTAGAGT ACGTCTGTTT GAGCGTCGCG AACATCTCCA TAATTAG--- TTTTT--TT- --AAATTGAT TAAGGGTTTT GAGGTTGTCA TTGTA-TTAT GACTCCCTTT AAAATGATTA GTGATGACCT TATGAATGGG TTAATACTGT GTGTTATAAT GGATTACATC CATCACCAGT CAGAGAGCAA TCTCGCCTTA GTAATTTG-T AGTGATTGCT TCTAATCGCC TTT--TTGGC -AACCTAAAT GATCAAATCG ACC
CBS136840^CBS136840             CATTAGTGAT TAATT-ATTG AGTGATAAAA AACTCATAAT C--TT-C--- TACAAACCAC TGTTTTAAAA TGTTTACTAG AATGTCCAAG -CAGTTAAGC TGTTGAAATA TTAAAAGTTT TATAAAACTT TCAGCAACGG ATCTCTTGGT TCAGGCATCG ATGAAGAACG CAGCGAAATG CGATAAGTAA TGTGAATTGC AGATACAGTG AATCATCGAA TCTTTGAACG CAAATGGCAC TCTATGGTAT TCCGTAGAGT ACGTCTGTTT GAGCGTCGCG AACATCTCCA TAATTAG--- TTTTT--TT- --AAATTAAT TAAGGGTTTT GAGGTTGTCA TTGTA-TAGT GACTCCCTTT AAAATGATTA GTGATGACCT TATGAATGGG TTAATACTGT GTGTTATAAT GGATTACATC CATCACCAGT CAGAGAGTAA TCTCGCCTTA GTAATTTGAT AGTGATTGCT TCTAATCGCC TTTA-TTGGC --AACCTAAT GATCAAATCG ACC
CBS136841^CBS136841             CATTAGTGAT TAATT-ATTG AGTG-T-AAA AACTCATAAT C--TT-CTA- TACAAACCAC TGTTTTAAAA TGTTTACTAG AATGTCCAAG -CAGTTAAGC TGTTGAAATT ATAAAAGTTT AATAAAACTT TCAGCAACGG ATCTCTTGGT TCAGGCATCG ATGAAGAACG CAGCGAAATG CGATAAGTAA TGTGAATTGC AGATACAGTG AATCATCGAA TCTTTGAACG CAAATGGCAC TCTATGGTAT TCCGTAGAGT ACGTCTGTTT GAGCGTCGCG AACATCTCTA TAATTAG--T TTTTT-TTA- --AAATTGAT TATGGGTTTT GAGGTTGTCA TGTA--TAAT GACTCCCTTT AAAATAATTA GTGATGACCT TATGAATGGG TTAATACTGT GTGTTATAAT GGATTACATC CATCACCAGT CAGAGAGTAA TCTCGCCTTA GTAATTTG-T AGTGATTGCT TCTAACTGCC AATTTTTGGC -AAACAACCT GATCAAATCG ACC
CBS136842^CBS136842             CATTAGTGAT TAATT-ATTG AGTG-TAAAA AACTCATAAT C--TT-CTA- TACAAACCAC TGTTTTAAAA TGTTTACTAG AATGTCCAAG -CAGTTAAGC TGTTGAAATA TTAAAAGTTT AATAAAACTT TCAGCAACGG ATCTCTTGGT TCAGGCATCG ATGAAGAACG CAGCGAAATG CGATAAGTAA TGTGAATTGC AGATACAGTG AATCATCGAA TCTTTGAACG CAAATGGCAC TCTATGGTAT TCCGTAGAGT ACGTCTGTTT GAGCGTCGCG AACATCTCCA CAATTAG--T TTTTT--TT- ---AATTAGT TGAGGGTTTT GAGGTTGTCA TATAAACAAT GACTCCCTTT AAAATAATTA GTGATGACCT TATGAATGGG TTAATACTGT GTGTTATAAT GGATTACATC CATCACCAGT CAGAGAGTAA TCTCGCCTTA GTAATTTG-T AGTGATTGCT TCTAACTGCC A----TTGGC -AAACAAACT GATCAAATCG ACC
CBS136843^CBS136843             CATTAGTGAT TAATT-ATTG AGTG-T-AAA AACTCATAAT C--TT-CTA- TACAAACCAC TGTTTTAAAA TGTTTACTAG AATGTCCAAG -CAGTTAAGC TGTTGAAATT ATAAAAGTTT AATAAAACTT TCAGCAACGG ATCTCTTGGT TCAGGCATCG ATGAAGAACG CAGCGAAATG CGATAAGTAA TGTGAATTGC AGATACAGTG AATCATCGAA TCTTTGAACG CAAATGGCAC TCTATGGTAT TCCGTAGAGT ACGTCTGTTT GAGCGTCGCG AACATCTCTA TAATTAG--T TTTTT-TTA- --AAATTGAT TATGGGTTTT GAGGTTGTCA TGTA--TAAT GACTCCCTTT AAAATAATTA GTGATGACCT TATGAATGGG TTAATACTGT GTGTTATAAT GGATTACATC CATCACCAGT CAGAGAGTAA TCTCGCCTTA GTAATTTG-T AGTGATTGCT TCTAACTGCC AATTTTTGGC -AAACAACCT GATCAAATCG ACC
CBS136844^CBS136844             CATTAGTGAT TAATT-ATTG AGTGATAAAA AACTCATAAT C--TT-C--- TACAAACCAC TGTTTTAAAA TGTTTACTAG AATGTCCAAG -CAGTTAAGC TGTTGAAATA TTAAAAGTTT TATAAAACTT TCAGCAACGG ATCTCTTGGT TCAGGCATCG ATGAAGAACG CAGCGAAATG CGATAAGTAA TGTGAATTGC AGATACAGTG AATCATCGAA TCTTTGAACG CAAATGGCAC TCTATGGTAT TCCGTAGAGT ACGTCTGTTT GAGCGTCGCG AACATCTCCA TAATTAG--T TTTTT--TT- --AAATTAAT TAAGGGTTTT GAGGTTGTCA TTGTA-TTAT GACTCCCTTT AAAATAATTA GTGATGACCT TATGAATGGG TTAATACTGT GTGTTATAAT GGATTACATC CATCACCAGT CAGAGAGTAA TCTCGCCTTA GTAATTTGAT AGTGATTGCT TCTAATCGCC TTTA-TTGGC --AACCTAAT GATCAAATCG ACC
CBS136845^CBS136845             CATTAGTGAT TAATT-ATTG AGTG-T-AAA AACTCATAAT C--TT-CTA- TACAAACCAC TGTTTTAAAA TGTTTACTAG AATGTCCAAG -CAGTTAAGC TGTTGAAATT ATAAAAGTTT AATAAAACTT TCAGCAACGG ATCTCTTGGT TCAGGCATCG ATGAAGAACG CAGCGAAATG CGATAAGTAA TGTGAATTGC AGATACAGTG AATCATCGAA TCTTTGAACG CAAATGGCAC TCTATGGTAT TCCGTAGAGT ACGTCTGTTT GAGCGTCGCG AACATCTCTA TAATTAG--T TTTTT-TTT- --AAATTGAT TATGGGTTTT GAGGTTGTCA TGTA--TAAT GACTCCCTTT AAAATAATTA GTGATGACCT TATGAATGGG TTAATACTGT GTGTTATAAT GGATTACATC CATCACCAGT CAGAGAGTAA TCTCGCCTTA GTAATTTG-T AGTGATTGCT TCTAACTGCC AATTTTTGGC -AAACAACCT GATCAAATCG ACC
CBS136847^CBS136847             CATTAGTGAT TAATT-ATTG AGTG-T-AAA AACTCATAAT C--TT-CTAT TACAAACCAC TGTTTTAAAA TGTTTACTAG AATGTCCAAG -CAGTTAAGC TGTTGAAATT ATAAAAGTTT AATAAAACTT TCAGCAACGG ATCTCTTGGT TCAGGCATCG ATGAAGAACG CAGCGAAATG CGATAAGTAA TGTGAATTGC AGATACAGTG AATCATCGAA TCTTTGAACG CAAATGGCAC TCTATGGTAT TCCGTAGAGT ACGTCTGTTT GAGCGTCGCG AACATCTCTA TAATTAG--T TTTTTTATT- --AAATTGAT TATGGGTTTT GAGGTTGTCA TGA---AAAT GACTCCCTTT AAAATGATTA GTGATGACCT TATGAATGGG TTAATACTGT GTGTTATAAT GGATTACATC CATCACCAGT CAGAGAGTAA TCTCGCCTTA GTAATTTG-T AGTGATTGCT TCTAACTGCC AATTTTTGGC -AAACAACCT GATCAAATCG ACC
CBS136849^CBS136849             CATTAGTGAT TAATT-ATTG AGTG-T-AAA AACTCATAAT C--TT-CTA- TACAAACCAC TGTTTTAAAA TGTTTACTAG AATGTCCAAG -CAGTTAAGC TGTTGAAATA TTAAAAGTTT AATAAAACTT TCAGCAACGG ATCTCTTGGT TCAGGCATCG ATGAAGAACG CAGCGAAATG CGATAAGTAA TGTGAATTGC AGATACAGTG AATCATCGAA TCTTTGAACG CAAATGGCAC TCTATGGTAT TCCGTAGAGT ACGTCTGTTT GAGCGTCGCG AACATCTCCA TAATTAGTTT TTTTT--TT- --TTATTGAT TGTGGGTTTT GAGGTTGTCA TATAAACAAT GACTCCCTTT AAAATAATTA GTGATGACCT TATGAATGGG TTAATACTGT GTGTTATAAT GGATTACATC CATCACCAGT CAGAGAGTAA TCTCGCCTTA GTAATTTG-T AGTGATTGCT TCTAACTGCC A----TTGGC -AAACAAACT GATCAAATCG ACC
DAOM226642^DAOM226642           CATTAGTGAT TAATT-ATTG AGTG-TAAAA AACTCATAAT C--TT-C--- TACAAACCAC TGTTTTAAAA TGTTTACTAG AATGTCCAAG -CAGTTAAGC TGTTGAAATA TTAAAAGTTT TATAAAACTT TCAGCAACGG ATCTCTTGGT TCAGGCATCG ATGAAGAACG CAGCGAAATG CGATAAGTAA TGTGAATTGC AGATACAGTG AATCATCGAA TCTTTGAACG CAAATGGCAC TCTATGGTAT TCCGTAGAGT ACGTCTGTTT GAGCGTCGCG AACATCTCCA CAATTAG--T TTTTT--TTT AAAAATTAGT TGAGGGTTTT GAGGTTGTCA TATAAACAAT GACTCCCTTT AAAATAATTA GTGATGACCT TATGAATGGG TTAATACTGT GTGTTATAAT GGATTACATC CATCACCAGT CAGAGAGTAA TCTCGCCTTA RTAATTTG-T AGTGATTGCT TCTAACTGCC A----TTGGC --AACAACCT GATCAAATCG ACC
DAOM242570^DAOM242570           CATTAGTGAT TAATT-ATTG AGTG-TAAAA AACTCATAAT C--TT-C--- TACAAACCAC TGTTTTAAAA TGTTTACTAG AATGTCCAAG -CAGTTAAGC TGTTGAAATA TTAAAAGTTT TATAAAACTT TCAGCAACGG ATCTCTTGGT TCAGGCATCG ATGAAGAACG CAGCGAAATG CGATAAGTAA TGTGAATTGC AGATACAGTG AATCATCGAA TCTTTGAACG CAAATGGCAC TCTATGGTAT TCCGTAGAGT ACGTCTGTTT GAGCGTCGCG AACATCTCCA CAATTAG--T TTTTT--TTT AAAAATTAGT TGAGGGTTTT GAGGTTGTCA TATAAACAAT GACTCCCTTT AAAATAATTA GTGATGACCT TATGAATGGG TTAATACTGT GTGTTATAAT GGATTACATC CATCACCAGT CAGAGAGTAA TCTCGCCTTA GTAATTTG-T AGTGATTGCT TCTAACTGCC A----TTGGC --AACAACCT GATCAAATCG ACC
DAOM242694^DAOM242694           CATTAGTGAT TAATT-ATTG AGTG-TAAAA AACTCATAAT C--TT-CTA- TACAAACCAC TGTTTTAAAA TGTTTACTAG AATGTCCAAG -CAGTTAAGC TGTTGAAATA TTAAAAGTTT AATAAAACTT TCAGCAACGG ATCTCTTGGT TCAGGCATCG ATGAAGAACG CAGCGAAATG CGATAAGTAA TGTGAATTGC AGATACAGTG AATCATCGAA TCTTTGAACG CAAATGGCAC TCTATGGTAT TCCGTAGAGT ACGTCTGTTT GAGCGTCGCG AACATCTCCA TAATTAG-TT TTTTT--TT- --AAATTGAT TGTGGGTTTT GAGGTTGTCA TATAAACAAT GACTCCCTTT AAAATAATTA GTGATGACCT TATGAATGGG TTAATACTGT GTGTTATAAT GGATTACATC CATCACCAGT CAGAGAGTAA TCTCGCCTTA GTAATTTG-T AGTGATTGCT TCTAACTGCC A----TTGGC -AAACAAACT GATCAAATCG ACC
DAOM242695^DAOM242695           CATTAGTGAT TAATT-ATTG AGTG-TAAAA AACTCATAAT C--TT-CTA- TACAAACCAC TGTTTTAAAA TGTTTACTAG AATGTCCAAG -CAGTTAAGC TGTTGAAATA TTAAAAGTTT AATAAAACTT TCAGCAACGG ATCTCTTGGT TCAGGCATCG ATGAAGAACG CAGCGAAATG CGATAAGTAA TGTGAATTGC AGATACAGTG AATCATCGAA TCTTTGAACG CAAATGGCAC TCTATGGTAT TCCGTAGAGT ACGTCTGTTT GAGCGTCGCG AACATCTCCA TAATTAG-TT TTTTT--TT- --AAATTGAT TGTGGGTTTT GAGGTTGTCA TATAA-CAAT GACTCCCTTT AAAATAATTA GTGATGACCT TATGAATGGG TTAATACTGT GTGTTATAAT GGATTACATC CATCACCAGT CAGAGAGTAA TCTCGCCTTA GTAATTTG-T AGTGATTGCT TCTAACTGCC A----TTGGC -AAATAAACT GATCAAATCG ACC
DAOM242696^DAOM242696           CATTAGTGAT TAATT-ATTG AGTG-TAAAA AACTCATAAT C--TT-CTA- TACAAACCAC TGTTTTAAAA TGTTTACTAG AATGTCCAAG -CAGTTAAGC TGTTGAAATA TTAAAAGTTT AATAAAACTT TCAGCAACGG ATCTCTTGGT TCAGGCATCG ATGAAGAACG CAGCGAAATG CGATAAGTAA TGTGAATTGC AGATACAGTG AATCATCGAA TCTTTGAACG CAAATGGCAC TCTATGGTAT TCCGTAGAGT ACGTCTGTTT GAGCGTCGCG AACATCTCCA TAATTAG--T TTTTT--TT- --AAATTGAT TGTGGGTTTT GAGGTTGTCA TATAAGCAAT GACTCCCTTT AAAATAATTA GTGATGACCT TATGAATGGG TTAATACTGT GTGTTATAAT GGATTACATC CATCACCAGT CAGAGAGTAA TCTCGCCTTA GTAATTTG-T AGTGATTGCT TCTAACTGCC A----TTGGC -AAACAAACT GATCAAATCG ACC
DAOM242697^DAOM242697           CATTAGTGAT TAATT-ATTG AGTG-TAAAA AACTCATAAT C--TT-CTA- TACAAACCAC TGTTTTAAAA TGTTTACTAG AATGTCCAAG -CAGTTAAGC TGTTGAAATA TTAAAAGTTT AATAAAACTT TCAGCAACGG ATCTCTTGGT TCAGGCATCG ATGAAGAACG CAGCGAAATG CGATAAGTAA TGTGAATTGC AGATACAGTG AATCATCGAA TCTTTGAACG CAAATGGCAC TCTATGGTAT TCCGTAGAGT ACGTCTGTTT GAGCGTCGCG AACATCTCCA TAATTAG--T TTTTT--TT- --AAATTGAT TGTGGGTTTT GAGGTTGTCA TATAAGCAAT GACTCCCTTT AAAATAATTA GTGATGACCT TATGAATGGG TTAATACTGT GTGTTATAAT GGATTACATC CATCACCAGT CAGAGAGTAA TCTCGCCTTA GTAATTTG-T AGTGATTGCT TCTAACTGCC A----TTGGC -AAACAAACT GATCAAATCG ACC
DAOM242698^DAOM242698           CATTAGTGAT TAATT-ATTG AGTG-T-AAA AACTCATAAT C--TT-CTA- TACAAACCAC TGTTTTAAAA TGTTTACTAG AATGTCCAAG -CAGTTAAGC TGTTGAAATA TTAAAAGTTT AATAAAACTT TCAGCAACGG ATCTCTTGGT TCAGGCATCG ATGAAGAACG CAGCGAAATG CGATAAGTAA TGTGAATTGC AGATACAGTG AATCATCGAA TCTTTGAACG CAAATGGCAC TCTATGGTAT TCCGTAGAGT ACGTCTGTTT GAGCGTCGCG AACATCTCCA TAATTAG--- TTTTT--TT- --AAATTGAT TGTGGGTTTT GAGGTTGTCA TATAA-CAAT GACTCCCTTT AAAATAATTA GTGATGACCT TATGAATGGG TTAATACTGT GTGTTATAAT GGATTACATC CATCACCAGT CAGAGAGTAA TCTCGCCTTA GTAATTTG-T AGTGATTGCT TCTAACTGCC A----TTGGC -AAACAAACT GATCAAATCG ACC
DAOM242699^DAOM242699           CATTAGTGAT TAATT-ATTG AGTG-TAAAA AACTCATAAT C--TT-CTA- TACAAACCAC TGTTTTAAAA TGTTTACTAG AATGTCCAAG -CAGTTAAGC TGTTGAAATA TTAAAAGTTT AATAAAACTT TCAGCAACGG ATCTCTTGGT TCAGGCATCG ATGAAGAACG CAGCGAAATG CGATAAGTAA TGTGAATTGC AGATACAGTG AATCATCGAA TCTTTGAACG CAAATGGCAC TCTATGGTAT TCCGTAGAGT ACGTCTGTTT GAGCGTCGCG AACATCTCCA TAATTAG-TT TTTTT--TT- --AAATTGAT TGTGGGTTTT GAGGTTGTCA TATAA-CAAT GACTCCCTTT AAAATAATTA GTGATGACCT TATGAATGGG TTAATACTGT GTGTTATAAT GGATTACATC CATCACCAGT CAGAGAGTAA TCTCGCCTTA GTAATTTG-T AGTGATTGCT TCTAACTGCC A----TTGGC -AAATAAACT GATCAAATCG ACC
DAOM242700^DAOM242700           CATTAGTGAT TAATT-ATTG AGTG-T-AAA AACTCATAAT C--TT-CTA- TACAAACCAC TGTTTTAAAA TGTTTACTAG AATGTCCAAG -CAGTTAAGC TGTTGAAATA TTAAAAGTTT AATAAAACTT TCAGCAACGG ATCTCTTGGT TCAGGCATCG ATGAAGAACG CAGCGAAATG CGATAAGTAA TGTGAATTGC AGATACAGTG AATCATCGAA TCTTTGAACG CAAATGGCAC TCTATGGTAT TCCGTAGAGT ACGTCTGTTT GAGCGTCGCG AACATCTCCA TAATTAG--T TTTTT--TT- --AAATTGAT TGCGGGTTTT GAGGTTGTCA TATAAACAAT GACTCCCTTT AAAATAATTA GTGATGACCT TATGAATGGG TTAATACTGT GTGTTATAAT GGATTACATC CATCACCAGT CAGAGAGTAA TCTCGCCTTA GTAATTTG-T AGTGATTGCT TCTAACTGCC A----TTGGC -AAACAAACT GATCAAATCG ACC
DAOM242701^DAOM242701           CATTAGTGAT TAATT-ATTG AGTG-T-AAA AACTCATAAT C--TT-CTA- TACAAACCAC TGTTTTAAAA TGTTTACTAG AATGTCCAAG -CAGTTAAGC TGTTGAAATA TTAAAAGTTT AATAAAACTT TCAGCAACGG ATCTCTTGGT TCAGGCATCG ATGAAGAACG CAGCGAAATG CGATAAGTAA TGTGAATTGC AGATACAGTG AATCATCGAA TCTTTGAACG CAAATGGCAC TCTATGGTAT TCCGTAGAGT ACGTCTGTTT GAGCGTCGCG AACATCTCCA CAATTAG--T TTTTT--T-- ---AATTAGT TGAGGGTTTT GAGGTTGTCA TATAAACAAT GACTCCCTTT AAAATAATTA GTGATGACCT TATGAATGGG TTAATACTGT GTGTTATAAT GGATTACATC CATCACCAGT CAGAGAGTAA TCTCGCCTTA GTAATTTG-T AGTGATTGCT TCTAACTGCC A----TTGGC -AAACAAACT GATCAAATCG ACC
DAOM242702^DAOM242702           CATTAGTGAT TAATT-ATTG AGTG-TAAAA AACTCATAAT C--TT-CTA- TACAAACCAC TGTTTTAAAA TGTTTACTAG AATGTCCAAG -CAGTTAAGC TGTTGAAATA TTAAAAGTTT AATAAAACTT TCAGCAACGG ATCTCTTGGT TCAGGCATCG ATGAAGAACG CAGCGAAATG CGATAAGTAA TGTGAATTGC AGATACAGTG AATCATCGAA TCTTTGAACG CAAATGGCAC TCTATGGTAT TCCGTAGAGT ACGTCTGTTT GAGCGTCGCG AACATCTCCA TAATTAG--T TTTTT--TT- --AAATTGAT TGTGGGTTTT GAGGTTGTCA TATAAGCAAT GACTCCCTTT AAAATAATTA GTGATGACCT TATGAATGGG TTAATACTGT GTGTTATAAT GGATTACATC CATCACCAGT CAGAGAGTAA TCTCGCCTTA GTAATTTG-T AGTGATTGCT TCTAACTGCC A----TTGGC -AAACAAACT GATCAAATCG ACC
DAOM242704^DAOM242704           CATTAGTGAT TAATT-ATTG AGTG-T-AAA AACTCATAAT C--TT-CTA- TACAAACCAC TGTTTTAAAA TGTTTACTAG AATGTCCAAG -CAGTTAAGC TGTTGAAATA TTAAAAGTTT AATAAAACTT TCAGCAACGG ATCTCTTGGT TCAGGCATCG ATGAAGAACG CAGCGAAATG CGATAAGTAA TGTGAATTGC AGATACAGTG AATCATCGAA TCTTTGAACG CAAATGGCAC TCTATGGTAT TCCGTAGAGT ACGTCTGTTT GAGCGTCGCG AACATCTCCA TAATTAG--T TTTTT--TT- --AAATTGAT TGCGGGTTTT GAGGTTGTCA TATAAACAAT GACTCCCTTT AAAATAATTA GTGATGACCT TATGAATGGG TTAATACTGT GTGTTATAAT GGATTACATC CATCACCAGT CAGAGAGTAA TCTCGCCTTA GTAATTTG-T AGTGATTGCT TCTAACTGCC A----TTGGC -AAACAAACT GATCAAATCG ACC
DAOM242799^DAOM242799           CATTAGTGAT TAATT-ATTG AGTG-T-AAA AACTCATAAT C--TT-CTA- TACAAACCAC TGTTTTAAAA TGTTTACTAG AATGTCCAAG -CAGTTAAGC TGTTGAAATA TTAAAAGTTT AATAAAACTT TCAGCAACGG ATCTCTTGGT TCAGGCATCG ATGAAGAACG CAGCGAAATG CGATAAGTAA TGTGAATTGC AGATACAGTG AATCATCGAA TCTTTGAACG CAAATGGCAC TCTATGGTAT TCCGTAGAGT ACGTCTGTTT GAGCGTCGCG AACATCTCCA CAATTAG--T TTTTT--T-- ---AATTAGT TGAGGGTTTT GAGGGTGTCA TATAAACAAT GACTCCCTTT AAAATAATTA GTGATGACCT TATGAATGGG TTAATACTGT GTGTTATAAT GGATTACATC CATCACCAGT CAGAGAGTAA TCTCGCCTTA GTAATTTG-T AGTGATTGCT TCTAACTGCC A----TTGGC -AAACAAACT GATCAAATCG ACC
DAOM242800^DAOM242800           CATTAGTGAT TAATT-ATTG AGTG-TAAAA AACTCATAAT C--TT-CTA- TACAAACCAC TGTTTTAAAA TGTTTACTAG AATGTCCAAG -CAGTTAAGC TGTTGAAATA TTAAAAGTTT AATAAAACTT TCAGCAACGG ATCTCTTGGT TCAGGCATCG ATGAAGAACG CAGCGAAATG CGATAAGTAA TGTGAATTGC AGATACAGTG AATCATCGAA TCTTTGAACG CAAATGGCAC TCTATGGTAT TCCGTAGAGT ACGTCTGTTT GAGCGTCGCG AACATCTCCA TAATTAG--T TTTTT--TT- --AAATTGAT TGTGGGTTTT GAGGTTGTCA TATAAGCAAT GACTCCCTTT AAAATAATTA GTGATGACCT TATGAATGGG TTAATACTGT GTGTTATAAT GGATTACATC CATCACCAGT CAGAGAGTAA TCTCGCCTTA GTAATTTG-T AGTGATTGCT TCTAACTGCC A----TTGGC -AAACAAACT GATCAAATCG ACC
EXF5914^EXF5914                 CATTAGTGAT TAATT-ATTG AGTGATAAAA AACTCATAAT C--TT-C--- TACAAACCAC TGTTTTAAAA TGTTTACTAG AATGTCCAAG -CAGTTAAGC TGTTGAAATA TTAAAAGTTT TATAAAACTT TCAGCAACGG ATCTCTTGGT TCAGGCATCG ATGAAGAACG CAGCGAAATG CGATAAGTAA TGTGAATTGC AGATACAGTG AATCATCGAA TCTTTGAACG CAAATGGCAC TCTATGGTAT TCCGTAGAGT ACGTCTGTTT GAGCGTCGCG AACATCTCCA TAATTAG--T TTTTT--TT- AAAAATTAAT TAAGGGTTTT GAGGTTGTCA TTGTA-TTAT GACTCCCTTT AAAATGATTA GTGATGACCT TATGAATGGG TTAATACTGT GTGTTATAAT GGATTACATC CATCACCAGT CAGAGAGTAA TCTCGCCTTA GTAATTTGAT AGTGATTGCT TCTAATCGCC TTTA-T---- ---------- ---------- ---
EXF5915^EXF5915                 CATTAGTGAT TAATT-ATTG AGTGATAAAA AACTCATAAT C--TT-C--- TACAAACCAC TGTTTTAAAA TGTTTACTAG AATGTCCAAG -CAGTTAAGC TGTTGAAATA TTAAAAGTTT TATAAAACTT TCAGCAACGG ATCTCTTGGT TCAGGCATCG ATGAAGAACG CAGCGAAATG CGATAAGTAA TGTGAATTGC AGATACAGTG AATCATCGAA TCTTTGAACG CAAATGGCAC TCTATGGTAT TCCGTAGAGT ACGTCTGTTT GAGCGTCGCG AACATCTCCA TAATTAG--A TTTTT--TT- --AAATTAAT TAAGGGTTTT GAGGTTGTCA TTGTA-TTAT GACTCCCTTT AAAATAATTA GGGATGCCCT TATGAATGGG TTAATACTGT GTGTTATAAT GGATTACATC CATCACCAGT CAAAGAGTAA TCTCGCCTTA GTAATTTGAT AGTGATTGCT TCTAATCGCC TTTA-TTGGC --AACCTAAT GATCAAATCA ACC
EXF5916^EXF5916                 CATTAGTGAT TAATT-ATTG AGTGATAAAA AACTCATAAT C--TT-C--- TACAAACCAC TGTTTTAAAA TGTTTACTAG AATGTCCAAG -CAGTTAAGC TGTTGAAATA TTAAAAGTTT TATAAAACTT TCAGCAACGG ATCTCTTGGT TCAGGCATCG ATGAAGAACG CAGCGAAATG CGATAAGTAA TGTGAATTGC AGATACAGTG AATCATCGAA TCTTTGAACG CAAATGGCAC TCTATGGTAT TCCGTAGAGT ACGTCTGTTT GAGCGTCGCG AACATCTCCA TAATTAG--- TTTTT--TT- --AAATTAAT TAAGGGTTTT GAGGTTGTCA TTGTA-TTAT GACTCCCTTT AAAATAATTA GTGATGACCT TATGAATGGG TTAATACTGT GTGTTATAAT GGATTACATC CATCACCAGT CAGAGAGTAA TCTCGCCTTA GTAATTTGAT AGTGATTGCT TCTAATCGCC TTTA-TTGGC --AACCTAAT GATCAAATCG ACC
EXF5917^EXF5917                 CATTAGTGAT TAATT-ATTG AGTGATAAAA AACTCATAAT C--TT-C--- TACAAACCAC TGTTTTAAAA TGTTTACTAG AATGTCCAAG -CAGTTAAGC TGTTGAAATA TTAAAAGTTT TATAAAACTT TCAGCAACGG ATCTCTTGGT TCAGGCATCG ATGAAGAACG CAGCGAAATG CGATAAGTAA TGTGAATTGC AGATACAGTG AATCATCGAA TCTTTGAACG CAAATGGCAC TCTATGGTAT TCCGTAGAGT ACGTCTGTTT GAGCGTCGCG AACATCTCCA TAATTAG--T TTTT------ -----CTAAT TAAGGGTTTT GAGGTTGTCA TTGTA-TAGT GACTCCCTTT AAAATGATTA GTGATGACCT TATGAATGGG TTAATACTGT GTGTTATAAT GGATTACATC CATCACCAGT CAGAGAGTAA TCTCGCCTTA GTAATTTG-T AGTGATTGCT TCTAATAGCC TTTA-TTGGC AAAATTAAAT GATCAAATCG ACC
EXF5918^EXF5918                 CATTAGTGAT TAATT-ATTG AGTG-TAAAA AACTCATAAT T--TT-CTA- TACAAACCAC TGTTTTAAAA TGTTTACTAG AATGTCCAAG -CAGTTAAGC TGTTGAAATA TTAAAAGTTT AATAAAACTT TCAGCAACGG ATCTCTTGGT TCAGGCATCG ATGAAGAACG CAGCGAAATG CGATAAGTAA TGTGAATTGC AGATACAGTG AATCATCGAA TCTTTGAACG CAAATGGCCC TTTATGGTAT TCCGTAGAGT ACGTCTGTTT GAGCGTCGCG AACATCTCCA TAATTAG-TT TTTTT--TT- --AAATTGAT TGTGGGTTTT GAGGTTGTCA TATAA-CAAT GACTCCCTTT AAAATAATTA GTGATGACCT TATGAATGGG TTAATACTGT GTGTTATAAT GGATTACATC CATCACCAGT CAGAGAGTAA TCTCGCCTTA GTAATTTG-T AGTGATTGCT TCTAACTGCC A----TTGGC -AAATAAACT GATCAAATCG ACC
EXF5919^EXF5919                 CATTAGTGAT TAATT-ATTG AGTGATAAAA AACTCATAAT C--TT-C--- TACAAACCAC TGTTTTAAAA TGTTTACTAG AATGTCCAAG -CAGTTAAGC TGTTGAAATA TTAAAAGTTT TATAAAACTT TCAGCAACGG ATCTCTTGGT TCAGGCATCG ATGAAGAACG CAGCGAAATG CGATAAGTAA TGTGAATTGC AGATACAGTG AATCATCGAA TCTTTGAACG CAAATGGCAC TCTATGGTAT TCCGTAGAGT ACGTCTGTTT GAGCGTCGCG AACATCTCCA TAATTAG--T TTTT------ -----CTAAT TAAGGGTTTT GAGGTTGTCA TTGTA-TAGT GACTCCCTTT AAAATGATTA GTGATGACCT TATGAATGGG TTAATACTGT GTGTTATAAT GGATTACATC CATCACCAGT CAGAGAGTAA TCTCGCCTTA GTAATTTG-T AGTGATTGCT TCTAATAGCC TTTA-TTGGC AAAATTAAAT GATCAA---- ---
EXF8299^EXF8299                 CATTAGTGAT TAATT-ATTG AGTGATAAAA AACTCATAAT C--TT-C--- TACAAACCAC TGTTTTAAAA TGTTTACTAG AATGTCCAAG -CAGTTAAGC TGTTGAAATA TTAAAAGTTT TATAAAACTT TCAGCAACGG ATCTCTTGGT TCAGGCATCG ATGAAGAACG CAGCGAAATG CGATAAGTAA TGTGAATTGC AGATACAGTG AATCATCGAA TCTTTGAACG CAAATGGCAC TCTATGGTAT TCCGTAGAGT ACGTCTGTTT GAGCGTCGCG AACATCTCCA TAATTAG--T TTTTT--TT- AAAAATTAAT TAAGGGTTTT GAGGTTGTCA TTGTA-TTAT GACTCCCTTT AAAATGATTA GTGATGACCT TATGAATGGG TTAATACTGT GTGTTATAAT GGATTACATC CATCACCAGT CAGAGAGTAA TCTCGCCTTA GTAATTTGAT AGTGATTGCT TCTAATCGCC TTTA-TTGGC ----CCTAAT GATCAAAT-- ---
EXF8313^EXF8313                 ---------- ---------- ---------- -ACTCATAAT C--TT-C--- TACAAACCAC TGTTTTAAAA TGTTTACTAG AATGTCCAAG -CAGTTAAGC TGTTGAAATA TTAAAAGTTT TATAAAACTT TCAGCAACGG ATCTCTTGGT TCAGGCATCG ATGAAGAACG CAGCGAAATG CGATAAGTAA TGTGAATTGC AGATACAGTG AATCATCGAA TCTTTGAACG CAAATGGCAC TCTATGGTAT TCCGTAGAGT ACGTCTGTTT GAGCGTCGCG AACATCTCCA TAATTAG--T TTTTT--TT- AAAAATTAAT TAAGGGTTTT GAGGTTGTCA TTGTA-TTAT GACTCCCTTT AAAATRATTA GTGATGACCT TATGAATGGG TTAATACTGT GTGTTATAAT GGATTACATC CATCACCAGT CAGAGAGTAA TCTCGCCTTA GTAATTTGAT AGTGATTGCT TCTAATCGCC TTTA-TTGGC --AACCTAAT GATCAAA--- ---
EXF8315^EXF8315                 CATTAGTGAT TAATT-ATTG AGTGATAAAA AACTCATAAT C--TT-C--- TACAAACCAC TGTTTTAAAA TGTTTACTAG AATGTCCAAG -CAGTTAAGC TGTTGAAATA TTAAAAGTTT TATAAAACTT TCAGCAACGG ATCTCTTGGT TCAGGCATCG ATGAAGAACG CAGCGAAATG CGATAAGTAA TGTGAATTGC AGATACAGTG AATCATCGAA TCTTTGAACG CAAATGGCAC TCTATGGTAT TCCGTAGAGT ACGTCTGTTT GAGCGTCGCG AACATCTCCA TAATTAG--A TTTTT--TT- --AAATTAAT TAAGGGTTTT GAGGTTGTCA TTGTA-TTAT GACTCCCTTT AAAATAATTA GTGATGACCT TATGAATGGG TTAATACTGT GTGTTATAAT GGATTACATC CATCACCAGT CAGAGAGTAA TCTCGCCTTA GTAATTTGAT AGTGATTGCT TCTAATCGCC TTTA-TTGGC --AACCTAAT GATCAAATCG ACC
EXF8341^EXF8341                 CATTAGTGAT TAATT-ATTG AGTGATAAAA AACTCATAAT C--TT-C--- TACAAACCAC TGTTTTAAAA TGTTTACTAG AATGTCCAAG -CAGTTAAGC TGTTGAAATA TTAAAAGTTT TATAAAACTT TCAGCAACGG ATCTCTTGGT TCAGGCATCG ATGAAGAACG CAGCGAAATG CGATAAGTAA TGTGAATTGC AGATACAGTG AATCATCGAA TCTTTGAACG CAAATGGCAC TCTATGGTAT TCCGTAGAGT ACGTCTGTTT GAGCGTCGCG AACATCTCCA TAATTAG--T TTTTT--TT- AAAAATTAAT TAAGGGTTTT GAGGTTGTCA TTGTA-TTAT GACTCCCTTT AAAATGATTA GTGATGACCT TATGAATGGG TTAATACTGT GTGTTATAAT GGATTA---- ---------- ---------- ---------- ---------- ---------- ---------- ---------- ---------- ---------- ---
EXF8342^EXF8342                 CATTAGTGAT TAATT-ATTG AGTGATAAAA AACTCATAAT C--TT-C--- TACAAACCAC TGTTTTAAAA TGTTTACTAG AATGTCCAAG -CAGTTAAGC TGTTGAAATA TTAAAAGTTT TATAAAACTT TCAGCAACGG ATCTCTTGGT TCAGGCATCG ATGAAGAACG CAGCGAAATG CGATAAGTAA TGTGAATTGC AGATACAGTG AATCATCGAA TCTTTGAACG CAAATGGCAC TCTATGGTAT TCCGTAGAGT ACGTCTGTTT GAGCGTCGCG AACATCTCCA TAATTAG--A TTTTT--TT- --AAATTAAT TAAGGGTTTT GAGGTTGTCA TTGTA-TTAT GACTCCCTTT AAAATAATTA GTGATGACCT TATGAATGGG TTAATACTGT GTGTTATAAT GGATTACATC CATCACCTGT CAGAGAGTAA TCTCGCCTTA GTAATTTGAT AGTGATTGCT T--------- ---------- ---------- ---------- ---
EXF8343^EXF8343                 CATTAGTGAT TAATTAATGG AGGGATAAAA AATTCATATT C--TT-C--- TACAAACCAC TGTTTTAAAA TGTTTACTAG AATGTCCAAG -CAGTTAAGC TGTTGAAATA TTAAAAGTTT TATAAAACTT TCAGCAACGG ATCTCTTGGT TCAGGCATCG ATGAAGAACG CAGCGAAATG CGATAAGTAA TGTGAATTGC AGATACAGTG AATCATCGAA TCTTTGAACG CAAATGGCAC TCTATGGTAT TCCGTAGAGT ACGTCTGTTT GAGCGTCGCG AACATCTCCA TAATTAG--A TTTTT--TT- --AAATTAAT TAAGGGTTTT GAGGTTGTCA TTGTA-TTAT GACTCCCTTT AAAATAATTA GTGATGACCT TATGAATGGG TTAATACTGT GTGTTATAAT GGATTACATC CATCACCAGT CAGAGAGTAA TCTCGCCTTA GTAATTTGAT AGTGATTGCT TCTAATCGCC TTTA-TTGGC --AACCTAAT GATCAAATCG ACC
EXF8344^EXF8344                 CATTAGTGAT TAATT-ATTG AGTGATAAAA AACTCATAAT C--TT-C--- TACAAACCAC TGTTTTAAAA TGTTTACTAG AATGTCCAAG -CAGTTAAGC TGTTGAAATA TTAAAAGTTT TATAAAACTT TCAGCAACGG ATCTCTTGGT TCAGGCATCG ATGAAGAACG CAGCGAAATG CGATAAGTAA TGTGAATTGC AGATACAGTG AATCATCGAA TCTTTGAACG CAAATGGCAC TCTATGGTAT TCCGTAGAGT ACGTCTGTTT GAGCGTCGCG AACATCTCCA TAATTAG--A TTTTT--TT- --AAATTAAT TAAGGGTTTT GAGGTTGTCA TTGTA-TTAT GACTCCCTTT AAAATAATTA GTGATGACCT TATGAATGGG TTAATACTGT GTGTTATAAT GGATTACATC CATCACCAGT CAGAGAGTAA TCTCGCCTTA GTAATTTGAT AGTGATTGCT TCTAATCGCC TTTA-TTGGC --AACCTAAT GATCAAATCG ACC
EXF8351^EXF8351                 CATTAGTGAT TAATT-ATTG AGTGATAAAA AACTCATAAT C--TT-C--- TACAAACCAC TGTTTTAAAA TGTTTACTAG AATGTCCAAG -CAGTTAAGC TGTTGAAATA TTAAAAGTTT TATAAAACTT TCAGCAACGG ATCTCTTGGT TCAGGCATCG ATGAAGAACG CAGCGAAATG CGATAAGTAA TGTGAATTGC AGATACAGTG AATCATCGAA TCTTTGAACG CAAATGGCAC TCTATGGTAT TCCGTAGAGT ACGTCTGTTT GAGCGTCGCG AACATCTCCA TAATTAG--- TTTTT--TT- --AAATTAAT TAAGGGTTTT GAGGTTGTCA TTGTA-TAGT GACTCCCTTT AAAATGATTA GTGATGACCT TATGAATGGG TTAATACTGT GTGTTATAAT GGATTACATC CATCACCAGT CAGAGAGTAA TCTCGCCTTA GTAATTTGAT AGTGATTGCT TCTAATCGCC TTTA-TTGGC --AACCTAAT GATCAAATCG ACC
EXF8352^EXF8352                 CATTAGTGAT TAATT-ATTG AGTGATAAAA AACTCATAAT C--TT-C--- TACAAACCAC TGTTTTAAAA TGTTTACTAG AATGTCCAAG -CAGTTAAGC TGTTGAAATA TTAAAAGTTT TATAAAACTT TCAGCAACGG ATCTCTTGGT TCAGGCATCG ATGAAGAACG CAGCGAAATG CGATAAGTAA TGTGAATTGC AGATACAGTG AATCATCGAA TCTTTGAACG CAAATGGCAC TCTATGGTAT TCCGTAGAGT ACGTCTGTTT GAGCGTCGCG AACATCTCCA TAATTAG--- TTTTT--TT- --AAATTAAT TAAGGGTTTT GAGGTTGTCA TTGTA-TAGT GACTCCCTTT AAAATGATTA GTGATGACCT TATGAATGGG TTAATACTGT GTGTTATAAT GGATTACATC CATCACCAGT CAGAGAGTAA TCTCGCCTTA GTAATTTGAT AGTGATTGCT TCTAATCGCC TTTA-TTGGC --AACCTAAT GATCAAATCG ACC
EXF8353^EXF8353                 CATTAGTGAT TAATT-ATTG AGTGATAAAA AACTCATAAT C--TT-C--- TACAAACCAC TGTTTTAAAA TGTTTACTAG AATGTCCAAG -CAGTTAAGC TGTTGAAATA TTAAAAGTTT TATAAAACTT TCAGCAACGG ATCTCTTGGT TCAGGCATCG ATGAAGAACG CAGCGAAATG CGATAAGTAA TGTGAATTGC AGATACAGTG AATCATCGAA TCTTTGAACG CAAATGGCAC TCTATGGTAT TCCGTAGAGT ACGTCTGTTT GAGCGTCGCG AACATCTCCA TAATTAG--A TTTTT--TT- --AAATTAAT TAAGGGTTTT GAGGTTGTCA TTGTA-TTAT GACTCCCTTT AAAATAATTA GTGATGACCT TATGAATGGG TTAATACTGT GTGTTATAAT GGATTACATC CATCACCAGT CAGAGAGTAA TCTCGCCTTA GTAATTTGAT AGTGATTGCT TCTAATCGCC TTTA-TTGGC --AACCTAAT GATCAAATCG ACC
EXF8356^EXF8356                 CATTAGTGAT TAATT-ATTG AGTGATAAAA AACTCATAAT C--TT-C--- TACAAACCAC TGTTTTAAAA TGTTTACTAG AATGTCCAAG -CAGTTAAGC TGTTGAAATA TTAAAAGTTT TATAAAACTT TCAGCAACGG ATCTCTTGGT TCAGGCATCG ATGAAGAACG CAGCGAAATG CGATAAGTAA TGTGAATTGC AGATACAGTG AATCATCGAA TCTTTGAACG CAAATGGCAC TCTATGGTAT TCCGTAGAGT ACGTCTGTTT GAGCGTCGCG AACATCTCCA TAATTAG--- TTTTT--TT- --AAATTAAT TAAGGGTTTT GAGGTTGTCA TTGTA-TTAT GACTCCCTTT AAAATGATTA GTGATGACCT TATGAATGGG TTAATACTGT GTGTTATAAT GGATTACATC CATCACCAGT CAGAGAGTAA TCTCGCCTTA GTAATTTG-T AGTGATTGCT TCTAATAGCC TTTA-TTGGC --AACCTAAT GATCAAATCG ACC
EXF8588^EXF8588                 CATTAGTGAT TAATT-ATTG AGTGATAAAA AACTCATAAT C--TT-C--- TACAAACCAC TGTTTTAAAA TGTTTACTAG AATGTCCAAG -CAGTTAAGC TGTTGAAATA TTAAAAGTTT TATAAAACTT TCAGCAACGG ATCTCTTGGT TCAGGCATCG ATGAAGAACG CAGCGAAATG CGATAAGTAA TGTGAATTGC AGATACAGTG AATCATCGAA TCTTTGAACG CAAATGGCAC TCTATGGTAT TCCGTAGAGT ACGTCTGTTT GAGCGTCGCG AACATCTCCA TAATTAG--T TTTTT--TT- AAAAATTAAT TAAGGGTTTT GAGGTTGTCA TTGTA-TTAT GACTCCCTTT AAAATGATTA GTGATGACCT TATGAATGGG TTAATACTGT GTGTTATAAT GGATTACATC CATCACCAGT CAGAGAGTAA TCTCGCCTTA GTAATTTGAT AGTGATTGCT TCTAATCGCC TTTA-TTGGC --AACCTAAT GATCAAATC- ---
EXF8590^EXF8590                 CATTAGTGAT TAATT-ATTG AGTGATAAAA AACTCATAAT C--TT-C--- TACAAACCAC TGTTTTAAAA TGTTTACTAG AATGTCCAAG -CAGTTAAGC TGTTGAAATA TTAAAAGTTT TATAAAACTT TCAGCAACGG ATCTCTTGGT TCAGGCATCG ATGAAGAACG CAGCGAAATG CGATAAGTAA TGTGAATTGC AGATACAGTG AATCATCGAA TCTTTGAACG CAAATGGCAC TCTATGGTAT TCCGTAGAGT ACGTCTGTTT GAGCGTCGCG AACATCTCCA TAATTAG--T TTTTT--TT- AAAAATTAAT TAAGGGTTTT GAGGTTGTCA TTGTA-TTAT GACTCCCTTT AAAATGATTA GTGATGACCT TATGAATGGG TTAATACTGT GTGTTATAAT GGATTACATC CATCACCAGT CAGAGAGTAA TCTCGCCTTA GTAATTTGAT AGTGATTGCT TCTAATCGCC TTTA-TTGGC --AACCTAAT GATCAAATCG ACC
EXF8591^EXF8591                 CATTAGTGAT TAATT-ATTG AGTGATAAAA AACTCATAAT C--TT-C--- TACAAACCAC TGTTTTAAAA TGTTTACTAG AATGTCCAAG -CAGTTAAGC TGTTGAAATA TTAAAAGTTT TATAAAACTT TCAGCAACGG ATCTCTTGGT TCAGGCATCG ATGAAGAACG CAGCGAAATG CGATAAGTAA TGTGAATTGC AGATACAGTG AATCATCGAA TCTTTGAACG CAAATGGCAC TCTATGGTAT TCCGTAGAGT ACGTCTGTTT GAGCGTCGCG AACATCTCCA TAATTAG--- TTTTT--TT- --AAATTAAT TAAGGGTTTT GAGGTTGTCA TTGTA-TTAT GACTCCCTTT AAAATAATTA GTGATGACCT TATGAATGGG TTAATACTGT GTGTTATAAT GGATTACATC CATCACCAGT CAGAGAGTAA TCTCGCCTTA GTAATTTGAT AGTGATTGCT TCTAATCGCC TTTA-TTGGC --AACCTAAT GATCAAATCG ACC
EXF8592^EXF8592                 CATTAGTGAT TAATT-ATTG AGTG--TAAA AACTCATAAT C--TT-C--- TACAAACCAC TGTTTTAAAA TGTTTACTAG AATGTCCAAG -CAGTTAAGC TGTTGAAATA TTAAAAGTTT TATAAAACTT TCAGCAACGG ATCTCTTGGT TCAGGCATCG ATGAAGAACG CAGCGAAATG CGATAAGTAA TGTGAATTGC AGATACAGTG AATCATCGAA TCTTTGAACG CAAATGGCAC TCTATGGTAT TCCGTAGAGT ACGTCTGTTT GAGCGTCGCG AACATCTCCA CAATTAG--T TTTTT--TT- --TAATTAGT TGAGGGTTTT GAGGTTGTCA TTGTA-TTAT GACTCCCTTT AAAATGATTA GTGATGACCT TATGAATGGG TTAATACTGT GTGTTATAAT GGATTACATC CATCACCAGT CAGAGAGTAA TCTCGCCTTA GTAATTTG-T AGTGATTGCT TCTAATAGCC TTTA-TTGGC AAAATTAAAT GATCAAATCG ACC
EXF8738^EXF8738                 CATTAGTGAT TAATT-ATTG AGTG-TAAAA AACTCATAAT C--TT-CTA- TACAAACCAC TGTTTTAAAA TGTTTACTAG AATGTCCAAG -CAGTTAAGC TGTTGAAATA TTAAAAGTTT AATAAAACTT TCAGCAACGG ATCTCTTGGT TCAGGCATCG ATGAAGAACG CAGCGAAATG CGATAAGTAA TGTGAATTGC AGATACAGTG AATCATCGAA TCTTTGAACG CAAATGGCAC TCTATGGTAT TCCGTAGAGT ACGTCTGTTT GAGCGTCGCG AACATCTCCA TAATTAG-TT TTTTT--TT- --AAATTGAT TGTGGGTTTT GAGGTTGTCA TATAAACAAT GACTCCCTTT AAAATAATTA GTGATGACCT TATGAATGGG TTAATACTGT GTGTTATAAT GGATTACATC CATCACCAGT CAGAGAGTAA TCTCGCCTTA GTAATTTG-T AGTGATTGCT TCTAACTGCC A----TTGGC -AAACAAACT GATCAAATCG ACC
EXF8739^EXF8739                 CATTAGTGAT TAATT-ATTG AGTG-TAAAA AACTCATAAT C--TT-CTA- TATAAACCAC TGTTTTAAAA TGTTTACTAG AATGTCCAAG -CAGTTAAGC TGTTGAAATA TTAAAAGTTT AATAAAACTT TCAGCAACGG ATCTCTTGGT TCAGGCATCG ATGAAGAACG CAGCGAAATG CGATAAGTAA TGTGAATTGC AGATACAGTG AATCATCGAA TCTTTGAACG CAAATGGCAC TCTATGGTAT TCCGTAGAGT ACGTCTGTTT GAGCGTCGCG AACATCTCCA CAATTAG--T TTTTT--T-- ---AATTAGT TGAGGGTTTT GAGGTTGTCA TATAAACAGT GACTCCCTTT AAAATAATTA GTGATGACCT TATGAATGGG TTAATACTGT GTGTTATAAT GGATTATATC CATCACCAGT CAGAGAGTAA TCTCGCCTTA GTAATTTG-T AGTGATTGCT TCTAACTGCC A----ATTGG -CAACAACCT GATCAAATCG ACC
EXF8740^EXF8740                 CATTAGTGAT TAATT-ATTG AGTG-T-AAA AACTCATAAT C--TT-CTA- TACAAACCAC TGTTTTAAAA TGTTTACTAG AATGTCCAAG -CAGTTAAGC TGTTGAAATA TTAAAAGTTT AATAAAACTT TCAGCAACGG ATCTCTTGGT TCAGGCATCG ATGAAGAACG CAGCGAAATG CGATAAGTAA TGTGAATTGC AGATACAGTG AATCATCGAA TCTTTGAACG CAAATGGCAC TCTATGGTAT TCCGTAGAGT ACGTCTGTTT GAGCGTCGCG AACATCTCCA TAATTAG--T TTTTT--TT- --AAATTGAT TGTGGGTTTT GAGGTTGTCA TATAAACAAT GACTCCCTTT AAAATAATTA GTGATGACCT TATGAATGGG TTAATACTGT GTGTTATAAT GGATTACATC CATCACCAGT CAGAGAGTAA TCTCGCCTTA GTAATTTG-T AGTGATTGCT TCTAACTGCC A----TTGGC -AAACAAACT GATCAAATCG ACC
EXF8741^EXF8741                 ---------- ---------- ---------- AACTCATAAT C--TT-CTA- TACAAACCAC TGTTTTAAAA TGTTTACTAG AATGTCCAAG -CAGTTAAGC TGTTGAAATA TTAAAAGTTT AATAAAACTT TCAGCAACGG ATCTCTTGGT TCAGGCATCG ATGAAGAACG CAGCGAAATG CGATAAGTAA TGTGAATTGC AGATACAGTG AATCATCGAA TCTTTGAACG CAAATGGCAC TCTATGGTAT TCCGTAGAGT ACGTCTGTTT GAGCGTCGCG AACATCTCCA TAATTAG--T TTTTT--TT- --AAATTGAT TGTGGGTTTT GAGGTTGTCA TATAAGCAAT GACTCCCTTT AAAATAATTA GTGATGACCT TATGAATGGG TTAATACTGT GTGTTATAAT GGATTACATC CATCACCAGT CAGAGAGTAA TCTCGCCTTA GTAATTTG-T AGTGATTGCT TCTAACTGCC A----TTGGC -AAACAAACT GATCAAATCG ACC
EXF8744^EXF8744                 CATTAGTGAT TAATT-ATTG AGTG-TAAAA AACTCATAAT C--TT-CTA- TATAAACCAC TGTTTTAAAA TGTTTACTAG AATGTCCAAG -CAGTTAAGC TGTTGAAATA TTAAAAGTTT AATAAAACTT TCAGCAACGG ATCTCTTGGT TCAGGCATCG ATGAAGAACG CAGCGAAATG CGATAAGTAA TGTGAATTGC AGATACAGTG AATCATCGAA TCTTTGAACG CAAATGGCAC TCTATGGTAT TCCGTAGAGT ACGTCTGTTT GAGCGTCGCG AACATCTCCA CAATTAG--T TTTTT--T-- ---AATTAGT TGAGGGTTTT GAGGTTGTCA TATAAACAGT GACTCCCTTT AAAATAATTA GTGATGACCT TATGAATGGG TTAATACTGT GTGTTATAAT GGATTA---- ---------- ---------- ---------- ---------- ---------- ---------- ---------- ---------- ---------- ---
EXF8746^EXF8746                 CATTAGTGAT TAATT-ATTG AGTG-TAAAA AACTCATAAT C--TT-CTA- TATAAACCAC TGTTTTAAAA TGTTTACTAG AATGTCCAAG -CAGTTAAGC TGTTGAAATA TTAAAAGTTT AATAAAACTT TCAGCAACGG ATCTCTTGGT TCAGGCATCG ATGAAGAACG CAGCGAAATG CGATAAGTAA TGTGAATTGC AGATACAGTG AATCATCGAA TCTTTGAACG CAAATGGCAC TCTATGGTAT TCCGTAGAGT ACGTCTGTTT GAGCGTCGCG AACATCTCCA TAATTAG-TT TTTTT--TT- --AAATTGAT TGTGGGTTTT GAGGTTGTCA TATAAACAGT GACTCCCTTT AAAATAATTA GTGATGACCT TATGAATGGG TTAATACTGT GTGTTATAAT GGATTATATC CATCACCAGT CAGAGAGTAA TCTCGCCTTA GTAATTTG-T AGTGATTGCT TCTAACTGCC A----ATTGG -CAACAACCT GATCAAATCG ACC
EXF8747^EXF8747                 CATTAGTGAT TAATT-ATTG AGTG-TAAAA AACTCATAAT C--TT-CTA- TACAAACCAC TGTTTTAAAA TGTTTACTAG AATGTCCAAG -CAGTTAAGC TGTTGAAATA TTAAAAGTTT AATAAAACTT TCAGCAACGG ATCTCTTGGT TCAGGCATCG ATGAAGAACG CAGCGAAATG CGATAAGTAA TGTGAATTGC AGATACAGTG AATCATCGAA TCTTTGAACG CAAATGGCAC TCTATGGTAT TCCGTAGAGT ACGTCTGTTT GAGCGTCGCG AACATCTCCA TAATTAG-TT TTTTT--TT- --AAATTGAT TGTGGGTTTT GAGGTTGTCA TATAAGCAAT GACTCCCTTT AAAATAATTA GTGATGACCT TATGAATGGG TTAATACTGT GTGTTATAAT GGATTACATC CATCACCAGT CAGAGAGTAA TCTCGCCTTA GTAATTTG-T AGTGATTGCT TCTAACTGCC A----TTGGC -AAACAAACT GATCAAATCG ACC
EXF8748^EXF8748                 CATTAGTGAT TAATT-ATTG AGTG-T-AAA AACTCATAAT C--TT-CTAT TACAAACCAC TGTTTTAAAA TGTTTACTAG AATGTCCAAG -CAGTTAAGC TGTTGAAATT ATAAAAGTTT AATAAAACTT TCAGCAACGG ATCTCTTGGT TCAGGCATCG ATGAAGAACG CAGCGAAATG CGATAAGTAA TGTGAATTGC AGATACAGTG AATCATCGAA TCTTTGAACG CAAATGGCAC TCTATGGTAT TCCGTAGAGT ACGTCTGTTT GAGCGTCGCG AACATCTCTA TAATTAG--T TTTTT--TA- --AAATTGAT TATGGGTTTT GAGGTTGTCA TGTA--TAAT GACTCCCTTT AAAATAATTA GTGATGACCT TATGAATGGG TTAATACTGT GTGTTATAAT GGATTACATC CATCACCAGT CAGAGAGTAA TCTCGCCTTA GTAATTTG-T AGTGATTGCT TCTAACTGCC AATTTTTGGC -AA--AACCT GATCAAATCG ACC
EXF8749^EXF8749                 CATTAGTGAT TAATT-ATTG AGTG-T-AAA AACTCATAAT C--TT-CTA- TACAAACCAC TGTTTTAAAA TGTTTACTAG AATGTCCAAG -CAGTTAAGC TGTTGAAATA TTAAAAGTTT AATAAAACTT TCAGCAACGG ATCTCTTGGT TCAGGCATCG ATGAAGAACG CAGCGAAATG CGATAAGTAA TGTGAATTGC AGATACAGTG AATCATCGAA TCTTTGAACG CAAATGGCAC TCTATGGTAT TCCGTAGAGT ACGTCTGTTT GAGCGTCGCG AACATCTCCA CAATTAG--T TTTTT--T-- ---AATTAGT TGAGGGTTTT GAGGTTGTCA TATAAACAAT GACTCCCTTT AAAATAATTA GTGATGACCT TATGAATGGG TTAATACTGT GTGTTATAAT GGATTACATC CATCACCAGT CAGAGAGTAA TCTCGCCTTA GTAATTTG-T AGTGATTGCT TCTAACTGCC A----TTGGC -AAACAAACT GATCAAATCG ACC
EXF8754^EXF8754                 CATTAGTGAT TAATT-ATTG AGTG-TAAAA AACTCATAAT C--TT-CTA- TACAAACCAC TGTTTTAAAA TGTTTACTAG AATGTCCAAG -CAGTTAAGC TGTTGAAATA TTAAAAGTTT AATAAAACTT TCAGCAACGG ATCTCTTGGT TCAGGCATCG ATGAAGAACG CAGCGAAATG CGATAAGTAA TGTGAATTGC AGATACAGTG AATCATCGAA TCTTTGAACG CAAATGGCAC TCTATGGTAT TCCGTAGAGT ACGTCTGTTT GAGCGTCGCG AACATCTCCA TAATTAG--T TTTTT--TT- --AAATTGAT TGTGGGTTTT GAGGTTGTCA TATAA-CAAT GACTCCCTTT AAAATAATTA GTGATGACCT TATGAATGGG TTAATACTGT GTGTTATAAT GGATTACATC CATCACCAGT CAGAGAGTAA TCTCGCCTTA GTAATTTG-T AGTGATTGCT TCTAACTGCC A----TTGGC -AAACAAATT GATCAAATCG ACC


Printing out site pattern counts


        70        123  P

CBS196.56^CBS196.56             ---------- --------AA AAAAAAAAAA AAAAAAAAAA AAAAAAAAAA AAAAACCCCC CCCCCCCCCC CCCCGGGGGG GGGGGGGGGG TTTTTTTTTT TTTTTTTTTT TTTTTTTTTT TTT
CBS633.66^CBS633.66             ---------- ---AACTT-- AAAAAAAAAA AAAAAAAAAA AAAAAAAAAA ACGTTACCCC CCCCCCCCCC CCTTAAACGG GGGGGGGGGG ---AACCCTT TTTTTTTTTT TTTTTTTTTT TTT
CBS818.96^CBS818.96             ---------- --C-----AA AAAAAAAAAA AAAAAAAAAA AAAAAAAAAA AAAAACCCCC CCCCCCCCCC CCCTGGGGGG GGGGGGGGGG TTTTTTTTTT TTTTTTTTTT TTTTTTTTTT TTT
CBS110595^CBS110595             ---------- -T------AT AAAAAAAAAA AAAAAAAAAA AAAAAAAAAA AAAAACCCCC CCCCCCCCCC CCCTAGGGGG GGGGGGGGGG --TTTTTTAT TTTTTTTTTT TTTTTTTTTT TTT
CBS110599^CBS110599             ---------- A---A---T- ---------- -AAAAAAAAA AAAAACTTTT TAA-TA---- --ACCCCCCC CTCTAGTG-- --AGGGGGGG -ATATCTTT- ---------A CGTTTTTTTT TTT
CBS110620^CBS110620             ---------- -T------AA ----AAAAAA A--AAAAAAA AAAAA--AAA AAA-A----C CC---CCCCC CCCTGGGG-- GGG--GGGGG --TTTTTTT- -TTTTTTTTT TTTTTTTTTT TTT
CBS110624^CBS110624             -------AAA A--AA---T- -AAA--AAAA AAAAAAAAAA AAAAACTTTT TAAATACCC- CCACCCCCCC CTCTGGTGGG GGAGGGGGGG -ATATCTTAT T--TTTTTTA CGTTTTTTTT TTT
CBS112378^CBS112378             ---------- ---GA----- A----A-AAA TAAAAAAAAA AAAAAAAAAA AAG-TA---- CC-CCCCCCC CCCTAGAG-- -GGGGGGGGG ---ATCCTT- --T--ATTTT TTTTTTTTTT TTT
CBS116628^CBS116628             ---------A A--AA---T- -AAAA-AAAA AAAAAAAAAA AAAAACTTTT TAAATACCCC CCACCCCCCC CTCTAGTGGG GGAGGGGGGG -ATATCTTTT TT-TTTATTA CGTTTTTTTT TTT
CBS136827^CBS136827             ------A--- ---AA----- A---AAAAAA AAAAAAAAAA AAAGTAAAAA AAG-TA---C CC-CCCCCCC CCCTAGAG-- GGAGGGGGGG ---ATCCTT- -TTTTTTTTA TTCTTTTTTT TTT
CBS136830^CBS136830             -----A---A ---AA---T- AAAAA-AAAA AAA--AAAAA AAGA-TAATT TAAATACCCC CCACTCCCCC CTC-GGTGGG GGAGGGGGGG -ATATCTT-T TT-TTTTTTA AGT-CTTTTT TTT
CBS136831^CBS136831             -----A---A ---AA---T- AAAAA-AAAA AAA--AAAAA AAGA-TAATT TAAATACCCC CCACTCCCCC CTC-GGTGGG GGAGGGGGGG -ATATCTT-T TT-TTTTTTA AGT-CTTTTT TTT
CBS136832^CBS136832             ---------A A--AA---T- -AAAA-AAAA AAAAAAAAAA AAGAACTATT TAAATACCCC CCACCCCCCC CTCTGGTGGG GGAGGGGGGG -ATATCTTTT TT-TTT-TTA CGTTTTTTTT TTT
CBS136833^CBS136833             -----A---A ---AA---T- AAAAA-AAAA AAA--AAAAA AAGA-TAATT TAAATACCCC CCACTCCCCC CTC-GGTGGG GGAGGGGGGG -ATATCTT-T TT-TTTTTTA AGT-CTTTTT TTT
CBS136834^CBS136834             ---------A A--AA---T- -AAAA-AAAA AAAAAAAAAA AAAAACTTTT TAAATACCCC CCACCCCCCC CTCTAGTGGG GGAGGGGGGG -ATATCTTTT TT-TTT-TTA CGTTTTTTTT TTT
CBS136835^CBS136835             ---------A A--AA---T- -AAAA-AAAA AAAAAAAAAA AAGAACTATT TAAATACCCC CCACCCCCCC CTCTGGTGGG GGAGGGGGGG -ATATCTTTT TT-TTT-TTA CGTTTTTTTT TTT
CBS136839^CBS136839             ---------- ---TA---T- AAAAA-AAAA AACAAAAAAA AAAAATATTT TAAATACCCC CCACCCCCCC CTCTGGTGGG GGGGGGGGGG --TATCTTTT TT-TTT--TA CGTTTCTTTT TTT
CBS136840^CBS136840             ---------A A--AA---T- -AAAA-AAAA AAAAAAAAAA AAGAACTATT TAAATACCCC CCACCCCCCC CTCTGGTGGG GGAGGGGGGG -ATATCTTTT TT-TTT-TTA CGTTTTTTTT TTT
CBS136841^CBS136841             ---------- --------AT AAAAAAAAAA AAAAAAAAAA AAAAAAAAAA AAAAACCCCC CCCCCCCCCC CCCTAGGGGG GGGGGGGGGG TTTTTTTTAT TTTTTTTTTT TTTTTTTTTT TTT
CBS136842^CBS136842             ------A--- ---AA----- AAAAAAAAAA AAAAAAAAAA AAAG-AAAAA AAGATACCCC CCCCCCCCCC CCCTAGAGGG GGAGGGGGGG ---ATCCTTT TTTTTTTTTA TTCTTTTTTT TTT
CBS136843^CBS136843             ---------- --------AT AAAAAAAAAA AAAAAAAAAA AAAAAAAAAA AAAAACCCCC CCCCCCCCCC CCCTAGGGGG GGGGGGGGGG TTTTTTTTAT TTTTTTTTTT TTTTTTTTTT TTT
CBS136844^CBS136844             ---------A A--AA---T- -AAAA-AAAA AAAAAAAAAA AAAAACTTTT TAAATACCCC CCACCCCCCC CTCTAGTGGG GGAGGGGGGG -ATATCTTTT TT-TTTTTTA CGTTTTTTTT TTT
CBS136845^CBS136845             ---------- --------AT AAAAAAAAAA AAAAAAAAAA AAAAAAAAAA AAAAACCCCC CCCCCCCCCC CCCTAGGGGG GGGGGGGGGG TTTTTTTTTT TTTTTTTTTT TTTTTTTTTT TTT
CBS136847^CBS136847             ----T----- -T------AA AAAAAAAAAA AAAAAAAAAA AAAAAAAA-A AAAAACCCCC CCCCCCCCCC CCCTGGGGGG GGGGGGGGGG TTTTTTATTT TTTTTTTTTT TATTTTTTTT TTT
CBS136849^CBS136849             ---T--A--- ----A--T-- AAAAAAAAAA AAAATAAAAA AAAATAAAAA AAGATACCCC CCCCCCCCCC CCCTAGAGGG GGGGGGGGGG ---ATCCTTT TTTTTTTTTT TTTTTTTTTT TTT
DAOM226642^DAOM226642           -AT---A-A- ---AA----- -AAAA-AAAA AAAAAAAAAA AAAGAAAAAA TAGATCCCCC CCCCCCCCCC CCCTAGAGGG GGAGGGGGGR ---ATCCTTT TT-TTTTTTA TTCTTTTTTT TTT
DAOM242570^DAOM242570           -AT---A-A- ---AA----- -AAAA-AAAA AAAAAAAAAA AAAGAAAAAA TAGATCCCCC CCCCCCCCCC CCCTAGAGGG GGAGGGGGGG ---ATCCTTT TT-TTTTTTA TTCTTTTTTT TTT
DAOM242694^DAOM242694           ------A--- ---AA--T-- AAAAAAAAAA AAAAAAAAAA AAAAAAAAAA AAGATACCCC CCCCCCCCCC CCCTAGAGGG GGGGGGGGGG ---ATCCTTT TTTTTTTTTT TTTTTTTTTT TTT
DAOM242695^DAOM242695           ---------- ---AA--T-- AAAAAAAAAA AAAAAAAAAA AAAAAAAAAA AAGATACCCC CCCCTCCCCC CCCTAGAGGG GGGGGGGGGG ---ATCCTTT TTTTTTTTTT TTTTTTTTTT TTT
DAOM242696^DAOM242696           ------G--- ---AA----- AAAAAAAAAA AAAAAAAAAA AAAAAAAAAA AAGATACCCC CCCCCCCCCC CCCTAGAGGG GGGGGGGGGG ---ATCCTTT TTTTTTTTTT TTTTTTTTTT TTT
DAOM242697^DAOM242697           ------G--- ---AA----- AAAAAAAAAA AAAAAAAAAA AAAAAAAAAA AAGATACCCC CCCCCCCCCC CCCTAGAGGG GGGGGGGGGG ---ATCCTTT TTTTTTTTTT TTTTTTTTTT TTT
DAOM242698^DAOM242698           ---------- ----A----- AAAAAAAAAA AAAAAAAAAA AAAAAAAAAA AAGATACCCC CCCCCCCCCC CCCTAGAGGG GGGGGGGGGG ---ATCCTTT TTTTTT-TTT TTTTTTTTTT TTT
DAOM242699^DAOM242699           ---------- ---AA--T-- AAAAAAAAAA AAAAAAAAAA AAAAAAAAAA AAGATACCCC CCCCTCCCCC CCCTAGAGGG GGGGGGGGGG ---ATCCTTT TTTTTTTTTT TTTTTTTTTT TTT
DAOM242700^DAOM242700           ------A--- ----A----- AAAAAAAAAA AAAAAAAAAA AAAAAAAAAA AAGATACCCC CCCCCCCCCC CCCTAGAGGG GGGGGGGGGG ---ATCCTTT TTTTTTTTTC TTTTTTTTTT TTT
DAOM242701^DAOM242701           ------A--- ----A----- AAAAAAAAAA AAAAAAAAAA AAAG-AAAAA AAGATACCCC CCCCCCCCCC CCCTAGAGGG GGAGGGGGGG ---ATCCT-T TTTTTTTTTA TTCTTTTTTT TTT
DAOM242702^DAOM242702           ------G--- ---AA----- AAAAAAAAAA AAAAAAAAAA AAAAAAAAAA AAGATACCCC CCCCCCCCCC CCCTAGAGGG GGGGGGGGGG ---ATCCTTT TTTTTTTTTT TTTTTTTTTT TTT
DAOM242704^DAOM242704           ------A--- ----A----- AAAAAAAAAA AAAAAAAAAA AAAAAAAAAA AAGATACCCC CCCCCCCCCC CCCTAGAGGG GGGGGGGGGG ---ATCCTTT TTTTTTTTTC TTTTTTTTTT TTT
DAOM242799^DAOM242799           ------A--- ----A----- AAAAAAAAAA AAAAAAAAAA AAAG-AAAAA AAGATACCCC CCCCCCCCCC CCCTAGAGGG GGAGGGGGGG ---ATCCT-T TTTTTTTTTA TTCTTTGTTT TTT
DAOM242800^DAOM242800           ------G--- ---AA----- AAAAAAAAAA AAAAAAAAAA AAAAAAAAAA AAGATACCCC CCCCCCCCCC CCCTAGAGGG GGGGGGGGGG ---ATCCTTT TTTTTTTTTT TTTTTTTTTT TTT
EXF5914^EXF5914                 -A------AA A--AA---T- ----A-AAAA A--AAAAAAA AAAAA--TTT TAA-T----C CC---CCCCC CTCTGGTG-- GGA--GGGGG -ATATCTTT- -T-TTTTTTA CGTTTTT-TT TTT
EXF5915^EXF5915                 ---------A A--AA---T- -AAAA-AAAA AAAAAAAAAA ACAAACTTTT TAAATACCCC CCACCCCCCC CTCTAGTGAG GGAGGAGGGG -ATATCTTTT TT-TTTATTA CGTTTTTTGT TTT
EXF5916^EXF5916                 ---------A A--AA---T- -AAAA-AAAA AAAAAAAAAA AAAAACTTTT TAAATACCCC CCACCCCCCC CTCTAGTGGG GGAGGGGGGG -ATATCTTTT TT-TTT-TTA CGTTTTTTTT TTT
EXF5917^EXF5917                 -----A---A ---AA---T- AAAAA-AAAA AAA--AAAAA AAGA-TAATT TAAATACCCC CCACTCCCCC CTC-GGTGGG GGAGGGGGGG -ATATCTT-T TT-TTTTTTA AGT-CTTTTT TTT
EXF5918^EXF5918                 ---------- ---AA--T-- AAAAAAAAAA AAAAAAAAAA CAAAAAAAAA AAGATACCCC CCCCTCCCCC TCCTAGAGGG GGGGGGGGGG ---ATCCTTT TTTTTTTTTT TTTTTTTTTT TTT
EXF5919^EXF5919                 -----A---A ---AA---T- A--AA-AAAA AAA--AAAAA AAGA-TAATT TAAATA--CC CCACTCCCCC CTC-GGTG-G GGAGGGGGGG -ATATCTT-- TT-TTTTTTA AGT-CTTTTT TTT
EXF8299^EXF8299                 -A------AA A--AA---T- --AAA-AAAA A--AAAAAAA AAAAACTTTT TAAATA--CC CCACCCCCCC CTCTGGTG-G GGAGGGGGGG -ATATCTTTT TT-TTTTTTA CGTTTTTTTT TTT
EXF8313^EXF8313                 -A------A- A---A---T- --AA-----A -AAAAAAAAA AAAAACTTTT TAAATA--C- CCACCCCCCC CTCTRGTG-G --AGGGGGGG -ATATCTTT- T-----T-TA CGTTTTTTTT TTT
EXF8315^EXF8315                 ---------A A--AA---T- -AAAA-AAAA AAAAAAAAAA AAAAACTTTT TAAATACCCC CCACCCCCCC CTCTAGTGGG GGAGGGGGGG -ATATCTTTT TT-TTTATTA CGTTTTTTTT TTT
EXF8341^EXF8341                 -A------AA ---AA----- ----A-AAAA A--AA---AA AAAAA--TT- TAA-T----C CC------CC C-CTGGTG-- GGA-----G- ---ATCTTT- -T-TTTTTTA -GTTT-T-T- --T
EXF8342^EXF8342                 ---------A A--AA----- ----A-AAAA A--AA-ATAA AAAAA--TT- TAA-T----C CC----CCCC C-CTAGTG-- GGA--G-GGG ---ATCTTT- -T-TTTATTA -GTTTTT-T- -TT
EXF8343^EXF8343                 A--------A A--AA---T- -AAAA-AAAA AAAAAAAAAT AAAAACTTTT TAAATACCCC CTACCCCCCC CTCTAGTGGG GGAGGGGGGG -ATATCTTTT TT-GTGATTA CGTTTTTTTT TTT
EXF8344^EXF8344                 ---------A A--AA---T- -AAAA-AAAA AAAAAAAAAA AAAAACTTTT TAAATACCCC CCACCCCCCC CTCTAGTGGG GGAGGGGGGG -ATATCTTTT TT-TTTATTA CGTTTTTTTT TTT
EXF8351^EXF8351                 ---------A A--AA---T- -AAAA-AAAA AAAAAAAAAA AAGAACTATT TAAATACCCC CCACCCCCCC CTCTGGTGGG GGAGGGGGGG -ATATCTTTT TT-TTT-TTA CGTTTTTTTT TTT
EXF8352^EXF8352                 ---------A A--AA---T- -AAAA-AAAA AAAAAAAAAA AAGAACTATT TAAATACCCC CCACCCCCCC CTCTGGTGGG GGAGGGGGGG -ATATCTTTT TT-TTT-TTA CGTTTTTTTT TTT
EXF8353^EXF8353                 ---------A A--AA---T- -AAAA-AAAA AAAAAAAAAA AAAAACTTTT TAAATACCCC CCACCCCCCC CTCTAGTGGG GGAGGGGGGG -ATATCTTTT TT-TTTATTA CGTTTTTTTT TTT
EXF8356^EXF8356                 ---------A ---AA---T- -AAAA-AAAA AAAAAAAAAA AAAAACTTTT TAAATACCCC CCACCCCCCC CTCTGGTGGG GGAGGGGGGG -ATATCTTTT TT-TTT-TTA AGTTTTTTTT TTT
EXF8588^EXF8588                 -A------AA A--AA---T- --AAA-AAAA AAAAAAAAAA AAAAACTTTT TAAATA-CCC CCACCCCCCC CTCTGGTG-G GGAGGGGGGG -ATATCTTTT TT-TTTTTTA CGTTTTTTTT TTT
EXF8590^EXF8590                 -A------AA A--AA---T- -AAAA-AAAA AAAAAAAAAA AAAAACTTTT TAAATACCCC CCACCCCCCC CTCTGGTGGG GGAGGGGGGG -ATATCTTTT TT-TTTTTTA CGTTTTTTTT TTT
EXF8591^EXF8591                 ---------A A--AA---T- -AAAA-AAAA AAAAAAAAAA AAAAACTTTT TAAATACCCC CCACCCCCCC CTCTAGTGGG GGAGGGGGGG -ATATCTTTT TT-TTT-TTA CGTTTTTTTT TTT
EXF8592^EXF8592                 -----A---- ---TA---T- AAAAA-AAAA AAAAAAAAAA AAAGTTATTT TAGATACCCC CCACTCCCCC CTCTGGTGGG GGAGGGGGGG -ATATCTTTT TT-TTTT-TA AGCTTTTTTT TTT
EXF8738^EXF8738                 ------A--- ---AA--T-- AAAAAAAAAA AAAAAAAAAA AAAAAAAAAA AAGATACCCC CCCCCCCCCC CCCTAGAGGG GGGGGGGGGG ---ATCCTTT TTTTTTTTTT TTTTTTTTTT TTT
EXF8739^EXF8739                 ------A--- ---AA----- CAAAAAAAAA AAAAAAAAAA AAGG-AAAAA AAGATCCCCC CCCGCCCTCT CCCTAGAGGG GGAGTGGGGG ---ATCCT-T TTTTTTTTTA TTCTTTTTTA TTT
EXF8740^EXF8740                 ------A--- ----A----- AAAAAAAAAA AAAAAAAAAA AAAAAAAAAA AAGATACCCC CCCCCCCCCC CCCTAGAGGG GGGGGGGGGG ---ATCCTTT TTTTTTTTTT TTTTTTTTTT TTT
EXF8741^EXF8741                 ------G--- ----A----- AAAA-A--AA -AAAAAAAAA AAAAAAAAAA AAGATACCC- CCCCCCCCCC CCCTAGAGGG --GGGGGGGG ---ATCCTTT T-T---T-TT TTTTTTTTTT TTT
EXF8744^EXF8744                 ------A--- ---AA----- ----AAAAAA A--AA---AA AAGG---AA- AAG-T----C CC------CT C-CTAGAG-- GGA-----G- ---ATCCT-- -TTTTTTTTA -TCTT-T-T- --T
EXF8746^EXF8746                 ------A--- ---AA--T-- CAAAAAAAAA AAAAAAAAAA AAGAAAAAAA AAGATCCCCC CCCGCCCTCT CCCTAGAGGG GGGGTGGGGG ---ATCCTTT TTTTTTTTTT TTTTTTTTTA TTT
EXF8747^EXF8747                 ------G--- ---AA--T-- AAAAAAAAAA AAAAAAAAAA AAAAAAAAAA AAGATACCCC CCCCCCCCCC CCCTAGAGGG GGGGGGGGGG ---ATCCTTT TTTTTTTTTT TTTTTTTTTT TTT
EXF8748^EXF8748                 ----T----- --------A- AAAAAAAAAA AA-AAAAAAA AAAAAAAAAA AAAAACCCCC CCCC-CCCCC CCCTAGGGGG GGGGGGGGGG TTTTTTTTAT TTTTTTTTTT TTTTTTTTTT TTT
EXF8749^EXF8749                 ------A--- ----A----- AAAAAAAAAA AAAAAAAAAA AAAG-AAAAA AAGATACCCC CCCCCCCCCC CCCTAGAGGG GGAGGGGGGG ---ATCCT-T TTTTTTTTTA TTCTTTTTTT TTT
EXF8754^EXF8754                 ---------- ---AA----- AAAAAAAAAA AAAAAAAAAA AAAAAAAAAA AAGATACCCC CCTCCCCCCC CCCTAGAGGG GGGGGGGGGG ---ATCCTTT TTTTTTTTTT TTTTTTTTTT TTT


    1    1    1    1    1    1    1    1    1    1    1    1    1    1    1
    1    1    1    1    1    1    1    1    2    2    1    4    2    1    2
    2    1    1    1    1    2   13    1   99    1    1    1    1    1    1
    1    1    1    1    1    1    2    1    1    1    1    2    1    1    1
    1    1    1    1    1    3   11    1   47    1    2    1    2    1    1
    2    1    1    1    1    3    2    1    1    1    1    1    8   67    1
    1    1    1    1    1    1    1    1    1    1    2    2    1    1    6
    1    1    1    1    1    1    1    1    1    1    1    1    1    1    1
    1   17  110


Printing out site pattern counts

        70        110  P

CBS196.56^CBS196.56             ---------- --------AA AAAAAAAAAA AAAAAAAATT TTTTAAATAA TTTATCCCCC CCCCCCCCTC CGTGGGGTGG GGGGTTTTTT TTTTTTTTTT TTTTTTTTTT 
CBS633.66^CBS633.66             ---------- ---AACTT-- AAAAAAAAAA AAAAAAAATT TTTTAAATAA TCCTCACCCC CCCCCCCCTC TACGGGGTGG GGGG---CTT TTTTTTTTTT TTTTTTTTTT 
CBS818.96^CBS818.96             ---------- --C-----AA AAAAAAAAAA AAAAAAAATT TTTTAAATAA TTTATCCCCC CCCCCCCCTC TGTGGGGTGG GGGGTTTTTT TTTTTTTTTT TTTTTTTTTT 
CBS110595^CBS110595             ---------- -T------AT AAAAAAAAAA AAAAAAAATT TTTTAAATAA TTTATCCCCC CCCCCCCCTC TATGGGGTGG GGGG--TTAT TTTTTTTTTT TTTTTTTTTT 
CBS110599^CBS110599             ---------- A---A---T- ---------- -AAAAAAATT TTTTACTCTT CTT-CA---- --ACCCCCTT TAA----CGG GGGG-ATTT- ---------C CCTTTTTTTT 
CBS110620^CBS110620             ---------- -T------AA ----AAAAAA A--AAAAATT TTTTA--TAA TTT-T----C CC---CCCTC TGT--GGT-- GGGG--TTT- -TTTTTTTTT TTTTTTTTTT 
CBS110624^CBS110624             -------AAA A--AA---T- -AAA--AAAA AAAAAAAATT TTTTACTCTT CTTACACCC- CCACCCCCTT TGAGGGGCGG GGGG-ATTAT T--TTTTTTC CCTTTTTTTT 
CBS112378^CBS112378             ---------- ---GA----- A----A-AAA TAAAAAAATT TTTTAAATAA TTC-CA---- CC-CCCCCTC TAC---GTGG GGGG---CT- --T--ATTTT TTTTTTTTTT 
CBS116628^CBS116628             ---------A A--AA---T- -AAAA-AAAA AAAAAAAATT TTTTACTCTT CTTACACCCC CCACCCCCTT TAAGGGGCGG GGGG-ATTTT TT-TTTATTC CCTTTTTTTT 
CBS136827^CBS136827             ------A--- ---AA----- A---AAAAAA AAAAAAAATT TTTCTAATAA TTC-CA---C CC-CCCCCTC TAC--GGCGG GGGG---CT- -TTTTTTTTC TTTTTTTTTT 
CBS136830^CBS136830             -----A---A ---AA---T- AAAAA-AAAA AAA--AAATT TTCT-TATTT CTTACACCCC CCACTCCCTT -GAGGGGCGG GGGG-ATT-T TT-TTTTTTC AC-CTTTTTT 
CBS136831^CBS136831             -----A---A ---AA---T- AAAAA-AAAA AAA--AAATT TTCT-TATTT CTTACACCCC CCACTCCCTT -GAGGGGCGG GGGG-ATT-T TT-TTTTTTC AC-CTTTTTT 
CBS136832^CBS136832             ---------A A--AA---T- -AAAA-AAAA AAAAAAAATT TTCTACTTTT CTTACACCCC CCACCCCCTT TGAGGGGCGG GGGG-ATTTT TT-TTT-TTC CCTTTTTTTT 
CBS136833^CBS136833             -----A---A ---AA---T- AAAAA-AAAA AAA--AAATT TTCT-TATTT CTTACACCCC CCACTCCCTT -GAGGGGCGG GGGG-ATT-T TT-TTTTTTC AC-CTTTTTT 
CBS136834^CBS136834             ---------A A--AA---T- -AAAA-AAAA AAAAAAAATT TTTTACTCTT CTTACACCCC CCACCCCCTT TAAGGGGCGG GGGG-ATTTT TT-TTT-TTC CCTTTTTTTT 
CBS136835^CBS136835             ---------A A--AA---T- -AAAA-AAAA AAAAAAAATT TTCTACTTTT CTTACACCCC CCACCCCCTT TGAGGGGCGG GGGG-ATTTT TT-TTT-TTC CCTTTTTTTT 
CBS136839^CBS136839             ---------- ---TA---T- AAAAA-AAAA AACAAAAATT TTTTATACTT CTTACACCCC CCACCCCCTT TGAGGGGTGG GGGG--TTTT TT-TTT--TC CCTTCTTTTT 
CBS136840^CBS136840             ---------A A--AA---T- -AAAA-AAAA AAAAAAAATT TTCTACTTTT CTTACACCCC CCACCCCCTT TGAGGGGCGG GGGG-ATTTT TT-TTT-TTC CCTTTTTTTT 
CBS136841^CBS136841             ---------- --------AT AAAAAAAAAA AAAAAAAATT TTTTAAATAA TTTATCCCCC CCCCCCCCTC TATGGGGTGG GGGGTTTTAT TTTTTTTTTT TTTTTTTTTT 
CBS136842^CBS136842             ------A--- ---AA----- AAAAAAAAAA AAAAAAAATT TTTC-AATAA TTCACACCCC CCCCCCCCTC TACGGGGCGG GGGG---CTT TTTTTTTTTC TTTTTTTTTT 
CBS136843^CBS136843             ---------- --------AT AAAAAAAAAA AAAAAAAATT TTTTAAATAA TTTATCCCCC CCCCCCCCTC TATGGGGTGG GGGGTTTTAT TTTTTTTTTT TTTTTTTTTT 
CBS136844^CBS136844             ---------A A--AA---T- -AAAA-AAAA AAAAAAAATT TTTTACTCTT CTTACACCCC CCACCCCCTT TAAGGGGCGG GGGG-ATTTT TT-TTTTTTC CCTTTTTTTT 
CBS136845^CBS136845             ---------- --------AT AAAAAAAAAA AAAAAAAATT TTTTAAATAA TTTATCCCCC CCCCCCCCTC TATGGGGTGG GGGGTTTTTT TTTTTTTTTT TTTTTTTTTT 
CBS136847^CBS136847             ----T----- -T------AA AAAAAAAAAA AAAAAAAATT TTTTAAAT-A TTTATCCCCC CCCCCCCCTC TGTGGGGTGG GGGGTTTATT TTTTTTTTTT TATTTTTTTT 
CBS136849^CBS136849             ---T--A--- ----A--T-- AAAAAAAAAA AAAATAAATT TTTTTAATAA TTCACACCCC CCCCCCCCTC TACGGGGTGG GGGG---CTT TTTTTTTTTT TTTTTTTTTT 
DAOM226642^DAOM226642           -AT---A-A- ---AA----- -AAAA-AAAA AAAAAAAATT TTTCAAATAA CTCACCCCCC CCCCCCCCTC TACGGGGCGG GGGR---CTT TT-TTTTTTC TTTTTTTTTT 
DAOM242570^DAOM242570           -AT---A-A- ---AA----- -AAAA-AAAA AAAAAAAATT TTTCAAATAA CTCACCCCCC CCCCCCCCTC TACGGGGCGG GGGG---CTT TT-TTTTTTC TTTTTTTTTT 
DAOM242694^DAOM242694           ------A--- ---AA--T-- AAAAAAAAAA AAAAAAAATT TTTTAAATAA TTCACACCCC CCCCCCCCTC TACGGGGTGG GGGG---CTT TTTTTTTTTT TTTTTTTTTT 
DAOM242695^DAOM242695           ---------- ---AA--T-- AAAAAAAAAA AAAAAAAATT TTTTAAATAA TTCACACCCC CCCCTCCCTC TACGGGGTGG GGGG---CTT TTTTTTTTTT TTTTTTTTTT 
DAOM242696^DAOM242696           ------G--- ---AA----- AAAAAAAAAA AAAAAAAATT TTTTAAATAA TTCACACCCC CCCCCCCCTC TACGGGGTGG GGGG---CTT TTTTTTTTTT TTTTTTTTTT 
DAOM242697^DAOM242697           ------G--- ---AA----- AAAAAAAAAA AAAAAAAATT TTTTAAATAA TTCACACCCC CCCCCCCCTC TACGGGGTGG GGGG---CTT TTTTTTTTTT TTTTTTTTTT 
DAOM242698^DAOM242698           ---------- ----A----- AAAAAAAAAA AAAAAAAATT TTTTAAATAA TTCACACCCC CCCCCCCCTC TACGGGGTGG GGGG---CTT TTTTTT-TTT TTTTTTTTTT 
DAOM242699^DAOM242699           ---------- ---AA--T-- AAAAAAAAAA AAAAAAAATT TTTTAAATAA TTCACACCCC CCCCTCCCTC TACGGGGTGG GGGG---CTT TTTTTTTTTT TTTTTTTTTT 
DAOM242700^DAOM242700           ------A--- ----A----- AAAAAAAAAA AAAAAAAATT TTTTAAATAA TTCACACCCC CCCCCCCCTC TACGGGGTGG GGGG---CTT TTTTTTTTTA TTTTTTTTTT 
DAOM242701^DAOM242701           ------A--- ----A----- AAAAAAAAAA AAAAAAAATT TTTC-AATAA TTCACACCCC CCCCCCCCTC TACGGGGCGG GGGG---C-T TTTTTTTTTC TTTTTTTTTT 
DAOM242702^DAOM242702           ------G--- ---AA----- AAAAAAAAAA AAAAAAAATT TTTTAAATAA TTCACACCCC CCCCCCCCTC TACGGGGTGG GGGG---CTT TTTTTTTTTT TTTTTTTTTT 
DAOM242704^DAOM242704           ------A--- ----A----- AAAAAAAAAA AAAAAAAATT TTTTAAATAA TTCACACCCC CCCCCCCCTC TACGGGGTGG GGGG---CTT TTTTTTTTTA TTTTTTTTTT 
DAOM242799^DAOM242799           ------A--- ----A----- AAAAAAAAAA AAAAAAAATT TTTC-AATAA TTCACACCCC CCCCCCCCTC TACGGGGCGG GGGG---C-T TTTTTTTTTC TTTTTCTTTT 
DAOM242800^DAOM242800           ------G--- ---AA----- AAAAAAAAAA AAAAAAAATT TTTTAAATAA TTCACACCCC CCCCCCCCTC TACGGGGTGG GGGG---CTT TTTTTTTTTT TTTTTTTTTT 
EXF5914^EXF5914                 -A------AA A--AA---T- ----A-AAAA A--AAAAATT TTTTA--CTT CTT-C----C CC---CCCTT TGA--GGC-- GGGG-ATTT- -T-TTTTTTC CCTTTT-TTT 
EXF5915^EXF5915                 ---------A A--AA---T- -AAAA-AAAA AAAAAAAATT TCTTACTCTT CTTACACCCC CCACCCCCTT TAAAGGGCGG AGGG-ATTTT TT-TTTATTC CCTTTTTTTT 
EXF5916^EXF5916                 ---------A A--AA---T- -AAAA-AAAA AAAAAAAATT TTTTACTCTT CTTACACCCC CCACCCCCTT TAAGGGGCGG GGGG-ATTTT TT-TTT-TTC CCTTTTTTTT 
EXF5917^EXF5917                 -----A---A ---AA---T- AAAAA-AAAA AAA--AAATT TTCT-TATTT CTTACACCCC CCACTCCCTT -GAGGGGCGG GGGG-ATT-T TT-TTTTTTC AC-CTTTTTT 
EXF5918^EXF5918                 ---------- ---AA--T-- AAAAAAAAAA AAAAAAAATT CTTTAAATAA TTCACACCCC CCCCTCCCTC TACGGGGTGG GGGG---CTT TTTTTTTTTT TTTTTTTTTT 
EXF5919^EXF5919                 -----A---A ---AA---T- A--AA-AAAA AAA--AAATT TTCT-TATTT CTTACA--CC CCACTCCCTT -GA-GGGCGG GGGG-ATT-- TT-TTTTTTC AC-CTTTTTT 
EXF8299^EXF8299                 -A------AA A--AA---T- --AAA-AAAA A--AAAAATT TTTTACTCTT CTTACA--CC CCACCCCCTT TGA-GGGCGG GGGG-ATTTT TT-TTTTTTC CCTTTTTTTT 
EXF8313^EXF8313                 -A------A- A---A---T- --AA-----A -AAAAAAATT TTTTACTCTT CTTACA--C- CCACCCCCTT TRA-G--CGG GGGG-ATTT- T-----T-TC CCTTTTTTTT 
EXF8315^EXF8315                 ---------A A--AA---T- -AAAA-AAAA AAAAAAAATT TTTTACTCTT CTTACACCCC CCACCCCCTT TAAGGGGCGG GGGG-ATTTT TT-TTTATTC CCTTTTTTTT 
EXF8341^EXF8341                 -A------AA ---AA----- ----A-AAAA A--AA---TT TTTTA--CT- CTT-C----C CC------T- TGA--GGC-- -------TT- -T-TTTTTTC -CTT-T---- 
EXF8342^EXF8342                 ---------A A--AA----- ----A-AAAA A--AA-ATTT TTTTA--CT- CTT-C----C CC----CCT- TAA--GGC-- G-GG---TT- -T-TTTATTC -CTTTT---T 
EXF8343^EXF8343                 A--------A A--AA---T- -AAAA-AAAA AAAAAAAATC TTTTACTCTT CTTACACCCC CTACCCCCTT TAAGGGGCGG GGGG-ATTTT TT-GTGATTC CCTTTTTTTT 
EXF8344^EXF8344                 ---------A A--AA---T- -AAAA-AAAA AAAAAAAATT TTTTACTCTT CTTACACCCC CCACCCCCTT TAAGGGGCGG GGGG-ATTTT TT-TTTATTC CCTTTTTTTT 
EXF8351^EXF8351                 ---------A A--AA---T- -AAAA-AAAA AAAAAAAATT TTCTACTTTT CTTACACCCC CCACCCCCTT TGAGGGGCGG GGGG-ATTTT TT-TTT-TTC CCTTTTTTTT 
EXF8352^EXF8352                 ---------A A--AA---T- -AAAA-AAAA AAAAAAAATT TTCTACTTTT CTTACACCCC CCACCCCCTT TGAGGGGCGG GGGG-ATTTT TT-TTT-TTC CCTTTTTTTT 
EXF8353^EXF8353                 ---------A A--AA---T- -AAAA-AAAA AAAAAAAATT TTTTACTCTT CTTACACCCC CCACCCCCTT TAAGGGGCGG GGGG-ATTTT TT-TTTATTC CCTTTTTTTT 
EXF8356^EXF8356                 ---------A ---AA---T- -AAAA-AAAA AAAAAAAATT TTTTACTCTT CTTACACCCC CCACCCCCTT TGAGGGGCGG GGGG-ATTTT TT-TTT-TTC ACTTTTTTTT 
EXF8588^EXF8588                 -A------AA A--AA---T- --AAA-AAAA AAAAAAAATT TTTTACTCTT CTTACA-CCC CCACCCCCTT TGA-GGGCGG GGGG-ATTTT TT-TTTTTTC CCTTTTTTTT 
EXF8590^EXF8590                 -A------AA A--AA---T- -AAAA-AAAA AAAAAAAATT TTTTACTCTT CTTACACCCC CCACCCCCTT TGAGGGGCGG GGGG-ATTTT TT-TTTTTTC CCTTTTTTTT 
EXF8591^EXF8591                 ---------A A--AA---T- -AAAA-AAAA AAAAAAAATT TTTTACTCTT CTTACACCCC CCACCCCCTT TAAGGGGCGG GGGG-ATTTT TT-TTT-TTC CCTTTTTTTT 
EXF8592^EXF8592                 -----A---- ---TA---T- AAAAA-AAAA AAAAAAAATT TTTCTTACTT CTCACACCCC CCACTCCCTT TGAGGGGCGG GGGG-ATTTT TT-TTTT-TC ACTTTTTTTT 
EXF8738^EXF8738                 ------A--- ---AA--T-- AAAAAAAAAA AAAAAAAATT TTTTAAATAA TTCACACCCC CCCCCCCCTC TACGGGGTGG GGGG---CTT TTTTTTTTTT TTTTTTTTTT 
EXF8739^EXF8739                 ------A--- ---AA----- CAAAAAAAAA AAAAAAAATT TTCC-AATAA TTCACCCCCC CCCGCCCTCC TACGGGGCGT GGGG---C-T TTTTTTTTTC TTTTTTTATT 
EXF8740^EXF8740                 ------A--- ----A----- AAAAAAAAAA AAAAAAAATT TTTTAAATAA TTCACACCCC CCCCCCCCTC TACGGGGTGG GGGG---CTT TTTTTTTTTT TTTTTTTTTT 
EXF8741^EXF8741                 ------G--- ----A----- AAAA-A--AA -AAAAAAATT TTTTAAATAA TTCACACCC- CCCCCCCCTC TACGG--TGG GGGG---CTT T-T---T-TT TTTTTTTTTT 
EXF8744^EXF8744                 ------A--- ---AA----- ----AAAAAA A--AA---TT TTCC---TA- TTC-C----C CC------C- TAC--GGC-- -------C-- -TTTTTTTTC -TTT-T---- 
EXF8746^EXF8746                 ------A--- ---AA--T-- CAAAAAAAAA AAAAAAAATT TTCTAAATAA TTCACCCCCC CCCGCCCTCC TACGGGGTGT GGGG---CTT TTTTTTTTTT TTTTTTTATT 
EXF8747^EXF8747                 ------G--- ---AA--T-- AAAAAAAAAA AAAAAAAATT TTTTAAATAA TTCACACCCC CCCCCCCCTC TACGGGGTGG GGGG---CTT TTTTTTTTTT TTTTTTTTTT 
EXF8748^EXF8748                 ----T----- --------A- AAAAAAAAAA AA-AAAAATT TTTTAAATAA TTTATCCCCC CCCC-CCCTC TATGGGGTGG GGGGTTTTAT TTTTTTTTTT TTTTTTTTTT 
EXF8749^EXF8749                 ------A--- ----A----- AAAAAAAAAA AAAAAAAATT TTTC-AATAA TTCACACCCC CCCCCCCCTC TACGGGGCGG GGGG---C-T TTTTTTTTTC TTTTTTTTTT 
EXF8754^EXF8754                 ---------- ---AA----- AAAAAAAAAA AAAAAAAATT TTTTAAATAA TTCACACCCC CCTCCCCCTC TACGGGGTGG GGGG---CTT TTTTTTTTTT TTTTTTTTTT 


    1    1    1    1    1    1    1    1    1    1    1    1    1    1    1
    1    1    1    1    1    1    1    1    2    2    1    4    2    1    2
    2    1    1    1    1    2   13    1  323    1    3    2    1    2    1
    1    1    1    1    1    1    9    1    1    3    1    2    1    1    1
    1    1    1    1    1    3   11    1    1    1    1    1    1    1    1
    3    2    1    1    1    1    1    8    1    1    1    1    1    1    1
    2    2    1    1    6    1    1    1    1    1    1    1    1    1    1
    1    1    1    1   17

W_muriae (32) W_sebi ( 9) W_mellicola (24) W_tropicalis ( 3) W_canadensis ( 2) 

*** Locus 2 ***
     90    603

CBS196.56^CBS196.56             GCAGGTTTAT TGCAAGATAC TTACCTTGAA GCTCAGTACG TTCACCAATT GAAGAAGCAA TATGATGAGA TGGAATTAAC ACCAGAAATT GAAGAAAAGA TTGCAGAATT AACTCAGGAT CCAAACTTAT ATGCCAAATT AGCAAGTTCG ATCGCACCAG AGATTTACGG ACATGATGAT GTCAAAAAGG CTTTATTGTT ATTACTCGTA GGTGGTGTAA CGAAGGGTAT GGGTGACGGA ATGAAGATCC GTGGTGATAT CAACGTCTGT CTTATGGGTG ATCCTGGTGT TGCCAAGTCA CAATTACTCA AGTACATTTC AAAAATTGCT CCAAGAGGTG TGTACACCAC TGGTAGGGGT TCTTCAGGTG TTGGTTTGAC AGCAGCCGTT ATGAGAGATC CAGTCACAGA CGAGATGGTC CTCGAGGGTG GTGCGCTTGT TCTCGCTGAC AATGGTATCT GCTGTATTGA TGAGTTTGAT AAGATGGAGG AAAGTGATAG AACAGCTATC CACGAAGTTA TGGAACAACA GACGATTTCT ATTTCTAAAG CCGGTATAAC TACCACCTTG AATGCCCGGA CGTCAATCTT GGCAGCTGCT AAC
CBS633.66^CBS633.66             -CAGGTTTGT TGCAAGATAC TTACCTTGAA GCTCAGTATG TTCACCAATT GAAGAAGCAA TATGATGAGA TGGAATTAAC GCCAGAAATC GAAGAAAAGA TTGCAGAATT AACTCAGGAT CCAAACTTAT ACGCCAAATT GGCAAGCTCG ATTGCACCAG AGATTTACGG ACACGATGAT GTCAAAAAGG CTTTATTGTT ATTACTCGTA GGTGGTGTAA CGAAGGGTAT GGGTGACGGA ATGAAGATCC GTGGTGATAT CAACGTCTGT CTTATGGGTG ATCCTGGTGT TGCCAAGTCA CAATTACTCA AGTACATTTC AAAAATTGCT CCAAGAGGTG TTTACACCAC TGGTAGAGGT TCTTCAGGTG TTGGTTTGAC AGCAGCCGTT ATGAGAGATC CAGTCACAGA CGAGATGGTC CTCGAGGGTG GTGCTCTTGT CCTCGCTGAC AACGGAATCT GTTGTATTGA TGAGTTTGAT AAGATGGAGG AGAGTGATAG AACAGCTATT CACGAAGTTA TGGAACAACA GACGATATCT ATTTCTAAAG CTGGTATAAC TACCACATTG AATGCCCGGA CGTCAATCTT AGCAGCTGCT AAC
CBS818.96^CBS818.96             GCAGGTTTAT TGCAAGATAC TTACCTTGAA GCTCAGTACG TTCACCAATT GAAGAAGCAA TATGATGAGA TGGAATTAAC ACCAGAAATT GAAGAAAAGA TTGCAGAATT AACTCAGGAT CCAAACTTAT ATGCCAAATT AGCAAGTTCG ATCGCACCAG AGATTTACGG ACATGATGAT GTCAAAAAGG CTTTATTGTT ATTACTCGTA GGTGGTGTAA CGAAGGGTAT GGGTGACGGA ATGAAGATCC GTGGTGATAT CAACGTCTGT CTTATGGGTG ATCCTGGTGT TGCCAAGTCA CAATTACTCA AGTACATTTC AAAAATTGCT CCAAGAGGTG TGTACACCAC TGGTAGGGGT TCTTCAGGTG TTGGTTTGAC AGCAGCCGTT ATGAGAGATC CAGTCACAGA CGAGATGGTC CTCGAGGGTG GTGCGCTTGT TCTCGCTGAC AATGGTATCT GCTGTATTGA TGAGTTTGAT AAGATGGAGG AAAGTGATAG AACAGCTATC CACGAAGTTA TGGAACAACA GACGATTTCT ATTTCTAAAG CCGGTATAAC TACCACCTTG AATGCCCGGA CGTCAATCTT GGCAGCTGCT AAC
CBS110595^CBS110595             ---GGTTTAT TGCAAGATAC TTACCTTGAA GCTCAGTACG TTCACCAATT GAAGAAGCAA TATGATGAGA TGGAATTAAC ACCAGAAATT GAAGAAAAGA TTGCAGAATT AACTCAGGAT CCAAACTTAT ATGCCAAATT AGCAAGTTCG ATCGCACCAG AGATTTACGG ACATGATGAT GTCAAAAAGG CTTTATTGTT ATTACTCGTA GGTGGTGTAA CGAAGGGTAT GGGTGACGGA ATGAAGATCC GTGGTGATAT CAACGTCTGT CTTATGGGTG ATCCTGGTGT TGCCAAGTCA CAATTACTCA AGTACATTTC AAAAATTGCT CCAAGAGGTG TGTACACCAC TGGTAGGGGT TCTTCAGGTG TTGGTTTGAC AGCAGCCGTT ATGAGAGATC CAGTCACAGA CGAGATGGTC CTCGAGGGTG GTGCGCTTGT TCTCGCTGAC AATGGTATCT GCTGTATTGA TGAGTTTGAT AAGATGGAGG AAAGTGATAG AACAGCTATC CACGAAGTTA TGGAACAACA GACGATTTCT ATTTCTAAAG CCGGTATAAC TACCACCTTG AATGCCCGGA CGTCAATCTT GGCAGCTGCT AAC
CBS110599^CBS110599             ---------- --------AC TTACCTTGAA GCTCAATATG TTCACCAATT GAAAAAACAA TACGATGAGA TGGAATTGAC ACCAGAAATC GAAGAAAATA TTGCAGAATT AACTCAAGAT CCAAACTTAT ATGCGAAATT AGCAAGCTCG ATCGCACCAG AAATTTACGG ACACGACGAT GTCAAGAAAG CTTTATTGTT ATTACTCGTA GGTGGTGTGA CTAAGGGTAT GGGTGATGGA ATGAAGATTC GTGGTGATAT CAACGTTTGT CTTATGGGTG ATCCTGGTGT TGCCAAATCA CAATTACTCA AGTACATTTC AAAAATTGCT CCAAGAGGTG TATACACTAC TGGTAGGGGT TCTTCAGGTG TTGGTTTGAC AGCAGCAGTC ATGAGGGATC CAGTCACAGA CGAGATGGTC CTCGAAGGTG GTGCACTTGT CCTCGCTGAC AATGGTATCT GCTGTATTGA TGAGTTTGAT AAGATGGAGG AGAGCGACAG AACAGCTATT CATGAAGTCA TGGAACAACA GACGATCTCT ATTTCTAAAG CTGGTATAAC TACCACCTTG AACGCCCGGA CGTCAATCTT GGCAGCTGCT ---
CBS110620^CBS110620             GCAGGTTTAT TGCAAGATAC TTACCTTGAA GCTCAGTACG TTCACCAATT GAAGAAGCAA TATGATGAGA TGGAATTAAC ACCAGAAATT GAAGAAAAGA TTGCAGAATT AACTCAGGAT CCAAACTTAT ATGCCAAATT AGCAAGTTCG ATCGCACCAG AGATTTACGG ACATGATGAT GTCAAAAAGG CTTTATTGTT ATTACTCGTA GGTGGTGTAA CGAAGGGTAT GGGTGACGGA ATGAAGATCC GTGGTGATAT CAACGTCTGT CTTATGGGTG ATCCTGGTGT TGCCAAGTCA CAATTACTCA AGTACATTTC AAAAATTGCT CCAAGAGGTG TGTACACCAC TGGTAGGGGT TCTTCAGGTG TTGGTTTGAC AGCAGCCGTT ATGAGAGATC CAGTCACAGA CGAGATGGTC CTCGAGGGTG GTGCGCTTGT TCTCGCTGAC AATGGTATCT GCTGTATTGA TGAGTTTGAT AAGATGGAGG AAAGTGATAG AACAGCTATC CACGAAGTTA TGGAACAACA GACGATTTCT ATTTCTAAAG CCGGTATAAC TACCACCTTG AATGCCCGGA CGTCAATCTT GGCAGCTGCT ---
CBS110624^CBS110624             GCAGGTTTAT TGCAAGACAC TTACCTTGAA GCTCAATATG TTCACCAATT GAAAAAACAA TACGATGAGA TGGAATTGAC ACCAGAAATC GAAGAAAATA TTGCAGAATT AACTCAAGAT CCAAACTTAT ATGCGAAATT AGCAAGCTCG ATCGCACCAG AAATTTACGG ACACGACGAT GTCAAGAAAG CTTTATTGTT ATTACTCGTA GGTGGTGTGA CTAAGGGTAT GGGTGATGGA ATGAAGATTC GTGGTGATAT CAACGTTTGT CTTATGGGTG ATCCTGGTGT TGCCAAATCA CAATTACTCA AGTACATTTC AAAAATTGCT CCAAGAGGTG TATACACTAC TGGTAGGGGT TCTTCAGGTG TTGGTTTGAC AGCAGCAGTC ATGAGGGATC CAGTCACAGA CGAGATGGTC CTCGAAGGTG GTGCACTTGT CCTCGCTGAC AATGGTATCT GCTGTATTGA TGAGTTTGAT AAGATGGAGG AGAGCGACAG AACAGCTATT CATGAAGTCA TGGAACAACA GACGATCTCT ATTTCTAAAG CTGGTATAAC TACCACCTTG AACGCCCGGA CGTCAATCTT GGCAGCTGCT ---
CBS112378^CBS112378             ---GGTTTGT TGCAAGATAC TTACCTTGAA GCTCAGTATG TTCACCAATT GAAGAAGCAA TATGATGAGA TGGAATTAAC GCCAGAAATT GAAGAAAAGA TTGCAGAATT AACTCAGGAT CCAAACTTAT ACGCCAAATT AGCAAGCTCG ATCGCACCAG AGATTTATGG ACACGATGAT GTCAAAAAGG CTTTATTGTT ATTACTCGTA GGTGGTGTAA CGAAGGGTAT GGGTGACGGA ATGAAGATCC GTGGTGATAT CAACGTCTGT CTTATGGGTG ATCCTGGTGT TGCCAAGTCA CAATTACTCA AGTACATTTC AAAAATTGCT CCAAGAGGTG TTTACACCAC TGGTAGAGGT TCTTCAGGTG TTGGTTTGAC AGCAGCCGTT ATGAGAGATC CAGTCACAGA CGAGATGGTA CTCGAGGGTG GTGCTCTTGT CCTCGCTGAC AACGGAATCT GTTGTATTGA TGAGTTTGAT AAGATGGAGG AGAGTGATAG AACAGCTATT CACGAAGTTA TGGAACAACA GACGATATCT ATTTCTAAAG CTGGTATAAC TACCACATTG AATGCCCGGA CGTCAATCTT AGCAGCTGCT ---
CBS116628^CBS116628             GCAGGTTTAT TGCAAGACAC TTACCTTGAA GCTCAATATG TTCACCAATT GAAAAAACAA TACGATGAGA TGGAATTGAC ACCAGAAATC GAAGAAAATA TTGCAGAATT AACTCAAGAT CCAAACTTAT ATGCGAAATT AGCAAGCTCG ATCGCACCAG AAATTTACGG ACACGACGAT GTCAAGAAAG CTTTATTGTT ATTACTCGTA GGTGGTGTGA CTAAGGGTAT GGGTGATGGA ATGAAGATTC GTGGTGATAT CAACGTTTGT CTTATGGGTG ATCCTGGTGT TGCCAAATCA CAATTACTCA AGTACATTTC AAAAATTGCT CCAAGAGGTG TATACACTAC TGGTAGGGGT TCTTCAGGTG TTGGTTTGAC AGCAGCAGTC ATGAGGGATC CAGTCACAGA CGAGATGGTC CTCGAAGGTG GTGCACTTGT CCTCGCTGAC AATGGTATCT GCTGTATTGA TGAGTTTGAT AAGATGGAGG AGAGCGACAG AACAGCTATT CATGAAGTCA TGGAACAACA GACGATCTCT ATTTCTAAAG CTGGTATAAC TACCACCTTG AACGCCCGGA CGTCAATCTT GGCAGCTGCT AAC
CBS136827^CBS136827             ---GGTTTGT TGCAAGATAC TTACCTTGAA GCTCAGTATG TTCACCAATT GAAGAAGCAA TATGATGAGA TGGAATTAAC GCCAGAAATT GAAGAAAAGA TTGCAGAATT AACTCAGGAT CCAAACTTAT ACGCCAAATT AGCAAGCTCG ATCGCACCAG AGATTTATGG ACACGATGAT GTCAAAAAGG CTTTATTGTT ATTACTCGTA GGTGGTGTAA CGAAGGGTAT GGGTGACGGA ATGAAGATCC GTGGTGATAT CAACGTCTGT CTTATGGGTG ATCCTGGTGT TGCCAAGTCA CAATTACTCA AGTACATTTC AAAAATTGCT CCAAGAGGTG TTTACACCAC TGGTAGAGGT TCTTCAGGTG TTGGTTTGAC AGCAGCCGTT ATGAGAGATC CAGTCACAGA CGAGATGGTA CTCGAGGGTG GTGCTCTTGT CCTCGCTGAC AACGGAATCT GTTGTATTGA TGAGTTTGAT AAGATGGAGG AGAGTGATAG AACAGCTATT CACGAAGTTA TGGAACAACA GACGATATCT ATTTCTAAAG CTGGTATAAC TACCACATTG AATGCCCGGA CGTCAATCTT AGCA------ ---
CBS136829^CBS136829             ---------- -----GACAC TTACCTTGAA GCTCAATATG TTCACCAATT GAAAAAACAA TACGATGAGA TGGAATTGAC ACCAGAAATC GAAGAAAATA TTGCAGAATT AACTCAAGAT CCAAACTTAT ATGCGAAATT AGCAAGCTCG ATCGCACCAG AAATTTACGG ACACGACGAT GTCAAGAAAG CTTTATTGTT ATTACTCGTA GGTGGTGTGA CTAAGGGTAT GGGTGATGGA ATGAAGATTC GTGGTGATAT CAACGTTTGT CTTATGGGTG ATCCTGGTGT TGCCAAATCA CAATTACTCA AGTACATTTC AAAAATTGCT CCAAGAGGTG TATACACTAC TGGTAGGGGT TCTTCAGGTG TTGGTTTGAC AGCAGCAGTC ATGAGGGATC CAGTCACAGA CGAGATGGTC CTCGAAGGTG GTGCACTTGT CCTCGCTGAC AATGGTATCT GCTGTATTGA TGAGTTTGAT AAGATGGAGG AGAGCGACAG AACAGCTATT CATGAAGTCA TGGAACAACA GACGATCTCT ATTTCTAAAG CTGGTATAAC TACCACCTTG AACGCCCGGA CGTCAATCTT GGCAGCTGCT ---
CBS136830^CBS136830             ---------- ---------- ---------- ---------- ---------- -------CAA TACGATGAGA TGGAATTGAC ACCAGAAATC GAAGAAAATA TTGCAGAATT AACTCAAGAT CCAAACTTAT ATGCGAAATT AGCAAGCTCG ATCGCACCAG AAATTTACGG ACACGACGAT GTCAAGAAAG CTTTATTGTT ATTACTCGTA GGTGGTGTGA CTAAGGGTAT GGGTGATGGA ATGAAGATTC GTGGTGATAT CAACGTTTGT CTTATGGGTG ATCCTGGTGT TGCCAAATCA CAATTACTCA AGTACATTTC AAAAATTGCT CCAAGAGGTG TATACACTAC TGGTAGGGGT TCTTCAGGTG TTGGTTTGAC AGCAGCAGTC ATGAGGGATC CAGTCACAGA CGAGATGGTC CTCGAAGGTG GTGCACTTGT CCTCGCTGAC AATGGTATCT GCTGTATTGA TGAGTTTGAT AAGATGGAGG AGAGCGACAG AACAGCTATT CATGAAGTCA TGGAACAACA GACGATCTCT ATTTCTAAAG CTGGTATAAC TACCACCTTG AACGCCCGGA CGTCAATCTT GGCAGCTGCT ---
CBS136831^CBS136831             ------TTAT TGCAAGACAC TTACCTTGAA GCTCAATATG TTCACCAATT GAAAAAACAA TACGATGAGA TGGAATTGAC ACCAGAAATC GAAGAAAATA TTGCAGAATT AACTCAAGAT CCAAACTTAT ATGCGAAATT AGCAAGCTCG ATCGCACCAG AAATTTACGG ACACGACGAT GTCAAGAAAG CTTTATTGTT ATTACTCGTA GGTGGTGTGA CTAAGGGTAT GGGTGATGGA ATGAAGATTC GTGGTGATAT CAACGTTTGT CTTATGGGTG ATCCTGGTGT TGCCAAATCA CAATTACTCA AGTACATTTC AAAAATTGCT CCAAGAGGTG TATACACTAC TGGTAGGGGT TCTTCAGGTG TTGGTTTGAC AGCAGCAGTC ATGAGGGATC CAGTCACAGA CGAGATGGTC CTCGAAGGTG GTGCACTTGT CCTCGCTGAC AATGGTATCT GCTGTATTGA TGAGTTTGAT AAGATGGAGG AGAGCGACAG AACAGCTATT CATGAAGTCA TGGAACAACA GACGATCTCT ATTTCTAAAG CTGGTATAAC TACCACCTTG AACGCCCGGA CGTCAATCTT GGCAGCT--- ---
CBS136832^CBS136832             ---------- --------AC TTACCTTGAA GCTCAATATG TTCACCAATT GAAAAAACAA TACGATGAGA TGGAATTGAC ACCAGAAATC GAAGAAAATA TTGCAGAATT AACTCAAGAT CCAAACTTAT ATGCGAAATT AGCAAGCTCG ATCGCACCAG AAATTTACGG ACACGACGAT GTCAAGAAAG CTTTATTGTT ATTACTCGTA GGTGGTGTGA CTAAGGGTAT GGGTGATGGA ATGAAGATTC GTGGTGATAT CAACGTTTGT CTTATGGGTG ATCCTGGTGT TGCCAAATCA CAATTACTCA AGTACATTTC AAAAATTGCT CCAAGAGGTG TATACACTAC TGGTAGGGGT TCTTCAGGTG TTGGTTTGAC AGCAGCAGTC ATGAGGGATC CAGTCACAGA CGAGATGGTC CTCGAAGGTG GTGCACTTGT CCTCGCTGAC AATGGTATCT GCTGTATTGA TGAGTTTGAT AAGATGGAGG AGAGCGACAG AACAGCTATT CATGAAGTCA TGGAACAACA GACGATCTCT ATTTCTAAAG CTGGTATAAC TACCACCTTG AACGCCCGGA CGTCAATCTT GGCAGCTGCT AAC
CBS136833^CBS136833             ---------- ---------- -TACCTTGAA GCTCAATATG TTCACCAATT GAAAAAACAA TACGATGAGA TGGAATTGAC ACCAGAAATC GAAGAAAATA TTGCAGAATT AACTCAAGAT CCAAACTTAT ATGCGAAATT AGCAAGCTCG ATCGCACCAG AAATTTACGG ACACGACGAT GTCAAGAAAG CTTTATTGTT ATTACTCGTA GGTGGTGTGA CTAAGGGTAT GGGTGATGGA ATGAAGATTC GTGGTGATAT CAACGTTTGT CTTATGGGTG ATCCTGGTGT TGCCAAATCA CAATTACTCA AGTACATTTC AAAAATTGCT CCAAGAGGTG TATACACTAC TGGTAGGGGT TCTTCAGGTG TTGGTTTGAC AGCAGCAGTC ATGAGGGATC CAGTCACAGA CGAGATGGTC CTCGAAGGTG GTGCACTTGT CCTCGCTGAC AATGGTATCT GCTGTATTGA TGAGTTTGAT AAGATGGAGG AGAGCGACAG AACAGCTATT CATGAAGTCA TGGAACAACA GACGATCTCT ATTTCTAAAG CTGGTATAAC TACCACCTTG AACGCCCGGA CGTCAATCTT GGCAGCTGCT AAC
CBS136834^CBS136834             ---------- --------AC TTACCTTGAA GCTCAATATG TTCACCAATT GAAAAAACAA TACGATGAGA TGGAATTGAC ACCAGAAATC GAAGAAAATA TTGCAGAATT AACTCAAGAT CCAAACTTAT ATGCGAAATT AGCAAGCTCG ATCGCACCAG AAATTTACGG ACACGACGAT GTCAAGAAAG CTTTATTGTT ATTACTCGTA GGTGGTGTGA CTAAGGGTAT GGGTGATGGA ATGAAGATTC GTGGTGATAT CAACGTTTGT CTTATGGGTG ATCCTGGTGT TGCCAAATCA CAATTACTCA AGTACATTTC AAAAATTGCT CCAAGAGGTG TATACACTAC TGGTAGGGGT TCTTCAGGTG TTGGTTTGAC AGCAGCAGTC ATGAGGGATC CAGTCACAGA CGAGATGGTC CTCGAAGGTG GTGCACTTGT CCTCGCTGAC AATGGTATCT GCTGTATTGA TGAGTTTGAT AAGATGGAGG AGAGCGACAG AACAGCTATT CATGAAGTCA TGGAACAACA GACGATCTCT ATTTCTAAAG CTGGTATAAC TACCACCTTG AACGCCCGGA CGTCAATCTT GGCAGCTGCT AAC
CBS136835^CBS136835             ---------- --------AC TTACCTTGAA GCTCAATATG TTCACCAATT GAAAAAACAA TACGATGAGA TGGAATTGAC ACCAGAAATC GAAGAAAATA TTGCAGAATT AACTCAAGAT CCAAACTTAT ATGCGAAATT AGCAAGCTCG ATCGCACCAG AAATTTACGG ACACGACGAT GTCAAGAAAG CTTTATTGTT ATTACTCGTA GGTGGTGTGA CTAAGGGTAT GGGTGATGGA ATGAAGATTC GTGGTGATAT CAACGTTTGT CTTATGGGTG ATCCTGGTGT TGCCAAATCA CAATTACTCA AGTACATTTC AAAAATTGCT CCAAGAGGTG TATACACTAC TGGTAGGGGT TCTTCAGGTG TTGGTTTGAC AGCAGCAGTC ATGAGGGATC CAGTCACAGA CGAGATGGTC CTCGAAGGTG GTGCACTTGT CCTCGCTGAC AATGGTATCT GCTGTATTGA TGAGTTTGAT AAGATGGAGG AGAGCGACAG AACAGCTATT CATGAAGTCA TGGAACAACA GACGATCTCT ATTTCTAAAG CTGGTATAAC TACCACC--- ---------- ---------- ---------- ---
CBS136836^CBS136836             ---------- --------AC TTACCTTGAA GCTCAGTATG TTCACCAATT GAAGAAGCAA TATGATGAGA TGGAATTAAC GCCAGAAATT GAAGAAAAGA TTGCAGAATT AACTCAGGAT CCAAACTTAT ACGCCAAATT AGCAAGCTCC ATTGCACCAG AGATTTACGG ACACGATGAT GTCAAGAAGG CTTTATTGTT ATTACTCGTA GGTGGTGTAA CGAAGGGTAT GGGTGACGGA ATGAAGATCC GTGGTGATAT TAACGTCTGT CTTATGGGTG ATCCTGGTGT TGCCAAGTCA CAATTACTCA AGTACATTTC AAAAATTGCT CCAAGAGGTG TTTACACCAC TGGTAGAGGT TCTTCAGGTG TTGGTTTGAC AGCAGCCGTT ATGAGAGATC CAGTCACAGA CGAGATGGTC CTCGAGGGTG GTGCTCTTGT CCTCGCTGAC AACGGAATCT GTTGTATTGA TGAGTTTGAT AAGATGGAGG AGAGTGATAG AACAGCTATT CACGAAGTTA TGGAACAACA GACGATATCT ATTTCTAAAG CTGGTATAAC TACCACATTG AATGCCCGGA CGTCAATCTT AGCAGCTGCT AAC
CBS136837^CBS136837             ---------- --------AC TTACCTTGAA GCTCAGTATG TTCACCAATT GAAGAAGCAA TATGATGAGA TGGAATTAAC GCCAGAAATT GAAGAAAAGA TTGCAGAATT AACTCAGGAT CCAAACTTAT ACGCCAAATT AGCAAGCTCG ATCGCACCAG AGATTTATGG ACACGATGAT GTCAAAAAGG CTTTATTGTT ATTACTCGTA GGTGGTGTAA CGAAGGGTAT GGGTGACGGA ATGAAGATCC GTGGTGATAT CAACGTCTGT CTTATGGGTG ATCCTGGTGT TGCCAAGTCA CAATTACTCA AGTACATTTC AAAAATTGCT CCAAGAGGTG TTTACACCAC TGGTAGAGGT TCTTCAGGTG TTGGTTTGAC AGCAGCCGTT ATGAGAGATC CAGTCACAGA CGAGATGGTA CTCGAGGGTG GTGCTCTTGT CCTCGCTGAC AACGGAATCT GTTGTATTGA TGAGTTTGAT AAGATGGAGG AGAGTGATAG AACAGCTATT CACGAAGTTA TGGAACAACA GACGATATCT ATTTCTAAAG CTGGTATAAC TACCACATTG AATGCCCGGA CGTCAATCTT AGCAGCTGCT ---
CBS136838^CBS136838             ---------- --------AC TTACCTTGAA GCTCAGTATG TTCACCAATT GAAGAAGCAA TATGATGAGA TGGAATTAAC GCCAGAAATT GAAGAAAAGA TTGCAGAATT AACTCAGGAT CCAAACTTAT ACGCCAAATT AGCAAGCTCG ATCGCACCAG AGATTTATGG ACACGATGAT GTCAAAAAGG CTTTATTGTT ATTACTCGTA GGTGGTGTAA CGAAGGGTAT GGGTGACGGA ATGAAGATCC GTGGTGATAT CAACGTCTGT CTTATGGGTG ATCCTGGTGT TGCCAAGTCA CAATTACTCA AGTACATTTC AAAAATTGCT CCAAGAGGTG TTTACACCAC TGGTAGAGGT TCTTCAGGTG TTGGTTTGAC AGCAGCCGTT ATGAGAGATC CAGTCACAGA CGAGATGGTA CTCGAGGGTG GTGCTCTTGT CCTCGCTGAC AACGGAATCT GTTGTATTGA TGAGTTTGAT AAGATGGAGG AGAGTGATAG AACAGCTATT CACGAAGTTA TGGAACAACA GACGATATCT ATTTCTAAAG CTGGTATAAC TACCACATTG AATGCCCGGA CGTCAATCTT AGCAGCTGCT AAC
CBS136839^CBS136839             ---------- --------AC TTACCTTGAA GCTCAATATG TTCACCAATT GAAAAAACAA TACGATGAGA TGGAATTGAC ACCAGAAATC GAAGAAAATA TTGCAGAATT AACTCAAGAT CCAAACTTAT ATGCGAAATT AGCAAGCTCG ATCGCACCAG AAATTTACGG ACACGACGAT GTCAAGAAAG CTTTATTGTT ATTACTCGTA GGTGGTGTGA CTAAGGGTAT GGGTGATGGA ATGAAGATTC GTGGTGATAT CAACGTTTGT CTTATGGGTG ATCCTGGTGT TGCCAAATCA CAATTACTCA AGTACATTTC AAAAATTGCT CCAAGAGGTG TATACACTAC TGGTAGGGGT TCTTCAGGTG TTGGTTTGAC AGCAGCAGTC ATGAGGGATC CAGTCACAGA CGAGATGGTC CTCGAAGGTG GTGCACTTGT CCTCGCTGAC AATGGTATCT GCTGTATTGA TGAGTTTGAT AAGATGGAGG AGAGCGACAG AACAGCTATT CATGAAGTCA TGGAACAACA GACGATCTCT ATTTCTAAAG CTGGTATAAC TACCACCTTG AACGCCCGGA CGTCAATCTT GGCAGCTGCT ---
CBS136840^CBS136840             ---------- --------AC TTACCTTGAA GCTCAATATG TTCACCAATT GAAAAAACAA TACGATGAGA TGGAATTGAC ACCAGAAATC GAAGAAAATA TTGCAGAATT AACTCAAGAT CCAAACTTAT ATGCGAAATT AGCAAGCTCG ATCGCACCAG AAATTTACGG ACACGACGAT GTCAAGAAAG CTTTATTGTT ATTACTCGTA GGTGGTGTGA CTAAGGGTAT GGGTGATGGA ATGAAGATTC GTGGTGATAT CAACGTTTGT CTTATGGGTG ATCCTGGTGT TGCCAAATCA CAATTACTCA AGTACATTTC AAAAATTGCT CCAAGAGGTG TATACACTAC TGGTAGGGGT TCTTCAGGTG TTGGTTTGAC AGCAGCAGTC ATGAGGGATC CAGTCACAGA CGAGATGGTC CTCGAAGGTG GTGCACTTGT CCTCGCTGAC AATGGTATCT GCTGTATTGA TGAGTTTGAT AAGATGGAGG AGAGCGACAG AACAGCTATT CATGAAGTCA TGGAACAACA GACGATCTCT ATTTCTAAAG CTGGTATAAC TACCACCTTG AACGCCCGGA CGTCAATCTT GGCAGCTGCT ---
CBS136841^CBS136841             ------TTAT TGCAAGATAC TTACCTTGAA GCTCAGTACG TTCACCAATT GAAGAAGCAA TATGATGAGA TGGAATTAAC ACCAGAAATT GAAGAAAAGA TTGCAGAATT AACTCAGGAT CCAAACTTAT ATGCCAAATT AGCAAGTTCG ATCGCACCAG AGATTTACGG ACATGATGAT GTCAAAAAGG CTTTATTGTT ATTACTCGTA GGTGGTGTAA CGAAGGGTAT GGGTGACGGA ATGAAGATCC GTGGTGATAT CAACGTCTGT CTTATGGGTG ATCCTGGTGT TGCCAAGTCA CAATTACTCA AGTACATTTC AAAAATTGCT CCAAGAGGTG TGTACACCAC TGGTAGGGGT TCTTCAGGTG TTGGTTTGAC AGCAGCCGTT ATGAGAGATC CAGTCACAGA CGAGATGGTC CTCGAGGGTG GTGCGCTTGT TCTCGCTGAC AATGGTATCT GCTGTATTGA TGAGTTTGAT AAGATGGAGG AAAGTGATAG AACAGCTATC CACGAAGTTA TGGAACAACA GACGATTTCT ATTTCTAAAG CCGGTATAAC TACCACCTTG AATGCCCGGA CGTCAATCTT GGCAGCTGCT ---
CBS136842^CBS136842             GCAGGTTTGT TGCAAGATAC TTACCTTGAA GCTCAGTATG TTCACCAATT GAAGAAGCAA TATGATGAGA TGGAATTAAC GCCAGAAATC GAAGAAAAGA TTGCAGAATT AACTCAGGAT CCAAACTTAT ACGCCAAATT GGCAAGCTCG ATTGCACCAG AGATTTACGG ACACGATGAT GTCAAAAAGG CTTTATTGTT ATTACTCGTA GGTGGTGTAA CGAAGGGTAT GGGTGACGGA ATGAAGATCC GTGGTGATAT CAACGTCTGT CTTATGGGTG ATCCTGGTGT TGCCAAGTCA CAATTACTCA AGTACATTTC AAAAATTGCT CCAAGAGGTG TTTACACCAC TGGTAGAGGT TCTTCAGGTG TTGGTTTGAC AGCAGCCGTT ATGAGAGATC CAGTCACAGA CGAGATGGTA CTCGAGGGTG GTGCTCTTGT CCTCGCTGAC AACGGAATCT GTTGTATTGA TGAGTTTGAT AAGATGGAGG AGAGTGATAG AACAGCTATT CACGAAGTTA TGGAACAACA GACGATATCT ATTTCTAAAG CTGGTATAAC TACCACATTG AATGCCCGGA CGTCAATCTT AGCAGCTGCT AAC
CBS136843^CBS136843             GCAGGTTTAT TGCAAGATAC TTACCTTGAA GCTCAGTACG TTCACCAATT GAAGAAGCAA TATGATGAGA TGGAATTAAC ACCAGAAATT GAAGAAAAGA TTGCAGAATT AACTCAGGAT CCAAACTTAT ATGCCAAATT AGCAAGTTCG ATCGCACCAG AGATTTACGG ACATGATGAT GTCAAAAAGG CTTTATTGTT ATTACTCGTA GGTGGTGTAA CGAAGGGTAT GGGTGACGGA ATGAAGATCC GTGGTGATAT CAACGTCTGT CTTATGGGTG ATCCTGGTGT TGCCAAGTCA CAATTACTCA AGTACATTTC AAAAATTGCT CCAAGAGGTG TGTACACCAC TGGTAGGGGT TCTTCAGGTG TTGGTTTGAC AGCAGCCGTT ATGAGAGATC CAGTCACAGA CGAGATGGTC CTCGAGGGTG GTGCGCTTGT TCTCGCTGAC AATGGTATCT GCTGTATTGA TGAGTTTGAT AAGATGGAGG AAAGTGATAG AACAGCTATC CACGAAGTTA TGGAACAACA GACGATTTCT ATTTCTAAAG CCGGTATAAC TACCACCTTG AATGCCCGGA CGTCAATCTT GGCAGCTGCT AAC
CBS136844^CBS136844             ---------- -----GACAC TTACCTTGAA GCTCAATATG TTCACCAATT GAAAAAACAA TACGATGAGA TGGAATTGAC ACCAGAAATC GAAGAAAATA TTGCAGAATT AACTCAAGAT CCAAACTTAT ATGCGAAATT AGCAAGCTCG ATCGCACCAG AAATTTACGG ACACGACGAT GTCAAGAAAG CTTTATTGTT ATTACTCGTA GGTGGTGTGA CTAAGGGTAT GGGTGATGGA ATGAAGATTC GTGGTGATAT CAACGTTTGT CTTATGGGTG ATCCTGGTGT TGCCAAATCA CAATTACTCA AGTACATTTC AAAAATTGCT CCAAGAGGTG TATACACTAC TGGTAGGGGT TCTTCAGGTG TTGGTTTGAC AGCAGCAGTC ATGAGGGATC CAGTCACAGA CGAGATGGTC CTCGAAGGTG GTGCACTTGT CCTCGCTGAC AATGGTATCT GCTGTATTGA TGAGTTTGAT AAGATGGAGG AGAGCGACAG AACAGCTATT CATGAAGTCA TGGAACAACA GACGATCTCT ATTTCTAAAG CTGGTATAAC TACCACC--- ---------- ---------- ---------- ---
CBS136845^CBS136845             GCAGGTTTAT TGCAAGATAC TTACCTTGAA GCTCAGTACG TTCACCAATT GAAGAAGCAA TATGATGAGA TGGAATTAAC ACCAGAAATT GAAGAAAAGA TTGCAGAATT AACTCAAGAT CCAAACTTAT ATGCCAAATT AGCAAGTTCG ATCGCACCAG AGATTTACGG ACATGATGAT GTCAAAAAGG CTTTATTGTT ATTACTCGTA GGTGGTGTAA CGAAGGGTAT GGGTGACGGA ATGAAGATCC GTGGTGATAT CAACGTCTGT CTTATGGGTG ATCCTGGTGT TGCCAAGTCA CAATTACTCA AGTACATTTC AAAAATTGCT CCAAGAGGTG TGTACACCAC TGGTAGGGGT TCTTCAGGTG TTGGTTTGAC AGCAGCCGTT ATGAGAGATC CAGTCACAGA CGAGATGGTC CTCGAGGGTG GTGCGCTTGT TCTCGCTGAC AACGGTATCT GCTGTATTGA TGAGTTTGAT AAGATGGAGG AGAGTGATAG AACAGCTATC CACGAAGTTA TGGAACAACA GACGATTTCT ATTTCTAAAG CTGGTATAAC TACCACCTTG AATGCCCGGA CGTCAATCTT GGCAGCTGCT AAC
CBS136846^CBS136846             GCAGGTTTAT TGCAAGACAC TTACCTTGAA GCTCAATATG TTCACCAATT GAAAAAACAA TACGATGAGA TGGAATTGAC ACCAGAAATC GAAGAAAATA TTGCAGAATT AACTCAAGAT CCAAACTTAT ATGCGAAATT AGCAAGCTCG ATCGCACCAG AAATTTACGG ACACGACGAT GTCAAGAAAG CTTTATTGTT ATTACTCGTA GGTGGTGTGA CTAAGGGTAT GGGTGATGGA ATGAAGATTC GTGGTGATAT CAACGTTTGT CTTATGGGTG ATCCTGGTGT TGCCAAATCA CAATTACTCA AGTACATTTC AAAAATTGCT CCAAGAGGTG TATACACTAC TGGTAGGGGT TCTTCAGGTG TTGGTTTGAC AGCAGCAGTC ATGAGGGATC CAGTCACAGA CGAGATGGTC CTCGAAGGTG GTGCACTTGT CCTCGCTGAC AATGGTATCT GCTGTATTGA TGAGTTTGAT AAGATGGAGG AGAGCGACAG AACAGCTATT CATGAAGTCA TGGAACAACA GACGATCTCT ATTTCTAAAG CTGGTATAAC TACCACCTTG AACGCCCGGA CGTCAATCTT GGCAGCTGCT AAC
CBS136847^CBS136847             GCAGGTTTAT TGCAAGATAC TTACCTTGAA GCTCAGTACG TTCACCAATT GAAGAAGCAA TATGATGAGA TGGAATTAAC ACCAGAAATT GAAGAAAAGA TTGCAGAATT AACTCAGGAT CCAAACTTAT ATGCCAAATT AGCAAGTTCG ATCGCACCAG AGATTTACGG ACATGATGAT GTCAAAAAGG CTTTATTGTT ATTACTCGTA GGTGGTGTAA CGAAGGGTAT GGGTGACGGA ATGAAGATCC GTGGTGATAT CAACGTCTGT CTTATGGGTG ATCCTGGTGT TGCCAAGTCA CAATTACTCA AGTACATTTC AAAAATTGCT CCAAGAGGTG TGTACACCAC TGGTAGGGGT TCTTCAGGTG TTGGTTTGAC AGCAGCCGTT ATGAGAGATC CAGTCACAGA CGAGATGGTC CTCGAGGGTG GTGCGCTTGT TCTCGCTGAC AATGGTATCT GCTGTATTGA TGAGTTTGAT AAGATGGAGG AAAGTGATAG AACAGCTATC CACGAAGTTA TGGAACAACA GACGATTTCT ATTTCTAAAG CCGGTATAAC TACCACCTTG AATGCCCGGA CGTCAATCTT GGCAGCTGCT AAC
CBS136848^CBS136848             GCAGGTTTAT TGCAAGACAC TTATCTTGAA GCTCAATATG TTCACCAATT GAAAAAACAA TACGATGAGA TGGAATTAAC ACCAGAAATC GAAGAAAATA TTGCAGAATT AACTCAAGAT CCAAACTTAT ATGCAAAATT AGCAAGCTCG ATCGCACCAG AAATTTACGG ACACGACGAT GTCAAGAAAG CTTTATTGTT ATTACTCGTA GGTGGTGTGA CTAAGGGTAT GGGTGATGGA ATGAAGATTC GTGGTGATAT CAACGTTTGT CTTATGGGTG ATCCTGGTGT TGCCAAATCA CAATTACTCA AGTACATTTC AAAAATTGCT CCAAGAGGTG TATACACTAC TGGTAGGGGT TCTTCAGGTG TTGGTTTGAC AGCAGCAGTC ATGAGGGATC CAGTCACAGA CGAGATGGTC CTCGAAGGTG GTGCACTTGT CCTCGCTGAC AATGGTATCT GCTGTATTGA TGAGTTTGAT AAGATGGAGG AGAGCGACAG AACAGCTATT CATGAAGTCA TGGAACAACA GACGATCTCT ATTTCTAAAG CTGGTATAAC T--------- ---------- ---------- ---------- ---
CBS136849^CBS136849             ---------- ---------- ---------- ---------- ---------- ----AAGCAA TATGATGAGA TGGAATTAAC GCCAGAAATT GAAGAAAAGA TTGCAGAATT AACTCAGGAT CCAAACTTAT ACGCCAAATT AGCAAGCTCC ATTGCACCAG AGATTTACGG ACACGATGAT GTCAAGAAGG CTTTATTGTT ATTACTCGTA GGTGGTGTAA CGAAGGGTAT GGGTGACGGA ATGAAGATCC GTGGTGATAT TAACGTCTGT CTTATGGGTG ATCCTGGTGT TGCCAAGTCA CAATTACTCA AGTACATTTC AAAAATTGCT CCAAGAGGTG TTTACACCAC TGGTAGAGGT TCTTCAGGTG TTGGTTTGAC AGCAGCCGTT ATGAGAGATC CAGTCACAGA CGAGATGGTC CTCGAGGGTG GTGCTCTTGT CCTCGCTGAC AACGGAATCT GTTGTATTGA TGAGTTTGAT AAGATGGAGG AGAGTGATAG AACAGCTATT CACGAAGTTA TGGAACAACA GACGATATCT ATTTCTAAAG CTGGTATAAC TACCACATTG AATGCCCGGA CGTCAATCTT AGCAGCTGCT AAC
DAOM226641^DAOM226641           ---------- ---------- ---------- ---------- --CACCAATT GAAGAAGCAA TATGATGAGA TGGAATTAAC ACCAGAAATT GAAGAAAAGA TTGCAGAATT AACTCAAGAT CCAAACTTAT ATGCCAAATT AGCAAGTTCG ATCGCACCAG AGATTTACGG ACATGATGAT GTCAAAAAGG CTTTATTGTT ATTACTCGTA GGTGGTGTAA CGAAGGGTAT GGGTGACGGA ATGAAGATCC GTGGTGATAT CAACGTCTGT CTTATGGGTG ATCCTGGTGT TGCCAAGTCA CAATTACTCA AATACATTTC AAAAATTGCT CCAAGAGGTG TGTACACCAC TGGTAGGGGT TCTTCAGGTG TTGGTTTGAC AGCAGCCGTT ATGAGAGATC CAGTCACAGA CGAGATGGTC CTCGAGGGTG GTGCGCTTGT TCTCGCTGAC AATGGTATCT GCTGTATTGA TGAGTTTGAT AAGATGGAGG AAAGTGATAG AACAGCTATC CACGAAGTTA TGGAACAACA GACGATTTCT ATTTCTAAAG CCGGTATAAC TACCACCTTG AATGCCCGGA CGTCAATCTT GGCAGCTGCT AAC
DAOM226642^DAOM226642           GCAGGTTTAT TGCAAGATAC TTACCTTGAA GCTCAATATG TTCACCAATT GAAGAAGCAA TACGATGAGA TGGAGTTAAC GCCAGAAATT GAAGAAAAGA TTGCAGAATT AACTCAAGAT CCAAACTTAT ACGCCAAATT AGCAAGTTCG ATCGCACCAG AGATTTACGG ACACGAAGAT GTCAAAAAGG CTTTATTGTT GTTACTCGTA GGTGGTGTGA CGAAGGGTAT GGGTGACGGA ATGAAGATCC GTGGTGATAT CAACGTCTGT CTTATGGGTG ATCCTGGTGT TGCCAAGTCA CAATTACTTA AGTACATTTC AAAAATTGCT CCAAGAGGTG TATACACCAC TGGTAGGGGT TCTTCAGGTG TTGGTTTGAC AGCAGCCGTT ATGAGAGATC CAGTCACAGA CGAGATGGTT CTCGAGGGTG GTGCACTCGT CCTCGCTGAC AATGGTATCT GCTGTATTGA TGAGTTTGAT AAGATGGAGG AGAGCGACAG AACTGCTATT CACGAAGTCA TGGAACAACA GACGATATCT ATTTCCAAAG CTGGTATAAC TACCACCTTG AATGCCCGGA CGTCAATCTT GGCAGCTGCT AAC
DAOM242570^DAOM242570           ---------- ---------- ---------- ------TATG TTCACCAATT GAAGAAGCAA TACGATGAGA TGGAGTTAAC GCCAGAAATT GAAGAAAAGA TTGCAGAATT AACTCAAGAT CCAAACTTAT ACGCCAAATT AGCAAGTTCG ATCGCACCAG AGATTTACGG ACACGAAGAT GTCAAAAAGG CTTTATTGTT GTTACTCGTA GGTGGTGTGA CGAAGGGTAT GGGTGACGGA ATGAAGATCC GTGGTGATAT CAACGTCTGT CTTATGGGTG ATCCTGGTGT TGCCAAGTCA CAATTACTTA AGTACATTTC AAAAATTGCT CCAAGAGGTG TATACACCAC TGGTAGGGGT TCTTCAGGTG TTGGTTTGAC AGCAGCCGTT ATGAGAGATC CAGTCACAGA CGAGATGGTT CTCGAGGGTG GTGCACTCGT CCTCGCTGAC AATGGTATCT GCTGTATTGA TGAGTTTGAT AAGATGGAGG AGAGCGACAG AACTGCTATT CACGAAGTCA TGGAACAACA GACGATATCT ATTTCCAAAG CTGGTATAAC TACCACCTTG AATGCCCGGA CGTCAATCTT GGCAGCTGCT AAC
DAOM242571^DAOM242571           GCAGGTTTAT TGCAAGATAC TTACCTTGAA GCTCAATATG TTCACCAATT GAAGAAGCAA TACGATGAGA TGGAGTTAAC GCCAGAAATT GAAGAAAAGA TTGCAGAATT AACTCAAGAT CCAAACTTAT ACGCCAAATT AGCAAGTTCG ATCGCACCAG AGATTTACGG ACACGAAGAT GTCAAAAAGG CTTTATTGTT GTTACTCGTA GGTGGTGTGA CGAAGGGTAT GGGTGACGGA ATGAAGATCC GTGGTGATAT CAACGTCTGT CTTATGGGTG ATCCTGGTGT TGCCAAGTCA CAATTACTTA AGTACATTTC AAAAATTGCT CCAAGAGGTG TATACACCAC TGGTAGGGGT TCTTCAGGTG TTGGTTTGAC AGCAGCCGTT ATGAGAGATC CAGTCACAGA CGAGATGGTT CTCGAGGGTG GTGCACTCGT CCTCGCTGAC AATGGTATCT GCTGTATTGA TGAGTTTGAT AAGATGGAGG AGAGCGACAG AACTGCTATT CACGAAGTCA TGGAACAACA GACGATATCT ATTTCCAAAG CTGGTATAAC TACCACCTTG AATGCCCGGA CGTCAATCTT GGCAGCTGCT AAC
DAOM242694^DAOM242694           GCAGGTTTGT TGCAAGATAC TTACCTTGAA GCTCAGTATG TTCACCAATT GAAGAAGCAA TATGATGAGA TGGAATTAAC GCCAGAAATT GAAGAAAAGA TTGCAGAATT AACTCAGGAT CCAAACTTAT ACGCCAAATT AGCAAGTTCC ATTGCACCAG AGATTTACGG ACACGATGAT GTCAAAAAGG CTTTATTGTT ATTACTCGTA GGTGGTGTAA CGAAGGGTAT GGGTGACGGA ATGAAGATCC GTGGTGATAT CAACGTCTGT CTTATGGGTG ATCCTGGTGT TGCCAAGTCA CAATTACTCA AGTACATTTC AAAAATTGCT CCAAGAGGTG TTTACACCAC TGGTAGAGGT TCTTCAGGTG TTGGTTTGAC AGCAGCCGTT ATGAGAGATC CAGTCACAGA CGAGATGGTA CTCGAGGGTG GTGCTCTTGT CCTCGCTGAC AACGGAATCT GTTGTATTGA TGAGTTTGAT AAGATGGAGG AGAGTGATAG AACAGCTATT CACGAAGTTA TGGAACAACA GACGATATCT ATTTCTAAAG CTGGTATAAC TACCACA--- ---------- ---------- ---------- ---
DAOM242695^DAOM242695           GCAGGTTTGT TGCAAGATAC TTACCTTGAA GCTCAGTATG TTCACCAATT GAAGAAGCAA TATGATGAGA TGGAATTAAC GCCAGAAATT GAAGAAAAGA TTGCAGAATT AACTCAGGAT CCAAACTTAT ACGCCAAATT AGCAAGCTCG ATCGCACCAG AGATTTATGG ACACGATGAT GTCAAAAAGG CTTTATTGTT ATTACTCGTA GGTGGTGTAA CGAAGGGTAT GGGTGACGGA ATGAAGATCC GTGGTGATAT CAACGTCTGT CTTATGGGTG ATCCTGGTGT TGCCAAGTCA CAATTACTCA AGTACATTTC AAAAATTGCT CCAAGAGGTG TTTACACCAC TGGTAGAGGT TCTTCAGGTG TTGGTTTGAC AGCAGCCGTT ATGAGAGATC CAGTCACAGA CGAGATGGTA CTCGAGGGTG GTGCTCTTGT CCTCGCTGAC AACGGAATCT GTTGTATTGA TGAGTTTGAT AAGATGGAGG AGAGTGATAG AACAGCTATT CACGAAGTTA TGGAACAACA GACGATATCT ATTTCTAAAG CTGGTATAAC TACCACATTG AATGCCCGGA CGTCAATCTT AGCAGCTGCT AAC
DAOM242696^DAOM242696           GCAGGTTTGT TGCAAGATAC TTACCTTGAA GCTCAGTATG TTCACCAATT GAAGAAGCAA TATGATGAGA TGGAATTAAC GCCAGAAATT GAAGAAAAGA TTGCAGAATT AACTCAGGAT CCAAACTTAT ACGCCAAATT AGCAAGCTCC ATTGCACCAG AGATTTACGG ACACGATGAT GTCAAGAAGG CTTTATTGTT ATTACTCGTA GGTGGTGTAA CGAAGGGTAT GGGTGACGGA ATGAAGATCC GTGGTGATAT TAACGTCTGT CTTATGGGTG ATCCTGGTGT TGCCAAGTCA CAATTACTCA AGTACATTTC AAAAATTGCT CCAAGAGGTG TTTACACCAC TGGTAGAGGT TCTTCAGGTG TTGGTTTGAC AGCAGCCGTT ATGAGAGATC CAGTCACAGA CGAGATGGTC CTCGAGGGTG GTGCTCTTGT CCTCGCTGAC AACGGAATCT GTTGTATTGA TGAGTTTGAT AAGATGGAGG AGAGTGATAG AACAGCTATT CACGAAGTTA TGGAACAACA GACGATATCT ATTTCTAAAG CTGGTATAAC TACCACATTG AATGCCCGGA CGTCAATCTT AGCAGCTGCT AAC
DAOM242697^DAOM242697           GCAGGTTTGT TGCAAGATAC TTACCTTGAA GCTCAGTATG TTCACCAATT GAAGAAGCAA TATGATGAGA TGGAATTAAC GCCAGAAATT GAAGAAAAGA TTGCAGAATT AACTCAGGAT CCAAACTTAT ACGCCAAATT AGCAAGCTCC ATTGCACCAG AGATTTACGG ACACGATGAT GTCAAGAAGG CTTTATTGTT ATTACTCGTA GGTGGTGTAA CGAAGGGTAT GGGTGACGGA ATGAAGATCC GTGGTGATAT TAACGTCTGT CTTATGGGTG ATCCTGGTGT TGCCAAGTCA CAATTACTCA AGTACATTTC AAAAATTGCT CCAAGAGGTG TTTACACCAC TGGTAGAGGT TCTTCAGGTG TTGGTTTGAC AGCAGCCGTT ATGAGAGATC CAGTCACAGA CGAGATGGTC CTCGAGGGTG GTGCTCTTGT CCTCGCTGAC AACGGAATCT GTTGTATTGA TGAGTTTGAT AAGATGGAGG AGAGTGATAG AACAGCTATT CACGAAGTTA TGGAACAACA GACGATATCT ATTTCTAAAG CTGGTATAAC TACCACATTG AATGCCCGGA CGTCAATCTT AGCAGCTGCT ---
DAOM242698^DAOM242698           ---GGTTTGT TGCAAGATAC TTACCTTGAA GCTCAGTATG TTCACCAATT GAAGAAGCAA TATGATGAGA TGGAATTAAC GCCAGAAATT GAAGAAAAGA TTGCAGAATT AACTCAGGAT CCAAACTTAT ACGCCAAATT AGCAAGCTCC ATTGCACCAG AGATTTACGG ACACGATGAT GTCAAGAAGG CTTTATTGTT ATTACTCGTA GGTGGTGTAA CGAAGGGTAT GGGTGACGGA ATGAAGATCC GTGGTGATAT TAACGTCTGT CTTATGGGTG ATCCTGGTGT TGCCAAGTCA CAATTACTCA AGTACATTTC AAAAATTGCT CCAAGAGGTG TTTACACCAC TGGTAGAGGT TCTTCAGGTG TTGGTTTGAC AGCAGCCGTT ATGAGAGATC CAGTCACAGA CGAGATGGTC CTCGAGGGTG GTGCTCTTGT CCTCGCTGAC AACGGAATCT GTTGTATTGA TGAGTTTGAT AAGATGGAGG AGAGTGATAG AACAGCTATT CACGAAGTTA TGGAACAACA GACGATATCT ATTTCTAAAG CTGGTATAAC TACCACATTG AATGCCCGGA CGTCAATCTT AGCAGCTGCT AAC
DAOM242699^DAOM242699           GCAGGTTTGT TGCAAGATAC TTACCTTGAA GCTCAGTATG TTCACCAATT GAAGAAGCAA TATGATGAGA TGGAATTAAC GCCAGAAATT GAAGAAAAGA TTGCCGAATT AACTCAGGAT CCAAACTTAT ACGCCAAATT AGCAAGCTCG ATTGCACCAG AAATTTACGG ACATGACGAT GTCAAAAAGG CTTTATTGTT ATTACTCGTA GGTGGTGTAA CGAAGGGTAT GGGTGACGGA ATGAAGATCC GTGGTGATAT CAACGTCTGT CTTATGGGTG ATCCTGGTGT TGCCAAGTCA CAATTACTTA AGTACATTTC AAAAATTGCT CCAAGAGGTG TTTACACCAC TGGTAGAGGT TCTTCAGGTG TTGGTTTGAC AGCAGCCGTT ATGAGAGATC CAGTCACAGA CGAGATGGTC CTCGAGGGTG GTGCTCTTGT CCTCGCTGAC AACGGAATCT GTTGTATTGA TGAGTTTGAT AAGATGGAGG AGAGTGATAG AACAGCTATT CACGAAGTTA TGGAACAACA GACGATATCT ATTTCTAAAG CTGGTATAAC CACCACATTG AATGCCCGGA CGTCAATCTT AGCAGCTGCT AAC
DAOM242700^DAOM242700           GCAGGTTTGT TGCAAGATAC TTACCTTGAA GCTCAGTATG TTCACCAATT GAAGAAGCAA TATGATGAGA TGGAATTAAC GCCAGAAATT GAAGAAAAGA TTGCAGAATT AACTCAGGAT CCAAACTTAT ACGCCAAATT AGCAAGCTCC ATTGCACCAG AGATTTACGG ACACGATGAT GTCAAGAAGG CTTTATTGTT ATTACTCGTA GGTGGTGTAA CGAAGGGTAT GGGTGACGGA ATGAAGATCC GTGGTGATAT TAACGTCTGT CTTATGGGTG ATCCTGGTGT TGCCAAGTCA CAATTACTCA AGTACATTTC AAAAATTGCT CCAAGAGGTG TTTACACCAC TGGTAGAGGT TCTTCAGGTG TTGGTTTGAC AGCAGCCGTT ATGAGAGATC CAGTCACAGA CGAGATGGTC CTCGAGGGTG GTGCTCTTGT CCTCGCTGAC AACGGAATCT GTTGTATTGA TGAGTTTGAT AAGATGGAGG AGAGTGATAG AACAGCTATT CACGAAGTTA TGGAACAACA GACGATATCT ATTTCTAAAG CTGGTATAAC TACCACATTG AATGCCCGGA CGTCAATCTT AGCAGCTGCT AAC
DAOM242701^DAOM242701           GCAGGTTTGT TGCAAGATAC TTACCTTGAA GCTCAGTATG TTCACCAATT GAAGAAGCAA TATGATGAGA TGGAATTAAC GCCAGAAATT GAAGAAAAGA TTGCAGAATT AACTCAGGAT CCAAACTTAT ACGCCAAATT AGCAAGCTCC ATTGCACCAG AGATTTACGG ACACGATGAT GTCAAAAAGG CTTTATTGTT ATTACTCGTA GGTGGTGTAA CGAAGGGTAT GGGTGACGGA ATGAAGATCC GTGGTGATAT TAACGTCTGT CTTATGGGTG ATCCTGGTGT TGCCAAGTCA CAATTACTCA AGTACATTTC AAAAATTGCT CCAAGAGGTG TTTACACCAC TGGTAGAGGT TCTTCAGGTG TTGGTTTGAC AGCAGCCGTT ATGAGAGATC CAGTCACAGA CGAGATGGTC CTCGAGGGTG GTGCTCTTGT CCTCGCTGAC AACGGAATCT GTTGTATTGA TGAGTTTGAT AAGATGGAGG AGAGTGATAG AACAGCTATT CACGAAGTTA TGGAACAACA GACGATATCT ATTTCTAAAG CTGGTATAAC TACCACATTG AATGCCCGGA CGTCAATCTT AGCAGCTGCT AAC
DAOM242702^DAOM242702           GCAGGTTTGT TGCAAGATAC TTACCTTGAA GCTCAGTATG TTCACCAATT GAAGAAGCAA TATGATGAGA TGGAATTAAC GCCAGAAATT GAAGAAAAGA TTGCAGAATT AACTCAGGAT CCAAACTTAT ACGCCAAATT AGCAAGCTCC ATTGCACCAG AGATTTACGG ACACGATGAT GTCAAGAAGG CTTTATTGTT ATTACTCGTA GGTGGTGTAA CGAAGGGTAT GGGTGACGGA ATGAAGATCC GTGGTGATAT TAACGTCTGT CTTATGGGTG ATCCTGGTGT TGCCAAGTCA CAATTACTCA AGTACATTTC AAAAATTGCT CCAAGAGGTG TTTACACCAC TGGTAGAGGT TCTTCAGGTG TTGGTTTGAC AGCAGCCGTT ATGAGAGATC CAGTCACAGA CGAGATGGTC CTCGAGGGTG GTGCTCTTGT CCTCGCTGAC AACGGAATCT GTTGTATTGA TGAGTTTGAT AAGATGGAGG AGAGTGATAG AACAGCTATT CACGAAGTTA TGGAACAACA GACGATATCT ATTTCTAAAG CTGGTATAAC TACCACATTG AATGCCCGGA CGTCAATCTT AGCAGCTGCT AAC
DAOM242703^DAOM242703           ---------- --CAAGATAC TTACCTTGAA GCTCAGTATG TTCACCAATT GAAGAAGCAA TATGATGAGA TGGAATTAAC GCCAGAAATT GAAGAAAAGA TTGCAGAATT AACTCAGGAT CCAAACTTAT ACGCCAAATT AGCAAGCTCG ATCGCACCAG AGATTTATGG ACACGATGAT GTCAAAAAGG CTTTATTGTT ATTACTCGTA GGTGGTGTAA CGAAGGGTAT GGGTGACGGA ATGAAGATCC GTGGTGATAT CAACGTCTGT CTTATGGGTG ATCCTGGTGT TGCCAAGTCA CAATTACTCA AGTACATTTC AAAAATTGCT CCAAGAGGTG TTTACACCAC TGGTAGAGGT TCTTCAGGTG TTGGTTTGAC AGCAGCCGTT ATGAGAGATC CAGTCACAGA CGAGATGGTA CTCGAGGGTG GTGCTCTTGT CCTCGCTGAC AACGGAATCT GTTGTATTGA TGAGTTTGAT AAGATGGAGG AGAGTGATAG AACAGCTATT CACGAAGTTA TGGAACAACA GACGATATCT ATTTCTAAAG CTGGTATAAC TACCACATTG AATGCCCGGA CGTCAATCTT AGCAGCTGCT AAC
DAOM242704^DAOM242704           GCAGGTTTGT TGCAAGATAC TTACCTTGAA GCTCAGTATG TTCACCAATT GAAGAAGCAA TATGATGAGA TGGAATTAAC GCCAGAAATT GAAGAAAAGA TTGCAGAATT AACTCAGGAT CCAAACTTAT ACGCCAAATT AGCAAGCTCC ATTGCACCAG AGATTTACGG ACACGATGAT GTCAAGAAGG CTTTATTGTT ATTACTCGTA GGTGGTGTAA CGAAGGGTAT GGGTGACGGA ATGAAGATCC GTGGTGATAT TAACGTCTGT CTTATGGGTG ATCCTGGTGT TGCCAAGTCA CAATTACTCA AGTACATTTC AAAAATTGCT CCAAGAGGTG TTTACACCAC TGGTAGAGGT TCTTCAGGTG TTGGTTTGAC AGCAGCCGTT ATGAGAGATC CAGTCACAGA CGAGATGGTC CTCGAGGGTG GTGCTCTTGT CCTCGCTGAC AACGGAATCT GTTGTATTGA TGAGTTTGAT AAGATGGAGG AGAGTGATAG AACAGCTATT CACGAAGTTA TGGAACAACA GACGATATCT ATTTCTAAAG CTGGTATAAC TACCACATTG AATGCCCGGA CGTCAATCTT AGCAGCTGCT AAC
DAOM242705^DAOM242705           GCAGGTTTGT TGCAAGATAC TTACCTTGAA GCTCAGTATG TTCACCAATT GAAGAAGCAA TATGATGAGA TGGAATTAAC GCCAGAAATT GAAGAAAAGA TTGCAGAATT AACTCAGGAT CCAAACTTAT ACGCCAAATT AGCAAGCTCC ATTGCACCAG AGATTTACGG ACACGATGAT GTCAAAAAGG CTTTATTGTT ATTACTCGTA GGTGGTGTAA CGAAGGGTAT GGGTGACGGA ATGAAGATCC GTGGTGATAT TAACGTCTGT CTTATGGGTG ATCCTGGTGT TGCCAAGTCA CAATTACTCA AGTACATTTC AAAAATTGCT CCAAGAGGTG TTTACACCAC TGGTAGAGGT TCTTCAGGTG TTGGTTTGAC CGCAGCCGTT ATGAGAGATC CAGTCACAGA CGAGATGGTC CTCGAGGGTG GTGCTCTTGT CCTCGCTGAC AACGGAATCT GTTGTATTGA TGAGTTTGAT AAGATGGAGG AGAGTGATAG AACAGCTATT CACGAAGTTA TGGAACAACA GACGATATCT ATTTCTAAAG CTGGTATAAC TACCACATTG AATGCCCGGA CGTCAATCTT AGCAGCTGCT AAC
DAOM242799^DAOM242799           GCAGGTTTGT TGCATGATAC TTACCTTGAA GCTCAGTATG TTCACCAATT GAAGAAGCAA TATGATGAGA TGGAATTAAC GCCAGAAATC GAAGAAAAGA TTGCAGAATT AACTCAGGAT CCAAACTTAT ACGCCAAATT GGCAAGCTCG ATTGCACCAG AGATTTACGG ACACGATGAT GTCAAAAAGG CTTTATTGTT ATTACTCGTA GGTGGTGTAA CGAAGGGTAT GGGTGACGGA ATGAAGATCC GTGGTGATAT CAACGTCTGT CTTATGGGTG ATCCTGGTGT TGCCAAGTCA CAATTACTCA AGTACATTTC AAAAATTGCT CCAAGAGGTG TTTACACCAC TGGTAGAGGT TCTTCAGGTG TTGGTTTGAC AGCAGCCGTT ATGAGAGATC CAGTCACAGA CGAGATGGTA CTCGAGGGTG GTGCTCTTGT CCTCGCTGAC AACGGAATCT GTTGTATTGA TGAGTTTGAT AAGATGGAGG AGAGTGATAG AACAGCTATT CACGAAGTTA TGGAACAACA GACGATATCT ATTTCTAAAG CTGGTATAAC TACCACATTG AATGCCCGGA CGTCAATCTT AGCAGCTGCT ---
DAOM242800^DAOM242800           GCAGGTTTGT TGCAAGATAC TTACCTTGAA GCTCAGTATG TTCACCAATT GAAGAAGCAA TATGATGAGA TGGAATTAAC GCCAGAAATT GAAGAAAAGA TTGCAGAATT AACTCAGGAT CCAAACTTAT ACGCCAAATT AGCAAGCTCC ATTGCACCAG AGATTTACGG ACACGATGAT GTCAAGAAGG CTTTATTGTT ATTACTCGTA GGTGGTGTAA CGAAGGGTAT GGGTGACGGA ATGAAGATCC GTGGTGATAT TAACGTCTGT CTTATGGGTG ATCCTGGTGT TGCCAAGTCA CAATTACTCA AGTACATTTC AAAAATTGCT CCAAGAGGTG TTTACACCAC TGGTAGAGGT TCTTCAGGTG TTGGTTTGAC AGCAGCCGTT ATGAGAGATC CAGTCACAGA CGAGATGGTC CTCGAGGGTG GTGCTCTTGT CCTCGCTGAC AACGGAATCT GTTGTATTGA TGAGTTTGAT AAGATGGAGG AGAGTGATAG AACAGCTATT CACGAAGTTA TGGAACAACA GACGATATCT ATTTCTAAAG CTGGTATAAC TACCACATTG AATGCCCGGA CGTCAATCTT AGCAGCTGCT AAC
EXF5914^EXF5914                 ---------- ---------- -TACCTTGAA GCTCAATATG TTCACCAATT GAAAAAACAA TACGATGAGA TGGAATTGAC ACCAGAAATC GAAGAAAATA TTGCAGAATT AACTCAAGAT CCAAACTTAT ATGCGAAATT AGCAAGCTCG ATCGCACCAG AAATTTACGG ACACGACGAT GTCAAGAAAG CTTTATTGTT ATTACTCGTA GGTGGTGTGA CTAAGGGTAT GGGTGATGGA ATGAAGATTC GTGGTGATAT CAACGTTTGT CTTATGGGTG ATCCTGGTGT TGCCAAATCA CAATTACTCA AGTACATTTC AAAAATTGCT CCAAGAGGTG TATACACTAC TGGTAGGGGT TCTTCAGGTG TTGGTTTGAC AGCAGCAGTC ATGAGGGATC CAGTCACAGA CGAGATGGTC CTCGAAGGTG GTGCACTTGT CCTCGCTGAC AATGGTATCT GCTGTATTGA TGAGTTTGAT AAGATGGAGG AGAGCGACAG AACAGCTATT CATGAAGTCA TGGAACAACA GACGATCTCT ATTTCTAAAG CTGGTATAAC TACCACCTTG AACGCCCGGA CGTCAATCTT GGCAGCTGCT AAC
EXF5915^EXF5915                 ---------- ---------- -TACCTTGAA GCTCAATATG TTCACCAATT GAAAAAACAA TACGATGAGA TGGAATTGAC ACCAGAAATC GAAGAAAATA TTGCAGAATT AACTCAAGAT CCAAACTTAT ATGCGAAATT AGCAAGCTCG ATCGCACCAG AAATTTACGG ACACGACGAT GTCAAGAAAG CTTTATTGTT ATTACTCGTA GGTGGTGTGA CTAAGGGTAT GGGTGATGGA ATGAAGATTC GTGGTGATAT CAACGTTTGT CTTATGGGTG ATCCTGGTGT TGCCAAATCA CAATTACTCA AGTACATTTC AAAAATTGCT CCAAGAGGTG TATACACTAC TGGTAGGGGT TCTTCAGGTG TTGGTTTGAC AGCAGCAGTC ATGAGGGATC CAGTCACAGA CGAGATGGTC CTCGAAGGTG GTGCACTTGT CCTCGCTGAC AATGGTATCT GCTGTATTGA TGAGTTTGAT AAGATGGAGG AGAGCGACAG AACAGCTATT CATGAAGTCA TGGAACAACA GACGATCTCT ATTTCTAAAG CTGGTATA-- ---------- ---------- ---------- ---------- ---
EXF5916^EXF5916                 ---------- ---------- -TACCTTGAA GCTCAATATG TTCACCAATT GAAAAAACAA TACGATGAGA TGGAATTGAC ACCAGAAATC GAAGAAAATA TTGCAGAATT AACTCAAGAT CCAAACTTAT ATGCGAAATT AGCAAGCTCG ATCGCACCAG AAATTTACGG ACACGACGAT GTCAAGAAAG CTTTATTGTT ATTACTCGTA GGTGGTGTGA CTAAGGGTAT GGGTGATGGA ATGAAGATTC GTGGTGATAT CAACGTTTGT CTTATGGGTG ATCCTGGTGT TGCCAAATCA CAATTACTCA AGTACATTTC AAAAATTGCT CCAAGAGGTG TATACACTAC TGGTAGGGGT TCTTCAGGTG TTGGTTTGAC AGCAGCAGTC ATGAGGGATC CAGTCACAGA CGAGATGGTC CTCGAAGGTG GTGCACTTGT CCTCGCTGAC AATGGTATCT GCTGTATTGA TGAGTTTGAT AAGATGGAGG AGAGCGACAG AACAGCTATT CATGAAGTCA TGGAACAACA GACGATCTCT ATTTCTAAAG CTGGTATAAC TACCACCTTG AACGCCCGGA CGTCAATCTT GGCAGCTGCT AAC
EXF5917^EXF5917                 ---------- -----GACAC TTACCTTGAA GCTCAATATG TTCACCAATT GAAAAAACAA TACGATGAGA TGGAATTGAC ACCAGAAATC GAAGAAAATA TTGCAGAATT AACTCAAGAT CCAAACTTAT ATGCGAAATT AGCAAGCTCG ATCGCACCAG AAATTTACGG ACACGACGAT GTCAAGAAAG CTTTATTGTT ATTACTCGTA GGTGGTGTGA CTAAGGGTAT GGGTGATGGA ATGAAGATTC GTGGTGATAT CAACGTTTGT CTTATGGGTG ATCCTGGTGT TGCCAAATCA CAATTACTCA AGTACATTTC AAAAATTGCT CCAAGAGGTG TATACACTAC TGGTAGGGGT TCTTCAGGTG TTGGTTTGAC AGCAGCAGTC ATGAGGGATC CAGTCACAGA CGAGATGGTC CTCGAAGGTG GTGCACTTGT CCTCGCTGAC AATGGTATCT GCTGTATTGA TGAGTTTGAT AAGATGGAGG AGAGCGACAG AACAGCTATT CATGAAGTCA TGGAACAACA GACGATCTCT ATTTCTAAAG CTGGTATAAC TACCACCTTG AACGCCCGGA CGTCAATCTT GGCAGCTGCT AAC
EXF5918^EXF5918                 ---------- --------AC TTACCTTGAA GCTCAGTATG TTCACCAATT GAAGAAGCAA TATGATGAGA TGGAATTAAC GCCAGAAATT GAAGAAAAGA TTGCCGAATT AACTCAGGAT CCAAACTTAT ACGCCAAATT AGCAAGCTCG ATTGCACCAG AAATTTACGG ACATGACGAT GTCAAAAAGG CTTTATTGTT ATTACTCGTA GGTGGTGTAA CGAAGGGTAT GGGTGACGGA ATGAAGATCC GTGGTGATAT CAACGTCTGT CTTATGGGTG ATCCTGGTGT TGCCAAGTCA CAATTACTTA AGTACATTTC AAAAATTGCT CCAAGAGGTG TTTACACCAC TGGTAGAGGT TCTTCAGGTG TTGGTTTGAC AGCAGCCGTT ATGAGAGATC CAGTCACAGA CGAGATGGTC CTCGAGGGTG GTGCTCTTGT CCTCGCTGAC AACGGAATCT GTTGTATTGA TGAGTTTGAT AAGATGGAGG AGAGTGATAG AACAGCTATT CACGAAGTTA TGGAACAACA GACGATATCT ATTTCTAAAG CTGGTATAAC CACCACATTG AATGCCCGGA CGTCAATCTT AGCAGCTGCT AAC
EXF5919^EXF5919                 ---------- ---------- ---------- ---------- ---------- ---------- ---------A TGGAATTGAC ACCAGAAATC GAAGAAAATA TTGCAGAATT AACTCAAGAT CCAAACTTAT ATGCGAAATT AGCAAGCTCG ATCGCACCAG AAATTTACGG ACACGACGAT GTCAAGAAAG CTTTATTGTT ATTACTCGTA GGTGGTGTGA CTAAGGGTAT GGGTGATGGA ATGAAGATTC GTGGTGATAT CAACGTTTGT CTTATGGGTG ATCCTGGTGT TGCCAAATCA CAATTACTCA AGTACATTTC AAAAATTGCT CCAAGAGGTG TATACACTAC TGGTAGGGGT TCTTCAGGTG TTGGTTTGAC AGCAGCAGTC ATGAGGGATC CAGTCACAGA CGAGATGGTC CTCGAAGGTG GTGCACTTGT CCTCGCTGAC AATGGTATCT GCTGTATTGA TGAGTTTGAT AAGATGGAGG AGAGCGACAG AACAGCTATT CATGAAGTCA TGGAACAACA GACGATCTCT ATTTCTAAAG CTGGTATAAC TACCACCTTG AACGCCCGGA CGTCAATCTT GGCAGCT--- ---
EXF8299^EXF8299                 ------TTAT TGCAAGACAC TTACCTTGAA GCTCAATATG TTCACCAATT GAAAAAACAA TACGATGAGA TGGAATTGAC ACCAGAAATC GAAGAAAATA TTGCAGAATT AACTCAAGAT CCAAACTTAT ATGCGAAATT AGCAAGCTCG ATCGCACCAG AAATTTACGG ACACGACGAT GTCAAGAAAG CTTTATTGTT ATTACTCGTA GGTGGTGTGA CTAAGGGTAT GGGTGATGGA ATGAAGATTC GTGGTGATAT CAACGTTTGT CTTATGGGTG ATCCTGGTGT TGCCAAATCA CAATTACTCA AGTACATTTC AAAAATTGCT CCAAGAGGTG TATACACTAC TGGTAGGGGT TCTTCAGGTG TTGGTTTGAC AGCAGCAGTC ATGAGGGATC CAGTCACAGA CGAGATGGTC CTCGAAGGTG GTGCACTTGT CCTCGCTGAC AATGGTATCT GCTGTATTGA TGAGTTTGAT AAGATGGAGG AGAGCGACAG AACAGCTATT CATGAAGTCA TGGAACAACA GACGATCTCT ATTTCTAAAG CTGGTATAAC TACCACC--- ---------- ---------- ---------- ---
EXF8313^EXF8313                 GCAGGTTTAT TGCAAGACAC TTACCTTGAA GCTCAATATG TTCACCAATT GAAAAAACAA TACGATGAGA TGGAATTGAC ACCAGAAATC GAAGAAAATA TTGCAGAATT AACTCAAGAT CCAAACTTAT ATGCGAAATT AGCAAGCTCG ATCGCACCAG AAATTTACGG ACACGACGAT GTCAAGAAAG CTTTATTGTT ATTACTCGTA GGTGGTGTGA CTAAGGGTAT GGGTGATGGA ATGAAGATTC GTGGTGATAT CAACGTTTGT CTTATGGGTG ATCCTGGTGT TGCCAAATCA CAATTACTCA AGTACATTTC AAAAATTGCT CCAAGAGGTG TATACACTAC TGGTAGGGGT TCTTCAGGTG TTGGTTTGAC AGCAGCAGTC ATGAGGGATC CAGTCACAGA CGAGATGGTC CTCGAAGGTG GTGCACTTGT CCTCGCTGAC AATGGTATCT GCTGTATTGA TGAGTTTGAT AAGATGGAGG AGAGCGACAG AACAGCTATT CATGAAGTCA TGGAACAACA GACGATCTCT ATTTCTAAAG CTGGTATAAC TACCACCTTG AACGCCCGGA CGTCAATCTT GGCAGCTGCT AAC
EXF8314^EXF8314                 GCAGGTTTAT TGCAAGACAC TTACCTTGAA GCTCAATATG TTCACCAATT GAAAAAACAA TACGATGAGA TGGAATTGAC ACCAGAAATC GAAGAAAATA TTGCAGAATT AACTCAAGAT CCAAACTTAT ATGCGAAATT AGCAAGCTCG ATCGCACCAG AAATTTACGG ACACGACGAT GTCAAGAAAG CTTTATTGTT ATTACTCGTA GGTGGTGTGA CTAAGGGTAT GGGTGATGGA ATGAAGATTC GTGGTGATAT CAACGTTTGT CTTATGGGTG ATCCTGGTGT TGCCAAATCA CAATTACTCA AGTACATTTC AAAAATTGCT CCAAGAGGTG TATACACTAC TGGTAGGGGT TCTTCAGGTG TTGGTTTGAC AGCAGCAGTC ATGAGGGATC CAGTCACAGA CGAGATGGTC CTCGAAGGTG GTGCACTTGT CCTCGCTGAC AATGGTATCT GCTGTATTGA TGAGTTTGAT AAGATGGAGG AGAGCGACAG AACAGCTATT CATGAAGTCA TGGAACAACA GACGATCTCT ATTTCTAAAG CTGGTATAAC TACCACCTTG AACGCCCGGA CGTCAATCTT GGCAGCTGCT AAC
EXF8315^EXF8315                 GCAGGTTTAT TGCAAGACAC TTACCTTGAA GCTCAATATG TTCACCAATT GAAAAAACAA TACGATGAGA TGGAATTGAC ACCAGAAATC GAAGAAAATA TTGCAGAATT AACTCAAGAT CCAAACTTAT ATGCGAAATT AGCAAGCTCG ATCGCACCAG AAATTTACGG ACACGACGAT GTCAAGAAAG CTTTATTGTT ATTACTCGTA GGTGGTGTGA CTAAGGGTAT GGGTGATGGA ATGAAGATTC GTGGTGATAT CAACGTTTGT CTTATGGGTG ATCCTGGTGT TGCCAAATCA CAATTACTCA AGTACATTTC AAAAATTGCT CCAAGAGGTG TATACACTAC TGGTAGGGGT TCTTCAGGTG TTGGTTTGAC AGCAGCAGTC ATGAGGGATC CAGTCACAGA CGAGATGGTC CTCGAAGGTG GTGCACTTGT CCTCGCTGAC AATGGTATCT GCTGTATTGA TGAGTTTGAT AAGATGGAGG AGAGCGACAG AACAGCTATT CATGAAGTCA TGGAACAACA GACGATCTCT ATTTCTAAAG CTGGTATAAC TACCACCTTG AACGCCCGGA CGTCAATCTT GGCAGCTGCT AAC
EXF8327^EXF8327                 GCAGGTTTAT TGCAAGACAC TTACCTTGAA GCTCAATATG TTCACCAATT GAAAAAACAA TACGATGAGA TGGAATTGAC ACCAGAAATC GAAGAAAATA TTGCAGAATT AACTCAAGAT CCAAACTTAT ATGCGAAATT AGCAAGCTCG ATCGCACCAG AAATTTACGG ACACGACGAT GTCAAGAAAG CTTTATTGTT ATTACTCGTA GGTGGTGTGA CTAAGGGTAT GGGTGATGGA ATGAAGATTC GTGGTGATAT CAACGTTTGT CTTATGGGTG ATCCTGGTGT TGCCAAATCA CAATTACTCA AGTACATTTC AAAAATTGCT CCAAGAGGTG TATACACTAC TGGTAGGGGT TCTTCAGGTG TTGGTTTGAC AGCAGCAGTC ATGAGGGATC CAGTCACAGA CGAGATGGTC CTCGAAGGTG GTGCACTTGT CCTCGCTGAC AATGGTATCT GCTGTATTGA TGAGTTTGAT AAGATGGAGG AGAGCGACAG AACAGCTATT CATGAAGTCA TGGAACAACA GACGATCTCT ATTTCTAAAG CTGGTATAAC TACCACCTTG AACGCCCGGA CGTCAATCTT GGCAGCTGCT AAC
EXF8341^EXF8341                 ---------- --------AC TTACCTTGAA GCTCAATATG TTCACCAATT GAAAAAACAA TACGATGAGA TGGAATTGAC ACCAGAAATC GAAGAAAATA TTGCAGAATT AACTCAAGAT CCAAACTTAT ATGCGAAATT AGCAAGCTCG ATCGCACCAG AAATTTACGG ACACGACGAT GTCAAGAAAG CTTTATTGTT ATTACTCGTA GGTGGTGTGA CTAAGGGTAT GGGTGATGGA ATGAAGATTC GTGGTGATAT CAACGTTTGT CTTATGGGTG ATCCTGGTGT TGCCAAATCA CAATTACTCA AGTACATTTC AAAAATTGCT CCAAGAGGTG TATACACTAC TGGTAGGGGT TCTTCAGGTG TTGGTTTGAC AGCAGCAGTC ATGAGGGATC CAGTCACAGA CGAGATGGTC CTCGAAGGTG GTGCACTTGT CCTCGCTGAC AATGGTATCT GCTGTATTGA TGAGTTTGAT AAGATGGAGG AGAGCGACAG AACAGCTATT CATGAAGTCA TGGAACAACA GACGATCTCT ATTTCTAAAG CTGGTATAAC TACCACCTTG AACGCCCGGA CGTCAATCTT GGCAGCTGCT ---
EXF8342^EXF8342                 ---------- -----GACAC TTACCTTGAA GCTCAATATG TTCACCAATT GAAAAAACAA TACGATGAGA TGGAATTGAC ACCAGAAATC GAAGAAAATA TTGCAGAATT AACTCAAGAT CCAAACTTAT ATGCGAAATT AGCAAGCTCG ATCGCACCAG AAATTTACGG ACACGACGAT GTCAAGAAAG CTTTATTGTT ATTACTCGTA GGTGGTGTGA CTAAGGGTAT GGGTGATGGA ATGAAGATTC GTGGTGATAT CAACGTTTGT CTTATGGGTG ATCCTGGTGT TGCCAAATCA CAATTACTCA AGTACATTTC AAAAATTGCT CCAAGAGGTG TATACACTAC TGGTAGGGGT TCTTCAGGTG TTGGTTTGAC AGCAGCAGTC ATGAGGGATC CAGTCACAGA CGAGATGGTC CTCGAAGGTG GTGCACTTGT CCTCGCTGAC AATGGTATCT GCTGTATTGA TGAGTTTGAT AAGATGGAGG AGAGCGACAG AACAGCTATT CATGAAGTCA TGGAACAACA GACGATCTCT ATTTCTAAAG CTGGTATAAC TACCACCTTG AACGCCCGGA CGTCAATCTT GGCAGCTGCT ---
EXF8343^EXF8343                 GCAGGTTTAT TGCAAGACAC TTACCTTGAA GCTCAATATG TTCACCAATT GAAAAAACAA TACGATGAGA TGGAATTGAC ACCAGAAATC GAAGAAAATA TTGCAGAATT AACTCAAGAT CCAAACTTAT ATGCGAAATT AGCAAGCTCG ATCGCACCAG AAATTTACGG ACACGACGAT GTCAAGAAAG CTTTATTGTT ATTACTCGTA GGTGGTGTGA CTAAGGGTAT GGGTGATGGA ATGAAGATTC GTGGTGATAT CAACGTTTGT CTTATGGGTG ATCCTGGTGT TGCCAAATCA CAATTACTCA AGTACATTTC AAAAATTGCT CCAAGAGGTG TATACACTAC TGGTAGGGGT TCTTCAGGTG TTGGTTTGAC AGCAGCAGTC ATGAGGGATC CAGTCACAGA CGAGATGGTC CTCGAAGGTG GTGCACTTGT CCTCGCTGAC AATGGTATCT GCTGTATTGA TGAGTTTGAT AAGATGGAGG AGAGCGACAG AACAGCTATT CATGAAGTCA TGGAACAACA GACGATCTCT ATTTCTAAAG CTGGTATAAC TACCACCTTG AACGCCCGGA CGTCAATCTT GGCAGCTGCT AAC
EXF8344^EXF8344                 ---------- -----GACAC TTACCTTGAA GCTCAATATG TTCACCAATT GAAAAAACAA TACGATGAGA TGGAATTGAC ACCAGAAATC GAAGAAAATA TTGCAGAATT AACTCAAGAT CCAAACTTAT ATGCGAAATT AGCAAGCTCG ATCGCACCAG AAATTTACGG ACACGACGAT GTCAAGAAAG CTTTATTGTT ATTACTCGTA GGTGGTGTGA CTAAGGGTAT GGGTGATGGA ATGAAGATTC GTGGTGATAT CAACGTTTGT CTTATGGGTG ATCCTGGTGT TGCCAAATCA CAATTACTCA AGTACATTTC AAAAATTGCT CCAAGAGGTG TATACACTAC TGGTAGGGGT TCTTCAGGTG TTGGTTTGAC AGCAGCAGTC ATGAGGGATC CAGTCACAGA CGAGATGGTC CTCGAAGGTG GTGCACTTGT CCTCGCTGAC AATGGTATCT GCTGTATTGA TGAGTTTGAT AAGATGGAGG AGAGCGACAG AACAGCTATT CATGAAGTCA TGGAACAACA GACGATCTCT ATTTCTAAAG CTGGTATAAC TACCACCTTG AACGCCCGGA CGTCAATCTT GGCAGCTGCT AAC
EXF8345^EXF8345                 ---------- -----GACAC TTACCTTGAA GCTCAATATG TTCACCAATT GAAAAAACAA TACGATGAGA TGGAATTGAC ACCAGAAATC GAAGAAAATA TTGCAGAATT AACTCAAGAT CCAAACTTAT ATGCGAAATT AGCAAGCTCG ATCGCACCAG AAATTTACGG ACACGACGAT GTCAAGAAAG CTTTATTGTT ATTACTCGTA GGTGGTGTGA CTAAGGGTAT GGGTGATGGA ATGAAGATTC GTGGTGATAT CAACGTTTGT CTTATGGGTG ATCCTGGTGT TGCCAAATCA CAATTACTCA AGTACATTTC AAAAATTGCT CCAAGAGGTG TATACACTAC TGGTAGGGGT TCTTCAGGTG TTGGTTTGAC AGCAGCAGTC ATGAGGGATC CAGTCACAGA CGAGATGGTC CTCGAAGGTG GTGCACTTGT CCTCGCTGAC AATGGTATCT GCTGTATTGA TGAGTTTGAT AAGATGGAGG AGAGCGACAG AACAGCTATT CATGAAGTCA TGGAACAACA GACGATCTCT ATTTCTAAAG CTGGTATAAC T--------- ---------- ---------- ---------- ---
EXF8351^EXF8351                 ---------- --CAAGACAC TTACCTTGAA GCTCAATATG TTCACCAATT GAAAAAACAA TACGATGAGA TGGAATTGAC ACCAGAAATC GAAGAAAATA TTGCAGAATT AACTCAAGAT CCAAACTTAT ATGCGAAATT AGCAAGCTCG ATCGCACCAG AAATTTACGG ACACGACGAT GTCAAGAAAG CTTTATTGTT ATTACTCGTA GGTGGTGTGA CTAAGGGTAT GGGTGATGGA ATGAAGATTC GTGGTGATAT CAACGTTTGT CTTATGGGTG ATCCTGGTGT TGCCAAATCA CAATTACTCA AGTACATTTC AAAAATTGCT CCAAGAGGTG TATACACTAC TGGTAGGGGT TCTTCAGGTG TTGGTTTGAC AGCAGCAGTC ATGAGGGATC CAGTCACAGA CGAGATGGTC CTCGAAGGTG GTGCACTTGT CCTCGCTGAC AATGGTATCT GCTGTATTGA TGAGTTTGAT AAGATGGAGG AGAGCGACAG AACAGCTATT CATGAAGTCA TGGAACAACA GACGATCTCT ATTTCTAAAG CTGGTATAAC TACCACCTTG AACGCCCGGA CGTCAATCTT GGCAGCTGCT AAC
EXF8352^EXF8352                 ---GGTTTAT TGCAAGACAC TTACCTTGAA GCTCAATATG TTCACCAATT GAAAAAACAA TACGATGAGA TGGAATTGAC ACCAGAAATC GAAGAAAATA TTGCAGAATT AACTCAAGAT CCAAACTTAT ATGCGAAATT AGCAAGCTCG ATCGCACCAG AAATTTACGG ACACGACGAT GTCAAGAAAG CTTTATTGTT ATTACTCGTA GGTGGTGTGA CTAAGGGTAT GGGTGATGGA ATGAAGATTC GTGGTGATAT CAACGTTTGT CTTATGGGTG ATCCTGGTGT TGCCAAATCA CAATTACTCA AGTACATTTC AAAAATTGCT CCAAGAGGTG TATACACTAC TGGTAGGGGT TCTTCAGGTG TTGGTTTGAC AGCAGCAGTC ATGAGGGATC CAGTCACAGA CGAGATGGTC CTCGAAGGTG GTGCACTTGT CCTCGCTGAC AATGGTATCT GCTGTATTGA TGAGTTTGAT AAGATGGAGG AGAGCGACAG AACAGCTATT CATGAAGTCA TGGAACAACA GACGATCTCT ATTTCTAAAG CTGGTATAAC TACCACCTTG AACGCCCGGA CGTCAATCTT GGCAGCTGCT AAC
EXF8353^EXF8353                 GCAGGTTTAT TGCAAGACAC TTACCTTGAA GCTCAATATG TTCACCAATT GAAAAAACAA TACGATGAGA TGGAATTGAC ACCAGAAATC GAAGAAAATA TTGCAGAATT AACTCAAGAT CCAAACTTAT ATGCGAAATT AGCAAGCTCG ATCGCACCAG AAATTTACGG ACACGACGAT GTCAAGAAAG CTTTATTGTT ATTACTCGTA GGTGGTGTGA CTAAGGGTAT GGGTGATGGA ATGAAGATTC GTGGTGATAT CAACGTTTGT CTTATGGGTG ATCCTGGTGT TGCCAAATCA CAATTACTCA AGTACATTTC AAAAATTGCT CCAAGAGGTG TATACACTAC TGGTAGGGGT TCTTCAGGTG TTGGTTTGAC AGCAGCAGTC ATGAGGGATC CAGTCACAGA CGAGATGGTC CTCGAAGGTG GTGCACTTGT CCTCGCTGAC AATGGTATCT GCTGTATTGA TGAGTTTGAT AAGATGGAGG AGAGCGACAG AACAGCTATT CATGAAGTCA TGGAACAACA GACGATCTCT ATTTCTAAAG CTGGTATAAC TACCACCTTG AACGCCCGGA CGTCAATCTT GGCAGCTGCT AAC
EXF8354^EXF8354                 ---------- ---------- ---------- ---------- ---------- ---------- ---------- --GAATTGAC ACCAGAAATC GAAGAAAATA TTGCAGAATT AACTCAAGAT CCAAACTTAT ATGCGAAATT AGCAAGCTCG ATCGCACCAG AAATTTACGG ACACGACGAT GTCAAGAAAG CTTTATTGTT ATTACTCGTA GGTGGTGTGA CTAAGGGTAT GGGTGATGGA ATGAAGATTC GTGGTGATAT CAACGTTTGT CTTATGGGTG ATCCTGGTGT TGCCAAATCA CAATTACTCA AGTACATTTC AAAAATTGCT CCAAGAGGTG TATACACTAC TGGTAGGGGT TCTTCAGGTG TTGGTTTGAC AGCAGCAGTC ATGAGGGATC CAGTCACAGA CGAGATGGTC CTCGAAGGTG GTGCACTTGT CCTCGCTGAC AATGGTATCT GCTGTATTGA TGAGTTTGAT AAGATGGAGG AGAGCGACAG AACAGCTATT CATGAAGTCA TGGAACAACA GACGATCTCT ATTTCTAAAG CTGGTATAAC TACCACCTTG AACGCCCGGA CGTCAATCTT G--------- ---
EXF8355^EXF8355                 ---------- ---------- -TACCTTGAA GCTCAATATG TTCACCAATT GAAAAAACAA TACGATGAGA TGGAATTGAC ACCAGAAATC GAAGAAAATA TTGCAGAATT AACTCAAGAT CCAAACTTAT ATGCGAAATT AGCAAGCTCG ATCGCACCAG AAATTTACGG ACACGACGAT GTCAAGAAAG CTTTATTGTT ATTACTCGTA GGTGGTGTGA CTAAGGGTAT GGGTGATGGA ATGAAGATTC GTGGTGATAT CAACGTTTGT CTTATGGGTG ATCCTGGTGT TGCCAAATCA CAATTACTCA AGTACATTTC AAAAATTGCT CCAAGAGGTG TATACACTAC TGGTAGGGGT TCTTCAGGTG TTGGTTTGAC AGCAGCAGTC ATGAGGGATC CAGTCACAGA CGAGATGGTC CTCGAAGGTG GTGCACTTGT CCTCGCTGAC AATGGTATCT GCTGTATTGA TGAGTTTGAT AAGATGGAGG AGAGCGACAG AACAGCTATT CATGAAGTCA TGGAACAACA GACGATCTCT ATTTCTAAAG CTGGTATAAC TACCACCTTG AACGCCCGGA CGTCAATCTT GGCAGCTGCT AAC
EXF8356^EXF8356                 ---------- ---------- -TACCTTGAA GCTCAATATG TTCACCAATT GAAAAAACAA TACGATGAGA TGGAATTGAC ACCAGAAATC GAAGAAAATA TTGCAGAATT AACTCAAGAT CCAAACTTAT ATGCGAAATT AGCAAGCTCG ATCGCACCAG AAATTTACGG ACACGACGAT GTCAAGAAAG CTTTATTGTT ATTACTCGTA GGTGGTGTGA CTAAGGGTAT GGGTGATGGA ATGAAGATTC GTGGTGATAT CAACGTTTGT CTTATGGGTG ATCCTGGTGT TGCCAAATCA CAATTACTCA AGTACATTTC AAAAATTGCT CCAAGAGGTG TATACACTAC TGGTAGGGGT TCTTCAGGTG TTGGTTTGAC AGCAGCAGTC ATGAGGGATC CAGTCACAGA CGAGATGGTC CTCGAAGGTG GTGCACTTGT CCTCGCTGAC AATGGTATCT GCTGTATTGA TGAGTTTGAT AAGATGGAGG AGAGCGACAG AACAGCTATT CATGAAGTCA TGGAACAACA GACGATCTCT ATTTCTAAAG CTGGTATAAC TACCACCTTG ---------- ---------- ---------- ---
EXF8586^EXF8586                 ---------- ---------- -TACCTTGAA GCTCAATATG TTCACCAATT GAAAAAACAA TACGATGAGA TGGAATTGAC ACCAGAAATC GAAGAAAATA TTGCAGAATT AACTCAAGAT CCAAACTTAT ATGCGAAATT AGCAAGCTCG ATCGCACCAG AAATTTACGG ACACGACGAT GTCAAGAAAG CTTTATTGTT ATTACTCGTA GGTGGTGTGA CTAAGGGTAT GGGTGATGGA ATGAAGATTC GTGGTGATAT CAACGTTTGT CTTATGGGTG ATCCTGGTGT TGCCAAATCA CAATTACTCA AGTACATTTC AAAAATTGCT CCAAGAGGTG TATACACTAC TGGTAGGGGT TCTTCAGGTG TTGGTTTGAC AGCAGCAGTC ATGAGGGATC CAGTCACAGA CGAGATGGTC CTCGAAGGTG GTGCACTTGT CCTCGCTGAC AATGGTATCT GCTGTATTGA TGAGTTTGAT AAGATGGAGG AGAGCGACAG AACAGCTATT CATGAAGTCA TGGAACAACA GACGATCTCT ATTTCTAAAG CTGGTATAAC TACCACCTTG AACGCCCGGA CGTCAATCTT GGCAGCTGCT ---
EXF8587^EXF8587                 ---------- --------AC TTACCTTGAA GCTCAATATG TTCACCAATT GAAAAAACAA TACGATGAGA TGGAATTGAC ACCAGAAATC GAAGAAAATA TTGCAGAATT AACTCAAGAT CCAAACTTAT ATGCGAAATT AGCAAGCTCG ATCGCACCAG AAATTTACGG ACACGACGAT GTCAAGAAAG CTTTATTGTT ATTACTCGTA GGTGGTGTGA CTAAGGGTAT GGGTGATGGA ATGAAGATTC GTGGTGATAT CAACGTTTGT CTTATGGGTG ATCCTGGTGT TGCCAAATCA CAATTACTCA AGTACATTTC AAAAATTGCT CCAAGAGGTG TATACACTAC TGGTAGGGGT TCTTCAGGTG TTGGTTTGAC AGCAGCAGTC ATGAGGGATC CAGTCACAGA CGAGATGGTC CTCGAAGGTG GTGCACTTGT CCTCGCTGAC AATGGTATCT GCTGTATTGA TGAGTTTGAT AAGATGGAGG AGAGCGACAG AACAGCTATT CATGAAGTCA TGGAACAACA GACGATCTCT ATTTCTAAAG CTGGTATAAC TACCACCTTG AACGCCCGGA CGTCAATCTT GGCAGCTGCT AAC
EXF8588^EXF8588                 ---------- ---------- ---------- ---------- ---------- ---------- ---GATGAGA TGGAATTGAC ACCAGAAATC GAAGAAAATA TTGCAGAATT AACTCAAGAT CCAAACTTAT ATGCGAAATT AGCAAGCTCG ATCGCACCAG AAATTTACGG ACACGACGAT GTCAAGAAAG CTTTATTGTT ATTACTCGTA GGTGGTGTGA CTAAGGGTAT GGGTGATGGA ATGAAGATTC GTGGTGATAT CAACGTTTGT CTTATGGGTG ATCCTGGTGT TGCCAAATCA CAATTACTCA AGTACATTTC AAAAATTGCT CCAAGAGGTG TATACACTAC TGGTAGGGGT TCTTCAGGTG TTGGTTTGAC AGCAGCAGTC ATGAGGGATC CAGTCACAGA CGAGATGGTC CTCGAAGGTG GTGCACTTGT CCTCGCTGAC AATGGTATCT GCTGTATTGA TGAGTTTGAT AAGATGGAGG AGAGCGACAG AACAGCTATT CATGAAGTCA TGGAACAACA GACGATCTCT ATTTCTAAAG CTGGTATAAC TACCACCTTG AACGCCCGGA CGTCAATCTT GGCAGCTGCT ---
EXF8590^EXF8590                 ---------- ---------- -TACCTTGAA GCTCAATATG TTCACCAATT GAAAAAACAA TACGATGAGA TGGAATTGAC ACCAGAAATC GAAGAAAATA TTGCAGAATT AACTCAAGAT CCAAACTTAT ATGCGAAATT AGCAAGCTCG ATCGCACCAG AAATTTACGG ACACGACGAT GTCAAGAAAG CTTTATTGTT ATTACTCGTA GGTGGTGTGA CTAAGGGTAT GGGTGATGGA ATGAAGATTC GTGGTGATAT CAACGTTTGT CTTATGGGTG ATCCTGGTGT TGCCAAATCA CAATTACTCA AGTACATTTC AAAAATTGCT CCAAGAGGTG TATACACTAC TGGTAGGGGT TCTTCAGGTG TTGGTTTGAC AGCAGCAGTC ATGAGGGATC CAGTCACAGA CGAGATGGTC CTCGAAGGTG GTGCACTTGT CCTCGCTGAC AATGGTATCT GCTGTATTGA TGAGTTTGAT AAGATGGAGG AGAGCGACAG AACAGCTATT CATGAAGTCA TGGAACAACA GACGATCTCT ATTTCTAAAG CTGGTATAAC TACCACCTTG AACGCCCGGA CGTCAATCTT GGCAGCTGCT AAC
EXF8591^EXF8591                 ---------- --------AC TTACCTTGAA GCTCAATATG TTCACCAATT GAAAAAACAA TACGATGAGA TGGAATTGAC ACCAGAAATC GAAGAAAATA TTGCAGAATT AACTCAAGAT CCAAACTTAT ATGCGAAATT AGCAAGCTCG ATCGCACCAG AAATTTACGG ACACGACGAT GTCAAGAAAG CTTTATTGTT ATTACTCGTA GGTGGTGTGA CTAAGGGTAT GGGTGATGGA ATGAAGATTC GTGGTGATAT CAACGTTTGT CTTATGGGTG ATCCTGGTGT TGCCAAATCA CAATTACTCA AGTACATTTC AAAAATTGCT CCAAGAGGTG TATACACTAC TGGTAGGGGT TCTTCAGGTG TTGGTTTGAC AGCAGCAGTC ATGAGGGATC CAGTCACAGA CGAGATGGTC CTCGAAGGTG GTGCACTTGT CCTCGCTGAC AATGGTATCT GCTGTATTGA TGAGTTTGAT AAGATGGAGG AGAGCGACAG AACAGCTATT CATGAAGTCA TGGAACAACA GACGATCTCT ATTTCTAAAG CTGGTATAAC TACCACCTTG AACGCCCGGA CGTCAATCTT GGCAGCTGCT AAC
EXF8592^EXF8592                 ---------- --------AC TTATCTTGAA GCTCAATATG TTCACCAATT GAAAAAACAA TACGATGAGA TGGAATTAAC ACCAGAAATC GAAGAAAATA TTGCAGAATT AACTCAAGAT CCAAACTTAT ATGCAAAATT AGCAAGCTCG ATCGCACCAG AAATTTACGG ACACGACGAT GTCAAGAAAG CTTTATTGTT ATTACTCGTA GGTGGTGTGA CTAAGGGTAT GGGTGATGGA ATGAAGATTC GTGGTGATAT CAACGTTTGT CTTATGGGTG ATCCTGGTGT TGCCAAATCA CAATTACTCA AGTACATTTC AAAAATTGCT CCAAGAGGTG TATACACTAC TGGTAGGGGT TCTTCAGGTG TTGGTTTGAC AGCAGCAGTC ATGAGGGATC CAGTCACAGA CGAGATGGTC CTCGAAGGCG GTGCACTTGT CCTCGCTGAC AATGGTATCT GCTGTATTGA TGAGTTTGAT AAGATGGAGG AGAGCGACAG AACAGCTATT CATGAAGTCA TGGAACAACA GACGATCTCT ATTTCTAAAG CTGGTATAAC TACCACCTTG AACGCCCGGA CGTCAATCTT GGCAGCTGCT AAC
EXF8738^EXF8738                 ---GGTTTGT TGCAAGATAC TTACCTTGAA GCTCAGTATG TTCACCAATT GAAGAAGCAA TATGATGAGA TGGAATTAAC GCCAGAAATT GAAGAAAAGA TTGCCGAATT AACTCAGGAT CCAAACTTAT ACGCCAAATT AGCAAGCTCG ATTGCACCAG AAATTTACGG ACATGACGAT GTCAAAAAGG CTTTATTGTT ATTACTCGTA GGTGGTGTAA CGAAGGGTAT GGGTGACGGA ATGAAGATCC GTGGTGATAT CAACGTCTGT CTTATGGGTG ATCCTGGTGT TGCCAAGTCA CAATTACTTA AGTACATTTC AAAAATTGCT CCAAGAGGTG TTTACACCAC TGGTAGAGGT TCTTCAGGTG TTGGTTTGAC AGCAGCCGTT ATGAGAGATC CAGTCACAGA CGAGATGGTC CTCGAGGGTG GTGCTCTTGT CCTCGCTGAC AACGGAATCT GTTGTATTGA TGAGTTTGAT AAGATGGAGG AGAGTGATAG AACAGCTATT CACGAAGTTA TGGAACAACA GACGATATCT ATTTCTAAAG CTGGTATAAC CACCACATTG AATGCCCGGA CGTCAATCTT AGCAGCTGCT AAC
EXF8739^EXF8739                 GCAGGTTTAT TGCAAGATAC TTACCTTGAA GCTCAATATG TTCATCAATT GAAGAAGCAA TACGATGAAA TGGAATTAAC GCCAGAAATT GAAGAAAAGA TTGCAGAATT AACCCAAGAT CCAAACTTAT ACGCCAAATT AGCAAGCTCG ATTGCACCAG AGATTTACGG GCACGATGAT GTCAAAAAGG CTTTATTGTT GTTACTCGTA GGTGGTGTAA CGAAGGGTAT GGGTGACGGA ATGAAGATTC GTGGTGATAT CAACGTCTGT CTTATGGGTG ACCCTGGTGT TGCCAAGTCA CAATTACTTA AGTACATTTC AAAGATTGCT CCAAGAGGTG TGTACACCAC TGGTAGGGGT TCTTCAGGTG TTGGTTTGAC AGCAGCCGTT ATGAGAGATC CAGTTACAGA CGAGATGGTC CTCGAAGGTG GTGCGCTTGT CCTCGCTGAC AATGGTATCT GTTGTATTGA TGAGTTTGAT AAGATGGAGG AGAGTGACAG GACAGCTATT CACGAAGTTA TGGAACAACA GACTATATCT ATTTCCAAAG CTGGTATAAC TACCACCTTG AACGCCCGGA CGTCAATCTT GGCAGCTGCT AAC
EXF8740^EXF8740                 GCAGGTTTGT TGCAAGATAC TTACCTTGAA GCTCAGTATG TTCACCAATT GAAGAAGCAA TATGATGAGA TGGAATTAAC GCCAGAAATC GAAGAAAAGA TTGCAGAATT AACTCAGGAT CCAAACTTAT ACGCCAAATT GGCAAGCTCG ATTGCACCAG AGATTTACGG ACACGATGAT GTCAAAAAGG CTTTATTGTT ATTACTCGTA GGTGGTGTAA CGAAGGGTAT GGGTGACGGA ATGAAGATCC GTGGTGATAT CAACGTCTGT CTTATGGGTG ATCCTGGTGT TGCCAAGTCA CAATTACTCA AGTACATTTC AAAAATTGCT CCAAGAGGTG TTTACACCAC TGGTAGAGGT TCTTCAGGTG TTGGTTTGAC AGCAGCCGTT ATGAGAGATC CAGTCACAGA CGAGATGGTA CTCGAGGGTG GTGCTCTTGT CCTCGCTGAC AACGGAATCT GTTGTATTGA TGAGTTTGAT AAGATGGAGG AGAGTGATAG AACAGCTATT CACGAAGTTA TGGAACAACA GACGATATCT ATTTCTAAAG CTGGTATAAC TACCACA--- ---------- ---------- ---------- ---
EXF8741^EXF8741                 GCAGGTTTGT TGCAAGATAC TTACCTTGAA GCTCAGTATG TTCACCAATT GAAGAAGCAA TATGATGAGA TGGAATTAAC GCCAGAAATT GAAGAAAAGA TTGCAGAATT AACTCAGGAT CCAAACTTAT ACGCCAAATT AGCAAGCTCC ATTGCACCAG AGATTTACGG ACACGATGAT GTCAAGAAGG CTTTATTGTT ATTACTCGTA GGTGGTGTAA CGAAGGGTAT GGGTGACGGA ATGAAGATCC GTGGTGATAT TAACGTCTGT CTTATGGGTG ATCCTGGTGT TGCCAAGTCA CAATTACTCA AGTACATTTC AAAAATTGCT CCAAGAGGTG TTTACACCAC TGGTAGAGGT TCTTCAGGTG TTGGTTTGAC AGCAGCCGTT ATGAGAGATC CAGTCACAGA CGAGATGGTC CTCGAGGGTG GTGCTCTTGT CCTCGCTGAC AACGGAATCT GTTGTATTGA TGAGTTTGAT AAGATGGAGG AGAGTGATAG AACAGCTATT CACGAAGTTA TGGAACAACA GACGATATCT ATTTCTAAAG CTGGTATAAC TACCACATTG AATGCCCGGA CGTCAATCTT AGCAGCTGCT AAC
EXF8744^EXF8744                 GCAGGTTTAT TGCAAGATAC TTACCTTGAA GCTCAATATG TTCATCAATT GAAGAAGCAA TACGATGAAA TGGAATTAAC GCCAGAAATT GAAGAAAAGA TTGCAGAATT AACCCAAGAT CCAAACTTAT ACGCCAAATT AGCAAGCTCG ATTGCACCAG AGATTTACGG GCACGATGAT GTCAAAAAGG CTTTATTGTT GTTACTCGTA GGTGGTGTAA CGAAGGGTAT GGGTGACGGA ATGAAGATTC GTGGTGATAT CAACGTCTGT CTTATGGGTG ACCCTGGTGT TGCCAAGTCA CAATTACTTA AGTACATTTC AAAGATTGCT CCAAGAGGTG TGTACACCAC TGGTAGGGGT TCTTCAGGTG TTGGTTTGAC AGCAGCCGTT ATGAGAGATC CAGTTACAGA CGAGATGGTC CTCGAAGGTG GTGCGCTTGT CCTCGCTGAC AATGGTATCT GTTGTATTGA TGAGTTTGAT AAGATGGAGG AGAGTGACAG GACAGCTATT CACGAAGTTA TGGAACAACA GACTATATCT ATTTCCAAAG CTGGTATAAC TACCACCTTG AACGCCCGGA CGTCAATCTT GGCAGCTGCT AAC
EXF8745^EXF8745                 ---GGTTTGT TGCAAGATAC TTACCTTGAA GCTCAGTATG TTCACCAATT GAAGAAGCAA TATGATGAGA TGGAATTAAC GCCAGAAATT GAAGAAAAGA TTGCAGAATT AACTCAGGAT CCAAACTTAT ACGCCAAATT AGCAAGCTCG ATCGCACCAG AGATTTATGG ACACGATGAT GTCAAAAAGG CTTTATTGTT ATTACTCGTA GGTGGTGTAA CGAAGGGTAT GGGTGACGGA ATGAAGATCC GTGGTGATAT CAACGTCTGT CTTATGGGTG ATCCTGGTGT TGCCAAGTCA CAATTACTCA AGTACATTTC AAAAATTGCT CCAAGAGGTG TTTACACCAC TGGTAGAGGT TCTTCAGGTG TTGGTTTGAC AGCAGCCGTT ATGAGAGATC CAGTCACAGA CGAGATGGTA CTCGAGGGTG GTGCTCTTGT CCTCGCTGAC AACGGAATCT GTTGTATTGA TGAGTTTGAT AAGATGGAGG AGAGTGATAG AACAGCTATT CACGAAGTTA TGGAACAACA GACGATATCT ATTTCTAAAG CTGGTATAAC TACCACATTG AATGCCCGGA CGTCAATCTT AGCAGCTGCT AAC
EXF8746^EXF8746                 GCAGGTTTAT TGCAAGATAC TTACCTTGAA GCTCAATATG TTCATCAATT GAAGAAGCAA TACGATGAAA TGGAATTAAC GCCAGAAATT GAAGAAAAGA TTGCAGAATT AACCCAAGAT CCAAACTTAT ACGCCAAATT AGCAAGCTCG ATTGCACCAG AGATTTACGG GCACGATGAT GTCAAAAAGG CTTTATTGTT GTTACTCGTA GGTGGTGTAA CGAAGGGTAT GGGTGACGGA ATGAAGATTC GTGGTGATAT CAACGTCTGT CTTATGGGTG ACCCTGGTGT TGCCAAGTCA CAATTACTTA AGTACATTTC AAAGATTGCT CCAAGAGGTG TGTACACCAC TGGTAGGGGT TCTTCAGGTG TTGGTTTGAC AGCAGCCGTT ATGAGAGATC CAGTTACAGA CGAGATGGTC CTCGAAGGTG GTGCGCTTGT CCTCGCTGAC AATGGTATCT GTTGTATTGA TGAGTTTGAT AAGATGGAGG AGAGTGACAG GACAGCTATT CACGAAGTTA TGGAACAACA GACTATATCT ATTTCCAAAG CTGGTATAAC TACCACCTTG AACGCCCGGA CGTCAATCTT GGCAGCTGCT AAC
EXF8747^EXF8747                 GCAGGTTTGT TGCAAGATAC TTACCTTGAA GCTCAGTATG TTCACCAATT GAAGAAGCAA TATGATGAGA TGGAATTAAC GCCAGAAATT GAAGAAAAGA TTGCAGAATT AACTCAGGAT CCAAACTTAT ACGCCAAATT AGCAAGCTCC ATTGCACCAG AGATTTACGG ACACGATGAT GTCAAGAAGG CTTTATTGTT ATTACTCGTA GGTGGTGTAA CGAAGGGTAT GGGTGACGGA ATGAAGATCC GTGGTGATAT TAACGTCTGT CTTATGGGTG ATCCTGGTGT TGCCAAGTCA CAATTACTCA AGTACATTTC AAAAATTGCT CCAAGAGGTG TTTACACCAC TGGTAGAGGT TCTTCAGGTG TTGGTTTGAC AGCAGCCGTT ATGAGAGATC CAGTCACAGA CGAGATGGTC CTCGAGGGTG GTGCTCTTGT CCTCGCTGAC AACGGAATCT GTTGTATTGA TGAGTTTGAT AAGATGGAGG AGAGTGATAG AACAGCTATT CACGAAGTTA TGGAACAACA GACGATATCT ATTTCTAAAG CTGGTATAAC TACCACATTG AATGCCCGGA CGTCAATCTT AGCAGCTGCT AAC
EXF8748^EXF8748                 ---------- ---------- ---------- ---------- --CACCAATT GAAGAAGCAA TATGATGAGA TGGAATTAAC ACCAGAAATT GAAGAAAAGA TTGCAGAATT AACTCAAGAT CCAAACTTAT ATGCCAAATT AGCAAGTTCG ATCGCACCAG AGATTTACGG ACATGATGAT GTCAAAAAGG CTTTATTGTT ATTACTCGTA GGTGGTGTAA CGAAGGGTAT GGGTGACGGA ATGAAGATCC GTGGTGATAT CAACGTCTGT CTTATGGGTG ATCCTGGTGT TGCCAAGTCA CAATTACTCA AATACATTTC AAAAATTGCT CCAAGAGGTG TGTACACCAC TGGTAGGGGT TCTTCAGGTG TTGGTTTGAC AGCAGCCGTT ATGAGAGATC CAGTCACAGA CGAGATGGTC CTCGAGGGTG GTGCGCTTGT TCTCGCTGAC AATGGTATCT GCTGTATTGA TGAGTTTGAT AAGATGGAGG AAAGTGATAG AACAGCTATC CACGAAGTTA TGGAACAACA GACGATTTCT ATTTCTAAAG CCGGTATAAC TACCACCTTG AATGCCCGGA CGTCAATCTT GGCAGCTGCT AAC
EXF8749^EXF8749                 GCAGGTTTGT TGCAAGATAC TTACCTTGAA GCTCAGTATG TTCACCAATT GAAGAAGCAA TATGATGAGA TGGAATTAAC GCCAGAAATT GAAGAAAAGA TTGCAGAATT AACTCAGGAT CCAAACTTAT ACGCCAAATT AGCAAGCTCC ATTGCACCAG AGATTTACGG ACACGATGAT GTCAAAAAGG CTTTATTGTT ATTACTCGTA GGTGGTGTAA CGAAGGGTAT GGGTGACGGA ATGAAGATCC GTGGTGATAT TAACGTCTGT CTTATGGGTG ATCCTGGTGT TGCCAAGTCA CAATTACTCA AGTACATTTC AAAAATTGCT CCAAGAGGTG TTTACACCAC TGGTAGAGGT TCTTCAGGTG TTGGTTTGAC AGCAGCCGTT ATGAGAGATC CAGTCACAGA CGAGATGGTC CTCGAGGGTG GTGCTCTTGT CCTCGCTGAC AACGGAATCT GTTGTATTGA TGAGTTTGAT AAGATGGAGG AGAGTGATAG AACAGCTATT CACGAAGTTA TGGAACAACA GACGATATCT ATTTCTAAAG CTGGTATAAC TACCACATTG AATGCCCGGA CGTCAATCTT AGCAGCTGCT AAC
EXF8754^EXF8754                 ---------- ---------- ---------- ---------- ---------- -------CAA TATGATGAGA TGGAATTAAC GCCAGAAATT GAAGAAAAGA TTGCAGAATT AACTCAGGAT CCAAACTTAT ACGCCAAATT AGCAAGCTCC ATTGCACCAG AGATTTACGG ACACGATGAT GTCAAGAAGG CTTTATTGTT ATTACTCGTA GGTGGTGTAA CGAAGGGTAT GGGTGACGGA ATGAAGATCC GTGGTGATAT TAACGTCTGT CTTATGGGTG ATCCTGGTGT TGCCAAGTCA CAATTACTCA AGTACATTTC AAAAATTGCT CCAAGAGGTG TTTACACCAC TGGTAGAGGT TCTTCAGGTG TTGGTTTGAC AGCAGCCGTT ATGAGAGATC CAGTCACAGA CGAGATGGTC CTCGAGGGTG GTGCTCTTGT CCTCGCTGAC AACGGAATCT GTTGTATTGA TGAGTTTGAT AAGATGGAGG AGAGTGATAG AACAGCTATT CACGAAGTTA TGGAACAACA GACGATATCT ATTTCTAAAG CTGGTATAAC TACCACATTG AATGCCCGGA CGTCAATCTT AGCAGCTGCT AAC
EXF8757^EXF8757                 ---------- --CAAGATAC TTACCTTGAA GCTCAGTATG TTCACCAATT GAAGAAGCAA TATGATGAGA TGGAATTAAC GCCAGAAATT GAAGAAAAGA TTGCAGAATT AACTCAGGAT CCAAACTTAT ACGCCAAATT AGCAAGCTCG ATCGCACCAG AGATTTATGG ACACGATGAT GTCAAAAAGG CTTTATTGTT ATTACTCGTA GGTGGTGTAA CGAAGGGTAT GGGTGACGGA ATGAAGATCC GTGGTGATAT CAACGTCTGT CTTATGGGTG ATCCTGGTGT TGCCAAGTCA CAATTACTCA AGTACATTTC AAAAATTGCT CCAAGAGGTG TTTACACCAC TGGTAGAGGT TCTTCAGGTG TTGGTTTGAC AGCAGCCGTT ATGAGAGATC CAGTCACAGA CGAGATGGTA CTCGAGGGTG GTGCTCTTGT CCTCGCTGAC AACGGAATCT GTTGTATTGA TGAGTTTGAT AAGATGGAGG AGAGTGATAG AACAGCTATT CACGAAGTTA TGGAACAACA GACGATATCT ATTTCTAAAG CTGGTATAAC TACCACATTG AATGCCCGGA CGTCAATCTT AGCA------ ---
EXF8758^EXF8758                 GCAGGTTTGT TGCAAGATAC TTACCTTGAA GCTCAGTATG TTCACCAATT GAAGAAGCAA TATGATGAGA TGGAATTAAC GCCAGAAATC GAAGAAAAGA TTGCAGAATT AACTCAGGAT CCAAACTTAT ACGCCAAATT GGCAAGCTCG ATTGCACCAG AGATTTACGG ACACGATGAT GTCAAAAAGG CTTTATTGTT ATTACTCGTA GGTGGTGTAA CGAAGGGTAT GGGTGACGGA ATGAAGATCC GTGGTGATAT CAACGTCTGT CTTATGGGTG ATCCTGGTGT TGCCAAGTCA CAATTACTCA AGTACATTTC AAAAATTGCT CCAAGAGGTG TTTACACCAC TGGTAGAGGT TCTTCAGGTG TTGGTTTGAC AGCAGCCGTT ATGAGAGATC CAGTCACAGA CGAGATGGTC CTCGAGGGTG GTGCTCTTGT CCTCGCTGAC AACGGAATCT GTTGTATTGA TGAGTTTGAT AAGATGGAGG AGAGTGATAG AACAGCTATT CACGAAGTTA TGGAACAACA GACGATATCT ATTTCTAAAG CTGGTATAAC TACCACATTG AATGCCCGGA CGTCAATCTT AGCAGCTGCT AAC


Printing out site pattern counts


        90        127  P

CBS196.56^CBS196.56             AAAAAAAAAA AAAAAAAAAA AAAAAAAAAA AACCCCCCCC CCCCCCCCCC CCCCCCCCCC CCCGGGGGGG GGGGGGGGGG GGGGGGGGGG GGGTTTTTTT TTTTTTTTTT TTTTTTTTTT TTTTTTT
CBS633.66^CBS633.66             AAAAAAAAAA AAAAAAAAAA AAAAAAAAGG GGACCCCCCC CCCCCCCCCC CCCCCCCCTT TTT-AAGGGG GGGGGGGGGG GGGGGGGGGG GGTAACCCCC CTTTTTTTTT TTTTTTTTTT TTTTTTT
CBS818.96^CBS818.96             AAAAAAAAAA AAAAAAAAAA AAAAAAAAAA AACCCCCCCC CCCCCCCCCC CCCCCCCCCC CCCGGGGGGG GGGGGGGGGG GGGGGGGGGG GGGTTTTTTT TTTTTTTTTT TTTTTTTTTT TTTTTTT
CBS110595^CBS110595             -AAAAAAAAA AAAAAAAAAA AAAAAAAAAA AAC-CCCCCC CCCCCCCCCC CCCCCCCCCC CCC-GGGGGG GGGGGGGGGG GGGGGGGGGG GGGTTTTTTT TTTTTTTTTT TTTTTTTTTT TTTTTTT
CBS110599^CBS110599             -----AAAAA AAAAAAAAAA AAAAGGGG-A AGC---ACCC CCCCCCCCCC CCCCCGTTCC TTT-GG---A AAAAAAGGGG GGGGGGGGGG GTACTCCCCT T---CCCCCC TTTTTTTTTT TTTTTTT
CBS110620^CBS110620             A-AAAAAAAA AAAAAAAAAA AAAAAAAAAA AACC-CCCCC CCCCCCCCCC CCCCCCCCCC CCCGGGGGGG GGGGGGGGGG GGGGGGGGGG GGGTTTTTTT TTTTTTTTTT TTTTTTTTTT TTTTTTT
CBS110624^CBS110624             A-AAAAAAAA AAAAAAAAAA AAAAGGGGAA AGCC-CACCC CCCCCCCCCC CCCCCGTTCC TTTGGGGGGA AAAAAAGGGG GGGGGGGGGG GTACTCCCCT TCTTCCCCCC TTTTTTTTTT TTTTTTT
CBS112378^CBS112378             --AAAAAAAA AAAAAAAAAA AAAAAAAAGA GGA--CCACC CCCCCCCCCC CCCCTCCCCT TTT-AAGGGG GGGGGGGGGG GGGGGGGGGG GGTAACCCTC CTTTTTTTTT TTTTTTTTTT TTTTTTT
CBS116628^CBS116628             AAAAAAAAAA AAAAAAAAAA AAAAGGGGAA AGCCCCACCC CCCCCCCCCC CCCCCGTTCC TTTGGGGGGA AAAAAAGGGG GGGGGGGGGG GTACTCCCCT TCTTCCCCCC TTTTTTTTTT TTTTTTT
CBS136827^CBS136827             --AAAAAAAA AAAAAAAAAA AAAAAAAAGA GGA--CCA-- CCCCCCCCCC CCCCTCCCCT TTT-AAGGGG GGGGGG--GG GGGGGGGGGG GGTAACCCTC CTTTTTTTTT --TTTTTTTT TTTTTTT
CBS136829^CBS136829             ----AAAAAA AAAAAAAAAA AAAAGGGG-A AGC---ACCC CCCCCCCCCC CCCCCGTTCC TTT-GG--GA AAAAAAGGGG GGGGGGGGGG GTACTCCCCT TC--CCCCCC TTTTTTTTTT TTTTTTT
CBS136830^CBS136830             ---------- AAAAAAAAAA AAAAGGGG-A AGC---ACCC -----CCCCC CCCCCGTTCC -TT-GG---- --AAAAGG-- -GGGGGGGGG GTACTCCCCT T---CCCCCC TT----TTTT TTTTTTT
CBS136831^CBS136831             --AAAAAAAA AAAAAAAAAA AAAAGGGGAA AGC--CAC-C CCCCCCCCCC CCCCCGTTCC TTT-GG-GGA AAAAAA-GGG GGGGGGGGGG GTACTCCCCT TC-TCCCCCC -TTTTTTTTT TTTTTTT
CBS136832^CBS136832             -A---AAAAA AAAAAAAAAA AAAAGGGG-A AGC-C-ACCC CCCCCCCCCC CCCCCGTTCC TTT-GG---A AAAAAAGGGG GGGGGGGGGG GTACTCCCCT T---CCCCCC TTTTTTTTTT TTTTTTT
CBS136833^CBS136833             -A----AAAA AAAAAAAAAA AAAAGGGG-A AGC-C-ACCC -CCCCCCCCC CCCCCGTTCC TTT-GG---A AAAAAAGGGG GGGGGGGGGG GTACTCCCCT T---CCCCCC TT-TTTTTTT TTTTTTT
CBS136834^CBS136834             -A---AAAAA AAAAAAAAAA AAAAGGGG-A AGC-C-ACCC CCCCCCCCCC CCCCCGTTCC TTT-GG---A AAAAAAGGGG GGGGGGGGGG GTACTCCCCT T---CCCCCC TTTTTTTTTT TTTTTTT
CBS136835^CBS136835             -----AAAAA --AAAAAAAA AAAAGGGG-A AGC---AC-- CCCCC--CCC CCCCCGTTCC TTT--G---A AAAAAA--GG G---GGGGGG GTACTCCCCT T----CCCCC --TTTT--TT TTTTTTT
CBS136836^CBS136836             -A---AAAAA AAAAAAAAAA AAAAAAAG-A GGA-C-CCCC CCCCCCCCCC CCCTCCCCTT TTT-AA---G GGGGGGGGGG GGGGCGGGGG GGTAACCCTC C---TTTTTT TTTTTTTTTT TTTTTTT
CBS136837^CBS136837             -----AAAAA AAAAAAAAAA AAAAAAAA-A GGA---CACC CCCCCCCCCC CCCCTCCCCT TTT-AA---G GGGGGGGGGG GGGGGGGGGG GGTAACCCTC C---TTTTTT TTTTTTTTTT TTTTTTT
CBS136838^CBS136838             -A---AAAAA AAAAAAAAAA AAAAAAAA-A GGA-C-CACC CCCCCCCCCC CCCCTCCCCT TTT-AA---G GGGGGGGGGG GGGGGGGGGG GGTAACCCTC C---TTTTTT TTTTTTTTTT TTTTTTT
CBS136839^CBS136839             -----AAAAA AAAAAAAAAA AAAAGGGG-A AGC---ACCC CCCCCCCCCC CCCCCGTTCC TTT-GG---A AAAAAAGGGG GGGGGGGGGG GTACTCCCCT T---CCCCCC TTTTTTTTTT TTTTTTT
CBS136840^CBS136840             -----AAAAA AAAAAAAAAA AAAAGGGG-A AGC---ACCC CCCCCCCCCC CCCCCGTTCC TTT-GG---A AAAAAAGGGG GGGGGGGGGG GTACTCCCCT T---CCCCCC TTTTTTTTTT TTTTTTT
CBS136841^CBS136841             --AAAAAAAA AAAAAAAAAA AAAAAAAAAA AAC--CCCCC CCCCCCCCCC CCCCCCCCCC CCC-GG-GGG GGGGGGGGGG GGGGGGGGGG GGGTTTTTTT TT-TTTTTTT TTTTTTTTTT TTTTTTT
CBS136842^CBS136842             AAAAAAAAAA AAAAAAAAAA AAAAAAAAGG GGACCCCACC CCCCCCCCCC CCCCCCCCTT TTTGAAGGGG GGGGGGGGGG GGGGGGGGGG GGTAACCCCC CTTTTTTTTT TTTTTTTTTT TTTTTTT
CBS136843^CBS136843             AAAAAAAAAA AAAAAAAAAA AAAAAAAAAA AACCCCCCCC CCCCCCCCCC CCCCCCCCCC CCCGGGGGGG GGGGGGGGGG GGGGGGGGGG GGGTTTTTTT TTTTTTTTTT TTTTTTTTTT TTTTTTT
CBS136844^CBS136844             ----AAAAAA --AAAAAAAA AAAAGGGG-A AGC---AC-- CCCCC--CCC CCCCCGTTCC TTT--G--GA AAAAAA--GG G---GGGGGG GTACTCCCCT TC---CCCCC --TTTT--TT TTTTTTT
CBS136845^CBS136845             AAAAAAAAAA AAAAAAAAAA AAAAAAAAAA AGCCCCCCCC CCCCCCCCCC CCCCCCCCCC CCTGGGGGGG GGAGGGGGGG GGGGGGGGGG GGGTTTTTTC TTTTTTTTTT TTTTTTTTTT TTTTTTT
CBS136846^CBS136846             AAAAAAAAAA AAAAAAAAAA AAAAGGGGAA AGCCCCACCC CCCCCCCCCC CCCCCGTTCC TTTGGGGGGA AAAAAAGGGG GGGGGGGGGG GTACTCCCCT TCTTCCCCCC TTTTTTTTTT TTTTTTT
CBS136847^CBS136847             AAAAAAAAAA AAAAAAAAAA AAAAAAAAAA AACCCCCCCC CCCCCCCCCC CCCCCCCCCC CCCGGGGGGG GGGGGGGGGG GGGGGGGGGG GGGTTTTTTT TTTTTTTTTT TTTTTTTTTT TTTTTTT
CBS136848^CBS136848             A-AAAAAAAA ---AAAAAAA AAAAAGGGAA AG-C-CAC-- CCCCT---CC CCCCCATTCC TTTG-GGGGA AAAAAA--GG G---GGGGGG GTACTCCCCT TCTT-CCCCC --TTTT--TT TTTTTTT
CBS136849^CBS136849             -A-------A AAAAAAAAAA AAAAAAAG-A GGA-C-CCCC -----CCCCC CCCTCCCCTT -TT-AA---- -GGGGGGG-- -GGGCGGGGG GGTAACCCTC C---TTTTTT TT----TTTT TTTTTTT
DAOM226641^DAOM226641           -A------AA AAAAAAAAAA AAAAAAAA-A AAC-C-CCCC --CC-CCCCC CCCCCCCCCC -CC-GG---- GGAGGGGG-- GGGGGAGGGG GGGTTTTTTT T---TTTTTT TT---TTTTT TTTTTTT
DAOM226642^DAOM226642           AAAAAAAAAA AAAAAAAAAA AGGTAAGAAA GGCCCCCTCC CCCCCCCCCC CCTCCCCCCC TTTGGGGGGA GGAGGGGGGG GGGGGGGGGG GGAATCCTTT CTTTTACCCT TTTTTTTTCC TTTTTTT
DAOM242570^DAOM242570           -A-----AAA AAAAAAAAAA AGGTAAGA-A GGC-C-CTCC --CC-CCCCC CCTCCCCCCC TTT-GG---- GGAGGGGG-G GGGGGGGGGG GGAATCCTTT C---TACCCT TT--TTTTCC TTTTTTT
DAOM242571^DAOM242571           AAAAAAAAAA AAAAAAAAAA AGGTAAGAAA GGCCCCCTCC CCCCCCCCCC CCTCCCCCCC TTTGGGGGGA GGAGGGGGGG GGGGGGGGGG GGAATCCTTT CTTTTACCCT TTTTTTTTCC TTTTTTT
DAOM242694^DAOM242694           A-AAAAAAAA --AAAAAAAA AAAAAAAAGA GGAC-CCA-- CCCCC--CCC CCCCCCCCTT TTTG-AGGGG GGGGGG--GG G---CGGGGG GGTAACCTTC CTTT-TTTTT --TTTT--TT TTTTTTT
DAOM242695^DAOM242695           AAAAAAAAAA AAAAAAAAAA AAAAAAAAGA GGACCCCACC CCCCCCCCCC CCCCTCCCCT TTTGAAGGGG GGGGGGGGGG GGGGGGGGGG GGTAACCCTC CTTTTTTTTT TTTTTTTTTT TTTTTTT
DAOM242696^DAOM242696           AAAAAAAAAA AAAAAAAAAA AAAAAAAGGA GGACCCCCCC CCCCCCCCCC CCCTCCCCTT TTTGAAGGGG GGGGGGGGGG GGGGCGGGGG GGTAACCCTC CTTTTTTTTT TTTTTTTTTT TTTTTTT
DAOM242697^DAOM242697           A-AAAAAAAA AAAAAAAAAA AAAAAAAGGA GGAC-CCCCC CCCCCCCCCC CCCTCCCCTT TTTGAAGGGG GGGGGGGGGG GGGGCGGGGG GGTAACCCTC CTTTTTTTTT TTTTTTTTTT TTTTTTT
DAOM242698^DAOM242698           -AAAAAAAAA AAAAAAAAAA AAAAAAAGGA GGA-CCCCCC CCCCCCCCCC CCCTCCCCTT TTT-AAGGGG GGGGGGGGGG GGGGCGGGGG GGTAACCCTC CTTTTTTTTT TTTTTTTTTT TTTTTTT
DAOM242699^DAOM242699           AAAAAAAAAA AAAAAAAAAA CAAAAAAAGA GGACCCCCCC CCCCCCCCCC CCTCCCCCTT TTTGAAGGGG GGGAGGGGGG GGGGGGGGGG GGTAACTCTC CTTTTCTTTT TTTTTTTTTT CTTTTTT
DAOM242700^DAOM242700           AAAAAAAAAA AAAAAAAAAA AAAAAAAGGA GGACCCCCCC CCCCCCCCCC CCCTCCCCTT TTTGAAGGGG GGGGGGGGGG GGGGCGGGGG GGTAACCCTC CTTTTTTTTT TTTTTTTTTT TTTTTTT
DAOM242701^DAOM242701           AAAAAAAAAA AAAAAAAAAA AAAAAAAAGA GGACCCCCCC CCCCCCCCCC CCCTCCCCTT TTTGAAGGGG GGGGGGGGGG GGGGCGGGGG GGTAACCCTC CTTTTTTTTT TTTTTTTTTT TTTTTTT
DAOM242702^DAOM242702           AAAAAAAAAA AAAAAAAAAA AAAAAAAGGA GGACCCCCCC CCCCCCCCCC CCCTCCCCTT TTTGAAGGGG GGGGGGGGGG GGGGCGGGGG GGTAACCCTC CTTTTTTTTT TTTTTTTTTT TTTTTTT
DAOM242703^DAOM242703           -AAAAAAAAA AAAAAAAAAA AAAAAAAA-A GGA-CCCACC CCCCCCCCCC CCCCTCCCCT TTT-AA--GG GGGGGGGGGG GGGGGGGGGG GGTAACCCTC CT--TTTTTT TTTTTTTTTT TTTTTTT
DAOM242704^DAOM242704           AAAAAAAAAA AAAAAAAAAA AAAAAAAGGA GGACCCCCCC CCCCCCCCCC CCCTCCCCTT TTTGAAGGGG GGGGGGGGGG GGGGCGGGGG GGTAACCCTC CTTTTTTTTT TTTTTTTTTT TTTTTTT
DAOM242705^DAOM242705           AAAAAAAAAA AAAAAAAAAC AAAAAAAAGA GGACCCCCCC CCCCCCCCCC CCCTCCCCTT TTTGAAGGGG GGGGGGGGGG GGGGCGGGGG GGTAACCCTC CTTTTTTTTT TTTTTTTTTT TTTTTTT
DAOM242799^DAOM242799           A-ATAAAAAA AAAAAAAAAA AAAAAAAAGG GGAC-CCACC CCCCCCCCCC CCCCCCCCTT TTTGAAGGGG GGGGGGGGGG GGGGGGGGGG GGTAACCCCC CTTTTTTTTT TTTTTTTTTT TTTTTTT
DAOM242800^DAOM242800           AAAAAAAAAA AAAAAAAAAA AAAAAAAGGA GGACCCCCCC CCCCCCCCCC CCCTCCCCTT TTTGAAGGGG GGGGGGGGGG GGGGCGGGGG GGTAACCCTC CTTTTTTTTT TTTTTTTTTT TTTTTTT
EXF5914^EXF5914                 -A----AAAA AAAAAAAAAA AAAAGGGG-A AGC-C-ACCC -CCCCCCCCC CCCCCGTTCC TTT-GG---A AAAAAAGGGG GGGGGGGGGG GTACTCCCCT T---CCCCCC TT-TTTTTTT TTTTTTT
EXF5915^EXF5915                 ------AAAA ----AAAAAA AAAAGGGG-A AG----AC-- -CCCC----C CCCCCGTTCC TTT--G---A AAAAAA--GG G---GGGGGG GTACTCCCCT T----CCCCC ---TTT--TT -TTTTTT
EXF5916^EXF5916                 -A----AAAA AAAAAAAAAA AAAAGGGG-A AGC-C-ACCC -CCCCCCCCC CCCCCGTTCC TTT-GG---A AAAAAAGGGG GGGGGGGGGG GTACTCCCCT T---CCCCCC TT-TTTTTTT TTTTTTT
EXF5917^EXF5917                 -A--AAAAAA AAAAAAAAAA AAAAGGGG-A AGC-C-ACCC CCCCCCCCCC CCCCCGTTCC TTT-GG--GA AAAAAAGGGG GGGGGGGGGG GTACTCCCCT TC--CCCCCC TTTTTTTTTT TTTTTTT
EXF5918^EXF5918                 -A---AAAAA AAAAAAAAAA CAAAAAAA-A GGA-C-CCCC CCCCCCCCCC CCTCCCCCTT TTT-AA---G GGGAGGGGGG GGGGGGGGGG GGTAACTCTC C---TCTTTT TTTTTTTTTT CTTTTTT
EXF5919^EXF5919                 ---------- AAAA--AAAA AAAAGGGG-A AGC---AC-C -----CCCC- CCCCCGTTCC -TT-GG---- --AAAA-G-- -GGGGG--GG GTACTCCCCT T---CC-CCC -T----TTTT T--TTTT
EXF8299^EXF8299                 --AAAAAAAA --AAAAAAAA AAAAGGGGAA AGC--CAC-- CCCCC--CCC CCCCCGTTCC TTT--G-GGA AAAAAA--GG G---GGGGGG GTACTCCCCT TC-T-CCCCC --TTTT--TT TTTTTTT
EXF8313^EXF8313                 AAAAAAAAAA AAAAAAAAAA AAAAGGGGAA AGCCCCACCC CCCCCCCCCC CCCCCGTTCC TTTGGGGGGA AAAAAAGGGG GGGGGGGGGG GTACTCCCCT TCTTCCCCCC TTTTTTTTTT TTTTTTT
EXF8314^EXF8314                 AAAAAAAAAA AAAAAAAAAA AAAAGGGGAA AGCCCCACCC CCCCCCCCCC CCCCCGTTCC TTTGGGGGGA AAAAAAGGGG GGGGGGGGGG GTACTCCCCT TCTTCCCCCC TTTTTTTTTT TTTTTTT
EXF8315^EXF8315                 AAAAAAAAAA AAAAAAAAAA AAAAGGGGAA AGCCCCACCC CCCCCCCCCC CCCCCGTTCC TTTGGGGGGA AAAAAAGGGG GGGGGGGGGG GTACTCCCCT TCTTCCCCCC TTTTTTTTTT TTTTTTT
EXF8327^EXF8327                 AAAAAAAAAA AAAAAAAAAA AAAAGGGGAA AGCCCCACCC CCCCCCCCCC CCCCCGTTCC TTTGGGGGGA AAAAAAGGGG GGGGGGGGGG GTACTCCCCT TCTTCCCCCC TTTTTTTTTT TTTTTTT
EXF8341^EXF8341                 -----AAAAA AAAAAAAAAA AAAAGGGG-A AGC---ACCC CCCCCCCCCC CCCCCGTTCC TTT-GG---A AAAAAAGGGG GGGGGGGGGG GTACTCCCCT T---CCCCCC TTTTTTTTTT TTTTTTT
EXF8342^EXF8342                 ----AAAAAA AAAAAAAAAA AAAAGGGG-A AGC---ACCC CCCCCCCCCC CCCCCGTTCC TTT-GG--GA AAAAAAGGGG GGGGGGGGGG GTACTCCCCT TC--CCCCCC TTTTTTTTTT TTTTTTT
EXF8343^EXF8343                 AAAAAAAAAA AAAAAAAAAA AAAAGGGGAA AGCCCCACCC CCCCCCCCCC CCCCCGTTCC TTTGGGGGGA AAAAAAGGGG GGGGGGGGGG GTACTCCCCT TCTTCCCCCC TTTTTTTTTT TTTTTTT
EXF8344^EXF8344                 -A--AAAAAA AAAAAAAAAA AAAAGGGG-A AGC-C-ACCC CCCCCCCCCC CCCCCGTTCC TTT-GG--GA AAAAAAGGGG GGGGGGGGGG GTACTCCCCT TC--CCCCCC TTTTTTTTTT TTTTTTT
EXF8345^EXF8345                 ----AAAAAA ---AAAAAAA AAAAGGGG-A AG----AC-- CCCCC---CC CCCCCGTTCC TTT--G--GA AAAAAA--GG G---GGGGGG GTACTCCCCT TC---CCCCC --TTTT--TT TTTTTTT
EXF8351^EXF8351                 -AAAAAAAAA AAAAAAAAAA AAAAGGGG-A AGC-CCACCC CCCCCCCCCC CCCCCGTTCC TTT-GG--GA AAAAAAGGGG GGGGGGGGGG GTACTCCCCT TC--CCCCCC TTTTTTTTTT TTTTTTT
EXF8352^EXF8352                 -AAAAAAAAA AAAAAAAAAA AAAAGGGGAA AGC-CCACCC CCCCCCCCCC CCCCCGTTCC TTT-GGGGGA AAAAAAGGGG GGGGGGGGGG GTACTCCCCT TCTTCCCCCC TTTTTTTTTT TTTTTTT
EXF8353^EXF8353                 AAAAAAAAAA AAAAAAAAAA AAAAGGGGAA AGCCCCACCC CCCCCCCCCC CCCCCGTTCC TTTGGGGGGA AAAAAAGGGG GGGGGGGGGG GTACTCCCCT TCTTCCCCCC TTTTTTTTTT TTTTTTT
EXF8354^EXF8354                 ---------- -AAA---AAA AAAAGGGG-A AGC---AC-- ------CCC- CCCCCGTTCC -TT-GG---- --AAAA---- --GGGG---G GTACTCCCCT T---CC-CCC ------TTTT T---TTT
EXF8355^EXF8355                 -A----AAAA AAAAAAAAAA AAAAGGGG-A AGC-C-ACCC -CCCCCCCCC CCCCCGTTCC TTT-GG---A AAAAAAGGGG GGGGGGGGGG GTACTCCCCT T---CCCCCC TT-TTTTTTT TTTTTTT
EXF8356^EXF8356                 ------AAAA --AAAAAAAA AAAAGGGG-A AGC---AC-- -CCCC--CCC CCCCCGTTCC TTT--G---A AAAAAA--GG G--GGGGGGG GTACTCCCCT T----CCCCC ---TTT-TTT TTTTTTT
EXF8586^EXF8586                 ------AAAA AAAAAAAAAA AAAAGGGG-A AGC---ACCC -CCCCCCCCC CCCCCGTTCC TTT-GG---A AAAAAAGGGG GGGGGGGGGG GTACTCCCCT T---CCCCCC TT-TTTTTTT TTTTTTT
EXF8587^EXF8587                 -A---AAAAA AAAAAAAAAA AAAAGGGG-A AGC-C-ACCC CCCCCCCCCC CCCCCGTTCC TTT-GG---A AAAAAAGGGG GGGGGGGGGG GTACTCCCCT T---CCCCCC TTTTTTTTTT TTTTTTT
EXF8588^EXF8588                 ---------- AAAA-AAAAA AAAAGGGG-A AGC---ACCC -----CCCC- CCCCCGTTCC -TT-GG---- --AAAAGG-- -GGGGGGGGG GTACTCCCCT T---CC-CCC TT----TTTT T-TTTTT
EXF8590^EXF8590                 -A----AAAA AAAAAAAAAA AAAAGGGG-A AGC-C-ACCC -CCCCCCCCC CCCCCGTTCC TTT-GG---A AAAAAAGGGG GGGGGGGGGG GTACTCCCCT T---CCCCCC TT-TTTTTTT TTTTTTT
EXF8591^EXF8591                 -A---AAAAA AAAAAAAAAA AAAAGGGG-A AGC-C-ACCC CCCCCCCCCC CCCCCGTTCC TTT-GG---A AAAAAAGGGG GGGGGGGGGG GTACTCCCCT T---CCCCCC TTTTTTTTTT TTTTTTT
EXF8592^EXF8592                 -A---AAAAA AAAAAAAAAA AAAAAGGG-A AGC-C-ACCC CCCCTCCCCC CCCCCATTCC TTT-GG---A AAAAAAGGGG GGGGGGGGGG GTACTCCCCT T---CCCCCC TTTTTTTTTT TTTTCTT
EXF8738^EXF8738                 -AAAAAAAAA AAAAAAAAAA CAAAAAAAGA GGA-CCCCCC CCCCCCCCCC CCTCCCCCTT TTT-AAGGGG GGGAGGGGGG GGGGGGGGGG GGTAACTCTC CTTTTCTTTT TTTTTTTTTT CTTTTTT
EXF8739^EXF8739                 AAAAAAAAAA AAAAAAAAGA AAGAAAAAAA GGCCCCCCCC CCCTCCCCCC CTTCCCCTTT TTTGGGGGGA GGAGAGGGGG GGGGGGAGGG TGGATCCCTT CTTTCTCCTT TTTTTTTTCT TTTTTCT
EXF8740^EXF8740                 A-AAAAAAAA --AAAAAAAA AAAAAAAAGG GGAC-CCA-- CCCCC--CCC CCCCCCCCTT TTTG-AGGGG GGGGGG--GG G---GGGGGG GGTAACCCCC CTTT-TTTTT --TTTT--TT TTTTTTT
EXF8741^EXF8741                 AAAAAAAAAA AAAAAAAAAA AAAAAAAGGA GGACCCCCCC CCCCCCCCCC CCCTCCCCTT TTTGAAGGGG GGGGGGGGGG GGGGCGGGGG GGTAACCCTC CTTTTTTTTT TTTTTTTTTT TTTTTTT
EXF8744^EXF8744                 AAAAAAAAAA AAAAAAAAGA AAGAAAAAAA GGCCCCCCCC CCCTCCCCCC CTTCCCCTTT TTTGGGGGGA GGAGAGGGGG GGGGGGAGGG TGGATCCCTT CTTTCTCCTT TTTTTTTTCT TTTTTCT
EXF8745^EXF8745                 -AAAAAAAAA AAAAAAAAAA AAAAAAAAGA GGA-CCCACC CCCCCCCCCC CCCCTCCCCT TTT-AAGGGG GGGGGGGGGG GGGGGGGGGG GGTAACCCTC CTTTTTTTTT TTTTTTTTTT TTTTTTT
EXF8746^EXF8746                 AAAAAAAAAA AAAAAAAAGA AAGAAAAAAA GGCCCCCCCC CCCTCCCCCC CTTCCCCTTT TTTGGGGGGA GGAGAGGGGG GGGGGGAGGG TGGATCCCTT CTTTCTCCTT TTTTTTTTCT TTTTTCT
EXF8747^EXF8747                 AAAAAAAAAA AAAAAAAAAA AAAAAAAGGA GGACCCCCCC CCCCCCCCCC CCCTCCCCTT TTTGAAGGGG GGGGGGGGGG GGGGCGGGGG GGTAACCCTC CTTTTTTTTT TTTTTTTTTT TTTTTTT
EXF8748^EXF8748                 -A------AA AAAAAAAAAA AAAAAAAA-A AAC-C-CCCC --CC-CCCCC CCCCCCCCCC -CC-GG---- GGAGGGGG-- GGGGGAGGGG GGGTTTTTTT T---TTTTTT TT---TTTTT TTTTTTT
EXF8749^EXF8749                 AAAAAAAAAA AAAAAAAAAA AAAAAAAAGA GGACCCCCCC CCCCCCCCCC CCCTCCCCTT TTTGAAGGGG GGGGGGGGGG GGGGCGGGGG GGTAACCCTC CTTTTTTTTT TTTTTTTTTT TTTTTTT
EXF8754^EXF8754                 -A-------- AAAAAAAAAA AAAAAAAG-A GGA-C-CCCC -----CCCCC CCCTCCCCTT -TT-AA---- --GGGGGG-- -GGGCGGGGG GGTAACCCTC C---TTTTTT TT----TTTT TTTTTTT
EXF8757^EXF8757                 --AAAAAAAA AAAAAAAAAA AAAAAAAA-A GGA--CCA-- CCCCCCCCCC CCCCTCCCCT TTT-AA--GG GGGGGG--GG GGGGGGGGGG GGTAACCCTC CT--TTTTTT --TTTTTTTT TTTTTTT
EXF8758^EXF8758                 AAAAAAAAAA AAAAAAAAAA AAAAAAAAGG GGACCCCCCC CCCCCCCCCC CCCCCCCCTT TTTGAAGGGG GGGGGGGGGG GGGGGGGGGG GGTAACCCCC CTTTTTTTTT TTTTTTTTTT TTTTTTT


    1    2    1    1    1    1    4    1    5    2    1    5    2    1    3
    2    1  130    3    1    1    1    1    1    1    1    1    1    1    1
    1    1    1    1    1    1    1    1    1    1    1    3    2    1    1
    1    6    3    1    1   66    1    1    1    1    1    4    1    1    1
    1    1    1    1    1    1    2    1    1    1    1    1    1    1    1
    2    1    1    2    1    1    1    4    1    1    1    1    2    1  112
    1    2    2    1    1    1    1    1    1    1    1    1    1    4    1
    1    1    1    2    1    1    1    1    4    3    2    4    2    1    1
    1    1    1    1    1    2  116


Printing out site pattern counts

        90        107  P

CBS196.56^CBS196.56             AAAAAAAAAA AAAAAAATTT TTTTTTTATT TCCCCTCCCC CCCCCCCCTT TTTTTCTGGT GGGGGGTTGG GGGGGGTTGG GTTTTTTTTT TTTTTTTTTT TTTTTTT
CBS633.66^CBS633.66             AAAAAAAAAA AAAAAAATTT TTTTTTTGCC CACCCTCCCC CCCCCCCCTT TTTCCTC-AC GGGGGGTTGG GGGGGGTTGG GCCCCCCTTT TTTTTTTTTT TTTTTTT
CBS818.96^CBS818.96             AAAAAAAAAA AAAAAAATTT TTTTTTTATT TCCCCTCCCC CCCCCCCCTT TTTTTCTGGT GGGGGGTTGG GGGGGGTTGG GTTTTTTTTT TTTTTTTTTT TTTTTTT
CBS110595^CBS110595             -AAAAAAAAA AAAAAAATTT TTTTTTTATT TC-CCTCCCC CCCCCCCCTT TTTTTCT-GT GGGGGGTTGG GGGGGGTTGG GTTTTTTTTT TTTTTTTTTT TTTTTTT
CBS110599^CBS110599             -----AAAAA AAAAAAATTT TTTCCCC-TT CC---TCCCC CCCCCCCCTT TCCTTTC-GT ---AAACCGG GGGGGGTTGG GAACCCT--- CCCCTTTTTT TTTTTTT
CBS110620^CBS110620             A-AAAAAAAA AAAAAAATTT TTTTTTTATT TCC-CTCCCC CCCCCCCCTT TTTTTCTGGT GGGGGGTTGG GGGGGGTTGG GTTTTTTTTT TTTTTTTTTT TTTTTTT
CBS110624^CBS110624             A-AAAAAAAA AAAAAAATTT TTTCCCCATT CCC-CTCCCC CCCCCCCCTT TCCTTTCGGT GGGAAACCGG GGGGGGTTGG GAACCCTCTT CCCCTTTTTT TTTTTTT
CBS112378^CBS112378             --AAAAAAAA AAAAAAATTT TTTTTTTGTC CA--CCCCCC CCCCCCCCTT CTTTCTC-AC GGGGGGTTGG GGGGGGTTGG GCCCCTCTTT TTTTTTTTTT TTTTTTT
CBS116628^CBS116628             AAAAAAAAAA AAAAAAATTT TTTCCCCATT CCCCCTCCCC CCCCCCCCTT TCCTTTCGGT GGGAAACCGG GGGGGGTTGG GAACCCTCTT CCCCTTTTTT TTTTTTT
CBS136827^CBS136827             --AAAAAAAA AAAAAAATTT TTTTTTTGTC CA--CC--CC CCCCCCCCTT CTTTCTC-AC GGGGGGTT-- GGGGGGTTGG GCCCCTCTTT TTTT--TTTT TTTTTTT
CBS136829^CBS136829             ----AAAAAA AAAAAAATTT TTTCCCC-TT CC---TCCCC CCCCCCCCTT TCCTTTC-GT --GAAACCGG GGGGGGTTGG GAACCCTC-- CCCCTTTTTT TTTTTTT
CBS136830^CBS136830             ---------- AAAAAAATTT TTTCCCC-TT CC---TCC-- ---CCCCCTT TCCTT-C-GT ------CCGG ---GGGTTGG GAACCCT--- CCCCTT---- TTTTTTT
CBS136831^CBS136831             --AAAAAAAA AAAAAAATTT TTTCCCCATT CC--CT-CCC CCCCCCCCTT TCCTTTC-GT -GGAAACC-G GGGGGGTTGG GAACCCTC-T CCCC-TTTTT TTTTTTT
CBS136832^CBS136832             -A---AAAAA AAAAAAATTT TTTCCCC-TT CC-C-TCCCC CCCCCCCCTT TCCTTTC-GT ---AAACCGG GGGGGGTTGG GAACCCT--- CCCCTTTTTT TTTTTTT
CBS136833^CBS136833             -A----AAAA AAAAAAATTT TTTCCCC-TT CC-C-TCC-C CCCCCCCCTT TCCTTTC-GT ---AAACCGG GGGGGGTTGG GAACCCT--- CCCCTT-TTT TTTTTTT
CBS136834^CBS136834             -A---AAAAA AAAAAAATTT TTTCCCC-TT CC-C-TCCCC CCCCCCCCTT TCCTTTC-GT ---AAACCGG GGGGGGTTGG GAACCCT--- CCCCTTTTTT TTTTTTT
CBS136835^CBS136835             -----AAAAA --AAAAATTT TTTCCCC-TT CC---T--CC CCC--CCCTT TCCTTTC--T ---AAACC-- GGG---TTGG GAACCCT--- -CCC--TTTT --TTTTT
CBS136836^CBS136836             -A---AAAAA AAAAAAATTT TTTTTTC-TC CA-C-TCCCC CCCCCCCCTC TTTCCTC-AC ---GGGTTGG GGGGGGCTGG GCCCCTC--- TTTTTTTTTT TTTTTTT
CBS136837^CBS136837             -----AAAAA AAAAAAATTT TTTTTTT-TC CA---CCCCC CCCCCCCCTT CTTTCTC-AC ---GGGTTGG GGGGGGTTGG GCCCCTC--- TTTTTTTTTT TTTTTTT
CBS136838^CBS136838             -A---AAAAA AAAAAAATTT TTTTTTT-TC CA-C-CCCCC CCCCCCCCTT CTTTCTC-AC ---GGGTTGG GGGGGGTTGG GCCCCTC--- TTTTTTTTTT TTTTTTT
CBS136839^CBS136839             -----AAAAA AAAAAAATTT TTTCCCC-TT CC---TCCCC CCCCCCCCTT TCCTTTC-GT ---AAACCGG GGGGGGTTGG GAACCCT--- CCCCTTTTTT TTTTTTT
CBS136840^CBS136840             -----AAAAA AAAAAAATTT TTTCCCC-TT CC---TCCCC CCCCCCCCTT TCCTTTC-GT ---AAACCGG GGGGGGTTGG GAACCCT--- CCCCTTTTTT TTTTTTT
CBS136841^CBS136841             --AAAAAAAA AAAAAAATTT TTTTTTTATT TC--CTCCCC CCCCCCCCTT TTTTTCT-GT -GGGGGTTGG GGGGGGTTGG GTTTTTTT-T TTTTTTTTTT TTTTTTT
CBS136842^CBS136842             AAAAAAAAAA AAAAAAATTT TTTTTTTGCC CACCCCCCCC CCCCCCCCTT TTTCCTCGAC GGGGGGTTGG GGGGGGTTGG GCCCCCCTTT TTTTTTTTTT TTTTTTT
CBS136843^CBS136843             AAAAAAAAAA AAAAAAATTT TTTTTTTATT TCCCCTCCCC CCCCCCCCTT TTTTTCTGGT GGGGGGTTGG GGGGGGTTGG GTTTTTTTTT TTTTTTTTTT TTTTTTT
CBS136844^CBS136844             ----AAAAAA --AAAAATTT TTTCCCC-TT CC---T--CC CCC--CCCTT TCCTTTC--T --GAAACC-- GGG---TTGG GAACCCTC-- -CCC--TTTT --TTTTT
CBS136845^CBS136845             AAAAAAAAAA AAAAAAATTT TTTTTTTATT CCCCCTCCCC CCCCCCCCTT TTTTTCTGGT GGGGGGCTGG GGGGGGTTGG GTTTTTCTTT TTTTTTTTTT TTTTTTT
CBS136846^CBS136846             AAAAAAAAAA AAAAAAATTT TTTCCCCATT CCCCCTCCCC CCCCCCCCTT TCCTTTCGGT GGGAAACCGG GGGGGGTTGG GAACCCTCTT CCCCTTTTTT TTTTTTT
CBS136847^CBS136847             AAAAAAAAAA AAAAAAATTT TTTTTTTATT TCCCCTCCCC CCCCCCCCTT TTTTTCTGGT GGGGGGTTGG GGGGGGTTGG GTTTTTTTTT TTTTTTTTTT TTTTTTT
CBS136848^CBS136848             A-AAAAAAAA ---AAAATTT TTTTCCCATT C-C-CT--CC CCT---CCTT TACTTTCG-T GGGAAACC-- GGG---TTGG GAACCCTCTT -CCC--TTTT --TTTTT
CBS136849^CBS136849             -A-------A AAAAAAATTT TTTTTTC-TC CA-C-TCC-- ---CCCCCTC TTTCC-C-AC -----GTTGG ---GGGCTGG GCCCCTC--- TTTTTT---- TTTTTTT
DAOM226641^DAOM226641           -A------AA AAAAAAATTT TTTTTTT-TT TC-C-TCC-- CC-CCCCCTT TTTTT-T-GT ----GGCTGG --GGGGTCGG GTTTTTT--- TTTTTT---T TTTTTTT
DAOM226642^DAOM226642           AAAAAAAAAA AAAAAAATTT TCCTTCTATC CCCCCACCCC CCCCCCCCCT TTTTTTCGGT GGGAGGCTGG GGGGGGTTGG GACCTTTTTT TACCTTTTTT TTTTTTT
DAOM242570^DAOM242570           -A-----AAA AAAAAAATTT TCCTTCT-TC CC-C-ACC-- CC-CCCCCCT TTTTTTC-GT ----GGCTGG -GGGGGTTGG GACCTTT--- TACCTT--TT TTTTTTT
DAOM242571^DAOM242571           AAAAAAAAAA AAAAAAATTT TCCTTCTATC CCCCCACCCC CCCCCCCCCT TTTTTTCGGT GGGAGGCTGG GGGGGGTTGG GACCTTTTTT TACCTTTTTT TTTTTTT
DAOM242694^DAOM242694           A-AAAAAAAA --AAAAATTT TTTTTTTGTC CAC-CC--CC CCC--CCCTT TTTCCTCG-C GGGGGGTT-- GGG---CTGG GCCCTTCTTT -TTT--TTTT --TTTTT
DAOM242695^DAOM242695           AAAAAAAAAA AAAAAAATTT TTTTTTTGTC CACCCCCCCC CCCCCCCCTT CTTTCTCGAC GGGGGGTTGG GGGGGGTTGG GCCCCTCTTT TTTTTTTTTT TTTTTTT
DAOM242696^DAOM242696           AAAAAAAAAA AAAAAAATTT TTTTTTCGTC CACCCTCCCC CCCCCCCCTC TTTCCTCGAC GGGGGGTTGG GGGGGGCTGG GCCCCTCTTT TTTTTTTTTT TTTTTTT
DAOM242697^DAOM242697           A-AAAAAAAA AAAAAAATTT TTTTTTCGTC CAC-CTCCCC CCCCCCCCTC TTTCCTCGAC GGGGGGTTGG GGGGGGCTGG GCCCCTCTTT TTTTTTTTTT TTTTTTT
DAOM242698^DAOM242698           -AAAAAAAAA AAAAAAATTT TTTTTTCGTC CA-CCTCCCC CCCCCCCCTC TTTCCTC-AC GGGGGGTTGG GGGGGGCTGG GCCCCTCTTT TTTTTTTTTT TTTTTTT
DAOM242699^DAOM242699           AAAAAAAAAA AAAAAAATTT CTTTTTTGTC CACCCTCCCC CCCCCCCCCT TTTCCTCGAC GGGGGGTCGG GGGGGGTTGG GCCTCTCTTT TCTTTTTTTT TTCTTTT
DAOM242700^DAOM242700           AAAAAAAAAA AAAAAAATTT TTTTTTCGTC CACCCTCCCC CCCCCCCCTC TTTCCTCGAC GGGGGGTTGG GGGGGGCTGG GCCCCTCTTT TTTTTTTTTT TTTTTTT
DAOM242701^DAOM242701           AAAAAAAAAA AAAAAAATTT TTTTTTTGTC CACCCTCCCC CCCCCCCCTC TTTCCTCGAC GGGGGGTTGG GGGGGGCTGG GCCCCTCTTT TTTTTTTTTT TTTTTTT
DAOM242702^DAOM242702           AAAAAAAAAA AAAAAAATTT TTTTTTCGTC CACCCTCCCC CCCCCCCCTC TTTCCTCGAC GGGGGGTTGG GGGGGGCTGG GCCCCTCTTT TTTTTTTTTT TTTTTTT
DAOM242703^DAOM242703           -AAAAAAAAA AAAAAAATTT TTTTTTT-TC CA-CCCCCCC CCCCCCCCTT CTTTCTC-AC --GGGGTTGG GGGGGGTTGG GCCCCTCT-- TTTTTTTTTT TTTTTTT
DAOM242704^DAOM242704           AAAAAAAAAA AAAAAAATTT TTTTTTCGTC CACCCTCCCC CCCCCCCCTC TTTCCTCGAC GGGGGGTTGG GGGGGGCTGG GCCCCTCTTT TTTTTTTTTT TTTTTTT
DAOM242705^DAOM242705           AAAAAAAAAA AAAAAAATTC TTTTTTTGTC CACCCTCCCC CCCCCCCCTC TTTCCTCGAC GGGGGGTTGG GGGGGGCTGG GCCCCTCTTT TTTTTTTTTT TTTTTTT
DAOM242799^DAOM242799           A-ATAAAAAA AAAAAAATTT TTTTTTTGCC CAC-CCCCCC CCCCCCCCTT TTTCCTCGAC GGGGGGTTGG GGGGGGTTGG GCCCCCCTTT TTTTTTTTTT TTTTTTT
DAOM242800^DAOM242800           AAAAAAAAAA AAAAAAATTT TTTTTTCGTC CACCCTCCCC CCCCCCCCTC TTTCCTCGAC GGGGGGTTGG GGGGGGCTGG GCCCCTCTTT TTTTTTTTTT TTTTTTT
EXF5914^EXF5914                 -A----AAAA AAAAAAATTT TTTCCCC-TT CC-C-TCC-C CCCCCCCCTT TCCTTTC-GT ---AAACCGG GGGGGGTTGG GAACCCT--- CCCCTT-TTT TTTTTTT
EXF5915^EXF5915                 ------AAAA ----AAATTT TTTCCCC-TT C----T---C CCC----CTT TCCTTTC--T ---AAACC-- GGG---TTGG GAACCCT--- -CCC---TTT ---TTTT
EXF5916^EXF5916                 -A----AAAA AAAAAAATTT TTTCCCC-TT CC-C-TCC-C CCCCCCCCTT TCCTTTC-GT ---AAACCGG GGGGGGTTGG GAACCCT--- CCCCTT-TTT TTTTTTT
EXF5917^EXF5917                 -A--AAAAAA AAAAAAATTT TTTCCCC-TT CC-C-TCCCC CCCCCCCCTT TCCTTTC-GT --GAAACCGG GGGGGGTTGG GAACCCTC-- CCCCTTTTTT TTTTTTT
EXF5918^EXF5918                 -A---AAAAA AAAAAAATTT CTTTTTT-TC CA-C-TCCCC CCCCCCCCCT TTTCCTC-AC ---GGGTCGG GGGGGGTTGG GCCTCTC--- TCTTTTTTTT TTCTTTT
EXF5919^EXF5919                 ---------- AAAA--ATTT TTTCCCC-TT CC---T-C-- ---CCCC-TT TCCTT-C-GT ------CC-G ---GGGTT-- GAACCCT--- CC-C-T---- TTT--TT
EXF8299^EXF8299                 --AAAAAAAA --AAAAATTT TTTCCCCATT CC--CT--CC CCC--CCCTT TCCTTTC--T -GGAAACC-- GGG---TTGG GAACCCTC-T -CCC--TTTT --TTTTT
EXF8313^EXF8313                 AAAAAAAAAA AAAAAAATTT TTTCCCCATT CCCCCTCCCC CCCCCCCCTT TCCTTTCGGT GGGAAACCGG GGGGGGTTGG GAACCCTCTT CCCCTTTTTT TTTTTTT
EXF8314^EXF8314                 AAAAAAAAAA AAAAAAATTT TTTCCCCATT CCCCCTCCCC CCCCCCCCTT TCCTTTCGGT GGGAAACCGG GGGGGGTTGG GAACCCTCTT CCCCTTTTTT TTTTTTT
EXF8315^EXF8315                 AAAAAAAAAA AAAAAAATTT TTTCCCCATT CCCCCTCCCC CCCCCCCCTT TCCTTTCGGT GGGAAACCGG GGGGGGTTGG GAACCCTCTT CCCCTTTTTT TTTTTTT
EXF8327^EXF8327                 AAAAAAAAAA AAAAAAATTT TTTCCCCATT CCCCCTCCCC CCCCCCCCTT TCCTTTCGGT GGGAAACCGG GGGGGGTTGG GAACCCTCTT CCCCTTTTTT TTTTTTT
EXF8341^EXF8341                 -----AAAAA AAAAAAATTT TTTCCCC-TT CC---TCCCC CCCCCCCCTT TCCTTTC-GT ---AAACCGG GGGGGGTTGG GAACCCT--- CCCCTTTTTT TTTTTTT
EXF8342^EXF8342                 ----AAAAAA AAAAAAATTT TTTCCCC-TT CC---TCCCC CCCCCCCCTT TCCTTTC-GT --GAAACCGG GGGGGGTTGG GAACCCTC-- CCCCTTTTTT TTTTTTT
EXF8343^EXF8343                 AAAAAAAAAA AAAAAAATTT TTTCCCCATT CCCCCTCCCC CCCCCCCCTT TCCTTTCGGT GGGAAACCGG GGGGGGTTGG GAACCCTCTT CCCCTTTTTT TTTTTTT
EXF8344^EXF8344                 -A--AAAAAA AAAAAAATTT TTTCCCC-TT CC-C-TCCCC CCCCCCCCTT TCCTTTC-GT --GAAACCGG GGGGGGTTGG GAACCCTC-- CCCCTTTTTT TTTTTTT
EXF8345^EXF8345                 ----AAAAAA ---AAAATTT TTTCCCC-TT C----T--CC CCC---CCTT TCCTTTC--T --GAAACC-- GGG---TTGG GAACCCTC-- -CCC--TTTT --TTTTT
EXF8351^EXF8351                 -AAAAAAAAA AAAAAAATTT TTTCCCC-TT CC-CCTCCCC CCCCCCCCTT TCCTTTC-GT --GAAACCGG GGGGGGTTGG GAACCCTC-- CCCCTTTTTT TTTTTTT
EXF8352^EXF8352                 -AAAAAAAAA AAAAAAATTT TTTCCCCATT CC-CCTCCCC CCCCCCCCTT TCCTTTC-GT GGGAAACCGG GGGGGGTTGG GAACCCTCTT CCCCTTTTTT TTTTTTT
EXF8353^EXF8353                 AAAAAAAAAA AAAAAAATTT TTTCCCCATT CCCCCTCCCC CCCCCCCCTT TCCTTTCGGT GGGAAACCGG GGGGGGTTGG GAACCCTCTT CCCCTTTTTT TTTTTTT
EXF8354^EXF8354                 ---------- -AAA---TTT TTTCCCC-TT CC---T---- ----CCC-TT TCCTT-C-GT ------CC-- ----GGTT-- -AACCCT--- CC-C------ TTT---T
EXF8355^EXF8355                 -A----AAAA AAAAAAATTT TTTCCCC-TT CC-C-TCC-C CCCCCCCCTT TCCTTTC-GT ---AAACCGG GGGGGGTTGG GAACCCT--- CCCCTT-TTT TTTTTTT
EXF8356^EXF8356                 ------AAAA --AAAAATTT TTTCCCC-TT CC---T---C CCC--CCCTT TCCTTTC--T ---AAACC-- GGG--GTTGG GAACCCT--- -CCC---TTT -TTTTTT
EXF8586^EXF8586                 ------AAAA AAAAAAATTT TTTCCCC-TT CC---TCC-C CCCCCCCCTT TCCTTTC-GT ---AAACCGG GGGGGGTTGG GAACCCT--- CCCCTT-TTT TTTTTTT
EXF8587^EXF8587                 -A---AAAAA AAAAAAATTT TTTCCCC-TT CC-C-TCCCC CCCCCCCCTT TCCTTTC-GT ---AAACCGG GGGGGGTTGG GAACCCT--- CCCCTTTTTT TTTTTTT
EXF8588^EXF8588                 ---------- AAAA-AATTT TTTCCCC-TT CC---TCC-- ---CCCC-TT TCCTT-C-GT ------CCGG ---GGGTTGG GAACCCT--- CC-CTT---- TTT-TTT
EXF8590^EXF8590                 -A----AAAA AAAAAAATTT TTTCCCC-TT CC-C-TCC-C CCCCCCCCTT TCCTTTC-GT ---AAACCGG GGGGGGTTGG GAACCCT--- CCCCTT-TTT TTTTTTT
EXF8591^EXF8591                 -A---AAAAA AAAAAAATTT TTTCCCC-TT CC-C-TCCCC CCCCCCCCTT TCCTTTC-GT ---AAACCGG GGGGGGTTGG GAACCCT--- CCCCTTTTTT TTTTTTT
EXF8592^EXF8592                 -A---AAAAA AAAAAAATTT TTTTCCC-TT CC-C-TCCCC CCTCCCCCTT TACTTTC-GT ---AAACCGG GGGGGGTTGG GAACCCT--- CCCCTTTTTT TTTTTTC
EXF8738^EXF8738                 -AAAAAAAAA AAAAAAATTT CTTTTTTGTC CA-CCTCCCC CCCCCCCCCT TTTCCTC-AC GGGGGGTCGG GGGGGGTTGG GCCTCTCTTT TCTTTTTTTT TTCTTTT
EXF8739^EXF8739                 AAAAAAAAAA AAAAAAATCT TTCTTTTATC CCCCCTCCCC CTCCCCCCCT TTCCCTCGGT GGGAGGCTGG GGGGGGTTAG GTCCCTTTTT CTCCTTTTTT TTTTTTT
EXF8740^EXF8740                 A-AAAAAAAA --AAAAATTT TTTTTTTGCC CAC-CC--CC CCC--CCCTT TTTCCTCG-C GGGGGGTT-- GGG---TTGG GCCCCCCTTT -TTT--TTTT --TTTTT
EXF8741^EXF8741                 AAAAAAAAAA AAAAAAATTT TTTTTTCGTC CACCCTCCCC CCCCCCCCTC TTTCCTCGAC GGGGGGTTGG GGGGGGCTGG GCCCCTCTTT TTTTTTTTTT TTTTTTT
EXF8744^EXF8744                 AAAAAAAAAA AAAAAAATCT TTCTTTTATC CCCCCTCCCC CTCCCCCCCT TTCCCTCGGT GGGAGGCTGG GGGGGGTTAG GTCCCTTTTT CTCCTTTTTT TTTTTTT
EXF8745^EXF8745                 -AAAAAAAAA AAAAAAATTT TTTTTTTGTC CA-CCCCCCC CCCCCCCCTT CTTTCTC-AC GGGGGGTTGG GGGGGGTTGG GCCCCTCTTT TTTTTTTTTT TTTTTTT
EXF8746^EXF8746                 AAAAAAAAAA AAAAAAATCT TTCTTTTATC CCCCCTCCCC CTCCCCCCCT TTCCCTCGGT GGGAGGCTGG GGGGGGTTAG GTCCCTTTTT CTCCTTTTTT TTTTTTT
EXF8747^EXF8747                 AAAAAAAAAA AAAAAAATTT TTTTTTCGTC CACCCTCCCC CCCCCCCCTC TTTCCTCGAC GGGGGGTTGG GGGGGGCTGG GCCCCTCTTT TTTTTTTTTT TTTTTTT
EXF8748^EXF8748                 -A------AA AAAAAAATTT TTTTTTT-TT TC-C-TCC-- CC-CCCCCTT TTTTT-T-GT ----GGCTGG --GGGGTCGG GTTTTTT--- TTTTTT---T TTTTTTT
EXF8749^EXF8749                 AAAAAAAAAA AAAAAAATTT TTTTTTTGTC CACCCTCCCC CCCCCCCCTC TTTCCTCGAC GGGGGGTTGG GGGGGGCTGG GCCCCTCTTT TTTTTTTTTT TTTTTTT
EXF8754^EXF8754                 -A-------- AAAAAAATTT TTTTTTC-TC CA-C-TCC-- ---CCCCCTC TTTCC-C-AC ------TTGG ---GGGCTGG GCCCCTC--- TTTTTT---- TTTTTTT
EXF8757^EXF8757                 --AAAAAAAA AAAAAAATTT TTTTTTT-TC CA--CC--CC CCCCCCCCTT CTTTCTC-AC --GGGGTT-- GGGGGGTTGG GCCCCTCT-- TTTT--TTTT TTTTTTT
EXF8758^EXF8758                 AAAAAAAAAA AAAAAAATTT TTTTTTTGCC CACCCTCCCC CCCCCCCCTT TTTCCTCGAC GGGGGGTTGG GGGGGGTTGG GCCCCCCTTT TTTTTTTTTT TTTTTTT


    1    2    1    1    1    1    4    1    5    2    1    5    2    1    3
    2    1  424    7    1    1    3    2    1   11    3    1    1    1    2
    2    1    1    1    1    1    1    1    1    3    2    1    1    1    6
    3    1    1    1    1    1    1    2    1    1    1    2    1    1    2
    2    1    1    1    1    1    1    1    1    1    2    1    1    1    4
    1    1    1    1    2    1    2    1    1    1    1    1    1    1    4
    1    1    1    1    1    1    1    4    3    2    4    2    1    1    1
    1    1

W_muriae (42) W_sebi (10) W_mellicola (32) W_tropicalis ( 3) W_canadensis ( 3) 

*** Locus 3 ***
     90    610

CBS196.56^CBS196.56             GTTAATTGTG GTAGATTATT GGCGGATGAA GTTTGTTTAT CGTTATATCT ACGCCTATAG ACTAACGCAC ---CTACAGA ATGACCCAGA ACTCGCAAAG ATAGTTCGCA CCGTTCCAGT GGGAAAGAGG CGGTTTGAAG CTGTACACGC GTACTGTACG AAAATCAGTA TTTGTAAACC AGACGAACCA AATGAGAATG GTGAGGATGC ACCACCATCT CAGCCCGGTC ACGGCGGTTG TGGTCGTCTA CAACCAGCTA TCAGAAGGGA AGCATTGAAG TTGTTTTCTG TGAACAAACA ACAAAAACAT GATGAGGAGG CGAGTAGTTA ATGAAGCCAC TTCTAC-CCC CTTTCTAACA ACCTGTAGGA TGACACGAAA GCTCAGCAGG ATAAGCGTCA GCTTTCAGCT GCAGAAGTTT ACACGTTATT TAAAAAGATT CCGGATAGTG ACATAACCCT GATGGGTCTT TCAGCTGAAT TCGCTCGTCC AGATTGGATG ATTATCACCG TTCTCCCAGT TCCCCCACCT CCAGTCCGTC CTTCGATTGC CGTCGACGGT GGTGCTACCC GCTCAGAAGA TGATCTGACT TATAAGCTCG CCGATATCCT 
CBS633.66^CBS633.66             GTTAATTGTG GTAGATTATT GGCGGATGAA GTTTGTTTAT CGTTATATCT ACGCTTACAG ACTAACGCAT ---CTCCAGA ATGACCCAGA ACTCGCAAAG ATAGTTCGCA CCGTTCCAGT GGGAAAGAGG CGGTTTGAAG CTGTACACGC GTACTGTACG AAAATCAGTA TTTGTAAACC GGACGAACCA AATGAGAATG GTGAGGATGC ACCACCATCT CAACCAGGTC ACGGTGGTTG TGGTCGTCTA CAACCAGCTA TCAGAAGGGA AGCATTGAAG TTGTTTTCTG TGAACAAACA ACAAAAACAT GATGAGGAGG CGAGTATTCA ATGAAGC-GC TTCTA--TCC CTTTCTAACA ACCTGTAGGA TGACACGAAA GCTCAGCAGG ATAAGCGTCA GCTTTCAGCT GCAGAAGTTT ACACGTTATT TAAAAAGATT CCGGATAGTG ACATAACCCT GATGGGTCTT TCAGCTGAAT TCGCTCGTCC AGATTGGATG ATTATCACCG TTCTCCCAGT TCCTCCACCT CCAGTCCGTC CTTCAATTGC CGTCGACGGT GGTGCTACCC GCTCAGAAGA TGATCTGACA TATAAGCTCG CCGATATCCT 
CBS818.96^CBS818.96             GTTAATTGTG GTAGATTATT GGCGGATGAA GTTTGTTTAT CGTTATATCT ACGCCTATAG ACTAACGCAC ---CTACAGA ATGACCCAGA ACTCGCAAAG ATAGTTCGCA CCGTTCCAGT GGGAAAGAGG CGGTTTGAAG CTGTACACGC GTACTGTACG AAAATCAGTA TTTGTAAACC AGACGAACCA AATGAGAATG GTGAGGATGC ACCACCATCT CAGCCCGGTC ACGGCGGTTG TGGTCGTCTA CAACCAGCTA TCAGAAGGGA AGCATTGAAG TTGTTTTCTG TGAACAAACA ACAAAAACAT GATGAGGAGG CGAGTAGTTA ATGAAGCCAC TTCTAC-CCC CTTTCTAACA ACCTGTAGGA TGACACGAAA GCTCAGCAGG ATAAGCGTCA GCTTTCAGCT GCAGAAGTTT ACACGTTATT TAAAAAGATT CCGGATAGTG ACATAACCCT GATGGGTCTT TCAGCTGAAT TCGCTCGTCC AGATTGGATG ATTATCACCG TTCTCCCAGT TCCTCCACCT CCAGTCCGTC CTTCGATTGC CGTCGACGGT GGTGCTACCC GCTCAGAAGA TGATCTGACT TATAAGCTCG CCGATATCCT 
CBS110595^CBS110595             GTTAATTGTG GTAGATTATT GGCGGATGAA GTTTGTTTAT CGTTATATCT ACGCCTATAG ACTAACGCAC ---CTACAGA ATGACCCAGA ACTCGCAAAG ATAGTTCGCA CCGTTCCAGT GGGAAAGAGG CGGTTTGAAG CTGTACACGC GTACTGTACG AAAATCAGTA TTTGTAAACC AGACGAACCA AATGAGAATG GTGAGGATGC ACCACCATCT CAGCCCGGTC ACGGCGGTTG TGGTCGTCTA CAACCAGCTA TCAGAAGGGA AGCATTGAAG TTGTTTTCTG TGAACAAACA ACAAAAACAT GATGAGGAGG CGAGTAGTTA ATGAAGCCAC TTCTAC-CCC CTTTCTAACA ACCTGTAGGA TGACACGAAA GCTCAGCAGG ATAAGCGTCA GCTTTCAGCT GCAGAAGTTT ACACGTTATT TAAAAAGATT CCGGATAGTG ACATAACCCT GATGGGTCTT TCAGCTGAAT TCGCTCGTCC AGATTGGATG ATTATCACCG TTCTCCCAGT TCCCCCACCT CCAGTCCGTC CTTCGATTGC CGTCGACGGT GGTGCTACCC GCTCAGAAGA TGATCTGACT TATAAGCTCG CCGATATCCT 
CBS110599^CBS110599             GTTAATTGTG GTAGATTATT GGCGGATGAA GTTCGTTTAT CGTTATATCC ACGCGTATAG ACTAACTCAC GTATTCCAGA ATGACCCAGA ACTCGCAAAG ATAGTTCGTA CCGTTCCAGT GGGAAAGAGG CGGTTTGAAG CTGTACACGC GTACTGTACG AAAATCAGTA TTTGTAAACC CGACGAACCG AATGAGAATG GTGAGGATGC GCCACCATCT CAGCCCGGTC ATGGTGGTTG TGGTCGTCTA CAGCCAGCTA TCAGAAGGGA AGCATTGAAG TTGTTTTCTG TGAACAAACA ACAAAAACAT GATGAGGAGG TGAGCAGTTA CTGAAGCCAC TTATACTTTT CTTTCTAACA ACCTGTAGGA TGACACAAAA GCTCAACAGG ATAAGCGTCA GCTTTCAGCT GCAGAAGTTT ACACTTTATT CAAAAAGATT ACGGATAGTG ACATTACCCT GATGGGTCTT TCAGCTGAAT TCGCTCGTCC AGATTGGATG ATTATCACTG TTCTTCCAGT CCCTCCACCT CCAGTCCGTC CTTCAATTGC CGTCGACGGT GGTGCTACCC GCTCAGAAGA TGATCTGACG TATAAGCTCG CCGATATCCT 
CBS110620^CBS110620             ---------- ---------- ---------- ---------- ---------- ---------- ---------- ---------- ---------- ---------- ---------- ---------- ---------- ---TTTGAAG CTGTACACGC GTACTGTACG AAAATCAGTA TTTGTAAACC AGACGAACCA AATGAGAATG GTGAGGATGC ACCACCATCT CAGCCCGGTC ACGGCGGTTG TGGTCGTCTA CAACCAGCTA TCAGAAGGGA AGCATTGAAG TTGTTTTCTG TGAACAAACA ACAAAAACAT GATGAGGAGG CGAGTAGTTA ATGAAGCCAC TTCTAC-CCC CTTTCTAACA ACCTGTAGGA TGACACGAAA GCTCAGCAGG ATAAGCGTCA GCTTTCAGCT GCAGAAGTTT ACACGTTATT TAAAAAGATT CCGGATAGTG ACATAACCCT GATGGGTCTT TCAGCTGAAT TCGCTCGTCC AGATTGGATG ATTATCACCG TTCTCCCAGT T--------- ---------- ---------- ---------- ---------- ---------- ---------- ---------- ---------- 
CBS110624^CBS110624             GTTAATTGTG GTAGATTATT GGCGGATGAA GTTCGTTTAT CGTTATATCC ACGCGTATAG ACTAACTCAC GTATTCCAGA ATGACCCAGA ACTCGCAAAG ATAGTTCGCA CCGTTCCAGT GGGAAAGAGG CGGTTTGAAG CTGTACACGC GTACTGTACG AAAATCAGTA TTTGTAAACC CGACGAACCG AATGAGAATG GTGAGGATGC GCCACCATCT CAGCCCGGTC ATGGTGGTTG TGGTCGTCTA CAGCCAGCTA TCAGAAGGGA AGCATTGAAG TTGTTTTCTG TGAACAAACA ACAAAAACAT GATGAGGAGG TGAGCGGTTA CTGAAGCCAC TTATACTCCT CTTTCTAACA ACCTGTAGGA TGACACAAAA GCTCAACAGG ATAAGCGTCA GCTTTCAGCT GCAGAAGTTT ACACTTTATT CAAAAAGATT ACGGATAGTG ACATTACCCT GATGGGTCTT TCAGCTGAAT TCGCTCGTCC AGATTGGATG ATTATCACTG TTCTTCCAGT CCCTCCACCT CCAGTCCGTC CTTCAATTGC CGTCGACGGT GGTGCTACCC GCTCAGAAGA TGA------- ---------- ---------- 
CBS112378^CBS112378             GTTAATTGTG GTAGATTATT GGCGGATGAA GTTTGTTTAT CGTTATATCT ACGCTTACAG ACTAACGCAC ---CTCCAGA ATGACCCAGA ACTCGCAAAG ATAGTTCGCA CCGTTCCAGT GGGAAAGAGG CGGTTTGAAG CTGTACACGC GTACTGTACG AAAATCAGTA TTTGTAAACC GGACGAACCA AATGAGAATG GTGAGGATGC ACCACCATCT CAACCAGGTC ACGGTGGTTG TGGTCGTCTA CAACCAGCTA TCAGAAGGGA AGCATTGAAG TTGTTTTCTG TGAACAAACA ACAAAAACAT GATGAGGAGG CGAGTATTCA ATGAAGC-AC TTCTA--TCC CTTTCTAACA ACCTGTAGGA TGACACGAAA GCTCAGCAGG ATAAGCGTCA GCTTTCAGCT GCAGAAGTTT ACACGTTATT TAAAAAGATT CCGGATAGTG ACATAACCCT GATGGGTCTT TCAGCTGAAT TCGCTCGTCC AGATTGGATG ATTATCACCG TTCTCCCAGT TCCTCCACCT CCAGTCCGTC CTTCAATTGC CGTCGACGGT GGTGCTACCC GCTCAGAAGA TGATCTGACA TATAAGCTCG CCGATATCCT 
CBS116628^CBS116628             GTTAATTGTG GTAGATTATT GGCGGATGAA GTTCGTTTAT CGTTATATCC ACGCGTATAG ACTAACTCAC GTATTCCAGA ATGACCCAGA ACTCGCAAAG ATAGTTCGCA CCGTTCCAGT GGGAAAGAGG CGGTTTGAAG CTGTACACGC GTACTGTACG AAAATCAGTA TTTGTAAACC CGACGAACCG AATGAGAATG GTGAGGATGC GCCACCATCT CAGCCCGGTC ATGGTGGTTG TGGTCGTCTA CAGCCAGCTA TCAGAAGGGA AGCATTGAAG TTGTTTTCTG TGAACAAACA ACAAAAACAT GATGAGGAGG TGAGCGGTTA CTGAAGCCAC TTATACTCCT CTTTCTAACA ACCTGTAGGA TGACACAAAA GCTCAACAGG ATAAGCGTCA GCTTTCAGCT GCAGAAGTTT ACACTTTATT CAAAAAGATT ACGGATAGTG ACATTACCCT GATGGGTCTT TCAGCTGAAT TCGCTCGTCC AGATTGGATG ATTATCACTG TTCTTCCAGT CCCTCCACCT CCAGTCCGTC CTTCAATTGC CGTCGACGGT GGTGCTACCC GCTCAGAAGA TGATCTGACG TATAAGCTCG CCGATATCCT 
CBS136827^CBS136827             GTTAATTGTG GTAGATTATT GGCGGATGAA GTTTGTTTAT CGTTATATCT ACGCTTACAG ACTAACGCAC ---CTCCAGA ATGACCCAGA ACTCGCAAAG ATAGTTCGCA CCGTTCCAGT GGGAAAGAGG CGGTTTGAAG CTGTACACGC GTACTGTACG AAAATCAGTA TTTGTAAACC GGACGAACCA AATGAGAATG GTGAGGATGC ACCACCATCT CAACCAGGTC ACGGTGGTTG TGGTCGTCTA CAACCAGCTA TCAGAAGGGA AGCATTGAAG TTGTTTTCTG TGAACAAACA ACAAAAACAT GATGAGGAGG CGAGTATTCA ATGAAGC-AC TTCTA--TCC CTTTCTAACA ACCTGTAGGA TGACACGAAA GCTCAGCAGG ATAAGCGTCA GCTTTCAGCT GCAGAAGTTT ACACGTTATT TAAAAAGATT CCGGATAGTG ACATAACCCT GATGGGTCTT TCAGCTGAAT TCGCTCGTCC AGATTGGATG ATTATCACCG TTCTCCCAGT TCCTCCACCT CCAGTCCGTC CTTCAATTGC CGTCGACGGT GGTGCTACCC GCTCAGAAGA TGATCTGACA TATAAGCTCG CCGATATCCT 
CBS136829^CBS136829             GTTAATTGTG GTAGATTATT GGCGGATGAA GTTCGTTTAT CGTTATATCC ACGCGTATAG ACTAACTCAC GTATTCCAGA ATGACCCAGA ACTCGCAAAG ATAGTTCGCA CCGTTCCAGT GGGAAAGAGG CGGTTTGAAG CTGTACACGC GTACTGTACG AAAATCAGTA TTTGTAAACC CGACGAACCG AATGAGAATG GTGAGGATGC GCCACCATCT CAGCCCGGTC ATGGTGGTTG TGGTCGTCTA CAGCCAGCTA TCAGAAGGGA AGCATTGAAG TTGTTTTCTG TGAACAAACA ACAAAAACAT GATGAGGAGG TGAGCGGTTA CTGAAGCCAC TTATACTCCT CTTTCTAACA ACCTGTAGGA TGACACAAAA GCTCAACAGG ATAAGCGTCA GCTTTCAGCT GCAGAAGTTT ACACTTTATT CAAAAAGATT ACGGATAGTG ACATTACCCT GATGGGTCTT TCAGCTGAAT TCGCTCGTCC AGATTGGATG ATTATCACTG TTCTTCCAGT CCCTCCACCT CCAGTCCGTC CTTCAATTGC CGTCGACGGT GGTGCTACCC GCTCAGAAGA TGATCTGACG TATAAGCTCG CCGATATCCT 
CBS136830^CBS136830             GTTAATTGTG GTAGATTATT GGCGGATGAA GTTCGTTTAT CGTTATATCC ACGCGTATAG ACTAACTCAC GTATTCCAGA ATGACCCAGA ACTCGCAAAG ATAGTTCGCA CCGTTCCAGT GGGAAAGAGG CGGTTTGAAG CTGTACACGC GTACTGTACG AAAATCAGTA TTTGTAAACC CGACGAACCG AATGAGAATG GTGAGGATGC GCCACCATCT CAGCCCGGTC ATGGTGGTTG TGGTCGTCTA CAGCCAGCTA TCAGAAGGGA AGCATTGAAG TTGTTTTCTG TGAACAAACA ACAAAAACAT GATGAGGAGG TGAGCGGTTA CTGAAGCCAC TTATACTCCT CTTTCTAACA ACCTGTAGGA TGACACAAAA GCTCAACAGG ATAAGCGTCA GCTTTCAGCT GCAGAAGTTT ACACTTTATT CAAAAAGATT ACGGATAGTG ACATTACCCT GATGGGTCTT TCAGCTGAAT TCGCTCGTCC AGATTGGATG ATTATCACTG TTCTTCCAGT CCCTCCACCT CCAGTCCGTC CTTCAATTGC CGTCGACGGT GGTGCTACCC GCTCAGAAGA TGATCTGACG TATAAGCTCG CCGATATCCT 
CBS136831^CBS136831             GTTAATTGTG GTAGATTATT GGCGGATGAA GTTCGTTTAT CGTTATATCC ACGCGTATAG ACTAACTCAC GTATTCCAGA ATGACCCAGA ACTCGCAAAG ATAGTTCGCA CCGTTCCAGT GGGAAAGAGG CGGTTTGAAG CTGTACACGC GTACTGTACG AAAATCAGTA TTTGTAAACC CGACGAACCG AATGAGAATG GTGAGGATGC GCCACCATCT CAGCCCGGTC ATGGTGGTTG TGGTCGTCTA CAGCCAGCTA TCAGAAGGGA AGCATTGAAG TTGTTTTCTG TGAACAAACA ACAAAAACAT GATGAGGAGG TGAGCGGTTA CTGAAGCCAC TTATACTCCT CTTTCTAACA ACCTGTAGGA TGACACAAAA GCTCAACAGG ATAAGCGTCA GCTTTCAGCT GCAGAAGTTT ACACTTTATT CAAAAAGATT ACGGATAGTG ACATTACCCT GATGGGTCTT TCAGCTGAAT TCGCTCGTCC AGATTGGATG ATTATCACTG TTCTTCCAGT CCCTCCACCT CCAGTCCGTC CTTCAATTGC CGTCGACGGT GGTGCTACCC GCTCAGAAGA TGATCTGACG TATAAGCTCG CCGATATCCT 
CBS136832^CBS136832             GTTAATTGTG GTAGATTATT GGCGGATGAA GTTCGTTTAT CGTTATATCC ACGCGTATAG ACTAACTCAC GTATTCCAGA ATGACCCAGA ACTCGCAAAG ATAGTTCGCA CCGTTCCAGT GGGAAAGAGG CGGTTTGAAG CTGTACACGC GTACTGTACG AAAATCAGTA TTTGTAAACC CGACGAACCG AATGAGAATG GTGAGGATGC GCCACCATCT CAGCCCGGTC ATGGTGGTTG TGGTCGTCTA CAGCCAGCTA TCAGAAGGGA AGCATTGAAG TTGTTTTCTG TGAACAAACA ACAAAAACAT GATGAGGAGG TGAGCGGTTA CTGAAGCCAC TTATACTCCT CTTTCTAACA ACCTGTAGGA TGACACAAAA GCTCAACAGG ATAAGCGTCA GCTTTCAGCT GCAGAAGTTT ACACTTTATT CAAAAAGATT ACGGATAGTG ACATTACCCT GATGGGTCTT TCAGCTGAAT TCGCTCGTCC AGATTGGATG ATTATCACTG TTCTTCCAGT CCCTCCACCT CCAGTCCGTC CTTCAATTGC CGTCGACGGT GGTGCTACCC GCTCA----- ---------- ---------- ---------- 
CBS136833^CBS136833             ------TGTG GTAGATTATT GGCGGATGAA GTTCGTTTAT CGTTATATCC ACGCGTATAG ACTAACTCAC GTATTCCAGA ATGACCCAGA ACTCGCAAAG ATAGTTCGCA CCGTTCCAGT GGGAAAGAGG CGGTTTGAAG CTGTACACGC GTACTGTACG AAAATCAGTA TTTGTAAACC CGACGAACCG AATGAGAATG GTGAGGATGC GCCACCATCT CAGCCCGGTC ATGGTGGTTG TGGTCGTCTA CAGCCAGCTA TCAGAAGGGA AGCATTGAAG TTGTTTTCTG TGAACAAACA ACAAAAACAT GATGAGGAGG TGAGCGGTTA CTGAAGCCAC TTATACTCCT CTTTCTAACA ACCTGTAGGA TGACACAAAA GCTCAACAGG ATAAGCGTCA GCTTTCAGCT GCAGAAGTTT ACACTTTATT CAAAAAGATT ACGGATAGTG ACATTACCCT GATGGGTCTT TCAGCTGAAT TCGCTCGTCC AGATTGGATG ATTATCACTG TTCTTCCAGT CCCTCCACCT CCAGTCCGTC CTTCAATTGC CGTCGACGGT GGTGCTACCC GCTCAGAAGA TGATCTGACG TATAAGCTCG CCGATATCCT 
CBS136834^CBS136834             GTTAATTGTG GTAGATTATT GGCGGATGAA GTTCGTTTAT CGTTATATCC ACGCGTATAG ACTAACTCAC GTATTCCAGA ATGACCCAGA ACTCGCAAAG ATAGTTCGCA CCGTTCCAGT GGGAAAGAGG CGGTTTGAAG CTGTACACGC GTACTGTACG AAAATCAGTA TTTGTAAACC CGACGAACCG AATGAGAATG GTGAGGATGC GCCACCATCT CAGCCCGGTC ATGGTGGTTG TGGTCGTCTA CAGCCAGCTA TCAGAAGGGA AGCATTGAAG TTGTTTTCTG TGAACAAACA ACAAAAACAT GATGAGGAGG TGAGCGGTTA CTGAAGCCAC TTATACTCCT CTTTCTAACA ACCTGTAGGA TGACACAAAA GCTCAACAGG ATAAGCGTCA GCTTTCAGCT GCAGAAGTTT ACACTTTATT CAAAAAGATT ACGGATAGTG ACATTACCCT GATGGGTCTT TCAGCTGAAT TCGCTCGTCC AGATTGGATG ATTATCACTG TTCTTCCAGT CCCTCCACCT CCAGTCCGTC CTTCAATTGC CGTCGACGGT GGTGCTACCC GCTCAGAAGA TGATCTGACG TATAAGCTCG CCGATATCCT 
CBS136835^CBS136835             GTTAATTGTG GTAGATTATT GGCGGATGAA GTTCGTTTAT CGTTATATCC ACGCGTATAG ACTAACTCAC GTATTCCAGA ATGACCCAGA ACTCGCAAAG ATAGTTCGCA CCGTTCCAGT GGGAAAGAGG CGGTTTGAAG CTGTACACGC GTACTGTACG AAAATCAGTA TTTGTAAACC CGACGAACCG AATGAGAATG GTGAGGATGC GCCACCATCT CAGCCCGGTC ATGGTGGTTG TGGTCGTCTA CAGCCAGCTA TCAGAAGGGA AGCATTGAAG TTGTTTTCTG TGAACAAACA ACAAAAACAT GATGAGGAGG TGAGCGGTTA CTGAAGCCAC TTATACTCCT CTTTCTAACA ACCTGTAGGA TGACACAAAA GCTCAACAGG ATAAGCGTCA GCTTTCAGCT GCAGAAGTTT ACACTTTATT CAAAAAGATT ACGGATAGTG ACATTACCCT GATGGGTCTT TCAGCTGAAT TCGCTCGTCC AGATTGGATG ATTATCACTG TTCTTCCAGT CCCTCCACCT CCAGTCCGTC CTTCAATTGC CGTCGACGGT GGTGCTACCC GCTCAGAAGA TGATCTGACG TATAAGCTCG CCGATATCCT 
CBS136836^CBS136836             GTTAATTGTG GTAGATTATT GGCGGATGAA GTTTGTTTAT CGTTATATCT ACGCTTACAG ACTAACGCAC ---CTCCAGA ATGACCCAGA ACTCGCAAAG ATAGTTCGCA CCGTTCCAGT GGGAAAGAGG CGGTTTGAAG CTGTACACGC GTACTGTACG AAAATCAGTA TTTGTAAACC GGACGAACCA AATGAGAATG GTGAGGATGC ACCACCATCT CAACCAGGTC ACGGTGGTTG TGGTCGTCTA CAACCAGCTA TCAGAAGGGA AGCATTGAAG TTGTTTTCTG TGAACAAACA ACAAAAACAT GATGAGGAGG CGAGTATTCA ATGAAGC-AC TTCTA--TCC CTTTCTAACA ACCTGTAGGA TGACACGAAA GCTCAGCAGG ATAAGCGTCA GCTTTCAGCT GCAGAAGTTT ACACGTTATT TAAAAAGATT CCGGATAGTG ACATAACCCT GATGGGTCTT TCAGCTGAAT TCGCTCGTCC AGATTGGATG ATTATCACCG TTCTCCCAGT TCCTCCACCT CCAGTCCGTC CTTCAATTGC CGTCGACGGT GGTGCTACCC GCTCAGAA-- ---------- ---------- ---------- 
CBS136837^CBS136837             GTTAATTGTG GTAGATTATT GGCGGATGAA GTTTGTTTAT CGTTATATCT ACGCTTACAG ACTAACGCAC ---CTCCAGA ATGACCCAGA ACTCGCAAAG ATAGTTCGCA CCGTTCCAGT GGGAAAGAGG CGGTTTGAAG CTGTACACGC GTACTGTACG AAAATCAGTA TTTGTAAACC GGACGAACCA AATGAGAATG GTGAGGATGC ACCACCATCT CAACCAGGTC ACGGTGGTTG TGGTCGTCTA CAACCAGCTA TCAGAAGGGA AGCATTGAAG TTGTTTTCTG TGAACAAACA ACAAAAACAT GATGAGGAGG CGAGTATTCA ATGAAGC-AC TTCTA--TCC CTTTCTAACA ACCTGTAGGA TGACACGAAA GCTCAGCAGG ATAAGCGTCA GCTTTCAGCT GCAGAAGTTT ACACGTTATT TAAAAAGATT CCGGATAGTG ACATAACCCT GATGGGTCTT TCAGCTGAAT TCGCTCGTCC AGATTGGATG ATTATCACCG TTCTCCCAGT TCCTCCACCT CCAGTCCGTC CTTCAATTGC CGTCGACGGT GGTGCTACCC GCTCAGAAGA TGATCTGACA TATAAGCTCG CCGATATCCT 
CBS136838^CBS136838             ---------- ---------- ---------- --TTGTTTAT CGTTATATCT ACGCTTACAG ACTAACGCAC ---CTCCAGA ATGACCCAGA ACTCGCAAAG ATAGTTCGCA CCGTTCCAGT GGGAAAGAGG CGGTTTGAAG CTGTACACGC GTACTGTACG AAAATCAGTA TTTGTAAACC GGACGAACCA AATGAGAATG GTGAGGATGC ACCACCATCT CAACCAGGTC ACGGTGGTTG TGGTCGTCTA CAACCAGCTA TCAGAAGGGA AGCATTGAAG TTGTTTTCTG TGAACAAACA ACAAAAACAT GATGAGGAGG CGAGTATTCA ATGAAGC-AC TTCTA--TCC CTTTCTAACA ACCTGTAGGA TGACACGAAA GCTCAGCAGG ATAAGCGTCA GCTTTCAGCT GCAGAAGTTT ACACGTTATT TAAAAAGATT CCGGATAGTG ACATAACCCT GATGGGTCTT TCAGCTGAAT TCGCTCGTCC AGATTGGATG ATTATCACCG TTCTCCCAGT TCCTCCACCT CCAGTCCGTC CTTCAATTGC CGTCGACGGT GGTGCTACCC GCTCAGAAGA TGATCTGACA TATAAGCTCG CCGATATCCT 
CBS136839^CBS136839             GTTAATTGTG GTAGATTATT GGCGGATGAA GTTCGTTTAT CGTTATATCC ACGCGTATAG ACTAACTCAC GTATTCCAGA ATGACCCAGA ACTCGCAAAG ATAGTTCGTA CCGTTCCAGT GGGAAAGAGG CGGTTTGAAG CTGTACACGC GTACTGTACG AAAATCAGTA TTTGTAAACC CGACGAACCG AATGAGAATG GTGAGGATGC GCCACCATCT CAGCCCGGTC ATGGTGGTTG TGGTCGTCTA CAGCCAGCTA TCAGAAGGGA AGCATTGAAG TTGTTTTCTG TGAACAAACA ACAAAAACAT GATGAGGAGG TGAGCAGTTA CTGAAGCCAC TTATACTTTT CTTTCTAACA ACCTGTAGGA TGACACAAAA GCTCAACAGG ATAAGCGTCA GCTTTCAGCT GCAGAAGTTT ACACTTTATT CAAAAAGATT ACGGATAGTG ACATTACCCT GATGGGTCTT TCAGCTGAAT TCGCTCGTCC AGATTGGATG ATTATCACTG TTCTTCCAGT CCCTCCACCT CCAGTCCGTC CTTCAATTGC CGTCGACGGT GGTGCTACCC GCTCAGAAGA TGATCTGACG TATAAGCTCG CCGATATCCT 
CBS136840^CBS136840             ---------- ---------- ---------- ---------- ---------- ---------- ---------- ---------- --------GA ACTCGCAAAG ATAGTTCGCA CCGTTCCAGT GGGAAAGAGG CGGTTTGAAG CTGTACACGC GTACTGTACG AAAATCAGTA TTTGTAAACC CGACGAACCG AATGAGAATG GTGAGGATGC GCCACCATCT CAGCCCGGTC ATGGTGGTTG TGGTCGTCTA CAGCCAGCTA TCAGAAGGGA AGCATTGAAG TTGTTTTCTG TGAACAAACA ACAAAAACAT GATGAGGAGG TGAGCGGTTA CTGAAGCCAC TTATACTCCT CTTTCTAACA ACCTGTAGGA TGACACAAAA GCTCAACAGG ATAAGCGTCA GCTTTCAGCT GCAGAAGTTT ACACTTTATT CAAAAAGATT ACGGATAGTG ACATTACCCT GATGGGTCTT TCAGCTGAAT TCGCTCGTCC AGATTGGATG ATTATCACTG TTCTTCCAGT CCCTCCACCT CCAGTCCGTC CTTCAATTGC CGTCGACGGT GGTGCTACCC GCTCAGAAGA TGATCTGACG TATAAGCTCG CCGATATCCT 
CBS136841^CBS136841             GTTAATTGTG GTAGATTATT GGCGGATGAA GTTTGTTTAT TGTTATATCT ACGCCTATAG ACTAACGCAC ---CTACAGA ATGACCCAGA ACTCGCAAAG ATAGTTCGCA CCGTTCCAGT GGGAAAGAGG CGGTTTGAAG CTGTACACGC GTACTGTACG AAAATCAGTA TTTGTAAACC AGACGAACCA AATGAGAATG GTGAGGATGC ACCTCCATCT CAGCCCGGTC ACGGCGGTTG TGGTCGTCTA CAACCAGCTA TCAGAAGGGA AGCATTGAAG TTGTTTTCTG TGAACAAACA ACAAAAACAT GATGAGGAGG CGAGTAGTTA ATGAAGCCAC TTCTAC-CCC CTTTCTAACA ACCTGTAGGA TGACACGAAA GCTCAGCAGG ATAAGCGTCA GCTTTCAGCT GCAGAAGTTT ACACGTTATT TAAAAAGATT CCGGATAGTG ACATAACCCT GATGGGTCTT TCAGCTGAAT TCGCTCGTCC AGATTGGATG ATTATCACCG TTCTCCCAGT TCCT------ ---------- ---------- ---------- ---------- ---------- ---------- ---------- ---------- 
CBS136842^CBS136842             GTTAATTGTG GTAGATTATT GGCGGATGAA GTTTGTTTAT CGTTATATCT ACGCTTACAG ACTAACGCAC ---CTCCAGA ATGACCCAGA ACTCGCAAAG ATAGTTCGCA CCGTTCCAGT GGGAAAGAGG CGGTTTGAAG CTGTACACGC GTACTGTACG AAAATCAGTA TTTGTAAACC GGACGAACCA AATGAGAATG GTGAGGATGC ACCACCATCT CAACCAGGTC ACGGTGGTTG TGGTCGTCTA CAACCAGCTA TCAGAAGGGA AGCATTGAAG TTGTTTTCTG TGAACAAACA ACAAAAACAT GATGAGGAGG CGAGTATTCA ATGAAGC-AC TTCTA--TCC CTTTCTAACA ACCTGTAGGA TGACACGAAA GCTCAGCAGG ATAAGCGTCA GCTTTCAGCT GCAGAAGTTT ACACGTTATT TAAAAAGATT CCGGATAGTG ACATAACCCT GATGGGTCTT TCAGCTGAAT TCGCTCGTCC AGATTGGATG ATTATCACCG TTCTCCCAGT TCCTCCACCT CCAGTCCGTC CTTCAATTGC CGTCGACGGT GGTGCTACCC GCTCAGAAGA TGATCTGACA TATAAGCTCG CCGATATCCT 
CBS136843^CBS136843             GTTAATTGTG GTAGATTATT GGCGGATGAA GTTTGTTTAT CGTTATATCT ACGCCTATAG ACTAACGCAC ---CTACAGA ATGACCCAGA ACTCGCAAAG ATAGTTCGCA CCGTTCCAGT GGGAAAGAGG CGGTTTGAAG CTGTACACGC GTACTGTACG AAAATCAGTA TTTGTAAACC AGACGAACCA AATGAGAATG GTGAGGATGC ACCACCATCT CAGCCCGGTC ACGGCGGTTG TGGTCGTCTA CAACCAGCTA TCAGAAGGGA AGCATTGAAG TTGTTTTCTG TGAACAAACA ACAAAAACAT GATGAGGAGG CGAGTAGTTA ATGAAGCCAC TTCTAC-CCC CTTTCTAACA ACCTGTAGGA TGACACGAAA GCTCAGCAGG ATAAGCGTCA GCTTTCAGCT GCAGAAGTTT ACACGTTATT TAAAAAGATT CCGGATAGTG ACATAACCCT GATGGGTCTT TCAGCTGAAT TCGCTCGTCC AGATTGGATG ATTATCACCG TTCTCCCAGT TCCCCCACCT CCAGTCCGTC CTTCGATTGC CGTCGACGGT GGTGCTACCC GCTCAGAAGA TGATCTGACT TATAAGCTCG CCGATATCCT 
CBS136844^CBS136844             GTTAATTGTG GTAGATTATT GGCGGATGAA GTTCGTTTAT CGTTATATCC ACGCGTATAG ACTAACTCAC GTATTCCAGA ATGACCCAGA ACTCGCAAAG ATAGTTCGCA CCGTTCCAGT GGGAAAGAGG CGGTTTGAAG CTGTACACGC GTACTGTACG AAAATCAGTA TTTGTAAACC CGACGAACCG AATGAGAATG GTGAGGATGC GCCACCATCT CAGCCCGGTC ATGGTGGTTG TGGTCGTCTA CAGCCAGCTA TCAGAAGGGA AGCATTGAAG TTGTTTTCTG TGAACAAACA ACAAAAACAT GATGAGGAGG TGAGCGGTTA CTGAAGCCAC TTATACTCCT CTTTCTAACA ACCTGTAGGA TGACACAAAA GCTCAACAGG ATAAGCGTCA GCTTTCAGCT GCAGAAGTTT ACACTTTATT CAAAAAGATT ACGGATAGTG ACATTACCCT GATGGGTCTT TCAGCTGAAT TCGCTCGTCC AGATTGGATG ATTATCACTG TTCTTCCAGT CCCTCCACCT CCAGTCCGTC CTTCAATTGC CGTCGACGGT GGTGCTACCC GCTCA----- ---------- ---------- ---------- 
CBS136845^CBS136845             GTTAATTGTG GTAGATTATT GGCGGATGAA GTTTGTTTAT CGTTATATCT ACGCCTATAG ACTAACGCAC ---CTCCAGA ATGACCCAGA ACTCGCAAAG ATAGTTCGCA CCGTTCCAGT GGGAAAGAGG CGGTTTGAAG CTGTACACGC GTACTGTACG AAAATCAGTA TTTGTAAACC AGACGAACCA AATGAGAATG GTGAGGATGC ACCACCATCT CAGCCTGGTC ACGGCGGTTG TGGTCGTCTA CAACCAGCTA TCAGAAGGGA AGCATTGAAG TTGTTTTCTG TGAACAAACA ACAAAAACAT GATGAGGAGG CGAGTAGTTA ATGAAGCCAC TTCTAC-CCT CTTTCTAACA ACCTGTAGGA TGACACGAAA GCTCAGCAGG ATAAGCGTCA GCTTTCAGCT GCAGAAGTTT ACACGTTATT TAAAAAGATT CCGGATAGTG ACATAACCCT GATGGGTCTT TCAGCTGAAT TCGCTCGTCC AGATTGGATG ATTATCACCG TTCTCCCAGT TCCTCCACCT CCAGTCCGTC CTTCGATTGC CGTCGACGGT GGTGCTACCC GCTCAGAAGA TGATCTGACT TATAAGCTCG CCGATATCCT 
CBS136846^CBS136846             ---------- ---------- ---------- -TTCGTTTAT CGTTATATCC ACGCGTATAG ACTAACTCAC GTATTCCAGA ATGACCCAGA ACTCGCAAAG ATAGTTCGCA CCGTTCCAGT GGGAAAGAGG CGGTTTGAAG CTGTACACGC GTACTGTACG AAAATCAGTA TTTGTAAACC CGACGAACCG AATGAGAATG GTGAGGATGC GCCACCATCT CAGCCCGGTC ATGGTGGTTG TGGTCGTCTA CAGCCAGCTA TCAGAAGGGA AGCATTGAAG TTGTTTTCTG TGAACAAACA ACAAAAACAT GATGAGGAGG TGAGCGGTTA CTGAAGCCAC TTATACTCCT CTTTCTAACA ACCTGTAGGA TGACACAAAA GCTCAACAGG ATAAGCGTCA GCTTTCAGCT GCAGAAGTTT ACACTTTATT CAAAAAGATT ACGGATAGTG ACATTACCCT GATGGGTCTT TCAGCTGAAT TCGCTCGTCC AGATTGGATG ATTATCACTG TTCTTCCAGT CCCTCCACCT CCAGTCCGTC CTTCAATTGC CGTCGACGGT GGTGCTACCC GCTCAGAAGA TGATCTGACG TATAAGCTCG CCGATATCCT 
CBS136847^CBS136847             GTTAATTGTG GTAGATTATT GGCGGATGAA GTTTGTTTAT TGTTATATCT ACGCCTATAG ACTAACGCAC ---CTACAGA ATGACCCAGA ACTCGCAAAG ATAGTTCGCA CCGTTCCAGT GGGAAAGAGG CGGTTTGAAG CTGTACACGC GTACTGTACG AAAATCAGTA TTTGTAAACC AGACGAACCA AATGAGAATG GTGAGGATGC ACCTCCATCT CAGCCCGGTC ACGGCGGTTG TGGTCGTCTA CAACCAGCTA TCAGAAGGGA AGCATTGAAG TTGTTTTCTG TGAACAAACA ACAAAAACAT GATGAGGAGG CGAGTAGTTA ATGAAGCCAC TTCTAC-CCC CTTTCTAACA ACCTGTAGGA TGACACGAAA GCTCAGCAGG ATAAGCGTCA GCTTTCAGCT GCAGAAGTTT ACACGTTATT TAAAAAGATT CCGGATAGTG ACATAACCCT GATGGGTCTT TCAGCTGAAT TCGCTCGTCC AGATTGGATG ATTATCACCG TTCTCCCAGT TCCTCCACCT CCAGTCCGTC CTTCGATTGC CGTCGACGGT GGTGCTACCC GCTCAGAAGA TGATCTGACT TATAAGCTCG CCGATATCCT 
CBS136848^CBS136848             GTTAATTGTG GTAGATTATT GGCGGATGAA GTTCGTTTAT CGTTATATCC ACGCGTATAG ACTAACTCAC GTATTCCAGA ATGACCCAGA ACTCGCAAAG ATAGTTCGCA CCGTTCCAGT GGGAAAGAGG CGGTTTGAAG CTGTACACGC GTACTGTACG AAAATCAGTA TTTGTAAACC CGACGAACCG AATGAGAATG GTGAGGATGC GCCACCATCT CAGCCCGGTC ATGGTGGTTG TGGTCGTCTA CAGCCAGCTA TCAGAAGGGA AGCATTGAAG TTGTTTTCTG TGAACAAACA ACAAAAACAT GATGAGGAGG TGAGCGGTTA CTGAAGCCAC TTATACTCCT CTTTCTAACA ACCTGTAGGA TGATACAAAA GCTCAACAGG ATAAGCGTCA GCTTTCAGCT GCAGAAGTTT ACACTTTATT CAAAAAGATT ACGGATAGTG ACATTACCCT GATGGGTCTT TCAGCTGAAT TCGCTCGTCC AGATTGGATG ATTATCACTG TTCTTCCAGT CCCTCCACCT CCAGTCCGTC CTTCAATTGC CGTCGACGGT GGTGCTACCC GCTCAGAAGA TGATCTGACG TATAAGCTCG CCGATATCCT 
CBS136849^CBS136849             GTTAATTGTG GTAGATTATT GGCGGATGAA GTTTGTTTAT CGTTATATCT ACGCTTACAG ACTAACGCAT ---CTCCAGA ATGACCCAGA ACTCGCAAAG ATAGTTCGCA CCGTTCCAGT GGGAAAGAGG CGGTTTGAAG CTGTACACGC GTACTGTACG AAAATCAGTA TTTGTAAACC GGACGAACCA AATGAGAATG GTGAGGATGC ACCACCATCT CAACCAGGTC ACGGTGGTTG TGGTCGTCTA CAACCAGCTA TCAGAAGGGA AGCATTGAAG TTGTTTTCTG TGAACAAACA ACAAAAACAT GATGAGGAGG CGAGTATTCA ATGAAGC-GC TTCTA--TCC CTTTCTAACA ACCTGTAGGA TGACACGAAA GCTCAGCAGG ATAAGCGTCA GCTTTCAGCT GCAGAAGTTT ACACGTTATT TAAAAAGATT CCGGATAGTG ACATAACCCT GATGGGTCTT TCAGCTGAAT TCGCTCGTCC AGATTGGATG ATTATCACCG TTCTCCCAGT TCCTCCACCT CCAGTCCGTC CTTCAATTGC CGTCGACGGT GGTGCTACCC GCTCAGAAGA TGATCTGACA TATAAGCTCG CCGATATCCT 
DAOM226641^DAOM226641           GTTAATTGTG GTAGATTATT GGCGGATGAA GTTTGTTTAT CGTTATATCT ACGCCTATAG ACTAACGCAC ---CTACAGA ATGACCCAGA ACTCGCAAAG ATAGTTCGCA CCGTTCCAGT GGGAAAGAGG CGGTTTGAAG CTGTACACGC GTACTGTACG AAAATCAGTA TTTGTAAACC AGACGAACCA AATGAGAATG GTGAGGATGC ACCACCATCT CAGCCCGGTC ACGGCGGTTG TGGTCGTCTA CAACCAGCTA TCAGAAGGGA AGCATTGAAG TTGTTTTCTG TGAACAAACA ACAAAAACAT GATGAGGAGG CGAGTAGTTA ATGAAGCCAC TTCTAC-CCC CTTTCTAACA ACCTGTAGGA TGACACGAAA GCTCAGCAGG ATAAGCGTCA GCTTTCAGCT GCAGAAGTTT ACACGTTATT TAAAAAGATT CCGGATAGTG ACATAACCCT GATGGGTCTT TCAGCTGAAT TCGCTCGTCC AGATTGGATG ATTATCACCG TTCTCCCAGT TCCCCCACCT CCAGTCCGTC CTTCGATTGC CGTCGACGGT GGTGCTACCC GCTCAGAAGA TGATCTGACT TATAAGCTCG CCGATATCCT 
DAOM226642^DAOM226642           GTTAATTGTG GTAGATTATT GGCGGATGAA GTTTGTTTAT CGTTATATCC GCGCCTATAT ACTAACTCAC CCACTCCAGA ATGACCCAGA GCTCGCAAAG ATAGTTCGCA CCGTTCCAGT GGGAAAGAGG CGGTTTGAAG CTGTACACGC GTACTGTACT AAAATCAGTA TTTGTAAGCC CGACGAACCA AATGAGAATG GTGAGGATGC ACAACCATCT CAGCCCGGTC ACGGTGGTTG TGGTCGTCTA CAGCCAGCTA TCAGAAGGGA AGCATTGAAA TTGTTTTCTG TGAATAAACA ACAAAAACAT GATGAGGAGG TGAGCGGTTA ATGAGGCCAC TCCCAC-TCC CTTTCTAACA ACCTGTAGGA TGACACAAAA GCTCAGCAGG ATAAGCGTCA GCTTTCAGCT GCAGAGGTTT ATACGTTATT TAAGAAGATT CCGGATAGTG ACATAACCCT GATGGGCCTT TCAGCTGAGT TCGCTCGTCC AGATTGGATG ATTATCACAG TTCTCCCAGT CCCTCCACCT CCAGTCCGTC CTTCAATTGC CGTCGACGGT GGTGCTACCC GCTCAGAAGA TGATCTGACG TATAAGCTCG CCGATATCCT 
DAOM242570^DAOM242570           GTTAATTGTG GTAGATTATT GGCGGATGAA GTTTGTTTAT CGTTATATCC GCGCCTATAT ACTAACTCAC CCACTCCAGA ATGACCCAGA GCTCGCAAAG ATAGTTCGCA CCGTTCCAGT GGGAAAGAGG CGGTTTGAAG CTGTACACGC GTACTGTACT AAAATCAGTA TTTGTAAGCC CGACGAACCA AATGAGAATG GTGAGGATGC ACAACCATCT CAGCCCGGTC ACGGTGGTTG TGGTCGTCTA CAGCCAGCTA TCAGAAGGGA AGCATTGAAA TTGTTTTCTG TGAATAAACA ACAAAAACAT GATGAGGAGG TGAGCGGTTA ATGAGGCCAC TCCCAC-TCC CTTTCTAACA ACCTGTAGGA TGACACAAAA GCTCAGCAGG ATAAGCGTCA GCTTTCAGCT GCAGAGGTTT ATACGTTATT TAAGAAGATT CCGGATAGTG ACATAACCCT GATGGGCCTT TCAGCTGAGT TCGCTCGTCC AGATTGGATG ATTATCACAG TTCTCCCAGT CCCTCCACCT CCAGTCCGTC CTTCAATTGC CGTCGACGGT GGTGCTACCC GCTCAGAAGA TGA------- ---------- ---------- 
DAOM242571^DAOM242571           ---------- --AGATTATT GGCGGATGAA GTTTGTTTAT CGTTATATCC GCGCCTATAT ACTAACTCAC CCACTCCAGA ATGACCCAGA GCTCGCAAAG ATAGTTCGCA CCGTTCCAGT GGGAAAGAGG CGGTTTGAAG CTGTACACGC GTACTGTACT AAAATCAGTA TTTGTAAGCC CGACGAACCA AATGAGAATG GTGAGGATGC ACAACCATCT CAGCCCGGTC ACGGTGGTTG TGGTCGTCTA CAGCCAGCTA TCAGAAGGGA AGCATTGAAA TTGTTTTCTG TGAATAAACA ACAAAAACAT GATGAGGAGG TGAGCGGTTA ATGAGGCCAC TCCCAC-TCC CTTTCTAACA ACCTGTAGGA TGACACAAAA GCTCAGCAGG ATAAGCGTCA GCTTTCAGCT GCAGAGGTTT ATACGTTATT TAAGAAGATT CCGGATAGTG ACATAACCCT GATGGGCCTT TCAGCTGAGT TCGCTCGTCC AGATTGGATG ATTATCACAG TTCTCCCAGT CCCTCCACCT CCAGTC---- ---------- ---------- ---------- ---------- ---------- ---------- ---------- 
DAOM242694^DAOM242694           GTTAATTGTG GTAGATTATT GGCGGATGAA GTTTGTTTAT CGTTATATCT ACGCTTACAG ACTAACGCAC ---CTCCAGA ATGACCCAGA ACTCGCAAAG ATAGTTCGCA CCGTTCCAGT GGGAAAGAGG CGGTTTGAAG CTGTACACGC GTACTGTACG AAAATCAGTA TTTGTAAACC GGACGAACCA AATGAGAATG GTGAGGATGC ACCACCATCT CAACCAGGTC ACGGTGGTTG TGGTCGTCTA CAACCAGCTA TCAGAAGGGA AGCATTGAAG TTGTTTTCTG TGAACAAACA ACAAAAACAT GATGAGGAGG CGAGTATTCA ATGAAGC-AC TTCTA--TCC CTTTCTAACA ACCTGTAGGA TGACACGAAA GCTCAGCAGG ATAAGCGTCA GCTTTCAGCT GCAGAAGTTT ACACGTTATT TAAAAAGATT CCGGATAGTG ACATAACCCT GATGGGTCTT TCAGCTGAAT TCGCTCGTCC AGATTGGATG ATTATCACCG TTCTCCCAGT TCCTCCACCT CCAGTCCGTC CTTCAATTGC CGTCGACGGT GGTGCTACCC GCTCAGAAGA TGATCTGACA TATAAGCTCG CCGATATCCT 
DAOM242695^DAOM242695           GTTAATTGTG GTAGATTATT GGCGGATGAA GTTTGTTTAT CGTTATATCT ACGCTTACAG ACTAACGCAC ---CTCCAGA ATGACCCAGA ACTCGCAAAG ATAGTTCGCA CCGTTCCAGT GGGAAAGAGG CGGTTTGAAG CTGTACACGC GTACTGTATG AAAATCAGTA TTTGTAAACC GGACGAACCA AATGAGAATG GTGAGGATGC ACCACCATCT CAACCAGGTC ACGGTGGTTG TGGTCGTCTA CAACCAGCTA TCAGAAGGGA AGCATTGAAG TTGTTTTCTG TGAACAAACA ACAAAAACAT GATGAGGAGG CGAGTATTCA ATGAAGC-AC TTCTA--TCC CTTTCTAACA ACCTGTAGGA TGACACGAAA GCTCAGCAGG ATAAGCGTCA GCTTTCAGCT GCAGAAGTTT ACACGTTATT TAAAAAGATT CCGGATAGTG ACATAACCCT GATGGGTCTT TCAGCTGAAT TCGCTCGTCC AGATTGGATG ATTATCACCG TTCTCCCAGT TCCTCCACCT CCAGTCCGTC CTTCAATTGC CGTCGACGGT GGTGCTACCC GCTCAGAAGA TGATCTGACA TATAAGCTCG CCGATATCCT 
DAOM242696^DAOM242696           ---------- ---------- ---------- ---------- -GTTATATCT ACGCTTACAG ACTAACGCAC ---CTCCAGA ATGACCCAGA ACTCGCAAAG ATAGTTCGCA CCGTTCCAGT GGGAAAGAGG CGGTTTGAAG CTGTACACGC GTACTGTACG AAAATCAGTA TTTGTAAACC GGACGAACCA AATGAGAATG GTGAGGATGC ACCACCATCT CAACCAGGTC ACGGTGGTTG TGGTCGTCTA CAACCAGCTA TCAGAAGGGA AGCATTGAAG TTGTTTTCTG TGAACAAACA ACAAAAACAT GATGAGGAGG CGAGTATTCA ATGAAGC-AC TTCTA--TCC CTTTCTAACA ACCTGTAGGA TGACACGAAA GCTCAGCAGG ATAAGCGTCA GCTTTCAGCT GCAGAAGTTT ACACGTTATT TAAAAAGATT CCGGATAGTG ACATAACCCT GATGGGTCTT TCAGCTGAAT TCGCTCGCCC AGATTGGATG ATTATCACCG TTCTCCCAGT TCCTCCACCT CCAGTCCGTC CTTCAATTGC CGTCGACGGT GGTGCTACCC GCTCAGAAGA TGATCTGACA TATAAGCTCG CCGATATCCT 
DAOM242697^DAOM242697           GTTAATTGTG GTAGATTATT GGCGGATGAA GTTTGTTTAT CGTTATATCT ACGCTTACAG ACTAACGCAC ---CTCCAGA ATGACCCAGA ACTCGCAAAG ATAGTTCGCA CCGTTCCAGT GGGAAAGAGG CGGTTTGAAG CTGTACACGC GTACTGTACG AAAATCAGTA TTTGTAAACC GGACGAACCA AATGAGAATG GTGAGGATGC ACCACCATCT CAACCAGGTC ACGGTGGTTG TGGTCGTCTA CAACCAGCTA TCAGAAGGGA AGCATTGAAG TTGTTTTCTG TGAACAAACA ACAAAAACAT GATGAGGAGG CGAGTATTCA ATGAAGC-AC TTCTA--TCC CTTTCTAACA ACCTGTAGGA TGACACGAAA GCTCAGCAGG ATAAGCGTCA GCTTTCAGCT GCAGAAGTTT ACACGTTATT TAAAAAGATT CCGGATAGTG ACATAACCCT GATGGGTCTT TCAGCTGAAT TCGCTCGCCC AGATTGGATG ATTATCACCG TTCTCCCAGT TCCTCCACCT CCAGTCCGTC CTTCAATTGC CGTCGACGGT GGTGCTACCC GCTCAGAAGA TGATCTGACA TATAAGCTCG CCGATATCCT 
DAOM242698^DAOM242698           GTTAATTGTG GTAGATTATT GGCGGATGAA GTTTGTTTAT CGTTATATCT ACGCTTACAG ACTAACGCAC ---CTCCAGA ATGACCCAGA ACTCGCAAAG ATAGTTCGCA CCGTTCCAGT GGGAAAGAGG CGGTTTGAAG CTGTACACGC GTACTGTACG AAAATCAGTA TTTGTAAACC GGACGAACCA AATGAGAATG GTGAGGATGC ACCACCATCT CAACCAGGTC ACGGTGGTTG TGGTCGTCTA CAACCAGCTA TCAGAAGGGA AGCATTGAAG TTGTTTTCTG TGAACAAACA ACAAAAACAT GATGAGGAGG CGAGTATTCA ATGAAGC-AC TTCTA--TCC CTTTCTAACA ACCTGTAGGA TGACACGAAA GCTCAGCAGG ATAAGCGTCA GCTTTCAGCT GCAGAAGTTT ACACGTTATT TAAAAAGATT CCGGATAGTG ACATAACCCT GATGGGTCTT TCAGCTGAAT TCGCTCGTCC AGATTGGATG ATTATCACCG TTCTCCCAGT TCCTCCACCT CCAGTCCGTC CTTCAATTGC CGTCGACGGT GGTGCTACCC GCTCAGAAGA TGATCTGACA TATAAGCTCG CCGATATCCT 
DAOM242699^DAOM242699           GTTAATTGTG GTAGATTATT GGCGGATGAA GTTTGTTTAT CGTTATATCT ACGCTTACAG ACTAACGCAC ---CTCCAGA ATGACCCAGA ACTCGCAAAG ATAGTTCGCA CCGTTCCAGT GGGAAAGAGG CGGTTTGAAG CTGTACACGC GTACTGTACG AAAATCAGTA TTTGTAAACC GGACGAACCA AATGAGAATG GTGAGGATGC ACCACCATCT CAACCAGGTC ACGGTGGTTG TGGTCGTCTA CAACCAGCTA TCAGAAGGGA AGCATTGAAG TTGTTTTCTG TGAACAAACA ACAAAAACAT GATGAGGAGG CGAGTATTCA ATGAAGC-AC TTCTA--TCC CTTTCTAACA ACCTGTAGGA TGACACGAAA GCTCAGCAGG ATAAGCGTCA GCTTTCAGCT GCAGAAGTTT ACACGTTATT TAAAAAGATT CCGGATAGTG ACATAACCCT GATGGGTCTT TCAGCTGAAT TCGCTCGTCC AGATTGGATG ATTATCACCG TTCTCCCAGT TCCTCCACCT CCAGTCCGTC CTTCAATTGC CGTCGACGGT GGTGCTACCC GCTCAGAAGA TGATCTGACA TATAAGCTCG CCGATATCCT 
DAOM242700^DAOM242700           ---------- ---------- ---------- ---TGTTTAT CGTTATATCT ACGCTTACAG ACTAACGCAC ---CTCCAGA ATGACCCAGA ACTCGCAAAG ATAGTTCGCA CCGTTCCAGT GGGAAAGAGG CGGTTTGAAG CTGTACACGC GTACTGTACG AAAATCAGTA TTTGTAAACC GGACGAACCA AATGAGAATG GTGAGGATGC ACCACCATCT CAACCAGGTC ACGGTGGTTG TGGTCGTCTA CAACCAGCTA TCAGAAGGGA AGCATTGAAG TTGTTTTCTG TGAACAAACA ACAAAAACAT GATGAGGAGG CGAGTATTCA ATGAAGC-AC TTCTA--TCC CTTTCTAACA ACCTGTAGGA TGACACGAAA GCTCAGCAGG ATAAGCGTCA GCTTTCAGCT GCAGAAGTTT ACACGTTATT TAAAAAGATT CCGGATAGTG ACATAACCCT GATGGGTCTT TCAGCTGAAT TCGCTCGTCC AGATTGGATG ATTATCACCG TTCTCCCAGT TCCTCCACCT CCAGTCCGTC CTTCAATTGC CGTCGACGGT GGTGCTACCC GCTCAGAAGA TGATCTGACA TATAAGCTCG CCGATATCCT 
DAOM242701^DAOM242701           GTTAATTGTG GTAGATTATT GGCGGATGAA GTTTGTTTAT CGTTATATCT ACGCTTACAG ACTAACGCAC ---CTCCAGA ATGACCCAGA ACTCGCAAAG ATAGTTCGCA CCGTTCCAGT GGGAAAGAGG CGGTTTGAAG CTGTACACGC GTACTGTACG AAAATCAGTA TTTGTAAACC GGACGAACCA AATGAGAATG GTGAGGATGC ACCACCATCT CAACCAGGTC ACGGTGGTTG TGGTCGTCTA CAACCAGCTA TCAGAAGGGA AGCATTGAAG TTGTTTTCTG TGAACAAACA ACAAAAACAT GATGAGGAGG CGAGTATTCA ATGAAGC-AC TTCTA--TCC CTTTCTAACA ACCTGTAGGA TGACACGAAA GCTCAGCAGG ATAAGCGTCA GCTTTCAGCT GCAGAAGTTT ACACGTTATT TAAAAAGATT CCGGATAGTG ACATAACCCT GATGGGTCTT TCAGCTGAAT TCGCTCGTCC AGATTGGATG ATTATCACCG TTCTCCCAGT TCCTCCACCT CCAGTCCGTC CTTCAATTGC CGTCGACGGT GGTGCTACCC GCTCAGAAGA TGATCTGACA TATAAGCTCG CCGATATCCT 
DAOM242702^DAOM242702           GTTAATTGTG GTAGATTATT GGCGGATGAA GTTTGTTTAT CGTTATATCT ACGCTTACAG ACTAACGCAC ---CTCCAGA ATGACCCAGA ACTCGCAAAG ATAGTTCGCA CCGTTCCAGT GGGAAAGAGG CGGTTTGAAG CTGTACACGC GTACTGTACG AAAATCAGTA TTTGTAAACC GGACGAACCA AATGAGAATG GTGAGGATGC ACCACCATCT CAACCAGGTC ACGGTGGTTG TGGTCGTCTA CAACCAGCTA TCAGAAGGGA AGCATTGAAG TTGTTTTCTG TGAACAAACA ACAAAAACAT GATGAGGAGG CGAGTATTCA ATGAAGC-AC TTCTA--TCC CTTTCTAACA ACCTGTAGGA TGACACGAAA GCTCAGCAGG ATAAGCGTCA GCTTTCAGCT GCAGAAGTTT ACACGTTATT TAAAAAGATT CCGGATAGTG ACATAACCCT GATGGGTCTT TCAGCTGAAT TCGCTCGCCC AGATTGGATG ATTATCACCG TTCTCCCAGT TCCTCCACCT CCAGTCCGTC CTTCAATTGC CGTCGACGGT GGTGCTACCC GCTCAGAAGA TGATCTGACA TATAAGCTCG CCGATATCCT 
DAOM242703^DAOM242703           GTTAATTGTG GTAGATTATT GGCGGATGAA GTTTGTTTAT CGTTATATCT ACGCTTACAG ACTAACGCAC ---CTCCAGA ATGACCCAGA ACTCGCAAAG ATAGTTCGCA CCGTTCCAGT GGGAAAGAGG CGGTTTGAAG CTGTACACGC GTACTGTACG AAAATCAGTA TTTGTAAACC GGACGAACCA AATGAGAATG GTGAGGATGC ACCACCATCT CAACCAGGTC ACGGTGGTTG TGGTCGTCTA CAACCAGCTA TCAGAAGGGA AGCATTGAAG TTGTTTTCTG TGAACAAACA ACAAAAACAT GATGAGGAGG CGAGTATTCA ATGAAGC-AC TTCTA--TCC CTTTCTAACA ACCTGTAGGA TGACACGAAA GCTCAGCAGG ATAAGCGTCA GCTTTCAGCT GCAGAAGTTT ACACGTTATT TAAAAAGATT CCGGATAGTG ACATAACCCT GATGGGTCTT TCAGCTGAAT TCGCTCGTCC AGATTGGATG ATTATCACCG TTCTCCCAGT TCCTCCACCT CCAGTCCGTC CTTCAATTGC CGTCGACGGT GGTGCTACCC GCTCAGAAGA TGATCTGACA TATAAGCTCG CCGATATCCT 
DAOM242704^DAOM242704           GTTAATTGTG GTAGATTATT GGCGGATGAA GTTTGTTTAT CGTTATATCT ACGCTTACAG ACTAACGCAC ---CTCCAGA ATGACCCAGA ACTCGCAAAG ATAGTTCGCA CCGTTCCAGT GGGAAAGAGG CGGTTTGAAG CTGTACACGC GTACTGTACG AAAATCAGTA TTTGTAAACC GGACGAACCA AATGAGAATG GTGAGGATGC ACCACCATCT CAACCAGGTC ACGGTGGTTG TGGTCGTCTA CAACCAGCTA TCAGAAGGGA AGCATTGAAG TTGTTTTCTG TGAACAAACA ACAAAAACAT GATGAGGAGG CGAGTATTCA ATGAAGC-AC TTCTA--TCC CTTTCTAACA ACCTGTAGGA TGACACGAAA GCTCAGCAGG ATAAGCGTCA GCTTTCAGCT GCAGAAGTTT ACACGTTATT TAAAAAGATT CCGGATAGTG ACATAACCCT GATGGGTCTT TCAGCTGAAT TCGCTCGTCC AGATTGGATG ATTATCACCG TTCTCCCAGT TCCTCCACCT CCAGTCCGTC CTTCAATTGC CGTCGACGGT GGTGCTACCC GCTCAGAAGA TGATCTGACA TATAAGCTCG CCGATATCCT 
DAOM242705^DAOM242705           GTTAATTGTG GTAGATTATT GGCGGATGAA GTTTGTTTAT CGTTATATCT ACGCTTACAG ACTAACGCAC ---CTCCAGA ATGACCCAGA ACTCGCAAAG ATAGTTCGCA CCGTTCCAGT GGGAAAGAGG CGGTTTGAAG CTGTACACGC GTACTGTACG AAAATCAGTA TTTGTAAACC GGACGAACCA AATGAGAATG GTGAGGATGC ACCACCATCT CAACCAGGTC ACGGTGGTTG TGGTCGTCTA CAACCAGCTA TCAGAAGGGA AGCATTGAAG TTGTTTTCTG TGAACAAACA ACAAAAACAT GATGAGGAGG CGAGTATTCA ATGAAGC-AC TTCTA--TCC CTTTCTAACA ACCTGTAGGA TGACACGAAA GCTCAGCAGG ATAAGCGTCA GCTTTCAGCT GCAGAAGTTT ACACGTTATT TAAAAAGATT CCGGATAGTG ACATAACCCT GATGGGTCTT TCAGCTGAAT TCGCTCGTCC AGATTGGATG ATTATCACCG TTCTCCCAGT TCCTCCACCT CCAGTCCGTC CTTCA----- ---------- ---------- ---------- ---------- ---------- ---------- 
DAOM242799^DAOM242799           GTTAATTGTG GTAGATTATT GGCGGATGAA GTTTGTTTAT CGTTATATCT ACGCTTACAG ACTAACGCAC ---CTCCAGA ATGACCCAGA ACTCGCAAAG ATAGTTCGCA CCGTTCCAGT GGGAAAGAGG CGGTTTGAAG CTGTACACGC GTACTGTACG AAAATCAGTA TTTGTAAACC GGACGAACCA AATGAGAATG GTGAGGATGC ACCACCATCT CAACCAGGTC ACGGTGGTTG TGGTCGTCTA CAACCAGCTA TCAGAAGGGA AGCATTGAAG TTGTTTTCTG TGAACAAACA ACAAAAACAT GATGAGGAGG CGAGTATTCA ATGAAGC-AC TTCTA--TCC CTTTCTAACA ACCTGTAGGA TGACACGAAA GCTCAGCAGG ATAAGCGTCA GCTTTCAGCT GCAGAAGTTT ACACGTTATT TAAAAAGATT CCGGATAGTG ACATAACCCT GATGGGTCTT TCAGCTGAAT TCGCTCGTCC AGATTGGATG ATTATCACCG TTCTCCCAGT TCCTCCACCT CCAGTCCGTC CTTCAATTGC CGTCGACGGT GGTGCTACCC GCTCAGAAGA TGATCTGACA TATAAGCTCG CCGATATCCT 
DAOM242800^DAOM242800           GTTAATTGTG GTAGATTATT GGCGGATGAA GTTTGTTTAT CGTTATATCT ACGCTTACAG ACTAACGCAC ---CTCCAGA ATGACCCAGA ACTCGCAAAG ATAGTTCGCA CCGTTCCAGT GGGAAAGAGG CGGTTTGAAG CTGTACACGC GTACTGTACG AAAATCAGTA TTTGTAAACC GGACGAACCA AATGAGAATG GTGAGGATGC ACCACCATCT CAACCAGGTC ACGGTGGTTG TGGTCGTCTA CAACCAGCTA TCAGAAGGGA AGCATTGAAG TTGTTTTCTG TGAACAAACA ACAAAAACAT GATGAGGAGG CGAGTATTCA ATGAAGC-AC TTCTA--TCC CTTTCTAACA ACCTGTAGGA TGACACGAAA GCTCAGCAGG ATAAGCGTCA GCTTTCAGCT GCAGAAGTTT ACACGTTATT TAAAAAGATT CCGGATAGTG ACATAACCCT GATGGGTCTT TCAGCTGAAT TCGCTCGCCC AGATTGGATG ATTATCACCG TTCTCCCAGT TCCTCCACCT CCAGTCCGTC CTTCAATTGC CGTCGACGGT GGTGCTACCC GCTCAGAAGA TGATCTGACA TATAAGCTCG CCGATATCCT 
EXF5914^EXF5914                 GTTAATTGTG GTAGATTATT GGCGGATGAA GTTCGTTTAT CGTTATATCC ACGCGTATAG ACTAACTCAC GTATTCCAGA ATGACCCAGA ACTCGCAAAG ATAGTTCGCA CCGTTCCAGT GGGAAAGAGG CGGTTTGAAG CTGTACACGC GTACTGTACG AAAATCAGTA TTTGTAAACC CGACGAACCG AATGAGAATG GTGAGGATGC GCCACCATCT CAGCCCGGTC ATGGTGGTTG TGGTCGTCTA CAGCCAGCTA TCAGAAGGGA AGCATTGAAG TTGTTTTCTG TGAACAAACA ACAAAAACAT GATGAGGAGG TGAGCGGTTA CTGAAGCCAC TTATACTCCT CTTTCTAACA ACCTGTAGGA TGACACAAAA GCTCAACAGG ATAAGCGTCA GCTTTCAGCT GCAGAAGTTT ACACTTTATT CAAAAAGATT ACGGATAGTG ACATTACCCT GATGGGTCTT TCAGCTGAAT TCGCTCGTCC AGATTGGATG ATTATCACTG TTCTTCCAGT CCCTCCACCT CCAGTCCGTC CTTCAATTGC CGTCGACGGT GGTGCT---- ---------- ---------- ---------- ---------- 
EXF5915^EXF5915                 GTTAATTGTG GTAGATTATT GGCGGATGAA GTTCGTTTAT CGTTATATCC ACGCGTATAG ACTAACTCAC GTATTCCAGA ATGACCCAGA ACTCGCAAAG ATAGTTCGCA CCGTTCCAGT GGGAAAGAGG CGGTTTGAAG CTGTACACGC GTACTGTACG AAAATCAGTA TTTGTAAACC CGACGAACCG AATGAGAATG GTGAGGATGC GCCACCATCT CAGCCCGGTC ATGGTGGTTG TGGTCGTCTA CAGCCAGCTA TCAGAAGGGA AGCATTGAAG TTGTTTTCTG TGAACAAACA ACAAAAACAT GATGAGGAGG TGAGCGGTTA CTGAAGCCAC TTATACTCCT CTTTCTAACA ACCTGTAGGA TGACACAAAA GCTCAACAGG ATAAGCGTCA GCTTTCAGCT GCAGAAGTTT ACACTTTATT CAAAAAGATT ACGGATAGTG ACATTACCCT GATGGGTCTT TCAGCTGAAT TCGCTCGTCC AGATTGGATG ATTATCACTG TTCTTCCAGT CCCTCCACCT CCAGTCCGTC CTTCAATTGC CGTCGACGGT GGTGCTACCC GCTCAGAAGA TGATCTGACG TATAAGCTCG CCGATATCCT 
EXF5916^EXF5916                 GTTAATTGTG GTAGATTATT GGCGGATGAA GTTCGTTTAT CGTTATATCC ACGCGTATAG ACTAACTCAC GTATTCCAGA ATGACCCAGA ACTCGCAAAG ATAGTTCGCA CCGTTCCAGT GGGAAAGAGG CGGTTTGAAG CTGTACACGC GTACTGTACG AAAATCAGTA TTTGTAAACC CGACGAACCG AATGAGAATG GTGAGGATGC GCCACCATCT CAGCCCGGTC ATGGTGGTTG TGGTCGTCTA CAGCCAGCTA TCAGAAGGGA AGCATTGAAG TTGTTTTCTG TGAACAAACA ACAAAAACAT GATGAGGAGG TGAGCGGTTA CTGAAGCCAC TTATACTCCT CTTTCTAACA ACCTGTAGGA TGACACAAAA GCTCAACAGG ATAAGCGTCA GCTTTCAGCT GCAGAAGTTT ACACTTTATT CAAAAAGATT ACGGATAGTG ACATTACCCT GATGGGTCTT TCAGCTGAAT TCGCTCGTCC AGATTGGATG ATTATCACTG TTCTTCCAGT CCCTCCACCT CCAGTCCGTC CTTCAATTGC CGTCGACGGT GGTGCTACCC GCTCAGAAGA TGATCTGACG TATAAGCTCG CCGATATCCT 
EXF5917^EXF5917                 GTTAATTGTG GTAGATTATT GGCGGATGAA GTTCGTTTAT CGTTATATCC ACGCGTATAG ACTAACTCAC GTATTCCAGA ATGACCCAGA ACTCGCAAAG ATAGTTCGCA CCGTTCCAGT GGGAAAGAGG CGGTTTGAAG CTGTACACGC GTACTGTACG AAAATCAGTA TTTGTAAACC CGACGAACCG AATGAGAATG GTGAGGATGC GCCACCATCT CAGCCCGGTC ATGGTGGTTG TGGTCGTCTA CAGCCAGCTA TCAGAAGGGA AGCATTGAAG TTGTTTTCTG TGAACAAACA ACAAAAACAT GATGAGGAGG TGAGCGGTTA CTGAAGCCAC TTATACTCCT CTTTCTAACA ACCTGTAGGA TGACACAAAA GCTCAACAGG ATAAGCGTCA GCTTTCAGCT GCAGAAGTTT ACACTTTATT CAAAAAGATT ACGGATAGTG ACATTACCCT GATGGGTCTT TCAGCTGAAT TCGCTCGTCC AGATTGGATG ATTATCACTG TTCTTCCAGT CCCTCCACCT CCAGTCCGTC CTTCAATTGC CGTCGACGGT GGTGCTACCC GCTCAGAAGA TGATCTGACG TATAAGCTCG CCGATATCCT 
EXF5918^EXF5918                 GTTAATTGTG GTAGATTATT GGCGGATGAA GTTTGTTTAT CGTTATATCT ACGCTTACAG ACTAACGCAC ---CTCCAGA ATGACCCAGA ACTCGCAAAG ATAGTTCGCA CCGTTCCAGT GGGAAAGAGG CGGTTTGAAG CTGTACACGC GTACTGTACG AAAATCAGTA TTTGTAAACC GGACGAACCA AATGAGAATG GTGAGGATGC ACCACCATCT CAACCAGGTC ACGGTGGTTG TGGTCGTCTA CAACCAGCTA TCAGAAGGGA AGCATTGAAG TTGTTTTCTG TGAACAAACA ACAAAAACAT GATGAGGAGG CGAGTATTCA ATGAAGC-AC TTCTA--TCC CTTTCTAACA ACCTGTAGGA TGACACGAAA GCTCAGCAGG ATAAGCGTCA GCTTTCAGCT GCAGAAGTTT ACACGTTATT TAAAAAGATT CCGGATAGTG ACATAACCCT GATGGGTCTT TCAGCTGAAT TCGCTCGTCC AGATTGGATG ATTATCACCG TTCTCCCAGT TCCTCCACCT CCAGTCCGTC CTTCAATTGC CGTCGACGGT GGTGCTACCC GCTCAGAAGA TGATCTGACA TATAAGCTCG CCGATATCCT 
EXF5919^EXF5919                 GTTAATTGTG GTAGATTATT GGCGGATGAA GTTCGTTTAT CGTTATATCC ACGCGTATAG ACTAACTCAC GTATTCCAGA ATGACCCAGA ACTCGCAAAG ATAGTTCGCA CCGTTCCAGT GGGAAAGAGG CGGTTTGAAG CTGTACACGC GTACTGTACG AAAATCAGTA TTTGTAAACC CGACGAACCG AATGAGAATG GTGAGGATGC GCCACCATCT CAGCCCGGTC ATGGTGGTTG TGGTCGTCTA CAGCCAGCTA TCAGAAGGGA AGCATTGAAG TTGTTTTCTG TGAACAAACA ACAAAAACAT GATGAGGAGG TGAGCGGTTA CTGAAGCCAC TTATACTCCT CTTTCTAACA ACCTGTAGGA TGACACAAAA GCTCAACAGG ATAAGCGTCA GCTTTCAGCT GCAGAAGTTT ACACTTTATT CAAAAAGATT ACGGATAGTG ACATTACCCT GATGGGTCTT TCAGCTGAAT TCGCTCGTCC AGATTGGATG ATTATCACTG TTCTTCCAGT CCCTCCACCT CCAGTCCGTC CTTCAATTGC CGTCGACGGT GGTGCTACCC GCTCAGAAGA TGATCTGACG TATAAGCTCG CCGATATCCT 
EXF8299^EXF8299                 ---------G GTAGATTATT GGCGGATGAA GTTCGTTTAT CGTTATATCC ACGCGTATAG ACTAACTCAC GTATTCCAGA ATGACCCAGA ACTCGCAAAG ATAGTTCGCA CCGTTCCAGT GGGAAAGAGG CGGTTTGAAG CTGTACACGC GTACTGTACG AAAATCAGTA TTTGTAAACC CGACGAACCG AATGAGAATG GTGAGGATGC GCCACCATCT CAGCCCGGTC ATGGTGGTTG TGGTCGTCTA CAGCCAGCTA TCAGAAGGGA AGCATTGAAG TTGTTTTCTG TGAACAAACA ACAAAAACAT GATGAGGAGG TGAGCGGTTA CTGAAGCCAC TTATACTCCT CTTTCTAACA ACCTGTAGGA TGACACAAAA GCTCAACAGG ATAAGCGTCA GCTTTCAGCT GCAGAAGTTT ACACTTTATT CAAAAAGATT ACGGATAGTG ACATTACCCT GATGGGTCTT TCAGCTGAAT TCGCTCGTCC AGATTGGATG ATTATCACTG TTCTTCCAGT CCCTCCACCT CCAGTCCGTC CTTCAATTGC CGTCGACGGT GGTGCTACCC GCTCAGAAGA TGATCTGACG TATAAGCTCG CCGATATCCT 
EXF8313^EXF8313                 GTTAATTGTG GTAGATTATT GGCGGATGAA GTTCGTTTAT CGTTATATCC ACGCGTATAG ACTAACTCAC GTATTCCAGA ATGACCCAGA ACTCGCAAAG ATAGTTCGCA CCGTTCCAGT GGGAAAGAGG CGGTTTGAAG CTGTACACGC GTACTGTACG AAAATCAGTA TTTGTAAACC CGACGAACCG AATGAGAATG GTGAGGATGC GCCACCATCT CAGCCCGGTC ATGGTGGTTG TGGTCGTCTA CAGCCAGCTA TCAGAAGGGA AGCATTGAAG TTGTTTTCTG TGAACAAACA ACAAAAACAT GATGAGGAGG TGAGCGGTTA CTGAAGCCAC TTATACTCCT CTTTCTAACA ACCTGTAGGA TGACACAAAA GCTCAACAGG ATAAGCGTCA GCTTTCAGCT GCAGAAGTTT ACACTTTATT CAAAAAGATT ACGGATAGTG ACATTACCCT GATGGGTCTT TCAGCTGAAT TCGCTCGTCC AGATTGGATG ATTATCACTG TTCTTCCAGT CCCTCCACCT CCAGTCCGTC CTTCAATTGC CGTCGACGGT GGTGCTACCC GCTCAGAAGA TGATCTGACG TATAAGCTCG CCGATATCCT 
EXF8314^EXF8314                 GTTAATTGTG GTAGATTATT GGCGGATGAA GTTCGTTTAT CGTTATATCC ACGCGTATAG ACTAACTCAC GTATTCCAGA ATGACCCAGA ACTCGCAAAG ATAGTTCGTA CCGTTCCAGT GGGAAAGAGG CGGTTTGAAG CTGTACACGC GTACTGTACG AAAATCAGTA TTTGTAAACC CGACGAACCG AATGAGAATG GTGAGGATGC GCCACCATCT CAGCCCGGTC ATGGTGGTTG TGGTCGTCTA CAGCCAGCTA TCAGAAGGGA AGCATTGAAG TTGTTTTCTG TGAACAAACA ACAAAAACAT GATGAGGAGG TGAGCAGTTA CTGAAGCCAC TTATACTTTT CTTTCTAACA ACCTGTAGGA TGACACAAAA GCTCAACAGG ATAAGCGTCA GCTTTCAGCT GCAGAAGTTT ACACTTTATT CAAAAAGATT ACGGATAGTG ACATTACCCT GATGGGTCTT TCAGCTGAAT TCGCTCGTCC AGATTGGATG ATTATCACTG TTCTTCCAGT CCCTCCACCT CCAGTCCGTC CTTCAATTGC CGTCGACGGT GGTGCTACCC GCTCAGAAGA TGATCTGACG TATAAGCTCG CCGATATCCT 
EXF8315^EXF8315                 GTTAATTGTG GTAGATTATT GGCGGATGAA GTTCGTTTAT CGTTATATCC ACGCGTATAG ACTAACTCAC GTATTCCAGA ATGACCCAGA ACTCGCAAAG ATAGTTCGCA CCGTTCCAGT GGGAAAGAGG CGGTTTGAAG CTGTACACGC GTACTGTACG AAAATCAGTA TTTGTAAACC CGACGAACCG AATGAGAATG GTGAGGATGC GCCACCATCT CAGCCCGGTC ATGGTGGTTG TGGTCGTCTA CAGCCAGCTA TCAGAAGGGA AGCATTGAAG TTGTTTTCTG TGAACAAACA ACAAAAACAT GATGAGGAGG TGAGCGGTTA CTGAAGCCAC TTATACTCCT CTTTCTAACA ACCTGTAGGA TGACACAAAA GCTCAACAGG ATAAGCGTCA GCTTTCAGCT GCAGAAGTTT ACACTTTATT CAAAAAGATT ACGGATAGTG ACATTACCCT GATGGGTCTT TCAGCTGAAT TCGCTCGTCC AGATTGGATG ATTATCACTG TTCTTCCAGT CCCTCCACCT CCAGTCCGTC CTTCAATTGC CGTCGACGGT GGTGCTACCC GCTCAGAAGA TGATCTGACG TATAAGCTCG CCGATATCCT 
EXF8327^EXF8327                 GTTAATTGTG GTAGATTATT GGCGGATGAA GTTCGTTTAT CGTTATATCC ACGCGTATAG ACTAACTCAC GTATTCCAGA ATGACCCAGA ACTCGCAAAG ATAGTTCGCA CCGTTCCAGT GGGAAAGAGG CGGTTTGAAG CTGTACACGC GTACTGTACG AAAATCAGTA TTTGTAAACC CGACGAACCG AATGAGAATG GTGAGGATGC GCCACCATCT CAGCCCGGTC ATGGTGGTTG TGGTCGTCTA CAGCCAGCTA TCAGAAGGGA AGCATTGAAG TTGTTTTCTG TGAACAAACA ACAAAAACAT GATGAGGAGG TGAGCGGTTA CTGAAGCCAC TTATACTCCT CTTTCTAACA ACCTGTAGGA TGACACAAAA GCTCAACAGG ATAAGCGTCA GCTTTCAGCT GCAGAAGTTT ACACTTTATT CAAAAAGATT ACGGATAGTG ACATTACCCT GATGGGTCTT TCAGCTGAAT TCGCTCGTCC AGATTGGATG ATTATCACTG TTCTTCCAGT CCCTCCACCT CCAGTCCGTC CTTCAATTGC CGTCGACGGT GGTGCTACCC GCTCAGAAGA TGATCTGACG TATAAGCTCG CCGATATCCT 
EXF8341^EXF8341                 GTTAATTGTG GTAGATTATT GGCGGATGAA GTTCGTTTAT CGTTATATCC ACGCGTATAG ACTAACTCAC GTATTCCAGA ATGACCCAGA ACTCGCAAAG ATAGTTCGCA CCGTTCCAGT GGGAAAGAGG CGGTTTGAAG CTGTACACGC GTACTGTACG AAAATCAGTA TTTGTAAACC CGACGAACCG AATGAGAATG GTGAGGATGC GCCACCATCT CAGCCCGGTC ATGGTGGTTG TGGTCGTCTA CAGCCAGCTA TCAGAAGGGA AGCATTGAAG TTGTTTTCTG TGAACAAACA ACAAAAACAT GATGAGGAGG TGAGCGGTTA CTGAAGCCAC TTATACTCCT CTTTCTAACA ACCTGTAGGA TGACACAAAA GCTCAACAGG ATAAGCGTCA GCTTTCAGCT GCAGAAGTTT ACACTTTATT CAAAAAGATT ACGGATAGTG ACATTACCCT GATGGGTCTT TCAGCTGAAT TCGCTCGTCC AGATTGGATG ATTATCACTG TTCTTCCAGT CCCTCCACCT CCAGTCCGTC CTTCAATTGC CGTCGACGGT GGTGCTACCC GCTCAGAAGA TGATCTGACG TATAAGCTCG CCGATATCCT 
EXF8342^EXF8342                 GTTAATTGTG GTAGATTATT GGCGGATGAA GTTCGTTTAT CGTTATATCC ACGCGTATAG ACTAACTCAC GTATTCCAGA ATGACCCAGA ACTCGCAAAG ATAGTTCGCA CCGTTCCAGT GGGAAAGAGG CGGTTTGAAG CTGTACACGC GTACTGTACG AAAATCAGTA TTTGTAAACC CGACGAACCG AATGAGAATG GTGAGGATGC GCCACCATCT CAGCCCGGTC ATGGTGGTTG TGGTCGTCTA CAGCCAGCTA TCAGAAGGGA AGCATTGAAG TTGTTTTCTG TGAACAAACA ACAAAAACAT GATGAGGAGG TGAGCGGTTA CTGAAGCCAC TTATACTCCT CTTTCTAACA ACCTGTAGGA TGACACAAAA GCTCAACAGG ATAAGCGTCA GCTTTCAGCT GCAGAAGTTT ACACTTTATT CAAAAAGATT ACGGATAGTG ACATTACCCT GATGGGTCTT TCAGCTGAAT TCGCTCGTCC AGATTGGATG ATTATCACTG TTCTTCCAGT CCCTCCACCT CCAGTCCGTC CTTCAATTGC CGTCGACGGT GGTGCTACCC GCTCAGAAGA TGATCTGACG TATAAGCTCG CCGATATCCT 
EXF8343^EXF8343                 GTTAATTGTG GTAGATTATT GGCGGATGAA GTTCGTTTAT CGTTATATCC ACGCGTATAG ACTAACTCAC GTATTCCAGA ATGACCCAGA ACTCGCAAAG ATAGTTCGCA CCGTTCCAGT GGGAAAGAGG CGGTTTGAAG CTGTACACGC GTACTGTACG AAAATCAGTA TTTGTAAACC CGACGAACCG AATGAGAATG GTGAGGATGC GCCACCATCT CAGCCCGGTC ATGGTGGTTG TGGTCGTCTA CAGCCAGCTA TCAGAAGGGA AGCATTGAAG TTGTTTTCTG TGAACAAACA ACAAAAACAT GATGAGGAGG TGAGCGGTTA CTGAAGCCAC TTATACTCCT CTTTCTAACA ACCTGTAGGA TGACACAAAA GCTCAACAGG ATAAGCGTCA GCTTTCAGCT GCAGAAGTTT ACACTTTATT CAAAAAGATT ACGGATAGTG ACATTACCCT GATGGGTCTT TCAGCTGAAT TCGCTCGTCC AGATTGGATG ATTATCACTG TTCTTCCAGT CCCTCCACCT CCAGTCCGTC CTTCAATTGC CGTCGACGGT GGTGCTACCC GCTCAGAAGA TGATCTGACG TATAAGCTCG CCGATATCCT 
EXF8344^EXF8344                 ---------- ---------- ---------- ---------- ---------- ---------- ---------- ---------- ---------- ----GCAAAG ATAGTTCGCA CCGTTCCAGT GGGAAAGAGG CGGTTTGAAG CTGTACACGC GTACTGTACG AAAATCAGTA TTTGTAAACC CGACGAACCG AATGAGAATG GTGAGGATGC GCCACCATCT CAGCCCGGTC ATGGTGGTTG TGGTCGTCTA CAGCCAGCTA TCAGAAGGGA AGCATTGAAG TTGTTTTCTG TGAACAAACA ACAAAAACAT GATGAGGAGG TGAGCGGTTA CTGAAGCCAC TTATACTCCT CTTTCTAACA ACCTGTAGGA TGACACAAAA GCTCAACAGG ATAAGCGTCA GCTTTCAGCT GCAGAAGTTT ACACTTTATT CAAAAAGATT ACGGATAGTG ACATTACCCT GATGGGTCTT TCAGCTGAAT TCGCTCGTCC AGATTGGATG ATTATCACTG TTCTTCCAGT CCCTCCACCT CCAGTCCGTC CTTCAATTGC CGTCGACGGT GGTGCTACCC GCTCAGAAGA TGATCTGACG TATAAGCTCG CCGATATCCT 
EXF8345^EXF8345                 GTTAATTGTG GTAGATTATT GGCGGATGAA GTTCGTTTAT CGTTATATCC ACGCGTATAG ACTAACTCAC GTATTCCAGA ATGACCCAGA ACTCGCAAAG ATAGTTCGCA CCGTTCCAGT GGGAAAGAGG CGGTTTGAAG CTGTACACGC GTACTGTACG AAAATCAGTA TTTGTAAACC CGACGAACCG AATGAGAATG GTGAGGATGC GCCACCATCT CAGCCCGGTC ATGGTGGTTG TGGTCGTCTA CAGCCAGCTA TCAGAAGGGA AGCATTGAAG TTGTTTTCTG TGAACAAACA ACAAAAACAT GATGAGGAGG TGAGCGGTTA CTGAAGCCAC TTATACTCCT CTTTCTAACA ACCTGTAGGA TGACACAAAA GCTCAACAGG ATAAGCGTCA GCTTTCAGCT GCAGAAGTTT ACACTTTATT CAAAAAGATT ACGGATAGTG ACATTACCCT GATGGGTCTT TCAGCTGAAT TCGCTCGTCC AGATTGGATG ATTATCACTG TTCTTCCAGT CCCTCCACCT CCAGTCCGTC CTTCAATTGC CGTCGACGGT GGTGCTACCC GCTCAGAAGA TGATCTGACG TATAAGCTCG CCGATATCCT 
EXF8351^EXF8351                 ------TGTG GTAGATTATT GGCGGATGAA GTTCGTTTAT CGTTATATCC ACGCGTATAG ACTAACTCAC GTATTCCAGA ATGACCCAGA ACTCGCAAAG ATAGTTCGCA CCGTTCCAGT GGGAAAGAGG CGGTTTGAAG CTGTACACGC GTACTGTACG AAAATCAGTA TTTGTAAACC CGACGAACCG AATGAGAATG GTGAGGATGC GCCACCATCT CAGCCCGGTC ATGGTGGTTG TGGTCGTCTA CAGCCAGCTA TCAGAAGGGA AGCATTGAAG TTGTTTTCTG TGAACAAACA ACAAAAACAT GATGAGGAGG TGAGCGGTTA CTGAAGCCAC TTATACTCCT CTTTCTAACA ACCTGTAGGA TGACACAAAA GCTCAACAGG ATAAGCGTCA GCTTTCAGCT GCAGAAGTTT ACACTTTATT CAAAAAGATT ACGGATAGTG ACATTACCCT GATGGGTCTT TCAGCTGAAT TCGCTCGTCC AGATTGGATG ATTATCACTG TTCTTCCAGT CCCTCCACCT CCAGTCCGTC CTTCAATTGC CGTCGACGGT GGTGCTACCC GCTCAGAAGA TGATCTGACG TATAAGCTCG CCGATATCCT 
EXF8352^EXF8352                 GTTAATTGTG GTAGATTATT GGCGGATGAA GTTCGTTTAT CGTTATATCC ACGCGTATAG ACTAACTCAC GTATTCCAGA ATGACCCAGA ACTCGCAAAG ATAGTTCGCA CCGTTCCAGT GGGAAAGAGG CGGTTTGAAG CTGTACACGC GTACTGTACG AAAATCAGTA TTTGTAAACC CGACGAACCG AATGAGAATG GTGAGGATGC GCCACCATCT CAGCCCGGTC ATGGTGGTTG TGGTCGTCTA CAGCCAGCTA TCAGAAGGGA AGCATTGAAG TTGTTTTCTG TGAACAAACA ACAAAAACAT GATGAGGAGG TGAGCGGTTA CTGAAGCCAC TTATACTCCT CTTTCTAACA ACCTGTAGGA TGACACAAAA GCTCAACAGG ATAAGCGTCA GCTTTCAGCT GCAGAAGTTT ACACTTTATT CAAAAAGATT ACGGATAGTG ACATTACCCT GATGGGTCTT TCAGCTGAAT TCGCTCGTCC AGATTGGATG ATTATCACTG TTCTTCCAGT CCCTCCACCT CCAGTCCGTC CTTCAATTGC CGTCGACGGT GGTGCTACCC GCTCAGAAGA TGATCTGACG TATAAGCTCG CCGATATCCT 
EXF8353^EXF8353                 ---------- ---------- ---------- -TTCGTTTAT CGTTATATCC ACGCGTATAG ACTAACTCAC GTATTCCAGA ATGACCCAGA ACTCGCAAAG ATAGTTCGCA CCGTTCCAGT GGGAAAGAGG CGGTTTGAAG CTGTACACGC GTACTGTACG AAAATCAGTA TTTGTAAACC CGACGAACCG AATGAGAATG GTGAGGATGC GCCACCATCT CAGCCCGGTC ATGGTGGTTG TGGTCGTCTA CAGCCAGCTA TCAGAAGGGA AGCATTGAAG TTGTTTTCTG TGAACAAACA ACAAAAACAT GATGAGGAGG TGAGCGGTTA CTGAAGCCAC TTATACTCCT CTTTCTAACA ACCTGTAGGA TGACACAAAA GCTCAACAGG ATAAGCGTCA GCTTTCAGCT GCAGAAGTTT ACACTTTATT CAAAAAGATT ACGGATAGTG ACATTACCCT GATGGGTCTT TCAGCTGAAT TCGCTCGTCC AGATTGGATG ATTATCACTG TTCTTCCAGT CCCTCCACCT CCAGTCCGTC CTTCAATTGC CGTCGACGGT GGTGCTACCC GCTCAGAAGA TGATCTGACG TATAAGCTCG CCGATATCCT 
EXF8354^EXF8354                 ---------- --AGATTATT GGCGGATGAA GTTCGTTTAT CGTTATATCC ACGCGTATAG ACTAACTCAC GTATTCCAGA ATGACCCAGA ACTCGCAAAG ATAGTTCGCA CCGTTCCAGT GGGAAAGAGG CGGTTTGAAG CTGTACACGC GTACTGTACG AAAATCAGTA TTTGTAAACC CGACGAACCG AATGAGAATG GTGAGGATGC GCCACCATCT CAGCCCGGTC ATGGTGGTTG TGGTCGTCTA CAGCCAGCTA TCAGAAGGGA AGCATTGAAG TTGTTTTCTG TGAACAAACA ACAAAAACAT GATGAGGAGG TGAGCGGTTA CTGAAGCCAC TTATACTCCT CTTTCTAACA ACCTGTAGGA TGACACAAAA GCTCAACAGG ATAAGCGTCA GCTTTCAGCT GCAGAAGTTT ACACTTTATT CAAAAAGATT ACGGATAGTG ACATTACCCT GATGGGTCTT TCAGCTGAAT TCGCTCGTCC AGATTGGATG ATTATCACTG TTCTTCCAGT CCCTCCACCT CCAGTCCGTC CTTCAATTGC CGTCGACGGT GGTGCTACCC GCTCAGAAGA TGATCTGACG TATAAGCTCG CCGATATCCT 
EXF8355^EXF8355                 GTTAATTGTG GTAGATTATT GGCGGATGAA GTTCGTTTAT CGTTATATCC ACGCGTATAG ACTAACTCAC GTATTCCAGA ATGACCCAGA ACTCGCAAAG ATAGTTCGCA CCGTTCCAGT GGGAAAGAGG CGGTTTGAAG CTGTACACGC GTACTGTACG AAAATCAGTA TTTGTAAACC CGACGAACCG AATGAGAATG GTGAGGATGC GCCACCATCT CAGCCCGGTC ATGGTGGTTG TGGTCGTCTA CAGCCAGCTA TCAGAAGGGA AGCATTGAAG TTGTTTTCTG TGAACAAACA ACAAAAACAT GATGAGGAGG TGAGCGGTTA CTGAAGCCAC TTATACTCCT CTTTCTAACA ACCTGTAGGA TGACACAAAA GCTCAACAGG ATAAGCGTCA GCTTTCAGCT GCAGAAGTTT ACACTTTATT CAAAAAGATT ACGGATAGTG ACATTACCCT GATGGGTCTT TCAGCTGAAT TCGCTCGTCC AGATTGGATG ATTATCACTG TTCTTCCAGT CCCTCCACCT CCAGTCCGTC CTTCAATTGC CGTCGACGGT GGTGCTACCC GCTCAGAAGA TGATCTGACG TATAAGCTCG CCGATATCCT 
EXF8356^EXF8356                 GTTAATTGTG GTAGATTATT GGCGGATGAA GTTCGTTTAT CGTTATATCC ACGCGTATAG ACTAACTCAC GTATTCCAGA ATGACCCAGA ACTCGCAAAG ATAGTTCGCA CCGTTCCAGT GGGAAAGAGG CGGTTTGAAG CTGTACACGC GTACTGTACG AAAATCAGTA TTTGTAAACC CGACGAACCG AATGAGAATG GTGAGGATGC GCCACCATCT CAGCCCGGTC ATGGTGGTTG TGGTCGTCTA CAGCCAGCTA TCAGAAGGGA AGCATTGAAG TTGTTTTCTG TGAACAAACA ACAAAAACAT GATGAGGAGG TGAGCGGTTA CTGAAGCCAC TTATACTCCT CTTTCTAACA ACCTGTAGGA TGACACAAAA GCTCAACAGG ATAAGCGTCA GCTTTCAGCT GCAGAAGTTT ACACTTTATT CAAAAAGATT ACGGATAGTG ACATTACCCT GATGGGTCTT TCAGCTGAAT TCGCTCGTCC AGATTGGATG ATTATCACTG TTCTTCCAGT CCCTCCACCT CCAGTCCGTC CTTCAATTGC CGTCGACGGT GGTGCTACCC GCTCA----- ---------- ---------- ---------- 
EXF8586^EXF8586                 GTTAATTGTG GTAGATTATT GGCGGATGAA GTTCGTTTAT CGTTATATCC ACGCGTATAG ACTAACTCAC GTATTCCAGA ATGACCCAGA ACTCGCAAAG ATAGTTCGCA CCGTTCCAGT GGGAAAGAGG CGGTTTGAAG CTGTACACGC GTACTGTACG AAAATCAGTA TTTGTAAACC CGACGAACCG AATGAGAATG GTGAGGATGC GCCACCATCT CAGCCCGGTC ATGGTGGTTG TGGTCGTCTA CAGCCAGCTA TCAGAAGGGA AGCATTGAAG TTGTTTTCTG TGAACAAACA ACAAAAACAT GATGAGGAGG TGAGCGGTTA CTGAAGCCAC TTATACTCCT CTTTCTAACA ACCTGTAGGA TGACACAAAA GCTCAACAGG ATAAGCGTCA GCTTTCAGCT GCAGAAGTTT ACACTTTATT CAAAAAGATT ACGGATAGTG ACATTACCCT GATGGGTCTT TCAGCTGAAT TCGCTCGTCC AGATTGGATG ATTATCACTG TTCTTCCAGT CCCTCCACCT CCAGTCCGTC CTTCAATTGC CGTCGACGGT GGTGCTACCC GCTCAGAAGA TGATCTGACG TATAAGCTCG CCGATATCCT 
EXF8587^EXF8587                 GTTAATTGTG GTAGATTATT GGCGGATGAA GTTCGTTTAT CGTTATATCC ACGCGTATAG ACTAACTCAC GTATTCCAGA ATGACCCAGA ACTCGCAAAG ATAGTTCGCA CCGTTCCAGT GGGAAAGAGG CGGTTTGAAG CTGTACACGC GTACTGTACG AAAATCAGTA TTTGTAAACC CGACGAACCG AATGAGAATG GTGAGGATGC GCCACCATCT CAGCCCGGTC ATGGTGGTTG TGGTCGTCTA CAGCCAGCTA TCAGAAGGGA AGCATTGAAG TTGTTTTCTG TGAACAAACA ACAAAAACAT GATGAGGAGG TGAGCGGTTA CTGAAGCCAC TTATACTCCT CTTTCTAACA ACCTGTAGGA TGACACAAAA GCTCAACAGG ATAAGCGTCA GCTTTCAGCT GCAGAAGTTT ACACTTTATT CAAAAAGATT ACGGATAGTG ACATTACCCT GATGGGTCTT TCAGCTGAAT TCGCTCGTCC AGATTGGATG ATTATCACTG TTCTTCCAGT CCCTCCACCT CCAGTCCGTC CTTCAATTGC CGTCGACGGT GGTGCTACCC GCTCAGAAGA TGATCTGACG TATAAGCTCG CCGATATCCT 
EXF8588^EXF8588                 ---------- ---------- ---------- ---------- ---------- ---------- ---------- ---------- ---------- -CTCGCAAAG ATAGTTCGCA CCGTTCCAGT GGGAAAGAGG CGGTTTGAAG CTGTACACGC GTACTGTACG AAAATCAGTA TTTGTAAACC CGACGAACCG AATGAGAATG GTGAGGATGC GCCACCATCT CAGCCCGGTC ATGGTGGTTG TGGTCGTCTA CAGCCAGCTA TCAGAAGGGA AGCATTGAAG TTGTTTTCTG TGAACAAACA ACAAAAACAT GATGAGGAGG TGAGCGGTTA CTGAAGCCAC TTATACTCCT CTTTCTAACA ACCTGTAGGA TGACACAAAA GCTCAACAGG ATAAGCGTCA GCTTTCAGCT GCAGAAGTTT ACACTTTATT CAAAAAGATT ACGGATAGTG ACATTACCCT GATGGGTCTT TCAGCTGAAT TCGCTCGTCC AGATTGGATG ATTATCACTG TTCTTCCAGT CCCTCCACCT CCAGTCCGTC CTTCAATTGC CGTCGACGGT GGTGCTACCC GCTCAGAAGA TGATCTGACG TATAAGCTCG CCGATATCCT 
EXF8590^EXF8590                 GTTAATTGTG GTAGATTATT GGCGGATGAA GTTCGTTTAT CGTTATATCC ACGCGTATAG ACTAACTCAC GTATTCCAGA ATGACCCAGA ACTCGCAAAG ATAGTTCGCA CCGTTCCAGT GGGAAAGAGG CGGTTTGAAG CTGTACACGC GTACTGTACG AAAATCAGTA TTTGTAAACC CGACGAACCG AATGAGAATG GTGAGGATGC GCCACCATCT CAGCCCGGTC ATGGTGGTTG TGGTCGTCTA CAGCCAGCTA TCAGAAGGGA AGCATTGAAG TTGTTTTCTG TGAACAAACA ACAAAAACAT GATGAGGAGG TGAGCGGTTA CTGAAGCCAC TTATACTCCT CTTTCTAACA ACCTGTAGGA TGACACAAAA GCTCAACAGG ATAAGCGTCA GCTTTCAGCT GCAGAAGTTT ACACTTTATT CAAAAAGATT ACGGATAGTG ACATTACCCT GATGGGTCTT TCAGCTGAAT TCGCTCGTCC AGATTGGATG ATTATCACTG TTCTTCCAGT CCCTCCACCT CCAGTCCGTC CTTCAATTGC CGTCGACGGT GGTGCTACCC GCTCAGAAGA TGATCTGACG TATAAGCTCG CCGATATCCT 
EXF8591^EXF8591                 GTTAATTGTG GTAGATTATT GGCGGATGAA GTTCGTTTAT CGTTATATCC ACGCGTATAG ACTAACTCAC GTATTCCAGA ATGACCCAGA ACTCGCAAAG ATAGTTCGCA CCGTTCCAGT GGGAAAGAGG CGGTTTGAAG CTGTACACGC GTACTGTACG AAAATCAGTA TTTGTAAACC CGACGAACCG AATGAGAATG GTGAGGATGC GCCACCATCT CAGCCCGGTC ATGGTGGTTG TGGTCGTCTA CAGCCAGCTA TCAGAAGGGA AGCATTGAAG TTGTTTTCTG TGAACAAACA ACAAAAACAT GATGAGGAGG TGAGCGGTTA CTGAAGCCAC TTATACTCCT CTTTCTAACA ACCTGTAGGA TGACACAAAA GCTCAACAGG ATAAGCGTCA GCTTTCAGCT GCAGAAGTTT ACACTTTATT CAAAAAGATT ACGGATAGTG ACATTACCCT GATGGGTCTT TCAGCTGAAT TCGCTCGTCC AGATTGGATG ATTATCACTG TTCTTCCAGT CCCTCCACCT CCAGTCCGTC CTTCAATTGC CGTCGACGGT GGTGCTACCC GCTCAGAAGA TGATCTGACG TATAAGCTCG CCGATATCCT 
EXF8592^EXF8592                 GTTAATTGTG GTAGATTATT GGCGGATGAA GTTCGTTTAT CGTTATATCC ACGCGTATAG ACTAACTCAC GTATTCCAGA ATGACCCAGA ACTCGCAAAG ATAGTTCGCA CCGTTCCAGT GGGAAAGAGG CGGTTTGAAG CTGTACACGC GTACTGTACG AAAATCAGTA TTTGTAAACC CGACGAACCG AATGAGAATG GTGAGGATGC GCCACCATCT CAGCCCGGTC ATGGTGGTTG TGGTCGTCTA CAGCCAGCTA TCAGAAGGGA AGCATTGAAG TTGTTTTCTG TGAACAAACA ACAAAAACAT GATGAGGAGG TGAGCGGTTA CTGAAGCCAC TTATACTCCT CTTTCTAACA ACCTGTAGGA TGACACAAAA GCTCAACAGG ATAAGCGTCA GCTTTCAGCT GCAGAAGTTT ACACTTTATT CAAAAAGATT ACGGATAGTG ACATTACCCT GATGGGTCTT TCAGCTGAAT TCGCTCGTCC AGATTGGATG ATTATCACTG TTCTTCCAGT CCCTCCACCT CCAGTCCGTC CTTCAATTGC CGTCGACGGT GGTGCTACCC GCTCAGAAGA TGATCTGACG TATAAGCTCG CCGATATCCT 
EXF8738^EXF8738                 GTTAATTGTG GTAGATTATT GGCGGATGAA GTTTGTTTAT CGTTATATCT ACGCTTACAG ACTAACGCAC ---CTCCAGA ATGACCCAGA ACTCGCAAAG ATAGTTCGCA CCGTTCCAGT GGGAAAGAGG CGGTTTGAAG CTGTACACGC GTACTGTACG AAAATCAGTA TTTGTAAACC GGACGAACCA AATGAGAATG GTGAGGATGC ACCACCATCT CAACCAGGTC ACGGTGGTTG TGGTCGTCTA CAACCAGCTA TCAGAAGGGA AGCATTGAAG TTGTTTTCTG TGAACAAACA ACAAAAACAT GATGAGGAGG CGAGTATTCA ATGAAGC-AC TTCTA--TCC CTTTCTAACA ACCTGTAGGA TGACACGAAA GCTCAGCAGG ATAAGCGTCA GCTTTCAGCT GCAGAAGTTT ACACGTTATT TAAAAAGATT CCGGATAGTG ACATAACCCT GATGGGTCTT TCAGCTGAAT TCGCTCGTCC AGATTGGATG ATTATCACCG TTCTCCCAGT TCCTCCACCT CCAGTCCGTC CTTCAATTGC CGTCGACGGT GGTGCTACCC GCTCAGAAGA TGATCTGACA TATAAGCTCG CCGATATCCT 
EXF8739^EXF8739                 GTTAATTGTG GTAGATTATT GGCGGATGAA GTTTGTCTAT CGTTATATCC ACGCCTATAG ACTAACCCGC ---CTCCAGA ATGACCCAGA ACTCGCAAAG ATAGTTCGCA CCGTTCCAGT GGGAAAAAGG CGGTTTGAAG CTGTACACGC GTACTGTACG AAAATCAGTA TCTGTAAGCC GGACGAACCA AATGAGAATG GTGAGGATGC ACCACCTTCT CAGCCTGGTC ACGGTGGTTG TGGTCGTCTA CAGCCAGCTA TCAGAAGGGA AGCATTGAAG TTGTTTTCTG TGAACAAACA ACAAAAACAT GATGAGGAGG CGAGTAGTTG ATGAGGCCAC TCCTAC-CCC CTTTCTAACA ACTTGTAGGA TGACACGAAA GCCCAGCAGG ATAAGCGTCA GCTTTCAGCT GCAGAAGTTT ACACATTATT TAAGAAGATT CCGGACAGTG ACATAACCCT GATGGGCCTT TCAGCCGAGT TCGCTCGTCC AGATTGGATG ATCATCACTG TTCTCCCAGT TCCTCCACCT CCAGTCCGTC CTTCAATTGC TGTCGACGGT GGTGCTACCC GCTCAGAAGA TGATCTGACG TATAAGCTCG CCGATATCCT 
EXF8740^EXF8740                 ---------- ---------- ---------- ---------- ---------- ---------- ---------- ---------- ---------- ----GCAAAG ATAGTTCGCA CCGTTCCAGT GGGAAAGAGG CGGTTTGAAG CTGTACACGC GTACTGTATG AAAATCAGTA TTTGTAAACC GGACGAACCA AATGAGAATG GTGAGGATGC ACCACCATCT CAACCAGGTC ACGGTGGTTG TGGTCGTCTA CAACCAGCTA TCAGAAGGGA AGCATTGAAG TTGTTTTCTG TGAACAAACA ACAAAAACAT GATGAGGAGG CGAGTATTCA ATGAAGC-AC TTCTA--TCC CTTTCTAACA ACCTGTAGGA TGACACGAAA GCTCAGCAGG ATAAGCGTCA GCTTTCAGCT GCAGAAGTTT ACACGTTATT TAAAAAGATT CCGGATAGTG ACATAACCCT GATGGGTCTT TCAGCTGAAT TCGCTCGTCC AGATTGGATG ATTATCACCG TTCTCCCAGT TCCTCCACCT CCAGTCCGTC CTTCAATTGC CGTCGACGGT GGTGCTACCC GCTCAGAAGA TGATCTGACA TATAAGCTCG CCGATATCCT 
EXF8741^EXF8741                 GTTAATTGTG GTAGATTATT GGCGGATGAA GTTTGTTTAT CGTTATATCT ACGCTTACAG ACTAACGCAC ---CTCCAGA ATGACCCAGA ACTCGCAAAG ATAGTTCGCA CCGTTCCAGT GGGAAAGAGG CGGTTTGAAG CTGTACACGC GTACTGTACG AAAATCAGTA TTTGTAAACC GGACGAACCA AATGAGAATG GTGAGGATGC ACCACCATCT CAACCAGGTC ACGGTGGTTG TGGTCGTCTA CAACCAGCTA TCAGAAGGGA AGCATTGAAG TTGTTTTCTG TGAACAAACA ACAAAAACAT GATGAGGAGG CGAGTATTCA ATGAAGC-AC TTCTA--TCC CTTTCTAACA ACCTGTAGGA TGACACGAAA GCTCAGCAGG ATAAGCGTCA GCTTTCAGCT GCAGAAGTTT ACACGTTATT TAAAAAGATT CCGGATAGTG ACATAACCCT GATGGGTCTT TCAGCTGAAT TCGCTCGCCC AGATTGGATG ATTATCACCG TTCTCCCAGT TCCTCCACCT CCAGTCCGTC CTTCAATTGC CGTCGACGGT GGTGCTACCC GCTCAGAAGA TGATCTGACA TATAAGCTCG CCGATATCCT 
EXF8744^EXF8744                 GTTAATTGTG GTAGATTATT GGCGGATGAA GTTTGTCTAT CGTTATATCC ACGCCTATAG ACTAACCCGC ---CTCCAGA ATGACCCAGA ACTCGCAAAG ATAGTTCGCA CCGTTCCAGT GGGAAAAAGG CGGTTTGAAG CTGTACACGC GTACTGTACG AAAATCAGTA TCTGTAAGCC GGACGAACCA AATGAGAATG GTGAGGATGC ACCACCTTCT CAGCCTGGTC ACGGTGGTTG TGGTCGTCTA CAGCCAGCTA TCAGAAGGGA AGCATTGAAG TTGTTTTCTG TGAACAAACA ACAAAAACAT GATGAGGAGG CGAGTAGTTG ATGAGGCCAC TCCTAC-CCC CTTTCTAACA ACTTGTAGGA TGACACGAAA GCCCAGCAGG ATAAGCGTCA GCTTTCAGCT GCAGAAGTTT ACACATTATT TAAGAAGATT CCGGACAGTG ACATAACCCT GATGGGCCTT TCAGCCGAGT TCGCTCGTCC AGATTGGATG ATCATCACTG TTCTCCCAGT TCCTCCACCT CCAGTCCGTC CTTCAATTGC TGTCGACGGT GGTGCTACCC GCTCAGAAGA TGATCTGACG TATAAGCTCG CCGATATCCT 
EXF8745^EXF8745                 ---------- ---------- ----GATGAA GTTTGTTTAT CGTTATATCT ACGCTTACAG ACTAACGCAC ---CTCCAGA ATGACCCAGA ACTCGCAAAG ATAGTTCGCA CCGTTCCAGT GGGAAAGAGG CGGTTTGAAG CTGTACACGC GTACTGTACG AAAATCAGTA TTTGTAAACC GGACGAACCA AATGAGAATG GTGAGGATGC ACCACCATCT CAACCAGGTC ACGGTGGTTG TGGTCGTCTA CAACCAGCTA TCAGAAGGGA AGCATTGAAG TTGTTTTCTG TGAACAAACA ACAAAAACAT GATGAGGAGG CGAGTATTCA ATGAAGC-AC TTCTA--TCC CTTTCTAACA ACCTGTAGGA TGACACGAAA GCTCAGCAGG ATAAGCGTCA GCTTTCAGCT GCAGAAGTTT ACACGTTATT TAAAAAGATT CCGGATAGTG ACATAACCCT GATGGGTCTT TCAGCTGAAT TCGCTCGTCC AGATTGGATG ATTATCACCG TTCTCCCAGT TCCTCCACCT CCAGTCCGTC CTTCAATTGC CGTCGACGGT GGTGCTACCC GCTCAGAAGA TGATCTGACA TATAAGCTCG CCGATATCCT 
EXF8746^EXF8746                 GTTAATTGTG GTAGATTATT GGCGGATGAA GTTTGTCTAT CGTTATATCC ACGCCTATAG ACTAACCCGC ---CTCCAGA ATGACCCAGA ACTCGCAAAG ATAGTTCGCA CCGTTCCAGT GGGAAAAAGG CGGTTTGAAG CTGTACACGC GTACTGTACG AAAATCAGTA TCTGTAAGCC GGACGAACCA AATGAGAATG GTGAGGATGC ACCACCTTCT CAGCCTGGTC ACGGTGGTTG TGGTCGTCTA CAGCCAGCTA TCAGAAGGGA AGCATTGAAG TTGTTTTCTG TGAACAAACA ACAAAAACAT GATGAGGAGG CGAGTAGTTG ATGAGGCCAC TCCTAC-CCC CTTTCTAACA ACTTGTAGGA TGACACGAAA GCCCAGCAGG ATAAGCGTCA GCTTTCAGCT GCAGAAGTTT ACACATTATT TAAGAAGATT CCGGACAGTG ACATAACCCT GATGGGCCTT TCAGCCGAGT TCGCTCGTCC AGATTGGATG ATCATCACTG TTCTCCCAGT TCCTCCACCT CCAGTCCGTC CTTCAATTGC TGTCGACGGT GGTGCTACCC GCTCAGAAGA TGATCTGACG TATAAGCTCG CCGATATCCT 
EXF8747^EXF8747                 GTTAATTGTG GTAGATTATT GGCGGATGAA GTTTGTTTAT CGTTATATCT ACGCTTACAG ACTAACGCAT ---CTCCAGA ATGACCCAGA ACTCGCAAAG ATAGTTCGCA CCGTTCCAGT GGGAAAGAGG CGGTTTGAAG CTGTACACGC GTACTGTACG AAAATCAGTA TTTGTAAACC GGACGAACCA AATGAGAATG GTGAGGATGC ACCACCATCT CAACCAGGTC ACGGTGGTTG TGGTCGTCTA CAACCAGCTA TCAGAAGGGA AGCATTGAAG TTGTTTTCTG TGAACAAACA ACAAAAACAT GATGAGGAGG CGAGTATTCA ATGAAGC-GC TTCTA--TCC CTTTCTAACA ACCTGTAGGA TGACACGAAA GCTCAGCAGG ATAAGCGTCA GCTTTCAGCT GCAGAAGTTT ACACGTTATT TAAAAAGATT CCGGATAGTG ACATAACCCT GATGGGTCTT TCAGCTGAAT TCGCTCGTCC AGATTGGATG ATTATCACCG TTCTCCCAGT TCCTCCACCT CCAGTCCGTC CTTCAATTGC CGTCGACGGT GGTGCTACCC GCTCAGAAGA TGATCTGACA TATAAGCTCG CCGATATCCT 
EXF8748^EXF8748                 GTTAATTGTG GTAGATTATT GGCGGATGAA GTTTGTTTAT CGTTATATCT ACGCCTATAG ACTAACGCAC ---CTACAGA ATGACCCAGA ACTCGCAAAG ATAGTTCGCA CCGTTCCAGT GGGAAAGAGG CGGTTTGAAG CTGTACACGC GTACTGTACG AAAATCAGTA TTTGTAAACC AGACGAACCA AATGAGAATG GTGAGGATGC ACCACCATCT CAGCCCGGTC ACGGCGGTTG TGGTCGTCTA CAACCAGCTA TCAGAAGGGA AGCATTGAAG TTGTTTTCTG TGAACAAACA ACAAAAACAT GATGAGGAGG CGAGTAGTTA ATGAAGCCAC TTCTAC-CCC CTTTCTAACA ACCTGTAGGA TGACACGAAA GCTCAGCAGG ATAAGCGTCA GCTTTCAGCT GCAGAAGTTT ACACGTTATT TAAAAAGATT CCGGATAGTG ACATAACCCT GATGGGTCTT TCAGCTGAAT TCGCTCGTCC AGATTGGATG ATTATAACCG TTCTCCCAGT TCCTCCACCT CCAGTCCGTC CTTCGATTGC CGTCGACGGT GGTGCTACCC GCTCAGAAGA TGATCTGACT TATAAGCTCG CCGATATCCT 
EXF8749^EXF8749                 GTTAATTGTG GTAGATTATT GGCGGATGAA GTTTGTTTAT CGTTATATCT ACGCTTACAG ACTAACGCAC ---CTCCAGA ATGACCCAGA ACTCGCAAAG ATAGTTCGCA CCGTTCCAGT GGGAAAGAGG CGGTTTGAAG CTGTACACGC GTACTGTACG AAAATCAGTA TTTGTAAACC GGACGAACCA AATGAGAATG GTGAGGATGC ACCACCATCT CAACCAGGTC ACGGTGGTTG TGGTCGTCTA CAACCAGCTA TCAGAAGGGA AGCATTGAAG TTGTTTTCTG TGAACAAACA ACAAAAACAT GATGAGGAGG CGAGTATTCA ATGAAGC-AC TTCTA--TCC CTTTCTAACA ACCTGTAGGA TGACACGAAA GCTCAGCAGG ATAAGCGTCA GCTTTCAGCT GCAGAAGTTT ACACGTTATT TAAAAAGATT CCGGATAGTG ACATAACCCT GATGGGTCTT TCAGCTGAAT TCGCTCGTCC AGATTGGATG ATTATCACCG TTCTCCCAGT TCCTCCACCT CCAGTCCGTC CTTCAATTGC CGTCGACGGT GGTGCTACCC GCTCAGAAGA TGATCTGACA TATAAGCTCG CCGATATCCT 
EXF8754^EXF8754                 GTTAATTGTG GTAGATTATT GGCGGATGAA GTTTGTTTAT CGTTATATCT ACGCTTACAG ACTAACGCAC ---CTCCAGA ATGACCCAGA ACTCGCAAAG ATAGTTCGCA CCGTTCCAGT GGGAAAGAGG CGGTTTGAAG CTGTACACGC GTACTGTACG AAAATCAGTA TTTGTAAACC GGACGAACCA AATGAGAATG GTGAGGATGC ACCACCATCT CAACCAGGTC ACGGTGGTTG TGGTCGTCTA CAACCAGCTA TCAGAAGGGA AGCATTGAAG TTGTTTTCTG TGAACAAACA ACAAAAACAT GATGAGGAGG CGAGTATTCA ATGAAGC-AC TTCTA--TCC CTTTCTAACA ACCTGTAGGA TGACACGAAA GCTCAGCAGG ATAAGCGTCA GCTTTCAGCT GCAGAAGTTT ACACGTTATT TAAAAAGATT CCGGATAGTG ACATAACCCT GATGGGTCTT TCAGCTGAAT TCGCTCGTCC AGATTGGATG ATTATCACCG TTCTCCCAGT TCCTCCACCT CCAGTCCGTC CTTCAATTGC CGTC------ ---------- ---------- ---------- ---------- ---------- 
EXF8757^EXF8757                 GTTAATTGTG GTAGATTATT GGCGGATGAA GTTTGTTTAT CGTTATATCT ACGCTTACAG ACTAACGCAC ---CTCCAGA ATGACCCAGA ACTCGCAAAG ATAGTTCGCA CCGTTCCAGT GGGAAAGAGG CGGTTTGAAG CTGTACACGC GTACTGTACG AAAATCAGTA TTTGTAAACC GGACGAACCA AATGAGAATG GTGAGGATGC ACCACCATCT CAACCAGGTC ACGGTGGTTG TGGTCGTCTA CAACCAGCTA TCAGAAGGGA AGCATTGAAG TTGTTTTCTG TGAACAAACA ACAAAAACAT GATGAGGAGG CGAGTATTCA ATGAAGC-AC TTCTA--TCC CTTTCTAACA ATCTGTAGGA TGACACGAAA GCCCAGCAGG ATAAGCGTCA GCTTTCAGCT GCAGAAGTTT ACACGTTATT TAAAAAGATT CCGGATAGTG ACATAACCCT GATGGGTCTT TCAGCTGAAT TCGCTCGTCC AGATTGGATG ATTATCACCG TTCTCCCAGT TCCTCCACCT CCAGTCCGTC CTTCAATTGC CGTCGACGGT GGTGCTACCC GCTCAGAAGA TGATCTGACA TATAAGCTCG CCGATATCCT 
EXF8758^EXF8758                 GTTAATTGTG GTAGATTATT GGCGGATGAA GTTTGTTTAT CGTTATATCT ACGCTTACAG ACTAACGCAC ---CTCCAGA ATGACCCAGA ACTCGCAAAG ATAGTTCGCA CCGTTCCAGT GGGAAAGAGG CGGTTTGAAG CTGTACACGC GTACTGTACG AAAATCAGTA TTTGTAAACC GGACGAACCA AATGAGAATG GTGAGGATGC ACCACCATCT CAACCAGGTC ACGGTGGTTG TGGTCGTCTA CAACCAGCTA TCAGAAGGGA AGCATTGAAG TTGTTTTCTG TGAACAAACA ACAAAAACAT GATGAGGAGG CGAGTATTCA ATGAAGC-AC TTCTA--TCC CTTTCTAACA ACCTGTAGGA TGACACGAAA GCTCAGCAGG ATAAGCGTCA GCTTTCAGCT GCAGAAGTTT ACACGTTATT TAAAAAGATT CCGGATAGTG ACATAACCCT GATGGGTCTT TCAGCTGAAT TCGCTCGTCC AGATTGGATG ATTATCACCG TTCTCCCAGT TCCTCCACCT CCAGTCCGTC CTTCAATTGC CGTCGACGGT GGTGCTACCC GCTCAGAAGA TGATCTGACA TATAAGCTCG CCGATATCCT 


Printing out site pattern counts


        90        131  P

CBS196.56^CBS196.56             ----AAAAAA AAAAAAAAAA AAAAAAAAAA AAAAACCCCC CCCCCCCCCC CCCCCCCCCC CCCCCCCCCC GGGGGGGGGG GGGGGGGGGG GGGGGGGGGT TTTTTTTTTT TTTTTTTTTT TTTTTTTTTT T
CBS633.66^CBS633.66             ----AAAAAA AAAAAAAAAA AAAAAAAAAA AACGG-ACCC CCCCCCCCCC CCCCCCCCCC CCCCCTTTTT AAGGGGGGGG GGGGGGGGGG GGGGGGGGTA CCTTTTTTTT TTTTTTTTTT TTTTTTTTTT T
CBS818.96^CBS818.96             ----AAAAAA AAAAAAAAAA AAAAAAAAAA AAAAACCCCC CCCCCCCCCC CCCCCCCCCC CCCCCCCCCT GGGGGGGGGG GGGGGGGGGG GGGGGGGGGT TTTTTTTTTT TTTTTTTTTT TTTTTTTTTT T
CBS110595^CBS110595             ----AAAAAA AAAAAAAAAA AAAAAAAAAA AAAAACCCCC CCCCCCCCCC CCCCCCCCCC CCCCCCCCCC GGGGGGGGGG GGGGGGGGGG GGGGGGGGGT TTTTTTTTTT TTTTTTTTTT TTTTTTTTTT T
CBS110599^CBS110599             AGTTAAAAAA AAAAAAAAAA AAAAAAAACG GTCACCCACC CCCCCCCCCC CCCCCCCCTT TTTTTCGTTT AGAAGGGGGG GGGGGGGGGG GGGGGGTTGG TTCCCCTTTT TTTTTTTTTT TTTTTTTTTT T
CBS110620^CBS110620             ---------- ---------- -AAAAAAAAA AA-AACCC-- ---------- CCCCCCCC-- CCCCC--CC- -GGG------ ---------- ---GGG-GG- -T--TT---- ---------- -----TTTTT T
CBS110624^CBS110624             AGTT-AAAAA AAAAAAAAAA AAAAAAAGCG GTCACCCA-C CCCCCCCCCC CCCCCCCCCT CTTTTCGCTT AGAA-GGGGG GGGGGGGGGG GGGGGGTTG- TTCCCC-TTT TTTTTTTTTT TTTTTTTTTT T
CBS112378^CBS112378             ----AAAAAA AAAAAAAAAA AAAAAAAAAA AACAG-ACCC CCCCCCCCCC CCCCCCCCCC CCCCCCTTTT AAGGGGGGGG GGGGGGGGGG GGGGGGGGTA CCTTTTTTTT TTTTTTTTTT TTTTTTTTTT T
CBS116628^CBS116628             AGTTAAAAAA AAAAAAAAAA AAAAAAAGCG GTCACCCACC CCCCCCCCCC CCCCCCCCCT CTTTTCGCTT AGAAGGGGGG GGGGGGGGGG GGGGGGTTGG TTCCCCTTTT TTTTTTTTTT TTTTTTTTTT T
CBS136827^CBS136827             ----AAAAAA AAAAAAAAAA AAAAAAAAAA AACAG-ACCC CCCCCCCCCC CCCCCCCCCC CCCCCCTTTT AAGGGGGGGG GGGGGGGGGG GGGGGGGGTA CCTTTTTTTT TTTTTTTTTT TTTTTTTTTT T
CBS136829^CBS136829             AGTTAAAAAA AAAAAAAAAA AAAAAAAGCG GTCACCCACC CCCCCCCCCC CCCCCCCCCT CTTTTCGCTT AGAAGGGGGG GGGGGGGGGG GGGGGGTTGG TTCCCCTTTT TTTTTTTTTT TTTTTTTTTT T
CBS136830^CBS136830             AGTTAAAAAA AAAAAAAAAA AAAAAAAGCG GTCACCCACC CCCCCCCCCC CCCCCCCCCT CTTTTCGCTT AGAAGGGGGG GGGGGGGGGG GGGGGGTTGG TTCCCCTTTT TTTTTTTTTT TTTTTTTTTT T
CBS136831^CBS136831             AGTTAAAAAA AAAAAAAAAA AAAAAAAGCG GTCACCCACC CCCCCCCCCC CCCCCCCCCT CTTTTCGCTT AGAAGGGGGG GGGGGGGGGG GGGGGGTTGG TTCCCCTTTT TTTTTTTTTT TTTTTTTTTT T
CBS136832^CBS136832             AGTT---AAA AAAAAAAAAA AAAAAAAGCG GTCACCCA-C CCCCCCCCCC CCCCCCCCCT CTTTTCGCTT AGAA---GGG GGGGGGGGGG GGGGGGTTG- TTCCCC--TT TTTTTTTTTT TTTTTTTTTT T
CBS136833^CBS136833             AGTTAAA-AA AAAAAAAAAA AAAAAAAGCG GTCACCCACC CCCCCCCCCC CCCCCCCCCT CTTTTCGCTT AGAAGGG-GG GGGGGGGGGG GGGGGGTTGG TTCCCCTT-T TTTTTTTTTT TTTTTTTTTT T
CBS136834^CBS136834             AGTTAAAAAA AAAAAAAAAA AAAAAAAGCG GTCACCCACC CCCCCCCCCC CCCCCCCCCT CTTTTCGCTT AGAAGGGGGG GGGGGGGGGG GGGGGGTTGG TTCCCCTTTT TTTTTTTTTT TTTTTTTTTT T
CBS136835^CBS136835             AGTTAAAAAA AAAAAAAAAA AAAAAAAGCG GTCACCCACC CCCCCCCCCC CCCCCCCCCT CTTTTCGCTT AGAAGGGGGG GGGGGGGGGG GGGGGGTTGG TTCCCCTTTT TTTTTTTTTT TTTTTTTTTT T
CBS136836^CBS136836             ------AAAA AAAAAAAAAA AAAAAAAAAA AACAG-AC-C CCCCCCCCCC CCCCCCCCCC CCCCCCTTTT AAGG--GGGG GGGGGGGGGG GGGGGGGGT- CCTTTT--TT TTTTTTTTTT TTTTTTTTTT T
CBS136837^CBS136837             ----AAAAAA AAAAAAAAAA AAAAAAAAAA AACAG-ACCC CCCCCCCCCC CCCCCCCCCC CCCCCCTTTT AAGGGGGGGG GGGGGGGGGG GGGGGGGGTA CCTTTTTTTT TTTTTTTTTT TTTTTTTTTT T
CBS136838^CBS136838             ----AAA--- AAAAAAAAAA AAAAAAAAAA AACAG-ACC- CCCCCCCCCC CCCCCCCCCC CCCCCCTTTT AAGGGGG--- --GGGGGGGG GGGGGGGGTA CCTTTTTT-- ----TTTTTT TTTTTTTTTT T
CBS136839^CBS136839             AGTTAAAAAA AAAAAAAAAA AAAAAAAACG GTCACCCACC CCCCCCCCCC CCCCCCCCTT TTTTTCGTTT AGAAGGGGGG GGGGGGGGGG GGGGGGTTGG TTCCCCTTTT TTTTTTTTTT TTTTTTTTTT T
CBS136840^CBS136840             ---TAAA--- ----AAAAAA AAAAAAAGCG GT-ACCCAC- --CCCCCCCC CCCCCCCCC- CTTTT--CTT AGAAGGG--- -----GGGGG GGGGGG-TGG -T--CCTT-- --------TT TTTTTTTTTT T
CBS136841^CBS136841             -------AAA AAAA----AA AAAAAATAAA AAAAACCC-C CT------CC CCCCCCCCCC CCCCCCCCCT -GGG---GGG GGGGG----- GGGGGGGGG- TTTTTT--TT TTTTTTTT-- ---TTTTTTT T
CBS136842^CBS136842             ----AAAAAA AAAAAAAAAA AAAAAAAAAA AACAG-ACCC CCCCCCCCCC CCCCCCCCCC CCCCCCTTTT AAGGGGGGGG GGGGGGGGGG GGGGGGGGTA CCTTTTTTTT TTTTTTTTTT TTTTTTTTTT T
CBS136843^CBS136843             ----AAAAAA AAAAAAAAAA AAAAAAAAAA AAAAACCCCC CCCCCCCCCC CCCCCCCCCC CCCCCCCCCC GGGGGGGGGG GGGGGGGGGG GGGGGGGGGT TTTTTTTTTT TTTTTTTTTT TTTTTTTTTT T
CBS136844^CBS136844             AGTT---AAA AAAAAAAAAA AAAAAAAGCG GTCACCCA-C CCCCCCCCCC CCCCCCCCCT CTTTTCGCTT AGAA---GGG GGGGGGGGGG GGGGGGTTG- TTCCCC--TT TTTTTTTTTT TTTTTTTTTT T
CBS136845^CBS136845             ----AAAAAA AAAAAAAAAA AAAAAAAAAA AACAACTCCC CCCCCCCCCC CCCCCCCCCC CCCCTCCCCT GGGGGGGGGG GGGGGGGGGG GGGGGGGGGT TTTTTTTTTT TTTTTTTTTT TTTTTTTTTT T
CBS136846^CBS136846             AGTTAAA--- AAAAAAAAAA AAAAAAAGCG GTCACCCAC- CCCCCCCCCC CCCCCCCCCT CTTTTCGCTT AGAAGGG--- --GGGGGGGG GGGGGGTTGG TTCCCCTT-- ---TTTTTTT TTTTTTTTTT T
CBS136847^CBS136847             ----AAAAAA AAAAAAAAAA AAAAAATAAA AAAAACCCCC CTCCCCCCCC CCCCCCCCCC CCCCCCCCCT GGGGGGGGGG GGGGGGGGGG GGGGGGGGGT TTTTTTTTTT TTTTTTTTTT TTTTTTTTTT T
CBS136848^CBS136848             AGTTAAAAAA AAAAAAAAAA AAAAAAAGCG GTCACCCACC CCCCCCCCCC CCCCCCCTCT CTTTTCGCTT AGAAGGGGGG GGGGGGGGGG GGGGGGTTGG TTCCCCTTTT TTTTTTTTTT TTTTTTTTTT T
CBS136849^CBS136849             ----AAAAAA AAAAAAAAAA AAAAAAAAAA AACGG-ACCC CCCCCCCCCC CCCCCCCCCC CCCCCTTTTT AAGGGGGGGG GGGGGGGGGG GGGGGGGGTA CCTTTTTTTT TTTTTTTTTT TTTTTTTTTT T
DAOM226641^DAOM226641           ----AAAAAA AAAAAAAAAA AAAAAAAAAA AAAAACCCCC CCCCCCCCCC CCCCCCCCCC CCCCCCCCCC GGGGGGGGGG GGGGGGGGGG GGGGGGGGGT TTTTTTTTTT TTTTTTTTTT TTTTTTTTTT T
DAOM226642^DAOM226642           ACC-AAAAAA AAAGAAAAAA GAAAGGAGAA GACACCCCCC CCCCCCCCCC ACCCCCTCCC CACTCCCTTT AGAGGGGGGG GGGGTGGGGG GGGAGTTGGG TTCTCTTTTT TTTTTTTTTT TTTTTCCTTT T
DAOM242570^DAOM242570           ACC--AAAAA AAAGAAAAAA GAAAGGAGAA GACACCCC-C CCCCCCCCCC ACCCCCTCCC CACTCCCTTT AGAG-GGGGG GGGGTGGGGG GGGAGTTGG- TTCTCT-TTT TTTTTTTTTT TTTTTCCTTT T
DAOM242571^DAOM242571           ACC-----AA AAAG---AAA GAAAGGAGAA GACACCCC-C CC-----CCC ACCCCCTCCC CACTCCCTTT -GAG------ GGGGT----G GGGAGTTGG- TTCTCT---- -TTTTTTT-- --TTTCCTTT T
DAOM242694^DAOM242694           ----AAAAAA AAAAAAAAAA AAAAAAAAAA AACAG-ACCC CCCCCCCCCC CCCCCCCCCC CCCCCCTTTT AAGGGGGGGG GGGGGGGGGG GGGGGGGGTA CCTTTTTTTT TTTTTTTTTT TTTTTTTTTT T
DAOM242695^DAOM242695           ----AAAAAA AAAAAAAAAA AAAAAAAAAA AACAG-ACCC CCCCCCCCCC CCCCCTCCCC CCCCCCTTTT AAGGGGGGGG GGGGGGGGGG GGGGGGGGTA CCTTTTTTTT TTTTTTTTTT TTTTTTTTTT T
DAOM242696^DAOM242696           ----AAA--- -AAAAAAAAA AAAAAAAAAA AACAG-ACC- C-CCCCCCCC CCCCCCCCCC CCCCCCTTTT AAGGGGG--- ---GGGGGGG GGGGGGGGTA CCT-TTTT-- -------TTT TTTTTTTCTT T
DAOM242697^DAOM242697           ----AAAAAA AAAAAAAAAA AAAAAAAAAA AACAG-ACCC CCCCCCCCCC CCCCCCCCCC CCCCCCTTTT AAGGGGGGGG GGGGGGGGGG GGGGGGGGTA CCTTTTTTTT TTTTTTTTTT TTTTTTTCTT T
DAOM242698^DAOM242698           ----AAAAAA AAAAAAAAAA AAAAAAAAAA AACAG-ACCC CCCCCCCCCC CCCCCCCCCC CCCCCCTTTT AAGGGGGGGG GGGGGGGGGG GGGGGGGGTA CCTTTTTTTT TTTTTTTTTT TTTTTTTTTT T
DAOM242699^DAOM242699           ----AAAAAA AAAAAAAAAA AAAAAAAAAA AACAG-ACCC CCCCCCCCCC CCCCCCCCCC CCCCCCTTTT AAGGGGGGGG GGGGGGGGGG GGGGGGGGTA CCTTTTTTTT TTTTTTTTTT TTTTTTTTTT T
DAOM242700^DAOM242700           ----AAA--- AAAAAAAAAA AAAAAAAAAA AACAG-ACC- CCCCCCCCCC CCCCCCCCCC CCCCCCTTTT AAGGGGG--- --GGGGGGGG GGGGGGGGTA CCTTTTTT-- -----TTTTT TTTTTTTTTT T
DAOM242701^DAOM242701           ----AAAAAA AAAAAAAAAA AAAAAAAAAA AACAG-ACCC CCCCCCCCCC CCCCCCCCCC CCCCCCTTTT AAGGGGGGGG GGGGGGGGGG GGGGGGGGTA CCTTTTTTTT TTTTTTTTTT TTTTTTTTTT T
DAOM242702^DAOM242702           ----AAAAAA AAAAAAAAAA AAAAAAAAAA AACAG-ACCC CCCCCCCCCC CCCCCCCCCC CCCCCCTTTT AAGGGGGGGG GGGGGGGGGG GGGGGGGGTA CCTTTTTTTT TTTTTTTTTT TTTTTTTCTT T
DAOM242703^DAOM242703           ----AAAAAA AAAAAAAAAA AAAAAAAAAA AACAG-ACCC CCCCCCCCCC CCCCCCCCCC CCCCCCTTTT AAGGGGGGGG GGGGGGGGGG GGGGGGGGTA CCTTTTTTTT TTTTTTTTTT TTTTTTTTTT T
DAOM242704^DAOM242704           ----AAAAAA AAAAAAAAAA AAAAAAAAAA AACAG-ACCC CCCCCCCCCC CCCCCCCCCC CCCCCCTTTT AAGGGGGGGG GGGGGGGGGG GGGGGGGGTA CCTTTTTTTT TTTTTTTTTT TTTTTTTTTT T
DAOM242705^DAOM242705           -------AAA AAAA---AAA AAAAAAAAAA AACAG-AC-C CC----CCCC CCCCCCCCCC CCCCCCTTTT AAGG---GGG GGGGG---GG GGGGGGGGT- CCTTTT--TT TTTTTTTT-- -TTTTTTTTT T
DAOM242799^DAOM242799           ----AAAAAA AAAAAAAAAA AAAAAAAAAA AACAG-ACCC CCCCCCCCCC CCCCCCCCCC CCCCCCTTTT AAGGGGGGGG GGGGGGGGGG GGGGGGGGTA CCTTTTTTTT TTTTTTTTTT TTTTTTTTTT T
DAOM242800^DAOM242800           ----AAAAAA AAAAAAAAAA AAAAAAAAAA AACAG-ACCC CCCCCCCCCC CCCCCCCCCC CCCCCCTTTT AAGGGGGGGG GGGGGGGGGG GGGGGGGGTA CCTTTTTTTT TTTTTTTTTT TTTTTTTCTT T
EXF5914^EXF5914                 AGTT---AAA AAAA-AAAAA AAAAAAAGCG GTCACCCA-C CC-CCCCCCC CCCCCCCCCT CTTTTCGCTT AGAA---GGG GGGGG-GGGG GGGGGGTTG- TTCCCC--TT TTTTTTTT-T TTTTTTTTTT T
EXF5915^EXF5915                 AGTTAAAAAA AAAAAAAAAA AAAAAAAGCG GTCACCCACC CCCCCCCCCC CCCCCCCCCT CTTTTCGCTT AGAAGGGGGG GGGGGGGGGG GGGGGGTTGG TTCCCCTTTT TTTTTTTTTT TTTTTTTTTT T
EXF5916^EXF5916                 AGTTAAAAAA AAAAAAAAAA AAAAAAAGCG GTCACCCACC CCCCCCCCCC CCCCCCCCCT CTTTTCGCTT AGAAGGGGGG GGGGGGGGGG GGGGGGTTGG TTCCCCTTTT TTTTTTTTTT TTTTTTTTTT T
EXF5917^EXF5917                 AGTTAAAAAA AAAAAAAAAA AAAAAAAGCG GTCACCCACC CCCCCCCCCC CCCCCCCCCT CTTTTCGCTT AGAAGGGGGG GGGGGGGGGG GGGGGGTTGG TTCCCCTTTT TTTTTTTTTT TTTTTTTTTT T
EXF5918^EXF5918                 ----AAAAAA AAAAAAAAAA AAAAAAAAAA AACAG-ACCC CCCCCCCCCC CCCCCCCCCC CCCCCCTTTT AAGGGGGGGG GGGGGGGGGG GGGGGGGGTA CCTTTTTTTT TTTTTTTTTT TTTTTTTTTT T
EXF5919^EXF5919                 AGTTAAAAAA AAAAAAAAAA AAAAAAAGCG GTCACCCACC CCCCCCCCCC CCCCCCCCCT CTTTTCGCTT AGAAGGGGGG GGGGGGGGGG GGGGGGTTGG TTCCCCTTTT TTTTTTTTTT TTTTTTTTTT T
EXF8299^EXF8299                 AGTTAAA-AA AAAAAAAAAA AAAAAAAGCG GTCACCCACC CCCCCCCCCC CCCCCCCCCT CTTTTCGCTT AGAAGGG--G GGGGGGGGGG GGGGGGTTGG TTCCCCTT-- TTTTTTTTTT TTTTTTTTTT T
EXF8313^EXF8313                 AGTTAAAAAA AAAAAAAAAA AAAAAAAGCG GTCACCCACC CCCCCCCCCC CCCCCCCCCT CTTTTCGCTT AGAAGGGGGG GGGGGGGGGG GGGGGGTTGG TTCCCCTTTT TTTTTTTTTT TTTTTTTTTT T
EXF8314^EXF8314                 AGTTAAAAAA AAAAAAAAAA AAAAAAAACG GTCACCCACC CCCCCCCCCC CCCCCCCCTT TTTTTCGTTT AGAAGGGGGG GGGGGGGGGG GGGGGGTTGG TTCCCCTTTT TTTTTTTTTT TTTTTTTTTT T
EXF8315^EXF8315                 AGTTAAAAAA AAAAAAAAAA AAAAAAAGCG GTCACCCACC CCCCCCCCCC CCCCCCCCCT CTTTTCGCTT AGAAGGGGGG GGGGGGGGGG GGGGGGTTGG TTCCCCTTTT TTTTTTTTTT TTTTTTTTTT T
EXF8327^EXF8327                 AGTTAAAAAA AAAAAAAAAA AAAAAAAGCG GTCACCCACC CCCCCCCCCC CCCCCCCCCT CTTTTCGCTT AGAAGGGGGG GGGGGGGGGG GGGGGGTTGG TTCCCCTTTT TTTTTTTTTT TTTTTTTTTT T
EXF8341^EXF8341                 AGTTAAAAAA AAAAAAAAAA AAAAAAAGCG GTCACCCACC CCCCCCCCCC CCCCCCCCCT CTTTTCGCTT AGAAGGGGGG GGGGGGGGGG GGGGGGTTGG TTCCCCTTTT TTTTTTTTTT TTTTTTTTTT T
EXF8342^EXF8342                 AGTTAAAAAA AAAAAAAAAA AAAAAAAGCG GTCACCCACC CCCCCCCCCC CCCCCCCCCT CTTTTCGCTT AGAAGGGGGG GGGGGGGGGG GGGGGGTTGG TTCCCCTTTT TTTTTTTTTT TTTTTTTTTT T
EXF8343^EXF8343                 AGTTAAAAAA AAAAAAAAAA AAAAAAAGCG GTCACCCACC CCCCCCCCCC CCCCCCCCCT CTTTTCGCTT AGAAGGGGGG GGGGGGGGGG GGGGGGTTGG TTCCCCTTTT TTTTTTTTTT TTTTTTTTTT T
EXF8344^EXF8344                 ---TAAA--- ----AAAA-A -AAAAAAGCG GT-ACCCAC- --CCCCCC-C CCCCCCCCC- CTTTT--CTT AGAAGGG--- -----GGGGG -GGGGG-TGG -T--CCTT-- --------TT TTT-TTTTTT T
EXF8345^EXF8345                 AGTTAAAAAA AAAAAAAAAA AAAAAAAGCG GTCACCCACC CCCCCCCCCC CCCCCCCCCT CTTTTCGCTT AGAAGGGGGG GGGGGGGGGG GGGGGGTTGG TTCCCCTTTT TTTTTTTTTT TTTTTTTTTT T
EXF8351^EXF8351                 AGTTAAA-AA AAAAAAAAAA AAAAAAAGCG GTCACCCACC CCCCCCCCCC CCCCCCCCCT CTTTTCGCTT AGAAGGG-GG GGGGGGGGGG GGGGGGTTGG TTCCCCTT-T TTTTTTTTTT TTTTTTTTTT T
EXF8352^EXF8352                 AGTTAAAAAA AAAAAAAAAA AAAAAAAGCG GTCACCCACC CCCCCCCCCC CCCCCCCCCT CTTTTCGCTT AGAAGGGGGG GGGGGGGGGG GGGGGGTTGG TTCCCCTTTT TTTTTTTTTT TTTTTTTTTT T
EXF8353^EXF8353                 AGTTAAA--- AAAAAAAAAA AAAAAAAGCG GTCACCCAC- CCCCCCCCCC CCCCCCCCCT CTTTTCGCTT AGAAGGG--- --GGGGGGGG GGGGGGTTGG TTCCCCTT-- ---TTTTTTT TTTTTTTTTT T
EXF8354^EXF8354                 AGTTAAA-AA AAAAAAAAAA AAAAAAAGCG GTCACCCACC CCCCCCCCCC CCCCCCCCCT CTTTTCGCTT AGAAGGG--- GGGGGGGGGG GGGGGGTTGG TTCCCCTT-- -TTTTTTTTT TTTTTTTTTT T
EXF8355^EXF8355                 AGTTAAAAAA AAAAAAAAAA AAAAAAAGCG GTCACCCACC CCCCCCCCCC CCCCCCCCCT CTTTTCGCTT AGAAGGGGGG GGGGGGGGGG GGGGGGTTGG TTCCCCTTTT TTTTTTTTTT TTTTTTTTTT T
EXF8356^EXF8356                 AGTT---AAA AAAAAAAAAA AAAAAAAGCG GTCACCCA-C CCCCCCCCCC CCCCCCCCCT CTTTTCGCTT AGAA---GGG GGGGGGGGGG GGGGGGTTG- TTCCCC--TT TTTTTTTTTT TTTTTTTTTT T
EXF8586^EXF8586                 AGTTAAAAAA AAAAAAAAAA AAAAAAAGCG GTCACCCACC CCCCCCCCCC CCCCCCCCCT CTTTTCGCTT AGAAGGGGGG GGGGGGGGGG GGGGGGTTGG TTCCCCTTTT TTTTTTTTTT TTTTTTTTTT T
EXF8587^EXF8587                 AGTTAAAAAA AAAAAAAAAA AAAAAAAGCG GTCACCCACC CCCCCCCCCC CCCCCCCCCT CTTTTCGCTT AGAAGGGGGG GGGGGGGGGG GGGGGGTTGG TTCCCCTTTT TTTTTTTTTT TTTTTTTTTT T
EXF8588^EXF8588                 ---TAAA--- ----AAAA-A -AAAAAAGCG GT-ACCCAC- --CCCCCCCC CCCCCCCCC- CTTTT--CTT AGAAGGG--- -----GGGGG -GGGGG-TGG -T--CCTT-- --------TT TTTTTTTTTT T
EXF8590^EXF8590                 AGTTAAAAAA AAAAAAAAAA AAAAAAAGCG GTCACCCACC CCCCCCCCCC CCCCCCCCCT CTTTTCGCTT AGAAGGGGGG GGGGGGGGGG GGGGGGTTGG TTCCCCTTTT TTTTTTTTTT TTTTTTTTTT T
EXF8591^EXF8591                 AGTTAAAAAA AAAAAAAAAA AAAAAAAGCG GTCACCCACC CCCCCCCCCC CCCCCCCCCT CTTTTCGCTT AGAAGGGGGG GGGGGGGGGG GGGGGGTTGG TTCCCCTTTT TTTTTTTTTT TTTTTTTTTT T
EXF8592^EXF8592                 AGTTAAAAAA AAAAAAAAAA AAAAAAAGCG GTCACCCACC CCCCCCCCCC CCCCCCCCCT CTTTTCGCTT AGAAGGGGGG GGGGGGGGGG GGGGGGTTGG TTCCCCTTTT TTTTTTTTTT TTTTTTTTTT T
EXF8738^EXF8738                 ----AAAAAA AAAAAAAAAA AAAAAAAAAA AACAG-ACCC CCCCCCCCCC CCCCCCCCCC CCCCCCTTTT AAGGGGGGGG GGGGGGGGGG GGGGGGGGTA CCTTTTTTTT TTTTTTTTTT TTTTTTTTTT T
EXF8739^EXF8739                 ----AAAAAA AAGAAAAAAA AAGTAGAAAA GACAGCTCCC CCCCCTCCCC CCCCTCCCCC CTCCCCCCTT AGGGGGGGGG GGGGGGGGGG GAGGGGCAGG TTCTTTTTTT TTTTTCTTTT TTTTTCTTCC T
EXF8740^EXF8740                 ----AAA--- ----AAAA-A -AAAAAAAAA AA-AG-ACC- --CCCCCC-C CCCCCTCCC- CCCCC--TTT AAGGGGG--- -----GGGGG -GGGGG-GTA -C--TTTT-- --------TT TTT-TTTTTT T
EXF8741^EXF8741                 ----AAAAAA AAAAAAAAAA AAAAAAAAAA AACAG-ACCC CCCCCCCCCC CCCCCCCCCC CCCCCCTTTT AAGGGGGGGG GGGGGGGGGG GGGGGGGGTA CCTTTTTTTT TTTTTTTTTT TTTTTTTCTT T
EXF8744^EXF8744                 ----AAAAAA AAGAAAAAAA AAGTAGAAAA GACAGCTCCC CCCCCTCCCC CCCCTCCCCC CTCCCCCCTT AGGGGGGGGG GGGGGGGGGG GAGGGGCAGG TTCTTTTTTT TTTTTCTTTT TTTTTCTTCC T
EXF8745^EXF8745                 ----AAA--A AAAAAAAAAA AAAAAAAAAA AACAG-ACC- CCCCCCCCCC CCCCCCCCCC CCCCCCTTTT AAGGGGG--- -GGGGGGGGG GGGGGGGGTA CCTTTTTT-- --TTTTTTTT TTTTTTTTTT T
EXF8746^EXF8746                 ----AAAAAA AAGAAAAAAA AAGTAGAAAA GACAGCTCCC CCCCCTCCCC CCCCTCCCCC CTCCCCCCTT AGGGGGGGGG GGGGGGGGGG GAGGGGCAGG TTCTTTTTTT TTTTTCTTTT TTTTTCTTCC T
EXF8747^EXF8747                 ----AAAAAA AAAAAAAAAA AAAAAAAAAA AACGG-ACCC CCCCCCCCCC CCCCCCCCCC CCCCCTTTTT AAGGGGGGGG GGGGGGGGGG GGGGGGGGTA CCTTTTTTTT TTTTTTTTTT TTTTTTTTTT T
EXF8748^EXF8748                 ----AAAAAA AAAAAAAAAA AAAAAAAAAA AAAAACCCCC CCCCCCCCCC CACCCCCCCC CCCCCCCCCT GGGGGGGGGG GGGGGGGGGG GGGGGGGGGT TTTTTTTTTT TTTTTTTTTT TTTTTTTTTT T
EXF8749^EXF8749                 ----AAAAAA AAAAAAAAAA AAAAAAAAAA AACAG-ACCC CCCCCCCCCC CCCCCCCCCC CCCCCCTTTT AAGGGGGGGG GGGGGGGGGG GGGGGGGGTA CCTTTTTTTT TTTTTTTTTT TTTTTTTTTT T
EXF8754^EXF8754                 -------AAA AAAA--AAAA AAAAAAAAAA AACAG-AC-C CC--CCCCCC CCCCCCCCCC CCCCCCTTTT AAGG---GGG GGGGG--GGG GGGGGGGGT- CCTTTT--TT TTTTTTTT-- TTTTTTTTTT T
EXF8757^EXF8757                 ----AAAAAA AAAAAAAAAA AAAAAAAAAA AACAG-ACCC CCCCCCCCCC CCCTCCCCCC CCCCCCTTTT AAGGGGGGGG GGGGGGGGGG GGGGGGGGTA CCTTTTTTTT TTTTTTTTTT TTTTTTTTCT T
EXF8758^EXF8758                 ----AAAAAA AAAAAAAAAA AAAAAAAAAA AACAG-ACCC CCCCCCCCCC CCCCCCCCCC CCCCCCTTTT AAGGGGGGGG GGGGGGGGGG GGGGGGGGTA CCTTTTTTTT TTTTTTTTTT TTTTTTTTTT T


    1    1    1    1    6    2    2    2    3    3    1   12    1    1    2
    1    1    2    1   11    1  100    1    1    1    4    1    1    1    2
    1    1    1    1    1    2    1    2    8    1   10    1    5    2    2
    1    4    7    2    9    1    1   65    1    1    1    2    1    1    1
    1    1    2    1    1    1    1    1    1    1    1    1    1    1    4
    2    1    1    1    2    4    3    1    4    1    1    6    2    1    1
    1    1   13    1   81    1    1    1    1    1    1    1    1    1    2
    1    8    1    3    2    1    4    1    1    1    1    3    8    1    3
    3    3    2    1    6    2    1    1    1    4   84


Printing out site pattern counts

        90        109  P

CBS196.56^CBS196.56             ----AAAAAA AAAAAAAAAA ATTTTTTTTA TTCTCCCCCC CCCCCCTTTT CCTTTTCCTT CGTGGGGGGG GGGGGGGGGG GGGTTTTTTT TTTTTTTTTT TTTTTTTTT
CBS633.66^CBS633.66             ----AAAAAA AAAAAAAAAA ATTTTTTTTC CC-CCCCCCC CCCCCCTTTT CCTTTTTTCC TACGGGGGGG GGGGGGGGGG GGGTACTTTT TTTTTTTTTT TTTTTTTTT
CBS818.96^CBS818.96             ----AAAAAA AAAAAAAAAA ATTTTTTTTA TTCTCCCCCC CCCCCCTTTT CCTTTTCCTT TGTGGGGGGG GGGGGGGGGG GGGTTTTTTT TTTTTTTTTT TTTTTTTTT
CBS110595^CBS110595             ----AAAAAA AAAAAAAAAA ATTTTTTTTA TTCTCCCCCC CCCCCCTTTT CCTTTTCCTT CGTGGGGGGG GGGGGGGGGG GGGTTTTTTT TTTTTTTTTT TTTTTTTTT
CBS110599^CBS110599             AGTTAAAAAA AAAAAAAAAA ATTTTTTCCC TACTCCCCCC CCCCCCTTTT TTCCCCCGCC TATGGGGGGG GGGGGGGGGG GGTCGTCCTT TTTTTTTTTT TTTTTTTTT
CBS110620^CBS110620             ---------- ---------- -TTTTTTTT- TTCT------ ------TTTT --TTTT--TT --T------- ---------- ---T------ ---------- -------TT
CBS110624^CBS110624             AGTT-AAAAA AAAAAAAAAA ATTTTTCCCC TACT-CCCCC CCCCCCTTTT CTTCCCCGTC TAT-GGGGGG GGGGGGGGGG GGTC-TCC-T TTTTTTTTTT TTTTTTTTT
CBS112378^CBS112378             ----AAAAAA AAAAAAAAAA ATTTTTTTTC TC-CCCCCCC CCCCCCTTTT CCTTTTCTCC TACGGGGGGG GGGGGGGGGG GGGTACTTTT TTTTTTTTTT TTTTTTTTT
CBS116628^CBS116628             AGTTAAAAAA AAAAAAAAAA ATTTTTCCCC TACTCCCCCC CCCCCCTTTT CTTCCCCGTC TATGGGGGGG GGGGGGGGGG GGTCGTCCTT TTTTTTTTTT TTTTTTTTT
CBS136827^CBS136827             ----AAAAAA AAAAAAAAAA ATTTTTTTTC TC-CCCCCCC CCCCCCTTTT CCTTTTCTCC TACGGGGGGG GGGGGGGGGG GGGTACTTTT TTTTTTTTTT TTTTTTTTT
CBS136829^CBS136829             AGTTAAAAAA AAAAAAAAAA ATTTTTCCCC TACTCCCCCC CCCCCCTTTT CTTCCCCGTC TATGGGGGGG GGGGGGGGGG GGTCGTCCTT TTTTTTTTTT TTTTTTTTT
CBS136830^CBS136830             AGTTAAAAAA AAAAAAAAAA ATTTTTCCCC TACTCCCCCC CCCCCCTTTT CTTCCCCGTC TATGGGGGGG GGGGGGGGGG GGTCGTCCTT TTTTTTTTTT TTTTTTTTT
CBS136831^CBS136831             AGTTAAAAAA AAAAAAAAAA ATTTTTCCCC TACTCCCCCC CCCCCCTTTT CTTCCCCGTC TATGGGGGGG GGGGGGGGGG GGTCGTCCTT TTTTTTTTTT TTTTTTTTT
CBS136832^CBS136832             AGTT---AAA AAAAAAAAAA ATTTTTCCCC TACT-CCCCC CCCCCCTTTT CTTCCCCGTC TAT---GGGG GGGGGGGGGG GGTC-TCC-- TTTTTTTTTT TTTTTTTTT
CBS136833^CBS136833             AGTTAAA-AA AAAAAAAAAA ATTTTTCCCC TACTCCCCCC CCCCCCTTTT CTTCCCCGTC TATGGG-GGG GGGGGGGGGG GGTCGTCCTT -TTTTTTTTT TTTTTTTTT
CBS136834^CBS136834             AGTTAAAAAA AAAAAAAAAA ATTTTTCCCC TACTCCCCCC CCCCCCTTTT CTTCCCCGTC TATGGGGGGG GGGGGGGGGG GGTCGTCCTT TTTTTTTTTT TTTTTTTTT
CBS136835^CBS136835             AGTTAAAAAA AAAAAAAAAA ATTTTTCCCC TACTCCCCCC CCCCCCTTTT CTTCCCCGTC TATGGGGGGG GGGGGGGGGG GGTCGTCCTT TTTTTTTTTT TTTTTTTTT
CBS136836^CBS136836             ------AAAA AAAAAAAAAA ATTTTTTTTC TC-C-CCCCC CCCCCCTTTT CCTTTTCTCC TAC--GGGGG GGGGGGGGGG GGGT-CTT-- TTTTTTTTTT TTTTTTTTT
CBS136837^CBS136837             ----AAAAAA AAAAAAAAAA ATTTTTTTTC TC-CCCCCCC CCCCCCTTTT CCTTTTCTCC TACGGGGGGG GGGGGGGGGG GGGTACTTTT TTTTTTTTTT TTTTTTTTT
CBS136838^CBS136838             ----AAA--- AAAAAAAAAA ATTTTTTTTC TC-CC-CCCC CCCCCCTTTT CCTTTTCTCC TACGGG---- -GGGGGGGGG GGGTACTTTT ------TTTT TTTTTTTTT
CBS136839^CBS136839             AGTTAAAAAA AAAAAAAAAA ATTTTTTCCC TACTCCCCCC CCCCCCTTTT TTCCCCCGCC TATGGGGGGG GGGGGGGGGG GGTCGTCCTT TTTTTTTTTT TTTTTTTTT
CBS136840^CBS136840             ---TAAA--- ----AAAAAA ATTTTTCCC- TACTC---CC CCCCCCTTTT C-TCCC--TC TATGGG---- ----GGGGGG GG-CG---TT ---------- TTTTTTTTT
CBS136841^CBS136841             -------AAA AAAA----AA ATTTTCTTTA TTCT-CCT-- ----CCTTTT CCTTTTCCTT T-T---GGGG GGGG-----G GGGT-TTT-- TTTTTTTTTT -----TTTT
CBS136842^CBS136842             ----AAAAAA AAAAAAAAAA ATTTTTTTTC TC-CCCCCCC CCCCCCTTTT CCTTTTCTCC TACGGGGGGG GGGGGGGGGG GGGTACTTTT TTTTTTTTTT TTTTTTTTT
CBS136843^CBS136843             ----AAAAAA AAAAAAAAAA ATTTTTTTTA TTCTCCCCCC CCCCCCTTTT CCTTTTCCTT CGTGGGGGGG GGGGGGGGGG GGGTTTTTTT TTTTTTTTTT TTTTTTTTT
CBS136844^CBS136844             AGTT---AAA AAAAAAAAAA ATTTTTCCCC TACT-CCCCC CCCCCCTTTT CTTCCCCGTC TAT---GGGG GGGGGGGGGG GGTC-TCC-- TTTTTTTTTT TTTTTTTTT
CBS136845^CBS136845             ----AAAAAA AAAAAAAAAA ATTTTTTTTC TTCACCCCCC CCCCCCTTTT CCTTTCCCTT TGTGGGGGGG GGGGGGGGGG GGGTTTTTTT TTTTTTTTTT TTTTTTTTT
CBS136846^CBS136846             AGTTAAA--- AAAAAAAAAA ATTTTTCCCC TACTC-CCCC CCCCCCTTTT CTTCCCCGTC TATGGG---- -GGGGGGGGG GGTCGTCCTT -----TTTTT TTTTTTTTT
CBS136847^CBS136847             ----AAAAAA AAAAAAAAAA ATTTTCTTTA TTCTCCCTCC CCCCCCTTTT CCTTTTCCTT TGTGGGGGGG GGGGGGGGGG GGGTTTTTTT TTTTTTTTTT TTTTTTTTT
CBS136848^CBS136848             AGTTAAAAAA AAAAAAAAAA ATTTTTCCCC TACTCCCCCC CCCCCCTTTC CTTCCCCGTC TATGGGGGGG GGGGGGGGGG GGTCGTCCTT TTTTTTTTTT TTTTTTTTT
CBS136849^CBS136849             ----AAAAAA AAAAAAAAAA ATTTTTTTTC CC-CCCCCCC CCCCCCTTTT CCTTTTTTCC TACGGGGGGG GGGGGGGGGG GGGTACTTTT TTTTTTTTTT TTTTTTTTT
DAOM226641^DAOM226641           ----AAAAAA AAAAAAAAAA ATTTTTTTTA TTCTCCCCCC CCCCCCTTTT CCTTTTCCTT CGTGGGGGGG GGGGGGGGGG GGGTTTTTTT TTTTTTTTTT TTTTTTTTT
DAOM226642^DAOM226642           ACC-AAAAAA AAAGAAAAAA GTTCCTCTCC TACTCCCCCC CCCCCCTTTT CCTACTCCCC TATGGGGGGG GGGTGGGGGG GGTTGTCTTT TTTTTTTTTT TTTTTTTTT
DAOM242570^DAOM242570           ACC--AAAAA AAAGAAAAAA GTTCCTCTCC TACT-CCCCC CCCCCCTTTT CCTACTCCCC TAT-GGGGGG GGGTGGGGGG GGTT-TCT-T TTTTTTTTTT TTTTTTTTT
DAOM242571^DAOM242571           ACC-----AA AAAG---AAA GTTCCTCTCC TACT-CCC-- ---CCCTTTT CCTACTCCCC T-T------G GGGT----GG GGTT-TCT-- ---TTTTTTT ----TTTTT
DAOM242694^DAOM242694           ----AAAAAA AAAAAAAAAA ATTTTTTTTC TC-CCCCCCC CCCCCCTTTT CCTTTTCTCC TACGGGGGGG GGGGGGGGGG GGGTACTTTT TTTTTTTTTT TTTTTTTTT
DAOM242695^DAOM242695           ----AAAAAA AAAAAAAAAA ATTTTTTTTC TC-CCCCCCC CCCCCCTTCT CCTTTTCTCC TACGGGGGGG GGGGGGGGGG GGGTACTTTT TTTTTTTTTT TTTTTTTTT
DAOM242696^DAOM242696           ----AAA--- -AAAAAAAAA ATTTTTTTTC TC-CC-C-CC CCCCCCTTTT CCTTTTCTCC TACGGG---- --GGGGGGGG GGGTACT-TT ---------T TTTTTTTCT
DAOM242697^DAOM242697           ----AAAAAA AAAAAAAAAA ATTTTTTTTC TC-CCCCCCC CCCCCCTTTT CCTTTTCTCC TACGGGGGGG GGGGGGGGGG GGGTACTTTT TTTTTTTTTT TTTTTTTCT
DAOM242698^DAOM242698           ----AAAAAA AAAAAAAAAA ATTTTTTTTC TC-CCCCCCC CCCCCCTTTT CCTTTTCTCC TACGGGGGGG GGGGGGGGGG GGGTACTTTT TTTTTTTTTT TTTTTTTTT
DAOM242699^DAOM242699           ----AAAAAA AAAAAAAAAA ATTTTTTTTC TC-CCCCCCC CCCCCCTTTT CCTTTTCTCC TACGGGGGGG GGGGGGGGGG GGGTACTTTT TTTTTTTTTT TTTTTTTTT
DAOM242700^DAOM242700           ----AAA--- AAAAAAAAAA ATTTTTTTTC TC-CC-CCCC CCCCCCTTTT CCTTTTCTCC TACGGG---- -GGGGGGGGG GGGTACTTTT -------TTT TTTTTTTTT
DAOM242701^DAOM242701           ----AAAAAA AAAAAAAAAA ATTTTTTTTC TC-CCCCCCC CCCCCCTTTT CCTTTTCTCC TACGGGGGGG GGGGGGGGGG GGGTACTTTT TTTTTTTTTT TTTTTTTTT
DAOM242702^DAOM242702           ----AAAAAA AAAAAAAAAA ATTTTTTTTC TC-CCCCCCC CCCCCCTTTT CCTTTTCTCC TACGGGGGGG GGGGGGGGGG GGGTACTTTT TTTTTTTTTT TTTTTTTCT
DAOM242703^DAOM242703           ----AAAAAA AAAAAAAAAA ATTTTTTTTC TC-CCCCCCC CCCCCCTTTT CCTTTTCTCC TACGGGGGGG GGGGGGGGGG GGGTACTTTT TTTTTTTTTT TTTTTTTTT
DAOM242704^DAOM242704           ----AAAAAA AAAAAAAAAA ATTTTTTTTC TC-CCCCCCC CCCCCCTTTT CCTTTTCTCC TACGGGGGGG GGGGGGGGGG GGGTACTTTT TTTTTTTTTT TTTTTTTTT
DAOM242705^DAOM242705           -------AAA AAAA---AAA ATTTTTTTTC TC-C-CCC-- --CCCCTTTT CCTTTTCTCC TAC---GGGG GGGG---GGG GGGT-CTT-- TTTTTTTTTT ---TTTTTT
DAOM242799^DAOM242799           ----AAAAAA AAAAAAAAAA ATTTTTTTTC TC-CCCCCCC CCCCCCTTTT CCTTTTCTCC TACGGGGGGG GGGGGGGGGG GGGTACTTTT TTTTTTTTTT TTTTTTTTT
DAOM242800^DAOM242800           ----AAAAAA AAAAAAAAAA ATTTTTTTTC TC-CCCCCCC CCCCCCTTTT CCTTTTCTCC TACGGGGGGG GGGGGGGGGG GGGTACTTTT TTTTTTTTTT TTTTTTTCT
EXF5914^EXF5914                 AGTT---AAA AAAA-AAAAA ATTTTTCCCC TACT-CCC-C CCCCCCTTTT CTTCCCCGTC TAT---GGGG GGGG-GGGGG GGTC-TCC-- TTTTTTTTTT -TTTTTTTT
EXF5915^EXF5915                 AGTTAAAAAA AAAAAAAAAA ATTTTTCCCC TACTCCCCCC CCCCCCTTTT CTTCCCCGTC TATGGGGGGG GGGGGGGGGG GGTCGTCCTT TTTTTTTTTT TTTTTTTTT
EXF5916^EXF5916                 AGTTAAAAAA AAAAAAAAAA ATTTTTCCCC TACTCCCCCC CCCCCCTTTT CTTCCCCGTC TATGGGGGGG GGGGGGGGGG GGTCGTCCTT TTTTTTTTTT TTTTTTTTT
EXF5917^EXF5917                 AGTTAAAAAA AAAAAAAAAA ATTTTTCCCC TACTCCCCCC CCCCCCTTTT CTTCCCCGTC TATGGGGGGG GGGGGGGGGG GGTCGTCCTT TTTTTTTTTT TTTTTTTTT
EXF5918^EXF5918                 ----AAAAAA AAAAAAAAAA ATTTTTTTTC TC-CCCCCCC CCCCCCTTTT CCTTTTCTCC TACGGGGGGG GGGGGGGGGG GGGTACTTTT TTTTTTTTTT TTTTTTTTT
EXF5919^EXF5919                 AGTTAAAAAA AAAAAAAAAA ATTTTTCCCC TACTCCCCCC CCCCCCTTTT CTTCCCCGTC TATGGGGGGG GGGGGGGGGG GGTCGTCCTT TTTTTTTTTT TTTTTTTTT
EXF8299^EXF8299                 AGTTAAA-AA AAAAAAAAAA ATTTTTCCCC TACTCCCCCC CCCCCCTTTT CTTCCCCGTC TATGGG--GG GGGGGGGGGG GGTCGTCCTT --TTTTTTTT TTTTTTTTT
EXF8313^EXF8313                 AGTTAAAAAA AAAAAAAAAA ATTTTTCCCC TACTCCCCCC CCCCCCTTTT CTTCCCCGTC TATGGGGGGG GGGGGGGGGG GGTCGTCCTT TTTTTTTTTT TTTTTTTTT
EXF8314^EXF8314                 AGTTAAAAAA AAAAAAAAAA ATTTTTTCCC TACTCCCCCC CCCCCCTTTT TTCCCCCGCC TATGGGGGGG GGGGGGGGGG GGTCGTCCTT TTTTTTTTTT TTTTTTTTT
EXF8315^EXF8315                 AGTTAAAAAA AAAAAAAAAA ATTTTTCCCC TACTCCCCCC CCCCCCTTTT CTTCCCCGTC TATGGGGGGG GGGGGGGGGG GGTCGTCCTT TTTTTTTTTT TTTTTTTTT
EXF8327^EXF8327                 AGTTAAAAAA AAAAAAAAAA ATTTTTCCCC TACTCCCCCC CCCCCCTTTT CTTCCCCGTC TATGGGGGGG GGGGGGGGGG GGTCGTCCTT TTTTTTTTTT TTTTTTTTT
EXF8341^EXF8341                 AGTTAAAAAA AAAAAAAAAA ATTTTTCCCC TACTCCCCCC CCCCCCTTTT CTTCCCCGTC TATGGGGGGG GGGGGGGGGG GGTCGTCCTT TTTTTTTTTT TTTTTTTTT
EXF8342^EXF8342                 AGTTAAAAAA AAAAAAAAAA ATTTTTCCCC TACTCCCCCC CCCCCCTTTT CTTCCCCGTC TATGGGGGGG GGGGGGGGGG GGTCGTCCTT TTTTTTTTTT TTTTTTTTT
EXF8343^EXF8343                 AGTTAAAAAA AAAAAAAAAA ATTTTTCCCC TACTCCCCCC CCCCCCTTTT CTTCCCCGTC TATGGGGGGG GGGGGGGGGG GGTCGTCCTT TTTTTTTTTT TTTTTTTTT
EXF8344^EXF8344                 ---TAAA--- ----AAAA-A -TTTTTCCC- TACTC---CC CCCC-CTTTT C-TCCC--TC TATGGG---- ----GGGGG- GG-CG---TT ---------- TTTTT-TTT
EXF8345^EXF8345                 AGTTAAAAAA AAAAAAAAAA ATTTTTCCCC TACTCCCCCC CCCCCCTTTT CTTCCCCGTC TATGGGGGGG GGGGGGGGGG GGTCGTCCTT TTTTTTTTTT TTTTTTTTT
EXF8351^EXF8351                 AGTTAAA-AA AAAAAAAAAA ATTTTTCCCC TACTCCCCCC CCCCCCTTTT CTTCCCCGTC TATGGG-GGG GGGGGGGGGG GGTCGTCCTT -TTTTTTTTT TTTTTTTTT
EXF8352^EXF8352                 AGTTAAAAAA AAAAAAAAAA ATTTTTCCCC TACTCCCCCC CCCCCCTTTT CTTCCCCGTC TATGGGGGGG GGGGGGGGGG GGTCGTCCTT TTTTTTTTTT TTTTTTTTT
EXF8353^EXF8353                 AGTTAAA--- AAAAAAAAAA ATTTTTCCCC TACTC-CCCC CCCCCCTTTT CTTCCCCGTC TATGGG---- -GGGGGGGGG GGTCGTCCTT -----TTTTT TTTTTTTTT
EXF8354^EXF8354                 AGTTAAA-AA AAAAAAAAAA ATTTTTCCCC TACTCCCCCC CCCCCCTTTT CTTCCCCGTC TATGGG---G GGGGGGGGGG GGTCGTCCTT ---TTTTTTT TTTTTTTTT
EXF8355^EXF8355                 AGTTAAAAAA AAAAAAAAAA ATTTTTCCCC TACTCCCCCC CCCCCCTTTT CTTCCCCGTC TATGGGGGGG GGGGGGGGGG GGTCGTCCTT TTTTTTTTTT TTTTTTTTT
EXF8356^EXF8356                 AGTT---AAA AAAAAAAAAA ATTTTTCCCC TACT-CCCCC CCCCCCTTTT CTTCCCCGTC TAT---GGGG GGGGGGGGGG GGTC-TCC-- TTTTTTTTTT TTTTTTTTT
EXF8586^EXF8586                 AGTTAAAAAA AAAAAAAAAA ATTTTTCCCC TACTCCCCCC CCCCCCTTTT CTTCCCCGTC TATGGGGGGG GGGGGGGGGG GGTCGTCCTT TTTTTTTTTT TTTTTTTTT
EXF8587^EXF8587                 AGTTAAAAAA AAAAAAAAAA ATTTTTCCCC TACTCCCCCC CCCCCCTTTT CTTCCCCGTC TATGGGGGGG GGGGGGGGGG GGTCGTCCTT TTTTTTTTTT TTTTTTTTT
EXF8588^EXF8588                 ---TAAA--- ----AAAA-A -TTTTTCCC- TACTC---CC CCCCCCTTTT C-TCCC--TC TATGGG---- ----GGGGG- GG-CG---TT ---------- TTTTTTTTT
EXF8590^EXF8590                 AGTTAAAAAA AAAAAAAAAA ATTTTTCCCC TACTCCCCCC CCCCCCTTTT CTTCCCCGTC TATGGGGGGG GGGGGGGGGG GGTCGTCCTT TTTTTTTTTT TTTTTTTTT
EXF8591^EXF8591                 AGTTAAAAAA AAAAAAAAAA ATTTTTCCCC TACTCCCCCC CCCCCCTTTT CTTCCCCGTC TATGGGGGGG GGGGGGGGGG GGTCGTCCTT TTTTTTTTTT TTTTTTTTT
EXF8592^EXF8592                 AGTTAAAAAA AAAAAAAAAA ATTTTTCCCC TACTCCCCCC CCCCCCTTTT CTTCCCCGTC TATGGGGGGG GGGGGGGGGG GGTCGTCCTT TTTTTTTTTT TTTTTTTTT
EXF8738^EXF8738                 ----AAAAAA AAAAAAAAAA ATTTTTTTTC TC-CCCCCCC CCCCCCTTTT CCTTTTCTCC TACGGGGGGG GGGGGGGGGG GGGTACTTTT TTTTTTTTTT TTTTTTTTT
EXF8739^EXF8739                 ----AAAAAA AAGAAAAAAA ATCTCTTTCC TCCACCCCCC CTCCCCTTTT CCTCTTCCTC TATGGGGGGG GGGGGGGGGG AGCAGTCTTT TTTTTTTCTT TTTTTTTTC
EXF8740^EXF8740                 ----AAA--- ----AAAA-A -TTTTTTTT- TC-CC---CC CCCC-CTTCT C-TTTT--CC TACGGG---- ----GGGGG- GG-TA---TT ---------- TTTTT-TTT
EXF8741^EXF8741                 ----AAAAAA AAAAAAAAAA ATTTTTTTTC TC-CCCCCCC CCCCCCTTTT CCTTTTCTCC TACGGGGGGG GGGGGGGGGG GGGTACTTTT TTTTTTTTTT TTTTTTTCT
EXF8744^EXF8744                 ----AAAAAA AAGAAAAAAA ATCTCTTTCC TCCACCCCCC CTCCCCTTTT CCTCTTCCTC TATGGGGGGG GGGGGGGGGG AGCAGTCTTT TTTTTTTCTT TTTTTTTTC
EXF8745^EXF8745                 ----AAA--A AAAAAAAAAA ATTTTTTTTC TC-CC-CCCC CCCCCCTTTT CCTTTTCTCC TACGGG---- GGGGGGGGGG GGGTACTTTT ----TTTTTT TTTTTTTTT
EXF8746^EXF8746                 ----AAAAAA AAGAAAAAAA ATCTCTTTCC TCCACCCCCC CTCCCCTTTT CCTCTTCCTC TATGGGGGGG GGGGGGGGGG AGCAGTCTTT TTTTTTTCTT TTTTTTTTC
EXF8747^EXF8747                 ----AAAAAA AAAAAAAAAA ATTTTTTTTC CC-CCCCCCC CCCCCCTTTT CCTTTTTTCC TACGGGGGGG GGGGGGGGGG GGGTACTTTT TTTTTTTTTT TTTTTTTTT
EXF8748^EXF8748                 ----AAAAAA AAAAAAAAAA ATTTTTTTTA TTCTCCCCCC CCCCCCCTTT CCTTTTCCTT TGTGGGGGGG GGGGGGGGGG GGGTTTTTTT TTTTTTTTTT TTTTTTTTT
EXF8749^EXF8749                 ----AAAAAA AAAAAAAAAA ATTTTTTTTC TC-CCCCCCC CCCCCCTTTT CCTTTTCTCC TACGGGGGGG GGGGGGGGGG GGGTACTTTT TTTTTTTTTT TTTTTTTTT
EXF8754^EXF8754                 -------AAA AAAA--AAAA ATTTTTTTTC TC-C-CCC-- CCCCCCTTTT CCTTTTCTCC TAC---GGGG GGGG--GGGG GGGT-CTT-- TTTTTTTTTT --TTTTTTT
EXF8757^EXF8757                 ----AAAAAA AAAAAAAAAA ATTTTTTTTC TC-CCCCCCC CCCCCCTCTT CCTTTTCTCC TACGGGGGGG GGGGGGGGGG GGGTACTTTT TTTTTTTTTT TTTTTTTTC
EXF8758^EXF8758                 ----AAAAAA AAAAAAAAAA ATTTTTTTTC TC-CCCCCCC CCCCCCTTTT CCTTTTCTCC TACGGGGGGG GGGGGGGGGG GGGTACTTTT TTTTTTTTTT TTTTTTTTT


    1    1    1    1    6    2    2    2    3    3    1   12    1    1    2
    1    1    2    1   11    1  330    7    7    6    1    1   10    1    1
    1    1    2    1    8    1   10    1    5    2    2    1    4    7    2
    9    1    1    1    1    1    1    1    1    4    1    1    1    1    1
    1    1    3    4    2    1    1    1    2    4    3    1    4    1    1
    6    2    1    1    1    1   13    1    1    1    1    1    1    8    1
    3    2    1    4    1    1    1    1    3    8    1    3    3    3    2
    1    6    1    1

W_muriae (42) W_sebi (10) W_mellicola (32) W_tropicalis ( 3) W_canadensis ( 3) 

*** Locus 4 ***
     85    738

CBS196.56^CBS196.56             ---------- -----CTCAC CAAAGATGTT TATAGATATA TGCAAAAATG TGTTGAAACT CACAAAGAGT TTAACCTCAA TCAAGCTGTC AAAGCAAACA CCATCACTAA TGGTCTTAAA TATTCTCTTG CTACTGGTAA CTGGGGTGAT CAAAAGAAGT TCATGCAAGC AAGAGCGGGT GTTTCTCAGG TCTTGAATAG ATACACATTT GCTTCTACAC TTTCCCACTT GAGAAGGTGT AACACACCGA TCGGTAGAGA TGGTAAGATC GCCAAGCCAC GTCAATTACA TAATACACAC TGGGGTATGG TTTGTCCTGC TGAGACTCCT GAAGGTCAGG CTTGTGGTTT AGTAAAGAAC CTTGCACTTA TGGCCAATGT CTCAACTGGT AGTTCATCTG CACCAATTCA AGATTTCTTA CAAGAGTGGG GTATGGAAGA GCTTGAAGAG TTTAACCCAC GTTCAAATCA AGTCAAGGTC TTTGTTAATG GTGTTTGGAT TGGTGTTCAC AGAGATCCAA CTAACCTCGT CAAAACTTTG AGAAAGCTCC GTCGTGAGGG TGATATCCAA CACGAAGTCT CAGTCGTAAG AGACGTTAGA GAGAAGGAGA TTAAGGTTTT CACCGATGCT GGTCGTGTAT GTAGACCGCT CTTCTTGGTT GACGAAGAAA CACAACAGTT AGAAATTAAC AAATCTCACA TCGCAAAGAT AGAAGCACAT ACGAATGGAG AAGACGAA
CBS633.66^CBS633.66             ATGTTGTTCA GGAAGCTCAC CAAAGATGTT TATAGATATA TGCAAAAATG TGTTGAAACT CACAAAGAGT TTAACCTCAA TCAAGCTGTT AAAGCAAACA CCATCACTAA TGGTCTTAAA TATTCTCTTG CTACTGGTAA CTGGGGTGAT CAAAAGAAGT TCATGCAAGC AAGAGCGGGT GTTTCTCAGG TCTTGAATAG ATACACGTTT GCTTCTACAC TTTCCCACTT GAGAAGGTGT AACACACCGA TAGGTAGAGA TGGTAAGATC GCCAAACCAC GTCAATTACA TAATACACAC TGGGGTATGG TTTGTCCTGC TGAGACTCCT GAAGGTCAGG CTTGTGGTTT AGTAAAGAAC CTTGCACTTA TGGCCAATGT CTCAACTGGT AGTTCATCTG CACCAATTCA AGATTTCTTA CAAGAGTGGG GTATGGAAGA ACTTGAAGAG TTTAATCCAC GTTCAAATCA AGTCAAGGTC TTCGTTAACG GTGTCTGGAT TGGTGTTCAC AGAGATCCAA CTAACCTCGT CAAAACTTTG AGAAAGCTCC GTCGTGAGGG TGATATCCAA CACGAAGTGT CAGTTGTAAG AGATGTCAGA GAAAAGGAGA TTAAGGTTTT CACTGATGCT GGTCGTGTAT GTAGACCGCT CTTCTTGGTT GACGAAGAAA CACAACAGTT AGAAATTAAC AAATCTCACA TCGCAAAGAT AGAAGCACAT ACGAATGGAG AAGACGAA
CBS818.96^CBS818.96             ---------- --GAGCTCAC CAAAGATGTT TATAGATATA TGCAAAAATG TGTTGAAACT CACAAAGAGT TTAACCTCAA TCAAGCTGTC AAAGCAAACA CCATCACTAA TGGTCTTAAA TATTCTCTTG CTACTGGTAA CTGGGGTGAT CAAAAGAAGT TCATGCAAGC AAGAGCGGGT GTTTCTCAGG TCTTGAATAG ATACACATTT GCTTCTACAC TTTCCCACTT GAGAAGGTGT AACACACCGA TCGGTAGAGA TGGTAAGATC GCCAAGCCAC GTCAATTACA TAATACACAC TGGGGTATGG TTTGTCCTGC TGAGACTCCT GAAGGTCAGG CTTGTGGTTT AGTAAAGAAC CTTGCACTTA TGGCCAATGT CTCAACTGGT AGTTCATCTG CACCAATTCA AGATTTCTTA CAAGAGTGGG GTATGGAAGA GCTTGAAGAG TTTAACCCAC GTTCAAATCA AGTCAAGGTC TTTGTTAATG GTGTTTGGAT TGGTGTTCAC AGAGATCCAA CTAACCTCGT CAAAACTTTG AGAAAGCTCC GTCGTGAGGG TGATATCCAA CACGAAGTCT CAGTCGTAAG AGACGTTAGA GAGAAGGAGA TTAAGGTTTT CACCGATGCT GGTCGTGTAT GTAGACCGCT CTTCTTGGTT GACGAAGAAA CACAACAGTT AGAAATTAAC AAATCTCACA TCGCAAAGAT AGAAGCACAT ACGAATGGAG AAGACGAA
CBS110595^CBS110595             ATGTTGTTCA GGAAGCTCAC CAAAGATGTT TATAGATATA TGCAAAAATG TGTTGAAACT CACAAAGAGT TTAACCTCAA TCAAGCTGTC AAAGCAAACA CCATCACTAA TGGTCTTAAA TATTCTCTTG CTACTGGTAA CTGGGGTGAT CAAAAGAAGT TCATGCAAGC AAGAGCGGGT GTTTCTCAGG TCTTGAATAG ATACACATTT GCTTCTACAC TTTCCCACTT GAGAAGGTGT AACACACCGA TCGGTAGAGA TGGTAAGATC GCCAAGCCAC GTCAATTACA TAATACACAC TGGGGTATGG TTTGTCCTGC TGAGACTCCT GAAGGTCAGG CTTGTGGTTT AGTAAAGAAC CTTGCACTTA TGGCCAATGT CTCAACTGGT AGTTCATCTG CACCAATTCA AGATTTCTTA CAAGAGTGGG GTATGGAAGA GCTTGAAGAG TTTAACCCAC GTTCAAATCA AGTCAAGGTC TTTGTTAATG GTGTTTGGAT TGGTGTTCAC AGAGATCCAA CTAACCTCGT CAAAACTTTG AGAAAGCTCC GTCGTGAGGG TGATATCCAA CACGAAGTCT CAGTCGTAAG AGACGTTAGA GAGAAGGAGA TTAAGGTTTT CACCGATGCT GGTCGTGTAT GTAGACCGCT CTTCTTGGTT GACGAAGAAA CACAACAGTT AGAAATTAAC AAATCTCACA TCGCAAAGAT AGAAGCACAT ACGAATGGAG AAGACGAA
CBS110599^CBS110599             ATGTTGTTCA GGAAGCTCAC CAAAGATGTT TATAGATATA TGCAAAAATG TGTTGAAACT CACAAAGAGT TTAACCTCAA TCAAGCTGTC AAGGCAAACA CTATCACTAA TGGTCTTAAA TATTCTCTTG CTACTGGTAA CTGGGGTGAT CAAAAGAAGT TCATGCAAGC AAGAGCGGGT GTTTCTCAGG TCTTGAATAG ATACACATTT GCTTCCACAC TTTCCCACTT GAGAAGGTGT AACACACCAA TCGGTAGAGA TGGTAAGATC GCCAAACCAC GTCAATTGCA CAACACACAT TGGGGTATGG TTTGTCCCGC TGAGACTCCT GAAGGTCAGG CTTGTGGTTT AGTAAAGAAC CTTGCACTCA TGGCCAATGT CTCGACCGGT AGTTCATCTG CACCAATTCA AGATTTCTTA CAAGAATGGG GTATGGAAGA ACTTGAAGAG TTCAACCCAC GTTCAAATCA AGTCAAGGTT TTCGTGAACG GTGTTTGGAT TGGTGTTCAC AGAGATCCAA CTAACCTCGT CAAAACGTTG AGAAAGCTCC GTCGTGAGGG TGATATCCAA CACGAAGTTT CAGTCGTAAG AGATGTCAGA GAGAAGGAGA TTAAGGTGTT CACCGATGCT GGTCGTGTAT GTAGACCGCT CTTCTTGGTT GACGAAGAAA CACAGCAGTT AGAAATTAAC AAATCTCACA TCGCAAAGAT AGAAGCACAT ACTAACGGAG AAGATGAA
CBS110620^CBS110620             ---------- ---------- ---------- ---------- --------TG TGTTGAAACT CACAAAGAGT TTAACCTCAA TCAAGCTGTC AAAGCAAACA CCATCACTAA TGGTCTTAAA TATTCTCTTG CTACTGGTAA CTGGGGTGAT CAAAAGAAGT TCATGCAAGC AAGAGCGGGT GTTTCTCAGG TCTTGAATAG ATACACATTT GCTTCTACAC TTTCCCACTT GAGAAGGTGT AACACACCGA TCGGTAGAGA TGGTAAGATC GCCAAGCCAC GTCAATTACA TAATACACAC TGGGGTATGG TTTGTCCTGC TGAGACTCCT GAAGGTCAGG CTTGTGGTTT AGTAAAGAAC CTTGCACTTA TGGCCAATGT CTCAACTGGT AGTTCATCTG CACCAATTCA AGATTTCTTA CAAGAGTGGG GTATGGAAGA GCTTGAAGAG TTTAACCCAC GTTCAAATCA AGTCAAGGTC TTTGTTAATG GTGTTTGGAT TGGTGTTCAC AGAGATCCAA CTAACCTCGT CAAAACTTTG AGAAAGCTCC GTCGTGAGGG TGATATCCAA CACGAAGTCT CAGTCGTAAG AGACGTTAGA GAGAAGGAGA TTAAGGTTTT CACCGATGCT GGTCGTGTAT GTAGACCGCT CTTCTTGGTT GACGAAGAAA CACAACAGTT AGAAATTAAC AAATCTCACA TCGCAAAGAT AGAAGCACAT ---------- --------
CBS110624^CBS110624             ATGTTGTTCA GGAAACTCAC CAAAGATGTT TATAGATATA TGCAAAAATG TGTTGAAACT CACAAAGAGT TTAACCTCAA TCAAGCTGTC AAGGCAAACA CTATCACTAA TGGCCTTAAA TATTCTCTTG CTACTGGTAA CTGGGGTGAT CAAAAGAAGT TCATGCAAGC AAGAGCGGGT GTTTCTCAGG TCTTGAATAG ATACACATTT GCTTCCACAC TTTCCCACTT GAGAAGGTGT AACACACCAA TCGGTAGAGA TGGTAAGATC GCCAAACCAC GTCAATTGCA CAACACACAT TGGGGTATGG TTTGTCCCGC TGAGACTCCT GAAGGTCAGG CTTGTGGTTT AGTAAAGAAC CTTGCACTCA TGGCCAATGT CTCGACCGGT AGTTCATCTG CACCAATTCA AGATTTCTTA CAAGAATGGG GTATGGAAGA ACTTGAAGAG TTCAACCCAC GTTCAAATCA AGTCAAGGTT TTCGTGAACG GTGTTTGGAT TGGTGTTCAC AGAGATCCAA CTAACCTCGT CAAAACGTTG AGAAAGCTCC GTCGTGAGGG TGATATCCAA CACGAAGTTT CAGTCGTAAG AGATGTCAGA GAGAAGGAGA TTAAGGTGTT CACCGATGCT GGTCGTGTAT GTAGACCGCT CTTCTTGGTT GACGAAGAAA CACAGCAGTT AGAAATTAAC AAATCTCACA TCGCAAAGAT AGAAGCACAT ACTAACGGAG AAGATGAA
CBS112378^CBS112378             ---------- -----CTCAC CAAAGATGTT TATAGATATA TGCAAAAATG TGTTGAAACT CACAAAGAGT TTAACCTCAA TCAAGCTGTT AAAGCAAACA CCATCACTAA TGGTCTTAAA TATTCTCTTG CTACTGGTAA CTGGGGTGAT CAAAAGAAGT TCATGCAAGC AAGAGCGGGT GTTTCTCAGG TCTTGAATAG ATACACGTTT GCTTCTACAC TTTCCCACTT GAGAAGGTGT AACACACCAA TAGGTAGAGA TGGTAAGATC GCCAAACCAC GTCAATTACA TAATACACAC TGGGGTATGG TTTGTCCTGC TGAGACTCCT GAAGGTCAGG CTTGTGGTTT AGTAAAGAAC CTTGCACTTA TGGCCAATGT CTCAACTGGT AGTTCATCTG CACCAATTCA AGATTTCTTA CAAGAGTGGG GTATGGAAGA ACTTGAAGAG TTTAATCCAC GTTCAAATCA AGTCAAGGTC TTCGTTAACG GTGTCTGGAT TGGTGTTCAC AGAGATCCAA CTAACCTCGT CAAAACTTTG AGAAAGCTCC GTCGTGAGGG TGATATCCAA CACGAAGTGT CAGTTGTAAG AGATGTCAGA GAAAAGGAGA TTAAGGTTTT CACTGATGCT GGTCGTGTAT GTAGACCGCT CTTCTTGGTT GACGAAGAAA CACAACAGTT AGAAATTAAC AAATCTCACA TCGCAAAGAT AGAAGCACAT ACGAATGGAG AAGACGAA
CBS116628^CBS116628             ---------A GGAAGCTCAC CAAAGATGTT TATAGATATA TGCAAAAATG TGTTGAAACT CACAAAGAGT TTAACCTCAA TCAAGCTGTC AAGGCAAACA CTATCACTAA TGGTCTTAAA TATTCTCTTG CTACTGGTAA CTGGGGTGAT CAAAAGAAGT TCATGCAAGC AAGAGCGGGT GTTTCTCAGG TCTTGAATAG ATACACATTT GCTTCCACAC TTTCCCACTT GAGAAGGTGT AACACACCAA TCGGTAGAGA TGGTAAGATC GCCAAACCAC GTCAATTGCA CAACACACAT TGGGGTATGG TTTGTCCCGC TGAGACTCCT GAAGGTCAGG CTTGTGGTTT AGTAAAGAAC CTTGCACTCA TGGCCAATGT CTCGACCGGT AGTTCATCTG CACCAATTCA AGATTTCTTA CAAGAATGGG GTATGGAAGA ACTTGAAGAG TTCAACCCAC GTTCAAATCA AGTCAAGGTT TTCGTGAACG GTGTTTGGAT TGGTGTTCAC AGAGATCCAA CTAACCTCGT CAAAACGTTG AGAAAGCTCC GTCGTGAGGG TGATATCCAA CACGAAGTTT CAGTCGTAAG AGATGTCAGA GAGAAGGAGA TTAAGGTGTT CACCGATGCT GGTCGTGTAT GTAGACCGCT CTTCTTGGTT GACGAAGAAA CACAGCAGTT AGAAATTAAC AAATCTCACA TCGCAAAGAT AGAAGCACAT ACTAACGGAG AAGATGAA
CBS136827^CBS136827             ATGTTGTTCA GGAAGCTCAC CAAAGATGTT TATAGATATA TGCAAAAATG TGTTGAAACT CACAAAGAGT TTAACCTCAA TCAAGCTGTT AAAGCAAACA CCATCACTAA TGGTCTTAAA TATTCTCTTG CTACTGGTAA CTGGGGTGAT CAAAAGAAGT TCATGCAAGC AAGAGCGGGT GTTTCTCAGG TCTTGAATAG ATACACGTTT GCTTCTACAC TTTCCCACTT GAGAAGGTGT AACACACCAA TAGGTAGAGA TGGTAAGATC GCCAAACCAC GTCAATTACA TAATACACAC TGGGGTATGG TTTGTCCTGC TGAGACTCCT GAAGGTCAGG CTTGTGGTTT AGTAAAGAAC CTTGCACTTA TGGCCAATGT CTCAACTGGT AGTTCATCTG CACCAATTCA AGATTTCTTA CAAGAGTGGG GTATGGAAGA ACTTGAAGAG TTTAATCCAC GTTCAAATCA AGTCAAGGTC TTCGTTAACG GTGTCTGGAT TGGTGTTCAC AGAGATCCAA CTAACCTCGT CAAAACTTTG AGAAAGCTCC GTCGTGAGGG TGATATCCAA CACGAAGTGT CAGTTGTAAG AGATGTCAGA GAAAAGGAGA TTAAGGTTTT CACTGATGCT GGTCGTGTAT GTAGACCGCT CTTCTTGGTT GACGAAGAAA CACAACAGTT AGAAATTAAC AAATCTCACA TCGCAAAGAT AGAAGCACAT ACGAATGGAG AAGAC---
CBS136829^CBS136829             ATGTTGTTCA GGAAGCTCAC CAAAGATGTT TATAGATATA TGCAAAAATG TGTTGAAACT CACAAAGAGT TTAACCTCAA TCAAGCTGTC AAGGCAAACA CTATCACTAA TGGTCTTAAA TATTCTCTTG CTACTGGTAA CTGGGGTGAT CAAAAGAAGT TCATGCAAGC AAGAGCGGGT GTTTCTCAGG TCTTGAATAG ATACACATTT GCTTCCACAC TTTCCCACTT GAGAAGGTGT AACACACCAA TCGGTAGAGA TGGTAAGATC GCCAAACCAC GTCAATTGCA CAACACACAT TGGGGTATGG TTTGTCCCGC TGAGACTCCT GAAGGTCAGG CTTGTGGTTT AGTAAAGAAC CTTGCACTCA TGGCCAATGT CTCGACCGGT AGTTCATCTG CACCAATTCA AGATTTCTTA CAAGAATGGG GTATGGAAGA ACTTGAAGAG TTCAACCCAC GTTCAAATCA AGTCAAGGTT TTCGTGAACG GTGTTTGGAT TGGTGTTCAC AGAGATCCAA CTAACCTCGT CAAAACGTTG AGAAAGCTCC GTCGTGAGGG TGATATCCAA CACGAAGTTT CAGTCGTAAG AGATGTCAGA GAGAAGGAGA TTAAGGTGTT CACCGATGCT GGTCGTGTAT GTAGACCGCT CTTCTTGGTT GACGAAGAAA CACAGCAGTT AGAAATTAAC AAATCTCACA TCGCAAAGAT AGAAGCACAT ACTAACGGAG AAGATGAA
CBS136830^CBS136830             ATGTTGTTCA GGAAACTCAC CAAAGATGTT TATAGATATA TGCAAAAATG TGTTGAAACT CACAAAGAGT TTAACCTCAA TCAAGCTGTC AAGGCAAACA CTATCACTAA TGGCCTTAAA TATTCTCTTG CTACTGGTAA CTGGGGTGAT CAAAAGAAGT TCATGCAAGC AAGAGCGGGT GTTTCTCAGG TCTTGAATAG ATACACATTT GCTTCCACAC TTTCCCACTT GAGAAGGTGT AACACACCAA TCGGTAGAGA TGGTAAGATC GCCAAACCAC GTCAATTGCA CAACACACAT TGGGGTATGG TTTGTCCCGC TGAGACTCCT GAAGGTCAGG CTTGTGGTTT AGTAAAGAAC CTTGCACTCA TGGCCAATGT CTCGACCGGT AGTTCATCTG CACCAATTCA AGATTTCTTA CAAGAATGGG GTATGGAAGA ACTTGAAGAG TTCAACCCAC GTTCAAATCA AGTCAAGGTT TTCGTGAACG GTGTTTGGAT TGGTGTTCAC AGAGATCCAA CTAACCTCGT CAAAACGTTG AGAAAGCTCC GTCGTGAGGG TGATATCCAA CACGAAGTTT CAGTCGTAAG AGATGTCAGA GAGAAGGAGA TTAAGGTGTT CACCGATGCT GGTCGTGTAT GTAGACCGCT CTTCTTGGTT GACGAAGAAA CACAGCAGTT AGAAATTAAC AAATCTCACA TCGCAAAGAT AGAAGCACAT ACTAACGGAG AAGAT---
CBS136831^CBS136831             ATGTTGTTCA GGAAACTCAC CAAAGATGTT TATAGATATA TGCAAAAATG TGTTGAAACT CACAAAGAGT TTAACCTCAA TCAAGCTGTC AAGGCAAACA CTATCACTAA TGGCCTTAAA TATTCTCTTG CTACTGGTAA CTGGGGTGAT CAAAAGAAGT TCATGCAAGC AAGAGCGGGT GTTTCTCAGG TCTTGAATAG ATACACATTT GCTTCCACAC TTTCCCACTT GAGAAGGTGT AACACACCAA TCGGTAGAGA TGGTAAGATC GCCAAACCAC GTCAATTGCA CAACACACAT TGGGGTATGG TTTGTCCCGC TGAGACTCCT GAAGGTCAGG CTTGTGGTTT AGTAAAGAAC CTTGCACTCA TGGCCAATGT CTCGACCGGT AGTTCATCTG CACCAATTCA AGATTTCTTA CAAGAATGGG GTATGGAAGA ACTTGAAGAG TTCAACCCAC GTTCAAATCA AGTCAAGGTT TTCGTGAACG GTGTTTGGAT TGGTGTTCAC AGAGATCCAA CTAACCTCGT CAAAACGTTG AGAAAGCTCC GTCGTGAGGG TGATATCCAA CACGAAGTTT CAGTCGTAAG AGATGTCAGA GAGAAGGAGA TTAAGGTGTT CACCGATGCT GGTCGTGTAT GTAGACCGCT CTTCTTGGTT GACGAAGAAA CACAGCAGTT AGAAATTAAC AAATCTCACA TCGCAAAGAT AGAAGCACAT ACTAACGGAG AAGATGAA
CBS136832^CBS136832             ATGTTGTTCA GGAAGCTCAC CAAAGATGTT TATAGATATA TGCAAAAATG TGTTGAAACT CACAAAGAGT TTAACCTCAA TCAAGCTGTC AAGGCAAACA CTATCACTAA TGGTCTTAAA TATTCTCTTG CTACTGGTAA CTGGGGTGAT CAAAAGAAGT TCATGCAAGC AAGAGCGGGT GTTTCTCAGG TCTTGAATAG ATACACATTT GCTTCCACAC TTTCCCACTT GAGAAGGTGT AACACACCAA TCGGTAGAGA TGGTAAGATC GCCAAACCAC GTCAATTGCA CAACACACAT TGGGGTATGG TTTGTCCCGC TGAGACTCCT GAAGGTCAGG CTTGTGGTTT AGTAAAGAAC CTTGCACTCA TGGCCAATGT CTCGACCGGT AGTTCATCTG CACCAATTCA AGATTTCTTA CAAGAATGGG GTATGGAAGA ACTTGAAGAG TTCAACCCAC GTTCAAATCA AGTCAAGGTT TTCGTGAACG GTGTTTGGAT TGGTGTTCAC AGAGATCCAA CTAACCTCGT CAAAACGTTG AGAAAGCTCC GTCGTGAGGG TGATATCCAA CACGAAGTTT CAGTCGTAAG AGATGTCAGA GAGAAGGAGA TTAAGGTGTT CACCGATGCT GGTCGTGTAT GTAGACCGCT CTTCTTGGTT GACGAAGAAA CACAGCAGTT AGAAATTAAC AAATCTCACA TCGCAAAGAT AGAAGCACAT ACTAACGGAG AAGATGAA
CBS136833^CBS136833             ATGTTGTTCA GGAAACTCAC CAAAGATGTT TATAGATATA TGCAAAAATG TGTTGAAACT CACAAAGAGT TTAACCTCAA TCAAGCTGTC AAGGCAAACA CTATCACTAA TGGCCTTAAA TATTCTCTTG CTACTGGTAA CTGGGGTGAT CAAAAGAAGT TCATGCAAGC AAGAGCGGGT GTTTCTCAGG TCTTGAATAG ATACACATTT GCTTCCACAC TTTCCCACTT GAGAAGGTGT AACACACCAA TCGGTAGAGA TGGTAAGATC GCCAAACCAC GTCAATTGCA CAACACACAT TGGGGTATGG TTTGTCCCGC TGAGACTCCT GAAGGTCAGG CTTGTGGTTT AGTAAAGAAC CTTGCACTCA TGGCCAATGT CTCGACCGGT AGTTCATCTG CACCAATTCA AGATTTCTTA CAAGAATGGG GTATGGAAGA ACTTGAAGAG TTCAACCCAC GTTCAAATCA AGTCAAGGTT TTCGTGAACG GTGTTTGGAT TGGTGTTCAC AGAGATCCAA CTAACCTCGT CAAAACGTTG AGAAAGCTCC GTCGTGAGGG TGATATCCAA CACGAAGTTT CAGTCGTAAG AGATGTCAGA GAGAAGGAGA TTAAGGTGTT CACCGATGCT GGTCGTGTAT GTAGACCGCT CTTCTTGGTT GACGAAGAAA CACAGCAGTT AGAAATTAAC AAATCTCACA TCGCAAAGAT AGAAGCACAT ACTAACGGAG AAGATGAA
CBS136834^CBS136834             ATGTTGTTCA GGAAGCTCAC CAAAGATGTT TATAGATATA TGCAAAAATG TGTTGAAACT CACAAAGAGT TTAACCTCAA TCAAGCTGTC AAGGCAAACA CTATCACTAA TGGTCTTAAA TATTCTCTTG CTACTGGTAA CTGGGGTGAT CAAAAGAAGT TCATGCAAGC AAGAGCGGGT GTTTCTCAGG TCTTGAATAG ATACACATTT GCTTCCACAC TTTCCCACTT GAGAAGGTGT AACACACCAA TCGGTAGAGA TGGTAAGATC GCCAAACCAC GTCAATTGCA CAACACACAT TGGGGTATGG TTTGTCCCGC TGAGACTCCT GAAGGTCAGG CTTGTGGTTT AGTAAAGAAC CTTGCACTCA TGGCCAATGT CTCGACCGGT AGTTCATCTG CACCAATTCA AGATTTCTTA CAAGAATGGG GTATGGAAGA ACTTGAAGAG TTCAACCCAC GTTCAAATCA AGTCAAGGTT TTCGTGAACG GTGTTTGGAT TGGTGTTCAC AGAGATCCAA CTAACCTCGT CAAAACGTTG AGAAAGCTCC GTCGTGAGGG TGATATCCAA CACGAAGTTT CAGTCGTAAG AGATGTCAGA GAGAAGGAGA TTAAGGTGTT CACCGATGCT GGTCGTGTAT GTAGACCGCT CTTCTTGGTT GACGAAGAAA CACAGCAGTT AGAAATTAAC AAATCTCACA TCGCAAAGAT AGAAGCACAT ACTAACGGAG AAGATGAA
CBS136835^CBS136835             ATGTTGTTCA GGAAGCTCAC CAAAGATGTT TATAGATATA TGCAAAAATG TGTTGAAACT CACAAAGAGT TTAACCTCAA TCAAGCTGTC AAGGCAAACA CTATCACTAA TGGTCTTAAA TATTCTCTTG CTACTGGTAA CTGGGGTGAT CAAAAGAAGT TCATGCAAGC AAGAGCGGGT GTTTCTCAGG TCTTGAATAG ATACACATTT GCTTCCACAC TTTCCCACTT GAGAAGGTGT AACACACCAA TCGGTAGAGA TGGTAAGATC GCCAAACCAC GTCAATTGCA CAACACACAT TGGGGTATGG TTTGTCCCGC TGAGACTCCT GAAGGTCAGG CTTGTGGTTT AGTAAAGAAC CTTGCACTCA TGGCCAATGT CTCGACCGGT AGTTCATCTG CACCAATTCA AGATTTCTTA CAAGAATGGG GTATGGAAGA ACTTGAAGAG TTCAACCCAC GTTCAAATCA AGTCAAGGTT TTCGTGAACG GTGTTTGGAT TGGTGTTCAC AGAGATCCAA CTAACCTCGT CAAAACGTTG AGAAAGCTCC GTCGTGAGGG TGATATCCAA CACGAAGTTT CAGTCGTAAG AGATGTCAGA GAGAAGGAGA TTAAGGTGTT CACCGATGCT GGTCGTGTAT GTAGACCGCT CTTCTTGGTT GACGAAGAAA CACAGCAGTT AGAAATTAAC AAATCTCACA TCGCAAAGAT AGAAGCACAT ACTAACGGAG AAGATGAA
CBS136836^CBS136836             ATGTTGTTCA GGAAGCTCAC CAAAGATGTT TATAGATATA TGCAAAAATG TGTTGAAACT CACAAAGAGT TTAACCTCAA TCAAGCTGTT AAAGCAAACA CCATCACTAA TGGTCTTAAA TATTCTCTTG CTACTGGTAA CTGGGGTGAT CAAAAGAAGT TCATGCAAGC AAGAGCGGGT GTTTCTCAGG TCTTGAATAG ATACACGTTT GCTTCTACAC TTTCCCACTT GAGAAGGTGT AACACACCAA TAGGTAGAGA TGGTAAGATC GCCAAACCAC GTCAATTACA TAATACACAC TGGGGTATGG TTTGTCCTGC TGAGACTCCT GAAGGTCAGG CTTGTGGTTT AGTAAAGAAC CTTGCACTTA TGGCCAATGT CTCAACTGGT AGTTCATCTG CACCAATTCA AGATTTCTTA CAAGAGTGGG GTATGGAAGA ACTTGAAGAG TTTAATCCAC GTTCAAATCA AGTCAAGGTC TTCGTTAACG GTGTCTGGAT TGGTGTTCAC AGAGATCCAA CTAACCTCGT CAAAACTTTG AGAAAGCTCC GTCGTGAGGG TGATATCCAA CACGAAGTGT CAGTTGTAAG AGATGTCAGA GAAAAGGAGA TTAAGGTTTT CACTGATGCT GGTCGTGTAT GTAGACCGCT CTTCTTGGTT GACGAAGAAA CACAACAGTT AGAAATTAAC AAATCTCACA TCGCAAAGAT AGAAGCACAT ACGAATGGAG AAGACGAA
CBS136837^CBS136837             ATGTTGTTCA GGAAGCTCAC CAAAGATGTT TATAGATATA TGCAAAAATG TGTTGAAACT CACAAAGAGT TTAACCTCAA TCAAGCTGTT AAAGCAAACA CCATCACTAA TGGTCTTAAA TATTCTCTTG CTACTGGTAA CTGGGGTGAT CAAAAGAAGT TCATGCAAGC AAGAGCGGGT GTTTCTCAGG TCTTGAATAG ATACACGTTT GCTTCTACAC TTTCCCACTT GAGAAGGTGT AACACACCAA TAGGTAGAGA TGGTAAGATC GCCAAACCAC GTCAATTACA TAATACACAC TGGGGTATGG TTTGTCCTGC TGAGACTCCT GAAGGTCAGG CTTGTGGTTT AGTAAAGAAC CTTGCACTTA TGGCCAATGT CTCAACTGGT AGTTCATCTG CACCAATTCA AGATTTCTTA CAAGAGTGGG GTATGGAAGA ACTTGAAGAG TTTAATCCAC GTTCAAATCA AGTCAAGGTC TTCGTTAACG GTGTCTGGAT TGGTGTTCAC AGAGATCCAA CTAACCTCGT CAAAACTTTG AGAAAGCTCC GTCGTGAGGG TGATATCCAA CACGAAGTGT CAGTTGTAAG AGATGTCAGA GAAAAGGAGA TTAAGGTTTT CACTGATGCT GGTCGTGTAT GTAGACCGCT CTTCTTGGTT GACGAAGAAA CACAACAGTT AGAAATTAAC AAATCTCACA TCGCAAAGAT AGAAGCACAT ACGAATGGAG AAGACGAA
CBS136838^CBS136838             ATGTTGTTCA GGAAGCTCAC CAAAGATGTT TATAGATATA TGCAAAAATG TGTTGAAACT CACAAAGAGT TTAACCTCAA TCAAGCTGTT AAAGCAAACA CCATCACTAA TGGTCTTAAA TATTCTCTTG CTACTGGTAA CTGGGGTGAT CAAAAGAAGT TCATGCAAGC AAGAGCGGGT GTTTCTCAGG TCTTGAATAG ATACACGTTT GCTTCTACAC TTTCCCACTT GAGAAGGTGT AACACACCAA TAGGTAGAGA TGGTAAGATC GCCAAACCAC GTCAATTACA TAATACACAC TGGGGTATGG TTTGTCCTGC TGAGACTCCT GAAGGTCAGG CTTGTGGTTT AGTAAAGAAC CTTGCACTTA TGGCCAATGT CTCAACTGGT AGTTCATCTG CACCAATTCA AGATTTCTTA CAAGAGTGGG GTATGGAAGA ACTTGAAGAG TTTAATCCAC GTTCAAATCA AGTCAAGGTC TTCGTTAACG GTGTCTGGAT TGGTGTTCAC AGAGATCCAA CTAACCTCGT CAAAACTTTG AGAAAGCTCC GTCGTGAGGG TGATATCCAA CACGAAGTGT CAGTTGTAAG AGATGTCAGA GAAAAGGAGA TTAAGGTTTT CACTGATGCT GGTCGTGTAT GTAGACCGCT CTTCTTGGTT GACGAAGAAA CACAACAGTT AGAAATTAAC AAATCTCACA TCGCAAAGAT AGAAGCACAT ACGAATGGAG AAGACGAA
CBS136839^CBS136839             ATGTTGTTCA GGAAGCTCAC CAAAGATGTT TATAGATATA TGCAAAAATG TGTTGAAACT CACAAAGAGT TTAACCTCAA TCAAGCTGTC AAGGCAAACA CTATCACTAA TGGTCTTAAA TATTCTCTTG CTACTGGTAA CTGGGGTGAT CAAAAGAAGT TCATGCAAGC AAGAGCGGGT GTTTCTCAGG TCTTGAATAG ATACACATTT GCTTCCACAC TTTCCCACTT GAGAAGGTGT AACACACCAA TCGGTAGAGA TGGTAAGATC GCCAAACCAC GTCAATTGCA CAACACACAC TGGGGTATGG TTTGTCCCGC TGAGACTCCT GAAGGTCAGG CTTGTGGTTT AGTAAAGAAC CTTGCACTCA TGGCCAATGT CTCTACCGGT AGTTCATCTG CACCAATTCA AGATTTCTTA CAAGAATGGG GTATGGAAGA ACTTGAAGAG TTCAACCCAC GTTCAAATCA AGTGAAGGTT TTCGTTAACG GTGTTTGGAT TGGTGTTCAC AGAGATCCAA CTAACCTCGT CAAAACGTTG AGAAAGCTCC GTCGTGAGGG TGATATCCAA CACGAAGTTT CAGTTGTAAG AGATGTCAGA GAGAAGGAGA TTAAGGTGTT CACCGATGCT GGTCGTGTAT GTAGACCGCT CTTCTTGGTT GACGAAGAAA CACAGCAGTT AGAAATTAAC AAATCTCACA TCGCAAGGAT AGAAGCACAT ACTAACGGAG AAGATGAA
CBS136840^CBS136840             ATGTTGTTCA GGAAGCTCAC CAAAGATGTT TATAGATATA TGCAAAAATG TGTTGAAACT CACAAAGAGT TTAACCTCAA TCAAGCTGTC AAGGCAAACA CTATCACTAA TGGTCTTAAA TATTCTCTTG CTACTGGTAA CTGGGGTGAT CAAAAGAAGT TCATGCAAGC AAGAGCGGGT GTTTCTCAGG TCTTGAATAG ATACACATTT GCTTCCACAC TTTCCCACTT GAGAAGGTGT AACACACCAA TCGGTAGAGA TGGTAAGATC GCCAAACCAC GTCAATTGCA CAACACACAT TGGGGTATGG TTTGTCCCGC TGAGACTCCT GAAGGTCAGG CTTGTGGTTT AGTAAAGAAC CTTGCACTCA TGGCCAATGT CTCGACCGGT AGTTCATCTG CACCAATTCA AGATTTCTTA CAAGAATGGG GTATGGAAGA ACTTGAAGAG TTCAACCCAC GTTCAAATCA AGTCAAGGTT TTCGTGAACG GTGTTTGGAT TGGTGTTCAC AGAGATCCAA CTAACCTCGT CAAAACGTTG AGAAAGCTCC GTCGTGAGGG TGATATCCAA CACGAAGTTT CAGTCGTAAG AGATGTCAGA GAGAAGGAGA TTAAGGTGTT CACCGATGCT GGTCGTGTAT GTAGACCGCT CTTCTTGGTT GACGAAGAAA CACAGCAGTT AGAAATTAAC AAATCTCACA TCGCAAAGAT AGAAGCACAT ACTAACGGAG AAGATGAA
CBS136841^CBS136841             ATGTTGTTCA GGAAGCTCAC CAAAGATGTT TATAGATATA TGCAAAAATG TGTTGAAACT CACAAAGAGT TTAACCTCAA TCAAGCTGTC AAAGCAAACA CCATCACTAA TGGTCTTAAA TATTCTCTTG CTACTGGTAA CTGGGGTGAT CAAAAGAAGT TCATGCAAGC AAGAGCGGGT GTTTCTCAGG TCTTGAATAG ATACACATTT GCTTCTACAC TTTCCCACTT GAGAAGGTGT AACACACCGA TCGGTAGAGA TGGTAAGATC GCCAAGCCAC GTCAATTACA TAATACACAC TGGGGTATGG TTTGTCCTGC TGAGACTCCT GAAGGTCAGG CTTGTGGTTT AGTAAAGAAC CTTGCACTTA TGGCCAATGT CTCAACTGGT AGTTCATCTG CACCAATTCA AGATTTCTTA CAAGAGTGGG GTATGGAAGA GCTTGAAGAG TTTAACCCAC GTTCAAATCA AGTCAAGGTC TTTGTTAATG GTGTTTGGAT TGGTGTTCAC AGAGATCCAA CTAACCTCGT CAAAACTTTG AGAAAGCTCC GTCGTGAGGG TGATATCCAA CACGAAGTCT CAGTCGTAAG AGACGTTAGA GAGAAGGAGA TTAAGGTTTT CACCGATGCT GGTCGTGTAT GTAGACCGCT CTTCTTGGTT GACGAAGAAA CACAACAGTT AGAAATTAAC AAATCTCACA TCGCAAAGAT AGAAGCACAT ACGAATGGAG AAGACGAA
CBS136843^CBS136843             ATGTTGTTCA GGAAGCTCAC CAAAGATGTT TATAGATATA TGCAAAAATG TGTTGAAACT CACAAAGAGT TTAACCTCAA TCAAGCTGTC AAAGCAAACA CCATCACTAA TGGTCTTAAA TATTCTCTTG CTACTGGTAA CTGGGGTGAT CAAAAGAAGT TCATGCAAGC AAGAGCGGGT GTTTCTCAGG TCTTGAATAG ATACACATTT GCTTCTACAC TTTCCCACTT GAGAAGGTGT AACACACCGA TCGGTAGAGA TGGTAAGATC GCCAAGCCAC GTCAATTACA TAATACACAC TGGGGTATGG TTTGTCCTGC TGAGACTCCT GAAGGTCAGG CTTGTGGTTT AGTAAAGAAC CTTGCACTTA TGGCCAATGT CTCAACTGGT AGTTCATCTG CACCAATTCA AGATTTCTTA CAAGAGTGGG GTATGGAAGA GCTTGAAGAG TTTAACCCAC GTTCAAATCA AGTCAAGGTC TTTGTTAATG GTGTTTGGAT TGGTGTTCAC AGAGATCCAA CTAACCTCGT CAAAACTTTG AGAAAGCTCC GTCGTGAGGG TGATATCCAA CACGAAGTCT CAGTCGTAAG AGACGTTAGA GAGAAGGAGA TTAAGGTTTT CACCGATGCT GGTCGTGTAT GTAGACCGCT CTTCTTGGTT GACGAAGAAA CACAACAGTT AGAAATTAAC AAATCTCACA TCGCAAAGAT AGAAGCACAT ACGAATGGAG AAGACGAA
CBS136844^CBS136844             ---------- -----CTCAC CAAAGATGTT TATAGATATA TGCAAAAATG TGTTGAAACT CACAAAGAGT TTAACCTCAA TCAAGCTGTC AAGGCAAACA CTATCACTAA TGGTCTTAAA TATTCTCTTG CTACTGGTAA CTGGGGTGAT CAAAAGAAGT TCATGCAAGC AAGAGCGGGT GTTTCTCAGG TCTTGAATAG ATACACATTT GCTTCCACAC TTTCCCACTT GAGAAGGTGT AACACACCAA TCGGTAGAGA TGGTAAGATC GCCAAACCAC GTCAATTGCA CAACACACAT TGGGGTATGG TTTGTCCCGC TGAGACTCCT GAAGGTCAGG CTTGTGGTTT AGTAAAGAAC CTTGCACTCA TGGCCAATGT CTCGACCGGT AGTTCATCTG CACCAATTCA AGATTTCTTA CAAGAATGGG GTATGGAAGA ACTTGAAGAG TTCAACCCAC GTTCAAATCA AGTCAAGGTT TTCGTGAACG GTGTTTGGAT TGGTGTTCAC AGAGATCCAA CTAACCTCGT CAAAACGTTG AGAAAGCTCC GTCGTGAGGG TGATATCCAA CACGAAGTTT CAGTCGTAAG AGATGTCAGA GAGAAGGAGA TTAAGGTGTT CACCGATGCT GGTCGTGTAT GTAGACCGCT CTTCTTGGTT GACGAAGAAA CACAGCAGTT AGAAATTAAC AAATCTCACA TCGCAAAGAT AGAAGCACAT ACTAACGGAG AAGATGAA
CBS136845^CBS136845             ATGTTGTTCA GGAAGCTCAC CAAAGATGTT TATAGATATA TGCAAAAATG TGTTGAAACT CACAAAGAGT TTAACCTCAA TCAAGCTGTC AAAGCAAACA CCATCACTAA TGGTCTTAAA TATTCTCTTG CTACTGGTAA CTGGGGTGAT CAAAAGAAGT TCATGCAAGC AAGAGCGGGT GTTTCTCAGG TCTTGAATAG ATACACATTT GCTTCTACAC TTTCCCACTT GAGAAGGTGT AACACACCGA TCGGTAGAGA TGGTAAGATC GCCAAGCCAC GTCAATTACA TAATACACAC TGGGGTATGG TTTGTCCTGC TGAGACTCCT GAAGGTCAGG CTTGTGGTTT AGTAAAGAAC CTTGCACTTA TGGCCAATGT CTCAACTGGT AGTTCATCTG CACCAATTCA AGATTTCTTA CAAGAGTGGG GTATGGAAGA GCTTGAAGAG TTTAACCCAC GTTCAAATCA AGTCAAGGTC TTTGTTAATG GTGTTTGGAT TGGTGTTCAC AGAGATCCAA CTAACCTCGT CAAAACTTTG AGAAAGCTCC GTCGTGAGGG TGATATCCAA CACGAAGTCT CAGTCGTAAG AGACGTTAGA GAGAAGGAGA TTAAGGTTTT CACCGATGCT GGTCGTGTAT GTAGACCGCT CTTCTTGGTT GACGAAGAAA CACAACAGTT AGAAATTAAC AAATCTCACA TCGCAAAGAT AGAAGCACAT ACGAATGGAG AAGACGAA
CBS136846^CBS136846             ATGTTGTTCA GGAAACTCAC CAAAGATGTT TATAGATATA TGCAAAAATG TGTTGAAACT CACAAAGAGT TTAACCTCAA TCAAGCTGTC AAGGCAAACA CTATCACTAA TGGCCTTAAA TATTCTCTTG CTACTGGTAA CTGGGGTGAT CAAAAGAAGT TCATGCAAGC AAGAGCGGGT GTTTCTCAGG TCTTGAATAG ATACACATTT GCTTCCACAC TTTCCCACTT GAGAAGGTGT AACACACCAA TCGGTAGAGA TGGTAAGATC GCCAAACCAC GTCAATTGCA CAACACACAT TGGGGTATGG TTTGTCCCGC TGAGACTCCT GAAGGTCAGG CTTGTGGTTT AGTAAAGAAC CTTGCACTCA TGGCCAATGT CTCGACCGGT AGTTCATCTG CACCAATTCA AGATTTCTTA CAAGAATGGG GTATGGAAGA ACTTGAAGAG TTCAACCCAC GTTCAAATCA AGTCAAGGTT TTCGTGAACG GTGTTTGGAT TGGTGTTCAC AGAGATCCAA CTAACCTCGT CAAAACGTTG AGAAAGCTCC GTCGTGAGGG TGATATCCAA CACGAAGTTT CAGTCGTAAG AGATGTCAGA GAGAAGGAGA TTAAGGTGTT CACCGATGCT GGTCGTGTAT GTAGACCGCT CTTCTTGGTT GACGAAGAAA CACAGCAGTT AGAAATTAAC AAATCTCACA TCGCAAAGAT AGAAGCACAT ACTAACGGAG AAGAT---
CBS136847^CBS136847             ---------- -----CTCAC CAAAGATGTT TATAGATATA TGCAAAAATG TGTTGAAACT CACAAAGAGT TTAACCTCAA TCAAGCTGTC AAAGCAAACA CCATCACTAA TGGTCTTAAA TATTCTCTTG CTACTGGTAA CTGGGGTGAT CAAAAGAAGT TCATGCAAGC AAGAGCGGGT GTTTCTCAGG TCTTGAATAG ATACACATTT GCTTCTACAC TTTCCCACTT GAGAAGGTGT AACACACCGA TCGGTAGAGA TGGTAAGATC GCCAAGCCAC GTCAATTACA TAATACACAC TGGGGTATGG TTTGTCCTGC TGAGACTCCT GAAGGTCAGG CTTGTGGTTT AGTAAAGAAC CTTGCACTTA TGGCCAATGT CTCAACTGGT AGTTCATCTG CACCAATTCA AGATTTCTTA CAAGAGTGGG GTATGGAAGA GCTTGAAGAG TTTAACCCAC GTTCAAATCA AGTCAAGGTC TTTGTTAATG GTGTTTGGAT TGGTGTTCAC AGAGATCCAA CTAACCTCGT CAAAACTTTG AGAAAGCTCC GTCGTGAGGG TGATATCCAA CACGAAGTCT CAGTCGTAAG AGACGTTAGA GAGAAGGAGA TTAAGGTTTT CACCGATGCT GGTCGTGTAT GTAGACCGCT CTTCTTGGTT GACGAAGAAA CACAACAGTT AGAAATTAAC AAATCTCACA TCGCAAAGAT AGAAGCACAT ACGAATGGAG AAGACGAA
CBS136848^CBS136848             ---------- --AAGCTCAC CAAAGATGTT TATAGATATA TGCAAAAATG TGTTGAAACT CACAAAGAGT TTAACCTCAA TCAAGCTGTC AAGGCAAACA CTATCACTAA TGGTCTTAAA TATTCTCTTG CTACTGGTAA CTGGGGTGAT CAAAAGAAGT TCATGCAAGC AAGAGCGGGT GTTTCTCAGG TTTTGAATAG ATACACATTT GCTTCCACAC TTTCCCACTT GAGAAGGTGT AACACACCAA TCGGTAGAGA TGGTAAGATC GCCAAACCAC GTCAATTGCA CAACACACAT TGGGGTATGG TTTGTCCCGC TGAGACTCCT GAAGGTCAGG CTTGTGGTTT AGTAAAGAAC CTTGCACTCA TGGCCAATGT CTCGACCGGT AGTTCATCTG CACCAATTCA AGATTTCTTA CAAGAATGGG GTATGGAAGA ACTTGAAGAG TTCAACCCAC GTTCAAATCA AGTCAAGGTT TTCGTGAACG GTGTTTGGAT TGGTGTTCAC AGAGATCCAA CTAACCTCGT CAAAACGTTG AGAAAGCTCC GTCGTGAGGG TGATATCCAA CACGAAGTTT CAGTCGTAAG AGATGTCAGA GAGAAGGAGA TTAAGGTGTT CACCGATGCT GGTCGTGTAT GTAGACCGCT CTTCTTGGTT GACGAAGAAA CACAACAGTT AGAAATTAAC AAATCTCACA TCGCAAAGAT AGAAGCACAT ACTAATGGAG AAGATGAA
CBS136849^CBS136849             ATGTTGTTCA GGAAGCTCAC CAAAGATGTT TATAGATATA TGCAAAAATG TGTTGAAACT CACAAAGAGT TTAACCTCAA TCAAGCTGTT AAAGCAAACA CCATCACTAA TGGTCTTAAA TATTCTCTTG CTACTGGTAA CTGGGGTGAT CAAAAGAAGT TCATGCAAGC AAGAGCGGGT GTTTCTCAGG TCTTGAATAG ATACACGTTT GCTTCTACAC TTTCCCACTT GAGAAGGTGT AACACACCGA TAGGTAGAGA TGGTAAGATC GCCAAACCAC GTCAATTACA TAATACACAC TGGGGTATGG TTTGTCCTGC TGAGACTCCT GAAGGTCAGG CTTGTGGTTT AGTAAAGAAC CTTGCACTTA TGGCCAATGT CTCAACTGGT AGTTCATCTG CACCAATTCA AGATTTCTTA CAAGAGTGGG GTATGGAAGA ACTTGAAGAG TTTAATCCAC GTTCAAATCA AGTCAAGGTC TTCGTTAACG GTGTCTGGAT TGGTGTTCAC AGAGATCCAA CTAACCTCGT CAAAACTTTG AGAAAGCTCC GTCGTGAGGG TGATATCCAA CACGAAGTGT CAGTTGTAAG AGATGTCAGA GAAAAGGAGA TTAAGGTTTT CACTGATGCT GGTCGTGTAT GTAGACCGCT CTTCTTGGTT GACGAAGAAA CACAACAGTT AGAAATTAAC AAATCTCACA TCGCAAAGAT AGAAGCACAT ACGAATGGAG AAGACGAA
DAOM226641^DAOM226641           ATGTTGTTCA GGAAGCTCAC CAAAGATGTT TATAGATATA TGCAAAAATG TGTTGAAACT CACAAAGAGT TTAACCTCAA TCAAGCTGTC AAAGCAAACA CCATCACTAA TGGTCTTAAA TATTCTCTTG CTACTGGTAA CTGGGGTGAT CAAAAGAAGT TCATGCAAGC AAGAGCGGGT GTTTCTCAGG TCTTGAATAG ATACACATTT GCTTCTACAC TTTCCCACTT GAGAAGGTGT AACACACCGA TCGGTAGAGA TGGTAAGATC GCCAAGCCAC GTCAATTACA TAATACACAC TGGGGTATGG TTTGTCCTGC TGAGACTCCT GAAGGTCAGG CTTGTGGTTT AGTAAAGAAC CTTGCACTTA TGGCCAATGT CTCAACTGGT AGTTCATCTG CACCAATTCA AGATTTCTTA CAAGAGTGGG GTATGGAAGA GCTTGAAGAG TTTAACCCAC GTTCAAATCA AGTCAAGGTC TTTGTTAATG GTGTTTGGAT TGGTGTTCAC AGAGATCCAA CTAACCTCGT CAAAACTTTG AGAAAGCTCC GTCGTGAGGG TGATATCCAA CACGAAGTCT CAGTCGTAAG AGACGTTAGA GAGAAGGAGA TTAAGGTTTT CACCGATGCT GGTCGTGTAT GTAGACCGCT CTTCTTGGTT GACGAAGAAA CACAACAGTT AGAAATTAAC AAATCTCACA TCGCAAAGAT AGAAGCACAT ACGAATGGAG AAGACGAA
DAOM226642^DAOM226642           ATGTTGTTCA GGAAGCTCAC CAAAGATGTT TATAGATATA TGCAAAAATG TGTTGAAACT CACAAAGAGT TTAACCTCAA TCAAGCTGTT AAAGCAAACA CTATCACTAA TGGTCTTAAA TATTCTCTTG CTACTGGTAA CTGGGGTGAT CAAAAGAAGT TCATGCAAGC AAGAGCGGGT GTTTCTCAGG TCTTGAATAG ATACACATTT GCCTCTACAC TTTCCCACTT GAGAAGGTGT AACACACCAA TCGGTAGAGA TGGTAAGATC GCCAAGCCCC GTCAATTGCA CAATACACAC TGGGGTATGG TTTGTCCTGC TGAGACTCCT GAAGGTCAGG CTTGTGGTTT AGTAAAGAAC CTTGCACTCA TGGCCAATGT TTCAACTGGT AGTTCATCTG CACCAATTCA AGATTTCTTG CAAGAGTGGG GTATGGAAGA ACTTGAAGAG TTCAACCCAC GTTCAAATCA AGTCAAGGTT TTCGTTAACG GTGTTTGGAT TGGTGTTCAC AGAGATCCAA CTAACCTCGT CAAAACTTTG AGAAAGCTCC GTCGTGAGGG TGATATCCAA CACGAAGTTT CAGTCGTAAG AGATGTCAGA GAGAAGGAGA TTAAGGTGTT CACCGATGCT GGTCGTGTAT GTAGACCGCT CTTCTTGGTT GACGAAGAAA CACAGCAGTT AGAAATTAAC AAATCTCACA TCGCAAAGAT AGAAGCACAT ACGAATGGAG AAGACGAA
DAOM242570^DAOM242570           ATGTTGTTCA GGAAGCTCAC CAAAGATGTT TATAGATATA TGCAAAAATG TGTTGAAACT CACAAAGAGT TTAACCTCAA TCAAGCTGTT AAAGCAAACA CTATCACTAA TGGTCTTAAA TATTCTCTTG CTACTGGTAA CTGGGGTGAT CAAAAGAAGT TCATGCAAGC AAGAGCGGGT GTTTCTCAGG TCTTGAATAG ATACACATTT GCCTCTACAC TTTCCCACTT GAGAAGGTGT AACACACCAA TCGGTAGAGA TGGTAAGATC GCCAAGCCCC GTCAATTGCA CAATACACAC TGGGGTATGG TTTGTCCTGC TGAGACTCCT GAAGGTCAGG CTTGTGGTTT AGTAAAGAAC CTTGCACTCA TGGCCAATGT TTCAACTGGT AGTTCATCTG CACCAATTCA AGATTTCTTG CAAGAGTGGG GTATGGAAGA ACTTGAAGAG TTCAACCCAC GTTCAAATCA AGTCAAGGTT TTCGTTAACG GTGTTTGGAT TGGTGTTCAC AGAGATCCAA CTAACCTCGT CAAAACTTTG AGAAAGCTCC GTCGTGAGGG TGATATCCAA CACGAAGTTT CAGTCGTAAG AGATGTCAGA GAGAAGGAGA TTAAGGTGTT CACCGATGCT GGTCGTGTAT GTAGACCGCT CTTCTTGGTT GACGAAGAAA CACAGCAGTT AGAAATTAAC AAATCTCACA TCGCAAAGAT AGAAGCACAT ACGAATGGAG AAGACGAA
DAOM242571^DAOM242571           ---------- --------AC CAAAGATGTT TATAGATATA TGCAAAAATG TGTTGAAACT CACAAAGAGT TTAACCTCAA TCAAGCTGTT AAAGCAAACA CTATCACTAA TGGTCTTAAA TATTCTCTTG CTACTGGTAA CTGGGGTGAT CAAAAGAAGT TCATGCAAGC AAGAGCGGGT GTTTCTCAGG TCTTGAATAG ATACACATTT GCCTCTACAC TTTCCCACTT GAGAAGGTGT AACACACCAA TCGGTAGAGA TGGTAAGATC GCCAAGCCCC GTCAATTGCA CAATACACAC TGGGGTATGG TTTGTCCTGC TGAGACTCCT GAAGGTCAGG CTTGTGGTTT AGTAAAGAAC CTTGCACTCA TGGCCAATGT TTCAACTGGT AGTTCATCTG CACCAATTCA AGATTTCTTG CAAGAGTGGG GTATGGAAGA ACTTGAAGAG TTCAACCCAC GTTCAAATCA AGTCAAGGTT TTCGTTAACG GTGTTTGGAT TGGTGTTCAC AGAGATCCAA CTAACCTCGT CAAAACTTTG AGAAAGCTCC GTCGTGAGGG TGATATCCAA CACGAAGTTT CAGTCGTAAG AGATGTCAGA GAGAAGGAGA TTAAGGTGTT CACCGATGCT GGTCGTGTAT GTAGACCGCT CTTCTTGGTT GACGAAGAAA CACAGCAGTT AGAAATTAAC AAATCTCACA TCGCAAAGAT AGAAGCACAT ACGAATGGAG AAGACGAA
DAOM242694^DAOM242694           ATGTTGTTCA GGAAGCTCAC CAGAGATGTT TATAGATACA TGCAAAAATG TGTTGAAACT CACAAAGAGT TTAACCTCAA TCAAGCTGTT AAAGCAAACA CCATCACTAA TGGTCTTAAA TATTCTCTTG CTACTGGTAA CTGGGGTGAT CAAAAGAAGT TCATGCAAGC AAGAGCGGGT GTTTCTCAGG TCTTGAATAG ATACACGTTT GCTTCTACAC TTTCCCACTT GAGAAGGTGT AACACACCGA TAGGTAGAGA TGGTAAGATC GCCAAACCAC GTCAATTACA TAATACACAC TGGGGTATGG TTTGTCCTGC TGAGACTCCT GAAGGTCAGG CTTGTGGTTT AGTAAAGAAC CTTGCACTTA TGGCCAATGT CTCAACTGGT AGTTCATCTG CACCAATTCA AGATTTCTTG CAAGAGTGGG GTATGGAAGA ACTTGAAGAG TTTAATCCAC GTTCAAATCA AGTCAAGGTC TTCGTTAACG GTGTCTGGAT TGGTGTTCAC AGAGATCCAA CTAACCTCGT CAAAACTTTG AGAAAGCTCC GTCGTGAGGG TGATATCCAA CACGAAGTGT CAGTTGTAAG AGATGTCAGA GAAAAGGAGA TTAAGGTTTT CACTGATGCT GGTCGTGTAT GTAGACCGCT CTTCTTGGTT GACGAAGAAA CACAACAGTT AGAAATTAAC AAATCTCACA TCGCAAAGAT AGAAGCACAT ACGAATGGAG AAGACGAA
DAOM242695^DAOM242695           ---------A GGAAGCTCAC CAAAGATGTT TATAGATACA TGCAAAAATG TGTTGAAACT CACAAAGAGT TTAACCTCAA TCAAGCTGTT AAAGCAAACA CCATCACTAA TGGTCTTAAA TATTCTCTTG CTACTGGTAA CTGGGGTGAT CAAAAGAAGT TCATGCAAGC AAGAGCGGGT GTTTCTCAGG TCTTGAATAG ATACACGTTT GCTTCTACAC TTTCCCACTT GAGAAGGTGT AACACACCGA TAGGTAGAGA TGGTAAGATC GCCAAACCAC GTCAATTACA TAATACACAC TGGGGTATGG TTTGTCCTGC TGAGACTCCT GAAGGTCAGG CTTGTGGTTT AGTAAAGAAC CTTGCACTTA TGGCCAATGT CTCAACTGGT AGTTCATCTG CACCAATTCA AGATTTCTTG CAAGAGTGGG GTATGGAAGA ACTTGAAGAG TTTAATCCAC GTTCAAATCA AGTCAAGGTC TTCGTTAACG GTGTCTGGAT TGGTGTTCAC AGAGATCCAA CTAACCTCGT CAAAACTTTG AGAAAGCTCC GTCGTGAGGG TGATATCCAA CACGAAGTGT CAGTTGTAAG AGATGTCAGA GAAAAGGAGA TTAAGGTTTT CACTGATGCT GGTCGTGTAT GTAGACCGCT CTTCTTGGTT GACGAAGAAA CACAACAGTT AGAAATTAAC AAATCTCACA TCGCAAAGAT AGAAGCACAT ACGAATGGAG AAGACGAA
DAOM242696^DAOM242696           ATGTTGTTCA GGAAGCTCAC CAAAGATGTT TATAGATATA TGCAAAAATG TGTTGAAACT CACAAAGAGT TTAACCTCAA TCAAGCTGTT AAAGCAAACA CCATCACTAA TGGTCTTAAA TATTCTCTTG CTACTGGTAA CTGGGGTGAT CAAAAGAAGT TCATGCAAGC AAGAGCGGGT GTTTCTCAGG TCTTGAATAG ATACACGTTT GCTTCTACAC TTTCCCACTT GAGAAGGTGT AACACACCAA TAGGTAGAGA TGGTAAGATC GCCAAACCAC GTCAATTACA TAATACACAC TGGGGTATGG TTTGTCCTGC AGAGACTCCT GAAGGTCAGG CTTGTGGTTT AGTAAAGAAC CTTGCACTTA TGGCCAATGT CTCAACTGGT AGTTCATCTG CACCAATTCA AGATTTCTTA CAAGAGTGGG GTATGGAAGA ACTTGAAGAG TTTAATCCAC GTTCAAATCA AGTCAAGGTC TTCGTTAACG GTGTCTGGAT TGGTGTTCAC AGAGATCCAA CTAACCTCGT CAAAACTTTG AGAAAGCTCC GTCGTGAGGG TGATATCCAA CACGAAGTGT CTGTTGTAAG AGATGTCAGA GAAAAGGAGA TTAAGGTTTT CACTGATGCT GGTCGTGTAT GTAGACCGCT CTTCTTGGTT GACGAAGAAA CACAACAGTT AGAAATTAAC AAATCTCACA TCGCAAAGAT AGAAGCACAT ACGAATGGAG AAGACGAA
DAOM242697^DAOM242697           ATGTTGTTCA GGAAGCTCAC CAAAGATGTT TATAGATATA TGCAAAAATG TGTTGAAACT CACAAAGAGT TTAACCTCAA TCAAGCTGTT AAAGCAAACA CCATCACTAA TGGTCTTAAA TATTCTCTTG CTACTGGTAA CTGGGGTGAT CAAAAGAAGT TCATGCAAGC AAGAGCGGGT GTTTCTCAGG TCTTGAATAG ATACACGTTT GCTTCTACAC TTTCCCACTT GAGAAGGTGT AACACACCAA TAGGTAGAGA TGGTAAGATC GCCAAACCAC GTCAATTACA TAATACACAC TGGGGTATGG TTTGTCCTGC AGAGACTCCT GAAGGTCAGG CTTGTGGTTT AGTAAAGAAC CTTGCACTTA TGGCCAATGT CTCAACTGGT AGTTCATCTG CACCAATTCA AGATTTCTTA CAAGAGTGGG GTATGGAAGA ACTTGAAGAG TTTAATCCAC GTTCAAATCA AGTCAAGGTC TTCGTTAACG GTGTCTGGAT TGGTGTTCAC AGAGATCCAA CTAACCTCGT CAAAACTTTG AGAAAGCTCC GTCGTGAGGG TGATATCCAA CACGAAGTGT CTGTTGTAAG AGATGTCAGA GAAAAGGAGA TTAAGGTTTT CACTGATGCT GGTCGTGTAT GTAGACCGCT CTTCTTGGTT GACGAAGAAA CACAACAGTT AGAAATTAAC AAATCTCACA TCGCAAAGAT AGAAGCACAT ACG------- --------
DAOM242698^DAOM242698           ATGTTGTTCA GGAAGCTCAC CAAAGATGTT TATAGATATA TGCAAAAATG TGTTGAAACT CACAAAGAGT TTAACCTCAA TCAAGCTGTT AAAGCAAACA CCATCACTAA TGGTCTTAAA TATTCTCTTG CTACTGGTAA CTGGGGTGAT CAAAAGAAGT TCATGCAAGC AAGAGCGGGT GTTTCTCAGG TCTTGAATAG ATACACGTTT GCTTCTACAC TTTCCCACTT GAGAAGGTGT AACACACCAA TAGGTAGAGA TGGTAAGATC GCCAAACCAC GTCAATTACA TAATACACAC TGGGGTATGG TTTGTCCTGC AGAGACTCCT GAAGGTCAGG CTTGTGGTTT AGTAAAGAAC CTTGCACTTA TGGCCAATGT CTCAACTGGT AGTTCATCTG CACCAATTCA AGATTTCTTA CAAGAGTGGG GTATGGAAGA ACTTGAAGAG TTTAATCCAC GTTCAAATCA AGTCAAGGTC TTCGTTAACG GTGTCTGGAT TGGTGTTCAC AGAGATCCAA CTAACCTCGT CAAAACTTTG AGAAAGCTCC GTCGTGAGGG TGATATCCAA CATGAAGTGT CAGTTGTAAG AGATGTCAGA GAAAAGGAGA TTAAGGTTTT CACTGATGCT GGTCGTGTAT GTAGACCGCT CTTCTTGGTT GACGAAGAAA CACAACAGCT AGAAATTAAC AAATCTCACA TCGCAAAGAT AGAAGCACAT ACGAATGGAG AAGACGAA
DAOM242699^DAOM242699           ATGTTGTTCA GGAAGCTCAC CAAAGATGTT TATAGATATA TGCAAAAATG TGTTGAAACT CACAAAGAGT TTAACCTCAA TCAAGCTGTT AAAGCAAACA CCATCACTAA TGGTCTTAAA TATTCTCTTG CTACTGGTAA CTGGGGTGAT CAAAAGAAGT TCATGCAAGC AAGAGCGGGT GTTTCTCAGG TCTTGAATAG ATACACGTTT GCTTCTACAC TTTCCCACTT GAGAAGGTGT AACACACCGA TAGGTAGAGA TGGTAAGATC GCCAAACCAC GTCAATTACA TAATACACAC TGGGGTATGG TTTGTCCTGC TGAGACTCCT GAAGGTCAGG CTTGTGGTTT AGTAAAGAAC CTTGCACTTA TGGCCAATGT CTCAACTGGT AGTTCATCTG CACCAATTCA AGATTTCTTA CAAGAGTGGG GTATGGAAGA ACTTGAAGAG TTTAATCCAC GTTCAAATCA AGTCAAGGTC TTCGTTAACG GTGTCTGGAT TGGTGTTCAC AGAGATCCAA CTAACCTCGT CAAAACTTTG AGAAAGCTCC GTCGTGAGGG TGATATCCAA CACGAAGTGT CAGTTGTAAG AGATGTCAGA GAAAAGGAGA TTAAGGTTTT CACTGATGCT GGTCGTGTAT GTAGACCGCT CTTCTTGGTT GACGAAGAAA CACAACAGTT AGAAATTAAC AAATCTCACA TCGCAAAGAT AGAAGCACAT ACGAATGGAG AAGACGAA
DAOM242700^DAOM242700           ATGTTGTTCA GGAAGCTCAC CAAAGATGTT TATAGATATA TGCAAAAATG TGTTGAAACT CACAAAGAGT TTAACCTCAA TCAAGCTGTT AAAGCAAACA CCATCACTAA TGGTCTTAAA TATTCTCTTG CTACTGGTAA CTGGGGTGAT CAAAAGAAGT TCATGCAAGC AAGAGCGGGT GTTTCTCAGG TCTTGAATAG ATACACGTTT GCTTCTACAC TTTCCCACTT GAGAAGGTGT AACACACCAA TAGGTAGAGA TGGTAAGATC GCCAAACCAC GTCAATTACA TAATACACAC TGGGGTATGG TTTGTCCTGC AGAGACTCCT GAAGGTCAGG CTTGTGGTTT AGTAAAGAAC CTTGCACTTA TGGCCAATGT CTCAACTGGT AGTTCATCTG CACCAATTCA AGATTTCTTA CAAGAGTGGG GTATGGAAGA ACTTGAAGAG TTTAATCCAC GTTCAAATCA AGTCAAGGTC TTCGTTAACG GTGTCTGGAT TGGTGTTCAC AGAGATCCAA CTAACCTCGT CAAAACTTTG AGAAAGCTCC GTCGTGAGGG TGATATCCAA CACGAAGTGT CTGTTGTAAG AGATGTCAGA GAAAAGGAGA TTAAGGTTTT CACTGATGCT GGTCGTGTAT GTAGACCGCT CTTCTTGGTT GACGAAGAAA CACAACAGTT AGAAATTAAC AAATCTCACA TCGCAAAGAT AGAAGCACAT ACGAATGGAG AAGAC---
DAOM242701^DAOM242701           ATGTTGTTCA GGAAGCTCAC CAAAGATGTT TATAGATATA TGCAAAAATG TGTTGAAACT CACAAAGAGT TTAACCTCAA TCAAGCTGTT AAAGCAAACA CCATCACTAA TGGTCTTAAA TATTCTCTTG CTACTGGTAA CTGGGGTGAT CAAAAGAAGT TCATGCAAGC AAGAGCGGGT GTTTCTCAGG TCTTGAATAG ATACACGTTT GCTTCTACAC TTTCCCACTT GAGAAGGTGT AACACACCAA TAGGTAGAGA TGGTAAGATC GCCAAACCAC GTCAATTACA TAATACACAC TGGGGTATGG TTTGTCCTGC AGAGACTCCT GAAGGTCAGG CTTGTGGTTT AGTAAAGAAC CTTGCACTTA TGGCCAATGT CTCAACTGGT AGTTCATCTG CACCAATTCA AGATTTCTTA CAAGAGTGGG GTATGGAAGA ACTTGAAGAG TTTAATCCAC GTTCAAATCA AGTCAAGGTC TTCGTTAACG GTGTCTGGAT TGGTGTTCAC AGAGATCCAA CTAACCTCGT CAAAACTTTG AGAAAGCTCC GTCGTGAGGG TGATATCCAA CATGAAGTGT CAGTTGTAAG AGATGTCAGA GAAAAGGAGA TTAAGGTTTT CACTGATGCT GGTCGTGTAT GTAGACCGCT CTTCTTGGTT GACGAAGAAA CACAACAGCT AGAAATTAAC AAATCTCACA TCGCAAAGAT AGAAGCACAT ACGAATGGAG AAGACGAA
DAOM242702^DAOM242702           ---------- -----CTCAC CAAAGATGTT TATAGATATA TGCAAAAATG TGTTGAAACT CACAAAGAGT TTAACCTCAA TCAAGCTGTT AAAGCAAACA CCATCACTAA TGGTCTTAAA TATTCTCTTG CTACTGGTAA CTGGGGTGAT CAAAAGAAGT TCATGCAAGC AAGAGCGGGT GTTTCTCAGG TCTTGAATAG ATACACGTTT GCTTCTACAC TTTCCCACTT GAGAAGGTGT AACACACCAA TAGGTAGAGA TGGTAAGATC GCCAAACCAC GTCAATTACA TAATACACAC TGGGGTATGG TTTGTCCTGC AGAGACTCCT GAAGGTCAGG CTTGTGGTTT AGTAAAGAAC CTTGCACTTA TGGCCAATGT CTCAACTGGT AGTTCATCTG CACCAATTCA AGATTTCTTA CAAGAGTGGG GTATGGAAGA ACTTGAAGAG TTTAATCCAC GTTCAAATCA AGTCAAGGTC TTCGTTAACG GTGTCTGGAT TGGTGTTCAC AGAGATCCAA CTAACCTCGT CAAAACTTTG AGAAAGCTCC GTCGTGAGGG TGATATCCAA CACGAAGTGT CTGTTGTAAG AGATGTCAGA GAAAAGGAGA TTAAGGTTTT CACTGATGCT GGTCGTGTAT GTAGACCGCT CTTCTTGGTT GACGAAGAAA CACAACAGTT AGAAATTAAC AAATCTCACA TCGCAAAGAT AGAAGCACAT ACGAATGGAG AAGACGAA
DAOM242703^DAOM242703           ---------- -----CTCAC CAAAGATGTT TATAGATATA TGCAAAAATG TGTTGAAACT CACAAAGAGT TTAACCTCAA TCAAGCTGTT AAAGCAAACA CCATCACTAA TGGTCTTAAA TATTCTCTTG CTACTGGTAA CTGGGGTGAT CAAAAGAAGT TCATGCAAGC AAGAGCGGGT GTTTCTCAGG TCTTGAATAG ATACACGTTT GCTTCTACAC TTTCCCACTT GAGAAGGTGT AACACACCAA TAGGTAGAGA TGGTAAGATC GCCAAACCAC GTCAATTACA TAATACACAC TGGGGTATGG TTTGTCCTGC TGAGACTCCT GAAGGTCAGG CTTGTGGTTT AGTAAAGAAC CTTGCACTTA TGGCCAATGT CTCAACTGGT AGTTCATCTG CACCAATTCA AGATTTCTTA CAAGAGTGGG GTATGGAAGA ACTTGAAGAG TTTAATCCAC GTTCAAATCA AGTCAAGGTC TTCGTTAACG GTGTCTGGAT TGGTGTTCAC AGAGATCCAA CTAACCTCGT CAAAACTTTG AGAAAGCTCC GTCGTGAGGG TGATATCCAA CACGAAGTGT CAGTTGTAAG AGATGTCAGA GAAAAGGAGA TTAAGGTTTT CACTGATGCT GGTCGTGTAT GTAGACCGCT CTTCTTGGTT GACGAAGAAA CACAACAGTT AGAAATTAAC AAATCTCACA TCGCAAAGAT AGAAGCACAT ACGAATGGAG AAGACGAA
DAOM242704^DAOM242704           ATGTTGTTCA GGAAGCTCAC CAAAGATGTT TATAGATATA TGCAAAAATG TGTTGAAACT CACAAAGAGT TTAACCTCAA TCAAGCTGTT AAAGCAAACA CCATCACTAA TGGTCTTAAA TATTCTCTTG CTACTGGTAA CTGGGGTGAT CAAAAGAAGT TCATGCAAGC AAGAGCGGGT GTTTCTCAGG TCTTGAATAG ATACACGTTT GCTTCTACAC TTTCCCACTT GAGAAGGTGT AACACACCAA TAGGTAGAGA TGGTAAGATC GCCAAACCAC GTCAATTACA TAATACACAC TGGGGTATGG TTTGTCCTGC AGAGACTCCT GAAGGTCAGG CTTGTGGTTT AGTAAAGAAC CTTGCACTTA TGGCCAATGT CTCAACTGGT AGTTCATCTG CACCAATTCA AGATTTCTTA CAAGAGTGGG GTATGGAAGA ACTTGAAGAG TTTAATCCAC GTTCAAATCA AGTCAAGGTC TTCGTTAACG GTGTCTGGAT TGGTGTTCAC AGAGATCCAA CTAACCTCGT CAAAACTTTG AGAAAGCTCC GTCGTGAGGG TGATATCCAA CACGAAGTGT CTGTTGTAAG AGATGTCAGA GAAAAGGAGA TTAAGGTTTT CACTGATGCT GGTCGTGTAT GTAGACCGCT CTTCTTGGTT GACGAAGAAA CACAACAGTT AGAAATTAAC AAATCTCACA TCGCAAAGAT AGAAGCACAT ACG------- --------
DAOM242705^DAOM242705           ATGTTGTTCA GGAAGCTCAC CAAAGATGTT TATAGATATA TGCAAAAATG TGTTGAAACT CACAAAGAGT TTAACCTCAA TCAAGCTGTT AAAGCAAACA CCATCACTAA TGGTCTTAAA TATTCTCTTG CTACTGGTAA CTGGGGTGAT CAAAAGAAGT TCATGCAAGC AAGAGCGGGT GTTTCTCAGG TCTTGAATAG ATACACGTTT GCTTCTACAC TTTCCCACTT GAGAAGGTGT AACACACCAA TAGGTAGAGA TGGTAAGATC GCCAAACCAC GTCAATTACA TAATACACAC TGGGGTATGG TTTGTCCTGC AGAGACTCCT GAAGGTCAGG CTTGTGGTTT AGTAAAGAAC CTTGCACTTA TGGCCAATGT CTCAACTGGT AGTTCATCTG CACCAATTCA AGATTTCTTA CAAGAGTGGG GTATGGAAGA ACTTGAAGAG TTTAATCCAC GTTCAAATCA AGTCAAGGTC TTCGTTAACG GTGTCTGGAT TGGTGTTCAC AGAGATCCAA CTAACCTCGT CAAAACTTTG AGAAAGCTCC GTCGTGAGGG TGATATCCAA CATGAAGTGT CAGTTGTAAG AGATGTCAGA GAAAAGGAGA TTAAGGTTTT CACTGATGCT GGTCGTGTAT GTAGACCGCT CTTCTTGGTT GACGAAGAAA CACAACAGCT AGAAATTAAC AAATCTCACA TCGCAAAGAT AGAAGCACAT ACGAATGGAG AAGACGAA
DAOM242799^DAOM242799           ATGTTGTTCA GGAAGCTCAC CAAAGATGTT TATAGATACA TGCAAAAATG TGTTGAAACT CACAAAGAGT TTAACCTCAA TCAAGCTGTT AAAGCAAACA CCATCACTAA TGGTCTTAAA TATTCTCTTG CTACTGGTAA CTGGGGTGAT CAAAAGAAGT TCATGCAAGC AAGAGCGGGT GTTTCTCAGG TCTTGAATAG ATACACGTTT GCTTCTACAC TTTCCCACTT GAGAAGGTGT AACACACCGA TAGGTAGAGA TGGTAAGATC GCCAAACCAC GTCAATTACA TAATACACAC TGGGGTATGG TTTGTCCTGC TGAGACTCCT GAAGGTCAGG CTTGTGGTTT AGTAAAGAAC CTTGCACTTA TGGCCAATGT CTCAACTGGT AGTTCATCTG CACCAATTCA AGATTTCTTG CAAGAGTGGG GTATGGAAGA ACTTGAAGAG TTTAATCCAC GTTCAAATCA AGTCAAGGTC TTCGTTAACG GTGTCTGGAT TGGTGTTCAC AGAGATCCAA CTAACCTCGT CAAAACTTTG AGAAAGCTCC GTCGTGAGGG TGATATCCAA CACGAAGTGT CAGTTGTAAG AGATGTCAGA GAAAAGGAGA TTAAGGTTTT CACTGATGCT GGTCGTGTAT GTAGACCGCT CTTCTTGGTT GACGAAGAAA CACAACAGTT AGAAATTAAC AAATCTCACA TCGCAAAGAT AGAAGCACAT ACGAATGGAG AAGACGAA
DAOM242800^DAOM242800           ---------- --AAGCTCAC CAAAGATGTT TATAGATATA TGCAAAAATG TGTTGAAACT CACAAAGAGT TTAACCTCAA TCAAGCTGTT AAAGCAAACA CCATCACTAA TGGTCTTAAA TATTCTCTTG CTACTGGTAA CTGGGGTGAT CAAAAGAAGT TCATGCAAGC AAGAGCGGGT GTTTCTCAGG TCTTGAATAG ATACACGTTT GCTTCTACAC TTTCCCACTT GAGAAGGTGT AACACACCAA TAGGTAGAGA TGGTAAGATC GCCAAACCAC GTCAATTACA TAATACACAC TGGGGTATGG TTTGTCCTGC AGAGACTCCT GAAGGTCAGG CTTGTGGTTT AGTAAAGAAC CTTGCACTTA TGGCCAATGT CTCAACTGGT AGTTCATCTG CACCAATTCA AGATTTCTTA CAAGAGTGGG GTATGGAAGA ACTTGAAGAG TTTAATCCAC GTTCAAATCA AGTCAAGGTC TTCGTTAACG GTGTCTGGAT TGGTGTTCAC AGAGATCCAA CTAACCTCGT CAAAACTTTG AGAAAGCTCC GTCGTGAGGG TGATATCCAA CACGAAGTGT CTGTTGTAAG AGATGTCAGA GAAAAGGAGA TTAAGGTTTT CACTGATGCT GGTCGTGTAT GTAGACCGCT CTTCTTGGTT GACGAAGAAA CACAACAGTT AGAAATTAAC AAATCTCACA TCGCAAAGAT AGAAGCACAT ACGAATGGAG AAGACGAA
EXF5914^EXF5914                 ---------- --GAGCTCAC CAAAGATGTT TATAGATATA TGCAAAAATG TGTTGAAACT CACAAAGAGT TTAACCTCAA TCAAGCTGTC AAGGCAAACA CTATCACTAA TGGTCTTAAA TATTCTCTTG CTACTGGTAA CTGGGGTGAT CAAAAGAAGT TCATGCAAGC AAGAGCGGGT GTTTCTCAGG TCTTGAATAG ATACACATTT GCTTCCACAC TTTCCCACTT GAGAAGGTGT AACACACCAA TCGGTAGAGA TGGTAAGATC GCCAAACCAC GTCAATTGCA CAACACACAT TGGGGTATGG TTTGTCCCGC TGAGACTCCT GAAGGTCAGG CTTGTGGTTT AGTAAAGAAC CTTGCACTCA TGGCCAATGT CTCGACCGGT AGTTCATCTG CACCAATTCA AGATTTCTTA CAAGAATGGG GTATGGAAGA ACTTGAAGAG TTCAACCCAC GTTCAAATCA AGTCAAGGTT TTCGTGAACG GTGTTTGGAT TGGTGTTCAC AGAGATCCAA CTAACCTCGT CAAAACGTTG AGAAAGCTCC GTCGTGAGGG TGATATCCAA CACGAAGTTT CAGTCGTAAG AGATGTCAGA GAGAAGGAGA TTAAGGTGTT CACCGATGCT GGTCGTGTAT GTAGACCGCT CTTCTTGGTT GACGAAGAAA CACAGCAGTT AGAAATTAAC AAATCTCACA TCGCAAAGAT AGAAGCACAT ACTAACGGAG AA------
EXF5915^EXF5915                 ---------- --GAGCTCAC CAAAGATGTT TATAGATATA TGCAAAAATG TGTTGAAACT CACAAAGAGT TTAACCTCAA TCAAGCTGTC AAGGCAAACA CTATCACTAA TGGTCTTAAA TATTCTCTTG CTACTGGTAA CTGGGGTGAT CAAAAGAAGT TCATGCAAGC AAGAGCGGGT GTTTCTCAGG TCTTGAATAG ATACACATTT GCTTCCACAC TTTCCCACTT GAGAAGGTGT AACACACCAA TCGGTAGAGA TGGTAAGATC GCCAAACCAC GTCAATTGCA CAACACACAT TGGGGTATGG TTTGTCCCGC TGAGACTCCT GAAGGTCAGG CTTGTGGTTT AGTAAAGAAC CTTGCACTCA TGGCCAATGT CTCGACCGGT AGTTCATCTG CACCAATTCA AGATTTCTTA CAAGAATGGG GTATGGAAGA ACTTGAAGAG TTCAACCCAC GTTCAAATCA AGTCAAGGTT TTCGTGAACG GTGTTTGGAT TGGTGTTCAC AGAGATCCAA CTAACCTCGT CAAAACGTTG AGAAAGCTCC GTCGTGAGGG TGATATCCAA CACGAAGTTT CAGTCGTAAG AGATGTCAGA GAGAAGGAGA TTAAGGTGTT CACCGATGCT GGTCGTGTAT GTAGACCGCT CTTCTTGGTT GACGAAGAAA CACAGCAGTT AGAAATTAAC AAATCTCACA TCGCAAAGAT AGAA------ ---------- --------
EXF5916^EXF5916                 ---------- --AAGCTCAC CAAAGATGTT TATAGATATA TGCAAAAATG TGTTGAAACT CACAAAGAGT TTAACCTCAA TCAAGCTGTC AAGGCAAACA CTATCACTAA TGGTCTTAAA TATTCTCTTG CTACTGGTAA CTGGGGTGAT CAAAAGAAGT TCATGCAAGC AAGAGCGGGT GTTTCTCAGG TCTTGAATAG ATACACATTT GCTTCCACAC TTTCCCACTT GAGAAGGTGT AACACACCAA TCGGTAGAGA TGGTAAGATC GCCAAACCAC GTCAATTGCA CAACACACAT TGGGGTATGG TTTGTCCCGC TGAGACTCCT GAAGGTCAGG CTTGTGGTTT AGTAAAGAAC CTTGCACTCA TGGCCAATGT CTCGACCGGT AGTTCATCTG CACCAATTCA AGATTTCTTA CAAGAATGGG GTATGGAAGA ACTTGAAGAG TTCAACCCAC GTTCAAATCA AGTCAAGGTT TTCGTGAACG GTGTTTGGAT TGGTGTTCAC AGAGATCCAA CTAACCTCGT CAAAACGTTG AGAAAGCTCC GTCGTGAGGG TGATATCCAA CACGAAGTTT CAGTCGTAAG AGATGTCAGA GAGAAGGAGA TTAAGGTGTT CACCGATGCT GGTCGTGTAT GTAGACCGCT CTTCTTGGTT GACGAAGAAA CACAGCAGTT AGAAATTAAC AAATCTCACA TCGCAAAGAT AGAAGCACAT ACTAACGGAG AA------
EXF5919^EXF5919                 ---------- -----CTCAC CAAAGATGTT TATAGATATA TGCAAAAATG TGTTGAAACT CACAAAGAGT TTAACCTCAA TCAAGCTGTC AAGGCAAACA CTATCACTAA TGGCCTTAAA TATTCTCTTG CTACTGGTAA CTGGGGTGAT CAAAAGAAGT TCATGCAAGC AAGAGCGGGT GTTTCTCAGG TCTTGAATAG ATACACATTT GCTTCCACAC TTTCCCACTT GAGAAGGTGT AACACACCAA TCGGTAGAGA TGGTAAGATC GCCAAACCAC GTCAATTGCA CAACACACAT TGGGGTATGG TTTGTCCCGC TGAGACTCCT GAAGGTCAGG CTTGTGGTTT AGTAAAGAAC CTTGCACTCA TGGCCAATGT CTCGACCGGT AGTTCATCTG CACCAATTCA AGATTTCTTA CAAGAATGGG GTATGGAAGA ACTTGAAGAG TTCAACCCAC GTTCAAATCA AGTCAAGGTT TTCGTGAACG GTGTTTGGAT TGGTGTTCAC AGAGATCCAA CTAACCTCGT CAAAACGTTG AGAAAGCTCC GTCGTGAGGG TGATATCCAA CACGAAGTTT CAGTCGTAAG AGATGTCAGA GAGAAGGAGA TTAAGGTGTT CACCGATGCT GGTCGTGTAT GTAGACCGCT CTTCTTGGTT GACGAAGAAA CACAGCAGTT AGAAATTAAC AAATCTCACA TCGCAAAGAT AGAAGCACAT ACTAACGGAG AA------
EXF8299^EXF8299                 ATGTTGTTCA GGAAGCTCAC CAAAGATGTT TATAGATATA TGCAAAAATG TGTTGAAACT CACAAAGAGT TTAACCTCAA TCAAGCTGTC AAGGCAAACA CTATCACTAA TGGTCTTAAA TATTCTCTTG CTACTGGTAA CTGGGGTGAT CAAAAGAAGT TCATGCAAGC AAGAGCGGGT GTTTCTCAGG TCTTGAATAG ATACACATTT GCTTCCACAC TTTCCCACTT GAGAAGGTGT AACACACCAA TCGGTAGAGA TGGTAAGATC GCCAAACCAC GTCAATTGCA CAACACACAT TGGGGTATGG TTTGTCCCGC TGAGACTCCT GAAGGTCAGG CTTGTGGTTT AGTAAAGAAC CTTGCACTCA TGGCCAATGT CTCGACCGGT AGTTCATCTG CACCAATTCA AGATTTCTTA CAAGAATGGG GTATGGAAGA ACTTGAAGAG TTCAACCCAC GTTCAAATCA AGTCAAGGTT TTCGTGAACG GTGTTTGGAT TGGTGTTCAC AGAGATCCAA CTAACCTCGT CAAAACGTTG AGAAAGCTCC GTCGTGAGGG TGATATCCAA CACGAAGTTT CAGTCGTAAG AGATGTCAGA GAGAAGGAGA TTAAGGTGTT CACCGATGCT GGTCGTGTAT GTAGACCGCT CTTCTTGGTT GACGAAGAAA CACAGCAGTT AGAAATTAAC AAATCTCACA TCGCAAAGAT AGAAGCACAT ACTAACGGAG AAGATGAA
EXF8313^EXF8313                 ATGTTGTTCA GGAAGCTCAC CAAAGATGTT TATAGATATA TGCAAAAATG TGTTGAAACT CACAAAGAGT TTAACCTCAA TCAAGCTGTC AAGGCAAACA CTATCACTAA TGGTCTTAAA TATTCTCTTG CTACTGGTAA CTGGGGTGAT CAAAAGAAGT TCATGCAAGC AAGAGCGGGT GTTTCTCAGG TCTTGAATAG ATACACATTT GCTTCCACAC TTTCCCACTT GAGAAGGTGT AACACACCAA TCGGTAGAGA TGGTAAGATC GCCAAACCAC GTCAATTGCA CAACACACAT TGGGGTATGG TTTGTCCCGC TGAGACTCCT GAAGGTCAGG CTTGTGGTTT AGTAAAGAAC CTTGCACTCA TGGCCAATGT CTCGACCGGT AGTTCATCTG CACCAATTCA AGATTTCTTA CAAGAATGGG GTATGGAAGA ACTTGAAGAG TTCAACCCAC GTTCAAATCA AGTCAAGGTT TTCGTGAACG GTGTTTGGAT TGGTGTTCAC AGAGATCCAA CTAACCTCGT CAAAACGTTG AGAAAGCTCC GTCGTGAGGG TGATATCCAA CACGAAGTTT CAGTCGTAAG AGATGTCAGA GAGAAGGAGA TTAAGGTGTT CACCGATGCT GGTCGTGTAT GTAGACCGCT CTTCTTGGTT GACGAAGAAA CACAGCAGTT AGAAATTAAC AAATCTCACA TCGCAAAGAT AGAAGCACAT ACTAACGGAG AAGATGAA
EXF8314^EXF8314                 ---------- --GAGCTCAC CAAAGATGTT TATAGATATA TGCAAAAATG TGTTGAAACT CACAAAGAGT TTAACCTCAA TCAAGCTGTC AAGGCAAACA CTATCACTAA TGGTCTTAAA TATTCTCTTG CTACTGGTAA CTGGGGTGAT CAAAAGAAGT TCATGCAAGC AAGAGCGGGT GTTTCTCAGG TCTTGAATAG ATACACATTT GCTTCCACAC TTTCCCACTT GAGAAGGTGT AACACACCAA TCGGTAGAGA TGGTAAGATC GCCAAACCAC GTCAATTGCA CAACACACAC TGGGGTATGG TTTGTCCCGC TGAGACTCCT GAAGGTCAGG CTTGTGGTTT AGTAAAGAAC CTTGCACTCA TGGCCAATGT CTCTACCGGT AGTTCATCTG CACCAATTCA AGATTTCTTA CAAGAATGGG GTATGGAAGA ACTTGAAGAG TTCAACCCAC GTTCAAATCA AGTGAAGGTT TTCGTTAACG GTGTTTGGAT TGGTGTTCAC AGAGATCCAA CTAACCTCGT CAAAACGTTG AGAAAGCTCC GTCGTGAGGG TGATATCCAA CACGAAGTTT CAGTTGTAAG AGATGTCAGA GAGAAGGAGA TTAAGGTGTT CACCGATGCT GGTCGTGTAT GTAGACCGCT CTTCTTGGTT GACGAAGAAA CACAGCAGTT AGAAATTAAC AAATCTCACA TCGCAAGGAT AGAAGCACAT ACTAACGGAG AA------
EXF8315^EXF8315                 ---------- -----CTCAC CAAAGATGTT TATAGATATA TGCAAAAATG TGTTGAAACT CACAAAGAGT TTAACCTCAA TCAAGCTGTC AAGGCAAACA CTATCACTAA TGGTCTTAAA TATTCTCTTG CTACTGGTAA CTGGGGTGAT CAAAAGAAGT TCATGCAAGC AAGAGCGGGT GTTTCTCAGG TCTTGAATAG ATACACATTT GCTTCCACAC TTTCCCACTT GAGAAGGTGT AACACACCAA TCGGTAGAGA TGGTAAGATC GCCAAACCAC GTCAATTGCA CAACACACAT TGGGGTATGG TTTGTCCCGC TGAGACTCCT GAAGGTCAGG CTTGTGGTTT AGTAAAGAAC CTTGCACTCA TGGCCAATGT CTCGACCGGT AGTTCATCTG CACCAATTCA AGATTTCTTA CAAGAATGGG GTATGGAAGA ACTTGAAGAG TTCAACCCAC GTTCAAATCA AGTCAAGGTT TTCGTGAACG GTGTTTGGAT TGGTGTTCAC AGAGATCCAA CTAACCTCGT CAAAACGTTG AGAAAGCTCC GTCGTGAGGG TGATATCCAA CACGAAGTTT CAGTCGTAAG AGATGTCAGA GAGAAGGAGA TTAAGGTGTT CACCGATGCT GGTCGTGTAT GTAGACCGCT CTTCTTGGTT GACGAAGAAA CACAGCAGTT AGAAATTAAC AAATCTCACA TCGCAAAGAT AGAAGCACAT ACTAACGGAG AA------
EXF8327^EXF8327                 ---------- --------AC CAAAGATGTT TATAGATATA TGCAAAAATG TGTTGAAACT CACAAAGAGT TTAACCTCAA TCAAGCTGTC AAGGCAAACA CTATCACTAA TGGTCTTAAA TATTCTCTTG CTACTGGTAA CTGGGGTGAT CAAAAGAAGT TCATGCAAGC AAGAGCGGGT GTTTCTCAGG TCTTGAATAG ATACACATTT GCTTCCACAC TTTCCCACTT GAGAAGGTGT AACACACCAA TCGGTAGAGA TGGTAAGATC GCCAAACCAC GTCAATTGCA CAACACACAT TGGGGTATGG TTTGTCCCGC TGAGACTCCT GAAGGTCAGG CTTGTGGTTT AGTAAAGAAC CTTGCACTCA TGGCCAATGT CTCGACCGGT AGTTCATCTG CACCAATTCA AGATTTCTTA CAAGAATGGG GTATGGAAGA ACTTGAAGAG TTCAACCCAC GTTCAAATCA AGTCAAGGTT TTCGTGAACG GTGTTTGGAT TGGTGTTCAC AGAGATCCAA CTAACCTCGT CAAAACGTTG AGAAAGCTCC GTCGTGAGGG TGATATCCAA CACGAAGTTT CAGTCGTAAG AGATGTCAGA GAGAAGGAGA TTAAGGTGTT CACCGATGCT GGTCGTGTAT GTAGACCGCT CTTCTTGGTT GACGAAGAAA CACAGCAGTT AGAAATTAAC AAATCTCACA TCGCAAAGAT AGAAGCACAT ACTAACGGAG AA------
EXF8341^EXF8341                 ---------- ---------- ---------- ---------- --------TG TGTTGAAACT CACAAAGAGT TTAACCTCAA TCAAGCTGTC AAGGCAAACA CTATCACTAA TGGTCTTAAA TATTCTCTTG CTACTGGTAA CTGGGGTGAT CAAAAGAAGT TCATGCAAGC AAGAGCGGGT GTTTCTCAGG TCTTGAATAG ATACACATTT GCTTCCACAC TTTCCCACTT GAGAAGGTGT AACACACCAA TCGGTAGAGA TGGTAAGATC GCCAAACCAC GTCAATTGCA CAACACACAT TGGGGTATGG TTTGTCCCGC TGAGACTCCT GAAGGTCAGG CTTGTGGTTT AGTAAAGAAC CTTGCACTCA TGGCCAATGT CTCGACCGGT AGTTCATCTG CACCAATTCA AGATTTCTTA CAAGAATGGG GTATGGAAGA ACTTGAAGAG TTCAACCCAC GTTCAAATCA AGTCAAGGTT TTCGTGAACG GTGTTTGGAT TGGTGTTCAC AGAGATCCAA CTAACCTCGT CAAAACGTTG AGAAAGCTCC GTCGTGAGGG TGATATCCAA CACGAAGTTT CAGTCGTAAG AGATGTCAGA GAGAAGGAGA TTAAGGTGTT CACCGATGCT GGTCGTGTAT GTAGACCGCT CTTCTTGGTT GACGAAGAAA CACAGCAGTT AGAAATTAAC AAATCTCACA TCGCAAAGAT AGAAGCACAT ACTAACGGAG AA------
EXF8342^EXF8342                 ---------A GGAAGCTCAC CAAAGATGTT TATAGATATA TGCAAAAATG TGTTGAAACT CACAAAGAGT TTAACCTCAA TCAAGCTGTC AAGGCAAACA CTATCACTAA TGGTCTTAAA TATTCTCTTG CTACTGGTAA CTGGGGTGAT CAAAAGAAGT TCATGCAAGC AAGAGCGGGT GTTTCTCAGG TCTTGAATAG ATACACATTT GCTTCCACAC TTTCCCACTT GAGAAGGTGT AACACACCAA TCGGTAGAGA TGGTAAGATC GCCAAACCAC GTCAATTGCA CAACACACAT TGGGGTATGG TTTGTCCCGC TGAGACTCCT GAAGGTCAGG CTTGTGGTTT AGTAAAGAAC CTTGCACTCA TGGCCAATGT CTCGACCGGT AGTTCATCTG CACCAATTCA AGATTTCTTA CAAGAATGGG GTATGGAAGA ACTTGAAGAG TTCAACCCAC GTTCAAATCA AGTCAAGGTT TTCGTGAACG GTGTTTGGAT TGGTGTTCAC AGAGATCCAA CTAACCTCGT CAAAACGTTG AGAAAGCTCC GTCGTGAGGG TGATATCCAA CACGAAGTTT CAGTCGTAAG AGATGTCAGA GAGAAGGAGA TTAAGGTGTT CACCGATGCT GGTCGTGTAT GTAGACCGCT CTTCTTGGTT GACGAAGAAA CACAGCAGTT AGAAATTAAC AAATCTCACA TCGCAAAGAT AGAAGCACAT ACTAACGGAG AA------
EXF8343^EXF8343                 ATGTTGTTCA GGAAGCTCAC CAAAGATGTT TATAGATATA TGCAAAAATG TGTTGAAACT CACAAAGAGT TTAACCTCAA TCAAGCTGTC AAGGCAAACA CTATCACTAA TGGTCTTAAA TATTCTCTTG CTACTGGTAA CTGGGGTGAT CAAAAGAAGT TCATGCAAGC AAGAGCGGGT GTTTCTCAGG TCTTGAATAG ATACACATTT GCTTCCACAC TTTCCCACTT GAGAAGGTGT AACACACCAA TCGGTAGAGA TGGTAAGATC GCCAAACCAC GTCAATTGCA CAACACACAT TGGGGTATGG TTTGTCCCGC TGAGACTCCT GAAGGTCAGG CTTGTGGTTT AGTAAAGAAC CTTGCACTCA TGGCCAATGT CTCGACCGGT AGTTCATCTG CACCAATTCA AGATTTCTTA CAAGAATGGG GTATGGAAGA ACTTGAAGAG TTCAACCCAC GTTCAAATCA AGTCAAGGTT TTCGTGAACG GTGTTTGGAT TGGTGTTCAC AGAGATCCAA CTAACCTCGT CAAAACGTTG AGAAAGCTCC GTCGTGAGGG TGATATCCAA CACGAAGTTT CAGTCGTAAG AGATGTCAGA GAGAAGGAGA TTAAGGTGTT CACCGATGCT GGTCGTGTAT GTAGACCGCT CTTCTTGGTT GACGAAGAAA CACAGCAGTT AGAAATTAAC AAATCTCACA TCGCAAAGAT AGAAGCACAT ACTAACGGAG AA------
EXF8344^EXF8344                 ---------- -----CTCAC CAAAGATGTT TATAGATATA TGCAAAAATG TGTTGAAACT CACAAAGAGT TTAACCTCAA TCAAGCTGTC AAGGCAAACA CTATCACTAA TGGTCTTAAA TATTCTCTTG CTACTGGTAA CTGGGGTGAT CAAAAGAAGT TCATGCAAGC AAGAGCGGGT GTTTCTCAGG TCTTGAATAG ATACACATTT GCTTCCACAC TTTCCCACTT GAGAAGGTGT AACACACCAA TCGGTAGAGA TGGTAAGATC GCCAAACCAC GTCAATTGCA CAACACACAT TGGGGTATGG TTTGTCCCGC TGAGACTCCT GAAGGTCAGG CTTGTGGTTT AGTAAAGAAC CTTGCACTCA TGGCCAATGT CTCGACCGGT AGTTCATCTG CACCAATTCA AGATTTCTTA CAAGAATGGG GTATGGAAGA ACTTGAAGAG TTCAACCCAC GTTCAAATCA AGTCAAGGTT TTCGTGAACG GTGTTTGGAT TGGTGTTCAC AGAGATCCAA CTAACCTCGT CAAAACGTTG AGAAAGCTCC GTCGTGAGGG TGATATCCAA CACGAAGTTT CAGTCGTAAG AGATGTCAGA GAGAAGGAGA TTAAGGTGTT CACCGATGCT GGTCGTGTAT GTAGACCGCT CTTCTTGGTT GACGAAGAAA CACAGCAGTT AGAAATTAAC AAATCTCACA TCGCAAAGAT AGAAGCACAT ACTAACGGAG AA------
EXF8345^EXF8345                 ---------- ---------- -AAAGATGTT TATAGATATA TGCAAAAATG TGTTGAAACT CACAAAGAGT TTAACCTCAA TCAAGCTGTC AAGGCAAACA CTATCACTAA TGGTCTTAAA TATTCTCTTG CTACTGGTAA CTGGGGTGAT CAAAAGAAGT TCATGCAAGC AAGAGCGGGT GTTTCTCAGG TCTTGAATAG ATACACATTT GCTTCCACAC TTTCCCACTT GAGAAGGTGT AACACACCAA TCGGTAGAGA TGGTAAGATC GCCAAACCAC GTCAATTGCA CAACACACAT TGGGGTATGG TTTGTCCCGC TGAGACTCCT GAAGGTCAGG CTTGTGGTTT AGTAAAGAAC CTTGCACTCA TGGCCAATGT CTCGACCGGT AGTTCATCTG CACCAATTCA AGATTTCTTA CAAGAATGGG GTATGGAAGA ACTTGAAGAG TTCAACCCAC GTTCAAATCA AGTCAAGGTT TTCGTGAACG GTGTTTGGAT TGGTGTTCAC AGAGATCCAA CTAACCTCGT CAAAACGTTG AGAAAGCTCC GTCGTGAGGG TGATATCCAA CACGAAGTTT CAGTCGTAAG AGATGTCAGA GAGAAGGAGA TTAAGGTGTT CACCGATGCT GGTCGTGTAT GTAGACCGCT CTTCTTGGTT GACGAAGAAA CACAGCAGTT AGAAATTAAC AAATCTCACA TCGCAAAGAT AGAAGCACAT ACTAACGGAG AA------
EXF8351^EXF8351                 ---------- -----CTCAC CAAAGATGTT TATAGATATA TGCAAAAATG TGTTGAAACT CACAAAGAGT TTAACCTCAA TCAAGCTGTC AAGGCAAACA CTATCACTAA TGGTCTTAAA TATTCTCTTG CTACTGGTAA CTGGGGTGAT CAAAAGAAGT TCATGCAAGC AAGAGCGGGT GTTTCTCAGG TCTTGAATAG ATACACATTT GCTTCCACAC TTTCCCACTT GAGAAGGTGT AACACACCAA TCGGTAGAGA TGGTAAGATC GCCAAACCAC GTCAATTGCA CAACACACAT TGGGGTATGG TTTGTCCCGC TGAGACTCCT GAAGGTCAGG CTTGTGGTTT AGTAAAGAAC CTTGCACTCA TGGCCAATGT CTCGACCGGT AGTTCATCTG CACCAATTCA AGATTTCTTA CAAGAATGGG GTATGGAAGA ACTTGAAGAG TTCAACCCAC GTTCAAATCA AGTCAAGGTT TTCGTGAACG GTGTTTGGAT TGGTGTTCAC AGAGATCCAA CTAACCTCGT CAAAACGTTG AGAAAGCTCC GTCGTGAGGG TGATATCCAA CACGAAGTTT CAGTCGTAAG AGATGTCAGA GAGAAGGAGA TTAAGGTGTT CACCGATGCT GGTCGTGTAT GTAGACCGCT CTTCTTGGTT GACGAAGAAA CACAGCAGTT AGAAATTAAC AAATCTCACA TCGCAAAGAT AGAAGCACAT ACTAACGGAG AA------
EXF8354^EXF8354                 ---------- --GAGCTCAC CAAAGATGTT TATAGATATA TGCAAAAATG TGTTGAAACT CACAAAGAGT TTAACCTCAA TCAAGCTGTC AAGGCAAACA CTATCACTAA TGGTCTTAAA TATTCTCTTG CTACTGGTAA CTGGGGTGAT CAAAAGAAGT TCATGCAAGC AAGAGCGGGT GTTTCTCAGG TCTTGAATAG ATACACATTT GCTTCCACAC TTTCCCACTT GAGAAGGTGT AACACACCAA TCGGTAGAGA TGGTAAGATC GCCAAACCAC GTCAATTGCA CAACACACAT TGGGGTATGG TTTGTCCCGC TGAGACTCCT GAAGGTCAGG CTTGTGGTTT AGTAAAGAAC CTTGCACTCA TGGCCAATGT CTCGACCGGT AGTTCATCTG CACCAATTCA AGATTTCTTA CAAGAATGGG GTATGGAAGA ACTTGAAGAG TTCAACCCAC GTTCAAATCA AGTCAAGGTT TTCGTGAACG GTGTTTGGAT TGGTGTTCAC AGAGATCCAA CTAACCTCGT CAAAACGTTG AGAAAGCTCC GTCGTGAGGG TGATATCCAA CACGAAGTTT CAGTCGTAAG AGATGTCAGA GAGAAGGAGA TTAAGGTGTT CACCGATGCT GGTCGTGTAT GTAGACCGCT CTTCTTGGTT GACGAAGAAA CACAGCAGTT AGAAATTAAC AAATCTCACA TCGCAAAGAT AGAAGCACAT ACTAACGGAG AA------
EXF8355^EXF8355                 ---------- -----CTCAC CAAAGATGTT TATAGATATA TGCAAAAATG TGTTGAAACT CACAAAGAGT TTAACCTCAA TCAAGCTGTC AAGGCAAACA CTATCACTAA TGGTCTTAAA TATTCTCTTG CTACTGGTAA CTGGGGTGAT CAAAAGAAGT TCATGCAAGC AAGAGCGGGT GTTTCTCAGG TCTTGAATAG ATACACATTT GCTTCCACAC TTTCCCACTT GAGAAGGTGT AACACACCAA TCGGTAGAGA TGGTAAGATC GCCAAACCAC GTCAATTGCA CAACACACAT TGGGGTATGG TTTGTCCCGC TGAGACTCCT GAAGGTCAGG CTTGTGGTTT AGTAAAGAAC CTTGCACTCA TGGCCAATGT CTCGACCGGT AGTTCATCTG CACCAATTCA AGATTTCTTA CAAGAATGGG GTATGGAAGA ACTTGAAGAG TTCAACCCAC GTTCAAATCA AGTCAAGGTT TTCGTGAACG GTGTTTGGAT TGGTGTTCAC AGAGATCCAA CTAACCTCGT CAAAACGTTG AGAAAGCTCC GTCGTGAGGG TGATATCCAA CACGAAGTTT CAGTCGTAAG AGATGTCAGA GAGAAGGAGA TTAAGGTGTT CACCGATGCT GGTCGTGTAT GTAGACCGCT CTTCTTGGTT GACGAAGAAA CACAGCAGTT AGAAATTAAC AAATCTCACA TCGCAAAGAT AGAAGCACAT ACTAACGGAG AA------
EXF8356^EXF8356                 ATGTTGTTCA GGAAGCTCAC CAAAGATGTT TATAGATATA TGCAAAAATG TGTTGAAACT CACAAAGAGT TTAACCTCAA TCAAGCTGTC AAGGCAAACA CTATCACTAA TGGTCTTAAA TATTCTCTTG CTACTGGTAA CTGGGGTGAT CAAAAGAAGT TCATGCAAGC AAGAGCGGGT GTTTCTCAGG TCTTGAATAG ATACACATTT GCTTCCACAC TTTCCCACTT GAGAAGGTGT AACACACCAA TCGGTAGAGA TGGTAAGATC GCCAAACCAC GTCAATTGCA CAACACACAT TGGGGTATGG TTTGTCCCGC TGAGACTCCT GAAGGTCAGG CTTGTGGTTT AGTAAAGAAC CTTGCACTCA TGGCCAATGT CTCGACCGGT AGTTCATCTG CACCAATTCA AGATTTCTTA CAAGAATGGG GTATGGAAGA ACTTGAAGAG TTCAACCCAC GTTCAAATCA AGTCAAGGTT TTCGTGAACG GTGTTTGGAT TGGTGTTCAC AGAGATCCAA CTAACCTCGT CAAAACGTTG AGAAAGCTCC GTCGTGAGGG TGATATCCAA CACGAAGTTT CAGTCGTAAG AGATGTCAGA GAGAAGGAGA TTAAGGTGTT CACCGATGCT GGTCGTGTAT GTAGACCGCT CTTCTTGGTT GACGAAGAAA CACAGCAGTT AGAAATTAAC AAATCTCACA TCGCAAAGAT AGAAGCACAT ACTAACGGAG AA------
EXF8586^EXF8586                 ---------- -----CTCAC CAAAGATGTT TATAGATATA TGCAAAAATG TGTTGAAACT CACAAAGAGT TTAACCTCAA TCAAGCTGTC AAGGCAAACA CTATCACTAA TGGTCTTAAA TATTCTCTTG CTACTGGTAA CTGGGGTGAT CAAAAGAAGT TCATGCAAGC AAGAGCGGGT GTTTCTCAGG TCTTGAATAG ATACACATTT GCTTCCACAC TTTCCCACTT GAGAAGGTGT AACACACCAA TCGGTAGAGA TGGTAAGATC GCCAAACCAC GTCAATTGCA CAACACACAT TGGGGTATGG TTTGTCCCGC TGAGACTCCT GAAGGTCAGG CTTGTGGTTT AGTAAAGAAC CTTGCACTCA TGGCCAATGT CTCGACCGGT AGTTCATCTG CACCAATTCA AGATTTCTTA CAAGAATGGG GTATGGAAGA ACTTGAAGAG TTCAACCCAC GTTCAAATCA AGTCAAGGTT TTCGTGAACG GTGTTTGGAT TGGTGTTCAC AGAGATCCAA CTAACCTCGT CAAAACGTTG AGAAAGCTCC GTCGTGAGGG TGATATCCAA CACGAAGTTT CAGTCGTAAG AGATGTCAGA GAGAAGGAGA TTAAGGTGTT CACCGATGCT GGTCGTGTAT GTAGACCGCT CTTCTTGGTT GACGAAGAAA CACAGCAGTT AGAAATTAAC AAATCTCACA TCGCAAAGAT AGAAGCACAT ACTAACGGAG AA------
EXF8587^EXF8587                 ---------- -----CTCAC CAAAGATGTT TATAGATATA TGCAAAAATG TGTTGAAACT CACAAAGAGT TTAACCTCAA TCAAGCTGTC AAGGCAAACA CTATCACTAA TGGTCTTAAA TATTCTCTTG CTACTGGTAA CTGGGGTGAT CAAAAGAAGT TCATGCAAGC AAGAGCGGGT GTTTCTCAGG TCTTGAATAG ATACACATTT GCTTCCACAC TTTCCCACTT GAGAAGGTGT AACACACCAA TCGGTAGAGA TGGTAAGATC GCCAAACCAC GTCAATTGCA CAACACACAT TGGGGTATGG TTTGTCCCGC TGAGACTCCT GAAGGTCAGG CTTGTGGTTT AGTAAAGAAC CTTGCACTCA TGGCCAATGT CTCGACCGGT AGTTCATCTG CACCAATTCA AGATTTCTTA CAAGAATGGG GTATGGAAGA ACTTGAAGAG TTCAACCCAC GTTCAAATCA AGTCAAGGTT TTCGTGAACG GTGTTTGGAT TGGTGTTCAC AGAGATCCAA CTAACCTCGT CAAAACGTTG AGAAAGCTCC GTCGTGAGGG TGATATCCAA CACGAAGTTT CAGTCGTAAG AGATGTCAGA GAGAAGGAGA TTAAGGTGTT CACCGATGCT GGTCGTGTAT GTAGACCGCT CTTCTTGGTT GACGAAGAAA CACAGCAGTT AGAAATTAAC AAATCTCACA TCGCAAAGAT AGAAGCACAT ACTAACGGAG AA------
EXF8588^EXF8588                 ---------- --------AC CAAAGATGTT TATAGATATA TGCAAAAATG TGTTGAAACT CACAAAGAGT TTAACCTCAA TCAAGCTGTC AAGGCAAACA CTATCACTAA TGGTCTTAAA TATTCTCTTG CTACTGGTAA CTGGGGTGAT CAAAAGAAGT TCATGCAAGC AAGAGCGGGT GTTTCTCAGG TCTTGAATAG ATACACATTT GCTTCCACAC TTTCCCACTT GAGAAGGTGT AACACACCAA TCGGTAGAGA TGGTAAGATC GCCAAACCAC GTCAATTGCA CAACACACAT TGGGGTATGG TTTGTCCCGC TGAGACTCCT GAAGGTCAGG CTTGTGGTTT AGTAAAGAAC CTTGCACTCA TGGCCAATGT CTCGACCGGT AGTTCATCTG CACCAATTCA AGATTTCTTA CAAGAATGGG GTATGGAAGA ACTTGAAGAG TTCAACCCAC GTTCAAATCA AGTCAAGGTT TTCGTGAACG GTGTTTGGAT TGGTGTTCAC AGAGATCCAA CTAACCTCGT CAAAACGTTG AGAAAGCTCC GTCGTGAGGG TGATATCCAA CACGAAGTTT CAGTCGTAAG AGATGTCAGA GAGAAGGAGA TTAAGGTGTT CACCGATGCT GGTCGTGTAT GTAGACCGCT CTTCTTGGTT GACGAAGAAA CACAGCAGTT AGAAATTAAC AAATCTCACA TCGCAAAGAT AGAAGCACAT ACTAACGGAG AA------
EXF8590^EXF8590                 ---------- -----CTCAC CAAAGATGTT TATAGATATA TGCAAAAATG TGTTGAAACT CACAAAGAGT TTAACCTCAA TCAAGCTGTC AAGGCAAACA CTATCACTAA TGGTCTTAAA TATTCTCTTG CTACTGGTAA CTGGGGTGAT CAAAAGAAGT TCATGCAAGC AAGAGCGGGT GTTTCTCAGG TCTTGAATAG ATACACATTT GCTTCCACAC TTTCCCACTT GAGAAGGTGT AACACACCAA TCGGTAGAGA TGGTAAGATC GCCAAACCAC GTCAATTGCA CAACACACAT TGGGGTATGG TTTGTCCCGC TGAGACTCCT GAAGGTCAGG CTTGTGGTTT AGTAAAGAAC CTTGCACTCA TGGCCAATGT CTCGACCGGT AGTTCATCTG CACCAATTCA AGATTTCTTA CAAGAATGGG GTATGGAAGA ACTTGAAGAG TTCAACCCAC GTTCAAATCA AGTCAAGGTT TTCGTGAACG GTGTTTGGAT TGGTGTTCAC AGAGATCCAA CTAACCTCGT CAAAACGTTG AGAAAGCTCC GTCGTGAGGG TGATATCCAA CACGAAGTTT CAGTCGTAAG AGATGTCAGA GAGAAGGAGA TTAAGGTGTT CACCGATGCT GGTCGTGTAT GTAGACCGCT CTTCTTGGTT GACGAAGAAA CACAGCAGTT AGAAATTAAC AAATCTCACA TCGCAAAGAT AGAAGCACAT ACTAACGGAG AA------
EXF8591^EXF8591                 ---------- --AAGCTCAC CAAAGATGTT TATAGATATA TGCAAAAATG TGTTGAAACT CACAAAGAGT TTAACCTCAA TCAAGCTGTC AAGGCAAACA CTATCACTAA TGGTCTTAAA TATTCTCTTG CTACTGGTAA CTGGGGTGAT CAAAAGAAGT TCATGCAAGC AAGAGCGGGT GTTTCTCAGG TCTTGAATAG ATACACATTT GCTTCCACAC TTTCCCACTT GAGAAGGTGT AACACACCAA TCGGTAGAGA TGGTAAGATC GCCAAACCAC GTCAATTGCA CAACACACAT TGGGGTATGG TTTGTCCCGC TGAGACTCCT GAAGGTCAGG CTTGTGGTTT AGTAAAGAAC CTTGCACTCA TGGCCAATGT CTCGACCGGT AGTTCATCTG CACCAATTCA AGATTTCTTA CAAGAATGGG GTATGGAAGA ACTTGAAGAG TTCAACCCAC GTTCAAATCA AGTCAAGGTT TTCGTGAACG GTGTTTGGAT TGGTGTTCAC AGAGATCCAA CTAACCTCGT CAAAACGTTG AGAAAGCTCC GTCGTGAGGG TGATATCCAA CACGAAGTTT CAGTCGTAAG AGATGTCAGA GAGAAGGAGA TTAAGGTGTT CACCGATGCT GGTCGTGTAT GTAGACCGCT CTTCTTGGTT GACGAAGAAA CACAGCAGTT AGAAATTAAC AAATCTCACA TCGCAAAGAT AGAAGCACAT ACTAACGGAG AAGATGAA
EXF8592^EXF8592                 ---------- -----CTCAC CAAAGATGTT TATAGATATA TGCAAAAATG TGTTGAAACT CACAAAGAGT TTAACCTCAA TCAAGCTGTC AAGGCAAACA CTATCACTAA TGGTCTTAAA TATTCTCTTG CTACTGGTAA CTGGGGTGAT CAAAAGAAGT TCATGCAAGC AAGAGCGGGT GTTTCTCAGG TTTTGAATAG ATACACATTT GCTTCCACAC TTTCCCACTT GAGAAGGTGT AACACACCAA TCGGTAGAGA TGGTAAGATC GCCAAACCAC GTCAATTGCA CAACACACAT TGGGGTATGG TTTGTCCCGC TGAGACTCCT GAAGGTCAGG CTTGTGGTTT AGTAAAGAAC CTTGCACTCA TGGCCAATGT CTCGACCGGT AGTTCATCTG CACCAATTCA AGATTTCTTA CAAGAATGGG GTATGGAAGA ACTTGAAGAG TTCAACCCAC GTTCAAATCA AGTCAAGGTT TTCGTGAACG GTGTTTGGAT TGGTGTTCAC AGAGATCCAA CTAACCTCGT CAAAACGTTG AGAAAGCTCC GTCGTGAGGG TGATATCCAA CACGAAGTTT CAGTCGTAAG AGATGTCAGA GAGAAGGAGA TTAAGGTGTT CACCGATGCT GGTCGTGTAT GTAGACCGCT CTTCTTGGTT GACGAAGAAA CACAACAGTT AGAAATTAAC AAATCTCACA TCGCAAAGAT AGAAGCACAT ACT------- --------
EXF8738^EXF8738                 ATGTTGTTCA GGAAGCTCAC CAAAGATGTT TATAGATATA TGCAAAAATG TGTTGAAACT CACAAAGAGT TTAACCTCAA TCAAGCTGTT AAAGCAAACA CCATCACTAA TGGTCTTAAA TATTCTCTTG CTACTGGTAA CTGGGGTGAT CAAAAGAAGT TCATGCAAGC AAGAGCGGGT GTTTCTCAGG TCTTGAATAG ATACACGTTT GCTTCTACAC TTTCCCACTT GAGAAGGTGT AACACACCAA TAGGTAGAGA TGGTAAGATC GCCAAACCAC GTCAATTACA TAATACACAC TGGGGTATGG TTTGTCCTGC TGAGACTCCT GAAGGTCAGG CTTGTGGTTT AGTAAAGAAC CTTGCACTTA TGGCCAATGT CTCAACTGGT AGTTCATCTG CACCAATTCA AGATTTCTTA CAAGAGTGGG GTATGGAAGA ACTTGAAGAG TTTAATCCAC GTTCAAATCA AGTCAAGGTC TTCGTTAACG GTGTCTGGAT TGGTGTTCAC AGAGATCCAA CTAACCTCGT CAAAACTTTG AGAAAGCTCC GTCGTGAGGG TGATATCCAA CACGAAGTGT CAGTTGTAAG AGATGTCAGA GAAAAGGAGA TTAAGGTTTT CACTGATGCT GGTCGTGTAT GTAGACCGCT CTTCTTGGTT GACGAAGAAA CACAACAGTT AGAAATTAAC AAATCTCACA TCGCAAAGAT AGAAGCACAT ACGAATGGAG AAGACGAA
EXF8739^EXF8739                 ATGTTGTTCA GGAAGCTCAC CAAAGATGTT TATAGATATA TGCAAAAATG TGTTGAAACT CACAAAGAGT TTAACCTCAA TCAAGCTGTT AAAGCAAACA CTATCACTAA TGGTCTTAAA TATTCTCTTG CTACTGGTAA CTGGGGTGAT CAGAAGAAGT TCATGCAAGC AAGAGCGGGT GTTTCTCAGG TCTTGAATAG ATACACATTT GCTTCTACAC TTTCCCACTT GAGAAGGTGT AACACACCAA TCGGTAGAGA TGGTAAGATC GCCAAGCCAC GTCAATTACA TAATACACAC TGGGGTATGG TTTGTCCTGC CGAGACTCCT GAAGGTCAGG CTTGTGGTCT AGTAAAGAAC CTTGCACTCA TGGCCAATGT CTCAACTGGT AGTTCATCTG CACCAATTCA AGATTTCTTG CAAGAGTGGG GTATGGAAGA ACTTGAAGAG TTTAACCCAC GTTCAAATCA AGTCAAGGTC TTCGTTAATG GTGTATGGAT TGGTGTTCAC AGGGATCCAA CTAACCTCGT CAAAACTTTG AGAAAGCTTC GTCGTGAGGG TGATATCCAA CACGAAGTCT CAGTTGTGAG AGATGTCAGA GAGAAGGAGA TTAAAGTTTT CACAGATGCT GGTCGTGTAT GTAGACCGCT CTTCTTGGTT GACGAAGAAA CACAACAGTT AGAAATTAAC AAATCTCACA TCGCAAAGAT AGAAGCACAC ACGAATGGAG AAGACGAA
EXF8740^EXF8740                 ATGTTGTTCA GGAAGCTCAC CAAAGATGTT TATAGATACA TGCAAAAATG TGTTGAAACT CACAAAGAGT TTAACCTCAA TCAAGCTGTT AAAGCAAACA CCATCACTAA TGGTCTTAAA TATTCTCTTG CTACTGGTAA CTGGGGTGAT CAAAAGAAGT TCATGCAAGC AAGAGCGGGT GTTTCTCAGG TCTTGAATAG ATACACGTTT GCTTCTACAC TTTCCCACTT GAGAAGGTGT AACACACCGA TAGGTAGAGA TGGTAAGATC GCCAAACCAC GTCAATTACA TAATACACAC TGGGGTATGG TTTGTCCTGC TGAGACTCCT GAAGGTCAGG CTTGTGGTTT AGTAAAGAAC CTTGCACTTA TGGCCAATGT CTCAACTGGT AGTTCATCTG CACCAATTCA AGATTTCTTG CAAGAGTGGG GTATGGAAGA ACTTGAAGAG TTTAATCCAC GTTCAAATCA AGTCAAGGTC TTCGTTAACG GTGTCTGGAT TGGTGTTCAC AGAGATCCAA CTAACCTCGT CAAAACTTTG AGAAAGCTCC GTCGTGAGGG TGATATCCAA CACGAAGTGT CAGTTGTAAG AGATGTCAGA GAAAAGGAGA TTAAGGTTTT CACTGATGCT GGTCGTGTAT GTAGACCGCT CTTCTTGGTT GACGAAGAAA CACAACAGTT AGAAATTAAC AAATCTCACA TCGCAAAGAT AGAAGCACAT ACGAATGGAG AAGACGAA
EXF8741^EXF8741                 ATGTTGTTCA GGAAGCTCAC CAAAGATGTT TATAGATATA TGCAAAAATG TGTTGAAACT CACAAAGAGT TTAACCTCAA TCAAGCTGTT AAAGCAAACA CCATCACTAA TGGTCTTAAA TATTCTCTTG CTACTGGTAA CTGGGGTGAT CAAAAGAAGT TCATGCAAGC AAGAGCGGGT GTTTCTCAGG TCTTGAATAG ATACACGTTT GCTTCTACAC TTTCCCACTT GAGAAGGTGT AACACACCAA TAGGTAGAGA TGGTAAGATC GCCAAACCAC GTCAATTACA TAATACACAC TGGGGTATGG TTTGTCCTGC AGAGACTCCT GAAGGTCAGG CTTGTGGTTT AGTAAAGAAC CTTGCACTTA TGGCCAATGT CTCAACTGGT AGTTCATCTG CACCAATTCA AGATTTCTTA CAAGAGTGGG GTATGGAAGA ACTTGAAGAG TTTAATCCAC GTTCAAATCA AGTCAAGGTC TTCGTTAACG GTGTCTGGAT TGGTGTTCAC AGAGATCCAA CTAACCTCGT CAAAACTTTG AGAAAGCTCC GTCGTGAGGG TGATATCCAA CACGAAGTGT CTGTTGTAAG AGATGTCAGA GAAAAGGAGA TTAAGGTTTT CACTGATGCT GGTCGTGTAT GTAGACCGCT CTTCTTGGTT GACGAAGAAA CACAACAGTT AGAAATTAAC AAATCTCACA TCGCAAAGAT AGAAGCACAT ACGAATGGAG AAGACGAA
EXF8744^EXF8744                 ATGTTGTTCA GGAAGCTCAC CAAAGATGTT TATAGATATA TGCAAAAATG TGTTGAAACT CACAAAGAGT TTAACCTCAA TCAAGCTGTT AAAGCAAACA CTATCACTAA TGGTCTTAAA TATTCTCTTG CTACTGGTAA CTGGGGTGAT CAGAAGAAGT TCATGCAAGC AAGAGCAGGT GTTTCTCAGG TCTTGAATAG ATACACATTT GCTTCTACAC TTTCCCACTT GAGAAGGTGT AACACACCAA TCGGTAGAGA TGGTAAGATC GCCAAGCCAC GTCAATTACA TAATACACAC TGGGGTATGG TTTGTCCTGC CGAGACTCCT GAAGGTCAGG CTTGTGGTCT AGTAAAGAAC CTTGCACTCA TGGCCAATGT CTCAACTGGT AGTTCATCTG CACCAATTCA AGATTTCTTG CAAGAGTGGG GTATGGAAGA ACTTGAAGAG TTTAACCCAC GTTCAAATCA AGTCAAGGTC TTCGTTAATG GTGTATGGAT TGGTGTTCAC AGGGATCCAA CTAACCTCGT CAAAACTTTG AGAAAGCTTC GTCGTGAGGG TGATATCCAA CACGAAGTCT CAGTTGTGAG AGATGTCAGA GAGAAGGAGA TTAAAGTTTT CACAGATGCT GGTCGTGTAT GTAGACCGCT CTTCTTGGTT GACGAAGAAA CACAACAGTT AGAAATTAAC AAATCTCACA TCGCAAAGAT AGAAGCACAC ACGAATGGAG AAGACGAA
EXF8745^EXF8745                 ATGTTGTTCA GGAAGCTCAC CAAAGATGTT TATAGATATA TGCAAAAATG TGTTGAAACT CACAAAGAGT TTAACCTCAA TCAAGCTGTT AAAGCAAACA CCATCACTAA TGGTCTTAAA TATTCTCTTG CTACTGGTAA CTGGGGTGAT CAAAAGAAGT TCATGCAAGC AAGAGCGGGT GTTTCTCAGG TCTTGAATAG ATACACGTTT GCTTCTACAC TTTCCCACTT GAGAAGGTGT AACACACCAA TAGGTAGAGA TGGTAAGATC GCCAAACCAC GTCAATTACA TAATACACAC TGGGGTATGG TTTGTCCTGC TGAGACTCCT GAAGGTCAGG CTTGTGGTTT AGTAAAGAAC CTTGCACTTA TGGCCAATGT CTCAACTGGT AGTTCATCTG CACCAATTCA AGATTTCTTA CAAGAGTGGG GTATGGAAGA ACTTGAAGAG TTTAATCCAC GTTCAAATCA AGTCAAGGTC TTCGTTAACG GTGTCTGGAT TGGTGTTCAC AGAGATCCAA CTAACCTCGT CAAAACTTTG AGAAAGCTCC GTCGTGAGGG TGATATCCAA CACGAAGTGT CAGTTGTAAG AGATGTCAGA GAAAAGGAGA TTAAGGTTTT CACTGATGCT GGTCGTGTAT GTAGACCGCT CTTCTTGGTT GACGAAGAAA CACAACAGTT AGAAATTAAC AAATCTCACA TCGCAAAGAT AGAAGCACAT ACGAATGGAG AAGACGAA
EXF8746^EXF8746                 ATGTTGTTCA GGAAGCTCAC CAAAGATGTT TATAGATATA TGCAAAAATG TGTTGAAACT CACAAAGAGT TTAACCTCAA TCAAGCTGTT AAAGCAAACA CTATCACTAA TGGTCTTAAA TATTCTCTTG CTACTGGTAA CTGGGGTGAT CAGAAGAAGT TCATGCAAGC AAGAGCGGGT GTTTCTCAGG TCTTGAATAG ATACACATTT GCTTCTACAC TTTCCCACTT GAGAAGGTGT AACACACCAA TCGGTAGAGA TGGTAAGATC GCCAAGCCAC GTCAATTACA TAATACACAC TGGGGTATGG TTTGTCCTGC CGAGACTCCT GAAGGTCAGG CTTGTGGTCT AGTAAAGAAC CTTGCACTCA TGGCCAATGT CTCAACTGGT AGTTCATCTG CACCAATTCA AGATTTCTTG CAAGAGTGGG GTATGGAAGA ACTTGAAGAG TTTAACCCAC GTTCAAATCA AGTCAAGGTC TTCGTTAATG GTGTATGGAT TGGTGTTCAC AGGGATCCAA CTAACCTCGT CAAAACTTTG AGAAAGCTTC GTCGTGAGGG TGATATCCAA CACGAAGTCT CAGTTGTGAG AGATGTCAGA GAGAAGGAGA TTAAAGTTTT CACAGATGCT GGTCGTGTAT GTAGACCGCT CTTCTTGGTT GACGAAGAAA CACAACAGTT AGAAATTAAC AAATCTCACA TCGCAAAGAT AGAAGCACAC ACGAATGGAG AAGACGAA
EXF8747^EXF8747                 ------TTCA GGAAGCTCAC CAAAGATGTT TATAGATATA TGCAAAAATG TGTTGAAACT CACAAAGAGT TTAACCTCAA TCAAGCTGTT AAAGCAAACA CCATCACTAA TGGTCTTAAA TATTCTCTTG CTACTGGTAA CTGGGGTGAT CAAAAGAAGT TCATGCAAGC AAGAGCGGGT GTTTCTCAGG TCTTGAATAG ATACACGTTT GCTTCTACAC TTTCCCACTT GAGAAGGTGT AACACACCAA TAGGTAGAGA TGGTAAGATC GCCAAACCAC GTCAATTACA TAATACACAC TGGGGTATGG TTTGTCCTGC AGAGACTCCT GAAGGTCAGG CTTGTGGTTT AGTAAAGAAC CTTGCACTTA TGGCCAATGT CTCAACTGGT AGTTCATCTG CACCAATTCA AGATTTCTTA CAAGAGTGGG GTATGGAAGA ACTTGAAGAG TTTAATCCAC GTTCAAATCA AGTCAAGGTC TTCGTTAACG GTGTCTGGAT TGGTGTTCAC AGAGATCCAA CTAACCTCGT CAAAACTTTG AGAAAGCTCC GTCGTGAGGG TGATATCCAA CACGAAGTGT CTGTTGTAAG AGATGTCAGA GAAAAGGAGA TTAAGGTTTT CACTGATGCT GGTCGTGTAT GTAGACCGCT CTTCTTGGTT GACGAAGAAA CACAACAGTT AGAAATTAAC AAATCTCACA TCGCAAAGAT AGAAGCACAT ACGAATGGAG AAGACGAA
EXF8748^EXF8748                 ---------- --AAGCTCAC CAAAGATGTT TATAGATATA TGCAAAAATG TGTTGAAACT CACAAAGAGT TTAACCTCAA TCAAGCTGTT AAAGCAAACA CCATCACTAA TGGTCTTAAA TATTCTCTTG CTACTGGTAA CTGGGGTGAT CAAAAGAAGT TCATGCAAGC AAGAGCAGGT GTTTCTCAGG TCTTGAATAG ATACACATTT GCTTCTACAC TTTCCCACTT GAGAAGGTGT AACACACCAA TCGGAAGAGA TGGTAAGATC GCCAAGCCAC GTCAATTACA TAATACACAC TGGGGTATGG TTTGTCCTGC TGAGACTCCT GAAGGTCAGG CTTGTGGTTT AGTAAAGAAC CTTGCACTTA TGGCCAATGT CTCAACTGGT AGTTCATCTG CACCAATTCA AGATTTCTTA CAAGAGTGGG GTATGGAAGA GCTTGAAGAG TTTAACCCTC GTTCAAATCA AGTCAAGGTC TTTGTTAATG GTGTTTGGAT TGGTGTTCAC AGAGATCCAA CTAACCTCGT CAAAACTTTG AGAAAGCTCC GTCGTGAGGG TGATATCCAA CACGAAGTCT CAGTCGTAAG AGACGTCAGA GAGAAGGAAA TTAAGGTTTT CACCGATGCT GGTCGTGTAT GTAGACCGCT CTTCTTGGTT GACGAAGAAA CACAACAGTT AGAAATTAAC AAATCTCACA TCGCAAAGAT AGAAGCACAC ACTAATGGAG AAGACGAA
EXF8749^EXF8749                 ---------- --GAGCTCAC CAAAGATGTT TATAGATATA TGCAAAAATG TGTTGAAACT CACAAAGAGT TTAACCTCAA TCAAGCTGTT AAAGCAAACA CCATCACTAA TGGTCTTAAA TATTCTCTTG CTACTGGTAA CTGGGGTGAT CAAAAGAAGT TCATGCAAGC AAGAGCGGGT GTTTCTCAGG TCTTGAATAG ATACACGTTT GCTTCTACAC TTTCCCACTT GAGAAGGTGT AACACACCAA TAGGTAGAGA TGGTAAGATC GCCAAACCAC GTCAATTACA TAATACACAC TGGGGTATGG TTTGTCCTGC AGAGACTCCT GAAGGTCAGG CTTGTGGTTT AGTAAAGAAC CTTGCACTTA TGGCCAATGT CTCAACTGGT AGTTCATCTG CACCAATTCA AGATTTCTTA CAAGAGTGGG GTATGGAAGA ACTTGAAGAG TTTAATCCAC GTTCAAATCA AGTCAAGGTC TTCGTTAACG GTGTCTGGAT TGGTGTTCAC AGAGATCCAA CTAACCTCGT CAAAACTTTG AGAAAGCTCC GTCGTGAGGG TGATATCCAA CATGAAGTGT CAGTTGTAAG AGATGTCAGA GAAAAGGAGA TTAAGGTTTT CACTGATGCT GGTCGTGTAT GTAGACCGCT CTTCTTGGTT GACGAAGAAA CACAACAGCT AGAAATTAAC AAATCTCACA TCGCAAAGAT AGAAGCACAT ACGAATGGAG AAGACGAA
EXF8754^EXF8754                 ATGTTGTTCA GGAAGCTCAC CAAAGATGTT TATAGATATA TGCAAAAATG TGTTGAAACT CACAAAGAGT TTAACCTCAA TCAAGCTGTT AAAGCAAACA CCATCACTAA TGGTCTTAAA TATTCTCTTG CTACTGGTAA CTGGGGTGAT CAAAAGAAGT TCATGCAAGC AAGAGCGGGT GTTTCTCAGG TCTTGAATAG ATACACGTTT GCTTCTACAC TTTCCCACTT GAGAAGGTGT AACACACCAA TAGGTAGAGA TGGTAAGATC GCCAAACCAC GTCAATTACA TAATACACAC TGGGGTATGG TTTGTCCTGC TGAGACTCCT GAAGGTCAGG CTTGTGGTTT AGTAAAGAAC CTTGCACTTA TGGCCAATGT CTCAACTGGT AGTTCATCTG CACCAATTCA AGATTTCTTA CAAGAGTGGG GTATGGAAGA ACTTGAAGAG TTTAATCCAC GTTCAAATCA AGTCAAGGTC TTCGTTAACG GTGTCTGGAT TGGTGTTCAC AGAGATCCAA CTAACCTCGT CAAAACTTTG AGAAAGCTCC GTCGTGAGGG TGATATCCAA CACGAAGTGT CAGTTGTAAG AGATGTCAGA GAAAAGGAGA TTAAGGTTTT CACTGATGCT GGTCGTGTAT GTAGACCGCT CTTCTTGGTT GACGAAGAAA CACAACAGTT AGAAATTAAC AAATCTCACA TCGCAAAGAT AGAAGCACAT ACGAATGGAG AAGACGAA
EXF8757^EXF8757                 ATGTTGTTCA GGAAGCTCAC CAAAGATGTT TATAGATATA TGCAAAAATG TGTTGAAACT CACAAAGAGT TTAACCTCAA TCAAGCTGTT AAAGCAAACA CCATCACTAA TGGTCTTAAA TATTCTCTTG CTACTGGTAA CTGGGGTGAT CAAAAGAAGT TCATGCAAGC AAGAGCGGGT GTTTCTCAGG TCTTGAATAG ATACACGTTT GCTTCTACAC TTTCCCACTT GAGAAGGTGT AACACACCAA TAGGTAGAGA TGGTAAGATC GCCAAACCAC GTCAATTACA TAATACACAC TGGGGTATGG TTTGTCCTGC TGAGACTCCT GAAGGTCAGG CTTGTGGTTT AGTAAAGAAC CTTGCACTTA TGGCCAATGT CTCAACTGGT AGTTCATCTG CACCAATTCA AGATTTCTTA CAAGAGTGGG GTATGGAAGA ACTTGAAGAG TTTAATCCAC GTTCAAATCA AGTCAAGGTC TTCGTTAACG GTGTCTGGAT TGGTGTTCAC AGAGATCCAA CTAACCTCGT CAAAACTTTG AGAAAGCTCC GTCGTGAGGG TGATATCCAA CACGAAGTGT CAGTTGTAAG AGATGTCAGA GAAAAGGAGA TTAAGGTTTT CACTGATGCT GGTCGTGTAT GTAGACCGCT CTTCTTGGTT GACGAAGAAA CACAACAGTT AGAAATTAAC AAATCTCACA TCGCAAAGAT AGAAGCACAT ACGAATGGAG AAGACGAA
EXF8758^EXF8758                 ---------- ---------- ---------- ---------- --------TG TGTTGAAACT CACAAAGAGT TTAACCTCAA TCAAGCTGTT AAAGCAAACA CCATCACTAA TGGTCTTAAA TATTCTCTTG CTACTGGTAA CTGGGGTGAT CAAAAGAAGT TCATGCAAGC AAGAGCGGGT GTTTCTCAGG TCTTGAATAG ATACACGTTT GCTTCTACAC TTTCCCACTT GAGAAGGTGT AACACACCAA TAGGTAGAGA TGGTAAGATC GCCAAACCAC GTCAATTACA TAATACACAC TGGGGTATGG TTTGTCCTGC TGAGACTCCT GAAGGTCAGG CTTGTGGTTT AGTAAAGAAC CTTGCACTTA TGGCCAATGT CTCAACTGGT AGTTCATCTG CACCAATTCA AGATTTCTTA CAAGAGTGGG GTATGGAAGA ACTTGAAGAG TTTAATCCAC GTTCAAATCA AGTCAAGGTC TTCGTTAACG GTGTCTGGAT TGGTGTTCAC AGAGATCCAA CTAACCTCGT CAAAACTTTG AGAAAGCTCC GTCGTGAGGG TGATATCCAA CACGAAGTGT CAGTTGTAAG AGATGTCAGA GAAAAGGAGA TTAAGGTTTT CACTGATGCT GGTCGTGTAT GTAGACCGCT CTTCTTGGTT GACGAAGAAA CACAACAGTT AGAAATTAAC AAATCTCACA TCGCAAAGAT AGAAGCACAT ACGAATGGAG AAGACGAA


Printing out site pattern counts


        85         89  P

CBS196.56^CBS196.56             ---------- AAAAAAAAAA AAAAAAAAAA CCCCCCCCCC CCCCCCCCCC CCGGGGGGGG GGGGGGGTTT TTTTTTTTTT TTTTTTTTT
CBS633.66^CBS633.66             AAAACGGGTT AAAAAAAAAA AAAAAAAAAG ACCCCCCCCC CCCCCCGTTT TTAAAGGGGG GGGGGGGCCC CTTTTTTTTT TTTTTTTTT
CBS818.96^CBS818.96             --AG---G-- AAAAAAAAAA AAAAAAAAAA CCCCCCCCCC CCCCCCCCCC CCGGGGGGGG GGGGGGGTTT TTTTTTTTTT TTTTTTTTT
CBS110595^CBS110595             AAAACGGGTT AAAAAAAAAA AAAAAAAAAA CCCCCCCCCC CCCCCCCCCC CCGGGGGGGG GGGGGGGTTT TTTTTTTTTT TTTTTTTTT
CBS110599^CBS110599             AAAACGGGTT AAAAAAAAAA AAAAAGGGGA CCCCCCCCCC CCTTTTTCCC CTAAGAAGGG GGGGGGTCCC TCCCCGGGTT TTTTTTTTT
CBS110620^CBS110620             ---------- -------AAA AAAAAAAAAA C----CCCCC CC-CCCCCCC CCGGGGG--- -GGGGG-TTT T-TTTTTT-- -TTTTTTTT
CBS110624^CBS110624             AAAACGGATT AAAAAAAAAA AAAAAGGGGA CCCCCCCCCC CCTTTTTCCC CTAAGAAGGG GGGGGGTCCC TCCCCGGGTT TCTTTTTTT
CBS112378^CBS112378             ---------- AAAAAAAAAA AAAAAAAAAG ACCCCCCCCC CCCCCCGTTT TTAAAAGGGG GGGGGGGCCC CTTTTTTTTT TTTTTTTTT
CBS116628^CBS116628             -AAA--GG-- AAAAAAAAAA AAAAAGGGGA CCCCCCCCCC CCTTTTTCCC CTAAGAAGGG GGGGGGTCCC TCCCCGGGTT TTTTTTTTT
CBS136827^CBS136827             AAAACGGGTT -AAAAAAAAA AAAAAAAAAG ACCCCCCCCC CCCCCCGTTT TTAAAAG-GG GGGGGGGCCC CTTTTTTTTT TTTTTTTTT
CBS136829^CBS136829             AAAACGGGTT AAAAAAAAAA AAAAAGGGGA CCCCCCCCCC CCTTTTTCCC CTAAGAAGGG GGGGGGTCCC TCCCCGGGTT TTTTTTTTT
CBS136830^CBS136830             AAAACGGATT -AAAAAAAAA AAAAAGGGGA CCCCCCCCCC CCTTTTTCCC CTAAGAA-GG GGGGGGTCCC TCCCCGGGTT TCTTTTTTT
CBS136831^CBS136831             AAAACGGATT AAAAAAAAAA AAAAAGGGGA CCCCCCCCCC CCTTTTTCCC CTAAGAAGGG GGGGGGTCCC TCCCCGGGTT TCTTTTTTT
CBS136832^CBS136832             AAAACGGGTT AAAAAAAAAA AAAAAGGGGA CCCCCCCCCC CCTTTTTCCC CTAAGAAGGG GGGGGGTCCC TCCCCGGGTT TTTTTTTTT
CBS136833^CBS136833             AAAACGGATT AAAAAAAAAA AAAAAGGGGA CCCCCCCCCC CCTTTTTCCC CTAAGAAGGG GGGGGGTCCC TCCCCGGGTT TCTTTTTTT
CBS136834^CBS136834             AAAACGGGTT AAAAAAAAAA AAAAAGGGGA CCCCCCCCCC CCTTTTTCCC CTAAGAAGGG GGGGGGTCCC TCCCCGGGTT TTTTTTTTT
CBS136835^CBS136835             AAAACGGGTT AAAAAAAAAA AAAAAGGGGA CCCCCCCCCC CCTTTTTCCC CTAAGAAGGG GGGGGGTCCC TCCCCGGGTT TTTTTTTTT
CBS136836^CBS136836             AAAACGGGTT AAAAAAAAAA AAAAAAAAAG ACCCCCCCCC CCCCCCGTTT TTAAAAGGGG GGGGGGGCCC CTTTTTTTTT TTTTTTTTT
CBS136837^CBS136837             AAAACGGGTT AAAAAAAAAA AAAAAAAAAG ACCCCCCCCC CCCCCCGTTT TTAAAAGGGG GGGGGGGCCC CTTTTTTTTT TTTTTTTTT
CBS136838^CBS136838             AAAACGGGTT AAAAAAAAAA AAAAAAAAAG ACCCCCCCCC CCCCCCGTTT TTAAAAGGGG GGGGGGGCCC CTTTTTTTTT TTTTTTTTT
CBS136839^CBS136839             AAAACGGGTT AAAAAAAAAA AAAAGGGGTA CCCCCCCCCC CGTCTTTCCC TTAAGAAGGG GGGGGGTCCC TCCCCGGTTT TTTTTTTTT
CBS136840^CBS136840             AAAACGGGTT AAAAAAAAAA AAAAAGGGGA CCCCCCCCCC CCTTTTTCCC CTAAGAAGGG GGGGGGTCCC TCCCCGGGTT TTTTTTTTT
CBS136841^CBS136841             AAAACGGGTT AAAAAAAAAA AAAAAAAAAA CCCCCCCCCC CCCCCCCCCC CCGGGGGGGG GGGGGGGTTT TTTTTTTTTT TTTTTTTTT
CBS136843^CBS136843             AAAACGGGTT AAAAAAAAAA AAAAAAAAAA CCCCCCCCCC CCCCCCCCCC CCGGGGGGGG GGGGGGGTTT TTTTTTTTTT TTTTTTTTT
CBS136844^CBS136844             ---------- AAAAAAAAAA AAAAAGGGGA CCCCCCCCCC CCTTTTTCCC CTAAGAAGGG GGGGGGTCCC TCCCCGGGTT TTTTTTTTT
CBS136845^CBS136845             AAAACGGGTT AAAAAAAAAA AAAAAAAAAA CCCCCCCCCC CCCCCCCCCC CCGGGGGGGG GGGGGGGTTT TTTTTTTTTT TTTTTTTTT
CBS136846^CBS136846             AAAACGGATT -AAAAAAAAA AAAAAGGGGA CCCCCCCCCC CCTTTTTCCC CTAAGAA-GG GGGGGGTCCC TCCCCGGGTT TCTTTTTTT
CBS136847^CBS136847             ---------- AAAAAAAAAA AAAAAAAAAA CCCCCCCCCC CCCCCCCCCC CCGGGGGGGG GGGGGGGTTT TTTTTTTTTT TTTTTTTTT
CBS136848^CBS136848             --AA---G-- AAAAAAAAAA AAAAAAGGGA CCCCCCCCCC TCTTTTTCCC CTAAGAAGGG GGGGGGTCCC TTCCCGGGTT TTTTTTTTT
CBS136849^CBS136849             AAAACGGGTT AAAAAAAAAA AAAAAAAAAG ACCCCCCCCC CCCCCCGTTT TTAAAGGGGG GGGGGGGCCC CTTTTTTTTT TTTTTTTTT
DAOM226641^DAOM226641           AAAACGGGTT AAAAAAAAAA AAAAAAAAAA CCCCCCCCCC CCCCCCCCCC CCGGGGGGGG GGGGGGGTTT TTTTTTTTTT TTTTTTTTT
DAOM226642^DAOM226642           AAAACGGGTT AAAAAAAAAA AACGAGAGAA CCCCCCCCCT CCCCTTTCCT CTAGGAGGGG GGGGGGGCCC TTCCTGTTTT TTCTTTTTT
DAOM242570^DAOM242570           AAAACGGGTT AAAAAAAAAA AACGAGAGAA CCCCCCCCCT CCCCTTTCCT CTAGGAGGGG GGGGGGGCCC TTCCTGTTTT TTCTTTTTT
DAOM242571^DAOM242571           ---------- AAAAAAAAAA AACGAGAGAA C-CCCCCCCT CCCCTTTCCT CTAGGAGGGG GGGGGGGCCC TTCCTGTT-T TTCTTTTTT
DAOM242694^DAOM242694           AAAACGGGTT AAAAAAGAAA AAAGAAAAAG ACCCCCCCCC CCCCCCGTTT TTAAAGGGGG GGGGGGGCCC CTTTTTTTTC TTTTTTTTT
DAOM242695^DAOM242695           -AAA--GG-- AAAAAAAAAA AAAGAAAAAG ACCCCCCCCC CCCCCCGTTT TTAAAGGGGG GGGGGGGCCC CTTTTTTTTC TTTTTTTTT
DAOM242696^DAOM242696           AAAACGGGTT AAAAAAAAAA ATAAAAAAAG ACCCCCCCCC CCCCCCGTTT TTAAAAGGGG GGGGGGGCCC CTTTTTTTTT TTTATTTTT
DAOM242697^DAOM242697           AAAACGGGTT ---AAAAAAA ATAAAAAAAG ACCCCCCCCC CC-CCCGTTT TTAAAAG--- GGGGGGGCCC C-TTTTTTTT TTTATTTTT
DAOM242698^DAOM242698           AAAACGGGTT AAAAAAAAAA AAAAAAAAAG ACCCCCCCTC CCCCCCGTTT TTAAAAGGGG GGGGGGGCCC CTTTTTTTTT TTTACTTTT
DAOM242699^DAOM242699           AAAACGGGTT AAAAAAAAAA AAAAAAAAAG ACCCCCCCCC CCCCCCGTTT TTAAAGGGGG GGGGGGGCCC CTTTTTTTTT TTTTTTTTT
DAOM242700^DAOM242700           AAAACGGGTT -AAAAAAAAA ATAAAAAAAG ACCCCCCCCC CCCCCCGTTT TTAAAAG-GG GGGGGGGCCC CTTTTTTTTT TTTATTTTT
DAOM242701^DAOM242701           AAAACGGGTT AAAAAAAAAA AAAAAAAAAG ACCCCCCCTC CCCCCCGTTT TTAAAAGGGG GGGGGGGCCC CTTTTTTTTT TTTACTTTT
DAOM242702^DAOM242702           ---------- AAAAAAAAAA ATAAAAAAAG ACCCCCCCCC CCCCCCGTTT TTAAAAGGGG GGGGGGGCCC CTTTTTTTTT TTTATTTTT
DAOM242703^DAOM242703           ---------- AAAAAAAAAA AAAAAAAAAG ACCCCCCCCC CCCCCCGTTT TTAAAAGGGG GGGGGGGCCC CTTTTTTTTT TTTTTTTTT
DAOM242704^DAOM242704           AAAACGGGTT ---AAAAAAA ATAAAAAAAG ACCCCCCCCC CC-CCCGTTT TTAAAAG--- GGGGGGGCCC C-TTTTTTTT TTTATTTTT
DAOM242705^DAOM242705           AAAACGGGTT AAAAAAAAAA AAAAAAAAAG ACCCCCCCTC CCCCCCGTTT TTAAAAGGGG GGGGGGGCCC CTTTTTTTTT TTTACTTTT
DAOM242799^DAOM242799           AAAACGGGTT AAAAAAAAAA AAAGAAAAAG ACCCCCCCCC CCCCCCGTTT TTAAAGGGGG GGGGGGGCCC CTTTTTTTTC TTTTTTTTT
DAOM242800^DAOM242800           --AA---G-- AAAAAAAAAA ATAAAAAAAG ACCCCCCCCC CCCCCCGTTT TTAAAAGGGG GGGGGGGCCC CTTTTTTTTT TTTATTTTT
EXF5914^EXF5914                 --AG---G-- --AAAAAAAA AAAAAGGGGA CCCCCCCCCC CC-TTTTCCC CTAAGAA--G GGGGGGTCCC TCCCCGGGTT TTTTTTTTT
EXF5915^EXF5915                 --AG---G-- ----AAA-AA AAAAAGGGGA CC-CC-CCCC CC-TTTTCCC CTAAGAA--- G-GGGG-CCC T-CCCGGGTT TTTTT-TTT
EXF5916^EXF5916                 --AA---G-- --AAAAAAAA AAAAAGGGGA CCCCCCCCCC CC-TTTTCCC CTAAGAA--G GGGGGGTCCC TCCCCGGGTT TTTTTTTTT
EXF5919^EXF5919                 ---------- --AAAAAAAA AAAAAGGGGA CCCCCCCCCC CC-TTTTCCC CTAAGAA--G GGGGGGTCCC TCCCCGGGTT TCTTTTTTT
EXF8299^EXF8299                 AAAACGGGTT AAAAAAAAAA AAAAAGGGGA CCCCCCCCCC CCTTTTTCCC CTAAGAAGGG GGGGGGTCCC TCCCCGGGTT TTTTTTTTT
EXF8313^EXF8313                 AAAACGGGTT AAAAAAAAAA AAAAAGGGGA CCCCCCCCCC CCTTTTTCCC CTAAGAAGGG GGGGGGTCCC TCCCCGGGTT TTTTTTTTT
EXF8314^EXF8314                 --AG---G-- --AAAAAAAA AAAAGGGGTA CCCCCCCCCC CG-CTTTCCC TTAAGAA--G GGGGGGTCCC TCCCCGGTTT TTTTTTTTT
EXF8315^EXF8315                 ---------- --AAAAAAAA AAAAAGGGGA CCCCCCCCCC CC-TTTTCCC CTAAGAA--G GGGGGGTCCC TCCCCGGGTT TTTTTTTTT
EXF8327^EXF8327                 ---------- --AAAAAAAA AAAAAGGGGA C-CCCCCCCC CC-TTTTCCC CTAAGAA--G GGGGGGTCCC TCCCCGGG-T TTTTTTTTT
EXF8341^EXF8341                 ---------- --AA---AAA AAAAAGGGGA C-C--CCCCC CC-TTTTCCC CTAAGAA--G -GGGGGTCCC TCCCCGGG-- -TTTTTTTT
EXF8342^EXF8342                 -AAA--GG-- --AAAAAAAA AAAAAGGGGA CCCCCCCCCC CC-TTTTCCC CTAAGAA--G GGGGGGTCCC TCCCCGGGTT TTTTTTTTT
EXF8343^EXF8343                 AAAACGGGTT --AAAAAAAA AAAAAGGGGA CCCCCCCCCC CC-TTTTCCC CTAAGAA--G GGGGGGTCCC TCCCCGGGTT TTTTTTTTT
EXF8344^EXF8344                 ---------- --AAAAAAAA AAAAAGGGGA CCCCCCCCCC CC-TTTTCCC CTAAGAA--G GGGGGGTCCC TCCCCGGGTT TTTTTTTTT
EXF8345^EXF8345                 ---------- --AA-AAAAA AAAAAGGGGA C-C-CCCCCC CC-TTTTCCC CTAAGAA--G GGGGGGTCCC TCCCCGGG-T TTTTTTTTT
EXF8351^EXF8351                 ---------- --AAAAAAAA AAAAAGGGGA CCCCCCCCCC CC-TTTTCCC CTAAGAA--G GGGGGGTCCC TCCCCGGGTT TTTTTTTTT
EXF8354^EXF8354                 --AG---G-- --AAAAAAAA AAAAAGGGGA CCCCCCCCCC CC-TTTTCCC CTAAGAA--G GGGGGGTCCC TCCCCGGGTT TTTTTTTTT
EXF8355^EXF8355                 ---------- --AAAAAAAA AAAAAGGGGA CCCCCCCCCC CC-TTTTCCC CTAAGAA--G GGGGGGTCCC TCCCCGGGTT TTTTTTTTT
EXF8356^EXF8356                 AAAACGGGTT --AAAAAAAA AAAAAGGGGA CCCCCCCCCC CC-TTTTCCC CTAAGAA--G GGGGGGTCCC TCCCCGGGTT TTTTTTTTT
EXF8586^EXF8586                 ---------- --AAAAAAAA AAAAAGGGGA CCCCCCCCCC CC-TTTTCCC CTAAGAA--G GGGGGGTCCC TCCCCGGGTT TTTTTTTTT
EXF8587^EXF8587                 ---------- --AAAAAAAA AAAAAGGGGA CCCCCCCCCC CC-TTTTCCC CTAAGAA--G GGGGGGTCCC TCCCCGGGTT TTTTTTTTT
EXF8588^EXF8588                 ---------- --AAAAAAAA AAAAAGGGGA C-CCCCCCCC CC-TTTTCCC CTAAGAA--G GGGGGGTCCC TCCCCGGG-T TTTTTTTTT
EXF8590^EXF8590                 ---------- --AAAAAAAA AAAAAGGGGA CCCCCCCCCC CC-TTTTCCC CTAAGAA--G GGGGGGTCCC TCCCCGGGTT TTTTTTTTT
EXF8591^EXF8591                 --AA---G-- AAAAAAAAAA AAAAAGGGGA CCCCCCCCCC CCTTTTTCCC CTAAGAAGGG GGGGGGTCCC TCCCCGGGTT TTTTTTTTT
EXF8592^EXF8592                 ---------- ---AAAAAAA AAAAAAGGGA CCCCCCCCCC TC-TTTTCCC CTAAGAA--- GGGGGGTCCC T-CCCGGGTT TTTTTTTTT
EXF8738^EXF8738                 AAAACGGGTT AAAAAAAAAA AAAAAAAAAG ACCCCCCCCC CCCCCCGTTT TTAAAAGGGG GGGGGGGCCC CTTTTTTTTT TTTTTTTTT
EXF8739^EXF8739                 AAAACGGGTT AAAAAAAAAA GAAGAAAAAA CCCCCCCTCC CCCCCTCACT TTAGGAGGGG GGAGGGGCCT ATCTTTTTTT TTTCTCCTT
EXF8740^EXF8740                 AAAACGGGTT AAAAAAAAAA AAAGAAAAAG ACCCCCCCCC CCCCCCGTTT TTAAAGGGGG GGGGGGGCCC CTTTTTTTTC TTTTTTTTT
EXF8741^EXF8741                 AAAACGGGTT AAAAAAAAAA ATAAAAAAAG ACCCCCCCCC CCCCCCGTTT TTAAAAGGGG GGGGGGGCCC CTTTTTTTTT TTTATTTTT
EXF8744^EXF8744                 AAAACGGGTT AAAAAAAAAA GAAGAAAAAA CCCCCCCTCC CCCCCTCACT TTAGGAGGGG GGAAGGGCCT ATCTTTTTTT TTTCTCCTT
EXF8745^EXF8745                 AAAACGGGTT AAAAAAAAAA AAAAAAAAAG ACCCCCCCCC CCCCCCGTTT TTAAAAGGGG GGGGGGGCCC CTTTTTTTTT TTTTTTTTT
EXF8746^EXF8746                 AAAACGGGTT AAAAAAAAAA GAAGAAAAAA CCCCCCCTCC CCCCCTCACT TTAGGAGGGG GGAGGGGCCT ATCTTTTTTT TTTCTCCTT
EXF8747^EXF8747                 -AAAC-GG-T AAAAAAAAAA ATAAAAAAAG ACCCCCCCCC CCCCCCGTTT TTAAAAGGGG GGGGGGGCCC CTTTTTTTTT TTTATTTTT
EXF8748^EXF8748                 --AA---G-- AAAAAAAAAT AAAAAAAAAA CCCCCCCCCC CCCCCCCCCT CCGGGAGGGG GGGAAGTCTT TTTTTTTTTT TTTTTCTAT
EXF8749^EXF8749                 --AG---G-- AAAAAAAAAA AAAAAAAAAG ACCCCCCCTC CCCCCCGTTT TTAAAAGGGG GGGGGGGCCC CTTTTTTTTT TTTACTTTT
EXF8754^EXF8754                 AAAACGGGTT AAAAAAAAAA AAAAAAAAAG ACCCCCCCCC CCCCCCGTTT TTAAAAGGGG GGGGGGGCCC CTTTTTTTTT TTTTTTTTT
EXF8757^EXF8757                 AAAACGGGTT AAAAAAAAAA AAAAAAAAAG ACCCCCCCCC CCCCCCGTTT TTAAAAGGGG GGGGGGGCCC CTTTTTTTTT TTTTTTTTT
EXF8758^EXF8758                 ---------- AAAA---AAA AAAAAAAAAG A-C--CCCCC CCCCCCGTTT TTAAAAGGGG -GGGGGGCCC CTTTTTTT-- -TTTTTTTT


    1    1    1    1    1    2    2    1    3    2    2    1    5    1    1
   13    1    2  190    1    3    1    1    1    1    1    1    1    1    1
    1    2    1    2    1    2  116    1    1    1    1    1    1    1    1
    1    1    1    1    1    1    1    1    1    1    1    1    1    1    3
    4    1    1    1    1  143    1    1    1    1    1    1    1    2    4
    1    1    1    1    1    7    1    1    1    1    1    1    1  161


Printing out site pattern counts

        85         63  P

CBS196.56^CBS196.56             ---------- AAAAAAAATT TTTTTTTTTT CCCCCTTCTT TTTTTTTGGG GGTGTTTTTT TTT
CBS633.66^CBS633.66             AAAACGGGTT AAAAAAAATT TTTTTTTTTC CCCCCTTCTT CCCCCCTGGG GGTGCCTTTT TTT
CBS818.96^CBS818.96             --AG---G-- AAAAAAAATT TTTTTTTTTT CCCCCTTCTT TTTTTTTGGG GGTGTTTTTT TTT
CBS110595^CBS110595             AAAACGGGTT AAAAAAAATT TTTTTTTTTT CCCCCTTCTT TTTTTTTGGG GGTGTTTTTT TTT
CBS110599^CBS110599             AAAACGGGTT AAAAAAAATT TTTTTCCCCT CCCCCTTTCC ATTTCCCGGG GGTTCCCTTT TTT
CBS110620^CBS110620             ---------- -------ATT TTTTTTTTTT ----CTT-TT TTTTTTT--- -GT-TT---- TTT
CBS110624^CBS110624             AAAACGGATT AAAAAAAATT TTTTTCCCCT CCCCCTTTCC ATTTCCCGGG GGTTCCCTTT CTT
CBS112378^CBS112378             ---------- AAAAAAAATT TTTTTTTTTC CCCCCTTCTT CCCCCCCGGG GGTGCCTTTT TTT
CBS116628^CBS116628             -AAA--GG-- AAAAAAAATT TTTTTCCCCT CCCCCTTTCC ATTTCCCGGG GGTTCCCTTT TTT
CBS136827^CBS136827             AAAACGGGTT -AAAAAAATT TTTTTTTTTC CCCCCTTCTT CCCCCCC-GG GGTGCCTTTT TTT
CBS136829^CBS136829             AAAACGGGTT AAAAAAAATT TTTTTCCCCT CCCCCTTTCC ATTTCCCGGG GGTTCCCTTT TTT
CBS136830^CBS136830             AAAACGGATT -AAAAAAATT TTTTTCCCCT CCCCCTTTCC ATTTCCC-GG GGTTCCCTTT CTT
CBS136831^CBS136831             AAAACGGATT AAAAAAAATT TTTTTCCCCT CCCCCTTTCC ATTTCCCGGG GGTTCCCTTT CTT
CBS136832^CBS136832             AAAACGGGTT AAAAAAAATT TTTTTCCCCT CCCCCTTTCC ATTTCCCGGG GGTTCCCTTT TTT
CBS136833^CBS136833             AAAACGGATT AAAAAAAATT TTTTTCCCCT CCCCCTTTCC ATTTCCCGGG GGTTCCCTTT CTT
CBS136834^CBS136834             AAAACGGGTT AAAAAAAATT TTTTTCCCCT CCCCCTTTCC ATTTCCCGGG GGTTCCCTTT TTT
CBS136835^CBS136835             AAAACGGGTT AAAAAAAATT TTTTTCCCCT CCCCCTTTCC ATTTCCCGGG GGTTCCCTTT TTT
CBS136836^CBS136836             AAAACGGGTT AAAAAAAATT TTTTTTTTTC CCCCCTTCTT CCCCCCCGGG GGTGCCTTTT TTT
CBS136837^CBS136837             AAAACGGGTT AAAAAAAATT TTTTTTTTTC CCCCCTTCTT CCCCCCCGGG GGTGCCTTTT TTT
CBS136838^CBS136838             AAAACGGGTT AAAAAAAATT TTTTTTTTTC CCCCCTTCTT CCCCCCCGGG GGTGCCTTTT TTT
CBS136839^CBS136839             AAAACGGGTT AAAAAAAATT TTTTCCCCAT CCCCCTTTTC ATTCCCCGGG GGTTCCCTTT TTT
CBS136840^CBS136840             AAAACGGGTT AAAAAAAATT TTTTTCCCCT CCCCCTTTCC ATTTCCCGGG GGTTCCCTTT TTT
CBS136841^CBS136841             AAAACGGGTT AAAAAAAATT TTTTTTTTTT CCCCCTTCTT TTTTTTTGGG GGTGTTTTTT TTT
CBS136843^CBS136843             AAAACGGGTT AAAAAAAATT TTTTTTTTTT CCCCCTTCTT TTTTTTTGGG GGTGTTTTTT TTT
CBS136844^CBS136844             ---------- AAAAAAAATT TTTTTCCCCT CCCCCTTTCC ATTTCCCGGG GGTTCCCTTT TTT
CBS136845^CBS136845             AAAACGGGTT AAAAAAAATT TTTTTTTTTT CCCCCTTCTT TTTTTTTGGG GGTGTTTTTT TTT
CBS136846^CBS136846             AAAACGGATT -AAAAAAATT TTTTTCCCCT CCCCCTTTCC ATTTCCC-GG GGTTCCCTTT CTT
CBS136847^CBS136847             ---------- AAAAAAAATT TTTTTTTTTT CCCCCTTCTT TTTTTTTGGG GGTGTTTTTT TTT
CBS136848^CBS136848             --AA---G-- AAAAAAAATT TTTTTTCCCT CCCCCTCTCC ATTTCCCGGG GGTTCCTTTT TTT
CBS136849^CBS136849             AAAACGGGTT AAAAAAAATT TTTTTTTTTC CCCCCTTCTT CCCCCCTGGG GGTGCCTTTT TTT
DAOM226641^DAOM226641           AAAACGGGTT AAAAAAAATT TTTTTTTTTT CCCCCTTCTT TTTTTTTGGG GGTGTTTTTT TTT
DAOM226642^DAOM226642           AAAACGGGTT AAAAAAAATT TTCCTCTCTT CCCCCTTCTC ATCTCTCGGG GGTGCCTTTT TTT
DAOM242570^DAOM242570           AAAACGGGTT AAAAAAAATT TTCCTCTCTT CCCCCTTCTC ATCTCTCGGG GGTGCCTTTT TTT
DAOM242571^DAOM242571           ---------- AAAAAAAATT TTCCTCTCTT -CCCCTTCTC ATCTCTCGGG GGTGCCT-TT TTT
DAOM242694^DAOM242694           AAAACGGGTT AAAAAAGATT TTTCTTTTTC CCCCCTTCTT CCCCCCTGGG GGTGCCTTCT TTT
DAOM242695^DAOM242695           -AAA--GG-- AAAAAAAATT TTTCTTTTTC CCCCCTTCTT CCCCCCTGGG GGTGCCTTCT TTT
DAOM242696^DAOM242696           AAAACGGGTT AAAAAAAATT TCTTTTTTTC CCCCCTTCTT CCCCCCCGGG GGTGCCTTTT TCT
DAOM242697^DAOM242697           AAAACGGGTT ---AAAAATT TCTTTTTTTC CCCCCTT-TT CCCCCCC--- GGTGCC-TTT TCT
DAOM242698^DAOM242698           AAAACGGGTT AAAAAAAATT TTTTTTTTTC CCCCCCTCTT CCCCCCCGGG GGTGCCTTTT TCT
DAOM242699^DAOM242699           AAAACGGGTT AAAAAAAATT TTTTTTTTTC CCCCCTTCTT CCCCCCTGGG GGTGCCTTTT TTT
DAOM242700^DAOM242700           AAAACGGGTT -AAAAAAATT TCTTTTTTTC CCCCCTTCTT CCCCCCC-GG GGTGCCTTTT TCT
DAOM242701^DAOM242701           AAAACGGGTT AAAAAAAATT TTTTTTTTTC CCCCCCTCTT CCCCCCCGGG GGTGCCTTTT TCT
DAOM242702^DAOM242702           ---------- AAAAAAAATT TCTTTTTTTC CCCCCTTCTT CCCCCCCGGG GGTGCCTTTT TCT
DAOM242703^DAOM242703           ---------- AAAAAAAATT TTTTTTTTTC CCCCCTTCTT CCCCCCCGGG GGTGCCTTTT TTT
DAOM242704^DAOM242704           AAAACGGGTT ---AAAAATT TCTTTTTTTC CCCCCTT-TT CCCCCCC--- GGTGCC-TTT TCT
DAOM242705^DAOM242705           AAAACGGGTT AAAAAAAATT TTTTTTTTTC CCCCCCTCTT CCCCCCCGGG GGTGCCTTTT TCT
DAOM242799^DAOM242799           AAAACGGGTT AAAAAAAATT TTTCTTTTTC CCCCCTTCTT CCCCCCTGGG GGTGCCTTCT TTT
DAOM242800^DAOM242800           --AA---G-- AAAAAAAATT TCTTTTTTTC CCCCCTTCTT CCCCCCCGGG GGTGCCTTTT TCT
EXF5914^EXF5914                 --AG---G-- --AAAAAATT TTTTTCCCCT CCCCCTT-CC ATTTCCC--G GGTTCCCTTT TTT
EXF5915^EXF5915                 --AG---G-- ----AAA-TT TTTTTCCCCT C-CC-TT-CC ATTTCCC--- G-T-CC-TTT TT-
EXF5916^EXF5916                 --AA---G-- --AAAAAATT TTTTTCCCCT CCCCCTT-CC ATTTCCC--G GGTTCCCTTT TTT
EXF5919^EXF5919                 ---------- --AAAAAATT TTTTTCCCCT CCCCCTT-CC ATTTCCC--G GGTTCCCTTT CTT
EXF8299^EXF8299                 AAAACGGGTT AAAAAAAATT TTTTTCCCCT CCCCCTTTCC ATTTCCCGGG GGTTCCCTTT TTT
EXF8313^EXF8313                 AAAACGGGTT AAAAAAAATT TTTTTCCCCT CCCCCTTTCC ATTTCCCGGG GGTTCCCTTT TTT
EXF8314^EXF8314                 --AG---G-- --AAAAAATT TTTTCCCCAT CCCCCTT-TC ATTCCCC--G GGTTCCCTTT TTT
EXF8315^EXF8315                 ---------- --AAAAAATT TTTTTCCCCT CCCCCTT-CC ATTTCCC--G GGTTCCCTTT TTT
EXF8327^EXF8327                 ---------- --AAAAAATT TTTTTCCCCT -CCCCTT-CC ATTTCCC--G GGTTCCC-TT TTT
EXF8341^EXF8341                 ---------- --AA---ATT TTTTTCCCCT -C--CTT-CC ATTTCCC--G -GTTCCC--- TTT
EXF8342^EXF8342                 -AAA--GG-- --AAAAAATT TTTTTCCCCT CCCCCTT-CC ATTTCCC--G GGTTCCCTTT TTT
EXF8343^EXF8343                 AAAACGGGTT --AAAAAATT TTTTTCCCCT CCCCCTT-CC ATTTCCC--G GGTTCCCTTT TTT
EXF8344^EXF8344                 ---------- --AAAAAATT TTTTTCCCCT CCCCCTT-CC ATTTCCC--G GGTTCCCTTT TTT
EXF8345^EXF8345                 ---------- --AA-AAATT TTTTTCCCCT -C-CCTT-CC ATTTCCC--G GGTTCCC-TT TTT
EXF8351^EXF8351                 ---------- --AAAAAATT TTTTTCCCCT CCCCCTT-CC ATTTCCC--G GGTTCCCTTT TTT
EXF8354^EXF8354                 --AG---G-- --AAAAAATT TTTTTCCCCT CCCCCTT-CC ATTTCCC--G GGTTCCCTTT TTT
EXF8355^EXF8355                 ---------- --AAAAAATT TTTTTCCCCT CCCCCTT-CC ATTTCCC--G GGTTCCCTTT TTT
EXF8356^EXF8356                 AAAACGGGTT --AAAAAATT TTTTTCCCCT CCCCCTT-CC ATTTCCC--G GGTTCCCTTT TTT
EXF8586^EXF8586                 ---------- --AAAAAATT TTTTTCCCCT CCCCCTT-CC ATTTCCC--G GGTTCCCTTT TTT
EXF8587^EXF8587                 ---------- --AAAAAATT TTTTTCCCCT CCCCCTT-CC ATTTCCC--G GGTTCCCTTT TTT
EXF8588^EXF8588                 ---------- --AAAAAATT TTTTTCCCCT -CCCCTT-CC ATTTCCC--G GGTTCCC-TT TTT
EXF8590^EXF8590                 ---------- --AAAAAATT TTTTTCCCCT CCCCCTT-CC ATTTCCC--G GGTTCCCTTT TTT
EXF8591^EXF8591                 --AA---G-- AAAAAAAATT TTTTTCCCCT CCCCCTTTCC ATTTCCCGGG GGTTCCCTTT TTT
EXF8592^EXF8592                 ---------- ---AAAAATT TTTTTTCCCT CCCCCTC-CC ATTTCCC--- GGTTCC-TTT TTT
EXF8738^EXF8738                 AAAACGGGTT AAAAAAAATT TTTTTTTTTC CCCCCTTCTT CCCCCCCGGG GGTGCCTTTT TTT
EXF8739^EXF8739                 AAAACGGGTT AAAAAAAATT CTTCTTTTTT CCCCCTTCTC TACCCTCGGG GGTGCTTTTT TAC
EXF8740^EXF8740                 AAAACGGGTT AAAAAAAATT TTTCTTTTTC CCCCCTTCTT CCCCCCTGGG GGTGCCTTCT TTT
EXF8741^EXF8741                 AAAACGGGTT AAAAAAAATT TCTTTTTTTC CCCCCTTCTT CCCCCCCGGG GGTGCCTTTT TCT
EXF8744^EXF8744                 AAAACGGGTT AAAAAAAATT CTTCTTTTTT CCCCCTTCTC TACCCTCGGG GGCGCTTTTT TAC
EXF8745^EXF8745                 AAAACGGGTT AAAAAAAATT TTTTTTTTTC CCCCCTTCTT CCCCCCCGGG GGTGCCTTTT TTT
EXF8746^EXF8746                 AAAACGGGTT AAAAAAAATT CTTCTTTTTT CCCCCTTCTC TACCCTCGGG GGTGCTTTTT TAC
EXF8747^EXF8747                 -AAAC-GG-T AAAAAAAATT TCTTTTTTTC CCCCCTTCTT CCCCCCCGGG GGTGCCTTTT TCT
EXF8748^EXF8748                 --AA---G-- AAAAAAAATC TTTTTTTTTT CCCCCTTCTT TTCTTTCGGG GGCTCTTTTT TTC
EXF8749^EXF8749                 --AG---G-- AAAAAAAATT TTTTTTTTTC CCCCCCTCTT CCCCCCCGGG GGTGCCTTTT TCT
EXF8754^EXF8754                 AAAACGGGTT AAAAAAAATT TTTTTTTTTC CCCCCTTCTT CCCCCCCGGG GGTGCCTTTT TTT
EXF8757^EXF8757                 AAAACGGGTT AAAAAAAATT TTTTTTTTTC CCCCCTTCTT CCCCCCCGGG GGTGCCTTTT TTT
EXF8758^EXF8758                 ---------- AAAA---ATT TTTTTTTTTC -C--CTTCTT CCCCCCCGGG -GTGCCT--- TTT


    1    1    1    1    1    2    2    1    3    2    2    1    5    1    1
   13    1    2  610    3    6    1    3    1    2    1    7    5    1    4
    2    1    2    1    2    2    1    1    2    2    1    2    1    1    3
    1    1    1    1    3    4    1    1    1    1    1    1    1    1    7
    1    1    1

W_muriae (39) W_sebi (10) W_mellicola (30) W_tropicalis ( 3) W_canadensis ( 3) 

*** Locus 5 ***
     90    607

CBS196.56^CBS196.56             AAGCAGTATC AAGAATACCT CAACAAAGAA AAAGAAGATG CTGAGTTCCC TGATGAAATT GACACACCGT TGGATATACC AGCCAGGGAG AGATTTGCAC GTTACAGGGG TCTCAAGTCA TTCAGAACAT CACCATGGGA TCCTTATGAG AACCTCCCAA TTGAAATGAG CAAGGTCTTT GAGTTCGAGA ATTACGACCA GATGTCAAAA CGTGTAATCA AGAGGGTCAA GATGGGTGTG GATGAGGATA CTGAGTCGAC CTCAGTTGAA CCTGGCAAGA GAGTAACATT ACACATTAAA AATGTCAGCA AGGATCTCTC AGTTATACAA TCATCCGAAT TACCACTCGT CATATTCAGC TTATTGCCTC ACGAGAAGAA AAAGTCACTT GTTAATATGA CTATCCAACG TAACACCGAA TATACAGGTT TAGTGAAGTC CAAGGATCCA CTTACTGCTA TTATCGGTTC AAGGAAACTT CAAATAAACC CAATCTATTC ACAAAACACA CCAAAAGGTT TGAACAACGT ACACAAATTT GAAAGATACC TCAGACATGG TGATGCATCA GTAGCAACAA TTTTTGGTCC AGTTACATGG GGTAAGG
CBS633.66^CBS633.66             ---------C AAGAATACCT TAACAAAGAA AAAGAAGATG CTGAGTTCCC CGATGAAATT GACACACCGT TGGATATACC AGCCAGGGAG AGATTTGCAC GTTACAGGGG TCTCAAGTCA TTCAGAACGT CACCATGGGA TCCTTATGAG AATCTCCCAA TTGAAATGAG CAAAGTCTTT GAGTTTGAGA ATTACGACCA GATGTCAAAA CGAGTAATCA AGAGGGTCAA GATGGGTATG GATGAGGATG GTGAATCCAC CTCAGTTGAA CCTGGCAAGA GAGTAACATT GCACATTAAA AATGTCAGCA AGGATCTCTC AGTTATTCAA TCATCCGAAT TACCACTTGT CATATTCAGC TTATTGCCTC ACGAGAAGAA AAAGTCACTT GTTAATATGA CTATTCAACG TAACACTGAA TATACAGGTT TAGTAAAGTC CAAGGATCCA CTTACTGCTA TCATTGGTTC AAGAAAACTT CAAATAAACC CAATCTATTC ACAAAACACA CCAAAAGGTT TGAACAACGT ACACAAGTTT GAAAGATACC TCAGACATGG TGATGCATCA GTAGCAACAA TTTTTGGTCC AGTTACATGG GGTAAGG
CBS818.96^CBS818.96             ---------C AAGAATACCT CAACAAAGAA AAAGAAGATG CTGAGTTCCC TGATGAAATT GACACACCGT TGGATATACC AGCCAGGGAG AGATTTGCAC GTTACAGGGG TCTCAAGTCA TTCAGAACAT CACCATGGGA TCCTTATGAG AACCTCCCAA TTGAAATGAG CAAGGTCTTT GAGTTCGAGA ATTACGACCA GATGTCAAAA CGTGTAATCA AGAGGGTCAA GATGGGTGTG GATGAGGATA CTGAGTCGAC CTCAGTTGAA CCTGGCAAGA GAGTAACATT ACACATTAAA AATGTCAGCA AGGATCTCTC AGTTATACAA TCATCCGAAT TACCACTCGT CATATTCAGC TTATTGCCTC ACGAGAAGAA AAAGTCACTT GTTAATATGA CTATCCAACG TAACACCGAA TATACAGGTT TAGTGAAGTC CAAGGATCCA CTTACTGCTA TTATCGGTTC AAGGAAACTT CAAATAAACC CAATCTATTC ACAAAACACA CCAAAAGGTT TGAACAACGT ACACAAATTT GAAAGATACC TCAGACATGG TGATGCATCA GTAGCAACAA TTTTTGGTCC AGTTACATGG GGTAAGG
CBS110595^CBS110595             AAGCAGTATC AAGAATACCT CAACAAAGAA AAAGAAGATG CTGAGTTCCC TGATGAAATT GACACACCGT TGGATATACC AGCCAGGGAG AGATTTGCAC GTTACAGGGG TCTCAAGTCA TTCAGAACAT CACCATGGGA TCCTTATGAG AACCTCCCAA TTGAAATGAG CAAGGTCTTT GAGTTCGAGA ATTACGACCA GATGTCAAAA CGTGTAATCA AGAGGGTCAA GATGGGTGTG GATGAGGATA CTGAGTCGAC CTCAGTTGAA CCTGGCAAGA GAGTAACATT ACACATTAAA AATGTCAGCA AGGATCTCTC AGTTATACAA TCATCCGAAT TACCACTCGT CATATTCAGC TTATTGCCTC ACGAGAAGAA AAAGTCACTT GTTAATATGA CTATCCAACG TAACACCGAA TATACAGGTT TAGTGAAGTC CAAGGATCCA CTTACTGCTA TTATCGGTTC AAGGAAACTT CAAATAAACC CAATCTATTC ACAAAACACA CCAAAAGGTT TGAACAACGT ACACAAATTT GAAAGATACC TCAGACATGG TGATGCATCA GTAGCAACAA TTTTTGGTCC AGTTACATGG GGTAAGG
CBS110599^CBS110599             AAGCAGTATC AAGAATACCT CAACAAAGAA AAAGAAGATG CTGAGTTCCC TGATGAAATT GACACACCGT TGGATATACC AGCCAGAGAG AGATTTGCAC GTTTCAGGGG TCTCAAGTCA TTCAGAACAT CACCATGGGA TCCTTACGAG AACCTCCCAA TCGAGATGAG CAAAGTCTTT GAGTTTGAGA ATTACGACCA GATGTCAAAA CGTGTAATCA AGAGGGTCAA GATGGGTATA GATGAGGATG GTGAATCCAC CTCAGTTGAG CCTGGCAAGA GAGTAACATT GCACATCAAA AATGTCAGCA AGGATCTCTC AGTTATACAA TCATCCGAAT TACCACTTGT CATATTCAGC TTACTGCCTC ACGAGAAGAA GAAGTCACTT GTTAATATGA CTATTCAGCG TAACACCGAA TATACAGGTT TAGTGAAGTC CAAAGATCCA CTTACCGCTA TTATCGGTTC AAGAAAACTT CAAATAAACC CAGTCTATTC ACAAAATACA CCAAAAGGTT TGAACAACGT ACACAAGTTT GAACGATACC TCAGGCATGG TGATCCATCA GTAGCAACAA TTTTCGGTCC AGTTGCATGG GGTAAGG
CBS110620^CBS110620             AAGCAGTATC AAGAATACCT CAACAAAGAA AAAGAAGATG CTGAGTTCCC TGATGAAATT GACACACCGT TGGATATACC AGCCAGGGAG AGATTTGCAC GTTACAGGGG TCTCAAGTCA TTCAGAACAT CACCATGGGA TCCTTATGAG AACCTCCCAA TTGAAATGAG CAAGGTCTTT GAGTTCGAGA ATTACGACCA GATGTCAAAA CGTGTAATCA AGAGGGTCAA GATGGGTGTG GATGAGGATA CTGAGTCGAC CTCAGTTGAA CCTGGCAAGA GAGTAACATT ACACATTAAA AATGTCAGCA AGGATCTCTC AGTTATACAA TCATCCGAAT TACCACTCGT CATATTCAGC TTATTGCCTC ACGAGAAGAA AAAGTCACTT GTTAATATGA CTATCCAACG TAACACCGAA TATACAGGTT TAGTGAAGTC CAAGGATCCA CTTACTGCTA TTATCGGTTC AAGGAAACTT CAAATAAACC CAATCTATTC ACAAAACACA CCAAAAGGTT TGAACAACGT ACACAAATTT GAAAGATACC TCAGACATGG TGATGCATCA GTAGCAACAA TTTTTGGTCC AGTTACATGG GGTAAGG
CBS110624^CBS110624             AAGCAGTATC AAGAATACCT CAACAAAGAA AAAGAAGATG CTGAGTTCCC TGATGAAATT GACACACCGT TGGATATACC AGCCAGAGAG AGATTTGCAC GTTTCAGGGG TCTCAAGTCA TTCAGAACAT CACCATGGGA TCCTTACGAG AACCTCCCAA TCGAGATGAG CAAAGTCTTT GAGTTTGAGA ATTACGACCA GATGTCAAAA CGTGTAATCA AGAGGGTCAA GATGGGTATA GATGAGGATG GTGAGTCCAC CTCAGTTGAG CCTGGCAAGA GAGTAACATT GCACATCAAA AATGTCAGCA AGGATCTCTC AGTTATACAA TCATCCGAAT TACCACTTGT CATATTCAGC TTACTGCCTC ACGAGAAGAA GAAGTCACTT GTTAATATGA CTATTCAGCG TAACACCGAA TATACAGGTT TAGTGAAGTC CAAAGATCCA CTTACCGCTA TTATCGGTTC AAGAAAACTT CAAATAAACC CTGTCTATTC ACAAAATACA CCAAAAGGTT TGAACAACGT ACACAAGTTT GAACGATACC TCAGGCATGG TGATCCTTCA GTAGCAACTA TTTTCGGTCC AGTTGCATGG GGTAAGG
CBS112378^CBS112378             ---CAGTATC AAGAATACCT TAACAAAGAA AAAGAAGATG CTGAGTTCCC CGATGAAATT GACACACCGT TGGATATACC AGCCAGGGAG AGATTTGCAC GTTACAGGGG TCTCAAGTCA TTCAGAACGT CACCATGGGA TCCTTATGAG AATCTCCCAA TTGAAATGAG CAAAGTCTTT GAGTTTGAGA ATTACGACCA GATGTCAAAA CGTGTAATCA AGAGGGTCAA GATGGGTATG GATGAGGATG GTGAATCCAC CTCAGTTGAA CCTGGCAAGA GAGTAACATT GCACATTAAA AATGTCAGCA AGGATCTCTC AGTTATTCAA TCATCCGAAT TACCACTTGT CATATTCAGC TTATTGCCTC ACGAGAAGAA AAAGTCACTT GTTAATATGA CTATTCAACG TAACACTGAA TATACAGGTT TAGTAAAGTC CAAGGATCCA CTTACTGCTA TCATTGGTTC AAGAAAACTT CAAATAAACC CAATCTATTC ACAAAACACA CCAAAAGGTT TGAACAACGT ACACAAGTTT GAAAGATACC TCAGACATGG TGATGCATCA GTAGCAACAA TTTTCGGTCC AGTTACATGG GGTAAGG
CBS116628^CBS116628             ---------C AAGAATACCT CAACAAAGAA AAAGAAGATG CTGAGTTCCC TGATGAAATT GACACACCGT TGGATATACC AGCCAGAGAG AGATTTGCAC GTTTCAGGGG TCTCAAGTCA TTCAGAACAT CACCATGGGA TCCTTACGAG AACCTCCCAA TCGAGATGAG CAAAGTCTTT GAGTTTGAGA ATTACGACCA GATGTCAAAA CGTGTAATCA AGAGGGTCAA GATGGGTATA GATGAGGATG GTGAATCCAC CTCAGTTGAG CCTGGCAAGA GAGTAACATT GCACATCAAA AATGTCAGCA AGGATCTCTC AGTTATACAA TCATCCGAAT TACCACTTGT CATATTCAGC TTACTGCCTC ACGAGAAGAA GAAGTCACTT GTTAATATGA CTATTCAGCG TAACACCGAA TATACAGGTT TAGTGAAGTC CAAAGATCCA CTTACCGCTA TTATCGGTTC AAGAAAACTT CAAATAAACC CAGTCTATTC ACAAAATACA CCAAAAGGTT TGAACAACGT ACACAAGTTT GAACGATACC TCAGGCATGG TGATCCATCA GTAGCAACAA TTTTCGGT-- ---------- -------
CBS136827^CBS136827             AAGCAGTATC AAGAATACCT TAACAAAGAA AAAGAAGATG CTGAGTTCCC CGATGAAATT GACACACCGT TGGATATACC AGCCAGGGAG AGATTTGCAC GTTACAGGGG TCTCAAGTCA TTCAGAACGT CACCATGGGA TCCTTATGAG AATCTCCCAA TTGAAATGAG CAAAGTCTTT GAGTTTGAGA ATTACGACCA GATGTCAAAA CGTGTAATCA AGAGGGTCAA GATGGGTATG GATGAGGATG GTGAATCCAC CTCAGTTGAA CCTGGCAAGA GAGTAACATT GCACATTAAA AATGTCAGCA AGGATCTCTC AGTTATTCAA TCATCCGAAT TACCACTTGT CATATTCAGC TTATTGCCTC ACGAGAAGAA AAAGTCACTT GTTAATATGA CTATTCAACG TAACACTGAA TATACAGGTT TAGTAAAGTC CAAGGATCCA CTTACTGCTA TCATTGGTTC AAGAAAACTT CAAATAAACC CAATCTATTC ACAAAACACA CCAAAAGGTT TGAACAACGT ACACAAGTTT GAAAGATACC TCAGACATGG TGATGCATCA GTAGCAACAA TTTTCGGTCC AGTTACATGG GGT----
CBS136829^CBS136829             ---CAGTATC AAGAATACCT CAACAAAGAA AAAGAAGATG CTGAGTTCCC TGATGAAATT GACACACCGT TGGATATACC AGCCAGAGAG AGATTTGCAC GTTTCAGGGG TCTCAAGTCA TTCAGAACAT CACCATGGGA TCCTTACGAG AACCTCCCAA TCGAGATGAG CAAAGTCTTT GAGTTTGAGA ATTACGACCA GATGTCAAAA CGTGTAATCA AGAGGGTCAA GATGGGTATA GATGAGGATG GTGAGTCCAC CTCAGTTGAG CCTGGCAAGA GAGTAACATT GCACATCAAA AATGTCAGCA AGGATCTCTC AGTTATACAA TCATCCGAAT TACCACTTGT CATATTCAGC TTACTGCCTC ACGAGAAGAA GAAGTCACTT GTTAATATGA CTATTCAGCG TAACACCGAA TATACAGGTT TAGTGAAGTC CAAAGATCCA CTTACCGCTA TTATCGGTTC AAGAAAACTT CAAATAAACC CTGTCTATTC ACAAAATACA CCAAAAGGTT TGAACAACGT ACACAAGTTT GAACGATACC TCAGGCATGG TGATCCTTCA GTAGCAACTA TTTTCGGTCC AGTTGCATGG -------
CBS136830^CBS136830             ---CAGTATC AAGAATACCT CAACAAAGAA AAAGAAGATG CTGAGTTCCC TGATGAAATT GACACACCGT TGGATATACC AGCCAGAGAG AGATTTGCAC GTTTCAGGGG TCTCAAGTCA TTCAGAACAT CACCATGGGA TCCTTACGAG AACCTCCCAA TCGAGATGAG CAAAGTCTTT GAGTTTGAGA ATTACGACCA GATGTCAAAA CGTGTAATCA AGAGGGTCAA GATGGGTATA GATGAGGATG GTGAGTCCAC CTCAGTTGAG CCTGGCAAGA GAGTAACATT GCACATCAAA AATGTCAGCA AGGATCTCTC AGTTATACAA TCATCCGAAT TACCACTTGT CATATTCAGC TTACTGCCTC ACGAGAAGAA GAAGTCACTT GTTAATATGA CTATTCAGCG TAACACCGAA TATACAGGTT TAGTGAAGTC CAAAGATCCA CTTACCGCTA TTATCGGTTC AAGAAAACTT CAAATAAACC CTGTCTATTC ACAAAATACA CCAAAAGGTT TGAACAACGT ACACAAGTTT GAACGATACC TCAGGCATGG TGATCCTTCA GTAGCAACTA TTTTCGGTCC AGTTGCATGG GGTAAGG
CBS136831^CBS136831             ------TATC AAGAATACCT CAACAAAGAA AAAGAAGATG CTGAGTTCCC TGATGAAATT GACACACCGT TGGATATACC AGCCAGAGAG AGATTTGCAC GTTTCAGGGG TCTCAAGTCA TTCAGAACAT CACCATGGGA TCCTTACGAG AACCTCCCAA TCGAGATGAG CAAAGTCTTT GAGTTTGAGA ATTACGACCA GATGTCAAAA CGTGTAATCA AGAGGGTCAA GATGGGTATA GATGAGGATG GTGAGTCCAC CTCAGTTGAG CCTGGCAAGA GAGTAACATT GCACATCAAA AATGTCAGCA AGGATCTCTC AGTTATACAA TCATCCGAAT TACCACTTGT CATATTCAGC TTACTGCCTC ACGAGAAGAA GAAGTCACTT GTTAATATGA CTATTCAGCG TAACACCGAA TATACAGGTT TAGTGAAGTC CAAAGATCCA CTTACCGCTA TTATCGGTTC AAGAAAACTT CAAATAAACC CTGTCTATTC ACAAAATACA CCAAAAGGTT TGAACAACGT ACACAAGTTT GAACGATACC TCAGGCAT-- ---------- ---------- ---------- ---------- -------
CBS136832^CBS136832             ---------- ---------- ---------- ------GATG CTGAGTTCCC TGATGAAATT GACACACCGT TGGATATACC AGCCAGAGAG AGATTTGCAC GTTTCAGGGG TCTCAAGTCA TTCAGAACAT CACCATGGGA TCCTTACGAG AACCTCCCAA TCGAGATGAG CAAAGTCTTT GAGTTTGAGA ATTACGACCA GATGTCAAAA CGTGTAATCA AGAGGGTCAA GATGGGTATA GATGAGGATG GTGAATCCAC CTCAGTTGAG CCTGGCAAGA GAGTAACATT GCACATCAAA AATGTCAGCA AGGATCTCTC AGTTATACAA TCATCCGAAT TACCACTTGT CATATTCAGC TTACTGCCTC ACGAGAAGAA GAAGTCACTT GTTAATATGA CTATTCAGCG TAACACCGAA TATACAGGTT TAGTGAAGTC CAAAGATCCA CTTACCGCTA TTATCGGTTC AAGAAAACTT CAAATAAACC CAGTCTATTC ACAAAATACA CCAAAAGGTT TGAACAACGT ACACAAGTTT GAACGATACC TCAGGCATGG TGATCCATCA GTAGCAACAA TTTTCGGTCC AGTTGCATGG GGTAAGG
CBS136833^CBS136833             ---------- -----TACCT CAACAAAGAA AAAGAAGATG CTGAGTTCCC TGATGAAATT GACACACCGT TGGATATACC AGCCAGAGAG AGATTTGCAC GTTTCAGGGG TCTCAAGTCA TTCAGAACAT CACCATGGGA TCCTTACGAG AACCTCCCAA TCGAGATGAG CAAAGTCTTT GAGTTTGAGA ATTACGACCA GATGTCAAAA CGTGTAATCA AGAGGGTCAA GATGGGTATA GATGAGGATG GTGAGTCCAC CTCAGTTGAG CCTGGCAAGA GAGTAACATT GCACATCAAA AATGTCAGCA AGGATCTCTC AGTTATACAA TCATCCGAAT TACCACTTGT CATATTCAGC TTACTGCCTC ACGAGAAGAA GAAGTCACTT GTTAATATGA CTATTCAGCG TAACACCGAA TATACAGGTT TAGTGAAGTC CAAAGATCCA CTTACCGCTA TTATCGGTTC AAGAAAACTT CAAATAAACC CTGTCTATTC ACAAAATACA CCAAAAGGTT TGAACAACGT ACACAAGTTT GAACGATACC TCAGGCATGG TGATCCTTCA GTAGCAACTA TTTTCGGTCC AGTTGCATGG -------
CBS136834^CBS136834             ---CAGTATC AAGAATACCT CAACAAAGAA AAAGAAGATG CTGAGTTCCC TGATGAAATT GACACACCGT TGGATATACC AGCCAGAGAG AGATTTGCAC GTTTCAGGGG TCTCAAGTCA TTCAGAACAT CACCATGGGA TCCTTACGAG AACCTCCCAA TCGAGATGAG CAAAGTCTTT GAGTTTGAGA ATTACGACCA GATGTCAAAA CGTGTAATCA AGAGGGTCAA GATGGGTATA GATGAGGATG GTGAATCCAC CTCAGTTGAG CCTGGCAAGA GAGTAACATT GCACATCAAA AATGTCAGCA AGGATCTCTC AGTTATACAA TCATCCGAAT TACCACTTGT CATATTCAGC TTACTGCCTC ACGAGAAGAA GAAGTCACTT GTTAATATGA CTATTCAGCG TAACACCGAA TATACAGGTT TAGTGAAGTC CAAAGATCCA CTTACCGCTA TTATCGGTTC AAGAAAACTT CAAATAAACC CAGTCTATTC ACAAAATACA CCAAAAGGTT TGAACAACGT ACACAAGTTT GAACGATACC TCAGGCATGG TGATCCATCA GTAGCAACAA TTTTCGGTCC AGTTGCATGG GGTAAGG
CBS136835^CBS136835             ---------- ---------- ---------- ------GATG CTGAGTTCCC TGATGAAATT GACACACCGT TGGATATACC AGCCAGAGAG AGATTTGCAC GTTTCAGGGG TCTCAAGTCA TTCAGAACAT CACCATGGGA TCCTTACGAG AACCTCCCAA TCGAGATGAG CAAAGTCTTT GAGTTTGAGA ATTACGACCA GATGTCAAAA CGTGTAATCA AGAGGGTCAA GATGGGTATA GATGAGGATG GTGAATCCAC CTCAGTTGAG CCTGGCAAGA GAGTAACATT GCACATCAAA AATGTCAGCA AGGATCTCTC AGTTATACAA TCATCCGAAT TACCACTTGT CATATTCAGC TTACTGCCTC ACGAGAAGAA GAAGTCACTT GTTAATATGA CTATTCAGCG TAACACCGAA TATACAGGTT TAGTGAAGTC CAAAGATCCA CTTACCGCTA TTATCGGTTC AAGAAAACTT CAAATAAACC CAGTCTATTC ACAAAATACA CCAAAAGGTT TGAACAACGT ACACAAGTTT GAACGATACC TCAGGCATGG TGATCCATCA GTAGCAACAA TTTTCGGTCC AGTTGCATGG -------
CBS136836^CBS136836             AAGCAGTATC AAGAATACCT TAACAAAGAA AAAGAAGATG CTGAGTTCCC CGATGAAATT GACACACCGT TGGATATACC AGCCAGGGAG AGATTTGCAC GTTACAGGGG TCTCAAGTCA TTCAGAACGT CACCATGGGA TCCTTATGAG AATCTCCCAA TTGAAATGAG CAAAGTCTTT GAGTTTGAGA ATTACGACCA GATGTCAAAA CGTGTAATCA AGAGGGTCAA GATGGGTATG GATGAGGATG GTGAATCCAC CTCAGTTGAA CCTGGCAAGA GAGTAACATT GCACATTAAA AATGTCAGCA AGGATCTCTC AGTTATTCAA TCATCCGAAT TACCACTTGT CATATTCAGC TTATTGCCTC ACGAGAAGAA AAAGTCACTT GTTAATATGA CTATTCAACG TAACACTGAA TATACAGGTT TAGTAAAGTC CAAGGATCCA CTTACTGCTA TCATTGGTTC AAGAAAACTT CAAATAAACC CAATCTATTC ACAAAACACA CCAAAAGGTT TGAACAACGT ACACAAGTTT GAAAGATACC TCAGACATGG TGATGCATCA GTAGCAACAA TTTTCGGTCC AGTTACATGG -------
CBS136837^CBS136837             AAGCAGTATC AAGAATACCT TAACAAAGAA AAAGAAGATG CTGAGTTCCC CGATGAAATT GACACACCGT TGGATATACC AGCCAGGGAG AGATTTGCAC GTTACAGGGG TCTCAAGTCA TTCAGAACGT CACCATGGGA TCCTTATGAG AATCTCCCAA TTGAAATGAG CAAAGTCTTT GAGTTTGAGA ATTACGACCA GATGTCAAAA CGTGTAATCA AGAGGGTCAA GATGGGTATG GATGAGGATG GTGAATCCAC CTCAGTTGAA CCTGGCAAGA GAGTAACATT GCACATTAAA AATGTCAGCA AGGATCTCTC AGTTATTCAA TCATCCGAAT TACCACTTGT CATATTCAGC TTATTGCCTC ACGAGAAGAA AAAGTCACTT GTTAATATGA CTATTCAACG TAACACTGAA TATACAGGTT TAGTAAAGTC CAAGGATCCA CTTACTGCTA TCATTGGTTC AAGAAAACTT CAAATAAACC CAATCTATTC ACAAAACACA CCAAAAGGTT TGAACAACGT ACACAAGTTT GAAAGATACC TCAGACATGG TGATGCATCA GTAGCAACAA TTTTCGGT-- ---------- -------
CBS136838^CBS136838             ---CAGTATC AAGAATACCT TAACAAAGAA AAAGAAGATG CTGAGTTCCC CGATGAAATT GACACACCGT TGGATATACC AGCCAGGGAG AGATTTGCAC GTTACAGGGG TCTCAAGTCA TTCAGAACGT CACCATGGGA TCCTTATGAG AATCTCCCAA TTGAAATGAG CAAAGTCTTT GAGTTTGAGA ATTACGACCA GATGTCAAAA CGTGTAATCA AGAGGGTCAA GATGGGTATG GATGAGGATG GTGAATCCAC CTCAGTTGAA CCTGGCAAGA GAGTAACATT GCACATTAAA AATGTCAGCA AGGATCTCTC AGTTATTCAA TCATCCGAAT TACCACTTGT CATATTCAGC TTATTGCCTC ACGAGAAGAA AAAGTCACTT GTTAATATGA CTATTCAACG TAACACTGAA TATACAGGTT TAGTAAAGTC CAAGGATCCA CTTACTGCTA TCATTGGTTC AAGAAAACTT CAAATAAACC CAATCTATTC ACAAAACACA CCAAAAGGTT TGAACAACGT ACACAAGTTT GAAAGATACC TCAGACATGG TGATGCATCA GTAGCAACAA TTTTCGGTCC AGTTACATGG -------
CBS136839^CBS136839             AAGCAGTATC AAGAATACCT CCACAAAGAA AAAGAAGATG CTGAGTTCCC TGATGAAATT GACACACCGT TGGATATACC AGCCAGAGAG AGATTTGCAC GTTTCAGGGG TCTCAAGTCA TTCAGAACGT CACCATGGGA TCCTTACGAG AACCTCCCAA TCGAGATGAG CAAAGTCTTT GAGTTTGAGA ATTACGACCA GATGTCAAAA CGTGTAATCA AGAGAGTCAA GATGGGTATA GATGAGGATG GTGAGTCCAC CTCAGTTGAA CCTGGCAAGA GAGTAACATT GCACATCAAA AATGTCAGCA AGGATCTCTC AGTTATACAA TCATCCGAAT TACCACTTGT CATATTCAGC TTACTGCCTC ACGAGAAGAA GAAGTCACTT GTTAATATGA CTATTCAACG TAACACCGAA TATACAGGTT TAGTGAAGTC CAAAGATCCA CTTACCGCTA TTATCGGTTC AAGAAAACTT CAAATAAACC CAGTCTATTC ACAAAATACA CCGAAAGGTT TGAACAACGT ACACAAGTTT GAACGATACC TCAGGCATGG TGATCCATCA GTAGCAACAA TTTTCGGTCC AGTTGCA--- -------
CBS136840^CBS136840             ---CAGTATC AAGAATACCT CAACAAAGAA AAAGAAGATG CTGAGTTCCC TGATGAAATT GACACACCGT TGGATATACC AGCCAGAGAG AGATTTGCAC GTTTCAGGGG TCTCAAGTCA TTCAGAACAT CACCATGGGA TCCTTACGAG AACCTCCCAA TCGAGATGAG CAAAGTCTTT GAGTTTGAGA ATTACGACCA GATGTCAAAA CGTGTAATCA AGAGGGTCAA GATGGGTATA GATGAGGATG GTGAATCCAC CTCAGTTGAG CCTGGCAAGA GAGTAACATT GCACATCAAA AATGTCAGCA AGGATCTCTC AGTTATACAA TCATCCGAAT TACCACTTGT CATATTCAGC TTACTGCCTC ACGAGAAGAA GAAGTCACTT GTTAATATGA CTATTCAGCG TAACACCGAA TATACAGGTT TAGTGAAGTC CAAAGATCCA CTTACCGCTA TTATCGGTTC AAGAAAACTT CAAATAAACC CAGTCTATTC ACAAAATACA CCAAAAGGTT TGAACAACGT ACACAAGTTT GAACGATACC TCAGGCATGG TGATCCATCA GTAGCAACAA TTTTCGGTCC AGTTGCATGG GGTAAGG
CBS136841^CBS136841             ------TATC AAGAATACCT CAACAAAGAA AAAGAAGATG CTGAGTTCCC TGATGAAATT GACACACCGT TGGATATACC AGCCAGGGAG AGATTTGCAC GTTACAGGGG TCTCAAGTCA TTCAGAACAT CACCATGGGA TCCTTATGAG AACCTCCCAA TTGAAATGAG CAAGGTCTTT GAGTTCGAGA ATTACGACCA GATGTCAAAA CGTGTAATCA AGAGGGTCAA GATGGGTGTG GATGAGGATA CTGAGTCGAC CTCAGTTGAA CCTGGCAAGA GAGTAACATT ACACATTAAA AATGTCAGCA AGGATCTCTC AGTTATACAA TCATCCGAAT TACCACTCGT CATATTCAGC TTATTGCCTC ACGAGAAGAA AAAGTCACTT GTTAATATGA CTATCCAACG TAACACCGAA TATACAGGTT TAGTGAAGTC CAAGGATCCA CTTACTGCTA TTATCGGTTC AAGGAAACTT CAAATAAACC CAATCTATTC ACAAAACACA CCAAAAGGTT TGAACAACGT ACACAAATTT GAAAGATACC TCAGACATGG TGATGCATCA GTAGCAACAA TTTTTGGTCC AGTTACA--- -------
CBS136842^CBS136842             AAGCAGTATC AAGAATACCT TAACAAAGAA AAAGAAGATG CTGAGTTCCC CGATGAAATT GACACACCGT TGGATATACC AGCCAGGGAG AGATTTGCAC GTTACAGGGG TCTCAAGTCA TTCAGAACGT CACCATGGGA TCCTTATGAG AATCTCCCAA TTGAAATGAG CAAAGTCTTT GAGTTTGAGA ATTACGACCA GATGTCAAAA CGTGTAATCA AGAGGGTCAA GATGGGTATG GATGAGGATG GTGAATCCAC CTCAGTTGAA CCTGGCAAGA GAGTAACATT GTACATTAAA AATGTCAGCA AGGATCTCTC AGTTATTCAA TCATCCGAAT TACCACTTGT CATATTCAGC TTATTGCCTC ATGAGAAGAA AAAGTCACTT GTTAATATGA CTATTCAACG TAACACTGAA TATACAGGTT TAGTAAAGTC CAAGGATCCA CTTACTGCTA TCATTGGTTC AAGAAAACTT CAAATAAACC CAATCTATTC ACAAAACACA CCAAAAGGTT TGAACAACGT ACACAAGTTT GAAAGATACC TCAGACATGG TGATGCATCA GTAGCAACAA TTTTCGGTCC AGTTACATGG GGTAAGG
CBS136843^CBS136843             AAGCAGTATC AAGAATACCT CAACAAAGAA AAAGAAGATG CTGAGTTCCC TGATGAAATT GACACACCGT TGGATATACC AGCCAGGGAG AGATTTGCAC GTTACAGGGG TCTCAAGTCA TTCAGAACAT CACCATGGGA TCCTTATGAG AACCTCCCAA TTGAAATGAG CAAGGTCTTT GAGTTCGAGA ATTACGACCA GATGTCAAAA CGTGTAATCA AGAGGGTCAA GATGGGTGTG GATGAGGATA CTGAGTCGAC CTCAGTTGAA CCTGGCAAGA GAGTAACATT ACACATTAAA AATGTCAGCA AGGATCTCTC AGTTATACAA TCATCCGAAT TACCACTCGT CATATTCAGC TTATTGCCTC ACGAGAAGAA AAAGTCACTT GTTAATATGA CTATCCAACG TAACACCGAA TATACAGGTT TAGTGAAGTC CAAGGATCCA CTTACTGCTA TTATCGGTTC AAGGAAACTT CAAATAAACC CAATCTATTC ACAAAACACA CCAAAAGGTT TGAACAACGT ACACAAATTT GAAAGATACC TCAGACATGG TGATGCATCA GTAGCAACAA TTTTTGGTCC AGTTACATGG GGTAAGG
CBS136844^CBS136844             AAGCAGTATC AAGAATACCT CAACAAAGAA AAAGAAGATG CTGAGTTCCC TGATGAAATT GACACACCGT TGGATATACC AGCCAGAGAG AGATTTGCAC GTTTCAGGGG TCTCAAGTCA TTCAGAACAT CACCATGGGA TCCTTACGAG AACCTCCCAA TCGAGATGAG CAAAGTCTTT GAGTTTGAGA ATTACGACCA GATGTCAAAA CGTGTAATCA AGAGGGTCAA GATGGGTATA GATGAGGATG GTGAATCCAC CTCAGTTGAG CCTGGCAAGA GAGTAACATT GCACATCAAA AATGTCAGCA AGGATCTCTC AGTTATACAA TCATCCGAAT TACCACTTGT CATATTCAGC TTACTGCCTC ACGAGAAGAA GAAGTCACTT GTTAATATGA CTATTCAGCG TAACACCGAA TATACAGGTT TAGTGAAGTC CAAAGATCCA CTTACCGCTA TTATCGGTTC AAGAAAACTT CAAATAAACC CAGTCTATTC ACAAAATACA CCAAAAGGTT TGAACAACGT ACACAAGTTT GAACGATACC TCAGGCATGG TGATCCATCA GTAGCAACAA TTTTCGGTCC AGTTGCATGG GGTAAGG
CBS136845^CBS136845             AAGCAGTATC AAGAATACCT TAACAAAGAA AAAGAAGATG CTGAGTTCCC TGATGAAATT GACACACCGT TGGATATACC AGCCAGGGAG AGATTTGCAC GTTACAGGGG TCTCAAGTCA TTCAGAACAT CACCATGGGA TCCTTATGAG AACCTCCCAA TTGAAATGAG CAAGGTCTTT GAGTTTGAGA ATTACGACCA GATGTCAAAA CGTGTAATCA AGAGGGTCAA GATGGGTGTG GATGAGGATA CTGAGTCGAC CTCAGTTGAA CCTGGCAAGA GAGTAACATT ACACATTAAA AATGTCAGCA AGGATCTCTC AGTTATACAA TCATCCGAAT TACCACTCGT CATATTCAGC TTATTGCCTC ACGAGAAGAA AAAGTCACTT GTTAATATGA CTATCCAACG TAACACCGAA TATACAGGTT TAGTGAAGTC CAAGGATCCA CTTACTGCTA TTATCGGTTC AAGGAAACTT CAAATAAACC CAATCTATTC ACAAAACACA CCAAAAGGTT TGAACAACGT ACACAAATTT GAAAGATACC TCAGACATGG TGATGCATCA GTAGCAACAA TTTTTGGTCC AGTTACATGG GGTAAGG
CBS136846^CBS136846             AAGCAGTATC AAGAATACCT CAACAAAGAA AAAGAAGATG CTGAGTTCCC TGATGAAATT GACACACCGT TGGATATACC AGCCAGAGAG AGATTTGCAC GTTTCAGGGG TCTCAAGTCA TTCAGAACAT CACCATGGGA TCCTTACGAG AACCTCCCAA TCGAGATGAG CAAAGTCTTT GAGTTTGAGA ATTACGACCA GATGTCAAAA CGTGTAATCA AGAGGGTCAA GATGGGTATA GATGAGGATG GTGAGTCCAC CTCAGTTGAG CCTGGCAAGA GAGTAACATT GCACATCAAA AATGTCAGCA AGGATCTCTC AGTTATACAA TCATCCGAAT TACCACTTGT CATATTCAGC TTACTGCCTC ACGAGAAGAA GAAGTCACTT GTTAATATGA CTATTCAGCG TAACACCGAA TATACAGGTT TAGTGAAGTC CAAAGATCCA CTTACCGCTA TTATCGGTTC AAGAAAACTT CAAATAAACC CTGTCTATTC ACAAAATACA CCAAAAGGTT TGAACAACGT ACACAAGTTT GAACGATACC TCAGGCATGG TGATCCTTCA GTAGCAACTA TTTTCGGTCC AGTTGCATGG GGTAAGG
CBS136847^CBS136847             AAGCAGTATC AAGAATACCT CAACAAAGAA AAAGAAGATG CTGAGTTCCC TGATGAAATT GACACACCGT TGGATATACC AGCCAGGGAG AGATTTGCAC GTTACAGGGG TCTCAAGTCA TTCAGAACAT CACCATGGGA TCCTTATGAG AACCTCCCAA TTGAAATGAG CAAGGTCTTT GAGTTCGAGA ATTACGACCA GATGTCAAAA CGTGTAATCA AGAGGGTCAA GATGGGTGTG GATGAGGATA CTGAGTCGAC CTCAGTTGAA CCTGGCAAGA GAGTAACATT ACACATTAAA AATGTCAGCA AGGATCTCTC AGTTATACAA TCATCCGAAT TACCACTCGT CATATTCAGC TTATTGCCTC ACGAGAAGAA AAAGTCACTT GTTAATATGA CTATCCAACG TAACACCGAA TATACAGGTT TAGTGAAGTC CAAGGATCCA CTTACTGCTA TTATCGGTTC AAGGAAACTT CAAATAAACC CAATCTATTC ACAAAACACA CCAAAAGGTT TGAACAACGT ACACAAATTT GAAAGATACC TCAGACATGG TGATGCATCA GTAGCAACAA TT-------- ---------- -------
CBS136848^CBS136848             AAGCAGTATC AAGAATACCT CAACAAAGAA AAAGAAGATG CTGAGTTCCC TGATGAAATT GACACACCGT TGGATATACC AGCCAGAGAA AGATTTGCAC GTTTCAGGGG TCTCAAGTCA TTCAGAACGT CACCATGGGA TCCTTACGAG AACCTCCCAA TCGAGATGAG CAAAGTCTTT GAGTTTGAGA ATTACGAGCA GATGTCAAAA CGTGTAATCA AGAGGGTCAA GATGGGTATA GATGAGGATG GTGAGTCCAC CTCAGTTGGG CCTGGCAAGA GAGTAACATT GCACATCAAA AATGTCAGCA AGGATCTCTC AGTTATACAA TCATCCGAAT TACCACTTGT CATATTTAGC TTACTGCCTC ACGAGAAGAA GAAGTCACTT GTTAATATGA CTATTCAACG TAACACCGAA TATACAGGTT TAGTGAAGTC CAAAGATCCA CTTACCGCTA TTATCGGTTC AAGAAAACTT CAAATAAACC CAGTCTATTC ACAAAATACA CCAAAAGGTT TGAACAACGT ACACAAGTTT GAACGATACC TCAGACATGG TGATCCA--- ---------- ---------- ---------- -------
CBS136849^CBS136849             AAGCAGTATC AAGAATACCT TAACAAAGAA AAAGAAGATG CTGAGTTCCC CGATGAAATT GACACACCGT TGGATATACC AGCCAGGGAG AGATTTGCAC GTTACAGGGG TCTCAAGTCA TTCAGAACGT CACCATGGGA TCCTTATGAG AATCTCCCAA TTGAAATGAG CAAAGTCTTT GAGTTTGAGA ATTACGACCA GATGTCAAAA CGTGTAATCA AGAGGGTCAA GATGGGTATG GATGAGGATG GTGAATCCAC CTCAGTTGAA CCTGGCAAGA GAGTAACATT GCACATTAAA AATGTCAGCA AGGATCTCTC AGTTATTCAA TCATCCGAAT TACCACTTGT CATATTCAGC TTATTGCCTC ACGAGAAGAA AAAGTCACTT GTTAATATGA CTATTCAACG TAACACTGAA TATACAGGTT TAGTAAAGTC CAAGGATCCA CTTACTGCTA TCATTGGTTC AAGAAAACTT CAAATAAACC CAATCTATTC ACAAAACACA CCAAAAGGTT TGAACAACGT ACACAAGTTT GAAAGATACC TCAGACATGG TGATGCATCA GTAGCAACAA TTTTCGGTCC AGTTACATGG GGTAAGG
DAOM226641^DAOM226641           ---------C AAGAATACCT CAACAAAGAA AAAGAAGATG CTGAGTTCCC TGATGAAATT GACACACCGT TGGATATACC AGCCAGGGAG AGATTTGCAC GTTACAGGGG TCTCAAGTCA TTCAGAACAT CACCATGGGA TCCTTATGAG AACCTCCCAA TTGAAATGAG CAAGGTCTTT GAGTTCGAGA ATTACGACCA GATGTCAAAA CGTGTAATCA AGAGGGTCAA GATGGGTGTG GATGAGGATA CTGAGTCGAC CTCAGTTGAA CCTGGCAAGA GAGTAACATT ACACATTAAA AATGTCAGCA AGGATCTCTC AGTTATACAA TCATCCGAAT TACCACTCGT CATATTCAGC TTATTGCCTC ACGAGAAGAA AAAGTCACTT GTTAATATGA CTATCCAACG TAACACCGAA TATACAGGTT TAGTGAAGTC CAAGGATCCA CTTACTGCTA TTATCGGTTC AAGGAAACTT CAAATAAACC CAATCTATTC ACAAAACACA CCAAAAGGTT TGAACAACGT ACACAAATTT GAAAGATACC TCAGACATGG TGATGCATCA GTAGCAACAA TTTTTGGTCC AGTTACATGG GGTAAGG
DAOM226642^DAOM226642           ---------C AAGAATACCT CAACAAAGAA AAAGAAGATG CTGAGTTCCC TGATGAAATT GACACGCCGT TGGATATACC AGCCAGAGAG AGATTTGCAC GTTACAGGGG TCTCAAGTCA TTCAGAACGT CACCATGGGA TCCTTATGAG AACCTTCCAA TTGAGATGAG CAAAGTCTTT GAGTTTGAGA ATTACGACCA GATGTCAAAA CGCATAATCA AGAGGGTCAA GTTGGGTGTA ---GAGGATG GTGAGTCCAC CTCAGTTGAG CCAGGCAAGA GAATAACATT GCACATCAAA AATGTCAGCA AGGATCTCTC AGTTATACAA TCATCCGAAT TACCACTCGT CATATTCAGC TTATTGCCTC ACGAGAAGAA GAAATCACTT GTCAATATGA CTATCCAACG TAACACCGAA TATACAGGTT TAGTGAAGTC CAAGGATCCA CTTACTGCTA TAATCGGTTC AAGGAAACTT CAAATAAACC CAATCTATTC ACAAAATACA CCAAAAGGTT TGAACAACGT ACACAAGTTT GAACGATACC TCAGACATGG TGATGCATCA GTAGCAACAA TTTTCGGTCC AGTTACATGG GGTAAGG
DAOM242570^DAOM242570           AAGCAGTATC AAGAATACCT CAACAAAGAA AAAGAAGATG CTGAGTTCCC TGATGAAATT GACACGCCGT TGGATATACC AGCCAGAGAG AGATTTGCAC GTTACAGGGG TCTCAAGTCA TTCAGAACGT CACCATGGGA TCCTTATGAG AACCTTCCAA TTGAGATGAG CAAAGTCTTT GAGTTTGAGA ATTACGACCA GATGTCAAAA CGCATAATCA AGAGGGTCAA GTTGGGTGTA ---GAGGATG GTGAGTCCAC CTCAGTTGAG CCAGGCAAGA GAATAACATT GCACATCAAA AATGTCAGCA AGGATCTCTC AGTTATACAA TCATCCGAAT TACCACTCGT CATATTCAGC TTATTGCCTC ACGAGAAGAA GAAATCACTT GTCAATATGA CTATCCAACG TAACACCGAA TATACAGGTT TAGTGAAGTC CAAGGATCCA CTTACTGCTA TAATCGGTTC AAGGAAACTT CAAATAAACC CAATCTATTC ACAAAATACA CCAAAAGGTT TGAACAACGT ACACAAGTTT GAACGATACC TCAGACATGG TGATGCATCA GTAGCAACAA TTTTCGGTCC AGTTACA--- -------
DAOM242571^DAOM242571           AAGCAGTATC AAGAATACCT CAACAAAGAA AAAGAAGATG CTGAGTTCCC TGATGAAATT GACACGCCGT TGGATATACC AGCCAGAGAG AGATTTGCAC GTTACAGGGG TCTCAAGTCA TTCAGAACGT CACCATGGGA TCCTTATGAG AACCTTCCAA TTGAGATGAG CAAAGTCTTT GAGTTTGAGA ATTACGACCA GATGTCAAAA CGCATAATCA AGAGGGTCAA GTTGGGTGTA ---GAGGATG GTGAGTCCAC CTCAGTTGAG CCAGGCAAGA GAATAACATT GCACATCAAA AATGTCAGCA AGGATCTCTC AGTTATACAA TCATCCGAAT TACCACTCGT CATATTCAGC TTATTGCCTC ACGAGAAGAA GAAATCACTT GTCAATATGA CTATCCAACG TAACACCGAA TATACAGGTT TAGTGAAGTC CAAGGATCCA CTTACTGCTA TAATCGGTTC AAGGAAACTT CAAATAAACC CAATCTATTC ACAAAATACA CCAAAAGGTT TGAACAACGT ACACAAGTTT GAACGATACC TCAGACATGG TGATGCATCA GTAGCAACAA TTTTCGGTCC AGTTACATGG GGTAAGG
DAOM242694^DAOM242694           ---------C AAGAATACCT TAACAAAGAA AAAGAAGATG CTGAGTTCCC CGATGAAATT GACACACCGT TGGATATACC AGCCAGGGAG AGATTTGCAC GTTACAGGGG TCTCAAGTCA TTCAGAACGT CACCATGGGA TCCTTATGAG AATCTCCCAA TTGAAATGAG CAAAGTCTTT GAGTTTGAGA ATTACGACCA GATGTCAAAA CGTGTAATCA AGAGGGTCAA GATGGGTATG GATGAGGATG GTGAATCCAC CTCAGTTGAA CCTGGCAAGA GAGTAACATT GCACATTAAA AATGTCAGCA AGGATCTCTC AGTTATTCAA TCATCCGAAT TACCGCTTGT CATATTCAGC TTATTGCCTC ACGAGAAGAA AAAGTCACTT GTTAATATGA CTATTCAACG TAACACTGAA TATACAGGTT TAGTAAAGTC CAAGGATCCA CTTACTGCTA TCATTGGTTC AAGAAAACTT ---------- ---------- ---------- ---------- ---------- ---------- ---------- ---------- ---------- ---------- ---------- ---------- -------
DAOM242695^DAOM242695           ---------C AAGAATACCT TAACAAAGAA AAAGAAGATG CTGAGTTCCC CGATGAAATT GACACACCGT TGGATATACC AGCCAGGGAG AGATTTGCAC GTTACAGGGG TCTCAAGTCA TTCAGAACGT CACCATGGGA TCCTTATGAG AATCTCCCAA TTGAAATGAG CAAAGTCTTT GAGTTTGAGA ATTACGACCA GATGTCAAAA CGTGTAATCA AGAGGGTCAA GATGGGTATG GATGAGGATG GTGAATCCAC CTCAGTTGAA CCTGGCAAGA GAGTAACATT GCACATTAAA AATGTCAGCA AGGATCTCTC AGTCATTCAA TCATCCGAAT TACCACTTGT CATATTCAGC TTATTGCCTC ACGAGAAGAA AAAGTCACTT GTTAATATGA CTATTCAACG TAACACTGAA TATACAGGTT TAGTAAAGTC CAAGGATCCA CTTACTGCTA TCATTGGTTC AAGAAAACTT CAAATAAACC CAATCTATTC ACAAAACACG CCAAAAGGTT TGAACAACGT ACACAAGTTT GAAAGATACC TCAGACATGG TGATGCATCA GTAGCAACAA TTTTCGGTCC AGTTACATGG GGTAAGG
DAOM242696^DAOM242696           ---------C AAGAATACCT TAACAAAGAA AAAGAAGATG CTGAGTTCCC CGATGAAATT GACACACCGT TGGATATACC AGCCAGGGAG AGATTTGCAC GTTACAGGGG TCTCAAGTCA TTCAGAACGT CACCATGGGA TCCTTATGAG AATCTCCCAA TTGAAATGAG CAAAGTCTTT GAGTTTGAGA ATTACGACCA GATGTCAAAA CGTGTAATCA AGAGGGTCAA GATGGGTATG GATGAGGATG GTGAATCCAC CTCAGTTGAA CCTGGCAAGA GAGTAACATT GCACATTAAA AATGTCAGCA AGGATCTCTC AGTTATTCAA TCATCCGAAT TACCACTTGT CATATTCAGC TTATTGCCTC ACGAGAAGAA AAAGTCACTT GTTAATATGA CTATTCAACG TAACACTGAA TATACAGGTT TAGTAAAGTC CAAGGATCCA CTTACTGCTA TCATTGGTTC AAGAAAACTT CAAATAAACC CAATCTATTC ACAAAACACA CCAAAAGGTT TGAACAACGT ACACAAGTTT GAAAGATACC TCAGACATGG TGATGCATCA GTAGCAACAA TTTTCGGTCC AGTTACATGG GGTAAGG
DAOM242697^DAOM242697           ---------C AAGAATACCT TAACAAAGAA AAAGAAGATG CTGAGTTCCC CGATGAAATT GACACACCGT TGGATATACC AGCCAGGGAG AGATTTGCAC GTTACAGGGG TCTCAAGTCA TTCAGAACGT CACCATGGGA TCCTTATGAG AATCTCCCAA TTGAAATGAG CAAAGTCTTT GAGTTTGAGA ATTACGACCA GATGTCAAAA CGTGTAATCA AGAGGGTCAA GATGGGTATG GATGAGGATG GTGAATCCAC CTCAGTTGAA CCTGGCAAGA GAGTAACATT GCACATTAAA AATGTCAGCA AGGATCTCTC AGTTATTCAA TCATCCGAAT TACCACTTGT CATATTCAGC TTATTGCCTC ACGAGAAGAA AAAGTCACTT GTTAATATGA CTATTCAACG TAACACTGAA TATACAGGTT TAGTAAAGTC CAAGGATCCA CTTACTGCTA TCATTGGTTC AAGAAAACTT CAAATAAACC CAATCTATTC ACAAAACACA CCAAAAGGTT TGAACAACGT ACACAAGTTT GAAAGATACC TCAGACATGG TGATGCATCA GTAGCAACAA TTTTCGGTCC AGTTACATGG GGTAAGG
DAOM242698^DAOM242698           AAGCAGTATC AAGAATACCT TAACAAAGAA AAAGAAGATG CTGAGTTCCC CGATGAAATT GACACACCGT TGGATATACC AGCCAGGGAG AGATTTGCAC GTTACAGGGG TCTCAAGTCA TTCAGAACGT CACCATGGGA TCCTTATGAG AATCTCCCAA TTGAAATGAG CAAAGTCTTT GAGTTTGAGA ATTACGACCA GATGTCAAAA CGAGTAATCA AGAGGGTCAA GATGGGTATG GACGAGGATG GTGAATCCAC CTCAGTTGAA CCTGGCAAGA GAGTAACATT GCACATTAAA AATGTCAGCA AGGATCTCTC AGTTATTCAA TCATCCGAAT TACCACTTGT CATATTCAGC TTATTGCCTC ACGAGAAGAA AAAGTCACTT GTTAATATGA CTATTCAACG TAACACTGAA TATACAGGTT TAGTAAAGTC CAAGGATCCA CTTACTGCTA TCATTGGTTC AAGAAAACTT CAAATAAACC CAATCTATTC ACAAAACACA CCAAAAGGTT TGAACAACGT ACACAAGTTT GAAAGATACC TCAGACATGG TGATGCATCA GTAGCAACAA TTTTTGGTCC AGTTACATGG GGTAAGG
DAOM242699^DAOM242699           ---------C AAGAATACCT TAACAAAGAA AAAGAAGATG CTGAGTTCCC CGATGAAATT GACACACCGT TGGATATACC AGCCAGGGAG AGATTTGCAC GTTACAGGGG TCTCAAGTCA TTCAGAACGT CACCATGGGA TCCTTATGAG AATCTCCCAA TTGAAATGAG CAAAGTCTTT GAGTTTGAGA ATTACGACCA GATGTCAAAA CGTGTAATCA AGAGGGTCAA GATGGGTATG GATGAGGATG GTGAATCCAC CTCAGTTGAA CCTGGCAAGA GAGTAACATT GCACATTAAA AATGTCAGCA AGGATCTCTC AGTTATTCAA TCATCCGAAT TACCACTTGT CATATTCAGC TTATTGCCTC ACGAGAAGAA AAAGTCACTT GTTAATATGA CTATTCAACG TAACACTGAA TATACAGGTT TAGTAAAGTC CAAGGATCCA CTTACTGCTA TCATTGGTTC AAGAAAACTT CAAATAAACC CAATCTATTC ACAAAACACG CCAAAAGGTT TGAACAACGT ACACAAGTTT GAAAGATACC TCAGACATGG TGATGCATCA GTAGCAACAA TTTTCGGTCC AGTTACATGG GGTAAGG
DAOM242700^DAOM242700           ---------C AAGAATACCT TAACAAAGAA AAAGAAGATG CTGAGTTCCC CGATGAAATT GACACACCGT TGGATATACC AGCCAGGGAG AGATTTGCAC GTTACAGGGG TCTCAAGTCA TTCAGAACGT CACCATGGGA TCCTTATGAG AATCTCCCAA TTGAAATGAG CAAAGTCTTT GAGTTTGAGA ATTACGACCA GATGTCAAAA CGTGTAATCA AGAGGGTCAA GATGGGTATG GATGAGGATG GTGAATCCAC CTCAGTTGAA CCTGGCAAGA GAGTAACATT GCACATTAAA AATGTCAGCA AGGATCTCTC AGTTATTCAA TCATCCGAAT TACCACTTGT CATATTCAGC TTATTGCCTC ACGAGAAGAA AAAGTCACTT GTTAATATGA CTATTCAACG TAACACTGAA TATACAGGTT TAGTAAAGTC CAAGGATCCA CTTACTGCTA TCATTGGTTC AAGAAAACTT CAAATAAACC CAATCTATTC ACAAAACACA CCAAAAGGTT TGAACAACGT ACACAAGTTT GAAAGATACC TCAGACATGG TGATGCATCA GTAGCAACAA TTTTCGGTCC AGTTACATGG GGTAAGG
DAOM242701^DAOM242701           ---------C AAGAATACCT TAACAAAGAA AAAGAAGATG CTGAGTTCCC CGATGAAATT GACACACCGT TGGATATACC AGCCAGGGAG AGATTTGCAC GTTACAGGGG TCTCAAGTCA TTCAGAACGT CACCATGGGA TCCTTATGAG AATCTCCCAA TTGAAATGAG CAAAGTCTTT GAGTTTGAGA ATTACGACCA GATGTCAAAA CGTGTAATCA AGAGGGTCAA GATGGGTATG GATGAGGATG GTGAATCCAC CTCAGTTGAA CCTGGCAAGA GAGTAACATT GCACATTAAA AATGTTAGCA AGGATCTCTC AGTTATTCAA TCATCCGAAT TACCACTTGT CATATTCAGC TTATTGCCTC ACGAGAAGAA AAAGTCACTT GTTAATATGA CTATTCAACG TAACACTGAA TATACAGGTT TAGTAAAGTC CAAGGATCCA CTTACTGCTA TCATTGGTTC AAGAAAACTT CAAATAAACC CAATCTATTC ACAAAACACA CCAAAAGGTT TGAACAACGT ACACAAGTTT GAAAGATACC TCAGACATGG TGATGCATCA GTAGCAACAA TTTTCGGTCC AGTTACATGG GGT----
DAOM242702^DAOM242702           AAGCAGTATC AAGAATACCT TAACAAAGAA AAAGAAGATG CTGAGTTCCC CGATGAAATT GACACACCGT TGGATATACC AGCCAGGGAG AGATTTGCAC GTTACAGGGG TCTCAAGTCA TTCAGAACGT CACCATGGGA TCCTTATGAG AATCTCCCAA TTGAAATGAG CAAAGTCTTT GAGTTTGAGA ATTACGACCA GATGTCAAAA CGTGTAATCA AGAGGGTCAA GATGGGTATG GATGAGGATG GTGAATCCAC CTCAGTTGAA CCTGGCAAGA GAGTAACATT GCACATTAAA AATGTCAGCA AGGATCTCTC AGTTATTCAA TCATCCGAAT TACCACTTGT CATATTCAGC TTATTGCCTC ACGAGAAGAA AAAGTCACTT GTTAATATGA CTATTCAACG TAACACTGAA TATACAGGTT TAGTAAAGTC CAAGGATCCA CTTACTGCTA TCATTGGTTC AAGAAAACTT CAAATAAACC CAATCTATTC ACAAAACACA CCAAAAGGTT TGAACAACGT ACACAAGTTT GAAAGATACC TCAGACATGG TGATGCATCA GTAGCAACAA TTTTCGGTCC AGTTACATGG GGTAAGG
DAOM242703^DAOM242703           AAGCAGTATC AAGAATACCT TAACAAAGAA AAAGAAGATG CTGAGTTCCC CGATGAAATT GACACACCGT TGGATATACC AGCCAGGGAG AGATTTGCAC GTTACAGGGG TCTCAAGTCA TTCAGAACGT CACCATGGGA TCCTTATGAG AATCTCCCAA TTGAAATGAG CAAAGTCTTT GAGTTTGAGA ATTACGACCA GATGTCAAAA CGTGTAATCA AGAGGGTCAA GATGGGTATG GATGAGGATG GTGAATCCAC CTCAGTTGAA CCTGGCAAGA GAGTAACATT GCACATTAAA AATGTCAGCA AGGATCTCTC AGTTATTCAA TCATCCGAAT TACCACTTGT CATATTCAGC TTATTGCCTC ACGAGAAGAA AAAGTCACTT GTTAATATGA CTATTCAACG TAACACTGAA TATACAGGTT TAGTAAAGTC CAAGGATCCA CTTACTGCTA TCATTGGTTC AAGAAAACTT CAAATAAACC CAATCTATTC ACAAAACACA CCAAAAGGTT TGAACAACGT ACACAAGTTT GAAAGATACC TCAGACATGG TGATGCATCA GTAGCAACAA TTTTCGGTCC AGTTACA--- -------
DAOM242704^DAOM242704           ---------C AAGAATACCT TAACAAAGAA AAAGAAGATG CTGAGTTCCC CGATGAAATT GACACACCGT TGGATATACC AGCCAGGGAG AGATTTGCAC GTTACAGGGG TCTCAAGTCA TTCAGAACGT CACCATGGGA TCCTTATGAG AATCTCCCAA TTGAAATGAG CAAAGTCTTT GAGTTTGAGA ATTACGACCA GATGTCAAAA CGTGTAATCA AGAGGGTCAA GATGGGTATG GATGAGGATG GTGAATCCAC CTCAGTTGAA CCTGGCAAGA GAGTAACATT GCACATTAAA AATGTCAGCA AGGATCTCTC AGTTATTCAA TCATCCGAAT TACCACTTGT CATATTCAGC TTATTGCCTC ACGAGAAGAA AAAGTCACTT GTTAATATGA CTATTCAACG TAACACTGAA TATACAGGTT TAGTAAAGTC CAAGGATCCA CTTACTGCTA TCATTGGTTC AAGAAAACTT CAAATAAACC CAATCTATTC ACAAAACACA CCAAAAGGTT TGAACAACGT ACACAAGTTT GAAAGATACC TCAGACATGG TGATGCATCA GTAGCAACAA TTTTCGGTCC AGTTACATGG GGTAAGG
DAOM242705^DAOM242705           ---------C AAGAATACCT TAACAAAGAA AAAGAAGATG CTGAGTTCCC CGATGAAATT GACACACCGT TGGATATACC AGCCAGGGAG AGATTTGCAC GTTACAGGGG TCTCAAGTCA TTCAGAACGT CACCATGGGA TCCTTATGAG AATCTCCCAA TTGAAATGAG CAAAGTCTTT GAGTTTGAGA ATTACGACCA GATGTCAAAA CGTGTAATCA AGAGGGTCAA GATGGGTATG GATGAGGATG GTGAATCCAC CTCAGTTGAA CCTGGCAAGA GAGTAACATT GCACATTAAA AATGTTAGCA AGGATCTCTC AGTTATTCAA TCATCCGAAT TACCACTTGT CATATTCAGC TTATTGCCTC ACGAGAAGAA AAAGTCACTT GTTAATATGA CTATTCAACG TAACACTGAA TATACAGGTT TAGTAAAGTC CAAGGATCCA CTTACTGCTA TCATTGGTTC AAGAAAACTT CAAATAAACC CAATCTATTC ACAAAACACA CCAAAAGGTT TGAACAACGT ACACAAGTTT GAAAGATACC TCAGACATGG TGATGCATCA GTAGCAACAA TTTTCGGTCC AGTTACATGG GGTAAGG
DAOM242799^DAOM242799           ---------C AAGAATACCT TAACAAAGAA AAAGAAGATG CTGAGTTCCC CGATGAAATT GACACACCGT TGGATATACC AGCCAGGGAG AGATTTGCAC GTTACAGGGG TCTCAAGTCA TTCAGAACGT CACCATGGGA TCCTTATGAG AATCTCCCAA TTGAAATGAG CAAAGTCTTT GAGTTTGAGA ATTACGACCA GATGTCAAAA CGTGTAATCA AGAGGGTCAA GATGGGTATG GATGAGGATG GTGAATCCAC CTCAGTTGAA CCTGGCAAGA GAGTAACATT GCACATTAAA AATGTCAGCA AGGATCTCTC AGTTATTCAA TCATCCGAAT TACCACTTGT CATATTCAGC TTATTGCCTC ACGAGAAGAA AAAGTCACTT GTTAATATGA CTATTCAACG TAACACTGAA TATACAGGTT TAGTAAAGTC CAAGGATCCA CTTACTGCTA TCATTGGTTC AAGAAAACTT CAAATAAACC CAATCTATTC ACAAAACACA CCAAAAGGTT TGAACAACGT ACACAAGTTT GAAAGATACC TCAGACATGG TGATGCATCA GTAGCAACAA TTTTCGGTCC AGTTACATGG GGTAAGG
DAOM242800^DAOM242800           ---------C AAGAATACCT TAACAAAGAA AAAGAAGATG CTGAGTTCCC CGATGAAATT GACACACCGT TGGATATACC AGCCAGGGAG AGATTTGCAC GTTACAGGGG TCTCAAGTCA TTCAGAACGT CACCATGGGA TCCTTATGAG AATCTCCCAA TTGAAATGAG CAAAGTCTTT GAGTTTGAGA ATTACGACCA GATGTCAAAA CGTGTAATCA AGAGGGTCAA GATGGGTATG GATGAGGATG GTGAATCCAC CTCAGTTGAA CCTGGCAAGA GAGTAACATT GCACATTAAA AATGTCAGCA AGGATCTCTC AGTTATTCAA TCATCCGAAT TACCACTTGT CATATTCAGC TTATTGCCTC ACGAGAAGAA AAAGTCACTT GTTAATATGA CTATTCAACG TAACACTGAA TATACAGGTT TAGTAAAGTC CAAGGATCCA CTTACTGCTA TCATTGGTTC AAGAAAACTT CAAATAAACC CAATCTATTC ACAAAACACA CCAAAAGGTT TGAACAACGT ACACAAGTTT GAAAGATACC TCAGACATGG TGATGCATCA GTAGCAACAA TTTTCGGTCC AGTTACATGG GGTAAGG
EXF5914^EXF5914                 ---------- ---------- ---------- ---------- ---------- ---------- ---------- ---------- ---------- ---------C GTTTCAGGGG TCTCAAGTCA TTCAGAACAT CACCATGGGA TCCTTACGAG AACCTCCCAA TCGAGATGAG CAAAGTCTTT GAGTTTGAGA ATTACGACCA GATGTCAAAA CGTGTAATCA AGAGGGTCAA GATGGGTATA GATGAGGATG GTGAATCCAC CTCAGTTGAG CCTGGCAAGA GAGTAACATT GCACATCAAA AATGTCAGCA AGGATCTCTC AGTTATACAA TCATCCGAAT TACCACTTGT CATATTCAGC TTACTGCCTC ACGAGAAGAA GAAGTCACTT GTTAATATGA CTATTCAGCG TAACACCGAA TATACAGGTT TAGTGAAGTC CAAAGATCCA CTTACCGCTA TTATCGGTTC AAGAAAACTT CAAATAAACC CAGTCTATTC ACAAAATACA CCAAAAGGTT TGAACAACGT ACACAAGTTT GAACGATACC TCAGGCATGG TGATCCATCA GTAGCAACAA TTTTCGGTCC AGTTGCATGG -------
EXF5915^EXF5915                 AAGCAGTATC AAGAATACCT CAACAAAGAA AAAGAAGATG CTGAGTTCCC TGATGAAATT GACACACCGT TGGATATACC AGCCAGAGAG AGATTTGCAC GTTTCAGGGG TCTCAAGTCA TTCAGAACAT CACCATGGGA TCCTTACGAG AACCTCCCAA TCGAGATGAG CAAAGTCTTT GAGTTTGAGA ATTACGACCA GATGTCAAAA CGTGTAATCA AGAGGGTCAA GATGGGTATA GATGAGGATG GTGAATCCAC CTCAGTTGAG CCTGGCAAGA GAGTAACATT GCACATCAAA AATGTCAGCA AGGATCTCTC AGTTATACAA TCATCCGAAT TACCACTTGT CATATTCAGC TTACTGCCTC ACGAGAAGAA GAAGTCACTT GTTAATATGA CTATTCAGCG TAACACCGAA TATACAGGTT TAGTGAAGTC CAAAGATCCA CTTACCGCTA TTATCGGTTC AAGAAAACTT CAAATAAACC CAGTCTATTC ACAAAATACA CCAAAAGGTT TGAACAACGT ACACAAGTTT GAACGATACC TCAGGCATGG TGATCCATCA GTAGCAACAA TTTTCGGTCC AGTTGCATGG GGTAAGG
EXF5916^EXF5916                 AAGCAGTATC AAGAATACCT CAACAAAGAA AAAGAAGATG CTGAGTTCCC TGATGAAATT GACACACCGT TGGATATACC AGCCAGAGAG AGATTTGCAC GTTTCAGGGG TCTCAAGTCA TTCAGAACAT CACCATGGGA TCCTTACGAG AACCTCCCAA TCGAGATGAG CAAAGTCTTT GAGTTTGAGA ATTACGACCA GATGTCAAAA CGTGTAATCA AGAGGGTCAA GATGGGTATA GATGAGGATG GTGAATCCAC CTCAGTTGAG CCTGGCAAGA GAGTAACATT GCACATCAAA AATGTCAGCA AGGATCTCTC AGTTATACAA TCATCCGAAT TACCACTTGT CATATTCAGC TTACTGCCTC ACGAGAAGAA GAAGTCACTT GTTAATATGA CTATTCAGCG TAACACCGAA TATACAGGTT TAGTGAAGTC CAAAGATCCA CTTACCGCTA TTATCGGTTC AAGAAAACTT CAAATAAACC CAGTCTATTC ACAAAATACA CCAAAAGGTT TGAACAACGT ACACAAGTTT GAACGATACC TCAGGCATGG TGATCCATCA GTAGCAACAA TTTTCGGTCC AGTTGCATGG GGTAAGG
EXF5917^EXF5917                 AAGCAGTATC AAGAATACCT CAACAAAGAA AAAGAAGATG CTGAGTTCCC TGATGAAATT GACACACCGT TGGATATACC AGCCAGAGAG AGATTTGCAC GTTTCAGGGG TCTCAAGTCA TTCAGAACAT CACCATGGGA TCCTTACGAG AACCTCCCAA TCGAGATGAG CAAAGTCTTT GAGTTTGAGA ATTACGACCA GATGTCAAAA CGTGTAATCA AGAGGGTCAA GATGGGTATA GATGAGGATG GTGAGTCCAC CTCAGTTGAG CCTGGCAAGA GAGTAACATT GCACATCAAA AATGTCAGCA AGGATCTCTC AGTTATACAA TCATCCGAAT TACCACTTGT CATATTCAGC TTACTGCCTC ACGAGAAGAA GAAGTCACTT GTTAATATGA CTATTCAGCG TAACACCGAA TATACAGGTT TAGTGAAGTC CAAAGATCCA CTTACCGCTA TTATCGGTTC AAGAAAACTT CAAATAAACC CTGTCTATTC ACAAAATACA CCAAAAGGTT TGAACAACGT ACACAAGTTT GAACGATACC TCAGGCATGG TGATCCTTCA GTAGCAACTA TTTTCGGTCC AGTTGCATGG GGTAAGG
EXF5918^EXF5918                 AAGCAGTATC AAGAATACCT TAACAAAGAA AAAGAAGATG CTGAGTTCCC CGATGAAATT GACACACCGT TGGATATACC AGCCAGGGAG AGATTTGCAC GTTACAGGGG TCTCAAGTCA TTCAGAACGT CACCATGGGA TCCTTATGAG AATCTCCCAA TTGAAATGAG CAAAGTCTTT GAGTTTGAGA ATTACGACCA GATGTCAAAA CGTGTAATCA AGAGGGTCAA GATGGGTATG GATGAGGATG GTGAATCCAC CTCAGTTGAA CCTGGCAAGA GAGTAACATT GCACATTAAA AATGTCAGCA AGGATCTCTC AGTCATTCAA TCATCCGAAT TACCACTTGT CATATTCAGC TTATTGCCTC ACGAGAAGAA AAAGTCACTT GTTAATATGA CTATTCAACG TAACACTGAA TATACAGGTT TAGTAAAGTC CAAGGATCCA CTTACTGCTA TCATTGGTTC AAGAAAACTT CAAATAAACC CAATCTATTC ACAAAACACG CCAAAAGGTT TGAACAACGT ACACAAGTTT GAAAGATACC TCAGACATGG TGATGCATCA GTAGCAACAA TTTTCGGTCC AGTTACATGG GGTAAGG
EXF5919^EXF5919                 AAGCAGTATC AAGAATACCT CAACAAAGAA AAAGAAGATG CTGAGTTCCC TGATGAAATT GACACACCGT TGGATATACC AGCCAGAGAG AGATTTGCAC GTTTCAGGGG TCTCAAGTCA TTCAGAACAT CACCATGGGA TCCTTACGAG AACCTCCCAA TCGAGATGAG CAAAGTCTTT GAGTTTGAGA ATTACGACCA GATGTCAAAA CGTGTAATCA AGAGGGTCAA GATGGGTATA GATGAGGATG GTGAGTCCAC CTCAGTTGAG CCTGGCAAGA GAGTAACATT GCACATCAAA AATGTCAGCA AGGATCTCTC AGTTATACAA TCATCCGAAT TACCACTTGT CATATTCAGC TTACTGCCTC ACGAGAAGAA GAAGTCACTT GTTAATATGA CTATTCAGCG TAACACCGAA TATACAGGTT TAGTGAAGTC CAAAGATCCA CTTACCGCTA TTATCGGTTC AAGAAAACTT CAAATAAACC CTGTCTATTC ACAAAATACA CCAAAAGGTT TGAACAACGT ACACAAGTTT GAACGATACC TCAGGCATGG TGATCCTTCA GTAGCAACTA TTTTCGGTCC AGTTGCATGG GGTAAGG
EXF8299^EXF8299                 AAGCAGTATC AAGAATACCT CAACAAAGAA AAAGAAGATG CTGAGTTCCC TGATGAAATT GACACACCGT TGGATATACC AGCCAGAGAG AGATTTGCAC GTTTCAGGGG TCTCAAGTCA TTCAGAACAT CACCATGGGA TCCTTACGAG AACCTCCCAA TCGAGATGAG CAAAGTCTTT GAGTTTGAGA ATTACGACCA GATGTCAAAA CGTGTAATCA AGAGGGTCAA GATGGGTATA GATGAGGATG GTGAATCCAC CTCAGTTGAG CCTGGCAAGA GAGTAACATT GCACATCAAA AATGTCAGCA AGGATCTCTC AGTTATACAA TCATCCGAAT TACCACTTGT CATATTCAGC TTACTGCCTC ACGAGAAGAA GAAGTCACTT GTTAATATGA CTATTCAGCG TAACACCGAA TATACAGGTT TAGTGAAGTC CAAAGATCCA CTTACCGCTA TTATCGGTTC AAGAAAACTT CAAATAAACC CAGTCTATTC ACAAAATACA CCAAAAGGTT TGAACAACGT ACACAAGTTT GAACGATACC TCAGGCATGG TGATCCATCA GTAGCAACAA TTTTCGGTCC AGTTGCATGG GGTAAGG
EXF8313^EXF8313                 ---------- ---------- ---------- ---GAAGATG CTGAGTTCCC TGATGAAATT GACACACCGT TGGATATACC AGCCAGAGAG AGATTTGCAC GTTTCAGGGG TCTCAAGTCA TTCAGAACAT CACCATGGGA TCCTTACGAG AACCTCCCAA TCGAGATGAG CAAAGTCTTT GAGTTTGAGA ATTACGACCA GATGTCAAAA CGTGTAATCA AGAGGGTCAA GATGGGTATA GATGAGGATG GTGAATCCAC CTCAGTTGAG CCTGGCAAGA GAGTAACATT GCACATCAAA AATGTCAGCA AGGATCTCTC AGTTATACAA TCATCCGAAT TACCACTTGT CATATTCAGC TTACTGCCTC ACGAGAAGAA GAAGTCACTT GTTAATATGA CTATTCAGCG TAACACCGAA TATACAGGTT TAGTGAAGTC CAAAGATCCA CTTACCGCTA TTATCGGTTC AAGAAAACTT CAAATAAACC CAGTCTATTC ACAAAATACA CCAAAAGGTT TGAACAACGT ACACAAGTTT GAACGATACC TCAGGCATGG TGATCCATCA GTAGCAACAA TTTTCGGTCC AGTTGCATGG GGTAAGG
EXF8314^EXF8314                 ---------- ---------- ---------- ---------- --GAGTTCCC TGATGAAATT GACACACCGT TGGATATACC AGCCAGAGAG AGATTTGCAC GTTTCAGGGG TCTCAAGTCA TTCAGAACGT CACCATGGGA TCCTTACGAG AACCTCCCAA TCGAGATGAG CAAAGTCTTT GAGTTTGAGA ATTACGACCA GATGTCAAAA CGTGTAATCA AGAGAGTCAA GATGGGTATA GATGAGGATG GTGAGTCCAC CTCAGTTGAA CCTGGCAAGA GAGTAACATT GCACATCAAA AATGTCAGCA AGGATCTCTC AGTTATACAA TCATCCGAAT TACCACTTGT CATATTCAGC TTACTGCCTC ACGAGAAGAA GAAGTCACTT GTTAATATGA CTATTCAACG TAACACCGAA TATACAGGTT TAGTGAAGTC CAAAGATCCA CTTACCGCTA TTATCGGTTC AAGAAAACTT CAAATAAACC CAGTCTATTC ACAAAATACA CCGAAAGGTT TGAACAACGT ACACAAGTTT GAACGATACC TCAGGCATGG TGATCCATCA GTAGCAACAA TTTTCGGTCC AGTTGCATGG GGTAAGG
EXF8315^EXF8315                 AAGCAGTATC AAGAATACCT CAACAAAGAA AAAGAAGATG CTGAGTTCCC TGATGAAATT GACACACCGT TGGATATACC AGCCAGAGAG AGATTTGCAC GTTTCAGGGG TCTCAAGTCA TTCAGAACAT CACCATGGGA TCCTTACGAG AACCTCCCAA TCGAGATGAG CAAAGTCTTT GAGTTTGAGA ATTACGACCA GATGTCAAAA CGTGTAATCA AGAGGGTCAA GATGGGTATA GATGAGGATG GTGAATCCAC CTCAGTTGAG CCTGGCAAGA GAGTAACATT GCACATCAAA AATGTCAGCA AGGATCTCTC AGTTATACAA TCATCCGAAT TACCACTTGT CATATTCAGC TTACTGCCTC ACGAGAAGAA GAAGTCACTT GTTAATATGA CTATTCAGCG TAACACCGAA TATACAGGTT TAGTGAAGTC CAAAGATCCA CTTACCGCTA TTATCGGTTC AAGAAAACTT CAAATAAACC CAGTCTATTC ACAAAATACA CCAAAAGGTT TGAACAACGT ACACAAGTTT GAACGATACC TCAGGCATGG TGATCCATCA GTAGCAACAA TTTTCGGTCC AGTTGCATGG GGTAAGG
EXF8327^EXF8327                 ---------- ---------- ---------- ------GATG CTGAGTTCCC TGATGAAATT GACACACCGT TGGATATACC AGCCAGAGAG AGATTTGCAC GTTTCAGGGG TCTCAAGTCA TTCAGAACAT CACCATGGGA TCCTTACGAG AACCTCCCAA TCGAGATGAG CAAAGTCTTT GAGTTTGAGA ATTACGACCA GATGTCAAAA CGTGTAATCA AGAGGGTCAA GATGGGTATA GATGAGGATG GTGAATCCAC CTCAGTTGAG CCTGGCAAGA GAGTAACATT GCACATCAAA AATGTCAGCA AGGATCTCTC AGTTATACAA TCATCCGAAT TACCACTTGT CATATTCAGC TTACTGCCTC ACGAGAAGAA GAAGTCACTT GTTAATATGA CTATTCAGCG TAACACCGAA TATACAGGTT TAGTGAAGTC CAAAGATCCA CTTACCGCTA TTATCGGTTC AAGAAAACTT CAAATAAACC CAGTCTATTC ACAAAATACA CCAAAAGGTT TGAACAACGT ACACAAGTTT GAACGATACC TCAGGCATGG TGATCCATCA GTAGCAACAA TTTTCGGTCC AGTTGCATGG GGTAAGG
EXF8341^EXF8341                 ---------- ---------- ---------- ---------- -----TTCCC TGATGAAATT GACACACCGT TGGATATACC AGCCAGAGAG AGATTTGCAC GTTTCAGGGG TCTCAAGTCA TTCAGAACAT CACCATGGGA TCCTTACGAG AACCTCCCAA TCGAGATGAG CAAAGTCTTT GAGTTTGAGA ATTACGACCA GATGTCAAAA CGTGTAATCA AGAGGGTCAA GATGGGTATA GATGAGGATG GTGAATCCAC CTCAGTTGAG CCTGGCAAGA GAGTAACATT GCACATCAAA AATGTCAGCA AGGATCTCTC AGTTATACAA TCATCCGAAT TACCACTTGT CATATTCAGC TTACTGCCTC ACGAGAAGAA GAAGTCACTT GTTAATATGA CTATTCAGCG TAACACCGAA TATACAGGTT TAGTGAAGTC CAAAGATCCA CTTACCGCTA TTATCGGTTC AAGAAAACTT CAAATAAACC CAGTCTATTC ACAAAATACA CCAAAAGGTT TGAACAACGT ACACAAGTTT GAACGATACC TCAGGCATGG TGATCCATCA GTAGCAACAA TT-------- ---------- -------
EXF8342^EXF8342                 AAGCAGTATC AAGAATACCT CAACAAAGAA AAAGAAGATG CTGAGTTCCC TGATGAAATT GACACACCGT TGGATATACC AGCCAGAGAG AGATTTGCAC GTTTCAGGGG TCTCAAGTCA TTCAGAACAT CACCATGGGA TCCTTACGAG AACCTCCCAA TCGAGATGAG CAAAGTCTTT GAGTTTGAGA ATTACGACCA GATGTCAAAA CGTGTAATCA AGAGGGTCAA GATGGGTATA GATGAGGATG GTGAATCCAC CTCAGTTGAG CCTGGCAAGA GAGTAACATT GCACATCAAA AATGTCAGCA AGGATCTCTC AGTTATACAA TCATCCGAAT TACCACTTGT CATATTCAGC TTACTGCCTC ACGAGAAGAA GAAGTCACTT GTTAATATGA CTATTCAGCG TAACACCGAA TATACAGGTT TAGTGAAGTC CAAAGATCCA CTTACCGCTA TTATCGGTTC AAGAAAACTT CAAATAAACC CAGTCTATTC ACAAAATACA CCAAAAGGTT TGAACAACGT ACACAAGTTT GAACGATACC TCAGGCATGG TGATCCATCA GTAGCAACAA TTTTCGGTCC AGTTGCATGG GGTAAGG
EXF8343^EXF8343                 AAGCAGTATC AAGAATACCT CAACAAAGAA AAAGAAGATG CTGAGTTCCC TGATGAAATT GACACACCGT TGGATATACC AGCCAGAGAG AGATTTGCAC GTTTCAGGGG TCTCAAGTCA TTCAGAACAT CACCATGGGA TCCTTACGAG AACCTCCCAA TCGAGATGAG CAAAGTCTTT GAGTTTGAGA ATTACGACCA GATGTCAAAA CGTGTAATCA AGAGGGTCAA GATGGGTATA GATGAGGATG GTGAATCCAC CTCAGTTGAG CCTGGCAAGA GAGTAACATT GCACATCAAA AATGTCAGCA AGGATCTCTC AGTTATACAA TCATCCGAAT TACCACTTGT CATATTCAGC TTACTGCCTC ACGAGAAGAA GAAGTCACTT GTTAATATGA CTATTCAGCG TAACACCGAA TATACAGGTT TAGTGAAGTC CAAAGATCCA CTTACCGCTA TTATCGGTTC AAGAAAACTT CAAATAAACC CAGTCTATTC ACAAAATACA CCAAAAGGTT TGAACAACGT ACACAAGTTT GAACGATACC TCAGGCATGG TGATCCATCA GTAGCAACAA TTTTCGGTCC AGTTGCATGG GGTAAGG
EXF8344^EXF8344                 AAGCAGTATC AAGAATACCT CAACAAAGAA AAAGAAGATG CTGAGTTCCC TGATGAAATT GACACACCGT TGGATATACC AGCCAGAGAG AGATTTGCAC GTTTCAGGGG TCTCAAGTCA TTCAGAACAT CACCATGGGA TCCTTACGAG AACCTCCCAA TCGAGATGAG CAAAGTCTTT GAGTTTGAGA ATTACGACCA GATGTCAAAA CGTGTAATCA AGAGGGTCAA GATGGGTATA GATGAGGATG GTGAATCCAC CTCAGTTGAG CCTGGCAAGA GAGTAACATT GCACATCAAA AATGTCAGCA AGGATCTCTC AGTTATACAA TCATCCGAAT TACCACTTGT CATATTCAGC TTACTGCCTC ACGAGAAGAA GAAGTCACTT GTTAATATGA CTATTCAGCG TAACACCGAA TATACAGGTT TAGTGAAGTC CAAAGATCCA CTTACCGCTA TTATCGGTTC AAGAAAACTT CAAATAAACC CAGTCTATTC ACAAAATACA CCAAAAGGTT TGAACAACGT ACACAAGTTT GAACGATACC TCAGGCATGG TGATCCATCA GTA------- ---------- ---------- -------
EXF8345^EXF8345                 AAGCAGTATC AAGAATACCT CAACAAAGAA AAAGAAGATG CTGAGTTCCC TGATGAAATT GACACACCGT TGGATATACC AGCCAGAGAG AGATTTGCAC GTTTCAGGGG TCTCAAGTCA TTCAGAACAT CACCATGGGA TCCTTACGAG AACCTCCCAA TCGAGATGAG CAAAGTCTTT GAGTTTGAGA ATTACGACCA GATGTCAAAA CGTGTAATCA AGAGGGTCAA GATGGGTATA GATGAGGATG GTGAATCCAC CTCAGTTGAG CCTGGCAAGA GAGTAACATT GCACATCAAA AATGTCAGCA AGGATCTCTC AGTTATACAA TCATCCGAAT TACCACTTGT CATATTCAGC TTACTGCCTC ACGAGAAGAA GAAGTCACTT GTTAATATGA CTATTCAGCG TAACACCGAA TATACAGGTT TAGTGAAGTC CAAAGATCCA CTTACCGCTA TTATCGGTTC AAGAAAACTT CAAATAAACC CAGTCTATTC ACAAAATACA CCAAAAGGTT TGAACAACGT ACACAAGTTT GAACGATACC TCAGGCATGG TGATCCATCA GTAGCAACAA TTTTCGGTCC AGTTGCATGG GGTAAGG
EXF8351^EXF8351                 AAGCAGTATC AAGAATACCT CAACAAAGAA AAAGAAGATG CTGAGTTCCC TGATGAAATT GACACACCGT TGGATATACC AGCCAGAGAG AGATTTGCAC GTTTCAGGGG TCTCAAGTCA TTCAGAACAT CACCATGGGA TCCTTACGAG AACCTCCCAA TCGAGATGAG CAAAGTCTTT GAGTTTGAGA ATTACGACCA GATGTCAAAA CGTGTAATCA AGAGGGTCAA GATGGGTATA GATGAGGATG GTGAATCCAC CTCAGTTGAG CCTGGCAAGA GAGTAACATT GCACATCAAA AATGTCAGCA AGGATCTCTC AGTTATACAA TCATCCGAAT TACCACTTGT CATATTCAGC TTACTGCCTC ACGAGAAGAA GAAGTCACTT GTTAATATGA CTATTCAGCG TAACACCGAA TATACAGGTT TAGTGAAGTC CAAAGATCCA CTTACCGCTA TTATCGGTTC AAGAAAACTT CAAATAAACC CAGTCTATTC ACAAAATACA CCAAAAGGTT TGAACAACGT ACACAAGTTT GAACGATACC TCAGGCATGG TGATCCATCA GTAGCAACAA TTTTCGGTCC AGTTGCATGG GGTAAGG
EXF8352^EXF8352                 AAGCAGTATC AAGAATACCT CAACAAAGAA AAAGAAGATG CTGAGTTCCC TGATGAAATT GACACACCGT TGGATATACC AGCCAGAGAG AGATTTGCAC GTTTCAGGGG TCTCAAGTCA TTCAGAACAT CACCATGGGA TCCTTACGAG AACCTCCCAA TCGAGATGAG CAAAGTCTTT GAGTTTGAGA ATTACGACCA GATGTCAAAA CGTGTAATCA AGAGGGTCAA GATGGGTATA GATGAGGATG GTGAATCCAC CTCAGTTGAG CCTGGCAAGA GAGTAACATT GCACATCAAA AATGTCAGCA AGGATCTCTC AGTTATACAA TCATCCGAAT TACCACTTGT CATATTCAGC TTACTGCCTC ACGAGAAGAA GAAGTCACTT GTTAATATGA CTATTCAGCG TAACACCGAA TATACAGGTT TAGTGAAGTC CAAAGATCCA CTTACCGCTA TTATCGGTTC AAGAAAACTT CAAATAAACC CAGTCTATTC ACAAAATACA CCAAAAGGTT TGAACAACGT ACACAAGTTT GAACGATACC TCAGGCATGG TGATCCATCA GTAGCAACAA TTTTCGGTCC AGTTGCATGG GGTAAGG
EXF8353^EXF8353                 AAGCAGTATC AAGAATACCT CAACAAAGAA AAAGAAGATG CTGAGTTCCC TGATGAAATT GACACACCGT TGGATATACC AGCCAGAGAG AGATTTGCAC GTTTCAGGGG TCTCAAGTCA TTCAGAACAT CACCATGGGA TCCTTACGAG AACCTCCCAA TCGAGATGAG CAAAGTCTTT GAGTTTGAGA ATTACGACCA GATGTCAAAA CGTGTAATCA AGAGGGTCAA GATGGGTATA GATGAGGATG GTGAATCCAC CTCAGTTGAG CCTGGCAAGA GAGTAACATT GCACATCAAA AATGTCAGCA AGGATCTCTC AGTTATACAA TCATCCGAAT TACCACTTGT CATATTCAGC TTACTGCCTC ACGAGAAGAA GAAGTCACTT GTTAATATGA CTATTCAGCG TAACACCGAA TATACAGGTT TAGTGAAGTC CAAAGATCCA CTTACCGCTA TTATCGGTTC AAGAAAACTT CAAATAAACC CAGTCTATTC ACAAAATACA CCAAAAGGTT TGAACAACGT ACACAAGTTT GAACGATACC TCAGGCATGG TGATCCATCA GTAGCAACAA TTTTCGGTCC AGTTGCATGG GGTAAGG
EXF8354^EXF8354                 AAGCAGTATC AAGAATACCT CAACAAAGAA AAAGAAGATG CTGAGTTCCC TGATGAAATT GACACACCGT TGGATATACC AGCCAGAGAG AGATTTGCAC GTTTCAGGGG TCTCAAGTCA TTCAGAACAT CACCATGGGA TCCTTACGAG AACCTCCCAA TCGAGATGAG CAAAGTCTTT GAGTTTGAGA ATTACGACCA GATGTCAAAA CGTGTAATCA AGAGGGTCAA GATGGGTATA GATGAGGATG GTGAGTCCAC CTCAGTTGAG CCTGGCAAGA GAGTAACATT GCACATCAAA AATGTCAGCA AGGATCTCTC AGTTATACAA TCATCCGAAT TACCACTTGT CATATTCAGC TTACTGCCTC ACGAGAAGAA GAAGTCACTT GTTAATATGA CTATTCAGCG TAACACCGAA TATACAGGTT TAGTGAAGTC CAAAGATCCA CTTACCGCTA TTATCGGTTC AAGAAAACTT CAAATAAACC CTGTCTATTC ACAAAATACA CCAAAAGGTT TGAACAACGT ACACAAGTTT GAACGATACC TCAGGCATGG TGATCCTTCA GTAGCAACTA TTTTCGGTCC AGTTGCATGG GGTAAGG
EXF8355^EXF8355                 AAGCAGTATC AAGAATACCT CAACAAAGAA AAAGAAGATG CTGAGTTCCC TGATGAAATT GACACACCGT TGGATATACC AGCCAGAGAG AGATTTGCAC GTTTCAGGGG TCTCAAGTCA TTCAGAACAT CACCATGGGA TCCTTACGAG AACCTCCCAA TCGAGATGAG CAAAGTCTTT GAGTTTGAGA ATTACGACCA GATGTCAAAA CGTGTAATCA AGAGGGTCAA GATGGGTATA GATGAGGATG GTGAATCCAC CTCAGTTGAG CCTGGCAAGA GAGTAACATT GCACATCAAA AATGTCAGCA AGGATCTCTC AGTTATACAA TCATCCGAAT TACCACTTGT CATATTCAGC TTACTGCCTC ACGAGAAGAA GAAGTCACTT GTTAATATGA CTATTCAGCG TAACACCGAA TATACAGGTT TAGTGAAGTC CAAAGATCCA CTTACCGCTA TTATCGGTTC AAGAAAACTT CAAATAAACC CAGTCTATTC ACAAAATACA CCAAAAGGTT TGAACAACGT ACACAAGTTT GAACGATACC TCAGGCATGG TGATCCATCA GTAGCAACAA TTTTCGGTCC AGTTGCATGG GGTAAGG
EXF8356^EXF8356                 AAGCAGTATC AAGAATACCT CAACAAAGAA AAAGAAGATG CTGAGTTCCC TGATGAAATT GACACACCGT TGGATATACC AGCCAGAGAG AGATTTGCAC GTTTCAGGGG TCTCAAGTCA TTCAGAACAT CACCATGGGA TCCTTACGAG AACCTCCCAA TCGAGATGAG CAAAGTCTTT GAGTTTGAGA ATTACGACCA GATGTCAAAA CGTGTAATCA AGAGGGTCAA GATGGGTATA GATGAGGATG GTGAATCCAC CTCAGTTGAG CCTGGCAAGA GAGTAACATT GCACATCAAA AATGTCAGCA AGGATCTCTC AGTTATACAA TCATCCGAAT TACCACTTGT CATATTCAGC TTACTGCCTC ACGAGAAGAA GAAGTCACTT GTTAATATGA CTATTCAGCG TAACACCGAA TATACAGGTT TAGTGAAGTC CAAAGATCCA CTTACCGCTA TTATCGGTTC AAGAAAACTT CAAATAAACC CAGTCTATTC ACAAAATACA CCAAAAGGTT TGAACAACGT ACACAAGTTT GAACGATACC TCAGGCATGG TGATCCATCA GTAGCAACAA TTTTCGGTCC AGTTGCATGG GGTAAGG
EXF8586^EXF8586                 AAGCAGTATC AAGAATACCT CAACAAAGAA AAAGAAGATG CTGAGTTCCC TGATGAAATT GACACACCGT TGGATATACC AGCCAGAGAG AGATTTGCAC GTTTCAGGGG TCTCAAGTCA TTCAGAACAT CACCATGGGA TCCTTACGAG AACCTCCCAA TCGAGATGAG CAAAGTCTTT GAGTTTGAGA ATTACGACCA GATGTCAAAA CGTGTAATCA AGAGGGTCAA GATGGGTATA GATGAGGATG GTGAATCCAC CTCAGTTGAG CCTGGCAAGA GAGTAACATT GCACATCAAA AATGTCAGCA AGGATCTCTC AGTTATACAA TCATCCGAAT TACCACTTGT CATATTCAGC TTACTGCCTC ACGAGAAGAA GAAGTCACTT GTTAATATGA CTATTCAGCG TAACACCGAA TATACAGGTT TAGTGAAGTC CAAAGATCCA CTTACCGCTA TTATCGGTTC AAGAAAACTT CAAATAAACC CAGTCTATTC ACAAAATACA CCAAAAGGTT TGAACAACGT ACACAAGTTT GAACGATACC TCAGGCATGG TGATCCATCA GTAGCAACAA TTTTCGGTCC AGTTGCATGG GGTAAGG
EXF8587^EXF8587                 AAGCAGTATC AAGAATACCT CAACAAAGAA AAAGAAGATG CTGAGTTCCC TGATGAAATT GACACACCGT TGGATATACC AGCCAGAGAG AGATTTGCAC GTTTCAGGGG TCTCAAGTCA TTCAGAACAT CACCATGGGA TCCTTACGAG AACCTCCCAA TCGAGATGAG CAAAGTCTTT GAGTTTGAGA ATTACGACCA GATGTCAAAA CGTGTAATCA AGAGGGTCAA GATGGGTATA GATGAGGATG GTGAGTCCAC CTCAGTTGAG CCTGGCAAGA GAGTAACATT GCACATCAAA AATGTCAGCA AGGATCTCTC AGTTATACAA TCATCCGAAT TACCACTTGT CATATTCAGC TTACTGCCTC ACGAGAAGAA GAAGTCACTT GTTAATATGA CTATTCAGCG TAACACCGAA TATACAGGTT TAGTGAAGTC CAAAGATCCA CTTACCGCTA TTATCGGTTC AAGAAAACTT CAAATAAACC CTGTCTATTC ACAAAATACA CCAAAAGGTT TGAACAACGT ACACAAGTTT GAACGATACC TCAGGCATGG TGATCCTTCA GTAGCAACTA TTTTCGGTCC AGTTGCATGG GGTAAGG
EXF8588^EXF8588                 AAGCAGTATC AAGAATACCT CAACAAAGAA AAAGAAGATG CTGAGTTCCC TGATGAAATT GACACACCGT TGGATATACC AGCCAGAGAG AGATTTGCAC GTTTCAGGGG TCTCAAGTCA TTCAGAACAT CACCATGGGA TCCTTACGAG AACCTCCCAA TCGAGATGAG CAAAGTCTTT GAGTTTGAGA ATTACGACCA GATGTCAAAA CGTGTAATCA AGAGGGTCAA GATGGGTATA GATGAGGATG GTGAATCCAC CTCAGTTGAG CCTGGCAAGA GAGTAACATT GCACATCAAA AATGTCAGCA AGGATCTCTC AGTTATACAA TCATCCGAAT TACCACTTGT CATATTCAGC TTACTGCCTC ACGAGAAGAA GAAGTCACTT GTTAATATGA CTATTCAGCG TAACACCGAA TATACAGGTT TAGTGAAGTC CAAAGATCCA CTTACCGCTA TTATCGGTTC AAGAAAACTT CAAATAAACC CAGTCTATTC ACAAAATACA CCAAAAGGTT TGAACAACGT ACACAAGTTT GAACGATACC TCAGGCATGG TGATCCATCA GTAGCAACAA TT-------- ---------- -------
EXF8590^EXF8590                 AAGCAGTATC AAGAATACCT CAACAAAGAA AAAGAAGATG CTGAGTTCCC TGATGAAATT GACACACCGT TGGATATACC AGCCAGAGAG AGATTTGCAC GTTTCAGGGG TCTCAAGTCA TTCAGAACAT CACCATGGGA TCCTTACGAG AACCTCCCAA TCGAGATGAG CAAAGTCTTT GAGTTTGAGA ATTACGACCA GATGTCAAAA CGTGTAATCA AGAGGGTCAA GATGGGTATA GATGAGGATG GTGAATCCAC CTCAGTTGAG CCTGGCAAGA GAGTAACATT GCACATCAAA AATGTCAGCA AGGATCTCTC AGTTATACAA TCATCCGAAT TACCACTTGT CATATTCAGC TTACTGCCTC ACGAGAAGAA GAAGTCACTT GTTAATATGA CTATTCAGCG TAACACCGAA TATACAGGTT TAGTGAAGTC CAAAGATCCA CTTACCGCTA TTATCGGTTC AAGAAAACTT CAAATAAACC CAGTCTATTC ACAAAATACA CCAAAAGGTT TGAACAACGT ACACAAGTTT GAACGATACC TCAGGCATGG TGATCCATCA GTAGCAACAA TTTTCGGTCC AGTTGCATGG GGTAAGG
EXF8591^EXF8591                 AAGCAGTATC AAGAATACCT CAACAAAGAA AAAGAAGATG CTGAGTTCCC TGATGAAATT GACACACCGT TGGATATACC AGCCAGAGAG AGATTTGCAC GTTTCAGGGG TCTCAAGTCA TTCAGAACAT CACCATGGGA TCCTTACGAG AACCTCCCAA TCGAGATGAG CAAAGTCTTT GAGTTTGAGA ATTACGACCA GATGTCAAAA CGTGTAATCA AGAGGGTCAA GATGGGTATA GATGAGGATG GTGAATCCAC CTCAGTTGAG CCTGGCAAGA GAGTAACATT GCACATCAAA AATGTCAGCA AGGATCTCTC AGTTATACAA TCATCCGAAT TACCACTTGT CATATTCAGC TTACTGCCTC ACGAGAAGAA GAAGTCACTT GTTAATATGA CTATTCAGCG TAACACCGAA TATACAGGTT TAGTGAAGTC CAAAGATCCA CTTACCGCTA TTATCGGTTC AAGAAAACTT CAAATAAACC CAGTCTATTC ACAAAATACA CCAAAAGGTT TGAACAACGT ACACAAGTTT GAACGATACC TCAGGCATGG TGATCCATCA GTAGCAACAA TTTTCGGTCC AGTTGCATGG GGTAAGG
EXF8592^EXF8592                 AAGCAGTATC AAGAATACCT CAACAAAGAA AAAGAAGATG CTGAGTTCCC TGATGAAATT GACACACCGT TGGATATACC AGCCAGAGAA AGATTTGCAC GTTTCAGGGG TCTCAAGTCA TTCAGAACGT CACCATGGGA TCCTTACGAG AACCTCCCAA TCGAGATGAG CAAAGTCTTT GAGTTTGAGA ATTACGACCA GATGTCAAAA CGTGTAATCA AGAGGGTCAA GATGGGTATA GATGAGGATG GTGAGTCCAC CTCAGTTGGG CCTGGCAAGA GAGTAACATT GCACATCAAA AATGTCAGCA AGGATCTCTC AGTTATACAA TCATCCGAAT TACCACTTGT CATATTTAGC TTACTGCCTC ACGAGAAGAA GAAGTCACTT GTTAATATGA CTATTCAACG TAACACCGAA TATACAGGTT TAGTGAAGTC CAAAGATCCA CTTACCGCTA TTATCGGTTC AAGAAAACTT CAAATAAACC CAGTCTATTC ACAAAATACA CCAAAAGGTT TGAACAACGT ACACAAGTTT GAACGATACC TCAGACATGG TGATCCATCA GTAGCAACAA TTTTCGGTCC AGTTGCATGG GGTAAGG
[truncated: 52,954 more chars]
