# Supplementary material for: Application of the Phylogenetic Species Concept to Wallemia sebi from House Dust and Indoor Air Revealed by Multi-Locus Genealogical Concordance
Source: PLoS One. 2015 Mar 23;10(3):e0120894. doi: 10.1371/journal.pone.0120894 (PMC4370657; doi:10.1371/journal.pone.0120894)
Supplement: S2 File — (ZIP) [file pone.0120894.s006.zip › algorithm0/e5_run2/terminal_output.txt]

bp&p Version 3.0, October 2014
5 species:  W_muriae (42) W_sebi (10) W_mellicola (32) W_tropicalis (3) W_canadensis (3)
(W_muriae, (((W_sebi, W_mellicola), W_tropicalis), W_canadensis));

pop by pop table showing node numbers in species tree

                        1  2  3  4  5  6  7  8  9
species  1 W_muriae     1  0  0  0  0  1  0  0  0
species  2 W_sebi       0  1  0  0  0  1  1  1  1
species  3 W_mellicola   0  0  1  0  0  1  1  1  1
species  4 W_tropicalis   0  0  0  1  0  1  1  1  0
species  5 W_canadensis   0  0  0  0  1  1  1  0  0
species  6 W_muriaeW_sebiW_mellicolaW_tropicalisW_canadensis   0  0  0  0  0  1  0  0  0
species  7 W_sebiW_mellicolaW_tropicalisW_canadensis   0  0  0  0  0  1  1  0  0
species  8 W_sebiW_mellicolaW_tropicalis   0  0  0  0  0  1  1  1  0
species  9 W_sebiW_mellicola   0  0  0  0  0  1  1  1  1

9 theta parameters (populations) in the order:
  theta_1W_muriae theta_2W_sebi theta_3W_mellicola theta_4W_tropicalis theta_5W_canadensis theta_9W_sebiW_mellicola theta_8W_sebiW_mellicolaW_tropicalis theta_7W_sebiW_mellicolaW_tropicalisW_canadensis theta_6W_muriaeW_sebiW_mellicolaW_tropicalisW_canadensis
4 species divergence times in the order:
  tau_6W_muriaeW_sebiW_mellicolaW_tropicalisW_canadensis tau_7W_sebiW_mellicolaW_tropicalisW_canadensis tau_8W_sebiW_mellicolaW_tropicalis tau_9W_sebiW_mellicola

Rates vary among loci, with ri/L ~ Dirichlet(2.00)

Reading Individual-Species map (Imap) from Wallemia.Imap.txt
Individual -> Species map:  3 3 3 4 2 5 2 1 3 3 3 3 3 3 3 3 4 3 3 3 4 3 3 3 3 2 3 3 3 1 1 1 1 1 1 1 3 3 3 1 1 2 3 2 1 2 1 2 1 1 3 3 2 2 2 1 3 5 3 3 5 1 1 1 1 1 1 1 3 1 1 1 1 1 1 1 1 1 1 1 1 1 1 1 1 1 1 1 1 3

Reading sequence data..  5 loci
locus  1: 70 sequences ( 32  9 24  3  2 )   513 sites   110 patterns, messy
locus  2: 90 sequences ( 42 10 32  3  3 )   603 sites   107 patterns, messy
locus  3: 90 sequences ( 42 10 32  3  3 )   610 sites   109 patterns, messy
locus  4: 85 sequences ( 39 10 30  3  3 )   738 sites    63 patterns, messy
locus  5: 90 sequences ( 42 10 32  3  3 )   607 sites   108 patterns, messy
2669952 bytes for conP, 60840 bytes for gene trees.  


MCMC settings: 200 burnin, sampling every 1, 2000 samples
Approximating posterior, using sequence data
(Settings: cleandata=0 print=1 saveconP=1 moveinnode=1)

Starting rjMCMC... 
PrSplit = 0.500000
rj algorithm 0: new theta from sliding window with c = 5.00

Starting species model: 0000

root dist = 0.03934

Initial parameters, np = 1 (gene trees are generated from the prior):

lnL0 =  -68928.886

-10% 0.68 0.21 0.67 0.00 0.00 0.33   2  4 1.0000 0.0000 P(2)=1.000  0.0127 0.0047 -5817.19 -22986.52
-10% 0.66 0.18 0.67 0.00 0.50 0.33   2  4 0.5000 0.0000 P(2)=1.000  0.0128 0.0047 -954.64 -17533.43
-10% 0.65 0.16 0.67 0.33 0.33 0.37   2  4 0.3333 0.0000 P(2)=1.000  0.0261 0.0038  978.70 -14955.55
-10% 0.65 0.13 0.58 0.25 0.50 0.39   2  4 0.2500 0.0000 P(2)=1.000  0.0329 0.0033  957.15 -12121.32
-10% 0.65 0.12 0.53 0.20 0.60 0.40   2  4 0.2000 0.0000 P(2)=1.000  0.0369 0.0030  924.90 -11152.88
-10% 0.65 0.10 0.50 0.17 0.50 0.41   2  4 0.1667 0.0000 P(2)=1.000  0.0408 0.0028  961.67 -10508.77
-10% 0.65 0.09 0.48 0.14 0.57 0.37   2  4 0.1429 0.0000 P(2)=1.000  0.0437 0.0027  999.35 -10142.46
-10% 0.65 0.09 0.50 0.12 0.50 0.35   2  4 0.1250 0.0000 P(2)=1.000  0.0454 0.0026 1024.52 -9748.46
-10% 0.64 0.08 0.48 0.11 0.56 0.35   2  4 0.1111 0.0000 P(2)=1.000  0.0467 0.0025 1054.09 -9648.75
 -9% 0.64 0.07 0.43 0.10 0.60 0.33   2  4 0.1000 0.0000 P(2)=1.000  0.0477 0.0025 1084.18 -9505.06
 -9% 0.65 0.07 0.45 0.09 0.64 0.34   2  4 0.0909 0.0000 P(2)=1.000  0.0480 0.0024 1089.82 -9425.15
 -9% 0.64 0.06 0.42 0.08 0.58 0.34   2  4 0.0833 0.0000 P(2)=1.000  0.0483 0.0024 1100.84 -9318.97
 -9% 0.64 0.06 0.41 0.08 0.62 0.34   2  4 0.0769 0.0000 P(2)=1.000  0.0485 0.0023 1089.65 -9218.35
 -9% 0.64 0.06 0.40 0.07 0.57 0.35   2  4 0.0714 0.0000 P(2)=1.000  0.0487 0.0023 1112.88 -9099.81
 -9% 0.64 0.06 0.38 0.07 0.60 0.35   2  4 0.0667 0.0000 P(2)=1.000  0.0488 0.0023 1129.49 -9031.68
 -9% 0.64 0.05 0.38 0.06 0.56 0.35   2  4 0.0625 0.0000 P(2)=1.000  0.0489 0.0022 1152.38 -8951.44
 -9% 0.64 0.05 0.37 0.06 0.53 0.36   2  4 0.0588 0.0000 P(2)=1.000  0.0490 0.0022 1156.09 -8912.52
 -9% 0.64 0.05 0.37 0.06 0.50 0.36   2  4 0.0556 0.0000 P(2)=1.000  0.0487 0.0022 1183.88 -8877.64
 -9% 0.64 0.05 0.37 0.05 0.47 0.37   2  4 0.0526 0.0000 P(2)=1.000  0.0485 0.0022 1190.42 -8814.86
 -9% 0.64 0.05 0.35 0.05 0.45 0.37   2  4 0.0500 0.0000 P(2)=1.000  0.0482 0.0022 1190.51 -8760.80
 -9% 0.64 0.04 0.33 0.05 0.48 0.37   2  4 0.0476 0.0000 P(2)=1.000  0.0480 0.0021 1215.15 -8730.73
 -9% 0.64 0.04 0.32 0.05 0.45 0.37   2  4 0.0455 0.0000 P(2)=1.000  0.0478 0.0021 1215.07 -8670.78
 -9% 0.64 0.04 0.33 0.04 0.48 0.37   2  4 0.0435 0.0000 P(2)=1.000  0.0476 0.0021 1214.55 -8636.21
 -9% 0.64 0.04 0.32 0.04 0.46 0.38   2  4 0.0417 0.0000 P(2)=1.000  0.0474 0.0021 1239.73 -8594.56
 -9% 0.64 0.04 0.31 0.04 0.44 0.38   2  4 0.0400 0.0000 P(2)=1.000  0.0473 0.0021 1250.01 -8581.47
 -9% 0.64 0.04 0.29 0.04 0.46 0.37   2  4 0.0385 0.0000 P(2)=1.000  0.0471 0.0021 1259.08 -8527.57
 -9% 0.64 0.04 0.28 0.04 0.44 0.37   2  4 0.0370 0.0000 P(2)=1.000  0.0469 0.0021 1264.59 -8502.76
 -9% 0.64 0.04 0.27 0.04 0.43 0.38   2  4 0.0357 0.0000 P(2)=1.000  0.0468 0.0021 1291.98 -8499.70
 -9% 0.64 0.04 0.26 0.03 0.41 0.38   2  4 0.0345 0.0000 P(2)=1.000  0.0467 0.0020 1286.38 -8463.96
 -8% 0.64 0.03 0.26 0.03 0.43 0.38   2  4 0.0333 0.0000 P(2)=1.000  0.0465 0.0020 1294.43 -8465.47
 -8% 0.64 0.03 0.25 0.03 0.42 0.38   2  4 0.0323 0.0000 P(2)=1.000  0.0464 0.0020 1314.28 -8418.75
 -8% 0.64 0.03 0.25 0.03 0.44 0.38   2  4 0.0312 0.0000 P(2)=1.000  0.0460 0.0020 1322.33 -8386.89
 -8% 0.64 0.03 0.25 0.03 0.42 0.38   2  4 0.0303 0.0000 P(2)=1.000  0.0456 0.0020 1338.52 -8388.20
 -8% 0.64 0.03 0.26 0.03 0.44 0.38   2  4 0.0294 0.0000 P(2)=1.000  0.0453 0.0020 1353.44 -8378.40
 -8% 0.64 0.03 0.26 0.03 0.46 0.38   2  4 0.0286 0.0000 P(2)=1.000  0.0449 0.0020 1368.50 -8354.86
 -8% 0.64 0.03 0.26 0.03 0.44 0.38   2  4 0.0278 0.0000 P(2)=1.000  0.0445 0.0020 1374.83 -8323.05
 -8% 0.64 0.03 0.25 0.03 0.46 0.38   2  4 0.0270 0.0000 P(2)=1.000  0.0441 0.0020 1413.03 -8333.23
 -8% 0.64 0.03 0.25 0.03 0.45 0.38   2  4 0.0263 0.0000 P(2)=1.000  0.0439 0.0020 1431.64 -8328.49
 -8% 0.64 0.03 0.25 0.03 0.46 0.38   2  4 0.0256 0.0000 P(2)=1.000  0.0437 0.0020 1438.96 -8316.38
 -8% 0.64 0.03 0.24 0.03 0.45 0.38   2  4 0.0250 0.0000 P(2)=1.000  0.0435 0.0020 1452.06 -8297.40
 -8% 0.64 0.03 0.24 0.02 0.46 0.38   2  4 0.0244 0.0000 P(2)=1.000  0.0433 0.0020 1459.39 -8300.91
 -8% 0.64 0.03 0.23 0.02 0.45 0.38   2  4 0.0238 0.0000 P(2)=1.000  0.0431 0.0020 1452.34 -8290.62
 -8% 0.64 0.03 0.23 0.02 0.47 0.38   2  4 0.0233 0.0000 P(2)=1.000  0.0429 0.0019 1459.22 -8267.87
 -8% 0.64 0.03 0.23 0.02 0.48 0.38   2  4 0.0227 0.0000 P(2)=1.000  0.0426 0.0019 1466.13 -8279.60
 -8% 0.64 0.03 0.22 0.02 0.49 0.38   2  4 0.0222 0.0000 P(2)=1.000  0.0424 0.0019 1471.13 -8284.51
 -8% 0.64 0.03 0.22 0.02 0.48 0.38   2  4 0.0217 0.0000 P(2)=1.000  0.0422 0.0019 1460.05 -8267.70
 -8% 0.64 0.03 0.21 0.02 0.49 0.38   2  4 0.0213 0.0000 P(2)=1.000  0.0420 0.0019 1478.77 -8272.49
 -8% 0.64 0.02 0.21 0.02 0.50 0.38   2  4 0.0208 0.0000 P(2)=1.000  0.0418 0.0019 1479.57 -8267.65
 -8% 0.64 0.02 0.20 0.02 0.49 0.38   2  4 0.0204 0.0000 P(2)=1.000  0.0416 0.0019 1465.37 -8258.23
 -7% 0.64 0.02 0.21 0.02 0.50 0.38   2  4 0.0200 0.0000 P(2)=1.000  0.0413 0.0019 1481.58 -8256.31
 -7% 0.64 0.02 0.20 0.02 0.49 0.38   2  4 0.0196 0.0000 P(2)=1.000  0.0411 0.0019 1487.41 -8250.44
 -7% 0.64 0.02 0.20 0.02 0.50 0.38   2  4 0.0192 0.0000 P(2)=1.000  0.0408 0.0019 1502.52 -8247.13
 -7% 0.64 0.02 0.19 0.02 0.51 0.38   2  4 0.0189 0.0000 P(2)=1.000  0.0406 0.0019 1499.60 -8240.24
 -7% 0.65 0.02 0.19 0.02 0.52 0.38   2  4 0.0185 0.0000 P(2)=1.000  0.0404 0.0019 1504.02 -8232.14
 -7% 0.64 0.02 0.19 0.02 0.53 0.38   2  4 0.0182 0.0000 P(2)=1.000  0.0402 0.0019 1516.05 -8222.90
 -7% 0.65 0.02 0.18 0.02 0.54 0.38   2  4 0.0179 0.0000 P(2)=1.000  0.0400 0.0019 1507.32 -8220.50
 -7% 0.65 0.02 0.18 0.02 0.54 0.38   2  4 0.0175 0.0000 P(2)=1.000  0.0398 0.0019 1502.35 -8222.81
 -7% 0.65 0.02 0.18 0.02 0.55 0.39   2  4 0.0172 0.0000 P(2)=1.000  0.0396 0.0019 1481.46 -8220.14
 -7% 0.65 0.02 0.18 0.02 0.56 0.39   2  4 0.0169 0.0000 P(2)=1.000  0.0394 0.0019 1489.01 -8187.33
 -7% 0.65 0.02 0.17 0.02 0.57 0.39   2  4 0.0167 0.0000 P(2)=1.000  0.0392 0.0019 1470.13 -8184.81
 -7% 0.65 0.02 0.17 0.02 0.57 0.39   2  4 0.0164 0.0000 P(2)=1.000  0.0390 0.0019 1472.93 -8194.74
 -7% 0.65 0.02 0.17 0.02 0.56 0.39   2  4 0.0161 0.0000 P(2)=1.000  0.0389 0.0018 1487.70 -8194.90
 -7% 0.65 0.02 0.16 0.02 0.57 0.39   2  4 0.0159 0.0000 P(2)=1.000  0.0387 0.0018 1490.06 -8191.24
 -7% 0.65 0.02 0.16 0.02 0.58 0.39   2  4 0.0156 0.0000 P(2)=1.000  0.0385 0.0018 1506.20 -8184.03
 -7% 0.65 0.02 0.16 0.02 0.58 0.39   2  4 0.0154 0.0000 P(2)=1.000  0.0384 0.0018 1521.79 -8183.52
 -7% 0.65 0.02 0.16 0.02 0.59 0.39   2  4 0.0152 0.0000 P(2)=1.000  0.0383 0.0018 1523.75 -8185.84
 -7% 0.65 0.02 0.15 0.01 0.58 0.39   2  4 0.0149 0.0000 P(2)=1.000  0.0381 0.0018 1528.21 -8181.21
 -7% 0.65 0.02 0.15 0.01 0.59 0.39   2  4 0.0147 0.0000 P(2)=1.000  0.0380 0.0018 1530.02 -8189.77
 -7% 0.65 0.02 0.15 0.01 0.59 0.39   2  4 0.0145 0.0000 P(2)=1.000  0.0378 0.0018 1522.56 -8183.96
 -6% 0.65 0.02 0.15 0.01 0.60 0.39   2  4 0.0143 0.0000 P(2)=1.000  0.0378 0.0018 1531.64 -8183.33
 -6% 0.65 0.02 0.15 0.01 0.61 0.39   2  4 0.0141 0.0000 P(2)=1.000  0.0377 0.0018 1544.42 -8179.59
 -6% 0.65 0.02 0.15 0.01 0.61 0.39   2  4 0.0139 0.0000 P(2)=1.000  0.0376 0.0018 1556.68 -8181.30
 -6% 0.65 0.02 0.15 0.01 0.62 0.39   2  4 0.0137 0.0000 P(2)=1.000  0.0375 0.0018 1559.87 -8172.75
 -6% 0.65 0.02 0.14 0.01 0.62 0.39   2  4 0.0135 0.0000 P(2)=1.000  0.0375 0.0018 1563.74 -8166.49
 -6% 0.65 0.02 0.14 0.01 0.63 0.39   2  4 0.0133 0.0000 P(2)=1.000  0.0374 0.0018 1565.08 -8159.94
 -6% 0.65 0.02 0.14 0.01 0.63 0.39   2  4 0.0132 0.0000 P(2)=1.000  0.0373 0.0018 1550.76 -8148.53
 -6% 0.65 0.02 0.14 0.01 0.62 0.39   2  4 0.0130 0.0000 P(2)=1.000  0.0372 0.0018 1552.32 -8148.52
 -6% 0.65 0.02 0.14 0.01 0.63 0.39   2  4 0.0128 0.0000 P(2)=1.000  0.0371 0.0018 1568.92 -8151.65
 -6% 0.65 0.02 0.14 0.01 0.63 0.39   2  4 0.0127 0.0000 P(2)=1.000  0.0371 0.0018 1583.76 -8156.94
 -6% 0.65 0.02 0.13 0.01 0.62 0.39   3  7 0.0250 0.0000 P(2)=0.988  0.0370 0.0018 1587.22 -8156.74
 -6% 0.65 0.02 0.13 0.01 0.63 0.39   3  7 0.0247 0.0000 P(2)=0.975  0.0369 0.0018 1615.67 -8156.73
 -6% 0.65 0.02 0.13 0.01 0.63 0.39   3  7 0.0244 0.0000 P(2)=0.963  0.0368 0.0018 1613.50 -8141.20
 -6% 0.65 0.02 0.13 0.01 0.64 0.39   3  7 0.0241 0.0000 P(2)=0.952  0.0367 0.0018 1615.59 -8142.06
 -6% 0.65 0.02 0.13 0.01 0.63 0.39   3  7 0.0238 0.0000 P(2)=0.940  0.0367 0.0018 1616.86 -8149.49
 -6% 0.65 0.02 0.13 0.01 0.64 0.39   3  7 0.0235 0.0000 P(2)=0.929  0.0366 0.0018 1594.11 -8150.75
 -6% 0.65 0.02 0.12 0.01 0.64 0.39   3  7 0.0233 0.0000 P(2)=0.919  0.0365 0.0018 1579.35 -8141.44
 -6% 0.65 0.02 0.12 0.01 0.64 0.39   3  7 0.0230 0.0000 P(2)=0.908  0.0365 0.0018 1581.75 -8137.69
 -6% 0.65 0.02 0.12 0.01 0.65 0.39   3  7 0.0227 0.0000 P(2)=0.898  0.0364 0.0018 1589.61 -8145.46
 -6% 0.65 0.02 0.12 0.01 0.65 0.39   3  7 0.0225 0.0000 P(2)=0.888  0.0364 0.0018 1587.65 -8145.17
 -5% 0.65 0.02 0.12 0.02 0.66 0.39   3  7 0.0222 0.0000 P(2)=0.878  0.0363 0.0018 1585.97 -8143.97
 -5% 0.65 0.02 0.12 0.02 0.65 0.39   3  7 0.0220 0.0000 P(2)=0.868  0.0362 0.0018 1589.35 -8131.51
 -5% 0.65 0.02 0.12 0.02 0.65 0.39   3  7 0.0217 0.0000 P(2)=0.859  0.0362 0.0017 1603.48 -8139.40
 -5% 0.65 0.02 0.11 0.02 0.66 0.39   3  7 0.0215 0.0000 P(2)=0.849  0.0361 0.0017 1593.95 -8135.27
 -5% 0.65 0.02 0.11 0.02 0.66 0.39   3  7 0.0213 0.0000 P(2)=0.840  0.0361 0.0017 1593.75 -8129.11
 -5% 0.65 0.02 0.11 0.02 0.65 0.39   3  7 0.0211 0.0000 P(2)=0.832  0.0360 0.0017 1596.99 -8129.60
 -5% 0.65 0.02 0.11 0.02 0.66 0.39   3  7 0.0208 0.0000 P(2)=0.823  0.0360 0.0017 1607.58 -8131.04
 -5% 0.65 0.02 0.11 0.02 0.66 0.39   3  7 0.0206 0.0000 P(2)=0.814  0.0359 0.0017 1624.59 -8142.32
 -5% 0.65 0.02 0.11 0.02 0.66 0.39   3  7 0.0206 0.0000 P(2)=0.806  0.0358 0.0017 1612.62 -8131.93
 -5% 0.65 0.02 0.11 0.02 0.67 0.39   3  7 0.0206 0.0000 P(2)=0.798  0.0357 0.0017 1612.05 -8133.51
 -5% 0.65 0.02 0.11 0.01 0.67 0.39   3  7 0.0206 0.0000 P(2)=0.790  0.0356 0.0017 1611.33 -8125.42  0:08


Current Pjump:      0.65417  0.01624  0.11067  0.01500  0.67000  0.39333
Current finetune:   0.01000  0.01000  0.01000  0.01000  0.01000  0.01000
New     finetune:   0.03250  0.00050  0.00345  0.00046  0.03441  0.01395


 -5% 0.65 0.16 0.40 0.00 0.00 0.33   3  7 0.0000 0.0000 P(3)=1.000  0.0290 0.0015 1614.54 -8060.19
 -5% 0.66 0.18 0.40 0.00 0.50 0.33   3  7 0.0000 0.0000 P(3)=1.000  0.0286 0.0015 1603.86 -7968.07
 -5% 0.68 0.17 0.47 0.17 0.67 0.33   3  7 0.0000 0.0000 P(3)=1.000  0.0296 0.0015 1636.40 -7943.85
 -5% 0.67 0.16 0.45 0.12 0.50 0.36   3  7 0.0000 0.2500 P(3)=1.000  0.0301 0.0015 1646.42 -7862.07
 -5% 0.67 0.16 0.44 0.10 0.60 0.38   3  7 0.0000 0.2000 P(3)=1.000  0.0309 0.0014 1687.76 -7832.09
 -5% 0.67 0.15 0.43 0.08 0.50 0.37   3  7 0.0000 0.1667 P(3)=1.000  0.0315 0.0014 1684.49 -7791.02
 -5% 0.67 0.15 0.37 0.07 0.43 0.38   3  7 0.0000 0.1429 P(3)=1.000  0.0319 0.0014 1687.92 -7768.52
 -5% 0.67 0.15 0.37 0.06 0.50 0.38   3  7 0.0000 0.1250 P(3)=1.000  0.0317 0.0014 1710.70 -7760.37
 -5% 0.67 0.15 0.36 0.06 0.56 0.38   3  7 0.0000 0.1111 P(3)=1.000  0.0313 0.0014 1721.21 -7735.22
 -4% 0.67 0.15 0.34 0.05 0.60 0.38   3  7 0.0000 0.1000 P(3)=1.000  0.0311 0.0014 1701.21 -7727.07
 -4% 0.67 0.15 0.31 0.05 0.55 0.38   3  7 0.0000 0.0909 P(3)=1.000  0.0310 0.0014 1699.87 -7702.07
 -4% 0.67 0.15 0.30 0.04 0.50 0.38   3  7 0.0000 0.0833 P(3)=1.000  0.0309 0.0014 1729.23 -7684.01
 -4% 0.67 0.15 0.28 0.04 0.54 0.38   3  7 0.0000 0.0769 P(3)=1.000  0.0309 0.0014 1733.14 -7688.69
 -4% 0.67 0.15 0.27 0.04 0.57 0.38   3  7 0.0000 0.0714 P(3)=1.000  0.0310 0.0014 1768.49 -7672.28
 -4% 0.67 0.14 0.28 0.03 0.60 0.38   3  7 0.0000 0.0667 P(3)=1.000  0.0313 0.0014 1754.88 -7667.01
 -4% 0.67 0.14 0.28 0.03 0.62 0.37   3  7 0.0000 0.0625 P(3)=1.000  0.0317 0.0014 1780.07 -7663.56
 -4% 0.67 0.14 0.29 0.03 0.65 0.38   3  7 0.0000 0.0588 P(3)=1.000  0.0321 0.0014 1800.92 -7652.59
 -4% 0.67 0.14 0.30 0.03 0.61 0.38   3  7 0.0000 0.0556 P(3)=1.000  0.0324 0.0014 1821.87 -7654.79
 -4% 0.67 0.14 0.29 0.03 0.63 0.39   3  7 0.0000 0.0526 P(3)=1.000  0.0323 0.0014 1831.84 -7648.11
 -4% 0.67 0.14 0.29 0.03 0.65 0.39   3  7 0.0000 0.0500 P(3)=1.000  0.0324 0.0014 1833.78 -7656.10
 -4% 0.67 0.14 0.29 0.02 0.67 0.39   3  7 0.0000 0.0476 P(3)=1.000  0.0324 0.0014 1834.96 -7651.88
 -4% 0.67 0.13 0.28 0.02 0.68 0.39   3  7 0.0000 0.0455 P(3)=1.000  0.0325 0.0014 1838.50 -7642.90
 -4% 0.67 0.13 0.28 0.02 0.70 0.39   3  7 0.0000 0.0435 P(3)=1.000  0.0324 0.0014 1861.37 -7655.92
 -4% 0.67 0.13 0.28 0.04 0.71 0.39   3  7 0.0000 0.0417 P(3)=1.000  0.0324 0.0014 1836.51 -7646.76
 -4% 0.67 0.13 0.27 0.04 0.72 0.40   3  7 0.0000 0.0400 P(3)=1.000  0.0324 0.0014 1820.31 -7640.42
 -4% 0.67 0.13 0.27 0.04 0.73 0.39   3  7 0.0000 0.0385 P(3)=1.000  0.0323 0.0014 1802.83 -7631.13
 -4% 0.67 0.13 0.27 0.04 0.74 0.40   3  7 0.0000 0.0370 P(3)=1.000  0.0321 0.0014 1828.42 -7621.77
 -4% 0.66 0.13 0.26 0.04 0.75 0.39   3  7 0.0000 0.0357 P(3)=1.000  0.0321 0.0014 1823.84 -7624.28
 -4% 0.66 0.13 0.26 0.03 0.72 0.39   3  7 0.0000 0.0345 P(3)=1.000  0.0321 0.0014 1826.40 -7616.43
 -3% 0.66 0.13 0.25 0.03 0.70 0.39   3  7 0.0000 0.0333 P(3)=1.000  0.0321 0.0014 1830.42 -7622.96
 -3% 0.67 0.13 0.25 0.03 0.71 0.39   3  7 0.0000 0.0323 P(3)=1.000  0.0321 0.0014 1833.43 -7626.75
 -3% 0.67 0.13 0.24 0.03 0.72 0.40   3  7 0.0000 0.0312 P(3)=1.000  0.0322 0.0014 1819.23 -7615.64
 -3% 0.67 0.13 0.24 0.05 0.73 0.40   3  7 0.0000 0.0303 P(3)=1.000  0.0324 0.0014 1804.07 -7614.60
 -3% 0.66 0.13 0.24 0.04 0.71 0.40   3  7 0.0000 0.0294 P(3)=1.000  0.0327 0.0014 1808.57 -7603.66
 -3% 0.66 0.12 0.25 0.04 0.71 0.40   3  7 0.0000 0.0286 P(3)=1.000  0.0328 0.0014 1832.16 -7614.55
 -3% 0.66 0.12 0.24 0.04 0.69 0.40   3  7 0.0000 0.0278 P(3)=1.000  0.0329 0.0014 1839.50 -7598.44
 -3% 0.66 0.12 0.24 0.04 0.70 0.40   3  7 0.0000 0.0270 P(3)=1.000  0.0329 0.0014 1821.17 -7598.07
 -3% 0.66 0.12 0.24 0.04 0.71 0.40   3  7 0.0000 0.0263 P(3)=1.000  0.0329 0.0014 1841.74 -7613.47
 -3% 0.66 0.12 0.24 0.04 0.72 0.40   3  7 0.0000 0.0256 P(3)=1.000  0.0329 0.0014 1861.37 -7605.34
 -3% 0.66 0.12 0.25 0.04 0.72 0.40   3  7 0.0000 0.0250 P(3)=1.000  0.0329 0.0014 1879.95 -7608.30
 -3% 0.66 0.12 0.24 0.04 0.71 0.40   3  7 0.0000 0.0244 P(3)=1.000  0.0328 0.0014 1887.22 -7613.58
 -3% 0.66 0.12 0.25 0.04 0.71 0.40   3  7 0.0000 0.0238 P(3)=1.000  0.0327 0.0014 1900.58 -7623.81
 -3% 0.66 0.12 0.25 0.03 0.70 0.40   3  7 0.0000 0.0233 P(3)=1.000  0.0326 0.0014 1904.23 -7625.96
 -3% 0.66 0.12 0.25 0.03 0.70 0.40   3  7 0.0000 0.0227 P(3)=1.000  0.0325 0.0014 1930.45 -7618.42
 -3% 0.66 0.12 0.24 0.03 0.71 0.40   3  7 0.0000 0.0222 P(3)=1.000  0.0326 0.0014 1922.69 -7602.88
 -3% 0.66 0.12 0.24 0.03 0.72 0.40   3  7 0.0000 0.0217 P(3)=1.000  0.0326 0.0014 1939.01 -7609.35
 -3% 0.66 0.12 0.24 0.03 0.70 0.40   4 10 0.0244 0.0217 P(3)=0.979  0.0326 0.0014 1971.42 -7622.48
 -3% 0.66 0.12 0.24 0.04 0.71 0.40   4 10 0.0238 0.0217 P(3)=0.958  0.0325 0.0014 2005.99 -7629.27
 -3% 0.66 0.12 0.24 0.04 0.71 0.40   4 10 0.0233 0.0213 P(3)=0.939  0.0325 0.0014 1989.95 -7612.93
 -2% 0.66 0.12 0.23 0.04 0.70 0.40   4 10 0.0227 0.0208 P(3)=0.920  0.0324 0.0014 2026.10 -7628.81
 -2% 0.66 0.12 0.23 0.04 0.69 0.40   5 13 0.0444 0.0208 P(3)=0.902  0.0324 0.0014 2052.28 -7630.15
 -2% 0.66 0.11 0.23 0.04 0.69 0.40   5 13 0.0444 0.0408 P(3)=0.885  0.0325 0.0014 2049.39 -7637.45
 -2% 0.66 0.11 0.23 0.04 0.70 0.40   5 13 0.0435 0.0400 P(3)=0.868  0.0327 0.0014 2043.78 -7632.69
 -2% 0.66 0.11 0.23 0.04 0.70 0.40   5 13 0.0435 0.0392 P(3)=0.852  0.0327 0.0014 2068.99 -7638.99
 -2% 0.66 0.11 0.23 0.05 0.69 0.40   5 13 0.0426 0.0385 P(3)=0.836  0.0327 0.0014 2067.73 -7622.66
 -2% 0.66 0.11 0.23 0.05 0.70 0.40   5 13 0.0417 0.0377 P(3)=0.821  0.0327 0.0014 2085.03 -7631.80
 -2% 0.66 0.11 0.23 0.05 0.70 0.40   5 13 0.0417 0.0370 P(3)=0.807  0.0327 0.0014 2083.16 -7620.24
 -2% 0.66 0.11 0.23 0.05 0.69 0.40   5 13 0.0417 0.0364 P(3)=0.793  0.0328 0.0014 2094.48 -7619.97
 -2% 0.66 0.11 0.23 0.05 0.69 0.40   5 13 0.0417 0.0357 P(3)=0.780  0.0328 0.0014 2084.34 -7615.75
 -2% 0.66 0.11 0.23 0.06 0.70 0.40   5 13 0.0408 0.0357 P(3)=0.767  0.0329 0.0014 2096.67 -7618.96
 -2% 0.66 0.11 0.23 0.05 0.69 0.40   5 13 0.0400 0.0351 P(3)=0.754  0.0330 0.0014 2074.30 -7605.80
 -2% 0.66 0.11 0.23 0.06 0.69 0.40   5 13 0.0392 0.0345 P(3)=0.742  0.0329 0.0014 2089.81 -7607.19
 -2% 0.65 0.11 0.22 0.06 0.68 0.40   5 13 0.0385 0.0345 P(3)=0.730  0.0329 0.0014 2086.37 -7604.38
 -2% 0.65 0.11 0.22 0.06 0.69 0.40   5 13 0.0377 0.0339 P(3)=0.719  0.0329 0.0014 2110.52 -7600.49
 -2% 0.65 0.11 0.22 0.06 0.69 0.40   5 13 0.0377 0.0333 P(3)=0.708  0.0328 0.0014 2147.40 -7604.12
 -2% 0.65 0.11 0.22 0.06 0.68 0.40   5 13 0.0370 0.0328 P(3)=0.697  0.0328 0.0014 2157.04 -7612.60
 -2% 0.65 0.11 0.22 0.06 0.69 0.40   5 13 0.0364 0.0323 P(3)=0.687  0.0328 0.0014 2125.87 -7605.03
 -2% 0.65 0.11 0.22 0.06 0.68 0.40   5 13 0.0357 0.0317 P(3)=0.676  0.0328 0.0014 2131.50 -7609.70
 -2% 0.65 0.11 0.22 0.06 0.68 0.40   5 13 0.0351 0.0312 P(3)=0.667  0.0328 0.0014 2129.85 -7616.82
 -1% 0.65 0.11 0.21 0.05 0.69 0.40   5 13 0.0345 0.0312 P(3)=0.657  0.0328 0.0014 2111.53 -7594.52
 -1% 0.65 0.11 0.21 0.06 0.68 0.40   5 13 0.0345 0.0312 P(3)=0.648  0.0328 0.0014 2110.03 -7601.19
 -1% 0.65 0.11 0.21 0.06 0.68 0.40   5 13 0.0345 0.0308 P(3)=0.639  0.0328 0.0014 2071.69 -7601.48
 -1% 0.65 0.11 0.21 0.06 0.68 0.40   5 13 0.0345 0.0303 P(3)=0.630  0.0327 0.0014 2078.87 -7602.27
 -1% 0.65 0.11 0.21 0.06 0.68 0.40   5 13 0.0345 0.0303 P(3)=0.622  0.0328 0.0014 2067.88 -7597.14
 -1% 0.65 0.11 0.21 0.05 0.68 0.40   5 13 0.0345 0.0299 P(3)=0.613  0.0328 0.0014 2091.85 -7590.76
 -1% 0.65 0.11 0.21 0.05 0.68 0.40   5 13 0.0345 0.0299 P(3)=0.605  0.0328 0.0014 2098.39 -7592.04
 -1% 0.65 0.10 0.21 0.05 0.69 0.40   5 13 0.0339 0.0299 P(3)=0.597  0.0328 0.0014 2097.89 -7597.98
 -1% 0.65 0.10 0.21 0.05 0.69 0.40   5 13 0.0339 0.0294 P(3)=0.590  0.0328 0.0014 2065.53 -7597.22
 -1% 0.65 0.10 0.21 0.05 0.68 0.40   5 13 0.0339 0.0290 P(3)=0.582  0.0327 0.0014 2062.23 -7600.41
 -1% 0.65 0.10 0.21 0.06 0.69 0.40   5 13 0.0339 0.0286 P(3)=0.575  0.0327 0.0014 2075.22 -7589.12
 -1% 0.65 0.10 0.20 0.06 0.69 0.40   5 13 0.0339 0.0282 P(3)=0.568  0.0327 0.0014 2103.46 -7598.34
 -1% 0.65 0.10 0.21 0.06 0.70 0.40   5 13 0.0333 0.0278 P(3)=0.561  0.0326 0.0014 2118.09 -7607.24
 -1% 0.65 0.10 0.20 0.06 0.70 0.40   5 13 0.0333 0.0274 P(3)=0.554  0.0326 0.0014 2074.67 -7613.84
 -1% 0.65 0.10 0.20 0.06 0.70 0.40   5 13 0.0328 0.0274 P(3)=0.548  0.0326 0.0014 2064.81 -7599.22
 -1% 0.65 0.10 0.20 0.06 0.71 0.40   5 13 0.0328 0.0270 P(3)=0.541  0.0325 0.0014 2078.82 -7609.81
 -1% 0.65 0.10 0.20 0.06 0.71 0.40   5 13 0.0328 0.0270 P(3)=0.535  0.0325 0.0014 2087.07 -7606.39
 -1% 0.65 0.10 0.20 0.06 0.70 0.40   5 13 0.0328 0.0267 P(3)=0.529  0.0325 0.0014 2109.24 -7609.61
 -1% 0.65 0.10 0.20 0.06 0.70 0.40   5 13 0.0328 0.0263 P(3)=0.523  0.0324 0.0014 2113.99 -7624.25
 -1% 0.65 0.10 0.20 0.06 0.71 0.40   5 13 0.0328 0.0260 P(3)=0.517  0.0324 0.0014 2101.47 -7617.15
 -0% 0.65 0.10 0.20 0.06 0.71 0.40   5 13 0.0328 0.0256 P(3)=0.511  0.0323 0.0014 2103.79 -7619.66
 -0% 0.65 0.10 0.20 0.06 0.71 0.40   5 13 0.0328 0.0253 P(3)=0.505  0.0322 0.0014 2130.52 -7612.68
 -0% 0.65 0.10 0.20 0.06 0.71 0.40   5 13 0.0328 0.0253 P(3)=0.500  0.0321 0.0014 2150.71 -7607.33
 -0% 0.65 0.10 0.20 0.05 0.71 0.40   5 13 0.0328 0.0253 P(3)=0.495  0.0321 0.0014 2143.41 -7599.43
 -0% 0.65 0.10 0.20 0.05 0.71 0.40   5 13 0.0328 0.0253 P(3)=0.489  0.0321 0.0014 2139.41 -7595.02
 -0% 0.65 0.10 0.20 0.05 0.72 0.40   5 13 0.0328 0.0250 P(3)=0.484  0.0320 0.0014 2097.81 -7594.79
 -0% 0.65 0.10 0.20 0.05 0.72 0.41   5 13 0.0328 0.0247 P(3)=0.479  0.0320 0.0014 2089.40 -7604.42
 -0% 0.65 0.10 0.19 0.05 0.72 0.41   5 13 0.0328 0.0244 P(5)=0.485  0.0320 0.0014 2074.83 -7600.05
 -0% 0.65 0.10 0.20 0.05 0.72 0.40   5 13 0.0328 0.0241 P(5)=0.490  0.0320 0.0014 2103.78 -7606.45
 -0% 0.65 0.10 0.19 0.05 0.73 0.40   5 13 0.0328 0.0241 P(5)=0.495  0.0320 0.0014 2108.54 -7596.95
  0% 0.65 0.10 0.19 0.05 0.73 0.40   5 13 0.0323 0.0238 P(5)=0.500  0.0320 0.0014 2087.61 -7603.78  0:17


Current Pjump:      0.64912  0.10066  0.19238  0.05333  0.73000  0.40444
Current finetune:   0.03250  0.00050  0.00345  0.00046  0.03441  0.01395
New     finetune:   0.10377  0.00016  0.00211  0.00008  0.14956  0.02018


  0% 0.64 0.18 0.11 0.00 0.00 0.44   5 13 0.0000 0.0000 P(5)=1.000  0.0362 0.0016 2066.94 -7597.87
  0% 0.63 0.19 0.17 0.12 0.00 0.44   5 13 0.0000 0.0000 P(5)=1.000  0.0348 0.0016 2065.50 -7595.46
  0% 0.62 0.19 0.19 0.17 0.00 0.44   5 13 0.0000 0.0000 P(5)=1.000  0.0352 0.0016 2071.26 -7598.71
  0% 0.61 0.19 0.17 0.19 0.25 0.44   5 13 0.0000 0.0000 P(5)=1.000  0.0360 0.0015 2137.93 -7605.06
  0% 0.61 0.18 0.18 0.25 0.40 0.44   5 13 0.0000 0.0000 P(5)=1.000  0.0351 0.0015 2144.67 -7593.62
  0% 0.61 0.18 0.20 0.21 0.33 0.44   5 13 0.0000 0.0000 P(5)=1.000  0.0347 0.0015 2131.19 -7593.84
  0% 0.62 0.18 0.21 0.25 0.29 0.43   5 13 0.0000 0.0000 P(5)=1.000  0.0339 0.0015 2105.84 -7596.18
  0% 0.62 0.18 0.19 0.25 0.25 0.42   5 13 0.0000 0.0000 P(5)=1.000  0.0332 0.0015 2123.49 -7588.15
  0% 0.62 0.18 0.22 0.25 0.22 0.40   5 13 0.0000 0.0000 P(5)=1.000  0.0329 0.0015 2146.51 -7601.99
  1% 0.62 0.18 0.23 0.23 0.30 0.39   5 13 0.0000 0.0000 P(5)=1.000  0.0332 0.0015 2112.63 -7621.15
  1% 0.62 0.19 0.25 0.25 0.27 0.39   5 13 0.0000 0.0000 P(5)=1.000  0.0338 0.0015 2102.53 -7629.60
  1% 0.62 0.19 0.24 0.23 0.25 0.40   5 13 0.0000 0.0000 P(5)=1.000  0.0342 0.0015 2116.23 -7621.44
  1% 0.62 0.19 0.24 0.21 0.23 0.40   5 13 0.0000 0.0000 P(5)=1.000  0.0343 0.0015 2114.31 -7607.73
  1% 0.62 0.19 0.23 0.25 0.21 0.40   5 13 0.0000 0.0000 P(5)=1.000  0.0345 0.0015 2121.76 -7604.15
  1% 0.62 0.19 0.23 0.23 0.20 0.40   5 13 0.0000 0.0000 P(5)=1.000  0.0346 0.0015 2114.54 -7588.73
  1% 0.62 0.19 0.24 0.22 0.19 0.40   5 13 0.0000 0.0000 P(5)=1.000  0.0345 0.0015 2130.34 -7591.49
  1% 0.62 0.19 0.24 0.21 0.18 0.41   5 13 0.0000 0.0000 P(5)=1.000  0.0346 0.0015 2130.50 -7584.70
  1% 0.62 0.19 0.23 0.22 0.17 0.41   5 13 0.0000 0.0000 P(5)=1.000  0.0346 0.0015 2109.44 -7597.45
  1% 0.62 0.19 0.22 0.21 0.16 0.41   5 13 0.0000 0.0000 P(5)=1.000  0.0347 0.0015 2135.01 -7598.45
  1% 0.63 0.19 0.23 0.23 0.15 0.41   5 13 0.0000 0.0000 P(5)=1.000  0.0349 0.0015 2139.69 -7601.57
  1% 0.63 0.19 0.23 0.23 0.14 0.41   5 13 0.0000 0.0667 P(5)=1.000  0.0351 0.0015 2158.11 -7589.27
  1% 0.63 0.19 0.22 0.22 0.14 0.41   5 13 0.0000 0.0625 P(5)=1.000  0.0353 0.0015 2183.78 -7596.67
  1% 0.63 0.19 0.23 0.22 0.17 0.41   5 13 0.0000 0.0588 P(5)=1.000  0.0355 0.0015 2205.43 -7602.46
  1% 0.63 0.19 0.22 0.21 0.17 0.41   5 13 0.0000 0.0588 P(5)=1.000  0.0356 0.0015 2195.87 -7610.81
  1% 0.63 0.19 0.22 0.20 0.16 0.41   5 13 0.0000 0.0556 P(5)=1.000  0.0357 0.0015 2176.96 -7598.71
  1% 0.63 0.19 0.21 0.20 0.15 0.41   5 13 0.0000 0.0526 P(5)=1.000  0.0357 0.0014 2197.26 -7613.65
  1% 0.63 0.18 0.21 0.20 0.15 0.41   5 13 0.0000 0.0526 P(5)=1.000  0.0358 0.0014 2182.50 -7610.91
  1% 0.63 0.19 0.21 0.21 0.18 0.41   5 13 0.0000 0.0500 P(5)=1.000  0.0356 0.0014 2207.73 -7601.25
  1% 0.63 0.19 0.21 0.20 0.17 0.41   5 13 0.0000 0.0476 P(5)=1.000  0.0356 0.0014 2209.20 -7601.90
  2% 0.63 0.18 0.21 0.20 0.17 0.41   5 13 0.0000 0.0455 P(5)=1.000  0.0355 0.0014 2222.83 -7617.75
  2% 0.63 0.18 0.20 0.19 0.16 0.41   5 13 0.0000 0.0435 P(5)=1.000  0.0353 0.0014 2224.92 -7615.80
  2% 0.63 0.18 0.20 0.20 0.16 0.41   5 13 0.0000 0.0435 P(5)=1.000  0.0351 0.0014 2253.40 -7619.22
  2% 0.63 0.18 0.21 0.19 0.15 0.41   5 13 0.0000 0.0417 P(5)=1.000  0.0349 0.0014 2242.85 -7600.76
  2% 0.63 0.18 0.21 0.19 0.15 0.41   5 13 0.0000 0.0400 P(5)=1.000  0.0348 0.0014 2252.95 -7607.13
  2% 0.63 0.18 0.21 0.19 0.17 0.41   5 13 0.0000 0.0385 P(5)=1.000  0.0349 0.0014 2205.30 -7607.98
  2% 0.63 0.18 0.22 0.19 0.17 0.41   5 13 0.0000 0.0741 P(5)=1.000  0.0350 0.0014 2181.93 -7608.76
  2% 0.63 0.18 0.22 0.19 0.16 0.41   5 13 0.0000 0.0741 P(5)=1.000  0.0350 0.0014 2179.81 -7600.82
  2% 0.63 0.18 0.22 0.20 0.16 0.41   5 13 0.0000 0.0741 P(5)=1.000  0.0350 0.0014 2177.63 -7602.67
  2% 0.63 0.18 0.22 0.19 0.15 0.41   5 13 0.0000 0.0714 P(5)=1.000  0.0350 0.0014 2182.38 -7595.84
  2% 0.63 0.18 0.22 0.19 0.15 0.41   5 13 0.0000 0.0714 P(5)=1.000  0.0350 0.0014 2186.12 -7606.72
  2% 0.63 0.18 0.22 0.18 0.15 0.41   5 13 0.0000 0.0714 P(5)=1.000  0.0350 0.0014 2207.88 -7610.58
  2% 0.63 0.18 0.22 0.18 0.14 0.41   5 13 0.0000 0.0714 P(5)=1.000  0.0351 0.0014 2196.50 -7604.45
  2% 0.63 0.18 0.21 0.18 0.14 0.41   5 13 0.0000 0.0714 P(5)=1.000  0.0352 0.0014 2186.78 -7593.58
  2% 0.63 0.18 0.21 0.18 0.14 0.41   5 13 0.0000 0.1034 P(5)=1.000  0.0354 0.0014 2180.78 -7602.04
  2% 0.63 0.18 0.21 0.18 0.13 0.41   5 13 0.0000 0.1333 P(5)=1.000  0.0355 0.0014 2190.53 -7599.25
  2% 0.63 0.18 0.21 0.18 0.13 0.41   5 13 0.0000 0.1333 P(5)=1.000  0.0356 0.0014 2194.72 -7596.85
  2% 0.63 0.18 0.22 0.18 0.13 0.41   5 13 0.0000 0.1333 P(5)=1.000  0.0357 0.0014 2184.85 -7600.79
  2% 0.63 0.18 0.22 0.19 0.15 0.41   5 13 0.0000 0.1290 P(5)=1.000  0.0359 0.0014 2143.31 -7606.55
  2% 0.63 0.18 0.22 0.19 0.14 0.41   5 13 0.0000 0.1250 P(5)=1.000  0.0360 0.0015 2171.21 -7605.82
  3% 0.63 0.18 0.21 0.20 0.16 0.41   5 13 0.0000 0.1250 P(5)=1.000  0.0361 0.0015 2177.43 -7608.32
  3% 0.63 0.18 0.21 0.21 0.16 0.41   5 13 0.0000 0.1250 P(5)=1.000  0.0361 0.0015 2196.93 -7604.41
  3% 0.63 0.18 0.21 0.22 0.17 0.41   5 13 0.0000 0.1212 P(5)=1.000  0.0363 0.0015 2142.81 -7611.51
  3% 0.63 0.18 0.21 0.23 0.17 0.42   5 13 0.0000 0.1176 P(5)=1.000  0.0364 0.0015 2149.18 -7599.05
  3% 0.63 0.18 0.21 0.23 0.17 0.42   5 13 0.0000 0.1143 P(5)=1.000  0.0366 0.0015 2183.87 -7599.66
  3% 0.63 0.18 0.21 0.23 0.18 0.41   5 13 0.0000 0.1143 P(5)=1.000  0.0368 0.0015 2148.35 -7610.81
  3% 0.63 0.18 0.21 0.23 0.20 0.41   5 13 0.0000 0.1111 P(5)=1.000  0.0370 0.0015 2175.91 -7606.44
  3% 0.63 0.18 0.21 0.23 0.19 0.41   5 13 0.0000 0.1081 P(5)=1.000  0.0371 0.0015 2145.91 -7595.61
  3% 0.63 0.18 0.22 0.23 0.19 0.41   5 13 0.0000 0.1053 P(5)=1.000  0.0372 0.0015 2173.88 -7614.55
  3% 0.63 0.18 0.22 0.23 0.19 0.41   5 13 0.0000 0.1026 P(5)=1.000  0.0373 0.0015 2162.97 -7601.72
  3% 0.63 0.18 0.22 0.23 0.18 0.41   5 13 0.0000 0.1000 P(5)=1.000  0.0373 0.0015 2149.56 -7610.80
  3% 0.63 0.18 0.23 0.23 0.18 0.41   5 13 0.0000 0.0976 P(5)=1.000  0.0374 0.0015 2146.80 -7618.65
  3% 0.63 0.18 0.23 0.23 0.18 0.41   5 13 0.0000 0.0976 P(5)=1.000  0.0374 0.0015 2145.55 -7607.11
  3% 0.63 0.18 0.23 0.23 0.19 0.41   5 13 0.0000 0.0952 P(5)=1.000  0.0374 0.0015 2111.33 -7609.66
  3% 0.63 0.18 0.23 0.23 0.19 0.41   5 13 0.0000 0.0952 P(5)=1.000  0.0373 0.0015 2078.11 -7614.23
  3% 0.63 0.18 0.23 0.23 0.18 0.41   5 13 0.0000 0.0930 P(5)=1.000  0.0373 0.0015 2122.05 -7614.20
  3% 0.63 0.18 0.23 0.23 0.18 0.41   5 13 0.0000 0.0909 P(5)=1.000  0.0372 0.0015 2132.38 -7617.85
  3% 0.63 0.18 0.23 0.22 0.18 0.41   5 13 0.0000 0.0889 P(5)=1.000  0.0371 0.0015 2139.68 -7612.09
  3% 0.63 0.18 0.23 0.22 0.18 0.41   5 13 0.0000 0.0889 P(5)=1.000  0.0371 0.0015 2128.41 -7616.83
  3% 0.63 0.18 0.23 0.22 0.17 0.41   5 13 0.0000 0.0889 P(5)=1.000  0.0370 0.0015 2134.98 -7609.06
  4% 0.63 0.19 0.23 0.23 0.17 0.41   5 13 0.0000 0.0870 P(5)=1.000  0.0369 0.0015 2155.63 -7611.56
  4% 0.63 0.19 0.23 0.23 0.17 0.41   5 13 0.0000 0.0851 P(5)=1.000  0.0368 0.0015 2160.84 -7617.73
  4% 0.63 0.19 0.23 0.23 0.18 0.41   5 13 0.0000 0.0851 P(5)=1.000  0.0368 0.0015 2132.75 -7608.62
  4% 0.63 0.19 0.23 0.23 0.19 0.41   5 13 0.0000 0.0833 P(5)=1.000  0.0367 0.0015 2176.61 -7610.44
  4% 0.63 0.19 0.23 0.22 0.20 0.41   5 13 0.0000 0.0816 P(5)=1.000  0.0366 0.0015 2156.19 -7608.55
  4% 0.63 0.19 0.23 0.22 0.20 0.41   5 13 0.0000 0.0800 P(5)=1.000  0.0366 0.0015 2153.10 -7606.96
  4% 0.63 0.19 0.23 0.22 0.20 0.41   5 13 0.0000 0.0784 P(5)=1.000  0.0365 0.0015 2161.86 -7615.37
  4% 0.63 0.19 0.23 0.22 0.19 0.41   5 13 0.0000 0.0784 P(5)=1.000  0.0365 0.0015 2167.11 -7607.15
  4% 0.63 0.19 0.23 0.22 0.19 0.41   5 13 0.0000 0.0769 P(5)=1.000  0.0366 0.0015 2155.52 -7609.49
  4% 0.63 0.19 0.23 0.22 0.19 0.41   5 13 0.0000 0.0769 P(5)=1.000  0.0366 0.0015 2157.66 -7606.77
  4% 0.63 0.19 0.23 0.22 0.19 0.41   5 13 0.0000 0.0769 P(5)=1.000  0.0366 0.0015 2153.00 -7605.92
  4% 0.63 0.19 0.23 0.22 0.19 0.41   5 13 0.0000 0.0769 P(5)=1.000  0.0366 0.0015 2128.31 -7603.90
  4% 0.63 0.19 0.23 0.22 0.18 0.41   5 13 0.0000 0.0769 P(5)=1.000  0.0366 0.0015 2151.34 -7608.54
  4% 0.63 0.19 0.23 0.22 0.18 0.41   5 13 0.0000 0.0755 P(5)=1.000  0.0365 0.0015 2138.76 -7605.53
  4% 0.63 0.19 0.23 0.23 0.19 0.41   5 13 0.0000 0.0755 P(5)=1.000  0.0366 0.0015 2098.70 -7616.18
  4% 0.63 0.19 0.23 0.23 0.20 0.41   5 13 0.0000 0.0755 P(5)=1.000  0.0366 0.0015 2151.58 -7620.41
  4% 0.63 0.19 0.23 0.23 0.21 0.41   5 13 0.0000 0.0926 P(5)=1.000  0.0366 0.0015 2109.39 -7617.68
  4% 0.63 0.19 0.23 0.23 0.21 0.41   5 13 0.0000 0.0926 P(5)=1.000  0.0366 0.0015 2113.61 -7619.18
  4% 0.63 0.19 0.23 0.24 0.22 0.41   5 13 0.0000 0.0909 P(5)=1.000  0.0366 0.0015 2130.07 -7618.57
  4% 0.63 0.19 0.23 0.24 0.22 0.41   5 13 0.0000 0.0893 P(5)=1.000  0.0366 0.0015 2054.36 -7610.44
  5% 0.63 0.19 0.23 0.24 0.22 0.41   5 13 0.0000 0.0877 P(5)=1.000  0.0366 0.0015 2062.12 -7608.29
  5% 0.63 0.19 0.23 0.24 0.22 0.41   5 13 0.0000 0.0877 P(5)=1.000  0.0366 0.0015 2074.76 -7600.89
  5% 0.63 0.19 0.23 0.24 0.22 0.41   5 13 0.0000 0.0862 P(5)=1.000  0.0366 0.0015 2095.68 -7604.60
  5% 0.63 0.19 0.23 0.25 0.22 0.41   5 13 0.0000 0.1017 P(5)=1.000  0.0366 0.0015 2079.33 -7610.22
  5% 0.63 0.19 0.23 0.25 0.21 0.41   5 13 0.0000 0.1000 P(5)=1.000  0.0365 0.0015 2076.52 -7598.76
  5% 0.63 0.19 0.23 0.25 0.21 0.41   5 13 0.0000 0.0984 P(5)=1.000  0.0365 0.0015 2100.55 -7604.62
  5% 0.63 0.19 0.23 0.25 0.21 0.40   5 13 0.0000 0.0984 P(5)=1.000  0.0364 0.0015 2073.37 -7601.94
  5% 0.63 0.19 0.23 0.25 0.21 0.40   5 13 0.0000 0.0968 P(5)=1.000  0.0364 0.0015 2082.33 -7607.26
  5% 0.63 0.19 0.23 0.25 0.20 0.40   5 13 0.0000 0.0952 P(5)=1.000  0.0363 0.0015 2091.22 -7608.94
  5% 0.63 0.19 0.23 0.26 0.20 0.41   5 13 0.0000 0.0952 P(5)=1.000  0.0363 0.0015 2099.55 -7607.24
  5% 0.63 0.19 0.23 0.25 0.20 0.40   5 13 0.0000 0.0938 P(5)=1.000  0.0362 0.0015 2113.75 -7603.65  0:25

  5% 0.63 0.19 0.23 0.25 0.20 0.40   5 13 0.0000 0.0938 P(5)=1.000  0.0362 0.0015 2122.62 -7606.30
  5% 0.63 0.19 0.23 0.26 0.20 0.40   5 13 0.0000 0.0923 P(5)=1.000  0.0361 0.0015 2141.89 -7609.21
  5% 0.63 0.19 0.23 0.26 0.19 0.40   5 13 0.0000 0.1061 P(5)=1.000  0.0360 0.0015 2118.22 -7598.20
  5% 0.63 0.19 0.23 0.26 0.19 0.40   5 13 0.0000 0.1061 P(5)=1.000  0.0359 0.0015 2135.22 -7598.50
  5% 0.63 0.19 0.23 0.26 0.19 0.41   5 13 0.0000 0.1045 P(5)=1.000  0.0358 0.0015 2167.12 -7598.66
  5% 0.63 0.19 0.23 0.26 0.19 0.41   5 13 0.0000 0.1045 P(5)=1.000  0.0357 0.0015 2140.19 -7598.40
  5% 0.63 0.19 0.23 0.26 0.19 0.41   5 13 0.0000 0.1045 P(5)=1.000  0.0357 0.0016 2150.31 -7603.37
  5% 0.63 0.19 0.23 0.26 0.19 0.41   5 13 0.0000 0.1029 P(5)=1.000  0.0356 0.0016 2196.03 -7618.83
  5% 0.63 0.19 0.23 0.26 0.18 0.41   5 13 0.0000 0.1029 P(5)=1.000  0.0356 0.0016 2193.02 -7618.32
  6% 0.63 0.19 0.23 0.26 0.18 0.41   5 13 0.0000 0.1014 P(5)=1.000  0.0356 0.0016 2151.26 -7619.94
  6% 0.63 0.19 0.23 0.26 0.19 0.40   5 13 0.0000 0.1000 P(5)=1.000  0.0356 0.0016 2088.84 -7626.28
  6% 0.63 0.20 0.24 0.26 0.19 0.40   5 13 0.0000 0.0986 P(5)=1.000  0.0356 0.0016 2074.79 -7621.17
  6% 0.63 0.20 0.24 0.26 0.19 0.41   5 13 0.0000 0.1111 P(5)=1.000  0.0356 0.0016 2077.56 -7618.05
  6% 0.63 0.20 0.24 0.26 0.18 0.41   5 13 0.0000 0.1111 P(5)=1.000  0.0356 0.0016 2077.00 -7609.97
  6% 0.63 0.20 0.24 0.26 0.18 0.41   5 13 0.0000 0.1096 P(5)=1.000  0.0355 0.0016 2083.37 -7607.96
  6% 0.63 0.20 0.24 0.26 0.18 0.41   5 13 0.0000 0.1081 P(5)=1.000  0.0355 0.0016 2105.60 -7596.47
  6% 0.63 0.20 0.24 0.26 0.18 0.41   5 13 0.0000 0.1200 P(5)=1.000  0.0355 0.0016 2103.79 -7595.66
  6% 0.63 0.20 0.24 0.26 0.18 0.41   5 13 0.0000 0.1184 P(5)=1.000  0.0355 0.0016 2078.03 -7595.97
  6% 0.63 0.20 0.24 0.26 0.18 0.41   5 13 0.0000 0.1184 P(5)=1.000  0.0355 0.0016 2058.73 -7592.25
  6% 0.63 0.20 0.24 0.26 0.17 0.41   5 13 0.0000 0.1169 P(5)=1.000  0.0354 0.0016 2085.68 -7589.23
  6% 0.63 0.20 0.24 0.26 0.17 0.40   5 13 0.0000 0.1154 P(5)=1.000  0.0354 0.0016 2095.20 -7603.06
  6% 0.63 0.20 0.24 0.26 0.17 0.41   5 13 0.0000 0.1154 P(5)=1.000  0.0354 0.0016 2090.02 -7593.98
  6% 0.63 0.20 0.24 0.26 0.17 0.41   5 13 0.0000 0.1139 P(5)=1.000  0.0353 0.0016 2102.97 -7597.80
  6% 0.63 0.20 0.24 0.26 0.17 0.41   5 13 0.0000 0.1125 P(5)=1.000  0.0353 0.0016 2114.85 -7615.07
  6% 0.63 0.20 0.24 0.26 0.17 0.41   5 13 0.0000 0.1235 P(5)=1.000  0.0353 0.0016 2120.58 -7627.81
  6% 0.63 0.20 0.24 0.26 0.17 0.41   5 13 0.0000 0.1220 P(5)=1.000  0.0353 0.0016 2136.61 -7609.71
  6% 0.63 0.20 0.24 0.26 0.17 0.41   5 13 0.0000 0.1205 P(5)=1.000  0.0352 0.0016 2113.95 -7619.32
  6% 0.63 0.20 0.24 0.26 0.16 0.41   5 13 0.0000 0.1190 P(5)=1.000  0.0352 0.0016 2100.96 -7614.16
  6% 0.63 0.20 0.24 0.26 0.16 0.40   5 13 0.0000 0.1190 P(5)=1.000  0.0352 0.0016 2095.93 -7611.85
  7% 0.63 0.20 0.24 0.26 0.17 0.41   5 13 0.0000 0.1176 P(5)=1.000  0.0352 0.0016 2150.87 -7630.41
  7% 0.63 0.20 0.24 0.26 0.18 0.41   5 13 0.0000 0.1279 P(5)=1.000  0.0351 0.0016 2105.30 -7620.25
  7% 0.63 0.20 0.24 0.26 0.17 0.41   5 13 0.0000 0.1264 P(5)=1.000  0.0351 0.0016 2089.04 -7612.31
  7% 0.63 0.20 0.24 0.26 0.17 0.41   5 13 0.0000 0.1264 P(5)=1.000  0.0350 0.0016 2093.00 -7627.60
  7% 0.63 0.20 0.24 0.26 0.18 0.41   5 13 0.0000 0.1250 P(5)=1.000  0.0350 0.0016 2042.03 -7611.76
  7% 0.63 0.20 0.24 0.26 0.18 0.41   5 13 0.0000 0.1236 P(5)=1.000  0.0350 0.0016 2050.59 -7600.19
  7% 0.63 0.20 0.24 0.26 0.18 0.41   5 13 0.0000 0.1236 P(5)=1.000  0.0350 0.0016 2048.91 -7608.06
  7% 0.63 0.20 0.24 0.26 0.18 0.41   5 13 0.0000 0.1236 P(5)=1.000  0.0350 0.0016 2101.89 -7597.34
  7% 0.63 0.20 0.24 0.26 0.18 0.41   5 13 0.0000 0.1333 P(5)=1.000  0.0349 0.0016 2082.15 -7601.85
  7% 0.63 0.20 0.24 0.26 0.18 0.41   5 13 0.0000 0.1319 P(5)=1.000  0.0349 0.0016 2111.71 -7604.82
  7% 0.63 0.20 0.24 0.26 0.19 0.41   5 13 0.0000 0.1304 P(5)=1.000  0.0349 0.0016 2040.82 -7602.10
  7% 0.63 0.20 0.24 0.26 0.19 0.41   5 13 0.0000 0.1304 P(5)=1.000  0.0348 0.0016 2103.73 -7607.77
  7% 0.63 0.20 0.25 0.26 0.19 0.41   5 13 0.0000 0.1290 P(5)=1.000  0.0348 0.0016 2118.34 -7622.98
  7% 0.63 0.20 0.25 0.26 0.19 0.41   5 13 0.0000 0.1383 P(5)=1.000  0.0348 0.0016 2125.90 -7616.88
  7% 0.63 0.20 0.25 0.26 0.19 0.41   5 13 0.0000 0.1368 P(5)=1.000  0.0348 0.0017 2143.33 -7612.96
  7% 0.63 0.20 0.25 0.25 0.19 0.41   5 13 0.0000 0.1354 P(5)=1.000  0.0347 0.0017 2133.48 -7608.89
  7% 0.63 0.20 0.25 0.25 0.18 0.41   5 13 0.0000 0.1354 P(5)=1.000  0.0347 0.0017 2139.97 -7605.29
  7% 0.63 0.20 0.25 0.25 0.18 0.41   5 13 0.0000 0.1340 P(5)=1.000  0.0347 0.0017 2143.48 -7604.88
  7% 0.63 0.20 0.25 0.25 0.18 0.41   5 13 0.0000 0.1327 P(5)=1.000  0.0347 0.0017 2146.51 -7599.62
  7% 0.63 0.20 0.25 0.26 0.18 0.41   5 13 0.0000 0.1327 P(5)=1.000  0.0347 0.0017 2169.11 -7605.09
  8% 0.63 0.20 0.25 0.26 0.18 0.41   5 13 0.0000 0.1313 P(5)=1.000  0.0347 0.0017 2163.16 -7623.73
  8% 0.63 0.20 0.25 0.25 0.19 0.41   5 13 0.0000 0.1400 P(5)=1.000  0.0347 0.0017 2092.67 -7626.07
  8% 0.63 0.20 0.25 0.25 0.18 0.41   5 13 0.0000 0.1386 P(5)=1.000  0.0347 0.0017 2108.25 -7638.48
  8% 0.63 0.20 0.25 0.25 0.18 0.41   5 13 0.0000 0.1373 P(5)=1.000  0.0347 0.0017 2093.95 -7625.57
  8% 0.63 0.20 0.25 0.25 0.18 0.41   5 13 0.0000 0.1456 P(5)=1.000  0.0347 0.0017 2109.43 -7625.12
  8% 0.63 0.20 0.25 0.25 0.18 0.41   5 13 0.0000 0.1538 P(5)=1.000  0.0347 0.0017 2103.24 -7622.75
  8% 0.63 0.20 0.25 0.25 0.18 0.41   5 13 0.0000 0.1524 P(5)=1.000  0.0347 0.0017 2076.42 -7622.14
  8% 0.63 0.20 0.26 0.25 0.18 0.41   5 13 0.0000 0.1604 P(5)=1.000  0.0348 0.0017 2079.60 -7629.45
  8% 0.63 0.20 0.26 0.25 0.18 0.41   5 13 0.0000 0.1589 P(5)=1.000  0.0348 0.0017 2091.84 -7626.06
  8% 0.63 0.20 0.26 0.25 0.18 0.41   5 13 0.0000 0.1667 P(5)=1.000  0.0348 0.0017 2085.17 -7614.73
  8% 0.63 0.20 0.25 0.25 0.18 0.41   5 13 0.0000 0.1651 P(5)=1.000  0.0348 0.0017 2106.01 -7624.28
  8% 0.63 0.20 0.25 0.25 0.18 0.41   5 13 0.0000 0.1727 P(5)=1.000  0.0348 0.0017 2089.54 -7610.33
  8% 0.63 0.21 0.25 0.25 0.18 0.41   5 13 0.0000 0.1712 P(5)=1.000  0.0348 0.0017 2102.44 -7610.85
  8% 0.63 0.21 0.26 0.25 0.18 0.41   5 13 0.0000 0.1786 P(5)=1.000  0.0348 0.0017 2093.36 -7613.65
  8% 0.63 0.21 0.26 0.25 0.18 0.41   5 13 0.0000 0.1858 P(5)=1.000  0.0348 0.0017 2091.00 -7609.02
  8% 0.63 0.21 0.26 0.25 0.18 0.41   5 13 0.0000 0.1842 P(5)=1.000  0.0348 0.0017 2103.59 -7613.34
  8% 0.63 0.21 0.25 0.25 0.17 0.41   5 13 0.0000 0.1913 P(5)=1.000  0.0348 0.0017 2097.72 -7622.65
  8% 0.63 0.21 0.25 0.24 0.17 0.41   5 13 0.0000 0.1983 P(5)=1.000  0.0348 0.0017 2106.26 -7609.33
  8% 0.63 0.21 0.25 0.24 0.18 0.41   5 13 0.0000 0.1966 P(5)=1.000  0.0348 0.0017 2062.36 -7605.00
  8% 0.63 0.21 0.25 0.24 0.18 0.41   5 13 0.0000 0.2034 P(5)=1.000  0.0348 0.0017 2051.92 -7613.15
  9% 0.63 0.21 0.25 0.24 0.18 0.41   5 13 0.0000 0.2017 P(5)=1.000  0.0348 0.0017 2045.34 -7601.80
  9% 0.63 0.21 0.26 0.24 0.18 0.41   5 13 0.0000 0.2083 P(5)=1.000  0.0349 0.0017 2050.38 -7603.26
  9% 0.63 0.21 0.26 0.24 0.17 0.40   5 13 0.0000 0.2066 P(5)=1.000  0.0349 0.0017 2053.51 -7605.59
  9% 0.63 0.21 0.26 0.24 0.18 0.40   5 13 0.0000 0.2131 P(5)=1.000  0.0349 0.0017 2139.69 -7620.34
  9% 0.63 0.21 0.26 0.24 0.18 0.40   5 13 0.0000 0.2114 P(5)=1.000  0.0349 0.0017 2092.44 -7606.81
  9% 0.63 0.21 0.26 0.24 0.18 0.40   5 13 0.0000 0.2097 P(5)=1.000  0.0349 0.0017 2085.31 -7615.13
  9% 0.63 0.21 0.26 0.24 0.18 0.40   5 13 0.0000 0.2080 P(5)=1.000  0.0348 0.0017 2078.27 -7605.77
  9% 0.63 0.21 0.26 0.24 0.18 0.40   5 13 0.0000 0.2063 P(5)=1.000  0.0348 0.0017 2088.41 -7611.78
  9% 0.63 0.21 0.26 0.24 0.18 0.40   5 13 0.0000 0.2047 P(5)=1.000  0.0348 0.0017 2115.91 -7604.50
  9% 0.63 0.21 0.26 0.24 0.18 0.40   5 13 0.0000 0.2031 P(5)=1.000  0.0348 0.0017 2099.89 -7609.74
  9% 0.63 0.21 0.26 0.23 0.18 0.40   5 13 0.0000 0.2016 P(5)=1.000  0.0347 0.0018 2109.13 -7603.87
  9% 0.63 0.21 0.26 0.23 0.18 0.40   5 13 0.0000 0.2000 P(5)=1.000  0.0347 0.0018 2126.54 -7605.31
  9% 0.63 0.21 0.26 0.23 0.18 0.40   5 13 0.0000 0.1985 P(5)=1.000  0.0347 0.0018 2115.94 -7598.97
  9% 0.63 0.21 0.26 0.23 0.17 0.40   5 13 0.0000 0.1970 P(5)=1.000  0.0347 0.0018 2110.33 -7609.48
  9% 0.63 0.21 0.26 0.24 0.17 0.40   5 13 0.0000 0.1955 P(5)=1.000  0.0347 0.0018 2114.75 -7616.76
  9% 0.63 0.21 0.26 0.24 0.17 0.40   5 13 0.0000 0.1940 P(5)=1.000  0.0347 0.0018 2117.58 -7610.99
  9% 0.63 0.21 0.26 0.24 0.17 0.40   5 13 0.0000 0.1926 P(5)=1.000  0.0347 0.0018 2098.02 -7624.26
  9% 0.63 0.21 0.26 0.24 0.18 0.40   5 13 0.0000 0.1912 P(5)=1.000  0.0346 0.0018 2138.80 -7628.50
  9% 0.63 0.21 0.26 0.24 0.18 0.40   5 13 0.0000 0.1971 P(5)=1.000  0.0346 0.0018 2063.86 -7616.17
  9% 0.63 0.21 0.26 0.24 0.19 0.40   5 13 0.0000 0.2029 P(5)=1.000  0.0346 0.0018 2090.88 -7624.67
 10% 0.63 0.21 0.26 0.24 0.18 0.40   5 13 0.0000 0.2014 P(5)=1.000  0.0346 0.0018 2081.68 -7620.64
 10% 0.63 0.21 0.26 0.24 0.18 0.40   5 13 0.0000 0.2000 P(5)=1.000  0.0346 0.0018 2099.89 -7620.71
 10% 0.63 0.21 0.26 0.24 0.18 0.40   5 13 0.0000 0.1986 P(5)=1.000  0.0346 0.0018 2105.25 -7604.37
 10% 0.63 0.21 0.26 0.24 0.18 0.40   5 13 0.0000 0.1972 P(5)=1.000  0.0346 0.0018 2091.41 -7599.35
 10% 0.63 0.21 0.26 0.24 0.19 0.40   5 13 0.0000 0.1958 P(5)=1.000  0.0345 0.0018 2109.92 -7609.09
 10% 0.63 0.21 0.26 0.24 0.18 0.40   5 13 0.0000 0.2014 P(5)=1.000  0.0345 0.0018 2127.53 -7600.48
 10% 0.63 0.21 0.26 0.24 0.18 0.40   5 13 0.0000 0.2000 P(5)=1.000  0.0345 0.0018 2147.47 -7609.61
 10% 0.63 0.21 0.26 0.24 0.18 0.40   5 13 0.0000 0.2055 P(5)=1.000  0.0344 0.0018 2136.98 -7600.26
 10% 0.63 0.21 0.26 0.24 0.19 0.40   5 13 0.0000 0.2041 P(5)=1.000  0.0344 0.0018 2148.92 -7607.73
 10% 0.63 0.21 0.26 0.24 0.19 0.40   5 13 0.0000 0.2027 P(5)=1.000  0.0343 0.0018 2163.01 -7603.90
 10% 0.63 0.21 0.26 0.24 0.18 0.40   5 13 0.0000 0.2013 P(5)=1.000  0.0343 0.0018 2157.37 -7601.71  0:33

 10% 0.63 0.21 0.26 0.24 0.18 0.40   5 13 0.0000 0.2000 P(5)=1.000  0.0342 0.0018 2161.44 -7619.79
 10% 0.63 0.21 0.26 0.24 0.19 0.40   5 13 0.0000 0.1987 P(5)=1.000  0.0342 0.0018 2130.51 -7604.21
 10% 0.63 0.21 0.26 0.24 0.19 0.40   5 13 0.0000 0.1974 P(5)=1.000  0.0342 0.0018 2130.24 -7599.62
 10% 0.63 0.21 0.26 0.24 0.19 0.40   5 13 0.0000 0.2026 P(5)=1.000  0.0341 0.0018 2110.05 -7608.91
 10% 0.64 0.21 0.26 0.24 0.19 0.40   5 13 0.0000 0.2013 P(5)=1.000  0.0341 0.0018 2092.49 -7624.19
 10% 0.64 0.21 0.26 0.24 0.19 0.40   5 13 0.0000 0.2065 P(5)=1.000  0.0340 0.0018 2087.92 -7625.58
 10% 0.64 0.21 0.25 0.24 0.19 0.40   5 13 0.0000 0.2115 P(5)=1.000  0.0340 0.0018 2085.43 -7622.50
 10% 0.64 0.22 0.25 0.24 0.19 0.40   5 13 0.0000 0.2102 P(5)=1.000  0.0340 0.0018 2092.82 -7607.84
 10% 0.64 0.22 0.25 0.24 0.19 0.40   5 13 0.0000 0.2152 P(5)=1.000  0.0340 0.0018 2061.40 -7597.97
 11% 0.64 0.22 0.25 0.24 0.20 0.40   5 13 0.0000 0.2138 P(5)=1.000  0.0340 0.0018 2093.43 -7613.10
 11% 0.64 0.22 0.25 0.24 0.19 0.40   5 13 0.0000 0.2125 P(5)=1.000  0.0339 0.0018 2075.59 -7605.75
 11% 0.64 0.22 0.25 0.24 0.19 0.40   5 13 0.0000 0.2112 P(5)=1.000  0.0339 0.0018 2059.52 -7600.61
 11% 0.64 0.22 0.26 0.24 0.19 0.40   5 13 0.0000 0.2099 P(5)=1.000  0.0339 0.0018 2074.41 -7588.46
 11% 0.64 0.22 0.26 0.24 0.19 0.40   5 13 0.0000 0.2086 P(5)=1.000  0.0338 0.0018 2104.90 -7591.08
 11% 0.64 0.22 0.26 0.24 0.19 0.40   5 13 0.0000 0.2073 P(5)=1.000  0.0338 0.0018 2108.01 -7593.62
 11% 0.64 0.22 0.26 0.24 0.19 0.40   5 13 0.0000 0.2121 P(5)=1.000  0.0338 0.0018 2117.06 -7603.71
 11% 0.64 0.22 0.26 0.24 0.19 0.40   5 13 0.0000 0.2108 P(5)=1.000  0.0338 0.0018 2087.95 -7599.88
 11% 0.64 0.22 0.26 0.24 0.19 0.40   5 13 0.0000 0.2156 P(5)=1.000  0.0338 0.0018 2092.39 -7611.61
 11% 0.64 0.22 0.26 0.24 0.20 0.40   5 13 0.0000 0.2143 P(5)=1.000  0.0337 0.0018 2114.96 -7621.74
 11% 0.64 0.22 0.26 0.24 0.20 0.40   5 13 0.0000 0.2130 P(5)=1.000  0.0337 0.0018 2111.19 -7606.97
 11% 0.64 0.22 0.26 0.24 0.20 0.40   5 13 0.0000 0.2118 P(5)=1.000  0.0337 0.0018 2089.98 -7602.61
 11% 0.64 0.22 0.26 0.24 0.20 0.40   5 13 0.0000 0.2105 P(5)=1.000  0.0337 0.0018 2099.92 -7589.25
 11% 0.64 0.22 0.26 0.24 0.20 0.40   5 13 0.0000 0.2151 P(5)=1.000  0.0336 0.0018 2089.58 -7597.10
 11% 0.64 0.22 0.26 0.24 0.20 0.40   5 13 0.0000 0.2197 P(5)=1.000  0.0336 0.0018 2091.02 -7609.48
 11% 0.64 0.22 0.26 0.24 0.20 0.40   5 13 0.0000 0.2184 P(5)=1.000  0.0336 0.0019 2050.39 -7606.91
 11% 0.64 0.22 0.26 0.24 0.20 0.40   5 13 0.0000 0.2229 P(5)=1.000  0.0336 0.0019 2058.91 -7614.52
 11% 0.64 0.22 0.26 0.24 0.20 0.40   5 13 0.0000 0.2273 P(5)=1.000  0.0336 0.0019 2076.96 -7612.49
 11% 0.64 0.22 0.26 0.24 0.20 0.40   5 13 0.0000 0.2260 P(5)=1.000  0.0336 0.0019 2042.21 -7607.12
 11% 0.64 0.22 0.26 0.24 0.20 0.40   5 13 0.0000 0.2303 P(5)=1.000  0.0336 0.0019 2055.15 -7614.02
 12% 0.64 0.22 0.26 0.24 0.20 0.40   5 13 0.0000 0.2291 P(5)=1.000  0.0336 0.0019 2067.68 -7627.77
 12% 0.64 0.22 0.26 0.24 0.19 0.40   5 13 0.0000 0.2278 P(5)=1.000  0.0337 0.0019 2060.49 -7625.24
 12% 0.64 0.22 0.26 0.24 0.19 0.40   5 13 0.0000 0.2320 P(5)=1.000  0.0337 0.0019 2056.28 -7618.44
 12% 0.64 0.22 0.26 0.24 0.19 0.40   5 13 0.0000 0.2363 P(5)=1.000  0.0337 0.0019 2059.24 -7623.85
 12% 0.64 0.22 0.26 0.24 0.20 0.41   5 13 0.0000 0.2363 P(5)=1.000  0.0337 0.0019 2084.36 -7626.65
 12% 0.64 0.22 0.26 0.24 0.20 0.41   5 13 0.0000 0.2350 P(5)=1.000  0.0337 0.0019 2079.56 -7633.01
 12% 0.64 0.22 0.26 0.24 0.19 0.41   5 13 0.0000 0.2350 P(5)=1.000  0.0337 0.0019 2073.20 -7624.14
 12% 0.64 0.22 0.26 0.24 0.19 0.41   5 13 0.0000 0.2391 P(5)=1.000  0.0337 0.0019 2054.77 -7616.62
 12% 0.64 0.22 0.26 0.24 0.19 0.41   5 13 0.0000 0.2378 P(5)=1.000  0.0337 0.0019 2078.34 -7608.81
 12% 0.64 0.22 0.26 0.24 0.19 0.41   5 13 0.0000 0.2366 P(5)=1.000  0.0338 0.0019 2081.30 -7616.47
 12% 0.64 0.22 0.26 0.24 0.19 0.41   5 13 0.0000 0.2353 P(5)=1.000  0.0338 0.0019 2096.95 -7634.08
 12% 0.64 0.22 0.26 0.24 0.19 0.41   5 13 0.0000 0.2340 P(5)=1.000  0.0338 0.0019 2079.60 -7629.87
 12% 0.64 0.22 0.26 0.24 0.19 0.41   5 13 0.0000 0.2328 P(5)=1.000  0.0338 0.0019 2101.59 -7619.54
 12% 0.64 0.22 0.26 0.24 0.19 0.41   5 13 0.0000 0.2316 P(5)=1.000  0.0338 0.0019 2106.24 -7626.65
 12% 0.64 0.22 0.26 0.24 0.19 0.41   5 13 0.0000 0.2304 P(5)=1.000  0.0338 0.0019 2102.01 -7623.86
 12% 0.64 0.22 0.26 0.24 0.19 0.41   5 13 0.0000 0.2292 P(5)=1.000  0.0338 0.0019 2100.70 -7626.40
 12% 0.64 0.22 0.26 0.24 0.19 0.41   5 13 0.0000 0.2332 P(5)=1.000  0.0338 0.0019 2076.74 -7613.34
 12% 0.64 0.22 0.26 0.24 0.19 0.41   5 13 0.0000 0.2320 P(5)=1.000  0.0338 0.0019 2089.71 -7627.75
 12% 0.64 0.22 0.26 0.23 0.19 0.41   5 13 0.0000 0.2308 P(5)=1.000  0.0337 0.0019 2064.28 -7612.95
 12% 0.64 0.22 0.26 0.23 0.18 0.41   5 13 0.0000 0.2347 P(5)=1.000  0.0337 0.0019 2077.56 -7614.44
 13% 0.64 0.22 0.26 0.23 0.18 0.41   5 13 0.0000 0.2335 P(5)=1.000  0.0337 0.0019 2076.26 -7616.71
 13% 0.64 0.22 0.26 0.23 0.18 0.41   5 13 0.0000 0.2374 P(5)=1.000  0.0337 0.0019 2081.17 -7625.29
 13% 0.64 0.22 0.26 0.23 0.18 0.41   5 13 0.0000 0.2362 P(5)=1.000  0.0338 0.0019 2088.36 -7615.64
 13% 0.64 0.22 0.26 0.23 0.18 0.41   5 13 0.0000 0.2400 P(5)=1.000  0.0337 0.0019 2093.90 -7620.88
 13% 0.64 0.22 0.26 0.23 0.18 0.41   5 13 0.0000 0.2388 P(5)=1.000  0.0337 0.0019 2067.46 -7607.73
 13% 0.64 0.22 0.26 0.23 0.18 0.41   5 13 0.0000 0.2388 P(5)=1.000  0.0337 0.0019 2070.48 -7609.29
 13% 0.64 0.22 0.26 0.23 0.18 0.41   5 13 0.0000 0.2426 P(5)=1.000  0.0337 0.0019 2073.60 -7619.28
 13% 0.64 0.22 0.26 0.24 0.18 0.41   5 13 0.0000 0.2463 P(5)=1.000  0.0337 0.0019 2067.96 -7594.81
 13% 0.64 0.22 0.26 0.24 0.18 0.41   5 13 0.0000 0.2451 P(5)=1.000  0.0337 0.0019 2077.23 -7601.41
 13% 0.64 0.22 0.26 0.23 0.18 0.41   5 13 0.0000 0.2488 P(5)=1.000  0.0337 0.0019 2052.11 -7600.92
 13% 0.64 0.22 0.26 0.23 0.18 0.41   5 13 0.0000 0.2524 P(5)=1.000  0.0337 0.0019 2073.39 -7605.12
 13% 0.64 0.22 0.26 0.23 0.18 0.41   5 13 0.0000 0.2512 P(5)=1.000  0.0337 0.0019 2080.26 -7603.32
 13% 0.64 0.22 0.26 0.24 0.18 0.41   5 13 0.0000 0.2500 P(5)=1.000  0.0337 0.0019 2066.63 -7601.21
 13% 0.64 0.22 0.26 0.24 0.17 0.41   5 13 0.0000 0.2536 P(5)=1.000  0.0338 0.0019 2078.97 -7598.54
 13% 0.64 0.22 0.26 0.24 0.17 0.41   5 13 0.0000 0.2524 P(5)=1.000  0.0338 0.0020 2083.89 -7602.16
 13% 0.64 0.23 0.26 0.24 0.17 0.41   5 13 0.0000 0.2559 P(5)=1.000  0.0338 0.0020 2093.81 -7597.02
 13% 0.64 0.23 0.26 0.24 0.17 0.41   5 13 0.0000 0.2547 P(5)=1.000  0.0338 0.0020 2105.08 -7601.69
 13% 0.64 0.23 0.27 0.24 0.17 0.41   5 13 0.0000 0.2535 P(5)=1.000  0.0338 0.0020 2101.48 -7605.48
 13% 0.64 0.23 0.27 0.23 0.17 0.41   5 13 0.0000 0.2570 P(5)=1.000  0.0337 0.0020 2099.49 -7617.34
 13% 0.64 0.23 0.27 0.23 0.17 0.41   5 13 0.0000 0.2558 P(5)=1.000  0.0337 0.0020 2096.78 -7618.60
 14% 0.64 0.23 0.27 0.23 0.17 0.41   5 13 0.0000 0.2593 P(5)=1.000  0.0337 0.0020 2094.53 -7626.19
 14% 0.64 0.23 0.27 0.23 0.17 0.41   5 13 0.0000 0.2581 P(5)=1.000  0.0337 0.0020 2083.41 -7606.69
 14% 0.64 0.23 0.27 0.23 0.17 0.41   5 13 0.0000 0.2615 P(5)=1.000  0.0337 0.0020 2096.69 -7601.15
 14% 0.64 0.23 0.27 0.23 0.17 0.41   5 13 0.0000 0.2648 P(5)=1.000  0.0337 0.0020 2094.94 -7615.48
 14% 0.64 0.23 0.27 0.23 0.17 0.41   5 13 0.0000 0.2636 P(5)=1.000  0.0337 0.0020 2086.25 -7610.33
 14% 0.64 0.23 0.27 0.23 0.17 0.41   5 13 0.0000 0.2670 P(5)=1.000  0.0337 0.0020 2104.73 -7620.60
 14% 0.64 0.23 0.27 0.23 0.17 0.41   5 13 0.0000 0.2658 P(5)=1.000  0.0337 0.0020 2092.35 -7619.84
 14% 0.64 0.23 0.27 0.23 0.17 0.41   5 13 0.0000 0.2646 P(5)=1.000  0.0337 0.0020 2082.52 -7613.58
 14% 0.64 0.23 0.27 0.23 0.17 0.41   5 13 0.0000 0.2634 P(5)=1.000  0.0337 0.0020 2075.65 -7603.17
 14% 0.64 0.23 0.27 0.23 0.17 0.41   5 13 0.0000 0.2667 P(5)=1.000  0.0337 0.0020 2084.75 -7615.43
 14% 0.64 0.23 0.27 0.23 0.17 0.41   5 13 0.0000 0.2655 P(5)=1.000  0.0337 0.0020 2063.20 -7617.53
 14% 0.64 0.23 0.27 0.22 0.17 0.41   5 13 0.0000 0.2643 P(5)=1.000  0.0337 0.0020 2050.78 -7610.75
 14% 0.64 0.23 0.27 0.22 0.17 0.41   5 13 0.0000 0.2632 P(5)=1.000  0.0336 0.0020 2043.62 -7616.89
 14% 0.64 0.23 0.27 0.22 0.17 0.41   5 13 0.0000 0.2664 P(5)=1.000  0.0336 0.0020 2061.82 -7623.21
 14% 0.64 0.23 0.27 0.22 0.17 0.41   5 13 0.0000 0.2696 P(5)=1.000  0.0336 0.0020 2061.57 -7627.74
 14% 0.64 0.23 0.27 0.23 0.17 0.41   5 13 0.0000 0.2684 P(5)=1.000  0.0336 0.0020 2071.59 -7630.92
 14% 0.64 0.23 0.27 0.23 0.17 0.41   5 13 0.0000 0.2716 P(5)=1.000  0.0336 0.0020 2069.63 -7610.95
 14% 0.64 0.23 0.27 0.23 0.17 0.41   5 13 0.0000 0.2704 P(5)=1.000  0.0336 0.0020 2069.54 -7617.50
 14% 0.64 0.23 0.27 0.23 0.17 0.41   5 13 0.0000 0.2692 P(5)=1.000  0.0336 0.0020 2065.85 -7610.81
 14% 0.64 0.23 0.27 0.23 0.17 0.41   5 13 0.0000 0.2681 P(5)=1.000  0.0336 0.0020 2074.95 -7607.16
 15% 0.64 0.23 0.27 0.23 0.17 0.41   5 13 0.0000 0.2712 P(5)=1.000  0.0336 0.0020 2066.41 -7615.61
 15% 0.64 0.23 0.27 0.23 0.16 0.41   5 13 0.0000 0.2700 P(5)=1.000  0.0336 0.0020 2088.91 -7608.93
 15% 0.64 0.23 0.27 0.23 0.17 0.41   5 13 0.0000 0.2731 P(5)=1.000  0.0336 0.0020 2050.48 -7611.42
 15% 0.64 0.23 0.27 0.23 0.17 0.41   5 13 0.0000 0.2762 P(5)=1.000  0.0336 0.0020 2063.19 -7631.93
 15% 0.64 0.23 0.27 0.23 0.17 0.41   5 13 0.0000 0.2792 P(5)=1.000  0.0336 0.0020 2042.50 -7611.66
 15% 0.64 0.23 0.27 0.23 0.17 0.41   5 13 0.0000 0.2780 P(5)=1.000  0.0336 0.0020 2034.24 -7601.13
 15% 0.64 0.23 0.27 0.23 0.17 0.41   5 13 0.0000 0.2810 P(5)=1.000  0.0336 0.0020 2079.54 -7614.19
 15% 0.64 0.23 0.27 0.23 0.18 0.41   5 13 0.0000 0.2840 P(5)=1.000  0.0336 0.0020 2023.68 -7609.36
 15% 0.64 0.23 0.27 0.24 0.17 0.41   5 13 0.0000 0.2828 P(5)=1.000  0.0336 0.0020 2046.15 -7598.16
 15% 0.64 0.23 0.27 0.24 0.17 0.41   5 13 0.0000 0.2857 P(5)=1.000  0.0336 0.0020 2050.74 -7603.15
 15% 0.64 0.23 0.27 0.24 0.17 0.41   5 13 0.0000 0.2846 P(5)=1.000  0.0336 0.0020 2050.50 -7625.26  0:42

 15% 0.64 0.23 0.27 0.24 0.17 0.41   5 13 0.0000 0.2834 P(5)=1.000  0.0336 0.0020 2053.38 -7635.18
 15% 0.64 0.23 0.27 0.24 0.17 0.41   5 13 0.0000 0.2863 P(5)=1.000  0.0336 0.0020 2054.38 -7626.25
 15% 0.64 0.23 0.27 0.24 0.17 0.41   5 13 0.0000 0.2851 P(5)=1.000  0.0335 0.0020 2049.74 -7616.15
 15% 0.64 0.23 0.27 0.24 0.17 0.41   5 13 0.0000 0.2840 P(5)=1.000  0.0335 0.0021 2057.84 -7623.19
 15% 0.64 0.23 0.27 0.24 0.17 0.41   5 13 0.0000 0.2869 P(5)=1.000  0.0335 0.0021 2077.55 -7631.25
 15% 0.64 0.23 0.27 0.24 0.17 0.41   5 13 0.0000 0.2857 P(5)=1.000  0.0335 0.0021 2079.62 -7616.74
 15% 0.64 0.23 0.27 0.24 0.17 0.41   5 13 0.0000 0.2846 P(5)=1.000  0.0335 0.0021 2039.84 -7612.11
 15% 0.64 0.23 0.27 0.25 0.17 0.41   5 13 0.0000 0.2835 P(5)=1.000  0.0335 0.0021 2045.20 -7626.30
 15% 0.64 0.23 0.27 0.25 0.17 0.41   5 13 0.0000 0.2824 P(5)=1.000  0.0335 0.0021 2038.36 -7619.30
 16% 0.64 0.23 0.27 0.25 0.17 0.41   5 13 0.0000 0.2852 P(5)=1.000  0.0335 0.0021 2034.74 -7623.84
 16% 0.64 0.23 0.27 0.25 0.17 0.41   5 13 0.0000 0.2840 P(5)=1.000  0.0335 0.0021 2039.47 -7617.96
 16% 0.64 0.23 0.27 0.25 0.17 0.41   5 13 0.0000 0.2868 P(5)=1.000  0.0335 0.0021 2049.17 -7623.54
 16% 0.64 0.23 0.27 0.25 0.17 0.41   5 13 0.0000 0.2896 P(5)=1.000  0.0335 0.0021 2056.09 -7623.49
 16% 0.64 0.23 0.27 0.25 0.17 0.41   5 13 0.0000 0.2896 P(5)=1.000  0.0336 0.0021 2061.14 -7630.06
 16% 0.64 0.23 0.27 0.25 0.17 0.41   5 13 0.0000 0.2923 P(5)=1.000  0.0336 0.0021 2052.11 -7633.17
 16% 0.64 0.23 0.27 0.26 0.17 0.41   5 13 0.0000 0.2912 P(5)=1.000  0.0336 0.0021 2032.27 -7619.16
 16% 0.64 0.23 0.27 0.26 0.17 0.41   5 13 0.0000 0.2939 P(5)=1.000  0.0336 0.0021 2028.41 -7616.74
 16% 0.64 0.23 0.27 0.26 0.17 0.41   5 13 0.0000 0.2928 P(5)=1.000  0.0336 0.0021 2048.43 -7607.92
 16% 0.64 0.23 0.27 0.26 0.17 0.41   5 13 0.0000 0.2917 P(5)=1.000  0.0336 0.0021 2033.79 -7623.43
 16% 0.64 0.24 0.27 0.26 0.17 0.41   5 13 0.0000 0.2906 P(5)=1.000  0.0336 0.0021 2042.23 -7624.10
 16% 0.64 0.24 0.28 0.26 0.17 0.41   5 13 0.0000 0.2895 P(5)=1.000  0.0336 0.0021 2040.89 -7620.58
 16% 0.64 0.24 0.28 0.26 0.16 0.41   5 13 0.0000 0.2884 P(5)=1.000  0.0336 0.0021 2038.65 -7627.85
 16% 0.64 0.24 0.27 0.26 0.16 0.41   5 13 0.0000 0.2910 P(5)=1.000  0.0335 0.0021 2038.86 -7624.20
 16% 0.64 0.24 0.28 0.26 0.16 0.41   5 13 0.0000 0.2910 P(5)=1.000  0.0335 0.0021 2031.31 -7631.95
 16% 0.64 0.24 0.28 0.26 0.16 0.41   5 13 0.0000 0.2900 P(5)=1.000  0.0335 0.0021 2051.26 -7638.30
 16% 0.64 0.24 0.28 0.26 0.16 0.41   5 13 0.0000 0.2889 P(5)=1.000  0.0335 0.0021 2051.75 -7649.22
 16% 0.64 0.24 0.28 0.26 0.16 0.41   5 13 0.0000 0.2878 P(5)=1.000  0.0335 0.0021 2048.20 -7641.05
 16% 0.64 0.24 0.28 0.27 0.16 0.41   5 13 0.0000 0.2868 P(5)=1.000  0.0335 0.0022 2029.94 -7620.69
 16% 0.64 0.24 0.28 0.27 0.16 0.41   5 13 0.0000 0.2857 P(5)=1.000  0.0335 0.0022 2082.12 -7622.25
 17% 0.64 0.24 0.28 0.27 0.16 0.41   5 13 0.0000 0.2883 P(5)=1.000  0.0335 0.0022 2082.92 -7616.46
 17% 0.64 0.24 0.28 0.27 0.17 0.41   5 13 0.0000 0.2873 P(5)=1.000  0.0335 0.0022 2079.01 -7623.20
 17% 0.64 0.24 0.28 0.27 0.17 0.41   5 13 0.0000 0.2862 P(5)=1.000  0.0335 0.0022 2084.78 -7627.93
 17% 0.64 0.24 0.28 0.27 0.17 0.41   5 13 0.0000 0.2852 P(5)=1.000  0.0335 0.0022 2098.59 -7632.06
 17% 0.64 0.24 0.28 0.27 0.16 0.41   5 13 0.0000 0.2842 P(5)=1.000  0.0335 0.0022 2064.42 -7623.87
 17% 0.64 0.24 0.28 0.27 0.16 0.41   5 13 0.0000 0.2832 P(5)=1.000  0.0335 0.0022 2062.01 -7621.36
 17% 0.64 0.24 0.28 0.27 0.16 0.41   5 13 0.0000 0.2857 P(5)=1.000  0.0335 0.0022 2073.32 -7628.96
 17% 0.64 0.24 0.28 0.27 0.16 0.41   5 13 0.0000 0.2847 P(5)=1.000  0.0335 0.0022 2075.30 -7624.80
 17% 0.64 0.24 0.28 0.27 0.16 0.41   5 13 0.0000 0.2872 P(5)=1.000  0.0335 0.0022 2076.24 -7609.49
 17% 0.64 0.24 0.28 0.27 0.16 0.41   5 13 0.0000 0.2898 P(5)=1.000  0.0335 0.0022 2082.32 -7609.54
 17% 0.64 0.24 0.28 0.28 0.16 0.41   5 13 0.0000 0.2887 P(5)=1.000  0.0336 0.0022 2082.14 -7600.56
 17% 0.64 0.24 0.28 0.27 0.16 0.41   5 13 0.0000 0.2877 P(5)=1.000  0.0336 0.0022 2099.24 -7605.49
 17% 0.64 0.24 0.28 0.28 0.16 0.41   5 13 0.0000 0.2902 P(5)=1.000  0.0336 0.0022 2106.85 -7619.64
 17% 0.64 0.24 0.28 0.28 0.16 0.41   5 13 0.0000 0.2927 P(5)=1.000  0.0336 0.0022 2107.18 -7612.44
 17% 0.64 0.24 0.28 0.28 0.16 0.41   5 13 0.0000 0.2917 P(5)=1.000  0.0336 0.0022 2108.29 -7619.57
 17% 0.64 0.24 0.28 0.27 0.16 0.41   5 13 0.0000 0.2907 P(5)=1.000  0.0336 0.0022 2149.55 -7619.65
 17% 0.64 0.24 0.28 0.27 0.16 0.41   5 13 0.0000 0.2897 P(5)=1.000  0.0336 0.0022 2158.20 -7618.31
 17% 0.64 0.24 0.28 0.28 0.16 0.41   5 13 0.0000 0.2887 P(5)=1.000  0.0336 0.0022 2128.71 -7597.16
 17% 0.64 0.24 0.28 0.28 0.16 0.41   5 13 0.0000 0.2877 P(5)=1.000  0.0336 0.0022 2103.36 -7607.61
 17% 0.64 0.24 0.28 0.28 0.16 0.41   5 13 0.0000 0.2867 P(5)=1.000  0.0337 0.0022 2084.89 -7607.21
 18% 0.64 0.24 0.28 0.28 0.16 0.41   5 13 0.0000 0.2857 P(5)=1.000  0.0337 0.0022 2068.25 -7601.31
 18% 0.64 0.24 0.28 0.28 0.16 0.41   5 13 0.0000 0.2881 P(5)=1.000  0.0337 0.0022 2088.64 -7608.44
 18% 0.64 0.24 0.28 0.28 0.16 0.41   5 13 0.0000 0.2905 P(5)=1.000  0.0336 0.0022 2076.75 -7601.26
 18% 0.64 0.24 0.28 0.28 0.16 0.41   5 13 0.0000 0.2896 P(5)=1.000  0.0336 0.0022 2082.54 -7596.76
 18% 0.64 0.24 0.28 0.28 0.16 0.41   5 13 0.0000 0.2919 P(5)=1.000  0.0336 0.0022 2067.95 -7604.79
 18% 0.64 0.24 0.28 0.28 0.16 0.41   5 13 0.0000 0.2910 P(5)=1.000  0.0336 0.0022 2069.94 -7604.13
 18% 0.64 0.24 0.28 0.28 0.16 0.41   5 13 0.0000 0.2933 P(5)=1.000  0.0336 0.0022 2084.20 -7619.55
 18% 0.64 0.24 0.28 0.28 0.16 0.41   5 13 0.0000 0.2924 P(5)=1.000  0.0336 0.0022 2101.64 -7618.72
 18% 0.64 0.24 0.28 0.28 0.16 0.41   5 13 0.0000 0.2914 P(5)=1.000  0.0336 0.0022 2079.15 -7608.01
 18% 0.64 0.24 0.28 0.28 0.16 0.41   5 13 0.0000 0.2904 P(5)=1.000  0.0336 0.0023 2062.88 -7613.87
 18% 0.64 0.24 0.28 0.28 0.16 0.41   5 13 0.0000 0.2895 P(5)=1.000  0.0336 0.0023 2066.12 -7600.31
 18% 0.64 0.24 0.28 0.28 0.16 0.41   5 13 0.0000 0.2918 P(5)=1.000  0.0336 0.0023 2072.35 -7596.71
 18% 0.64 0.24 0.28 0.28 0.16 0.41   5 13 0.0000 0.2908 P(5)=1.000  0.0336 0.0023 2079.59 -7599.96
 18% 0.64 0.24 0.28 0.28 0.16 0.41   5 13 0.0000 0.2899 P(5)=1.000  0.0336 0.0023 2061.05 -7602.69
 18% 0.64 0.24 0.28 0.28 0.16 0.41   5 13 0.0000 0.2890 P(5)=1.000  0.0336 0.0023 2056.44 -7628.92
 18% 0.64 0.24 0.28 0.28 0.16 0.41   5 13 0.0000 0.2913 P(5)=1.000  0.0336 0.0023 2069.22 -7616.17
 18% 0.64 0.24 0.28 0.28 0.16 0.41   5 13 0.0000 0.2903 P(5)=1.000  0.0336 0.0023 2066.13 -7622.83
 18% 0.64 0.24 0.28 0.28 0.16 0.41   5 13 0.0000 0.2894 P(5)=1.000  0.0336 0.0023 2073.12 -7617.70
 18% 0.64 0.24 0.28 0.28 0.16 0.41   5 13 0.0000 0.2885 P(5)=1.000  0.0336 0.0023 2113.02 -7632.34
 18% 0.64 0.24 0.28 0.28 0.16 0.41   5 13 0.0000 0.2907 P(5)=1.000  0.0336 0.0023 2115.04 -7620.68
 19% 0.64 0.24 0.28 0.28 0.16 0.41   5 13 0.0000 0.2930 P(5)=1.000  0.0336 0.0023 2108.85 -7618.69
 19% 0.64 0.24 0.28 0.28 0.16 0.41   5 13 0.0000 0.2921 P(5)=1.000  0.0335 0.0023 2120.55 -7623.39
 19% 0.64 0.24 0.28 0.28 0.16 0.41   5 13 0.0000 0.2911 P(5)=1.000  0.0335 0.0023 2105.42 -7635.28
 19% 0.64 0.24 0.28 0.28 0.16 0.41   5 13 0.0000 0.2934 P(5)=1.000  0.0335 0.0023 2137.27 -7629.20
 19% 0.64 0.24 0.28 0.28 0.16 0.41   5 13 0.0000 0.2956 P(5)=1.000  0.0335 0.0023 2072.61 -7624.85
 19% 0.64 0.24 0.28 0.29 0.16 0.41   5 13 0.0000 0.2956 P(5)=1.000  0.0335 0.0023 2070.20 -7620.47
 19% 0.64 0.24 0.28 0.28 0.16 0.41   5 13 0.0000 0.2978 P(5)=1.000  0.0335 0.0023 2075.81 -7613.59
 19% 0.64 0.24 0.28 0.29 0.16 0.41   5 13 0.0000 0.3000 P(5)=1.000  0.0335 0.0023 2108.68 -7623.82
 19% 0.64 0.24 0.28 0.29 0.16 0.41   5 13 0.0000 0.3022 P(5)=1.000  0.0335 0.0023 2109.62 -7626.66
 19% 0.64 0.24 0.28 0.29 0.16 0.41   5 13 0.0000 0.3043 P(5)=1.000  0.0335 0.0023 2092.23 -7615.29
 19% 0.64 0.24 0.28 0.29 0.16 0.41   5 13 0.0000 0.3065 P(5)=1.000  0.0335 0.0023 2099.79 -7617.37
 19% 0.64 0.24 0.28 0.29 0.16 0.41   5 13 0.0000 0.3056 P(5)=1.000  0.0335 0.0023 2094.89 -7605.54
 19% 0.64 0.24 0.28 0.29 0.16 0.41   5 13 0.0000 0.3077 P(5)=1.000  0.0335 0.0023 2101.06 -7610.72
 19% 0.64 0.24 0.28 0.29 0.16 0.41   5 13 0.0000 0.3098 P(5)=1.000  0.0335 0.0023 2086.28 -7612.79
 19% 0.64 0.24 0.28 0.29 0.16 0.41   5 13 0.0000 0.3089 P(5)=1.000  0.0335 0.0023 2078.83 -7625.11
 19% 0.64 0.24 0.28 0.29 0.16 0.41   5 13 0.0000 0.3079 P(5)=1.000  0.0335 0.0023 2102.13 -7617.32
 19% 0.64 0.24 0.28 0.29 0.16 0.41   5 13 0.0000 0.3070 P(5)=1.000  0.0335 0.0023 2111.36 -7617.25
 19% 0.64 0.24 0.28 0.29 0.16 0.41   5 13 0.0000 0.3061 P(5)=1.000  0.0336 0.0023 2090.07 -7601.90
 19% 0.64 0.24 0.28 0.29 0.16 0.41   5 13 0.0000 0.3082 P(5)=1.000  0.0336 0.0023 2117.84 -7608.02
 19% 0.64 0.24 0.28 0.29 0.16 0.41   5 13 0.0000 0.3102 P(5)=1.000  0.0336 0.0023 2050.92 -7588.12
 20% 0.64 0.25 0.28 0.29 0.17 0.41   5 13 0.0000 0.3093 P(5)=1.000  0.0336 0.0023 2082.99 -7603.28
 20% 0.64 0.25 0.28 0.29 0.17 0.41   5 13 0.0000 0.3084 P(5)=1.000  0.0336 0.0024 2098.86 -7602.60
 20% 0.64 0.25 0.28 0.29 0.17 0.41   5 13 0.0000 0.3104 P(5)=1.000  0.0336 0.0024 2120.71 -7605.93
 20% 0.64 0.25 0.28 0.29 0.17 0.41   5 13 0.0000 0.3095 P(5)=1.000  0.0336 0.0024 2121.85 -7609.02
 20% 0.64 0.25 0.28 0.29 0.16 0.41   5 13 0.0000 0.3086 P(5)=1.000  0.0336 0.0024 2095.83 -7610.29
 20% 0.64 0.25 0.28 0.29 0.17 0.41   5 13 0.0000 0.3086 P(5)=1.000  0.0336 0.0024 2159.49 -7621.77
 20% 0.64 0.25 0.28 0.29 0.17 0.41   5 13 0.0000 0.3086 P(5)=1.000  0.0336 0.0024 2151.01 -7622.68
 20% 0.64 0.25 0.28 0.29 0.17 0.41   5 13 0.0000 0.3077 P(5)=1.000  0.0336 0.0024 2121.50 -7609.68
 20% 0.64 0.25 0.28 0.29 0.17 0.41   5 13 0.0000 0.3077 P(5)=1.000  0.0336 0.0024 2124.89 -7609.72
 20% 0.64 0.25 0.28 0.29 0.17 0.41   5 13 0.0000 0.3077 P(5)=1.000  0.0336 0.0024 2098.48 -7595.72
 20% 0.64 0.25 0.28 0.30 0.16 0.41   5 13 0.0000 0.3077 P(5)=1.000  0.0336 0.0024 2104.14 -7611.53  0:50

 20% 0.64 0.25 0.28 0.30 0.17 0.41   5 13 0.0000 0.3068 P(5)=1.000  0.0336 0.0024 2071.88 -7594.19
 20% 0.64 0.25 0.28 0.30 0.17 0.41   5 13 0.0000 0.3059 P(5)=1.000  0.0336 0.0024 2064.15 -7600.06
 20% 0.64 0.25 0.28 0.30 0.17 0.41   5 13 0.0000 0.3079 P(5)=1.000  0.0336 0.0024 2047.57 -7588.89
 20% 0.64 0.25 0.28 0.30 0.17 0.41   5 13 0.0000 0.3070 P(5)=1.000  0.0336 0.0024 2052.54 -7593.12
 20% 0.64 0.25 0.28 0.30 0.17 0.41   5 13 0.0000 0.3061 P(5)=1.000  0.0336 0.0024 2051.52 -7593.83
 20% 0.64 0.25 0.28 0.30 0.17 0.41   5 13 0.0000 0.3052 P(5)=1.000  0.0336 0.0024 2103.28 -7597.97
 20% 0.64 0.25 0.28 0.30 0.17 0.41   5 13 0.0000 0.3043 P(5)=1.000  0.0337 0.0024 2101.75 -7596.60
 20% 0.64 0.25 0.28 0.30 0.17 0.41   5 13 0.0000 0.3035 P(5)=1.000  0.0337 0.0024 2103.31 -7601.90
 20% 0.64 0.25 0.28 0.30 0.17 0.41   5 13 0.0000 0.3026 P(5)=1.000  0.0337 0.0024 2099.76 -7597.45
 21% 0.64 0.25 0.28 0.30 0.17 0.41   5 13 0.0000 0.3017 P(5)=1.000  0.0337 0.0024 2023.29 -7597.33
 21% 0.64 0.25 0.28 0.30 0.17 0.41   5 13 0.0000 0.3009 P(5)=1.000  0.0337 0.0024 2018.96 -7593.81
 21% 0.64 0.25 0.28 0.30 0.17 0.41   5 13 0.0000 0.3029 P(5)=1.000  0.0337 0.0024 2039.25 -7601.32
 21% 0.64 0.25 0.28 0.30 0.17 0.41   5 13 0.0000 0.3029 P(5)=1.000  0.0337 0.0024 2030.24 -7612.50
 21% 0.64 0.25 0.28 0.30 0.17 0.41   5 13 0.0000 0.3020 P(5)=1.000  0.0337 0.0024 2005.95 -7606.69
 21% 0.64 0.25 0.28 0.30 0.17 0.41   5 13 0.0000 0.3020 P(5)=1.000  0.0337 0.0024 2018.93 -7611.32
 21% 0.64 0.25 0.28 0.30 0.17 0.41   5 13 0.0000 0.3011 P(5)=1.000  0.0337 0.0024 1998.78 -7602.21
 21% 0.64 0.25 0.28 0.31 0.17 0.41   5 13 0.0000 0.3011 P(5)=1.000  0.0337 0.0024 2021.73 -7617.78
 21% 0.64 0.25 0.28 0.31 0.17 0.41   5 13 0.0000 0.3003 P(5)=1.000  0.0337 0.0024 2059.19 -7616.05
 21% 0.64 0.25 0.28 0.31 0.17 0.41   5 13 0.0000 0.2994 P(5)=1.000  0.0337 0.0024 2066.62 -7621.01
 21% 0.64 0.25 0.28 0.31 0.17 0.41   5 13 0.0000 0.2994 P(5)=1.000  0.0337 0.0024 2085.76 -7621.92
 21% 0.64 0.25 0.28 0.31 0.17 0.41   5 13 0.0000 0.3014 P(5)=1.000  0.0337 0.0024 2116.56 -7630.64
 21% 0.64 0.25 0.28 0.31 0.17 0.41   5 13 0.0000 0.3006 P(5)=1.000  0.0337 0.0024 2091.75 -7631.96
 21% 0.64 0.25 0.28 0.31 0.17 0.41   5 13 0.0000 0.2997 P(5)=1.000  0.0337 0.0024 2049.45 -7618.02
 21% 0.64 0.25 0.28 0.31 0.17 0.41   5 13 0.0000 0.3017 P(5)=1.000  0.0337 0.0024 2054.52 -7625.52
 21% 0.64 0.25 0.28 0.31 0.17 0.41   5 13 0.0000 0.3036 P(5)=1.000  0.0337 0.0024 2056.06 -7610.16
 21% 0.64 0.25 0.28 0.31 0.17 0.41   5 13 0.0000 0.3056 P(5)=1.000  0.0337 0.0024 2038.66 -7608.76
 21% 0.64 0.25 0.28 0.31 0.17 0.41   5 13 0.0000 0.3056 P(5)=1.000  0.0337 0.0025 2058.13 -7615.36
 21% 0.64 0.25 0.28 0.31 0.17 0.41   5 13 0.0000 0.3047 P(5)=1.000  0.0337 0.0025 2047.30 -7607.58
 21% 0.64 0.25 0.28 0.31 0.17 0.41   5 13 0.0000 0.3039 P(5)=1.000  0.0337 0.0025 2051.12 -7611.33
 22% 0.64 0.25 0.28 0.31 0.17 0.41   5 13 0.0000 0.3039 P(5)=1.000  0.0337 0.0025 2034.68 -7607.92
 22% 0.64 0.25 0.28 0.32 0.16 0.41   5 13 0.0000 0.3058 P(5)=1.000  0.0337 0.0025 2051.69 -7629.53
 22% 0.64 0.25 0.29 0.32 0.16 0.41   5 13 0.0000 0.3049 P(5)=1.000  0.0337 0.0025 2045.11 -7619.26
 22% 0.64 0.25 0.29 0.32 0.16 0.41   5 13 0.0000 0.3041 P(5)=1.000  0.0337 0.0025 2042.70 -7618.12
 22% 0.64 0.25 0.29 0.32 0.16 0.41   5 13 0.0000 0.3033 P(5)=1.000  0.0337 0.0025 2012.17 -7624.26
 22% 0.64 0.25 0.29 0.32 0.16 0.41   5 13 0.0000 0.3025 P(5)=1.000  0.0337 0.0025 2015.54 -7620.82
 22% 0.64 0.25 0.29 0.32 0.16 0.41   5 13 0.0000 0.3016 P(5)=1.000  0.0337 0.0025 2021.59 -7635.87
 22% 0.64 0.25 0.29 0.32 0.16 0.41   5 13 0.0000 0.3008 P(5)=1.000  0.0337 0.0025 2032.27 -7631.07
 22% 0.64 0.25 0.29 0.32 0.16 0.41   5 13 0.0000 0.3000 P(5)=1.000  0.0338 0.0025 2019.30 -7614.39
 22% 0.64 0.25 0.29 0.32 0.16 0.41   5 13 0.0000 0.2992 P(5)=1.000  0.0338 0.0025 2029.38 -7626.46
 22% 0.64 0.25 0.29 0.32 0.16 0.41   5 13 0.0000 0.2984 P(5)=1.000  0.0338 0.0025 2037.56 -7632.03
 22% 0.64 0.25 0.29 0.32 0.16 0.41   5 13 0.0000 0.3003 P(5)=1.000  0.0338 0.0025 2046.62 -7622.19
 22% 0.64 0.25 0.29 0.32 0.16 0.41   5 13 0.0000 0.3021 P(5)=1.000  0.0338 0.0025 2055.53 -7620.46
 22% 0.64 0.25 0.29 0.32 0.16 0.41   5 13 0.0000 0.3013 P(5)=1.000  0.0338 0.0025 2045.32 -7623.94
 22% 0.64 0.25 0.29 0.33 0.16 0.41   5 13 0.0000 0.3032 P(5)=1.000  0.0338 0.0025 2050.37 -7632.92
 22% 0.64 0.25 0.29 0.33 0.16 0.41   5 13 0.0000 0.3024 P(5)=1.000  0.0338 0.0025 2041.24 -7627.93
 22% 0.64 0.25 0.29 0.33 0.16 0.41   5 13 0.0000 0.3016 P(5)=1.000  0.0338 0.0025 2043.58 -7610.85
 22% 0.64 0.25 0.29 0.33 0.16 0.41   5 13 0.0000 0.3008 P(5)=1.000  0.0338 0.0025 2043.09 -7606.08
 22% 0.64 0.25 0.29 0.33 0.16 0.41   5 13 0.0000 0.3000 P(5)=1.000  0.0338 0.0025 2024.54 -7610.79
 22% 0.64 0.25 0.29 0.33 0.16 0.41   5 13 0.0000 0.3018 P(5)=1.000  0.0338 0.0025 2028.00 -7608.39
 23% 0.64 0.25 0.29 0.33 0.16 0.41   5 13 0.0000 0.3010 P(5)=1.000  0.0338 0.0025 2007.85 -7600.20
 23% 0.64 0.25 0.29 0.33 0.16 0.41   5 13 0.0000 0.3003 P(5)=1.000  0.0338 0.0025 2008.14 -7603.90
 23% 0.64 0.25 0.29 0.33 0.16 0.41   5 13 0.0000 0.2995 P(5)=1.000  0.0338 0.0025 2006.61 -7623.40
 23% 0.64 0.25 0.29 0.33 0.16 0.41   5 13 0.0000 0.2987 P(5)=1.000  0.0338 0.0025 1985.84 -7608.85
 23% 0.64 0.25 0.29 0.33 0.16 0.41   5 13 0.0000 0.3005 P(5)=1.000  0.0338 0.0025 2003.64 -7610.58
 23% 0.64 0.25 0.29 0.33 0.16 0.41   5 13 0.0000 0.3023 P(5)=1.000  0.0338 0.0025 2004.38 -7614.30
 23% 0.64 0.25 0.29 0.34 0.16 0.41   5 13 0.0000 0.3041 P(5)=1.000  0.0338 0.0025 2072.58 -7618.45
 23% 0.64 0.25 0.29 0.34 0.16 0.41   5 13 0.0000 0.3059 P(5)=1.000  0.0338 0.0025 1980.30 -7597.05
 23% 0.64 0.25 0.29 0.34 0.16 0.41   5 13 0.0000 0.3051 P(5)=1.000  0.0338 0.0026 1988.29 -7599.72
 23% 0.64 0.25 0.29 0.34 0.16 0.41   5 13 0.0000 0.3069 P(5)=1.000  0.0337 0.0026 2000.56 -7595.19
 23% 0.64 0.25 0.29 0.34 0.16 0.41   5 13 0.0000 0.3087 P(5)=1.000  0.0337 0.0026 2020.64 -7596.21
 23% 0.64 0.25 0.29 0.34 0.16 0.41   5 13 0.0000 0.3079 P(5)=1.000  0.0337 0.0026 2022.13 -7597.83
 23% 0.64 0.26 0.29 0.34 0.16 0.41   5 13 0.0000 0.3071 P(5)=1.000  0.0337 0.0026 2041.16 -7611.83
 23% 0.64 0.26 0.29 0.34 0.16 0.41   5 13 0.0000 0.3063 P(5)=1.000  0.0337 0.0026 2049.88 -7615.10
 23% 0.64 0.26 0.29 0.34 0.16 0.41   5 13 0.0000 0.3056 P(5)=1.000  0.0337 0.0026 1996.10 -7604.14
 23% 0.64 0.26 0.29 0.34 0.17 0.41   5 13 0.0000 0.3048 P(5)=1.000  0.0337 0.0026 2051.77 -7598.29
 23% 0.64 0.26 0.29 0.34 0.17 0.41   5 13 0.0000 0.3040 P(5)=1.000  0.0337 0.0026 2017.37 -7603.29
 23% 0.64 0.26 0.29 0.34 0.17 0.41   5 13 0.0000 0.3058 P(5)=1.000  0.0337 0.0026 2003.95 -7601.14
 23% 0.64 0.26 0.28 0.34 0.17 0.41   5 13 0.0000 0.3050 P(5)=1.000  0.0337 0.0026 2008.94 -7594.67
 23% 0.64 0.26 0.28 0.34 0.17 0.41   5 13 0.0000 0.3067 P(5)=1.000  0.0337 0.0026 2019.87 -7608.64
 24% 0.64 0.26 0.28 0.35 0.17 0.41   5 13 0.0000 0.3060 P(5)=1.000  0.0337 0.0026 2010.29 -7606.89
 24% 0.64 0.26 0.28 0.35 0.17 0.41   5 13 0.0000 0.3052 P(5)=1.000  0.0337 0.0026 2071.66 -7618.61
 24% 0.64 0.26 0.28 0.34 0.17 0.40   5 13 0.0000 0.3069 P(5)=1.000  0.0337 0.0026 2050.06 -7618.06
 24% 0.64 0.26 0.28 0.35 0.17 0.40   5 13 0.0000 0.3062 P(5)=1.000  0.0337 0.0026 1973.38 -7612.20
 24% 0.64 0.26 0.28 0.35 0.17 0.40   5 13 0.0000 0.3079 P(5)=1.000  0.0337 0.0026 1987.32 -7612.24
 24% 0.64 0.26 0.28 0.35 0.17 0.40   5 13 0.0000 0.3071 P(5)=1.000  0.0336 0.0026 1983.55 -7632.77
 24% 0.64 0.26 0.28 0.35 0.17 0.40   5 13 0.0000 0.3064 P(5)=1.000  0.0336 0.0026 1972.35 -7631.54
 24% 0.64 0.26 0.28 0.35 0.17 0.40   5 13 0.0000 0.3081 P(5)=1.000  0.0336 0.0026 1999.41 -7610.77
 24% 0.64 0.26 0.28 0.35 0.17 0.40   5 13 0.0000 0.3073 P(5)=1.000  0.0336 0.0026 1995.76 -7617.98
 24% 0.64 0.26 0.28 0.35 0.17 0.40   5 13 0.0000 0.3066 P(5)=1.000  0.0336 0.0026 2004.97 -7618.97
 24% 0.64 0.26 0.28 0.35 0.17 0.40   5 13 0.0000 0.3058 P(5)=1.000  0.0336 0.0026 1991.45 -7622.36
 24% 0.64 0.26 0.28 0.35 0.17 0.40   5 13 0.0000 0.3051 P(5)=1.000  0.0336 0.0026 2009.79 -7621.72
 24% 0.64 0.26 0.28 0.35 0.17 0.40   5 13 0.0000 0.3043 P(5)=1.000  0.0336 0.0026 2016.92 -7617.52
 24% 0.64 0.26 0.28 0.35 0.17 0.40   5 13 0.0000 0.3036 P(5)=1.000  0.0336 0.0026 2027.40 -7604.67
 24% 0.64 0.26 0.28 0.35 0.17 0.40   5 13 0.0000 0.3029 P(5)=1.000  0.0336 0.0027 2049.27 -7597.89
 24% 0.64 0.26 0.28 0.35 0.16 0.40   5 13 0.0000 0.3046 P(5)=1.000  0.0336 0.0027 2058.38 -7613.37
 24% 0.64 0.26 0.28 0.35 0.16 0.40   5 13 0.0000 0.3038 P(5)=1.000  0.0336 0.0027 2070.75 -7617.99
 24% 0.64 0.26 0.28 0.35 0.16 0.40   5 13 0.0000 0.3031 P(5)=1.000  0.0336 0.0027 2076.65 -7629.63
 24% 0.64 0.26 0.28 0.35 0.16 0.40   5 13 0.0000 0.3024 P(5)=1.000  0.0335 0.0027 2087.78 -7622.22
 24% 0.64 0.26 0.28 0.35 0.16 0.40   5 13 0.0000 0.3040 P(5)=1.000  0.0335 0.0027 2072.66 -7623.08
 25% 0.64 0.26 0.29 0.35 0.16 0.40   5 13 0.0000 0.3033 P(5)=1.000  0.0335 0.0027 2052.28 -7617.55
 25% 0.64 0.26 0.28 0.35 0.16 0.40   5 13 0.0000 0.3026 P(5)=1.000  0.0335 0.0027 2011.86 -7615.58
 25% 0.64 0.26 0.29 0.35 0.17 0.40   5 13 0.0000 0.3019 P(5)=1.000  0.0335 0.0027 2057.04 -7612.16
 25% 0.64 0.26 0.29 0.35 0.17 0.40   5 13 0.0000 0.3012 P(5)=1.000  0.0335 0.0027 2049.66 -7615.73
 25% 0.64 0.26 0.29 0.35 0.17 0.40   5 13 0.0000 0.3005 P(5)=1.000  0.0335 0.0027 2042.22 -7605.55
 25% 0.64 0.26 0.29 0.35 0.17 0.40   5 13 0.0000 0.2998 P(5)=1.000  0.0335 0.0027 2052.95 -7616.95
 25% 0.64 0.26 0.29 0.35 0.17 0.40   5 13 0.0000 0.2991 P(5)=1.000  0.0335 0.0027 2043.10 -7627.05
 25% 0.64 0.26 0.29 0.35 0.17 0.40   5 13 0.0000 0.3007 P(5)=1.000  0.0335 0.0027 2012.13 -7631.34
 25% 0.64 0.26 0.29 0.35 0.17 0.40   5 13 0.0000 0.3023 P(5)=1.000  0.0335 0.0027 2038.15 -7636.91
 25% 0.64 0.26 0.29 0.35 0.17 0.40   5 13 0.0000 0.3016 P(5)=1.000  0.0335 0.0027 2021.50 -7629.82
 25% 0.64 0.26 0.29 0.35 0.17 0.40   5 13 0.0000 0.3009 P(5)=1.000  0.0335 0.0027 2015.09 -7625.26  0:59

 25% 0.64 0.26 0.29 0.35 0.17 0.40   5 13 0.0000 0.3002 P(5)=1.000  0.0335 0.0027 2011.25 -7628.87
 25% 0.64 0.26 0.29 0.35 0.17 0.40   5 13 0.0000 0.3018 P(5)=1.000  0.0335 0.0027 2002.90 -7626.81
 25% 0.64 0.26 0.29 0.35 0.17 0.40   5 13 0.0000 0.3011 P(5)=1.000  0.0335 0.0027 2055.03 -7629.76
 25% 0.64 0.26 0.29 0.35 0.17 0.40   5 13 0.0000 0.3005 P(5)=1.000  0.0335 0.0027 2016.03 -7608.40
 25% 0.64 0.26 0.29 0.35 0.17 0.40   5 13 0.0000 0.2998 P(5)=1.000  0.0335 0.0027 2049.36 -7611.64
 25% 0.64 0.26 0.29 0.35 0.17 0.40   5 13 0.0000 0.2991 P(5)=1.000  0.0335 0.0027 2035.13 -7610.96
 25% 0.64 0.26 0.29 0.35 0.17 0.40   5 13 0.0000 0.2984 P(5)=1.000  0.0335 0.0027 2037.80 -7617.21
 25% 0.64 0.26 0.29 0.35 0.17 0.40   5 13 0.0000 0.2977 P(5)=1.000  0.0335 0.0028 2030.18 -7624.08
 25% 0.64 0.26 0.29 0.36 0.17 0.40   5 13 0.0000 0.2993 P(5)=1.000  0.0335 0.0028 2033.71 -7618.40
 26% 0.64 0.26 0.29 0.36 0.17 0.40   5 13 0.0000 0.2986 P(5)=1.000  0.0335 0.0028 2029.95 -7619.82
 26% 0.64 0.26 0.29 0.36 0.17 0.40   5 13 0.0000 0.2980 P(5)=1.000  0.0335 0.0028 2060.55 -7627.66
 26% 0.64 0.26 0.29 0.36 0.17 0.40   5 13 0.0000 0.2973 P(5)=1.000  0.0335 0.0028 2054.33 -7634.85
 26% 0.64 0.26 0.29 0.36 0.17 0.40   5 13 0.0000 0.2966 P(5)=1.000  0.0336 0.0028 2051.56 -7617.27
 26% 0.64 0.26 0.29 0.36 0.17 0.40   5 13 0.0000 0.2960 P(5)=1.000  0.0336 0.0028 2044.70 -7621.41
 26% 0.64 0.26 0.29 0.36 0.17 0.40   5 13 0.0000 0.2975 P(5)=1.000  0.0336 0.0028 2043.51 -7615.01
 26% 0.64 0.26 0.29 0.36 0.17 0.40   5 13 0.0000 0.2991 P(5)=1.000  0.0336 0.0028 2045.16 -7615.74
 26% 0.64 0.26 0.29 0.36 0.17 0.40   5 13 0.0000 0.3007 P(5)=1.000  0.0336 0.0028 2047.47 -7610.61
 26% 0.64 0.26 0.29 0.36 0.17 0.40   5 13 0.0000 0.3022 P(5)=1.000  0.0336 0.0028 2054.23 -7611.80
 26% 0.64 0.26 0.29 0.36 0.17 0.40   5 13 0.0000 0.3038 P(5)=1.000  0.0336 0.0028 2098.16 -7615.35
 26% 0.64 0.26 0.29 0.36 0.17 0.40   5 13 0.0000 0.3031 P(5)=1.000  0.0336 0.0028 2093.94 -7617.56
 26% 0.64 0.26 0.29 0.36 0.17 0.40   5 13 0.0000 0.3046 P(5)=1.000  0.0336 0.0028 2092.05 -7628.54
 26% 0.64 0.26 0.29 0.36 0.17 0.40   5 13 0.0000 0.3040 P(5)=1.000  0.0336 0.0028 2100.57 -7627.43
 26% 0.64 0.26 0.29 0.36 0.17 0.40   5 13 0.0000 0.3033 P(5)=1.000  0.0336 0.0028 2107.67 -7633.49
 26% 0.64 0.26 0.29 0.36 0.17 0.40   5 13 0.0000 0.3048 P(5)=1.000  0.0336 0.0028 2104.44 -7617.63
 26% 0.64 0.26 0.29 0.36 0.17 0.40   5 13 0.0000 0.3042 P(5)=1.000  0.0336 0.0028 2097.40 -7617.26
 26% 0.64 0.26 0.29 0.36 0.17 0.40   5 13 0.0000 0.3035 P(5)=1.000  0.0336 0.0028 2022.96 -7604.67
 26% 0.64 0.26 0.29 0.36 0.17 0.40   5 13 0.0000 0.3050 P(5)=1.000  0.0336 0.0028 2068.02 -7607.03
 26% 0.64 0.26 0.29 0.36 0.17 0.40   5 13 0.0000 0.3065 P(5)=1.000  0.0336 0.0028 2075.56 -7619.84
 26% 0.64 0.26 0.29 0.36 0.17 0.40   5 13 0.0000 0.3065 P(5)=1.000  0.0337 0.0028 2086.92 -7613.19
 27% 0.64 0.26 0.29 0.36 0.17 0.40   5 13 0.0000 0.3065 P(5)=1.000  0.0337 0.0028 2079.87 -7617.71
 27% 0.64 0.26 0.29 0.36 0.17 0.40   5 13 0.0000 0.3080 P(5)=1.000  0.0337 0.0028 2069.51 -7622.76
 27% 0.64 0.26 0.29 0.36 0.17 0.40   5 13 0.0000 0.3080 P(5)=1.000  0.0337 0.0028 2078.43 -7632.56
 27% 0.64 0.26 0.29 0.36 0.17 0.40   5 13 0.0000 0.3074 P(5)=1.000  0.0337 0.0028 2072.81 -7616.05
 27% 0.64 0.26 0.29 0.36 0.17 0.40   5 13 0.0000 0.3067 P(5)=1.000  0.0337 0.0028 2074.65 -7621.14
 27% 0.64 0.26 0.29 0.36 0.17 0.40   5 13 0.0000 0.3067 P(5)=1.000  0.0337 0.0029 2081.62 -7627.83
 27% 0.64 0.26 0.29 0.36 0.17 0.40   5 13 0.0000 0.3082 P(5)=1.000  0.0337 0.0029 2086.96 -7626.03
 27% 0.64 0.26 0.29 0.36 0.17 0.40   5 13 0.0000 0.3075 P(5)=1.000  0.0337 0.0029 2092.95 -7621.87
 27% 0.64 0.26 0.29 0.36 0.17 0.40   5 13 0.0000 0.3090 P(5)=1.000  0.0337 0.0029 2058.80 -7631.62
 27% 0.64 0.26 0.29 0.36 0.17 0.40   5 13 0.0000 0.3084 P(5)=1.000  0.0337 0.0029 2043.66 -7622.81
 27% 0.64 0.26 0.29 0.36 0.17 0.40   5 13 0.0000 0.3098 P(5)=1.000  0.0337 0.0029 2050.32 -7632.06
 27% 0.64 0.26 0.29 0.36 0.17 0.40   5 13 0.0000 0.3113 P(5)=1.000  0.0337 0.0029 2014.76 -7633.38
 27% 0.64 0.26 0.29 0.36 0.17 0.40   5 13 0.0000 0.3128 P(5)=1.000  0.0337 0.0029 2020.15 -7631.84
 27% 0.64 0.26 0.29 0.37 0.17 0.40   5 13 0.0000 0.3121 P(5)=1.000  0.0337 0.0029 2016.18 -7624.87
 27% 0.64 0.26 0.29 0.37 0.17 0.40   5 13 0.0000 0.3114 P(5)=1.000  0.0337 0.0029 2033.36 -7626.18
 27% 0.64 0.26 0.29 0.37 0.17 0.40   5 13 0.0000 0.3108 P(5)=1.000  0.0337 0.0029 2028.26 -7630.11
 27% 0.64 0.27 0.29 0.37 0.17 0.40   5 13 0.0000 0.3101 P(5)=1.000  0.0336 0.0029 2021.01 -7637.08
 27% 0.64 0.27 0.29 0.37 0.17 0.40   5 13 0.0000 0.3095 P(5)=1.000  0.0336 0.0029 2015.98 -7617.58
 27% 0.64 0.27 0.29 0.37 0.17 0.40   5 13 0.0000 0.3109 P(5)=1.000  0.0336 0.0029 2013.83 -7615.05
 27% 0.64 0.27 0.29 0.37 0.17 0.40   5 13 0.0000 0.3124 P(5)=1.000  0.0336 0.0029 2028.38 -7631.32
 28% 0.64 0.27 0.29 0.37 0.17 0.40   5 13 0.0000 0.3124 P(5)=1.000  0.0336 0.0029 2013.72 -7614.41
 28% 0.64 0.27 0.29 0.37 0.17 0.40   5 13 0.0000 0.3138 P(5)=1.000  0.0336 0.0029 2032.23 -7613.71
 28% 0.64 0.27 0.29 0.37 0.16 0.40   5 13 0.0000 0.3152 P(5)=1.000  0.0336 0.0029 2029.93 -7610.03
 28% 0.64 0.27 0.29 0.37 0.16 0.40   5 13 0.0000 0.3167 P(5)=1.000  0.0336 0.0029 2055.31 -7626.56
 28% 0.64 0.27 0.29 0.37 0.16 0.40   5 13 0.0000 0.3181 P(5)=1.000  0.0335 0.0029 2061.37 -7618.05
 28% 0.64 0.27 0.29 0.37 0.16 0.40   5 13 0.0000 0.3174 P(5)=1.000  0.0335 0.0029 2053.99 -7627.16
 28% 0.64 0.27 0.29 0.37 0.16 0.40   5 13 0.0000 0.3188 P(5)=1.000  0.0335 0.0029 2049.25 -7644.59
 28% 0.64 0.27 0.29 0.37 0.16 0.40   5 13 0.0000 0.3202 P(5)=1.000  0.0335 0.0029 2073.76 -7630.69
 28% 0.64 0.27 0.29 0.37 0.16 0.40   5 13 0.0000 0.3216 P(5)=1.000  0.0335 0.0029 2060.32 -7611.19
 28% 0.64 0.27 0.29 0.37 0.16 0.40   5 13 0.0000 0.3230 P(5)=1.000  0.0335 0.0029 2063.91 -7615.76
 28% 0.64 0.27 0.29 0.37 0.16 0.40   5 13 0.0000 0.3230 P(5)=1.000  0.0335 0.0030 2060.71 -7626.44
 28% 0.64 0.27 0.29 0.37 0.16 0.40   5 13 0.0000 0.3244 P(5)=1.000  0.0335 0.0030 2065.33 -7624.09
 28% 0.64 0.27 0.29 0.37 0.16 0.40   5 13 0.0000 0.3238 P(5)=1.000  0.0335 0.0030 2068.17 -7625.13
 28% 0.64 0.27 0.29 0.37 0.16 0.40   5 13 0.0000 0.3231 P(5)=1.000  0.0335 0.0030 2080.20 -7615.16
 28% 0.64 0.27 0.29 0.37 0.16 0.40   5 13 0.0000 0.3224 P(5)=1.000  0.0334 0.0030 2078.28 -7610.45
 28% 0.64 0.27 0.29 0.37 0.16 0.40   5 13 0.0000 0.3238 P(5)=1.000  0.0334 0.0030 2090.42 -7606.10
 28% 0.64 0.27 0.29 0.37 0.16 0.40   5 13 0.0000 0.3252 P(5)=1.000  0.0334 0.0030 2098.38 -7605.50
 28% 0.64 0.27 0.29 0.37 0.16 0.40   5 13 0.0000 0.3266 P(5)=1.000  0.0334 0.0030 2041.09 -7611.65
 28% 0.64 0.27 0.29 0.37 0.16 0.40   5 13 0.0000 0.3279 P(5)=1.000  0.0334 0.0030 2046.51 -7598.82
 28% 0.64 0.27 0.29 0.37 0.16 0.40   5 13 0.0000 0.3293 P(5)=1.000  0.0334 0.0030 2053.38 -7610.11
 29% 0.64 0.27 0.29 0.37 0.16 0.40   5 13 0.0000 0.3306 P(5)=1.000  0.0334 0.0030 2046.67 -7603.09
 29% 0.64 0.27 0.29 0.37 0.16 0.40   5 13 0.0000 0.3306 P(5)=1.000  0.0334 0.0030 2075.39 -7607.57
 29% 0.64 0.27 0.29 0.37 0.16 0.40   5 13 0.0000 0.3300 P(5)=1.000  0.0334 0.0030 2082.70 -7611.86
 29% 0.64 0.27 0.29 0.37 0.16 0.40   5 13 0.0000 0.3300 P(5)=1.000  0.0334 0.0030 2098.03 -7603.44
 29% 0.64 0.27 0.29 0.37 0.16 0.40   5 13 0.0000 0.3300 P(5)=1.000  0.0334 0.0030 2103.97 -7612.77
 29% 0.64 0.27 0.29 0.37 0.16 0.40   5 13 0.0000 0.3300 P(5)=1.000  0.0333 0.0030 2084.31 -7605.66
 29% 0.64 0.27 0.29 0.37 0.16 0.40   5 13 0.0000 0.3293 P(5)=1.000  0.0333 0.0030 2085.12 -7610.42
 29% 0.64 0.27 0.29 0.37 0.16 0.40   5 13 0.0000 0.3293 P(5)=1.000  0.0333 0.0030 2083.91 -7619.70
 29% 0.64 0.27 0.29 0.37 0.16 0.40   5 13 0.0000 0.3307 P(5)=1.000  0.0333 0.0030 2099.93 -7603.16
 29% 0.64 0.27 0.29 0.37 0.16 0.40   5 13 0.0000 0.3300 P(5)=1.000  0.0333 0.0030 2113.87 -7597.49
 29% 0.64 0.27 0.29 0.38 0.16 0.40   5 13 0.0000 0.3300 P(5)=1.000  0.0333 0.0030 2102.41 -7607.04
 29% 0.64 0.27 0.29 0.38 0.16 0.40   5 13 0.0000 0.3293 P(5)=1.000  0.0333 0.0030 2096.36 -7616.42
 29% 0.64 0.27 0.29 0.38 0.16 0.40   5 13 0.0000 0.3287 P(5)=1.000  0.0333 0.0030 2086.83 -7619.35
 29% 0.64 0.27 0.29 0.38 0.16 0.40   5 13 0.0000 0.3280 P(5)=1.000  0.0333 0.0030 2085.09 -7630.62
 29% 0.64 0.27 0.29 0.38 0.16 0.40   5 13 0.0000 0.3274 P(5)=1.000  0.0333 0.0031 2081.99 -7621.86
 29% 0.64 0.27 0.29 0.38 0.16 0.40   5 13 0.0000 0.3274 P(5)=1.000  0.0333 0.0031 2080.01 -7620.60
 29% 0.64 0.27 0.29 0.38 0.16 0.40   5 13 0.0000 0.3267 P(5)=1.000  0.0333 0.0031 2057.52 -7605.34
 29% 0.64 0.27 0.29 0.38 0.16 0.40   5 13 0.0000 0.3267 P(5)=1.000  0.0332 0.0031 2071.66 -7604.51
 29% 0.64 0.27 0.29 0.38 0.16 0.40   5 13 0.0000 0.3261 P(5)=1.000  0.0332 0.0031 2068.24 -7608.69
 29% 0.64 0.27 0.29 0.38 0.16 0.40   5 13 0.0000 0.3274 P(5)=1.000  0.0332 0.0031 2071.42 -7595.59
 30% 0.64 0.27 0.29 0.38 0.16 0.40   5 13 0.0000 0.3287 P(5)=1.000  0.0332 0.0031 2100.16 -7609.23
 30% 0.64 0.27 0.29 0.38 0.16 0.40   5 13 0.0000 0.3301 P(5)=1.000  0.0332 0.0031 2096.39 -7601.74
 30% 0.64 0.27 0.29 0.38 0.16 0.40   5 13 0.0000 0.3294 P(5)=1.000  0.0332 0.0031 2096.59 -7614.79
 30% 0.64 0.27 0.29 0.38 0.16 0.40   5 13 0.0000 0.3288 P(5)=1.000  0.0332 0.0031 2086.43 -7610.22
 30% 0.64 0.27 0.29 0.38 0.16 0.40   5 13 0.0000 0.3281 P(5)=1.000  0.0332 0.0031 2101.44 -7608.21
 30% 0.64 0.27 0.29 0.38 0.16 0.40   5 13 0.0000 0.3294 P(5)=1.000  0.0332 0.0031 2113.25 -7605.89
 30% 0.64 0.27 0.29 0.38 0.16 0.40   5 13 0.0000 0.3294 P(5)=1.000  0.0332 0.0031 2098.63 -7600.33
 30% 0.64 0.27 0.29 0.38 0.16 0.40   5 13 0.0000 0.3294 P(5)=1.000  0.0332 0.0031 2102.16 -7598.56
 30% 0.64 0.27 0.29 0.38 0.16 0.40   5 13 0.0000 0.3288 P(5)=1.000  0.0332 0.0031 2105.60 -7619.05
 30% 0.64 0.27 0.29 0.38 0.16 0.40   5 13 0.0000 0.3282 P(5)=1.000  0.0332 0.0031 2085.79 -7622.08
 30% 0.64 0.27 0.29 0.38 0.16 0.40   5 13 0.0000 0.3282 P(5)=1.000  0.0332 0.0031 2121.76 -7630.26  1:08

 30% 0.64 0.27 0.29 0.38 0.16 0.40   5 13 0.0000 0.3282 P(5)=1.000  0.0332 0.0031 2105.25 -7623.15
 30% 0.64 0.27 0.29 0.38 0.16 0.40   5 13 0.0000 0.3275 P(5)=1.000  0.0332 0.0031 2069.63 -7621.63
 30% 0.64 0.27 0.29 0.38 0.16 0.40   5 13 0.0000 0.3275 P(5)=1.000  0.0332 0.0031 2067.80 -7618.84
 30% 0.64 0.27 0.29 0.38 0.16 0.40   5 13 0.0000 0.3269 P(5)=1.000  0.0332 0.0031 2046.37 -7614.71
 30% 0.64 0.27 0.29 0.38 0.16 0.40   5 13 0.0000 0.3263 P(5)=1.000  0.0331 0.0031 2090.47 -7608.31
 30% 0.64 0.27 0.29 0.38 0.16 0.40   5 13 0.0000 0.3256 P(5)=1.000  0.0331 0.0031 2067.12 -7597.41
 30% 0.64 0.27 0.29 0.38 0.16 0.40   5 13 0.0000 0.3256 P(5)=1.000  0.0331 0.0031 2053.47 -7606.38
 30% 0.64 0.27 0.29 0.38 0.16 0.40   5 13 0.0000 0.3269 P(5)=1.000  0.0331 0.0032 2066.18 -7619.58
 30% 0.64 0.27 0.29 0.38 0.16 0.40   5 13 0.0000 0.3269 P(5)=1.000  0.0331 0.0032 2051.93 -7610.46
 31% 0.64 0.27 0.29 0.38 0.16 0.40   5 13 0.0000 0.3263 P(5)=1.000  0.0331 0.0032 2063.05 -7611.35
 31% 0.64 0.27 0.29 0.38 0.16 0.40   5 13 0.0000 0.3263 P(5)=1.000  0.0331 0.0032 2039.50 -7600.80
 31% 0.64 0.27 0.29 0.38 0.16 0.40   5 13 0.0000 0.3276 P(5)=1.000  0.0331 0.0032 2038.53 -7605.22
 31% 0.64 0.27 0.29 0.38 0.16 0.40   5 13 0.0000 0.3270 P(5)=1.000  0.0331 0.0032 2059.80 -7594.68
 31% 0.64 0.27 0.29 0.38 0.16 0.40   5 13 0.0000 0.3263 P(5)=1.000  0.0331 0.0032 2047.17 -7595.96
 31% 0.64 0.27 0.29 0.38 0.16 0.40   5 13 0.0000 0.3263 P(5)=1.000  0.0331 0.0032 2045.11 -7594.86
 31% 0.64 0.27 0.29 0.38 0.16 0.40   5 13 0.0000 0.3257 P(5)=1.000  0.0330 0.0032 2059.33 -7601.91
 31% 0.64 0.27 0.29 0.38 0.16 0.40   5 13 0.0000 0.3257 P(5)=1.000  0.0330 0.0032 2024.04 -7599.64
 31% 0.64 0.27 0.29 0.38 0.16 0.40   5 13 0.0000 0.3257 P(5)=1.000  0.0330 0.0032 2042.84 -7613.39
 31% 0.64 0.27 0.29 0.38 0.16 0.40   5 13 0.0000 0.3251 P(5)=1.000  0.0330 0.0032 2030.80 -7611.45
 31% 0.64 0.27 0.29 0.39 0.16 0.40   5 13 0.0000 0.3245 P(5)=1.000  0.0330 0.0032 2040.15 -7617.61
 31% 0.64 0.27 0.29 0.39 0.16 0.40   5 13 0.0000 0.3239 P(5)=1.000  0.0330 0.0032 2048.18 -7618.06
 31% 0.64 0.27 0.29 0.39 0.16 0.40   5 13 0.0000 0.3233 P(5)=1.000  0.0330 0.0032 2059.34 -7617.83
 31% 0.64 0.27 0.29 0.39 0.16 0.40   5 13 0.0000 0.3245 P(5)=1.000  0.0330 0.0032 2040.49 -7617.62
 31% 0.65 0.27 0.29 0.39 0.16 0.40   5 13 0.0000 0.3239 P(5)=1.000  0.0330 0.0032 2082.95 -7615.98
 31% 0.65 0.27 0.29 0.39 0.16 0.40   5 13 0.0000 0.3252 P(5)=1.000  0.0330 0.0032 2068.96 -7609.61
 31% 0.65 0.27 0.29 0.39 0.16 0.40   5 13 0.0000 0.3252 P(5)=1.000  0.0330 0.0032 2064.28 -7622.08
 31% 0.65 0.27 0.29 0.39 0.16 0.40   5 13 0.0000 0.3265 P(5)=1.000  0.0330 0.0032 2094.45 -7615.18
 31% 0.65 0.27 0.29 0.39 0.16 0.40   5 13 0.0000 0.3258 P(5)=1.000  0.0330 0.0032 2080.01 -7605.58
 31% 0.65 0.27 0.29 0.39 0.16 0.40   5 13 0.0000 0.3271 P(5)=1.000  0.0330 0.0032 2096.98 -7618.44
 32% 0.65 0.27 0.29 0.39 0.16 0.40   5 13 0.0000 0.3284 P(5)=1.000  0.0330 0.0032 2052.56 -7613.02
 32% 0.65 0.27 0.29 0.39 0.16 0.40   5 13 0.0000 0.3296 P(5)=1.000  0.0330 0.0032 2046.06 -7615.76
 32% 0.65 0.27 0.29 0.39 0.16 0.40   5 13 0.0000 0.3290 P(5)=1.000  0.0330 0.0032 2062.86 -7609.58
 32% 0.65 0.27 0.29 0.39 0.16 0.40   5 13 0.0000 0.3290 P(5)=1.000  0.0330 0.0032 2059.62 -7610.86
 32% 0.65 0.27 0.29 0.39 0.16 0.40   5 13 0.0000 0.3284 P(5)=1.000  0.0330 0.0032 2033.58 -7600.66
 32% 0.65 0.27 0.29 0.39 0.16 0.40   5 13 0.0000 0.3278 P(5)=1.000  0.0330 0.0032 2042.30 -7606.80
 32% 0.65 0.27 0.29 0.39 0.16 0.40   5 13 0.0000 0.3272 P(5)=1.000  0.0330 0.0032 2045.46 -7599.74
 32% 0.65 0.27 0.29 0.39 0.16 0.40   5 13 0.0000 0.3272 P(5)=1.000  0.0330 0.0032 2029.43 -7592.78
 32% 0.65 0.27 0.29 0.39 0.16 0.40   5 13 0.0000 0.3266 P(5)=1.000  0.0330 0.0032 2048.68 -7603.20
 32% 0.65 0.27 0.29 0.39 0.15 0.40   5 13 0.0000 0.3260 P(5)=1.000  0.0330 0.0032 2041.16 -7613.56
 32% 0.65 0.27 0.29 0.39 0.16 0.40   5 13 0.0000 0.3260 P(5)=1.000  0.0330 0.0032 2021.95 -7606.23
 32% 0.65 0.27 0.29 0.39 0.16 0.40   5 13 0.0000 0.3260 P(5)=1.000  0.0330 0.0033 2029.17 -7613.44
 32% 0.65 0.27 0.29 0.39 0.16 0.40   5 13 0.0000 0.3254 P(5)=1.000  0.0330 0.0033 2017.82 -7604.92
 32% 0.65 0.27 0.29 0.39 0.16 0.40   5 13 0.0000 0.3248 P(5)=1.000  0.0330 0.0033 2021.57 -7599.81
 32% 0.65 0.27 0.29 0.39 0.16 0.40   5 13 0.0000 0.3248 P(5)=1.000  0.0330 0.0033 2001.79 -7603.63
 32% 0.65 0.27 0.29 0.39 0.16 0.40   5 13 0.0000 0.3248 P(5)=1.000  0.0330 0.0033 2052.28 -7638.92
 32% 0.65 0.27 0.29 0.39 0.16 0.40   5 13 0.0000 0.3242 P(5)=1.000  0.0330 0.0033 2028.17 -7620.81
 32% 0.65 0.27 0.29 0.39 0.16 0.40   5 13 0.0000 0.3236 P(5)=1.000  0.0330 0.0033 2020.82 -7616.10
 32% 0.65 0.27 0.29 0.39 0.16 0.40   5 13 0.0000 0.3230 P(5)=1.000  0.0330 0.0033 2022.18 -7626.54
 32% 0.65 0.27 0.29 0.39 0.16 0.40   5 13 0.0000 0.3224 P(5)=1.000  0.0330 0.0033 2011.59 -7630.08
 33% 0.65 0.27 0.29 0.39 0.16 0.40   5 13 0.0000 0.3218 P(5)=1.000  0.0329 0.0033 2073.76 -7625.12
 33% 0.65 0.27 0.29 0.39 0.16 0.40   5 13 0.0000 0.3230 P(5)=1.000  0.0329 0.0033 2083.13 -7629.43
 33% 0.65 0.27 0.29 0.40 0.16 0.40   5 13 0.0000 0.3225 P(5)=1.000  0.0329 0.0033 2063.51 -7614.04
 33% 0.65 0.27 0.29 0.40 0.16 0.40   5 13 0.0000 0.3219 P(5)=1.000  0.0329 0.0033 2064.06 -7609.83
 33% 0.65 0.27 0.29 0.40 0.16 0.40   5 13 0.0000 0.3213 P(5)=1.000  0.0329 0.0033 2063.06 -7600.08
 33% 0.65 0.27 0.29 0.40 0.16 0.40   5 13 0.0000 0.3213 P(5)=1.000  0.0329 0.0033 2058.63 -7615.49
 33% 0.65 0.27 0.29 0.40 0.16 0.40   5 13 0.0000 0.3225 P(5)=1.000  0.0329 0.0033 2048.36 -7603.80
 33% 0.65 0.27 0.29 0.40 0.16 0.40   5 13 0.0000 0.3237 P(5)=1.000  0.0329 0.0033 2078.35 -7605.57
 33% 0.65 0.27 0.29 0.40 0.16 0.40   5 13 0.0000 0.3232 P(5)=1.000  0.0329 0.0033 2090.60 -7618.29
 33% 0.65 0.27 0.29 0.40 0.16 0.40   5 13 0.0000 0.3232 P(5)=1.000  0.0329 0.0033 2044.52 -7614.94
 33% 0.65 0.27 0.29 0.40 0.16 0.40   5 13 0.0000 0.3226 P(5)=1.000  0.0329 0.0033 2051.58 -7613.53
 33% 0.65 0.27 0.29 0.40 0.16 0.40   5 13 0.0000 0.3226 P(5)=1.000  0.0329 0.0033 2036.26 -7622.69
 33% 0.65 0.27 0.29 0.40 0.16 0.40   5 13 0.0000 0.3220 P(5)=1.000  0.0329 0.0033 2039.70 -7610.55
 33% 0.65 0.27 0.29 0.40 0.16 0.40   5 13 0.0000 0.3220 P(5)=1.000  0.0329 0.0033 2044.37 -7612.85
 33% 0.65 0.27 0.29 0.40 0.16 0.40   5 13 0.0000 0.3220 P(5)=1.000  0.0329 0.0033 2044.15 -7616.74
 33% 0.65 0.27 0.29 0.40 0.16 0.40   5 13 0.0000 0.3220 P(5)=1.000  0.0329 0.0033 2067.76 -7614.92
 33% 0.65 0.27 0.29 0.40 0.16 0.40   5 13 0.0000 0.3214 P(5)=1.000  0.0328 0.0033 2075.31 -7605.76
 33% 0.65 0.27 0.29 0.40 0.16 0.40   5 13 0.0000 0.3209 P(5)=1.000  0.0328 0.0033 2090.68 -7611.05
 33% 0.65 0.27 0.29 0.40 0.16 0.40   5 13 0.0000 0.3209 P(5)=1.000  0.0328 0.0033 2079.17 -7615.90
 33% 0.65 0.27 0.29 0.40 0.16 0.40   5 13 0.0000 0.3221 P(5)=1.000  0.0328 0.0033 2091.26 -7617.79
 34% 0.65 0.27 0.29 0.40 0.16 0.40   5 13 0.0000 0.3233 P(5)=1.000  0.0328 0.0033 2087.41 -7613.27
 34% 0.65 0.27 0.29 0.40 0.16 0.40   5 13 0.0000 0.3227 P(5)=1.000  0.0328 0.0033 2086.21 -7604.56
 34% 0.65 0.27 0.29 0.40 0.16 0.40   5 13 0.0000 0.3239 P(5)=1.000  0.0328 0.0033 2087.97 -7611.53
 34% 0.65 0.27 0.29 0.40 0.16 0.40   5 13 0.0000 0.3233 P(5)=1.000  0.0328 0.0033 2065.81 -7614.05
 34% 0.65 0.27 0.29 0.40 0.16 0.40   5 13 0.0000 0.3245 P(5)=1.000  0.0328 0.0033 2065.08 -7616.25
 34% 0.65 0.27 0.29 0.40 0.16 0.40   5 13 0.0000 0.3257 P(5)=1.000  0.0328 0.0033 2088.94 -7606.76
 34% 0.65 0.27 0.29 0.40 0.16 0.40   5 13 0.0000 0.3257 P(5)=1.000  0.0328 0.0034 2071.02 -7596.40
 34% 0.65 0.27 0.29 0.40 0.16 0.40   5 13 0.0000 0.3269 P(5)=1.000  0.0328 0.0034 2041.77 -7613.81
 34% 0.65 0.27 0.29 0.40 0.16 0.40   5 13 0.0000 0.3281 P(5)=1.000  0.0328 0.0034 2066.36 -7620.19
 34% 0.65 0.27 0.29 0.40 0.16 0.40   5 13 0.0000 0.3292 P(5)=1.000  0.0328 0.0034 2060.81 -7621.87
 34% 0.65 0.27 0.29 0.40 0.16 0.40   5 13 0.0000 0.3287 P(5)=1.000  0.0328 0.0034 2041.66 -7625.91
 34% 0.65 0.27 0.29 0.40 0.16 0.40   5 13 0.0000 0.3298 P(5)=1.000  0.0328 0.0034 2051.06 -7629.62
 34% 0.65 0.27 0.29 0.40 0.16 0.40   5 13 0.0000 0.3293 P(5)=1.000  0.0328 0.0034 2078.32 -7611.97
 34% 0.65 0.27 0.29 0.40 0.16 0.40   5 13 0.0000 0.3304 P(5)=1.000  0.0328 0.0034 2084.15 -7609.58
 34% 0.65 0.27 0.29 0.40 0.16 0.40   5 13 0.0000 0.3299 P(5)=1.000  0.0328 0.0034 2083.98 -7612.84
 34% 0.65 0.27 0.29 0.40 0.16 0.40   5 13 0.0000 0.3299 P(5)=1.000  0.0328 0.0034 2091.47 -7615.00
 34% 0.65 0.27 0.29 0.41 0.16 0.40   5 13 0.0000 0.3299 P(5)=1.000  0.0328 0.0034 2093.91 -7619.18
 34% 0.65 0.27 0.29 0.41 0.16 0.40   5 13 0.0000 0.3299 P(5)=1.000  0.0328 0.0034 2103.72 -7622.03
 34% 0.65 0.27 0.29 0.41 0.16 0.40   5 13 0.0000 0.3299 P(5)=1.000  0.0328 0.0034 2031.30 -7612.11
 34% 0.65 0.27 0.29 0.41 0.16 0.40   5 13 0.0000 0.3299 P(5)=1.000  0.0328 0.0034 2039.41 -7617.60
 35% 0.65 0.27 0.29 0.41 0.16 0.40   5 13 0.0000 0.3293 P(5)=1.000  0.0328 0.0034 2036.36 -7607.69
 35% 0.65 0.27 0.29 0.41 0.16 0.40   5 13 0.0000 0.3287 P(5)=1.000  0.0328 0.0034 2021.79 -7598.55
 35% 0.65 0.27 0.29 0.41 0.16 0.40   5 13 0.0000 0.3282 P(5)=1.000  0.0328 0.0034 2022.51 -7612.46
 35% 0.65 0.27 0.29 0.41 0.16 0.40   5 13 0.0000 0.3276 P(5)=1.000  0.0328 0.0034 2030.89 -7616.39
 35% 0.65 0.27 0.29 0.41 0.16 0.40   5 13 0.0000 0.3270 P(5)=1.000  0.0328 0.0034 2036.49 -7618.15
 35% 0.65 0.28 0.29 0.41 0.16 0.40   5 13 0.0000 0.3270 P(5)=1.000  0.0328 0.0034 2011.63 -7615.38
 35% 0.65 0.28 0.29 0.41 0.16 0.40   5 13 0.0000 0.3270 P(5)=1.000  0.0328 0.0034 2013.94 -7626.79
 35% 0.65 0.28 0.29 0.41 0.16 0.40   5 13 0.0000 0.3282 P(5)=1.000  0.0328 0.0034 2051.41 -7625.16
 35% 0.65 0.28 0.29 0.41 0.16 0.40   5 13 0.0000 0.3293 P(5)=1.000  0.0328 0.0034 2016.70 -7614.97
 35% 0.65 0.28 0.29 0.41 0.16 0.40   5 13 0.0000 0.3288 P(5)=1.000  0.0328 0.0034 2030.16 -7614.42
 35% 0.65 0.28 0.29 0.41 0.16 0.40   5 13 0.0000 0.3299 P(5)=1.000  0.0328 0.0034 2014.25 -7608.84  1:17

 35% 0.65 0.28 0.29 0.41 0.16 0.40   5 13 0.0000 0.3311 P(5)=1.000  0.0328 0.0034 2014.83 -7602.26
 35% 0.65 0.28 0.29 0.41 0.16 0.40   5 13 0.0000 0.3322 P(5)=1.000  0.0328 0.0034 2058.91 -7598.44
 35% 0.65 0.28 0.29 0.41 0.16 0.40   5 13 0.0000 0.3316 P(5)=1.000  0.0328 0.0034 2074.99 -7598.51
 35% 0.65 0.28 0.29 0.41 0.16 0.40   5 13 0.0000 0.3328 P(5)=1.000  0.0327 0.0034 2057.82 -7599.27
 35% 0.65 0.28 0.29 0.41 0.16 0.40   5 13 0.0000 0.3322 P(5)=1.000  0.0327 0.0034 2053.18 -7598.91
 35% 0.65 0.28 0.29 0.41 0.16 0.40   5 13 0.0000 0.3322 P(5)=1.000  0.0327 0.0034 2051.95 -7608.80
 35% 0.65 0.28 0.29 0.41 0.16 0.40   5 13 0.0000 0.3322 P(5)=1.000  0.0327 0.0034 2047.98 -7603.41
 35% 0.65 0.28 0.29 0.41 0.16 0.40   5 13 0.0000 0.3333 P(5)=1.000  0.0327 0.0034 2053.82 -7609.46
 35% 0.65 0.28 0.29 0.41 0.16 0.40   5 13 0.0000 0.3328 P(5)=1.000  0.0327 0.0034 2051.06 -7612.69
 36% 0.65 0.28 0.29 0.41 0.16 0.40   5 13 0.0000 0.3322 P(5)=1.000  0.0327 0.0034 2027.42 -7611.52
 36% 0.65 0.28 0.29 0.41 0.16 0.40   5 13 0.0000 0.3316 P(5)=1.000  0.0327 0.0034 2051.56 -7618.65
 36% 0.65 0.28 0.29 0.41 0.16 0.40   5 13 0.0000 0.3328 P(5)=1.000  0.0327 0.0035 2040.15 -7596.57
 36% 0.65 0.28 0.29 0.41 0.16 0.40   5 13 0.0000 0.3322 P(5)=1.000  0.0327 0.0035 2032.46 -7602.36
 36% 0.65 0.28 0.29 0.41 0.16 0.40   5 13 0.0000 0.3317 P(5)=1.000  0.0327 0.0035 2038.46 -7600.45
 36% 0.65 0.28 0.29 0.41 0.16 0.40   5 13 0.0000 0.3311 P(5)=1.000  0.0327 0.0035 2064.42 -7600.37
 36% 0.65 0.28 0.29 0.41 0.16 0.40   5 13 0.0000 0.3306 P(5)=1.000  0.0327 0.0035 2087.60 -7619.32
 36% 0.65 0.28 0.29 0.41 0.16 0.40   5 13 0.0000 0.3300 P(5)=1.000  0.0327 0.0035 2094.49 -7619.24
 36% 0.65 0.28 0.29 0.41 0.16 0.40   5 13 0.0000 0.3311 P(5)=1.000  0.0327 0.0035 2096.90 -7635.64
 36% 0.65 0.28 0.29 0.41 0.16 0.40   5 13 0.0000 0.3306 P(5)=1.000  0.0327 0.0035 2090.82 -7636.03
 36% 0.65 0.28 0.29 0.41 0.16 0.40   5 13 0.0000 0.3300 P(5)=1.000  0.0327 0.0035 2080.23 -7621.38
 36% 0.65 0.28 0.29 0.41 0.16 0.40   5 13 0.0000 0.3295 P(5)=1.000  0.0327 0.0035 2050.21 -7612.00
 36% 0.65 0.28 0.29 0.41 0.16 0.40   5 13 0.0000 0.3306 P(5)=1.000  0.0327 0.0035 2065.11 -7628.09
 36% 0.65 0.28 0.29 0.41 0.16 0.40   5 13 0.0000 0.3317 P(5)=1.000  0.0327 0.0035 2063.44 -7619.36
 36% 0.65 0.28 0.29 0.41 0.16 0.40   5 13 0.0000 0.3328 P(5)=1.000  0.0327 0.0035 2052.09 -7627.11
 36% 0.65 0.28 0.29 0.41 0.16 0.40   5 13 0.0000 0.3339 P(5)=1.000  0.0327 0.0035 2046.57 -7622.99
 36% 0.65 0.28 0.29 0.41 0.16 0.40   5 13 0.0000 0.3350 P(5)=1.000  0.0326 0.0035 2083.89 -7626.83
 36% 0.65 0.28 0.29 0.41 0.16 0.40   5 13 0.0000 0.3361 P(5)=1.000  0.0326 0.0035 2061.01 -7635.45
 36% 0.65 0.28 0.29 0.41 0.16 0.40   5 13 0.0000 0.3372 P(5)=1.000  0.0326 0.0035 2077.49 -7633.76
 36% 0.65 0.28 0.29 0.41 0.16 0.40   5 13 0.0000 0.3382 P(5)=1.000  0.0326 0.0035 2049.96 -7623.74
 37% 0.65 0.28 0.29 0.41 0.16 0.40   5 13 0.0000 0.3393 P(5)=1.000  0.0326 0.0035 2045.65 -7623.75
 37% 0.65 0.28 0.29 0.41 0.16 0.40   5 13 0.0000 0.3404 P(5)=1.000  0.0326 0.0035 2058.89 -7620.83
 37% 0.65 0.28 0.29 0.41 0.16 0.40   5 13 0.0000 0.3398 P(5)=1.000  0.0326 0.0035 2057.05 -7635.37
 37% 0.65 0.28 0.29 0.41 0.16 0.40   5 13 0.0000 0.3409 P(5)=1.000  0.0326 0.0035 2048.92 -7641.31
 37% 0.65 0.28 0.29 0.41 0.16 0.40   5 13 0.0000 0.3420 P(5)=1.000  0.0326 0.0035 2046.88 -7628.91
 37% 0.65 0.28 0.29 0.41 0.16 0.40   5 13 0.0000 0.3430 P(5)=1.000  0.0326 0.0035 2085.33 -7624.04
 37% 0.65 0.28 0.29 0.41 0.16 0.40   5 13 0.0000 0.3430 P(5)=1.000  0.0326 0.0035 2071.75 -7617.70
 37% 0.65 0.28 0.29 0.41 0.16 0.40   5 13 0.0000 0.3441 P(5)=1.000  0.0325 0.0035 2060.14 -7617.30
 37% 0.65 0.28 0.29 0.41 0.16 0.40   5 13 0.0000 0.3435 P(5)=1.000  0.0325 0.0035 2046.62 -7617.06
 37% 0.65 0.28 0.29 0.42 0.16 0.40   5 13 0.0000 0.3430 P(5)=1.000  0.0325 0.0035 2052.46 -7615.05
 37% 0.65 0.28 0.29 0.42 0.16 0.40   5 13 0.0000 0.3424 P(5)=1.000  0.0325 0.0035 2057.50 -7625.81
 37% 0.65 0.28 0.29 0.42 0.16 0.40   5 13 0.0000 0.3419 P(5)=1.000  0.0325 0.0035 2072.10 -7621.78
 37% 0.65 0.28 0.29 0.42 0.15 0.40   5 13 0.0000 0.3419 P(5)=1.000  0.0325 0.0035 2074.69 -7608.55
 37% 0.65 0.28 0.29 0.42 0.15 0.40   5 13 0.0000 0.3419 P(5)=1.000  0.0325 0.0035 2070.97 -7607.29
 37% 0.65 0.28 0.29 0.42 0.16 0.40   5 13 0.0000 0.3429 P(5)=1.000  0.0325 0.0035 2025.40 -7607.56
 37% 0.65 0.28 0.29 0.42 0.16 0.40   5 13 0.0000 0.3424 P(5)=1.000  0.0325 0.0035 2030.74 -7596.98
 37% 0.65 0.28 0.29 0.42 0.16 0.40   5 13 0.0000 0.3424 P(5)=1.000  0.0325 0.0035 2022.55 -7600.61
 37% 0.65 0.28 0.29 0.42 0.16 0.40   5 13 0.0000 0.3424 P(5)=1.000  0.0325 0.0035 2012.28 -7610.57
 37% 0.65 0.28 0.29 0.42 0.16 0.40   5 13 0.0000 0.3419 P(5)=1.000  0.0325 0.0035 2021.61 -7612.06
 37% 0.65 0.28 0.29 0.42 0.15 0.40   5 13 0.0000 0.3413 P(5)=1.000  0.0325 0.0035 2024.78 -7622.32
 38% 0.65 0.28 0.29 0.42 0.15 0.40   5 13 0.0000 0.3408 P(5)=1.000  0.0325 0.0035 2038.52 -7617.16
 38% 0.65 0.28 0.29 0.42 0.15 0.40   5 13 0.0000 0.3418 P(5)=1.000  0.0324 0.0035 2042.04 -7616.79
 38% 0.65 0.28 0.29 0.42 0.15 0.40   5 13 0.0000 0.3429 P(5)=1.000  0.0324 0.0035 2051.78 -7625.41
 38% 0.65 0.28 0.29 0.42 0.15 0.40   5 13 0.0000 0.3429 P(5)=1.000  0.0324 0.0035 2042.92 -7626.28
 38% 0.65 0.28 0.29 0.42 0.15 0.40   5 13 0.0000 0.3423 P(5)=1.000  0.0324 0.0035 2054.65 -7613.70
 38% 0.65 0.28 0.29 0.42 0.15 0.40   5 13 0.0000 0.3418 P(5)=1.000  0.0324 0.0035 2042.10 -7619.25
 38% 0.65 0.28 0.29 0.42 0.15 0.40   5 13 0.0000 0.3418 P(5)=1.000  0.0324 0.0035 2047.22 -7625.26
 38% 0.65 0.28 0.29 0.42 0.15 0.40   5 13 0.0000 0.3412 P(5)=1.000  0.0324 0.0035 2042.29 -7624.37
 38% 0.65 0.28 0.29 0.42 0.15 0.40   5 13 0.0000 0.3412 P(5)=1.000  0.0324 0.0035 2050.89 -7620.97
 38% 0.65 0.28 0.29 0.42 0.15 0.40   5 13 0.0000 0.3407 P(5)=1.000  0.0324 0.0035 2029.34 -7623.63
 38% 0.65 0.28 0.29 0.42 0.15 0.40   5 13 0.0000 0.3402 P(5)=1.000  0.0324 0.0036 2017.96 -7622.28
 38% 0.65 0.28 0.29 0.42 0.15 0.40   5 13 0.0000 0.3396 P(5)=1.000  0.0324 0.0036 2002.05 -7621.81
 38% 0.65 0.28 0.29 0.42 0.15 0.40   5 13 0.0000 0.3407 P(5)=1.000  0.0324 0.0036 2028.02 -7613.79
 38% 0.65 0.28 0.29 0.42 0.15 0.40   5 13 0.0000 0.3407 P(5)=1.000  0.0324 0.0036 1992.52 -7625.78
 38% 0.65 0.28 0.29 0.42 0.15 0.40   5 13 0.0000 0.3417 P(5)=1.000  0.0324 0.0036 2018.56 -7619.11
 38% 0.65 0.28 0.29 0.42 0.15 0.40   5 13 0.0000 0.3417 P(5)=1.000  0.0324 0.0036 2001.11 -7608.21
 38% 0.65 0.28 0.29 0.42 0.15 0.40   5 13 0.0000 0.3417 P(5)=1.000  0.0324 0.0036 1991.80 -7606.16
 38% 0.65 0.28 0.29 0.42 0.15 0.40   5 13 0.0000 0.3427 P(5)=1.000  0.0324 0.0036 2039.36 -7621.29
 38% 0.65 0.28 0.29 0.42 0.15 0.40   5 13 0.0000 0.3422 P(5)=1.000  0.0323 0.0036 2031.41 -7616.48
 38% 0.65 0.28 0.29 0.42 0.15 0.40   5 13 0.0000 0.3417 P(5)=1.000  0.0323 0.0036 2022.03 -7605.93
 39% 0.65 0.28 0.29 0.42 0.15 0.40   5 13 0.0000 0.3427 P(5)=1.000  0.0323 0.0036 2032.96 -7616.90
 39% 0.65 0.28 0.29 0.42 0.15 0.40   5 13 0.0000 0.3421 P(5)=1.000  0.0323 0.0036 2019.13 -7619.25
 39% 0.65 0.28 0.29 0.42 0.15 0.40   5 13 0.0000 0.3416 P(5)=1.000  0.0323 0.0036 2031.50 -7611.20
 39% 0.65 0.28 0.29 0.42 0.15 0.40   5 13 0.0000 0.3411 P(5)=1.000  0.0323 0.0036 2028.11 -7629.90
 39% 0.65 0.28 0.29 0.42 0.15 0.40   5 13 0.0000 0.3406 P(5)=1.000  0.0323 0.0036 2034.22 -7633.03
 39% 0.65 0.28 0.29 0.42 0.15 0.40   5 13 0.0000 0.3400 P(5)=1.000  0.0323 0.0036 2034.61 -7632.58
 39% 0.65 0.28 0.29 0.42 0.15 0.40   5 13 0.0000 0.3395 P(5)=1.000  0.0323 0.0036 2016.51 -7631.32
 39% 0.65 0.28 0.29 0.42 0.15 0.40   5 13 0.0000 0.3390 P(5)=1.000  0.0323 0.0036 1990.56 -7631.82
 39% 0.65 0.28 0.29 0.42 0.15 0.40   5 13 0.0000 0.3385 P(5)=1.000  0.0323 0.0036 1999.37 -7638.00
 39% 0.65 0.28 0.29 0.42 0.15 0.40   5 13 0.0000 0.3379 P(5)=1.000  0.0323 0.0036 2005.92 -7620.67
 39% 0.65 0.28 0.29 0.42 0.15 0.40   5 13 0.0000 0.3390 P(5)=1.000  0.0323 0.0036 2012.63 -7620.44
 39% 0.65 0.28 0.29 0.42 0.15 0.40   5 13 0.0000 0.3384 P(5)=1.000  0.0323 0.0036 2019.06 -7632.35
 39% 0.65 0.28 0.29 0.42 0.15 0.40   5 13 0.0000 0.3379 P(5)=1.000  0.0323 0.0036 2011.18 -7628.10
 39% 0.65 0.28 0.29 0.42 0.15 0.40   5 13 0.0000 0.3389 P(5)=1.000  0.0323 0.0036 2015.57 -7625.34
 39% 0.65 0.28 0.29 0.42 0.15 0.40   5 13 0.0000 0.3384 P(5)=1.000  0.0323 0.0036 2027.65 -7625.82
 39% 0.65 0.28 0.29 0.42 0.15 0.40   5 13 0.0000 0.3394 P(5)=1.000  0.0322 0.0036 2029.04 -7616.10
 39% 0.65 0.28 0.29 0.42 0.15 0.40   5 13 0.0000 0.3389 P(5)=1.000  0.0322 0.0036 2008.10 -7609.80
 39% 0.65 0.28 0.29 0.42 0.15 0.40   5 13 0.0000 0.3399 P(5)=1.000  0.0322 0.0036 2017.92 -7611.73
 39% 0.65 0.28 0.29 0.42 0.15 0.40   5 13 0.0000 0.3409 P(5)=1.000  0.0322 0.0036 2016.53 -7608.01
 39% 0.65 0.28 0.29 0.42 0.15 0.40   5 13 0.0000 0.3409 P(5)=1.000  0.0322 0.0036 2020.51 -7619.99
 40% 0.65 0.28 0.29 0.42 0.15 0.40   5 13 0.0000 0.3404 P(5)=1.000  0.0322 0.0036 2040.75 -7619.69
 40% 0.65 0.28 0.29 0.42 0.15 0.40   5 13 0.0000 0.3404 P(5)=1.000  0.0322 0.0036 2078.55 -7609.89
 40% 0.65 0.28 0.29 0.42 0.15 0.40   5 13 0.0000 0.3404 P(5)=1.000  0.0322 0.0036 2103.26 -7617.17
 40% 0.65 0.28 0.29 0.42 0.15 0.40   5 13 0.0000 0.3399 P(5)=1.000  0.0322 0.0036 2131.36 -7612.87
 40% 0.65 0.28 0.29 0.42 0.15 0.40   5 13 0.0000 0.3409 P(5)=1.000  0.0322 0.0036 2113.24 -7614.48
 40% 0.65 0.28 0.29 0.42 0.15 0.40   5 13 0.0000 0.3419 P(5)=1.000  0.0322 0.0036 2054.51 -7603.83
 40% 0.65 0.28 0.29 0.42 0.15 0.40   5 13 0.0000 0.3414 P(5)=1.000  0.0322 0.0036 2065.93 -7599.44
 40% 0.65 0.28 0.29 0.42 0.15 0.40   5 13 0.0000 0.3408 P(5)=1.000  0.0322 0.0036 2069.37 -7600.81
 40% 0.65 0.28 0.29 0.42 0.15 0.40   5 13 0.0000 0.3403 P(5)=1.000  0.0322 0.0036 2073.05 -7595.86
 40% 0.65 0.28 0.29 0.42 0.15 0.40   5 13 0.0000 0.3398 P(5)=1.000  0.0322 0.0036 2087.05 -7597.46
 40% 0.65 0.28 0.29 0.42 0.15 0.40   5 13 0.0000 0.3393 P(5)=1.000  0.0321 0.0036 2082.05 -7607.64  1:26

 40% 0.65 0.28 0.29 0.42 0.15 0.40   5 13 0.0000 0.3388 P(5)=1.000  0.0321 0.0036 2085.89 -7609.38
 40% 0.65 0.28 0.29 0.42 0.15 0.40   5 13 0.0000 0.3383 P(5)=1.000  0.0321 0.0036 2091.62 -7597.28
 40% 0.65 0.28 0.29 0.42 0.15 0.40   5 13 0.0000 0.3393 P(5)=1.000  0.0321 0.0037 2085.14 -7603.37
 40% 0.65 0.28 0.29 0.42 0.15 0.40   5 13 0.0000 0.3388 P(5)=1.000  0.0321 0.0037 2097.33 -7603.49
 40% 0.65 0.28 0.29 0.43 0.15 0.40   5 13 0.0000 0.3398 P(5)=1.000  0.0321 0.0037 2085.82 -7608.13
 40% 0.65 0.28 0.29 0.43 0.15 0.40   5 13 0.0000 0.3407 P(5)=1.000  0.0321 0.0037 2101.67 -7620.16
 40% 0.65 0.28 0.29 0.43 0.15 0.40   5 13 0.0000 0.3402 P(5)=1.000  0.0321 0.0037 2097.90 -7626.46
 40% 0.65 0.28 0.29 0.43 0.15 0.40   5 13 0.0000 0.3397 P(5)=1.000  0.0321 0.0037 2013.76 -7615.90
 40% 0.65 0.28 0.29 0.43 0.15 0.40   5 13 0.0000 0.3407 P(5)=1.000  0.0321 0.0037 2011.96 -7623.11
 41% 0.65 0.28 0.30 0.43 0.15 0.40   5 13 0.0000 0.3417 P(5)=1.000  0.0321 0.0037 2020.56 -7607.82
 41% 0.65 0.28 0.29 0.43 0.15 0.40   5 13 0.0000 0.3412 P(5)=1.000  0.0321 0.0037 2044.67 -7615.56
 41% 0.65 0.28 0.30 0.43 0.15 0.40   5 13 0.0000 0.3421 P(5)=1.000  0.0321 0.0037 2036.92 -7614.98
 41% 0.65 0.28 0.30 0.43 0.15 0.40   5 13 0.0000 0.3431 P(5)=1.000  0.0320 0.0037 2086.97 -7620.40
 41% 0.65 0.28 0.30 0.43 0.15 0.40   5 13 0.0000 0.3441 P(5)=1.000  0.0320 0.0037 2084.18 -7619.96
 41% 0.65 0.28 0.30 0.43 0.15 0.40   5 13 0.0000 0.3441 P(5)=1.000  0.0320 0.0037 2078.00 -7619.16
 41% 0.65 0.28 0.30 0.43 0.15 0.40   5 13 0.0000 0.3436 P(5)=1.000  0.0320 0.0037 2094.51 -7638.25
 41% 0.65 0.28 0.30 0.43 0.15 0.40   5 13 0.0000 0.3436 P(5)=1.000  0.0320 0.0037 2068.81 -7633.26
 41% 0.65 0.28 0.30 0.43 0.15 0.40   5 13 0.0000 0.3431 P(5)=1.000  0.0320 0.0037 2051.16 -7623.19
 41% 0.65 0.28 0.30 0.43 0.15 0.40   5 13 0.0000 0.3426 P(5)=1.000  0.0320 0.0037 2069.05 -7625.48
 41% 0.65 0.28 0.30 0.43 0.15 0.40   5 13 0.0000 0.3426 P(5)=1.000  0.0320 0.0037 2073.65 -7617.90
 41% 0.65 0.28 0.30 0.43 0.15 0.40   5 13 0.0000 0.3426 P(5)=1.000  0.0320 0.0037 2076.79 -7622.73
 41% 0.65 0.28 0.30 0.43 0.15 0.40   5 13 0.0000 0.3435 P(5)=1.000  0.0320 0.0037 2082.75 -7624.02
 41% 0.65 0.28 0.30 0.43 0.15 0.40   5 13 0.0000 0.3430 P(5)=1.000  0.0320 0.0037 2032.67 -7615.72
 41% 0.65 0.28 0.30 0.43 0.15 0.40   5 13 0.0000 0.3440 P(5)=1.000  0.0320 0.0037 2017.44 -7618.34
 41% 0.65 0.28 0.30 0.43 0.15 0.40   5 13 0.0000 0.3435 P(5)=1.000  0.0320 0.0037 2037.22 -7622.84
 41% 0.65 0.28 0.30 0.43 0.15 0.40   5 13 0.0000 0.3444 P(5)=1.000  0.0320 0.0037 2049.61 -7621.36
 41% 0.65 0.28 0.30 0.43 0.15 0.40   5 13 0.0000 0.3439 P(5)=1.000  0.0320 0.0037 2054.27 -7618.52
 41% 0.65 0.28 0.30 0.43 0.15 0.40   5 13 0.0000 0.3449 P(5)=1.000  0.0320 0.0037 2054.38 -7615.55
 41% 0.65 0.28 0.30 0.43 0.15 0.40   5 13 0.0000 0.3458 P(5)=1.000  0.0320 0.0037 2070.52 -7617.57
 42% 0.65 0.28 0.30 0.43 0.15 0.40   5 13 0.0000 0.3453 P(5)=1.000  0.0320 0.0037 2084.27 -7626.40
 42% 0.65 0.28 0.30 0.43 0.15 0.40   5 13 0.0000 0.3463 P(5)=1.000  0.0320 0.0037 2061.61 -7632.68
 42% 0.65 0.28 0.30 0.43 0.15 0.40   5 13 0.0000 0.3472 P(5)=1.000  0.0320 0.0037 2073.02 -7635.49
 42% 0.65 0.28 0.30 0.43 0.15 0.40   5 13 0.0000 0.3481 P(5)=1.000  0.0320 0.0037 2084.67 -7625.37
 42% 0.65 0.28 0.30 0.43 0.15 0.40   5 13 0.0000 0.3491 P(5)=1.000  0.0320 0.0037 2088.63 -7625.63
 42% 0.65 0.28 0.30 0.43 0.15 0.40   5 13 0.0000 0.3500 P(5)=1.000  0.0319 0.0037 2060.91 -7613.39
 42% 0.65 0.28 0.30 0.43 0.15 0.40   5 13 0.0000 0.3509 P(5)=1.000  0.0319 0.0038 2068.97 -7609.40
 42% 0.65 0.28 0.30 0.43 0.15 0.40   5 13 0.0000 0.3509 P(5)=1.000  0.0319 0.0038 2071.17 -7602.92
 42% 0.65 0.28 0.30 0.43 0.15 0.40   5 13 0.0000 0.3519 P(5)=1.000  0.0319 0.0038 2077.53 -7618.88
 42% 0.65 0.28 0.30 0.43 0.15 0.40   5 13 0.0000 0.3514 P(5)=1.000  0.0319 0.0038 2075.49 -7626.98
 42% 0.65 0.28 0.30 0.43 0.15 0.40   5 13 0.0000 0.3523 P(5)=1.000  0.0319 0.0038 2062.61 -7631.41
 42% 0.65 0.28 0.30 0.43 0.15 0.40   5 13 0.0000 0.3532 P(5)=1.000  0.0319 0.0038 1999.43 -7625.91
 42% 0.65 0.28 0.30 0.43 0.15 0.40   5 13 0.0000 0.3541 P(5)=1.000  0.0319 0.0038 1988.37 -7631.90
 42% 0.65 0.28 0.30 0.43 0.15 0.40   5 13 0.0000 0.3536 P(5)=1.000  0.0319 0.0038 2014.58 -7638.27
 42% 0.65 0.28 0.30 0.43 0.15 0.40   5 13 0.0000 0.3545 P(5)=1.000  0.0319 0.0038 2004.91 -7627.15
 42% 0.65 0.28 0.30 0.43 0.15 0.40   5 13 0.0000 0.3554 P(5)=1.000  0.0319 0.0038 2033.03 -7622.52
 42% 0.65 0.28 0.30 0.43 0.15 0.40   5 13 0.0000 0.3549 P(5)=1.000  0.0318 0.0038 2050.63 -7622.85
 42% 0.65 0.28 0.30 0.43 0.15 0.40   5 13 0.0000 0.3558 P(5)=1.000  0.0318 0.0038 2047.01 -7612.59
 42% 0.65 0.28 0.30 0.43 0.15 0.40   5 13 0.0000 0.3553 P(5)=1.000  0.0318 0.0038 2058.04 -7615.53
 42% 0.65 0.28 0.30 0.43 0.15 0.40   5 13 0.0000 0.3548 P(5)=1.000  0.0318 0.0038 1980.51 -7618.34
 43% 0.65 0.28 0.30 0.44 0.15 0.40   5 13 0.0000 0.3557 P(5)=1.000  0.0318 0.0038 2053.07 -7619.33
 43% 0.65 0.28 0.30 0.44 0.15 0.40   5 13 0.0000 0.3566 P(5)=1.000  0.0318 0.0038 1959.06 -7613.65
 43% 0.65 0.28 0.30 0.44 0.15 0.40   5 13 0.0000 0.3561 P(5)=1.000  0.0318 0.0038 1968.58 -7619.99
 43% 0.65 0.28 0.30 0.44 0.15 0.40   5 13 0.0000 0.3556 P(5)=1.000  0.0318 0.0038 1987.59 -7615.83
 43% 0.65 0.28 0.30 0.44 0.15 0.40   5 13 0.0000 0.3565 P(5)=1.000  0.0318 0.0038 2064.44 -7617.58
 43% 0.65 0.28 0.30 0.44 0.15 0.40   5 13 0.0000 0.3574 P(5)=1.000  0.0318 0.0038 2056.18 -7626.72
 43% 0.65 0.28 0.30 0.44 0.15 0.40   5 13 0.0000 0.3583 P(5)=1.000  0.0318 0.0038 2049.17 -7622.72
 43% 0.65 0.28 0.30 0.44 0.15 0.40   5 13 0.0000 0.3592 P(5)=1.000  0.0318 0.0038 2052.96 -7619.69
 43% 0.65 0.28 0.30 0.44 0.15 0.40   5 13 0.0000 0.3592 P(5)=1.000  0.0318 0.0038 2073.16 -7615.53
 43% 0.65 0.28 0.30 0.44 0.15 0.40   5 13 0.0000 0.3592 P(5)=1.000  0.0318 0.0038 2086.52 -7622.76
 43% 0.65 0.28 0.30 0.44 0.15 0.40   5 13 0.0000 0.3601 P(5)=1.000  0.0317 0.0038 2075.06 -7627.09
 43% 0.65 0.28 0.30 0.44 0.15 0.40   5 13 0.0000 0.3610 P(5)=1.000  0.0317 0.0038 2022.94 -7619.38
 43% 0.65 0.28 0.30 0.44 0.15 0.40   5 13 0.0000 0.3619 P(5)=1.000  0.0317 0.0038 2007.94 -7614.78
 43% 0.65 0.29 0.30 0.44 0.15 0.40   5 13 0.0000 0.3628 P(5)=1.000  0.0317 0.0038 2001.72 -7613.91
 43% 0.65 0.29 0.30 0.44 0.15 0.40   5 13 0.0000 0.3623 P(5)=1.000  0.0317 0.0038 1999.29 -7617.46
 43% 0.65 0.29 0.30 0.44 0.15 0.40   5 13 0.0000 0.3631 P(5)=1.000  0.0317 0.0038 2009.00 -7620.57
 43% 0.65 0.29 0.30 0.44 0.15 0.40   5 13 0.0000 0.3640 P(5)=1.000  0.0317 0.0038 2091.13 -7614.47
 43% 0.65 0.29 0.30 0.44 0.15 0.40   5 13 0.0000 0.3635 P(5)=1.000  0.0317 0.0039 2077.11 -7615.30
 43% 0.65 0.29 0.30 0.44 0.16 0.40   5 13 0.0000 0.3644 P(5)=1.000  0.0317 0.0039 2070.28 -7615.06
 43% 0.65 0.29 0.30 0.44 0.16 0.40   5 13 0.0000 0.3653 P(5)=1.000  0.0317 0.0039 2072.20 -7612.06
 44% 0.65 0.29 0.30 0.44 0.16 0.40   5 13 0.0000 0.3661 P(5)=1.000  0.0317 0.0039 2086.07 -7609.76
 44% 0.65 0.29 0.30 0.44 0.15 0.40   5 13 0.0000 0.3661 P(5)=1.000  0.0317 0.0039 2078.85 -7614.79
 44% 0.65 0.29 0.30 0.44 0.15 0.40   5 13 0.0000 0.3661 P(5)=1.000  0.0317 0.0039 2046.60 -7615.84
 44% 0.65 0.29 0.30 0.44 0.15 0.40   5 13 0.0000 0.3661 P(5)=1.000  0.0317 0.0039 2056.34 -7619.48
 44% 0.65 0.29 0.30 0.44 0.16 0.40   5 13 0.0000 0.3661 P(5)=1.000  0.0317 0.0039 2130.20 -7615.93
 44% 0.65 0.29 0.30 0.44 0.16 0.40   5 13 0.0000 0.3661 P(5)=1.000  0.0317 0.0039 2107.90 -7618.75
 44% 0.65 0.29 0.30 0.44 0.16 0.40   5 13 0.0000 0.3656 P(5)=1.000  0.0317 0.0039 2107.77 -7623.20
 44% 0.65 0.29 0.30 0.44 0.16 0.40   5 13 0.0000 0.3651 P(5)=1.000  0.0317 0.0039 2082.96 -7629.55
 44% 0.65 0.29 0.30 0.44 0.15 0.40   5 13 0.0000 0.3651 P(5)=1.000  0.0317 0.0039 2105.21 -7641.88
 44% 0.65 0.29 0.30 0.44 0.15 0.40   5 13 0.0000 0.3651 P(5)=1.000  0.0317 0.0039 2098.53 -7635.37
 44% 0.65 0.29 0.30 0.44 0.15 0.40   5 13 0.0000 0.3646 P(5)=1.000  0.0316 0.0039 2083.86 -7637.37
 44% 0.65 0.29 0.30 0.44 0.16 0.40   5 13 0.0000 0.3655 P(5)=1.000  0.0317 0.0039 2061.67 -7628.98
 44% 0.65 0.29 0.30 0.44 0.16 0.40   5 13 0.0000 0.3650 P(5)=1.000  0.0316 0.0039 2052.83 -7617.61
 44% 0.65 0.29 0.30 0.44 0.16 0.40   5 13 0.0000 0.3659 P(5)=1.000  0.0316 0.0039 2062.76 -7615.54
 44% 0.65 0.29 0.30 0.44 0.15 0.40   5 13 0.0000 0.3654 P(5)=1.000  0.0316 0.0039 2054.22 -7626.74
 44% 0.65 0.29 0.30 0.44 0.16 0.40   5 13 0.0000 0.3654 P(5)=1.000  0.0316 0.0039 2031.15 -7615.66
 44% 0.65 0.29 0.30 0.44 0.16 0.40   5 13 0.0000 0.3654 P(5)=1.000  0.0316 0.0039 2025.05 -7613.34
 44% 0.65 0.29 0.30 0.44 0.16 0.40   5 13 0.0000 0.3649 P(5)=1.000  0.0316 0.0039 2030.81 -7621.70
 44% 0.65 0.29 0.30 0.44 0.16 0.40   5 13 0.0000 0.3649 P(5)=1.000  0.0316 0.0039 2068.69 -7636.81
 44% 0.65 0.29 0.30 0.44 0.16 0.40   5 13 0.0000 0.3644 P(5)=1.000  0.0316 0.0039 2065.00 -7622.72
 45% 0.65 0.29 0.30 0.44 0.16 0.40   5 13 0.0000 0.3639 P(5)=1.000  0.0316 0.0039 2049.50 -7617.83
 45% 0.65 0.29 0.30 0.44 0.16 0.40   5 13 0.0000 0.3639 P(5)=1.000  0.0316 0.0039 2058.74 -7610.39
 45% 0.65 0.29 0.30 0.44 0.16 0.40   5 13 0.0000 0.3647 P(5)=1.000  0.0316 0.0039 2070.36 -7605.00
 45% 0.65 0.29 0.30 0.44 0.16 0.40   5 13 0.0000 0.3656 P(5)=1.000  0.0316 0.0039 2075.12 -7599.89
 45% 0.65 0.29 0.30 0.44 0.16 0.40   5 13 0.0000 0.3651 P(5)=1.000  0.0316 0.0039 2109.36 -7604.33
 45% 0.65 0.29 0.30 0.44 0.16 0.40   5 13 0.0000 0.3646 P(5)=1.000  0.0316 0.0039 2085.30 -7608.13
 45% 0.65 0.29 0.30 0.44 0.16 0.40   5 13 0.0000 0.3655 P(5)=1.000  0.0316 0.0039 2087.45 -7623.67
 45% 0.65 0.29 0.30 0.44 0.15 0.40   5 13 0.0000 0.3650 P(5)=1.000  0.0316 0.0039 2083.86 -7608.25
 45% 0.65 0.29 0.30 0.44 0.15 0.40   5 13 0.0000 0.3658 P(5)=1.000  0.0315 0.0039 2089.84 -7611.35
 45% 0.65 0.29 0.30 0.44 0.15 0.40   5 13 0.0000 0.3667 P(5)=1.000  0.0315 0.0039 2094.87 -7608.61
 45% 0.65 0.29 0.30 0.44 0.15 0.40   5 13 0.0000 0.3675 P(5)=1.000  0.0315 0.0039 2078.21 -7607.69  1:35

 45% 0.65 0.29 0.30 0.44 0.15 0.40   5 13 0.0000 0.3684 P(5)=1.000  0.0315 0.0039 2077.46 -7608.45
 45% 0.65 0.29 0.30 0.44 0.15 0.40   5 13 0.0000 0.3679 P(5)=1.000  0.0315 0.0039 2088.31 -7618.85
 45% 0.65 0.29 0.30 0.44 0.15 0.40   5 13 0.0000 0.3674 P(5)=1.000  0.0315 0.0039 2102.21 -7621.93
 45% 0.65 0.29 0.30 0.44 0.15 0.40   5 13 0.0000 0.3682 P(5)=1.000  0.0315 0.0039 2093.44 -7617.98
 45% 0.65 0.29 0.30 0.44 0.15 0.40   5 13 0.0000 0.3677 P(5)=1.000  0.0315 0.0039 2092.40 -7608.26
 45% 0.65 0.29 0.30 0.44 0.15 0.40   5 13 0.0000 0.3672 P(5)=1.000  0.0315 0.0040 2101.91 -7622.19
 45% 0.65 0.29 0.30 0.44 0.15 0.40   5 13 0.0000 0.3668 P(5)=1.000  0.0314 0.0040 2110.98 -7623.90
 45% 0.65 0.29 0.30 0.44 0.15 0.40   5 13 0.0000 0.3676 P(5)=1.000  0.0314 0.0040 2111.64 -7600.51
 45% 0.65 0.29 0.30 0.44 0.15 0.40   5 13 0.0000 0.3671 P(5)=1.000  0.0314 0.0040 2091.38 -7606.93
 46% 0.65 0.29 0.30 0.44 0.15 0.40   5 13 0.0000 0.3679 P(5)=1.000  0.0314 0.0040 2090.75 -7616.41
 46% 0.65 0.29 0.30 0.44 0.15 0.40   5 13 0.0000 0.3688 P(5)=1.000  0.0314 0.0040 2080.53 -7621.63
 46% 0.65 0.29 0.30 0.44 0.15 0.40   5 13 0.0000 0.3696 P(5)=1.000  0.0314 0.0040 2077.90 -7615.83
 46% 0.65 0.29 0.30 0.44 0.15 0.40   5 13 0.0000 0.3704 P(5)=1.000  0.0314 0.0040 2085.50 -7632.55
 46% 0.65 0.29 0.30 0.44 0.15 0.40   5 13 0.0000 0.3699 P(5)=1.000  0.0314 0.0040 2081.81 -7621.58
 46% 0.65 0.29 0.30 0.44 0.15 0.40   5 13 0.0000 0.3695 P(5)=1.000  0.0314 0.0040 2076.85 -7616.61
 46% 0.65 0.29 0.30 0.44 0.15 0.40   5 13 0.0000 0.3690 P(5)=1.000  0.0313 0.0040 2080.20 -7619.63
 46% 0.65 0.29 0.30 0.44 0.15 0.40   5 13 0.0000 0.3685 P(5)=1.000  0.0313 0.0040 2074.05 -7627.63
 46% 0.65 0.29 0.30 0.45 0.15 0.40   5 13 0.0000 0.3693 P(5)=1.000  0.0313 0.0040 2079.67 -7628.12
 46% 0.65 0.29 0.30 0.45 0.15 0.40   5 13 0.0000 0.3688 P(5)=1.000  0.0313 0.0040 2070.34 -7628.95
 46% 0.65 0.29 0.30 0.45 0.15 0.40   5 13 0.0000 0.3684 P(5)=1.000  0.0313 0.0040 2070.39 -7618.23
 46% 0.65 0.29 0.30 0.45 0.15 0.40   5 13 0.0000 0.3679 P(5)=1.000  0.0313 0.0040 2068.48 -7611.70
 46% 0.65 0.29 0.30 0.45 0.15 0.40   5 13 0.0000 0.3674 P(5)=1.000  0.0313 0.0040 2087.69 -7611.31
 46% 0.65 0.29 0.30 0.45 0.15 0.40   5 13 0.0000 0.3682 P(5)=1.000  0.0313 0.0040 2078.89 -7617.29
 46% 0.65 0.29 0.30 0.45 0.15 0.40   5 13 0.0000 0.3677 P(5)=1.000  0.0313 0.0040 2074.53 -7637.17
 46% 0.65 0.29 0.30 0.45 0.15 0.40   5 13 0.0000 0.3686 P(5)=1.000  0.0313 0.0040 2070.54 -7631.90
 46% 0.65 0.29 0.30 0.45 0.15 0.40   5 13 0.0000 0.3681 P(5)=1.000  0.0313 0.0040 2073.89 -7632.23
 46% 0.65 0.29 0.30 0.45 0.15 0.40   5 13 0.0000 0.3676 P(5)=1.000  0.0313 0.0040 2069.20 -7639.29
 46% 0.65 0.29 0.30 0.45 0.15 0.40   5 13 0.0000 0.3684 P(5)=1.000  0.0313 0.0040 2076.87 -7632.62
 46% 0.65 0.29 0.30 0.45 0.15 0.40   5 13 0.0000 0.3692 P(5)=1.000  0.0313 0.0040 2092.71 -7617.00
 47% 0.65 0.29 0.30 0.45 0.15 0.40   5 13 0.0000 0.3688 P(5)=1.000  0.0313 0.0040 2118.59 -7625.36
 47% 0.65 0.29 0.30 0.45 0.15 0.40   5 13 0.0000 0.3696 P(5)=1.000  0.0312 0.0040 2072.58 -7611.94
 47% 0.65 0.29 0.30 0.45 0.15 0.40   5 13 0.0000 0.3704 P(5)=1.000  0.0312 0.0040 2075.46 -7619.99
 47% 0.65 0.29 0.30 0.45 0.15 0.40   5 13 0.0000 0.3699 P(5)=1.000  0.0312 0.0040 2091.12 -7627.26
 47% 0.65 0.29 0.30 0.45 0.15 0.40   5 13 0.0000 0.3694 P(5)=1.000  0.0312 0.0040 2058.46 -7618.33
 47% 0.65 0.29 0.30 0.45 0.15 0.40   5 13 0.0000 0.3690 P(5)=1.000  0.0312 0.0040 2061.87 -7609.52
 47% 0.65 0.29 0.30 0.45 0.15 0.40   5 13 0.0000 0.3685 P(5)=1.000  0.0312 0.0040 2112.21 -7620.84
 47% 0.65 0.29 0.30 0.45 0.15 0.40   5 13 0.0000 0.3693 P(5)=1.000  0.0312 0.0040 2101.67 -7623.94
 47% 0.65 0.29 0.30 0.45 0.15 0.40   5 13 0.0000 0.3701 P(5)=1.000  0.0312 0.0040 2114.44 -7629.90
 47% 0.65 0.29 0.30 0.45 0.15 0.40   5 13 0.0000 0.3696 P(5)=1.000  0.0312 0.0040 2070.82 -7622.73
 47% 0.65 0.29 0.30 0.45 0.15 0.40   5 13 0.0000 0.3692 P(5)=1.000  0.0312 0.0040 2065.07 -7617.91
 47% 0.65 0.29 0.30 0.45 0.15 0.40   5 13 0.0000 0.3699 P(5)=1.000  0.0312 0.0040 2075.56 -7628.06
 47% 0.65 0.29 0.30 0.45 0.15 0.40   5 13 0.0000 0.3707 P(5)=1.000  0.0311 0.0041 2080.19 -7619.02
 47% 0.65 0.29 0.30 0.45 0.15 0.40   5 13 0.0000 0.3715 P(5)=1.000  0.0311 0.0041 2072.14 -7621.87
 47% 0.65 0.29 0.30 0.45 0.15 0.40   5 13 0.0000 0.3723 P(5)=1.000  0.0311 0.0041 2081.30 -7629.40
 47% 0.65 0.29 0.30 0.45 0.15 0.40   5 13 0.0000 0.3731 P(5)=1.000  0.0311 0.0041 2074.44 -7619.78
 47% 0.65 0.29 0.30 0.45 0.15 0.40   5 13 0.0000 0.3726 P(5)=1.000  0.0311 0.0041 2078.98 -7623.41
 47% 0.65 0.29 0.30 0.45 0.15 0.40   5 13 0.0000 0.3722 P(5)=1.000  0.0311 0.0041 2081.30 -7621.47
 47% 0.65 0.29 0.30 0.45 0.15 0.40   5 13 0.0000 0.3717 P(5)=1.000  0.0311 0.0041 2089.32 -7623.77
 47% 0.65 0.29 0.30 0.45 0.15 0.40   5 13 0.0000 0.3725 P(5)=1.000  0.0311 0.0041 2079.16 -7620.15
 48% 0.65 0.29 0.30 0.45 0.15 0.40   5 13 0.0000 0.3720 P(5)=1.000  0.0311 0.0041 2079.01 -7619.44
 48% 0.65 0.29 0.30 0.45 0.15 0.40   5 13 0.0000 0.3728 P(5)=1.000  0.0311 0.0041 2094.15 -7613.85
 48% 0.65 0.29 0.30 0.45 0.15 0.40   5 13 0.0000 0.3724 P(5)=1.000  0.0311 0.0041 2090.87 -7609.11
 48% 0.65 0.29 0.30 0.45 0.15 0.40   5 13 0.0000 0.3719 P(5)=1.000  0.0310 0.0041 2081.24 -7620.78
 48% 0.65 0.29 0.30 0.45 0.15 0.40   5 13 0.0000 0.3727 P(5)=1.000  0.0310 0.0041 2099.86 -7621.18
 48% 0.65 0.29 0.30 0.45 0.15 0.40   5 13 0.0000 0.3734 P(5)=1.000  0.0310 0.0041 2058.11 -7620.81
 48% 0.65 0.29 0.30 0.45 0.15 0.40   5 13 0.0000 0.3742 P(5)=1.000  0.0310 0.0041 2089.05 -7622.09
 48% 0.65 0.29 0.30 0.45 0.15 0.40   5 13 0.0000 0.3750 P(5)=1.000  0.0310 0.0041 1999.31 -7613.05
 48% 0.65 0.29 0.30 0.45 0.16 0.40   5 13 0.0000 0.3745 P(5)=1.000  0.0310 0.0041 2059.15 -7624.43
 48% 0.65 0.29 0.30 0.45 0.16 0.40   5 13 0.0000 0.3753 P(5)=1.000  0.0310 0.0041 2057.57 -7612.42
 48% 0.65 0.29 0.30 0.45 0.16 0.40   5 13 0.0000 0.3761 P(5)=1.000  0.0310 0.0041 2066.97 -7616.19
 48% 0.65 0.29 0.30 0.45 0.16 0.40   5 13 0.0000 0.3756 P(5)=1.000  0.0310 0.0041 2077.91 -7611.89
 48% 0.65 0.29 0.30 0.45 0.15 0.40   5 13 0.0000 0.3764 P(5)=1.000  0.0309 0.0041 2066.59 -7612.77
 48% 0.65 0.29 0.30 0.45 0.15 0.40   5 13 0.0000 0.3759 P(5)=1.000  0.0309 0.0041 2062.33 -7627.23
 48% 0.65 0.29 0.30 0.45 0.15 0.40   5 13 0.0000 0.3767 P(5)=1.000  0.0309 0.0041 2075.97 -7634.57
 48% 0.65 0.29 0.30 0.45 0.15 0.40   5 13 0.0000 0.3762 P(5)=1.000  0.0309 0.0041 2073.00 -7631.95
 48% 0.65 0.29 0.30 0.45 0.15 0.40   5 13 0.0000 0.3770 P(5)=1.000  0.0309 0.0041 2036.41 -7623.24
 48% 0.65 0.29 0.30 0.45 0.15 0.40   5 13 0.0000 0.3778 P(5)=1.000  0.0309 0.0041 2034.15 -7621.92
 48% 0.65 0.29 0.30 0.45 0.15 0.40   5 13 0.0000 0.3773 P(5)=1.000  0.0309 0.0041 2042.13 -7636.91
 48% 0.65 0.29 0.30 0.45 0.15 0.40   5 13 0.0000 0.3768 P(5)=1.000  0.0309 0.0041 2060.26 -7640.92
 49% 0.65 0.29 0.30 0.45 0.15 0.40   5 13 0.0000 0.3764 P(5)=1.000  0.0309 0.0042 2069.89 -7625.43
 49% 0.65 0.29 0.30 0.45 0.15 0.40   5 13 0.0000 0.3759 P(5)=1.000  0.0309 0.0042 2031.80 -7623.39
 49% 0.65 0.29 0.30 0.45 0.15 0.40   5 13 0.0000 0.3755 P(5)=1.000  0.0309 0.0042 2062.99 -7640.10
 49% 0.65 0.29 0.30 0.46 0.15 0.40   5 13 0.0000 0.3750 P(5)=1.000  0.0309 0.0042 2075.37 -7636.39
 49% 0.65 0.29 0.30 0.46 0.15 0.40   5 13 0.0000 0.3758 P(5)=1.000  0.0309 0.0042 2067.23 -7628.12
 49% 0.65 0.29 0.30 0.46 0.15 0.40   5 13 0.0000 0.3765 P(5)=1.000  0.0309 0.0042 2010.80 -7620.73
 49% 0.65 0.29 0.30 0.46 0.15 0.40   5 13 0.0000 0.3761 P(5)=1.000  0.0309 0.0042 2001.03 -7629.34
 49% 0.65 0.29 0.30 0.46 0.15 0.40   5 13 0.0000 0.3756 P(5)=1.000  0.0309 0.0042 2093.92 -7631.02
 49% 0.65 0.29 0.30 0.46 0.16 0.40   5 13 0.0000 0.3764 P(5)=1.000  0.0309 0.0042 2058.65 -7631.47
 49% 0.65 0.29 0.30 0.46 0.16 0.40   5 13 0.0000 0.3771 P(5)=1.000  0.0309 0.0042 2070.25 -7627.37
 49% 0.65 0.29 0.30 0.46 0.16 0.40   5 13 0.0000 0.3779 P(5)=1.000  0.0309 0.0042 2029.10 -7623.33
 49% 0.65 0.29 0.30 0.46 0.16 0.40   5 13 0.0000 0.3774 P(5)=1.000  0.0309 0.0042 2037.86 -7615.76
 49% 0.65 0.29 0.30 0.46 0.16 0.40   5 13 0.0000 0.3770 P(5)=1.000  0.0309 0.0042 2054.91 -7607.78
 49% 0.65 0.29 0.30 0.46 0.16 0.40   5 13 0.0000 0.3777 P(5)=1.000  0.0309 0.0042 2048.11 -7613.42
 49% 0.65 0.29 0.30 0.46 0.16 0.40   5 13 0.0000 0.3784 P(5)=1.000  0.0309 0.0042 2048.54 -7619.08
 49% 0.65 0.29 0.30 0.46 0.16 0.40   5 13 0.0000 0.3792 P(5)=1.000  0.0308 0.0042 2079.66 -7610.54
 49% 0.65 0.29 0.30 0.46 0.16 0.40   5 13 0.0000 0.3787 P(5)=1.000  0.0308 0.0042 2083.88 -7617.31
 49% 0.65 0.29 0.30 0.46 0.16 0.40   5 13 0.0000 0.3795 P(5)=1.000  0.0308 0.0042 2060.58 -7630.66
 49% 0.65 0.29 0.30 0.46 0.16 0.40   5 13 0.0000 0.3790 P(5)=1.000  0.0308 0.0042 2073.39 -7620.31
 49% 0.65 0.29 0.30 0.46 0.16 0.40   5 13 0.0000 0.3798 P(5)=1.000  0.0308 0.0042 2059.99 -7621.54
 50% 0.65 0.29 0.30 0.46 0.16 0.40   5 13 0.0000 0.3805 P(5)=1.000  0.0308 0.0042 2057.17 -7610.11
 50% 0.65 0.29 0.30 0.46 0.16 0.40   5 13 0.0000 0.3812 P(5)=1.000  0.0308 0.0042 2078.14 -7606.07
 50% 0.65 0.29 0.30 0.46 0.16 0.40   5 13 0.0000 0.3808 P(5)=1.000  0.0308 0.0042 2075.30 -7616.62
 50% 0.65 0.29 0.30 0.46 0.16 0.40   5 13 0.0000 0.3808 P(5)=1.000  0.0308 0.0042 2062.14 -7610.58
 50% 0.65 0.29 0.30 0.46 0.15 0.40   5 13 0.0000 0.3815 P(5)=1.000  0.0308 0.0043 2069.79 -7610.49
 50% 0.65 0.29 0.30 0.46 0.15 0.40   5 13 0.0000 0.3811 P(5)=1.000  0.0307 0.0043 2072.29 -7602.69
 50% 0.65 0.29 0.30 0.46 0.15 0.40   5 13 0.0000 0.3806 P(5)=1.000  0.0307 0.0043 2048.62 -7609.69
 50% 0.65 0.29 0.30 0.46 0.15 0.40   5 13 0.0000 0.3813 P(5)=1.000  0.0307 0.0043 2066.41 -7605.95
 50% 0.65 0.29 0.30 0.46 0.15 0.40   5 13 0.0000 0.3809 P(5)=1.000  0.0307 0.0043 2067.68 -7605.48
 50% 0.65 0.29 0.30 0.46 0.15 0.40   5 13 0.0000 0.3816 P(5)=1.000  0.0307 0.0043 2050.29 -7601.69
 50% 0.65 0.29 0.30 0.46 0.15 0.40   5 13 0.0000 0.3812 P(5)=1.000  0.0307 0.0043 2032.61 -7615.90  1:44

 50% 0.65 0.29 0.30 0.46 0.16 0.40   5 13 0.0000 0.3819 P(5)=1.000  0.0307 0.0043 2074.03 -7607.29
 50% 0.65 0.29 0.30 0.46 0.16 0.40   5 13 0.0000 0.3826 P(5)=1.000  0.0307 0.0043 2073.89 -7619.40
 50% 0.65 0.29 0.30 0.46 0.16 0.40   5 13 0.0000 0.3834 P(5)=1.000  0.0307 0.0043 2073.21 -7620.56
 50% 0.65 0.29 0.30 0.46 0.16 0.40   5 13 0.0000 0.3841 P(5)=1.000  0.0307 0.0043 2069.18 -7628.16
 50% 0.65 0.29 0.30 0.46 0.16 0.40   5 13 0.0000 0.3848 P(5)=1.000  0.0307 0.0043 2069.85 -7633.59
 50% 0.65 0.29 0.30 0.46 0.16 0.40   5 13 0.0000 0.3843 P(5)=1.000  0.0307 0.0043 2068.04 -7641.21
 50% 0.65 0.29 0.30 0.46 0.15 0.40   5 13 0.0000 0.3839 P(5)=1.000  0.0307 0.0043 2069.47 -7616.76
 50% 0.65 0.29 0.30 0.46 0.15 0.40   5 13 0.0000 0.3834 P(5)=1.000  0.0307 0.0043 2080.45 -7614.97
 50% 0.65 0.29 0.30 0.46 0.15 0.40   5 13 0.0000 0.3842 P(5)=1.000  0.0307 0.0043 2058.40 -7625.80
 51% 0.65 0.29 0.30 0.46 0.15 0.40   5 13 0.0000 0.3849 P(5)=1.000  0.0307 0.0043 2090.87 -7615.34
 51% 0.65 0.29 0.30 0.46 0.15 0.40   5 13 0.0000 0.3856 P(5)=1.000  0.0306 0.0043 2076.95 -7611.94
 51% 0.65 0.29 0.30 0.46 0.15 0.40   5 13 0.0000 0.3863 P(5)=1.000  0.0306 0.0043 2092.73 -7612.44
 51% 0.65 0.29 0.30 0.46 0.15 0.40   5 13 0.0000 0.3859 P(5)=1.000  0.0306 0.0043 2080.25 -7606.70
 51% 0.65 0.29 0.30 0.46 0.15 0.40   5 13 0.0000 0.3854 P(5)=1.000  0.0306 0.0043 2107.91 -7608.41
 51% 0.65 0.29 0.30 0.46 0.15 0.40   5 13 0.0000 0.3850 P(5)=1.000  0.0306 0.0043 2101.95 -7596.87
 51% 0.65 0.29 0.30 0.46 0.15 0.40   5 13 0.0000 0.3857 P(5)=1.000  0.0306 0.0043 2058.41 -7620.74
 51% 0.65 0.29 0.30 0.46 0.15 0.40   5 13 0.0000 0.3864 P(5)=1.000  0.0306 0.0043 2057.71 -7618.62
 51% 0.65 0.29 0.30 0.46 0.15 0.40   5 13 0.0000 0.3871 P(5)=1.000  0.0306 0.0044 2064.74 -7607.27
 51% 0.65 0.29 0.30 0.46 0.15 0.40   5 13 0.0000 0.3878 P(5)=1.000  0.0306 0.0044 2073.20 -7609.44
 51% 0.65 0.29 0.30 0.46 0.15 0.40   5 13 0.0000 0.3874 P(5)=1.000  0.0306 0.0044 2105.84 -7608.22
 51% 0.65 0.29 0.30 0.46 0.15 0.40   5 13 0.0000 0.3869 P(5)=1.000  0.0306 0.0044 2119.68 -7606.02
 51% 0.65 0.29 0.30 0.46 0.15 0.40   5 13 0.0000 0.3876 P(5)=1.000  0.0306 0.0044 2101.01 -7597.85
 51% 0.65 0.29 0.30 0.46 0.15 0.40   5 13 0.0000 0.3883 P(5)=1.000  0.0306 0.0044 2095.63 -7623.56
 51% 0.65 0.29 0.30 0.46 0.15 0.40   5 13 0.0000 0.3879 P(5)=1.000  0.0306 0.0044 2114.59 -7634.89
 51% 0.65 0.29 0.30 0.46 0.15 0.40   5 13 0.0000 0.3886 P(5)=1.000  0.0306 0.0044 2104.17 -7620.23
 51% 0.65 0.29 0.30 0.46 0.15 0.40   5 13 0.0000 0.3893 P(5)=1.000  0.0306 0.0044 2101.12 -7622.23
 51% 0.65 0.29 0.30 0.46 0.15 0.40   5 13 0.0000 0.3900 P(5)=1.000  0.0306 0.0044 2101.88 -7617.76
 51% 0.65 0.29 0.30 0.46 0.15 0.40   5 13 0.0000 0.3907 P(5)=1.000  0.0306 0.0044 2087.80 -7621.29
 51% 0.65 0.29 0.30 0.46 0.15 0.40   5 13 0.0000 0.3914 P(5)=1.000  0.0306 0.0044 2077.27 -7616.73
 52% 0.65 0.29 0.30 0.46 0.15 0.40   5 13 0.0000 0.3920 P(5)=1.000  0.0306 0.0044 2073.13 -7622.88
 52% 0.65 0.29 0.30 0.46 0.15 0.40   5 13 0.0000 0.3927 P(5)=1.000  0.0306 0.0044 2084.58 -7620.18
 52% 0.65 0.29 0.30 0.46 0.15 0.40   5 13 0.0000 0.3934 P(5)=1.000  0.0306 0.0044 2101.72 -7624.11
 52% 0.65 0.29 0.30 0.46 0.15 0.40   5 13 0.0000 0.3930 P(5)=1.000  0.0305 0.0044 2088.19 -7609.58
 52% 0.65 0.29 0.30 0.46 0.15 0.40   5 13 0.0000 0.3925 P(5)=1.000  0.0305 0.0044 2087.04 -7612.77
 52% 0.65 0.29 0.30 0.46 0.15 0.40   5 13 0.0000 0.3921 P(5)=1.000  0.0305 0.0044 2087.23 -7607.61
 52% 0.65 0.29 0.30 0.46 0.15 0.40   5 13 0.0000 0.3916 P(5)=1.000  0.0305 0.0044 2069.76 -7620.00
 52% 0.65 0.29 0.30 0.46 0.15 0.40   5 13 0.0000 0.3923 P(5)=1.000  0.0305 0.0044 2059.87 -7613.06
 52% 0.65 0.29 0.30 0.46 0.15 0.40   5 13 0.0000 0.3919 P(5)=1.000  0.0305 0.0044 2032.64 -7598.36
 52% 0.65 0.29 0.30 0.46 0.15 0.40   5 13 0.0000 0.3915 P(5)=1.000  0.0305 0.0044 2023.91 -7608.00
 52% 0.65 0.29 0.30 0.46 0.15 0.40   5 13 0.0000 0.3921 P(5)=1.000  0.0305 0.0044 2034.19 -7606.13
 52% 0.65 0.29 0.30 0.46 0.15 0.40   5 13 0.0000 0.3917 P(5)=1.000  0.0305 0.0045 2044.89 -7603.62
 52% 0.65 0.29 0.30 0.46 0.15 0.40   5 13 0.0000 0.3924 P(5)=1.000  0.0305 0.0045 2024.06 -7615.06
 52% 0.65 0.29 0.30 0.46 0.15 0.40   5 13 0.0000 0.3931 P(5)=1.000  0.0305 0.0045 2100.95 -7620.97
 52% 0.65 0.29 0.30 0.46 0.15 0.40   5 13 0.0000 0.3926 P(5)=1.000  0.0305 0.0045 2103.67 -7629.97
 52% 0.65 0.29 0.30 0.46 0.15 0.40   5 13 0.0000 0.3922 P(5)=1.000  0.0305 0.0045 2118.79 -7623.25
 52% 0.65 0.29 0.30 0.46 0.15 0.40   5 13 0.0000 0.3929 P(5)=1.000  0.0305 0.0045 2085.29 -7611.13
 52% 0.65 0.29 0.30 0.46 0.15 0.40   5 13 0.0000 0.3935 P(5)=1.000  0.0304 0.0045 2015.24 -7614.17
 52% 0.65 0.29 0.30 0.46 0.16 0.40   5 13 0.0000 0.3942 P(5)=1.000  0.0304 0.0045 2111.75 -7622.73
 52% 0.65 0.29 0.30 0.46 0.16 0.40   5 13 0.0000 0.3949 P(5)=1.000  0.0304 0.0045 2104.91 -7626.63
 53% 0.65 0.29 0.30 0.46 0.16 0.40   5 13 0.0000 0.3956 P(5)=1.000  0.0304 0.0045 2087.53 -7603.43
 53% 0.65 0.29 0.30 0.46 0.16 0.40   5 13 0.0000 0.3962 P(5)=1.000  0.0304 0.0045 2112.58 -7622.39
 53% 0.65 0.29 0.30 0.46 0.15 0.40   5 13 0.0000 0.3969 P(5)=1.000  0.0304 0.0045 2110.73 -7614.08
 53% 0.65 0.29 0.30 0.46 0.15 0.40   5 13 0.0000 0.3965 P(5)=1.000  0.0304 0.0045 2112.67 -7623.26
 53% 0.65 0.29 0.30 0.46 0.15 0.40   5 13 0.0000 0.3960 P(5)=1.000  0.0304 0.0045 2095.95 -7625.29
 53% 0.65 0.29 0.30 0.46 0.15 0.40   5 13 0.0000 0.3956 P(5)=1.000  0.0304 0.0045 2079.76 -7606.36
 53% 0.65 0.29 0.30 0.46 0.15 0.40   5 13 0.0000 0.3951 P(5)=1.000  0.0304 0.0045 2056.78 -7609.03
 53% 0.65 0.29 0.30 0.46 0.15 0.40   5 13 0.0000 0.3958 P(5)=1.000  0.0304 0.0045 2052.59 -7603.43
 53% 0.65 0.29 0.30 0.46 0.15 0.40   5 13 0.0000 0.3965 P(5)=1.000  0.0304 0.0045 2045.13 -7603.25
 53% 0.65 0.29 0.30 0.46 0.15 0.40   5 13 0.0000 0.3965 P(5)=1.000  0.0304 0.0045 2040.25 -7602.62
 53% 0.65 0.29 0.30 0.46 0.15 0.40   5 13 0.0000 0.3971 P(5)=1.000  0.0304 0.0045 2061.52 -7601.43
 53% 0.65 0.29 0.30 0.46 0.15 0.40   5 13 0.0000 0.3967 P(5)=1.000  0.0303 0.0045 2084.13 -7624.77
 53% 0.65 0.29 0.30 0.46 0.15 0.40   5 13 0.0000 0.3963 P(5)=1.000  0.0303 0.0045 2101.13 -7612.39
 53% 0.65 0.29 0.30 0.46 0.15 0.40   5 13 0.0000 0.3963 P(5)=1.000  0.0303 0.0045 2041.48 -7615.72
 53% 0.65 0.29 0.30 0.46 0.15 0.40   5 13 0.0000 0.3963 P(5)=1.000  0.0303 0.0045 2034.56 -7616.18
 53% 0.65 0.29 0.30 0.46 0.15 0.40   5 13 0.0000 0.3958 P(5)=1.000  0.0303 0.0045 2030.09 -7628.87
 53% 0.65 0.29 0.30 0.46 0.15 0.40   5 13 0.0000 0.3958 P(5)=1.000  0.0303 0.0045 2019.69 -7613.99
 53% 0.65 0.29 0.30 0.46 0.15 0.40   5 13 0.0000 0.3965 P(5)=1.000  0.0303 0.0045 2038.29 -7611.14
 53% 0.65 0.29 0.30 0.46 0.15 0.40   5 13 0.0000 0.3961 P(5)=1.000  0.0303 0.0045 2010.24 -7621.21
 53% 0.65 0.29 0.30 0.47 0.15 0.40   5 13 0.0000 0.3956 P(5)=1.000  0.0303 0.0045 2011.14 -7624.84
 54% 0.65 0.29 0.30 0.47 0.15 0.40   5 13 0.0000 0.3952 P(5)=1.000  0.0303 0.0046 1990.98 -7617.60
 54% 0.65 0.29 0.30 0.47 0.15 0.40   5 13 0.0000 0.3952 P(5)=1.000  0.0303 0.0046 2018.89 -7621.82
 54% 0.65 0.29 0.30 0.47 0.15 0.40   5 13 0.0000 0.3948 P(5)=1.000  0.0303 0.0046 2015.97 -7627.07
 54% 0.65 0.29 0.30 0.47 0.15 0.40   5 13 0.0000 0.3943 P(5)=1.000  0.0302 0.0046 2042.04 -7624.66
 54% 0.65 0.29 0.30 0.47 0.15 0.40   5 13 0.0000 0.3939 P(5)=1.000  0.0302 0.0046 2028.67 -7618.92
 54% 0.65 0.29 0.30 0.47 0.15 0.40   5 13 0.0000 0.3935 P(5)=1.000  0.0302 0.0046 2029.02 -7617.70
 54% 0.65 0.29 0.30 0.47 0.15 0.40   5 13 0.0000 0.3935 P(5)=1.000  0.0302 0.0046 2020.03 -7622.49
 54% 0.65 0.29 0.30 0.47 0.15 0.40   5 13 0.0000 0.3931 P(5)=1.000  0.0302 0.0046 2044.68 -7619.77
 54% 0.65 0.29 0.30 0.47 0.15 0.40   5 13 0.0000 0.3931 P(5)=1.000  0.0302 0.0046 2029.32 -7611.09
 54% 0.65 0.29 0.30 0.47 0.15 0.40   5 13 0.0000 0.3926 P(5)=1.000  0.0302 0.0046 2033.98 -7618.29
 54% 0.65 0.29 0.30 0.47 0.15 0.40   5 13 0.0000 0.3933 P(5)=1.000  0.0302 0.0046 2044.85 -7607.29
 54% 0.65 0.29 0.30 0.47 0.15 0.40   5 13 0.0000 0.3939 P(5)=1.000  0.0301 0.0046 2048.67 -7608.11
 54% 0.65 0.29 0.30 0.47 0.15 0.40   5 13 0.0000 0.3946 P(5)=1.000  0.0301 0.0046 2044.43 -7614.82
 54% 0.65 0.29 0.30 0.47 0.15 0.40   5 13 0.0000 0.3952 P(5)=1.000  0.0301 0.0046 2030.46 -7628.37
 54% 0.65 0.29 0.30 0.47 0.15 0.40   5 13 0.0000 0.3948 P(5)=1.000  0.0301 0.0046 2031.56 -7621.99
 54% 0.65 0.29 0.30 0.47 0.15 0.40   5 13 0.0000 0.3955 P(5)=1.000  0.0301 0.0046 2022.08 -7623.63
 54% 0.65 0.29 0.30 0.47 0.15 0.40   5 13 0.0000 0.3950 P(5)=1.000  0.0301 0.0046 2024.22 -7615.33
 54% 0.65 0.29 0.30 0.47 0.15 0.40   5 13 0.0000 0.3946 P(5)=1.000  0.0301 0.0046 2028.84 -7625.41
 54% 0.65 0.29 0.30 0.47 0.16 0.40   5 13 0.0000 0.3953 P(5)=1.000  0.0301 0.0046 2085.87 -7626.00
 54% 0.65 0.29 0.30 0.47 0.16 0.40   5 13 0.0000 0.3948 P(5)=1.000  0.0301 0.0046 2098.12 -7637.12
 55% 0.65 0.29 0.30 0.47 0.16 0.40   5 13 0.0000 0.3944 P(5)=1.000  0.0301 0.0046 2110.44 -7630.97
 55% 0.65 0.29 0.30 0.47 0.15 0.40   5 13 0.0000 0.3951 P(5)=1.000  0.0301 0.0046 2105.11 -7629.82
 55% 0.65 0.29 0.30 0.47 0.15 0.40   5 13 0.0000 0.3957 P(5)=1.000  0.0301 0.0046 2107.96 -7627.67
 55% 0.65 0.29 0.30 0.47 0.15 0.40   5 13 0.0000 0.3964 P(5)=1.000  0.0301 0.0046 2107.92 -7610.44
 55% 0.65 0.29 0.30 0.47 0.15 0.40   5 13 0.0000 0.3970 P(5)=1.000  0.0301 0.0046 2112.35 -7621.92
 55% 0.65 0.29 0.30 0.47 0.15 0.40   5 13 0.0000 0.3977 P(5)=1.000  0.0301 0.0046 2138.61 -7610.68
 55% 0.65 0.29 0.30 0.47 0.15 0.40   5 13 0.0000 0.3983 P(5)=1.000  0.0301 0.0046 2133.02 -7614.35
 55% 0.65 0.29 0.30 0.47 0.15 0.40   5 13 0.0000 0.3979 P(5)=1.000  0.0301 0.0046 2103.86 -7607.23
 55% 0.65 0.29 0.30 0.47 0.15 0.40   5 13 0.0000 0.3974 P(5)=1.000  0.0301 0.0046 2104.55 -7605.17
 55% 0.65 0.29 0.30 0.47 0.15 0.40   5 13 0.0000 0.3970 P(5)=1.000  0.0301 0.0047 2097.68 -7610.00
 55% 0.65 0.29 0.30 0.47 0.15 0.40   5 13 0.0000 0.3966 P(5)=1.000  0.0301 0.0047 2075.35 -7606.14  1:53

 55% 0.65 0.29 0.30 0.47 0.15 0.40   5 13 0.0000 0.3962 P(5)=1.000  0.0301 0.0047 2082.05 -7621.03
 55% 0.65 0.29 0.30 0.47 0.15 0.40   5 13 0.0000 0.3958 P(5)=1.000  0.0300 0.0047 2071.84 -7623.51
 55% 0.65 0.29 0.30 0.47 0.15 0.40   5 13 0.0000 0.3953 P(5)=1.000  0.0300 0.0047 2065.23 -7617.87
 55% 0.65 0.29 0.30 0.47 0.15 0.40   5 13 0.0000 0.3960 P(5)=1.000  0.0300 0.0047 2035.30 -7610.06
 55% 0.65 0.29 0.30 0.47 0.15 0.40   5 13 0.0000 0.3956 P(5)=1.000  0.0300 0.0047 2044.60 -7612.78
 55% 0.65 0.29 0.30 0.47 0.15 0.40   5 13 0.0000 0.3952 P(5)=1.000  0.0300 0.0047 2049.08 -7625.27
 55% 0.65 0.29 0.30 0.47 0.15 0.40   5 13 0.0000 0.3947 P(5)=1.000  0.0300 0.0047 2068.02 -7619.51
 55% 0.65 0.29 0.30 0.47 0.15 0.40   5 13 0.0000 0.3943 P(5)=1.000  0.0300 0.0047 2066.51 -7634.15
 55% 0.65 0.29 0.30 0.47 0.15 0.40   5 13 0.0000 0.3950 P(5)=1.000  0.0300 0.0047 2035.76 -7636.46
 56% 0.65 0.29 0.30 0.47 0.15 0.40   5 13 0.0000 0.3950 P(5)=1.000  0.0300 0.0047 2041.72 -7618.64
 56% 0.65 0.29 0.30 0.47 0.15 0.40   5 13 0.0000 0.3950 P(5)=1.000  0.0300 0.0047 2047.25 -7625.07
 56% 0.65 0.29 0.30 0.47 0.15 0.40   5 13 0.0000 0.3950 P(5)=1.000  0.0300 0.0047 2054.30 -7615.70
 56% 0.65 0.29 0.30 0.47 0.15 0.40   5 13 0.0000 0.3950 P(5)=1.000  0.0300 0.0047 2083.67 -7601.44
 56% 0.65 0.29 0.30 0.47 0.15 0.40   5 13 0.0000 0.3956 P(5)=1.000  0.0300 0.0047 2058.95 -7611.40
 56% 0.65 0.29 0.30 0.47 0.15 0.40   5 13 0.0000 0.3952 P(5)=1.000  0.0300 0.0047 2044.68 -7622.68
 56% 0.65 0.29 0.30 0.47 0.15 0.40   5 13 0.0000 0.3948 P(5)=1.000  0.0299 0.0047 2036.20 -7624.56
 56% 0.65 0.29 0.30 0.47 0.15 0.40   5 13 0.0000 0.3944 P(5)=1.000  0.0299 0.0047 2030.73 -7609.54
 56% 0.65 0.29 0.30 0.47 0.15 0.40   5 13 0.0000 0.3939 P(5)=1.000  0.0299 0.0047 2029.48 -7614.32
 56% 0.65 0.29 0.30 0.47 0.15 0.40   5 13 0.0000 0.3946 P(5)=1.000  0.0299 0.0047 2022.56 -7608.85
 56% 0.65 0.29 0.30 0.47 0.15 0.40   5 13 0.0000 0.3946 P(5)=1.000  0.0299 0.0047 2040.14 -7601.43
 56% 0.65 0.29 0.30 0.47 0.15 0.40   5 13 0.0000 0.3946 P(5)=1.000  0.0299 0.0047 2036.08 -7610.69
 56% 0.65 0.29 0.30 0.47 0.15 0.40   5 13 0.0000 0.3946 P(5)=1.000  0.0299 0.0047 2042.22 -7611.21
 56% 0.65 0.29 0.30 0.47 0.15 0.40   5 13 0.0000 0.3942 P(5)=1.000  0.0299 0.0047 2036.44 -7632.85
 56% 0.65 0.29 0.30 0.47 0.15 0.40   5 13 0.0000 0.3937 P(5)=1.000  0.0299 0.0047 2040.08 -7619.46
 56% 0.65 0.29 0.30 0.47 0.15 0.40   5 13 0.0000 0.3933 P(5)=1.000  0.0299 0.0047 2051.82 -7618.56
 56% 0.65 0.29 0.30 0.47 0.15 0.40   5 13 0.0000 0.3933 P(5)=1.000  0.0298 0.0047 2052.82 -7610.30
 56% 0.65 0.29 0.30 0.47 0.15 0.40   5 13 0.0000 0.3933 P(5)=1.000  0.0298 0.0047 2055.28 -7623.32
 56% 0.65 0.29 0.30 0.47 0.15 0.40   5 13 0.0000 0.3940 P(5)=1.000  0.0298 0.0047 2056.59 -7622.08
 56% 0.65 0.29 0.30 0.47 0.15 0.40   5 13 0.0000 0.3946 P(5)=1.000  0.0298 0.0047 2055.48 -7620.58
 57% 0.65 0.29 0.30 0.47 0.15 0.40   5 13 0.0000 0.3942 P(5)=1.000  0.0298 0.0048 2057.00 -7614.79
 57% 0.65 0.29 0.30 0.47 0.15 0.40   5 13 0.0000 0.3942 P(5)=1.000  0.0298 0.0048 2042.92 -7601.98
 57% 0.65 0.29 0.30 0.47 0.15 0.40   5 13 0.0000 0.3942 P(5)=1.000  0.0298 0.0048 2048.31 -7614.85
 57% 0.65 0.29 0.30 0.47 0.15 0.40   5 13 0.0000 0.3938 P(5)=1.000  0.0298 0.0048 2040.93 -7607.46
 57% 0.65 0.29 0.30 0.47 0.15 0.40   5 13 0.0000 0.3938 P(5)=1.000  0.0298 0.0048 2022.15 -7616.49
 57% 0.65 0.29 0.30 0.47 0.15 0.40   5 13 0.0000 0.3944 P(5)=1.000  0.0298 0.0048 2099.85 -7638.50
 57% 0.65 0.29 0.30 0.47 0.15 0.40   5 13 0.0000 0.3950 P(5)=1.000  0.0298 0.0048 1992.10 -7617.78
 57% 0.65 0.29 0.30 0.47 0.15 0.40   5 13 0.0000 0.3946 P(5)=1.000  0.0298 0.0048 1997.45 -7617.29
 57% 0.65 0.29 0.30 0.47 0.15 0.40   5 13 0.0000 0.3942 P(5)=1.000  0.0298 0.0048 2040.67 -7617.12
 57% 0.65 0.29 0.30 0.47 0.15 0.40   5 13 0.0000 0.3938 P(5)=1.000  0.0298 0.0048 2032.66 -7621.59
 57% 0.65 0.29 0.30 0.47 0.15 0.40   5 13 0.0000 0.3934 P(5)=1.000  0.0297 0.0048 2025.97 -7602.35
 57% 0.65 0.29 0.30 0.47 0.15 0.40   5 13 0.0000 0.3940 P(5)=1.000  0.0297 0.0048 2046.00 -7598.37
 57% 0.65 0.29 0.30 0.47 0.15 0.40   5 13 0.0000 0.3936 P(5)=1.000  0.0297 0.0048 2125.27 -7615.93
 57% 0.65 0.29 0.30 0.47 0.15 0.40   5 13 0.0000 0.3932 P(5)=1.000  0.0297 0.0048 2100.64 -7623.15
 57% 0.65 0.29 0.30 0.47 0.16 0.40   5 13 0.0000 0.3928 P(5)=1.000  0.0297 0.0048 2062.87 -7620.53
 57% 0.65 0.29 0.30 0.47 0.16 0.40   5 13 0.0000 0.3934 P(5)=1.000  0.0297 0.0048 2086.85 -7604.54
 57% 0.65 0.29 0.30 0.47 0.16 0.40   5 13 0.0000 0.3930 P(5)=1.000  0.0297 0.0048 2091.96 -7615.05
 57% 0.65 0.29 0.30 0.47 0.16 0.40   5 13 0.0000 0.3937 P(5)=1.000  0.0297 0.0048 2100.00 -7606.46
 57% 0.65 0.29 0.30 0.47 0.16 0.40   5 13 0.0000 0.3933 P(5)=1.000  0.0297 0.0048 2089.49 -7618.41
 57% 0.65 0.29 0.30 0.47 0.15 0.40   5 13 0.0000 0.3929 P(5)=1.000  0.0297 0.0048 2086.80 -7608.36
 58% 0.65 0.29 0.30 0.47 0.15 0.40   5 13 0.0000 0.3935 P(5)=1.000  0.0297 0.0048 2068.77 -7614.89
 58% 0.65 0.29 0.30 0.47 0.15 0.40   5 13 0.0000 0.3931 P(5)=1.000  0.0297 0.0048 2050.50 -7606.98
 58% 0.65 0.29 0.30 0.47 0.15 0.40   5 13 0.0000 0.3931 P(5)=1.000  0.0297 0.0048 2045.23 -7610.14
 58% 0.65 0.29 0.30 0.47 0.16 0.40   5 13 0.0000 0.3927 P(5)=1.000  0.0297 0.0048 2017.69 -7606.27
 58% 0.65 0.29 0.30 0.47 0.16 0.40   5 13 0.0000 0.3923 P(5)=1.000  0.0297 0.0048 2058.64 -7598.22
 58% 0.65 0.29 0.30 0.47 0.16 0.40   5 13 0.0000 0.3923 P(5)=1.000  0.0297 0.0048 2048.44 -7593.78
 58% 0.65 0.29 0.30 0.48 0.16 0.40   5 13 0.0000 0.3923 P(5)=1.000  0.0297 0.0048 2060.34 -7612.48
 58% 0.65 0.29 0.30 0.48 0.16 0.40   5 13 0.0000 0.3919 P(5)=1.000  0.0297 0.0048 2062.12 -7611.14
 58% 0.65 0.29 0.30 0.48 0.16 0.40   5 13 0.0000 0.3925 P(5)=1.000  0.0297 0.0048 2094.39 -7613.10
 58% 0.65 0.29 0.30 0.48 0.16 0.40   5 13 0.0000 0.3931 P(5)=1.000  0.0297 0.0048 2099.27 -7604.87
 58% 0.65 0.29 0.30 0.48 0.16 0.40   5 13 0.0000 0.3937 P(5)=1.000  0.0297 0.0048 2096.68 -7608.51
 58% 0.65 0.29 0.30 0.48 0.16 0.40   5 13 0.0000 0.3937 P(5)=1.000  0.0297 0.0048 2100.79 -7599.32
 58% 0.65 0.29 0.30 0.48 0.15 0.40   5 13 0.0000 0.3943 P(5)=1.000  0.0297 0.0048 2060.43 -7615.60
 58% 0.65 0.29 0.30 0.48 0.15 0.40   5 13 0.0000 0.3949 P(5)=1.000  0.0296 0.0048 2076.34 -7610.89
 58% 0.65 0.29 0.30 0.48 0.15 0.40   5 13 0.0000 0.3949 P(5)=1.000  0.0296 0.0048 2065.96 -7601.40
 58% 0.65 0.29 0.30 0.48 0.15 0.40   5 13 0.0000 0.3956 P(5)=1.000  0.0296 0.0048 2048.42 -7611.76
 58% 0.65 0.29 0.30 0.48 0.15 0.40   5 13 0.0000 0.3962 P(5)=1.000  0.0296 0.0048 2060.00 -7613.33
 58% 0.65 0.29 0.30 0.48 0.15 0.40   5 13 0.0000 0.3958 P(5)=1.000  0.0296 0.0048 2051.08 -7608.60
 58% 0.65 0.29 0.30 0.48 0.15 0.40   5 13 0.0000 0.3954 P(5)=1.000  0.0296 0.0049 2046.75 -7606.72
 58% 0.65 0.29 0.30 0.48 0.15 0.40   5 13 0.0000 0.3950 P(5)=1.000  0.0296 0.0049 2073.41 -7608.47
 59% 0.65 0.29 0.30 0.48 0.15 0.40   5 13 0.0000 0.3956 P(5)=1.000  0.0296 0.0049 2070.71 -7617.76
 59% 0.65 0.29 0.30 0.48 0.15 0.40   5 13 0.0000 0.3962 P(5)=1.000  0.0296 0.0049 2049.17 -7607.19
 59% 0.65 0.29 0.30 0.48 0.15 0.40   5 13 0.0000 0.3962 P(5)=1.000  0.0296 0.0049 2050.97 -7623.17
 59% 0.65 0.29 0.30 0.48 0.15 0.40   5 13 0.0000 0.3968 P(5)=1.000  0.0296 0.0049 2034.93 -7615.79
 59% 0.65 0.29 0.30 0.48 0.15 0.40   5 13 0.0000 0.3974 P(5)=1.000  0.0296 0.0049 2041.22 -7619.58
 59% 0.65 0.29 0.30 0.48 0.15 0.40   5 13 0.0000 0.3970 P(5)=1.000  0.0296 0.0049 2038.40 -7614.39
 59% 0.65 0.29 0.30 0.48 0.15 0.40   5 13 0.0000 0.3966 P(5)=1.000  0.0296 0.0049 2027.87 -7623.44
 59% 0.65 0.29 0.30 0.48 0.15 0.40   5 13 0.0000 0.3972 P(5)=1.000  0.0296 0.0049 2043.27 -7620.28
 59% 0.65 0.29 0.30 0.48 0.15 0.40   5 13 0.0000 0.3978 P(5)=1.000  0.0296 0.0049 2019.97 -7612.55
 59% 0.65 0.29 0.30 0.48 0.15 0.40   5 13 0.0000 0.3984 P(5)=1.000  0.0296 0.0049 2019.04 -7611.85
 59% 0.65 0.29 0.30 0.48 0.15 0.40   5 13 0.0000 0.3990 P(5)=1.000  0.0296 0.0049 2020.17 -7618.60
 59% 0.65 0.29 0.30 0.48 0.15 0.40   5 13 0.0000 0.3996 P(5)=1.000  0.0296 0.0049 2030.27 -7610.76
 59% 0.65 0.29 0.30 0.48 0.15 0.40   5 13 0.0000 0.4002 P(5)=1.000  0.0296 0.0049 2035.06 -7606.24
 59% 0.65 0.29 0.30 0.48 0.15 0.40   5 13 0.0000 0.4008 P(5)=1.000  0.0295 0.0049 2009.49 -7605.79
 59% 0.65 0.29 0.30 0.48 0.15 0.40   5 13 0.0000 0.4014 P(5)=1.000  0.0295 0.0049 2002.50 -7620.78
 59% 0.65 0.29 0.30 0.48 0.15 0.40   5 13 0.0000 0.4010 P(5)=1.000  0.0295 0.0049 1991.72 -7619.90
 59% 0.65 0.29 0.30 0.48 0.15 0.40   5 13 0.0000 0.4016 P(5)=1.000  0.0295 0.0049 1987.52 -7615.23
 59% 0.65 0.29 0.30 0.48 0.15 0.40   5 13 0.0000 0.4016 P(5)=1.000  0.0295 0.0049 1968.45 -7604.88
 59% 0.65 0.30 0.30 0.48 0.15 0.40   5 13 0.0000 0.4022 P(5)=1.000  0.0295 0.0049 2040.38 -7612.92
 59% 0.65 0.30 0.30 0.48 0.15 0.40   5 13 0.0000 0.4018 P(5)=1.000  0.0295 0.0049 2047.34 -7616.05
 60% 0.65 0.30 0.30 0.48 0.15 0.40   5 13 0.0000 0.4018 P(5)=1.000  0.0295 0.0049 2005.24 -7606.21
 60% 0.65 0.30 0.30 0.48 0.15 0.40   5 13 0.0000 0.4014 P(5)=1.000  0.0295 0.0049 2018.04 -7617.75
 60% 0.65 0.30 0.30 0.48 0.15 0.40   5 13 0.0000 0.4020 P(5)=1.000  0.0295 0.0049 2001.91 -7600.36
 60% 0.65 0.30 0.30 0.48 0.15 0.40   5 13 0.0000 0.4016 P(5)=1.000  0.0295 0.0049 2012.27 -7609.58
 60% 0.65 0.30 0.30 0.48 0.15 0.40   5 13 0.0000 0.4016 P(5)=1.000  0.0295 0.0049 2000.31 -7610.51
 60% 0.65 0.30 0.30 0.48 0.15 0.40   5 13 0.0000 0.4016 P(5)=1.000  0.0295 0.0049 1999.45 -7607.15
 60% 0.65 0.30 0.30 0.48 0.15 0.40   5 13 0.0000 0.4016 P(5)=1.000  0.0295 0.0049 2021.84 -7602.78
 60% 0.65 0.30 0.30 0.48 0.15 0.40   5 13 0.0000 0.4016 P(5)=1.000  0.0295 0.0049 2027.25 -7621.61
 60% 0.65 0.30 0.30 0.48 0.15 0.40   5 13 0.0000 0.4022 P(5)=1.000  0.0295 0.0049 2030.93 -7625.71
 60% 0.65 0.30 0.30 0.48 0.15 0.40   5 13 0.0000 0.4022 P(5)=1.000  0.0295 0.0049 2031.00 -7613.35
 60% 0.65 0.30 0.30 0.48 0.15 0.40   5 13 0.0000 0.4018 P(5)=1.000  0.0295 0.0049 2043.68 -7602.32  2:01

 60% 0.65 0.30 0.30 0.48 0.15 0.40   5 13 0.0000 0.4024 P(5)=1.000  0.0295 0.0049 2022.06 -7603.67
 60% 0.65 0.30 0.30 0.48 0.15 0.40   5 13 0.0000 0.4029 P(5)=1.000  0.0295 0.0049 2011.63 -7617.04
 60% 0.65 0.30 0.30 0.48 0.15 0.40   5 13 0.0000 0.4029 P(5)=1.000  0.0295 0.0049 2031.46 -7620.32
 60% 0.65 0.30 0.30 0.48 0.15 0.40   5 13 0.0000 0.4029 P(5)=1.000  0.0294 0.0049 2036.63 -7621.79
 60% 0.65 0.30 0.30 0.48 0.15 0.40   5 13 0.0000 0.4025 P(5)=1.000  0.0294 0.0049 2031.18 -7610.27
 60% 0.65 0.30 0.30 0.48 0.15 0.40   5 13 0.0000 0.4025 P(5)=1.000  0.0294 0.0049 2020.35 -7613.88
 60% 0.65 0.30 0.30 0.48 0.15 0.40   5 13 0.0000 0.4022 P(5)=1.000  0.0294 0.0049 2024.05 -7621.44
 60% 0.65 0.30 0.30 0.48 0.15 0.40   5 13 0.0000 0.4022 P(5)=1.000  0.0294 0.0049 2021.52 -7619.25
 60% 0.65 0.30 0.30 0.48 0.15 0.40   5 13 0.0000 0.4018 P(5)=1.000  0.0294 0.0049 1999.27 -7622.10
 61% 0.65 0.30 0.30 0.48 0.15 0.40   5 13 0.0000 0.4023 P(5)=1.000  0.0294 0.0049 2014.68 -7603.06
 61% 0.65 0.30 0.30 0.48 0.15 0.40   5 13 0.0000 0.4023 P(5)=1.000  0.0294 0.0049 2018.69 -7615.35
 61% 0.65 0.30 0.30 0.48 0.15 0.40   5 13 0.0000 0.4023 P(5)=1.000  0.0294 0.0050 2025.03 -7613.35
 61% 0.65 0.30 0.30 0.48 0.15 0.40   5 13 0.0000 0.4020 P(5)=1.000  0.0294 0.0050 2057.46 -7606.19
 61% 0.65 0.30 0.30 0.48 0.15 0.40   5 13 0.0000 0.4025 P(5)=1.000  0.0294 0.0050 2059.03 -7614.72
 61% 0.65 0.30 0.30 0.48 0.15 0.40   5 13 0.0000 0.4025 P(5)=1.000  0.0294 0.0050 2044.14 -7606.15
 61% 0.65 0.30 0.30 0.48 0.15 0.40   5 13 0.0000 0.4021 P(5)=1.000  0.0294 0.0050 2033.01 -7602.35
 61% 0.65 0.30 0.30 0.48 0.15 0.40   5 13 0.0000 0.4021 P(5)=1.000  0.0294 0.0050 2029.04 -7596.33
 61% 0.65 0.30 0.30 0.48 0.15 0.40   5 13 0.0000 0.4021 P(5)=1.000  0.0294 0.0050 2049.15 -7592.43
 61% 0.65 0.30 0.30 0.48 0.15 0.40   5 13 0.0000 0.4027 P(5)=1.000  0.0294 0.0050 2035.38 -7611.67
 61% 0.65 0.30 0.30 0.48 0.15 0.40   5 13 0.0000 0.4033 P(5)=1.000  0.0294 0.0050 2046.97 -7606.83
 61% 0.65 0.30 0.30 0.48 0.15 0.40   5 13 0.0000 0.4033 P(5)=1.000  0.0293 0.0050 2027.86 -7598.65
 61% 0.65 0.30 0.30 0.48 0.15 0.40   5 13 0.0000 0.4029 P(5)=1.000  0.0293 0.0050 2036.89 -7607.23
 61% 0.65 0.30 0.30 0.48 0.15 0.40   5 13 0.0000 0.4029 P(5)=1.000  0.0293 0.0050 2047.24 -7605.69
 61% 0.65 0.30 0.30 0.48 0.15 0.40   5 13 0.0000 0.4029 P(5)=1.000  0.0293 0.0050 2053.06 -7601.70
 61% 0.65 0.30 0.30 0.48 0.15 0.40   5 13 0.0000 0.4035 P(5)=1.000  0.0293 0.0050 2057.69 -7599.49
 61% 0.65 0.30 0.30 0.48 0.15 0.40   5 13 0.0000 0.4041 P(5)=1.000  0.0293 0.0050 2053.15 -7608.39
 61% 0.65 0.30 0.30 0.48 0.15 0.40   5 13 0.0000 0.4041 P(5)=1.000  0.0293 0.0050 2044.61 -7613.26
 61% 0.65 0.30 0.30 0.48 0.15 0.40   5 13 0.0000 0.4041 P(5)=1.000  0.0293 0.0050 2041.20 -7614.22
 61% 0.65 0.30 0.30 0.48 0.15 0.40   5 13 0.0000 0.4041 P(5)=1.000  0.0293 0.0050 2032.63 -7618.79
 62% 0.65 0.30 0.30 0.48 0.15 0.40   5 13 0.0000 0.4037 P(5)=1.000  0.0293 0.0050 2036.15 -7629.12
 62% 0.65 0.30 0.30 0.48 0.15 0.40   5 13 0.0000 0.4037 P(5)=1.000  0.0293 0.0050 2025.61 -7612.11
 62% 0.65 0.30 0.30 0.48 0.15 0.40   5 13 0.0000 0.4033 P(5)=1.000  0.0293 0.0050 2028.51 -7627.53
 62% 0.65 0.30 0.30 0.48 0.15 0.40   5 13 0.0000 0.4033 P(5)=1.000  0.0293 0.0050 2033.88 -7636.49
 62% 0.65 0.30 0.30 0.49 0.15 0.40   5 13 0.0000 0.4029 P(5)=1.000  0.0293 0.0050 2016.11 -7614.03
 62% 0.65 0.30 0.30 0.49 0.15 0.40   5 13 0.0000 0.4029 P(5)=1.000  0.0293 0.0050 2021.76 -7608.59
 62% 0.65 0.30 0.30 0.49 0.15 0.40   5 13 0.0000 0.4029 P(5)=1.000  0.0293 0.0050 2020.94 -7601.51
 62% 0.65 0.30 0.30 0.49 0.15 0.40   5 13 0.0000 0.4025 P(5)=1.000  0.0292 0.0050 2094.70 -7607.25
 62% 0.65 0.30 0.30 0.49 0.15 0.40   5 13 0.0000 0.4021 P(5)=1.000  0.0292 0.0050 2060.20 -7612.00
 62% 0.65 0.30 0.30 0.49 0.15 0.40   5 13 0.0000 0.4017 P(5)=1.000  0.0292 0.0050 2032.74 -7614.33
 62% 0.65 0.30 0.30 0.49 0.15 0.40   5 13 0.0000 0.4013 P(5)=1.000  0.0292 0.0050 2012.65 -7617.05
 62% 0.65 0.30 0.30 0.49 0.15 0.40   5 13 0.0000 0.4013 P(5)=1.000  0.0292 0.0050 2002.19 -7618.49
 62% 0.65 0.30 0.30 0.49 0.15 0.40   5 13 0.0000 0.4010 P(5)=1.000  0.0292 0.0050 2030.27 -7609.55
 62% 0.65 0.30 0.30 0.49 0.15 0.40   5 13 0.0000 0.4010 P(5)=1.000  0.0292 0.0050 2026.17 -7619.94
 62% 0.65 0.30 0.30 0.49 0.15 0.40   5 13 0.0000 0.4006 P(5)=1.000  0.0292 0.0050 2019.60 -7616.46
 62% 0.65 0.30 0.30 0.49 0.15 0.40   5 13 0.0000 0.4002 P(5)=1.000  0.0292 0.0050 2022.19 -7636.18
 62% 0.65 0.30 0.30 0.49 0.15 0.40   5 13 0.0000 0.4008 P(5)=1.000  0.0292 0.0050 2000.21 -7625.71
 62% 0.65 0.30 0.30 0.49 0.15 0.40   5 13 0.0000 0.4008 P(5)=1.000  0.0292 0.0050 2022.17 -7624.29
 62% 0.65 0.30 0.30 0.49 0.15 0.40   5 13 0.0000 0.4013 P(5)=1.000  0.0292 0.0050 2030.75 -7612.55
 62% 0.65 0.30 0.30 0.49 0.15 0.40   5 13 0.0000 0.4010 P(5)=1.000  0.0292 0.0050 2028.66 -7617.99
 63% 0.65 0.30 0.30 0.49 0.15 0.40   5 13 0.0000 0.4006 P(5)=1.000  0.0292 0.0050 2033.88 -7616.60
 63% 0.65 0.30 0.30 0.49 0.15 0.40   5 13 0.0000 0.4011 P(5)=1.000  0.0291 0.0050 2032.59 -7613.10
 63% 0.65 0.30 0.30 0.49 0.15 0.40   5 13 0.0000 0.4008 P(5)=1.000  0.0291 0.0050 2027.43 -7615.71
 63% 0.65 0.30 0.30 0.49 0.15 0.40   5 13 0.0000 0.4004 P(5)=1.000  0.0291 0.0050 2024.39 -7616.05
 63% 0.65 0.30 0.30 0.49 0.15 0.40   5 13 0.0000 0.4000 P(5)=1.000  0.0291 0.0050 2046.72 -7612.10
 63% 0.65 0.30 0.30 0.49 0.15 0.40   5 13 0.0000 0.4000 P(5)=1.000  0.0291 0.0050 2050.22 -7613.29
 63% 0.65 0.30 0.30 0.49 0.15 0.40   5 13 0.0000 0.4006 P(5)=1.000  0.0291 0.0050 2030.62 -7596.23
 63% 0.65 0.30 0.30 0.49 0.15 0.40   5 13 0.0000 0.4006 P(5)=1.000  0.0291 0.0050 2039.32 -7596.60
 63% 0.65 0.30 0.30 0.49 0.15 0.40   5 13 0.0000 0.4011 P(5)=1.000  0.0291 0.0051 2047.47 -7598.20
 63% 0.65 0.30 0.30 0.49 0.15 0.40   5 13 0.0000 0.4011 P(5)=1.000  0.0291 0.0051 2031.81 -7597.52
 63% 0.65 0.30 0.30 0.49 0.15 0.40   5 13 0.0000 0.4008 P(5)=1.000  0.0291 0.0051 2054.45 -7603.41
 63% 0.65 0.30 0.30 0.49 0.15 0.40   5 13 0.0000 0.4008 P(5)=1.000  0.0291 0.0051 2068.88 -7606.87
 63% 0.65 0.30 0.30 0.49 0.15 0.40   5 13 0.0000 0.4008 P(5)=1.000  0.0291 0.0051 2058.86 -7608.13
 63% 0.65 0.30 0.30 0.49 0.15 0.40   5 13 0.0000 0.4013 P(5)=1.000  0.0291 0.0051 2026.80 -7602.63
 63% 0.65 0.30 0.30 0.49 0.15 0.40   5 13 0.0000 0.4019 P(5)=1.000  0.0291 0.0051 2075.06 -7600.50
 63% 0.65 0.30 0.30 0.49 0.15 0.40   5 13 0.0000 0.4025 P(5)=1.000  0.0291 0.0051 2087.85 -7602.12
 63% 0.65 0.30 0.30 0.49 0.15 0.40   5 13 0.0000 0.4030 P(5)=1.000  0.0291 0.0051 2080.86 -7613.65
 63% 0.65 0.30 0.30 0.49 0.15 0.40   5 13 0.0000 0.4036 P(5)=1.000  0.0291 0.0051 2089.43 -7612.76
 63% 0.65 0.30 0.30 0.49 0.15 0.40   5 13 0.0000 0.4036 P(5)=1.000  0.0291 0.0051 2084.90 -7614.50
 63% 0.65 0.30 0.30 0.49 0.15 0.40   5 13 0.0000 0.4032 P(5)=1.000  0.0291 0.0051 2057.73 -7601.22
 64% 0.65 0.30 0.30 0.49 0.15 0.40   5 13 0.0000 0.4032 P(5)=1.000  0.0291 0.0051 2064.89 -7609.38
 64% 0.65 0.30 0.30 0.49 0.15 0.40   5 13 0.0000 0.4032 P(5)=1.000  0.0291 0.0051 2050.65 -7617.52
 64% 0.65 0.30 0.30 0.49 0.15 0.40   5 13 0.0000 0.4038 P(5)=1.000  0.0291 0.0051 2054.87 -7624.22
 64% 0.65 0.30 0.30 0.49 0.15 0.40   5 13 0.0000 0.4034 P(5)=1.000  0.0291 0.0051 2043.34 -7619.78
 64% 0.65 0.30 0.30 0.49 0.15 0.40   5 13 0.0000 0.4034 P(5)=1.000  0.0291 0.0051 2054.07 -7606.56
 64% 0.65 0.30 0.30 0.49 0.15 0.40   5 13 0.0000 0.4030 P(5)=1.000  0.0291 0.0051 2058.70 -7602.05
 64% 0.65 0.30 0.30 0.49 0.15 0.40   5 13 0.0000 0.4030 P(5)=1.000  0.0291 0.0051 2058.88 -7617.09
 64% 0.65 0.30 0.30 0.49 0.15 0.40   5 13 0.0000 0.4030 P(5)=1.000  0.0291 0.0051 2065.94 -7628.57
 64% 0.65 0.30 0.30 0.49 0.15 0.40   5 13 0.0000 0.4030 P(5)=1.000  0.0290 0.0051 2066.48 -7636.86
 64% 0.65 0.30 0.30 0.49 0.15 0.40   5 13 0.0000 0.4030 P(5)=1.000  0.0290 0.0051 2063.76 -7629.04
 64% 0.65 0.30 0.30 0.49 0.15 0.40   5 13 0.0000 0.4036 P(5)=1.000  0.0290 0.0051 2053.45 -7631.96
 64% 0.65 0.30 0.30 0.49 0.15 0.40   5 13 0.0000 0.4032 P(5)=1.000  0.0290 0.0051 2070.50 -7622.70
 64% 0.65 0.30 0.30 0.49 0.15 0.40   5 13 0.0000 0.4038 P(5)=1.000  0.0290 0.0051 2074.00 -7620.33
 64% 0.65 0.30 0.30 0.49 0.15 0.40   5 13 0.0000 0.4038 P(5)=1.000  0.0290 0.0051 2075.20 -7627.92
 64% 0.65 0.30 0.30 0.49 0.15 0.40   5 13 0.0000 0.4034 P(5)=1.000  0.0290 0.0051 2062.75 -7627.49
 64% 0.65 0.30 0.30 0.49 0.15 0.40   5 13 0.0000 0.4039 P(5)=1.000  0.0290 0.0051 2085.28 -7628.16
 64% 0.65 0.30 0.30 0.49 0.15 0.40   5 13 0.0000 0.4036 P(5)=1.000  0.0290 0.0051 2061.59 -7623.78
 64% 0.65 0.30 0.30 0.49 0.15 0.40   5 13 0.0000 0.4036 P(5)=1.000  0.0290 0.0051 2083.59 -7626.03
 64% 0.65 0.30 0.30 0.49 0.15 0.40   5 13 0.0000 0.4032 P(5)=1.000  0.0290 0.0051 2071.53 -7617.34
 64% 0.65 0.30 0.30 0.49 0.15 0.40   5 13 0.0000 0.4032 P(5)=1.000  0.0290 0.0051 2044.12 -7618.56
 65% 0.65 0.30 0.30 0.49 0.15 0.40   5 13 0.0000 0.4032 P(5)=1.000  0.0290 0.0051 2047.31 -7604.65
 65% 0.65 0.30 0.30 0.49 0.15 0.40   5 13 0.0000 0.4028 P(5)=1.000  0.0290 0.0051 2101.06 -7618.51
 65% 0.65 0.30 0.30 0.49 0.15 0.40   5 13 0.0000 0.4028 P(5)=1.000  0.0290 0.0051 2093.49 -7621.29
 65% 0.65 0.30 0.30 0.49 0.15 0.40   5 13 0.0000 0.4024 P(5)=1.000  0.0290 0.0051 2114.61 -7608.59
 65% 0.65 0.30 0.30 0.49 0.15 0.40   5 13 0.0000 0.4021 P(5)=1.000  0.0290 0.0051 2104.26 -7603.34
 65% 0.65 0.30 0.30 0.49 0.15 0.40   5 13 0.0000 0.4026 P(5)=1.000  0.0289 0.0051 2091.93 -7613.89
 65% 0.65 0.30 0.30 0.49 0.15 0.40   5 13 0.0000 0.4026 P(5)=1.000  0.0289 0.0051 2077.93 -7624.11
 65% 0.65 0.30 0.30 0.49 0.15 0.40   5 13 0.0000 0.4022 P(5)=1.000  0.0289 0.0051 2088.81 -7626.05
 65% 0.65 0.30 0.30 0.49 0.15 0.40   5 13 0.0000 0.4019 P(5)=1.000  0.0289 0.0051 2095.10 -7617.51
 65% 0.65 0.30 0.30 0.49 0.15 0.40   5 13 0.0000 0.4015 P(5)=1.000  0.0289 0.0051 2082.27 -7628.83
 65% 0.65 0.30 0.30 0.49 0.15 0.40   5 13 0.0000 0.4015 P(5)=1.000  0.0289 0.0051 2076.19 -7615.98  2:10

 65% 0.65 0.30 0.30 0.49 0.15 0.40   5 13 0.0000 0.4015 P(5)=1.000  0.0289 0.0051 2068.89 -7619.48
 65% 0.65 0.30 0.30 0.49 0.15 0.40   5 13 0.0000 0.4020 P(5)=1.000  0.0289 0.0051 2068.03 -7618.29
 65% 0.65 0.30 0.30 0.49 0.15 0.40   5 13 0.0000 0.4020 P(5)=1.000  0.0289 0.0051 2078.82 -7620.60
 65% 0.65 0.30 0.30 0.49 0.15 0.40   5 13 0.0000 0.4020 P(5)=1.000  0.0289 0.0051 2072.54 -7636.20
 65% 0.65 0.30 0.30 0.49 0.15 0.40   5 13 0.0000 0.4020 P(5)=1.000  0.0289 0.0051 2069.79 -7631.47
 65% 0.65 0.30 0.30 0.49 0.15 0.40   5 13 0.0000 0.4026 P(5)=1.000  0.0289 0.0051 2072.89 -7614.45
 65% 0.65 0.30 0.30 0.49 0.15 0.40   5 13 0.0000 0.4026 P(5)=1.000  0.0289 0.0051 2054.08 -7616.91
 65% 0.65 0.30 0.30 0.49 0.15 0.40   5 13 0.0000 0.4032 P(5)=1.000  0.0289 0.0051 2046.34 -7610.95
 65% 0.65 0.30 0.30 0.49 0.15 0.40   5 13 0.0000 0.4037 P(5)=1.000  0.0289 0.0051 2050.94 -7598.56
 66% 0.65 0.30 0.30 0.49 0.15 0.40   5 13 0.0000 0.4033 P(5)=1.000  0.0289 0.0051 2091.50 -7613.05
 66% 0.65 0.30 0.30 0.49 0.15 0.40   5 13 0.0000 0.4039 P(5)=1.000  0.0289 0.0051 2096.76 -7616.51
 66% 0.65 0.30 0.30 0.49 0.15 0.40   5 13 0.0000 0.4044 P(5)=1.000  0.0289 0.0051 2111.76 -7630.13
 66% 0.65 0.30 0.30 0.49 0.15 0.40   5 13 0.0000 0.4044 P(5)=1.000  0.0289 0.0051 2109.15 -7610.52
 66% 0.65 0.30 0.30 0.49 0.15 0.40   5 13 0.0000 0.4050 P(5)=1.000  0.0289 0.0051 2140.11 -7614.59
 66% 0.65 0.30 0.30 0.49 0.15 0.40   5 13 0.0000 0.4055 P(5)=1.000  0.0289 0.0051 2129.12 -7606.60
 66% 0.65 0.30 0.30 0.49 0.15 0.40   5 13 0.0000 0.4061 P(5)=1.000  0.0289 0.0051 2115.34 -7607.11
 66% 0.65 0.30 0.30 0.49 0.15 0.40   5 13 0.0000 0.4066 P(5)=1.000  0.0289 0.0051 2105.33 -7610.52
 66% 0.65 0.30 0.30 0.49 0.15 0.40   5 13 0.0000 0.4062 P(5)=1.000  0.0289 0.0051 2094.62 -7608.64
 66% 0.65 0.30 0.30 0.49 0.15 0.40   5 13 0.0000 0.4068 P(5)=1.000  0.0289 0.0051 2106.91 -7599.21
 66% 0.65 0.30 0.30 0.49 0.15 0.40   5 13 0.0000 0.4073 P(5)=1.000  0.0289 0.0052 2095.50 -7600.66
 66% 0.65 0.30 0.30 0.49 0.15 0.40   5 13 0.0000 0.4070 P(5)=1.000  0.0289 0.0052 2081.20 -7594.48
 66% 0.65 0.30 0.30 0.49 0.15 0.40   5 13 0.0000 0.4075 P(5)=1.000  0.0288 0.0052 2095.56 -7598.18
 66% 0.65 0.30 0.30 0.49 0.15 0.40   5 13 0.0000 0.4081 P(5)=1.000  0.0289 0.0052 2092.32 -7594.54
 66% 0.65 0.30 0.30 0.49 0.15 0.40   5 13 0.0000 0.4077 P(5)=1.000  0.0288 0.0052 2143.13 -7608.74
 66% 0.65 0.30 0.30 0.49 0.15 0.40   5 13 0.0000 0.4082 P(5)=1.000  0.0288 0.0052 2130.44 -7613.55
 66% 0.65 0.30 0.30 0.49 0.15 0.40   5 13 0.0000 0.4088 P(5)=1.000  0.0288 0.0052 2112.02 -7618.43
 66% 0.65 0.30 0.30 0.49 0.15 0.40   5 13 0.0000 0.4093 P(5)=1.000  0.0288 0.0052 2062.77 -7619.11
 66% 0.65 0.30 0.30 0.49 0.15 0.40   5 13 0.0000 0.4098 P(5)=1.000  0.0288 0.0052 2073.70 -7625.89
 66% 0.65 0.30 0.30 0.49 0.15 0.40   5 13 0.0000 0.4104 P(5)=1.000  0.0288 0.0052 2032.57 -7606.79
 67% 0.65 0.30 0.30 0.49 0.15 0.40   5 13 0.0000 0.4100 P(5)=1.000  0.0288 0.0052 2046.80 -7618.46
 67% 0.65 0.30 0.30 0.49 0.15 0.40   5 13 0.0000 0.4096 P(5)=1.000  0.0288 0.0052 2051.98 -7609.19
 67% 0.65 0.30 0.30 0.49 0.15 0.40   5 13 0.0000 0.4102 P(5)=1.000  0.0288 0.0052 2036.51 -7608.00
 67% 0.65 0.30 0.30 0.49 0.15 0.40   5 13 0.0000 0.4107 P(5)=1.000  0.0288 0.0052 1984.69 -7599.14
 67% 0.65 0.30 0.30 0.49 0.15 0.40   5 13 0.0000 0.4112 P(5)=1.000  0.0288 0.0052 2001.09 -7610.32
 67% 0.65 0.30 0.30 0.49 0.15 0.40   5 13 0.0000 0.4118 P(5)=1.000  0.0288 0.0052 2010.89 -7614.80
 67% 0.65 0.30 0.30 0.49 0.15 0.40   5 13 0.0000 0.4118 P(5)=1.000  0.0288 0.0052 1997.09 -7620.41
 67% 0.65 0.30 0.30 0.49 0.15 0.40   5 13 0.0000 0.4114 P(5)=1.000  0.0288 0.0052 2001.89 -7622.07
 67% 0.65 0.30 0.30 0.49 0.15 0.40   5 13 0.0000 0.4110 P(5)=1.000  0.0288 0.0052 2032.33 -7610.34
 67% 0.65 0.30 0.30 0.49 0.15 0.40   5 13 0.0000 0.4116 P(5)=1.000  0.0288 0.0052 2024.50 -7611.85
 67% 0.65 0.30 0.30 0.49 0.15 0.40   5 13 0.0000 0.4112 P(5)=1.000  0.0288 0.0052 2051.27 -7602.42
 67% 0.65 0.30 0.30 0.49 0.15 0.40   5 13 0.0000 0.4108 P(5)=1.000  0.0288 0.0052 2064.22 -7606.69
 67% 0.65 0.30 0.30 0.49 0.15 0.40   5 13 0.0000 0.4104 P(5)=1.000  0.0288 0.0052 2042.38 -7606.38
 67% 0.65 0.30 0.30 0.49 0.15 0.40   5 13 0.0000 0.4110 P(5)=1.000  0.0288 0.0052 2062.34 -7619.44
 67% 0.65 0.30 0.30 0.49 0.15 0.40   5 13 0.0000 0.4106 P(5)=1.000  0.0288 0.0052 2061.36 -7615.96
 67% 0.65 0.30 0.30 0.49 0.15 0.40   5 13 0.0000 0.4111 P(5)=1.000  0.0288 0.0052 2068.67 -7612.54
 67% 0.65 0.30 0.30 0.49 0.15 0.40   5 13 0.0000 0.4111 P(5)=1.000  0.0287 0.0052 2060.91 -7608.42
 67% 0.65 0.30 0.30 0.49 0.15 0.40   5 13 0.0000 0.4117 P(5)=1.000  0.0287 0.0052 2047.71 -7613.35
 67% 0.65 0.30 0.30 0.49 0.15 0.40   5 13 0.0000 0.4122 P(5)=1.000  0.0287 0.0052 2049.42 -7627.08
 67% 0.65 0.30 0.30 0.49 0.15 0.40   5 13 0.0000 0.4122 P(5)=1.000  0.0287 0.0052 2048.99 -7614.03
 68% 0.65 0.30 0.30 0.49 0.15 0.40   5 13 0.0000 0.4127 P(5)=1.000  0.0287 0.0052 2045.62 -7619.80
 68% 0.65 0.30 0.30 0.49 0.15 0.40   5 13 0.0000 0.4132 P(5)=1.000  0.0287 0.0052 2064.71 -7629.77
 68% 0.65 0.30 0.30 0.49 0.15 0.40   5 13 0.0000 0.4138 P(5)=1.000  0.0287 0.0052 2006.31 -7625.31
 68% 0.65 0.30 0.30 0.49 0.15 0.40   5 13 0.0000 0.4134 P(5)=1.000  0.0287 0.0052 2006.17 -7610.77
 68% 0.65 0.30 0.30 0.49 0.15 0.40   5 13 0.0000 0.4139 P(5)=1.000  0.0287 0.0052 2011.40 -7612.53
 68% 0.65 0.30 0.30 0.49 0.15 0.40   5 13 0.0000 0.4144 P(5)=1.000  0.0287 0.0052 2021.51 -7611.71
 68% 0.65 0.30 0.30 0.49 0.15 0.40   5 13 0.0000 0.4150 P(5)=1.000  0.0287 0.0052 2027.12 -7628.47
 68% 0.65 0.30 0.30 0.49 0.15 0.40   5 13 0.0000 0.4155 P(5)=1.000  0.0287 0.0052 2035.73 -7621.21
 68% 0.65 0.30 0.30 0.49 0.15 0.40   5 13 0.0000 0.4160 P(5)=1.000  0.0287 0.0052 2001.70 -7617.67
 68% 0.65 0.30 0.30 0.49 0.15 0.40   5 13 0.0000 0.4160 P(5)=1.000  0.0287 0.0052 2024.27 -7621.36
 68% 0.65 0.30 0.30 0.49 0.15 0.40   5 13 0.0000 0.4165 P(5)=1.000  0.0287 0.0052 2004.58 -7624.26
 68% 0.65 0.30 0.30 0.49 0.15 0.40   5 13 0.0000 0.4170 P(5)=1.000  0.0287 0.0052 2002.84 -7621.61
 68% 0.65 0.30 0.30 0.49 0.15 0.40   5 13 0.0000 0.4176 P(5)=1.000  0.0287 0.0052 2009.37 -7610.83
 68% 0.65 0.30 0.30 0.49 0.15 0.40   5 13 0.0000 0.4172 P(5)=1.000  0.0287 0.0052 2003.83 -7608.65
 68% 0.65 0.30 0.30 0.49 0.15 0.40   5 13 0.0000 0.4177 P(5)=1.000  0.0287 0.0052 2016.51 -7610.02
 68% 0.65 0.30 0.30 0.49 0.15 0.40   5 13 0.0000 0.4173 P(5)=1.000  0.0287 0.0052 2036.22 -7614.51
 68% 0.65 0.30 0.30 0.49 0.15 0.40   5 13 0.0000 0.4173 P(5)=1.000  0.0287 0.0052 2081.42 -7602.79
 68% 0.65 0.30 0.30 0.49 0.15 0.40   5 13 0.0000 0.4170 P(5)=1.000  0.0287 0.0052 2033.93 -7604.95
 68% 0.65 0.30 0.30 0.49 0.15 0.40   5 13 0.0000 0.4175 P(5)=1.000  0.0287 0.0052 2082.69 -7607.42
 68% 0.65 0.30 0.30 0.50 0.15 0.40   5 13 0.0000 0.4175 P(5)=1.000  0.0286 0.0052 2077.17 -7597.73
 69% 0.65 0.30 0.30 0.50 0.15 0.40   5 13 0.0000 0.4171 P(5)=1.000  0.0286 0.0053 2084.47 -7591.59
 69% 0.65 0.30 0.30 0.50 0.15 0.40   5 13 0.0000 0.4167 P(5)=1.000  0.0286 0.0053 2076.23 -7596.60
 69% 0.65 0.30 0.30 0.50 0.15 0.40   5 13 0.0000 0.4164 P(5)=1.000  0.0286 0.0053 2054.90 -7597.49
 69% 0.65 0.30 0.30 0.50 0.15 0.40   5 13 0.0000 0.4160 P(5)=1.000  0.0286 0.0053 2069.34 -7596.29
 69% 0.65 0.30 0.30 0.50 0.15 0.40   5 13 0.0000 0.4156 P(5)=1.000  0.0286 0.0053 2066.74 -7590.27
 69% 0.65 0.30 0.30 0.50 0.15 0.40   5 13 0.0000 0.4156 P(5)=1.000  0.0286 0.0053 2096.59 -7600.91
 69% 0.65 0.30 0.30 0.50 0.15 0.40   5 13 0.0000 0.4153 P(5)=1.000  0.0286 0.0053 2113.41 -7610.79
 69% 0.65 0.30 0.30 0.50 0.15 0.40   5 13 0.0000 0.4149 P(5)=1.000  0.0286 0.0053 2055.82 -7603.33
 69% 0.65 0.30 0.30 0.50 0.15 0.40   5 13 0.0000 0.4145 P(5)=1.000  0.0286 0.0053 2067.87 -7600.56
 69% 0.65 0.30 0.30 0.50 0.15 0.40   5 13 0.0000 0.4145 P(5)=1.000  0.0286 0.0053 2035.74 -7588.78
 69% 0.65 0.30 0.30 0.50 0.15 0.40   5 13 0.0000 0.4142 P(5)=1.000  0.0286 0.0053 2026.46 -7595.38
 69% 0.65 0.30 0.30 0.50 0.15 0.40   5 13 0.0000 0.4147 P(5)=1.000  0.0286 0.0053 2042.20 -7608.48
 69% 0.65 0.30 0.30 0.50 0.15 0.40   5 13 0.0000 0.4143 P(5)=1.000  0.0286 0.0053 2032.96 -7610.41
 69% 0.65 0.30 0.30 0.50 0.15 0.40   5 13 0.0000 0.4140 P(5)=1.000  0.0286 0.0053 2016.81 -7601.98
 69% 0.65 0.30 0.30 0.50 0.15 0.40   5 13 0.0000 0.4136 P(5)=1.000  0.0286 0.0053 2040.77 -7597.48
 69% 0.65 0.30 0.30 0.50 0.15 0.40   5 13 0.0000 0.4133 P(5)=1.000  0.0286 0.0053 2054.25 -7594.31
 69% 0.65 0.30 0.30 0.50 0.15 0.40   5 13 0.0000 0.4129 P(5)=1.000  0.0286 0.0053 2028.28 -7597.33
 69% 0.65 0.30 0.30 0.50 0.15 0.40   5 13 0.0000 0.4125 P(5)=1.000  0.0286 0.0053 2038.73 -7600.61
 69% 0.65 0.30 0.30 0.50 0.15 0.40   5 13 0.0000 0.4122 P(5)=1.000  0.0285 0.0053 2023.66 -7605.96
 69% 0.65 0.30 0.30 0.50 0.15 0.40   5 13 0.0000 0.4127 P(5)=1.000  0.0285 0.0053 2050.45 -7611.85
 70% 0.65 0.30 0.30 0.50 0.15 0.40   5 13 0.0000 0.4123 P(5)=1.000  0.0285 0.0053 2073.55 -7617.21
 70% 0.65 0.30 0.30 0.50 0.15 0.40   5 13 0.0000 0.4120 P(5)=1.000  0.0285 0.0053 2073.08 -7614.51
 70% 0.65 0.30 0.30 0.50 0.15 0.40   5 13 0.0000 0.4116 P(5)=1.000  0.0285 0.0053 2078.99 -7607.21
 70% 0.65 0.30 0.30 0.50 0.15 0.40   5 13 0.0000 0.4121 P(5)=1.000  0.0285 0.0053 2080.11 -7606.93
 70% 0.65 0.30 0.30 0.50 0.15 0.40   5 13 0.0000 0.4118 P(5)=1.000  0.0285 0.0053 2100.24 -7606.84
 70% 0.65 0.30 0.30 0.50 0.15 0.40   5 13 0.0000 0.4114 P(5)=1.000  0.0285 0.0053 2098.72 -7608.59
 70% 0.65 0.30 0.30 0.50 0.15 0.40   5 13 0.0000 0.4111 P(5)=1.000  0.0285 0.0053 2081.26 -7621.54
 70% 0.65 0.30 0.30 0.50 0.15 0.40   5 13 0.0000 0.4116 P(5)=1.000  0.0285 0.0053 2095.97 -7612.19
 70% 0.65 0.30 0.30 0.50 0.15 0.40   5 13 0.0000 0.4121 P(5)=1.000  0.0285 0.0053 2083.50 -7603.84
 70% 0.65 0.30 0.30 0.50 0.15 0.40   5 13 0.0000 0.4117 P(5)=1.000  0.0285 0.0053 2089.63 -7598.65
 70% 0.65 0.30 0.30 0.50 0.15 0.40   5 13 0.0000 0.4114 P(5)=1.000  0.0285 0.0053 2088.64 -7597.66  2:18

 70% 0.65 0.30 0.30 0.50 0.15 0.40   5 13 0.0000 0.4119 P(5)=1.000  0.0285 0.0053 2069.78 -7604.91
 70% 0.65 0.30 0.30 0.50 0.15 0.40   5 13 0.0000 0.4115 P(5)=1.000  0.0285 0.0053 2106.71 -7615.81
 70% 0.65 0.30 0.30 0.50 0.15 0.40   5 13 0.0000 0.4112 P(5)=1.000  0.0285 0.0053 2096.76 -7628.59
 70% 0.65 0.30 0.30 0.50 0.15 0.40   5 13 0.0000 0.4117 P(5)=1.000  0.0285 0.0053 2095.21 -7624.35
 70% 0.65 0.30 0.30 0.50 0.15 0.40   5 13 0.0000 0.4117 P(5)=1.000  0.0285 0.0053 2091.76 -7620.46
 70% 0.65 0.30 0.30 0.50 0.15 0.40   5 13 0.0000 0.4122 P(5)=1.000  0.0285 0.0053 2030.90 -7618.98
 70% 0.65 0.30 0.30 0.50 0.15 0.40   5 13 0.0000 0.4127 P(5)=1.000  0.0285 0.0053 2039.62 -7621.42
 70% 0.65 0.30 0.30 0.50 0.15 0.40   5 13 0.0000 0.4127 P(5)=1.000  0.0285 0.0053 2039.35 -7616.51
 70% 0.65 0.30 0.30 0.50 0.15 0.40   5 13 0.0000 0.4132 P(5)=1.000  0.0285 0.0053 2057.01 -7617.24
 71% 0.65 0.30 0.30 0.50 0.15 0.40   5 13 0.0000 0.4132 P(5)=1.000  0.0285 0.0053 2079.04 -7620.32
 71% 0.65 0.30 0.30 0.50 0.15 0.40   5 13 0.0000 0.4128 P(5)=1.000  0.0285 0.0053 2129.32 -7610.45
 71% 0.65 0.30 0.30 0.50 0.15 0.40   5 13 0.0000 0.4128 P(5)=1.000  0.0285 0.0053 2132.52 -7611.27
 71% 0.65 0.30 0.30 0.50 0.15 0.40   5 13 0.0000 0.4125 P(5)=1.000  0.0284 0.0053 2112.38 -7609.89
 71% 0.65 0.30 0.30 0.50 0.15 0.40   5 13 0.0000 0.4121 P(5)=1.000  0.0284 0.0053 2108.93 -7610.53
 71% 0.65 0.30 0.30 0.50 0.15 0.40   5 13 0.0000 0.4118 P(5)=1.000  0.0284 0.0053 2114.66 -7598.39
 71% 0.65 0.30 0.30 0.50 0.15 0.40   5 13 0.0000 0.4118 P(5)=1.000  0.0284 0.0053 2044.59 -7598.46
 71% 0.65 0.30 0.30 0.50 0.15 0.40   5 13 0.0000 0.4114 P(5)=1.000  0.0284 0.0053 2083.86 -7603.10
 71% 0.65 0.30 0.30 0.50 0.15 0.40   5 13 0.0000 0.4114 P(5)=1.000  0.0284 0.0054 2094.59 -7614.30
 71% 0.65 0.30 0.30 0.50 0.15 0.40   5 13 0.0000 0.4119 P(5)=1.000  0.0284 0.0054 2099.10 -7617.04
 71% 0.65 0.30 0.30 0.50 0.15 0.40   5 13 0.0000 0.4124 P(5)=1.000  0.0284 0.0054 2102.16 -7611.38
 71% 0.65 0.30 0.30 0.50 0.15 0.40   5 13 0.0000 0.4124 P(5)=1.000  0.0284 0.0054 2093.06 -7602.28
 71% 0.65 0.30 0.30 0.50 0.15 0.40   5 13 0.0000 0.4124 P(5)=1.000  0.0284 0.0054 2081.57 -7610.56
 71% 0.65 0.30 0.30 0.50 0.15 0.40   5 13 0.0000 0.4121 P(5)=1.000  0.0284 0.0054 2083.51 -7614.39
 71% 0.65 0.30 0.30 0.50 0.15 0.40   5 13 0.0000 0.4121 P(5)=1.000  0.0284 0.0054 2051.27 -7601.52
 71% 0.65 0.30 0.30 0.50 0.15 0.40   5 13 0.0000 0.4117 P(5)=1.000  0.0284 0.0054 2063.70 -7614.45
 71% 0.65 0.30 0.30 0.50 0.15 0.40   5 13 0.0000 0.4117 P(5)=1.000  0.0284 0.0054 2094.28 -7616.04
 71% 0.65 0.30 0.30 0.50 0.15 0.40   5 13 0.0000 0.4117 P(5)=1.000  0.0284 0.0054 2107.92 -7622.18
 71% 0.65 0.30 0.30 0.50 0.15 0.40   5 13 0.0000 0.4114 P(5)=1.000  0.0284 0.0054 2118.56 -7630.53
 71% 0.65 0.30 0.30 0.50 0.15 0.40   5 13 0.0000 0.4119 P(5)=1.000  0.0284 0.0054 2106.94 -7618.22
 72% 0.65 0.30 0.30 0.50 0.15 0.40   5 13 0.0000 0.4115 P(5)=1.000  0.0284 0.0054 2134.05 -7616.61
 72% 0.65 0.30 0.30 0.50 0.15 0.40   5 13 0.0000 0.4120 P(5)=1.000  0.0284 0.0054 2083.38 -7612.30
 72% 0.65 0.30 0.30 0.50 0.15 0.40   5 13 0.0000 0.4117 P(5)=1.000  0.0284 0.0054 2101.86 -7624.97
 72% 0.65 0.30 0.30 0.50 0.15 0.40   5 13 0.0000 0.4113 P(5)=1.000  0.0283 0.0054 2103.77 -7606.89
 72% 0.65 0.30 0.30 0.50 0.15 0.40   5 13 0.0000 0.4118 P(5)=1.000  0.0283 0.0054 2098.89 -7612.22
 72% 0.65 0.30 0.30 0.50 0.15 0.40   5 13 0.0000 0.4118 P(5)=1.000  0.0283 0.0054 2091.72 -7624.97
 72% 0.65 0.30 0.30 0.50 0.15 0.40   5 13 0.0000 0.4115 P(5)=1.000  0.0283 0.0054 2043.85 -7617.48
 72% 0.65 0.30 0.30 0.50 0.15 0.40   5 13 0.0000 0.4120 P(5)=1.000  0.0283 0.0054 2100.18 -7622.22
 72% 0.65 0.30 0.30 0.50 0.15 0.40   5 13 0.0000 0.4125 P(5)=1.000  0.0283 0.0054 2093.49 -7615.17
 72% 0.65 0.30 0.30 0.50 0.15 0.40   5 13 0.0000 0.4130 P(5)=1.000  0.0283 0.0054 2093.97 -7627.36
 72% 0.65 0.30 0.30 0.50 0.15 0.40   5 13 0.0000 0.4134 P(5)=1.000  0.0283 0.0054 2089.60 -7618.41
 72% 0.65 0.30 0.30 0.50 0.15 0.40   5 13 0.0000 0.4139 P(5)=1.000  0.0283 0.0054 2095.32 -7618.53
 72% 0.65 0.30 0.30 0.50 0.15 0.40   5 13 0.0000 0.4144 P(5)=1.000  0.0283 0.0054 2112.01 -7624.26
 72% 0.65 0.30 0.30 0.50 0.15 0.40   5 13 0.0000 0.4141 P(5)=1.000  0.0283 0.0054 2123.08 -7619.60
 72% 0.65 0.30 0.30 0.50 0.15 0.40   5 13 0.0000 0.4146 P(5)=1.000  0.0283 0.0054 2111.78 -7627.37
 72% 0.65 0.30 0.30 0.50 0.15 0.40   5 13 0.0000 0.4151 P(5)=1.000  0.0283 0.0054 2117.04 -7626.55
 72% 0.65 0.30 0.30 0.50 0.15 0.40   5 13 0.0000 0.4151 P(5)=1.000  0.0283 0.0054 2118.46 -7617.80
 72% 0.65 0.30 0.30 0.50 0.15 0.40   5 13 0.0000 0.4156 P(5)=1.000  0.0283 0.0054 2089.51 -7617.68
 72% 0.65 0.30 0.30 0.50 0.15 0.40   5 13 0.0000 0.4160 P(5)=1.000  0.0283 0.0054 2117.78 -7624.29
 72% 0.65 0.30 0.30 0.50 0.15 0.40   5 13 0.0000 0.4165 P(5)=1.000  0.0283 0.0054 2116.15 -7655.27
 73% 0.65 0.30 0.30 0.50 0.15 0.40   5 13 0.0000 0.4170 P(5)=1.000  0.0283 0.0054 2117.40 -7625.77
 73% 0.65 0.30 0.30 0.50 0.15 0.40   5 13 0.0000 0.4175 P(5)=1.000  0.0282 0.0054 2081.37 -7612.54
 73% 0.65 0.30 0.30 0.50 0.15 0.40   5 13 0.0000 0.4172 P(5)=1.000  0.0282 0.0054 2078.67 -7610.83
 73% 0.65 0.30 0.30 0.50 0.15 0.40   5 13 0.0000 0.4176 P(5)=1.000  0.0282 0.0054 2074.88 -7622.38
 73% 0.65 0.30 0.30 0.50 0.15 0.40   5 13 0.0000 0.4173 P(5)=1.000  0.0282 0.0054 2057.53 -7614.82
 73% 0.65 0.30 0.30 0.50 0.15 0.40   5 13 0.0000 0.4178 P(5)=1.000  0.0282 0.0054 2053.31 -7621.23
 73% 0.65 0.30 0.30 0.50 0.15 0.40   5 13 0.0000 0.4183 P(5)=1.000  0.0282 0.0054 2063.67 -7624.70
 73% 0.65 0.30 0.30 0.50 0.15 0.40   5 13 0.0000 0.4187 P(5)=1.000  0.0282 0.0054 2069.92 -7615.87
 73% 0.65 0.30 0.30 0.50 0.15 0.40   5 13 0.0000 0.4192 P(5)=1.000  0.0282 0.0054 2102.69 -7629.59
 73% 0.65 0.30 0.30 0.50 0.15 0.40   5 13 0.0000 0.4197 P(5)=1.000  0.0282 0.0054 2082.56 -7613.56
 73% 0.65 0.30 0.30 0.50 0.15 0.40   5 13 0.0000 0.4197 P(5)=1.000  0.0282 0.0054 2075.94 -7610.55
 73% 0.65 0.30 0.30 0.50 0.15 0.40   5 13 0.0000 0.4202 P(5)=1.000  0.0282 0.0054 2075.18 -7617.68
 73% 0.65 0.30 0.30 0.50 0.15 0.40   5 13 0.0000 0.4202 P(5)=1.000  0.0282 0.0054 2088.10 -7614.97
 73% 0.65 0.30 0.30 0.50 0.15 0.40   5 13 0.0000 0.4202 P(5)=1.000  0.0282 0.0054 2072.02 -7618.37
 73% 0.65 0.30 0.30 0.50 0.15 0.40   5 13 0.0000 0.4207 P(5)=1.000  0.0282 0.0054 2089.89 -7606.71
 73% 0.65 0.30 0.30 0.50 0.15 0.40   5 13 0.0000 0.4211 P(5)=1.000  0.0282 0.0054 2135.23 -7626.06
 73% 0.65 0.30 0.30 0.50 0.15 0.40   5 13 0.0000 0.4216 P(5)=1.000  0.0282 0.0054 2136.09 -7626.11
 73% 0.65 0.30 0.30 0.50 0.15 0.40   5 13 0.0000 0.4221 P(5)=1.000  0.0282 0.0054 2095.64 -7626.26
 73% 0.65 0.30 0.30 0.50 0.15 0.40   5 13 0.0000 0.4226 P(5)=1.000  0.0282 0.0054 2033.54 -7610.49
 73% 0.65 0.30 0.30 0.50 0.15 0.40   5 13 0.0000 0.4222 P(5)=1.000  0.0282 0.0054 2065.52 -7620.09
 74% 0.65 0.30 0.30 0.50 0.15 0.40   5 13 0.0000 0.4227 P(5)=1.000  0.0282 0.0054 2056.38 -7622.43
 74% 0.65 0.30 0.30 0.50 0.15 0.40   5 13 0.0000 0.4232 P(5)=1.000  0.0282 0.0054 2066.42 -7609.12
 74% 0.65 0.30 0.30 0.50 0.15 0.40   5 13 0.0000 0.4236 P(5)=1.000  0.0282 0.0054 2101.22 -7608.10
 74% 0.65 0.30 0.30 0.50 0.15 0.40   5 13 0.0000 0.4236 P(5)=1.000  0.0282 0.0054 2096.23 -7594.77
 74% 0.65 0.30 0.30 0.50 0.15 0.40   5 13 0.0000 0.4241 P(5)=1.000  0.0282 0.0054 2087.01 -7619.09
 74% 0.65 0.30 0.30 0.50 0.15 0.40   5 13 0.0000 0.4246 P(5)=1.000  0.0282 0.0054 2081.04 -7614.73
 74% 0.65 0.30 0.30 0.50 0.15 0.40   5 13 0.0000 0.4246 P(5)=1.000  0.0282 0.0055 2071.14 -7606.85
 74% 0.65 0.30 0.30 0.50 0.15 0.40   5 13 0.0000 0.4251 P(5)=1.000  0.0282 0.0055 2078.73 -7610.13
 74% 0.65 0.30 0.30 0.50 0.15 0.40   5 13 0.0000 0.4251 P(5)=1.000  0.0282 0.0055 2069.43 -7599.60
 74% 0.65 0.30 0.30 0.50 0.15 0.40   5 13 0.0000 0.4255 P(5)=1.000  0.0282 0.0055 2093.06 -7608.42
 74% 0.65 0.30 0.30 0.50 0.15 0.40   5 13 0.0000 0.4260 P(5)=1.000  0.0282 0.0055 2100.12 -7622.92
 74% 0.65 0.30 0.30 0.50 0.15 0.40   5 13 0.0000 0.4265 P(5)=1.000  0.0282 0.0055 2088.45 -7627.41
 74% 0.65 0.30 0.30 0.50 0.15 0.40   5 13 0.0000 0.4269 P(5)=1.000  0.0282 0.0055 2092.21 -7621.06
 74% 0.65 0.30 0.30 0.50 0.15 0.40   5 13 0.0000 0.4266 P(5)=1.000  0.0281 0.0055 2080.14 -7612.73
 74% 0.65 0.30 0.30 0.50 0.15 0.40   5 13 0.0000 0.4266 P(5)=1.000  0.0281 0.0055 2032.86 -7605.13
 74% 0.65 0.30 0.30 0.50 0.15 0.40   5 13 0.0000 0.4271 P(5)=1.000  0.0281 0.0055 2028.73 -7610.05
 74% 0.65 0.30 0.30 0.50 0.15 0.40   5 13 0.0000 0.4271 P(5)=1.000  0.0281 0.0055 2028.68 -7604.27
 74% 0.65 0.30 0.30 0.50 0.15 0.40   5 13 0.0000 0.4271 P(5)=1.000  0.0281 0.0055 2082.35 -7609.70
 74% 0.65 0.30 0.30 0.50 0.15 0.40   5 13 0.0000 0.4275 P(5)=1.000  0.0281 0.0055 2100.26 -7606.80
 74% 0.65 0.30 0.30 0.50 0.15 0.40   5 13 0.0000 0.4275 P(5)=1.000  0.0281 0.0055 2097.06 -7605.04
 75% 0.65 0.30 0.30 0.50 0.16 0.40   5 13 0.0000 0.4280 P(5)=1.000  0.0281 0.0055 2039.19 -7600.85
 75% 0.65 0.30 0.30 0.50 0.16 0.40   5 13 0.0000 0.4285 P(5)=1.000  0.0281 0.0055 2094.37 -7599.42
 75% 0.65 0.30 0.30 0.50 0.16 0.40   5 13 0.0000 0.4289 P(5)=1.000  0.0281 0.0055 2100.83 -7615.60
 75% 0.65 0.30 0.30 0.50 0.16 0.40   5 13 0.0000 0.4289 P(5)=1.000  0.0281 0.0055 2070.46 -7624.13
 75% 0.65 0.30 0.30 0.50 0.16 0.40   5 13 0.0000 0.4289 P(5)=1.000  0.0281 0.0055 2091.69 -7637.92
 75% 0.65 0.30 0.30 0.50 0.16 0.40   5 13 0.0000 0.4294 P(5)=1.000  0.0281 0.0055 2095.48 -7615.44
 75% 0.65 0.30 0.30 0.50 0.16 0.40   5 13 0.0000 0.4298 P(5)=1.000  0.0281 0.0055 2095.34 -7629.71
 75% 0.65 0.30 0.30 0.50 0.16 0.40   5 13 0.0000 0.4303 P(5)=1.000  0.0281 0.0055 2059.87 -7616.09
 75% 0.65 0.30 0.30 0.50 0.16 0.40   5 13 0.0000 0.4300 P(5)=1.000  0.0281 0.0055 2047.62 -7606.19
 75% 0.65 0.30 0.30 0.50 0.16 0.40   5 13 0.0000 0.4304 P(5)=1.000  0.0281 0.0055 2041.54 -7606.17
 75% 0.65 0.30 0.30 0.50 0.16 0.40   5 13 0.0000 0.4304 P(5)=1.000  0.0281 0.0055 2039.94 -7604.91  2:27

 75% 0.65 0.30 0.30 0.50 0.16 0.40   5 13 0.0000 0.4309 P(5)=1.000  0.0281 0.0055 2031.81 -7600.20
 75% 0.65 0.30 0.30 0.50 0.16 0.40   5 13 0.0000 0.4313 P(5)=1.000  0.0281 0.0055 2041.96 -7621.40
 75% 0.65 0.30 0.30 0.50 0.16 0.40   5 13 0.0000 0.4313 P(5)=1.000  0.0281 0.0055 2037.73 -7618.67
 75% 0.65 0.30 0.30 0.50 0.15 0.40   5 13 0.0000 0.4318 P(5)=1.000  0.0281 0.0055 2019.41 -7619.44
 75% 0.65 0.30 0.30 0.50 0.15 0.40   5 13 0.0000 0.4323 P(5)=1.000  0.0281 0.0055 2024.86 -7612.61
 75% 0.65 0.30 0.30 0.50 0.15 0.40   5 13 0.0000 0.4327 P(5)=1.000  0.0281 0.0055 2028.30 -7618.33
 75% 0.65 0.30 0.30 0.50 0.16 0.40   5 13 0.0000 0.4332 P(5)=1.000  0.0281 0.0055 2053.41 -7618.43
 75% 0.65 0.30 0.30 0.50 0.16 0.40   5 13 0.0000 0.4328 P(5)=1.000  0.0281 0.0055 2055.05 -7600.80
 75% 0.65 0.30 0.30 0.50 0.16 0.40   5 13 0.0000 0.4333 P(5)=1.000  0.0281 0.0055 2044.09 -7615.02
 76% 0.65 0.30 0.30 0.50 0.15 0.40   5 13 0.0000 0.4329 P(5)=1.000  0.0281 0.0055 2044.29 -7620.24
 76% 0.65 0.30 0.30 0.50 0.15 0.40   5 13 0.0000 0.4329 P(5)=1.000  0.0281 0.0055 2041.50 -7618.50
 76% 0.65 0.30 0.30 0.50 0.15 0.40   5 13 0.0000 0.4326 P(5)=1.000  0.0281 0.0055 2054.44 -7616.02
 76% 0.65 0.30 0.30 0.50 0.15 0.40   5 13 0.0000 0.4326 P(5)=1.000  0.0281 0.0055 2052.06 -7613.58
 76% 0.65 0.30 0.30 0.50 0.15 0.40   5 13 0.0000 0.4330 P(5)=1.000  0.0281 0.0055 2033.53 -7615.73
 76% 0.65 0.30 0.30 0.50 0.15 0.40   5 13 0.0000 0.4335 P(5)=1.000  0.0281 0.0055 2045.56 -7611.26
 76% 0.65 0.30 0.30 0.50 0.15 0.40   5 13 0.0000 0.4339 P(5)=1.000  0.0280 0.0055 2048.24 -7606.13
 76% 0.65 0.30 0.30 0.50 0.15 0.40   5 13 0.0000 0.4344 P(5)=1.000  0.0280 0.0055 2037.94 -7592.66
 76% 0.65 0.30 0.30 0.50 0.15 0.40   5 13 0.0000 0.4344 P(5)=1.000  0.0280 0.0055 2031.00 -7599.30
 76% 0.65 0.30 0.30 0.50 0.15 0.40   5 13 0.0000 0.4349 P(5)=1.000  0.0280 0.0055 2034.80 -7611.59
 76% 0.65 0.30 0.30 0.50 0.15 0.40   5 13 0.0000 0.4353 P(5)=1.000  0.0280 0.0055 2068.08 -7620.42
 76% 0.65 0.30 0.30 0.50 0.15 0.40   5 13 0.0000 0.4358 P(5)=1.000  0.0280 0.0055 2080.91 -7605.29
 76% 0.65 0.30 0.30 0.50 0.15 0.40   5 13 0.0000 0.4358 P(5)=1.000  0.0280 0.0055 2048.72 -7608.60
 76% 0.65 0.30 0.30 0.50 0.15 0.40   5 13 0.0000 0.4362 P(5)=1.000  0.0280 0.0055 2056.14 -7615.71
 76% 0.65 0.30 0.30 0.50 0.15 0.40   5 13 0.0000 0.4367 P(5)=1.000  0.0280 0.0055 2053.12 -7604.78
 76% 0.65 0.30 0.30 0.50 0.15 0.40   5 13 0.0000 0.4371 P(5)=1.000  0.0280 0.0055 2054.99 -7610.71
 76% 0.65 0.30 0.30 0.50 0.15 0.40   5 13 0.0000 0.4375 P(5)=1.000  0.0280 0.0055 2068.64 -7615.46
 76% 0.65 0.30 0.30 0.50 0.15 0.40   5 13 0.0000 0.4380 P(5)=1.000  0.0280 0.0055 2092.97 -7627.37
 76% 0.65 0.30 0.30 0.50 0.15 0.40   5 13 0.0000 0.4384 P(5)=1.000  0.0280 0.0055 2079.18 -7612.76
 76% 0.65 0.30 0.30 0.50 0.15 0.40   5 13 0.0000 0.4389 P(5)=1.000  0.0280 0.0055 2055.75 -7622.11
 77% 0.65 0.30 0.30 0.50 0.15 0.40   5 13 0.0000 0.4393 P(5)=1.000  0.0280 0.0055 2079.99 -7622.38
 77% 0.65 0.30 0.30 0.50 0.15 0.40   5 13 0.0000 0.4398 P(5)=1.000  0.0280 0.0055 2071.77 -7619.91
 77% 0.65 0.30 0.30 0.50 0.15 0.40   5 13 0.0000 0.4394 P(5)=1.000  0.0280 0.0056 2056.00 -7615.83
 77% 0.65 0.30 0.30 0.50 0.15 0.40   5 13 0.0000 0.4399 P(5)=1.000  0.0280 0.0056 2054.03 -7628.06
 77% 0.65 0.30 0.30 0.50 0.15 0.40   5 13 0.0000 0.4403 P(5)=1.000  0.0280 0.0056 2055.12 -7611.33
 77% 0.65 0.30 0.30 0.50 0.15 0.40   5 13 0.0000 0.4408 P(5)=1.000  0.0280 0.0056 2070.80 -7613.51
 77% 0.65 0.30 0.30 0.50 0.15 0.40   5 13 0.0000 0.4412 P(5)=1.000  0.0280 0.0056 2068.58 -7619.97
 77% 0.65 0.30 0.30 0.50 0.15 0.40   5 13 0.0000 0.4416 P(5)=1.000  0.0280 0.0056 2052.89 -7613.64
 77% 0.65 0.30 0.30 0.50 0.15 0.40   5 13 0.0000 0.4421 P(5)=1.000  0.0280 0.0056 2060.76 -7606.05
 77% 0.65 0.30 0.30 0.50 0.15 0.40   5 13 0.0000 0.4425 P(5)=1.000  0.0280 0.0056 2090.55 -7609.13
 77% 0.65 0.30 0.30 0.50 0.15 0.40   5 13 0.0000 0.4422 P(5)=1.000  0.0280 0.0056 2085.52 -7606.03
 77% 0.65 0.30 0.30 0.50 0.15 0.40   5 13 0.0000 0.4426 P(5)=1.000  0.0280 0.0056 2091.53 -7603.17
 77% 0.65 0.30 0.30 0.50 0.15 0.40   5 13 0.0000 0.4430 P(5)=1.000  0.0280 0.0056 2106.68 -7608.02
 77% 0.65 0.30 0.30 0.50 0.15 0.40   5 13 0.0000 0.4430 P(5)=1.000  0.0280 0.0056 2093.32 -7610.68
 77% 0.65 0.30 0.30 0.50 0.15 0.40   5 13 0.0000 0.4427 P(5)=1.000  0.0280 0.0056 2089.50 -7610.90
 77% 0.65 0.30 0.30 0.50 0.15 0.40   5 13 0.0000 0.4431 P(5)=1.000  0.0280 0.0056 2096.67 -7617.33
 77% 0.65 0.30 0.30 0.50 0.15 0.40   5 13 0.0000 0.4436 P(5)=1.000  0.0280 0.0056 2078.74 -7624.72
 77% 0.65 0.30 0.30 0.50 0.15 0.40   5 13 0.0000 0.4440 P(5)=1.000  0.0280 0.0056 2075.75 -7624.00
 77% 0.65 0.30 0.30 0.50 0.15 0.40   5 13 0.0000 0.4437 P(5)=1.000  0.0280 0.0056 2076.62 -7610.37
 77% 0.65 0.30 0.30 0.51 0.15 0.40   5 13 0.0000 0.4441 P(5)=1.000  0.0280 0.0056 2084.93 -7613.83
 78% 0.65 0.30 0.30 0.51 0.15 0.40   5 13 0.0000 0.4437 P(5)=1.000  0.0280 0.0056 2082.13 -7604.65
 78% 0.65 0.30 0.30 0.51 0.15 0.40   5 13 0.0000 0.4434 P(5)=1.000  0.0280 0.0056 2078.85 -7619.84
 78% 0.65 0.30 0.30 0.51 0.15 0.40   5 13 0.0000 0.4438 P(5)=1.000  0.0280 0.0056 2057.79 -7614.52
 78% 0.65 0.30 0.30 0.51 0.15 0.40   5 13 0.0000 0.4443 P(5)=1.000  0.0280 0.0056 2060.58 -7617.21
 78% 0.65 0.30 0.30 0.50 0.15 0.40   5 13 0.0000 0.4447 P(5)=1.000  0.0280 0.0056 2058.60 -7615.78
 78% 0.65 0.30 0.30 0.50 0.15 0.40   5 13 0.0000 0.4444 P(5)=1.000  0.0280 0.0056 2074.29 -7611.74
 78% 0.65 0.30 0.30 0.50 0.15 0.40   5 13 0.0000 0.4444 P(5)=1.000  0.0280 0.0056 2076.46 -7606.06
 78% 0.65 0.30 0.30 0.51 0.15 0.40   5 13 0.0000 0.4444 P(5)=1.000  0.0280 0.0056 2065.56 -7611.35
 78% 0.65 0.30 0.30 0.51 0.15 0.40   5 13 0.0000 0.4448 P(5)=1.000  0.0280 0.0056 2066.54 -7624.86
 78% 0.65 0.30 0.30 0.51 0.15 0.40   5 13 0.0000 0.4452 P(5)=1.000  0.0280 0.0056 2067.85 -7625.82
 78% 0.65 0.30 0.30 0.50 0.15 0.40   5 13 0.0000 0.4449 P(5)=1.000  0.0280 0.0056 2070.28 -7634.84
 78% 0.65 0.30 0.30 0.50 0.15 0.40   5 13 0.0000 0.4445 P(5)=1.000  0.0280 0.0056 2081.56 -7626.61
 78% 0.65 0.30 0.30 0.51 0.15 0.40   5 13 0.0000 0.4445 P(5)=1.000  0.0280 0.0056 2087.49 -7618.50
 78% 0.65 0.30 0.30 0.51 0.15 0.40   5 13 0.0000 0.4445 P(5)=1.000  0.0280 0.0056 2077.59 -7608.63
 78% 0.65 0.30 0.30 0.51 0.15 0.40   5 13 0.0000 0.4450 P(5)=1.000  0.0280 0.0056 2000.52 -7597.81
 78% 0.65 0.30 0.30 0.51 0.15 0.40   5 13 0.0000 0.4446 P(5)=1.000  0.0280 0.0056 2007.90 -7600.89
 78% 0.65 0.30 0.30 0.51 0.15 0.40   5 13 0.0000 0.4443 P(5)=1.000  0.0280 0.0056 2086.37 -7622.72
 78% 0.65 0.30 0.30 0.51 0.15 0.40   5 13 0.0000 0.4439 P(5)=1.000  0.0280 0.0056 2062.26 -7629.74
 78% 0.65 0.30 0.30 0.51 0.15 0.40   5 13 0.0000 0.4436 P(5)=1.000  0.0280 0.0056 2068.92 -7618.85
 78% 0.65 0.30 0.30 0.51 0.15 0.40   5 13 0.0000 0.4436 P(5)=1.000  0.0279 0.0056 2068.43 -7622.55
 79% 0.65 0.30 0.30 0.51 0.15 0.40   5 13 0.0000 0.4432 P(5)=1.000  0.0279 0.0056 2070.97 -7613.57
 79% 0.65 0.30 0.30 0.51 0.15 0.40   5 13 0.0000 0.4429 P(5)=1.000  0.0279 0.0056 2070.72 -7626.34
 79% 0.65 0.30 0.30 0.51 0.15 0.40   5 13 0.0000 0.4429 P(5)=1.000  0.0279 0.0056 2090.03 -7628.40
 79% 0.65 0.30 0.30 0.51 0.15 0.40   5 13 0.0000 0.4433 P(5)=1.000  0.0279 0.0056 2081.49 -7621.67
 79% 0.65 0.30 0.30 0.51 0.15 0.40   5 13 0.0000 0.4433 P(5)=1.000  0.0279 0.0056 2051.68 -7616.42
 79% 0.65 0.30 0.30 0.51 0.15 0.40   5 13 0.0000 0.4430 P(5)=1.000  0.0279 0.0056 2035.92 -7627.83
 79% 0.65 0.30 0.30 0.51 0.15 0.40   5 13 0.0000 0.4426 P(5)=1.000  0.0279 0.0056 2041.48 -7624.36
 79% 0.65 0.30 0.30 0.51 0.15 0.40   5 13 0.0000 0.4423 P(5)=1.000  0.0279 0.0056 2034.86 -7625.16
 79% 0.65 0.30 0.30 0.51 0.15 0.40   5 13 0.0000 0.4420 P(5)=1.000  0.0279 0.0056 2050.70 -7617.02
 79% 0.65 0.30 0.30 0.51 0.15 0.40   5 13 0.0000 0.4416 P(5)=1.000  0.0279 0.0056 2062.09 -7610.30
 79% 0.65 0.30 0.30 0.51 0.15 0.40   5 13 0.0000 0.4421 P(5)=1.000  0.0279 0.0056 2041.30 -7616.92
 79% 0.65 0.30 0.30 0.51 0.15 0.40   5 13 0.0000 0.4425 P(5)=1.000  0.0279 0.0056 2045.91 -7621.69
 79% 0.65 0.30 0.30 0.51 0.15 0.40   5 13 0.0000 0.4429 P(5)=1.000  0.0279 0.0056 2017.55 -7620.18
 79% 0.65 0.30 0.30 0.51 0.15 0.40   5 13 0.0000 0.4426 P(5)=1.000  0.0279 0.0056 2099.00 -7633.50
 79% 0.65 0.30 0.30 0.51 0.15 0.40   5 13 0.0000 0.4422 P(5)=1.000  0.0279 0.0056 2091.88 -7619.04
 79% 0.65 0.30 0.30 0.51 0.15 0.40   5 13 0.0000 0.4427 P(5)=1.000  0.0279 0.0056 2084.89 -7610.59
 79% 0.65 0.30 0.30 0.51 0.15 0.40   5 13 0.0000 0.4427 P(5)=1.000  0.0279 0.0056 2083.97 -7618.88
 79% 0.65 0.30 0.30 0.51 0.15 0.40   5 13 0.0000 0.4427 P(5)=1.000  0.0279 0.0056 2091.74 -7611.20
 79% 0.65 0.30 0.30 0.51 0.15 0.40   5 13 0.0000 0.4431 P(5)=1.000  0.0279 0.0057 2081.86 -7615.09
 79% 0.65 0.30 0.30 0.51 0.15 0.40   5 13 0.0000 0.4431 P(5)=1.000  0.0279 0.0057 2084.01 -7616.60
 80% 0.65 0.30 0.30 0.51 0.15 0.40   5 13 0.0000 0.4431 P(5)=1.000  0.0279 0.0057 2093.70 -7613.63
 80% 0.65 0.30 0.30 0.51 0.15 0.40   5 13 0.0000 0.4431 P(5)=1.000  0.0279 0.0057 2072.92 -7609.87
 80% 0.65 0.30 0.30 0.51 0.15 0.40   5 13 0.0000 0.4427 P(5)=1.000  0.0279 0.0057 2143.55 -7601.66
 80% 0.65 0.30 0.30 0.51 0.15 0.40   5 13 0.0000 0.4424 P(5)=1.000  0.0279 0.0057 2056.36 -7597.71
 80% 0.65 0.30 0.30 0.51 0.15 0.40   5 13 0.0000 0.4428 P(5)=1.000  0.0279 0.0057 2069.10 -7609.42
 80% 0.65 0.30 0.30 0.51 0.15 0.40   5 13 0.0000 0.4428 P(5)=1.000  0.0279 0.0057 2087.29 -7604.36
 80% 0.65 0.30 0.30 0.51 0.15 0.40   5 13 0.0000 0.4433 P(5)=1.000  0.0279 0.0057 2077.82 -7618.21
 80% 0.65 0.30 0.30 0.51 0.15 0.40   5 13 0.0000 0.4437 P(5)=1.000  0.0279 0.0057 2081.83 -7616.48
 80% 0.65 0.30 0.30 0.51 0.15 0.40   5 13 0.0000 0.4441 P(5)=1.000  0.0279 0.0057 2097.25 -7605.12
 80% 0.65 0.30 0.30 0.51 0.15 0.40   5 13 0.0000 0.4441 P(5)=1.000  0.0279 0.0057 2078.14 -7608.56
 80% 0.65 0.30 0.30 0.51 0.15 0.40   5 13 0.0000 0.4438 P(5)=1.000  0.0279 0.0057 2100.98 -7609.03  2:36

 80% 0.65 0.30 0.30 0.51 0.15 0.40   5 13 0.0000 0.4434 P(5)=1.000  0.0279 0.0057 2138.03 -7614.14
 80% 0.65 0.30 0.30 0.51 0.15 0.40   5 13 0.0000 0.4439 P(5)=1.000  0.0279 0.0057 2074.22 -7621.72
 80% 0.65 0.30 0.30 0.51 0.15 0.40   5 13 0.0000 0.4435 P(5)=1.000  0.0279 0.0057 2049.06 -7610.85
 80% 0.65 0.30 0.30 0.51 0.15 0.40   5 13 0.0000 0.4435 P(5)=1.000  0.0279 0.0057 2020.63 -7615.84
 80% 0.65 0.30 0.30 0.51 0.15 0.40   5 13 0.0000 0.4439 P(5)=1.000  0.0278 0.0057 2032.11 -7607.91
 80% 0.65 0.30 0.30 0.51 0.16 0.40   5 13 0.0000 0.4439 P(5)=1.000  0.0278 0.0057 2067.20 -7621.65
 80% 0.65 0.30 0.30 0.51 0.15 0.40   5 13 0.0000 0.4444 P(5)=1.000  0.0278 0.0057 2063.55 -7604.49
 80% 0.65 0.30 0.30 0.51 0.16 0.40   5 13 0.0000 0.4448 P(5)=1.000  0.0278 0.0057 2027.39 -7604.07
 80% 0.65 0.30 0.30 0.51 0.16 0.40   5 13 0.0000 0.4452 P(5)=1.000  0.0278 0.0057 2063.58 -7612.52
 81% 0.65 0.30 0.30 0.51 0.16 0.40   5 13 0.0000 0.4449 P(5)=1.000  0.0278 0.0057 2064.92 -7605.63
 81% 0.65 0.30 0.30 0.51 0.16 0.40   5 13 0.0000 0.4449 P(5)=1.000  0.0278 0.0057 2049.52 -7603.91
 81% 0.65 0.30 0.30 0.51 0.16 0.40   5 13 0.0000 0.4453 P(5)=1.000  0.0278 0.0057 2041.38 -7607.99
 81% 0.65 0.30 0.30 0.51 0.16 0.40   5 13 0.0000 0.4457 P(5)=1.000  0.0278 0.0057 2042.45 -7615.05
 81% 0.65 0.30 0.30 0.51 0.16 0.40   5 13 0.0000 0.4454 P(5)=1.000  0.0278 0.0057 2048.69 -7622.01
 81% 0.65 0.30 0.30 0.51 0.16 0.40   5 13 0.0000 0.4454 P(5)=1.000  0.0278 0.0057 2035.61 -7622.82
 81% 0.65 0.30 0.30 0.51 0.16 0.40   5 13 0.0000 0.4454 P(5)=1.000  0.0278 0.0057 2052.09 -7620.28
 81% 0.65 0.30 0.30 0.51 0.16 0.40   5 13 0.0000 0.4450 P(5)=1.000  0.0278 0.0057 2033.80 -7628.42
 81% 0.65 0.30 0.30 0.51 0.16 0.40   5 13 0.0000 0.4450 P(5)=1.000  0.0278 0.0057 2025.00 -7630.06
 81% 0.65 0.30 0.30 0.51 0.16 0.40   5 13 0.0000 0.4447 P(5)=1.000  0.0278 0.0057 2022.78 -7625.84
 81% 0.65 0.30 0.30 0.51 0.16 0.40   5 13 0.0000 0.4451 P(5)=1.000  0.0278 0.0057 2112.69 -7629.88
 81% 0.65 0.30 0.30 0.51 0.16 0.40   5 13 0.0000 0.4455 P(5)=1.000  0.0278 0.0057 2109.91 -7624.06
 81% 0.65 0.30 0.30 0.51 0.16 0.40   5 13 0.0000 0.4459 P(5)=1.000  0.0278 0.0057 2087.22 -7628.25
 81% 0.65 0.30 0.30 0.51 0.16 0.40   5 13 0.0000 0.4459 P(5)=1.000  0.0277 0.0057 2056.75 -7630.13
 81% 0.65 0.30 0.30 0.51 0.16 0.40   5 13 0.0000 0.4456 P(5)=1.000  0.0277 0.0057 2080.79 -7643.02
 81% 0.65 0.30 0.30 0.51 0.16 0.40   5 13 0.0000 0.4456 P(5)=1.000  0.0277 0.0057 2076.58 -7618.35
 81% 0.65 0.30 0.30 0.51 0.16 0.40   5 13 0.0000 0.4460 P(5)=1.000  0.0277 0.0057 2076.29 -7617.45
 81% 0.65 0.30 0.30 0.51 0.16 0.40   5 13 0.0000 0.4457 P(5)=1.000  0.0277 0.0057 2088.59 -7614.58
 81% 0.65 0.30 0.30 0.51 0.16 0.40   5 13 0.0000 0.4461 P(5)=1.000  0.0277 0.0057 2076.41 -7611.64
 81% 0.65 0.30 0.30 0.51 0.16 0.40   5 13 0.0000 0.4465 P(5)=1.000  0.0277 0.0057 2100.28 -7620.08
 82% 0.65 0.30 0.30 0.51 0.16 0.40   5 13 0.0000 0.4469 P(5)=1.000  0.0277 0.0058 2071.30 -7627.09
 82% 0.65 0.30 0.30 0.51 0.16 0.40   5 13 0.0000 0.4466 P(5)=1.000  0.0277 0.0058 2069.68 -7632.90
 82% 0.65 0.30 0.30 0.51 0.16 0.40   5 13 0.0000 0.4470 P(5)=1.000  0.0277 0.0058 2061.18 -7629.03
 82% 0.65 0.30 0.30 0.51 0.16 0.40   5 13 0.0000 0.4474 P(5)=1.000  0.0277 0.0058 2056.29 -7628.14
 82% 0.65 0.30 0.30 0.51 0.16 0.40   5 13 0.0000 0.4471 P(5)=1.000  0.0277 0.0058 2057.14 -7634.36
 82% 0.65 0.30 0.30 0.51 0.16 0.40   5 13 0.0000 0.4468 P(5)=1.000  0.0277 0.0058 2046.65 -7618.54
 82% 0.65 0.30 0.30 0.51 0.16 0.40   5 13 0.0000 0.4468 P(5)=1.000  0.0277 0.0058 2071.65 -7621.30
 82% 0.65 0.30 0.30 0.51 0.16 0.40   5 13 0.0000 0.4472 P(5)=1.000  0.0277 0.0058 2075.34 -7612.59
 82% 0.65 0.30 0.30 0.51 0.16 0.40   5 13 0.0000 0.4468 P(5)=1.000  0.0277 0.0058 2082.80 -7610.99
 82% 0.65 0.30 0.30 0.51 0.16 0.40   5 13 0.0000 0.4473 P(5)=1.000  0.0277 0.0058 2098.00 -7635.04
 82% 0.65 0.30 0.30 0.51 0.16 0.40   5 13 0.0000 0.4477 P(5)=1.000  0.0277 0.0058 2053.71 -7627.43
 82% 0.65 0.30 0.30 0.51 0.16 0.40   5 13 0.0000 0.4481 P(5)=1.000  0.0277 0.0058 2048.19 -7643.94
 82% 0.65 0.30 0.30 0.51 0.16 0.40   5 13 0.0000 0.4485 P(5)=1.000  0.0277 0.0058 2024.11 -7650.25
 82% 0.65 0.30 0.30 0.51 0.16 0.40   5 13 0.0000 0.4489 P(5)=1.000  0.0277 0.0058 2012.89 -7629.96
 82% 0.65 0.30 0.30 0.51 0.16 0.40   5 13 0.0000 0.4486 P(5)=1.000  0.0277 0.0058 2013.20 -7628.92
 82% 0.65 0.30 0.30 0.51 0.16 0.40   5 13 0.0000 0.4482 P(5)=1.000  0.0277 0.0058 2050.14 -7627.70
 82% 0.65 0.30 0.30 0.51 0.16 0.40   5 13 0.0000 0.4479 P(5)=1.000  0.0277 0.0058 2049.25 -7625.21
 82% 0.65 0.30 0.30 0.51 0.16 0.40   5 13 0.0000 0.4476 P(5)=1.000  0.0277 0.0058 2046.96 -7626.80
 82% 0.65 0.30 0.30 0.51 0.16 0.40   5 13 0.0000 0.4472 P(5)=1.000  0.0277 0.0058 2036.13 -7617.81
 82% 0.65 0.30 0.30 0.51 0.16 0.40   5 13 0.0000 0.4469 P(5)=1.000  0.0276 0.0058 2032.43 -7623.27
 83% 0.65 0.30 0.30 0.51 0.16 0.40   5 13 0.0000 0.4466 P(5)=1.000  0.0276 0.0058 2042.94 -7625.48
 83% 0.65 0.30 0.30 0.51 0.16 0.40   5 13 0.0000 0.4462 P(5)=1.000  0.0276 0.0058 2051.92 -7611.47
 83% 0.65 0.30 0.30 0.51 0.15 0.40   5 13 0.0000 0.4459 P(5)=1.000  0.0276 0.0058 2079.33 -7623.34
 83% 0.65 0.30 0.30 0.51 0.16 0.40   5 13 0.0000 0.4463 P(5)=1.000  0.0276 0.0058 2027.48 -7620.37
 83% 0.65 0.30 0.30 0.51 0.16 0.40   5 13 0.0000 0.4467 P(5)=1.000  0.0276 0.0058 2070.55 -7620.66
 83% 0.65 0.30 0.30 0.51 0.16 0.40   5 13 0.0000 0.4467 P(5)=1.000  0.0276 0.0058 2082.69 -7617.37
 83% 0.65 0.30 0.30 0.51 0.16 0.40   5 13 0.0000 0.4467 P(5)=1.000  0.0276 0.0058 2061.24 -7621.32
 83% 0.65 0.30 0.30 0.51 0.16 0.40   5 13 0.0000 0.4467 P(5)=1.000  0.0276 0.0058 2068.83 -7611.97
 83% 0.65 0.30 0.30 0.51 0.16 0.40   5 13 0.0000 0.4464 P(5)=1.000  0.0276 0.0058 2090.56 -7626.29
 83% 0.65 0.30 0.30 0.51 0.16 0.40   5 13 0.0000 0.4461 P(5)=1.000  0.0276 0.0058 2072.42 -7612.24
 83% 0.65 0.30 0.30 0.51 0.16 0.40   5 13 0.0000 0.4465 P(5)=1.000  0.0276 0.0058 2069.31 -7600.68
 83% 0.65 0.30 0.30 0.51 0.16 0.40   5 13 0.0000 0.4469 P(5)=1.000  0.0276 0.0058 2097.26 -7616.01
 83% 0.65 0.30 0.30 0.51 0.16 0.40   5 13 0.0000 0.4473 P(5)=1.000  0.0276 0.0058 2058.26 -7600.64
 83% 0.65 0.30 0.30 0.51 0.16 0.40   5 13 0.0000 0.4477 P(5)=1.000  0.0276 0.0058 2062.76 -7614.16
 83% 0.65 0.30 0.30 0.51 0.16 0.40   5 13 0.0000 0.4481 P(5)=1.000  0.0276 0.0059 2076.28 -7620.16
 83% 0.65 0.30 0.30 0.51 0.16 0.40   5 13 0.0000 0.4478 P(5)=1.000  0.0276 0.0059 2092.96 -7614.47
 83% 0.65 0.30 0.30 0.51 0.16 0.40   5 13 0.0000 0.4482 P(5)=1.000  0.0276 0.0059 2094.86 -7608.68
 83% 0.65 0.30 0.30 0.51 0.16 0.40   5 13 0.0000 0.4478 P(5)=1.000  0.0275 0.0059 2108.32 -7613.43
 83% 0.65 0.30 0.30 0.51 0.16 0.40   5 13 0.0000 0.4475 P(5)=1.000  0.0275 0.0059 2114.61 -7605.01
 83% 0.65 0.30 0.30 0.51 0.16 0.40   5 13 0.0000 0.4472 P(5)=1.000  0.0275 0.0059 2108.73 -7625.07
 84% 0.65 0.30 0.30 0.51 0.16 0.40   5 13 0.0000 0.4469 P(5)=1.000  0.0275 0.0059 2118.95 -7602.85
 84% 0.65 0.30 0.30 0.51 0.16 0.40   5 13 0.0000 0.4465 P(5)=1.000  0.0275 0.0059 2131.73 -7615.13
 84% 0.65 0.30 0.30 0.51 0.16 0.40   5 13 0.0000 0.4462 P(5)=1.000  0.0275 0.0059 2051.11 -7613.92
 84% 0.65 0.30 0.30 0.52 0.16 0.40   5 13 0.0000 0.4459 P(5)=1.000  0.0275 0.0059 2066.07 -7613.21
 84% 0.65 0.30 0.30 0.52 0.16 0.40   5 13 0.0000 0.4456 P(5)=1.000  0.0275 0.0059 2150.55 -7621.35
 84% 0.65 0.30 0.30 0.52 0.16 0.40   5 13 0.0000 0.4453 P(5)=1.000  0.0275 0.0059 2160.41 -7628.51
 84% 0.65 0.30 0.30 0.52 0.16 0.40   5 13 0.0000 0.4449 P(5)=1.000  0.0275 0.0059 2129.17 -7639.91
 84% 0.65 0.30 0.30 0.52 0.16 0.40   5 13 0.0000 0.4449 P(5)=1.000  0.0275 0.0059 2120.65 -7610.21
 84% 0.65 0.30 0.30 0.52 0.16 0.40   5 13 0.0000 0.4446 P(5)=1.000  0.0275 0.0059 2106.48 -7615.78
 84% 0.65 0.30 0.30 0.52 0.16 0.40   5 13 0.0000 0.4443 P(5)=1.000  0.0275 0.0059 2118.33 -7635.63
 84% 0.65 0.30 0.30 0.52 0.16 0.40   5 13 0.0000 0.4443 P(5)=1.000  0.0275 0.0059 2110.67 -7634.86
 84% 0.65 0.30 0.30 0.52 0.16 0.40   5 13 0.0000 0.4443 P(5)=1.000  0.0275 0.0059 2107.63 -7626.44
 84% 0.65 0.30 0.30 0.52 0.16 0.40   5 13 0.0000 0.4440 P(5)=1.000  0.0275 0.0059 2087.70 -7609.02
 84% 0.65 0.30 0.30 0.52 0.16 0.40   5 13 0.0000 0.4436 P(5)=1.000  0.0275 0.0059 2084.64 -7623.27
 84% 0.65 0.30 0.30 0.52 0.16 0.40   5 13 0.0000 0.4436 P(5)=1.000  0.0275 0.0059 2061.56 -7617.31
 84% 0.65 0.30 0.30 0.52 0.16 0.40   5 13 0.0000 0.4440 P(5)=1.000  0.0274 0.0059 2116.88 -7610.35
 84% 0.65 0.30 0.30 0.52 0.16 0.40   5 13 0.0000 0.4437 P(5)=1.000  0.0274 0.0059 2122.86 -7611.88
 84% 0.65 0.30 0.30 0.52 0.16 0.40   5 13 0.0000 0.4434 P(5)=1.000  0.0274 0.0059 2102.88 -7622.82
 84% 0.65 0.30 0.30 0.52 0.16 0.40   5 13 0.0000 0.4434 P(5)=1.000  0.0274 0.0059 2093.96 -7625.16
 84% 0.65 0.30 0.30 0.52 0.16 0.40   5 13 0.0000 0.4431 P(5)=1.000  0.0274 0.0059 2102.26 -7628.84
 85% 0.65 0.30 0.30 0.52 0.16 0.40   5 13 0.0000 0.4435 P(5)=1.000  0.0274 0.0059 2094.25 -7624.47
 85% 0.65 0.30 0.30 0.52 0.16 0.40   5 13 0.0000 0.4439 P(5)=1.000  0.0274 0.0059 2131.13 -7628.19
 85% 0.65 0.30 0.30 0.52 0.16 0.40   5 13 0.0000 0.4443 P(5)=1.000  0.0274 0.0059 2149.38 -7628.48
 85% 0.65 0.30 0.30 0.52 0.16 0.40   5 13 0.0000 0.4447 P(5)=1.000  0.0274 0.0059 2136.55 -7629.52
 85% 0.65 0.30 0.30 0.52 0.16 0.40   5 13 0.0000 0.4447 P(5)=1.000  0.0274 0.0059 2153.31 -7617.97
 85% 0.65 0.30 0.30 0.52 0.16 0.40   5 13 0.0000 0.4451 P(5)=1.000  0.0274 0.0060 2133.46 -7616.74
 85% 0.65 0.30 0.30 0.52 0.16 0.40   5 13 0.0000 0.4451 P(5)=1.000  0.0274 0.0060 2139.19 -7601.70
 85% 0.65 0.30 0.30 0.52 0.16 0.40   5 13 0.0000 0.4451 P(5)=1.000  0.0274 0.0060 2086.55 -7601.63
 85% 0.65 0.30 0.30 0.52 0.16 0.40   5 13 0.0000 0.4448 P(5)=1.000  0.0274 0.0060 2099.76 -7610.78
 85% 0.65 0.30 0.30 0.52 0.16 0.40   5 13 0.0000 0.4448 P(5)=1.000  0.0274 0.0060 2121.47 -7633.75
 85% 0.65 0.30 0.30 0.52 0.16 0.40   5 13 0.0000 0.4452 P(5)=1.000  0.0274 0.0060 2141.68 -7632.15  2:44

 85% 0.65 0.30 0.30 0.52 0.16 0.40   5 13 0.0000 0.4452 P(5)=1.000  0.0274 0.0060 2165.08 -7639.48
 85% 0.65 0.30 0.30 0.52 0.16 0.40   5 13 0.0000 0.4452 P(5)=1.000  0.0274 0.0060 2128.68 -7625.21
 85% 0.65 0.30 0.30 0.52 0.16 0.40   5 13 0.0000 0.4456 P(5)=1.000  0.0274 0.0060 2136.43 -7604.02
 85% 0.65 0.30 0.30 0.52 0.16 0.40   5 13 0.0000 0.4452 P(5)=1.000  0.0274 0.0060 2135.60 -7605.16
 85% 0.65 0.30 0.30 0.52 0.16 0.40   5 13 0.0000 0.4449 P(5)=1.000  0.0274 0.0060 2123.30 -7615.22
 85% 0.65 0.30 0.30 0.52 0.16 0.40   5 13 0.0000 0.4446 P(5)=1.000  0.0274 0.0060 2128.10 -7618.05
 85% 0.65 0.30 0.30 0.52 0.16 0.40   5 13 0.0000 0.4446 P(5)=1.000  0.0274 0.0060 2103.92 -7604.73
 85% 0.65 0.30 0.30 0.52 0.16 0.40   5 13 0.0000 0.4443 P(5)=1.000  0.0274 0.0060 2130.39 -7621.16
 85% 0.65 0.30 0.30 0.52 0.16 0.40   5 13 0.0000 0.4440 P(5)=1.000  0.0273 0.0060 2123.52 -7613.58
 86% 0.65 0.30 0.30 0.52 0.16 0.40   5 13 0.0000 0.4444 P(5)=1.000  0.0273 0.0060 2170.87 -7617.87
 86% 0.65 0.30 0.30 0.52 0.16 0.40   5 13 0.0000 0.4448 P(5)=1.000  0.0273 0.0060 2174.33 -7627.90
 86% 0.65 0.30 0.30 0.52 0.16 0.40   5 13 0.0000 0.4448 P(5)=1.000  0.0273 0.0060 2095.73 -7624.20
 86% 0.65 0.30 0.30 0.52 0.16 0.40   5 13 0.0000 0.4448 P(5)=1.000  0.0273 0.0060 2106.02 -7620.74
 86% 0.65 0.30 0.30 0.52 0.16 0.40   5 13 0.0000 0.4452 P(5)=1.000  0.0273 0.0060 2117.28 -7610.65
 86% 0.65 0.30 0.30 0.52 0.16 0.40   5 13 0.0000 0.4448 P(5)=1.000  0.0273 0.0060 2099.19 -7616.65
 86% 0.65 0.30 0.30 0.52 0.16 0.40   5 13 0.0000 0.4448 P(5)=1.000  0.0273 0.0060 2100.46 -7623.39
 86% 0.65 0.30 0.30 0.52 0.16 0.40   5 13 0.0000 0.4448 P(5)=1.000  0.0273 0.0060 2099.18 -7602.17
 86% 0.65 0.30 0.30 0.52 0.16 0.40   5 13 0.0000 0.4452 P(5)=1.000  0.0273 0.0060 2066.58 -7615.04
 86% 0.65 0.30 0.30 0.52 0.16 0.40   5 13 0.0000 0.4452 P(5)=1.000  0.0273 0.0060 2062.85 -7623.26
 86% 0.65 0.30 0.30 0.52 0.16 0.40   5 13 0.0000 0.4456 P(5)=1.000  0.0273 0.0060 2119.47 -7630.98
 86% 0.65 0.30 0.30 0.52 0.16 0.40   5 13 0.0000 0.4456 P(5)=1.000  0.0273 0.0060 2121.36 -7622.04
 86% 0.65 0.30 0.30 0.52 0.16 0.40   5 13 0.0000 0.4460 P(5)=1.000  0.0273 0.0060 2075.08 -7616.99
 86% 0.65 0.30 0.30 0.52 0.16 0.40   5 13 0.0000 0.4460 P(5)=1.000  0.0273 0.0060 2127.29 -7634.53
 86% 0.65 0.30 0.30 0.52 0.16 0.40   5 13 0.0000 0.4464 P(5)=1.000  0.0273 0.0060 2115.69 -7628.47
 86% 0.65 0.30 0.30 0.52 0.16 0.40   5 13 0.0000 0.4464 P(5)=1.000  0.0273 0.0060 2123.28 -7625.86
 86% 0.65 0.30 0.30 0.52 0.16 0.40   5 13 0.0000 0.4468 P(5)=1.000  0.0273 0.0061 2112.02 -7619.92
 86% 0.65 0.30 0.30 0.52 0.16 0.40   5 13 0.0000 0.4465 P(5)=1.000  0.0273 0.0061 2106.25 -7624.07
 86% 0.65 0.30 0.30 0.52 0.16 0.40   5 13 0.0000 0.4462 P(5)=1.000  0.0272 0.0061 2110.53 -7616.04
 86% 0.65 0.30 0.30 0.52 0.16 0.40   5 13 0.0000 0.4459 P(5)=1.000  0.0272 0.0061 2118.65 -7612.86
 87% 0.65 0.30 0.30 0.52 0.16 0.40   5 13 0.0000 0.4455 P(5)=1.000  0.0272 0.0061 2100.68 -7620.08
 87% 0.65 0.30 0.30 0.52 0.16 0.40   5 13 0.0000 0.4459 P(5)=1.000  0.0272 0.0061 2055.62 -7632.48
 87% 0.65 0.30 0.30 0.52 0.16 0.40   5 13 0.0000 0.4459 P(5)=1.000  0.0272 0.0061 2050.93 -7625.93
 87% 0.65 0.30 0.30 0.52 0.16 0.40   5 13 0.0000 0.4463 P(5)=1.000  0.0272 0.0061 2086.98 -7625.85
 87% 0.65 0.30 0.30 0.52 0.16 0.40   5 13 0.0000 0.4467 P(5)=1.000  0.0272 0.0061 2074.79 -7623.95
 87% 0.65 0.30 0.30 0.52 0.16 0.40   5 13 0.0000 0.4471 P(5)=1.000  0.0272 0.0061 2074.79 -7617.09
 87% 0.65 0.30 0.30 0.52 0.16 0.40   5 13 0.0000 0.4468 P(5)=1.000  0.0272 0.0061 2080.55 -7613.72
 87% 0.65 0.30 0.30 0.52 0.16 0.40   5 13 0.0000 0.4472 P(5)=1.000  0.0272 0.0061 2078.87 -7614.48
 87% 0.65 0.30 0.30 0.52 0.16 0.40   5 13 0.0000 0.4469 P(5)=1.000  0.0272 0.0061 2065.37 -7597.28
 87% 0.65 0.30 0.30 0.52 0.16 0.40   5 13 0.0000 0.4469 P(5)=1.000  0.0272 0.0061 2071.98 -7607.79
 87% 0.65 0.30 0.30 0.52 0.16 0.40   5 13 0.0000 0.4469 P(5)=1.000  0.0272 0.0061 2065.51 -7613.20
 87% 0.65 0.30 0.30 0.52 0.16 0.40   5 13 0.0000 0.4469 P(5)=1.000  0.0272 0.0061 2056.43 -7613.84
 87% 0.65 0.30 0.30 0.52 0.16 0.40   5 13 0.0000 0.4469 P(5)=1.000  0.0272 0.0061 2060.46 -7607.37
 87% 0.65 0.30 0.30 0.52 0.16 0.40   5 13 0.0000 0.4473 P(5)=1.000  0.0272 0.0061 2070.71 -7609.28
 87% 0.65 0.30 0.30 0.52 0.16 0.40   5 13 0.0000 0.4476 P(5)=1.000  0.0272 0.0061 2065.87 -7603.03
 87% 0.65 0.30 0.30 0.52 0.16 0.40   5 13 0.0000 0.4480 P(5)=1.000  0.0271 0.0061 2075.62 -7602.94
 87% 0.65 0.30 0.30 0.52 0.16 0.40   5 13 0.0000 0.4484 P(5)=1.000  0.0271 0.0061 2093.34 -7609.66
 87% 0.65 0.30 0.30 0.52 0.16 0.40   5 13 0.0000 0.4484 P(5)=1.000  0.0271 0.0061 2088.32 -7616.49
 87% 0.65 0.30 0.30 0.52 0.16 0.40   5 13 0.0000 0.4488 P(5)=1.000  0.0271 0.0061 2095.47 -7619.50
 87% 0.65 0.30 0.30 0.52 0.16 0.40   5 13 0.0000 0.4492 P(5)=1.000  0.0271 0.0061 2069.23 -7607.40
 88% 0.65 0.30 0.30 0.52 0.16 0.40   5 13 0.0000 0.4496 P(5)=1.000  0.0271 0.0061 2087.43 -7612.45
 88% 0.65 0.30 0.30 0.52 0.16 0.40   5 13 0.0000 0.4493 P(5)=1.000  0.0271 0.0061 2091.76 -7607.79
 88% 0.65 0.30 0.30 0.52 0.16 0.40   5 13 0.0000 0.4490 P(5)=1.000  0.0271 0.0061 2098.65 -7607.71
 88% 0.65 0.30 0.30 0.52 0.16 0.40   5 13 0.0000 0.4493 P(5)=1.000  0.0271 0.0061 2077.72 -7613.55
 88% 0.65 0.30 0.30 0.52 0.16 0.40   5 13 0.0000 0.4490 P(5)=1.000  0.0271 0.0061 2091.72 -7626.21
 88% 0.65 0.30 0.30 0.52 0.16 0.40   5 13 0.0000 0.4487 P(5)=1.000  0.0271 0.0061 2060.20 -7628.14
 88% 0.65 0.30 0.30 0.52 0.16 0.40   5 13 0.0000 0.4491 P(5)=1.000  0.0271 0.0061 2050.92 -7622.61
 88% 0.65 0.30 0.30 0.52 0.16 0.40   5 13 0.0000 0.4495 P(5)=1.000  0.0271 0.0061 2044.79 -7606.85
 88% 0.65 0.30 0.30 0.52 0.16 0.40   5 13 0.0000 0.4499 P(5)=1.000  0.0271 0.0061 2044.11 -7611.57
 88% 0.65 0.30 0.30 0.52 0.16 0.40   5 13 0.0000 0.4495 P(5)=1.000  0.0271 0.0062 2045.84 -7607.46
 88% 0.65 0.30 0.30 0.52 0.16 0.40   5 13 0.0000 0.4492 P(5)=1.000  0.0271 0.0062 2072.92 -7618.23
 88% 0.65 0.30 0.30 0.52 0.16 0.40   5 13 0.0000 0.4496 P(5)=1.000  0.0271 0.0062 2086.28 -7600.38
 88% 0.65 0.30 0.30 0.52 0.16 0.40   5 13 0.0000 0.4500 P(5)=1.000  0.0271 0.0062 2068.52 -7601.63
 88% 0.65 0.30 0.30 0.52 0.16 0.40   5 13 0.0000 0.4497 P(5)=1.000  0.0270 0.0062 2150.59 -7605.56
 88% 0.65 0.30 0.30 0.52 0.16 0.40   5 13 0.0000 0.4494 P(5)=1.000  0.0270 0.0062 2082.05 -7602.51
 88% 0.65 0.30 0.30 0.52 0.16 0.40   5 13 0.0000 0.4498 P(5)=1.000  0.0270 0.0062 2109.31 -7604.76
 88% 0.65 0.30 0.30 0.52 0.16 0.40   5 13 0.0000 0.4494 P(5)=1.000  0.0270 0.0062 2141.19 -7616.41
 88% 0.65 0.30 0.30 0.52 0.16 0.40   5 13 0.0000 0.4498 P(5)=1.000  0.0270 0.0062 2114.28 -7605.75
 88% 0.65 0.30 0.30 0.52 0.16 0.40   5 13 0.0000 0.4495 P(5)=1.000  0.0270 0.0062 2108.83 -7601.59
 88% 0.65 0.30 0.30 0.52 0.16 0.40   5 13 0.0000 0.4499 P(5)=1.000  0.0270 0.0062 2105.88 -7611.85
 89% 0.65 0.30 0.30 0.52 0.16 0.40   5 13 0.0000 0.4496 P(5)=1.000  0.0270 0.0062 2110.49 -7614.48
 89% 0.65 0.30 0.30 0.52 0.16 0.40   5 13 0.0000 0.4493 P(5)=1.000  0.0270 0.0062 2140.22 -7612.83
 89% 0.65 0.30 0.30 0.52 0.16 0.40   5 13 0.0000 0.4490 P(5)=1.000  0.0270 0.0062 2123.15 -7614.28
 89% 0.65 0.30 0.30 0.52 0.16 0.40   5 13 0.0000 0.4487 P(5)=1.000  0.0270 0.0062 2122.16 -7622.10
 89% 0.65 0.30 0.30 0.52 0.16 0.40   5 13 0.0000 0.4483 P(5)=1.000  0.0270 0.0062 2121.55 -7610.92
 89% 0.65 0.30 0.30 0.52 0.16 0.40   5 13 0.0000 0.4480 P(5)=1.000  0.0270 0.0062 2127.90 -7627.16
 89% 0.65 0.30 0.30 0.52 0.16 0.40   5 13 0.0000 0.4477 P(5)=1.000  0.0270 0.0062 2120.56 -7623.25
 89% 0.65 0.30 0.30 0.52 0.16 0.40   5 13 0.0000 0.4481 P(5)=1.000  0.0270 0.0062 2089.95 -7603.31
 89% 0.65 0.30 0.30 0.52 0.16 0.40   5 13 0.0000 0.4478 P(5)=1.000  0.0270 0.0062 2091.67 -7600.99
 89% 0.65 0.30 0.30 0.52 0.16 0.40   5 13 0.0000 0.4482 P(5)=1.000  0.0270 0.0062 2097.44 -7616.47
 89% 0.65 0.30 0.30 0.52 0.16 0.40   5 13 0.0000 0.4479 P(5)=1.000  0.0269 0.0062 2108.46 -7621.37
 89% 0.65 0.30 0.30 0.52 0.16 0.40   5 13 0.0000 0.4476 P(5)=1.000  0.0269 0.0062 2119.64 -7615.77
 89% 0.65 0.30 0.30 0.52 0.16 0.40   5 13 0.0000 0.4473 P(5)=1.000  0.0269 0.0062 2121.57 -7620.45
 89% 0.65 0.30 0.30 0.52 0.16 0.40   5 13 0.0000 0.4470 P(5)=1.000  0.0269 0.0062 2114.65 -7616.97
 89% 0.65 0.30 0.30 0.52 0.16 0.40   5 13 0.0000 0.4466 P(5)=1.000  0.0269 0.0062 2103.30 -7607.22
 89% 0.65 0.30 0.30 0.52 0.16 0.40   5 13 0.0000 0.4463 P(5)=1.000  0.0269 0.0062 2084.34 -7612.62
 89% 0.65 0.30 0.30 0.52 0.16 0.40   5 13 0.0000 0.4460 P(5)=1.000  0.0269 0.0062 2090.78 -7619.20
 89% 0.65 0.30 0.30 0.52 0.16 0.40   5 13 0.0000 0.4457 P(5)=1.000  0.0269 0.0062 2108.09 -7625.62
 89% 0.65 0.30 0.30 0.52 0.16 0.40   5 13 0.0000 0.4454 P(5)=1.000  0.0269 0.0063 2100.15 -7623.99
 89% 0.65 0.30 0.30 0.52 0.16 0.40   5 13 0.0000 0.4451 P(5)=1.000  0.0269 0.0063 2087.27 -7622.71
 90% 0.65 0.30 0.30 0.52 0.16 0.40   5 13 0.0000 0.4448 P(5)=1.000  0.0269 0.0063 2101.72 -7611.32
 90% 0.65 0.30 0.30 0.52 0.16 0.40   5 13 0.0000 0.4452 P(5)=1.000  0.0269 0.0063 2102.79 -7606.09
 90% 0.65 0.30 0.30 0.52 0.16 0.40   5 13 0.0000 0.4456 P(5)=1.000  0.0269 0.0063 2091.17 -7617.93
 90% 0.65 0.30 0.30 0.52 0.16 0.40   5 13 0.0000 0.4453 P(5)=1.000  0.0269 0.0063 2094.43 -7607.60
 90% 0.65 0.30 0.30 0.52 0.16 0.40   5 13 0.0000 0.4457 P(5)=1.000  0.0269 0.0063 2094.27 -7612.53
 90% 0.65 0.30 0.30 0.52 0.16 0.40   5 13 0.0000 0.4453 P(5)=1.000  0.0269 0.0063 2091.17 -7611.21
 90% 0.65 0.30 0.30 0.52 0.16 0.40   5 13 0.0000 0.4457 P(5)=1.000  0.0268 0.0063 2067.86 -7624.41
 90% 0.65 0.30 0.30 0.52 0.16 0.40   5 13 0.0000 0.4461 P(5)=1.000  0.0268 0.0063 2064.49 -7625.98
 90% 0.65 0.30 0.30 0.52 0.16 0.40   5 13 0.0000 0.4465 P(5)=1.000  0.0268 0.0063 2090.68 -7626.91
 90% 0.65 0.30 0.30 0.52 0.16 0.40   5 13 0.0000 0.4469 P(5)=1.000  0.0268 0.0063 2096.44 -7635.21
 90% 0.65 0.30 0.30 0.52 0.16 0.40   5 13 0.0000 0.4465 P(5)=1.000  0.0268 0.0063 2089.53 -7623.90  2:53

 90% 0.65 0.30 0.30 0.52 0.16 0.40   5 13 0.0000 0.4462 P(5)=1.000  0.0268 0.0063 2052.77 -7613.13
 90% 0.65 0.30 0.30 0.52 0.16 0.40   5 13 0.0000 0.4459 P(5)=1.000  0.0268 0.0063 2050.76 -7616.48
 90% 0.65 0.30 0.30 0.52 0.16 0.40   5 13 0.0000 0.4456 P(5)=1.000  0.0268 0.0063 2041.11 -7627.28
 90% 0.65 0.30 0.30 0.52 0.16 0.40   5 13 0.0000 0.4460 P(5)=1.000  0.0268 0.0063 2041.79 -7618.89
 90% 0.65 0.30 0.30 0.52 0.16 0.40   5 13 0.0000 0.4457 P(5)=1.000  0.0268 0.0063 2050.01 -7626.54
 90% 0.65 0.30 0.30 0.52 0.16 0.40   5 13 0.0000 0.4461 P(5)=1.000  0.0268 0.0063 2048.42 -7635.40
 90% 0.65 0.30 0.30 0.52 0.16 0.40   5 13 0.0000 0.4458 P(5)=1.000  0.0268 0.0063 2043.02 -7628.59
 90% 0.65 0.30 0.30 0.52 0.16 0.40   5 13 0.0000 0.4462 P(5)=1.000  0.0268 0.0063 2026.79 -7616.68
 90% 0.65 0.30 0.30 0.52 0.16 0.40   5 13 0.0000 0.4465 P(5)=1.000  0.0268 0.0063 2031.40 -7618.25
 91% 0.65 0.30 0.30 0.52 0.16 0.40   5 13 0.0000 0.4469 P(5)=1.000  0.0268 0.0063 2043.75 -7615.97
 91% 0.65 0.30 0.30 0.52 0.16 0.40   5 13 0.0000 0.4466 P(5)=1.000  0.0268 0.0063 2076.37 -7611.48
 91% 0.65 0.30 0.30 0.52 0.16 0.40   5 13 0.0000 0.4463 P(5)=1.000  0.0267 0.0063 2079.43 -7614.30
 91% 0.65 0.30 0.30 0.52 0.16 0.40   5 13 0.0000 0.4460 P(5)=1.000  0.0267 0.0063 2076.04 -7621.70
 91% 0.65 0.30 0.30 0.52 0.16 0.40   5 13 0.0000 0.4457 P(5)=1.000  0.0267 0.0063 2081.41 -7620.86
 91% 0.65 0.30 0.30 0.52 0.16 0.40   5 13 0.0000 0.4454 P(5)=1.000  0.0267 0.0064 2081.86 -7625.46
 91% 0.65 0.30 0.30 0.52 0.16 0.40   5 13 0.0000 0.4451 P(5)=1.000  0.0267 0.0064 2081.44 -7633.12
 91% 0.65 0.30 0.30 0.52 0.16 0.40   5 13 0.0000 0.4448 P(5)=1.000  0.0267 0.0064 2074.44 -7619.88
 91% 0.65 0.30 0.30 0.52 0.16 0.40   5 13 0.0000 0.4452 P(5)=1.000  0.0267 0.0064 2083.74 -7605.63
 91% 0.65 0.30 0.30 0.52 0.16 0.40   5 13 0.0000 0.4449 P(5)=1.000  0.0267 0.0064 2101.16 -7620.63
 91% 0.65 0.30 0.30 0.52 0.16 0.40   5 13 0.0000 0.4446 P(5)=1.000  0.0267 0.0064 2079.18 -7619.26
 91% 0.65 0.30 0.30 0.52 0.16 0.40   5 13 0.0000 0.4443 P(5)=1.000  0.0267 0.0064 2081.21 -7612.57
 91% 0.65 0.30 0.30 0.52 0.16 0.40   5 13 0.0000 0.4440 P(5)=1.000  0.0267 0.0064 2094.27 -7613.37
 91% 0.65 0.30 0.30 0.52 0.16 0.40   5 13 0.0000 0.4437 P(5)=1.000  0.0267 0.0064 2065.33 -7608.15
 91% 0.65 0.30 0.30 0.52 0.16 0.40   5 13 0.0000 0.4441 P(5)=1.000  0.0267 0.0064 2106.41 -7622.23
 91% 0.65 0.30 0.30 0.52 0.16 0.40   5 13 0.0000 0.4444 P(5)=1.000  0.0267 0.0064 2126.38 -7615.54
 91% 0.65 0.30 0.30 0.52 0.16 0.40   5 13 0.0000 0.4448 P(5)=1.000  0.0267 0.0064 2134.63 -7620.65
 91% 0.65 0.30 0.30 0.52 0.16 0.40   5 13 0.0000 0.4452 P(5)=1.000  0.0266 0.0064 2131.42 -7621.74
 91% 0.65 0.30 0.30 0.52 0.16 0.40   5 13 0.0000 0.4456 P(5)=1.000  0.0266 0.0064 2131.16 -7618.90
 91% 0.65 0.30 0.30 0.52 0.16 0.40   5 13 0.0000 0.4459 P(5)=1.000  0.0266 0.0064 2132.04 -7613.89
 92% 0.65 0.30 0.30 0.52 0.16 0.40   5 13 0.0000 0.4456 P(5)=1.000  0.0266 0.0064 2118.98 -7617.29
 92% 0.65 0.30 0.30 0.52 0.16 0.40   5 13 0.0000 0.4456 P(5)=1.000  0.0266 0.0064 2088.13 -7617.80
 92% 0.65 0.30 0.30 0.52 0.16 0.40   5 13 0.0000 0.4453 P(5)=1.000  0.0266 0.0064 2080.10 -7619.94
 92% 0.65 0.30 0.30 0.52 0.16 0.40   5 13 0.0000 0.4453 P(5)=1.000  0.0266 0.0064 2031.24 -7625.11
 92% 0.65 0.30 0.30 0.52 0.16 0.40   5 13 0.0000 0.4457 P(5)=1.000  0.0266 0.0064 2081.21 -7632.40
 92% 0.65 0.30 0.30 0.52 0.16 0.40   5 13 0.0000 0.4461 P(5)=1.000  0.0266 0.0064 2039.83 -7633.59
 92% 0.65 0.30 0.30 0.52 0.16 0.40   5 13 0.0000 0.4464 P(5)=1.000  0.0266 0.0064 2050.34 -7630.19
 92% 0.65 0.30 0.30 0.52 0.16 0.40   5 13 0.0000 0.4468 P(5)=1.000  0.0266 0.0064 2063.71 -7633.53
 92% 0.65 0.30 0.30 0.52 0.16 0.40   5 13 0.0000 0.4465 P(5)=1.000  0.0266 0.0064 2083.22 -7644.76
 92% 0.65 0.30 0.30 0.52 0.16 0.40   5 13 0.0000 0.4462 P(5)=1.000  0.0266 0.0064 2062.90 -7634.69
 92% 0.65 0.30 0.30 0.52 0.16 0.40   5 13 0.0000 0.4466 P(5)=1.000  0.0266 0.0064 2065.42 -7634.57
 92% 0.65 0.30 0.30 0.52 0.16 0.40   5 13 0.0000 0.4463 P(5)=1.000  0.0266 0.0065 2058.22 -7628.28
 92% 0.65 0.30 0.30 0.52 0.16 0.40   5 13 0.0000 0.4460 P(5)=1.000  0.0266 0.0065 2058.55 -7638.01
 92% 0.65 0.30 0.30 0.52 0.16 0.40   5 13 0.0000 0.4457 P(5)=1.000  0.0265 0.0065 2055.76 -7620.01
 92% 0.65 0.30 0.30 0.52 0.16 0.40   5 13 0.0000 0.4454 P(5)=1.000  0.0265 0.0065 2079.66 -7618.75
 92% 0.65 0.30 0.30 0.52 0.16 0.40   5 13 0.0000 0.4451 P(5)=1.000  0.0265 0.0065 2095.60 -7614.51
 92% 0.65 0.30 0.30 0.52 0.16 0.40   5 13 0.0000 0.4448 P(5)=1.000  0.0265 0.0065 2076.33 -7623.62
 92% 0.65 0.30 0.30 0.52 0.16 0.40   5 13 0.0000 0.4445 P(5)=1.000  0.0265 0.0065 2108.98 -7632.45
 92% 0.65 0.30 0.30 0.52 0.16 0.40   5 13 0.0000 0.4442 P(5)=1.000  0.0265 0.0065 2094.65 -7636.93
 92% 0.65 0.30 0.30 0.52 0.16 0.40   5 13 0.0000 0.4439 P(5)=1.000  0.0265 0.0065 2084.89 -7634.81
 93% 0.65 0.30 0.30 0.52 0.16 0.40   5 13 0.0000 0.4436 P(5)=1.000  0.0265 0.0065 2083.78 -7639.57
 93% 0.65 0.30 0.30 0.52 0.16 0.40   5 13 0.0000 0.4434 P(5)=1.000  0.0265 0.0065 2083.67 -7623.84
 93% 0.65 0.30 0.30 0.52 0.16 0.40   5 13 0.0000 0.4431 P(5)=1.000  0.0265 0.0065 2102.36 -7612.92
 93% 0.65 0.30 0.30 0.53 0.16 0.40   5 13 0.0000 0.4428 P(5)=1.000  0.0265 0.0065 2104.08 -7614.11
 93% 0.65 0.30 0.30 0.53 0.16 0.40   5 13 0.0000 0.4425 P(5)=1.000  0.0265 0.0065 2067.21 -7611.17
 93% 0.65 0.30 0.30 0.53 0.16 0.40   5 13 0.0000 0.4422 P(5)=1.000  0.0265 0.0065 2063.71 -7618.93
 93% 0.65 0.30 0.30 0.53 0.16 0.40   5 13 0.0000 0.4426 P(5)=1.000  0.0265 0.0065 2071.48 -7614.53
 93% 0.65 0.30 0.30 0.53 0.16 0.40   5 13 0.0000 0.4423 P(5)=1.000  0.0264 0.0065 2139.62 -7617.07
 93% 0.65 0.30 0.30 0.53 0.16 0.40   5 13 0.0000 0.4426 P(5)=1.000  0.0264 0.0065 2133.37 -7630.11
 93% 0.65 0.30 0.30 0.53 0.16 0.40   5 13 0.0000 0.4423 P(5)=1.000  0.0264 0.0065 2053.08 -7608.43
 93% 0.65 0.30 0.30 0.53 0.16 0.40   5 13 0.0000 0.4421 P(5)=1.000  0.0264 0.0065 2120.30 -7626.88
 93% 0.65 0.30 0.30 0.53 0.16 0.40   5 13 0.0000 0.4418 P(5)=1.000  0.0264 0.0065 2042.03 -7625.23
 93% 0.65 0.30 0.30 0.53 0.16 0.40   5 13 0.0000 0.4415 P(5)=1.000  0.0264 0.0065 2136.04 -7616.71
 93% 0.65 0.30 0.30 0.53 0.16 0.40   5 13 0.0000 0.4412 P(5)=1.000  0.0264 0.0066 2092.32 -7620.38
 93% 0.65 0.30 0.30 0.53 0.16 0.40   5 13 0.0000 0.4416 P(5)=1.000  0.0264 0.0066 2073.52 -7612.32
 93% 0.65 0.30 0.30 0.53 0.16 0.40   5 13 0.0000 0.4413 P(5)=1.000  0.0264 0.0066 2063.94 -7609.53
 93% 0.65 0.30 0.30 0.53 0.16 0.40   5 13 0.0000 0.4416 P(5)=1.000  0.0264 0.0066 2064.75 -7610.07
 93% 0.65 0.30 0.30 0.53 0.16 0.40   5 13 0.0000 0.4413 P(5)=1.000  0.0264 0.0066 2072.03 -7634.74
 93% 0.65 0.30 0.30 0.53 0.16 0.40   5 13 0.0000 0.4417 P(5)=1.000  0.0264 0.0066 2046.36 -7627.34
 93% 0.65 0.30 0.30 0.53 0.16 0.40   5 13 0.0000 0.4414 P(5)=1.000  0.0264 0.0066 2061.97 -7627.18
 94% 0.65 0.30 0.30 0.53 0.16 0.40   5 13 0.0000 0.4411 P(5)=1.000  0.0264 0.0066 2058.05 -7628.05
 94% 0.65 0.30 0.30 0.53 0.16 0.40   5 13 0.0000 0.4409 P(5)=1.000  0.0263 0.0066 2083.37 -7625.47
 94% 0.65 0.30 0.30 0.53 0.16 0.40   5 13 0.0000 0.4412 P(5)=1.000  0.0263 0.0066 2080.36 -7620.00
 94% 0.65 0.30 0.30 0.53 0.16 0.40   5 13 0.0000 0.4416 P(5)=1.000  0.0263 0.0066 2112.70 -7631.98
 94% 0.65 0.30 0.30 0.53 0.16 0.40   5 13 0.0000 0.4413 P(5)=1.000  0.0263 0.0066 2102.85 -7624.73
 94% 0.65 0.30 0.30 0.53 0.16 0.40   5 13 0.0000 0.4413 P(5)=1.000  0.0263 0.0066 2098.14 -7636.08
 94% 0.65 0.30 0.30 0.53 0.16 0.40   5 13 0.0000 0.4417 P(5)=1.000  0.0263 0.0066 2083.37 -7633.66
 94% 0.65 0.30 0.30 0.53 0.16 0.40   5 13 0.0000 0.4414 P(5)=1.000  0.0263 0.0066 2047.38 -7619.43
 94% 0.65 0.30 0.30 0.53 0.16 0.40   5 13 0.0000 0.4411 P(5)=1.000  0.0263 0.0066 2047.02 -7620.61
 94% 0.65 0.30 0.30 0.53 0.16 0.40   5 13 0.0000 0.4408 P(5)=1.000  0.0263 0.0066 2055.62 -7630.15
 94% 0.65 0.30 0.30 0.53 0.16 0.40   5 13 0.0000 0.4405 P(5)=1.000  0.0263 0.0066 2103.93 -7632.88
 94% 0.65 0.30 0.30 0.53 0.16 0.40   5 13 0.0000 0.4409 P(5)=1.000  0.0263 0.0066 2107.65 -7635.13
 94% 0.65 0.30 0.30 0.53 0.16 0.40   5 13 0.0000 0.4406 P(5)=1.000  0.0263 0.0066 2085.74 -7626.74
 94% 0.65 0.30 0.30 0.53 0.16 0.40   5 13 0.0000 0.4403 P(5)=1.000  0.0263 0.0066 2021.65 -7631.27
 94% 0.65 0.30 0.30 0.53 0.16 0.40   5 13 0.0000 0.4400 P(5)=1.000  0.0263 0.0066 2123.46 -7626.03
 94% 0.65 0.30 0.30 0.53 0.16 0.40   5 13 0.0000 0.4397 P(5)=1.000  0.0262 0.0066 2114.50 -7640.68
 94% 0.65 0.30 0.30 0.53 0.16 0.40   5 13 0.0000 0.4401 P(5)=1.000  0.0262 0.0066 2040.64 -7624.90
 94% 0.65 0.30 0.30 0.53 0.16 0.40   5 13 0.0000 0.4398 P(5)=1.000  0.0262 0.0067 2073.93 -7624.25
 94% 0.65 0.30 0.30 0.53 0.16 0.40   5 13 0.0000 0.4402 P(5)=1.000  0.0262 0.0067 2063.31 -7620.19
 94% 0.65 0.30 0.30 0.53 0.16 0.40   5 13 0.0000 0.4399 P(5)=1.000  0.0262 0.0067 2074.46 -7628.19
 95% 0.65 0.30 0.30 0.53 0.16 0.40   5 13 0.0000 0.4396 P(5)=1.000  0.0262 0.0067 2076.66 -7635.31
 95% 0.65 0.30 0.30 0.53 0.16 0.40   5 13 0.0000 0.4393 P(5)=1.000  0.0262 0.0067 2113.12 -7616.26
 95% 0.65 0.30 0.30 0.53 0.16 0.40   5 13 0.0000 0.4391 P(5)=1.000  0.0262 0.0067 2054.31 -7615.07
 95% 0.65 0.30 0.30 0.53 0.16 0.40   5 13 0.0000 0.4388 P(5)=1.000  0.0262 0.0067 2051.10 -7617.27
 95% 0.65 0.30 0.30 0.53 0.17 0.40   5 13 0.0000 0.4391 P(5)=1.000  0.0262 0.0067 2095.01 -7630.87
 95% 0.65 0.31 0.30 0.53 0.17 0.40   5 13 0.0000 0.4389 P(5)=1.000  0.0262 0.0067 2108.25 -7635.71
 95% 0.65 0.31 0.30 0.53 0.17 0.40   5 13 0.0000 0.4386 P(5)=1.000  0.0262 0.0067 2079.18 -7639.63
 95% 0.65 0.31 0.30 0.53 0.16 0.40   5 13 0.0000 0.4383 P(5)=1.000  0.0261 0.0067 2076.97 -7643.85
 95% 0.65 0.31 0.30 0.53 0.16 0.40   5 13 0.0000 0.4380 P(5)=1.000  0.0261 0.0067 2067.41 -7632.32
 95% 0.65 0.31 0.30 0.53 0.16 0.40   5 13 0.0000 0.4384 P(5)=1.000  0.0261 0.0067 2081.27 -7640.30
 95% 0.65 0.31 0.30 0.53 0.16 0.40   5 13 0.0000 0.4381 P(5)=1.000  0.0261 0.0067 2095.15 -7642.39  3:01

 95% 0.65 0.31 0.30 0.53 0.16 0.40   5 13 0.0000 0.4385 P(5)=1.000  0.0261 0.0067 2080.88 -7642.70
 95% 0.65 0.31 0.30 0.53 0.16 0.40   5 13 0.0000 0.4385 P(5)=1.000  0.0261 0.0067 2092.11 -7640.93
 95% 0.65 0.31 0.30 0.53 0.16 0.40   5 13 0.0000 0.4382 P(5)=1.000  0.0261 0.0067 2097.71 -7644.99
 95% 0.65 0.31 0.30 0.53 0.16 0.40   5 13 0.0000 0.4379 P(5)=1.000  0.0261 0.0067 2059.00 -7631.31
 95% 0.65 0.31 0.30 0.53 0.16 0.40   5 13 0.0000 0.4383 P(5)=1.000  0.0261 0.0067 2080.02 -7639.50
 95% 0.65 0.31 0.30 0.53 0.16 0.40   5 13 0.0000 0.4380 P(5)=1.000  0.0261 0.0067 2075.95 -7630.61
 95% 0.65 0.31 0.30 0.53 0.16 0.40   5 13 0.0000 0.4377 P(5)=1.000  0.0261 0.0067 2080.23 -7633.53
 95% 0.65 0.31 0.30 0.53 0.16 0.40   5 13 0.0000 0.4377 P(5)=1.000  0.0261 0.0068 2065.92 -7632.93
 95% 0.65 0.31 0.30 0.53 0.16 0.40   5 13 0.0000 0.4377 P(5)=1.000  0.0260 0.0068 2051.91 -7624.49
 96% 0.65 0.31 0.30 0.53 0.16 0.40   5 13 0.0000 0.4374 P(5)=1.000  0.0260 0.0068 2060.30 -7627.64
 96% 0.65 0.31 0.30 0.53 0.16 0.40   5 13 0.0000 0.4374 P(5)=1.000  0.0260 0.0068 2062.32 -7641.03
 96% 0.65 0.31 0.30 0.53 0.16 0.40   5 13 0.0000 0.4374 P(5)=1.000  0.0260 0.0068 2038.36 -7637.36
 96% 0.65 0.31 0.30 0.53 0.16 0.40   5 13 0.0000 0.4374 P(5)=1.000  0.0260 0.0068 2039.42 -7636.67
 96% 0.65 0.31 0.30 0.53 0.16 0.40   5 13 0.0000 0.4371 P(5)=1.000  0.0260 0.0068 2027.63 -7641.67
 96% 0.65 0.31 0.30 0.53 0.16 0.40   5 13 0.0000 0.4375 P(5)=1.000  0.0260 0.0068 2017.57 -7651.44
 96% 0.65 0.31 0.30 0.53 0.16 0.40   5 13 0.0000 0.4372 P(5)=1.000  0.0260 0.0068 2017.64 -7637.52
 96% 0.65 0.31 0.30 0.53 0.16 0.40   5 13 0.0000 0.4372 P(5)=1.000  0.0260 0.0068 2003.20 -7634.97
 96% 0.65 0.31 0.30 0.53 0.16 0.40   5 13 0.0000 0.4369 P(5)=1.000  0.0260 0.0068 2063.15 -7639.34
 96% 0.65 0.31 0.30 0.53 0.16 0.40   5 13 0.0000 0.4367 P(5)=1.000  0.0260 0.0068 2066.65 -7633.43
 96% 0.65 0.31 0.30 0.53 0.16 0.40   5 13 0.0000 0.4367 P(5)=1.000  0.0260 0.0068 2061.86 -7639.54
 96% 0.65 0.31 0.30 0.53 0.16 0.40   5 13 0.0000 0.4364 P(5)=1.000  0.0259 0.0068 2073.33 -7630.93
 96% 0.65 0.31 0.30 0.53 0.16 0.40   5 13 0.0000 0.4361 P(5)=1.000  0.0259 0.0068 2047.64 -7640.44
 96% 0.65 0.31 0.30 0.53 0.16 0.40   5 13 0.0000 0.4361 P(5)=1.000  0.0259 0.0068 2052.86 -7652.53
 96% 0.65 0.31 0.30 0.53 0.16 0.40   5 13 0.0000 0.4361 P(5)=1.000  0.0259 0.0068 2044.95 -7637.81
 96% 0.65 0.31 0.30 0.53 0.16 0.40   5 13 0.0000 0.4361 P(5)=1.000  0.0259 0.0068 2054.64 -7649.12
 96% 0.65 0.31 0.30 0.53 0.16 0.40   5 13 0.0000 0.4358 P(5)=1.000  0.0259 0.0068 2065.22 -7641.25
 96% 0.65 0.31 0.30 0.53 0.16 0.40   5 13 0.0000 0.4356 P(5)=1.000  0.0259 0.0068 2058.41 -7630.38
 96% 0.65 0.31 0.30 0.53 0.16 0.40   5 13 0.0000 0.4353 P(5)=1.000  0.0259 0.0069 2047.55 -7623.14
 96% 0.65 0.31 0.30 0.53 0.16 0.40   5 13 0.0000 0.4353 P(5)=1.000  0.0259 0.0069 2052.58 -7626.34
 97% 0.65 0.31 0.30 0.53 0.16 0.40   5 13 0.0000 0.4353 P(5)=1.000  0.0259 0.0069 2058.71 -7630.73
 97% 0.65 0.31 0.30 0.53 0.16 0.40   5 13 0.0000 0.4353 P(5)=1.000  0.0259 0.0069 2102.09 -7624.33
 97% 0.65 0.31 0.30 0.53 0.16 0.40   5 13 0.0000 0.4350 P(5)=1.000  0.0259 0.0069 2117.89 -7620.39
 97% 0.65 0.31 0.30 0.53 0.16 0.40   5 13 0.0000 0.4348 P(5)=1.000  0.0259 0.0069 2110.41 -7615.19
 97% 0.65 0.31 0.30 0.53 0.16 0.40   5 13 0.0000 0.4348 P(5)=1.000  0.0258 0.0069 2121.51 -7615.42
 97% 0.65 0.31 0.30 0.53 0.16 0.40   5 13 0.0000 0.4351 P(5)=1.000  0.0258 0.0069 2113.13 -7617.54
 97% 0.65 0.31 0.30 0.53 0.16 0.40   5 13 0.0000 0.4355 P(5)=1.000  0.0258 0.0069 2101.30 -7621.93
 97% 0.65 0.31 0.30 0.53 0.16 0.40   5 13 0.0000 0.4355 P(5)=1.000  0.0258 0.0069 2085.53 -7625.61
 97% 0.65 0.31 0.30 0.53 0.16 0.40   5 13 0.0000 0.4352 P(5)=1.000  0.0258 0.0069 2060.70 -7613.95
 97% 0.65 0.31 0.30 0.53 0.16 0.40   5 13 0.0000 0.4352 P(5)=1.000  0.0258 0.0069 2069.67 -7621.68
 97% 0.65 0.31 0.30 0.53 0.16 0.40   5 13 0.0000 0.4349 P(5)=1.000  0.0258 0.0069 2067.72 -7619.92
 97% 0.65 0.31 0.30 0.53 0.16 0.40   5 13 0.0000 0.4346 P(5)=1.000  0.0258 0.0069 2069.77 -7616.66
 97% 0.65 0.31 0.30 0.53 0.16 0.40   5 13 0.0000 0.4346 P(5)=1.000  0.0258 0.0069 2073.59 -7614.07
 97% 0.65 0.31 0.30 0.53 0.16 0.40   5 13 0.0000 0.4350 P(5)=1.000  0.0258 0.0069 2075.29 -7627.13
 97% 0.65 0.31 0.30 0.53 0.16 0.40   5 13 0.0000 0.4350 P(5)=1.000  0.0258 0.0069 2074.86 -7630.61
 97% 0.65 0.31 0.30 0.53 0.16 0.40   5 13 0.0000 0.4347 P(5)=1.000  0.0258 0.0069 2080.39 -7635.17
 97% 0.65 0.31 0.30 0.53 0.16 0.40   5 13 0.0000 0.4347 P(5)=1.000  0.0258 0.0069 2081.22 -7626.63
 97% 0.65 0.31 0.30 0.53 0.16 0.40   5 13 0.0000 0.4347 P(5)=1.000  0.0258 0.0069 2094.64 -7622.57
 97% 0.65 0.31 0.30 0.53 0.16 0.40   5 13 0.0000 0.4351 P(5)=1.000  0.0258 0.0069 2105.51 -7619.76
 97% 0.65 0.31 0.30 0.53 0.16 0.40   5 13 0.0000 0.4348 P(5)=1.000  0.0258 0.0069 2096.73 -7618.47
 98% 0.65 0.31 0.30 0.53 0.16 0.40   5 13 0.0000 0.4348 P(5)=1.000  0.0257 0.0069 2100.84 -7612.03
 98% 0.65 0.31 0.30 0.53 0.16 0.40   5 13 0.0000 0.4352 P(5)=1.000  0.0257 0.0069 2069.42 -7610.56
 98% 0.65 0.31 0.30 0.53 0.16 0.40   5 13 0.0000 0.4349 P(5)=1.000  0.0257 0.0070 2099.23 -7621.35
 98% 0.65 0.31 0.30 0.53 0.16 0.40   5 13 0.0000 0.4349 P(5)=1.000  0.0257 0.0070 2115.23 -7614.22
 98% 0.65 0.31 0.30 0.53 0.16 0.40   5 13 0.0000 0.4346 P(5)=1.000  0.0257 0.0070 2105.27 -7604.62
 98% 0.65 0.31 0.30 0.53 0.16 0.40   5 13 0.0000 0.4343 P(5)=1.000  0.0257 0.0070 2109.05 -7616.71
 98% 0.65 0.31 0.30 0.53 0.16 0.40   5 13 0.0000 0.4347 P(5)=1.000  0.0257 0.0070 2114.33 -7606.97
 98% 0.65 0.31 0.30 0.53 0.16 0.40   5 13 0.0000 0.4344 P(5)=1.000  0.0257 0.0070 2131.76 -7606.89
 98% 0.65 0.31 0.30 0.53 0.16 0.40   5 13 0.0000 0.4342 P(5)=1.000  0.0257 0.0070 2162.25 -7623.80
 98% 0.65 0.31 0.30 0.53 0.16 0.40   5 13 0.0000 0.4339 P(5)=1.000  0.0257 0.0070 2150.37 -7613.90
 98% 0.65 0.31 0.30 0.53 0.16 0.40   5 13 0.0000 0.4339 P(5)=1.000  0.0257 0.0070 2166.94 -7611.26
 98% 0.65 0.31 0.30 0.53 0.16 0.40   5 13 0.0000 0.4339 P(5)=1.000  0.0257 0.0070 2108.98 -7612.25
 98% 0.65 0.31 0.30 0.53 0.16 0.40   5 13 0.0000 0.4336 P(5)=1.000  0.0257 0.0070 2125.13 -7620.37
 98% 0.65 0.31 0.30 0.53 0.16 0.40   5 13 0.0000 0.4336 P(5)=1.000  0.0256 0.0070 2109.38 -7618.64
 98% 0.65 0.31 0.30 0.53 0.16 0.40   5 13 0.0000 0.4336 P(5)=1.000  0.0256 0.0070 2107.13 -7604.65
 98% 0.65 0.31 0.30 0.53 0.16 0.40   5 13 0.0000 0.4334 P(5)=1.000  0.0256 0.0070 2106.23 -7615.38
 98% 0.65 0.31 0.30 0.53 0.16 0.40   5 13 0.0000 0.4331 P(5)=1.000  0.0256 0.0070 2083.14 -7616.68
 98% 0.65 0.31 0.30 0.53 0.16 0.40   5 13 0.0000 0.4334 P(5)=1.000  0.0256 0.0070 2147.77 -7612.91
 98% 0.65 0.31 0.30 0.53 0.16 0.40   5 13 0.0000 0.4338 P(5)=1.000  0.0256 0.0070 2149.96 -7625.17
 98% 0.65 0.31 0.30 0.53 0.16 0.40   5 13 0.0000 0.4335 P(5)=1.000  0.0256 0.0070 2157.55 -7625.19
 99% 0.65 0.31 0.30 0.53 0.16 0.40   5 13 0.0000 0.4333 P(5)=1.000  0.0256 0.0070 2168.32 -7639.48
 99% 0.65 0.31 0.30 0.53 0.16 0.40   5 13 0.0000 0.4330 P(5)=1.000  0.0256 0.0071 2158.30 -7632.04
 99% 0.65 0.31 0.30 0.53 0.16 0.40   5 13 0.0000 0.4327 P(5)=1.000  0.0256 0.0071 2146.32 -7625.48
 99% 0.65 0.31 0.30 0.53 0.16 0.40   5 13 0.0000 0.4331 P(5)=1.000  0.0256 0.0071 2136.49 -7624.33
 99% 0.65 0.31 0.30 0.53 0.16 0.40   5 13 0.0000 0.4334 P(5)=1.000  0.0255 0.0071 2145.40 -7636.28
 99% 0.65 0.31 0.30 0.53 0.16 0.40   5 13 0.0000 0.4331 P(5)=1.000  0.0255 0.0071 2141.43 -7632.67
 99% 0.65 0.31 0.30 0.53 0.16 0.40   5 13 0.0000 0.4335 P(5)=1.000  0.0255 0.0071 2141.82 -7627.92
 99% 0.65 0.31 0.30 0.53 0.16 0.40   5 13 0.0000 0.4332 P(5)=1.000  0.0255 0.0071 2136.29 -7622.28
 99% 0.65 0.31 0.30 0.53 0.16 0.40   5 13 0.0000 0.4336 P(5)=1.000  0.0255 0.0071 2120.64 -7629.65
 99% 0.65 0.31 0.30 0.53 0.16 0.40   5 13 0.0000 0.4333 P(5)=1.000  0.0255 0.0071 2136.48 -7628.53
 99% 0.65 0.31 0.30 0.53 0.16 0.40   5 13 0.0000 0.4330 P(5)=1.000  0.0255 0.0071 2129.48 -7621.33
 99% 0.65 0.31 0.30 0.53 0.16 0.40   5 13 0.0000 0.4334 P(5)=1.000  0.0255 0.0071 2113.35 -7630.34
 99% 0.65 0.31 0.30 0.53 0.16 0.40   5 13 0.0000 0.4331 P(5)=1.000  0.0255 0.0071 2098.74 -7618.54
 99% 0.65 0.31 0.30 0.53 0.16 0.40   5 13 0.0000 0.4335 P(5)=1.000  0.0255 0.0071 2113.96 -7633.00
 99% 0.65 0.31 0.30 0.53 0.16 0.40   5 13 0.0000 0.4335 P(5)=1.000  0.0255 0.0071 2117.19 -7637.46
 99% 0.65 0.31 0.30 0.53 0.16 0.40   5 13 0.0000 0.4335 P(5)=1.000  0.0254 0.0071 2121.19 -7647.38
 99% 0.65 0.31 0.30 0.53 0.16 0.40   5 13 0.0000 0.4332 P(5)=1.000  0.0254 0.0071 2106.73 -7636.56
 99% 0.65 0.31 0.30 0.53 0.16 0.40   5 13 0.0000 0.4332 P(5)=1.000  0.0254 0.0071 2089.26 -7636.46
 99% 0.65 0.31 0.30 0.54 0.16 0.40   5 13 0.0000 0.4329 P(5)=1.000  0.0254 0.0071 2102.35 -7632.07
 99% 0.65 0.31 0.30 0.54 0.16 0.40   5 13 0.0000 0.4327 P(5)=1.000  0.0254 0.0071 2123.69 -7633.95
100% 0.65 0.31 0.30 0.54 0.16 0.40   5 13 0.0000 0.4324 P(5)=1.000  0.0254 0.0072 2110.44 -7621.36
100% 0.65 0.31 0.30 0.54 0.16 0.40   5 13 0.0000 0.4324 P(5)=1.000  0.0254 0.0072 2101.74 -7621.14
100% 0.65 0.31 0.30 0.54 0.16 0.40   5 13 0.0000 0.4322 P(5)=1.000  0.0254 0.0072 2120.76 -7628.62
100% 0.65 0.31 0.30 0.54 0.16 0.40   5 13 0.0000 0.4319 P(5)=1.000  0.0254 0.0072 2105.20 -7630.16
100% 0.65 0.31 0.30 0.54 0.16 0.40   5 13 0.0000 0.4319 P(5)=1.000  0.0254 0.0072 2097.66 -7625.26
100% 0.65 0.31 0.30 0.54 0.16 0.40   5 13 0.0000 0.4316 P(5)=1.000  0.0254 0.0072 2102.95 -7633.78
100% 0.65 0.31 0.30 0.54 0.16 0.40   5 13 0.0000 0.4314 P(5)=1.000  0.0254 0.0072 2106.66 -7629.98
100% 0.65 0.31 0.30 0.54 0.16 0.40   5 13 0.0000 0.4317 P(5)=1.000  0.0253 0.0072 2095.13 -7631.67
100% 0.65 0.31 0.30 0.54 0.16 0.40   5 13 0.0000 0.4321 P(5)=1.000  0.0253 0.0072 2099.70 -7647.23
100% 0.65 0.31 0.30 0.54 0.16 0.40   5 13 0.0000 0.4324 P(5)=1.000  0.0253 0.0072 2156.48 -7646.34
100% 0.65 0.31 0.30 0.54 0.16 0.40   5 13 0.0000 0.4321 P(5)=1.000  0.0253 0.0072 2105.25 -7632.03  3:10

Time used:  3:10
Summarizing the species-tree sample in file mcmc.txt

(A) List of best models (count postP #species SpeciesTree)
   170  0.08500  0.08500   5 (W_muriae W_sebi W_mellicola W_tropicalis W_canadensis)   (W_muriae, ((W_tropicalis, W_canadensis), (W_sebi, W_mellicola)));     00011 01100 01111
   153  0.07650  0.16150   5 (W_muriae W_sebi W_mellicola W_tropicalis W_canadensis)   (W_muriae, (W_sebi, (W_mellicola, (W_tropicalis, W_canadensis))));     00011 00111 01111
   129  0.06450  0.22600   5 (W_muriae W_sebi W_mellicola W_tropicalis W_canadensis)   ((W_sebi, W_mellicola), (W_muriae, (W_tropicalis, W_canadensis)));     00011 01100 10011
   115  0.05750  0.28350   5 (W_muriae W_sebi W_mellicola W_tropicalis W_canadensis)   (W_sebi, (W_muriae, (W_mellicola, (W_tropicalis, W_canadensis))));     00011 00111 10111
   105  0.05250  0.33600   5 (W_muriae W_sebi W_mellicola W_tropicalis W_canadensis)   ((W_tropicalis, W_canadensis), (W_muriae, (W_sebi, W_mellicola)));     00011 01100 11100
    92  0.04600  0.38200   5 (W_muriae W_sebi W_mellicola W_tropicalis W_canadensis)   ((W_mellicola, (W_tropicalis, W_canadensis)), (W_muriae, W_sebi));     00011 00111 11000
    87  0.04350  0.42550   5 (W_muriae W_sebi W_mellicola W_tropicalis W_canadensis)   ((W_sebi, (W_mellicola, W_tropicalis)), (W_muriae, W_canadensis));     00110 01110 10001
    85  0.04250  0.46800   5 (W_muriae W_sebi W_mellicola W_tropicalis W_canadensis)   ((W_tropicalis, (W_sebi, W_mellicola)), (W_muriae, W_canadensis));     01100 01110 10001
    73  0.03650  0.50450   5 (W_muriae W_sebi W_mellicola W_tropicalis W_canadensis)   (W_muriae, (W_tropicalis, (W_canadensis, (W_sebi, W_mellicola))));     01100 01101 01111
    71  0.03550  0.54000   5 (W_muriae W_sebi W_mellicola W_tropicalis W_canadensis)   (W_muriae, (W_canadensis, (W_tropicalis, (W_sebi, W_mellicola))));     01100 01110 01111
    67  0.03350  0.57350   5 (W_muriae W_sebi W_mellicola W_tropicalis W_canadensis)   ((W_mellicola, (W_sebi, W_tropicalis)), (W_muriae, W_canadensis));     01010 01110 10001
    53  0.02650  0.60000   5 (W_muriae W_sebi W_mellicola W_tropicalis W_canadensis)   (W_muriae, (W_sebi, (W_tropicalis, (W_mellicola, W_canadensis))));     00101 00111 01111
    48  0.02400  0.62400   5 (W_muriae W_sebi W_mellicola W_tropicalis W_canadensis)   ((W_canadensis, (W_sebi, W_mellicola)), (W_muriae, W_tropicalis));     01100 01101 10010
    46  0.02300  0.64700   5 (W_muriae W_sebi W_mellicola W_tropicalis W_canadensis)   ((W_sebi, W_mellicola), (W_tropicalis, (W_muriae, W_canadensis)));     01100 10001 10011
    41  0.02050  0.66750   5 (W_muriae W_sebi W_mellicola W_tropicalis W_canadensis)   ((W_tropicalis, (W_mellicola, W_canadensis)), (W_muriae, W_sebi));     00101 00111 11000
    36  0.01800  0.68550   5 (W_muriae W_sebi W_mellicola W_tropicalis W_canadensis)   (W_tropicalis, (W_muriae, (W_canadensis, (W_sebi, W_mellicola))));     01100 01101 11101
    34  0.01700  0.70250   5 (W_muriae W_sebi W_mellicola W_tropicalis W_canadensis)   (W_muriae, (W_tropicalis, (W_sebi, (W_mellicola, W_canadensis))));     00101 01101 01111
    32  0.01600  0.71850   5 (W_muriae W_sebi W_mellicola W_tropicalis W_canadensis)   (W_sebi, (W_muriae, (W_tropicalis, (W_mellicola, W_canadensis))));     00101 00111 10111
    27  0.01350  0.73200   5 (W_muriae W_sebi W_mellicola W_tropicalis W_canadensis)   (W_sebi, (W_mellicola, (W_muriae, (W_tropicalis, W_canadensis))));     00011 10011 10111
    27  0.01350  0.74550   5 (W_muriae W_sebi W_mellicola W_tropicalis W_canadensis)   ((W_tropicalis, W_canadensis), (W_mellicola, (W_muriae, W_sebi)));     00011 11000 11100
    27  0.01350  0.75900   5 (W_muriae W_sebi W_mellicola W_tropicalis W_canadensis)   (W_tropicalis, ((W_sebi, W_mellicola), (W_muriae, W_canadensis)));     01100 10001 11101
    26  0.01300  0.77200   5 (W_muriae W_sebi W_mellicola W_tropicalis W_canadensis)   (W_muriae, (W_canadensis, (W_mellicola, (W_sebi, W_tropicalis))));     01010 01110 01111
    23  0.01150  0.78350   5 (W_muriae W_sebi W_mellicola W_tropicalis W_canadensis)   (W_muriae, (W_sebi, (W_canadensis, (W_mellicola, W_tropicalis))));     00110 00111 01111
    22  0.01100  0.79450   5 (W_muriae W_sebi W_mellicola W_tropicalis W_canadensis)   (W_sebi, (W_muriae, (W_canadensis, (W_mellicola, W_tropicalis))));     00110 00111 10111
    20  0.01000  0.80450   5 (W_muriae W_sebi W_mellicola W_tropicalis W_canadensis)   (W_muriae, (W_mellicola, (W_sebi, (W_tropicalis, W_canadensis))));     00011 01011 01111
    20  0.01000  0.81450   5 (W_muriae W_sebi W_mellicola W_tropicalis W_canadensis)   ((W_canadensis, (W_mellicola, W_tropicalis)), (W_muriae, W_sebi));     00110 00111 11000
    20  0.01000  0.82450   5 (W_muriae W_sebi W_mellicola W_tropicalis W_canadensis)   ((W_sebi, W_mellicola), (W_canadensis, (W_muriae, W_tropicalis)));     01100 10010 10011
    19  0.00950  0.83400   5 (W_muriae W_sebi W_mellicola W_tropicalis W_canadensis)   ((W_sebi, (W_tropicalis, W_canadensis)), (W_muriae, W_mellicola));     00011 01011 10100
    19  0.00950  0.84350   5 (W_muriae W_sebi W_mellicola W_tropicalis W_canadensis)   (W_canadensis, (W_muriae, (W_tropicalis, (W_sebi, W_mellicola))));     01100 01110 11110
    18  0.00900  0.85250   5 (W_muriae W_sebi W_mellicola W_tropicalis W_canadensis)   ((W_mellicola, W_canadensis), (W_muriae, (W_sebi, W_tropicalis)));     00101 01010 11010
    18  0.00900  0.86150   5 (W_muriae W_sebi W_mellicola W_tropicalis W_canadensis)   ((W_sebi, (W_mellicola, W_canadensis)), (W_muriae, W_tropicalis));     00101 01101 10010
    18  0.00900  0.87050   5 (W_muriae W_sebi W_mellicola W_tropicalis W_canadensis)   (W_tropicalis, (W_muriae, (W_sebi, (W_mellicola, W_canadensis))));     00101 01101 11101
    17  0.00850  0.87900   5 (W_muriae W_sebi W_mellicola W_tropicalis W_canadensis)   (W_muriae, (W_mellicola, (W_tropicalis, (W_sebi, W_canadensis))));     01001 01011 01111
    16  0.00800  0.88700   5 (W_muriae W_sebi W_mellicola W_tropicalis W_canadensis)   (W_muriae, (W_canadensis, (W_sebi, (W_mellicola, W_tropicalis))));     00110 01110 01111
    15  0.00750  0.89450   5 (W_muriae W_sebi W_mellicola W_tropicalis W_canadensis)   ((W_tropicalis, W_canadensis), (W_sebi, (W_muriae, W_mellicola)));     00011 10100 11100
    14  0.00700  0.90150   5 (W_muriae W_sebi W_mellicola W_tropicalis W_canadensis)   (W_muriae, ((W_mellicola, W_canadensis), (W_sebi, W_tropicalis)));     00101 01010 01111
    14  0.00700  0.90850   5 (W_muriae W_sebi W_mellicola W_tropicalis W_canadensis)   (W_muriae, (W_mellicola, (W_canadensis, (W_sebi, W_tropicalis))));     01010 01011 01111
    13  0.00650  0.91500   5 (W_muriae W_sebi W_mellicola W_tropicalis W_canadensis)   (W_sebi, ((W_tropicalis, W_canadensis), (W_muriae, W_mellicola)));     00011 10100 10111
    13  0.00650  0.92150   5 (W_muriae W_sebi W_mellicola W_tropicalis W_canadensis)   (W_tropicalis, (W_canadensis, (W_muriae, (W_sebi, W_mellicola))));     01100 11100 11101
    12  0.00600  0.92750   5 (W_muriae W_sebi W_mellicola W_tropicalis W_canadensis)   (W_mellicola, (W_muriae, (W_sebi, (W_tropicalis, W_canadensis))));     00011 01011 11011
    12  0.00600  0.93350   5 (W_muriae W_sebi W_mellicola W_tropicalis W_canadensis)   (W_mellicola, (W_sebi, (W_muriae, (W_tropicalis, W_canadensis))));     00011 10011 11011
    12  0.00600  0.93950   5 (W_muriae W_sebi W_mellicola W_tropicalis W_canadensis)   (W_canadensis, (W_muriae, (W_mellicola, (W_sebi, W_tropicalis))));     01010 01110 11110
    11  0.00550  0.94500   5 (W_muriae W_sebi W_mellicola W_tropicalis W_canadensis)   ((W_canadensis, (W_sebi, W_tropicalis)), (W_muriae, W_mellicola));     01010 01011 10100
    10  0.00500  0.95000   5 (W_muriae W_sebi W_mellicola W_tropicalis W_canadensis)   (W_tropicalis, ((W_mellicola, W_canadensis), (W_muriae, W_sebi)));     00101 11000 11101
     7  0.00350  0.95350   5 (W_muriae W_sebi W_mellicola W_tropicalis W_canadensis)   ((W_sebi, W_tropicalis), (W_muriae, (W_mellicola, W_canadensis)));     00101 01010 10101
     7  0.00350  0.95700   5 (W_muriae W_sebi W_mellicola W_tropicalis W_canadensis)   (W_tropicalis, (W_muriae, (W_mellicola, (W_sebi, W_canadensis))));     01001 01101 11101
     7  0.00350  0.96050   5 (W_muriae W_sebi W_mellicola W_tropicalis W_canadensis)   ((W_sebi, W_tropicalis), (W_mellicola, (W_muriae, W_canadensis)));     01010 10001 10101
     6  0.00300  0.96350   5 (W_muriae W_sebi W_mellicola W_tropicalis W_canadensis)   (W_tropicalis, (W_mellicola, (W_canadensis, (W_muriae, W_sebi))));     11000 11001 11101
     5  0.00250  0.96600   5 (W_muriae W_sebi W_mellicola W_tropicalis W_canadensis)   (W_tropicalis, (W_mellicola, (W_muriae, (W_sebi, W_canadensis))));     01001 11001 11101
     4  0.00200  0.96800   5 (W_muriae W_sebi W_mellicola W_tropicalis W_canadensis)   (W_mellicola, ((W_tropicalis, W_canadensis), (W_muriae, W_sebi)));     00011 11000 11011
     4  0.00200  0.97000   5 (W_muriae W_sebi W_mellicola W_tropicalis W_canadensis)   (W_mellicola, ((W_sebi, W_tropicalis), (W_muriae, W_canadensis)));     01010 10001 11011
     4  0.00200  0.97200   5 (W_muriae W_sebi W_mellicola W_tropicalis W_canadensis)   (W_mellicola, (W_sebi, (W_tropicalis, (W_muriae, W_canadensis))));     10001 10011 11011
     4  0.00200  0.97400   5 (W_muriae W_sebi W_mellicola W_tropicalis W_canadensis)   (W_tropicalis, (W_mellicola, (W_sebi, (W_muriae, W_canadensis))));     10001 11001 11101
     4  0.00200  0.97600   5 (W_muriae W_sebi W_mellicola W_tropicalis W_canadensis)   (W_mellicola, (W_sebi, (W_canadensis, (W_muriae, W_tropicalis))));     10010 10011 11011
     3  0.00150  0.97750   5 (W_muriae W_sebi W_mellicola W_tropicalis W_canadensis)   (W_canadensis, (W_muriae, (W_sebi, (W_mellicola, W_tropicalis))));     00110 01110 11110
     3  0.00150  0.97900   5 (W_muriae W_sebi W_mellicola W_tropicalis W_canadensis)   ((W_tropicalis, (W_sebi, W_canadensis)), (W_muriae, W_mellicola));     01001 01011 10100
     3  0.00150  0.98050   5 (W_muriae W_sebi W_mellicola W_tropicalis W_canadensis)   ((W_mellicola, (W_sebi, W_canadensis)), (W_muriae, W_tropicalis));     01001 01101 10010
     3  0.00150  0.98200   5 (W_muriae W_sebi W_mellicola W_tropicalis W_canadensis)   (W_tropicalis, ((W_sebi, W_canadensis), (W_muriae, W_mellicola)));     01001 10100 11101
     3  0.00150  0.98350   5 (W_muriae W_sebi W_mellicola W_tropicalis W_canadensis)   ((W_sebi, W_tropicalis), (W_canadensis, (W_muriae, W_mellicola)));     01010 10100 10101
     3  0.00150  0.98500   5 (W_muriae W_sebi W_mellicola W_tropicalis W_canadensis)   (W_canadensis, ((W_sebi, W_tropicalis), (W_muriae, W_mellicola)));     01010 10100 11110
     3  0.00150  0.98650   5 (W_muriae W_sebi W_mellicola W_tropicalis W_canadensis)   (W_canadensis, ((W_sebi, W_mellicola), (W_muriae, W_tropicalis)));     01100 10010 11110
     2  0.00100  0.98750   5 (W_muriae W_sebi W_mellicola W_tropicalis W_canadensis)   ((W_mellicola, W_tropicalis), (W_sebi, (W_muriae, W_canadensis)));     00110 10001 11001
     2  0.00100  0.98850   5 (W_muriae W_sebi W_mellicola W_tropicalis W_canadensis)   (W_muriae, (W_tropicalis, (W_mellicola, (W_sebi, W_canadensis))));     01001 01101 01111
     2  0.00100  0.98950   5 (W_muriae W_sebi W_mellicola W_tropicalis W_canadensis)   (W_mellicola, (W_tropicalis, (W_muriae, (W_sebi, W_canadensis))));     01001 11001 11011
     2  0.00100  0.99050   5 (W_muriae W_sebi W_mellicola W_tropicalis W_canadensis)   (W_mellicola, (W_canadensis, (W_muriae, (W_sebi, W_tropicalis))));     01010 11010 11011
     2  0.00100  0.99150   5 (W_muriae W_sebi W_mellicola W_tropicalis W_canadensis)   (W_sebi, (W_mellicola, (W_tropicalis, (W_muriae, W_canadensis))));     10001 10011 10111
     2  0.00100  0.99250   5 (W_muriae W_sebi W_mellicola W_tropicalis W_canadensis)   (W_mellicola, (W_tropicalis, (W_sebi, (W_muriae, W_canadensis))));     10001 11001 11011
     2  0.00100  0.99350   5 (W_muriae W_sebi W_mellicola W_tropicalis W_canadensis)   (W_sebi, (W_mellicola, (W_canadensis, (W_muriae, W_tropicalis))));     10010 10011 10111
     2  0.00100  0.99450   5 (W_muriae W_sebi W_mellicola W_tropicalis W_canadensis)   (W_tropicalis, (W_canadensis, (W_mellicola, (W_muriae, W_sebi))));     11000 11100 11101
     1  0.00050  0.99500   5 (W_muriae W_sebi W_mellicola W_tropicalis W_canadensis)   (W_sebi, ((W_mellicola, W_canadensis), (W_muriae, W_tropicalis)));     00101 10010 10111

(B)  1 species delimitations & their posterior probabilities
   2000   1.00000   5 (W_muriae W_sebi W_mellicola W_tropicalis W_canadensis) 

(C)  5 delimited species & their posterior probabilities
   2000   1.00000  W_muriae
   2000   1.00000  W_sebi
   2000   1.00000  W_mellicola
   2000   1.00000  W_tropicalis
   2000   1.00000  W_canadensis

(D) Posterior probability for # of species
P[5] =   1.00000
