# Supplementary material for: Application of the Phylogenetic Species Concept to Wallemia sebi from House Dust and Indoor Air Revealed by Multi-Locus Genealogical Concordance
Source: PLoS One. 2015 Mar 23;10(3):e0120894. doi: 10.1371/journal.pone.0120894 (PMC4370657; doi:10.1371/journal.pone.0120894)
Supplement: S2 File — (ZIP) [file pone.0120894.s006.zip › algorithm0/e5_run3/mcmc.txt]

(((W_canadensis#0.000448894: 0.000451204	W_tropicalis#0.000933713: 0.000451204)#0.00366089: 2.35732e-05	W_mellicola#0.00407432: 0.000474777)#0.0120786: 0.0033863	(W_muriae#0.00700164: 0.00371717	W_sebi#0.00420867: 0.00371717)#0.00241815: 0.000143912)#0.030212; 5
(((W_canadensis#0.000448894: 0.000451204	W_tropicalis#0.0006157: 0.000451204)#0.00179287: 2.35732e-05	W_mellicola#0.00407432: 0.000474777)#0.0104989: 0.0033863	(W_muriae#0.00548084: 0.00371717	W_sebi#0.00420867: 0.00371717)#0.00421899: 0.000143912)#0.0310995; 5
(((W_canadensis#0.000448894: 0.000451204	W_tropicalis#0.0006157: 0.000451204)#0.00179287: 2.35732e-05	W_mellicola#0.00407432: 0.000474777)#0.0127247: 0.0033863	(W_muriae#0.00548084: 0.00385263	W_sebi#0.00420867: 0.00385263)#0.00407065: 8.45233e-06)#0.0310995; 5
(((W_canadensis#0.000448894: 0.000451204	W_tropicalis#0.0006157: 0.000451204)#0.00430036: 2.35732e-05	W_mellicola#0.00407432: 0.000474777)#0.0127247: 0.0033863	(W_muriae#0.00548084: 0.00385263	W_sebi#0.00420867: 0.00385263)#0.00407065: 8.45233e-06)#0.0326253; 5
(((W_canadensis#0.000448894: 0.000451204	W_mellicola#0.00407432: 0.000451204)#0.00430036: 2.35732e-05	W_tropicalis#0.0006157: 0.000474777)#0.0127247: 0.0033863	(W_muriae#0.00548084: 0.00385263	W_sebi#0.00420867: 0.00385263)#0.00407065: 8.45233e-06)#0.0326253; 5
(W_muriae#0.00548084: 0.00386108	(((W_canadensis#0.000448894: 0.000451204	W_mellicola#0.00407432: 0.000451204)#0.00430036: 2.35732e-05	W_tropicalis#0.0006157: 0.000474777)#0.0127247: 0.00337785	W_sebi#0.00481117: 0.00385263)#0.00191692: 8.45233e-06)#0.0326253; 5
(W_muriae#0.00575895: 0.004057	(((W_tropicalis#0.000646942: 0.000474099	W_mellicola#0.00428106: 0.000474099)#0.00451857: 5.1105e-05	W_canadensis#0.000471672: 0.000525204)#0.0106408: 0.00352291	W_sebi#0.00301645: 0.00404812)#0.000962674: 8.88122e-06)#0.0342808; 5
(W_muriae#0.00575895: 0.004057	(((W_tropicalis#0.000646942: 0.000474099	W_mellicola#0.00428106: 0.000474099)#0.00173047: 5.1105e-05	W_canadensis#0.000798075: 0.000525204)#0.0106408: 0.00352291	W_sebi#0.00301645: 0.00404812)#0.00166221: 8.88122e-06)#0.0375921; 5
(W_muriae#0.00575895: 0.004057	(((W_tropicalis#0.000759714: 0.000474099	W_canadensis#0.000798075: 0.000474099)#0.000740456: 5.1105e-05	W_mellicola#0.00428106: 0.000525204)#0.0106408: 0.00352291	W_sebi#0.00301645: 0.00404812)#0.00166221: 8.88122e-06)#0.0363391; 5
(W_muriae#0.00575895: 0.004057	(((W_tropicalis#0.000759714: 0.000589313	W_canadensis#0.000798075: 0.000589313)#0.00165931: 4.61395e-06	W_mellicola#0.00428106: 0.000593927)#0.00940954: 0.00345419	W_sebi#0.00301645: 0.00404812)#0.00166221: 8.88122e-06)#0.0363391; 5
(W_muriae#0.00575895: 0.004057	(((W_tropicalis#0.000759714: 0.000589313	W_mellicola#0.00428106: 0.000589313)#0.00165931: 4.61395e-06	W_canadensis#0.000798075: 0.000593927)#0.00940954: 0.00345419	W_sebi#0.00301645: 0.00404812)#0.00166221: 8.88122e-06)#0.0349308; 5
(W_muriae#0.00575895: 0.004057	(((W_tropicalis#0.000759714: 0.000589313	W_canadensis#0.000798075: 0.000589313)#0.00144909: 4.61395e-06	W_mellicola#0.00428106: 0.000593927)#0.0112698: 0.00345419	W_sebi#0.00301645: 0.00404812)#0.00166221: 8.88122e-06)#0.0334052; 5
(W_muriae#0.00575895: 0.004057	(((W_tropicalis#0.000759714: 0.000589313	W_canadensis#0.000798075: 0.000589313)#0.00241233: 4.61395e-06	W_mellicola#0.00428106: 0.000593927)#0.0100705: 0.00345419	W_sebi#0.00301645: 0.00404812)#0.00166221: 8.88122e-06)#0.0312923; 5
(W_muriae#0.00575895: 0.004057	(((W_tropicalis#0.000759714: 0.000589313	W_canadensis#0.000798075: 0.000589313)#0.00390107: 4.61395e-06	W_mellicola#0.00428106: 0.000593927)#0.0100705: 0.00345419	W_sebi#0.00301645: 0.00404812)#0.00166221: 8.88122e-06)#0.0344887; 5
(W_sebi#0.00301645: 0.004057	(((W_tropicalis#0.000759714: 0.000589313	W_canadensis#0.000444241: 0.000589313)#0.0021195: 4.61395e-06	W_mellicola#0.00428106: 0.000593927)#0.01084: 0.00345419	W_muriae#0.00575895: 0.00404812)#0.00307112: 8.88122e-06)#0.0344887; 5
(((W_tropicalis#0.000785458: 0.000609283	W_canadensis#0.000459295: 0.000609283)#0.00011311: 4.7703e-06	W_mellicola#0.00442613: 0.000614054)#0.0112074: 0.00358042	(W_sebi#0.00311867: 0.00418529	W_muriae#0.0059541: 0.00418529)#0.00518245: 9.18217e-06)#0.0356574; 5
(((W_tropicalis#0.000509474: 0.000609283	W_canadensis#0.000459295: 0.000609283)#0.00285618: 4.7703e-06	W_mellicola#0.00442613: 0.000614054)#0.0143574: 0.00358042	(W_sebi#0.00311867: 0.00418529	W_muriae#0.0059541: 0.00418529)#0.00344022: 9.18217e-06)#0.0325432; 5
(W_muriae#0.0059541: 0.00419448	(W_sebi#0.00311867: 0.00415791	((W_tropicalis#0.000509474: 0.000609283	W_canadensis#0.000459295: 0.000609283)#0.00285618: 4.7703e-06	W_mellicola#0.00442613: 0.000614054)#0.0110795: 0.00354385)#0.00346288: 3.65686e-05)#0.0352363; 5
(W_muriae#0.0059541: 0.00419448	(W_sebi#0.00311867: 0.00416518	((W_tropicalis#0.000509474: 0.000609283	W_mellicola#0.00442613: 0.000609283)#0.00285618: 4.7703e-06	W_canadensis#0.000459295: 0.000614054)#0.0110795: 0.00355113)#0.00345683: 2.92927e-05)#0.0318074; 5
(W_muriae#0.0059541: 0.00419448	(W_sebi#0.00311867: 0.00416518	((W_tropicalis#0.000289877: 0.000609283	W_mellicola#0.00442613: 0.000609283)#0.00110669: 4.7703e-06	W_canadensis#0.000459295: 0.000614054)#0.0133111: 0.00355113)#0.00345683: 2.92927e-05)#0.0318074; 5
(W_muriae#0.0059541: 0.00419448	(W_sebi#0.00215187: 0.00416518	((W_tropicalis#0.000289877: 0.000609283	W_mellicola#0.00442613: 0.000609283)#0.00110669: 4.7703e-06	W_canadensis#0.000459295: 0.000614054)#0.0123242: 0.00355113)#0.00345683: 2.92927e-05)#0.0318074; 5
(W_muriae#0.0059541: 0.00419448	(W_sebi#0.00215187: 0.00416518	((W_tropicalis#0.000289877: 0.000609283	W_mellicola#0.00442613: 0.000609283)#0.00120331: 4.7703e-06	W_canadensis#0.000459295: 0.000614054)#0.0123242: 0.00355113)#0.00209649: 2.92927e-05)#0.0318074; 5
(W_muriae#0.0059541: 0.00419448	(W_sebi#0.00215187: 0.00398129	((W_tropicalis#0.00053836: 0.000609283	W_mellicola#0.00442613: 0.000609283)#0.00120331: 4.7703e-06	W_canadensis#0.000459295: 0.000614054)#0.0103318: 0.00336724)#0.00355406: 0.000213185)#0.0300806; 5
(W_muriae#0.0059541: 0.00419448	(W_sebi#0.00215187: 0.00410088	((W_tropicalis#0.00053836: 0.000609283	W_mellicola#0.00442613: 0.000609283)#0.00344645: 4.7703e-06	W_canadensis#0.000459295: 0.000614054)#0.0103318: 0.00348683)#0.00345041: 9.35928e-05)#0.0325815; 5
(W_muriae#0.0051852: 0.00365281	(W_sebi#0.00187399: 0.00364074	((W_tropicalis#0.000468837: 0.000530602	W_mellicola#0.00385455: 0.000530602)#0.00425045: 4.15427e-06	W_canadensis#0.000399983: 0.000534756)#0.00899756: 0.00310598)#0.001169: 1.20718e-05)#0.028374; 5
(W_muriae#0.0051852: 0.00365281	(W_sebi#0.00187399: 0.00364074	((W_tropicalis#0.000468837: 0.000530602	W_mellicola#0.00385455: 0.000530602)#0.00425045: 4.15427e-06	W_canadensis#0.000399983: 0.000534756)#0.0107639: 0.00310598)#0.00111364: 1.20718e-05)#0.028374; 5
(W_muriae#0.00569898: 0.00401475	(W_sebi#0.00205967: 0.00400149	((W_canadensis#0.000439616: 0.000583177	W_mellicola#0.00423648: 0.000583177)#0.00467161: 4.56591e-06	W_tropicalis#0.000515292: 0.000587743)#0.014321: 0.00341374)#0.00104106: 1.32679e-05)#0.0341708; 5
(W_muriae#0.00569898: 0.00401475	(W_sebi#0.00205967: 0.00400149	((W_canadensis#0.000439616: 0.000583177	W_tropicalis#0.000515292: 0.000583177)#0.00265529: 4.56591e-06	W_mellicola#0.00423648: 0.000587743)#0.0118733: 0.00341374)#0.00104106: 1.32679e-05)#0.0371622; 5
(W_muriae#0.00569898: 0.00401475	(W_sebi#0.00283751: 0.00400149	((W_canadensis#0.000439616: 0.000583177	W_tropicalis#0.000515292: 0.000583177)#0.00109228: 4.56591e-06	W_mellicola#0.00423648: 0.000587743)#0.0133995: 0.00341374)#0.00125241: 1.32679e-05)#0.0340313; 5
(W_muriae#0.00569898: 0.00401475	(W_sebi#0.00283751: 0.00395475	((W_canadensis#0.000439616: 0.000583177	W_tropicalis#0.000515292: 0.000583177)#0.00109228: 4.56591e-06	W_mellicola#0.00423648: 0.000587743)#0.0113386: 0.00336701)#0.00126721: 6.00005e-05)#0.0315908; 5
(W_muriae#0.00569898: 0.00401475	(W_sebi#0.00283751: 0.00395475	((W_canadensis#0.000439616: 0.000583177	W_tropicalis#0.000515292: 0.000583177)#0.000718007: 4.56591e-06	W_mellicola#0.00423648: 0.000587743)#0.00924419: 0.00336701)#0.00102685: 6.00005e-05)#0.0296267; 5
(W_muriae#0.00569898: 0.00401475	(W_sebi#0.00283751: 0.00395475	((W_canadensis#0.000439616: 0.000583177	W_tropicalis#0.000515292: 0.000583177)#0.000718007: 4.56591e-06	W_mellicola#0.00423648: 0.000587743)#0.011717: 0.00336701)#0.00304087: 6.00005e-05)#0.0305044; 5
(W_sebi#0.00294628: 0.00416866	(W_muriae#0.00591744: 0.00410635	((W_canadensis#0.000456468: 0.000605532	W_tropicalis#0.000535045: 0.000605532)#0.00154717: 4.74093e-06	W_mellicola#0.00439888: 0.000610273)#0.0121661: 0.00349608)#0.00315744: 6.23006e-05)#0.0296175; 5
(W_sebi#0.00294628: 0.00416866	(W_muriae#0.00591744: 0.00410635	((W_canadensis#0.000456468: 0.000605532	W_tropicalis#0.000535045: 0.000605532)#0.00154717: 4.74093e-06	W_mellicola#0.00439888: 0.000610273)#0.0143706: 0.00349608)#0.000721888: 6.23006e-05)#0.0281051; 5
(W_sebi#0.00294628: 0.00416866	(W_muriae#0.00591744: 0.00410635	((W_canadensis#0.000456468: 0.000605532	W_tropicalis#0.000535045: 0.000605532)#0.00154717: 6.49426e-05	W_mellicola#0.00439888: 0.000670475)#0.0103787: 0.00343588)#0.00144118: 6.23006e-05)#0.0258898; 5
(W_muriae#0.00745129: 0.00416866	(W_sebi#0.00294628: 0.00410635	((W_canadensis#0.000456468: 0.000605532	W_tropicalis#0.000535045: 0.000605532)#0.000472268: 6.49426e-05	W_mellicola#0.00439888: 0.000670475)#0.0127146: 0.00343588)#0.00138587: 6.23006e-05)#0.0283989; 5
(W_muriae#0.007019: 0.00392681	(W_sebi#0.00277535: 0.00386812	((W_canadensis#0.000429986: 0.000570402	W_tropicalis#0.000504005: 0.000570402)#0.0022552: 0.000203654	W_mellicola#0.00414368: 0.000774056)#0.00859562: 0.00309407)#0.00130547: 5.86862e-05)#0.0298076; 5
(W_muriae#0.007019: 0.00392681	(W_sebi#0.00277535: 0.00386812	((W_canadensis#0.000429986: 0.0007004	W_tropicalis#0.000504005: 0.0007004)#0.00183662: 3.2589e-05	W_mellicola#0.00414368: 0.000732989)#0.0121195: 0.00313514)#0.00130547: 5.86862e-05)#0.0326259; 5
(W_muriae#0.00642681: 0.00359551	(W_sebi#0.0025412: 0.00354178	((W_canadensis#0.00103972: 0.000641308	W_tropicalis#0.000461483: 0.000641308)#0.000989063: 2.98395e-05	W_mellicola#0.00379409: 0.000671148)#0.00864983: 0.00287063)#0.00119533: 5.37349e-05)#0.0324629; 5
(W_muriae#0.00691512: 0.00386869	(W_sebi#0.00273428: 0.00369913	((W_canadensis#0.00113572: 0.000481448	W_tropicalis#0.000384871: 0.000481448)#0.00152528: 0.000240693	W_mellicola#0.00408236: 0.000722141)#0.011413: 0.00297699)#0.00447467: 0.000169562)#0.0331653; 5
(W_muriae#0.00691512: 0.00386869	(W_sebi#0.00273428: 0.00369913	((W_canadensis#0.00113572: 0.000481448	W_tropicalis#0.000384871: 0.000481448)#0.00152528: 0.000240693	W_mellicola#0.00408236: 0.000722141)#0.0100671: 0.00297699)#0.00447467: 0.000169562)#0.0313474; 5
(W_muriae#0.00498867: 0.00351243	(W_sebi#0.00248248: 0.00344341	((W_canadensis#0.00103113: 0.000557795	W_tropicalis#0.000349428: 0.000557795)#0.00192542: 9.78437e-05	W_mellicola#0.00370641: 0.000655639)#0.00914004: 0.00278777)#0.00396239: 6.90174e-05)#0.0263811; 5
(W_muriae#0.00498867: 0.00351243	(W_sebi#0.00248248: 0.00346797	((W_canadensis#0.00121445: 0.00065426	W_tropicalis#0.000349428: 0.00065426)#0.00164153: 1.37872e-06	W_mellicola#0.00370641: 0.000655639)#0.0116391: 0.00281233)#0.00249845: 4.44562e-05)#0.0263811; 5
(W_muriae#0.0053595: 0.00377352	(W_sebi#0.00266701: 0.00370161	((W_canadensis#0.00130472: 0.000702894	W_mellicola#0.00398192: 0.000702894)#0.000405313: 1.48121e-06	W_tropicalis#0.00164452: 0.000704375)#0.0153077: 0.00299724)#0.00270169: 7.19078e-05)#0.0267777; 5
(W_muriae#0.0053595: 0.00377352	(W_sebi#0.00266701: 0.00370161	((W_canadensis#0.00130472: 0.000702894	W_mellicola#0.00398192: 0.000702894)#0.000633137: 1.48121e-06	W_tropicalis#0.00164452: 0.000704375)#0.0153077: 0.00299724)#0.000993529: 7.19078e-05)#0.0256019; 5
(W_muriae#0.0053595: 0.00377352	(W_sebi#0.00266701: 0.00370161	((W_canadensis#0.00130472: 0.000702894	W_tropicalis#0.00164452: 0.000702894)#0.000633137: 1.48121e-06	W_mellicola#0.00398192: 0.000704375)#0.0127202: 0.00299724)#0.000993529: 7.19078e-05)#0.0236215; 5
(W_muriae#0.0053595: 0.00377352	(W_sebi#0.00266701: 0.00359303	((W_canadensis#0.00130472: 0.000702894	W_tropicalis#0.00164452: 0.000702894)#0.00170363: 1.48121e-06	W_mellicola#0.00398192: 0.000704375)#0.00990794: 0.00288865)#0.00260457: 0.000180494)#0.0236215; 5
(W_muriae#0.0053595: 0.00377352	(W_sebi#0.00266701: 0.00359303	((W_mellicola#0.00398192: 0.000702894	W_tropicalis#0.00069107: 0.000702894)#0.00170363: 1.48121e-06	W_canadensis#0.0012311: 0.000704375)#0.0104513: 0.00288865)#0.00260457: 0.000180494)#0.0253439; 5
(W_muriae#0.00668663: 0.00377352	(W_sebi#0.00266701: 0.00359303	((W_mellicola#0.00398192: 0.000702894	W_canadensis#0.000724194: 0.000702894)#0.00170363: 1.48121e-06	W_tropicalis#0.00120659: 0.000704375)#0.0104513: 0.00288865)#0.00260457: 0.000180494)#0.0281735; 5
(W_muriae#0.00668663: 0.00377352	(W_sebi#0.00266701: 0.00350002	((W_mellicola#0.00398192: 0.000702894	W_tropicalis#0.00120659: 0.000702894)#0.00170363: 1.48121e-06	W_canadensis#0.000724194: 0.000704375)#0.012488: 0.00279565)#0.00267377: 0.000273495)#0.0290373; 5
(W_muriae#0.00668663: 0.00377352	(W_sebi#0.00266701: 0.00358406	((W_mellicola#0.00398192: 0.000702894	W_canadensis#0.000556726: 0.000702894)#0.00170363: 1.48121e-06	W_tropicalis#0.00120659: 0.000704375)#0.00975759: 0.00287968)#0.00261108: 0.000189459)#0.0258297; 5
(W_muriae#0.00761313: 0.00429638	(W_sebi#0.00303655: 0.00408067	((W_mellicola#0.00453366: 0.000800288	W_canadensis#0.000633866: 0.000800288)#0.00193968: 1.68644e-06	W_tropicalis#0.000815392: 0.000801974)#0.00968402: 0.0032787)#0.00536268: 0.000215711)#0.0312151; 5
(W_muriae#0.00700275: 0.00395192	(W_sebi#0.0027931: 0.00390255	((W_mellicola#0.00417018: 0.000736125	W_tropicalis#0.000750018: 0.000736125)#0.00178417: 1.55123e-06	W_canadensis#0.000583046: 0.000737676)#0.0089076: 0.00316487)#0.00596588: 4.93686e-05)#0.0264138; 5
(W_muriae#0.00700275: 0.00395192	(W_sebi#0.0027931: 0.00378682	((W_mellicola#0.00417018: 0.000736125	W_tropicalis#0.000750018: 0.000736125)#0.00435299: 1.55123e-06	W_canadensis#0.000583046: 0.000737676)#0.0089076: 0.00304915)#0.00813944: 0.000165097)#0.0284876; 5
(W_muriae#0.00700275: 0.00395192	(W_sebi#0.0027931: 0.00378682	((W_mellicola#0.00417018: 0.000736125	W_tropicalis#0.00159855: 0.000736125)#0.00657295: 1.55123e-06	W_canadensis#0.000583046: 0.000737676)#0.0103634: 0.00304915)#0.00585378: 0.000165097)#0.0262202; 5
(W_muriae#0.00700275: 0.00395192	(W_sebi#0.0027931: 0.00378682	((W_mellicola#0.00417018: 0.000736125	W_tropicalis#0.000781336: 0.000736125)#0.00657295: 1.55123e-06	W_canadensis#0.000583046: 0.000737676)#0.00767623: 0.00304915)#0.00585378: 0.000165097)#0.0262202; 5
(W_muriae#0.00700275: 0.00395192	(W_sebi#0.0027931: 0.00391806	((W_mellicola#0.00417018: 0.000736125	W_tropicalis#0.000781336: 0.000736125)#0.00529441: 1.55123e-06	W_canadensis#0.000583046: 0.000737676)#0.00767623: 0.00318038)#0.0056577: 3.38626e-05)#0.0262202; 5
(W_sebi#0.00297037: 0.00420273	(W_muriae#0.00744719: 0.00416672	((W_mellicola#0.00443484: 0.000782844	W_tropicalis#0.000830925: 0.000782844)#0.003194: 1.64969e-06	W_canadensis#0.00062005: 0.000784494)#0.00874666: 0.00338223)#0.00769919: 3.60117e-05)#0.0299192; 5
(W_sebi#0.00297037: 0.00420273	(W_muriae#0.00744719: 0.00414483	((W_mellicola#0.00443484: 0.000782844	W_tropicalis#0.000830925: 0.000782844)#0.003194: 1.64969e-06	W_canadensis#0.00062005: 0.000784494)#0.0100586: 0.00336033)#0.00661898: 5.79071e-05)#0.0326461; 5
(W_sebi#0.00272703: 0.00385845	(W_muriae#0.00683712: 0.00380528	((W_mellicola#0.00407154: 0.000718714	W_canadensis#0.000569256: 0.000718714)#0.00193898: 1.51454e-06	W_tropicalis#0.000762856: 0.000720228)#0.00923461: 0.00308506)#0.0039592: 5.31634e-05)#0.0276522; 5
(W_sebi#0.00272703: 0.00385845	(W_muriae#0.00683712: 0.00380528	((W_mellicola#0.00407154: 0.000718714	W_tropicalis#0.000762856: 0.000718714)#0.000360559: 1.51454e-06	W_canadensis#0.000569256: 0.000720228)#0.00923461: 0.00308506)#0.00198064: 5.31634e-05)#0.0261646; 5
(W_sebi#0.00272703: 0.00385845	(W_muriae#0.00683712: 0.00380528	((W_mellicola#0.00407154: 0.000718714	W_canadensis#0.000569256: 0.000718714)#0.00118633: 1.51454e-06	W_tropicalis#0.00129344: 0.000720228)#0.0121888: 0.00308506)#0.00198064: 5.31634e-05)#0.0290521; 5
(W_muriae#0.00509133: 0.00412608	(W_sebi#0.00291619: 0.00411105	((W_mellicola#0.00435396: 0.000768566	W_canadensis#0.000317355: 0.000768566)#0.00128095: 1.6196e-06	W_tropicalis#0.00138316: 0.000770185)#0.0143048: 0.00334087)#0.00209647: 1.50249e-05)#0.0336847; 5
(W_muriae#0.00459871: 0.00372685	(W_sebi#0.00263403: 0.00371328	((W_mellicola#0.00393268: 0.000694202	W_canadensis#0.000286649: 0.000694202)#0.00106031: 1.46289e-06	W_tropicalis#0.00124933: 0.000695664)#0.0141569: 0.00301762)#0.000620894: 1.35711e-05)#0.0290902; 5
(W_muriae#0.00492806: 0.00399376	(W_sebi#0.00282267: 0.00397921	((W_mellicola#0.00421433: 0.000743918	W_canadensis#0.000307178: 0.000743918)#0.00449638: 1.56766e-06	W_tropicalis#0.0013388: 0.000745486)#0.0127123: 0.00323373)#0.00328027: 1.4543e-05)#0.0295289; 5
(W_muriae#0.00492806: 0.00399376	(W_sebi#0.00282267: 0.00397921	((W_mellicola#0.00421433: 0.000743918	W_canadensis#0.000307178: 0.000743918)#0.00449638: 1.56766e-06	W_tropicalis#0.0013388: 0.000745486)#0.0136365: 0.00323373)#0.00096598: 1.4543e-05)#0.0261674; 5
(W_muriae#0.00538098: 0.00436081	(W_sebi#0.00308209: 0.00434493	((W_mellicola#0.00460165: 0.000812289	W_canadensis#0.000335409: 0.000812289)#0.00364317: 1.71173e-06	W_tropicalis#0.00146184: 0.000814001)#0.0126649: 0.00353093)#0.00387254: 1.58796e-05)#0.0285724; 5
(W_muriae#0.00538098: 0.00436081	(W_sebi#0.00308209: 0.00434493	((W_mellicola#0.00460165: 0.000812289	W_tropicalis#0.00146184: 0.000812289)#0.00364317: 1.71173e-06	W_canadensis#0.000335409: 0.000814001)#0.0126649: 0.00353093)#0.00499021: 1.58796e-05)#0.0308156; 5
(W_muriae#0.00514856: 0.00417245	(W_sebi#0.00294896: 0.00415726	((W_mellicola#0.00440289: 0.000777204	W_tropicalis#0.0013987: 0.000777204)#0.00348581: 1.6378e-06	W_canadensis#0.000320922: 0.000778842)#0.0121179: 0.00337842)#0.00477467: 1.51937e-05)#0.027767; 5
(W_muriae#0.00495189: 0.00401307	(W_sebi#0.00283631: 0.00399845	((W_mellicola#0.0042347: 0.000747515	W_canadensis#0.000308663: 0.000747515)#0.000533902: 1.57524e-06	W_tropicalis#0.00134527: 0.00074909)#0.011655: 0.00324936)#0.00623595: 1.46134e-05)#0.0289292; 5
(W_muriae#0.00495189: 0.00401307	(W_sebi#0.00283631: 0.00399845	((W_mellicola#0.0042347: 0.000747515	W_tropicalis#0.00134527: 0.000747515)#0.00123989: 1.57524e-06	W_canadensis#0.000308663: 0.00074909)#0.011655: 0.00324936)#0.00829439: 1.46134e-05)#0.0273496; 5
(W_sebi#0.00283631: 0.00401307	(W_muriae#0.00408362: 0.00381621	((W_mellicola#0.0042347: 0.000747515	W_tropicalis#0.00102799: 0.000747515)#0.00123989: 1.57524e-06	W_canadensis#0.000308663: 0.00074909)#0.0136873: 0.00306712)#0.00721686: 0.000196852)#0.0306976; 5
(W_sebi#0.00283631: 0.00401307	(W_muriae#0.00408362: 0.00381621	((W_canadensis#0.000308663: 0.000747515	W_tropicalis#0.00102799: 0.000747515)#0.00123989: 1.57524e-06	W_mellicola#0.0042347: 0.00074909)#0.0122605: 0.00306712)#0.00634745: 0.000196852)#0.0322169; 5
(W_sebi#0.00283631: 0.00401307	(W_muriae#0.00408362: 0.00381621	((W_canadensis#0.000308663: 0.000747515	W_tropicalis#0.000675014: 0.000747515)#0.000827167: 1.57524e-06	W_mellicola#0.0042347: 0.00074909)#0.0122605: 0.00306712)#0.0083995: 0.000196852)#0.0298347; 5
(W_sebi#0.00283631: 0.00401307	(W_muriae#0.00408362: 0.00381621	((W_canadensis#0.000308663: 0.000747515	W_mellicola#0.0042347: 0.000747515)#0.00244313: 1.57524e-06	W_tropicalis#0.000675014: 0.00074909)#0.0134555: 0.00306712)#0.0083995: 0.000196852)#0.0298347; 5
(W_sebi#0.0017869: 0.00401307	(W_muriae#0.00408362: 0.00381621	((W_canadensis#0.000308663: 0.000747515	W_mellicola#0.0042347: 0.000747515)#0.00244313: 1.57524e-06	W_tropicalis#0.00072454: 0.00074909)#0.0155698: 0.00306712)#0.00706492: 0.000196852)#0.0269852; 5
(W_muriae#0.00408362: 0.00401307	(W_sebi#0.0017869: 0.00387835	((W_canadensis#0.000308663: 0.000747515	W_mellicola#0.0042347: 0.000747515)#0.000368558: 1.57524e-06	W_tropicalis#0.00072454: 0.00074909)#0.012885: 0.00312926)#0.00695173: 0.000134716)#0.0298493; 5
(W_muriae#0.00408362: 0.00401307	(W_sebi#0.0017869: 0.00395165	((W_tropicalis#0.00072454: 0.000747515	W_mellicola#0.0042347: 0.000747515)#0.000368558: 1.57524e-06	W_canadensis#0.000308663: 0.00074909)#0.0147111: 0.00320255)#0.00947226: 6.1422e-05)#0.0298493; 5
(W_muriae#0.00408362: 0.00401307	(W_sebi#0.0017869: 0.00395165	((W_tropicalis#0.00072454: 0.000747515	W_canadensis#0.000308663: 0.000747515)#0.00323681: 1.57524e-06	W_mellicola#0.0042347: 0.00074909)#0.0161596: 0.00320255)#0.00738466: 6.1422e-05)#0.0274805; 5
(W_muriae#0.00408362: 0.00401866	(W_sebi#0.0017869: 0.00395165	((W_tropicalis#0.00124796: 0.000747515	W_canadensis#0.000308663: 0.000747515)#0.00158379: 1.57524e-06	W_mellicola#0.0042347: 0.00074909)#0.0152707: 0.00320255)#0.0059587: 6.70159e-05)#0.0305763; 5
(W_muriae#0.00443114: 0.00436066	(W_sebi#0.00193897: 0.00415198	((W_tropicalis#0.000798796: 0.00081113	W_canadensis#0.000334931: 0.00081113)#0.00171857: 1.70929e-06	W_mellicola#0.00459508: 0.000812839)#0.0165702: 0.00333914)#0.00667753: 0.000208681)#0.0301602; 5
(W_muriae#0.00443114: 0.00436066	(W_sebi#0.00193897: 0.00429088	((W_tropicalis#0.000798796: 0.00081113	W_canadensis#0.000334931: 0.00081113)#0.00171857: 1.70929e-06	W_mellicola#0.00459508: 0.000812839)#0.0176929: 0.00347805)#0.00847054: 6.97721e-05)#0.0294394; 5
(W_muriae#0.00412454: 0.00405893	(W_sebi#0.00180481: 0.0040474	((W_tropicalis#0.000743525: 0.000755006	W_canadensis#0.000311756: 0.000755006)#0.00159966: 1.59102e-06	W_mellicola#0.00427714: 0.000756597)#0.0164687: 0.0032908)#0.00835275: 1.15338e-05)#0.0274024; 5
(W_muriae#0.0036959: 0.00363711	(W_sebi#0.00161725: 0.00352897	((W_mellicola#0.00383264: 0.000676543	W_canadensis#0.000279357: 0.000676543)#0.002836: 1.42568e-06	W_tropicalis#0.000666255: 0.000677968)#0.013727: 0.002851)#0.00651451: 0.000108142)#0.026665; 5
(W_muriae#0.00430718: 0.00423867	(W_sebi#0.00188473: 0.00411264	((W_mellicola#0.00446654: 0.00078844	W_tropicalis#0.000776451: 0.00078844)#0.000467857: 1.66148e-06	W_canadensis#0.000325561: 0.000790101)#0.0144547: 0.00332254)#0.00456531: 0.000126029)#0.033485; 5
(W_muriae#0.00384603: 0.00378485	(W_sebi#0.00168294: 0.00367232	((W_canadensis#0.000290704: 0.000704024	W_tropicalis#0.000693318: 0.000704024)#0.000417765: 1.48359e-06	W_mellicola#0.00354047: 0.000705507)#0.0145072: 0.00296681)#0.0025785: 0.000112535)#0.0275634; 5
(W_muriae#0.0040334: 0.00396925	(W_sebi#0.00273083: 0.00385123	((W_canadensis#0.000304867: 0.000738323	W_tropicalis#0.000832828: 0.000738323)#0.000776244: 1.55587e-06	W_mellicola#0.00371296: 0.000739879)#0.0152139: 0.00311135)#0.00270412: 0.000118018)#0.0289063; 5
(W_muriae#0.0040334: 0.00396925	(W_sebi#0.00273083: 0.00385123	((W_canadensis#0.000304867: 0.000738323	W_tropicalis#0.000832828: 0.000738323)#0.00157041: 1.55587e-06	W_mellicola#0.00490624: 0.000739879)#0.0163789: 0.00311135)#0.00270412: 0.000118018)#0.0274117; 5
(W_muriae#0.0040334: 0.00396925	(W_sebi#0.00273083: 0.00393742	((W_mellicola#0.00490624: 0.000738323	W_tropicalis#0.000786364: 0.000738323)#0.00371688: 1.55587e-06	W_canadensis#0.000304867: 0.000739879)#0.0163789: 0.00319754)#0.00264493: 3.18264e-05)#0.0274117; 5
(W_muriae#0.0040334: 0.00396925	(W_sebi#0.00273083: 0.00389019	((W_mellicola#0.00490624: 0.000738323	W_tropicalis#0.000786364: 0.000738323)#0.00306553: 1.55587e-06	W_canadensis#0.000304867: 0.000739879)#0.0151177: 0.00315031)#0.00267704: 7.90569e-05)#0.0274117; 5
(W_muriae#0.0040334: 0.00396925	(W_sebi#0.00273083: 0.00389019	((W_canadensis#0.000304867: 0.000738323	W_tropicalis#0.000786364: 0.000738323)#0.00086139: 1.55587e-06	W_mellicola#0.00490624: 0.000739879)#0.0122373: 0.00315031)#0.00267704: 7.90569e-05)#0.0274117; 5
(W_sebi#0.00301879: 0.0043878	(W_muriae#0.00445872: 0.0043004	((W_canadensis#0.000337015: 0.000816178	W_tropicalis#0.000869285: 0.000816178)#0.000952222: 1.71993e-06	W_mellicola#0.00542359: 0.000817898)#0.0135277: 0.00348251)#0.00295933: 8.73933e-05)#0.0303023; 5
(W_muriae#0.00406304: 0.00399842	(W_sebi#0.0027509: 0.00391878	((W_canadensis#0.000307108: 0.000629385	W_tropicalis#0.000792143: 0.000629385)#0.00102539: 0.000115932	W_mellicola#0.00494229: 0.000745317)#0.0123273: 0.00317346)#0.00269672: 7.96379e-05)#0.0296462; 5
(W_muriae#0.00426205: 0.00419425	(W_sebi#0.00288563: 0.0041201	((W_canadensis#0.00032215: 0.000758634	W_tropicalis#0.000830941: 0.000758634)#0.00230033: 2.31871e-05	W_mellicola#0.00518436: 0.000781821)#0.0120568: 0.00333828)#0.00558368: 7.41518e-05)#0.0291729; 5
(W_sebi#0.00288563: 0.00419425	(W_muriae#0.00426205: 0.0041201	((W_canadensis#0.00032215: 0.000624121	W_tropicalis#0.000830941: 0.000624121)#0.00456324: 0.0001577	W_mellicola#0.00518436: 0.000781821)#0.0125424: 0.00333828)#0.00358316: 7.41518e-05)#0.0308791; 5
(W_sebi#0.00288563: 0.00419425	(W_muriae#0.00426205: 0.0041201	((W_canadensis#0.00032215: 0.000529968	W_mellicola#0.00518436: 0.000529968)#0.00537394: 0.000305133	W_tropicalis#0.000830941: 0.000835101)#0.0117422: 0.003285)#0.00358316: 7.41518e-05)#0.033604; 5
(W_sebi#0.00288563: 0.00419425	(W_muriae#0.00426205: 0.00411886	((W_canadensis#0.00032215: 0.000660906	W_mellicola#0.00518436: 0.000660906)#0.00430926: 0.000234109	W_tropicalis#0.000830941: 0.000895015)#0.0109561: 0.00322385)#0.00358424: 7.53893e-05)#0.0355581; 5
(W_sebi#0.00268662: 0.003905	(W_muriae#0.00396811: 0.00383481	((W_canadensis#0.000299932: 0.000725404	W_tropicalis#0.000773635: 0.000725404)#0.00250016: 0.000107886	W_mellicola#0.00482682: 0.00083329)#0.0102005: 0.00300152)#0.00151321: 7.01901e-05)#0.0346849; 5
(W_sebi#0.00360486: 0.00391064	(W_muriae#0.00396811: 0.00383481	((W_canadensis#0.000299932: 0.000879528	W_tropicalis#0.000773635: 0.000879528)#0.00206205: 6.92364e-05	W_mellicola#0.00482682: 0.000948764)#0.0110471: 0.00288604)#0.00436993: 7.58391e-05)#0.0368423; 5
(W_sebi#0.00360486: 0.00391064	(W_muriae#0.00396811: 0.00375789	((W_canadensis#0.000299932: 0.000879528	W_tropicalis#0.000773635: 0.000879528)#0.00206205: 0.000195834	W_mellicola#0.00482682: 0.00107536)#0.0111337: 0.00268253)#0.00445937: 0.000152752)#0.0338702; 5
(W_muriae#0.00372074: 0.00366686	(W_sebi#0.00338013: 0.00352363	((W_canadensis#0.000281235: 0.000911597	W_tropicalis#0.000725406: 0.000911597)#0.00174919: 0.00027407	W_mellicola#0.00452592: 0.00118567)#0.0098338: 0.00233796)#0.00418137: 0.000143229)#0.0317587; 5
(W_muriae#0.00372074: 0.00366686	(W_sebi#0.00338013: 0.00358076	((W_canadensis#0.000281235: 0.000782744	W_tropicalis#0.000725406: 0.000782744)#0.00203713: 0.000402922	W_mellicola#0.00452592: 0.00118567)#0.0098338: 0.00239509)#0.00411466: 8.60995e-05)#0.0317587; 5
(W_muriae#0.00372074: 0.00366686	(W_sebi#0.00338013: 0.00359621	((W_canadensis#0.000281235: 0.000782744	W_tropicalis#0.000820222: 0.000782744)#0.00203713: 0.00025028	W_mellicola#0.00452592: 0.00103302)#0.0112869: 0.00256319)#0.00409697: 7.06443e-05)#0.0298662; 5
(W_sebi#0.00369168: 0.00400483	(W_muriae#0.00406368: 0.00392768	((W_canadensis#0.000307156: 0.00102649	W_tropicalis#0.000895822: 0.00102649)#0.00185295: 0.000101748	W_mellicola#0.00494307: 0.00112824)#0.0123272: 0.00279944)#0.00447459: 7.71556e-05)#0.0336297; 5
(W_sebi#0.00406966: 0.00441487	(W_muriae#0.00447975: 0.00432982	((W_canadensis#0.000338605: 0.00122067	W_tropicalis#0.000987542: 0.00122067)#0.00189361: 2.30885e-05	W_mellicola#0.00544918: 0.00124376)#0.0115978: 0.00308606)#0.00660708: 8.50554e-05)#0.0388778; 5
(W_sebi#0.00406966: 0.00441487	(W_muriae#0.00447975: 0.00437441	((W_canadensis#0.000338605: 0.00122067	W_tropicalis#0.00220074: 0.00122067)#0.00189361: 7.74327e-05	W_mellicola#0.00544918: 0.0012981)#0.0111122: 0.00307631)#0.00437256: 4.04659e-05)#0.0388778; 5
(W_sebi#0.00406966: 0.00441487	(W_muriae#0.00447975: 0.00437441	((W_canadensis#0.000338605: 0.00121383	W_tropicalis#0.00220074: 0.00121383)#0.00312644: 8.42699e-05	W_mellicola#0.00544918: 0.0012981)#0.0111122: 0.00307631)#0.0022656: 4.04659e-05)#0.0388778; 5
(W_sebi#0.00406966: 0.00441487	(W_muriae#0.00447975: 0.00437441	((W_canadensis#0.000338605: 0.00121383	W_tropicalis#0.00220074: 0.00121383)#0.00454761: 0.000212054	W_mellicola#0.00544918: 0.00142588)#0.00822639: 0.00294852)#0.00428693: 4.04659e-05)#0.0388778; 5
(((W_canadensis#0.000338605: 0.00121383	W_tropicalis#0.00220074: 0.00121383)#0.00300121: 0.000326268	W_mellicola#0.00544918: 0.0015401)#0.0100621: 0.00287478	(W_muriae#0.00447975: 0.00433271	W_sebi#0.00406966: 0.00433271)#0.00432819: 8.21613e-05)#0.0367984; 5
(((W_canadensis#0.000307825: 0.000920743	W_tropicalis#0.00200069: 0.000920743)#0.00326993: 0.000479358	W_mellicola#0.00495384: 0.0014001)#0.00914741: 0.00261345	(W_muriae#0.00407254: 0.00400946	W_sebi#0.00369972: 0.00400946)#0.00386547: 4.09785e-06)#0.0359281; 5
(W_muriae#0.00407254: 0.00401356	(((W_canadensis#0.000307825: 0.000920743	W_tropicalis#0.00200069: 0.000920743)#0.00326993: 0.00058722	W_mellicola#0.00495384: 0.00150796)#0.00991527: 0.00250149	W_sebi#0.00369972: 0.00400946)#0.00215097: 4.09785e-06)#0.0380608; 5
(W_muriae#0.00407254: 0.00401356	(((W_canadensis#0.000307825: 0.000920743	W_tropicalis#0.000913576: 0.000920743)#0.00326993: 0.000709142	W_mellicola#0.00495384: 0.00162988)#0.00759544: 0.00237957	W_sebi#0.00369972: 0.00400946)#0.0035097: 4.09785e-06)#0.0365736; 5
(W_muriae#0.00407254: 0.00401356	(((W_canadensis#0.000307825: 0.000852105	W_tropicalis#0.000913576: 0.000852105)#0.00353332: 0.000625391	W_mellicola#0.00495384: 0.0014775)#0.011412: 0.00253196	W_sebi#0.00369972: 0.00400946)#0.0035097: 4.09785e-06)#0.0356647; 5
(W_muriae#0.00407254: 0.00401356	(((W_canadensis#0.000307825: 0.000949078	W_tropicalis#0.00197503: 0.000949078)#0.0031723: 0.000528419	W_mellicola#0.00495384: 0.0014775)#0.0123568: 0.00253196	W_sebi#0.00369972: 0.00400946)#0.00146524: 4.09785e-06)#0.0378366; 5
(W_sebi#0.00369972: 0.00401356	(((W_canadensis#0.000307825: 0.00103101	W_tropicalis#0.00197503: 0.00103101)#0.0020367: 0.000343125	W_mellicola#0.00495384: 0.00137414)#0.0132863: 0.00263532	W_muriae#0.00407254: 0.00400946)#0.00116617: 4.09785e-06)#0.0378366; 5
(W_sebi#0.0035699: 0.00387272	(((W_canadensis#0.000297024: 0.000888444	W_tropicalis#0.00319632: 0.000888444)#0.00220057: 0.000437476	W_mellicola#0.00478001: 0.00132592)#0.0128201: 0.00252231	W_muriae#0.00392963: 0.00384823)#0.00267199: 2.44892e-05)#0.0383079; 5
(W_sebi#0.0035699: 0.00387272	(((W_canadensis#0.000297024: 0.00103702	W_tropicalis#0.00319632: 0.00103702)#0.00367425: 0.000220965	W_mellicola#0.00478001: 0.00125798)#0.0135124: 0.00259025	W_muriae#0.00392963: 0.00384823)#0.00499264: 2.44892e-05)#0.0403426; 5
(((W_canadensis#0.000297024: 0.00117047	W_tropicalis#0.00319632: 0.00117047)#0.000864666: 0.000242192	W_mellicola#0.00478001: 0.00141266)#0.0120329: 0.00246006	(W_sebi#0.0035699: 0.00384823	W_muriae#0.00392963: 0.00384823)#0.00660661: 2.44892e-05)#0.0391568; 5
(((W_canadensis#0.000297024: 0.00131904	W_tropicalis#0.00319632: 0.00131904)#0.00342232: 0.000167919	W_mellicola#0.00478001: 0.00148696)#0.00976033: 0.00238576	(W_sebi#0.0035699: 0.00384823	W_muriae#0.00392963: 0.00384823)#0.00660661: 2.44892e-05)#0.0391568; 5
(W_muriae#0.00392963: 0.00387272	(W_sebi#0.0035699: 0.00384823	((W_canadensis#0.000297024: 0.00125757	W_tropicalis#0.00319632: 0.00125757)#0.00213062: 0.000229388	W_mellicola#0.00478001: 0.00148696)#0.00777581: 0.00236127)#0.00849669: 2.44892e-05)#0.0375317; 5
(W_muriae#0.00392963: 0.00387272	(W_sebi#0.0035699: 0.00384823	((W_canadensis#0.000297024: 0.00125757	W_tropicalis#0.00319632: 0.00125757)#0.00213062: 0.000229388	W_mellicola#0.00478001: 0.00148696)#0.00854491: 0.00236127)#0.00662579: 2.44892e-05)#0.0375317; 5
(W_muriae#0.00392963: 0.00387272	(W_sebi#0.0035699: 0.00384823	((W_canadensis#0.000297024: 0.00136544	W_tropicalis#0.00121649: 0.00136544)#0.00196231: 0.000121524	W_mellicola#0.00478001: 0.00148696)#0.00670747: 0.00236127)#0.00864533: 2.44892e-05)#0.0384397; 5
(W_muriae#0.00392963: 0.00387272	(W_sebi#0.00180588: 0.00378169	((W_canadensis#0.000297024: 0.00119274	W_tropicalis#0.00121649: 0.00119274)#0.0057293: 0.000294223	W_mellicola#0.00478001: 0.00148696)#0.00670747: 0.00229473)#0.00879744: 9.10281e-05)#0.040691; 5
(W_muriae#0.00392963: 0.00387272	(W_sebi#0.00352614: 0.00382734	((W_canadensis#0.000297024: 0.00105503	W_tropicalis#0.00121649: 0.00105503)#0.00449438: 0.000370664	W_mellicola#0.00478001: 0.00142569)#0.00699574: 0.00240165)#0.0061631: 4.53744e-05)#0.0438052; 5
(W_muriae#0.00392963: 0.00387272	(W_sebi#0.00352614: 0.00373358	((W_canadensis#0.000297024: 0.000940113	W_tropicalis#0.00121649: 0.000940113)#0.00504375: 0.000641047	W_mellicola#0.00478001: 0.00158116)#0.00630788: 0.00215242)#0.00631788: 0.000139135)#0.0458515; 5
(((W_canadensis#0.000297024: 0.000894511	W_tropicalis#0.00121649: 0.000894511)#0.00303556: 0.000686649	W_mellicola#0.00478001: 0.00158116)#0.00852613: 0.00229156	(W_sebi#0.00352614: 0.00360356	W_muriae#0.00392963: 0.00360356)#0.00654584: 0.000269161)#0.0458515; 5
(((W_canadensis#0.000297024: 0.000801192	W_tropicalis#0.00121649: 0.000801192)#0.00338913: 0.000885201	W_mellicola#0.00478001: 0.00168639)#0.00799409: 0.00218633	(W_sebi#0.00352614: 0.00360356	W_muriae#0.00392963: 0.00360356)#0.00654584: 0.000269161)#0.0444175; 5
(((W_canadensis#0.000268888: 0.000830148	W_tropicalis#0.00110126: 0.000830148)#0.00268058: 0.000819406	W_mellicola#0.00432722: 0.00164955)#0.00669763: 0.00185632	(W_sebi#0.00319212: 0.00340269	W_muriae#0.00355739: 0.00340269)#0.00321844: 0.000103178)#0.04021; 5
(((W_canadensis#0.000294911: 0.000818489	W_tropicalis#0.00120784: 0.000818489)#0.00327049: 0.000990713	W_mellicola#0.00474602: 0.0018092)#0.00734584: 0.00203598	(W_sebi#0.00350106: 0.00373201	W_muriae#0.00390168: 0.00373201)#0.00131407: 0.000113164)#0.0441016; 5
(((W_canadensis#0.000294911: 0.000818489	W_tropicalis#0.00120784: 0.000818489)#0.00496491: 0.000990713	W_mellicola#0.00474602: 0.0018092)#0.00734584: 0.00203598	(W_sebi#0.00350106: 0.00362563	W_muriae#0.00390168: 0.00362563)#0.00196663: 0.000219551)#0.0462194; 5
(((W_canadensis#0.000294911: 0.000711829	W_tropicalis#0.00120784: 0.000711829)#0.00570885: 0.00109737	W_mellicola#0.00474602: 0.0018092)#0.00734584: 0.00203598	(W_sebi#0.00350106: 0.00362563	W_muriae#0.00390168: 0.00362563)#0.00196663: 0.000219551)#0.0462194; 5
(((W_canadensis#0.000294911: 0.000711829	W_tropicalis#0.00120784: 0.000711829)#0.00416981: 0.00109737	W_mellicola#0.00474602: 0.0018092)#0.00849907: 0.00203598	(W_sebi#0.00350106: 0.00362563	W_muriae#0.00390168: 0.00362563)#0.00196663: 0.000219551)#0.0447035; 5
(((W_canadensis#0.000268131: 0.000831165	W_tropicalis#0.00132999: 0.000831165)#0.00430957: 0.000731325	W_mellicola#0.00431504: 0.00156249)#0.0105759: 0.00193351	(W_sebi#0.00318314: 0.00336717	W_muriae#0.00354738: 0.00336717)#0.00175046: 0.000128835)#0.0383004; 5
(((W_canadensis#0.000268131: 0.00097933	W_tropicalis#0.00132999: 0.00097933)#0.00459774: 0.00058316	W_mellicola#0.00431504: 0.00156249)#0.00791929: 0.00193351	(W_sebi#0.00318314: 0.00325028	W_muriae#0.00354738: 0.00325028)#0.00181341: 0.000245721)#0.0383004; 5
(((W_canadensis#0.00027229: 0.00110614	W_tropicalis#0.00132999: 0.00110614)#0.00407065: 0.000538734	W_mellicola#0.00431504: 0.00164487)#0.00752266: 0.00185113	(W_sebi#0.00318314: 0.00334832	W_muriae#0.00354738: 0.00334832)#0.00176031: 0.000147682)#0.0383004; 5
(((W_canadensis#0.00027229: 0.00099551	W_tropicalis#0.00132999: 0.00099551)#0.00452302: 0.000649364	W_mellicola#0.00431504: 0.00164487)#0.00752266: 0.00185113	(W_sebi#0.00318314: 0.00334832	W_muriae#0.00354738: 0.00334832)#0.00176031: 0.000147682)#0.0350864; 5
(((W_canadensis#0.00031054: 0.00120126	W_tropicalis#0.00151682: 0.00120126)#0.00421261: 0.000749056	W_mellicola#0.00492119: 0.00195032)#0.010524: 0.00203678	(W_sebi#0.00363029: 0.0039621	W_muriae#0.00404569: 0.0039621)#0.000631255: 2.50029e-05)#0.0420034; 5
(((W_canadensis#0.00031054: 0.00103304	W_tropicalis#0.00151682: 0.00103304)#0.00489863: 0.00102578	W_mellicola#0.00492119: 0.00205881)#0.00996939: 0.00192829	(W_sebi#0.00466713: 0.0039621	W_muriae#0.00404569: 0.0039621)#0.000631255: 2.50029e-05)#0.0403017; 5
(((W_canadensis#0.000321744: 0.000941757	W_tropicalis#0.00157155: 0.000941757)#0.00405827: 0.00130438	W_mellicola#0.00434563: 0.00224613)#0.00666672: 0.00188483	(W_sebi#0.00298155: 0.00398312	W_muriae#0.00419166: 0.00398312)#0.00210073: 0.000147834)#0.0441438; 5
(((W_canadensis#0.000298873: 0.000874812	W_tropicalis#0.00145984: 0.000874812)#0.00376978: 0.00133905	W_mellicola#0.00403672: 0.00221386)#0.00583645: 0.00162345	(W_sebi#0.0027696: 0.00369998	W_muriae#0.0038937: 0.00369998)#0.00100614: 0.000137325)#0.0389195; 5
(((W_canadensis#0.000298873: 0.000874812	W_tropicalis#0.00145984: 0.000874812)#0.00376978: 0.001417	W_mellicola#0.00403672: 0.00229181)#0.00685035: 0.00154549	(W_sebi#0.0038306: 0.00369998	W_muriae#0.0038937: 0.00369998)#0.00100614: 0.000137325)#0.0410576; 5
(((W_canadensis#0.000279944: 0.000967392	W_tropicalis#0.00136738: 0.000967392)#0.00299088: 0.00129267	W_mellicola#0.00378107: 0.00226006)#0.00713896: 0.00133422	(W_sebi#0.003588: 0.00346565	W_muriae#0.0036471: 0.00346565)#0.00190287: 0.000128628)#0.0377221; 5
(((W_canadensis#0.000279944: 0.00106582	W_tropicalis#0.00136738: 0.00106582)#0.00494172: 0.00119424	W_mellicola#0.00378107: 0.00226006)#0.00713896: 0.00133422	(W_sebi#0.003588: 0.00357482	W_muriae#0.0036471: 0.00357482)#0.00184477: 1.94623e-05)#0.0358492; 5
(W_sebi#0.00405965: 0.00406676	(((W_canadensis#0.000316744: 0.00124128	W_tropicalis#0.00154713: 0.00124128)#0.00543205: 0.00131587	W_mellicola#0.0042781: 0.00255715)#0.00537351: 0.00145097	W_muriae#0.00412652: 0.00400812)#0.00305574: 5.86358e-05)#0.0405617; 5
(W_sebi#0.00373873: 0.00374528	(((W_canadensis#0.000291705: 0.0013097	W_tropicalis#0.00142483: 0.0013097)#0.00436648: 0.00110434	W_mellicola#0.00393991: 0.00241405)#0.0048277: 0.00127723	W_muriae#0.00380032: 0.00369128)#0.00497484: 5.40006e-05)#0.0373553; 5
(W_sebi#0.00408448: 0.00409164	(((W_canadensis#0.000318681: 0.00126582	W_tropicalis#0.00155659: 0.00126582)#0.00539209: 0.00137147	W_mellicola#0.00430427: 0.00263729)#0.00806669: 0.00137313	W_muriae#0.00415176: 0.00401043)#0.00279521: 8.12076e-05)#0.0390871; 5
(W_muriae#0.00415176: 0.00409164	(((W_canadensis#0.000318681: 0.00118463	W_tropicalis#0.00155659: 0.00118463)#0.00576167: 0.00132132	W_mellicola#0.00430427: 0.00250595)#0.00614682: 0.00154775	W_sebi#0.00408448: 0.0040537)#0.00471604: 3.79392e-05)#0.0373619; 5
(W_muriae#0.00391688: 0.00386015	(((W_canadensis#0.000300652: 0.00111761	W_tropicalis#0.00146853: 0.00111761)#0.00543571: 0.0013242	W_mellicola#0.00406075: 0.00244181)#0.0056147: 0.00138255	W_sebi#0.0038534: 0.00382436)#0.00251429: 3.57928e-05)#0.0370853; 5
(W_muriae#0.00391688: 0.00386015	(((W_canadensis#0.000300652: 0.000974087	W_tropicalis#0.00146853: 0.000974087)#0.00335588: 0.00161624	W_mellicola#0.00406075: 0.00259033)#0.00591447: 0.00123403	W_sebi#0.0038534: 0.00382436)#0.00251429: 3.57928e-05)#0.0346207; 5
(W_sebi#0.0038534: 0.00386015	(((W_canadensis#0.000300652: 0.000843092	W_tropicalis#0.00146853: 0.000843092)#0.0038773: 0.001881	W_mellicola#0.00406075: 0.00272409)#0.00769962: 0.00110027	W_muriae#0.00391688: 0.00382436)#0.000679651: 3.57928e-05)#0.0372756; 5
(W_sebi#0.0038534: 0.00386015	(((W_canadensis#0.000300652: 0.000910251	W_tropicalis#0.00146853: 0.000910251)#0.00477295: 0.00196083	W_mellicola#0.00406075: 0.00287108)#0.00627342: 0.000953275	W_muriae#0.00391688: 0.00382436)#0.000679651: 3.57928e-05)#0.0356577; 5
(W_sebi#0.0038534: 0.00386015	(((W_canadensis#0.000300652: 0.000910251	W_tropicalis#0.00146853: 0.000910251)#0.00678921: 0.00211301	W_mellicola#0.00406075: 0.00302326)#0.00595764: 0.000801097	W_muriae#0.00391688: 0.00382436)#0.00157416: 3.57928e-05)#0.0375749; 5
(W_sebi#0.00432285: 0.00433042	(((W_canadensis#0.000337279: 0.00121308	W_tropicalis#0.00164743: 0.00121308)#0.00641125: 0.0021785	W_mellicola#0.00455546: 0.00339158)#0.0042906: 0.000898691	W_muriae#0.00439406: 0.00429027)#0.00176594: 4.01533e-05)#0.0421525; 5
(((W_canadensis#0.000286325: 0.00113459	W_tropicalis#0.00139855: 0.00113459)#0.00589409: 0.00184091	W_mellicola#0.00386725: 0.00297549)#0.00562833: 0.000700713	(W_sebi#0.00366978: 0.00355011	W_muriae#0.00373023: 0.00355011)#0.00153801: 0.000126098)#0.0329028; 5
(((W_canadensis#0.000286325: 0.00123832	W_tropicalis#0.00253194: 0.00123832)#0.00540035: 0.0018626	W_mellicola#0.00386725: 0.00310091)#0.00610784: 0.000575292	(W_sebi#0.00366978: 0.00355011	W_muriae#0.00373023: 0.00355011)#0.00153801: 0.000126098)#0.0308281; 5
(((W_canadensis#0.000286325: 0.00123832	W_tropicalis#0.00104112: 0.00123832)#0.00618404: 0.00173964	W_mellicola#0.00386725: 0.00297796)#0.00636002: 0.000698249	(W_sebi#0.00366978: 0.00340419	W_muriae#0.00373023: 0.00340419)#0.00160393: 0.000272011)#0.0317021; 5
(((W_canadensis#0.000286325: 0.00109286	W_tropicalis#0.00349928: 0.00109286)#0.00417211: 0.00194504	W_mellicola#0.00386725: 0.0030379)#0.00623452: 0.000638302	(W_sebi#0.00366978: 0.00355508	W_muriae#0.00373023: 0.00355508)#0.00153585: 0.000121122)#0.0306771; 5
(((W_canadensis#0.000277696: 0.000994973	W_tropicalis#0.00146668: 0.000994973)#0.00662812: 0.00195138	W_mellicola#0.0037507: 0.00294635)#0.00604663: 0.000619065	(W_sebi#0.00355918: 0.0035605	W_muriae#0.00361781: 0.0035605)#0.00144248: 4.92119e-06)#0.0279744; 5
(((W_canadensis#0.000312498: 0.000944093	W_tropicalis#0.00165049: 0.000944093)#0.00698547: 0.00249177	W_mellicola#0.00422075: 0.00343586)#0.00273614: 0.000576388	(W_sebi#0.00400523: 0.00400671	W_muriae#0.00407121: 0.00400671)#0.00149929: 5.53793e-06)#0.0314802; 5
(((W_canadensis#0.000312498: 0.0010219	W_tropicalis#0.00165049: 0.0010219)#0.00645362: 0.00241396	W_mellicola#0.00422075: 0.00343586)#0.00273614: 0.000576388	(W_sebi#0.00400523: 0.00400671	W_muriae#0.00407121: 0.00400671)#0.00121524: 5.53793e-06)#0.033597; 5
(((W_canadensis#0.000312498: 0.000957763	W_tropicalis#0.00160125: 0.000957763)#0.00414505: 0.00254443	W_mellicola#0.00422075: 0.00350219)#0.00419411: 0.000510053	(W_sebi#0.00400523: 0.00400671	W_muriae#0.00407121: 0.00400671)#0.00142977: 5.53793e-06)#0.0323518; 5
(((W_canadensis#0.000335373: 0.00112995	W_tropicalis#0.00171847: 0.00112995)#0.00640036: 0.00247644	W_mellicola#0.00558052: 0.00360639)#0.00180357: 0.000699566	(W_sebi#0.00429842: 0.00409856	W_muriae#0.00436923: 0.00409856)#0.00160985: 0.000207393)#0.0324692; 5
(((W_canadensis#0.000335373: 0.00105351	W_tropicalis#0.00171847: 0.00105351)#0.00686473: 0.00269877	W_mellicola#0.00558052: 0.00375228)#0.00486861: 0.000553672	(W_sebi#0.00429842: 0.00422505	W_muriae#0.00436923: 0.00422505)#0.00287822: 8.09048e-05)#0.0329677; 5
(W_sebi#0.0041302: 0.00413743	(((W_canadensis#0.000322248: 0.000915444	W_tropicalis#0.00165121: 0.000915444)#0.0072938: 0.00256197	W_mellicola#0.00536211: 0.00347742)#0.0022928: 0.000628382	W_muriae#0.00419823: 0.0041058)#0.00181791: 3.16313e-05)#0.0316774; 5
(W_sebi#0.00490603: 0.00413743	(((W_canadensis#0.000322248: 0.000969951	W_tropicalis#0.00165121: 0.000969951)#0.00518335: 0.00259744	W_mellicola#0.00536211: 0.00356739)#0.00223497: 0.000538408	W_muriae#0.00419823: 0.0041058)#0.00101958: 3.16313e-05)#0.0331465; 5
(W_sebi#0.00443957: 0.00374405	(((W_canadensis#0.000291609: 0.00087773	W_tropicalis#0.00149422: 0.00087773)#0.00469053: 0.00235048	W_mellicola#0.0048523: 0.00322821)#0.00202247: 0.000487217	W_muriae#0.00379907: 0.00371543)#0.00102198: 2.86239e-05)#0.027952; 5
(W_sebi#0.00443957: 0.00374405	(((W_canadensis#0.000291609: 0.000959249	W_tropicalis#0.00149422: 0.000959249)#0.00429192: 0.0021134	W_mellicola#0.0048523: 0.00307265)#0.00212486: 0.000642776	W_muriae#0.00379907: 0.00371543)#0.00108962: 2.86239e-05)#0.027952; 5
(W_sebi#0.00443957: 0.00374405	(((W_canadensis#0.000291609: 0.00107736	W_tropicalis#0.00149422: 0.00107736)#0.00382139: 0.00186694	W_mellicola#0.0048523: 0.0029443)#0.00518943: 0.000771128	W_muriae#0.00379907: 0.00371543)#0.00108962: 2.86239e-05)#0.0266225; 5
(((W_canadensis#0.000291609: 0.000924099	W_tropicalis#0.00149422: 0.000924099)#0.00632738: 0.0020202	W_mellicola#0.0048523: 0.0029443)#0.00604924: 0.000799752	(W_sebi#0.00311229: 0.00358029	W_muriae#0.00379907: 0.00358029)#0.00313651: 0.000163767)#0.0245137; 5
(((W_canadensis#0.000324378: 0.000931694	W_tropicalis#0.00166212: 0.000931694)#0.00478704: 0.0022107	W_mellicola#0.00539755: 0.0031424)#0.00346027: 0.00102238	(W_sebi#0.00293846: 0.00404585	W_muriae#0.00422598: 0.00404585)#0.00343442: 0.000118921)#0.0313152; 5
(W_sebi#0.00293846: 0.00416477	(((W_canadensis#0.000324378: 0.00101403	W_tropicalis#0.00166212: 0.00101403)#0.00711458: 0.0022688	W_mellicola#0.00539755: 0.00328284)#0.00331224: 0.000763015	W_muriae#0.00422598: 0.00404585)#0.0049183: 0.000118921)#0.0313152; 5
(W_sebi#0.00293846: 0.00416477	(((W_canadensis#0.000324378: 0.00119566	W_tropicalis#0.00166212: 0.00119566)#0.00603384: 0.00220583	W_mellicola#0.00539755: 0.00340149)#0.0031967: 0.000732201	W_muriae#0.00422598: 0.00413369)#0.00266822: 3.10802e-05)#0.0287911; 5
(W_sebi#0.00293846: 0.00416477	(((W_canadensis#0.000324378: 0.00112073	W_tropicalis#0.00166212: 0.00112073)#0.00334961: 0.00228076	W_mellicola#0.00539755: 0.00340149)#0.00521812: 0.000692994	W_muriae#0.00422598: 0.00409449)#0.00269377: 7.0287e-05)#0.0313699; 5
(W_sebi#0.00293846: 0.00416707	(((W_canadensis#0.000324378: 0.00127719	W_tropicalis#0.00160428: 0.00127719)#0.00293928: 0.00201613	W_mellicola#0.00539755: 0.00329332)#0.00538951: 0.000801167	W_muriae#0.00422598: 0.00409449)#0.00269377: 7.25788e-05)#0.0333002; 5
(W_sebi#0.00293846: 0.00416707	(((W_canadensis#0.000324378: 0.00118703	W_tropicalis#0.00160428: 0.00118703)#0.00316253: 0.00221513	W_mellicola#0.00368595: 0.00340216)#0.00794716: 0.000692329	W_muriae#0.00422598: 0.00409449)#0.00269377: 7.25788e-05)#0.0344503; 5
(W_sebi#0.00293846: 0.00416707	(((W_canadensis#0.000324378: 0.00104623	W_tropicalis#0.00151144: 0.00104623)#0.00358812: 0.00235593	W_mellicola#0.00368595: 0.00340216)#0.00692768: 0.000679873	W_muriae#0.00422598: 0.00408203)#0.00270199: 8.50351e-05)#0.032507; 5
(W_sebi#0.00293846: 0.00416707	(((W_canadensis#0.000324378: 0.000886214	W_tropicalis#0.00151144: 0.000886214)#0.00584139: 0.00236611	W_mellicola#0.00368595: 0.00325232)#0.00724684: 0.000829708	W_muriae#0.00422598: 0.00408203)#0.00270199: 8.50351e-05)#0.0309088; 5
(W_sebi#0.00293846: 0.00416707	(((W_canadensis#0.000324378: 0.000813458	W_tropicalis#0.00151144: 0.000813458)#0.00636385: 0.0025757	W_mellicola#0.00368595: 0.00338916)#0.00695425: 0.000736194	W_muriae#0.00574708: 0.00412536)#0.00267362: 4.17094e-05)#0.0325342; 5
(W_sebi#0.00293846: 0.00416707	(((W_canadensis#0.000324378: 0.000913714	W_tropicalis#0.00151144: 0.000913714)#0.00415225: 0.0022934	W_mellicola#0.00368595: 0.00320712)#0.00541351: 0.000918238	W_muriae#0.00316363: 0.00412536)#0.00267362: 4.17094e-05)#0.0303874; 5
(W_sebi#0.00269545: 0.00382244	(((W_canadensis#0.000297551: 0.000910844	W_tropicalis#0.00138644: 0.000910844)#0.00482613: 0.00203104	W_mellicola#0.00338112: 0.00294188)#0.00343398: 0.000842298	W_muriae#0.00384509: 0.00378418)#0.0024525: 3.82599e-05)#0.0259906; 5
(((W_canadensis#0.000297551: 0.000834988	W_tropicalis#0.00138644: 0.000834988)#0.00303879: 0.00203151	W_mellicola#0.00338112: 0.0028665)#0.00352429: 0.000955945	(W_sebi#0.00269545: 0.00378418	W_muriae#0.00384509: 0.00378418)#0.000726855: 3.82599e-05)#0.0259906; 5
(((W_canadensis#0.000314512: 0.000882583	W_tropicalis#0.00146547: 0.000882583)#0.00569742: 0.00207622	W_mellicola#0.00357384: 0.00295881)#0.0057024: 0.00108152	(W_sebi#0.00284909: 0.00399989	W_muriae#0.00406427: 0.00399989)#0.000768287: 4.04408e-05)#0.0274721; 5
(((W_canadensis#0.000314512: 0.000791034	W_tropicalis#0.00146547: 0.000791034)#0.00966353: 0.00226263	W_mellicola#0.00357384: 0.00305366)#0.00552527: 0.000986667	(W_sebi#0.00284909: 0.00384301	W_muriae#0.00406427: 0.00384301)#0.00245313: 0.000197313)#0.029072; 5
(((W_canadensis#0.000314512: 0.000692178	W_tropicalis#0.00146547: 0.000692178)#0.00766814: 0.00246235	W_mellicola#0.00357384: 0.00315453)#0.00534859: 0.000885799	(W_sebi#0.00284909: 0.00388996	W_muriae#0.00406427: 0.00388996)#0.00242352: 0.000150367)#0.029072; 5
(((W_canadensis#0.000491762: 0.000972951	W_tropicalis#0.00169417: 0.000972951)#0.0046294: 0.00256077	W_mellicola#0.00413158: 0.00353372)#0.0063812: 0.00113714	(W_sebi#0.00329372: 0.00449703	W_muriae#0.00469854: 0.00449703)#0.00118012: 0.000173833)#0.0310562; 5
(((W_canadensis#0.000458909: 0.00077193	W_tropicalis#0.00158099: 0.00077193)#0.00508138: 0.00241709	W_mellicola#0.00385557: 0.00318902)#0.00615774: 0.0011698	(W_sebi#0.00307368: 0.0041966	W_muriae#0.00438465: 0.0041966)#0.00212545: 0.00016222)#0.0309195; 5
(((W_canadensis#0.000564605: 0.000929871	W_tropicalis#0.00158099: 0.000929871)#0.0024502: 0.00216624	W_mellicola#0.00385557: 0.00309612)#0.00634251: 0.0012627	(W_sebi#0.00307368: 0.00415807	W_muriae#0.00438465: 0.00415807)#0.00214514: 0.00020075)#0.0277549; 5
(((W_canadensis#0.000564605: 0.000889429	W_tropicalis#0.00158099: 0.000889429)#0.00544417: 0.00229863	W_mellicola#0.00385557: 0.00318806)#0.0061596: 0.00117076	(W_sebi#0.00307368: 0.00431436	W_muriae#0.00438465: 0.00431436)#0.00079012: 4.44625e-05)#0.0289642; 5
(((W_canadensis#0.000536318: 0.000762573	W_tropicalis#0.00150178: 0.000762573)#0.00445282: 0.00232154	W_mellicola#0.0036624: 0.00308412)#0.00574518: 0.00105633	(W_sebi#0.0043471: 0.00405246	W_muriae#0.00416498: 0.00405246)#0.00159255: 8.79872e-05)#0.0290079; 5
(W_muriae#0.00416498: 0.00414044	(W_sebi#0.0043471: 0.00407385	((W_canadensis#0.000536318: 0.000645077	W_tropicalis#0.00150178: 0.000645077)#0.00526387: 0.00255041	W_mellicola#0.0036624: 0.00319549)#0.00717764: 0.000878361)#0.0038952: 6.65954e-05)#0.0304864; 5
(W_muriae#0.00416498: 0.00414044	(W_sebi#0.0043471: 0.00398491	((W_canadensis#0.000536318: 0.000645077	W_tropicalis#0.00150178: 0.000645077)#0.00476686: 0.00270069	W_mellicola#0.0036624: 0.00334577)#0.00413096: 0.000639136)#0.00398213: 0.000155536)#0.0290469; 5
(W_muriae#0.00416498: 0.00414044	(W_sebi#0.0043471: 0.00406479	((W_canadensis#0.00144753: 0.000816506	W_tropicalis#0.00150178: 0.000816506)#0.00497271: 0.00269394	W_mellicola#0.0036624: 0.00351045)#0.00266404: 0.000554335)#0.00322039: 7.56583e-05)#0.0327083; 5
(W_muriae#0.00416498: 0.00414044	(W_sebi#0.00283047: 0.00402266	((W_canadensis#0.00144753: 0.000816506	W_tropicalis#0.00150178: 0.000816506)#0.00626524: 0.00275971	W_mellicola#0.0036624: 0.00357622)#0.00261504: 0.000446443)#0.00325411: 0.00011778)#0.0349281; 5
(W_muriae#0.00416498: 0.00414044	(W_sebi#0.00283047: 0.00402266	((W_canadensis#0.00144753: 0.00068865	W_tropicalis#0.00150178: 0.00068865)#0.00470524: 0.00303493	W_mellicola#0.0036624: 0.00372358)#0.00251156: 0.000299088)#0.00215595: 0.00011778)#0.0349281; 5
(((W_canadensis#0.00144753: 0.000549501	W_tropicalis#0.000576426: 0.000549501)#0.00589673: 0.0032992	W_mellicola#0.0036624: 0.00384871)#0.0024299: 0.000291737	(W_sebi#0.00283047: 0.00402266	W_muriae#0.00416498: 0.00402266)#0.00333675: 0.00011778)#0.0349281; 5
(((W_canadensis#0.00144753: 0.000549501	W_tropicalis#0.000576426: 0.000549501)#0.00589673: 0.00313137	W_mellicola#0.0036624: 0.00368087)#0.0025407: 0.000459575	(W_sebi#0.00283047: 0.00386823	W_muriae#0.00416498: 0.00386823)#0.00346996: 0.00027221)#0.0349281; 5
(((W_canadensis#0.00144753: 0.000549501	W_tropicalis#0.000576426: 0.000549501)#0.00589673: 0.00318116	W_mellicola#0.0036624: 0.00373066)#0.00250679: 0.000409782	(W_sebi#0.00283047: 0.00382713	W_muriae#0.00416498: 0.00382713)#0.00350722: 0.00031331)#0.0349281; 5
(((W_canadensis#0.00144753: 0.000549501	W_tropicalis#0.000576426: 0.000549501)#0.00589673: 0.00328714	W_mellicola#0.0036624: 0.00383664)#0.00600852: 0.000303805	(W_sebi#0.00283047: 0.00382713	W_muriae#0.00416498: 0.00382713)#0.00350722: 0.00031331)#0.0349281; 5
(((W_canadensis#0.00149618: 0.000549501	W_tropicalis#0.000547026: 0.000549501)#0.00699556: 0.00338456	W_mellicola#0.0036624: 0.00393406)#0.00534882: 0.000206381	(W_sebi#0.00283047: 0.00375526	W_muriae#0.00416498: 0.00375526)#0.00357435: 0.000385181)#0.0333608; 5
(((W_canadensis#0.0014774: 0.000719176	W_tropicalis#0.000547026: 0.000719176)#0.00661391: 0.00321489	W_mellicola#0.0036624: 0.00393406)#0.00201626: 0.000206381	(W_sebi#0.00283047: 0.00386881	W_muriae#0.00416498: 0.00386881)#0.00346944: 0.000271633)#0.0351173; 5
(((W_canadensis#0.0014774: 0.000877929	W_tropicalis#0.000547026: 0.000877929)#0.00541794: 0.00305613	W_mellicola#0.0036624: 0.00393406)#0.00201626: 0.000206381	(W_sebi#0.00283047: 0.00402611	W_muriae#0.00416498: 0.00402611)#0.00138036: 0.00011433)#0.0372037; 5
(((W_canadensis#0.0014774: 0.000966401	W_tropicalis#0.000547026: 0.000966401)#0.00397826: 0.00283305	W_mellicola#0.0036624: 0.00379945)#0.00390698: 0.000340996	(W_sebi#0.00283047: 0.00411564	W_muriae#0.00416498: 0.00411564)#0.00135033: 2.48008e-05)#0.0372037; 5
(((W_canadensis#0.0014774: 0.00112682	W_tropicalis#0.000547026: 0.00112682)#0.00444926: 0.00267263	W_mellicola#0.0036624: 0.00379945)#0.00390698: 0.000340996	(W_sebi#0.00283047: 0.00403888	W_muriae#0.00416498: 0.00403888)#0.001376: 0.000101564)#0.0372037; 5
(((W_canadensis#0.000405519: 0.000942824	W_tropicalis#0.000547026: 0.000942824)#0.00391584: 0.00274723	W_mellicola#0.0036624: 0.00369005)#0.00198711: 0.000450393	(W_sebi#0.00283047: 0.00410011	W_muriae#0.00416498: 0.00410011)#0.000998076: 4.03379e-05)#0.0372037; 5
(((W_canadensis#0.000405519: 0.000743368	W_tropicalis#0.000547026: 0.000743368)#0.00714657: 0.00309064	W_mellicola#0.0036624: 0.00383401)#0.0019125: 0.000306435	(W_sebi#0.00283047: 0.00396521	W_muriae#0.00416498: 0.00396521)#0.00103203: 0.000175236)#0.0394619; 5
(((W_canadensis#0.000405519: 0.000574401	W_tropicalis#0.000547026: 0.000574401)#0.00799489: 0.00332682	W_mellicola#0.0036624: 0.00390122)#0.00187955: 0.000239225	(W_sebi#0.00283047: 0.00396521	W_muriae#0.00416498: 0.00396521)#0.000949387: 0.000175236)#0.0394619; 5
(((W_canadensis#0.000405519: 0.000574401	W_tropicalis#0.000660878: 0.000574401)#0.00799489: 0.00340968	W_mellicola#0.0036624: 0.00398408)#0.00184046: 0.000156368	(W_sebi#0.00283047: 0.00396521	W_muriae#0.00416498: 0.00396521)#0.00306628: 0.000175236)#0.0380233; 5
(((W_canadensis#0.000405519: 0.000609762	W_tropicalis#0.000660878: 0.000609762)#0.00426209: 0.00347287	W_mellicola#0.0036624: 0.00408263)#0.00179603: 5.78101e-05	(W_sebi#0.00283047: 0.00383492	W_muriae#0.00416498: 0.00383492)#0.00317046: 0.000305521)#0.0359736; 5
(((W_canadensis#0.000405519: 0.000560189	W_tropicalis#0.000660878: 0.000560189)#0.00463925: 0.00338519	W_mellicola#0.0036624: 0.00394538)#0.00185851: 0.000195068	(W_sebi#0.00283047: 0.00396465	W_muriae#0.00416498: 0.00396465)#0.00306672: 0.000175798)#0.0390836; 5
(((W_canadensis#0.000405519: 0.000658017	W_tropicalis#0.000660878: 0.000658017)#0.00542293: 0.00320717	W_mellicola#0.0036624: 0.00386519)#0.00189707: 0.000275256	(W_sebi#0.00283047: 0.0040411	W_muriae#0.00416498: 0.0040411)#0.00180797: 9.93437e-05)#0.0416096; 5
(((W_canadensis#0.000429271: 0.000696558	W_tropicalis#0.000699587: 0.000696558)#0.00574056: 0.00327323	W_mellicola#0.00387692: 0.00396978)#0.00524658: 0.000413174	(W_sebi#0.00299626: 0.00429701	W_muriae#0.00440893: 0.00429701)#0.00190531: 8.59502e-05)#0.0440467; 5
(((W_canadensis#0.000474427: 0.00101239	W_tropicalis#0.000773178: 0.00101239)#0.00634604: 0.00323979	W_mellicola#0.00428474: 0.00425218)#0.00370261: 0.00059183	(W_sebi#0.00331144: 0.00479827	W_muriae#0.00487271: 0.00479827)#0.00208411: 4.57421e-05)#0.0497268; 5
(W_sebi#0.00513294: 0.00421625	(((W_canadensis#0.000412944: 0.000977919	W_tropicalis#0.000672979: 0.000977919)#0.00497726: 0.0027232	W_mellicola#0.00372946: 0.00370112)#0.00322277: 0.000430906	W_muriae#0.00424124: 0.00413203)#0.00357685: 8.42263e-05)#0.0432825; 5
(W_muriae#0.00424124: 0.00421625	(((W_canadensis#0.000412944: 0.00091975	W_tropicalis#0.00116242: 0.00091975)#0.00529205: 0.00269873	W_mellicola#0.00372946: 0.00361848)#0.0016303: 0.00051673	W_sebi#0.00440729: 0.00413521)#0.0035741: 8.10478e-05)#0.0432825; 5
(W_muriae#0.00424124: 0.00421625	((W_sebi#0.00440729: 0.00372108	W_mellicola#0.00372946: 0.00372108)#0.00158534: 0.000449678	(W_canadensis#0.000412944: 0.00091975	W_tropicalis#0.00116242: 0.00091975)#0.00529205: 0.00325101)#0.00591141: 4.54968e-05)#0.0418981; 5
((W_canadensis#0.000412944: 0.00091975	W_tropicalis#0.00116242: 0.00091975)#0.00751283: 0.0032965	((W_sebi#0.00440729: 0.00354415	W_mellicola#0.00372946: 0.00354415)#0.0038426: 0.000591812	W_muriae#0.00424124: 0.00413597)#0.00290586: 8.02886e-05)#0.0396914; 5
((W_canadensis#0.000412944: 0.000793359	W_tropicalis#0.00116242: 0.000793359)#0.00627859: 0.0034229	((W_sebi#0.00276695: 0.00339428	W_mellicola#0.00372946: 0.00339428)#0.00507537: 0.000791264	W_muriae#0.00424124: 0.00418555)#0.00287144: 3.07073e-05)#0.0396914; 5
((W_canadensis#0.000412944: 0.000616798	W_tropicalis#0.00116242: 0.000616798)#0.00637364: 0.00359946	((W_sebi#0.00276695: 0.00345934	W_muriae#0.00424124: 0.00345934)#0.00771836: 0.000726204	W_mellicola#0.00372946: 0.00418555)#0.00143127: 3.07073e-05)#0.036917; 5
((W_canadensis#0.000412944: 0.000707228	W_tropicalis#0.00116242: 0.000707228)#0.00495293: 0.00350903	((W_sebi#0.00276695: 0.00345934	W_muriae#0.00424124: 0.00345934)#0.00771836: 0.000726204	W_mellicola#0.00372946: 0.00418555)#0.000804419: 3.07073e-05)#0.036917; 5
((W_canadensis#0.000412944: 0.000606578	W_tropicalis#0.000927614: 0.000606578)#0.00447582: 0.00360968	((W_mellicola#0.00372946: 0.00345934	W_muriae#0.00424124: 0.00345934)#0.0109368: 0.000726204	W_sebi#0.00276695: 0.00418555)#0.000804419: 3.07073e-05)#0.0379917; 5
((W_mellicola#0.00372946: 0.00350541	W_muriae#0.00424124: 0.00350541)#0.0107931: 0.000710848	((W_canadensis#0.000412944: 0.000606578	W_tropicalis#0.000927614: 0.000606578)#0.00574428: 0.00339408	W_sebi#0.00276695: 0.00400066)#0.00285173: 0.000215595)#0.0379917; 5
((W_mellicola#0.00372946: 0.00350541	W_muriae#0.00424124: 0.00350541)#0.00890232: 0.000710848	((W_canadensis#0.000412944: 0.000606578	W_tropicalis#0.00136481: 0.000606578)#0.00574428: 0.00356443	W_sebi#0.00276695: 0.00417101)#0.00273526: 4.52472e-05)#0.0399041; 5
((W_mellicola#0.0034255: 0.00321971	W_muriae#0.00389557: 0.00321971)#0.00817676: 0.000652912	((W_canadensis#0.000379289: 0.000491914	W_tropicalis#0.000592227: 0.000491914)#0.00479155: 0.00331833	W_sebi#0.00254144: 0.00381025)#0.00252606: 6.23717e-05)#0.0342101; 5
((W_mellicola#0.00358117: 0.00319568	W_muriae#0.00407259: 0.00319568)#0.0101443: 0.000852924	((W_canadensis#0.000396524: 0.000514268	W_tropicalis#0.00061914: 0.000514268)#0.00727836: 0.00346913	W_sebi#0.00265693: 0.0039834)#0.00264085: 6.5206e-05)#0.0372529; 5
((W_mellicola#0.00358117: 0.00337396	W_muriae#0.00407259: 0.00337396)#0.00960826: 0.000674648	((W_canadensis#0.000396524: 0.000613148	W_tropicalis#0.00061914: 0.000613148)#0.00610461: 0.00337025	W_sebi#0.00265693: 0.0039834)#0.0021694: 6.5206e-05)#0.0351926; 5
((W_mellicola#0.00330895: 0.00297554	W_muriae#0.00376302: 0.00297554)#0.00930143: 0.000765314	((W_canadensis#0.000366384: 0.000714162	W_tropicalis#0.000572077: 0.000714162)#0.00350173: 0.00301493	W_sebi#0.00245497: 0.00372909)#0.00197844: 1.17668e-05)#0.03552; 5
((W_mellicola#0.00330895: 0.00314759	W_muriae#0.00376302: 0.00314759)#0.0064308: 0.000593271	((W_canadensis#0.000366384: 0.000824938	W_tropicalis#0.000572077: 0.000824938)#0.00561391: 0.00290415	W_sebi#0.00245497: 0.00372909)#0.000979792: 1.17668e-05)#0.0341252; 5
((W_mellicola#0.00369541: 0.0036125	W_muriae#0.00420252: 0.0036125)#0.00698843: 0.000565264	((W_canadensis#0.000409174: 0.000999593	W_tropicalis#0.000638892: 0.000999593)#0.00577841: 0.00305388	W_sebi#0.00274169: 0.00405347)#0.00402363: 0.000124288)#0.0381108; 5
((W_mellicola#0.00369541: 0.00349286	W_muriae#0.00420252: 0.00349286)#0.00511666: 0.000684906	((W_canadensis#0.000211142: 0.000999593	W_tropicalis#0.000638892: 0.000999593)#0.00757562: 0.00291061	W_sebi#0.00274169: 0.0039102)#0.00667961: 0.000267563)#0.0381108; 5
((W_mellicola#0.00369541: 0.00370119	W_muriae#0.00420252: 0.00370119)#0.00302882: 0.000476576	((W_canadensis#0.000211142: 0.00112126	W_tropicalis#0.000638892: 0.00112126)#0.00405534: 0.00297978	W_sebi#0.00274169: 0.00410105)#0.00509533: 7.67165e-05)#0.0388311; 5
((W_canadensis#0.000183292: 0.000973368	W_tropicalis#0.000554622: 0.000973368)#0.00352044: 0.00265335	((W_mellicola#0.00320799: 0.00330813	W_muriae#0.0036482: 0.00330813)#0.00255371: 0.000251991	W_sebi#0.00238006: 0.00356012)#0.0027391: 6.65976e-05)#0.0337093; 5
(W_sebi#0.00265351: 0.0040434	((W_mellicola#0.00357657: 0.00368821	W_muriae#0.00406736: 0.00368821)#0.00284712: 0.000319087	(W_canadensis#0.000204351: 0.0010852	W_tropicalis#0.000618344: 0.0010852)#0.00392492: 0.00292209)#0.00302474: 3.61055e-05)#0.039974; 5
(W_sebi#0.00265351: 0.0040434	((W_mellicola#0.00357657: 0.00381502	W_muriae#0.00406736: 0.00381502)#0.00171317: 0.000192274	(W_canadensis#0.000204351: 0.0010852	W_tropicalis#0.000618344: 0.0010852)#0.00502978: 0.00292209)#0.000944203: 3.61055e-05)#0.0370793; 5
(W_sebi#0.00265351: 0.0040434	((W_mellicola#0.00357657: 0.00396016	W_muriae#0.00406736: 0.00396016)#0.00165038: 6.0493e-06	(W_canadensis#0.000204351: 0.00118554	W_tropicalis#0.000618344: 0.00118554)#0.00460408: 0.00278067)#0.00306167: 7.71889e-05)#0.0342259; 5
(W_sebi#0.00265351: 0.0040434	((W_mellicola#0.00357657: 0.00396016	W_muriae#0.00406736: 0.00396016)#0.000849619: 6.0493e-06	(W_canadensis#0.000204351: 0.00128676	W_tropicalis#0.000618344: 0.00128676)#0.00568654: 0.00267945)#0.00488709: 7.71889e-05)#0.0330167; 5
((W_canadensis#0.000204351: 0.00142166	W_tropicalis#0.000910536: 0.00142166)#0.00828541: 0.00262174	((W_mellicola#0.00534228: 0.00396016	W_muriae#0.00406736: 0.00396016)#0.00122817: 2.21091e-05	W_sebi#0.00265351: 0.00398227)#0.00486738: 6.11291e-05)#0.0352547; 5
((W_canadensis#0.000204351: 0.00158511	W_tropicalis#0.000910536: 0.00158511)#0.00743103: 0.00245829	((W_sebi#0.00265351: 0.00396016	W_muriae#0.00406736: 0.00396016)#0.000911471: 3.54982e-05	W_mellicola#0.00534228: 0.00399566)#0.00269871: 4.774e-05)#0.0378304; 5
((W_canadensis#0.000204351: 0.0015302	W_tropicalis#0.000910536: 0.0015302)#0.00456373: 0.0025132	((W_sebi#0.00265351: 0.00396016	W_muriae#0.00406736: 0.00396016)#0.000911471: 2.61131e-05	W_mellicola#0.00534228: 0.00398628)#0.00361354: 5.71251e-05)#0.03961; 5
((W_canadensis#0.000204351: 0.0015302	W_tropicalis#0.000910536: 0.0015302)#0.00639366: 0.0025132	((W_sebi#0.00265351: 0.00396016	W_mellicola#0.00534228: 0.00396016)#0.00207954: 3.36766e-05	W_muriae#0.00406736: 0.00399384)#0.00608783: 4.95616e-05)#0.03961; 5
((W_canadensis#0.000204351: 0.00165344	W_tropicalis#0.000910536: 0.00165344)#0.00591714: 0.00238997	((W_sebi#0.00265351: 0.00396016	W_mellicola#0.00534228: 0.00396016)#0.00207954: 1.64563e-05	W_muriae#0.00406736: 0.00397662)#0.00380551: 6.67819e-05)#0.0420826; 5
((W_canadensis#0.000204351: 0.00155413	W_tropicalis#0.000910536: 0.00155413)#0.00384182: 0.00248927	((W_sebi#0.00265351: 0.00396016	W_mellicola#0.00534228: 0.00396016)#0.00207954: 5.15951e-05	W_muriae#0.00406736: 0.00401176)#0.00377217: 3.16431e-05)#0.0420826; 5
((W_canadensis#0.000204351: 0.00164721	W_tropicalis#0.000910536: 0.00164721)#0.00362473: 0.00239619	((W_sebi#0.00265351: 0.00387994	W_mellicola#0.00534228: 0.00387994)#0.00212254: 0.000134638	W_muriae#0.00406736: 0.00401458)#0.00376953: 2.88257e-05)#0.040775; 5
((W_canadensis#0.000204351: 0.00164721	W_tropicalis#0.000910536: 0.00164721)#0.00362473: 0.00239619	((W_muriae#0.00406736: 0.00387994	W_mellicola#0.00534228: 0.00387994)#0.00212254: 0.000134638	W_sebi#0.00265351: 0.00401458)#0.00130544: 2.88257e-05)#0.0380812; 5
((W_muriae#0.00406736: 0.00387994	W_mellicola#0.00534228: 0.00387994)#0.00212254: 0.000163463	((W_canadensis#0.000204351: 0.00179596	W_tropicalis#0.000910536: 0.00179596)#0.00490354: 0.00215952	W_sebi#0.00265351: 0.00395548)#0.00210105: 8.79241e-05)#0.0372139; 5
((W_muriae#0.00406736: 0.00387994	W_mellicola#0.00534228: 0.00387994)#0.00212254: 0.000163463	((W_canadensis#0.000204351: 0.00195244	W_tropicalis#0.000910536: 0.00195244)#0.00451055: 0.00200304	W_sebi#0.00265351: 0.00395548)#0.00210105: 8.79241e-05)#0.0353779; 5
((W_muriae#0.00406736: 0.004043	W_mellicola#0.00534228: 0.004043)#0.00385105: 4.02084e-07	((W_canadensis#0.000204351: 0.00212468	W_tropicalis#0.000910536: 0.00212468)#0.0041449: 0.0018308	W_sebi#0.00265351: 0.00395548)#0.00210105: 8.79241e-05)#0.0336749; 5
((W_muriae#0.00406736: 0.004043	W_mellicola#0.00534228: 0.004043)#0.00616099: 4.02084e-07	((W_canadensis#0.000204351: 0.00229878	W_tropicalis#0.000910536: 0.00229878)#0.00531439: 0.00163679	W_sebi#0.00265351: 0.00393557)#0.00211168: 0.000107836)#0.0365103; 5
((W_muriae#0.00406736: 0.00392206	W_mellicola#0.00534228: 0.00392206)#0.00635098: 0.000121346	((W_canadensis#0.000204351: 0.00212329	W_tropicalis#0.000794132: 0.00212329)#0.00575364: 0.00187735	W_sebi#0.00265351: 0.00400064)#0.00207733: 4.27634e-05)#0.0347587; 5
((W_muriae#0.00406736: 0.00399764	W_mellicola#0.00534228: 0.00399764)#0.00623091: 4.57671e-05	((W_canadensis#0.000204351: 0.0019422	W_tropicalis#0.000794132: 0.0019422)#0.00398386: 0.00205844	W_sebi#0.00343922: 0.00400064)#0.00207733: 4.27634e-05)#0.0363557; 5
((W_canadensis#0.000204351: 0.00203496	W_tropicalis#0.000794132: 0.00203496)#0.00380227: 0.00200844	((W_muriae#0.00406736: 0.00399764	W_mellicola#0.00534228: 0.00399764)#0.00391883: 3.45145e-05	W_sebi#0.00343922: 0.00403215)#0.00119005: 1.12527e-05)#0.0363557; 5
(W_sebi#0.00343922: 0.0040434	((W_muriae#0.00406736: 0.00399928	W_mellicola#0.00534228: 0.00399928)#0.00391721: 2.11571e-05	(W_canadensis#0.000204351: 0.00215722	W_tropicalis#0.000794132: 0.00215722)#0.00593138: 0.00186322)#0.00244514: 2.29604e-05)#0.034583; 5
(W_sebi#0.00343922: 0.0040434	(((W_canadensis#0.000204351: 0.00209248	W_tropicalis#0.000794132: 0.00209248)#0.00392371: 0.0019068	W_mellicola#0.00534228: 0.00399928)#0.00391721: 2.26203e-05	W_muriae#0.00406736: 0.0040219)#0.00244425: 2.14972e-05)#0.0328842; 5
(W_sebi#0.00343922: 0.0040434	(((W_canadensis#0.000204351: 0.00198249	W_tropicalis#0.000794132: 0.00198249)#0.0041414: 0.00199081	W_mellicola#0.00534228: 0.0039733)#0.00394283: 5.74117e-05	W_muriae#0.00406736: 0.00403071)#0.00243891: 1.26888e-05)#0.0304034; 5
(W_sebi#0.00343922: 0.0040434	(((W_canadensis#0.000204351: 0.00188997	W_tropicalis#0.000673538: 0.00188997)#0.00639539: 0.00201096	W_mellicola#0.00534228: 0.00390093)#0.00173799: 8.12218e-05	W_muriae#0.00406736: 0.00398215)#0.00246866: 6.12533e-05)#0.0283385; 5
(W_muriae#0.00406736: 0.0040434	(((W_canadensis#0.000204351: 0.001945	W_tropicalis#0.000673538: 0.001945)#0.00788449: 0.00186992	W_mellicola#0.00534228: 0.00381492)#0.00177718: 0.000121774	W_sebi#0.00343922: 0.00393669)#0.00249716: 0.000106712)#0.0301603; 5
(W_muriae#0.00406736: 0.0040434	(((W_canadensis#0.000204351: 0.00179457	W_tropicalis#0.000673538: 0.00179457)#0.00662602: 0.00213717	W_mellicola#0.00534228: 0.00393174)#0.00172437: 4.94693e-06	W_sebi#0.00343922: 0.00393669)#0.00309408: 0.000106712)#0.0318289; 5
(W_muriae#0.00406736: 0.00401623	(((W_canadensis#0.000204351: 0.00179457	W_tropicalis#0.000673538: 0.00179457)#0.00868801: 0.00213717	W_mellicola#0.00534228: 0.00393174)#0.00172437: 4.76959e-05	W_sebi#0.00343922: 0.00397944)#0.00306084: 3.67871e-05)#0.0304874; 5
(W_muriae#0.00447416: 0.00441791	(((W_canadensis#0.00022479: 0.00187076	W_tropicalis#0.000740903: 0.00187076)#0.011843: 0.00245422	W_mellicola#0.00587659: 0.00432498)#0.00189683: 4.67872e-05	W_sebi#0.0037832: 0.00437177)#0.00337134: 4.61454e-05)#0.0310975; 5
(W_muriae#0.00447416: 0.00441791	(((W_canadensis#0.00022479: 0.00187076	W_tropicalis#0.000740903: 0.00187076)#0.011843: 0.00245422	W_mellicola#0.00587659: 0.00432498)#0.000519677: 8.47332e-05	W_sebi#0.0037832: 0.00440971)#0.00334233: 8.19938e-06)#0.0333756; 5
(W_muriae#0.00421045: 0.00415752	(((W_canadensis#0.000211541: 0.0017605	W_tropicalis#0.000697234: 0.0017605)#0.00913071: 0.00214799	W_mellicola#0.00553022: 0.00390849)#0.00179881: 0.00021414	W_sebi#0.00356022: 0.00412263)#0.00316607: 3.48904e-05)#0.0329141; 5
(W_muriae#0.00421045: 0.00415752	(((W_canadensis#0.000211541: 0.00192619	W_tropicalis#0.000697234: 0.00192619)#0.00834525: 0.00211471	W_mellicola#0.00553022: 0.00404091)#0.00412141: 8.17205e-05	W_sebi#0.00356022: 0.00412263)#0.00438332: 3.48904e-05)#0.0329141; 5
(W_muriae#0.00491965: 0.0048578	(((W_canadensis#0.000247172: 0.00231784	W_tropicalis#0.000814675: 0.00231784)#0.0094682: 0.00240371	W_mellicola#0.00646172: 0.00472155)#0.00188091: 9.54853e-05	W_sebi#0.00415989: 0.00481704)#0.00512164: 4.07672e-05)#0.0360243; 5
(W_sebi#0.00415989: 0.0048578	(((W_canadensis#0.000247172: 0.00249673	W_tropicalis#0.00150881: 0.00249673)#0.0108959: 0.00222482	W_mellicola#0.00646172: 0.00472155)#0.00188091: 9.54853e-05	W_muriae#0.00491965: 0.00481704)#0.00309919: 4.07672e-05)#0.033572; 5
(W_muriae#0.00491965: 0.0048578	(((W_canadensis#0.000247172: 0.00268544	W_tropicalis#0.00150881: 0.00268544)#0.0101302: 0.00203611	W_mellicola#0.00646172: 0.00472155)#0.0010531: 2.89217e-05	W_sebi#0.00415989: 0.00475047)#0.00314261: 0.000107331)#0.0349027; 5
(W_muriae#0.00455392: 0.00449666	(((W_canadensis#0.000228797: 0.00258186	W_tropicalis#0.00139664: 0.00258186)#0.0103527: 0.00178868	W_mellicola#0.00598135: 0.00437054)#0.000974808: 9.31259e-05	W_sebi#0.00385064: 0.00446367)#0.0023266: 3.29974e-05)#0.0304063; 5
(W_muriae#0.00455392: 0.00449666	(((W_canadensis#0.000228797: 0.00258186	W_tropicalis#0.00139664: 0.00258186)#0.0119837: 0.00178868	W_mellicola#0.00598135: 0.00437054)#0.00104861: 9.31259e-05	W_sebi#0.00385064: 0.00446367)#0.0023266: 3.29974e-05)#0.0304063; 5
(W_muriae#0.00455392: 0.00449666	(((W_canadensis#0.000228797: 0.0027784	W_tropicalis#0.00139664: 0.0027784)#0.011136: 0.00159214	W_mellicola#0.00674635: 0.00437054)#0.00177827: 3.11044e-05	W_sebi#0.00385064: 0.00440165)#0.00492108: 9.50189e-05)#0.0328746; 5
(W_muriae#0.00455392: 0.0045046	(((W_canadensis#0.000228797: 0.00266802	W_tropicalis#0.00139664: 0.00266802)#0.00858864: 0.00160341	W_mellicola#0.00674635: 0.00427143)#0.00181954: 0.000199428	W_sebi#0.00385064: 0.00447086)#0.00674954: 3.37437e-05)#0.0328167; 5
(W_muriae#0.00506414: 0.0050093	(((W_canadensis#0.000254431: 0.00286726	W_tropicalis#0.00155312: 0.00286726)#0.00701062: 0.00198924	W_mellicola#0.00750222: 0.0048565)#0.00197903: 3.08345e-05	W_sebi#0.00428207: 0.00488734)#0.00894147: 0.000121964)#0.0326465; 5
(W_muriae#0.00506414: 0.0050093	(((W_canadensis#0.000254431: 0.00294154	W_tropicalis#0.00155312: 0.00294154)#0.0044645: 0.00191496	W_mellicola#0.00750222: 0.0048565)#0.00197903: 0.000151865	W_sebi#0.00428207: 0.00500837)#0.00872539: 9.33645e-07)#0.0347405; 5
(W_muriae#0.00506414: 0.0050093	(((W_canadensis#0.000254431: 0.00304619	W_tropicalis#0.00156384: 0.00304619)#0.00431113: 0.00181031	W_mellicola#0.00750222: 0.0048565)#0.00197903: 7.83696e-05	W_sebi#0.00428207: 0.00493487)#0.00885534: 7.44286e-05)#0.0329413; 5
(W_muriae#0.00478496: 0.00473314	(((W_canadensis#0.000240405: 0.00300785	W_tropicalis#0.00147763: 0.00300785)#0.00389795: 0.00164087	W_mellicola#0.00598897: 0.00464872)#0.00184581: 3.79493e-05	W_sebi#0.004046: 0.00468667)#0.00832457: 4.64742e-05)#0.032523; 5
(((W_canadensis#0.000240405: 0.00287733	W_tropicalis#0.00147763: 0.00287733)#0.00340007: 0.00171797	W_mellicola#0.00598897: 0.0045953)#0.00186727: 0.000137842	(W_muriae#0.00478496: 0.00451567	W_sebi#0.004046: 0.00451567)#0.00863981: 0.000217472)#0.0342717; 5
(((W_canadensis#0.000240405: 0.00275725	W_tropicalis#0.00147763: 0.00275725)#0.00532938: 0.00183805	W_mellicola#0.00598897: 0.0045953)#0.00186727: 0.000137842	(W_muriae#0.00478496: 0.00463799	W_sebi#0.004046: 0.00463799)#0.00698303: 9.51513e-05)#0.0342717; 5
(((W_canadensis#0.000240405: 0.00275725	W_tropicalis#0.000666401: 0.00275725)#0.00735628: 0.00183805	W_mellicola#0.00598897: 0.0045953)#0.00304102: 0.000137842	(W_muriae#0.00478496: 0.00463799	W_sebi#0.004046: 0.00463799)#0.00521856: 9.51513e-05)#0.0359432; 5
(W_sebi#0.00355431: 0.00415794	(W_muriae#0.00420346: 0.00407436	((W_canadensis#0.000211189: 0.00233038	W_tropicalis#0.000585416: 0.00233038)#0.00444007: 0.00170647	W_mellicola#0.00526116: 0.00403685)#0.000447727: 3.75029e-05)#0.00458437: 8.35879e-05)#0.0315752; 5
(W_muriae#0.00463121: 0.00458106	(W_sebi#0.00391599: 0.00448896	((W_canadensis#0.00023268: 0.00276688	W_tropicalis#0.000644987: 0.00276688)#0.00571213: 0.00168076	W_mellicola#0.00579653: 0.00444764)#0.00255852: 4.13191e-05)#0.00505087: 9.20938e-05)#0.0340429; 5
(W_muriae#0.00491401: 0.0048608	(W_sebi#0.00415512: 0.00478246	((W_canadensis#0.000246889: 0.00277489	W_tropicalis#0.00103434: 0.00277489)#0.00641249: 0.00194435	W_mellicola#0.0061505: 0.00471924)#0.000515273: 6.32225e-05)#0.00302208: 7.83373e-05)#0.0336211; 5
(W_muriae#0.00491401: 0.0048608	(W_sebi#0.00321652: 0.00479667	((W_canadensis#0.000246889: 0.00277489	W_mellicola#0.00760667: 0.00277489)#0.00952539: 0.00194435	W_tropicalis#0.000605685: 0.00471924)#0.00241999: 7.74327e-05)#0.00131344: 6.41271e-05)#0.0314306; 5
(W_muriae#0.00491401: 0.0048608	(W_sebi#0.00321652: 0.0048422	((W_canadensis#0.000246889: 0.00289312	W_mellicola#0.00760667: 0.00289312)#0.00913612: 0.00191002	W_tropicalis#0.000605685: 0.00480314)#0.00237772: 3.90662e-05)#0.00296944: 1.85936e-05)#0.0343025; 5
(W_muriae#0.00437437: 0.004327	(W_sebi#0.00286329: 0.00431045	((W_canadensis#0.000219776: 0.00274888	W_mellicola#0.00677132: 0.00274888)#0.00643256: 0.00152679	W_tropicalis#0.000997352: 0.00427567)#0.00211661: 3.47761e-05)#0.00264334: 1.65517e-05)#0.0277567; 5
(W_muriae#0.00437437: 0.004327	(W_tropicalis#0.000997352: 0.00431045	((W_canadensis#0.000219776: 0.00263496	W_mellicola#0.00677132: 0.00263496)#0.009056: 0.00164071	W_sebi#0.00286329: 0.00427567)#0.00211661: 3.47761e-05)#0.00264334: 1.65517e-05)#0.0301482; 5
(W_tropicalis#0.00110239: 0.0047827	(W_muriae#0.00483506: 0.00475087	((W_canadensis#0.000242922: 0.00291246	W_mellicola#0.00622955: 0.00291246)#0.00780686: 0.00181351	W_sebi#0.00316484: 0.00472597)#0.000429424: 2.48961e-05)#0.00293006: 3.18374e-05)#0.0333233; 5
(W_tropicalis#0.00082961: 0.0047827	(W_muriae#0.00483506: 0.00477314	((W_canadensis#0.000242922: 0.00291246	W_mellicola#0.00622955: 0.00291246)#0.00621794: 0.00171156	W_sebi#0.00316484: 0.00462402)#0.00165421: 0.000149117)#0.00291639: 9.56681e-06)#0.0333233; 5
(W_tropicalis#0.00082961: 0.0047827	(W_muriae#0.0040622: 0.00477314	((W_canadensis#0.000242922: 0.0030129	W_mellicola#0.00622955: 0.0030129)#0.00695633: 0.00171151	W_sebi#0.00316484: 0.00472441)#0.00290528: 4.87293e-05)#0.00291639: 9.56681e-06)#0.0310206; 5
(W_tropicalis#0.00082961: 0.0047827	(W_muriae#0.0040622: 0.00475413	((W_canadensis#0.000242922: 0.00314867	W_mellicola#0.00622955: 0.00314867)#0.00830051: 0.00157574	W_sebi#0.00316484: 0.00472441)#0.00290528: 2.97246e-05)#0.0042881: 2.85715e-05)#0.0332637; 5
(W_tropicalis#0.00082961: 0.0047827	(W_muriae#0.0040622: 0.00473792	((W_canadensis#0.000242922: 0.00298618	W_mellicola#0.00622955: 0.00298618)#0.00875218: 0.00173823	W_sebi#0.00316484: 0.00472441)#0.00106932: 1.35154e-05)#0.00214846: 4.47807e-05)#0.032032; 5
(W_muriae#0.0040622: 0.0047827	(W_tropicalis#0.00144897: 0.00472985	((W_canadensis#0.000242922: 0.00298618	W_mellicola#0.00622955: 0.00298618)#0.00875218: 0.00173823	W_sebi#0.00316484: 0.00472441)#0.00227039: 5.43885e-06)#0.00438974: 5.28573e-05)#0.032032; 5
(W_muriae#0.0040622: 0.0047827	(W_tropicalis#0.00114335: 0.00472985	((W_canadensis#0.000242922: 0.00298618	W_mellicola#0.00622955: 0.00298618)#0.00561076: 0.00173823	W_sebi#0.00316484: 0.00472441)#0.000328771: 5.43885e-06)#0.00251263: 5.28573e-05)#0.0302708; 5
(W_muriae#0.0040622: 0.0047827	(W_tropicalis#0.00114335: 0.00472985	((W_canadensis#0.000242922: 0.00286338	W_mellicola#0.00422452: 0.00286338)#0.00495621: 0.00186102	W_sebi#0.00316484: 0.00472441)#0.000328771: 5.43885e-06)#0.00251263: 5.28573e-05)#0.0278705; 5
(W_muriae#0.0040622: 0.0047827	(W_sebi#0.00316484: 0.00474956	((W_canadensis#0.000242922: 0.00286338	W_mellicola#0.00422452: 0.00286338)#0.00676738: 0.00173183	W_tropicalis#0.000587846: 0.00459522)#0.00347215: 0.000154341)#0.0025022: 3.31441e-05)#0.0299165; 5
(W_sebi#0.00316484: 0.0047827	(W_muriae#0.0040622: 0.00468235	((W_canadensis#0.000242922: 0.00286338	W_mellicola#0.00603063: 0.00286338)#0.00466009: 0.00171156	W_tropicalis#0.000587846: 0.00457495)#0.00348753: 0.000107399)#0.00253812: 0.000100358)#0.0322218; 5
(W_muriae#0.00444761: 0.00523648	(W_sebi#0.00346512: 0.00522073	((W_canadensis#0.00026597: 0.00313506	W_mellicola#0.0066028: 0.00313506)#0.00510223: 0.00197465	W_tropicalis#0.00064362: 0.00510971)#0.00207258: 0.00011102)#0.00501295: 1.57476e-05)#0.0324738; 5
(W_sebi#0.00346512: 0.00523648	(W_muriae#0.00444761: 0.00522073	((W_canadensis#0.00026597: 0.00302597	W_mellicola#0.00503125: 0.00302597)#0.00767909: 0.00208375	W_tropicalis#0.00064362: 0.00510971)#0.00207258: 0.00011102)#0.00449346: 1.57476e-05)#0.0319381; 5
(W_sebi#0.00307131: 0.00464136	(W_muriae#0.00394214: 0.00452966	((W_canadensis#0.000235743: 0.00278572	W_mellicola#0.00547666: 0.00278572)#0.00463605: 0.00174327	W_tropicalis#0.000570473: 0.004529)#0.00183704: 6.66948e-07)#0.00406872: 0.000111694)#0.0306284; 5
(W_sebi#0.00307131: 0.00464136	(W_muriae#0.00394214: 0.00454336	((W_canadensis#0.000235743: 0.00291753	W_mellicola#0.00547666: 0.00291753)#0.00746496: 0.00161146	W_tropicalis#0.000570473: 0.004529)#0.00183704: 1.43617e-05)#0.00405646: 9.79988e-05)#0.0318703; 5
(W_sebi#0.00307131: 0.00464136	(W_tropicalis#0.000570473: 0.00460416	((W_canadensis#0.000235743: 0.00304576	W_mellicola#0.00547666: 0.00304576)#0.00715068: 0.00139718	W_muriae#0.00394214: 0.00444294)#0.00187262: 0.00016122)#0.00312667: 3.71951e-05)#0.0339924; 5
(W_sebi#0.00307131: 0.00464136	((W_canadensis#0.000235743: 0.00287743	W_mellicola#0.00547666: 0.00287743)#0.007569: 0.00172673	(W_tropicalis#0.00113266: 0.00452197	W_muriae#0.00394214: 0.00452197)#0.00313869: 8.21911e-05)#0.00382312: 3.71951e-05)#0.0360507; 5
(W_sebi#0.00307131: 0.00464136	((W_canadensis#0.000235743: 0.00287743	W_mellicola#0.00547666: 0.00287743)#0.00908337: 0.00173698	(W_tropicalis#0.00113266: 0.00452197	W_muriae#0.00394214: 0.00452197)#0.00313869: 9.24424e-05)#0.00556456: 2.69438e-05)#0.0329215; 5
(W_sebi#0.00307131: 0.00464136	((W_canadensis#0.000235743: 0.00287743	W_mellicola#0.00547666: 0.00287743)#0.00648191: 0.00170098	(W_tropicalis#0.00113266: 0.00445178	W_muriae#0.00394214: 0.00445178)#0.00425902: 0.000126634)#0.00644332: 6.29452e-05)#0.0329215; 5
(W_sebi#0.00307131: 0.00464136	(W_tropicalis#0.00113266: 0.00460846	((W_canadensis#0.000235743: 0.00293927	W_mellicola#0.00547666: 0.00293927)#0.00634554: 0.00156674	W_muriae#0.00394214: 0.004506)#0.00420777: 0.000102458)#0.00449747: 3.28945e-05)#0.0340181; 5
(W_sebi#0.00338962: 0.00512239	(W_tropicalis#0.00125005: 0.00507777	((W_canadensis#0.000260175: 0.00342697	W_mellicola#0.00604426: 0.00342697)#0.00662908: 0.00161101	W_muriae#0.00435071: 0.00503798)#0.00458397: 3.97929e-05)#0.00311019: 4.46186e-05)#0.0386656; 5
(W_sebi#0.00338962: 0.00512239	(W_tropicalis#0.00125005: 0.0051039	((W_canadensis#0.000260175: 0.00346528	W_mellicola#0.00604426: 0.00346528)#0.00655579: 0.00153224	W_muriae#0.00435071: 0.00499752)#0.00577996: 0.000106376)#0.00309427: 1.84928e-05)#0.0386656; 5
(((W_canadensis#0.000260175: 0.00346528	W_mellicola#0.00604426: 0.00346528)#0.00655579: 0.00153224	W_muriae#0.00435071: 0.00499752)#0.00818665: 0.000124869	(W_tropicalis#0.00125005: 0.00504468	W_sebi#0.00415707: 0.00504468)#0.00313059: 7.771e-05)#0.0358407; 5
(((W_canadensis#0.0002275: 0.00314591	W_mellicola#0.00528517: 0.00314591)#0.00552138: 0.00122398	W_muriae#0.00380431: 0.00436988)#0.00855136: 0.000109187	(W_tropicalis#0.00209027: 0.00441112	W_sebi#0.00363499: 0.00441112)#0.00273743: 6.79504e-05)#0.0323775; 5
(W_sebi#0.00363499: 0.00447907	(W_tropicalis#0.00209027: 0.00445483	((W_canadensis#0.0002275: 0.00314591	W_mellicola#0.00528517: 0.00314591)#0.00552138: 0.00122398	W_muriae#0.00380431: 0.00436988)#0.00610169: 8.49477e-05)#0.00114599: 2.42392e-05)#0.0359309; 5
(W_sebi#0.00363499: 0.00447907	(W_tropicalis#0.00209027: 0.00445483	((W_canadensis#0.0002275: 0.00320343	W_mellicola#0.00528517: 0.00320343)#0.00542225: 0.00124311	W_muriae#0.00380431: 0.00444654)#0.0059965: 8.29316e-06)#0.000739075: 2.42392e-05)#0.0348241; 5
(W_sebi#0.00363499: 0.00447907	(W_tropicalis#0.00209027: 0.0044502	((W_canadensis#0.0002275: 0.00311121	W_mellicola#0.00528517: 0.00311121)#0.00558296: 0.00133533	W_muriae#0.00380431: 0.00444654)#0.00424004: 3.66139e-06)#0.000739844: 2.8871e-05)#0.0338127; 5
(W_sebi#0.00363499: 0.00447907	(W_tropicalis#0.00209027: 0.0044502	((W_canadensis#0.0002275: 0.00331317	W_mellicola#0.00528517: 0.00331317)#0.00668702: 0.00113337	W_muriae#0.00380431: 0.00444654)#0.00424004: 3.66139e-06)#0.000739844: 2.8871e-05)#0.0350404; 5
(W_sebi#0.00363499: 0.00447907	(W_muriae#0.00380431: 0.00445925	((W_canadensis#0.0002275: 0.00313801	W_mellicola#0.00528517: 0.00313801)#0.00467523: 0.00130853	W_tropicalis#0.000852565: 0.00444654)#0.00239385: 1.27133e-05)#0.000738342: 1.9819e-05)#0.0350404; 5
(W_sebi#0.00363499: 0.00447907	(W_muriae#0.00380431: 0.0044637	((W_canadensis#0.0002275: 0.00318859	W_mellicola#0.00528517: 0.00318859)#0.00717798: 0.00125795	W_tropicalis#0.000852565: 0.00444654)#0.00239385: 1.71615e-05)#0.000737607: 1.53708e-05)#0.0359303; 5
(W_sebi#0.00363499: 0.00447907	(W_muriae#0.00380431: 0.0044637	((W_canadensis#0.0002275: 0.00308259	W_mellicola#0.00528517: 0.00308259)#0.00855071: 0.00136395	W_tropicalis#0.000852565: 0.00444654)#0.000807641: 1.71615e-05)#0.000737607: 1.53708e-05)#0.0379981; 5
(W_sebi#0.00341651: 0.00420986	(W_muriae#0.00357565: 0.00418415	((W_canadensis#0.000213826: 0.00289731	W_mellicola#0.0049675: 0.00289731)#0.00672676: 0.00128197	W_tropicalis#0.000801321: 0.00417928)#0.00292212: 4.86983e-06)#0.000695138: 2.57072e-05)#0.0339541; 5
(W_sebi#0.00361001: 0.00444828	(W_muriae#0.00377816: 0.00442112	((W_canadensis#0.000225936: 0.00285713	W_mellicola#0.00524884: 0.00285713)#0.0056707: 0.00155885	W_tropicalis#0.000846704: 0.00441598)#0.00102681: 5.14564e-06)#0.000734508: 2.71631e-05)#0.0358771; 5
(W_sebi#0.00361001: 0.00444828	((W_canadensis#0.000225936: 0.00305996	W_mellicola#0.00524884: 0.00305996)#0.00672499: 0.00136116	(W_muriae#0.00377816: 0.00441598	W_tropicalis#0.00274915: 0.00441598)#0.000395602: 5.14564e-06)#0.000734508: 2.71631e-05)#0.0330284; 5
(W_sebi#0.00361001: 0.00444828	(W_tropicalis#0.00274915: 0.00443802	(W_muriae#0.00377816: 0.00441598	(W_canadensis#0.000225936: 0.00305996	W_mellicola#0.00611973: 0.00305996)#0.00407449: 0.00135601)#0.00132263: 2.20477e-05)#0.000731711: 1.02611e-05)#0.0304363; 5
(W_sebi#0.00361001: 0.00444828	(W_tropicalis#0.00274915: 0.00443511	(W_muriae#0.00377816: 0.00441598	(W_canadensis#0.000225936: 0.00320077	W_mellicola#0.00611973: 0.00320077)#0.00389526: 0.00121521)#0.00132263: 1.91307e-05)#0.000732192: 1.31781e-05)#0.0318674; 5
((W_muriae#0.00377816: 0.00441598	(W_canadensis#0.000225936: 0.00320077	W_mellicola#0.00611973: 0.00320077)#0.00389526: 0.00121521)#0.00132263: 3.23087e-05	(W_tropicalis#0.00274915: 0.00431876	W_sebi#0.00361001: 0.00431876)#0.000751918: 0.000129529)#0.0341407; 5
((W_muriae#0.00377816: 0.00433029	(W_tropicalis#0.000873996: 0.00431876	W_sebi#0.00361001: 0.00431876)#0.000909556: 1.15324e-05)#0.0013488: 0.000117996	(W_canadensis#0.000225936: 0.00313619	W_mellicola#0.00611973: 0.00313619)#0.00397547: 0.0013121)#0.0348626; 5
((W_muriae#0.00377816: 0.00433029	(W_tropicalis#0.000873996: 0.00431876	W_sebi#0.00361001: 0.00431876)#0.00146846: 1.15324e-05)#0.00289187: 0.000117996	(W_canadensis#0.000225936: 0.00323661	W_mellicola#0.00611973: 0.00323661)#0.00385211: 0.00121167)#0.0377557; 5
((W_muriae#0.00377816: 0.00433029	(W_tropicalis#0.000873996: 0.00431876	W_sebi#0.00361001: 0.00431876)#0.00146846: 1.15324e-05)#0.00289187: 0.000117996	(W_canadensis#0.000225936: 0.00335561	W_mellicola#0.00611973: 0.00335561)#0.00668558: 0.00109267)#0.0399302; 5
((W_muriae#0.0041368: 0.00481043	(W_canadensis#0.000247384: 0.00360561	W_mellicola#0.00670065: 0.00360561)#0.00745937: 0.00120482)#0.00312091: 6.01111e-05	(W_tropicalis#0.0010758: 0.00472872	W_sebi#0.00395269: 0.00472872)#0.00130796: 0.000141825)#0.0437206; 5
((W_muriae#0.0041368: 0.00481043	(W_canadensis#0.000247384: 0.00351001	W_mellicola#0.00670065: 0.00351001)#0.00487559: 0.00130042)#0.00312091: 6.01111e-05	(W_tropicalis#0.0010758: 0.0048176	W_sebi#0.00395269: 0.0048176)#0.00161695: 5.2944e-05)#0.0456214; 5
((W_muriae#0.0041368: 0.00468515	(W_canadensis#0.000247384: 0.00366065	W_mellicola#0.00670065: 0.00366065)#0.00467495: 0.0010245)#0.00320437: 0.000185395	(W_tropicalis#0.00111009: 0.0048176	W_sebi#0.00395269: 0.0048176)#0.00190249: 5.2944e-05)#0.0436034; 5
((W_muriae#0.0041368: 0.00456184	(W_canadensis#0.000247384: 0.00356367	W_mellicola#0.00670065: 0.00356367)#0.00202725: 0.000998168)#0.00541073: 0.000308704	(W_tropicalis#0.00111009: 0.0048176	W_sebi#0.00395269: 0.0048176)#0.00190249: 5.2944e-05)#0.0436034; 5
((W_muriae#0.00385129: 0.00432571	(W_canadensis#0.00023031: 0.00331772	W_mellicola#0.00623819: 0.00331772)#0.00326346: 0.00100799)#0.00339774: 0.000208682	(W_tropicalis#0.00103348: 0.00444464	W_sebi#0.00367988: 0.00444464)#0.00178731: 8.97505e-05)#0.040594; 5
((W_muriae#0.00385129: 0.00432571	(W_canadensis#0.00023031: 0.00342121	W_mellicola#0.00623819: 0.00342121)#0.00538017: 0.0009045)#0.00095747: 0.000208682	(W_tropicalis#0.00151758: 0.00449945	W_sebi#0.00517946: 0.00449945)#0.00176554: 3.49375e-05)#0.038998; 5
((W_muriae#0.00385129: 0.00432571	(W_canadensis#0.00023031: 0.00327837	W_mellicola#0.00623819: 0.00327837)#0.00813876: 0.00104734)#0.00219559: 0.000208682	(W_tropicalis#0.00197657: 0.00449945	W_sebi#0.00517946: 0.00449945)#0.00031712: 3.49375e-05)#0.0356968; 5
((W_muriae#0.00385129: 0.00432571	(W_canadensis#0.00023031: 0.00315744	W_mellicola#0.00623819: 0.00315744)#0.0105789: 0.00116827)#0.00219559: 0.000208682	(W_tropicalis#0.00197657: 0.0043353	W_sebi#0.00207294: 0.0043353)#0.00263041: 0.00019909)#0.0356968; 5
((W_muriae#0.00407997: 0.00458256	(W_canadensis#0.000243985: 0.00351559	W_mellicola#0.0066086: 0.00351559)#0.00849075: 0.00106697)#0.00232596: 0.000221072	(W_tropicalis#0.00209393: 0.00475057	W_sebi#0.00219602: 0.00475057)#0.002694: 5.30566e-05)#0.0353397; 5
(W_tropicalis#0.00209393: 0.00480363	((W_muriae#0.00407997: 0.00460132	(W_canadensis#0.000243985: 0.00351559	W_mellicola#0.0066086: 0.00351559)#0.00849075: 0.00108573)#0.00133944: 8.51051e-06	W_sebi#0.00219602: 0.00460984)#0.00277625: 0.000193795)#0.0334576; 5
(W_tropicalis#0.00188043: 0.00431384	((W_muriae#0.00366397: 0.00413216	(W_canadensis#0.000219108: 0.00325423	W_mellicola#0.00593477: 0.00325423)#0.0073975: 0.000877932)#0.00120287: 7.64276e-06	W_sebi#0.00197211: 0.00413981)#0.00374439: 0.000174035)#0.0293751; 5
((W_muriae#0.00366397: 0.00413216	(W_canadensis#0.000219108: 0.00336173	W_mellicola#0.00593477: 0.00336173)#0.00716095: 0.000770433)#0.00309355: 0.000181678	(W_tropicalis#0.00188043: 0.00413981	W_sebi#0.00197211: 0.00413981)#0.00188429: 0.000174035)#0.0272419; 5
((W_muriae#0.00366397: 0.00426449	(W_canadensis#0.000219108: 0.00347416	W_mellicola#0.00593477: 0.00347416)#0.00554056: 0.000790321)#0.00407738: 4.93571e-05	(W_tropicalis#0.00188043: 0.00413981	W_sebi#0.00197211: 0.00413981)#0.00188429: 0.000174035)#0.029155; 5
((W_muriae#0.00414536: 0.00482477	(W_canadensis#0.000247895: 0.00393062	W_mellicola#0.00671451: 0.00393062)#0.0062685: 0.000894157)#0.00461309: 5.58418e-05	(W_tropicalis#0.00212749: 0.0047338	W_sebi#0.00223122: 0.0047338)#0.00418025: 0.000146815)#0.0307864; 5
((W_muriae#0.00414536: 0.00465638	(W_canadensis#0.000247895: 0.00376186	W_mellicola#0.00671451: 0.00376186)#0.00398181: 0.000894526)#0.00294534: 0.000224235	(W_tropicalis#0.00212749: 0.00479947	W_sebi#0.00223122: 0.00479947)#0.00412305: 8.11456e-05)#0.0324131; 5
((W_muriae#0.00414536: 0.00473333	(W_canadensis#0.000247895: 0.00358013	W_mellicola#0.00671451: 0.00358013)#0.00418393: 0.0011532)#0.00199099: 0.000147287	(W_tropicalis#0.00212749: 0.00474506	W_sebi#0.00223122: 0.00474506)#0.000596839: 0.000135555)#0.0333357; 5
((W_muriae#0.00414536: 0.00473333	(W_canadensis#0.000247895: 0.0034471	W_mellicola#0.00557165: 0.0034471)#0.00434539: 0.00128623)#0.00199099: 0.000147287	(W_tropicalis#0.00212749: 0.0045577	W_sebi#0.00223122: 0.0045577)#0.00355823: 0.000322914)#0.0316168; 5
((W_muriae#0.00428865: 0.00502238	(W_tropicalis#0.00220103: 0.00481035	W_sebi#0.00230834: 0.00481035)#0.00360845: 0.000212038)#0.00200836: 2.69397e-05	(W_canadensis#0.000256464: 0.00344405	W_mellicola#0.00576424: 0.00344405)#0.00736977: 0.00160527)#0.0297885; 5
((W_muriae#0.00428865: 0.00502238	(W_tropicalis#0.00220103: 0.00491027	W_sebi#0.00230834: 0.00491027)#0.00353502: 0.000112114)#0.00200836: 2.69397e-05	(W_canadensis#0.000256464: 0.00344405	W_mellicola#0.00656747: 0.00344405)#0.00443927: 0.00160527)#0.0297885; 5
((W_muriae#0.00428865: 0.00502238	(W_canadensis#0.000256464: 0.0036044	W_mellicola#0.00656747: 0.0036044)#0.00309706: 0.00141799)#0.00200836: 2.69397e-05	(W_tropicalis#0.00158095: 0.00500269	W_sebi#0.00230834: 0.00500269)#0.00346971: 4.66355e-05)#0.0322118; 5
((W_muriae#0.00428865: 0.00502238	(W_canadensis#0.000256464: 0.00374782	W_mellicola#0.00656747: 0.00374782)#0.00297855: 0.00127457)#0.000675429: 2.69397e-05	(W_tropicalis#0.00158095: 0.0049632	W_sebi#0.00230834: 0.0049632)#0.00349732: 8.61207e-05)#0.0305777; 5
((W_muriae#0.00428865: 0.00492978	(W_canadensis#0.000256464: 0.00374782	W_mellicola#0.00656747: 0.00374782)#0.00297855: 0.00118196)#0.0013401: 0.000119543	(W_tropicalis#0.00429855: 0.0047847	W_sebi#0.00230834: 0.0047847)#0.0036278: 0.000264628)#0.0277884; 5
((W_muriae#0.00428865: 0.00481164	(W_canadensis#0.000256464: 0.00359712	W_mellicola#0.00656747: 0.00359712)#0.00310333: 0.00121453)#0.00396094: 0.000237681	(W_tropicalis#0.00429855: 0.00467938	W_sebi#0.00230834: 0.00467938)#0.00370944: 0.000369944)#0.0258879; 5
((W_muriae#0.00428865: 0.00501434	(W_canadensis#0.000256464: 0.00367875	W_mellicola#0.00656747: 0.00367875)#0.00467725: 0.00133559)#0.00380083: 3.49822e-05	(W_tropicalis#0.00231351: 0.00461235	W_sebi#0.00230834: 0.00461235)#0.00148311: 0.000436976)#0.0272442; 5
((W_muriae#0.00400906: 0.00451767	(W_canadensis#0.000239744: 0.00351848	W_mellicola#0.00613932: 0.00351848)#0.00427347: 0.000999196)#0.00368656: 0.000202469	(W_tropicalis#0.00216269: 0.00418289	W_sebi#0.00215785: 0.00418289)#0.0014291: 0.000537248)#0.0276764; 5
((W_muriae#0.00460808: 0.00519269	(W_tropicalis#0.00248583: 0.00491611	W_sebi#0.00248027: 0.00491611)#0.00160647: 0.000276578)#0.00423739: 0.000232722	(W_canadensis#0.000275567: 0.00415247	W_mellicola#0.00705664: 0.00415247)#0.0059119: 0.00127295)#0.0318118; 5
((W_muriae#0.00393582: 0.00443514	(W_tropicalis#0.00212318: 0.00430806	W_sebi#0.00211843: 0.00430806)#0.00133734: 0.000127083)#0.00361921: 0.000198771	(W_canadensis#0.000235365: 0.00342366	W_mellicola#0.00602717: 0.00342366)#0.00523086: 0.00121025)#0.0281865; 5
((W_muriae#0.00418476: 0.0045799	(W_tropicalis#0.00225747: 0.00445997	W_sebi#0.00225242: 0.00445997)#0.00146037: 0.000119935)#0.0039622: 0.000347106	(W_canadensis#0.000250252: 0.00353162	W_mellicola#0.00640838: 0.00353162)#0.00709805: 0.00139538)#0.0299693; 5
((W_muriae#0.00418476: 0.0045799	(W_tropicalis#0.00225747: 0.00431452	W_sebi#0.00225242: 0.00431452)#0.0015096: 0.000265381)#0.00286594: 0.000347106	(W_canadensis#0.000250252: 0.00365275	W_mellicola#0.00640838: 0.00365275)#0.00686268: 0.00127426)#0.0276198; 5
((W_muriae#0.00418476: 0.00447363	(W_tropicalis#0.00225747: 0.00443949	W_sebi#0.00225242: 0.00443949)#0.00146711: 3.41336e-05)#0.00293403: 0.000453383	(W_canadensis#0.000250252: 0.00365275	W_mellicola#0.00640838: 0.00365275)#0.00859056: 0.00127426)#0.0258614; 5
((W_muriae#0.00418476: 0.00439424	(W_tropicalis#0.00225747: 0.00433083	W_sebi#0.00225242: 0.00433083)#0.000734873: 6.34102e-05)#0.00565586: 0.000532772	(W_canadensis#0.000250252: 0.00355948	W_mellicola#0.00640838: 0.00355948)#0.00675298: 0.00136753)#0.0274405; 5
((W_muriae#0.0044449: 0.00488241	(W_tropicalis#0.0023978: 0.00464842	W_sebi#0.00239244: 0.00464842)#0.00107822: 0.000233998)#0.00574289: 0.000350879	(W_canadensis#0.000265808: 0.00378075	W_mellicola#0.0089633: 0.00378075)#0.0057434: 0.00145254)#0.0291463; 5
((W_tropicalis#0.0023978: 0.00509422	(W_muriae#0.0044449: 0.00477816	W_sebi#0.00239244: 0.00477816)#0.00306148: 0.000316065)#0.00550412: 0.000139071	(W_canadensis#0.000265808: 0.00389648	W_mellicola#0.0089633: 0.00389648)#0.00757436: 0.00133681)#0.0261314; 5
((W_tropicalis#0.00215882: 0.00451697	(W_muriae#0.0040019: 0.00440984	W_sebi#0.002154: 0.00440984)#0.00268891: 0.000107126)#0.00683323: 0.000194746	(W_canadensis#0.000239316: 0.00367759	W_mellicola#0.00806996: 0.00367759)#0.00444244: 0.00103412)#0.0267942; 5
((W_sebi#0.002154: 0.00460696	(W_muriae#0.0040019: 0.00447109	W_tropicalis#0.000753273: 0.00447109)#0.00265208: 0.000135867)#0.00669975: 0.00010475	(W_canadensis#0.000239316: 0.00384029	W_mellicola#0.00806996: 0.00384029)#0.00425424: 0.000871425)#0.0274767; 5
((W_muriae#0.0042319: 0.00496955	(W_sebi#0.0022778: 0.00461573	W_tropicalis#0.00249521: 0.00461573)#0.00287275: 0.000353816)#0.00495101: 1.29604e-05	(W_canadensis#0.000253071: 0.00389156	W_mellicola#0.00853377: 0.00389156)#0.00469462: 0.00109095)#0.0318239; 5
((W_tropicalis#0.002593: 0.0051507	(W_sebi#0.00374128: 0.00479663	W_muriae#0.00439776: 0.00479663)#0.00298534: 0.000354062)#0.00515866: 2.70889e-05	(W_canadensis#0.000262989: 0.00425928	W_mellicola#0.00886823: 0.00425928)#0.00463211: 0.000918502)#0.0321762; 5
((W_tropicalis#0.0022823: 0.00453354	(W_sebi#0.003293: 0.00412756	W_muriae#0.00387082: 0.00412756)#0.0026877: 0.000405983)#0.00299038: 2.38431e-05	(W_canadensis#0.000231478: 0.00381585	W_mellicola#0.00620899: 0.00381585)#0.0040056: 0.000741533)#0.0263799; 5
((W_tropicalis#0.00248022: 0.00484772	(W_sebi#0.00357855: 0.00448548	W_muriae#0.00420648: 0.00448548)#0.00292076: 0.000362235)#0.00215518: 0.000104864	(W_canadensis#0.00025155: 0.00414674	W_mellicola#0.00674741: 0.00414674)#0.00711259: 0.000805836)#0.0258006; 5
((W_tropicalis#0.00248022: 0.00492027	(W_sebi#0.00357855: 0.00448548	W_muriae#0.00420648: 0.00448548)#0.00292076: 0.000434784)#0.0021234: 3.23143e-05	(W_canadensis#0.00025155: 0.00414674	W_mellicola#0.00674741: 0.00414674)#0.00711259: 0.000805836)#0.0247477; 5
(((W_canadensis#0.00023824: 0.00382133	W_mellicola#0.00639038: 0.00382133)#0.00446482: 0.000661229	(W_sebi#0.0033892: 0.00419631	W_muriae#0.0039839: 0.00419631)#0.00203623: 0.000286249)#0.00430585: 0.000207958	W_tropicalis#0.00234898: 0.00469052)#0.0248307; 5
(((W_canadensis#0.000276047: 0.00431717	W_mellicola#0.00740448: 0.00431717)#0.001849: 0.000820439	(W_sebi#0.00392704: 0.00506931	W_muriae#0.00461612: 0.00506931)#0.00426708: 6.83058e-05)#0.00504382: 0.000297259	W_tropicalis#0.00272174: 0.00543487)#0.0320434; 5
(((W_canadensis#0.000276047: 0.00437554	W_mellicola#0.00740448: 0.00437554)#0.00182433: 0.000904518	(W_sebi#0.00392704: 0.00512946	W_muriae#0.00461612: 0.00512946)#0.00766699: 0.000150599)#0.00490775: 0.00011417	W_tropicalis#0.00272174: 0.00539423)#0.0299403; 5
(((W_canadensis#0.000276047: 0.00437554	W_mellicola#0.00740448: 0.00437554)#0.00366497: 0.00097103	(W_sebi#0.00392704: 0.00524625	W_muriae#0.00461612: 0.00524625)#0.00503973: 0.000100327)#0.00484669: 4.76581e-05	W_tropicalis#0.00272174: 0.00539423)#0.0283085; 5
(((W_canadensis#0.000276047: 0.00418308	W_mellicola#0.00740448: 0.00418308)#0.00383361: 0.001211	(W_sebi#0.00392704: 0.00530831	W_muriae#0.00461612: 0.00530831)#0.00498081: 8.57649e-05)#0.00480402: 1.61346e-07	W_tropicalis#0.00272174: 0.00539423)#0.0255483; 5
(((W_canadensis#0.000276047: 0.00401747	W_mellicola#0.00865875: 0.00401747)#0.00596962: 0.0013766	(W_sebi#0.00392704: 0.00530831	W_muriae#0.00461612: 0.00530831)#0.00498081: 8.57649e-05)#0.00480402: 1.61346e-07	W_tropicalis#0.00166522: 0.00539423)#0.026835; 5
((W_muriae#0.00481697: 0.00562744	(W_sebi#0.00409792: 0.00560617	(W_canadensis#0.000288058: 0.00406825	W_mellicola#0.00903551: 0.00406825)#0.00641929: 0.00153792)#0.00363463: 2.127e-05)#0.00382002: 1.5082e-06	W_tropicalis#0.00173768: 0.00562895)#0.0313435; 5
((W_muriae#0.00481697: 0.00561855	(W_sebi#0.00409792: 0.00560617	(W_canadensis#0.000288058: 0.00390469	W_mellicola#0.00903551: 0.00390469)#0.00668819: 0.00170148)#0.00232735: 1.23813e-05)#0.00116855: 1.0397e-05	W_tropicalis#0.00173768: 0.00562895)#0.0297232; 5
((W_tropicalis#0.00173768: 0.00561959	(W_sebi#0.00409792: 0.00560617	(W_canadensis#0.000288058: 0.00402844	W_mellicola#0.00903551: 0.00402844)#0.00648272: 0.00157773)#0.000314914: 1.34166e-05)#0.00116834: 9.3617e-06	W_muriae#0.00481697: 0.00562895)#0.0271159; 5
(((W_canadensis#0.000288058: 0.00415671	W_mellicola#0.00903551: 0.00415671)#0.00723517: 0.00146288	(W_sebi#0.00409792: 0.00546487	W_tropicalis#0.00173768: 0.00546487)#0.00243358: 0.000154721)#0.00181284: 9.3617e-06	W_muriae#0.00481697: 0.00562895)#0.0271159; 5
(((W_canadensis#0.000266017: 0.00368191	W_mellicola#0.00834415: 0.00368191)#0.00696601: 0.00150769	(W_sebi#0.00378436: 0.00517496	W_tropicalis#0.00160472: 0.00517496)#0.00107879: 1.46367e-05)#0.000737553: 8.64538e-06	W_muriae#0.0044484: 0.00519824)#0.0257353; 5
((W_tropicalis#0.00160472: 0.0051887	(W_sebi#0.00478812: 0.00513102	(W_canadensis#0.000266017: 0.00356079	W_mellicola#0.00684064: 0.00356079)#0.0061389: 0.00157023)#0.00355297: 5.76748e-05)#0.00225233: 9.54381e-06	W_muriae#0.0044484: 0.00519824)#0.0280603; 5
((W_tropicalis#0.00160472: 0.0051887	(W_sebi#0.00370417: 0.00505918	(W_canadensis#0.000266017: 0.00377165	W_mellicola#0.00684064: 0.00377165)#0.00579571: 0.00128754)#0.00360342: 0.000129516)#0.00088063: 9.54381e-06	W_muriae#0.0044484: 0.00519824)#0.0266936; 5
((W_tropicalis#0.000497058: 0.00518654	(W_sebi#0.00370417: 0.00510118	(W_canadensis#0.000266017: 0.00360796	W_mellicola#0.00684064: 0.00360796)#0.00605864: 0.00149322)#0.00180366: 8.53535e-05)#0.00142581: 1.17064e-05	W_muriae#0.0044484: 0.00519824)#0.0266936; 5
((W_sebi#0.00370417: 0.00515607	(W_tropicalis#0.000820481: 0.00499322	(W_canadensis#0.000266017: 0.00348598	W_mellicola#0.00684064: 0.00348598)#0.00627065: 0.00150724)#0.00184265: 0.000162848)#0.00148845: 4.21751e-05	W_muriae#0.00526964: 0.00519824)#0.0249074; 5
((W_sebi#0.00370417: 0.0051618	W_muriae#0.00526964: 0.0051618)#0.0014868: 3.64404e-05	(W_tropicalis#0.000820481: 0.00504965	(W_canadensis#0.000266017: 0.00330128	W_mellicola#0.00684064: 0.00330128)#0.00662149: 0.00174837)#0.00182206: 0.000148596)#0.0228053; 5
((W_sebi#0.00370417: 0.00515249	(W_tropicalis#0.000820481: 0.00504965	(W_canadensis#0.000266017: 0.00314645	W_mellicola#0.00684064: 0.00314645)#0.00898594: 0.0019032)#0.00182206: 0.000102844)#0.00148948: 4.5752e-05	W_muriae#0.00526964: 0.00519824)#0.0228053; 5
((W_sebi#0.00254257: 0.00515249	W_muriae#0.00526964: 0.00515249)#0.00148948: 4.5752e-05	(W_tropicalis#0.000820481: 0.00517183	(W_canadensis#0.000266017: 0.00314645	W_mellicola#0.00684064: 0.00314645)#0.00698343: 0.00202538)#0.00323945: 2.64174e-05)#0.0228053; 5
((W_sebi#0.00358397: 0.00515249	W_muriae#0.00526964: 0.00515249)#0.000289877: 4.5752e-05	(W_tropicalis#0.00167802: 0.00517183	(W_canadensis#0.000266017: 0.00314645	W_mellicola#0.00684064: 0.00314645)#0.00743931: 0.00202538)#0.000329606: 2.64174e-05)#0.0235438; 5
((W_sebi#0.00358397: 0.00508792	W_muriae#0.00526964: 0.00508792)#0.00152257: 0.000110323	(W_tropicalis#0.00167802: 0.00517183	(W_canadensis#0.000266017: 0.00314645	W_mellicola#0.00684064: 0.00314645)#0.00460782: 0.00202538)#0.00206305: 2.64174e-05)#0.0235438; 5
((W_sebi#0.00358397: 0.00517132	W_muriae#0.00526964: 0.00517132)#0.00149801: 2.69252e-05	(W_tropicalis#0.00167802: 0.00505023	(W_canadensis#0.000266017: 0.00330023	W_mellicola#0.00684064: 0.00330023)#0.00550066: 0.00175)#0.00545599: 0.000148016)#0.0235438; 5
((W_sebi#0.00358397: 0.00517132	W_muriae#0.00526964: 0.00517132)#0.00149801: 2.69252e-05	(W_tropicalis#0.00167802: 0.00515115	(W_canadensis#0.000266017: 0.00346914	W_mellicola#0.00684064: 0.00346914)#0.00523283: 0.00168201)#0.00368988: 4.70928e-05)#0.0235438; 5
((W_sebi#0.00375911: 0.00542403	(W_tropicalis#0.00176002: 0.00540287	(W_canadensis#0.000279017: 0.00373331	W_mellicola#0.00717492: 0.00373331)#0.00534941: 0.00166956)#0.00165736: 2.11531e-05)#0.00157122: 2.8241e-05	W_muriae#0.00552716: 0.00545227)#0.0267891; 5
((W_tropicalis#0.00169503: 0.00520346	(W_sebi#0.00362032: 0.00520339	(W_canadensis#0.000268715: 0.00371499	W_mellicola#0.00691001: 0.00371499)#0.00382535: 0.0014884)#0.00211876: 6.96071e-08)#0.00151911: 4.75008e-05	W_muriae#0.00532308: 0.00525096)#0.0242534; 5
((W_sebi#0.0033113: 0.00476057	(W_tropicalis#0.00155035: 0.00475924	(W_canadensis#0.000245778: 0.00339789	W_mellicola#0.00823367: 0.00339789)#0.0029945: 0.00136135)#0.00386121: 1.33012e-06)#0.00145413: 4.21798e-05	W_muriae#0.00486872: 0.00480275)#0.0236233; 5
((W_sebi#0.0033113: 0.00476057	W_muriae#0.00486872: 0.00476057)#0.000807773: 4.21798e-05	(W_tropicalis#0.00155035: 0.00475924	(W_canadensis#0.000245778: 0.00358419	W_mellicola#0.00625156: 0.00358419)#0.00554826: 0.00117505)#0.00085849: 4.35099e-05)#0.0250438; 5
((W_sebi#0.00364211: 0.00521852	W_muriae#0.00535513: 0.00521852)#0.00100082: 6.40488e-05	(W_tropicalis#0.00170524: 0.00509469	(W_canadensis#0.000270333: 0.00407315	W_mellicola#0.00687613: 0.00407315)#0.00349726: 0.00102154)#0.00370211: 0.00018788)#0.0251521; 5
((W_sebi#0.00364211: 0.00504099	W_muriae#0.00535513: 0.00504099)#0.00103607: 0.000241579	(W_tropicalis#0.00170524: 0.00509469	(W_canadensis#0.000270333: 0.00398274	W_mellicola#0.00687613: 0.00398274)#0.00357666: 0.00111195)#0.0021393: 0.00018788)#0.0285398; 5
((W_sebi#0.00364211: 0.00491412	W_muriae#0.00535513: 0.00491412)#0.00106282: 0.000368451	(W_tropicalis#0.00170524: 0.00516244	(W_canadensis#0.000270333: 0.00387504	W_mellicola#0.00687613: 0.00387504)#0.0058204: 0.0012874)#0.00112453: 0.000120136)#0.0277393; 5
((W_sebi#0.00204803: 0.00476536	W_muriae#0.00535513: 0.00476536)#0.00315017: 0.000517208	(W_tropicalis#0.00170524: 0.00506884	(W_canadensis#0.000270333: 0.00378826	W_mellicola#0.00687613: 0.00378826)#0.00379633: 0.00128057)#0.0011453: 0.000213731)#0.0277393; 5
((W_sebi#0.00204803: 0.00476536	W_muriae#0.00535513: 0.00476536)#0.00315017: 0.000517208	(W_tropicalis#0.00170524: 0.00490176	(W_canadensis#0.000940909: 0.00378826	W_mellicola#0.00687613: 0.00378826)#0.00379633: 0.00111349)#0.00303873: 0.000380813)#0.0300385; 5
((W_canadensis#0.000940909: 0.00378826	W_mellicola#0.00687613: 0.00378826)#0.00379633: 0.00149431	(W_tropicalis#0.00170524: 0.00483471	(W_sebi#0.00204803: 0.00476536	W_muriae#0.00535513: 0.00476536)#0.00315017: 6.93525e-05)#0.00364353: 0.000447856)#0.0316032; 5
((W_canadensis#0.000990415: 0.00408206	W_mellicola#0.00647344: 0.00408206)#0.00390359: 0.00147846	(W_tropicalis#0.00117448: 0.00525964	(W_sebi#0.00215578: 0.00516252	W_muriae#0.00563689: 0.00516252)#0.00322187: 9.71165e-05)#0.00371088: 0.000300878)#0.0313893; 5
((W_sebi#0.00207108: 0.00510368	W_muriae#0.00541541: 0.00510368)#0.00185413: 0.000238355	(W_tropicalis#0.00112834: 0.0049911	(W_canadensis#0.000951501: 0.00383317	W_mellicola#0.00621909: 0.00383317)#0.00383681: 0.00115794)#0.00360927: 0.000350935)#0.0280799; 5
((W_sebi#0.00207108: 0.00500371	W_muriae#0.00541541: 0.00500371)#0.00189117: 0.000338328	(W_tropicalis#0.00096505: 0.00484605	(W_canadensis#0.000951501: 0.00377902	W_mellicola#0.00621909: 0.00377902)#0.00389179: 0.00106703)#0.00582521: 0.000495987)#0.0273621; 5
((W_sebi#0.00207108: 0.00512487	W_muriae#0.00541541: 0.00512487)#0.00184646: 0.000217166	(W_tropicalis#0.00096505: 0.00490062	(W_canadensis#0.000951501: 0.00377902	W_mellicola#0.00621909: 0.00377902)#0.00554531: 0.0011216)#0.00576035: 0.000441421)#0.0289535; 5
((W_sebi#0.00196735: 0.00486819	W_muriae#0.00514418: 0.00486819)#0.00175398: 0.000206289	(W_tropicalis#0.000916715: 0.00480432	(W_canadensis#0.000903845: 0.00347721	W_mellicola#0.0059076: 0.00347721)#0.00543804: 0.00132711)#0.00405258: 0.000270163)#0.0254028; 5
((W_sebi#0.00220554: 0.00553137	W_muriae#0.00576698: 0.00553137)#0.0013063: 0.000157476	(W_tropicalis#0.0010277: 0.00528706	(W_canadensis#0.00101327: 0.00406885	W_mellicola#0.00662284: 0.00406885)#0.00584073: 0.00121821)#0.00462822: 0.000401781)#0.0293584; 5
((W_sebi#0.0023676: 0.00593782	W_muriae#0.00619074: 0.00593782)#0.00132543: 0.000169047	(W_tropicalis#0.000357451: 0.00556102	(W_canadensis#0.00108773: 0.00449374	W_mellicola#0.00710948: 0.00449374)#0.00444816: 0.00106728)#0.00312291: 0.000545838)#0.0322073; 5
((W_sebi#0.0023676: 0.00593782	W_muriae#0.00619074: 0.00593782)#0.00132543: 0.000169047	(W_tropicalis#0.00170816: 0.00556102	(W_canadensis#0.00108773: 0.00449374	W_mellicola#0.00783249: 0.00449374)#0.00444816: 0.00106728)#0.00312291: 0.000545838)#0.0322073; 5
((W_sebi#0.0023676: 0.00599203	W_muriae#0.00619074: 0.00599203)#0.00313832: 0.000114834	(W_tropicalis#0.000280491: 0.005722	(W_canadensis#0.00108773: 0.00469797	W_mellicola#0.00783249: 0.00469797)#0.00625681: 0.00102404)#0.00303505: 0.000384859)#0.0346327; 5
((W_sebi#0.0023676: 0.0060827	W_muriae#0.00619074: 0.0060827)#0.00183799: 2.41605e-05	(W_tropicalis#0.000280491: 0.00581397	(W_canadensis#0.00108773: 0.00490905	W_mellicola#0.00783249: 0.00490905)#0.0040704: 0.000904919)#0.00298704: 0.000292893)#0.0346327; 5
((W_sebi#0.00216234: 0.00541088	W_muriae#0.00565404: 0.00541088)#0.00172347: 0.000166556	(W_tropicalis#0.000256174: 0.00530993	(W_canadensis#0.000993428: 0.00459606	W_mellicola#0.00794586: 0.00459606)#0.00280923: 0.000713875)#0.00482374: 0.000267501)#0.0296773; 5
((W_sebi#0.00216234: 0.00541088	W_muriae#0.00565404: 0.00541088)#0.00397684: 0.000166556	(W_tropicalis#0.000256174: 0.00530993	(W_canadensis#0.000993428: 0.00473363	W_mellicola#0.00794586: 0.00473363)#0.00272758: 0.000576297)#0.00409068: 0.000267501)#0.0296773; 5
((W_sebi#0.00202965: 0.0052251	W_muriae#0.00530707: 0.0052251)#0.00194584: 1.00666e-05	(W_tropicalis#0.000240454: 0.00498408	(W_canadensis#0.000729073: 0.00458235	W_mellicola#0.00745825: 0.00458235)#0.00248243: 0.000401727)#0.00547087: 0.000251085)#0.0278562; 5
((W_sebi#0.00202965: 0.0052251	W_muriae#0.00530707: 0.0052251)#0.000231397: 1.00666e-05	(W_tropicalis#0.000240454: 0.00498408	(W_canadensis#0.000729073: 0.00458235	W_mellicola#0.00745825: 0.00458235)#0.00248243: 0.000401727)#0.00275898: 0.000251085)#0.0260325; 5
((W_sebi#0.00202965: 0.00512936	W_muriae#0.00530707: 0.00512936)#0.00239567: 0.000105801	(W_tropicalis#0.000240454: 0.00511639	(W_canadensis#0.000729073: 0.00470685	W_mellicola#0.00745825: 0.00470685)#0.00241676: 0.000409541)#0.0052601: 0.000118772)#0.0283244; 5
((W_sebi#0.00218245: 0.0056	W_muriae#0.00570661: 0.0056)#0.00442228: 2.92885e-05	(W_tropicalis#0.000258556: 0.00557259	(W_canadensis#0.00078396: 0.00496407	W_mellicola#0.00801973: 0.00496407)#0.00264955: 0.00060852)#0.00439874: 5.66976e-05)#0.0304568; 5
((W_sebi#0.00218245: 0.00549139	W_muriae#0.00570661: 0.00549139)#0.00188596: 0.000137898	(W_tropicalis#0.000258556: 0.00557259	(W_canadensis#0.00078396: 0.00507874	W_mellicola#0.00801973: 0.00507874)#0.00201721: 0.000493844)#0.00211712: 5.66976e-05)#0.0304568; 5
((W_canadensis#0.00078396: 0.00507874	W_mellicola#0.00801973: 0.00507874)#0.00130769: 0.000550541	(W_tropicalis#0.000258556: 0.00551204	(W_sebi#0.00218245: 0.00549139	W_muriae#0.00570661: 0.00549139)#0.00117325: 2.06539e-05)#0.00214037: 0.000117244)#0.0319607; 5
((W_canadensis#0.000696566: 0.00468966	W_mellicola#0.00712571: 0.00468966)#0.00111804: 0.00031209	(W_muriae#0.00507045: 0.0049876	(W_sebi#0.00193915: 0.00478982	W_tropicalis#0.000229732: 0.00478982)#0.000998916: 0.000197773)#0.000862832: 1.41502e-05)#0.0283978; 5
((W_sebi#0.00213171: 0.0054793	W_tropicalis#0.000252545: 0.0054793)#0.00331108: 1.9123e-05	(W_muriae#0.00557394: 0.00548287	(W_canadensis#0.000765736: 0.00515534	W_mellicola#0.0078333: 0.00515534)#0.00122906: 0.000327526)#0.000948512: 1.55553e-05)#0.0312177; 5
((W_sebi#0.00213171: 0.0054793	W_tropicalis#0.000252545: 0.0054793)#0.00331108: 1.9123e-05	(W_muriae#0.00557394: 0.00538944	(W_canadensis#0.000765736: 0.00515534	W_mellicola#0.0078333: 0.00515534)#0.00178353: 0.000234101)#0.000964954: 0.00010898)#0.0291712; 5
((W_sebi#0.00213171: 0.00540165	W_tropicalis#0.000252545: 0.00540165)#0.00335868: 9.67772e-05	(W_muriae#0.00557394: 0.00538944	(W_canadensis#0.000765736: 0.00499136	W_mellicola#0.0078333: 0.00499136)#0.00184212: 0.000398078)#0.00268311: 0.00010898)#0.0291712; 5
((W_sebi#0.00197876: 0.00510237	W_tropicalis#0.000234425: 0.00510237)#0.00306375: 1.54829e-06	(W_muriae#0.00517402: 0.00505943	(W_canadensis#0.000710795: 0.00471429	W_mellicola#0.00727126: 0.00471429)#0.00168055: 0.000345143)#0.00399734: 4.44813e-05)#0.0236629; 5
((W_sebi#0.00197876: 0.00510237	W_tropicalis#0.000234425: 0.00510237)#0.000482185: 1.54829e-06	(W_muriae#0.00517402: 0.00506879	(W_canadensis#0.000710795: 0.00458952	W_mellicola#0.00727126: 0.00458952)#0.00172623: 0.000479271)#0.00154434: 3.51206e-05)#0.022423; 5
((W_sebi#0.00231453: 0.00596815	W_tropicalis#0.000274203: 0.00596815)#0.00286703: 1.811e-06	(W_muriae#0.00605196: 0.00592888	(W_canadensis#0.000831405: 0.00528629	W_mellicola#0.00850508: 0.00528629)#0.00205047: 0.000642594)#0.00180639: 4.108e-05)#0.0299577; 5
((W_sebi#0.00206778: 0.0053319	W_tropicalis#0.000244971: 0.0053319)#0.00475487: 1.61794e-06	(W_muriae#0.00540678: 0.00527157	(W_canadensis#0.000742771: 0.00463385	W_mellicola#0.00759837: 0.00463385)#0.00186701: 0.00063772)#0.00162155: 6.19545e-05)#0.0248161; 5
((W_sebi#0.00206778: 0.00533113	(W_muriae#0.00540678: 0.00532591	(W_canadensis#0.000742771: 0.00455174	W_mellicola#0.00759837: 0.00455174)#0.00190069: 0.00077417)#0.00484723: 5.22165e-06)#0.00190938: 2.39419e-06	W_tropicalis#0.000244971: 0.00533352)#0.0277576; 5
((W_sebi#0.00206778: 0.00532594	(W_muriae#0.00540678: 0.00532591	(W_canadensis#0.000540287: 0.00461486	W_mellicola#0.00759837: 0.00461486)#0.00386876: 0.000711049)#0.00484723: 3.59806e-08)#0.00191124: 7.57986e-06	W_tropicalis#0.000244971: 0.00533352)#0.0252772; 5
((W_tropicalis#0.000244971: 0.00532594	(W_muriae#0.00540678: 0.00520482	(W_canadensis#0.000540287: 0.00474001	W_mellicola#0.00759837: 0.00474001)#0.00212594: 0.00046481)#0.00496: 0.000121122)#0.00137675: 7.57986e-06	W_sebi#0.00206778: 0.00533352)#0.0252772; 5
((W_tropicalis#0.000244971: 0.00532594	(W_muriae#0.00540678: 0.00507982	(W_canadensis#0.000540287: 0.00480348	W_mellicola#0.00759837: 0.00480348)#0.00209784: 0.000276338)#0.003241: 0.000246118)#0.00137675: 7.57986e-06	W_sebi#0.00206778: 0.00533352)#0.0262821; 5
((W_tropicalis#0.000264321: 0.00574663	(W_muriae#0.00583385: 0.00563833	(W_canadensis#0.000582963: 0.00534448	W_mellicola#0.0074154: 0.00534448)#0.00219511: 0.000293853)#0.00339946: 0.000108292)#0.0014855: 8.17857e-06	W_sebi#0.00223111: 0.0057548)#0.0300656; 5
((W_tropicalis#0.000230577: 0.00499003	(W_muriae#0.00508908: 0.00491853	(W_canadensis#0.00050854: 0.00466219	W_mellicola#0.00646873: 0.00466219)#0.00427315: 0.000256339)#0.00296547: 7.15087e-05)#0.00255548: 3.00926e-05	W_sebi#0.00194628: 0.00502013)#0.0280129; 5
((W_tropicalis#0.000230577: 0.00497145	(W_muriae#0.00508908: 0.00491582	(W_canadensis#0.00050854: 0.00483054	W_mellicola#0.00646873: 0.00483054)#0.00412422: 8.52717e-05)#0.00296711: 5.56373e-05)#0.00256503: 4.86727e-05	W_sebi#0.00194628: 0.00502013)#0.0247694; 5
((W_muriae#0.00508908: 0.0049621	(W_tropicalis#0.000230577: 0.00491582	(W_canadensis#0.00050854: 0.0047861	W_mellicola#0.00646873: 0.0047861)#0.00315721: 0.000129713)#0.00122616: 4.62859e-05)#0.00256986: 5.80241e-05	W_sebi#0.00194628: 0.00502013)#0.0230003; 5
((W_sebi#0.00194628: 0.00501662	(W_tropicalis#0.000230577: 0.00491582	(W_canadensis#0.00050854: 0.00469674	W_mellicola#0.00646873: 0.00469674)#0.00321728: 0.00021908)#0.00122616: 0.000100804)#0.00254193: 3.50599e-06	W_muriae#0.00374409: 0.00502013)#0.0230003; 5
((W_sebi#0.00215675: 0.0054762	(W_tropicalis#0.000255512: 0.00529175	(W_canadensis#0.000563535: 0.00520465	W_mellicola#0.00716826: 0.00520465)#0.0035652: 8.71016e-05)#0.00557663: 0.000184446)#0.00285948: 8.68135e-05	W_muriae#0.00414898: 0.00556301)#0.0254876; 5
((W_sebi#0.00215675: 0.0054762	(W_tropicalis#0.000255512: 0.00523201	(W_canadensis#0.000563535: 0.00501153	W_mellicola#0.00716826: 0.00501153)#0.00218213: 0.000220483)#0.00564031: 0.000244185)#0.00285948: 8.68135e-05	W_muriae#0.00414898: 0.00556301)#0.0287526; 5
((W_sebi#0.00215675: 0.00549969	W_muriae#0.00414898: 0.00549969)#0.00408058: 6.3318e-05	(W_tropicalis#0.000255512: 0.00530652	(W_canadensis#0.000563535: 0.00492717	W_mellicola#0.00716826: 0.00492717)#0.00104476: 0.000379351)#0.00295502: 0.000256489)#0.0267841; 5
(((W_tropicalis#0.000245728: 0.005277	(W_canadensis#0.000541956: 0.00483469	W_mellicola#0.00689378: 0.00483469)#0.00267382: 0.000442308)#0.00407716: 4.61717e-05	W_muriae#0.00399011: 0.00532317)#0.00181593: 2.68223e-05	W_sebi#0.00207417: 0.00534999)#0.0238938; 5
(((W_muriae#0.00399011: 0.00527698	(W_canadensis#0.000920714: 0.00498198	W_mellicola#0.00689378: 0.00498198)#0.00259477: 0.000294994)#0.00179217: 1.84786e-05	W_tropicalis#0.000245728: 0.00529546)#0.00452585: 5.45341e-05	W_sebi#0.00207417: 0.00534999)#0.025539; 5
(((W_muriae#0.00399011: 0.00527698	(W_canadensis#0.000920714: 0.0047834	W_mellicola#0.00689378: 0.0047834)#0.00433992: 0.000493574)#0.000860799: 1.84786e-05	W_tropicalis#0.000245728: 0.00529546)#0.00452585: 5.45341e-05	W_sebi#0.00207417: 0.00534999)#0.0232624; 5
(((W_muriae#0.00442981: 0.0058052	W_tropicalis#0.00134637: 0.0058052)#0.000964431: 7.38105e-05	(W_canadensis#0.00102218: 0.00543536	W_mellicola#0.00765346: 0.00543536)#0.00148438: 0.000443643)#0.00215975: 6.05436e-05	W_sebi#0.00230273: 0.00593955)#0.0238161; 5
(((W_muriae#0.00442981: 0.00575347	W_tropicalis#0.00134637: 0.00575347)#0.00080464: 2.2449e-05	W_sebi#0.00230273: 0.00577592)#0.00219829: 0.000163629	(W_canadensis#0.00102218: 0.00552747	W_mellicola#0.00765346: 0.00552747)#0.00291489: 0.000412086)#0.0259779; 5
(((W_muriae#0.00442981: 0.00575347	W_tropicalis#0.00134637: 0.00575347)#0.00080464: 9.22782e-05	(W_canadensis#0.00102218: 0.00540501	W_mellicola#0.00765346: 0.00540501)#0.00298093: 0.000440741)#0.00217204: 9.38002e-05	W_sebi#0.00230273: 0.00593955)#0.0259779; 5
((((W_canadensis#0.000957798: 0.00497973	W_mellicola#0.00717143: 0.00497973)#0.00284078: 0.000457656	W_tropicalis#0.00100138: 0.00543739)#0.000747546: 5.23985e-05	W_muriae#0.00415082: 0.00548979)#0.00203071: 7.56843e-05	W_sebi#0.00215771: 0.00556547)#0.0254485; 5
((((W_tropicalis#0.00100138: 0.00487475	W_mellicola#0.00814371: 0.00487475)#0.00290196: 0.000434049	W_canadensis#0.000957798: 0.0053088)#0.00262258: 0.000180987	W_muriae#0.00415082: 0.00548979)#0.00203071: 7.56843e-05	W_sebi#0.00215771: 0.00556547)#0.0279148; 5
((((W_tropicalis#0.00107321: 0.00522445	W_mellicola#0.00804086: 0.00522445)#0.00311014: 0.000465187	W_canadensis#0.000209654: 0.00568964)#0.00281072: 0.000152327	W_muriae#0.00444858: 0.00584197)#0.00320187: 0.000122758	W_sebi#0.00231249: 0.00596472)#0.0315808; 5
((((W_tropicalis#0.00107321: 0.00522445	W_canadensis#0.000209654: 0.00522445)#0.00311014: 0.000465187	W_mellicola#0.00804086: 0.00568964)#0.00281072: 9.88781e-05	W_muriae#0.00444858: 0.00578852)#0.00155807: 0.000176206	W_sebi#0.00231249: 0.00596472)#0.0289176; 5
((((W_tropicalis#0.00107321: 0.0054272	W_canadensis#0.000209654: 0.0054272)#0.00299395: 0.000275251	W_muriae#0.00444858: 0.00570245)#0.000882005: 5.27051e-05	W_mellicola#0.00804086: 0.00575516)#0.00352986: 0.000209564	W_sebi#0.00231249: 0.00596472)#0.0320515; 5
((((W_tropicalis#0.001142: 0.00562829	W_muriae#0.00473372: 0.00562829)#0.00243372: 0.000439672	W_canadensis#0.000223092: 0.00606796)#0.00140178: 5.60833e-05	W_mellicola#0.00576977: 0.00612404)#0.00375611: 0.000222996	W_sebi#0.00246071: 0.00634704)#0.0341059; 5
((((W_tropicalis#0.00147573: 0.00581159	W_canadensis#0.000223092: 0.00581159)#0.00179972: 0.000241703	W_muriae#0.00473372: 0.00605329)#0.00140518: 5.14737e-05	W_mellicola#0.00576977: 0.00610477)#0.0065578: 0.000242268	W_sebi#0.00246071: 0.00634704)#0.0319034; 5
((((W_tropicalis#0.00147573: 0.00567284	W_canadensis#0.000223092: 0.00567284)#0.00184374: 0.000380457	W_muriae#0.00473372: 0.00605329)#0.00140518: 0.000101917	W_mellicola#0.00576977: 0.00615521)#0.00441912: 0.000191825	W_sebi#0.00246071: 0.00634704)#0.0297679; 5
((((W_tropicalis#0.00147573: 0.00567284	W_canadensis#0.000223092: 0.00567284)#0.000996271: 0.0004745	W_muriae#0.00473372: 0.00614734)#0.00304226: 0.000109638	W_sebi#0.00246071: 0.00625698)#0.0067693: 9.00605e-05	W_mellicola#0.00576977: 0.00634704)#0.0308676; 5
((((W_tropicalis#0.00147573: 0.00554805	W_canadensis#0.000223092: 0.00554805)#0.00237058: 0.000668971	W_muriae#0.00473372: 0.00621703)#0.00569473: 9.88577e-05	W_sebi#0.00246071: 0.00631588)#0.00670616: 3.11529e-05	W_mellicola#0.00576977: 0.00634704)#0.0277982; 5
(((W_sebi#0.00246071: 0.006294	W_muriae#0.00473372: 0.006294)#0.00562509: 6.97397e-06	(W_tropicalis#0.00147573: 0.00558394	W_canadensis#0.000223092: 0.00558394)#0.00235534: 0.000717033)#0.00672203: 3.7306e-05	W_mellicola#0.00576977: 0.00633828)#0.0258415; 5
(((W_sebi#0.00266054: 0.00665543	W_muriae#0.00511813: 0.00665543)#0.00621867: 7.30206e-05	(W_tropicalis#0.00159557: 0.00623535	W_canadensis#0.000241209: 0.00623535)#0.00246577: 0.000493106)#0.00660137: 0.000124537	W_mellicola#0.00623832: 0.00685299)#0.0300741; 5
((((W_tropicalis#0.00159557: 0.00640478	W_canadensis#0.000241209: 0.00640478)#0.00375886: 0.000316675	W_muriae#0.00511813: 0.00672145)#0.00615759: 6.99828e-06	W_sebi#0.00266054: 0.00672845)#0.00425115: 0.000124537	W_mellicola#0.00809176: 0.00685299)#0.0278923; 5
((((W_tropicalis#0.00159557: 0.00640478	W_canadensis#0.000241209: 0.00640478)#0.00591131: 0.000273125	W_muriae#0.00511813: 0.0066779)#0.00360661: 4.83767e-05	W_mellicola#0.00663554: 0.00672628)#0.00225456: 0.000126709	W_sebi#0.0045565: 0.00685299)#0.0289116; 5
((((W_tropicalis#0.00159557: 0.00627675	W_canadensis#0.000241209: 0.00627675)#0.00603188: 0.000440177	W_muriae#0.00511813: 0.00671693)#0.00216963: 8.75945e-05	W_mellicola#0.00663554: 0.00680452)#0.00222864: 4.8466e-05	W_sebi#0.0045565: 0.00685299)#0.0258307; 5
((((W_tropicalis#0.00159557: 0.00631658	W_canadensis#0.000241209: 0.00631658)#0.00475677: 0.000446679	W_mellicola#0.00663554: 0.00676325)#0.00215477: 2.57626e-05	W_muriae#0.00511813: 0.00678902)#0.00127626: 6.39729e-05	W_sebi#0.00316029: 0.00685299)#0.0281279; 5
((W_sebi#0.00325229: 0.00703977	W_muriae#0.00526713: 0.00703977)#0.0013035: 1.27182e-05	((W_tropicalis#0.00164202: 0.00660821	W_canadensis#0.000248231: 0.00660821)#0.00481543: 0.000415663	W_mellicola#0.00682871: 0.00702387)#0.00219738: 2.86243e-05)#0.0257783; 5
((W_sebi#0.00325229: 0.00690028	W_muriae#0.00526713: 0.00690028)#0.00132986: 0.000152213	((W_tropicalis#0.00164202: 0.00677854	W_canadensis#0.000248231: 0.00677854)#0.00469442: 0.000245326	W_mellicola#0.00682871: 0.00702387)#0.000432725: 2.86243e-05)#0.0234327; 5
((W_sebi#0.00325229: 0.00704225	W_muriae#0.00526713: 0.00704225)#0.0030137: 1.02438e-05	((W_tropicalis#0.00164202: 0.00661788	W_canadensis#0.000248231: 0.00661788)#0.00480839: 0.00040599	W_mellicola#0.00682871: 0.00702387)#0.0020822: 2.86243e-05)#0.022783; 5
((W_sebi#0.00325229: 0.00704225	W_muriae#0.00526713: 0.00704225)#0.0030137: 1.02438e-05	((W_tropicalis#0.00164202: 0.00669648	W_canadensis#0.000248231: 0.00669648)#0.00190915: 0.00017553	W_mellicola#0.00682871: 0.00687201)#0.00212821: 0.000180479)#0.0250793; 5
((W_sebi#0.00325229: 0.00698672	((W_tropicalis#0.000763741: 0.00657992	W_canadensis#0.000248231: 0.00657992)#0.00194297: 0.000227842	W_mellicola#0.00725315: 0.00680776)#0.0021483: 0.000178956)#0.00227057: 6.5777e-05	W_muriae#0.00526713: 0.00705249)#0.0269498; 5
((W_sebi#0.00344013: 0.00739026	((W_tropicalis#0.000807854: 0.00699857	W_canadensis#0.000262569: 0.00699857)#0.00204385: 6.22265e-05	W_mellicola#0.00767208: 0.0070608)#0.00231749: 0.000329455)#0.00240172: 6.95761e-05	W_muriae#0.00557135: 0.00745983)#0.031287; 5
((W_sebi#0.00344013: 0.00734898	((W_tropicalis#0.000807854: 0.00699857	W_mellicola#0.00767208: 0.00699857)#0.00204385: 4.5196e-06	W_canadensis#0.000262569: 0.00700309)#0.00233658: 0.00034589)#0.00139679: 0.000110848	W_muriae#0.00557135: 0.00745983)#0.031287; 5
((W_sebi#0.00296696: 0.00633816	((W_tropicalis#0.000696737: 0.00603595	W_mellicola#0.00661682: 0.00603595)#0.001019: 8.26531e-05	W_canadensis#0.000226453: 0.0061186)#0.00198926: 0.000219559)#0.00191068: 9.56017e-05	W_muriae#0.00480503: 0.00643376)#0.0257076; 5
((W_sebi#0.00296696: 0.00638437	((W_canadensis#0.000226453: 0.00608435	W_mellicola#0.00661682: 0.00608435)#0.00101089: 4.78449e-05	W_tropicalis#0.000696737: 0.00613219)#0.00398375: 0.000252176)#0.00189685: 4.93932e-05	W_muriae#0.00480503: 0.00643376)#0.0244484; 5
((W_sebi#0.00296696: 0.00638437	W_muriae#0.00480503: 0.00638437)#0.000667827: 4.93932e-05	((W_canadensis#0.000226453: 0.00608435	W_mellicola#0.00661682: 0.00608435)#0.00101089: 0.000117128	W_tropicalis#0.000696737: 0.00620148)#0.00481181: 0.000232286)#0.0219213; 5
((W_sebi#0.00410995: 0.0063135	W_muriae#0.00480503: 0.0063135)#0.0027127: 0.000120268	((W_canadensis#0.000226453: 0.00608435	W_mellicola#0.00661682: 0.00608435)#0.000558609: 6.06655e-05	W_tropicalis#0.000990868: 0.00614502)#0.00328088: 0.000288748)#0.0219213; 5
((((W_canadensis#0.000226453: 0.00608435	W_mellicola#0.00661682: 0.00608435)#0.00119612: 6.06655e-05	W_tropicalis#0.000547418: 0.00614502)#0.00164483: 0.000271845	W_muriae#0.00480503: 0.00641686)#0.002669: 1.69034e-05	W_sebi#0.00298327: 0.00643376)#0.0251568; 5
((((W_canadensis#0.000243863: 0.00637976	W_mellicola#0.00712551: 0.00637976)#0.00132287: 0.000389041	W_tropicalis#0.000589503: 0.0067688)#0.00376396: 0.000141387	W_muriae#0.00517444: 0.00691018)#0.00287419: 1.82029e-05	W_sebi#0.00321263: 0.00692839)#0.0309462; 5
((((W_canadensis#0.000243863: 0.00628333	W_mellicola#0.00712551: 0.00628333)#0.00368057: 0.000485462	W_tropicalis#0.000589503: 0.0067688)#0.00376396: 0.000141387	W_sebi#0.00321263: 0.00691018)#0.00144389: 1.82029e-05	W_muriae#0.00517444: 0.00692839)#0.0278778; 5
((((W_canadensis#0.000243863: 0.00622854	W_mellicola#0.00712551: 0.00622854)#0.00371295: 0.000644588	W_tropicalis#0.000589503: 0.00687313)#0.00540943: 4.03334e-05	W_sebi#0.00321263: 0.00691346)#0.00422695: 1.49222e-05	W_muriae#0.00451751: 0.00692839)#0.0278778; 5
((((W_canadensis#0.000243863: 0.00627851	W_mellicola#0.00712551: 0.00627851)#0.00177047: 0.000539946	W_tropicalis#0.000589503: 0.00681846)#0.0054528: 9.50056e-05	W_sebi#0.00321263: 0.00691346)#0.00175925: 1.49222e-05	W_muriae#0.00451751: 0.00692839)#0.029875; 5
((W_muriae#0.00451751: 0.00691346	W_sebi#0.00321263: 0.00691346)#0.0011835: 1.49222e-05	((W_canadensis#0.000243863: 0.00617891	W_mellicola#0.00712551: 0.00617891)#0.0013223: 0.000735971	W_tropicalis#0.000964478: 0.00691488)#0.00764873: 1.35053e-05)#0.029875; 5
(W_tropicalis#0.00176457: 0.00692839	((W_canadensis#0.000243863: 0.00625538	W_mellicola#0.00712551: 0.00625538)#0.00223018: 0.00066732	(W_muriae#0.00451751: 0.00681394	W_sebi#0.00321263: 0.00681394)#0.00174677: 0.000108755)#0.0076401: 5.68831e-06)#0.032094; 5
((W_muriae#0.00451751: 0.00686574	W_sebi#0.00321263: 0.00686574)#0.00173359: 6.26423e-05	((W_canadensis#0.000243863: 0.00632389	W_mellicola#0.00712551: 0.00632389)#0.00300852: 0.000527576	W_tropicalis#0.00118759: 0.00685147)#0.00510285: 7.69166e-05)#0.0302345; 5
((W_muriae#0.00451751: 0.00680163	((W_canadensis#0.000243863: 0.00620785	W_mellicola#0.00616482: 0.00620785)#0.00153299: 0.000492356	W_tropicalis#0.00118759: 0.00670021)#0.00521805: 0.000101418)#0.00317668: 0.00012676	W_sebi#0.00321263: 0.00692839)#0.0302345; 5
((W_tropicalis#0.00118759: 0.0069025	((W_canadensis#0.000243863: 0.00628928	W_mellicola#0.00616482: 0.00628928)#0.00224716: 0.00049697	W_muriae#0.00451751: 0.00678626)#0.00352407: 0.000116247)#0.004753: 2.58834e-05	W_sebi#0.00321263: 0.00692839)#0.0288739; 5
((W_tropicalis#0.0018873: 0.00679031	((W_canadensis#0.000243863: 0.00622063	W_mellicola#0.00616482: 0.00622063)#0.00227196: 0.000565624	W_muriae#0.00451751: 0.00678626)#0.00235291: 4.05675e-06)#0.00483152: 0.000138073	W_sebi#0.00321263: 0.00692839)#0.0259112; 5
((W_muriae#0.00431674: 0.00648854	((W_canadensis#0.000233025: 0.00605246	W_mellicola#0.00589085: 0.00605246)#0.00213215: 0.000432203	W_tropicalis#0.00180343: 0.00648466)#0.000173596: 3.87646e-06)#0.00596403: 0.000131937	W_sebi#0.00306985: 0.00662048)#0.0229739; 5
((W_muriae#0.00488: 0.00724277	((W_canadensis#0.000263431: 0.0068422	W_mellicola#0.0066595: 0.0068422)#0.00241035: 0.000363103	W_tropicalis#0.00203874: 0.0072053)#0.00280219: 3.7476e-05)#0.00328531: 0.000241554	W_sebi#0.00347041: 0.00748433)#0.0249544; 5
((W_muriae#0.00443964: 0.0065892	((W_canadensis#0.000239659: 0.00633939	W_mellicola#0.00605856: 0.00633939)#0.0021532: 0.000215711	W_tropicalis#0.000427972: 0.0065551)#0.00254933: 3.40943e-05)#0.00481052: 0.000219756	W_sebi#0.00315725: 0.00680895)#0.0245988; 5
((W_muriae#0.00480366: 0.00712947	((W_canadensis#0.00025931: 0.00668754	W_mellicola#0.00655532: 0.00668754)#0.00238954: 0.000405037	W_tropicalis#0.000463063: 0.00709258)#0.0015746: 3.68898e-05)#0.00520495: 0.000237775	W_sebi#0.00341612: 0.00736725)#0.0284108; 5
((W_muriae#0.00480366: 0.00722338	((W_canadensis#0.00025931: 0.00655434	W_mellicola#0.00655532: 0.00655434)#0.0024381: 0.000538239	W_tropicalis#0.000463063: 0.00709258)#0.0015746: 0.000130795)#0.00298003: 0.00014387	W_sebi#0.00341612: 0.00736725)#0.0263532; 5
((W_sebi#0.0031801: 0.0067243	((W_canadensis#0.000241394: 0.00610149	W_mellicola#0.00610241: 0.00610149)#0.00422465: 0.000501052	W_tropicalis#0.000431069: 0.00660255)#0.00146581: 0.000121758)#0.00277414: 0.00013393	W_muriae#0.00447177: 0.00685823)#0.0245325; 5
((W_sebi#0.0031801: 0.0067243	W_muriae#0.00447177: 0.0067243)#0.00277414: 0.00013393	((W_canadensis#0.000241394: 0.00615655	W_mellicola#0.00610241: 0.00615655)#0.00418687: 0.000445995	W_tropicalis#0.000431069: 0.00660255)#0.00146581: 0.000255688)#0.0245325; 5
((((W_canadensis#0.000241394: 0.00632815	W_mellicola#0.00610241: 0.00632815)#0.00407334: 0.0002744	W_tropicalis#0.000431069: 0.00660255)#0.00429494: 0.000121758	W_muriae#0.00447177: 0.0067243)#0.00277414: 0.00013393	W_sebi#0.0031801: 0.00685823)#0.025497; 5
((((W_canadensis#0.000241394: 0.00632815	W_mellicola#0.00610241: 0.00632815)#0.0023503: 0.000391989	W_tropicalis#0.000431069: 0.00672014)#0.00708629: 0.00010362	W_muriae#0.00447177: 0.00682375)#0.00273371: 3.44795e-05	W_sebi#0.0031801: 0.00685823)#0.0272827; 5
((((W_canadensis#0.000241394: 0.00632815	W_tropicalis#0.00120753: 0.00632815)#0.0023503: 0.000391989	W_mellicola#0.00610241: 0.00672014)#0.0055248: 0.00010362	W_muriae#0.00447177: 0.00682375)#0.00273371: 3.44795e-05	W_sebi#0.0031801: 0.00685823)#0.0272827; 5
((((W_canadensis#0.000241394: 0.00646342	W_tropicalis#0.00120753: 0.00646342)#0.00102959: 0.000171089	W_mellicola#0.00610241: 0.00663451)#0.0055961: 0.000137705	W_sebi#0.0031801: 0.00677221)#0.00275451: 8.60212e-05	W_muriae#0.00447177: 0.00685823)#0.0259514; 5
((((W_canadensis#0.000270391: 0.0070432	W_tropicalis#0.00108573: 0.0070432)#0.00118547: 0.000276535	W_mellicola#0.00683544: 0.00731974)#0.00415543: 0.000265972	W_sebi#0.0035621: 0.00758571)#0.00308539: 9.6206e-05	W_muriae#0.00500893: 0.00768191)#0.0272446; 5
((((W_canadensis#0.000270391: 0.0070432	W_tropicalis#0.00108573: 0.0070432)#0.00104964: 0.000196918	W_mellicola#0.00683544: 0.00724012)#0.00524988: 0.00034559	W_sebi#0.0035621: 0.00758571)#0.00308539: 9.6206e-05	W_muriae#0.00500893: 0.00768191)#0.0250308; 5
((((W_canadensis#0.000270391: 0.00709955	W_tropicalis#0.00108573: 0.00709955)#0.000993551: 0.000257487	W_mellicola#0.00683544: 0.00735704)#0.00516645: 0.000299574	W_sebi#0.0035621: 0.00765661)#0.00305682: 2.53023e-05	W_muriae#0.00500893: 0.00768191)#0.0276404; 5
((((W_canadensis#0.000270391: 0.00725388	W_tropicalis#0.000721543: 0.00725388)#0.000972413: 0.00020072	W_mellicola#0.00683544: 0.0074546)#0.00428133: 0.000202014	W_sebi#0.0035621: 0.00765661)#0.000936679: 2.53023e-05	W_muriae#0.00500893: 0.00768191)#0.030375; 5
((((W_canadensis#0.000270391: 0.00715376	W_tropicalis#0.000721543: 0.00715376)#0.00115362: 0.000448101	W_mellicola#0.00683544: 0.00760186)#0.0041984: 5.47527e-05	W_sebi#0.0035621: 0.00765661)#0.00135335: 2.53023e-05	W_muriae#0.00500893: 0.00768191)#0.0280989; 5
((((W_canadensis#0.000270391: 0.00699082	W_tropicalis#0.00125768: 0.00699082)#0.00196714: 0.000602895	W_mellicola#0.00683544: 0.00759372)#0.00276986: 4.66095e-05	W_sebi#0.0035621: 0.00764033)#0.00390439: 4.15864e-05	W_muriae#0.00500893: 0.00768191)#0.0260638; 5
((((W_canadensis#0.000270391: 0.00699082	W_tropicalis#0.00125768: 0.00699082)#0.00196714: 0.000602895	W_mellicola#0.00683544: 0.00759372)#0.00276986: 7.35166e-05	W_sebi#0.0035621: 0.00766723)#0.00389069: 1.46793e-05	W_muriae#0.00500893: 0.00768191)#0.0273437; 5
((((W_canadensis#0.000270391: 0.00719091	W_tropicalis#0.000859905: 0.00719091)#0.00191241: 0.000454473	W_mellicola#0.00683544: 0.00764539)#0.00275115: 1.31593e-05	W_muriae#0.00500893: 0.00765855)#0.0038951: 2.33678e-05	W_sebi#0.0035621: 0.00768191)#0.0294892; 5
((((W_canadensis#0.000270391: 0.00706256	W_tropicalis#0.000859905: 0.00706256)#0.00194716: 0.000582829	W_mellicola#0.00683544: 0.00764539)#0.00275115: 5.71292e-06	W_sebi#0.0035621: 0.0076511)#0.00389889: 3.08141e-05	W_muriae#0.00500893: 0.00768191)#0.0279932; 5
((((W_canadensis#0.000270391: 0.00719173	W_mellicola#0.00683544: 0.00719173)#0.00191219: 0.000453661	W_tropicalis#0.000859905: 0.00764539)#0.00339629: 9.98514e-06	W_sebi#0.0035621: 0.00765537)#0.00389672: 2.65419e-05	W_muriae#0.00500893: 0.00768191)#0.0244769; 5
((((W_canadensis#0.000251324: 0.00676993	W_mellicola#0.00635344: 0.00676993)#0.00175495: 0.000336346	W_tropicalis#0.000823641: 0.00710627)#0.0031568: 1.06084e-05	W_sebi#0.00331092: 0.00711688)#0.00496835: 2.33429e-05	W_muriae#0.00465573: 0.00714022)#0.0227509; 5
((((W_canadensis#0.000272653: 0.00744421	W_mellicola#0.00689263: 0.00744421)#0.00187838: 0.000265153	W_sebi#0.0035919: 0.00770936)#0.00461454: 3.23476e-05	W_tropicalis#0.00219632: 0.00774171)#0.00304984: 4.48504e-06	W_muriae#0.00505084: 0.00774619)#0.0246817; 5
((((W_canadensis#0.000272653: 0.00739734	W_mellicola#0.00689263: 0.00739734)#0.00189028: 0.000312021	W_sebi#0.0035919: 0.00770936)#0.00276907: 3.2475e-05	W_tropicalis#0.00219632: 0.00774183)#0.000377235: 4.3577e-06	W_muriae#0.00505084: 0.00774619)#0.0231585; 5
((((W_canadensis#0.000272653: 0.00728548	W_mellicola#0.00689263: 0.00728548)#0.0019193: 0.000420878	W_sebi#0.0035919: 0.00770636)#0.00123182: 1.28865e-05	W_tropicalis#0.00219632: 0.00771925)#0.00189228: 2.69412e-05	W_muriae#0.00505084: 0.00774619)#0.0231585; 5
((((W_canadensis#0.000272653: 0.00740462	W_mellicola#0.00689263: 0.00740462)#0.00188842: 0.000301746	W_sebi#0.0035919: 0.00770636)#0.00123182: 9.11931e-06	W_tropicalis#0.00219632: 0.00771548)#0.0018932: 3.07084e-05	W_muriae#0.00505084: 0.00774619)#0.0243413; 5
(((W_tropicalis#0.00219632: 0.00770636	W_sebi#0.0035919: 0.00770636)#0.00123182: 3.47029e-05	(W_canadensis#0.000272653: 0.00729978	W_mellicola#0.00689263: 0.00729978)#0.00352774: 0.000441283)#0.00188695: 5.12487e-06	W_muriae#0.00505084: 0.00774619)#0.0222353; 5
(((W_tropicalis#0.00219632: 0.00770636	W_sebi#0.0035919: 0.00770636)#0.00123182: 3.10938e-05	(W_canadensis#0.000272653: 0.00738823	W_mellicola#0.00689263: 0.00738823)#0.00348551: 0.000349222)#0.00493179: 8.7339e-06	W_muriae#0.00505084: 0.00774619)#0.0253063; 5
(((W_tropicalis#0.00219632: 0.00770636	W_sebi#0.0035919: 0.00770636)#0.00123182: 3.95098e-05	(W_canadensis#0.000272653: 0.00753662	W_mellicola#0.00689263: 0.00753662)#0.00247193: 0.000209254)#0.00264241: 3.17972e-07	W_muriae#0.00505084: 0.00774619)#0.0222985; 5
(((W_tropicalis#0.00219632: 0.00756194	W_sebi#0.0035919: 0.00756194)#0.00125535: 0.000183934	(W_canadensis#0.000272653: 0.00753662	W_mellicola#0.00689263: 0.00753662)#0.00247193: 0.000209254)#0.00264241: 3.17972e-07	W_muriae#0.00505084: 0.00774619)#0.0257735; 5
(((W_tropicalis#0.00207205: 0.0072822	W_sebi#0.00338867: 0.0072822)#0.00288033: 1.07448e-05	(W_canadensis#0.000257226: 0.00696409	W_mellicola#0.00650265: 0.00696409)#0.00116792: 0.00032885)#0.00249792: 1.49682e-05	W_muriae#0.00476506: 0.00730791)#0.02204; 5
(((W_tropicalis#0.000766026: 0.0072822	(W_canadensis#0.000257226: 0.00678964	W_mellicola#0.00650265: 0.00678964)#0.00325434: 0.000492552)#0.00288033: 8.92171e-06	W_sebi#0.00338867: 0.00729112)#0.00249854: 1.67913e-05	W_muriae#0.00561157: 0.00730791)#0.02204; 5
(((W_sebi#0.00338867: 0.00716933	(W_canadensis#0.000257226: 0.00690006	W_mellicola#0.00650265: 0.00690006)#0.00320226: 0.000269268)#0.00292568: 6.81743e-05	W_tropicalis#0.000685844: 0.0072375)#0.00251705: 7.04081e-05	W_muriae#0.00442376: 0.00730791)#0.02204; 5
((W_muriae#0.00442376: 0.00726557	W_tropicalis#0.000685844: 0.00726557)#0.00250733: 4.23367e-05	(W_sebi#0.00338867: 0.00713152	(W_canadensis#0.000257226: 0.00696498	W_mellicola#0.00650265: 0.00696498)#0.00317241: 0.000166541)#0.00294119: 0.000176392)#0.0207516; 5
((W_muriae#0.00442376: 0.00726557	W_tropicalis#0.000685844: 0.00726557)#0.00368788: 4.23367e-05	(W_sebi#0.00338867: 0.00725507	(W_canadensis#0.000257226: 0.00708303	W_mellicola#0.00650265: 0.00708303)#0.00311954: 0.000172036)#0.0028911: 5.28417e-05)#0.0232391; 5
((W_muriae#0.00442376: 0.00726557	W_tropicalis#0.000685844: 0.00726557)#0.00161488: 4.23367e-05	(W_sebi#0.00338867: 0.00725851	(W_canadensis#0.000257226: 0.00690798	W_mellicola#0.00650265: 0.00690798)#0.00479343: 0.000350533)#0.00288973: 4.93996e-05)#0.0214624; 5
((W_muriae#0.00442376: 0.00726557	W_tropicalis#0.000685844: 0.00726557)#0.00161488: 4.23367e-05	(W_canadensis#0.000257226: 0.00722596	(W_sebi#0.00338867: 0.00700126	W_mellicola#0.00650265: 0.00700126)#0.00472956: 0.000224704)#0.0014054: 8.19483e-05)#0.0214624; 5
((W_muriae#0.00442376: 0.00726557	W_tropicalis#0.00312083: 0.00726557)#0.00161488: 4.23367e-05	(W_canadensis#0.000257226: 0.00725038	(W_sebi#0.00338867: 0.00700126	W_mellicola#0.00650265: 0.00700126)#0.00472956: 0.000249118)#0.00140066: 5.75339e-05)#0.0229617; 5
((W_muriae#0.00442376: 0.00726557	W_tropicalis#0.000985408: 0.00726557)#0.00161488: 4.23367e-05	(W_canadensis#0.000257226: 0.00711343	(W_sebi#0.00338867: 0.0069089	W_mellicola#0.00650265: 0.0069089)#0.00479279: 0.00020453)#0.00315201: 0.000194483)#0.0229617; 5
((W_muriae#0.00442376: 0.00726557	W_tropicalis#0.000985408: 0.00726557)#0.000759254: 4.23367e-05	(W_canadensis#0.000257226: 0.00711343	(W_sebi#0.00338867: 0.0069089	W_mellicola#0.00650265: 0.0069089)#0.0032757: 0.00020453)#0.00197037: 0.000194483)#0.0229617; 5
((W_muriae#0.00442376: 0.00726557	(W_canadensis#0.000257226: 0.00711343	(W_sebi#0.00338867: 0.0069089	W_mellicola#0.00650265: 0.0069089)#0.00090477: 0.00020453)#0.00197037: 0.000152146)#0.00153202: 4.23367e-05	W_tropicalis#0.000985408: 0.00730791)#0.0264764; 5
((W_muriae#0.00442376: 0.00726557	(W_canadensis#0.000257226: 0.00714602	(W_sebi#0.00338867: 0.00682982	W_mellicola#0.00650265: 0.00682982)#0.000915246: 0.000316204)#0.00196138: 0.000119553)#0.00153202: 4.23367e-05	W_tropicalis#0.000985408: 0.00730791)#0.0299223; 5
((W_muriae#0.00410773: 0.00674653	(W_canadensis#0.00023885: 0.00663551	(W_sebi#0.00314659: 0.0062903	W_mellicola#0.0060381: 0.0062903)#0.00260606: 0.000345213)#0.00325174: 0.000111012)#0.00142257: 3.93122e-05	W_tropicalis#0.00169036: 0.00678584)#0.0289751; 5
((W_muriae#0.00410773: 0.00674653	W_tropicalis#0.00169036: 0.00674653)#0.00142257: 3.93122e-05	(W_canadensis#0.00023885: 0.00663551	(W_sebi#0.00314659: 0.0064003	W_mellicola#0.0060381: 0.0064003)#0.00256127: 0.000235214)#0.00325174: 0.000150325)#0.0270598; 5
((W_muriae#0.00410773: 0.00676383	(W_canadensis#0.00023885: 0.00672015	(W_sebi#0.00314659: 0.00635069	W_mellicola#0.0060381: 0.00635069)#0.00258128: 0.000369461)#0.00593664: 4.36842e-05)#0.00126044: 2.20069e-05	W_tropicalis#0.00169036: 0.00678584)#0.0270598; 5
((W_muriae#0.00410773: 0.00672568	(W_mellicola#0.0060381: 0.00668697	(W_sebi#0.00314659: 0.0064106	W_canadensis#0.00023885: 0.0064106)#0.00255715: 0.000276369)#0.0047558: 3.87099e-05)#0.00328318: 6.0156e-05	W_tropicalis#0.00169036: 0.00678584)#0.0249891; 5
((W_muriae#0.0038056: 0.00623099	(W_canadensis#0.000221282: 0.00611201	(W_sebi#0.00291515: 0.00582804	W_mellicola#0.00559399: 0.00582804)#0.00322848: 0.00028397)#0.00641393: 0.000118977)#0.0030417: 5.57314e-05	W_tropicalis#0.00156603: 0.00628672)#0.025597; 5
((W_canadensis#0.000221282: 0.00626052	(W_muriae#0.0038056: 0.00620821	(W_sebi#0.00291515: 0.0056925	W_mellicola#0.00559399: 0.0056925)#0.00479881: 0.000515715)#0.00476841: 5.23071e-05)#0.00302735: 2.62016e-05	W_tropicalis#0.00156603: 0.00628672)#0.0234803; 5
((W_canadensis#0.000221282: 0.00623074	(W_mellicola#0.00559399: 0.00620032	(W_sebi#0.00291515: 0.0056925	W_muriae#0.0038056: 0.0056925)#0.00689083: 0.000507822)#0.00477448: 3.04165e-05)#0.00462859: 5.59848e-05	W_tropicalis#0.00156603: 0.00628672)#0.0210422; 5
((W_tropicalis#0.00169623: 0.00672743	(W_mellicola#0.00605907: 0.00671582	(W_sebi#0.00315752: 0.00606129	W_muriae#0.004122: 0.00606129)#0.00759241: 0.000654533)#0.00517144: 1.16123e-05)#0.00502931: 8.19724e-05	W_canadensis#0.00023968: 0.00680941)#0.0234546; 5
((W_canadensis#0.00023968: 0.00679119	(W_mellicola#0.00605907: 0.00671582	(W_sebi#0.00315752: 0.00606129	W_muriae#0.004122: 0.00606129)#0.00541653: 0.000654533)#0.00517144: 7.53659e-05)#0.0049821: 1.82189e-05	W_tropicalis#0.00276132: 0.00680941)#0.0214188; 5
((W_canadensis#0.00023968: 0.00675236	(W_sebi#0.00315752: 0.00654828	(W_mellicola#0.00605907: 0.00606129	W_muriae#0.004122: 0.00606129)#0.00541653: 0.000486996)#0.00530375: 0.000204078)#0.00222197: 5.70432e-05	W_tropicalis#0.00276132: 0.00680941)#0.0214188; 5
((W_sebi#0.00347252: 0.007426	(W_canadensis#0.000263591: 0.00715505	(W_mellicola#0.00666355: 0.00672647	W_muriae#0.00453322: 0.00672647)#0.00590334: 0.000428583)#0.00587078: 0.00027095)#0.00244364: 6.2734e-05	W_tropicalis#0.0030368: 0.00748874)#0.026801; 5
(((W_mellicola#0.00575317: 0.00576845	W_muriae#0.00391389: 0.00576845)#0.00513132: 0.000581281	(W_canadensis#0.000227579: 0.00627081	W_sebi#0.0029981: 0.00627081)#0.00687737: 7.89168e-05)#0.0021303: 0.000115891	W_tropicalis#0.00262191: 0.00646562)#0.0231395; 5
((W_canadensis#0.000227579: 0.00634973	((W_mellicola#0.00575317: 0.00571328	W_muriae#0.00391389: 0.00571328)#0.00518087: 0.000410461	W_sebi#0.0029981: 0.00612374)#0.00704254: 0.000225986)#0.0021303: 0.000115891	W_tropicalis#0.00262191: 0.00646562)#0.0245895; 5
(((W_mellicola#0.00575317: 0.0055656	W_muriae#0.00391389: 0.0055656)#0.00531835: 0.000764168	(W_canadensis#0.000227579: 0.0062618	W_sebi#0.0029981: 0.0062618)#0.00688727: 6.79655e-05)#0.00377161: 0.000135858	W_tropicalis#0.00262191: 0.00646562)#0.0245895; 5
((W_canadensis#0.000240164: 0.00667979	((W_mellicola#0.00607131: 0.00574596	W_muriae#0.00413032: 0.00574596)#0.00673919: 0.000772023	W_sebi#0.00316389: 0.00651799)#0.00819615: 0.000161799)#0.00256616: 0.000143371	W_tropicalis#0.0027669: 0.00682316)#0.0232308; 5
((W_canadensis#0.000240164: 0.00667286	((W_mellicola#0.00607131: 0.00584773	W_muriae#0.00413032: 0.00584773)#0.0066219: 0.000769434	W_sebi#0.00316389: 0.00661717)#0.0092998: 5.56918e-05)#0.00256883: 0.000150295	W_tropicalis#0.0027669: 0.00682316)#0.0222831; 5
((W_canadensis#0.000268381: 0.00755415	((W_sebi#0.00496035: 0.0064405	W_muriae#0.00461561: 0.0064405)#0.00981702: 0.000973606	W_mellicola#0.00678465: 0.00741411)#0.00828868: 0.000140041)#0.00283368: 7.06843e-05	W_tropicalis#0.00167732: 0.00762483)#0.0249012; 5
((W_canadensis#0.00024556: 0.00689738	W_tropicalis#0.00153469: 0.00689738)#0.00404366: 7.90744e-05	((W_sebi#0.00345245: 0.00601912	W_muriae#0.00422312: 0.00601912)#0.00644312: 0.000813062	W_mellicola#0.00620772: 0.00683218)#0.00550237: 0.000144272)#0.0227837; 5
((W_canadensis#0.000276753: 0.00780783	((W_sebi#0.00389102: 0.00666787	W_muriae#0.00475959: 0.00666787)#0.00329064: 0.000830142	W_mellicola#0.00699629: 0.00749801)#0.00636847: 0.000309822)#0.00453733: 5.48512e-05	W_tropicalis#0.00172964: 0.00786268)#0.0230964; 5
((W_tropicalis#0.00172964: 0.00780783	((W_sebi#0.00389102: 0.00657877	W_muriae#0.00475959: 0.00657877)#0.00678912: 0.000882006	W_mellicola#0.00699629: 0.00746077)#0.00416519: 0.000347061)#0.00185878: 5.48512e-05	W_canadensis#0.000276753: 0.00786268)#0.0208988; 5
((W_mellicola#0.00699629: 0.00780783	((W_sebi#0.00389102: 0.00671577	W_muriae#0.00475959: 0.00671577)#0.00400766: 0.000638738	W_tropicalis#0.00172964: 0.00735451)#0.00422537: 0.000453323)#0.00185878: 5.48512e-05	W_canadensis#0.000276753: 0.00786268)#0.0231334; 5
((W_mellicola#0.00699629: 0.00780783	((W_sebi#0.00389102: 0.00657134	W_muriae#0.00475959: 0.00657134)#0.00170685: 0.000937363	W_tropicalis#0.00172964: 0.0075087)#0.0041386: 0.000299132)#0.00185878: 5.48512e-05	W_canadensis#0.000276753: 0.00786268)#0.0245552; 5
((W_mellicola#0.00699629: 0.00783946	((W_sebi#0.00389102: 0.00642492	W_muriae#0.00475959: 0.00642492)#0.00255951: 0.00108378	W_tropicalis#0.00172964: 0.0075087)#0.00297474: 0.00033076)#0.00185128: 2.32239e-05	W_canadensis#0.000276753: 0.00786268)#0.0245552; 5
((W_tropicalis#0.00150467: 0.00681982	((W_sebi#0.00338493: 0.00568934	W_muriae#0.00414053: 0.00568934)#0.0044413: 0.000973331	W_mellicola#0.0046589: 0.00666267)#0.0025371: 0.000157145)#0.00161049: 2.02032e-05	W_canadensis#0.000240757: 0.00684002)#0.0228837; 5
((W_tropicalis#0.00175079: 0.00795216	((W_sebi#0.0039386: 0.00653052	W_muriae#0.0048178: 0.00653052)#0.00523853: 0.00134127	W_mellicola#0.00542095: 0.00787179)#0.00290736: 8.03727e-05)#0.00466854: 6.67894e-06	W_canadensis#0.000280138: 0.00795884)#0.0237826; 5
((W_canadensis#0.000280138: 0.00795216	((W_sebi#0.0039386: 0.00653052	W_muriae#0.0048178: 0.00653052)#0.00302474: 0.00123012	W_mellicola#0.00542095: 0.00776064)#0.00294899: 0.000191522)#0.0053817: 6.67894e-06	W_tropicalis#0.00175079: 0.00795884)#0.025023; 5
((W_canadensis#0.000255124: 0.00714009	((W_mellicola#0.0049369: 0.00594739	W_muriae#0.0043876: 0.00594739)#0.00275465: 0.00112028	W_sebi#0.00358691: 0.00706767)#0.00137002: 7.24215e-05)#0.00497116: 0.000108081	W_tropicalis#0.00150985: 0.00724818)#0.0227886; 5
((W_canadensis#0.00028857: 0.00813898	((W_sebi#0.00405715: 0.00659925	W_muriae#0.0049628: 0.00659925)#0.00522715: 0.0012845	W_mellicola#0.00664028: 0.00788376)#0.00358094: 0.00025522)#0.00557946: 5.94114e-05	W_tropicalis#0.00170778: 0.00819839)#0.0241334; 5
((W_canadensis#0.00028857: 0.00798487	((W_sebi#0.00405715: 0.00644404	W_muriae#0.0049628: 0.00644404)#0.00310051: 0.00134072	W_mellicola#0.00807803: 0.00778476)#0.00162639: 0.000200113)#0.00647625: 0.000213513	W_tropicalis#0.00170778: 0.00819839)#0.0241334; 5
((W_canadensis#0.000258128: 0.00707799	((W_sebi#0.00362916: 0.00571124	W_muriae#0.00443927: 0.00571124)#0.00279918: 0.00125231	W_mellicola#0.00722588: 0.00696354)#0.00145482: 0.000114444)#0.00739225: 0.000255549	W_tropicalis#0.00152763: 0.00733354)#0.0199435; 5
((W_canadensis#0.000340615: 0.00709629	((W_sebi#0.00362916: 0.00571124	W_muriae#0.00443927: 0.00571124)#0.00279918: 0.0013407	W_mellicola#0.00722588: 0.00705194)#0.0010469: 4.43544e-05)#0.00737318: 0.000237242	W_tropicalis#0.00152763: 0.00733354)#0.0191709; 5
(((W_sebi#0.00389936: 0.00601199	W_muriae#0.00476979: 0.00601199)#0.00462679: 0.001709	(W_canadensis#0.000365974: 0.00758904	W_mellicola#0.00776386: 0.00758904)#0.000749063: 0.000131951)#0.00782326: 0.000158548	W_tropicalis#0.00164136: 0.00787953)#0.023022; 5
(((W_sebi#0.00389936: 0.0061086	W_muriae#0.00476979: 0.0061086)#0.00688831: 0.00161239	(W_canadensis#0.000365974: 0.0076313	W_mellicola#0.00776386: 0.0076313)#0.00272294: 8.96869e-05)#0.00521908: 0.000158548	W_tropicalis#0.00164136: 0.00787953)#0.0258142; 5
(((W_sebi#0.00389936: 0.0061086	W_muriae#0.00476979: 0.0061086)#0.00688831: 0.00161239	(W_canadensis#0.000365974: 0.00765958	W_mellicola#0.00776386: 0.00765958)#0.00271289: 6.14108e-05)#0.00279594: 0.000158548	W_tropicalis#0.00164136: 0.00787953)#0.0227433; 5
((W_tropicalis#0.0010673: 0.00811167	(W_canadensis#0.000379175: 0.00787363	W_mellicola#0.0080439: 0.00787363)#0.00283296: 0.000238044)#0.00581415: 5.20764e-05	(W_sebi#0.00404001: 0.00620326	W_muriae#0.00494183: 0.00620326)#0.00535263: 0.00196049)#0.0235636; 5
((W_tropicalis#0.000967588: 0.00730492	(W_canadensis#0.000495192: 0.00713802	W_mellicola#0.00729239: 0.00713802)#0.00256828: 0.000166899)#0.00530624: 9.61169e-05	(W_sebi#0.00366256: 0.0055733	W_muriae#0.00448014: 0.0055733)#0.00344673: 0.00182774)#0.0227131; 5
((W_tropicalis#0.00177527: 0.00725784	(W_canadensis#0.000495192: 0.00713802	W_mellicola#0.00729239: 0.00713802)#0.00256828: 0.000119814)#0.00329781: 0.000143202	(W_sebi#0.00366256: 0.0055733	W_muriae#0.00448014: 0.0055733)#0.0063887: 0.00182774)#0.0245056; 5
((W_tropicalis#0.00177527: 0.00725784	(W_canadensis#0.000495192: 0.0072483	W_mellicola#0.00729239: 0.0072483)#0.00252921: 9.53528e-06)#0.00329781: 0.000143202	(W_sebi#0.00366256: 0.00537798	W_muriae#0.00448014: 0.00537798)#0.00958913: 0.00202306)#0.0245056; 5
(((W_sebi#0.00366256: 0.00537798	W_muriae#0.00448014: 0.00537798)#0.00958913: 0.00187986	(W_canadensis#0.000495192: 0.00706504	W_mellicola#0.00729239: 0.00706504)#0.00259482: 0.000192802)#0.00329781: 0.000143202	W_tropicalis#0.000809467: 0.00740104)#0.0273777; 5
((W_tropicalis#0.00113547: 0.00679464	(W_canadensis#0.00045538: 0.00645452	W_mellicola#0.0067061: 0.00645452)#0.00240191: 0.000340118)#0.00133702: 1.13781e-05	(W_sebi#0.0033681: 0.00487134	W_muriae#0.00411994: 0.00487134)#0.00895263: 0.00193468)#0.0270255; 5
((W_tropicalis#0.00127895: 0.00765325	(W_sebi#0.00379372: 0.00564133	W_muriae#0.00464057: 0.00564133)#0.0073773: 0.00201192)#0.00150597: 1.28159e-05	(W_canadensis#0.000512924: 0.00715436	W_mellicola#0.00755352: 0.00715436)#0.00450396: 0.000511699)#0.0280979; 5
((W_sebi#0.00379372: 0.00765325	(W_tropicalis#0.00127895: 0.00578017	W_muriae#0.00464057: 0.00578017)#0.00519753: 0.00187308)#0.00150597: 1.28159e-05	(W_canadensis#0.000512924: 0.0072484	W_mellicola#0.00755352: 0.0072484)#0.00444553: 0.000417669)#0.0280979; 5
((W_muriae#0.00464057: 0.00765325	(W_tropicalis#0.00127895: 0.0059311	W_sebi#0.00379372: 0.0059311)#0.00204536: 0.00172214)#0.00119797: 1.28159e-05	(W_canadensis#0.000512924: 0.0072484	W_mellicola#0.00755352: 0.0072484)#0.00297742: 0.000417669)#0.0252547; 5
((W_muriae#0.00488925: 0.00806338	(W_tropicalis#0.00134749: 0.006117	W_sebi#0.00399702: 0.006117)#0.00220145: 0.00194638)#0.00126217: 1.35027e-05	(W_canadensis#0.000540411: 0.00776911	W_mellicola#0.00795831: 0.00776911)#0.00210325: 0.000307767)#0.0293951; 5
((W_muriae#0.00488925: 0.00806338	(W_tropicalis#0.00134749: 0.00602862	W_sebi#0.00399702: 0.00602862)#0.00422309: 0.00203476)#0.00168291: 1.35027e-05	(W_canadensis#0.000540411: 0.0078488	W_mellicola#0.00795831: 0.0078488)#0.0020819: 0.000228082)#0.0278522; 5
((W_muriae#0.00419723: 0.00692209	(W_canadensis#0.000463922: 0.00681614	W_mellicola#0.00683189: 0.00681614)#0.00176671: 0.00010595)#0.00144471: 1.15916e-05	(W_tropicalis#0.00100321: 0.00506127	W_sebi#0.00343128: 0.00506127)#0.00370705: 0.00187241)#0.02391; 5
((W_muriae#0.00475309: 0.00783883	(W_canadensis#0.000525362: 0.00771884	W_mellicola#0.00845543: 0.00771884)#0.00200069: 0.000119982)#0.00410232: 1.31267e-05	(W_tropicalis#0.00113607: 0.00553357	W_sebi#0.00388571: 0.00553357)#0.0064871: 0.00231838)#0.0291903; 5
((W_muriae#0.00475309: 0.00783883	(W_canadensis#0.000525362: 0.00767342	W_mellicola#0.00845543: 0.00767342)#0.00201253: 0.000165401)#0.00211839: 1.31267e-05	(W_tropicalis#0.00113607: 0.00563998	W_sebi#0.00388571: 0.00563998)#0.00636471: 0.00221197)#0.0305566; 5
((W_muriae#0.00475309: 0.00776224	(W_canadensis#0.000525362: 0.00767342	W_mellicola#0.00845543: 0.00767342)#0.00201253: 8.882e-05)#0.00470923: 8.97077e-05	(W_tropicalis#0.00113607: 0.00557871	W_sebi#0.00388571: 0.00557871)#0.00496925: 0.00227324)#0.0305566; 5
((W_muriae#0.00432596: 0.00710899	(W_canadensis#0.000478151: 0.00701882	W_mellicola#0.00769559: 0.00701882)#0.00182255: 9.01737e-05)#0.00425934: 3.73552e-05	(W_tropicalis#0.000933794: 0.00495831	W_sebi#0.00353652: 0.00495831)#0.00463131: 0.00218804)#0.02611; 5
(((W_tropicalis#0.00100819: 0.00535337	W_sebi#0.0038183: 0.00535337)#0.00500031: 0.00227842	(W_canadensis#0.000516248: 0.00757805	W_mellicola#0.00830875: 0.00757805)#0.000328864: 5.37422e-05)#0.00190518: 8.39477e-05	W_muriae#0.00467064: 0.00771574)#0.030387; 5
(((W_tropicalis#0.00100819: 0.00520818	W_sebi#0.0038183: 0.00520818)#0.00513971: 0.00241869	(W_canadensis#0.000516248: 0.00754524	W_mellicola#0.00830875: 0.00754524)#0.00105571: 8.16192e-05)#0.00190641: 8.88761e-05	W_muriae#0.00467064: 0.00771574)#0.0279824; 5
(((W_tropicalis#0.00100819: 0.00525248	W_sebi#0.0038183: 0.00525248)#0.00509635: 0.00241323	(W_canadensis#0.000516248: 0.00750793	W_mellicola#0.00830875: 0.00750793)#0.00124985: 0.000157782)#0.00189675: 5.00293e-05	W_muriae#0.00467064: 0.00771574)#0.0249344; 5
(((W_tropicalis#0.000953737: 0.00508574	W_sebi#0.00361205: 0.00508574)#0.00269812: 0.00210664	(W_canadensis#0.000488363: 0.00710239	W_mellicola#0.00785995: 0.00710239)#0.00118234: 8.99977e-05)#0.00180908: 0.000106589	W_muriae#0.00441835: 0.00729897)#0.0223349; 5
(((W_tropicalis#0.000953737: 0.00520017	W_sebi#0.00291457: 0.00520017)#0.00531143: 0.00190202	(W_canadensis#0.00118959: 0.00700153	W_mellicola#0.00785995: 0.00700153)#0.00119937: 0.000100655)#0.00183205: 0.000196785	W_muriae#0.00441835: 0.00729897)#0.0223349; 5
(((W_tropicalis#0.00102639: 0.0056688	W_sebi#0.00313659: 0.0056688)#0.00257856: 0.0019275	(W_canadensis#0.00128021: 0.00753488	W_mellicola#0.00845869: 0.00753488)#0.00106443: 6.14101e-05)#0.00198379: 0.000258688	W_muriae#0.00475492: 0.00785498)#0.0249082; 5
(((W_tropicalis#0.000930126: 0.00527654	W_sebi#0.00284242: 0.00527654)#0.00227499: 0.00169452	(W_canadensis#0.00116014: 0.00678079	W_mellicola#0.00766537: 0.00678079)#0.000971348: 0.000190265)#0.00283329: 0.000147222	W_muriae#0.00430897: 0.00711828)#0.0247724; 5
(((W_tropicalis#0.00117695: 0.00579109	W_sebi#0.00314775: 0.00579109)#0.0025421: 0.0017964	(W_canadensis#0.00100489: 0.00750918	W_mellicola#0.00848878: 0.00750918)#0.00279569: 7.83096e-05)#0.00319239: 0.000295429	W_muriae#0.00477184: 0.00788292)#0.0265042; 5
(((W_tropicalis#0.00117695: 0.00579109	W_sebi#0.00314775: 0.00579109)#0.0025421: 0.0017755	(W_canadensis#0.00100489: 0.00750918	W_mellicola#0.00848878: 0.00750918)#0.0007154: 5.741e-05)#0.00525342: 0.000316329	W_muriae#0.00477184: 0.00788292)#0.0285584; 5
(((W_tropicalis#0.00117695: 0.00570199	W_sebi#0.00314775: 0.00570199)#0.00258183: 0.00202367	(W_canadensis#0.00100489: 0.00748482	W_mellicola#0.00743467: 0.00748482)#0.00106666: 0.000240837)#0.00273257: 0.00015727	W_muriae#0.00477184: 0.00788292)#0.0285584; 5
(((W_tropicalis#0.00100294: 0.00489435	W_sebi#0.00268237: 0.00489435)#0.00341541: 0.0016891	(W_canadensis#0.000697235: 0.00646993	W_mellicola#0.00771256: 0.00646993)#0.00272399: 0.000113513)#0.00232857: 0.000134018	W_muriae#0.00406634: 0.00671746)#0.0254339; 5
((W_mellicola#0.00660621: 0.00720918	(W_canadensis#0.000761608: 0.00711063	(W_tropicalis#0.00109554: 0.00534623	W_sebi#0.00293002: 0.00534623)#0.00507112: 0.0017644)#0.00295736: 9.85511e-05)#0.00510716: 0.00012849	W_muriae#0.00444177: 0.00733767)#0.0292184; 5
((W_mellicola#0.00660621: 0.00724267	(W_canadensis#0.00141377: 0.00716937	(W_tropicalis#0.00102442: 0.00550195	W_sebi#0.00293002: 0.00550195)#0.00492759: 0.00166741)#0.00293312: 7.32986e-05)#0.00720943: 9.50017e-05	W_muriae#0.00444177: 0.00733767)#0.0312658; 5
((W_canadensis#0.0013236: 0.00683513	(W_mellicola#0.00618485: 0.00674055	(W_tropicalis#0.000600327: 0.00503689	W_sebi#0.00274314: 0.00503689)#0.00471783: 0.00170366)#0.00273445: 9.45898e-05)#0.00528041: 3.45154e-05	W_muriae#0.00415847: 0.00686965)#0.0277336; 5
((W_canadensis#0.000628053: 0.00683513	(W_mellicola#0.00618485: 0.00681702	(W_tropicalis#0.000600327: 0.00517499	W_sebi#0.00274314: 0.00517499)#0.00662377: 0.00164203)#0.00270377: 1.81143e-05)#0.00528041: 3.45154e-05	W_muriae#0.00415847: 0.00686965)#0.029209; 5
((W_canadensis#0.000628053: 0.00683513	(W_tropicalis#0.000701237: 0.00681702	(W_mellicola#0.00618485: 0.0053114	W_sebi#0.00274314: 0.0053114)#0.00362163: 0.00150562)#0.00181716: 1.81143e-05)#0.0028962: 3.45154e-05	W_muriae#0.00415847: 0.00686965)#0.0273726; 5
((W_canadensis#0.000628053: 0.00683513	(W_tropicalis#0.000701237: 0.00681702	(W_mellicola#0.00618485: 0.00540134	W_sebi#0.00274314: 0.00540134)#0.00356133: 0.00141568)#0.00181716: 1.81143e-05)#0.0028962: 3.45154e-05	W_muriae#0.00415847: 0.00686965)#0.0273726; 5
(((W_mellicola#0.00618485: 0.00548982	W_sebi#0.00274314: 0.00548982)#0.00350392: 0.00133323	(W_tropicalis#0.000701237: 0.00681702	W_canadensis#0.000628053: 0.00681702)#0.00181716: 6.03639e-06)#0.00166979: 4.65933e-05	W_muriae#0.00415847: 0.00686965)#0.0273726; 5
(((W_mellicola#0.00618485: 0.00562538	W_sebi#0.00274314: 0.00562538)#0.00341949: 0.00114295	(W_tropicalis#0.000701237: 0.0067517	W_canadensis#0.000628053: 0.0067517)#0.00183474: 1.66253e-05)#0.00168329: 0.000101326	W_muriae#0.00415847: 0.00686965)#0.0273726; 5
((W_tropicalis#0.000382474: 0.00676832	((W_mellicola#0.00618485: 0.00562538	W_sebi#0.00274314: 0.00562538)#0.00341949: 0.00112632	W_canadensis#0.000628053: 0.0067517)#0.00183474: 1.66253e-05)#0.00168329: 0.000101326	W_muriae#0.00415847: 0.00686965)#0.0273726; 5
((W_tropicalis#0.000382474: 0.00682317	((W_mellicola#0.00618485: 0.00552707	W_sebi#0.00274314: 0.00552707)#0.00348031: 0.00122462	W_canadensis#0.000628053: 0.0067517)#0.00183474: 7.14701e-05)#0.00166976: 4.64817e-05	W_muriae#0.00415847: 0.00686965)#0.0273726; 5
((W_tropicalis#0.000382474: 0.00682381	((W_mellicola#0.00618485: 0.00565265	W_sebi#0.00274314: 0.00565265)#0.00340299: 0.00109904	W_canadensis#0.000628053: 0.0067517)#0.00443184: 7.21128e-05)#0.000864315: 4.5839e-05	W_muriae#0.00415847: 0.00686965)#0.0265263; 5
((W_tropicalis#0.000382474: 0.00682381	((W_mellicola#0.00618485: 0.00579127	W_sebi#0.00511644: 0.00579127)#0.00332154: 0.000990016	W_canadensis#0.000628053: 0.00678129)#0.00118432: 4.25247e-05)#0.00054443: 4.5839e-05	W_muriae#0.00415847: 0.00686965)#0.0265263; 5
((W_canadensis#0.000628053: 0.00681875	((W_mellicola#0.00618485: 0.00596845	W_sebi#0.00511644: 0.00596845)#0.00322293: 0.000812836	W_tropicalis#0.000382474: 0.00678129)#0.00118432: 3.74622e-05)#0.00162792: 5.09015e-05	W_muriae#0.00415847: 0.00686965)#0.0296943; 5
(((W_mellicola#0.00658852: 0.00649009	W_sebi#0.00402219: 0.00649009)#0.00181332: 0.000759383	(W_canadensis#0.000770305: 0.00710451	W_tropicalis#0.000407438: 0.00710451)#0.00128282: 0.000144957)#0.00126285: 6.85474e-05	W_muriae#0.00442988: 0.00731802)#0.0316323; 5
(((W_mellicola#0.00658852: 0.00645447	W_sebi#0.00402219: 0.00645447)#0.00316764: 0.000795	(W_canadensis#0.000770305: 0.00710451	W_tropicalis#0.000407438: 0.00710451)#0.00128282: 0.000144957)#0.00117824: 6.85474e-05	W_muriae#0.00442988: 0.00731802)#0.0298432; 5
(((W_mellicola#0.00597102: 0.00584953	W_sebi#0.00364521: 0.00584953)#0.00391885: 0.00072049	(W_canadensis#0.000698109: 0.00635862	W_tropicalis#0.000369251: 0.00635862)#0.000780181: 0.000211396)#0.00106781: 6.21228e-05	W_muriae#0.00401469: 0.00663214)#0.0281153; 5
(((W_mellicola#0.00641983: 0.00611129	W_sebi#0.00391921: 0.00611129)#0.00433608: 0.000952564	(W_canadensis#0.000750582: 0.00683657	W_tropicalis#0.00114536: 0.00683657)#0.00221053: 0.000227285)#0.0014616: 6.67923e-05	W_muriae#0.00431646: 0.00713065)#0.0302286; 5
(((W_mellicola#0.00641983: 0.00624118	W_sebi#0.00391921: 0.00624118)#0.00534528: 0.000822669	(W_canadensis#0.000750582: 0.00683657	W_tropicalis#0.000575186: 0.00683657)#0.00448899: 0.000227285)#0.0014616: 6.67923e-05	W_muriae#0.00431646: 0.00713065)#0.0284006; 5
((W_muriae#0.00467069: 0.00759805	(W_canadensis#0.000812179: 0.00722939	W_tropicalis#0.00107863: 0.00722939)#0.00497041: 0.00036866)#0.00159102: 0.000117779	(W_mellicola#0.00694668: 0.00656832	W_sebi#0.00424084: 0.00656832)#0.0059469: 0.00114751)#0.0294643; 5
((W_muriae#0.00409667: 0.00661733	(W_canadensis#0.000712363: 0.00639404	W_tropicalis#0.000946071: 0.00639404)#0.00271444: 0.000223292)#0.00251216: 0.000150232	(W_mellicola#0.00609294: 0.00587811	W_sebi#0.00371965: 0.00587811)#0.00248112: 0.000889451)#0.0238634; 5
((W_muriae#0.00409667: 0.00652611	(W_canadensis#0.000712363: 0.00650475	W_tropicalis#0.000946071: 0.00650475)#0.00189712: 2.13568e-05)#0.00254728: 0.000241455	(W_mellicola#0.00658326: 0.00598541	W_sebi#0.00371965: 0.00598541)#0.00243665: 0.000782156)#0.0238634; 5
((W_tropicalis#0.000946071: 0.0066239	(W_canadensis#0.000712363: 0.00642921	W_muriae#0.00409667: 0.00642921)#0.00191941: 0.000194693)#0.00412138: 0.000143665	(W_mellicola#0.00658326: 0.0061545	W_sebi#0.00371965: 0.0061545)#0.0023697: 0.000613068)#0.0238634; 5
(((W_mellicola#0.00658326: 0.00625485	W_sebi#0.00371965: 0.00625485)#0.00358873: 0.000504932	(W_canadensis#0.000712363: 0.00651106	W_muriae#0.00409667: 0.00651106)#0.00189528: 0.000248718)#0.00191579: 7.78088e-06	W_tropicalis#0.000946071: 0.00676756)#0.0248616; 5
(((W_mellicola#0.00658326: 0.00625485	W_sebi#0.00371965: 0.00625485)#0.00127422: 0.000504932	(W_canadensis#0.000712363: 0.00651106	W_muriae#0.00409667: 0.00651106)#0.00189528: 0.000248718)#0.000725872: 7.78088e-06	W_tropicalis#0.000946071: 0.00676756)#0.021698; 5
((W_canadensis#0.000712363: 0.00675978	((W_mellicola#0.00658326: 0.00639295	W_sebi#0.00250786: 0.00639295)#0.00177294: 0.000230683	W_muriae#0.00409667: 0.00662363)#0.00367888: 0.000136154)#0.00108921: 7.78088e-06	W_tropicalis#0.000946071: 0.00676756)#0.0198263; 5
((W_canadensis#0.000798155: 0.00757841	((W_muriae#0.00459004: 0.00738013	W_sebi#0.00280988: 0.00738013)#0.00384214: 0.000174026	W_mellicola#0.00737609: 0.00755416)#0.00686288: 2.42517e-05)#0.0016319: 4.18738e-06	W_tropicalis#0.00106001: 0.0075826)#0.024645; 5
((W_tropicalis#0.00119949: 0.00757687	((W_muriae#0.00459004: 0.00725662	W_sebi#0.00280988: 0.00725662)#0.00274986: 0.000297537	W_mellicola#0.00737609: 0.00755416)#0.00449563: 2.27121e-05)#0.00163223: 5.72698e-06	W_canadensis#0.000798155: 0.0075826)#0.0269822; 5
((W_tropicalis#0.00119949: 0.00757921	((W_muriae#0.00459004: 0.00722818	W_sebi#0.00280988: 0.00722818)#0.00276068: 0.000325977	W_mellicola#0.00737609: 0.00755416)#0.00342239: 2.50552e-05)#0.00163172: 3.38387e-06	W_canadensis#0.000798155: 0.0075826)#0.0291135; 5
((W_tropicalis#0.00119949: 0.00756063	((W_muriae#0.00459004: 0.0073068	W_sebi#0.00280988: 0.0073068)#0.00273098: 0.000247196	W_mellicola#0.00737609: 0.00755399)#0.00166767: 6.63397e-06)#0.00163573: 2.19696e-05	W_canadensis#0.000798155: 0.0075826)#0.0266485; 5
((W_tropicalis#0.00119949: 0.00744803	W_canadensis#0.000798155: 0.00744803)#0.00166046: 0.000134566	((W_muriae#0.00459004: 0.00742406	W_sebi#0.00280988: 0.00742406)#0.00268784: 0.000116822	W_mellicola#0.00737609: 0.00754088)#0.0025546: 4.17179e-05)#0.0244298; 5
((W_tropicalis#0.00119949: 0.00732388	W_canadensis#0.000798155: 0.00732388)#0.00168861: 0.00025872	((W_muriae#0.00459004: 0.00742406	W_sebi#0.00280988: 0.00742406)#0.000662349: 8.48952e-05	W_mellicola#0.00737609: 0.00750895)#0.00256546: 7.36447e-05)#0.0213997; 5
((W_tropicalis#0.00112707: 0.00715474	W_canadensis#0.000798155: 0.00715474)#0.00172853: 0.000427859	((W_muriae#0.00459004: 0.00742406	W_sebi#0.00280988: 0.00742406)#0.000561541: 6.62718e-05	W_mellicola#0.00737609: 0.00749033)#0.00257184: 9.22681e-05)#0.0232675; 5
((W_tropicalis#0.00200926: 0.00735555	W_canadensis#0.000532453: 0.00735555)#0.00102829: 0.00022705	((W_muriae#0.00459004: 0.00747561	W_sebi#0.00280988: 0.00747561)#0.000823813: 3.84532e-05	W_mellicola#0.00737609: 0.00751407)#0.00256371: 6.85293e-05)#0.0255548; 5
((W_tropicalis#0.00219441: 0.00803336	W_canadensis#0.000581519: 0.00803336)#0.00112305: 0.000247973	((W_muriae#0.00501301: 0.00816449	W_sebi#0.00306882: 0.00816449)#0.000899728: 5.39511e-05	W_mellicola#0.0080558: 0.00821845)#0.00279589: 6.28899e-05)#0.0288291; 5
((W_tropicalis#0.00195797: 0.00716777	W_canadensis#0.000518861: 0.00716777)#0.00100204: 0.000221254	((W_muriae#0.00447286: 0.00717312	W_sebi#0.00273815: 0.00717312)#0.00081528: 0.000124668	W_mellicola#0.0085752: 0.00729778)#0.00162808: 9.12443e-05)#0.0257228; 5
((W_tropicalis#0.00195797: 0.00716777	W_canadensis#0.000518861: 0.00716777)#0.00100204: 0.000221254	((W_muriae#0.00447286: 0.00717312	W_mellicola#0.00613527: 0.00717312)#0.00081528: 0.000131855	W_sebi#0.00273815: 0.00730497)#0.00363168: 8.40567e-05)#0.0238938; 5
((W_tropicalis#0.00219433: 0.00818869	W_canadensis#0.000581496: 0.00818869)#0.00144467: 9.23108e-05	((W_muriae#0.00501281: 0.0078299	W_mellicola#0.0068759: 0.0078299)#0.00298066: 0.000250354	W_sebi#0.00306869: 0.00808026)#0.00412375: 0.000200749)#0.0283705; 5
((W_tropicalis#0.00219433: 0.00819717	W_canadensis#0.000581496: 0.00819717)#0.000295014: 8.38393e-05	((W_muriae#0.00373711: 0.00786456	W_mellicola#0.0068759: 0.00786456)#0.00483505: 6.68957e-05	W_sebi#0.00306869: 0.00793145)#0.00616152: 0.000349552)#0.0263146; 5
((W_tropicalis#0.00205936: 0.00752977	W_canadensis#0.000545729: 0.00752977)#0.00129157: 0.000241889	((W_muriae#0.00350725: 0.00721832	W_mellicola#0.00645297: 0.00721832)#0.00463981: 0.000176743	W_sebi#0.00287994: 0.00739507)#0.00658172: 0.000376591)#0.0265851; 5
((W_tropicalis#0.00205936: 0.00765328	W_canadensis#0.000545729: 0.00765328)#0.00127073: 0.000118377	((W_muriae#0.00350725: 0.00716277	W_mellicola#0.00761913: 0.00716277)#0.00236157: 0.000339345	W_sebi#0.00287994: 0.00750211)#0.00468118: 0.000269543)#0.0248215; 5
((W_tropicalis#0.000931903: 0.00765328	W_canadensis#0.000545729: 0.00765328)#0.00127073: 0.000118377	((W_muriae#0.00350725: 0.00706525	W_mellicola#0.00761913: 0.00706525)#0.00239417: 0.000311654	W_sebi#0.00287994: 0.0073769)#0.0067897: 0.000394758)#0.0282998; 5
((W_tropicalis#0.000866202: 0.00694427	W_canadensis#0.000507255: 0.00694427)#0.000880338: 0.000279476	((W_muriae#0.00325998: 0.00668973	W_mellicola#0.00708197: 0.00668973)#0.0021846: 0.000316125	W_sebi#0.00267691: 0.00700585)#0.00437494: 0.000217894)#0.028672; 5
((W_tropicalis#0.000974173: 0.00799821	W_canadensis#0.000570483: 0.00799821)#0.00139016: 0.000125971	((W_sebi#0.00301058: 0.00752359	W_mellicola#0.00796473: 0.00752359)#0.0024569: 0.000267	W_muriae#0.00538802: 0.00779059)#0.00204063: 0.000333583)#0.0294775; 5
((W_tropicalis#0.000871261: 0.00715327	W_canadensis#0.000510217: 0.00715327)#0.0012433: 0.000112663	((W_sebi#0.00269254: 0.00672879	W_mellicola#0.00712333: 0.00672879)#0.00219735: 0.000293399	W_muriae#0.00481882: 0.00702219)#0.00386325: 0.000243738)#0.0276193; 5
((W_tropicalis#0.000871261: 0.00715327	W_canadensis#0.000510217: 0.00715327)#0.0012433: 0.000112663	((W_sebi#0.00269254: 0.00672879	W_mellicola#0.00712333: 0.00672879)#0.0030507: 0.000328056	W_muriae#0.00481882: 0.00705685)#0.00384428: 0.000209081)#0.0282788; 5
((W_tropicalis#0.000871261: 0.00701197	W_canadensis#0.000510217: 0.00701197)#0.00126835: 0.000253957	((W_sebi#0.00269254: 0.00682095	W_mellicola#0.00712333: 0.00682095)#0.00300948: 0.000357578	W_muriae#0.00481882: 0.00717853)#0.00377911: 8.74e-05)#0.0267254; 5
((W_tropicalis#0.000871261: 0.0069221	W_canadensis#0.000510217: 0.0069221)#0.00128482: 0.00034383	((W_sebi#0.00269254: 0.00697444	W_mellicola#0.00712333: 0.00697444)#0.00294325: 0.000290207	W_muriae#0.00481882: 0.00726465)#0.00543355: 1.28106e-06)#0.0242744; 5
((W_tropicalis#0.000871261: 0.00701339	W_canadensis#0.000510217: 0.00701339)#0.00200982: 0.000252535	((W_sebi#0.00269254: 0.00706974	W_muriae#0.00396206: 0.00706974)#0.00290357: 0.000194903	W_mellicola#0.00712333: 0.00726465)#0.00543355: 1.28106e-06)#0.0270033; 5
((W_tropicalis#0.000999179: 0.00815895	W_canadensis#0.000585127: 0.00815895)#0.00227218: 0.000173767	((W_sebi#0.00308786: 0.00799181	W_muriae#0.00454377: 0.00799181)#0.00337817: 0.000239026	W_mellicola#0.00816918: 0.00823083)#0.00630733: 0.00010188)#0.0330523; 5
((W_tropicalis#0.000887503: 0.00713904	W_canadensis#0.000519728: 0.00713904)#0.000688295: 0.000262342	((W_sebi#0.00274273: 0.00716226	W_muriae#0.00403593: 0.00716226)#0.00297392: 9.33746e-05	W_mellicola#0.00725612: 0.00725564)#0.0030328: 0.000145744)#0.0275666; 5
((W_tropicalis#0.000887503: 0.00713904	W_canadensis#0.000519728: 0.00713904)#0.00362248: 0.000262342	((W_sebi#0.00274273: 0.00724067	W_muriae#0.00403593: 0.00724067)#0.000631141: 0.000127291	W_mellicola#0.00725612: 0.00736796)#0.00298656: 3.34206e-05)#0.0260464; 5
((W_tropicalis#0.000887503: 0.00729831	W_canadensis#0.000519728: 0.00729831)#0.000851999: 0.000103077	((W_sebi#0.00274273: 0.00725383	W_muriae#0.00403593: 0.00725383)#0.00228158: 6.58564e-05	W_mellicola#0.00725612: 0.00731968)#0.00445131: 8.17016e-05)#0.0260464; 5
((W_tropicalis#0.000887503: 0.00729831	W_canadensis#0.000519728: 0.00729831)#0.000851999: 0.000103077	((W_mellicola#0.00725612: 0.00723326	W_muriae#0.00403593: 0.00723326)#0.00228807: 0.000105127	W_sebi#0.00274273: 0.00733838)#0.00443997: 6.29999e-05)#0.0282505; 5
((W_mellicola#0.00725612: 0.00735064	W_muriae#0.00403593: 0.00735064)#0.00225153: 5.07454e-05	((W_tropicalis#0.000887503: 0.00731628	W_canadensis#0.000519728: 0.00731628)#0.000849905: 6.01936e-05	W_sebi#0.00274273: 0.00737647)#0.00335243: 2.49087e-05)#0.0282505; 5
(W_sebi#0.00274273: 0.00740138	((W_tropicalis#0.00208865: 0.00735251	W_canadensis#0.000519728: 0.00735251)#0.000845718: 3.3049e-05	(W_mellicola#0.00725612: 0.00729111	W_muriae#0.00403593: 0.00729111)#0.000815307: 9.44414e-05)#0.00334831: 1.58283e-05)#0.0282505; 5
(W_sebi#0.00302907: 0.00817407	((W_tropicalis#0.00115679: 0.00808454	(W_mellicola#0.00801365: 0.00801952	W_muriae#0.00343594: 0.00801952)#0.00101912: 6.50269e-05)#0.000938116: 8.5122e-05	W_canadensis#0.000573987: 0.00816966)#0.0017071: 4.40736e-06)#0.0292331; 5
(W_sebi#0.00302907: 0.00817407	((W_tropicalis#0.00115679: 0.00808454	W_canadensis#0.000573987: 0.00808454)#0.000938116: 4.59035e-05	(W_mellicola#0.00801365: 0.00801952	W_muriae#0.00343594: 0.00801952)#0.00101912: 0.00011093)#0.00171534: 4.36259e-05)#0.0292331; 5
(W_sebi#0.00302907: 0.00817407	((W_tropicalis#0.00115679: 0.00793101	W_canadensis#0.000573987: 0.00793101)#0.000956276: 0.000205569	(W_mellicola#0.00801365: 0.00801952	W_muriae#0.00343594: 0.00801952)#0.00101912: 0.000117067)#0.00171404: 3.74891e-05)#0.0292331; 5
(W_sebi#0.00302907: 0.00817407	((W_tropicalis#0.00115679: 0.00799946	W_canadensis#0.000573987: 0.00799946)#0.000948094: 0.000137122	(W_mellicola#0.00629942: 0.00794805	W_muriae#0.00343594: 0.00794805)#0.00396576: 0.000188538)#0.00171404: 3.74891e-05)#0.0275361; 5
(W_sebi#0.00302907: 0.00817407	((W_tropicalis#0.00115679: 0.00799946	W_canadensis#0.000573987: 0.00799946)#0.000948094: 0.000137122	(W_mellicola#0.00629942: 0.00804861	W_muriae#0.00343594: 0.00804861)#0.00391621: 8.79761e-05)#0.00171404: 3.74891e-05)#0.0250997; 5
(W_sebi#0.00302907: 0.00817407	(W_mellicola#0.00629942: 0.00811336	((W_tropicalis#0.00197346: 0.00784621	W_canadensis#0.000573987: 0.00784621)#0.000966612: 0.000164795	W_muriae#0.00343594: 0.008011)#0.00186899: 0.000102351)#0.00171895: 6.07165e-05)#0.0250997; 5
(W_sebi#0.00302907: 0.00817407	(W_mellicola#0.00629942: 0.00816545	((W_muriae#0.00343594: 0.00798272	W_canadensis#0.000573987: 0.00798272)#0.00204347: 6.80358e-05	W_tropicalis#0.00197346: 0.00805075)#0.00185976: 0.000114694)#0.00170798: 8.62679e-06)#0.0271164; 5
(W_sebi#0.00302907: 0.00817407	(W_mellicola#0.00629942: 0.00809929	((W_muriae#0.00343594: 0.0079631	W_tropicalis#0.00197346: 0.0079631)#0.00386265: 8.98908e-05	W_canadensis#0.000573987: 0.00805299)#0.00445618: 4.62984e-05)#0.0017115: 7.47863e-05)#0.028457; 5
(W_sebi#0.00302907: 0.00817407	(W_mellicola#0.00629942: 0.00809929	((W_canadensis#0.000573987: 0.00799055	W_tropicalis#0.00197346: 0.00799055)#0.00384938: 8.10808e-05	W_muriae#0.00343594: 0.00807163)#0.00224475: 2.76535e-05)#0.00173386: 7.47863e-05)#0.0268901; 5
(W_sebi#0.0028044: 0.0075678	((W_canadensis#0.000531414: 0.00745742	W_tropicalis#0.00182709: 0.00745742)#0.000745992: 4.11412e-05	(W_mellicola#0.00583219: 0.00747296	W_muriae#0.0031811: 0.00747296)#0.00109164: 2.56024e-05)#0.00413308: 6.92394e-05)#0.0230625; 5
(W_sebi#0.00314742: 0.00849345	(W_mellicola#0.00654555: 0.00841016	((W_canadensis#0.000596414: 0.00836957	W_tropicalis#0.00205057: 0.00836957)#0.000837237: 2.39677e-05	W_muriae#0.00357019: 0.00839354)#0.000874743: 1.66209e-05)#0.00280412: 8.32932e-05)#0.0293135; 5
(W_sebi#0.00292151: 0.00788383	(W_mellicola#0.00676295: 0.00780584	((W_canadensis#0.000553606: 0.00776884	W_muriae#0.00331394: 0.00776884)#0.00147617: 3.26894e-05	W_tropicalis#0.00190339: 0.00780153)#0.000810871: 4.30532e-06)#0.00260308: 7.79954e-05)#0.0294946; 5
(W_sebi#0.00292151: 0.00788383	(W_tropicalis#0.00190339: 0.00780817	((W_canadensis#0.000553606: 0.00776884	W_muriae#0.00331394: 0.00776884)#0.000792567: 2.46888e-05	W_mellicola#0.00676295: 0.00779353)#0.00152383: 1.46431e-05)#0.0026023: 7.56582e-05)#0.0294946; 5
(W_sebi#0.00292151: 0.00788383	(W_tropicalis#0.00190339: 0.00785481	((W_canadensis#0.000553606: 0.00776884	W_muriae#0.00331394: 0.00776884)#0.00243547: 7.79122e-05	W_mellicola#0.00676295: 0.00784675)#0.00151349: 8.05899e-06)#0.00258685: 2.9019e-05)#0.0275796; 5
(W_sebi#0.00292151: 0.00788383	(W_mellicola#0.00676295: 0.00785006	((W_canadensis#0.000553606: 0.0078244	W_muriae#0.00331394: 0.0078244)#0.00071728: 1.72581e-05	W_tropicalis#0.00190339: 0.00784166)#0.000546213: 8.40257e-06)#0.00258842: 3.37686e-05)#0.0301541; 5
(((W_canadensis#0.000509552: 0.00702196	W_muriae#0.00305023: 0.00702196)#0.00286974: 0.000195689	W_tropicalis#0.00116587: 0.00721765)#0.000502747: 3.88153e-05	(W_mellicola#0.00622478: 0.00718557	W_sebi#0.00268903: 0.00718557)#0.00384369: 7.08917e-05)#0.0258675; 5
(((W_canadensis#0.000509552: 0.00716558	W_muriae#0.00305023: 0.00716558)#0.00281222: 3.00619e-06	W_tropicalis#0.00116587: 0.00716858)#0.000506188: 9.02995e-05	(W_mellicola#0.00622478: 0.00700828	W_sebi#0.00268903: 0.00700828)#0.00394093: 0.000250603)#0.0282772; 5
(((W_canadensis#0.00164706: 0.00716558	W_tropicalis#0.00116587: 0.00716558)#0.000593797: 3.00619e-06	W_muriae#0.00305023: 0.00716858)#0.001819: 9.02995e-05	(W_mellicola#0.00622478: 0.00693002	W_sebi#0.00268903: 0.00693002)#0.00515374: 0.000328865)#0.0269367; 5
(((W_canadensis#0.00164706: 0.00716558	W_muriae#0.00305023: 0.00716558)#0.000593797: 3.00619e-06	W_tropicalis#0.00116587: 0.00716858)#0.00128149: 9.02995e-05	(W_mellicola#0.00622478: 0.00681372	W_sebi#0.00268903: 0.00681372)#0.0052417: 0.000445165)#0.0245658; 5
(((W_canadensis#0.000615594: 0.00705633	W_muriae#0.00305023: 0.00705633)#0.0014369: 0.000112258	W_tropicalis#0.00249369: 0.00716858)#0.00128149: 9.02995e-05	(W_mellicola#0.00622478: 0.00691282	W_sebi#0.00268903: 0.00691282)#0.00202007: 0.000346066)#0.0214044; 5
(((W_canadensis#0.000664238: 0.00744488	W_muriae#0.00329126: 0.00744488)#0.00259696: 0.000303748	W_tropicalis#0.00269074: 0.00774862)#0.000979663: 8.38524e-05	(W_mellicola#0.00671666: 0.00753295	W_sebi#0.00290151: 0.00753295)#0.00215832: 0.000299526)#0.0230958; 5
(((W_canadensis#0.000654713: 0.00706004	W_muriae#0.00305347: 0.00706004)#0.00332052: 0.000128762	W_tropicalis#0.00249634: 0.0071888)#0.000908884: 7.77943e-05	(W_mellicola#0.00522527: 0.00698871	W_sebi#0.00269189: 0.00698871)#0.00200238: 0.000277886)#0.0226795; 5
(((W_canadensis#0.000706722: 0.0075369	W_muriae#0.00329604: 0.0075369)#0.00362424: 0.000226544	W_tropicalis#0.00269465: 0.00776344)#0.000980635: 8.0408e-05	(W_mellicola#0.00564037: 0.00766645	W_sebi#0.00290573: 0.00766645)#0.00294227: 0.000177401)#0.0234938; 5
(((W_canadensis#0.000706722: 0.0075369	W_muriae#0.00329604: 0.0075369)#0.00362424: 0.00026545	W_tropicalis#0.00269465: 0.00780235)#0.000975745: 4.15027e-05	(W_mellicola#0.00564037: 0.0075329	W_sebi#0.00290573: 0.0075329)#0.00299443: 0.000310955)#0.021819; 5
(((W_canadensis#0.000706722: 0.00741708	W_muriae#0.00329604: 0.00741708)#0.00368279: 0.000273715	W_tropicalis#0.00269465: 0.00769079)#0.00281968: 0.000153057	(W_mellicola#0.00564037: 0.00767047	W_sebi#0.00290573: 0.00767047)#0.00294073: 0.000173385)#0.021819; 5
(((W_canadensis#0.000610113: 0.00650232	W_muriae#0.00284547: 0.00650232)#0.000991166: 0.000223112	W_tropicalis#0.00232629: 0.00672543)#0.00240311: 4.61587e-05	(W_mellicola#0.00486933: 0.00666158	W_sebi#0.00250851: 0.00666158)#0.00252361: 0.000110009)#0.0188363; 5
(((W_canadensis#0.000610113: 0.00663907	W_muriae#0.00284547: 0.00663907)#0.000970751: 1.04125e-05	W_tropicalis#0.00232629: 0.00664948)#0.00243056: 0.000122113	(W_mellicola#0.00486933: 0.00677133	W_sebi#0.00464135: 0.00677133)#0.00248271: 2.61299e-07)#0.0188363; 5
(W_sebi#0.00530042: 0.00773315	(W_mellicola#0.00556077: 0.00773286	((W_canadensis#0.000696749: 0.00758181	W_muriae#0.00324952: 0.00758181)#0.0011086: 0.000137679	W_tropicalis#0.00265662: 0.00771949)#0.00273047: 1.33674e-05)#0.00429883: 2.98403e-07)#0.021511; 5
(((W_canadensis#0.000696749: 0.00766797	W_muriae#0.00324952: 0.00766797)#0.00133489: 6.3037e-05	W_tropicalis#0.00108073: 0.00773101)#0.0027264: 2.14462e-06	(W_mellicola#0.00556077: 0.00773286	W_sebi#0.00530042: 0.00773286)#0.00643104: 2.98403e-07)#0.0239935; 5
(W_mellicola#0.00556077: 0.00773315	(((W_canadensis#0.000696749: 0.00766932	W_muriae#0.00324952: 0.00766932)#0.00371871: 1.00009e-05	W_tropicalis#0.0010873: 0.00767932)#0.00274475: 5.34916e-05	W_sebi#0.00530042: 0.00773281)#0.00359872: 3.45122e-07)#0.0251966; 5
(((W_canadensis#0.00044493: 0.00678598	W_muriae#0.00292216: 0.00678598)#0.00208761: 0.000119716	W_tropicalis#0.000977765: 0.0069057)#0.00246825: 4.84132e-05	(W_mellicola#0.00566715: 0.0069538	W_sebi#0.00311803: 0.0069538)#0.000495456: 3.10354e-07)#0.0242296; 5
(W_mellicola#0.00566715: 0.00695411	(((W_canadensis#0.00044493: 0.00683605	W_muriae#0.00292216: 0.00683605)#0.00207232: 6.9648e-05	W_tropicalis#0.000977765: 0.0069057)#0.00157824: 9.91183e-06	W_sebi#0.00501665: 0.00691561)#0.00264852: 3.85013e-05)#0.0211269; 5
(W_sebi#0.00501665: 0.00695411	(((W_canadensis#0.00044493: 0.00683605	W_muriae#0.00292216: 0.00683605)#0.00207232: 7.12871e-05	W_tropicalis#0.000977765: 0.00690734)#0.00157787: 3.95719e-05	W_mellicola#0.00566715: 0.00694691)#0.00263659: 7.20217e-06)#0.018136; 5
(W_sebi#0.00529887: 0.00734534	(((W_tropicalis#0.00103277: 0.00722064	W_muriae#0.00308656: 0.00722064)#0.00218891: 7.52976e-05	W_canadensis#0.000469961: 0.00729593)#0.000952384: 3.18316e-05	W_mellicola#0.00598598: 0.00732777)#0.00554175: 1.75739e-05)#0.0204134; 5
(W_sebi#0.00529887: 0.00734534	(((W_tropicalis#0.00103277: 0.00728727	W_muriae#0.00308656: 0.00728727)#0.00111202: 2.6219e-05	W_canadensis#0.000469961: 0.00731349)#0.00195839: 4.06055e-06	W_mellicola#0.00598598: 0.00731755)#0.00554948: 2.77864e-05)#0.0219595; 5
(W_mellicola#0.00642045: 0.00787848	(((W_tropicalis#0.00191949: 0.00774172	W_muriae#0.00331059: 0.00774172)#0.00108768: 0.000103457	W_canadensis#0.000504072: 0.00784517)#0.0021003: 2.04718e-05	W_sebi#0.00568348: 0.00786564)#0.00488139: 1.28355e-05)#0.025554; 5
(W_mellicola#0.0059284: 0.00727469	((W_sebi#0.00524791: 0.00724394	W_canadensis#0.000465441: 0.00724394)#0.00193934: 2.90418e-05	(W_tropicalis#0.00177238: 0.00714841	W_muriae#0.00305687: 0.00714841)#0.00123589: 0.00012457)#0.00537263: 1.71296e-06)#0.0246159; 5
((W_tropicalis#0.00177238: 0.00714841	W_muriae#0.00305687: 0.00714841)#0.00123589: 0.000126283	((W_sebi#0.00379001: 0.00724394	W_canadensis#0.000465441: 0.00724394)#0.00193934: 2.26912e-05	W_mellicola#0.0059284: 0.00726663)#0.00269372: 8.06356e-06)#0.0219721; 5
((W_sebi#0.00379001: 0.00724394	W_canadensis#0.000465441: 0.00724394)#0.000827255: 3.07548e-05	((W_tropicalis#0.000845203: 0.00725412	W_muriae#0.00305687: 0.00725412)#0.00121788: 1.25101e-05	W_mellicola#0.0059284: 0.00726663)#0.00269372: 8.06356e-06)#0.0207917; 5
(W_mellicola#0.00627161: 0.00769584	((W_tropicalis#0.000894133: 0.00767407	W_muriae#0.00323384: 0.00767407)#0.00132079: 9.00158e-06	(W_sebi#0.00400942: 0.0076633	W_canadensis#0.000492386: 0.0076633)#0.00148239: 1.97721e-05)#0.00285123: 1.27631e-05)#0.024408; 5
(W_mellicola#0.00627161: 0.00769584	((W_tropicalis#0.000894133: 0.00762209	W_muriae#0.00323384: 0.00762209)#0.00348942: 6.67205e-05	(W_sebi#0.00400942: 0.0076633	W_canadensis#0.000492386: 0.0076633)#0.00148239: 2.55097e-05)#0.00533336: 7.02549e-06)#0.0251397; 5
(W_mellicola#0.00627161: 0.00769584	((W_tropicalis#0.00066139: 0.0075053	W_muriae#0.00323384: 0.0075053)#0.00109576: 0.000186484	(W_sebi#0.00400942: 0.0076633	W_canadensis#0.000492386: 0.0076633)#0.000700519: 2.84876e-05)#0.00247002: 4.04763e-06)#0.0260687; 5
(W_mellicola#0.00627161: 0.00769584	((W_tropicalis#0.00066139: 0.0075053	W_muriae#0.00323384: 0.0075053)#0.00148407: 0.000186484	(W_sebi#0.00400942: 0.00759038	W_canadensis#0.000492386: 0.00759038)#0.00368996: 0.000101408)#0.00247002: 4.04763e-06)#0.0277776; 5
(W_mellicola#0.00627161: 0.00769584	(W_canadensis#0.000492386: 0.00769179	(W_sebi#0.00400942: 0.00765262	(W_tropicalis#0.00066139: 0.00757524	W_muriae#0.00323384: 0.00757524)#0.00147037: 7.73849e-05)#0.00245409: 3.91685e-05)#0.00247002: 4.04763e-06)#0.0258196; 5
(W_mellicola#0.00627161: 0.00769584	(W_canadensis#0.000492386: 0.00769431	(W_muriae#0.00323384: 0.00765997	(W_tropicalis#0.00066139: 0.00758387	W_sebi#0.00400942: 0.00758387)#0.00366535: 7.61072e-05)#0.00245174: 3.43398e-05)#0.00246921: 1.52364e-06)#0.0258196; 5
(W_mellicola#0.00670086: 0.00822257	(W_canadensis#0.000526087: 0.00819461	(W_muriae#0.00345517: 0.00813847	(W_tropicalis#0.000706657: 0.00812595	W_sebi#0.00428383: 0.00812595)#0.00289327: 1.25215e-05)#0.00263427: 5.61422e-05)#0.00264668: 2.79511e-05)#0.0284295; 5
(W_mellicola#0.00670086: 0.00822257	((W_tropicalis#0.000706657: 0.00820055	W_sebi#0.00428383: 0.00820055)#0.00286695: 9.49744e-06	(W_muriae#0.00345517: 0.00797339	W_canadensis#0.000526087: 0.00797339)#0.00268881: 0.000236659)#0.00264171: 1.25143e-05)#0.0252691; 5
(W_mellicola#0.00583757: 0.00716323	(((W_muriae#0.00301003: 0.00694616	W_canadensis#0.00045831: 0.00694616)#0.00234241: 0.000197895	W_sebi#0.00373193: 0.00714405)#0.00249759: 6.05492e-07	W_tropicalis#0.000615616: 0.00714466)#0.00230384: 1.85704e-05)#0.0234212; 5
(W_mellicola#0.00583757: 0.00716323	(((W_muriae#0.00301003: 0.00705752	W_canadensis#0.00045831: 0.00705752)#0.00128116: 3.98971e-05	W_sebi#0.00373193: 0.00709741)#0.00103443: 5.90086e-05	W_tropicalis#0.000615616: 0.00715642)#0.000500117: 6.8052e-06)#0.0222876; 5
(W_mellicola#0.00583757: 0.00716323	(((W_muriae#0.00301003: 0.00687632	W_canadensis#0.00045831: 0.00687632)#0.000948256: 0.000263099	W_tropicalis#0.000609312: 0.00713941)#0.00245671: 1.70069e-05	W_sebi#0.00373193: 0.00715642)#0.00182508: 6.8052e-06)#0.0231631; 5
(W_mellicola#0.00583757: 0.00716323	((W_sebi#0.00373193: 0.00713941	W_tropicalis#0.000748466: 0.00713941)#0.000518668: 2.13828e-05	(W_muriae#0.00301003: 0.00687632	W_canadensis#0.00045831: 0.00687632)#0.0016066: 0.000284482)#0.00182397: 2.42931e-06)#0.0252479; 5
(W_mellicola#0.00583757: 0.00716323	((W_sebi#0.00373193: 0.00707944	W_tropicalis#0.000748466: 0.00707944)#0.00182923: 6.19553e-05	(W_muriae#0.00301003: 0.00699868	W_canadensis#0.00045831: 0.00699868)#0.00157851: 0.00014271)#0.00182892: 2.18344e-05)#0.0231396; 5
((W_muriae#0.00301003: 0.00699868	W_canadensis#0.00045831: 0.00699868)#0.00157851: 0.000164544	((W_sebi#0.00373193: 0.00707944	W_tropicalis#0.000748466: 0.00707944)#0.00182923: 7.93535e-05	W_mellicola#0.00583757: 0.00715879)#0.00342036: 4.43628e-06)#0.0231396; 5
((W_muriae#0.00301003: 0.0071213	W_canadensis#0.00045831: 0.0071213)#0.00100543: 4.19284e-05	((W_sebi#0.00373193: 0.00707944	W_tropicalis#0.00177791: 0.00707944)#0.00182923: 5.14936e-05	W_mellicola#0.00583757: 0.00713093)#0.00343373: 3.22961e-05)#0.0211591; 5
((W_muriae#0.00290492: 0.00681096	W_canadensis#0.000442305: 0.00681096)#0.00251994: 0.000102121	((W_sebi#0.00360161: 0.00678604	W_mellicola#0.00563372: 0.00678604)#0.00359727: 9.47742e-05	W_tropicalis#0.00171583: 0.00688081)#0.00331435: 3.22756e-05)#0.0204202; 5
((W_muriae#0.00317342: 0.00732785	W_canadensis#0.000483187: 0.00732785)#0.00279518: 0.000224207	((W_sebi#0.00393451: 0.00726593	W_mellicola#0.00615444: 0.00726593)#0.00400945: 0.000168717	W_tropicalis#0.00187442: 0.00743464)#0.0036607: 0.000117413)#0.0241522; 5
((W_muriae#0.00289259: 0.00653254	W_canadensis#0.000440427: 0.00653254)#0.00260508: 0.000351188	((W_sebi#0.00438567: 0.00662292	W_mellicola#0.00560979: 0.00662292)#0.00160632: 6.53508e-05	W_tropicalis#0.00170854: 0.00668827)#0.00338087: 0.000195458)#0.0233591; 5
((W_muriae#0.00318336: 0.00706568	W_canadensis#0.000484701: 0.00706568)#0.00291708: 0.000510035	((W_sebi#0.00482654: 0.00734515	W_tropicalis#0.00188029: 0.00734515)#0.0017542: 0.000185087	W_mellicola#0.00617372: 0.00753023)#0.00504801: 4.54788e-05)#0.0283359; 5
((W_muriae#0.00318336: 0.00691809	W_canadensis#0.000484701: 0.00691809)#0.00297931: 0.000657618	((W_sebi#0.00338208: 0.00731727	W_tropicalis#0.000393297: 0.00731727)#0.00176089: 9.79253e-05	W_mellicola#0.00617372: 0.0074152)#0.00512633: 0.000160514)#0.0264432; 5
((W_muriae#0.00318336: 0.00691809	W_canadensis#0.000484701: 0.00691809)#0.00297931: 0.000657618	((W_sebi#0.00338208: 0.00725663	W_mellicola#0.00617372: 0.00725663)#0.0017756: 9.25963e-05	W_tropicalis#0.000393297: 0.00734923)#0.00351416: 0.000226486)#0.0297139; 5
((W_muriae#0.00318336: 0.0068061	W_canadensis#0.000484701: 0.0068061)#0.00302834: 0.000769614	((W_sebi#0.00494486: 0.00725663	W_mellicola#0.00617372: 0.00725663)#0.00379905: 0.000212522	W_tropicalis#0.00130047: 0.00746915)#0.00490541: 0.000106561)#0.0271103; 5
((W_muriae#0.00318336: 0.00695285	W_canadensis#0.000484701: 0.00695285)#0.00396996: 0.000622867	((W_sebi#0.00494486: 0.00739305	W_mellicola#0.00617372: 0.00739305)#0.00128019: 7.61058e-05	W_tropicalis#0.00111451: 0.00746915)#0.00490541: 0.000106561)#0.0295627; 5
((W_muriae#0.00346492: 0.00734855	W_canadensis#0.000527571: 0.00734855)#0.00767077: 0.000897202	((W_sebi#0.00538221: 0.0081154	W_mellicola#0.00671976: 0.0081154)#0.00165274: 4.88446e-05	W_tropicalis#0.00121308: 0.00816424)#0.00215059: 8.15108e-05)#0.0321774; 5
((W_sebi#0.00504873: 0.00746991	W_mellicola#0.0063034: 0.00746991)#0.00157994: 0.000264934	((W_muriae#0.00325023: 0.00701749	W_canadensis#0.000471429: 0.00701749)#0.00706807: 0.000640887	W_tropicalis#0.00113792: 0.00765838)#0.00300733: 7.64604e-05)#0.0330115; 5
((W_sebi#0.00426849: 0.00736423	W_mellicola#0.0063034: 0.00736423)#0.00283356: 0.000370609	((W_tropicalis#0.00113792: 0.00715275	W_canadensis#0.000471429: 0.00715275)#0.00897329: 0.000505636	W_muriae#0.00325023: 0.00765838)#0.00436534: 7.64604e-05)#0.0316672; 5
((W_sebi#0.00426849: 0.00722747	W_mellicola#0.0063034: 0.00722747)#0.00288718: 0.000507374	((W_tropicalis#0.00113792: 0.0073418	W_muriae#0.00325023: 0.0073418)#0.00874223: 0.000316585	W_canadensis#0.000471429: 0.00765838)#0.00198646: 7.64604e-05)#0.0304855; 5
((W_sebi#0.00426849: 0.00704181	W_mellicola#0.0063034: 0.00704181)#0.0029633: 0.000693029	((W_tropicalis#0.00113792: 0.00747943	W_canadensis#0.000471429: 0.00747943)#0.00559699: 0.000179944	W_muriae#0.00325023: 0.00765938)#0.00433738: 7.54662e-05)#0.0280723; 5
((W_sebi#0.00426849: 0.00715304	W_mellicola#0.0063034: 0.00715304)#0.00291722: 0.0005818	((W_muriae#0.00325023: 0.00751426	W_canadensis#0.000471429: 0.00751426)#0.00557105: 0.000156563	W_tropicalis#0.00113792: 0.00767082)#0.00433091: 6.40206e-05)#0.0254993; 5
((W_sebi#0.00391093: 0.00655385	W_mellicola#0.00577538: 0.00655385)#0.00267285: 0.000533065	((W_muriae#0.00297797: 0.0070221	W_tropicalis#0.0013417: 0.0070221)#0.00763386: 6.15947e-06	W_canadensis#0.000431939: 0.00702826)#0.00162831: 5.86578e-05)#0.0244452; 5
((W_sebi#0.00284436: 0.00670051	W_mellicola#0.00577538: 0.00670051)#0.00261435: 0.000386413	((W_muriae#0.00297797: 0.00694854	W_tropicalis#0.0013417: 0.00694854)#0.00771467: 8.46101e-05	W_canadensis#0.000431939: 0.00703315)#0.00162718: 5.3765e-05)#0.0221279; 5
((W_sebi#0.00284436: 0.00653712	W_mellicola#0.00577538: 0.00653712)#0.0026797: 0.000549804	((W_muriae#0.00297797: 0.00673735	W_canadensis#0.000431939: 0.00673735)#0.00542293: 0.000261477	W_tropicalis#0.0013417: 0.00699882)#0.00338373: 8.80965e-05)#0.0207166; 5
((W_sebi#0.00284436: 0.00665219	W_mellicola#0.00577538: 0.00665219)#0.00263334: 0.000434731	((W_tropicalis#0.0013417: 0.00682009	W_canadensis#0.000431939: 0.00682009)#0.00463252: 0.000232475	W_muriae#0.00297797: 0.00705256)#0.00187391: 3.43589e-05)#0.0223661; 5
((W_sebi#0.00300692: 0.00703238	W_mellicola#0.00610546: 0.00703238)#0.00278385: 0.000459577	((W_tropicalis#0.00141838: 0.00707026	W_canadensis#0.000456626: 0.00707026)#0.00711876: 0.000385373	W_muriae#0.00314817: 0.00745563)#0.00198101: 3.63226e-05)#0.0264152; 5
(W_muriae#0.00314817: 0.00748985	((W_tropicalis#0.00141838: 0.0069408	W_canadensis#0.000456626: 0.0069408)#0.00542344: 0.000514837	(W_sebi#0.00300692: 0.00690347	W_mellicola#0.00610546: 0.00690347)#0.00283583: 0.00055216)#0.00198101: 3.42142e-05)#0.0283228; 5
(W_muriae#0.00314817: 0.00748985	((W_tropicalis#0.000748016: 0.00713733	W_canadensis#0.000456626: 0.00713733)#0.00221215: 0.000232445	(W_sebi#0.00300692: 0.00690347	W_mellicola#0.00610546: 0.00690347)#0.00283583: 0.000466305)#0.00200409: 0.00012007)#0.026634; 5
((W_sebi#0.00227717: 0.00701153	W_mellicola#0.00477079: 0.00701153)#0.00197718: 0.000478316	((W_tropicalis#0.000748016: 0.00695666	W_canadensis#0.000456626: 0.00695666)#0.0022696: 0.000532969	W_muriae#0.00314817: 0.00748963)#0.00197202: 2.18251e-07)#0.0299334; 5
((W_sebi#0.00227717: 0.00701153	W_mellicola#0.00477079: 0.00701153)#0.00113516: 0.000478316	((W_tropicalis#0.000748016: 0.00687528	W_canadensis#0.000456626: 0.00687528)#0.00331768: 0.000614344	W_muriae#0.00314817: 0.00748963)#0.00302967: 2.18251e-07)#0.0276727; 5
((W_sebi#0.00227717: 0.00701153	W_mellicola#0.00477079: 0.00701153)#0.00307837: 0.000478316	((W_tropicalis#0.000748016: 0.00694972	W_canadensis#0.000456626: 0.00694972)#0.00328215: 0.00053991	W_muriae#0.00314817: 0.00748963)#0.00153763: 2.18251e-07)#0.0246533; 5
((W_sebi#0.00227717: 0.00680472	W_mellicola#0.00697485: 0.00680472)#0.00317193: 0.000685131	((W_tropicalis#0.000748016: 0.00705666	W_canadensis#0.000456626: 0.00705666)#0.00323241: 0.000432969	W_muriae#0.00314817: 0.00748963)#0.00153763: 2.18251e-07)#0.0226095; 5
((W_sebi#0.00227717: 0.00696469	W_mellicola#0.00697485: 0.00696469)#0.00309907: 0.000525156	((W_tropicalis#0.00138923: 0.00717928	W_canadensis#0.000351711: 0.00717928)#0.00579159: 0.000310346	W_muriae#0.00314817: 0.00748963)#0.00153763: 2.18251e-07)#0.024733; 5
((W_sebi#0.00227717: 0.00692887	W_mellicola#0.00697485: 0.00692887)#0.00135856: 0.000560972	((W_tropicalis#0.00138923: 0.00728545	W_canadensis#0.000351711: 0.00728545)#0.00304773: 0.000204177	W_muriae#0.00314817: 0.00748963)#0.00133712: 2.18251e-07)#0.0231717; 5
((W_sebi#0.00227717: 0.00692887	W_mellicola#0.00697485: 0.00692887)#0.00135856: 0.000560972	((W_tropicalis#0.00138923: 0.00728545	W_canadensis#0.000351711: 0.00728545)#0.000820542: 0.000204177	W_muriae#0.00314817: 0.00748963)#0.00133712: 2.18251e-07)#0.0204971; 5
((W_tropicalis#0.00138923: 0.00710453	W_canadensis#0.000351711: 0.00710453)#0.00291041: 0.000385316	((W_sebi#0.00227717: 0.00701016	W_mellicola#0.00697485: 0.00701016)#0.00134281: 0.000479467	W_muriae#0.00314817: 0.00748963)#0.00133712: 2.18251e-07)#0.0171596; 5
((W_tropicalis#0.00084483: 0.00694695	W_canadensis#0.000351711: 0.00694695)#0.00297643: 0.000542896	((W_sebi#0.00227717: 0.00717795	W_mellicola#0.00697485: 0.00717795)#0.00131142: 0.000311677	W_muriae#0.00314817: 0.00748963)#0.00133712: 2.18251e-07)#0.018878; 5
((W_tropicalis#0.00138984: 0.00713815	W_canadensis#0.000351711: 0.00713815)#0.0028967: 0.000351696	((W_sebi#0.00227717: 0.00707061	W_mellicola#0.00697485: 0.00707061)#0.00133133: 0.000419015	W_muriae#0.00314817: 0.00748963)#0.0010321: 2.18251e-07)#0.0201286; 5
(W_muriae#0.00333534: 0.00793516	((W_sebi#0.00241257: 0.00730412	W_mellicola#0.00738954: 0.00730412)#0.00158449: 0.000630814	(W_tropicalis#0.00147247: 0.0077441	W_canadensis#0.000798216: 0.0077441)#0.000958591: 0.00019083)#0.00109347: 2.31227e-07)#0.0247414; 5
(W_muriae#0.00333534: 0.00793516	((W_sebi#0.00241257: 0.00741927	W_mellicola#0.00738954: 0.00741927)#0.00424727: 0.000515661	(W_tropicalis#0.00147247: 0.00757911	W_canadensis#0.000798216: 0.00757911)#0.000979459: 0.000355821)#0.00109347: 2.31227e-07)#0.0247414; 5
(W_muriae#0.00333534: 0.00793516	((W_sebi#0.00241257: 0.00729584	W_mellicola#0.00738954: 0.00729584)#0.00431912: 0.000639087	(W_tropicalis#0.00147247: 0.00769785	W_canadensis#0.000798216: 0.00769785)#0.00113835: 0.000237081)#0.00338241: 2.31227e-07)#0.0247414; 5
(W_muriae#0.00333534: 0.00793516	((W_sebi#0.00241257: 0.00718748	W_mellicola#0.00577395: 0.00718748)#0.00636482: 0.000747447	(W_tropicalis#0.00147247: 0.00761075	W_canadensis#0.000798216: 0.00761075)#0.00115138: 0.000324179)#0.00204766: 2.31227e-07)#0.0274848; 5
(W_muriae#0.00333534: 0.00793516	((W_sebi#0.00241257: 0.00710576	W_mellicola#0.00577395: 0.00710576)#0.00959023: 0.000829169	(W_tropicalis#0.00147247: 0.00761075	W_canadensis#0.000798216: 0.00761075)#0.00115138: 0.000324179)#0.0011881: 2.31227e-07)#0.0274848; 5
(W_muriae#0.00333534: 0.00793516	((W_sebi#0.00241257: 0.00715753	W_mellicola#0.00577395: 0.00715753)#0.00952087: 0.000777401	(W_tropicalis#0.00147247: 0.00761075	W_canadensis#0.000798216: 0.00761075)#0.00115138: 0.000324179)#0.00136869: 2.31227e-07)#0.0251791; 5
(W_muriae#0.00333534: 0.00793516	((W_sebi#0.00241257: 0.00727022	W_mellicola#0.00577395: 0.00727022)#0.00724081: 0.000664714	(W_tropicalis#0.00276396: 0.00777176	W_canadensis#0.000798216: 0.00777176)#0.00112752: 0.000163174)#0.000826377: 2.31227e-07)#0.0222496; 5
(W_muriae#0.00359781: 0.00855961	((W_sebi#0.00260242: 0.00784234	W_mellicola#0.00622832: 0.00784234)#0.00483132: 0.000717023	(W_tropicalis#0.00298146: 0.00832533	W_canadensis#0.00086103: 0.00832533)#0.00122473: 0.000234031)#0.000891408: 2.49423e-07)#0.027124; 5
(W_muriae#0.00359781: 0.00855961	(W_tropicalis#0.00298146: 0.00855936	((W_sebi#0.00260242: 0.00797548	W_mellicola#0.00622832: 0.00797548)#0.0067674: 0.000349849	W_canadensis#0.00086103: 0.00832533)#0.00302786: 0.000234031)#0.00313636: 2.49423e-07)#0.0238957; 5
(W_muriae#0.0033415: 0.00794981	(W_tropicalis#0.00276906: 0.00794958	((W_sebi#0.00241702: 0.0073158	W_mellicola#0.00578461: 0.0073158)#0.00491966: 0.000273518	W_canadensis#0.000681106: 0.00758931)#0.0028651: 0.000360264)#0.00370478: 2.31654e-07)#0.0204981; 5
(W_muriae#0.0033415: 0.00794981	(W_tropicalis#0.00276906: 0.00778894	((W_sebi#0.00241702: 0.00715588	W_mellicola#0.00578461: 0.00715588)#0.0050296: 0.000433433	W_canadensis#0.000681106: 0.00758931)#0.0028651: 0.000199629)#0.00513662: 0.000160866)#0.0189651; 5
(W_muriae#0.0033415: 0.00794981	(W_tropicalis#0.00276906: 0.00791267	((W_sebi#0.00241702: 0.00726849	W_mellicola#0.00578461: 0.00726849)#0.00495168: 0.000320824	W_canadensis#0.000681106: 0.00758931)#0.0028651: 0.000323352)#0.0031705: 3.71431e-05)#0.0209958; 5
(W_tropicalis#0.00276906: 0.00794981	(W_muriae#0.0033415: 0.00791267	((W_sebi#0.00241702: 0.00726849	W_mellicola#0.00578461: 0.00726849)#0.00269979: 0.000184582	W_canadensis#0.000681106: 0.00745307)#0.0059559: 0.000459595)#0.0031705: 3.71431e-05)#0.0218401; 5
(W_tropicalis#0.00540159: 0.00794981	(W_muriae#0.0033415: 0.00791267	((W_canadensis#0.000681106: 0.00741252	W_mellicola#0.00578461: 0.00741252)#0.00264733: 7.72569e-05	W_sebi#0.00241702: 0.00748978)#0.00592671: 0.000422888)#0.0049401: 3.71431e-05)#0.0235301; 5
(W_tropicalis#0.00390648: 0.00882491	(W_sebi#0.00268308: 0.00869275	((W_canadensis#0.000756081: 0.00829243	W_mellicola#0.00642137: 0.00829243)#0.000523847: 2.18126e-05	W_muriae#0.00370933: 0.00831424)#0.00867728: 0.000378511)#0.00554125: 0.000132159)#0.0235353; 5
(W_tropicalis#0.00414372: 0.00936084	(W_sebi#0.00284602: 0.00922065	((W_canadensis#0.000801997: 0.00879602	W_mellicola#0.00681133: 0.00879602)#0.00055566: 2.31373e-05	W_muriae#0.00393459: 0.00881916)#0.00805041: 0.000401498)#0.00358427: 0.000140185)#0.0249646; 5
(W_sebi#0.00255514: 0.0084041	(W_tropicalis#0.00179758: 0.00816843	((W_canadensis#0.000720028: 0.00790287	W_mellicola#0.00611517: 0.00790287)#0.00100927: 4.90887e-05	W_muriae#0.00353245: 0.00795196)#0.00719655: 0.000216471)#0.0032612: 0.000235672)#0.0202077; 5
(W_sebi#0.00255514: 0.0084041	(W_tropicalis#0.00179758: 0.00835106	((W_muriae#0.00353245: 0.00790287	W_mellicola#0.00611517: 0.00790287)#0.00160753: 0.00013488	W_canadensis#0.000720028: 0.00803775)#0.00711973: 0.00031331)#0.00570242: 5.3041e-05)#0.0202077; 5
(((W_muriae#0.00353245: 0.00790287	W_mellicola#0.00611517: 0.00790287)#0.00236784: 4.39267e-05	W_canadensis#0.000720028: 0.0079468)#0.00720122: 0.000452845	(W_tropicalis#0.00179758: 0.00826459	W_sebi#0.00255514: 0.00826459)#0.00339392: 0.000135056)#0.0221132; 5
(((W_muriae#0.00353245: 0.00791097	W_mellicola#0.00611517: 0.00791097)#0.0011571: 3.58232e-05	W_canadensis#0.000720028: 0.0079468)#0.00536178: 0.000452845	(W_tropicalis#0.00179758: 0.0083777	W_sebi#0.00255514: 0.0083777)#0.00106267: 2.19449e-05)#0.0221132; 5
(W_sebi#0.00269267: 0.00885175	(W_tropicalis#0.00189433: 0.00874383	((W_muriae#0.00372259: 0.00833678	W_mellicola#0.00644432: 0.00833678)#0.00161302: 0.000136151	W_canadensis#0.000758784: 0.00847293)#0.00558475: 0.000270901)#0.00113073: 0.000107918)#0.0240754; 5
(W_tropicalis#0.00189433: 0.00885175	(W_sebi#0.00269267: 0.0087469	((W_muriae#0.00372259: 0.00826861	W_mellicola#0.00644432: 0.00826861)#0.00162632: 5.69333e-05	W_canadensis#0.000758784: 0.00832554)#0.00389379: 0.000421362)#0.00230075: 0.000104851)#0.0226609; 5
(W_tropicalis#0.00189433: 0.00885175	(W_sebi#0.00269267: 0.0087469	((W_canadensis#0.000758784: 0.00826861	W_mellicola#0.00644432: 0.00826861)#0.000582876: 5.69333e-05	W_muriae#0.00372259: 0.00832554)#0.00657569: 0.000421362)#0.00230075: 0.000104851)#0.0226609; 5
(W_tropicalis#0.00189433: 0.00885175	(W_sebi#0.00269267: 0.00882191	((W_canadensis#0.000758784: 0.00826861	W_mellicola#0.00644432: 0.00826861)#0.00129069: 5.69333e-05	W_muriae#0.00372259: 0.00832554)#0.005183: 0.000496367)#0.00228118: 2.98459e-05)#0.0241119; 5
(W_tropicalis#0.00189433: 0.00885175	(W_sebi#0.00269267: 0.00882191	((W_canadensis#0.000758784: 0.00826861	W_mellicola#0.00644432: 0.00826861)#0.00129069: 5.53406e-06	W_muriae#0.00372259: 0.00827414)#0.0052152: 0.000547767)#0.000472324: 2.98459e-05)#0.0254821; 5
(W_tropicalis#0.00189433: 0.00885175	(W_sebi#0.00269267: 0.00882191	((W_canadensis#0.000758784: 0.00826861	W_mellicola#0.00644432: 0.00826861)#0.00129069: 5.53406e-06	W_muriae#0.00372259: 0.00827414)#0.00773523: 0.000547767)#0.00153589: 2.98459e-05)#0.02751; 5
(W_tropicalis#0.00181258: 0.00846973	(W_muriae#0.00356193: 0.00844118	((W_canadensis#0.000726037: 0.00791175	W_mellicola#0.0061662: 0.00791175)#0.00123499: 5.29523e-06	W_sebi#0.00257646: 0.00791705)#0.00579623: 0.000524126)#0.00146961: 2.85578e-05)#0.0263227; 5
(W_tropicalis#0.00181258: 0.00846973	(W_sebi#0.00183796: 0.00844118	((W_canadensis#0.00104894: 0.00791175	W_mellicola#0.0061662: 0.00791175)#0.00350603: 0.000150747	W_muriae#0.00356193: 0.0080625)#0.00569166: 0.000378674)#0.000496475: 2.85578e-05)#0.0241697; 5
(W_tropicalis#0.00181258: 0.00846973	(W_sebi#0.00183796: 0.00844118	((W_canadensis#0.00104894: 0.00791175	W_muriae#0.00356193: 0.00791175)#0.00494304: 0.000338261	W_mellicola#0.0061662: 0.00825002)#0.00556229: 0.00019116)#0.000496475: 2.85578e-05)#0.0259739; 5
(W_tropicalis#0.00336498: 0.00885422	(W_sebi#0.0019214: 0.00881436	((W_canadensis#0.00098448: 0.00818273	W_muriae#0.00372362: 0.00818273)#0.00779065: 0.000565166	W_mellicola#0.00644612: 0.0087479)#0.00573279: 6.64582e-05)#0.000948601: 3.98623e-05)#0.027153; 5
(W_tropicalis#0.00280292: 0.00737529	(W_mellicola#0.00536941: 0.00729894	((W_canadensis#0.000820041: 0.00678945	W_muriae#0.00310166: 0.00678945)#0.00716626: 0.000424584	W_sebi#0.00160046: 0.00721403)#0.00325666: 8.49107e-05)#0.00170454: 7.63493e-05)#0.0206031; 5
(W_tropicalis#0.00200238: 0.00737529	(W_sebi#0.00160046: 0.00725474	((W_canadensis#0.00119804: 0.00689311	W_muriae#0.00310166: 0.00689311)#0.00705848: 0.000320916	W_mellicola#0.00536941: 0.00721403)#0.00132161: 4.07055e-05)#0.00171493: 0.000120554)#0.0195625; 5
(W_tropicalis#0.00200238: 0.00737529	(W_sebi#0.00147614: 0.00725474	((W_canadensis#0.00119804: 0.00675527	W_mellicola#0.00536941: 0.00675527)#0.00720252: 0.000458763	W_muriae#0.00310166: 0.00721403)#0.000714236: 4.07055e-05)#0.00171493: 0.000120554)#0.0207328; 5
(W_tropicalis#0.00200238: 0.00737529	(W_sebi#0.00150755: 0.00724918	((W_canadensis#0.00119804: 0.00661361	W_muriae#0.00310166: 0.00661361)#0.00735679: 0.00060042	W_mellicola#0.00536941: 0.00721403)#0.000714236: 3.51509e-05)#0.0028008: 0.000126109)#0.0207328; 5
(W_tropicalis#0.00219351: 0.00807926	((W_canadensis#0.00131239: 0.00735869	W_muriae#0.00339771: 0.00735869)#0.00593537: 0.000582415	(W_sebi#0.00165144: 0.0079026	W_mellicola#0.00588192: 0.0079026)#0.00078241: 3.8506e-05)#0.00306813: 0.000138146)#0.0227118; 5
((W_canadensis#0.00131239: 0.00716781	W_muriae#0.00339771: 0.00716781)#0.00609343: 0.00091145	(W_tropicalis#0.00219351: 0.00804638	(W_sebi#0.00165144: 0.00802322	W_mellicola#0.00588192: 0.00802322)#0.00257564: 2.31567e-05)#0.00145245: 3.2875e-05)#0.0193355; 5
((W_canadensis#0.00131239: 0.00716781	W_muriae#0.00339771: 0.00716781)#0.00387175: 0.00091145	(W_tropicalis#0.00219351: 0.00805091	(W_sebi#0.00161394: 0.00802322	W_mellicola#0.00588192: 0.00802322)#0.00257564: 2.76909e-05)#0.00145163: 2.83408e-05)#0.0193355; 5
((W_canadensis#0.00131239: 0.00716781	W_muriae#0.00339771: 0.00716781)#0.00436865: 0.00091145	(W_mellicola#0.00588192: 0.00805091	(W_sebi#0.00161394: 0.00802322	W_tropicalis#0.00219351: 0.00802322)#0.000161681: 2.76909e-05)#0.00145163: 2.83408e-05)#0.0182754; 5
((W_canadensis#0.00149365: 0.00809424	W_muriae#0.00386699: 0.00809424)#0.00501107: 0.0011009	(W_mellicola#0.00669431: 0.00914753	(W_sebi#0.00183685: 0.00913136	W_tropicalis#0.00249647: 0.00913136)#0.00340307: 1.61643e-05)#0.0016549: 4.76063e-05)#0.019065; 5
(W_mellicola#0.0059893: 0.00822675	((W_canadensis#0.00133635: 0.00710037	W_muriae#0.00345974: 0.00710037)#0.00643364: 0.00110894	(W_sebi#0.0016434: 0.00803149	W_tropicalis#0.00223356: 0.00803149)#0.00124634: 0.00017782)#0.00277599: 1.74417e-05)#0.0170572; 5
(W_mellicola#0.0066061: 0.00907398	((W_canadensis#0.00147397: 0.00769538	W_muriae#0.00381604: 0.00769538)#0.00722181: 0.00135935	(W_sebi#0.00181264: 0.00899314	W_tropicalis#0.00246358: 0.00899314)#0.00135413: 6.15975e-05)#0.00306187: 1.9238e-05)#0.0188138; 5
(W_mellicola#0.0066061: 0.00907398	((W_canadensis#0.000513355: 0.00751972	W_muriae#0.00381604: 0.00751972)#0.00739051: 0.00148692	(W_sebi#0.00181264: 0.00899314	W_tropicalis#0.00246358: 0.00899314)#0.00356653: 1.34981e-05)#0.00457983: 6.73374e-05)#0.0188138; 5
(W_mellicola#0.00570635: 0.0078381	(W_sebi#0.00156576: 0.00780093	((W_canadensis#0.000443436: 0.00649554	W_muriae#0.0032963: 0.00649554)#0.00638393: 0.00127274	W_tropicalis#0.00212804: 0.00776827)#0.00308077: 3.26558e-05)#0.00330749: 3.717e-05)#0.0193166; 5
(W_sebi#0.00156576: 0.0078381	(W_mellicola#0.00570635: 0.00780093	((W_canadensis#0.000443436: 0.00664864	W_muriae#0.0032963: 0.00664864)#0.00524706: 0.00113377	W_tropicalis#0.00212804: 0.0077824)#0.00167143: 1.85292e-05)#0.00330749: 3.717e-05)#0.0212287; 5
(W_sebi#0.00156576: 0.0078381	(W_mellicola#0.00570635: 0.00782234	((W_canadensis#0.000443436: 0.00674556	W_tropicalis#0.00212804: 0.00674556)#0.00261551: 0.00103594	W_muriae#0.0032963: 0.0077815)#0.00167163: 4.0834e-05)#0.0014965: 1.57635e-05)#0.0228329; 5
(W_sebi#0.00180127: 0.00901703	(W_mellicola#0.00656465: 0.00901104	((W_canadensis#0.000510134: 0.00761159	W_muriae#0.00379209: 0.00761159)#0.00506556: 0.00134033	W_tropicalis#0.00244812: 0.00895192)#0.000661704: 5.91244e-05)#0.00171927: 5.98591e-06)#0.024361; 5
(W_sebi#0.00320024: 0.00901703	(W_mellicola#0.00656465: 0.00901104	((W_tropicalis#0.00244812: 0.00773458	W_muriae#0.00379209: 0.00773458)#0.00498501: 0.00118218	W_canadensis#0.000510134: 0.00891676)#0.0020351: 9.42811e-05)#0.00072622: 5.98591e-06)#0.0263769; 5
(W_sebi#0.00287279: 0.00809441	(W_mellicola#0.00589295: 0.00807948	((W_canadensis#0.000457937: 0.00710345	W_muriae#0.00340409: 0.00710345)#0.00437398: 0.000922749	W_tropicalis#0.00219762: 0.0080262)#0.0018219: 5.32842e-05)#0.00113353: 1.49251e-05)#0.021471; 5
(W_mellicola#0.00589295: 0.00809441	(W_sebi#0.00287279: 0.00806111	((W_canadensis#0.000457937: 0.00710345	W_muriae#0.00340409: 0.00710345)#0.00437398: 0.000870347	W_tropicalis#0.00219762: 0.0079738)#0.00183388: 8.73087e-05)#0.00118816: 3.33027e-05)#0.0244289; 5
(W_mellicola#0.00589295: 0.00809441	(W_tropicalis#0.00391365: 0.00801707	((W_canadensis#0.000661727: 0.00716644	W_muriae#0.00340409: 0.00716644)#0.00433553: 0.000696203	W_sebi#0.00287279: 0.00786265)#0.0018598: 0.000154424)#0.00119469: 7.73404e-05)#0.0230517; 5
(W_mellicola#0.00589295: 0.00809441	(W_tropicalis#0.00391365: 0.00790505	((W_sebi#0.00287279: 0.00716644	W_muriae#0.00340409: 0.00716644)#0.0064082: 0.000696203	W_canadensis#0.000661727: 0.00786265)#0.0018598: 4.24064e-05)#0.00407575: 0.000189357)#0.0247839; 5
(W_mellicola#0.00589295: 0.00809441	(W_canadensis#0.000661727: 0.00798984	((W_sebi#0.00287279: 0.00716644	W_muriae#0.00340409: 0.00716644)#0.0064082: 0.000696203	W_tropicalis#0.00391365: 0.00786265)#0.00117317: 0.000127193)#0.00304608: 0.000104571)#0.0269812; 5
(W_mellicola#0.00589295: 0.00809441	(W_canadensis#0.000661727: 0.00806744	((W_sebi#0.00287279: 0.00730262	W_muriae#0.00340409: 0.00730262)#0.00288371: 0.000560025	W_tropicalis#0.00391365: 0.00786265)#0.00110424: 0.000204793)#0.00301678: 2.69705e-05)#0.0255905; 5
(W_mellicola#0.0055408: 0.0076107	((W_sebi#0.00270112: 0.00689563	W_muriae#0.00320066: 0.00689563)#0.00269982: 0.000689713	(W_canadensis#0.000622184: 0.00750998	W_tropicalis#0.00233206: 0.00750998)#0.00102206: 7.53621e-05)#0.0028365: 2.53588e-05)#0.0217991; 5
(W_mellicola#0.0055408: 0.0076107	((W_sebi#0.00270112: 0.00705252	W_muriae#0.00320066: 0.00705252)#0.00263976: 0.000532824	(W_canadensis#0.000622184: 0.00751811	W_tropicalis#0.00233206: 0.00751811)#0.00102095: 6.72344e-05)#0.0028365: 2.53588e-05)#0.0243632; 5
((W_canadensis#0.000622184: 0.00755679	W_tropicalis#0.00233206: 0.00755679)#0.00101572: 5.39152e-05	((W_sebi#0.00270112: 0.00705252	W_muriae#0.00320066: 0.00705252)#0.00355784: 0.000532824	W_mellicola#0.0055408: 0.00758535)#0.00513074: 2.53588e-05)#0.0215499; 5
((W_canadensis#0.00065545: 0.00795697	W_tropicalis#0.00245675: 0.00795697)#0.00107055: 6.06503e-05	((W_sebi#0.00284554: 0.00763518	W_mellicola#0.00583705: 0.00763518)#0.00364715: 0.000293548	W_muriae#0.00337179: 0.00792873)#0.00544745: 8.88939e-05)#0.0210436; 5
((W_canadensis#0.00065545: 0.00795697	W_tropicalis#0.00245675: 0.00795697)#0.00107055: 6.06503e-05	((W_sebi#0.00284554: 0.0077384	W_mellicola#0.00750519: 0.0077384)#0.00178978: 0.000190335	W_muriae#0.00337179: 0.00792873)#0.00213754: 8.88939e-05)#0.0238394; 5
((W_canadensis#0.00065545: 0.00784767	W_tropicalis#0.00245675: 0.00784767)#0.000945058: 0.00016995	((W_muriae#0.00337179: 0.00784152	W_mellicola#0.00604734: 0.00784152)#0.00144396: 0.000170374	W_sebi#0.00284554: 0.0080119)#0.00211535: 5.72736e-06)#0.0238394; 5
((W_muriae#0.00337179: 0.007987	W_mellicola#0.00604734: 0.007987)#0.00359032: 3.06284e-05	((W_canadensis#0.00065545: 0.00767834	W_tropicalis#0.00245675: 0.00767834)#0.00133729: 0.000333553	W_sebi#0.00284554: 0.0080119)#0.00211535: 5.72736e-06)#0.022636; 5
((W_muriae#0.00337179: 0.007987	W_mellicola#0.00604734: 0.007987)#0.0012193: 3.06284e-05	((W_canadensis#0.00065545: 0.00785791	W_tropicalis#0.00245675: 0.00785791)#0.00383004: 0.00013597	W_sebi#0.00284554: 0.00799388)#0.00212012: 2.37489e-05)#0.022636; 5
(W_sebi#0.00284554: 0.00801762	((W_canadensis#0.00065545: 0.00793002	W_tropicalis#0.00245675: 0.00793002)#0.00379521: 7.30723e-05	(W_muriae#0.00337179: 0.007987	W_mellicola#0.00604734: 0.007987)#0.0012193: 1.60983e-05)#0.00211768: 1.45301e-05)#0.020052; 5
(W_sebi#0.00339435: 0.00801762	((W_canadensis#0.00065545: 0.00793002	W_tropicalis#0.00245675: 0.00793002)#0.000780216: 7.98954e-05	(W_muriae#0.00337179: 0.007987	W_mellicola#0.00756262: 0.007987)#0.00101909: 2.29214e-05)#0.00211587: 7.70701e-06)#0.020052; 5
((W_muriae#0.0037806: 0.00887266	W_mellicola#0.00847952: 0.00887266)#0.0013984: 0.000117032	((W_canadensis#0.000734918: 0.00892255	W_tropicalis#0.00275461: 0.00892255)#0.000871764: 2.40222e-05	W_sebi#0.00380589: 0.00894658)#0.00238155: 4.31205e-05)#0.0224832; 5
((W_muriae#0.0037806: 0.00887266	W_mellicola#0.00847952: 0.00887266)#0.0013984: 0.000117032	((W_sebi#0.00296131: 0.00881242	W_tropicalis#0.00275461: 0.00881242)#0.00294873: 0.000175124	W_canadensis#0.000536387: 0.00898754)#0.00237069: 2.15253e-06)#0.0224832; 5
(W_canadensis#0.000468313: 0.00784879	((W_sebi#0.00258548: 0.00782508	W_tropicalis#0.00240501: 0.00782508)#0.00253138: 2.18321e-05	(W_muriae#0.00330079: 0.00774661	W_mellicola#0.00740336: 0.00774661)#0.00226973: 0.0001003)#0.00436453: 1.87934e-06)#0.0217234; 5
(W_canadensis#0.000906879: 0.00784879	((W_sebi#0.00258548: 0.0077073	W_tropicalis#0.00240501: 0.0077073)#0.00194718: 0.000139845	(W_muriae#0.00330079: 0.00766907	W_mellicola#0.00740336: 0.00766907)#0.000898309: 0.000178067)#0.0043644: 1.64602e-06)#0.0197999; 5
(W_canadensis#0.000906879: 0.00784879	((W_sebi#0.00258548: 0.0077073	(W_muriae#0.00330079: 0.00758399	W_mellicola#0.00644917: 0.00758399)#0.00315029: 0.000123308)#0.00194718: 2.22271e-05	W_tropicalis#0.00240501: 0.00772952)#0.00319874: 0.000119264)#0.020763; 5
(W_canadensis#0.000906879: 0.00784879	((W_muriae#0.00330079: 0.00774385	(W_sebi#0.00258548: 0.00758399	W_mellicola#0.00644917: 0.00758399)#0.00412769: 0.000159865)#0.00193799: 5.12111e-05	W_tropicalis#0.00240501: 0.00779507)#0.00503401: 5.3722e-05)#0.0184605; 5
(W_canadensis#0.00104653: 0.0090574	((W_tropicalis#0.00277535: 0.00888377	(W_sebi#0.00298361: 0.00875183	W_mellicola#0.00744226: 0.00875183)#0.00188135: 0.000131947)#0.00224964: 7.35342e-05	W_muriae#0.00380907: 0.00895731)#0.00583389: 0.000100092)#0.0213032; 5
(W_canadensis#0.00104653: 0.0090574	((W_sebi#0.00298361: 0.00896159	(W_tropicalis#0.00182815: 0.00875183	W_mellicola#0.00744226: 0.00875183)#0.00188135: 0.000209767)#0.0022301: 3.524e-05	W_muriae#0.00380907: 0.00899683)#0.00341436: 6.05671e-05)#0.0225665; 5
(W_canadensis#0.00104653: 0.0090574	((W_tropicalis#0.00182815: 0.008934	(W_sebi#0.00298361: 0.00887425	W_mellicola#0.00744226: 0.00887425)#0.0018554: 5.97541e-05)#0.000977849: 9.98292e-05	W_muriae#0.00380907: 0.00903383)#0.00167983: 2.35673e-05)#0.0225665; 5
(W_canadensis#0.000957768: 0.00828922	((W_mellicola#0.00757375: 0.00823401	(W_sebi#0.00273057: 0.0081216	W_tropicalis#0.0016731: 0.0081216)#0.00169803: 0.000112411)#0.00101635: 3.36376e-05	W_muriae#0.00348601: 0.00826765)#0.00117526: 2.15685e-05)#0.0234756; 5
(W_canadensis#0.000957768: 0.00828922	((W_sebi#0.00273057: 0.00817542	(W_mellicola#0.00757375: 0.0081216	W_tropicalis#0.0016731: 0.0081216)#0.000408381: 5.38225e-05)#0.0016434: 9.77639e-05	W_muriae#0.00348601: 0.00827319)#0.00293563: 1.60306e-05)#0.0241873; 5
((W_sebi#0.00246138: 0.00729902	(W_mellicola#0.00682712: 0.00728425	W_tropicalis#0.00150816: 0.00728425)#0.00220349: 1.47728e-05)#0.00149569: 0.000173036	(W_canadensis#0.000863351: 0.00745761	W_muriae#0.00314236: 0.00745761)#0.000751912: 1.44503e-05)#0.0218029; 5
(W_muriae#0.00314236: 0.00747206	(W_canadensis#0.000495437: 0.00745761	(W_sebi#0.00246138: 0.00740698	(W_mellicola#0.00682712: 0.00728425	W_tropicalis#0.00150816: 0.00728425)#0.00220349: 0.000122728)#0.0034754: 5.06304e-05)#0.00267585: 1.44503e-05)#0.0240112; 5
(W_canadensis#0.000495437: 0.00747206	(W_muriae#0.00314236: 0.00747173	(W_sebi#0.00296951: 0.00720091	(W_mellicola#0.00682712: 0.00715236	W_tropicalis#0.00118814: 0.00715236)#0.00224412: 4.85494e-05)#0.00219444: 0.000270823)#0.00267079: 3.25553e-07)#0.026154; 5
(W_muriae#0.00314236: 0.00747206	(W_canadensis#0.000495437: 0.00747173	(W_sebi#0.00296951: 0.00720091	(W_mellicola#0.00682712: 0.00715236	W_tropicalis#0.00118814: 0.00715236)#0.000716553: 4.85494e-05)#0.00219444: 0.000270823)#0.00267079: 3.25553e-07)#0.0285995; 5
(W_muriae#0.00314236: 0.00747206	(W_canadensis#0.000495437: 0.00747173	(W_sebi#0.00296951: 0.00726314	(W_mellicola#0.00682712: 0.00715141	W_tropicalis#0.00118814: 0.00715141)#0.00145221: 0.000111729)#0.00217564: 0.00020859)#0.00267079: 3.25553e-07)#0.0266642; 5
(W_muriae#0.00314236: 0.00747206	(W_canadensis#0.000495437: 0.00747173	(W_sebi#0.00296951: 0.00729848	(W_mellicola#0.00682712: 0.007054	W_tropicalis#0.00118814: 0.007054)#0.00147227: 0.000244476)#0.00216511: 0.000173252)#0.00267079: 3.25553e-07)#0.0289922; 5
(W_muriae#0.00340067: 0.00808628	(W_canadensis#0.000536163: 0.00808593	(W_mellicola#0.00738832: 0.00789843	(W_sebi#0.00321361: 0.00754508	W_tropicalis#0.0012858: 0.00754508)#0.00112965: 0.000353352)#0.00129629: 0.000187494)#0.000707572: 3.52315e-07)#0.0328285; 5
(W_canadensis#0.00108872: 0.00808628	(W_muriae#0.00340067: 0.00808593	(W_mellicola#0.00738832: 0.00805835	(W_sebi#0.00321361: 0.00742251	W_tropicalis#0.0012858: 0.00742251)#0.00284343: 0.000635836)#0.00358631: 2.75772e-05)#0.000707572: 3.52315e-07)#0.0355204; 5
(W_canadensis#0.000648469: 0.00808628	(W_muriae#0.00340067: 0.00806677	(W_mellicola#0.00738832: 0.00805835	(W_sebi#0.00321361: 0.00727837	W_tropicalis#0.0012858: 0.00727837)#0.00289974: 0.000779982)#0.000867734: 8.42405e-06)#0.00235188: 1.95055e-05)#0.032871; 5
((W_mellicola#0.00738832: 0.00805835	(W_sebi#0.00321361: 0.00739808	W_tropicalis#0.0012858: 0.00739808)#0.00285282: 0.000660273)#0.00417306: 2.79295e-05	(W_muriae#0.00340067: 0.00794144	W_canadensis#0.000648469: 0.00794144)#0.00238899: 0.000144836)#0.0302448; 5
((W_mellicola#0.00618687: 0.00805835	(W_muriae#0.00340067: 0.00779648	W_canadensis#0.000648469: 0.00779648)#0.00330774: 0.000261871)#0.00417306: 2.79295e-05	(W_sebi#0.00321361: 0.00752866	W_tropicalis#0.0012858: 0.00752866)#0.00280334: 0.000557623)#0.0302448; 5
((W_mellicola#0.00618687: 0.00805835	(W_muriae#0.00340067: 0.00793016	W_canadensis#0.000648469: 0.00793016)#0.00325198: 0.000128193)#0.00518373: 2.79295e-05	(W_sebi#0.00321361: 0.00763115	W_tropicalis#0.0012858: 0.00763115)#0.00146537: 0.000455134)#0.0302448; 5
((W_mellicola#0.00618687: 0.00796662	(W_sebi#0.00321361: 0.00774988	W_tropicalis#0.0012858: 0.00774988)#0.00144291: 0.000216742)#0.00361777: 0.000119656	(W_muriae#0.00340067: 0.00804486	W_canadensis#0.000648469: 0.00804486)#0.00574262: 4.14167e-05)#0.0314021; 5
((W_mellicola#0.00618687: 0.00801148	(W_sebi#0.00321361: 0.00792356	W_tropicalis#0.0012858: 0.00792356)#0.00141129: 8.79231e-05)#0.00359752: 7.47981e-05	(W_muriae#0.00340067: 0.00804486	W_canadensis#0.000648469: 0.00804486)#0.00421181: 4.14167e-05)#0.0300475; 5
(W_muriae#0.00340067: 0.00808628	((W_mellicola#0.00618687: 0.00804846	(W_sebi#0.00321361: 0.00799533	W_tropicalis#0.0012858: 0.00799533)#0.00325968: 5.3133e-05)#0.00358099: 3.40995e-05	W_canadensis#0.000648469: 0.00808256)#0.00558469: 3.71571e-06)#0.0300475; 5
(W_muriae#0.00360828: 0.00857995	((W_sebi#0.0034098: 0.00847897	(W_mellicola#0.00656457: 0.00846811	W_tropicalis#0.00462217: 0.00846811)#0.00166081: 1.08631e-05)#0.00382687: 9.11522e-05	W_canadensis#0.000838811: 0.00857012)#0.00592969: 9.8215e-06)#0.0313562; 5
(W_canadensis#0.000838811: 0.00857995	((W_sebi#0.0034098: 0.00851375	(W_mellicola#0.00656457: 0.00846811	W_tropicalis#0.00462217: 0.00846811)#0.00166081: 4.56459e-05)#0.00113717: 9.19076e-06	W_muriae#0.00360828: 0.00852294)#0.00432262: 5.70001e-05)#0.0313562; 5
(W_canadensis#0.000838811: 0.00857995	((W_sebi#0.0034098: 0.00849899	W_muriae#0.00360828: 0.00849899)#0.00298644: 2.27319e-05	(W_mellicola#0.00656457: 0.00829993	W_tropicalis#0.00190889: 0.00829993)#0.00169446: 0.000221792)#0.00258424: 5.82186e-05)#0.0332062; 5
((W_sebi#0.0034098: 0.00854413	W_muriae#0.00360828: 0.00854413)#0.00297067: 3.58184e-05	(W_canadensis#0.000838811: 0.00838094	(W_mellicola#0.00656457: 0.00821658	W_tropicalis#0.00190889: 0.00821658)#0.00299994: 0.000164368)#0.00262765: 0.000199)#0.0308569; 5
((W_sebi#0.0034098: 0.00844818	W_muriae#0.00360828: 0.00844818)#0.000705637: 0.000131766	(W_mellicola#0.00656457: 0.00838094	(W_canadensis#0.000838811: 0.00830892	W_tropicalis#0.00351942: 0.00830892)#0.0029666: 7.20208e-05)#0.00262765: 0.000199)#0.0323447; 5
((W_sebi#0.00323045: 0.00807487	W_muriae#0.00341849: 0.00807487)#0.0015645: 5.37806e-05	(W_mellicola#0.00621929: 0.00810834	(W_canadensis#0.00079469: 0.0080699	W_tropicalis#0.0033343: 0.0080699)#0.00128561: 3.84405e-05)#0.00243779: 2.03094e-05)#0.0280408; 5
(W_mellicola#0.00671668: 0.00877874	((W_sebi#0.00348881: 0.00856577	W_muriae#0.00369188: 0.00856577)#0.00172018: 0.000189603	(W_canadensis#0.000858246: 0.00871529	W_tropicalis#0.00135208: 0.00871529)#0.00176238: 4.00771e-05)#0.00263318: 2.33713e-05)#0.0311665; 5
(W_mellicola#0.00606963: 0.00793305	(W_canadensis#0.000775568: 0.00789837	((W_sebi#0.00315272: 0.00774431	W_muriae#0.00333623: 0.00774431)#0.00155372: 6.46537e-05	W_tropicalis#0.00122183: 0.00780896)#0.00160622: 8.94131e-05)#0.00238361: 3.46816e-05)#0.0295764; 5
(((W_sebi#0.00292842: 0.00719334	W_muriae#0.00309887: 0.00719334)#0.0045313: 2.78278e-05	W_tropicalis#0.0011349: 0.00722117)#0.00373961: 0.000147302	(W_canadensis#0.00072039: 0.00728874	W_mellicola#0.00563781: 0.00728874)#0.00222851: 7.97259e-05)#0.0252678; 5
(((W_tropicalis#0.0011349: 0.00730004	W_muriae#0.00309887: 0.00730004)#0.00446506: 2.16362e-05	W_sebi#0.00292842: 0.00732168)#0.00368827: 4.67876e-05	(W_canadensis#0.00072039: 0.00733612	W_mellicola#0.00563781: 0.00733612)#0.000561566: 3.23445e-05)#0.0252678; 5
(((W_tropicalis#0.00123394: 0.00772753	W_muriae#0.00336931: 0.00772753)#0.00498638: 0.000237378	W_sebi#0.00318397: 0.00796491)#0.00400799: 4.65874e-05	(W_canadensis#0.000783257: 0.00784502	W_mellicola#0.00612981: 0.00784502)#0.00218104: 0.00016648)#0.0298301; 5
(((W_tropicalis#0.00123394: 0.00782474	W_muriae#0.00336931: 0.00782474)#0.00376941: 0.000115147	(W_canadensis#0.000573688: 0.00789864	W_mellicola#0.00800599: 0.00789864)#0.00216624: 4.12409e-05)#0.00402062: 6.31736e-05	W_sebi#0.00318397: 0.00800306)#0.0298616; 5
(((W_tropicalis#0.00179259: 0.00845308	W_muriae#0.00359603: 0.00845308)#0.00234067: 2.10936e-05	W_sebi#0.00339823: 0.00847417)#0.00282561: 6.74247e-05	(W_canadensis#0.000612292: 0.00853905	W_mellicola#0.00854473: 0.00853905)#0.00413612: 2.5479e-06)#0.0291159; 5
(((W_tropicalis#0.00179259: 0.00845308	W_sebi#0.00339823: 0.00845308)#0.00464752: 7.27369e-05	W_muriae#0.00359603: 0.00852582)#0.00280849: 1.57814e-05	(W_canadensis#0.000612292: 0.00847028	W_mellicola#0.00854473: 0.00847028)#0.00605028: 7.1323e-05)#0.0291159; 5
(((W_tropicalis#0.000616415: 0.00845308	W_muriae#0.00359603: 0.00845308)#0.00464752: 7.27369e-05	W_sebi#0.00339823: 0.00852582)#0.000493533: 1.57814e-05	(W_canadensis#0.000612292: 0.00835254	W_mellicola#0.00854473: 0.00835254)#0.0037357: 0.000189059)#0.0273127; 5
(((W_tropicalis#0.00167712: 0.00828873	W_muriae#0.00359603: 0.00828873)#0.00242336: 0.000167123	W_sebi#0.00339823: 0.00845585)#0.00282835: 8.57471e-05	(W_canadensis#0.000612292: 0.00835254	W_mellicola#0.00854473: 0.00835254)#0.00127979: 0.000189059)#0.0250803; 5
(((W_tropicalis#0.00167712: 0.00819455	W_muriae#0.00359603: 0.00819455)#0.000861029: 0.000131813	W_sebi#0.00339823: 0.00832636)#0.00287234: 0.000215238	(W_canadensis#0.000612292: 0.00842585	W_mellicola#0.00854473: 0.00842585)#0.00285414: 0.000115746)#0.0234769; 5
(((W_tropicalis#0.00167712: 0.00831927	W_sebi#0.00339823: 0.00831927)#0.000848121: 0.000187926	W_muriae#0.00359603: 0.0085072)#0.00281128: 3.44023e-05	(W_canadensis#0.000612292: 0.00846742	W_mellicola#0.00732806: 0.00846742)#0.00284013: 7.41813e-05)#0.0262892; 5
(((W_tropicalis#0.00167712: 0.00828874	W_sebi#0.00339823: 0.00828874)#0.00308773: 0.000174769	(W_canadensis#0.000612292: 0.00842754	W_mellicola#0.00732806: 0.00842754)#0.000396749: 3.59706e-05)#0.00282579: 7.80896e-05	W_muriae#0.00359603: 0.0085416)#0.0292876; 5
((W_mellicola#0.00732806: 0.0084456	(W_canadensis#0.000612292: 0.00842754	(W_tropicalis#0.00167712: 0.00828874	W_sebi#0.00339823: 0.00828874)#0.00152113: 0.000138798)#0.000871869: 1.80586e-05)#0.00283179: 9.60017e-05	W_muriae#0.00359603: 0.0085416)#0.0292876; 5
((W_mellicola#0.00732806: 0.00845138	(W_canadensis#0.000612292: 0.00842754	(W_tropicalis#0.00167712: 0.00832098	W_sebi#0.00339823: 0.00832098)#0.00151523: 0.000106561)#0.000871869: 2.38393e-05)#0.00282985: 9.0221e-05	W_muriae#0.00359603: 0.0085416)#0.0263041; 5
((W_canadensis#0.000612292: 0.00848805	(W_mellicola#0.0058831: 0.00842403	(W_tropicalis#0.00167712: 0.00832098	W_sebi#0.00339823: 0.00832098)#0.00151523: 0.000103051)#0.000872233: 6.40243e-05)#0.00281762: 5.35467e-05	W_muriae#0.00359603: 0.0085416)#0.0263041; 5
(((W_tropicalis#0.00167712: 0.00832098	W_sebi#0.00339823: 0.00832098)#0.00151523: 0.000208676	(W_mellicola#0.0058831: 0.00831911	W_canadensis#0.000612292: 0.00831911)#0.00149896: 0.000210542)#0.00280388: 1.19461e-05	W_muriae#0.00359603: 0.0085416)#0.0287583; 5
(((W_tropicalis#0.00104593: 0.00851315	W_sebi#0.00339823: 0.00851315)#0.00148103: 1.65012e-05	W_muriae#0.00359603: 0.00852965)#0.000577574: 1.19461e-05	(W_mellicola#0.0058831: 0.00817191	W_canadensis#0.000612292: 0.00817191)#0.00330535: 0.000369687)#0.0287583; 5
(((W_tropicalis#0.00104593: 0.00851315	W_muriae#0.00359603: 0.00851315)#0.000692766: 7.94826e-06	W_sebi#0.00339823: 0.0085211)#0.00114193: 2.04991e-05	(W_mellicola#0.0058831: 0.00803284	W_canadensis#0.000612292: 0.00803284)#0.00336257: 0.000508756)#0.0269753; 5
(((W_tropicalis#0.00104593: 0.00851315	W_sebi#0.00339823: 0.00851315)#0.000692766: 2.11049e-05	W_muriae#0.00359603: 0.00853426)#0.00324971: 7.34245e-06	(W_mellicola#0.0058831: 0.00815704	W_canadensis#0.000612292: 0.00815704)#0.00331138: 0.000384561)#0.0269753; 5
(((W_tropicalis#0.00104593: 0.00851315	W_sebi#0.00339823: 0.00851315)#0.000551642: 9.72167e-06	(W_mellicola#0.0058831: 0.00819985	W_canadensis#0.000612292: 0.00819985)#0.00329409: 0.000323021)#0.00325405: 1.87257e-05	W_muriae#0.00359603: 0.0085416)#0.0269753; 5
(((W_tropicalis#0.000783784: 0.00851315	W_sebi#0.00339823: 0.00851315)#0.000551642: 7.06785e-06	(W_mellicola#0.0058831: 0.0083221	W_canadensis#0.000612292: 0.0083221)#0.0032457: 0.000198116)#0.00421272: 2.13795e-05	W_muriae#0.00359603: 0.0085416)#0.0269753; 5
((((W_mellicola#0.0058831: 0.00815179	W_canadensis#0.000612292: 0.00815179)#0.00491637: 0.000361365	W_sebi#0.00339823: 0.00851315)#0.000551642: 1.71264e-05	W_tropicalis#0.000783784: 0.00853028)#0.00330284: 1.1321e-05	W_muriae#0.00359603: 0.0085416)#0.0269753; 5
((((W_mellicola#0.0058831: 0.00802539	W_canadensis#0.000612292: 0.00802539)#0.0027516: 0.000487764	W_tropicalis#0.000783784: 0.00851315)#0.00276901: 2.13206e-05	W_sebi#0.00339823: 0.00853447)#0.00330122: 7.12681e-06	W_muriae#0.00359603: 0.0085416)#0.0259496; 5
((((W_mellicola#0.00525135: 0.0071636	W_canadensis#0.000546543: 0.0071636)#0.00245613: 0.000435387	W_tropicalis#0.000699619: 0.00759898)#0.00247166: 1.71871e-05	W_sebi#0.00303332: 0.00761617)#0.00294744: 8.20549e-06	W_muriae#0.00320988: 0.00762438)#0.023163; 5
(((W_sebi#0.00303332: 0.00759898	W_tropicalis#0.000699619: 0.00759898)#0.000574142: 7.05531e-06	(W_mellicola#0.00525135: 0.007076	W_canadensis#0.000546543: 0.007076)#0.00248653: 0.000530039)#0.00295136: 1.83373e-05	W_muriae#0.00320988: 0.00762438)#0.0203144; 5
(((W_sebi#0.0033032: 0.00827509	W_tropicalis#0.000761866: 0.00827509)#0.00109149: 5.65842e-06	(W_mellicola#0.00571858: 0.00751266	W_canadensis#0.00059517: 0.00751266)#0.00277729: 0.000768082)#0.00321474: 2.19934e-05	W_muriae#0.00349547: 0.00830274)#0.0238119; 5
(((W_sebi#0.0033032: 0.00827509	W_tropicalis#0.000761866: 0.00827509)#0.000810704: 1.53413e-05	(W_mellicola#0.00571858: 0.00751266	W_canadensis#0.00059517: 0.00751266)#0.00277729: 0.000777764)#0.00179288: 1.23106e-05	W_muriae#0.00349547: 0.00830274)#0.0222106; 5
(((W_sebi#0.0033032: 0.00818598	W_tropicalis#0.000761866: 0.00818598)#0.000819528: 0.000100678	W_muriae#0.00349547: 0.00828666)#0.00339978: 1.60802e-05	(W_mellicola#0.00571858: 0.00760059	W_canadensis#0.00059517: 0.00760059)#0.00199894: 0.000702144)#0.0222106; 5
(((W_sebi#0.00350418: 0.00869888	W_muriae#0.00370815: 0.00869888)#0.000518463: 7.66968e-05	W_tropicalis#0.000808222: 0.00877557)#0.00529205: 3.23416e-05	(W_mellicola#0.00606652: 0.00793537	W_canadensis#0.000631383: 0.00793537)#0.00215469: 0.00087255)#0.0252513; 5
(((W_sebi#0.00350418: 0.00869888	W_muriae#0.00370815: 0.00869888)#0.00148174: 6.67468e-06	W_tropicalis#0.000808222: 0.00870555)#0.0029872: 0.000102364	(W_mellicola#0.00606652: 0.00813577	W_canadensis#0.000631383: 0.00813577)#0.00210161: 0.000672151)#0.0263487; 5
(((W_mellicola#0.00606652: 0.00826736	W_canadensis#0.000631383: 0.00826736)#0.00206816: 0.000485716	W_tropicalis#0.000808222: 0.00875307)#0.00452588: 5.48419e-05	(W_sebi#0.00350418: 0.00876421	W_muriae#0.00370815: 0.00876421)#0.00147069: 4.3708e-05)#0.0279027; 5
(((W_tropicalis#0.00102344: 0.00833369	W_canadensis#0.000631383: 0.00833369)#0.0020517: 0.000423345	W_mellicola#0.00606652: 0.00875703)#0.00452383: 5.08848e-05	(W_sebi#0.00350418: 0.00876421	W_muriae#0.00370815: 0.00876421)#0.000589122: 4.3708e-05)#0.0262128; 5
(((W_tropicalis#0.00102344: 0.00848447	W_canadensis#0.000631383: 0.00848447)#0.00447761: 0.000283621	W_mellicola#0.00606652: 0.00876809)#0.00220828: 3.98244e-05	(W_sebi#0.00350418: 0.00860707	W_muriae#0.00370815: 0.00860707)#0.00329787: 0.000200843)#0.0240077; 5
(((W_tropicalis#0.00102344: 0.00862317	W_canadensis#0.000631383: 0.00862317)#0.00138539: 0.000136201	W_mellicola#0.00606652: 0.00875938)#0.00221048: 4.85409e-05	(W_sebi#0.00350418: 0.00874593	W_muriae#0.00370815: 0.00874593)#0.00324551: 6.19902e-05)#0.0240077; 5
(((W_tropicalis#0.000967874: 0.00824495	W_canadensis#0.000597102: 0.00824495)#0.00129588: 6.33075e-05	W_mellicola#0.00573715: 0.00830826)#0.00208431: 2.14337e-05	(W_sebi#0.00331393: 0.00828433	W_muriae#0.00350682: 0.00828433)#0.00306439: 4.5362e-05)#0.0260821; 5
(((W_tropicalis#0.000967874: 0.00823999	W_canadensis#0.000597102: 0.00823999)#0.00143706: 6.31179e-06	W_mellicola#0.00573715: 0.0082463)#0.00209997: 8.33905e-05	(W_sebi#0.00331393: 0.00816416	W_muriae#0.00350682: 0.00816416)#0.00171265: 0.000165536)#0.0240731; 5
(((W_tropicalis#0.0015567: 0.00823999	W_canadensis#0.000597102: 0.00823999)#0.00143706: 2.68549e-05	W_mellicola#0.00573715: 0.00826685)#0.00209475: 6.28475e-05	(W_sebi#0.00331393: 0.00804388	W_muriae#0.00350682: 0.00804388)#0.00173826: 0.000285817)#0.0257196; 5
(((W_tropicalis#0.0015567: 0.00810203	W_canadensis#0.000514567: 0.00810203)#0.000615145: 0.000101444	W_mellicola#0.00573715: 0.00820347)#0.00211093: 0.000126225	(W_sebi#0.00331393: 0.00811392	W_muriae#0.00350682: 0.00811392)#0.00370007: 0.000215772)#0.0280438; 5
(((W_tropicalis#0.0015567: 0.00816019	W_mellicola#0.00573715: 0.00816019)#0.00177115: 0.000112424	W_canadensis#0.000942488: 0.00827261)#0.00209329: 5.70813e-05	(W_sebi#0.00331393: 0.00820136	W_muriae#0.00350682: 0.00820136)#0.00538344: 0.000128338)#0.0280438; 5
(((W_tropicalis#0.0015567: 0.00816019	W_mellicola#0.00573715: 0.00816019)#0.00177115: 0.000117349	W_canadensis#0.000942488: 0.00827754)#0.00301732: 5.21567e-05	(W_sebi#0.00331393: 0.00801278	W_muriae#0.00350682: 0.00801278)#0.00551013: 0.000316911)#0.0280438; 5
(((W_canadensis#0.00101808: 0.00868862	W_mellicola#0.00619731: 0.00868862)#0.00194097: 0.000174446	W_tropicalis#0.00110755: 0.00886307)#0.00114068: 0.000134732	(W_sebi#0.00357973: 0.00860107	W_muriae#0.0037881: 0.00860107)#0.00769178: 0.000396731)#0.0302931; 5
(((W_sebi#0.00357973: 0.00867754	W_muriae#0.0037881: 0.00867754)#0.007624: 0.000108853	W_tropicalis#0.00110755: 0.00878639)#0.00337663: 0.000211412	(W_canadensis#0.00101808: 0.00873163	W_mellicola#0.00619731: 0.00873163)#0.00193142: 0.000266176)#0.0302931; 5
(((W_tropicalis#0.00110755: 0.00854354	W_muriae#0.0037881: 0.00854354)#0.00563868: 0.000145894	W_sebi#0.00357973: 0.00868943)#0.00470645: 0.000308369	(W_canadensis#0.00107447: 0.00889083	W_mellicola#0.00619731: 0.00889083)#0.00189683: 0.00010697)#0.0302931; 5
(((W_tropicalis#0.00110755: 0.00864333	W_muriae#0.0037881: 0.00864333)#0.00364134: 0.000141857	W_sebi#0.00357973: 0.00878518)#0.00152461: 0.000212619	(W_canadensis#0.00152789: 0.00872265	W_mellicola#0.00619731: 0.00872265)#0.0019334: 0.000275153)#0.026799; 5
(((W_tropicalis#0.00129067: 0.00864333	W_muriae#0.0037881: 0.00864333)#0.00471485: 3.60746e-05	W_sebi#0.00357973: 0.0086794)#0.00329019: 0.000318401	(W_canadensis#0.00094786: 0.00859982	W_mellicola#0.00619731: 0.00859982)#0.000946437: 0.000397985)#0.0246889; 5
(((W_tropicalis#0.00125594: 0.00824667	W_muriae#0.00368616: 0.00824667)#0.00645356: 0.000166958	W_sebi#0.00304255: 0.00841363)#0.00526007: 0.00034205	(W_canadensis#0.000922354: 0.0083684	W_mellicola#0.00603055: 0.0083684)#0.00244517: 0.000387276)#0.0240246; 5
(((W_tropicalis#0.00125594: 0.00832485	W_muriae#0.00368616: 0.00832485)#0.00543958: 0.000207489	W_sebi#0.00304255: 0.00853234)#0.00621085: 0.000223335	(W_canadensis#0.000922354: 0.00851351	W_mellicola#0.00603055: 0.00851351)#0.00395065: 0.000242172)#0.0264435; 5
(((W_sebi#0.00252575: 0.00831091	W_muriae#0.00368616: 0.00831091)#0.00424757: 8.91772e-05	W_tropicalis#0.00187559: 0.00840008)#0.0033122: 0.000355595	(W_canadensis#0.000922354: 0.00831012	W_mellicola#0.00603055: 0.00831012)#0.00240107: 0.000445559)#0.0252624; 5
(((W_sebi#0.00252575: 0.00839381	W_muriae#0.00368616: 0.00839381)#0.00247597: 0.000145792	W_tropicalis#0.00187559: 0.00853961)#0.00325809: 0.000216073	(W_canadensis#0.000922354: 0.0084205	W_mellicola#0.00603055: 0.0084205)#0.0023696: 0.000335181)#0.0239466; 5
(((W_sebi#0.00252575: 0.00839381	W_tropicalis#0.00129016: 0.00839381)#0.00247597: 0.000145792	W_muriae#0.00368616: 0.00853961)#0.00325809: 0.000216073	(W_canadensis#0.000922354: 0.00857072	W_mellicola#0.00603055: 0.00857072)#0.00232807: 0.000184963)#0.0233323; 5
(((W_sebi#0.00266055: 0.00868256	W_tropicalis#0.00135902: 0.00868256)#0.00265594: 0.000173293	W_muriae#0.0038829: 0.00885586)#0.00348604: 0.000367122	(W_canadensis#0.000625465: 0.00902814	W_mellicola#0.0063524: 0.00902814)#0.00245232: 0.000194835)#0.0245776; 5
(((W_muriae#0.0038829: 0.00869111	W_tropicalis#0.00135902: 0.00869111)#0.00265333: 3.17589e-05	W_sebi#0.00266055: 0.00872287)#0.00353919: 0.000500105	(W_canadensis#0.000625465: 0.00891701	W_mellicola#0.0063524: 0.00891701)#0.00248288: 0.000305964)#0.0260492; 5
(((W_muriae#0.0038829: 0.00876192	W_tropicalis#0.00135902: 0.00876192)#0.00470339: 2.12281e-05	W_sebi#0.00266055: 0.00878315)#0.0035149: 0.000439829	(W_canadensis#0.000625465: 0.0090053	W_mellicola#0.0063524: 0.0090053)#0.00245854: 0.000217676)#0.0260492; 5
(((W_muriae#0.00339309: 0.00749195	W_tropicalis#0.000988908: 0.00749195)#0.00420044: 0.00020923	W_sebi#0.00232494: 0.00770118)#0.00533376: 0.000358371	(W_canadensis#0.000546566: 0.00772669	W_mellicola#0.00555108: 0.00772669)#0.00218807: 0.000332865)#0.0198665; 5
(((W_muriae#0.00339309: 0.00745688	W_tropicalis#0.000988908: 0.00745688)#0.00613372: 6.17446e-05	W_sebi#0.00232494: 0.00751862)#0.00348663: 0.00054093	(W_canadensis#0.000546566: 0.00790191	W_mellicola#0.00555108: 0.00790191)#0.00213955: 0.000157643)#0.0185009; 5
(((W_muriae#0.00339309: 0.00758922	W_tropicalis#0.000988908: 0.00758922)#0.00707416: 0.000103892	W_sebi#0.00232494: 0.00769311)#0.00246655: 0.000366443	(W_canadensis#0.000546566: 0.00803527	W_mellicola#0.00555108: 0.00803527)#0.00210404: 2.42815e-05)#0.0185009; 5
(((W_sebi#0.00232494: 0.00758222	W_tropicalis#0.000988908: 0.00758222)#0.00802706: 8.64816e-05	W_muriae#0.00339309: 0.0076687)#0.00474373: 0.000390848	(W_canadensis#0.000546566: 0.00803527	W_mellicola#0.00555108: 0.00803527)#0.000317886: 2.42815e-05)#0.016995; 5
(((W_sebi#0.00232494: 0.00758222	W_tropicalis#0.000988908: 0.00758222)#0.0061715: 8.64816e-05	W_muriae#0.00339309: 0.0076687)#0.00528626: 0.000390848	(W_canadensis#0.000546566: 0.00803527	W_mellicola#0.00555108: 0.00803527)#0.000317886: 2.42815e-05)#0.0184394; 5
(((W_sebi#0.00253336: 0.00803114	W_tropicalis#0.00166168: 0.00803114)#0.00501611: 0.000255243	W_muriae#0.00369728: 0.00828638)#0.00580869: 0.000495697	(W_canadensis#0.000595565: 0.00860933	W_mellicola#0.00604873: 0.00860933)#0.0016428: 0.000172749)#0.0231235; 5
(((W_muriae#0.00369728: 0.00803114	W_tropicalis#0.00166168: 0.00803114)#0.00371286: 0.000133005	W_sebi#0.00253336: 0.00816415)#0.00452996: 0.000617935	(W_canadensis#0.000595565: 0.00869738	W_mellicola#0.00604873: 0.00869738)#0.00162616: 8.46958e-05)#0.0251733; 5
(((W_muriae#0.00369728: 0.00811009	W_tropicalis#0.00166168: 0.00811009)#0.00684722: 0.000134532	W_sebi#0.00253336: 0.00824463)#0.00448574: 0.000537455	(W_canadensis#0.000595565: 0.00865608	W_mellicola#0.00604873: 0.00865608)#0.00163392: 0.000126002)#0.0232452; 5
(((W_muriae#0.00369728: 0.00811009	W_tropicalis#0.00166168: 0.00811009)#0.00407253: 0.000342167	W_sebi#0.00253336: 0.00845226)#0.00218633: 0.000329821	(W_canadensis#0.000595565: 0.00876269	W_mellicola#0.00604873: 0.00876269)#0.000879926: 1.93892e-05)#0.0249622; 5
(((W_muriae#0.00369728: 0.00807596	W_sebi#0.00253336: 0.00807596)#0.00408975: 0.000481988	W_tropicalis#0.00135925: 0.00855795)#0.00497032: 0.000224133	(W_canadensis#0.000595565: 0.00862845	W_mellicola#0.00604873: 0.00862845)#0.00150874: 0.000153627)#0.0249622; 5
(((W_muriae#0.00369728: 0.00796515	W_tropicalis#0.00117179: 0.00796515)#0.00414664: 0.000433011	W_sebi#0.00253336: 0.00839816)#0.00422077: 0.000383916	(W_canadensis#0.000595565: 0.00862845	W_mellicola#0.00604873: 0.00862845)#0.00150874: 0.000153627)#0.0264179; 5
(((W_muriae#0.00369728: 0.00812659	W_tropicalis#0.00190408: 0.00812659)#0.00406426: 0.000149656	W_sebi#0.00253336: 0.00827625)#0.00556859: 0.000505831	(W_canadensis#0.000595565: 0.00874514	W_mellicola#0.00604873: 0.00874514)#0.00148861: 3.69416e-05)#0.0279399; 5
(((W_muriae#0.00369728: 0.0082573	W_tropicalis#0.00190408: 0.0082573)#0.00122093: 1.89508e-05	W_sebi#0.00253336: 0.00827625)#0.00848125: 0.000505831	(W_canadensis#0.000595565: 0.00874514	W_mellicola#0.00604873: 0.00874514)#0.000645157: 3.69416e-05)#0.0265245; 5
(((W_muriae#0.00369728: 0.00839794	W_tropicalis#0.00190408: 0.00839794)#0.00120049: 4.98525e-06	W_sebi#0.00253336: 0.00840293)#0.00835339: 0.000379155	(W_canadensis#0.000595565: 0.0086919	W_mellicola#0.00604873: 0.0086919)#0.0017807: 9.01842e-05)#0.0299394; 5
(((W_muriae#0.00369728: 0.00839794	W_tropicalis#0.00190408: 0.00839794)#0.000744645: 4.98525e-06	W_sebi#0.00253336: 0.00840293)#0.00675143: 0.000379155	(W_canadensis#0.000595565: 0.00862049	W_mellicola#0.00604873: 0.00862049)#0.00179545: 0.000161592)#0.0292285; 5
(((W_muriae#0.00369728: 0.00839794	W_tropicalis#0.00190408: 0.00839794)#0.000744645: 4.98525e-06	W_sebi#0.00342449: 0.00840293)#0.00416524: 0.000379155	(W_canadensis#0.000595565: 0.00843671	W_mellicola#0.00604873: 0.00843671)#0.00464524: 0.000345374)#0.0263821; 5
(((W_muriae#0.00369728: 0.00840907	W_tropicalis#0.00190408: 0.00840907)#0.00364362: 8.28254e-05	W_sebi#0.00342449: 0.0084919)#0.00288342: 0.000290182	(W_canadensis#0.000595565: 0.00858937	W_mellicola#0.00604873: 0.00858937)#0.00456268: 0.000192706)#0.0283181; 5
(((W_sebi#0.00342449: 0.00843938	W_tropicalis#0.00190408: 0.00843938)#0.00363053: 5.25149e-05	W_muriae#0.00369728: 0.0084919)#0.00288342: 0.000290182	(W_canadensis#0.000595565: 0.00855574	W_mellicola#0.00604873: 0.00855574)#0.00458062: 0.000226344)#0.0283181; 5
(((W_sebi#0.00322882: 0.00795718	W_tropicalis#0.000981287: 0.00795718)#0.00129411: 8.95913e-05	W_muriae#0.00348602: 0.00804677)#0.00270513: 0.000233525	(W_canadensis#0.000561536: 0.00791153	W_mellicola#0.00570312: 0.00791153)#0.0044037: 0.000368769)#0.0248407; 5
(((W_sebi#0.00322882: 0.00806032	W_muriae#0.00348602: 0.00806032)#0.00127755: 0.000101092	W_tropicalis#0.000981287: 0.00816141)#0.00398058: 0.000118886	(W_canadensis#0.000561536: 0.00774495	W_mellicola#0.00570312: 0.00774495)#0.00449841: 0.00053534)#0.0269264; 5
(((W_sebi#0.00372901: 0.00930896	W_tropicalis#0.00287108: 0.00930896)#0.00505016: 0.000116752	W_muriae#0.00402605: 0.00942571)#0.00187324: 0.000137303	(W_canadensis#0.000648525: 0.00881964	W_mellicola#0.00658661: 0.00881964)#0.0035335: 0.000743373)#0.0275186; 5
(((W_sebi#0.00372901: 0.00937864	W_tropicalis#0.00184293: 0.00937864)#0.00296417: 4.70731e-05	W_muriae#0.00402605: 0.00942571)#0.00187324: 0.000137303	(W_canadensis#0.000648525: 0.00861291	W_mellicola#0.00658661: 0.00861291)#0.00361831: 0.000950105)#0.025528; 5
(((W_sebi#0.00372901: 0.00937864	W_tropicalis#0.00184293: 0.00937864)#0.00405623: 9.80913e-05	W_muriae#0.00402605: 0.00947673)#0.00186315: 8.62844e-05	(W_canadensis#0.000648525: 0.00851126	W_mellicola#0.00658661: 0.00851126)#0.00366153: 0.00105176)#0.026976; 5
(((W_sebi#0.00372901: 0.00929815	W_tropicalis#0.00184293: 0.00929815)#0.00209835: 0.000243218	W_muriae#0.00402605: 0.00954137)#0.00185053: 2.16492e-05	(W_canadensis#0.000648525: 0.00834029	W_mellicola#0.00658661: 0.00834029)#0.00600404: 0.00122272)#0.0288705; 5
(((W_sebi#0.00372901: 0.00929815	W_tropicalis#0.000783393: 0.00929815)#0.00209835: 0.000107553	W_muriae#0.00402605: 0.0094057)#0.00187722: 0.000157315	(W_canadensis#0.000613494: 0.00828864	W_mellicola#0.00658661: 0.00828864)#0.00505507: 0.00127437)#0.0258077; 5
(((W_canadensis#0.00055138: 0.00730684	W_mellicola#0.00591974: 0.00730684)#0.0018948: 0.00128641	W_muriae#0.00361843: 0.00859325)#0.00355128: 1.55057e-06	(W_sebi#0.00335146: 0.00820703	W_tropicalis#0.00200515: 0.00820703)#0.00192031: 0.000387773)#0.0245307; 5
(((W_canadensis#0.00055138: 0.00730684	W_mellicola#0.00591974: 0.00730684)#0.00426753: 0.00128641	(W_sebi#0.00335146: 0.00807616	W_tropicalis#0.00200515: 0.00807616)#0.00415103: 0.000517087)#0.00212226: 1.55057e-06	W_muriae#0.00361843: 0.0085948)#0.025724; 5
((W_muriae#0.00361843: 0.00859325	(W_sebi#0.00335146: 0.00799371	W_tropicalis#0.00200515: 0.00799371)#0.00654465: 0.000599542)#0.00212226: 1.55057e-06	(W_canadensis#0.00055138: 0.00718541	W_mellicola#0.00591974: 0.00718541)#0.00433965: 0.00140938)#0.025724; 5
((W_muriae#0.00361843: 0.00859325	(W_canadensis#0.00055138: 0.0072418	W_mellicola#0.00591974: 0.0072418)#0.00430586: 0.00135145)#0.00088808: 1.55057e-06	(W_sebi#0.00335146: 0.00814182	W_tropicalis#0.00200515: 0.00814182)#0.00831051: 0.00045298)#0.0237399; 5
(((W_sebi#0.00335146: 0.00820833	W_tropicalis#0.00076424: 0.00820833)#0.005622: 0.000384922	(W_canadensis#0.00055138: 0.00709347	W_mellicola#0.00591974: 0.00709347)#0.00563117: 0.00149978)#0.00338032: 1.55057e-06	W_muriae#0.00361843: 0.0085948)#0.0227201; 5
(((W_sebi#0.00335146: 0.00799499	W_tropicalis#0.00076424: 0.00799499)#0.00577202: 0.00059826	W_muriae#0.00361843: 0.00859325)#0.000614308: 1.55057e-06	(W_canadensis#0.000797566: 0.00703395	W_mellicola#0.00591974: 0.00703395)#0.00301347: 0.00156084)#0.0241687; 5
(((W_sebi#0.00335146: 0.00784694	W_tropicalis#0.00119719: 0.00784694)#0.00262423: 0.000746304	W_muriae#0.00361843: 0.00859325)#0.000681475: 1.55057e-06	(W_canadensis#0.000797566: 0.00703395	W_mellicola#0.00591974: 0.00703395)#0.00492458: 0.00156084)#0.0209622; 5
(((W_sebi#0.00363625: 0.00866293	W_tropicalis#0.00129892: 0.00866293)#0.0027982: 0.000660538	W_muriae#0.00392591: 0.00932347)#0.000739384: 1.68233e-06	(W_canadensis#0.000912747: 0.00740947	W_mellicola#0.00642277: 0.00740947)#0.00550328: 0.00191568)#0.0200557; 5
(((W_canadensis#0.000912747: 0.00720906	W_mellicola#0.00642277: 0.00720906)#0.0045543: 0.0021144	W_muriae#0.00392591: 0.00932347)#0.0013499: 1.68233e-06	(W_sebi#0.00363625: 0.00866293	W_tropicalis#0.00129892: 0.00866293)#0.0027982: 0.000662221)#0.0221078; 5
(((W_sebi#0.00363625: 0.00882061	W_tropicalis#0.000864195: 0.00882061)#0.00274818: 0.000502857	W_muriae#0.004576: 0.00932347)#0.0013499: 1.68233e-06	(W_canadensis#0.000947011: 0.0071221	W_mellicola#0.00642277: 0.0071221)#0.00460991: 0.00220305)#0.0209354; 5
(((W_sebi#0.00363625: 0.00889628	W_tropicalis#0.000864195: 0.00889628)#0.0027248: 0.000427189	W_muriae#0.004576: 0.00932347)#0.0013499: 1.68233e-06	(W_canadensis#0.000947011: 0.00725087	W_mellicola#0.00642277: 0.00725087)#0.00748812: 0.00207428)#0.019378; 5
(((W_sebi#0.00363625: 0.00904162	W_tropicalis#0.000864195: 0.00904162)#0.0016138: 0.000281847	W_muriae#0.004576: 0.00932347)#0.000654243: 1.68233e-06	(W_canadensis#0.000650737: 0.0071426	W_mellicola#0.00642277: 0.0071426)#0.00760163: 0.00218254)#0.019378; 5
(((W_sebi#0.00363625: 0.00894042	W_tropicalis#0.000864195: 0.00894042)#0.00163207: 0.000383049	W_muriae#0.004576: 0.00932347)#0.000654243: 1.68233e-06	(W_canadensis#0.000650737: 0.00706367	W_mellicola#0.00642277: 0.00706367)#0.00625653: 0.00226148)#0.0222735; 5
(((W_canadensis#0.0008804: 0.00725413	W_mellicola#0.00642277: 0.00725413)#0.00372089: 0.00206933	W_muriae#0.004576: 0.00932347)#0.000454172: 1.68233e-06	(W_sebi#0.00363625: 0.00882222	W_tropicalis#0.000864195: 0.00882222)#0.00165393: 0.000502933)#0.0198983; 5
(((W_canadensis#0.0008804: 0.00711848	W_mellicola#0.00642277: 0.00711848)#0.00379179: 0.00220498	W_muriae#0.004576: 0.00932347)#0.00286613: 1.68233e-06	(W_sebi#0.00363625: 0.00889276	W_tropicalis#0.000864195: 0.00889276)#0.00164081: 0.000432388)#0.0215396; 5
(((W_canadensis#0.0008804: 0.00726544	W_mellicola#0.00642277: 0.00726544)#0.0037151: 0.00198853	W_muriae#0.004576: 0.00925397)#0.0042106: 7.11788e-05	(W_sebi#0.00363625: 0.0087555	W_tropicalis#0.000864195: 0.0087555)#0.000712707: 0.000569651)#0.0201398; 5
(((W_canadensis#0.00119146: 0.0071135	W_mellicola#0.00618571: 0.0071135)#0.00351952: 0.00178742	W_muriae#0.00440711: 0.00890092)#0.00406042: 8.00456e-05	(W_sebi#0.00350204: 0.00834657	W_tropicalis#0.0011001: 0.00834657)#0.00210699: 0.000634391)#0.0193965; 5
(((W_sebi#0.00231335: 0.00820915	W_tropicalis#0.0011001: 0.00820915)#0.00214226: 0.000757661	W_muriae#0.00440711: 0.00896681)#0.00403058: 1.41482e-05	(W_canadensis#0.00119146: 0.0071135	W_mellicola#0.00744888: 0.0071135)#0.00351952: 0.00186746)#0.0225144; 5
(((W_sebi#0.00304899: 0.00829641	W_tropicalis#0.0011001: 0.00829641)#0.00211972: 0.000670399	W_muriae#0.00440711: 0.00896681)#0.00403058: 1.41482e-05	(W_canadensis#0.00119146: 0.0071135	W_mellicola#0.00744888: 0.0071135)#0.00351952: 0.00186746)#0.0206875; 5
(((W_canadensis#0.00119146: 0.00725751	W_mellicola#0.00744888: 0.00725751)#0.00344968: 0.00162018	W_muriae#0.00440711: 0.00887769)#0.00343059: 0.000103275	(W_sebi#0.00304899: 0.00820202	W_tropicalis#0.0011001: 0.00820202)#0.00214412: 0.000778942)#0.0217567; 5
(((W_canadensis#0.00119146: 0.00744046	W_mellicola#0.00744888: 0.00744046)#0.00336485: 0.00125582	(W_sebi#0.00304899: 0.00814617	W_tropicalis#0.00202321: 0.00814617)#0.00215882: 0.000550108)#0.00598693: 0.00028468	W_muriae#0.00440711: 0.00898096)#0.0188458; 5
(((W_canadensis#0.00119146: 0.0075742	W_mellicola#0.00744888: 0.0075742)#0.00330544: 0.00112208	(W_sebi#0.00304899: 0.00829104	W_tropicalis#0.00202321: 0.00829104)#0.0021211: 0.000405237)#0.0044357: 0.00028468	W_muriae#0.00440711: 0.00898096)#0.0188458; 5
(((W_canadensis#0.00105386: 0.0075742	W_mellicola#0.00988975: 0.0075742)#0.00330544: 0.00119793	(W_sebi#0.00304899: 0.00838175	W_tropicalis#0.00202321: 0.00838175)#0.00209814: 0.000390372)#0.00439735: 0.000208835	W_muriae#0.00440711: 0.00898096)#0.0188458; 5
(((W_canadensis#0.000764819: 0.00740345	W_mellicola#0.00781806: 0.00740345)#0.00338168: 0.00142934	(W_sebi#0.00304899: 0.00855091	W_tropicalis#0.00202321: 0.00855091)#0.00205663: 0.000281875)#0.00602808: 0.000148175	W_muriae#0.00440711: 0.00898096)#0.0188458; 5
((W_muriae#0.00341369: 0.00874743	(W_sebi#0.00304899: 0.00855091	W_tropicalis#0.00202321: 0.00855091)#0.00205663: 0.000196521)#0.00263323: 0.000233528	(W_canadensis#0.000764819: 0.00754214	W_mellicola#0.00781806: 0.00754214)#0.00331949: 0.00143882)#0.0188458; 5
(((W_canadensis#0.000764819: 0.00754214	W_mellicola#0.00781806: 0.00754214)#0.00465415: 0.00134334	(W_sebi#0.00304899: 0.00869791	W_tropicalis#0.00202321: 0.00869791)#0.00202188: 0.000187571)#0.00259232: 9.54759e-05	W_muriae#0.00341369: 0.00898096)#0.0169992; 5
((W_sebi#0.00304899: 0.00890082	((W_canadensis#0.000764819: 0.00754214	W_mellicola#0.00781806: 0.00754214)#0.00245416: 0.00110471	W_tropicalis#0.00202321: 0.00864685)#0.00452112: 0.000253971)#0.00258785: 8.0141e-05	W_muriae#0.00341369: 0.00898096)#0.0169992; 5
((W_sebi#0.00304899: 0.00890082	((W_canadensis#0.000764819: 0.00747754	W_mellicola#0.00781806: 0.00747754)#0.00545798: 0.00127854	W_tropicalis#0.00202321: 0.00875607)#0.00446472: 0.000144749)#0.00109504: 8.0141e-05	W_muriae#0.00341369: 0.00898096)#0.018427; 5
((W_muriae#0.00341369: 0.00890082	((W_canadensis#0.000764819: 0.00757997	W_mellicola#0.00781806: 0.00757997)#0.00538422: 0.00131958	W_tropicalis#0.00202321: 0.00889955)#0.00439274: 1.26629e-06)#0.000912426: 8.0141e-05	W_sebi#0.00304899: 0.00898096)#0.018427; 5
((W_muriae#0.00341369: 0.00897346	W_sebi#0.00304899: 0.00897346)#0.00354396: 7.50045e-06	((W_canadensis#0.000764819: 0.00772427	W_mellicola#0.00781806: 0.00772427)#0.00528364: 0.00118105	W_tropicalis#0.00202321: 0.00890532)#0.00185889: 7.5641e-05)#0.0201561; 5
((W_muriae#0.00309753: 0.00800351	W_sebi#0.00276661: 0.00800351)#0.00327154: 0.000145687	((W_canadensis#0.000693985: 0.00687257	W_mellicola#0.00709399: 0.00687257)#0.0073513: 0.00120799	W_tropicalis#0.00183584: 0.00808056)#0.00168673: 6.86356e-05)#0.0209273; 5
((W_muriae#0.00309753: 0.00800351	W_sebi#0.00276661: 0.00800351)#0.00230299: 0.000145687	((W_canadensis#0.000693985: 0.00676278	W_mellicola#0.00605137: 0.00676278)#0.00747065: 0.00135321	W_tropicalis#0.00183584: 0.00811599)#0.00167936: 3.32038e-05)#0.0209273; 5
((W_muriae#0.00309753: 0.00800351	W_sebi#0.00276661: 0.00800351)#0.00464406: 0.000145687	((W_canadensis#0.000693985: 0.00688911	W_mellicola#0.00605137: 0.00688911)#0.00515244: 0.00113999	W_tropicalis#0.00117475: 0.0080291)#0.00169754: 0.000120092)#0.0193445; 5
((W_muriae#0.00309753: 0.00809513	W_sebi#0.00276661: 0.00809513)#0.00459149: 5.40642e-05	((W_canadensis#0.000693985: 0.0067495	W_mellicola#0.00605137: 0.0067495)#0.0038112: 0.0012796	W_tropicalis#0.00124546: 0.0080291)#0.00387753: 0.000120092)#0.0171465; 5
((W_muriae#0.00309753: 0.00796015	W_sebi#0.00276661: 0.00796015)#0.00720133: 0.000189048	((W_canadensis#0.000693985: 0.00663627	W_mellicola#0.00605137: 0.00663627)#0.00248946: 0.00150784	W_tropicalis#0.00124546: 0.00814411)#0.00276805: 5.08835e-06)#0.0195972; 5
((W_muriae#0.00309753: 0.00785905	W_sebi#0.00276661: 0.00785905)#0.00729396: 0.000290143	((W_canadensis#0.000693985: 0.00679053	W_mellicola#0.00605137: 0.00679053)#0.00243291: 0.00135358	W_tropicalis#0.00124546: 0.00814411)#0.00452396: 5.08835e-06)#0.0211446; 5
((W_muriae#0.00309753: 0.00774654	W_sebi#0.00276661: 0.00774654)#0.0073999: 0.000402657	((W_canadensis#0.000693985: 0.00688898	W_mellicola#0.00605137: 0.00688898)#0.00340255: 0.00125512	W_tropicalis#0.00124546: 0.00814411)#0.00731707: 5.08835e-06)#0.0226889; 5
((W_muriae#0.00328491: 0.00808439	W_sebi#0.00293397: 0.00808439)#0.00581605: 0.000557775	((W_canadensis#0.000735966: 0.0071774	W_mellicola#0.00641744: 0.0071774)#0.00586893: 0.0013605	W_tropicalis#0.0013208: 0.00853791)#0.00962858: 0.000104253)#0.0223824; 5
((W_muriae#0.00328491: 0.00808439	W_sebi#0.00293397: 0.00808439)#0.0065335: 0.000557775	((W_canadensis#0.000735966: 0.00703036	W_mellicola#0.00641744: 0.00703036)#0.00367085: 0.00142522	W_tropicalis#0.0013208: 0.00845558)#0.00671618: 0.000186585)#0.0242289; 5
((W_muriae#0.00350085: 0.00879037	W_sebi#0.00312684: 0.00879037)#0.00471077: 0.000419895	((W_canadensis#0.000784346: 0.00749251	W_mellicola#0.0068393: 0.00749251)#0.00391216: 0.00160977	W_tropicalis#0.00140762: 0.00910228)#0.00494852: 0.000107986)#0.0237153; 5
((W_muriae#0.00350085: 0.00867077	W_sebi#0.00312684: 0.00867077)#0.00304966: 0.000539492	((W_canadensis#0.000784346: 0.00768274	W_mellicola#0.0068393: 0.00768274)#0.00381529: 0.00151405	W_tropicalis#0.00116047: 0.00919679)#0.00319054: 1.34751e-05)#0.0237153; 5
((W_muriae#0.00350085: 0.00875094	W_sebi#0.00312684: 0.00875094)#0.00302172: 0.000459322	((W_canadensis#0.000784346: 0.00780202	W_mellicola#0.0068393: 0.00780202)#0.00533145: 0.00139477	W_tropicalis#0.00116047: 0.00919679)#0.00195788: 1.34751e-05)#0.0204117; 5
(W_tropicalis#0.00102786: 0.00921027	((W_canadensis#0.000615022: 0.00787432	W_mellicola#0.0068393: 0.00787432)#0.0052825: 0.00123941	(W_muriae#0.00350085: 0.00885982	W_sebi#0.00312684: 0.00885982)#0.00528091: 0.000253914)#0.0038612: 9.65318e-05)#0.0233974; 5
(W_tropicalis#0.00087222: 0.00921027	((W_canadensis#0.000615022: 0.00787432	W_mellicola#0.0068393: 0.00787432)#0.00380759: 0.00123941	(W_muriae#0.00350085: 0.00893764	W_sebi#0.00312684: 0.00893764)#0.00164912: 0.000176093)#0.00212401: 9.65318e-05)#0.0210887; 5
(W_tropicalis#0.00273303: 0.00921027	(W_muriae#0.00350085: 0.00911862	((W_canadensis#0.000615022: 0.00770683	W_mellicola#0.0068393: 0.00770683)#0.00389034: 0.00137938	W_sebi#0.00312684: 0.00908621)#0.00162215: 3.24079e-05)#0.00212288: 9.16486e-05)#0.0233325; 5
(W_tropicalis#0.00273303: 0.00921027	(W_muriae#0.00350085: 0.00918122	((W_canadensis#0.000615022: 0.00758516	W_mellicola#0.0068393: 0.00758516)#0.00395274: 0.00150105	W_sebi#0.00312684: 0.00908621)#0.00162215: 9.50119e-05)#0.0021084: 2.90447e-05)#0.0233325; 5
(W_tropicalis#0.00273303: 0.00921027	(W_muriae#0.00350085: 0.0091921	((W_canadensis#0.000615022: 0.00762802	W_mellicola#0.0068393: 0.00762802)#0.00298664: 0.00145819	W_sebi#0.00312684: 0.00908621)#0.00162215: 0.000105886)#0.00210591: 1.81701e-05)#0.0233325; 5
(W_muriae#0.00350085: 0.00921027	(W_tropicalis#0.00273303: 0.00913189	((W_canadensis#0.000615022: 0.00783212	W_mellicola#0.0068393: 0.00783212)#0.00409209: 0.00125409	W_sebi#0.00312684: 0.00908621)#0.00162215: 4.56759e-05)#0.00211979: 7.83807e-05)#0.0259257; 5
(W_muriae#0.00499028: 0.00921027	(W_sebi#0.00312684: 0.00919505	((W_canadensis#0.000615022: 0.00773991	W_mellicola#0.0068393: 0.00773991)#0.00414084: 0.00133677	W_tropicalis#0.00273303: 0.00907668)#0.00162385: 0.000118367)#0.00120955: 1.52174e-05)#0.0242428; 5
(W_sebi#0.00290577: 0.00855908	(W_muriae#0.00463746: 0.00845473	((W_canadensis#0.000571539: 0.00714585	W_mellicola#0.00635574: 0.00714585)#0.00633227: 0.0012072	W_tropicalis#0.0025398: 0.00835304)#0.00306119: 0.000101692)#0.00335799: 0.000104348)#0.0225288; 5
(((W_canadensis#0.000571539: 0.00728415	W_mellicola#0.00635574: 0.00728415)#0.00433001: 0.0010689	W_tropicalis#0.0025398: 0.00835304)#0.00306119: 0.000206041	(W_muriae#0.00463746: 0.00848193	W_sebi#0.00290577: 0.00848193)#0.00334722: 7.71498e-05)#0.0225288; 5
(W_muriae#0.00357604: 0.00855908	(((W_canadensis#0.000571539: 0.00710621	W_mellicola#0.00635574: 0.00710621)#0.00243087: 0.00136154	W_tropicalis#0.0025398: 0.00846776)#0.00301972: 6.3093e-05	W_sebi#0.00290577: 0.00853085)#0.00332803: 2.82352e-05)#0.0225288; 5
(W_muriae#0.00357604: 0.00855908	(((W_canadensis#0.000571539: 0.00710621	W_mellicola#0.00635574: 0.00710621)#0.00243087: 0.00136154	W_sebi#0.00290577: 0.00846776)#0.00301972: 6.3093e-05	W_tropicalis#0.00107602: 0.00853085)#0.00200266: 2.82352e-05)#0.0225288; 5
(W_muriae#0.00357604: 0.00855908	(((W_canadensis#0.000737951: 0.00698666	W_mellicola#0.00635574: 0.00698666)#0.00247247: 0.00151954	W_sebi#0.00489321: 0.0085062)#0.00102934: 1.67452e-05	W_tropicalis#0.00107602: 0.00852295)#0.00121648: 3.61353e-05)#0.0250436; 5
(W_tropicalis#0.00174358: 0.00855908	(((W_canadensis#0.000737951: 0.00712442	W_mellicola#0.00635574: 0.00712442)#0.00436907: 0.00138178	W_sebi#0.00489321: 0.0085062)#0.000954415: 4.56785e-05	W_muriae#0.00357604: 0.00855188)#0.00121237: 7.20205e-06)#0.0234834; 5
(W_tropicalis#0.00174358: 0.00855908	(((W_canadensis#0.00104394: 0.00727718	W_mellicola#0.00635574: 0.00727718)#0.00251606: 0.00122903	W_sebi#0.00489321: 0.0085062)#0.000924875: 2.67153e-05	W_muriae#0.00357604: 0.00853292)#0.00134176: 2.61652e-05)#0.0215929; 5
(W_tropicalis#0.00174358: 0.00855908	(((W_canadensis#0.00104394: 0.00727718	W_mellicola#0.00635574: 0.00727718)#0.00435845: 0.00120795	W_sebi#0.00489321: 0.00848512)#0.00246468: 5.09852e-05	W_muriae#0.00357604: 0.00853611)#0.00128237: 2.29737e-05)#0.0245266; 5
(W_tropicalis#0.00108873: 0.00855908	((W_muriae#0.00357604: 0.00848512	W_sebi#0.00489321: 0.00848512)#0.00102154: 5.09852e-05	(W_canadensis#0.00125767: 0.00718679	W_mellicola#0.00635574: 0.00718679)#0.00441326: 0.00134932)#0.00253194: 2.29737e-05)#0.0225521; 5
(W_tropicalis#0.00108873: 0.00855908	((W_muriae#0.00357604: 0.00842724	W_sebi#0.00489321: 0.00842724)#0.00123414: 0.000108869	(W_canadensis#0.00125767: 0.00709473	W_mellicola#0.00635574: 0.00709473)#0.00272068: 0.00144138)#0.00162572: 2.29737e-05)#0.0239886; 5
(W_tropicalis#0.00108873: 0.00855908	((W_muriae#0.00357604: 0.00851662	(W_canadensis#0.00125767: 0.00693239	W_mellicola#0.00635574: 0.00693239)#0.00374798: 0.00158423)#0.00295954: 2.30203e-05	W_sebi#0.00489321: 0.00853964)#0.00162505: 1.94388e-05)#0.021578; 5
(W_tropicalis#0.00108873: 0.00855908	((W_muriae#0.00357604: 0.00851662	(W_canadensis#0.00125767: 0.00706746	W_mellicola#0.00635574: 0.00706746)#0.00367635: 0.00144916)#0.000917045: 1.72367e-05	W_sebi#0.00489321: 0.00853386)#0.00162615: 2.52225e-05)#0.021578; 5
(W_tropicalis#0.00185575: 0.00855908	((W_sebi#0.00489321: 0.00851662	(W_canadensis#0.00125767: 0.00700189	W_mellicola#0.00635574: 0.00700189)#0.00223942: 0.00151473)#0.00109469: 1.85514e-05	W_muriae#0.00433591: 0.00853518)#0.0016259: 2.39078e-05)#0.023692; 5
(W_tropicalis#0.00185575: 0.00855908	((W_sebi#0.00489321: 0.00851662	(W_canadensis#0.00125767: 0.00693718	W_mellicola#0.00635574: 0.00693718)#0.00226031: 0.00157945)#0.00109469: 2.7945e-05	W_muriae#0.00433591: 0.00854457)#0.00162411: 1.45142e-05)#0.0256296; 5
(W_tropicalis#0.00185575: 0.00855908	((W_sebi#0.00489321: 0.00851662	(W_canadensis#0.00125767: 0.00705557	W_mellicola#0.00635574: 0.00705557)#0.00222239: 0.00146106)#0.00109469: 2.7945e-05	W_muriae#0.00433591: 0.00854457)#0.00162411: 1.45142e-05)#0.0243802; 5
(W_tropicalis#0.00206333: 0.00951646	((W_sebi#0.00544054: 0.00946925	(W_canadensis#0.00158198: 0.00792625	W_mellicola#0.00706667: 0.00792625)#0.00244557: 0.001543)#0.00114805: 3.10707e-05	W_muriae#0.00482091: 0.00950032)#0.000707424: 1.61377e-05)#0.0245476; 5
(W_tropicalis#0.00197764: 0.00912127	((W_sebi#0.00521461: 0.00907602	(W_canadensis#0.00107471: 0.00771191	W_mellicola#0.00677321: 0.00771191)#0.00230911: 0.00136411)#0.00110038: 2.97805e-05	W_muriae#0.00462071: 0.0091058)#0.000678601: 1.54675e-05)#0.0245839; 5
(W_tropicalis#0.0012777: 0.00912127	((W_muriae#0.00462071: 0.00907602	(W_canadensis#0.00107471: 0.00771191	W_mellicola#0.00677321: 0.00771191)#0.00230911: 0.00136411)#0.00110038: 3.42135e-05	W_sebi#0.00521461: 0.00911023)#0.0023805: 1.10345e-05)#0.0261648; 5
(W_tropicalis#0.0012777: 0.00912127	((W_muriae#0.00462071: 0.00907602	(W_canadensis#0.00107471: 0.00778893	W_mellicola#0.00588765: 0.00778893)#0.00378095: 0.00128709)#0.00102465: 3.2481e-05	W_sebi#0.00521461: 0.0091085)#0.00238095: 1.2767e-05)#0.0240694; 5
(W_tropicalis#0.00117982: 0.00842248	((W_muriae#0.00426671: 0.00838069	(W_canadensis#0.000992375: 0.00710622	W_mellicola#0.00613322: 0.00710622)#0.00353353: 0.00127448)#0.00175686: 1.09033e-05	W_sebi#0.00481512: 0.0083916)#0.00220354: 3.08782e-05)#0.0204139; 5
((W_muriae#0.00426671: 0.00832923	(W_canadensis#0.000992375: 0.00719566	W_mellicola#0.00613322: 0.00719566)#0.00550833: 0.00113357)#0.0042486: 9.32503e-05	(W_tropicalis#0.00117982: 0.00830785	W_sebi#0.00391401: 0.00830785)#0.00222576: 0.000114625)#0.0204139; 5
((W_muriae#0.00426671: 0.00837499	(W_canadensis#0.000992375: 0.00733263	W_mellicola#0.00613322: 0.00733263)#0.00540544: 0.00104236)#0.00559464: 4.74866e-05	(W_tropicalis#0.00173238: 0.00830785	W_sebi#0.00591186: 0.00830785)#0.00135807: 0.000114625)#0.0217629; 5
(((W_tropicalis#0.00155538: 0.00749229	W_sebi#0.00530784: 0.00749229)#0.00126537: 3.97615e-05	(W_canadensis#0.000890983: 0.00664374	W_mellicola#0.00550659: 0.00664374)#0.00480912: 0.000888317)#0.00501453: 2.98937e-05	W_muriae#0.00383078: 0.00756195)#0.018689; 5
(((W_tropicalis#0.00155538: 0.00749229	(W_canadensis#0.000890983: 0.00680564	W_mellicola#0.00550659: 0.00680564)#0.00469471: 0.000686647)#0.00126537: 3.25596e-05	W_sebi#0.00454301: 0.00752485)#0.00267123: 3.70956e-05	W_muriae#0.00383078: 0.00756195)#0.021164; 5
(((W_sebi#0.00517373: 0.00853248	(W_canadensis#0.00101468: 0.00754505	W_mellicola#0.00627109: 0.00754505)#0.00301892: 0.000987434)#0.00144105: 1.7705e-05	W_tropicalis#0.00177133: 0.00855018)#0.00304899: 6.16207e-05	W_muriae#0.00436262: 0.0086118)#0.0241023; 5
(((W_sebi#0.00517373: 0.00853248	(W_canadensis#0.00101468: 0.00747177	W_mellicola#0.00627109: 0.00747177)#0.00304852: 0.00106071)#0.00144105: 1.28251e-06	W_tropicalis#0.00177133: 0.00853376)#0.00170937: 7.80432e-05	W_muriae#0.00436262: 0.0086118)#0.0224225; 5
(((W_sebi#0.00349324: 0.00853248	(W_canadensis#0.00101468: 0.00754869	W_mellicola#0.00627109: 0.00754869)#0.00520327: 0.000983788)#0.00028202: 1.28251e-06	W_tropicalis#0.00121112: 0.00853376)#0.00170937: 7.80432e-05	W_muriae#0.00436262: 0.0086118)#0.0209394; 5
(((W_sebi#0.00349324: 0.00853248	(W_canadensis#0.00101468: 0.00769672	W_mellicola#0.00627109: 0.00769672)#0.00510319: 0.000835757)#0.00028202: 1.28251e-06	W_tropicalis#0.00141674: 0.00853376)#0.00383286: 7.80432e-05	W_muriae#0.00436262: 0.0086118)#0.0229966; 5
(((W_sebi#0.00349324: 0.0084413	W_tropicalis#0.00141365: 0.0084413)#0.00258425: 9.24635e-05	(W_canadensis#0.00101468: 0.00769672	W_mellicola#0.00737072: 0.00769672)#0.00214139: 0.000837039)#0.00164293: 7.80432e-05	W_muriae#0.00436262: 0.0086118)#0.0260512; 5
((((W_canadensis#0.00115811: 0.00893362	W_mellicola#0.0064546: 0.00893362)#0.00240331: 0.00070084	W_tropicalis#0.000994923: 0.00963446)#0.00294953: 9.36528e-05	W_sebi#0.003987: 0.00972811)#0.00187745: 8.68126e-05	W_muriae#0.00497927: 0.00981492)#0.0266249; 5
((((W_canadensis#0.00115811: 0.00880018	W_mellicola#0.0064546: 0.00880018)#0.00243975: 0.000834281	W_sebi#0.003987: 0.00963446)#0.00294953: 0.000170602	W_tropicalis#0.000994923: 0.00980506)#0.00186271: 9.86328e-06	W_muriae#0.00497927: 0.00981492)#0.0266249; 5
((((W_canadensis#0.00115811: 0.00870834	W_mellicola#0.0064546: 0.00870834)#0.00516781: 0.00102695	W_tropicalis#0.000994923: 0.00973529)#0.00291898: 6.97667e-05	W_sebi#0.003987: 0.00980506)#0.000401967: 9.86328e-06	W_muriae#0.00497927: 0.00981492)#0.0244438; 5
((((W_canadensis#0.000845806: 0.00876815	W_mellicola#0.0064546: 0.00876815)#0.00341021: 0.000967149	W_tropicalis#0.00156643: 0.00973529)#0.00291898: 5.63842e-05	W_sebi#0.003987: 0.00979168)#0.000929403: 2.32458e-05	W_muriae#0.00497927: 0.00981492)#0.0244438; 5
((((W_canadensis#0.000752595: 0.00780187	W_mellicola#0.00455564: 0.00780187)#0.00303439: 0.000860566	W_tropicalis#0.00125358: 0.00866243)#0.00452098: 5.01704e-05	W_muriae#0.00443054: 0.0087126)#0.0027336: 2.0684e-05	W_sebi#0.00354762: 0.00873329)#0.02175; 5
((((W_canadensis#0.000752595: 0.00796339	W_mellicola#0.00455564: 0.00796339)#0.00297284: 0.000639012	W_tropicalis#0.00125358: 0.0086024)#0.00205535: 0.000116902	W_sebi#0.00354762: 0.0087193)#0.0027315: 1.39862e-05	W_muriae#0.00443054: 0.00873329)#0.0230747; 5
((((W_canadensis#0.000805629: 0.00872942	W_mellicola#0.00487667: 0.00872942)#0.00310765: 0.000555631	W_tropicalis#0.00134192: 0.00928505)#0.00218207: 4.86843e-05	W_sebi#0.00379761: 0.00933373)#0.00292398: 1.49718e-05	W_muriae#0.00474275: 0.0093487)#0.0231371; 5
((((W_canadensis#0.000805629: 0.00859227	W_tropicalis#0.00118936: 0.00859227)#0.00138828: 0.000547153	W_mellicola#0.00487667: 0.00913942)#0.00314591: 0.000202596	W_sebi#0.00379761: 0.00934202)#0.00292139: 6.68767e-06	W_muriae#0.00474275: 0.0093487)#0.0261588; 5
((W_muriae#0.00474275: 0.00928825	W_sebi#0.00379761: 0.00928825)#0.000698781: 6.04578e-05	((W_canadensis#0.000898796: 0.00876984	W_tropicalis#0.00324406: 0.00876984)#0.00136017: 0.000369586	W_mellicola#0.00487667: 0.00913942)#0.00159951: 0.000209283)#0.0261588; 5
((((W_canadensis#0.000898796: 0.00895728	W_tropicalis#0.00250764: 0.00895728)#0.00394791: 0.000182145	W_mellicola#0.00487667: 0.00913942)#0.0040738: 0.000148826	W_sebi#0.00379761: 0.00928825)#0.00303785: 6.04578e-05	W_muriae#0.00474275: 0.0093487)#0.0261588; 5
((((W_mellicola#0.0065817: 0.009757	W_tropicalis#0.00269356: 0.009757)#0.00162494: 0.000103199	W_canadensis#0.000965432: 0.0098602)#0.00435666: 8.86706e-05	W_sebi#0.00305825: 0.00994887)#0.00327226: 9.29391e-05	W_muriae#0.00509437: 0.0100418)#0.0287515; 5
((((W_mellicola#0.00688904: 0.0101231	W_canadensis#0.00101051: 0.0101231)#0.00171585: 0.000301239	W_tropicalis#0.00281933: 0.0104243)#0.00177053: 1.48145e-05	W_sebi#0.00320105: 0.0104392)#0.00341662: 7.15552e-05	W_muriae#0.00533226: 0.0105107)#0.0273644; 5
((((W_mellicola#0.00636055: 0.00947364	W_canadensis#0.000932992: 0.00947364)#0.00156296: 0.000150998	W_tropicalis#0.00260305: 0.00962464)#0.00163471: 5.06994e-05	W_muriae#0.00492319: 0.00967534)#0.00314244: 2.30578e-05	W_sebi#0.00295548: 0.0096984)#0.0240246; 5
((((W_tropicalis#0.00260305: 0.00958009	W_canadensis#0.000932992: 0.00958009)#0.0015456: 3.03919e-05	W_mellicola#0.00636055: 0.00961048)#0.000924508: 6.94138e-05	W_muriae#0.00492319: 0.0096799)#0.00467968: 1.84988e-05	W_sebi#0.00295548: 0.0096984)#0.0270988; 5
((((W_tropicalis#0.00260305: 0.00958009	W_mellicola#0.00636055: 0.00958009)#0.00106948: 3.03919e-05	W_canadensis#0.000932992: 0.00961048)#0.00145256: 6.23672e-05	W_muriae#0.00492319: 0.00967285)#0.00468309: 2.55454e-05	W_sebi#0.00295548: 0.0096984)#0.0282372; 5
((((W_canadensis#0.00100939: 0.010323	W_mellicola#0.00688138: 0.010323)#0.00116171: 7.15745e-05	W_tropicalis#0.00214097: 0.0103946)#0.00115948: 5.86492e-05	W_muriae#0.00532633: 0.0104532)#0.00507223: 3.93218e-05	W_sebi#0.0031975: 0.0104926)#0.0305494; 5
((((W_tropicalis#0.00214097: 0.0101949	W_mellicola#0.00688138: 0.0101949)#0.00117631: 0.000199721	W_canadensis#0.000420471: 0.0103946)#0.00170076: 2.25946e-05	W_muriae#0.00366136: 0.0104172)#0.00508979: 7.53764e-05	W_sebi#0.0031975: 0.0104926)#0.0286565; 5
((((W_tropicalis#0.00199541: 0.00950174	W_mellicola#0.00641353: 0.00950174)#0.00183384: 0.000186142	W_canadensis#0.000391884: 0.00968788)#0.000679256: 1.51453e-05	W_sebi#0.0029801: 0.00970303)#0.00313027: 7.61649e-05	W_muriae#0.00341243: 0.00977919)#0.0267082; 5
((((W_tropicalis#0.0018771: 0.00893837	W_mellicola#0.00603327: 0.00893837)#0.00172511: 0.000238017	W_canadensis#0.000368649: 0.00917639)#0.000634602: 7.82374e-06	W_sebi#0.00280341: 0.00918421)#0.00211237: 1.51611e-05	W_muriae#0.00411893: 0.00919937)#0.0237323; 5
((((W_tropicalis#0.0018771: 0.00906173	W_mellicola#0.00603327: 0.00906173)#0.0016424: 0.000114653	W_canadensis#0.000368649: 0.00917639)#0.000634602: 2.21648e-05	W_sebi#0.00280341: 0.00919855)#0.000521689: 8.20088e-07	W_muriae#0.00411893: 0.00919937)#0.0237323; 5
((((W_tropicalis#0.0018771: 0.00906173	W_mellicola#0.00603327: 0.00906173)#0.0016424: 0.000109435	W_canadensis#0.000368649: 0.00917117)#0.000634963: 2.73827e-05	W_sebi#0.00280341: 0.00919855)#0.00152971: 8.20088e-07	W_muriae#0.00411893: 0.00919937)#0.0221438; 5
((((W_canadensis#0.000399668: 0.00992059	W_mellicola#0.00654093: 0.00992059)#0.00176329: 4.39852e-05	W_tropicalis#0.00203505: 0.00996458)#0.000704887: 7.86143e-06	W_sebi#0.0030393: 0.00997244)#0.00165844: 9.96339e-07	W_muriae#0.00446551: 0.00997344)#0.0240071; 5
((((W_tropicalis#0.00203505: 0.00992059	W_mellicola#0.00654093: 0.00992059)#0.00176329: 2.93422e-05	W_canadensis#0.000399668: 0.00994994)#0.000705924: 2.25399e-05	W_sebi#0.0030393: 0.00997248)#0.00165844: 9.6088e-07	W_muriae#0.00446551: 0.00997344)#0.0213343; 5
((((W_tropicalis#0.00214717: 0.0104672	W_mellicola#0.00690132: 0.0104672)#0.00186045: 3.71584e-05	W_canadensis#0.000421689: 0.0105044)#0.0021838: 1.84242e-06	W_sebi#0.00320676: 0.0105062)#0.00113987: 1.67537e-05	W_muriae#0.00471155: 0.010523)#0.0225098; 5
((((W_tropicalis#0.00214717: 0.0104067	W_mellicola#0.00690132: 0.0104067)#0.00162749: 6.15914e-05	W_canadensis#0.000421689: 0.0104683)#0.00386343: 4.72819e-05	W_sebi#0.00320676: 0.0105156)#0.000418674: 7.37458e-06	W_muriae#0.00471155: 0.010523)#0.0242435; 5
((((W_tropicalis#0.00214717: 0.0104067	W_mellicola#0.00690132: 0.0104067)#0.00162749: 6.15914e-05	W_canadensis#0.000421689: 0.0104683)#0.00386343: 4.72819e-05	W_sebi#0.00320676: 0.0105156)#0.000418674: 7.37458e-06	W_muriae#0.00471155: 0.010523)#0.0242435; 5
((((W_canadensis#0.000421689: 0.0104067	W_mellicola#0.00690132: 0.0104067)#0.00162749: 1.98847e-05	W_tropicalis#0.00331894: 0.0104266)#0.00387888: 8.85925e-05	W_sebi#0.00320676: 0.0105152)#0.000702247: 7.77073e-06	W_muriae#0.00471155: 0.010523)#0.0242435; 5
((((W_tropicalis#0.00331894: 0.0104067	W_mellicola#0.00690132: 0.0104067)#0.00162749: 1.98847e-05	W_canadensis#0.000421689: 0.0104266)#0.000879558: 1.81748e-05	W_sebi#0.00320676: 0.0104448)#0.000706982: 7.81884e-05	W_muriae#0.00471155: 0.010523)#0.0223118; 5
((((W_tropicalis#0.00331894: 0.0103245	W_mellicola#0.00690132: 0.0103245)#0.00383212: 0.000102131	W_canadensis#0.000421689: 0.0104266)#0.000879558: 1.81748e-05	W_sebi#0.00320676: 0.0104448)#0.00350557: 7.33342e-05	W_muriae#0.00471155: 0.0105181)#0.0202015; 5
((((W_canadensis#0.000421689: 0.0104156	W_mellicola#0.00690132: 0.0104156)#0.00642089: 1.15375e-05	W_tropicalis#0.00331894: 0.0104271)#0.000879513: 1.76447e-05	W_sebi#0.00320676: 0.0104448)#0.00350557: 7.33342e-05	W_muriae#0.00471155: 0.0105181)#0.02216; 5
((((W_canadensis#0.000421689: 0.0104156	W_mellicola#0.00690132: 0.0104156)#0.00642089: 1.86445e-05	W_tropicalis#0.00331894: 0.0104342)#0.000878914: 1.05377e-05	W_sebi#0.00320676: 0.0104448)#0.00350557: 7.33342e-05	W_muriae#0.00471155: 0.0105181)#0.0198266; 5
((((W_tropicalis#0.00146839: 0.010419	W_mellicola#0.00690132: 0.010419)#0.00353856: 1.14962e-05	W_canadensis#0.000421689: 0.0104305)#0.000879231: 1.9776e-05	W_sebi#0.00320676: 0.0104502)#0.00350373: 6.78601e-05	W_muriae#0.00471155: 0.0105181)#0.0214245; 5
((((W_tropicalis#0.00146839: 0.010356	W_canadensis#0.000421689: 0.010356)#0.000888531: 1.23054e-05	W_mellicola#0.00690132: 0.0103683)#0.000884501: 8.62276e-05	W_sebi#0.00320676: 0.0104545)#0.00255201: 6.35563e-05	W_muriae#0.00471155: 0.0105181)#0.0224998; 5
((((W_tropicalis#0.00146839: 0.0103178	W_canadensis#0.000283989: 0.0103178)#0.000955366: 2.46051e-05	W_mellicola#0.00690132: 0.0103424)#0.000886718: 0.000122796	W_muriae#0.00471155: 0.0104652)#0.000481236: 5.29064e-05	W_sebi#0.00320676: 0.0105181)#0.0199306; 5
((W_sebi#0.00320676: 0.0104652	W_muriae#0.00471155: 0.0104652)#0.00111692: 5.29064e-05	((W_tropicalis#0.00146839: 0.0102394	W_canadensis#0.000283989: 0.0102394)#0.00200432: 3.16433e-05	W_mellicola#0.00690132: 0.010271)#0.000892879: 0.000247072)#0.0168224; 5
((W_sebi#0.00320676: 0.0103384	W_muriae#0.00471155: 0.0103384)#0.00160824: 0.000178082	((W_tropicalis#0.00146839: 0.0100932	W_mellicola#0.00690132: 0.0100932)#0.00203335: 0.000328687	W_canadensis#0.000283989: 0.0104219)#0.000879952: 9.45653e-05)#0.01475; 5
((W_sebi#0.00189631: 0.010193	W_muriae#0.00471155: 0.010193)#0.00287127: 0.000323438	((W_tropicalis#0.00146839: 0.0102068	W_mellicola#0.00690132: 0.0102068)#0.00483103: 3.68513e-06	W_canadensis#0.000283989: 0.0102104)#0.00379043: 0.000306037)#0.0135887; 5
((W_sebi#0.00189631: 0.0103202	W_muriae#0.00471155: 0.0103202)#0.00283591: 0.000196315	((W_tropicalis#0.00146839: 0.0100995	W_mellicola#0.00690132: 0.0100995)#0.00234613: 2.79348e-05	W_canadensis#0.000283989: 0.0101274)#0.00382151: 0.000389093)#0.0145409; 5
((W_sebi#0.00209056: 0.0115583	W_muriae#0.00519418: 0.0115583)#0.00307745: 3.54694e-05	((W_tropicalis#0.00152859: 0.0110972	W_mellicola#0.00760825: 0.0110972)#0.000616605: 6.75865e-05	W_canadensis#0.000313079: 0.0111648)#0.00619641: 0.00042895)#0.0160304; 5
((((W_tropicalis#0.00152859: 0.0109623	W_mellicola#0.00760825: 0.0109623)#0.00238527: 0.00020247	W_canadensis#0.000313079: 0.0111648)#0.00619641: 0.000306921	W_muriae#0.00519418: 0.0114717)#0.0052004: 0.000122029	W_sebi#0.00209056: 0.0115937)#0.017627; 5
((((W_tropicalis#0.00152859: 0.0108091	W_canadensis#0.000313079: 0.0108091)#0.00342675: 0.000241237	W_mellicola#0.00760825: 0.0110503)#0.00507208: 0.000491256	W_muriae#0.00519418: 0.0115416)#0.00516892: 5.21742e-05	W_sebi#0.00209056: 0.0115937)#0.0156438; 5
((((W_tropicalis#0.00133507: 0.00953747	W_canadensis#0.000273444: 0.00953747)#0.00131309: 0.000193055	W_mellicola#0.00664505: 0.00973053)#0.00555487: 0.000349876	W_muriae#0.0045366: 0.0100804)#0.00451454: 4.5569e-05	W_sebi#0.0018259: 0.010126)#0.0136633; 5
((((W_tropicalis#0.00133507: 0.00942083	W_canadensis#0.000273444: 0.00942083)#0.000671904: 0.000309699	W_mellicola#0.00664505: 0.00973053)#0.00322075: 0.000349876	W_sebi#0.0018259: 0.0100804)#0.00194846: 4.5569e-05	W_muriae#0.0045366: 0.010126)#0.0121769; 5
((((W_tropicalis#0.000812698: 0.00930537	W_canadensis#0.000273444: 0.00930537)#0.00367211: 0.000493798	W_mellicola#0.00825753: 0.00979916)#0.00319819: 0.000281237	W_sebi#0.0018259: 0.0100804)#0.00194846: 4.5569e-05	W_muriae#0.0045366: 0.010126)#0.0121769; 5
(((W_sebi#0.00216194: 0.0114585	W_mellicola#0.00977727: 0.0114585)#0.00383444: 0.000450863	(W_tropicalis#0.000962269: 0.0112176	W_canadensis#0.000323769: 0.0112176)#0.00427054: 0.000691674)#0.00437162: 8.02629e-05	W_muriae#0.00537152: 0.0119896)#0.0144179; 5
(((W_sebi#0.00216194: 0.0113759	W_mellicola#0.00977727: 0.0113759)#0.00199194: 0.000469634	(W_tropicalis#0.000962269: 0.0112176	W_canadensis#0.000323769: 0.0112176)#0.0053111: 0.000627875)#0.00439516: 0.000144062	W_muriae#0.00537152: 0.0119896)#0.0144179; 5
(((W_sebi#0.00197688: 0.0104021	W_mellicola#0.00894036: 0.0104021)#0.00182144: 0.000274159	(W_tropicalis#0.000879902: 0.0103205	W_canadensis#0.000296055: 0.0103205)#0.00482679: 0.000355756)#0.0040774: 0.000287007	W_muriae#0.00491174: 0.0109633)#0.0131838; 5
((W_muriae#0.00545512: 0.0117302	(W_tropicalis#0.000977245: 0.0112558	W_canadensis#0.000328808: 0.0112558)#0.00388623: 0.000474425)#0.00700628: 0.000445963	(W_sebi#0.00219559: 0.0115529	W_mellicola#0.00992943: 0.0115529)#0.00202294: 0.000623247)#0.0146423; 5
((W_muriae#0.00499881: 0.0106828	(W_tropicalis#0.000895501: 0.0103143	W_canadensis#0.000301304: 0.0103143)#0.00189458: 0.000368552)#0.0035014: 0.000474848	(W_sebi#0.00201193: 0.0107404	W_mellicola#0.00636545: 0.0107404)#0.000640572: 0.000417228)#0.0151472; 5
((W_muriae#0.00499881: 0.0106828	(W_tropicalis#0.00182018: 0.0105011	W_canadensis#0.000301304: 0.0105011)#0.00186087: 0.000181709)#0.00451396: 0.000474848	(W_sebi#0.00201193: 0.0106589	W_mellicola#0.00636545: 0.0106589)#0.00139376: 0.000498804)#0.0151472; 5
((W_muriae#0.00499881: 0.0106675	(W_tropicalis#0.00182018: 0.0106177	W_canadensis#0.000301304: 0.0106177)#0.00396942: 4.98315e-05)#0.00273795: 0.000389465	(W_sebi#0.00201193: 0.0107734	W_mellicola#0.00636545: 0.0107734)#0.00137895: 0.000283604)#0.0173074; 5
((W_tropicalis#0.00182018: 0.0106675	(W_muriae#0.00499881: 0.010528	W_canadensis#0.000301304: 0.010528)#0.00400324: 0.000139519)#0.00273795: 0.000465114	(W_sebi#0.00201193: 0.0106682	W_mellicola#0.00765441: 0.0106682)#0.00139254: 0.00046442)#0.0151792; 5
((W_tropicalis#0.00182018: 0.0107705	(W_muriae#0.00499881: 0.010568	W_canadensis#0.000301304: 0.010568)#0.00204501: 0.000202518)#0.00449228: 0.000362115	(W_sebi#0.00201193: 0.010491	W_mellicola#0.00765441: 0.010491)#0.00141606: 0.000641629)#0.0178112; 5
((W_canadensis#0.000301304: 0.0107142	(W_muriae#0.00499881: 0.0106526	W_tropicalis#0.00182018: 0.0106526)#0.00202876: 6.15297e-05)#0.00451589: 0.000418435	(W_sebi#0.00201193: 0.0104019	W_mellicola#0.00765441: 0.0104019)#0.00142819: 0.00073071)#0.020571; 5
((W_canadensis#0.000301304: 0.0107956	(W_muriae#0.00499881: 0.0106837	W_tropicalis#0.00119924: 0.0106837)#0.00202285: 0.000111908)#0.00217832: 0.000336966	(W_sebi#0.00201193: 0.0102759	W_mellicola#0.00765441: 0.0102759)#0.0014457: 0.000856666)#0.020571; 5
((W_tropicalis#0.00097973: 0.0108758	(W_muriae#0.00499881: 0.0107697	W_canadensis#0.000301304: 0.0107697)#0.00098774: 0.000106066)#0.00381497: 0.000256859	(W_sebi#0.00201193: 0.0104025	W_mellicola#0.00632996: 0.0104025)#0.00142811: 0.000730107)#0.0188453; 5
((W_canadensis#0.000529769: 0.0111501	(W_muriae#0.0051249: 0.0111229	W_tropicalis#0.00100444: 0.0111229)#0.00123867: 2.72099e-05)#0.00288738: 0.000263338	(W_sebi#0.00206268: 0.0106649	W_mellicola#0.00648962: 0.0106649)#0.00146413: 0.000748523)#0.0216951; 5
((W_canadensis#0.000529769: 0.0111501	(W_muriae#0.0051249: 0.0111229	W_tropicalis#0.00139333: 0.0111229)#0.000350242: 2.72099e-05)#0.00288738: 0.000263338	(W_sebi#0.00206268: 0.0108243	W_mellicola#0.00648962: 0.0108243)#0.00144256: 0.000589083)#0.0193766; 5
((W_tropicalis#0.00126816: 0.0102727	(W_muriae#0.0046645: 0.0101335	W_canadensis#0.000482177: 0.0101335)#0.00318872: 0.000139207)#0.00259619: 0.000115388	(W_sebi#0.00187737: 0.00979753	W_mellicola#0.00590661: 0.00979753)#0.00132025: 0.000590542)#0.0185645; 5
((W_tropicalis#0.000881443: 0.0113077	(W_muriae#0.00513447: 0.0112967	W_canadensis#0.000530759: 0.0112967)#0.00213694: 1.09698e-05)#0.00285777: 0.000127014	(W_sebi#0.00206653: 0.0107847	W_mellicola#0.00650174: 0.0107847)#0.00145328: 0.000650042)#0.0221291; 5
((W_muriae#0.00513447: 0.0113772	(W_tropicalis#0.000881443: 0.0112665	W_canadensis#0.00164832: 0.0112665)#0.00214268: 0.000110717)#0.00284032: 5.75409e-05	(W_sebi#0.00206653: 0.0109419	W_mellicola#0.00650174: 0.0109419)#0.00143239: 0.000492794)#0.0194905; 5
((W_tropicalis#0.000881443: 0.0112697	(W_muriae#0.00513447: 0.0112665	W_canadensis#0.00164832: 0.0112665)#0.00112047: 3.21278e-06)#0.00286742: 0.000165045	(W_sebi#0.00206653: 0.0108521	W_mellicola#0.00650174: 0.0108521)#0.00144425: 0.000582659)#0.0194905; 5
((W_tropicalis#0.00105041: 0.011213	(W_muriae#0.00513447: 0.0111678	W_canadensis#0.00164832: 0.0111678)#0.00298832: 4.52247e-05)#0.00288191: 0.000221732	(W_sebi#0.00206653: 0.01099	W_mellicola#0.00650174: 0.01099)#0.00142612: 0.000444692)#0.0185297; 5
((W_tropicalis#0.00105041: 0.011128	(W_muriae#0.00513447: 0.0110875	W_canadensis#0.00164832: 0.0110875)#0.00210079: 4.04173e-05)#0.00563923: 0.000306771	(W_sebi#0.00206653: 0.010861	W_mellicola#0.00650174: 0.010861)#0.00144307: 0.000573719)#0.0203928; 5
((W_tropicalis#0.00105041: 0.011128	(W_muriae#0.00513447: 0.0109695	W_canadensis#0.00164832: 0.0109695)#0.00212338: 0.00015841)#0.00563923: 0.000306771	(W_sebi#0.00206653: 0.0109921	W_mellicola#0.00650174: 0.0109921)#0.00142586: 0.00044267)#0.0203928; 5
((W_tropicalis#0.00210999: 0.0110561	(W_muriae#0.00513447: 0.0109695	W_canadensis#0.00164832: 0.0109695)#0.00212338: 8.65106e-05)#0.00421862: 0.00037867	(W_sebi#0.00206653: 0.0111352	W_mellicola#0.00650174: 0.0111352)#0.00140753: 0.000299494)#0.0186967; 5
((W_tropicalis#0.00239591: 0.0126198	(W_muriae#0.00583023: 0.0125493	W_canadensis#0.000732899: 0.0125493)#0.000992041: 7.04367e-05)#0.00226777: 0.000306756	(W_sebi#0.00234656: 0.0126441	W_mellicola#0.00738277: 0.0126441)#0.00159826: 0.000282398)#0.018986; 5
((W_tropicalis#0.00206666: 0.0108645	(W_muriae#0.00502904: 0.0107827	W_canadensis#0.000632183: 0.0107827)#0.00125097: 8.1799e-05)#0.00195992: 0.000285632	(W_sebi#0.0020241: 0.0107549	W_mellicola#0.00636823: 0.0107549)#0.00139806: 0.000395245)#0.0177512; 5
((W_muriae#0.00530041: 0.0114967	(W_tropicalis#0.00217818: 0.0113646	W_canadensis#0.000666296: 0.0113646)#0.00151721: 0.000132161)#0.00205742: 0.000255096	(W_sebi#0.00213332: 0.0113353	W_mellicola#0.00671186: 0.0113353)#0.000317326: 0.000416573)#0.0187091; 5
((W_muriae#0.00530041: 0.0115991	(W_tropicalis#0.00217818: 0.0114778	W_canadensis#0.000666296: 0.0114778)#0.00374463: 0.000121315)#0.00203927: 0.000152747	(W_sebi#0.00213332: 0.0112258	W_mellicola#0.00671186: 0.0112258)#0.00218131: 0.000526062)#0.0162794; 5
((W_muriae#0.00530041: 0.0117261	(W_tropicalis#0.00217818: 0.0114778	W_canadensis#0.000666296: 0.0114778)#0.00374463: 0.000248321)#0.00201718: 2.57412e-05	(W_sebi#0.00213332: 0.0110809	W_mellicola#0.00671186: 0.0110809)#0.0030487: 0.000670934)#0.0193945; 5
((W_muriae#0.00587711: 0.0129098	(W_tropicalis#0.00241518: 0.0126226	W_canadensis#0.000738791: 0.0126226)#0.00657675: 0.0002872)#0.00225262: 0.000120657	(W_sebi#0.00236543: 0.012366	W_mellicola#0.00627656: 0.012366)#0.00238843: 0.000664485)#0.0184921; 5
((W_muriae#0.00537315: 0.0118028	(W_tropicalis#0.00220808: 0.011424	W_canadensis#0.000675441: 0.011424)#0.00607398: 0.000378822)#0.00275531: 0.00011031	(W_sebi#0.0021626: 0.0111938	W_mellicola#0.00573836: 0.0111938)#0.00220543: 0.000719296)#0.0195218; 5
((W_muriae#0.00537315: 0.0117424	(W_tropicalis#0.00220808: 0.011424	W_canadensis#0.000637274: 0.011424)#0.00468201: 0.000318383)#0.00146506: 0.000170749	(W_sebi#0.0021626: 0.0111152	W_mellicola#0.00573836: 0.0111152)#0.00222104: 0.000797945)#0.0195218; 5
((W_muriae#0.00537315: 0.0117424	(W_tropicalis#0.00220808: 0.0115775	W_canadensis#0.000637274: 0.0115775)#0.00461992: 0.000164826)#0.00146506: 0.000170749	(W_sebi#0.0021626: 0.0112373	W_mellicola#0.00573836: 0.0112373)#0.0021969: 0.000675827)#0.0166554; 5
((W_muriae#0.00537315: 0.0117424	(W_tropicalis#0.00220808: 0.0114909	W_canadensis#0.000637274: 0.0114909)#0.00225394: 0.000251498)#0.00146506: 0.000170749	(W_sebi#0.0021626: 0.0114373	W_mellicola#0.00573836: 0.0114373)#0.00215849: 0.000475842)#0.0166554; 5
((W_muriae#0.00663285: 0.0118052	(W_tropicalis#0.00220808: 0.0115714	W_canadensis#0.000637274: 0.0115714)#0.00223825: 0.000233782)#0.00145726: 0.000107953	(W_sebi#0.0021626: 0.0114373	W_mellicola#0.00661547: 0.0114373)#0.00215849: 0.000475842)#0.0166554; 5
((W_muriae#0.00663285: 0.01171	(W_tropicalis#0.00220808: 0.0115714	W_canadensis#0.000637274: 0.0115714)#0.00223825: 0.000138654)#0.0014691: 0.000203082	(W_sebi#0.0021626: 0.0113544	W_mellicola#0.00661547: 0.0113544)#0.00217424: 0.000558698)#0.0184128; 5
((W_muriae#0.00634546: 0.0111626	(W_tropicalis#0.0021124: 0.0111475	W_canadensis#0.000609662: 0.0111475)#0.00117308: 1.50831e-05)#0.00223002: 0.000234334	(W_sebi#0.00206889: 0.010981	W_mellicola#0.00632884: 0.010981)#0.00205759: 0.000415991)#0.019443; 5
((W_muriae#0.00634546: 0.0111626	(W_tropicalis#0.0021124: 0.0111475	W_canadensis#0.000609662: 0.0111475)#0.000107371: 1.50831e-05)#0.00223002: 0.000234334	(W_sebi#0.00206889: 0.0110847	W_mellicola#0.00632884: 0.0110847)#0.00203832: 0.000312205)#0.019443; 5
((W_muriae#0.00634546: 0.0111626	(W_tropicalis#0.0021124: 0.0111475	W_canadensis#0.000846489: 0.0111475)#0.000107371: 1.50831e-05)#0.00223002: 0.000234334	(W_sebi#0.00206889: 0.0109325	W_mellicola#0.00632884: 0.0109325)#0.0020667: 0.000464402)#0.019443; 5
((W_muriae#0.00634546: 0.0111626	(W_tropicalis#0.0021124: 0.0111475	W_canadensis#0.000846489: 0.0111475)#0.000107371: 1.50831e-05)#0.00223002: 0.000234334	(W_sebi#0.00206889: 0.0108121	W_mellicola#0.00632884: 0.0108121)#0.00208972: 0.000584826)#0.0216224; 5
((W_muriae#0.00634546: 0.0111626	(W_tropicalis#0.00378112: 0.0111475	W_canadensis#0.000846489: 0.0111475)#0.000107371: 1.50831e-05)#0.00417312: 0.000234334	(W_sebi#0.00206889: 0.0109569	W_mellicola#0.00746222: 0.0109569)#0.00206211: 0.000440081)#0.0235092; 5
((W_muriae#0.00634546: 0.0112625	(W_tropicalis#0.00378112: 0.0110635	W_canadensis#0.000846489: 0.0110635)#0.00278651: 0.000199017)#0.00702345: 0.000134406	(W_sebi#0.00435139: 0.0108524	W_mellicola#0.00746222: 0.0108524)#0.00208196: 0.000544533)#0.0235092; 5
((W_muriae#0.00634546: 0.011172	(W_tropicalis#0.00378112: 0.0111272	W_canadensis#0.000846489: 0.0111272)#0.000813538: 4.47952e-05)#0.00454828: 0.000224956	(W_sebi#0.00185973: 0.0107175	W_mellicola#0.00746222: 0.0107175)#0.00135153: 0.000679497)#0.0202929; 5
((W_muriae#0.00634546: 0.0112077	(W_tropicalis#0.00378112: 0.0111272	W_canadensis#0.000846489: 0.0111272)#0.000827853: 8.05014e-05)#0.00349487: 0.00018925	(W_sebi#0.00321343: 0.0107586	W_mellicola#0.00746222: 0.0107586)#0.000752065: 0.000638393)#0.0185902; 5
((W_muriae#0.00583403: 0.0112077	(W_tropicalis#0.00378112: 0.0109822	W_canadensis#0.00100409: 0.0109822)#0.00252802: 0.000225504)#0.00160756: 0.00018925	(W_sebi#0.00321343: 0.0109026	W_mellicola#0.00746222: 0.0109026)#0.000742127: 0.00049432)#0.0171772; 5
((W_muriae#0.0063793: 0.0123174	(W_tropicalis#0.00413452: 0.0122175	W_canadensis#0.000621032: 0.0122175)#0.00271705: 9.99823e-05)#0.00174893: 0.000144716	(W_sebi#0.00351377: 0.0120781	W_mellicola#0.00815967: 0.0120781)#0.000800979: 0.000384091)#0.0162847; 5
((W_muriae#0.0063793: 0.0124117	(W_tropicalis#0.00413452: 0.0122401	W_canadensis#0.000621032: 0.0122401)#0.00347452: 0.000171656)#0.00173565: 5.04475e-05	(W_sebi#0.00351377: 0.0120781	W_mellicola#0.00815967: 0.0120781)#0.000800979: 0.000384091)#0.0139586; 5
((W_muriae#0.0063793: 0.0123315	(W_tropicalis#0.00136501: 0.0122401	W_canadensis#0.000335169: 0.0122401)#0.00347452: 9.14462e-05)#0.00174694: 0.000130658	(W_sebi#0.00351377: 0.0119132	W_mellicola#0.00815967: 0.0119132)#0.000812065: 0.000548981)#0.0124788; 5
((W_muriae#0.0063793: 0.0123015	(W_tropicalis#0.0016506: 0.0121581	W_canadensis#0.000335169: 0.0121581)#0.00349794: 0.000143438)#0.00175119: 0.000160627	(W_sebi#0.00351377: 0.0117865	W_mellicola#0.00815967: 0.0117865)#0.000820795: 0.000675682)#0.0155535; 5
((W_muriae#0.00451384: 0.0123015	(W_tropicalis#0.0016506: 0.0120856	W_canadensis#0.000335169: 0.0120856)#0.00101387: 0.000215961)#0.00136225: 0.000160627	(W_sebi#0.00351377: 0.0116893	W_mellicola#0.0063838: 0.0116893)#0.000806825: 0.000772825)#0.017751; 5
((W_muriae#0.00451384: 0.012351	(W_tropicalis#0.0016506: 0.0122679	W_canadensis#0.000335169: 0.0122679)#0.00140327: 8.30192e-05)#0.00135679: 0.00011119	(W_sebi#0.00351377: 0.0117306	W_mellicola#0.0063838: 0.0117306)#0.000803987: 0.000731566)#0.017751; 5
((W_muriae#0.00621092: 0.0124085	(W_tropicalis#0.0016506: 0.012164	W_canadensis#0.000335169: 0.012164)#0.000796057: 0.000244434)#0.00296797: 5.36782e-05	(W_sebi#0.00351377: 0.0119319	W_mellicola#0.0063838: 0.0119319)#0.00079042: 0.000530219)#0.0198938; 5
((W_muriae#0.00621092: 0.0124085	(W_tropicalis#0.0016506: 0.012164	W_canadensis#0.000335169: 0.012164)#0.000796057: 0.000244434)#0.000858107: 5.36782e-05	(W_sebi#0.00351377: 0.0117994	W_mellicola#0.0063838: 0.0117994)#0.000799296: 0.000662709)#0.0198938; 5
((W_muriae#0.00621092: 0.0124085	(W_tropicalis#0.00148535: 0.012164	W_canadensis#0.000335169: 0.012164)#0.00135212: 0.000244434)#0.000858107: 5.36782e-05	(W_sebi#0.00351377: 0.0117099	W_mellicola#0.0063838: 0.0117099)#0.000805405: 0.000752211)#0.0198938; 5
((W_muriae#0.00621092: 0.0123665	(W_tropicalis#0.00148535: 0.0122637	W_canadensis#0.000335169: 0.0122637)#0.00134113: 0.000102798)#0.0011915: 9.56253e-05	(W_sebi#0.00480859: 0.0118484	W_mellicola#0.0063838: 0.0118484)#0.000840668: 0.000613723)#0.0220971; 5
((W_muriae#0.00621092: 0.0123665	(W_tropicalis#0.00148535: 0.0122767	W_canadensis#0.000335169: 0.0122767)#0.000927917: 8.98138e-05)#0.0011915: 9.56253e-05	(W_sebi#0.00372067: 0.0119891	W_mellicola#0.0063838: 0.0119891)#0.00176085: 0.000473047)#0.0194814; 5
((W_tropicalis#0.00148535: 0.0123665	(W_muriae#0.00621092: 0.0123134	W_canadensis#0.000335169: 0.0123134)#0.00192029: 5.31008e-05)#0.00259707: 9.56253e-05	(W_sebi#0.00372067: 0.0118388	W_mellicola#0.0063838: 0.0118388)#0.000605902: 0.000623327)#0.0174018; 5
((W_tropicalis#0.00154265: 0.0123665	(W_muriae#0.00621092: 0.0123134	W_canadensis#0.000335169: 0.0123134)#0.00192029: 5.31008e-05)#0.00259707: 9.56253e-05	(W_sebi#0.00372067: 0.0118388	W_mellicola#0.0063838: 0.0118388)#0.000605902: 0.000623327)#0.0205963; 5
((W_muriae#0.00621092: 0.0123665	(W_tropicalis#0.00154265: 0.0121999	W_canadensis#0.000335169: 0.0121999)#0.00193816: 0.000166616)#0.0038501: 9.56253e-05	(W_sebi#0.00372067: 0.0119941	W_mellicola#0.0063838: 0.0119941)#0.000598057: 0.000468025)#0.0225335; 5
((W_muriae#0.00457284: 0.0123901	(W_tropicalis#0.00154265: 0.0121999	W_canadensis#0.000335169: 0.0121999)#0.00193816: 0.00019016)#0.00138126: 7.20814e-05	(W_sebi#0.00372067: 0.0118101	W_mellicola#0.0063838: 0.0118101)#0.000607377: 0.00065206)#0.0225335; 5
((W_canadensis#0.000335169: 0.0123285	(W_tropicalis#0.00154265: 0.0122506	W_muriae#0.00457284: 0.0122506)#0.00193014: 7.79142e-05)#0.00138816: 0.000133652	(W_sebi#0.00372067: 0.0118101	W_mellicola#0.0063838: 0.0118101)#0.00203304: 0.00065206)#0.0225335; 5
((W_canadensis#0.000320728: 0.0117973	(W_tropicalis#0.00144431: 0.011711	W_muriae#0.00437581: 0.011711)#0.00304971: 8.62882e-05)#0.000722602: 0.000127894	(W_sebi#0.00356035: 0.0112374	W_mellicola#0.00610874: 0.0112374)#0.000732911: 0.000687801)#0.0215626; 5
((W_canadensis#0.000320728: 0.0117973	(W_tropicalis#0.00144431: 0.0117654	W_muriae#0.00437581: 0.0117654)#0.00121536: 3.19102e-05)#0.00392876: 0.000127894	(W_sebi#0.00356035: 0.0112761	W_mellicola#0.00610874: 0.0112761)#0.000730398: 0.000649133)#0.0200036; 5
((W_canadensis#0.000320728: 0.0117973	(W_tropicalis#0.00144431: 0.0117654	W_muriae#0.00437581: 0.0117654)#0.00121536: 3.19102e-05)#0.00223642: 0.000127894	(W_sebi#0.00356035: 0.0112761	W_mellicola#0.00610874: 0.0112761)#0.000730398: 0.000649133)#0.0200036; 5
((W_canadensis#0.000351278: 0.012921	(W_tropicalis#0.00196794: 0.0128861	W_muriae#0.00479262: 0.0128861)#0.00170547: 3.49497e-05)#0.00244944: 0.000140076	(W_sebi#0.00389949: 0.0124896	W_mellicola#0.00857416: 0.0124896)#0.000791035: 0.000571469)#0.0206418; 5
((W_tropicalis#0.00196794: 0.0128397	(W_canadensis#0.000351278: 0.0127314	W_muriae#0.00479262: 0.0127314)#0.00172618: 0.000108303)#0.00246496: 0.000221387	(W_sebi#0.00389949: 0.0123468	W_mellicola#0.00857416: 0.0123468)#0.000800187: 0.000714317)#0.0206418; 5
((W_canadensis#0.000351278: 0.0127541	(W_tropicalis#0.00196794: 0.0127314	W_muriae#0.00479262: 0.0127314)#0.00172618: 2.26931e-05)#0.0024815: 0.000306997	(W_sebi#0.00389949: 0.0123468	W_mellicola#0.00857416: 0.0123468)#0.000800187: 0.000714317)#0.0182725; 5
((W_tropicalis#0.00196794: 0.0127288	(W_canadensis#0.000351278: 0.0126704	W_muriae#0.00479262: 0.0126704)#0.00363411: 5.83514e-05)#0.00463384: 0.000332339	(W_sebi#0.00389949: 0.0122184	W_mellicola#0.00857416: 0.0122184)#0.000808594: 0.000842692)#0.0182725; 5
((W_tropicalis#0.00196794: 0.0127288	(W_canadensis#0.000351278: 0.0126704	W_muriae#0.00479262: 0.0126704)#0.00106984: 5.83514e-05)#0.00463384: 0.000332339	(W_sebi#0.00389949: 0.0121295	W_mellicola#0.00857416: 0.0121295)#0.000814524: 0.000931641)#0.0182725; 5
((W_muriae#0.00479262: 0.0127288	(W_canadensis#0.000351278: 0.0125635	W_tropicalis#0.00196794: 0.0125635)#0.00095343: 0.000165293)#0.00463384: 0.000332339	(W_sebi#0.00389949: 0.0119188	W_mellicola#0.00751177: 0.0119188)#0.00105965: 0.00114227)#0.0198379; 5
((W_canadensis#0.000323264: 0.0117482	(W_muriae#0.00441041: 0.0117012	W_tropicalis#0.00181099: 0.0117012)#0.000782796: 4.70425e-05)#0.00277057: 0.000271294	(W_sebi#0.00358851: 0.0109058	W_mellicola#0.00691271: 0.0109058)#0.000980737: 0.0011137)#0.0182558; 5
((W_canadensis#0.000323264: 0.0117712	(W_muriae#0.00441041: 0.0116872	W_tropicalis#0.00181099: 0.0116872)#0.00121828: 8.40602e-05)#0.00276515: 0.000248259	(W_sebi#0.00228618: 0.0110421	W_mellicola#0.00691271: 0.0110421)#0.00222317: 0.00097735)#0.0200363; 5
((W_tropicalis#0.00181099: 0.0118409	(W_muriae#0.00441041: 0.0115706	W_canadensis#0.000323264: 0.0115706)#0.00395136: 0.000270228)#0.00274889: 0.000178615	(W_sebi#0.00228618: 0.0108867	W_mellicola#0.00691271: 0.0108867)#0.00225491: 0.00113281)#0.0224822; 5
((W_canadensis#0.000363576: 0.0133175	(W_muriae#0.0049604: 0.0130135	W_tropicalis#0.00203683: 0.0130135)#0.00200897: 0.000303927)#0.00309168: 0.000200889	(W_sebi#0.00257127: 0.0120849	W_mellicola#0.00777475: 0.0120849)#0.00256956: 0.00143348)#0.0252858; 5
((W_tropicalis#0.00203683: 0.0133175	(W_muriae#0.0049604: 0.0130135	W_canadensis#0.000363576: 0.0130135)#0.0039346: 0.000303927)#0.00122505: 0.000200889	(W_sebi#0.00257127: 0.0121311	W_mellicola#0.00949242: 0.0121311)#0.00255977: 0.00138725)#0.0234994; 5
((W_tropicalis#0.00203683: 0.0133175	(W_muriae#0.0049604: 0.0131483	W_canadensis#0.000363576: 0.0131483)#0.00247462: 0.000169194)#0.00315084: 0.000200889	(W_sebi#0.00257127: 0.01227	W_mellicola#0.00769205: 0.01227)#0.0025308: 0.0012484)#0.0234994; 5
((W_tropicalis#0.00203683: 0.0134836	(W_muriae#0.0049604: 0.0131483	W_canadensis#0.000363576: 0.0131483)#0.00363477: 0.00033537)#0.003112: 3.47128e-05	(W_sebi#0.00257127: 0.0121218	W_mellicola#0.00769205: 0.0121218)#0.00256172: 0.00139651)#0.0205929; 5
((W_muriae#0.0049604: 0.0134836	(W_tropicalis#0.00203683: 0.0131483	W_canadensis#0.000363576: 0.0131483)#0.00363477: 0.00033537)#0.000582688: 3.47128e-05	(W_sebi#0.00257127: 0.0121218	W_mellicola#0.00769205: 0.0121218)#0.00256172: 0.00139651)#0.0188348; 5
((W_muriae#0.00433689: 0.0117888	(W_tropicalis#0.0017808: 0.0116281	W_canadensis#0.000317875: 0.0116281)#0.00314166: 0.000160662)#0.00019911: 3.03495e-05	(W_sebi#0.00224806: 0.0104472	W_mellicola#0.00672517: 0.0104472)#0.00227209: 0.00137196)#0.0164673; 5
((W_muriae#0.00433689: 0.0117009	(W_tropicalis#0.000797769: 0.0115379	W_canadensis#0.000317875: 0.0115379)#0.00082884: 0.000163048)#0.00298306: 0.000118175	(W_sebi#0.00224806: 0.0104472	W_mellicola#0.00672517: 0.0104472)#0.00227209: 0.00137196)#0.0141841; 5
((W_tropicalis#0.000797769: 0.0117737	(W_muriae#0.00433689: 0.0116423	W_canadensis#0.000317875: 0.0116423)#0.00359653: 0.000131443)#0.00296462: 4.54187e-05	(W_sebi#0.00224806: 0.0103444	W_mellicola#0.00672517: 0.0103444)#0.00229467: 0.00147476)#0.0132817; 5
((W_tropicalis#0.00124: 0.0138658	(W_muriae#0.00512458: 0.0136207	W_canadensis#0.00037561: 0.0136207)#0.00749916: 0.000245124)#0.0016448: 9.99917e-05	(W_sebi#0.00265637: 0.012358	W_mellicola#0.00794664: 0.012358)#0.00268185: 0.00160775)#0.013596; 5
((W_tropicalis#0.00107973: 0.0120882	(W_sebi#0.00231304: 0.0106479	W_mellicola#0.00691955: 0.0106479)#0.00386829: 0.00144024)#0.00143049: 7.25712e-05	(W_muriae#0.00446224: 0.0117646	W_canadensis#0.000327063: 0.0117646)#0.00658301: 0.000396173)#0.0130639; 5
(((W_muriae#0.00446224: 0.0118805	W_canadensis#0.000327063: 0.0118805)#0.00718376: 0.000264563	(W_sebi#0.00231304: 0.0106479	W_mellicola#0.00520285: 0.0106479)#0.00386829: 0.00149714)#0.00142379: 1.56718e-05	W_tropicalis#0.00106713: 0.0121607)#0.0152052; 5
((W_tropicalis#0.00114572: 0.0129321	(W_sebi#0.00248339: 0.0115131	W_mellicola#0.00666737: 0.0115131)#0.00239541: 0.00141904)#0.00154135: 0.000124228	(W_muriae#0.00479088: 0.0129285	W_canadensis#0.00035115: 0.0129285)#0.00599765: 0.000127827)#0.0173405; 5
((W_tropicalis#0.00114572: 0.0129321	(W_sebi#0.00248339: 0.0113664	W_mellicola#0.00666737: 0.0113664)#0.00242632: 0.0015657)#0.00154135: 0.000124228	(W_muriae#0.00479088: 0.0129926	W_canadensis#0.00035115: 0.0129926)#0.00596806: 6.37117e-05)#0.0173405; 5
((W_tropicalis#0.00122735: 0.0139123	(W_sebi#0.00266033: 0.0121763	W_mellicola#0.00714239: 0.0121763)#0.00259919: 0.00173608)#0.00164418: 7.424e-05	(W_muriae#0.00513221: 0.0138856	W_canadensis#0.000376169: 0.0138856)#0.0041344: 0.000100963)#0.0160744; 5
((W_tropicalis#0.00109605: 0.013936	(W_sebi#0.00266033: 0.0122534	W_mellicola#0.00714239: 0.0122534)#0.00427996: 0.00168254)#0.00164139: 5.06107e-05	(W_muriae#0.00513221: 0.0138856	W_canadensis#0.000376169: 0.0138856)#0.00234338: 0.000100963)#0.0142043; 5
((W_tropicalis#0.0014413: 0.0133128	(W_sebi#0.00253628: 0.0115864	W_mellicola#0.00680937: 0.0115864)#0.00411409: 0.00172641)#0.00156173: 2.16088e-05	(W_muriae#0.00489291: 0.0133268	W_canadensis#0.000358629: 0.0133268)#0.000931065: 7.63604e-06)#0.013542; 5
((W_tropicalis#0.0014413: 0.0133017	(W_sebi#0.00253628: 0.0115864	W_mellicola#0.00680937: 0.0115864)#0.00411409: 0.00171527)#0.000385407: 3.27494e-05	(W_muriae#0.00489291: 0.0132021	W_canadensis#0.000358629: 0.0132021)#0.000939857: 0.000132307)#0.013542; 5
((W_tropicalis#0.00236763: 0.0124571	(W_sebi#0.00237524: 0.0107341	W_mellicola#0.00637701: 0.0107341)#0.00292197: 0.00172296)#0.00148621: 3.067e-05	(W_muriae#0.00458224: 0.0124286	W_canadensis#0.000335858: 0.0124286)#0.00313442: 5.91773e-05)#0.0141311; 5
((W_tropicalis#0.00255419: 0.0134386	(W_sebi#0.0025624: 0.0116464	W_mellicola#0.00687948: 0.0116464)#0.00452419: 0.00179224)#0.00283226: 3.30866e-05	(W_muriae#0.00494329: 0.0133938	W_canadensis#0.000362322: 0.0133938)#0.00292953: 7.79014e-05)#0.0121758; 5
((W_tropicalis#0.00255419: 0.0134092	(W_muriae#0.00494329: 0.0133938	W_canadensis#0.000362322: 0.0133938)#0.000623909: 1.53844e-05)#0.00283847: 6.25169e-05	(W_sebi#0.0025624: 0.011596	W_mellicola#0.00562402: 0.011596)#0.0064524: 0.00187571)#0.0121758; 5
((W_muriae#0.00494329: 0.013452	(W_tropicalis#0.0016111: 0.013277	W_canadensis#0.000362322: 0.013277)#0.0031969: 0.000175056)#0.00182182: 1.97036e-05	(W_sebi#0.0025624: 0.0114585	W_mellicola#0.00562402: 0.0114585)#0.00652982: 0.00201319)#0.0139776; 5
((W_canadensis#0.00097574: 0.013452	(W_tropicalis#0.0016111: 0.013277	W_muriae#0.00494329: 0.013277)#0.0031969: 0.000175056)#0.00182182: 1.97036e-05	(W_sebi#0.0025624: 0.0114585	W_mellicola#0.0066484: 0.0114585)#0.00465862: 0.00201319)#0.0115466; 5
(((W_sebi#0.0025624: 0.0113967	W_mellicola#0.0066484: 0.0113967)#0.00630471: 0.00205531	(W_tropicalis#0.0016111: 0.0131371	W_muriae#0.00494329: 0.0131371)#0.00446538: 0.000314966)#0.00382779: 1.97036e-05	W_canadensis#0.00097574: 0.0134717)#0.0132613; 5
((W_tropicalis#0.00172243: 0.0143817	((W_sebi#0.00273948: 0.0120295	W_mellicola#0.00710786: 0.0120295)#0.00471307: 0.00215127	W_muriae#0.00528491: 0.0141807)#0.00472825: 0.000200916)#0.00310884: 2.10653e-05	W_canadensis#0.00104317: 0.0144027)#0.0168074; 5
((W_canadensis#0.00104317: 0.0143267	((W_sebi#0.00273948: 0.0121162	W_mellicola#0.00710786: 0.0121162)#0.00467932: 0.00200476	W_muriae#0.00528491: 0.014121)#0.00474825: 0.000205737)#0.00380436: 7.59809e-05	W_tropicalis#0.00172243: 0.0144027)#0.0168074; 5
((W_tropicalis#0.00172243: 0.014326	((W_sebi#0.00273948: 0.0120134	W_mellicola#0.00710786: 0.0120134)#0.00471937: 0.00194431	W_muriae#0.00528491: 0.0139577)#0.00480379: 0.000368218)#0.0024677: 7.67673e-05	W_canadensis#0.00104317: 0.0144027)#0.0144017; 5
((W_tropicalis#0.00235952: 0.0143312	((W_sebi#0.00273948: 0.0120704	W_mellicola#0.00710786: 0.0120704)#0.0046971: 0.00197576	W_muriae#0.00528491: 0.0140462)#0.00263774: 0.000285025)#0.0024668: 7.15459e-05	W_canadensis#0.00104317: 0.0144027)#0.0144017; 5
((W_tropicalis#0.00235952: 0.0143917	((W_sebi#0.00273948: 0.0120704	W_mellicola#0.00710786: 0.0120704)#0.00303107: 0.00186887	W_muriae#0.00528491: 0.0139393)#0.00265797: 0.000452403)#0.00245643: 1.10543e-05	W_canadensis#0.00104317: 0.0144027)#0.0144017; 5
((W_tropicalis#0.00235952: 0.0143917	((W_sebi#0.00273948: 0.0121538	W_mellicola#0.00710786: 0.0121538)#0.00301028: 0.0016633	W_muriae#0.00528491: 0.0138171)#0.00382261: 0.0005746)#0.00245643: 1.10543e-05	W_canadensis#0.00104317: 0.0144027)#0.0167244; 5
((W_muriae#0.00443304: 0.0120719	((W_sebi#0.0022979: 0.0103526	W_mellicola#0.00596214: 0.0103526)#0.00248654: 0.00139343	W_tropicalis#0.00197919: 0.011746)#0.00316382: 0.000325839)#0.00206048: 9.27249e-06	W_canadensis#0.000323089: 0.0120811)#0.0140286; 5
(((W_sebi#0.0022979: 0.0103037	W_mellicola#0.00596214: 0.0103037)#0.00249834: 0.00176816	(W_muriae#0.00443304: 0.0119233	W_tropicalis#0.00307723: 0.0119233)#0.00311678: 0.000148583)#0.00206048: 9.27249e-06	W_canadensis#0.000323089: 0.0120811)#0.0126192; 5
(((W_sebi#0.00251753: 0.0114856	W_mellicola#0.00653198: 0.0114856)#0.00269014: 0.00174003	(W_muriae#0.00485673: 0.0130629	W_tropicalis#0.00337134: 0.0130629)#0.00145836: 0.000162784)#0.00225741: 1.01587e-05	W_canadensis#0.000353969: 0.0132358)#0.0115256; 5
(((W_sebi#0.00251753: 0.0115973	W_mellicola#0.00653198: 0.0115973)#0.00266425: 0.0016284	W_canadensis#0.000353969: 0.0132257)#0.000351313: 1.01587e-05	(W_muriae#0.00485673: 0.0131995	W_tropicalis#0.00171902: 0.0131995)#0.0011324: 3.62987e-05)#0.0142305; 5
(((W_sebi#0.00242575: 0.0113423	W_mellicola#0.00629385: 0.0113423)#0.00252913: 0.00124866	W_canadensis#0.000341065: 0.012591)#0.0025324: 0.000162299	(W_muriae#0.00467967: 0.0127183	W_tropicalis#0.00165635: 0.0127183)#0.0011188: 3.49754e-05)#0.0137117; 5
(W_muriae#0.00467967: 0.0127533	(((W_sebi#0.00242575: 0.0114923	W_mellicola#0.00629385: 0.0114923)#0.00249613: 0.00109873	W_canadensis#0.000341065: 0.012591)#0.00345306: 5.52166e-05	W_tropicalis#0.00348786: 0.0126462)#0.00253132: 0.000107083)#0.0162482; 5
(W_muriae#0.00467967: 0.0127533	(((W_sebi#0.00242575: 0.0113997	W_mellicola#0.00629385: 0.0113997)#0.00181039: 0.00125156	W_canadensis#0.000341065: 0.0126513)#0.00462116: 7.71777e-06	W_tropicalis#0.00153208: 0.012659)#0.00252876: 9.42902e-05)#0.0178813; 5
(W_muriae#0.00467967: 0.0127533	(((W_sebi#0.00242575: 0.0112899	W_mellicola#0.00629385: 0.0112899)#0.001828: 0.00122732	W_canadensis#0.000341065: 0.0125172)#0.00228743: 0.000200668	W_tropicalis#0.000894832: 0.0127179)#0.00151131: 3.53873e-05)#0.0178813; 5
(W_muriae#0.00467967: 0.0127533	(((W_sebi#0.00242575: 0.0110777	W_mellicola#0.00629385: 0.0110777)#0.00186302: 0.0014395	W_canadensis#0.000341065: 0.0125172)#0.00130694: 6.43791e-05	W_tropicalis#0.000894832: 0.0125816)#0.00365692: 0.000171676)#0.0202966; 5
(W_tropicalis#0.00159643: 0.0127533	(((W_sebi#0.00242575: 0.0112353	W_mellicola#0.00629385: 0.0112353)#0.00183688: 0.00122802	W_canadensis#0.000341065: 0.0124633)#0.00209884: 0.000140747	W_muriae#0.00467967: 0.0126041)#0.0036504: 0.000149197)#0.0185863; 5
(W_tropicalis#0.00101406: 0.0135071	(((W_sebi#0.00256913: 0.0118994	W_mellicola#0.00666587: 0.0118994)#0.00194546: 0.0013006	W_canadensis#0.000361224: 0.0132)#0.000826394: 0.000149067	W_muriae#0.00495628: 0.0133491)#0.00386617: 0.000158016)#0.0214621; 5
(W_tropicalis#0.00101406: 0.0135071	(((W_sebi#0.00256913: 0.0120117	W_mellicola#0.00666587: 0.0120117)#0.00125487: 0.00115623	W_canadensis#0.000361224: 0.0131679)#0.00118268: 5.11045e-05	W_muriae#0.00495628: 0.013219)#0.00246813: 0.000288115)#0.0191466; 5
(W_tropicalis#0.00103034: 0.0135071	(((W_sebi#0.00256913: 0.0120117	W_mellicola#0.00666587: 0.0120117)#0.00125487: 0.00131878	W_canadensis#0.000361224: 0.0133304)#0.0039048: 4.69514e-05	W_muriae#0.00495628: 0.0133774)#0.00243891: 0.000129717)#0.0161404; 5
(W_tropicalis#0.00103034: 0.0135071	(((W_sebi#0.00256913: 0.0121351	W_mellicola#0.00666587: 0.0121351)#0.00363231: 0.00132821	W_canadensis#0.000361224: 0.0134633)#0.00386626: 3.20822e-05	W_muriae#0.00495628: 0.0134954)#0.00241758: 1.17262e-05)#0.0174201; 5
(W_tropicalis#0.00103034: 0.0135071	(((W_sebi#0.00256913: 0.012038	W_mellicola#0.00540198: 0.012038)#0.00366162: 0.00133268	W_canadensis#0.000361224: 0.0133706)#0.00167474: 0.00012826	W_muriae#0.00495628: 0.0134989)#0.00241695: 8.21217e-06)#0.0174201; 5
(((W_sebi#0.00256913: 0.0121899	W_mellicola#0.00540198: 0.0121899)#0.00222804: 0.00126533	W_canadensis#0.000361224: 0.0134552)#0.00410815: 5.19005e-05	(W_tropicalis#0.00103034: 0.0134989	W_muriae#0.00495628: 0.0134989)#0.00413862: 8.21217e-06)#0.0174201; 5
(((W_sebi#0.00256913: 0.0123998	W_mellicola#0.00540198: 0.0123998)#0.00219032: 0.000979549	W_canadensis#0.000361224: 0.0133793)#0.00257862: 0.000127771	(W_tropicalis#0.00103034: 0.0133578	W_muriae#0.00495628: 0.0133578)#0.00197918: 0.000149328)#0.0174201; 5
(((W_tropicalis#0.00103034: 0.0132392	W_muriae#0.00495628: 0.0132392)#0.0019969: 4.41532e-05	W_canadensis#0.000361224: 0.0132834)#0.00259725: 0.00022374	(W_sebi#0.00256913: 0.0125332	W_mellicola#0.00540198: 0.0125332)#0.00216701: 0.000973935)#0.0147782; 5
(((W_tropicalis#0.00103034: 0.0131282	W_muriae#0.00495628: 0.0131282)#0.00201379: 0.000261682	W_canadensis#0.000361224: 0.0133899)#0.00257659: 0.000117266	(W_sebi#0.00256913: 0.0123959	W_mellicola#0.00540198: 0.0123959)#0.00123771: 0.00111119)#0.017115; 5
(((W_canadensis#0.000361224: 0.0132599	W_muriae#0.00495628: 0.0132599)#0.00199379: 0.000129935	W_tropicalis#0.00103034: 0.0133899)#0.00257659: 0.000117266	(W_sebi#0.00256913: 0.0123068	W_mellicola#0.00540198: 0.0123068)#0.00124667: 0.0012003)#0.017115; 5
(((W_tropicalis#0.00103034: 0.0130977	W_muriae#0.00495628: 0.0130977)#0.00201848: 0.000398572	W_canadensis#0.000361224: 0.0134962)#0.00255628: 1.08778e-05	(W_sebi#0.00256913: 0.0121507	W_mellicola#0.00540198: 0.0121507)#0.00126269: 0.00135637)#0.017115; 5
(((W_tropicalis#0.00103034: 0.0129982	W_muriae#0.00495628: 0.0129982)#0.00203392: 0.000498	(W_sebi#0.00256913: 0.0121507	W_mellicola#0.00540198: 0.0121507)#0.00126269: 0.00134549)#0.00255628: 1.08778e-05	W_canadensis#0.000361224: 0.0135071)#0.0156227; 5
((((W_sebi#0.00267572: 0.0125028	W_mellicola#0.00562609: 0.0125028)#0.00133107: 0.00110722	W_muriae#0.0051619: 0.01361)#0.00210703: 0.000446175	W_tropicalis#0.00107309: 0.0140562)#0.00266234: 1.13291e-05	W_canadensis#0.000376211: 0.0140675)#0.0184069; 5
((((W_sebi#0.00267572: 0.0126299	W_mellicola#0.00562609: 0.0126299)#0.00124155: 0.00104439	W_muriae#0.0051619: 0.0136742)#0.00209713: 0.000268315	W_tropicalis#0.00169322: 0.0139426)#0.00611245: 0.000124939	W_canadensis#0.000376211: 0.0140675)#0.0184069; 5
((((W_sebi#0.00267572: 0.0126299	W_mellicola#0.00562609: 0.0126299)#0.00109682: 0.00104439	W_tropicalis#0.00169322: 0.0136742)#0.00209713: 0.000138703	W_muriae#0.0051619: 0.0138129)#0.00951379: 0.000254551	W_canadensis#0.000376211: 0.0140675)#0.0184069; 5
((((W_sebi#0.00267572: 0.0127369	W_mellicola#0.00562609: 0.0127369)#0.0010876: 0.000749718	W_tropicalis#0.00169322: 0.0134866)#0.00435194: 0.000446018	W_muriae#0.0051619: 0.0139326)#0.00793659: 0.000134862	W_canadensis#0.000376211: 0.0140675)#0.0161023; 5
((((W_sebi#0.00258956: 0.012462	W_mellicola#0.00544494: 0.012462)#0.00190499: 0.000798885	W_tropicalis#0.0016387: 0.0132608)#0.00252367: 0.000223189	W_canadensis#0.000364098: 0.013484)#0.00653525: 0.00013052	W_muriae#0.0049957: 0.0136145)#0.0155839; 5
((((W_sebi#0.00258956: 0.012344	W_mellicola#0.00544494: 0.012344)#0.00192319: 0.000714449	W_tropicalis#0.0016387: 0.0130585)#0.00367176: 0.00042555	W_canadensis#0.000236011: 0.013484)#0.00653525: 0.00013052	W_muriae#0.0049957: 0.0136145)#0.0155839; 5
((((W_sebi#0.00258956: 0.012218	W_mellicola#0.00544494: 0.012218)#0.00194302: 0.00100141	W_tropicalis#0.0016387: 0.0132194)#0.00536658: 0.000141295	W_canadensis#0.000236011: 0.0133607)#0.00546535: 0.00025381	W_muriae#0.0049957: 0.0136145)#0.0141482; 5
((((W_sebi#0.00258956: 0.0122966	W_mellicola#0.00544494: 0.0122966)#0.0019306: 0.000851252	W_tropicalis#0.0016387: 0.0131478)#0.0053958: 0.000349493	W_canadensis#0.000236011: 0.0134973)#0.00770892: 0.000117207	W_muriae#0.0049957: 0.0136145)#0.0122086; 5
((((W_sebi#0.00258956: 0.0122966	W_mellicola#0.00544494: 0.0122966)#0.0019306: 0.000988758	W_tropicalis#0.0016387: 0.0132854)#0.00533995: 0.000211986	W_muriae#0.0049957: 0.0134973)#0.00615385: 0.000117207	W_canadensis#0.000236011: 0.0136145)#0.0150786; 5
((((W_sebi#0.00247146: 0.0118617	W_mellicola#0.00519662: 0.0118617)#0.001823: 0.000963734	W_tropicalis#0.00156396: 0.0128254)#0.00407367: 0.000148494	W_muriae#0.00476786: 0.0129739)#0.00274912: 1.97022e-05	W_canadensis#0.000225247: 0.0129936)#0.0150243; 5
((((W_sebi#0.00247146: 0.011948	W_mellicola#0.00519662: 0.011948)#0.00180983: 0.00101296	W_tropicalis#0.00156396: 0.012961)#0.00291207: 2.18499e-05	W_canadensis#0.000225247: 0.0129828)#0.00274723: 1.08145e-05	W_muriae#0.00476786: 0.0129936)#0.0150243; 5
((((W_sebi#0.00247146: 0.011948	W_mellicola#0.00519662: 0.011948)#0.00301839: 0.000955174	W_tropicalis#0.00144341: 0.0129032)#0.000652812: 7.964e-05	W_canadensis#0.000225247: 0.0129828)#0.00274723: 1.08145e-05	W_muriae#0.00476786: 0.0129936)#0.0121833; 5
((((W_sebi#0.00247146: 0.0118465	W_mellicola#0.00644143: 0.0118465)#0.00304425: 0.00109119	W_tropicalis#0.00144341: 0.0129377)#0.00286467: 4.29707e-05	W_canadensis#0.000225247: 0.0129807)#0.000891599: 1.29354e-05	W_muriae#0.00476786: 0.0129936)#0.0131596; 5
((((W_sebi#0.00247146: 0.0118111	W_mellicola#0.00644143: 0.0118111)#0.000719755: 0.00112665	W_tropicalis#0.0012696: 0.0129377)#0.000672819: 4.45322e-05	W_canadensis#0.000225247: 0.0129823)#0.000891491: 1.13739e-05	W_muriae#0.00476786: 0.0129936)#0.0121313; 5
((((W_sebi#0.00270802: 0.0130346	W_mellicola#0.00705798: 0.0130346)#0.00156102: 0.00114151	W_tropicalis#0.00139112: 0.0141761)#0.000737219: 4.36005e-05	W_canadensis#0.000246807: 0.0142197)#0.000977179: 1.76567e-05	W_muriae#0.00412781: 0.0142373)#0.0154997; 5
((((W_sebi#0.00251706: 0.0120728	W_mellicola#0.00656027: 0.0120728)#0.000939358: 0.000962922	W_tropicalis#0.00333367: 0.0130357)#0.000692629: 0.00018124	W_canadensis#0.000229403: 0.013217)#0.00222113: 1.64116e-05	W_muriae#0.00383673: 0.0132334)#0.0128664; 5
((((W_sebi#0.00275494: 0.0133621	W_mellicola#0.00718026: 0.0133621)#0.00101672: 0.000905597	W_tropicalis#0.00364873: 0.0142677)#0.00266266: 8.33435e-05	W_canadensis#0.000251083: 0.014351)#0.00245053: 0.000132988	W_muriae#0.00419932: 0.014484)#0.0156297; 5
((((W_sebi#0.00275494: 0.0135143	W_mellicola#0.00718026: 0.0135143)#0.00100527: 0.0007842	W_tropicalis#0.00117868: 0.0142985)#0.00265692: 9.87481e-05	W_canadensis#0.000251083: 0.0143973)#0.00244266: 8.67441e-05	W_muriae#0.00419932: 0.014484)#0.0126084; 5
((((W_sebi#0.00275494: 0.013572	W_mellicola#0.00639674: 0.013572)#0.00100099: 0.000749417	W_tropicalis#0.00117868: 0.0143214)#0.00128079: 7.58223e-05	W_canadensis#0.000251083: 0.0143973)#0.00244266: 8.67441e-05	W_muriae#0.00419932: 0.014484)#0.0152384; 5
(((W_canadensis#0.000251083: 0.0143462	W_tropicalis#0.00117868: 0.0143462)#0.00379503: 1.82753e-05	(W_sebi#0.00275494: 0.0133923	W_mellicola#0.00561407: 0.0133923)#0.000916843: 0.000972188)#0.00244823: 0.000117979	W_muriae#0.00419932: 0.0144824)#0.0139778; 5
(((W_canadensis#0.000251083: 0.0142602	(W_sebi#0.00275494: 0.0132681	W_mellicola#0.00561407: 0.0132681)#0.000925423: 0.000992133)#0.0038179: 0.000104219	W_tropicalis#0.00095262: 0.0143645)#0.00244823: 0.000117979	W_muriae#0.00419932: 0.0144824)#0.0139778; 5
((W_muriae#0.00419932: 0.0143645	W_tropicalis#0.000517799: 0.0143645)#0.000848884: 0.000117979	(W_canadensis#0.000251083: 0.0143981	(W_sebi#0.00275494: 0.0132045	W_mellicola#0.00561407: 0.0132045)#0.000946887: 0.00119365)#0.00161826: 8.43118e-05)#0.0139778; 5
((W_muriae#0.00419932: 0.0144575	W_tropicalis#0.000517799: 0.0144575)#0.000960705: 2.4912e-05	(W_canadensis#0.000251083: 0.0143072	(W_sebi#0.00275494: 0.0130244	W_mellicola#0.00561407: 0.0130244)#0.00095998: 0.00128283)#0.00162854: 0.000175214)#0.0110081; 5
((W_muriae#0.00419932: 0.0144575	W_tropicalis#0.000517799: 0.0144575)#0.000960705: 2.4912e-05	(W_canadensis#0.000251083: 0.0143072	(W_sebi#0.00275494: 0.0132278	W_mellicola#0.00561407: 0.0132278)#0.000945214: 0.00107938)#0.00162854: 0.000175214)#0.0110081; 5
(((W_canadensis#0.000251083: 0.0144494	(W_sebi#0.00275494: 0.013386	W_mellicola#0.00561407: 0.013386)#0.00113867: 0.0010634)#0.00161252: 1.68805e-05	W_tropicalis#0.000517799: 0.0144663)#0.00205022: 1.61756e-05	W_muriae#0.00419932: 0.0144824)#0.0127355; 5
((W_muriae#0.00419932: 0.0144057	W_tropicalis#0.000517799: 0.0144057)#0.00205884: 7.6722e-05	(W_canadensis#0.000251083: 0.0144494	(W_sebi#0.00275494: 0.0135077	W_mellicola#0.00561407: 0.0135077)#0.00112841: 0.000941626)#0.000891619: 3.30561e-05)#0.010786; 5
((W_muriae#0.00419932: 0.0144497	W_tropicalis#0.000517799: 0.0144497)#0.00205258: 3.27498e-05	(W_canadensis#0.000251083: 0.0144543	(W_sebi#0.00275494: 0.013432	W_mellicola#0.00561407: 0.013432)#0.00173697: 0.0010223)#0.000891317: 2.81598e-05)#0.012783; 5
(W_canadensis#0.000251083: 0.0144824	((W_muriae#0.00419932: 0.0144497	W_tropicalis#0.000927619: 0.0144497)#0.00205258: 5.74426e-06	(W_sebi#0.00275494: 0.0132934	W_mellicola#0.00561407: 0.0132934)#0.00166015: 0.00116204)#0.00227652: 2.70055e-05)#0.012783; 5
(W_canadensis#0.000251083: 0.0144824	((W_muriae#0.00419932: 0.0144497	W_tropicalis#0.000927619: 0.0144497)#0.00205258: 6.25061e-06	(W_sebi#0.00368846: 0.0132934	W_mellicola#0.00561407: 0.0132934)#0.00166015: 0.00116255)#0.00227644: 2.64992e-05)#0.0146186; 5
(W_canadensis#0.000251083: 0.0144824	((W_muriae#0.00419932: 0.0144443	W_tropicalis#0.00112889: 0.0144443)#0.00205334: 3.12644e-05	(W_sebi#0.00368846: 0.0132049	W_mellicola#0.00561407: 0.0132049)#0.00167128: 0.00127069)#0.00043489: 6.86648e-06)#0.0146186; 5
(W_canadensis#0.000251083: 0.0144824	((W_muriae#0.00419932: 0.0144265	(W_sebi#0.00368846: 0.0132049	W_mellicola#0.00561407: 0.0132049)#0.00167128: 0.00122159)#0.00444715: 4.68311e-05	W_tropicalis#0.00112889: 0.0144733)#0.00150668: 9.14085e-06)#0.0146186; 5
(W_canadensis#0.000251083: 0.0144824	((W_muriae#0.00419932: 0.0144265	(W_sebi#0.00368846: 0.0133171	W_mellicola#0.00561407: 0.0133171)#0.00175009: 0.00110939)#0.00250109: 5.47455e-06	W_tropicalis#0.00121452: 0.0144319)#0.00499024: 5.04974e-05)#0.0124647; 5
((W_muriae#0.00419932: 0.0142768	(W_sebi#0.00368846: 0.0132547	W_mellicola#0.00561407: 0.0132547)#0.00175833: 0.0010221)#0.00252731: 0.000205627	(W_canadensis#0.000251083: 0.0144188	W_tropicalis#0.00112094: 0.0144188)#0.00188893: 6.36205e-05)#0.0124647; 5
(W_canadensis#0.000251083: 0.0144824	((W_muriae#0.00419932: 0.0144153	(W_sebi#0.00368846: 0.0132547	W_mellicola#0.00561407: 0.0132547)#0.00175833: 0.00116056)#0.00443492: 3.5418e-06	W_tropicalis#0.00112094: 0.0144188)#0.00188893: 6.36205e-05)#0.0124647; 5
((W_muriae#0.00419932: 0.0143023	(W_sebi#0.00368846: 0.0132547	W_mellicola#0.00561407: 0.0132547)#0.00175833: 0.00104759)#0.00331578: 0.00018014	(W_canadensis#0.000251083: 0.0142469	W_tropicalis#0.00112094: 0.0142469)#0.00191172: 0.000235528)#0.0124647; 5
((W_muriae#0.00419932: 0.0144156	(W_canadensis#0.000251083: 0.0142913	W_tropicalis#0.00131266: 0.0142913)#0.00190578: 0.000124341)#0.00328971: 6.68005e-05	(W_sebi#0.00368846: 0.0134149	W_mellicola#0.00561407: 0.0134149)#0.00173734: 0.00106756)#0.0124647; 5
((W_muriae#0.00419932: 0.0144398	(W_canadensis#0.000251083: 0.0143397	W_tropicalis#0.00131266: 0.0143397)#0.00189935: 0.000100077)#0.00328421: 4.2656e-05	(W_sebi#0.00368846: 0.0135217	W_mellicola#0.00561407: 0.0135217)#0.00172361: 0.000960747)#0.0124647; 5
((W_muriae#0.00419932: 0.0144164	(W_canadensis#0.000251083: 0.0144031	W_tropicalis#0.00131266: 0.0144031)#0.00189098: 1.32347e-05)#0.0014468: 6.60487e-05	(W_sebi#0.00368846: 0.0137321	W_mellicola#0.00726708: 0.0137321)#0.00106031: 0.000750307)#0.0124647; 5
((W_tropicalis#0.00131266: 0.0144164	(W_canadensis#0.000251083: 0.0142205	W_muriae#0.00419932: 0.0142205)#0.00191526: 0.000195858)#0.0014468: 6.60487e-05	(W_sebi#0.00368846: 0.0135544	W_mellicola#0.00487297: 0.0135544)#0.00107421: 0.000928036)#0.0146053; 5
((W_canadensis#0.000251083: 0.014364	(W_tropicalis#0.00131266: 0.0143478	W_muriae#0.00419932: 0.0143478)#0.00189828: 1.6237e-05)#0.00308269: 0.000103128	(W_sebi#0.00368846: 0.0134571	W_mellicola#0.00487297: 0.0134571)#0.00140567: 0.00101006)#0.0146208; 5
((W_muriae#0.00419932: 0.0143091	(W_tropicalis#0.00131266: 0.0142906	W_canadensis#0.000251083: 0.0142906)#0.00190588: 1.84935e-05)#0.00309452: 0.000158079	(W_sebi#0.00368846: 0.0133736	W_mellicola#0.00487297: 0.0133736)#0.00141444: 0.00109355)#0.0146208; 5
((W_muriae#0.00442665: 0.0150837	(W_tropicalis#0.00174356: 0.0149902	W_canadensis#0.000264675: 0.0149902)#0.00302471: 9.35667e-05)#0.00326205: 0.000166637	(W_sebi#0.00388815: 0.0139854	W_mellicola#0.00513678: 0.0139854)#0.00150298: 0.00126492)#0.0171207; 5
((W_muriae#0.00442665: 0.0152067	(W_tropicalis#0.00174356: 0.0148419	W_canadensis#0.000264675: 0.0148419)#0.00305493: 0.000364844)#0.00323566: 4.36254e-05	(W_sebi#0.00483302: 0.014055	W_mellicola#0.00513678: 0.014055)#0.00149554: 0.00119537)#0.0171207; 5
((W_muriae#0.00572434: 0.015114	(W_sebi#0.00483302: 0.0141607	W_mellicola#0.00513678: 0.0141607)#0.00148437: 0.000953257)#0.00325552: 0.000136377	(W_tropicalis#0.00174356: 0.0147216	W_canadensis#0.000264675: 0.0147216)#0.00307989: 0.000528752)#0.0171207; 5
(((W_tropicalis#0.00174356: 0.0145601	W_canadensis#0.000264675: 0.0145601)#0.00311406: 0.000688812	(W_sebi#0.00483302: 0.0142963	W_mellicola#0.00513678: 0.0142963)#0.00147029: 0.000952545)#0.00446768: 1.48907e-06	W_muriae#0.00572434: 0.0152504)#0.0156721; 5
(((W_tropicalis#0.00174356: 0.0143945	W_canadensis#0.000264675: 0.0143945)#0.00314988: 0.000854381	(W_sebi#0.00483302: 0.0141964	W_mellicola#0.00513678: 0.0141964)#0.00148064: 0.00105249)#0.00572307: 1.48907e-06	W_muriae#0.00572434: 0.0152504)#0.0136509; 5
(((W_tropicalis#0.00174356: 0.0145689	W_canadensis#0.000264675: 0.0145689)#0.00311216: 0.00067992	(W_sebi#0.00341674: 0.014289	W_mellicola#0.00513678: 0.014289)#0.00147104: 0.000959823)#0.00572307: 1.48907e-06	W_muriae#0.00572434: 0.0152504)#0.0111954; 5
(((W_tropicalis#0.00174356: 0.0144481	W_canadensis#0.000264675: 0.0144481)#0.00136238: 0.000655405	W_muriae#0.00572434: 0.0151035)#0.00296479: 0.000146854	(W_sebi#0.00341674: 0.0141448	W_mellicola#0.00513678: 0.0141448)#0.00148604: 0.00110553)#0.0104883; 5
(((W_tropicalis#0.000739582: 0.0145032	W_canadensis#0.000264675: 0.0145032)#0.00361623: 0.000722182	W_muriae#0.00572434: 0.0152254)#0.00160822: 2.49466e-05	(W_sebi#0.00341674: 0.0143223	W_mellicola#0.00513678: 0.0143223)#0.00396001: 0.000928051)#0.0104883; 5
(((W_tropicalis#0.00130577: 0.0146637	W_canadensis#0.000264675: 0.0146637)#0.00357666: 0.000531427	W_muriae#0.00572434: 0.0151951)#0.00161143: 5.52645e-05	(W_sebi#0.00413033: 0.0144456	W_mellicola#0.00513678: 0.0144456)#0.00219014: 0.000804744)#0.0115137; 5
(((W_muriae#0.00572434: 0.0148451	W_canadensis#0.000264675: 0.0148451)#0.00308556: 0.000349967	W_tropicalis#0.00130577: 0.0151951)#0.00161143: 5.52645e-05	(W_sebi#0.00413033: 0.0143325	W_mellicola#0.00513678: 0.0143325)#0.00220742: 0.000917876)#0.0115137; 5
(((W_muriae#0.00572434: 0.0147895	W_canadensis#0.000264675: 0.0147895)#0.00309716: 0.000405576	W_tropicalis#0.00130577: 0.0151951)#0.00161143: 5.52645e-05	(W_sebi#0.00413033: 0.0141761	W_mellicola#0.00513678: 0.0141761)#0.00223178: 0.00107428)#0.0130774; 5
(((W_muriae#0.00572434: 0.0146702	W_canadensis#0.000264675: 0.0146702)#0.00467595: 0.000471316	W_tropicalis#0.00130577: 0.0151415)#0.00161713: 0.000108827	(W_sebi#0.00413033: 0.0140383	W_mellicola#0.00513678: 0.0140383)#0.00225368: 0.00121205)#0.01494; 5
(((W_muriae#0.00443291: 0.0139979	W_canadensis#0.00109932: 0.0139979)#0.00221518: 0.000383491	W_tropicalis#0.00139203: 0.0143814)#0.00153594: 0.000103363	(W_sebi#0.00392297: 0.0134031	W_mellicola#0.00487889: 0.0134031)#0.00212942: 0.00108159)#0.0161901; 5
(((W_muriae#0.0041281: 0.0130941	W_canadensis#0.00102373: 0.0130941)#0.00205361: 0.00014344	W_tropicalis#0.00133694: 0.0132375)#0.00314567: 0.000251227	(W_sebi#0.00365322: 0.0123273	W_mellicola#0.00454342: 0.0123273)#0.0020078: 0.00116141)#0.0150769; 5
(((W_sebi#0.00399836: 0.0135862	W_mellicola#0.00497265: 0.0135862)#0.00218224: 0.00113256	W_tropicalis#0.00146324: 0.0147188)#0.00338891: 9.42008e-05	(W_muriae#0.0045181: 0.0143765	W_canadensis#0.00112045: 0.0143765)#0.00224054: 0.000436536)#0.013681; 5
(((W_sebi#0.00382754: 0.0129072	W_mellicola#0.00476021: 0.0129072)#0.00210497: 0.00118278	W_tropicalis#0.00140073: 0.01409)#0.00324412: 9.01763e-05	(W_muriae#0.00432507: 0.0139116	W_canadensis#0.000872191: 0.0139116)#0.00212179: 0.000268526)#0.0152014; 5
(((W_sebi#0.00382754: 0.0129072	W_mellicola#0.00476021: 0.0129072)#0.00210497: 0.00126693	(W_muriae#0.00432507: 0.0140817	W_canadensis#0.000470538: 0.0140817)#0.00126479: 9.23989e-05)#0.00322486: 6.03064e-06	W_tropicalis#0.00140073: 0.0141801)#0.0152014; 5
(((W_sebi#0.00382754: 0.0130372	W_mellicola#0.00476021: 0.0130372)#0.00208399: 0.00111164	(W_muriae#0.00432507: 0.0140817	W_canadensis#0.000470538: 0.0140817)#0.000609005: 6.70844e-05)#0.0014675: 3.13451e-05	W_tropicalis#0.00140073: 0.0141801)#0.0117998; 5
(((W_sebi#0.00382754: 0.0131841	W_mellicola#0.00476021: 0.0131841)#0.00206075: 0.000964681	(W_muriae#0.00432507: 0.014066	W_canadensis#0.000470538: 0.014066)#0.00193774: 8.28137e-05)#0.0014675: 3.13451e-05	W_tropicalis#0.000942736: 0.0141801)#0.0142143; 5
((W_tropicalis#0.000942736: 0.0140872	(W_muriae#0.00432507: 0.014066	W_canadensis#0.000470538: 0.014066)#0.000531131: 2.12212e-05)#0.00147392: 9.29376e-05	(W_sebi#0.00382754: 0.0132888	W_mellicola#0.00476021: 0.0132888)#0.0015682: 0.000891375)#0.0142143; 5
((W_tropicalis#0.00100364: 0.0149972	(W_muriae#0.00460446: 0.0149378	W_canadensis#0.00117285: 0.0149378)#0.000566835: 5.94034e-05)#0.00156913: 9.89412e-05	(W_sebi#0.00562497: 0.0139523	W_mellicola#0.00506771: 0.0139523)#0.00121283: 0.00114389)#0.0117394; 5
((W_tropicalis#0.00100364: 0.0150933	(W_muriae#0.00460446: 0.0147884	W_canadensis#0.000505085: 0.0147884)#0.000613024: 0.000304896)#0.00217467: 2.8441e-06	(W_sebi#0.00562497: 0.0141506	W_mellicola#0.00506771: 0.0141506)#0.00119583: 0.000945542)#0.0130059; 5
((W_tropicalis#0.00134292: 0.0130268	(W_sebi#0.00491956: 0.0122082	W_mellicola#0.00443218: 0.0122082)#0.00106025: 0.000818619)#0.00385988: 0.000176219	(W_muriae#0.00483493: 0.012824	W_canadensis#0.000441743: 0.012824)#0.00212697: 0.000378985)#0.012937; 5
((W_tropicalis#0.000742701: 0.0131482	(W_sebi#0.00491956: 0.0123178	W_mellicola#0.00443218: 0.0123178)#0.00105081: 0.000830369)#0.00382424: 5.47992e-05	(W_muriae#0.00483493: 0.0126573	W_canadensis#0.000441743: 0.0126573)#0.00215498: 0.000545671)#0.012937; 5
((W_tropicalis#0.000742701: 0.0130264	(W_sebi#0.00491956: 0.0121454	W_mellicola#0.00443218: 0.0121454)#0.00106572: 0.000880953)#0.00386: 0.000176615	(W_muriae#0.00483493: 0.0127221	W_canadensis#0.000441743: 0.0127221)#0.00214401: 0.000480879)#0.0146516; 5
((W_tropicalis#0.000742701: 0.0131442	(W_muriae#0.00483493: 0.0128883	W_canadensis#0.000441743: 0.0128883)#0.00211636: 0.000255886)#0.00382541: 5.88226e-05	(W_sebi#0.00347665: 0.0120225	W_mellicola#0.00443218: 0.0120225)#0.00107662: 0.00118052)#0.0170004; 5
((W_tropicalis#0.000844393: 0.0149439	(W_muriae#0.00549694: 0.0147913	W_canadensis#0.000502228: 0.0147913)#0.00238364: 0.000152626)#0.00193731: 6.68767e-05	(W_sebi#0.00395268: 0.013592	W_mellicola#0.00503904: 0.013592)#0.000872519: 0.00141879)#0.0173362; 5
((W_tropicalis#0.000844393: 0.0149556	(W_muriae#0.00549694: 0.0147913	W_canadensis#0.000502228: 0.0147913)#0.00238364: 0.000164386)#0.00193579: 5.51159e-05	(W_sebi#0.00569887: 0.0133994	W_mellicola#0.00605436: 0.0133994)#0.0016032: 0.00161138)#0.0173362; 5
(((W_sebi#0.005223: 0.0123654	W_mellicola#0.00554881: 0.0123654)#0.00145924: 0.00132767	(W_muriae#0.00503793: 0.0136742	W_canadensis#0.00046029: 0.0136742)#0.00156842: 1.88838e-05)#0.00177592: 6.4229e-05	W_tropicalis#0.000773883: 0.0137573)#0.0132223; 5
((W_canadensis#0.00046029: 0.0136765	(W_muriae#0.00503793: 0.0136742	(W_sebi#0.00348909: 0.0122644	W_mellicola#0.00554881: 0.0122644)#0.00147125: 0.0014098)#0.00156842: 2.33214e-06)#0.00177807: 8.07807e-05	W_tropicalis#0.000773883: 0.0137573)#0.0141248; 5
((W_tropicalis#0.000773883: 0.0137457	(W_muriae#0.00503793: 0.0136742	(W_sebi#0.00464456: 0.0123053	W_mellicola#0.00554881: 0.0123053)#0.00146637: 0.00136892)#0.00156842: 7.14902e-05)#0.00176912: 1.16227e-05	W_canadensis#0.00046029: 0.0137573)#0.0126803; 5
((W_tropicalis#0.000773883: 0.0137549	(W_muriae#0.00503793: 0.0136742	(W_sebi#0.00464456: 0.0124457	W_mellicola#0.00554881: 0.0124457)#0.00144983: 0.00122854)#0.00121067: 8.071e-05)#0.00176794: 2.40285e-06	W_canadensis#0.00046029: 0.0137573)#0.0100973; 5
((W_muriae#0.00503793: 0.013742	(W_tropicalis#0.000773883: 0.0137397	(W_sebi#0.00464456: 0.0125765	W_mellicola#0.00554881: 0.0125765)#0.00148831: 0.00116315)#0.00168364: 2.38501e-06)#0.00429922: 1.52676e-05	W_canadensis#0.00046029: 0.0137573)#0.0124578; 5
((W_canadensis#0.00046029: 0.0137479	(W_tropicalis#0.000773883: 0.0137397	(W_sebi#0.00464456: 0.0124179	W_mellicola#0.00554881: 0.0124179)#0.00150733: 0.0013218)#0.00168364: 8.25021e-06)#0.00653426: 9.40244e-06	W_muriae#0.00503793: 0.0137573)#0.0102919; 5
((W_muriae#0.00556105: 0.0151762	(W_tropicalis#0.000854242: 0.0151664	(W_sebi#0.00512684: 0.0138455	W_mellicola#0.00612498: 0.0138455)#0.00164724: 0.0013209)#0.000661204: 9.88739e-06)#0.00395522: 9.59827e-06	W_canadensis#0.000508085: 0.0151858)#0.0104765; 5
((W_muriae#0.00515817: 0.0140736	(W_tropicalis#0.000792355: 0.0140676	(W_sebi#0.00475542: 0.0127352	W_mellicola#0.00568125: 0.0127352)#0.00154077: 0.00133243)#0.0011611: 5.96108e-06)#0.000682681: 1.21129e-05	W_canadensis#0.000471276: 0.0140857)#0.0120465; 5
((W_muriae#0.00515817: 0.0140736	W_canadensis#0.000471276: 0.0140736)#0.000682681: 1.21129e-05	(W_tropicalis#0.000792355: 0.0140676	(W_sebi#0.00475542: 0.0126566	W_mellicola#0.00568125: 0.0126566)#0.00155034: 0.00141104)#0.00153151: 1.8074e-05)#0.0133559; 5
(((W_tropicalis#0.000792355: 0.0140676	(W_sebi#0.00475542: 0.0126566	W_mellicola#0.00568125: 0.0126566)#0.00155034: 0.00141104)#0.00153151: 4.78466e-06	W_canadensis#0.000471276: 0.0140724)#0.000576304: 1.32893e-05	W_muriae#0.00515817: 0.0140857)#0.0133559; 5
(((W_tropicalis#0.000683353: 0.0140676	(W_sebi#0.00583537: 0.0126566	W_mellicola#0.00568125: 0.0126566)#0.00155034: 0.00141104)#0.00153151: 7.81027e-06	W_muriae#0.00515817: 0.0140754)#0.00164482: 1.02637e-05	W_canadensis#0.000471276: 0.0140857)#0.0133559; 5
(((W_tropicalis#0.000683353: 0.0139229	(W_sebi#0.00583537: 0.0125818	W_mellicola#0.00568125: 0.0125818)#0.00155955: 0.0013411)#0.00154743: 0.000152506	W_canadensis#0.000471276: 0.0140754)#0.000581018: 1.02637e-05	W_muriae#0.00515817: 0.0140857)#0.0113516; 5
(((W_tropicalis#0.000683353: 0.013809	(W_sebi#0.00583537: 0.012733	W_mellicola#0.00568125: 0.012733)#0.00154103: 0.00107602)#0.00284582: 0.000266372	W_muriae#0.00515817: 0.0140754)#0.00195568: 1.02637e-05	W_canadensis#0.000471276: 0.0140857)#0.0113516; 5
(((W_tropicalis#0.000683353: 0.0139149	(W_sebi#0.00374824: 0.0125905	W_mellicola#0.00568125: 0.0125905)#0.00155848: 0.00132436)#0.00282418: 0.000160549	W_muriae#0.00515817: 0.0140754)#0.0032158: 1.02637e-05	W_canadensis#0.000471276: 0.0140857)#0.0089566; 5
(((W_tropicalis#0.000683353: 0.0137359	(W_sebi#0.00374824: 0.0123779	W_mellicola#0.00568125: 0.0123779)#0.000485273: 0.00135795)#0.00286098: 0.00033952	W_muriae#0.00515817: 0.0140754)#0.0032158: 1.02637e-05	W_canadensis#0.000471276: 0.0140857)#0.0110115; 5
(((W_tropicalis#0.000683353: 0.0136099	(W_sebi#0.00374824: 0.0122535	W_mellicola#0.00568125: 0.0122535)#0.00127918: 0.00135642)#0.00288746: 0.000465524	W_muriae#0.00515817: 0.0140754)#0.0032158: 1.02637e-05	W_canadensis#0.000471276: 0.0140857)#0.0117682; 5
(((W_tropicalis#0.00115514: 0.0136099	(W_sebi#0.00374824: 0.012452	W_mellicola#0.00568125: 0.012452)#0.00125878: 0.00115785)#0.00136969: 0.000366806	W_muriae#0.00515817: 0.0139767)#0.00323851: 0.000108981	W_canadensis#0.000471276: 0.0140857)#0.0117682; 5
(((W_muriae#0.00515817: 0.0137508	(W_sebi#0.00374824: 0.012548	W_mellicola#0.00568125: 0.012548)#0.00124915: 0.00120285)#0.00371297: 0.000225858	W_tropicalis#0.00115514: 0.0139767)#0.00125881: 0.000108981	W_canadensis#0.000471276: 0.0140857)#0.0117682; 5
(((W_muriae#0.00515817: 0.0137508	(W_sebi#0.00374824: 0.0124281	W_mellicola#0.00568125: 0.0124281)#0.00192896: 0.0013227)#0.00482279: 0.000225858	W_tropicalis#0.000777835: 0.0139767)#0.00125881: 0.000108981	W_canadensis#0.000471276: 0.0140857)#0.0117682; 5
(((W_muriae#0.00515817: 0.0137508	W_tropicalis#0.000777835: 0.0137508)#0.00255304: 0.000318886	(W_sebi#0.00374824: 0.01238	W_mellicola#0.00568125: 0.01238)#0.00193646: 0.00168976)#0.00361503: 1.5953e-05	W_canadensis#0.000471276: 0.0140857)#0.0117682; 5
(((W_muriae#0.00515817: 0.0135512	W_tropicalis#0.000777835: 0.0135512)#0.00259065: 0.000518559	(W_sebi#0.00374824: 0.0125442	W_mellicola#0.00568125: 0.0125442)#0.00191111: 0.00152556)#0.000384676: 1.5953e-05	W_canadensis#0.000454049: 0.0140857)#0.0117682; 5
(((W_muriae#0.00515817: 0.013432	(W_sebi#0.00374824: 0.01242	W_mellicola#0.00568125: 0.01242)#0.00193022: 0.00101199)#0.00261364: 0.000637727	W_tropicalis#0.000777835: 0.0140697)#0.000384676: 1.5953e-05	W_canadensis#0.000454049: 0.0140857)#0.0135316; 5
((W_canadensis#0.000454049: 0.0139695	W_tropicalis#0.000777835: 0.0139695)#0.000387436: 0.00011617	(W_muriae#0.00515817: 0.0135938	(W_sebi#0.00305742: 0.0122963	W_mellicola#0.00568125: 0.0122963)#0.00194963: 0.00129745)#0.00499943: 0.000491903)#0.0120685; 5
((W_canadensis#0.000454049: 0.0139695	W_tropicalis#0.000777835: 0.0139695)#0.00120813: 0.00011617	(W_muriae#0.00610127: 0.0134525	(W_sebi#0.00305742: 0.0124743	W_mellicola#0.00568125: 0.0124743)#0.00192182: 0.000978172)#0.0031815: 0.000633198)#0.0120685; 5
(((W_muriae#0.00624315: 0.0136161	(W_sebi#0.00312852: 0.0127644	W_mellicola#0.00581336: 0.0127644)#0.00196651: 0.000851756)#0.00329115: 0.000544258	W_tropicalis#0.000795923: 0.0141604)#0.00459161: 0.000252827	W_canadensis#0.000464607: 0.0144132)#0.0134982; 5
(((W_tropicalis#0.00231674: 0.0143183	(W_sebi#0.00328984: 0.0132889	W_mellicola#0.0068886: 0.0132889)#0.00110167: 0.00102936)#0.00178454: 0.000463919	W_muriae#0.00656509: 0.0147822)#0.00486379: 0.000374269	W_canadensis#0.000488565: 0.0151565)#0.0141943; 5
(((W_tropicalis#0.00231674: 0.0145214	(W_sebi#0.00328984: 0.0131942	W_mellicola#0.0068886: 0.0131942)#0.000941652: 0.00132716)#0.00322801: 0.000169661	W_muriae#0.00656509: 0.014691)#0.00357779: 0.000410533	W_canadensis#0.000488565: 0.0151016)#0.0153775; 5
(((W_tropicalis#0.00231674: 0.0145214	(W_sebi#0.00328984: 0.0130741	W_mellicola#0.00499137: 0.0130741)#0.000950306: 0.00144732)#0.000856173: 0.000124925	W_muriae#0.00656509: 0.0146463)#0.00235137: 0.000455268	W_canadensis#0.000488565: 0.0151016)#0.0126785; 5
(((W_tropicalis#0.000805241: 0.0143493	(W_sebi#0.00328984: 0.0129732	W_mellicola#0.00499137: 0.0129732)#0.000957693: 0.00137603)#0.00085361: 0.000195911	W_muriae#0.00656509: 0.0145452)#0.00236772: 0.000556413	W_canadensis#0.000488565: 0.0151016)#0.0126785; 5
(((W_tropicalis#0.000805241: 0.0142809	(W_sebi#0.00328984: 0.0129215	W_mellicola#0.00499137: 0.0129215)#0.000961523: 0.0013594)#0.00239369: 0.000264223	W_muriae#0.00656509: 0.0145452)#0.00236772: 0.000556413	W_canadensis#0.000488565: 0.0151016)#0.0126785; 5
(((W_tropicalis#0.000805241: 0.0141402	(W_sebi#0.00328984: 0.0129215	W_mellicola#0.00499137: 0.0129215)#0.000961523: 0.00121866)#0.00241752: 0.000404963	W_muriae#0.00656509: 0.0145452)#0.0035034: 0.000556413	W_canadensis#0.000488565: 0.0151016)#0.0149925; 5
(((W_tropicalis#0.000805241: 0.0140425	(W_sebi#0.00328984: 0.01286	W_mellicola#0.00499137: 0.01286)#0.000966123: 0.00118248)#0.00243434: 0.000615159	W_muriae#0.00656509: 0.0146577)#0.00347651: 0.000443913	W_canadensis#0.000488565: 0.0151016)#0.0168052; 5
(((W_tropicalis#0.000805241: 0.0139166	(W_sebi#0.00328984: 0.0127378	W_mellicola#0.00499137: 0.0127378)#0.000975393: 0.00117878)#0.0041145: 0.000741081	W_muriae#0.00493906: 0.0146577)#0.00457662: 0.000544288	W_canadensis#0.000804801: 0.015202)#0.0180055; 5
(((W_tropicalis#0.000805241: 0.0139166	(W_sebi#0.00328984: 0.0125873	W_mellicola#0.00499137: 0.0125873)#0.000987054: 0.00132926)#0.0041145: 0.000877499	W_muriae#0.00493906: 0.0147941)#0.00453441: 0.000407871	W_canadensis#0.000804801: 0.015202)#0.015043; 5
(((W_tropicalis#0.000805241: 0.0141374	(W_sebi#0.00328984: 0.0127037	W_mellicola#0.00499137: 0.0127037)#0.000978014: 0.00143368)#0.00405025: 0.000755288	W_muriae#0.00493906: 0.0148926)#0.00602054: 0.000309312	W_canadensis#0.000804801: 0.015202)#0.0130079; 5
(((W_tropicalis#0.00204221: 0.0142867	(W_sebi#0.00328984: 0.0125449	W_mellicola#0.00499137: 0.0125449)#0.000990391: 0.00174175)#0.00400792: 0.00075179	W_muriae#0.00493906: 0.0150385)#0.00464005: 7.7851e-05	W_canadensis#0.000804801: 0.0151163)#0.0124454; 5
(((W_tropicalis#0.00204221: 0.0141584	(W_sebi#0.00405082: 0.012508	W_mellicola#0.00499137: 0.012508)#0.00180961: 0.00165044)#0.00194595: 0.000867123	W_muriae#0.00493906: 0.0150255)#0.00598758: 9.07899e-05	W_canadensis#0.000804801: 0.0151163)#0.0124454; 5
(((W_tropicalis#0.00204221: 0.014264	(W_sebi#0.00405082: 0.0125941	W_mellicola#0.00499137: 0.0125941)#0.000958963: 0.00166982)#0.00312299: 0.000840259	W_muriae#0.00493906: 0.0151042)#0.00595638: 1.20887e-05	W_canadensis#0.000804801: 0.0151163)#0.011197; 5
(((W_tropicalis#0.00204221: 0.0143464	(W_sebi#0.00405082: 0.0124584	W_mellicola#0.00499137: 0.0124584)#0.00142789: 0.00188795)#0.00310505: 0.000757828	W_muriae#0.00493906: 0.0151042)#0.0049775: 1.20887e-05	W_canadensis#0.000804801: 0.0151163)#0.0100596; 5
(((W_tropicalis#0.00204221: 0.0142148	(W_sebi#0.00405082: 0.0125842	W_mellicola#0.00499137: 0.0125842)#0.00141361: 0.0016306)#0.00313378: 0.000889368	W_muriae#0.00493906: 0.0151042)#0.00278043: 1.20887e-05	W_canadensis#0.000804801: 0.0151163)#0.00909286; 5
(((W_tropicalis#0.00221664: 0.0153567	(W_sebi#0.00439682: 0.0136206	W_mellicola#0.00541771: 0.0136206)#0.0015387: 0.00173613)#0.00341746: 0.000858347	W_muriae#0.00536093: 0.0162151)#0.0063809: 0.000192391	W_canadensis#0.000873543: 0.0164075)#0.0120789; 5
(((W_tropicalis#0.00221664: 0.0153918	(W_sebi#0.00439682: 0.0137076	W_mellicola#0.00541771: 0.0137076)#0.00152892: 0.0016842)#0.00340967: 0.000740884	W_muriae#0.00536093: 0.0161327)#0.00641347: 0.000274743	W_canadensis#0.000873543: 0.0164075)#0.0147299; 5
(((W_tropicalis#0.00205882: 0.0144623	(W_sebi#0.00328706: 0.0125458	W_mellicola#0.00503198: 0.0125458)#0.0014411: 0.00191649)#0.0012142: 0.000521771	W_muriae#0.00497924: 0.0149841)#0.00461376: 0.000255182	W_canadensis#0.000676537: 0.0152393)#0.0136811; 5
(((W_tropicalis#0.00110333: 0.015547	(W_sebi#0.00350288: 0.0134664	W_mellicola#0.00536236: 0.0134664)#0.00367055: 0.00208055)#0.00128268: 0.000514547	W_muriae#0.00530616: 0.0160615)#0.00388687: 0.000178318	W_canadensis#0.000720956: 0.0162399)#0.0145794; 5
(((W_tropicalis#0.00110333: 0.015547	(W_sebi#0.00350288: 0.0133139	W_mellicola#0.00536236: 0.0133139)#0.00371261: 0.0022331)#0.00109947: 0.000461623	W_muriae#0.00530616: 0.0160086)#0.00389972: 0.000231242	W_canadensis#0.000720956: 0.0162399)#0.0134249; 5
(((W_tropicalis#0.00176467: 0.0156179	(W_sebi#0.00350288: 0.0132367	W_mellicola#0.00536236: 0.0132367)#0.00261227: 0.00238128)#0.00125261: 0.000390684	W_canadensis#0.000720956: 0.0160086)#0.00221502: 0.000231242	W_muriae#0.00530616: 0.0162399)#0.014648; 5
(((W_tropicalis#0.00176467: 0.0156179	(W_sebi#0.00350288: 0.0130535	W_mellicola#0.00536236: 0.0130535)#0.00264892: 0.00256443)#0.00125261: 0.000258622	W_canadensis#0.000792203: 0.0158766)#0.00223344: 0.000363304	W_muriae#0.00530616: 0.0162399)#0.0162158; 5
(((W_tropicalis#0.00176467: 0.0154999	(W_sebi#0.00350288: 0.0129155	W_mellicola#0.00536236: 0.0129155)#0.00267723: 0.00258439)#0.00126216: 0.000376681	W_canadensis#0.000792203: 0.0158766)#0.00223344: 0.000363304	W_muriae#0.00530616: 0.0162399)#0.0149693; 5
(((W_tropicalis#0.00176467: 0.0153995	(W_sebi#0.00350288: 0.0129155	W_mellicola#0.00536236: 0.0129155)#0.00393402: 0.00248397)#0.00127039: 0.000477103	W_canadensis#0.000792203: 0.0158766)#0.00223344: 0.000262882	W_muriae#0.00530616: 0.0161394)#0.0168675; 5
(((W_tropicalis#0.00176467: 0.0155596	(W_sebi#0.00350288: 0.013031	W_mellicola#0.00536236: 0.013031)#0.00447901: 0.00252857)#0.00326433: 0.000442252	W_canadensis#0.00109374: 0.0160018)#0.00135464: 0.000137608	W_muriae#0.00530616: 0.0161394)#0.0168675; 5
(((W_tropicalis#0.00176467: 0.0157068	(W_sebi#0.00350288: 0.0131659	W_mellicola#0.00536236: 0.0131659)#0.00443313: 0.00254089)#0.00414845: 0.000295063	W_canadensis#0.00109374: 0.0160018)#0.00135464: 0.000137608	W_muriae#0.00530616: 0.0161394)#0.0168675; 5
(((W_tropicalis#0.00176467: 0.0157068	(W_sebi#0.00350288: 0.0130651	W_mellicola#0.00536236: 0.0130651)#0.00446733: 0.00264169)#0.00414845: 0.000382121	W_canadensis#0.00109374: 0.0160889)#0.0013718: 5.05494e-05	W_muriae#0.00530616: 0.0161394)#0.0168675; 5
(((W_tropicalis#0.00246327: 0.0158163	(W_sebi#0.00350288: 0.0128722	W_mellicola#0.00536236: 0.0128722)#0.00453429: 0.0029441)#0.00188854: 0.000112408	W_canadensis#0.00109374: 0.0159287)#0.0013856: 0.000210775	W_muriae#0.00530616: 0.0161394)#0.01852; 5
(((W_tropicalis#0.00246327: 0.0158615	(W_sebi#0.00350288: 0.0129239	W_mellicola#0.00536236: 0.0129239)#0.00451614: 0.00293761)#0.00188315: 6.71733e-05	W_canadensis#0.00109374: 0.0159287)#0.0013856: 0.000210775	W_muriae#0.0041505: 0.0161394)#0.01852; 5
(((W_tropicalis#0.00246327: 0.0158489	(W_sebi#0.00350288: 0.0127986	W_mellicola#0.00536236: 0.0127986)#0.00225262: 0.00305022)#0.00188466: 1.67641e-05	W_canadensis#0.00109374: 0.0158656)#0.0013911: 0.000273824	W_muriae#0.00496947: 0.0161394)#0.0160489; 5
(((W_tropicalis#0.00231624: 0.0148008	(W_sebi#0.0032938: 0.0118983	W_mellicola#0.00504229: 0.0118983)#0.00214243: 0.0029025)#0.00178437: 0.00011776	W_canadensis#0.00102845: 0.0149186)#0.00130807: 0.000257479	W_muriae#0.00467285: 0.0151761)#0.0144542; 5
(((W_canadensis#0.00102845: 0.0148887	(W_sebi#0.0032938: 0.0117656	W_mellicola#0.00504229: 0.0117656)#0.00216659: 0.00312306)#0.000805313: 2.98932e-05	W_tropicalis#0.00231624: 0.0149186)#0.00130807: 0.000257479	W_muriae#0.00467285: 0.0151761)#0.0144542; 5
(((W_canadensis#0.00149892: 0.0148433	(W_sebi#0.00244987: 0.0116726	W_mellicola#0.00504229: 0.0116726)#0.00218387: 0.00317069)#0.00080778: 7.53503e-05	W_tropicalis#0.00126962: 0.0149186)#0.00130807: 0.000257479	W_muriae#0.00467285: 0.0151761)#0.0144542; 5
(((W_canadensis#0.00169351: 0.0167702	(W_sebi#0.00276791: 0.0130893	W_mellicola#0.00569687: 0.0130893)#0.00248597: 0.00368092)#0.00130833: 8.31312e-05	W_tropicalis#0.00148746: 0.0168533)#0.00147806: 0.000292906	W_muriae#0.00527947: 0.0171462)#0.0163306; 5
(((W_canadensis#0.00169351: 0.0167702	(W_sebi#0.00276791: 0.013047	W_mellicola#0.00569687: 0.013047)#0.00249402: 0.00372317)#0.00364793: 8.31312e-05	W_tropicalis#0.0015812: 0.0168533)#0.00147806: 0.000292906	W_muriae#0.00527947: 0.0171462)#0.0190408; 5
(((W_canadensis#0.00160172: 0.0157516	W_tropicalis#0.00149549: 0.0157516)#0.000985249: 0.000188214	(W_sebi#0.00261788: 0.0125199	W_mellicola#0.00538808: 0.0125199)#0.0023249: 0.00341989)#0.00139794: 0.000277029	W_muriae#0.0049933: 0.0162168)#0.0180087; 5
(((W_canadensis#0.00160172: 0.015661	W_tropicalis#0.00149549: 0.015661)#0.00181075: 0.000122791	(W_sebi#0.00261788: 0.0124216	W_mellicola#0.00538808: 0.0124216)#0.0023433: 0.0033622)#0.00281173: 0.000432996	W_muriae#0.0049933: 0.0162168)#0.0167177; 5
(((W_canadensis#0.00160172: 0.0155528	W_tropicalis#0.00126535: 0.0155528)#0.00182335: 0.000389084	(W_sebi#0.00261788: 0.0124713	W_mellicola#0.00538808: 0.0124713)#0.00233397: 0.00347064)#0.00278386: 0.00027494	W_muriae#0.0049933: 0.0162168)#0.0167177; 5
(((W_canadensis#0.00160172: 0.0157273	(W_sebi#0.00261788: 0.0126159	W_mellicola#0.00538808: 0.0126159)#0.00230721: 0.00311133)#0.00180312: 0.00011516	W_tropicalis#0.00120005: 0.0158424)#0.00280133: 0.000374411	W_muriae#0.0049933: 0.0162168)#0.0174661; 5
(((W_tropicalis#0.00120005: 0.015686	(W_sebi#0.00339518: 0.0124904	W_mellicola#0.00538808: 0.0124904)#0.0023304: 0.00319558)#0.00180787: 0.000156468	W_canadensis#0.000996769: 0.0158424)#0.0017968: 0.000504808	W_muriae#0.0049933: 0.0163472)#0.0151723; 5
(((W_tropicalis#0.00120005: 0.0158362	(W_sebi#0.00339518: 0.012596	W_mellicola#0.00538808: 0.012596)#0.00231086: 0.00324023)#0.00179072: 6.20125e-06	W_canadensis#0.000996769: 0.0158424)#0.0017968: 0.000401489	W_muriae#0.0049933: 0.0162439)#0.0127717; 5
(((W_canadensis#0.00110588: 0.0174329	(W_sebi#0.00376684: 0.0141678	W_mellicola#0.00597789: 0.0141678)#0.0025289: 0.00326507)#0.00399987: 1.08562e-05	W_tropicalis#0.00133142: 0.0174437)#0.00200868: 0.000578357	W_muriae#0.0055399: 0.0180221)#0.0126177; 5
(((W_canadensis#0.00101492: 0.0158913	(W_sebi#0.00345701: 0.0131458	W_mellicola#0.00548619: 0.0131458)#0.00229559: 0.00274555)#0.00163712: 0.00027085	W_tropicalis#0.00122191: 0.0161622)#0.00103201: 0.000377536	W_muriae#0.00508423: 0.0165397)#0.0115798; 5
(((W_canadensis#0.000502938: 0.0160216	(W_sebi#0.00345701: 0.013304	W_mellicola#0.00548619: 0.013304)#0.00408807: 0.00271762)#0.00166373: 0.000140529	W_tropicalis#0.00122191: 0.0161622)#0.00382303: 0.000377536	W_muriae#0.00508423: 0.0165397)#0.00841213; 5
(((W_canadensis#0.000502938: 0.0160216	(W_sebi#0.00345701: 0.013304	W_mellicola#0.00548619: 0.013304)#0.00408807: 0.00271762)#0.00109695: 0.000140529	W_tropicalis#0.00122191: 0.0161622)#0.0048776: 0.000377536	W_muriae#0.00508423: 0.0165397)#0.0111255; 5
(((W_canadensis#0.000482189: 0.0154566	(W_sebi#0.00331439: 0.0125702	W_mellicola#0.00525986: 0.0125702)#0.00193834: 0.00288637)#0.00104517: 0.000100389	W_tropicalis#0.0011715: 0.015557)#0.00246752: 0.000300409	W_muriae#0.00487448: 0.0158574)#0.0106665; 5
(((W_canadensis#0.000482189: 0.0153699	(W_sebi#0.00331439: 0.0126838	W_mellicola#0.00525986: 0.0126838)#0.00192097: 0.00268604)#0.00307918: 0.000187069	W_tropicalis#0.00094653: 0.015557)#0.00246752: 0.000300409	W_muriae#0.00487448: 0.0158574)#0.0106665; 5
(((W_canadensis#0.000482189: 0.0152594	(W_sebi#0.00331439: 0.0125252	W_mellicola#0.00525986: 0.0125252)#0.00194531: 0.00273419)#0.00310148: 0.000439281	W_tropicalis#0.00094653: 0.0156986)#0.00172075: 0.000158718	W_muriae#0.00487448: 0.0158574)#0.00882568; 5
(((W_canadensis#0.000482189: 0.015395	(W_sebi#0.00331439: 0.0126053	W_mellicola#0.00525986: 0.0126053)#0.00193295: 0.00278974)#0.00307416: 0.0001259	W_tropicalis#0.00094653: 0.0155209)#0.00174046: 0.000336449	W_muriae#0.00487448: 0.0158574)#0.0104484; 5
(((W_canadensis#0.000482189: 0.015218	(W_sebi#0.00331439: 0.0124727	W_mellicola#0.00525986: 0.0124727)#0.0019535: 0.00274539)#0.00310991: 0.000302873	W_tropicalis#0.00094653: 0.0155209)#0.00174046: 0.000336449	W_muriae#0.00487448: 0.0158574)#0.0129707; 5
(((W_canadensis#0.000561942: 0.0179203	(W_sebi#0.00386258: 0.0142863	W_mellicola#0.00612983: 0.0142863)#0.00231634: 0.00363405)#0.00196389: 2.25421e-05	W_tropicalis#0.00110308: 0.0179429)#0.00159576: 0.00053726	W_muriae#0.00568071: 0.0184801)#0.0122699; 5
(((W_canadensis#0.000561942: 0.0179203	(W_sebi#0.00386258: 0.0141632	W_mellicola#0.00612983: 0.0141632)#0.00322089: 0.00375714)#0.000269959: 2.25421e-05	W_tropicalis#0.00110308: 0.0179429)#0.00159576: 0.00053726	W_muriae#0.00568071: 0.0184801)#0.0122699; 5
(((W_canadensis#0.000488697: 0.0155526	(W_sebi#0.00335912: 0.0124637	W_mellicola#0.00533085: 0.0124637)#0.00276813: 0.00308896)#0.00233317: 3.84329e-05	W_tropicalis#0.000959304: 0.0155911)#0.00138893: 0.00048031	W_muriae#0.00494027: 0.0160714)#0.0128638; 5
(((W_tropicalis#0.000959304: 0.0153925	(W_sebi#0.00335912: 0.0123618	W_mellicola#0.00533085: 0.0123618)#0.00279095: 0.0030307)#0.00390146: 0.000326829	W_canadensis#0.000488697: 0.0157193)#0.0013776: 0.00045521	W_muriae#0.00494027: 0.0161745)#0.0127818; 5
(((W_tropicalis#0.000959304: 0.0155003	(W_sebi#0.00335912: 0.0124284	W_mellicola#0.00533085: 0.0124284)#0.00277599: 0.00307196)#0.00387431: 0.000218979	W_canadensis#0.000488697: 0.0157193)#0.0013776: 0.00045521	W_muriae#0.00494027: 0.0161745)#0.0139993; 5
(((W_tropicalis#0.000959304: 0.0154266	(W_sebi#0.00335912: 0.0122781	W_mellicola#0.00533085: 0.0122781)#0.00280997: 0.00314851)#0.00247296: 0.000324872	W_canadensis#0.000488697: 0.0157515)#0.00137479: 0.000423043	W_muriae#0.00391073: 0.0161745)#0.0158215; 5
(((W_tropicalis#0.000959304: 0.0155823	(W_sebi#0.00335912: 0.0120684	W_mellicola#0.00533085: 0.0120684)#0.00285879: 0.00351389)#0.00244825: 0.000233033	W_canadensis#0.000488697: 0.0158153)#0.00136924: 0.000359192	W_muriae#0.00391073: 0.0161745)#0.0158215; 5
(((W_tropicalis#0.00108551: 0.0177628	(W_sebi#0.00380106: 0.0137939	W_mellicola#0.00603219: 0.0137939)#0.0032026: 0.00396889)#0.00275: 0.000332864	W_canadensis#0.000552992: 0.0180957)#0.00153228: 9.16784e-05	W_muriae#0.00442524: 0.0181874)#0.0161907; 5
(((W_tropicalis#0.00104763: 0.0170052	(W_sebi#0.0036684: 0.0134289	W_mellicola#0.00672785: 0.0134289)#0.00184523: 0.00357633)#0.00267552: 0.00037059	W_canadensis#0.000948076: 0.0173758)#0.00186181: 0.000176861	W_muriae#0.0042708: 0.0175526)#0.0156256; 5
(((W_tropicalis#0.00104763: 0.0170052	(W_sebi#0.0036684: 0.0134289	W_mellicola#0.00672785: 0.0134289)#0.00184523: 0.00357633)#0.00452714: 0.00037059	W_canadensis#0.000948076: 0.0173758)#0.00186181: 0.000176861	W_muriae#0.0042708: 0.0175526)#0.0180991; 5
(((W_tropicalis#0.00104763: 0.0168635	(W_sebi#0.0036684: 0.0134289	W_mellicola#0.00672785: 0.0134289)#0.00303791: 0.00343468)#0.00180743: 0.000460397	W_canadensis#0.000948076: 0.0173239)#0.00186738: 0.000228699	W_muriae#0.0042708: 0.0175526)#0.0180991; 5
(((W_tropicalis#0.00104763: 0.0170269	(W_sebi#0.0036684: 0.0136117	W_mellicola#0.00672785: 0.0136117)#0.00201216: 0.00341519)#0.00179009: 0.000178591	W_canadensis#0.000948076: 0.0172055)#0.0029532: 0.000347143	W_muriae#0.0042708: 0.0175526)#0.0167503; 5
(((W_tropicalis#0.000915835: 0.0168501	(W_sebi#0.0036684: 0.0137152	W_mellicola#0.00672785: 0.0137152)#0.00432751: 0.00313498)#0.00180887: 0.000214622	W_canadensis#0.000948076: 0.0170648)#0.00297756: 0.000487881	W_muriae#0.0042708: 0.0175526)#0.0167503; 5
(((W_tropicalis#0.000915835: 0.0166931	(W_sebi#0.0036684: 0.0138413	W_mellicola#0.00672785: 0.0138413)#0.00606387: 0.00285181)#0.00182589: 0.000536603	W_canadensis#0.000948076: 0.0172297)#0.0012494: 0.000263123	W_muriae#0.0042708: 0.0174928)#0.015052; 5
(((W_tropicalis#0.000915835: 0.0168593	(W_sebi#0.00225847: 0.0137381	W_mellicola#0.00491571: 0.0137381)#0.00366795: 0.00312121)#0.00180788: 0.000370327	W_canadensis#0.000446761: 0.0172297)#0.00331041: 0.000263123	W_muriae#0.0042708: 0.0174928)#0.015052; 5
(((W_tropicalis#0.000995136: 0.0184274	(W_sebi#0.0050271: 0.0148726	W_mellicola#0.00534136: 0.0148726)#0.00501934: 0.00355473)#0.000624561: 0.000294199	W_canadensis#0.000485446: 0.0187216)#0.00119937: 0.000285906	W_muriae#0.0046406: 0.0190075)#0.0155992; 5
(((W_tropicalis#0.000874899: 0.01627	(W_sebi#0.00218791: 0.0131122	W_mellicola#0.004696: 0.0131122)#0.00299708: 0.00315778)#0.000546768: 0.000146088	W_canadensis#0.000426792: 0.0164161)#0.00330561: 0.000294861	W_muriae#0.00407991: 0.0167109)#0.0106203; 5
(((W_tropicalis#0.000975407: 0.0179406	(W_sebi#0.00243926: 0.0147142	W_mellicola#0.00523547: 0.0147142)#0.00331964: 0.00322633)#0.00194065: 0.000196057	W_canadensis#0.000475822: 0.0181366)#0.00371894: 0.00049403	W_muriae#0.0045486: 0.0186307)#0.0131194; 5
(((W_tropicalis#0.000975407: 0.0177876	(W_sebi#0.00243926: 0.0147142	W_mellicola#0.00523547: 0.0147142)#0.00331964: 0.00307338)#0.00195734: 0.00018787	W_canadensis#0.000456909: 0.0179755)#0.00375228: 0.000655171	W_muriae#0.0045486: 0.0186307)#0.0131194; 5
(((W_tropicalis#0.000975407: 0.0178718	(W_sebi#0.00243926: 0.0148542	W_mellicola#0.00808625: 0.0148542)#0.00328836: 0.00301754)#0.00194813: 9.24703e-05	W_canadensis#0.000456909: 0.0179642)#0.00225358: 0.000457685	W_muriae#0.0045486: 0.0184219)#0.0108763; 5
(((W_tropicalis#0.000975407: 0.0177422	(W_sebi#0.00243926: 0.0150499	W_mellicola#0.00581477: 0.0150499)#0.00324559: 0.0026922)#0.000650279: 0.000222078	W_canadensis#0.000456909: 0.0179642)#0.00225358: 0.000457685	W_muriae#0.0045486: 0.0184219)#0.01311; 5
(((W_tropicalis#0.000904151: 0.016446	(W_sebi#0.00226106: 0.0138317	W_mellicola#0.00538998: 0.0138317)#0.00303433: 0.00261431)#0.00261231: 0.000205854	W_canadensis#0.00042353: 0.0166519)#0.00208895: 0.000567175	W_muriae#0.00421631: 0.0172191)#0.0120514; 5
(((W_tropicalis#0.000904151: 0.0165513	(W_sebi#0.00226106: 0.0138775	W_mellicola#0.00538998: 0.0138775)#0.0030243: 0.00267372)#0.0025957: 0.000100612	W_canadensis#0.00042353: 0.0166519)#0.00208895: 0.00061732	W_muriae#0.00421631: 0.0172692)#0.00890415; 5
(((W_tropicalis#0.000986061: 0.0181345	(W_sebi#0.0024659: 0.0152736	W_mellicola#0.00587828: 0.0152736)#0.0032683: 0.00286087)#0.00281778: 9.20385e-05	W_canadensis#0.0004619: 0.0182265)#0.00226993: 0.000607151	W_muriae#0.00459828: 0.0188337)#0.00831645; 5
((W_muriae#0.00459828: 0.0180911	W_canadensis#0.0004619: 0.0180911)#0.00459162: 0.000742539	(W_tropicalis#0.000986061: 0.0183055	(W_sebi#0.0024659: 0.0152008	W_mellicola#0.00587828: 0.0152008)#0.00328397: 0.0031047)#0.000901472: 0.000528218)#0.00730594; 5
((W_muriae#0.00459828: 0.0179215	W_canadensis#0.0004619: 0.0179215)#0.00329462: 0.00101875	(W_tropicalis#0.000986061: 0.0181442	(W_sebi#0.0024659: 0.0153258	W_mellicola#0.00587828: 0.0153258)#0.00325717: 0.00281832)#0.000909486: 0.000796103)#0.00941455; 5
((W_muriae#0.00426091: 0.0167059	W_canadensis#0.00042801: 0.0167059)#0.00303476: 0.000844771	(W_tropicalis#0.00124896: 0.0169363	(W_sebi#0.00228498: 0.0141571	W_mellicola#0.005447: 0.0141571)#0.00211015: 0.00277917)#0.00115949: 0.000614365)#0.0103207; 5
((W_muriae#0.00477073: 0.0185872	W_canadensis#0.000479222: 0.0185872)#0.00454049: 0.000933298	(W_tropicalis#0.0013984: 0.0191643	(W_sebi#0.00255838: 0.0156527	W_mellicola#0.00609874: 0.0156527)#0.00239256: 0.00351162)#0.00142749: 0.000356132)#0.0116326; 5
((W_muriae#0.00423831: 0.0163861	W_canadensis#0.000425741: 0.0163861)#0.00143607: 0.000955884	(W_tropicalis#0.000633247: 0.0168808	(W_sebi#0.00227286: 0.0137771	W_mellicola#0.00541811: 0.0137771)#0.00334648: 0.00310368)#0.00127906: 0.000461201)#0.0103344; 5
((W_muriae#0.00423831: 0.0165734	W_canadensis#0.000425741: 0.0165734)#0.00244111: 0.00076851	(W_tropicalis#0.000633247: 0.0170123	(W_sebi#0.00227286: 0.0138307	W_mellicola#0.00541811: 0.0138307)#0.00512311: 0.00318161)#0.00126917: 0.000329611)#0.0103344; 5
((W_muriae#0.00410014: 0.0161704	W_canadensis#0.000411861: 0.0161704)#0.00234149: 0.000653217	(W_tropicalis#0.000612603: 0.0163988	(W_sebi#0.00219876: 0.0132442	W_mellicola#0.00524148: 0.0132442)#0.00500686: 0.00315461)#0.00123221: 0.000424782)#0.00996958; 5
((W_muriae#0.00410014: 0.0159989	W_canadensis#0.000411861: 0.0159989)#0.00236659: 0.000824729	(W_tropicalis#0.000612603: 0.0163988	(W_sebi#0.00219876: 0.0133773	W_mellicola#0.00524148: 0.0133773)#0.00276096: 0.00302151)#0.000984757: 0.000424782)#0.00837231; 5
((W_muriae#0.00410014: 0.0158892	W_canadensis#0.000411861: 0.0158892)#0.00238293: 0.000934401	(W_tropicalis#0.000612603: 0.0162567	(W_sebi#0.00219876: 0.0132458	W_mellicola#0.00524148: 0.0132458)#0.00278837: 0.00301085)#0.000993367: 0.000566913)#0.00837231; 5
((W_muriae#0.00410014: 0.0159942	W_canadensis#0.000411861: 0.0159942)#0.00396993: 0.000978597	(W_tropicalis#0.000612603: 0.0161762	(W_sebi#0.00219876: 0.013373	W_mellicola#0.00524148: 0.013373)#0.00276186: 0.0028032)#0.0011234: 0.000796677)#0.00899063; 5
((W_muriae#0.00410014: 0.0161334	W_canadensis#0.000411861: 0.0161334)#0.0039357: 0.000691435	(W_tropicalis#0.000612603: 0.0160654	(W_sebi#0.00219876: 0.0133209	W_mellicola#0.00524148: 0.0133209)#0.00494824: 0.00274444)#0.00113115: 0.000759426)#0.0105021; 5
((W_muriae#0.00642549: 0.0173318	W_canadensis#0.000439671: 0.0173318)#0.004175: 0.00081967	(W_tropicalis#0.000653968: 0.0172297	(W_sebi#0.00234723: 0.0140815	W_mellicola#0.0055954: 0.0140815)#0.00533445: 0.00314817)#0.00361399: 0.000921821)#0.00923778; 5
((W_muriae#0.00499316: 0.0173318	W_canadensis#0.000439671: 0.0173318)#0.00137741: 0.000725422	(W_tropicalis#0.000653968: 0.0171035	(W_sebi#0.00234723: 0.0141826	W_mellicola#0.0055954: 0.0141826)#0.00274857: 0.00292091)#0.00364065: 0.000953737)#0.00928599; 5
((W_muriae#0.00499316: 0.0174289	W_canadensis#0.000439671: 0.0174289)#0.0047504: 0.000518566	(W_tropicalis#0.000653968: 0.0169669	(W_sebi#0.00234723: 0.0140318	W_mellicola#0.0055954: 0.0140318)#0.00277811: 0.00293504)#0.00266748: 0.000980573)#0.00934282; 5
((W_muriae#0.00499316: 0.017512	W_canadensis#0.000439671: 0.017512)#0.00320815: 0.000435444	(W_tropicalis#0.00044368: 0.016867	(W_sebi#0.00234723: 0.0139019	W_mellicola#0.0055954: 0.0139019)#0.00191701: 0.00296511)#0.0048279: 0.00108048)#0.00934282; 5
((W_muriae#0.00499316: 0.0176994	(W_tropicalis#0.00044368: 0.016786	(W_sebi#0.00234723: 0.0137107	W_mellicola#0.00658823: 0.0137107)#0.00385927: 0.00307528)#0.00237101: 0.000913441)#0.00317418: 0.000248023	W_canadensis#0.000439671: 0.0179474)#0.00934282; 5
((W_muriae#0.00525954: 0.0187979	(W_tropicalis#0.00046735: 0.0178519	(W_sebi#0.00247245: 0.0143833	W_mellicola#0.00693971: 0.0143833)#0.00408179: 0.00346863)#0.00247365: 0.000945996)#0.00107072: 0.000106971	W_canadensis#0.000463127: 0.0189049)#0.0065565; 5
((W_muriae#0.00525954: 0.0187979	(W_tropicalis#0.00046735: 0.0177272	(W_sebi#0.00247245: 0.0142184	W_mellicola#0.00693971: 0.0142184)#0.00412913: 0.0035088)#0.00249106: 0.00107074)#0.00107072: 0.000106971	W_canadensis#0.000463127: 0.0189049)#0.0065565; 5
((W_muriae#0.00493759: 0.0176473	(W_tropicalis#0.000438742: 0.0166421	(W_sebi#0.00232111: 0.0132953	W_mellicola#0.00651491: 0.0132953)#0.00389175: 0.00334674)#0.0013823: 0.00100519)#0.00100518: 0.000100423	W_canadensis#0.000434778: 0.0177477)#0.00727129; 5
((W_canadensis#0.000434778: 0.0177275	(W_tropicalis#0.000438742: 0.0166421	(W_sebi#0.00232111: 0.0133723	W_mellicola#0.00651491: 0.0133723)#0.00472201: 0.00326981)#0.00153214: 0.00108542)#0.00236796: 2.01992e-05	W_muriae#0.00493759: 0.0177477)#0.00727129; 5
((W_canadensis#0.00142207: 0.0177275	(W_tropicalis#0.000438742: 0.0166421	(W_sebi#0.00232111: 0.0132214	W_mellicola#0.00651491: 0.0132214)#0.00477591: 0.00342072)#0.00153214: 0.00108542)#0.000652787: 2.01992e-05	W_muriae#0.00493759: 0.0177477)#0.00727129; 5
((W_canadensis#0.00136179: 0.0177152	(W_tropicalis#0.000438742: 0.0164683	(W_sebi#0.00232111: 0.0133586	W_mellicola#0.00651491: 0.0133586)#0.00472686: 0.00310975)#0.00327546: 0.00124692)#0.00236315: 3.24835e-05	W_muriae#0.00493759: 0.0177477)#0.00604672; 5
((W_canadensis#0.00113076: 0.0177152	(W_tropicalis#0.000438742: 0.0164041	(W_sebi#0.00232111: 0.0134332	W_mellicola#0.00651491: 0.0134332)#0.00334496: 0.00297089)#0.00264087: 0.00131113)#0.000743698: 3.24835e-05	W_muriae#0.00493759: 0.0177477)#0.00604672; 5
((W_canadensis#0.00113076: 0.0177152	(W_tropicalis#0.000438742: 0.0162547	(W_sebi#0.00414407: 0.0132608	W_mellicola#0.00651491: 0.0132608)#0.00338843: 0.00299386)#0.00266514: 0.00146052)#0.000771557: 3.24835e-05	W_muriae#0.00493759: 0.0177477)#0.00766175; 5
((W_canadensis#0.00113076: 0.0177016	(W_tropicalis#0.000438742: 0.0163895	(W_sebi#0.00414407: 0.013358	W_mellicola#0.00651491: 0.013358)#0.00336378: 0.00303147)#0.00564225: 0.00131211)#0.00248332: 4.61138e-05	W_muriae#0.00493759: 0.0177477)#0.00851322; 5
((W_canadensis#0.00113076: 0.0175721	(W_tropicalis#0.00138507: 0.016269	(W_sebi#0.00414407: 0.0132341	W_mellicola#0.00651491: 0.0132341)#0.00339528: 0.0030349)#0.0046027: 0.00130306)#0.00343826: 0.000175633	W_muriae#0.00493759: 0.0177477)#0.0106348; 5
((W_muriae#0.00493759: 0.0176517	(W_tropicalis#0.00126469: 0.0161081	(W_sebi#0.00414407: 0.0133493	W_mellicola#0.00651491: 0.0133493)#0.00336598: 0.00275876)#0.00464869: 0.00154365)#0.00342275: 9.59836e-05	W_canadensis#0.00113076: 0.0177477)#0.00919759; 5
((W_muriae#0.00493759: 0.0176517	(W_tropicalis#0.000793781: 0.0162773	(W_sebi#0.00414407: 0.0132374	W_mellicola#0.0059205: 0.0132374)#0.00339444: 0.00303991)#0.00460037: 0.00137443)#0.0060651: 9.59836e-05	W_canadensis#0.00113076: 0.0177477)#0.00919759; 5
((W_muriae#0.00493759: 0.0176646	(W_tropicalis#0.000793781: 0.0163836	(W_sebi#0.00286038: 0.0134407	W_mellicola#0.0059205: 0.0134407)#0.0033431: 0.00294289)#0.00457052: 0.00128103)#0.00464056: 8.31034e-05	W_canadensis#0.00113076: 0.0177477)#0.00919759; 5
((W_muriae#0.00493759: 0.017725	(W_tropicalis#0.000793781: 0.0163295	(W_sebi#0.00286038: 0.0135796	W_mellicola#0.0059205: 0.0135796)#0.0033089: 0.00274998)#0.00633729: 0.00139548)#0.00462474: 2.26792e-05	W_canadensis#0.000974145: 0.0177477)#0.0114826; 5
((W_muriae#0.0046602: 0.0166364	(W_tropicalis#0.000749187: 0.0152146	(W_sebi#0.00269968: 0.012899	W_mellicola#0.00558789: 0.012899)#0.00310308: 0.00231561)#0.00605893: 0.00142176)#0.00631738: 0.000114286	W_canadensis#0.000919418: 0.0167506)#0.00949454; 5
((W_muriae#0.00499829: 0.0179368	(W_tropicalis#0.00080354: 0.0163921	(W_sebi#0.00289554: 0.0137082	W_mellicola#0.00599328: 0.0137082)#0.00335893: 0.00268384)#0.00646928: 0.00154475)#0.00674037: 2.90601e-05	W_canadensis#0.00098612: 0.0179659)#0.0101834; 5
((W_muriae#0.00499829: 0.0179368	(W_tropicalis#0.00069836: 0.0162004	(W_sebi#0.00289554: 0.0137082	W_mellicola#0.00599328: 0.0137082)#0.00335893: 0.00249213)#0.00359203: 0.00173645)#0.00674037: 2.90601e-05	W_canadensis#0.00098612: 0.0179659)#0.00824069; 5
((W_muriae#0.00499829: 0.0178785	W_canadensis#0.00098612: 0.0178785)#0.00676235: 8.7367e-05	(W_tropicalis#0.00069836: 0.0163413	(W_sebi#0.00289554: 0.0135811	W_mellicola#0.00599328: 0.0135811)#0.00607715: 0.00276024)#0.00356105: 0.00162457)#0.00906617; 5
((W_muriae#0.00499829: 0.0178928	(W_tropicalis#0.00069836: 0.0162235	(W_sebi#0.00289554: 0.0135177	W_mellicola#0.00599328: 0.0135177)#0.00435518: 0.00270582)#0.00358691: 0.00166923)#0.0046069: 7.31281e-05	W_canadensis#0.0013754: 0.0179659)#0.00906617; 5
((W_muriae#0.0036354: 0.0177319	(W_tropicalis#0.000732102: 0.0162825	(W_sebi#0.00289554: 0.0134378	W_mellicola#0.00599328: 0.0134378)#0.00438109: 0.00284474)#0.000793122: 0.00144935)#0.00323219: 0.000234017	W_canadensis#0.0013754: 0.0179659)#0.00906617; 5
((W_muriae#0.0036354: 0.0177319	(W_tropicalis#0.00137091: 0.0164005	(W_sebi#0.00289554: 0.0135466	W_mellicola#0.00599328: 0.0135466)#0.00214729: 0.00285389)#0.00120638: 0.00133137)#0.00150456: 0.000234017	W_canadensis#0.0013754: 0.0179659)#0.00906617; 5
((W_muriae#0.0036354: 0.0177319	(W_tropicalis#0.00137091: 0.0162593	(W_sebi#0.00289554: 0.01344	W_mellicola#0.00599328: 0.01344)#0.00216433: 0.00281937)#0.00238139: 0.00147253)#0.00409415: 0.000271573	W_canadensis#0.0013754: 0.0180034)#0.00904726; 5
((W_muriae#0.0036354: 0.0178226	(W_tropicalis#0.00137091: 0.0162136	(W_sebi#0.00289554: 0.0133419	W_mellicola#0.00599328: 0.0133419)#0.00218023: 0.00287166)#0.00238811: 0.00160895)#0.00557779: 0.000180884	W_canadensis#0.0013754: 0.0180034)#0.0121984; 5
((W_muriae#0.0036354: 0.0176975	(W_tropicalis#0.00137091: 0.0162136	(W_sebi#0.00289554: 0.0132549	W_mellicola#0.00599328: 0.0132549)#0.00377553: 0.00295874)#0.00238811: 0.00148393)#0.00740537: 0.000305902	W_canadensis#0.000801964: 0.0180034)#0.0121984; 5
((W_muriae#0.0036354: 0.017592	(W_tropicalis#0.00137091: 0.0163385	(W_sebi#0.00289554: 0.0134226	W_mellicola#0.00599328: 0.0134226)#0.00372836: 0.00291596)#0.00236985: 0.00125343)#0.00922239: 0.000296722	W_canadensis#0.000801964: 0.0178887)#0.0122766; 5
((W_canadensis#0.000695807: 0.0175594	(W_tropicalis#0.00137091: 0.0161755	(W_sebi#0.00289554: 0.0132425	W_mellicola#0.00599328: 0.0132425)#0.00377907: 0.00293304)#0.00239373: 0.00138389)#0.0092395: 0.000492757	W_muriae#0.0036354: 0.0180521)#0.0098364; 5
((W_canadensis#0.000695807: 0.0175035	(W_tropicalis#0.00137091: 0.0162555	(W_sebi#0.00289554: 0.0132425	W_mellicola#0.00599328: 0.0132425)#0.00377907: 0.00301308)#0.00238195: 0.00124793)#0.00707186: 0.000548677	W_muriae#0.0036354: 0.0180521)#0.0098364; 5
((W_canadensis#0.000621645: 0.0166162	(W_tropicalis#0.00130141: 0.0153094	(W_sebi#0.00274876: 0.0126883	W_mellicola#0.00568947: 0.0126883)#0.00538128: 0.00262116)#0.00227923: 0.00130673)#0.00506919: 0.000520864	W_muriae#0.00345112: 0.017137)#0.00933777; 5
((W_muriae#0.00345112: 0.0167257	(W_tropicalis#0.00130141: 0.0153865	(W_sebi#0.00430547: 0.0126166	W_mellicola#0.00568947: 0.0126166)#0.00391605: 0.00276995)#0.00226782: 0.00133924)#0.00396061: 0.000474782	W_canadensis#0.000621645: 0.0172005)#0.0122301; 5
((W_muriae#0.00345112: 0.0168987	(W_tropicalis#0.00130141: 0.0154538	(W_sebi#0.00268358: 0.012741	W_mellicola#0.00568947: 0.012741)#0.00387778: 0.00271279)#0.00225793: 0.00144489)#0.00202955: 0.000301794	W_canadensis#0.000621645: 0.0172005)#0.0105023; 5
((W_muriae#0.00345112: 0.0169981	(W_tropicalis#0.00130141: 0.0155591	(W_sebi#0.00268358: 0.012627	W_mellicola#0.00568947: 0.012627)#0.00391279: 0.002932)#0.00473189: 0.00143909)#0.00403075: 0.000202376	W_canadensis#0.000621645: 0.0172005)#0.0105023; 5
((W_muriae#0.00392363: 0.0192445	(W_tropicalis#0.00147959: 0.01774	(W_sebi#0.003051: 0.0141737	W_mellicola#0.00646844: 0.0141737)#0.00204058: 0.00356632)#0.00441577: 0.00150444)#0.00460191: 0.000311084	W_canadensis#0.000706758: 0.0195555)#0.0119402; 5
((W_muriae#0.0036266: 0.0176205	(W_tropicalis#0.00136759: 0.0162807	(W_sebi#0.00282004: 0.0131884	W_mellicola#0.00597878: 0.0131884)#0.00281601: 0.00309237)#0.00243343: 0.00133978)#0.00429388: 0.000454629	W_canadensis#0.000653256: 0.0180752)#0.0110363; 5
((W_muriae#0.0036266: 0.017744	(W_tropicalis#0.00136759: 0.0161684	(W_sebi#0.00282004: 0.0132542	W_mellicola#0.00597878: 0.0132542)#0.00453971: 0.00291427)#0.00245033: 0.00157558)#0.004264: 0.000331152	W_canadensis#0.000653256: 0.0180752)#0.00887471; 5
((W_muriae#0.00328887: 0.0162074	(W_tropicalis#0.00124023: 0.0146627	(W_sebi#0.00255742: 0.0119121	W_mellicola#0.00542199: 0.0119121)#0.00316065: 0.00275064)#0.00222214: 0.00154468)#0.00383927: 0.00018448	W_canadensis#0.00059242: 0.0163919)#0.00966735; 5
((W_canadensis#0.00059242: 0.0162524	(W_tropicalis#0.00124023: 0.014815	(W_sebi#0.00395322: 0.0117409	W_mellicola#0.00542199: 0.0117409)#0.00320673: 0.00307404)#0.00219931: 0.00143741)#0.00382865: 0.000139517	W_muriae#0.00328887: 0.0163919)#0.0124783; 5
((W_muriae#0.00347519: 0.01732	(W_tropicalis#0.00131049: 0.015548	(W_sebi#0.00417717: 0.0122689	W_mellicola#0.00572915: 0.0122689)#0.00342627: 0.0032791)#0.00233978: 0.00177198)#0.00401123: 5.33089e-07	W_canadensis#0.000625981: 0.0173205)#0.0109237; 5
((W_muriae#0.00347519: 0.0172141	(W_tropicalis#0.00143801: 0.015548	(W_sebi#0.00417717: 0.0121948	W_mellicola#0.00486184: 0.0121948)#0.00262358: 0.00335321)#0.00233978: 0.00166611)#0.0040359: 0.000106404	W_canadensis#0.000625981: 0.0173205)#0.00903626; 5
((W_muriae#0.00347519: 0.0171241	(W_tropicalis#0.00143801: 0.015548	(W_sebi#0.00417717: 0.0123725	W_mellicola#0.00486184: 0.0123725)#0.0025859: 0.0031755)#0.00233978: 0.00157609)#0.00405712: 0.000196428	W_canadensis#0.00106453: 0.0173205)#0.0101302; 5
((W_muriae#0.00347519: 0.0170363	(W_tropicalis#0.00143801: 0.015548	(W_sebi#0.00579633: 0.0124305	W_mellicola#0.00486184: 0.0124305)#0.00257384: 0.00311752)#0.00233978: 0.0014883)#0.00407803: 0.000284218	W_canadensis#0.00106453: 0.0173205)#0.00817307; 5
((W_muriae#0.00347519: 0.0168879	(W_tropicalis#0.00143801: 0.0155945	(W_sebi#0.00512272: 0.0122521	W_mellicola#0.00486184: 0.0122521)#0.0026113: 0.00334241)#0.00451854: 0.00129335)#0.00335974: 0.000322402	W_canadensis#0.00106453: 0.0172103)#0.00822541; 5
((W_muriae#0.00347519: 0.0170567	(W_tropicalis#0.00143801: 0.0154471	(W_sebi#0.00512272: 0.0120818	W_mellicola#0.00486184: 0.0120818)#0.00264811: 0.00336524)#0.00456168: 0.00160964)#0.00332649: 0.000153574	W_canadensis#0.00106453: 0.0172103)#0.00822541; 5
((W_canadensis#0.00116071: 0.0185979	(W_tropicalis#0.00404956: 0.0167423	(W_sebi#0.00558559: 0.0133167	W_mellicola#0.00530114: 0.0133167)#0.00192776: 0.00342559)#0.00248074: 0.00185554)#0.00362705: 0.00016745	W_muriae#0.00378919: 0.0187653)#0.00896862; 5
((W_canadensis#0.00116071: 0.018442	(W_tropicalis#0.00404956: 0.0168383	(W_sebi#0.00558559: 0.0132574	W_mellicola#0.00530114: 0.0132574)#0.0019364: 0.00358099)#0.00530472: 0.00160361)#0.00365772: 0.000323363	W_muriae#0.00378919: 0.0187653)#0.00675357; 5
((W_canadensis#0.0010579: 0.0168944	(W_tropicalis#0.0028496: 0.0152341	(W_sebi#0.00509083: 0.0120831	W_mellicola#0.00549153: 0.0120831)#0.00176488: 0.00315099)#0.00487065: 0.0016603)#0.00407432: 0.000208804	W_muriae#0.00345356: 0.0171032)#0.00725521; 5
((W_canadensis#0.00101185: 0.0169299	(W_tropicalis#0.0028496: 0.0151642	(W_sebi#0.00358627: 0.0121534	W_mellicola#0.00549153: 0.0121534)#0.00175467: 0.00301084)#0.00489308: 0.00176573)#0.00406575: 0.000173212	W_muriae#0.00345356: 0.0171032)#0.00926356; 5
((W_canadensis#0.0010863: 0.017986	(W_tropicalis#0.00305927: 0.016383	(W_sebi#0.00385014: 0.0128248	W_mellicola#0.00589559: 0.0128248)#0.0019165: 0.00355817)#0.00340996: 0.00160306)#0.00441091: 0.00037554	W_muriae#0.00370766: 0.0183616)#0.00994516; 5
((W_muriae#0.00351554: 0.0172197	(W_tropicalis#0.00290074: 0.0153664	(W_sebi#0.00365063: 0.0121602	W_mellicola#0.00559009: 0.0121602)#0.00181719: 0.00320617)#0.00326853: 0.00185333)#0.00414209: 0.000313037	W_canadensis#0.00103001: 0.0175328)#0.00936384; 5
((W_muriae#0.00351554: 0.0173528	(W_tropicalis#0.00290074: 0.0152791	(W_sebi#0.00365063: 0.0122436	W_mellicola#0.00559009: 0.0122436)#0.00180481: 0.00303548)#0.00328721: 0.00207368)#0.00411033: 0.000179985	W_canadensis#0.00103001: 0.0175328)#0.00936384; 5
((W_muriae#0.00351554: 0.0175085	(W_tropicalis#0.0020661: 0.0151298	(W_sebi#0.00365063: 0.012349	W_mellicola#0.00559009: 0.012349)#0.00178941: 0.00278079)#0.00331965: 0.00237871)#0.00407378: 2.42681e-05	W_canadensis#0.00148452: 0.0175328)#0.00936384; 5
((W_muriae#0.00351554: 0.0175085	(W_tropicalis#0.0020661: 0.015316	(W_sebi#0.00365063: 0.0124399	W_mellicola#0.00559009: 0.0124399)#0.00236202: 0.00287608)#0.0032793: 0.00219255)#0.00407378: 2.42681e-05	W_canadensis#0.00104095: 0.0175328)#0.0116295; 5
((W_muriae#0.00351554: 0.0173804	(W_tropicalis#0.0020661: 0.0151938	(W_sebi#0.00365063: 0.0122797	W_mellicola#0.00559009: 0.0122797)#0.00239282: 0.00291406)#0.00330567: 0.00218665)#0.00228623: 0.000152332	W_canadensis#0.00104095: 0.0175328)#0.0133494; 5
((W_muriae#0.00394282: 0.0194929	(W_tropicalis#0.00231722: 0.0170405	(W_sebi#0.00409433: 0.0137282	W_mellicola#0.00626952: 0.0137282)#0.00269225: 0.00331224)#0.00370744: 0.00245242)#0.00256411: 0.000170846	W_canadensis#0.00116747: 0.0196637)#0.014972; 5
((W_muriae#0.003668: 0.0181342	(W_tropicalis#0.0021557: 0.0159669	(W_sebi#0.00380895: 0.0126313	W_mellicola#0.00583253: 0.0126313)#0.001674: 0.00333557)#0.00342437: 0.00216734)#0.000625061: 0.000158938	W_canadensis#0.0010861: 0.0182931)#0.0139284; 5
((W_canadensis#0.00141636: 0.0201765	(W_tropicalis#0.00239848: 0.017765	(W_sebi#0.00423791: 0.0138872	W_mellicola#0.00648937: 0.0138872)#0.00188486: 0.0038778)#0.00381002: 0.00241142)#0.00232068: 0.000176837	W_muriae#0.00408108: 0.0203533)#0.015497; 5
((W_canadensis#0.00141636: 0.0201765	(W_tropicalis#0.00239848: 0.017912	(W_sebi#0.00258771: 0.0139576	W_mellicola#0.00648937: 0.0139576)#0.00330864: 0.00395445)#0.00377876: 0.00226445)#0.00436045: 0.000176837	W_muriae#0.00408108: 0.0203533)#0.0133504; 5
((W_canadensis#0.000664821: 0.0188608	(W_tropicalis#0.00222724: 0.0167901	(W_sebi#0.00354637: 0.0130762	W_mellicola#0.00602606: 0.0130762)#0.00304537: 0.0037139)#0.00228722: 0.00207069)#0.00191848: 3.93932e-05	W_muriae#0.00378971: 0.0189002)#0.0101829; 5
((W_muriae#0.00378971: 0.0187958	(W_tropicalis#0.00222724: 0.0169452	(W_sebi#0.00354637: 0.0129676	W_mellicola#0.00602606: 0.0129676)#0.00307086: 0.0039776)#0.00226628: 0.00185064)#0.0019251: 0.000104313	W_canadensis#0.000595708: 0.0189002)#0.0134454; 5
((W_muriae#0.00378971: 0.0187016	(W_tropicalis#0.00222724: 0.0168464	(W_sebi#0.00354637: 0.0130784	W_mellicola#0.00602606: 0.0130784)#0.00160628: 0.00376802)#0.00227957: 0.00185527)#0.0019348: 0.000198513	W_canadensis#0.000595708: 0.0189002)#0.0149012; 5
((W_muriae#0.00378971: 0.0187016	(W_tropicalis#0.000913348: 0.0166885	(W_sebi#0.00354637: 0.0129678	W_mellicola#0.00602606: 0.0129678)#0.00370836: 0.00372069)#0.00230114: 0.00201318)#0.0019348: 0.000198513	W_canadensis#0.000595708: 0.0189002)#0.0149012; 5
((W_muriae#0.00391398: 0.019189	(W_tropicalis#0.000943297: 0.017138	(W_sebi#0.00366265: 0.0132396	W_mellicola#0.00622366: 0.0132396)#0.00218823: 0.00389836)#0.00239015: 0.00205098)#0.00201136: 0.000251799	W_canadensis#0.000615241: 0.0194408)#0.0154524; 5
((W_muriae#0.00362575: 0.0176308	W_canadensis#0.000569934: 0.0176308)#0.00187857: 0.000500304	(W_tropicalis#0.000873832: 0.0160301	(W_sebi#0.00339293: 0.0124096	W_mellicola#0.00576534: 0.0124096)#0.00402433: 0.00362046)#0.00391099: 0.00210101)#0.0118988; 5
((W_muriae#0.00362575: 0.0174642	W_canadensis#0.000569934: 0.0174642)#0.00441359: 0.000666956	(W_tropicalis#0.000873832: 0.0162123	(W_sebi#0.00339293: 0.0122149	W_mellicola#0.00576534: 0.0122149)#0.00190204: 0.00399736)#0.00386703: 0.00191881)#0.0118988; 5
((W_muriae#0.00362575: 0.0173659	W_canadensis#0.000569934: 0.0173659)#0.00657775: 0.000765256	(W_tropicalis#0.00130899: 0.0163645	(W_sebi#0.00339293: 0.0122149	W_mellicola#0.00576534: 0.0122149)#0.00401763: 0.0041496)#0.00383106: 0.00176657)#0.010049; 5
((W_muriae#0.00362575: 0.0174251	W_canadensis#0.000569934: 0.0174251)#0.00488893: 0.000598141	(W_tropicalis#0.00130899: 0.0164594	(W_sebi#0.00339293: 0.0123029	W_mellicola#0.00576534: 0.0123029)#0.0039889: 0.00415644)#0.00540722: 0.0015639)#0.0112819; 5
((W_muriae#0.00362575: 0.0173143	W_canadensis#0.000569934: 0.0173143)#0.00282297: 0.000708963	(W_tropicalis#0.00130899: 0.0163163	(W_sebi#0.00339293: 0.0121453	W_mellicola#0.00576534: 0.0121453)#0.00404067: 0.004171)#0.00399883: 0.00170699)#0.00884542; 5
((W_muriae#0.00362575: 0.0173143	W_canadensis#0.000569934: 0.0173143)#0.000732278: 0.00055435	(W_tropicalis#0.00130899: 0.0161743	(W_sebi#0.00339293: 0.012244	W_mellicola#0.00576534: 0.012244)#0.00274292: 0.00393026)#0.00403394: 0.00169439)#0.00710471; 5
((W_muriae#0.00362575: 0.0174075	W_canadensis#0.000569934: 0.0174075)#0.00255803: 0.000461215	(W_tropicalis#0.00130899: 0.0160621	(W_sebi#0.00339293: 0.012388	W_mellicola#0.00576534: 0.012388)#0.00271105: 0.00367416)#0.00406211: 0.00180655)#0.00710471; 5
((W_muriae#0.00362575: 0.0175044	W_canadensis#0.000569934: 0.0175044)#0.00254387: 0.000311033	(W_tropicalis#0.00130899: 0.0162038	(W_sebi#0.00339293: 0.0124662	W_mellicola#0.00576534: 0.0124662)#0.00350998: 0.00373768)#0.00232719: 0.00161154)#0.00712596; 5
((W_muriae#0.00410171: 0.0200018	W_canadensis#0.000644751: 0.0200018)#0.00284909: 0.00015226	(W_tropicalis#0.00148083: 0.01821	(W_sebi#0.00383833: 0.0142219	W_mellicola#0.00652217: 0.0142219)#0.00393744: 0.00398814)#0.00265017: 0.00194401)#0.0117502; 5
((W_muriae#0.00366731: 0.0177432	W_canadensis#0.000576468: 0.0177432)#0.00469986: 0.000276417	(W_tropicalis#0.001324: 0.0163236	(W_sebi#0.00343183: 0.0125925	W_mellicola#0.00583143: 0.0125925)#0.0035549: 0.00373114)#0.00400919: 0.00169602)#0.0110936; 5
((W_muriae#0.00382053: 0.0184845	W_canadensis#0.000600551: 0.0184845)#0.00303015: 0.000426654	(W_tropicalis#0.00137931: 0.0172346	(W_sebi#0.0035752: 0.0132784	W_mellicola#0.00607506: 0.0132784)#0.00365882: 0.00395617)#0.00412118: 0.00167652)#0.009585; 5
((W_muriae#0.00354579: 0.017027	W_canadensis#0.000557366: 0.017027)#0.00283343: 0.000524209	(W_tropicalis#0.00128013: 0.0159437	(W_sebi#0.00331811: 0.0123236	W_mellicola#0.0056382: 0.0123236)#0.00194365: 0.00362015)#0.00168411: 0.00160749)#0.00717729; 5
((W_muriae#0.00354579: 0.017027	W_canadensis#0.000557366: 0.017027)#0.00118838: 0.000429615	(W_tropicalis#0.00128013: 0.016068	(W_sebi#0.00413833: 0.0124194	W_mellicola#0.0056382: 0.0124194)#0.00192866: 0.00364863)#0.00255478: 0.00138864)#0.00883527; 5
((W_muriae#0.00354579: 0.017027	W_canadensis#0.000557366: 0.017027)#0.00118838: 0.000429615	(W_tropicalis#0.00128013: 0.0159088	(W_sebi#0.00413833: 0.0122868	W_mellicola#0.0056382: 0.0122868)#0.00194947: 0.00362203)#0.00258034: 0.00154779)#0.00883527; 5
((W_muriae#0.00354579: 0.0171423	W_canadensis#0.000557366: 0.0171423)#0.00118039: 0.000314289	(W_tropicalis#0.00128013: 0.0160446	(W_sebi#0.00413833: 0.012425	W_mellicola#0.0056382: 0.012425)#0.0019278: 0.00361967)#0.00161834: 0.00141202)#0.00883527; 5
((W_muriae#0.00354579: 0.0170782	W_canadensis#0.000557366: 0.0170782)#0.00373819: 0.000491822	(W_tropicalis#0.00128013: 0.0162107	(W_sebi#0.00413833: 0.0122715	W_mellicola#0.0056382: 0.0122715)#0.00291789: 0.00393919)#0.00160177: 0.00135937)#0.00877824; 5
((W_muriae#0.00354579: 0.0171897	W_canadensis#0.000557366: 0.0171897)#0.003006: 0.00030333	(W_tropicalis#0.00128013: 0.0164207	(W_sebi#0.00413833: 0.0124729	W_mellicola#0.0056382: 0.0124729)#0.00287077: 0.00394776)#0.00158128: 0.00107234)#0.0100369; 5
((W_muriae#0.00395417: 0.0192971	W_canadensis#0.000621558: 0.0192971)#0.00333003: 0.000210652	(W_tropicalis#0.00142756: 0.0181662	(W_sebi#0.00461495: 0.0137434	W_mellicola#0.00628756: 0.0137434)#0.00324008: 0.00442279)#0.00177754: 0.00134154)#0.0111928; 5
((W_muriae#0.00395417: 0.0193731	W_canadensis#0.000621558: 0.0193731)#0.00331697: 0.000134657	(W_tropicalis#0.00142756: 0.0181157	(W_sebi#0.00461495: 0.0138566	W_mellicola#0.00628756: 0.0138566)#0.0032136: 0.00425907)#0.0017825: 0.00139204)#0.0111928; 5
((W_muriae#0.00395417: 0.0192605	W_canadensis#0.000621558: 0.0192605)#0.00333635: 0.000247226	(W_tropicalis#0.00142756: 0.0179673	(W_sebi#0.00461495: 0.0137298	W_mellicola#0.00628756: 0.0137298)#0.00324329: 0.00423758)#0.00178839: 0.00154037)#0.00900009; 5
(((W_tropicalis#0.00142756: 0.018102	(W_sebi#0.00461495: 0.0137808	W_mellicola#0.00756992: 0.0137808)#0.00460966: 0.00432113)#0.000972446: 0.0013039	W_canadensis#0.000621558: 0.0194059)#0.00331136: 0.000101849	W_muriae#0.00395417: 0.0195077)#0.0115314; 5
(((W_tropicalis#0.00119254: 0.0169977	(W_sebi#0.00435236: 0.0130695	W_mellicola#0.0071392: 0.0130695)#0.00432315: 0.00392814)#0.000921124: 0.00137236	W_canadensis#0.000586192: 0.01837)#0.00311133: 2.77058e-05	W_muriae#0.00372918: 0.0183977)#0.00930863; 5
(((W_tropicalis#0.00126458: 0.017809	(W_sebi#0.00461528: 0.013859	W_mellicola#0.00757046: 0.013859)#0.00267407: 0.00394997)#0.00108198: 0.00167073	W_canadensis#0.000621603: 0.0194797)#0.00329928: 2.93794e-05	W_muriae#0.00395445: 0.0195091)#0.00987094; 5
(((W_tropicalis#0.00126458: 0.0176899	(W_sebi#0.00461528: 0.0139529	W_mellicola#0.00757046: 0.0139529)#0.00349036: 0.00373701)#0.00108927: 0.00178978	W_canadensis#0.000613741: 0.0194797)#0.00164859: 2.93794e-05	W_muriae#0.00395445: 0.0195091)#0.00844225; 5
(((W_tropicalis#0.00126458: 0.0178352	(W_sebi#0.00461528: 0.0137566	W_mellicola#0.00757046: 0.0137566)#0.000879967: 0.00407863)#0.00243915: 0.00157312	W_muriae#0.00395445: 0.0194083)#0.00162497: 0.000100772	W_canadensis#0.000613741: 0.0195091)#0.00977306; 5
(((W_tropicalis#0.00126458: 0.0179396	(W_sebi#0.00461528: 0.0136026	W_mellicola#0.00757046: 0.0136026)#0.000889927: 0.00433699)#0.00242495: 0.00154027	W_canadensis#0.000613741: 0.0194799)#0.001619: 2.92217e-05	W_muriae#0.00395445: 0.0195091)#0.00717228; 5
(((W_tropicalis#0.00126458: 0.0178135	(W_sebi#0.00461528: 0.0136026	W_mellicola#0.00585998: 0.0136026)#0.000889927: 0.00421091)#0.000764678: 0.00153695	W_canadensis#0.000613741: 0.0193505)#0.00393168: 0.000158621	W_muriae#0.00395445: 0.0195091)#0.00935067; 5
(((W_tropicalis#0.00126458: 0.0177235	(W_sebi#0.00461528: 0.0137418	W_mellicola#0.00585998: 0.0137418)#0.00246825: 0.00398172)#0.00131858: 0.00178277	W_canadensis#0.000613741: 0.0195063)#0.00205984: 2.80989e-06	W_muriae#0.00395445: 0.0195091)#0.00935067; 5
((W_muriae#0.00384436: 0.0189183	W_canadensis#0.000596655: 0.0189183)#0.00394634: 4.76983e-05	(W_tropicalis#0.00122938: 0.0172881	(W_sebi#0.00367424: 0.0132994	W_mellicola#0.00652624: 0.0132994)#0.00345379: 0.00398866)#0.00127757: 0.0016779)#0.00909034; 5
((W_muriae#0.00384436: 0.0188048	(W_tropicalis#0.00122938: 0.0173439	(W_sebi#0.00367424: 0.0132994	W_mellicola#0.00652624: 0.0132994)#0.00434304: 0.00404447)#0.00127346: 0.00146087)#0.00397017: 0.000161213	W_canadensis#0.000596655: 0.018966)#0.00909034; 5
((W_canadensis#0.000565473: 0.017716	(W_tropicalis#0.00116513: 0.0162817	(W_sebi#0.00348222: 0.012449	W_mellicola#0.00618517: 0.012449)#0.00416744: 0.00383273)#0.000661158: 0.00143429)#0.00532074: 0.000258779	W_muriae#0.00364345: 0.0179748)#0.00719627; 5
((W_muriae#0.00364345: 0.0175859	(W_tropicalis#0.00116513: 0.0161477	(W_sebi#0.00348222: 0.0122852	W_mellicola#0.00618517: 0.0122852)#0.00169682: 0.00386249)#0.000666646: 0.0014382)#0.00296342: 0.000388898	W_canadensis#0.000565473: 0.0179748)#0.00719627; 5
((W_muriae#0.00364345: 0.0176801	(W_tropicalis#0.00116513: 0.0160019	(W_sebi#0.00348222: 0.0124135	W_mellicola#0.00618517: 0.0124135)#0.00167928: 0.00358842)#0.00253846: 0.00167819)#0.00509798: 0.000294665	W_canadensis#0.000565473: 0.0179748)#0.00941805; 5
((W_muriae#0.00399801: 0.0195169	(W_tropicalis#0.0007727: 0.0176263	(W_sebi#0.00382109: 0.0135153	W_mellicola#0.00678708: 0.0135153)#0.00185718: 0.00411104)#0.00277487: 0.00189057)#0.00556077: 0.000207091	W_canadensis#0.000620502: 0.019724)#0.00897382; 5
((W_canadensis#0.000574366: 0.0181621	(W_tropicalis#0.000715248: 0.0161932	(W_sebi#0.00353698: 0.0126579	W_mellicola#0.00628244: 0.0126579)#0.000979651: 0.00353531)#0.00258799: 0.00196886)#0.00360337: 9.53765e-05	W_muriae#0.00370075: 0.0182575)#0.0083066; 5
((W_canadensis#0.000574366: 0.0180312	(W_tropicalis#0.00116719: 0.0160936	(W_sebi#0.00353698: 0.0127704	W_mellicola#0.00628244: 0.0127704)#0.000971019: 0.00332318)#0.00260401: 0.0019376)#0.00362953: 0.000226242	W_muriae#0.00370075: 0.0182575)#0.0083066; 5
((W_canadensis#0.000574366: 0.0179612	(W_tropicalis#0.00116719: 0.016225	(W_sebi#0.00353698: 0.0125988	W_mellicola#0.00628244: 0.0125988)#0.000984246: 0.00362614)#0.00258293: 0.00173623)#0.00364368: 0.000296276	W_muriae#0.00370075: 0.0182575)#0.00978407; 5
((W_canadensis#0.000656872: 0.0180537	(W_tropicalis#0.00116719: 0.0163594	(W_sebi#0.00353698: 0.0125578	W_mellicola#0.00628244: 0.0125578)#0.000987466: 0.00380162)#0.00256171: 0.00169434)#0.00362501: 0.000203759	W_muriae#0.00370075: 0.0182575)#0.00861154; 5
((W_canadensis#0.000746182: 0.0205083	(W_tropicalis#0.00132588: 0.018751	(W_sebi#0.00401788: 0.0140698	W_mellicola#0.00713662: 0.0140698)#0.0011373: 0.00468125)#0.00288402: 0.00175732)#0.00680599: 0.000231462	W_muriae#0.00420391: 0.0207398)#0.00858334; 5
((W_canadensis#0.000746182: 0.0204427	(W_tropicalis#0.00132588: 0.018751	(W_sebi#0.00401788: 0.0141755	W_mellicola#0.00713662: 0.0141755)#0.000934297: 0.00457551)#0.00288402: 0.00169166)#0.00426582: 0.000297115	W_muriae#0.00420391: 0.0207398)#0.00858334; 5
((W_canadensis#0.00117798: 0.0178009	(W_tropicalis#0.00134974: 0.0161568	(W_sebi#0.0034781: 0.0124173	W_mellicola#0.00560233: 0.0124173)#0.000799254: 0.00373947)#0.00495039: 0.00164412)#0.00581218: 0.000152578	W_muriae#0.00363913: 0.0179535)#0.00743021; 5
((W_canadensis#0.000713748: 0.0201785	(W_tropicalis#0.00153872: 0.0183032	(W_sebi#0.00396507: 0.0140323	W_mellicola#0.00638671: 0.0140323)#0.000919184: 0.00427088)#0.00567919: 0.00187536)#0.00464021: 0.000288656	W_muriae#0.00414865: 0.0204672)#0.0107907; 5
((W_canadensis#0.000713748: 0.0202989	(W_tropicalis#0.00153872: 0.0182	(W_sebi#0.00396507: 0.0139179	W_mellicola#0.00638671: 0.0139179)#0.00092674: 0.00428209)#0.00378374: 0.00209894)#0.0028605: 0.000168264	W_muriae#0.00414865: 0.0204672)#0.0138603; 5
((W_canadensis#0.000626697: 0.0176961	(W_tropicalis#0.00135105: 0.016027	(W_sebi#0.00348147: 0.0123576	W_mellicola#0.00560777: 0.0123576)#0.000804679: 0.00366942)#0.00156248: 0.00166914)#0.00252965: 0.000274794	W_muriae#0.00364266: 0.0179709)#0.010726; 5
((W_canadensis#0.000681504: 0.0193654	(W_tropicalis#0.0014692: 0.0172206	(W_sebi#0.00378594: 0.013353	W_mellicola#0.00825632: 0.013353)#0.00134057: 0.00386762)#0.00171965: 0.00214476)#0.00539635: 0.000177166	W_muriae#0.00396123: 0.0195426)#0.0106477; 5
((W_canadensis#0.00061715: 0.0175367	(W_tropicalis#0.00114641: 0.0157596	(W_sebi#0.00342844: 0.0120921	W_mellicola#0.00747668: 0.0120921)#0.00121398: 0.00366747)#0.00154095: 0.00177716)#0.00322752: 0.000160436	W_muriae#0.00358717: 0.0176972)#0.00845103; 5
((W_canadensis#0.00061715: 0.017665	(W_tropicalis#0.0012167: 0.0156574	(W_sebi#0.00342844: 0.0122228	W_mellicola#0.00747668: 0.0122228)#0.001201: 0.00343456)#0.00155101: 0.00200762)#0.00320408: 3.21795e-05	W_muriae#0.00358717: 0.0176972)#0.00845103; 5
((W_canadensis#0.00061715: 0.0174919	(W_tropicalis#0.0012167: 0.0154894	(W_sebi#0.00342844: 0.0123219	W_mellicola#0.00747668: 0.0123219)#0.00119134: 0.00316757)#0.00162168: 0.00200252)#0.00220669: 0.000205222	W_muriae#0.00358717: 0.0176972)#0.00990898; 5
((W_canadensis#0.00061715: 0.0175991	(W_tropicalis#0.000873708: 0.0154073	(W_sebi#0.0028121: 0.0121793	W_mellicola#0.00747668: 0.0121793)#0.00120529: 0.00322807)#0.00359336: 0.00219179)#0.00219325: 0.000138092	W_muriae#0.00358717: 0.0177372)#0.0098866; 5
((W_canadensis#0.000698469: 0.0199181	(W_tropicalis#0.00165297: 0.0175271	(W_sebi#0.00318264: 0.0136507	W_mellicola#0.00846185: 0.0136507)#0.00137744: 0.00387646)#0.00188189: 0.00239095)#0.00502937: 0.000156288	W_muriae#0.00405984: 0.0200744)#0.0111893; 5
((W_canadensis#0.000698469: 0.0199602	(W_tropicalis#0.00165297: 0.0173988	(W_sebi#0.00318264: 0.0137857	W_mellicola#0.00846185: 0.0137857)#0.00326765: 0.00361303)#0.00395155: 0.00256142)#0.0025053: 0.000114201	W_muriae#0.00405984: 0.0200744)#0.0134259; 5
((W_canadensis#0.000698469: 0.0197653	(W_tropicalis#0.00186086: 0.0173988	(W_sebi#0.00318264: 0.0139491	W_mellicola#0.00846185: 0.0139491)#0.00322937: 0.00344965)#0.00395155: 0.00236654)#0.00446548: 0.000309079	W_muriae#0.00405984: 0.0200744)#0.011576; 5
((W_canadensis#0.000698469: 0.0198111	(W_tropicalis#0.00186086: 0.0174853	(W_sebi#0.00318264: 0.0139491	W_mellicola#0.00846185: 0.0139491)#0.00322937: 0.00353615)#0.003932: 0.00232588)#0.00130265: 0.000263235	W_muriae#0.00405984: 0.0200744)#0.00895117; 5
((W_canadensis#0.000698469: 0.0197275	(W_tropicalis#0.00140394: 0.0173891	(W_sebi#0.00318264: 0.014035	W_mellicola#0.00846185: 0.014035)#0.00320961: 0.00335412)#0.00395374: 0.00233838)#0.00130817: 0.00034686	W_muriae#0.00405984: 0.0200744)#0.00895117; 5
((W_canadensis#0.000698469: 0.0197275	(W_tropicalis#0.00140394: 0.0172496	(W_sebi#0.00318264: 0.014035	W_mellicola#0.00846185: 0.014035)#0.00320961: 0.00321459)#0.00398572: 0.00247791)#0.00352565: 0.00034686	W_muriae#0.00405984: 0.0200744)#0.00895117; 5
((W_canadensis#0.000623685: 0.0176153	(W_tropicalis#0.00104779: 0.0154791	(W_sebi#0.00284188: 0.0124339	W_mellicola#0.00590961: 0.0124339)#0.00288864: 0.00304516)#0.00482941: 0.00213624)#0.00314816: 0.000309722	W_muriae#0.00362516: 0.017925)#0.00727275; 5
((W_canadensis#0.000623685: 0.0176984	(W_tropicalis#0.00104779: 0.0154049	(W_sebi#0.00284188: 0.0125539	W_mellicola#0.00590961: 0.0125539)#0.00286103: 0.00285096)#0.00703286: 0.00229348)#0.00313339: 0.000226682	W_muriae#0.00362516: 0.017925)#0.00995254; 5
((W_canadensis#0.000623685: 0.0175927	(W_tropicalis#0.0030901: 0.0152785	(W_sebi#0.00284188: 0.0124187	W_mellicola#0.00590961: 0.0124187)#0.00289218: 0.00285983)#0.00547211: 0.0023142)#0.00148555: 0.000332319	W_muriae#0.00362516: 0.017925)#0.00893888; 5
((W_canadensis#0.000623685: 0.0175927	(W_tropicalis#0.0030901: 0.0152002	(W_sebi#0.00284188: 0.0126196	W_mellicola#0.00590961: 0.0126196)#0.00284612: 0.00258059)#0.0034016: 0.00239248)#0.00292837: 0.000332319	W_muriae#0.00362516: 0.017925)#0.0098032; 5
((W_canadensis#0.000623685: 0.0177727	(W_tropicalis#0.0030901: 0.0149825	(W_sebi#0.00284188: 0.01245	W_mellicola#0.00590961: 0.01245)#0.00288492: 0.0025325)#0.00345105: 0.00279024)#0.00289871: 0.000152339	W_muriae#0.00362516: 0.017925)#0.0106736; 5
((W_canadensis#0.000623685: 0.0176482	(W_tropicalis#0.00154648: 0.0148846	(W_sebi#0.00284188: 0.0125422	W_mellicola#0.00590961: 0.0125422)#0.0028637: 0.00234239)#0.00347374: 0.00276361)#0.00291917: 0.000276861	W_muriae#0.00362516: 0.017925)#0.0119929; 5
((W_canadensis#0.000623685: 0.0178224	(W_tropicalis#0.00154648: 0.0150104	(W_sebi#0.00284188: 0.012386	W_mellicola#0.00590961: 0.012386)#0.00170317: 0.00262436)#0.00344463: 0.00281205)#0.00106187: 0.000102617	W_muriae#0.00362516: 0.017925)#0.00930248; 5
((W_canadensis#0.000623685: 0.0178845	(W_tropicalis#0.00154648: 0.0148623	(W_sebi#0.00284188: 0.0122807	W_mellicola#0.00590961: 0.0122807)#0.00171778: 0.00258162)#0.00211271: 0.00302216)#0.00105819: 4.05768e-05	W_muriae#0.00362516: 0.017925)#0.0116931; 5
((W_canadensis#0.000623685: 0.017744	(W_tropicalis#0.00154648: 0.0149812	(W_sebi#0.00284188: 0.0123829	W_mellicola#0.00590961: 0.0123829)#0.00170359: 0.0025983)#0.00209594: 0.0027628)#0.00106657: 0.000181007	W_muriae#0.00362516: 0.017925)#0.0116931; 5
((W_canadensis#0.000623685: 0.0178952	(W_tropicalis#0.00154648: 0.0149073	(W_sebi#0.00284188: 0.0121824	W_mellicola#0.00590961: 0.0121824)#0.00173163: 0.00272484)#0.00210634: 0.00298796)#0.00105755: 2.98161e-05	W_muriae#0.00362516: 0.017925)#0.0116931; 5
((W_canadensis#0.000623685: 0.017721	(W_tropicalis#0.00154648: 0.0150347	(W_sebi#0.00284188: 0.0122624	W_mellicola#0.00590961: 0.0122624)#0.00172033: 0.00277231)#0.00321892: 0.00268625)#0.0019274: 0.000204039	W_muriae#0.00362516: 0.017925)#0.0081597; 5
((W_canadensis#0.000623685: 0.0178438	(W_tropicalis#0.00154648: 0.0150347	(W_sebi#0.00284188: 0.0124158	W_mellicola#0.00590961: 0.0124158)#0.00169908: 0.00261893)#0.00321892: 0.00280907)#0.000766989: 8.12159e-05	W_muriae#0.00362516: 0.017925)#0.0100871; 5
((W_canadensis#0.0007122: 0.0202624	(W_tropicalis#0.000897585: 0.0170638	(W_sebi#0.00236271: 0.0139846	W_mellicola#0.00674832: 0.0139846)#0.00196704: 0.00307926)#0.00116008: 0.00319856)#0.00500442: 0.00021177	W_muriae#0.00413965: 0.0204741)#0.0106774; 5
((W_canadensis#0.0007122: 0.0202624	(W_tropicalis#0.0020166: 0.0171716	(W_sebi#0.00236271: 0.0139846	W_mellicola#0.00674832: 0.0139846)#0.00196704: 0.003187)#0.00129247: 0.00309081)#0.00500442: 7.87276e-05	W_muriae#0.00413965: 0.0203411)#0.00814424; 5
((W_canadensis#0.0007122: 0.0202624	(W_tropicalis#0.0020166: 0.0173317	(W_sebi#0.00236271: 0.0139846	W_mellicola#0.00674832: 0.0139846)#0.00268332: 0.00334715)#0.00137094: 0.00293066)#0.00500442: 7.87276e-05	W_muriae#0.00413965: 0.0203411)#0.00533483; 5
((W_canadensis#0.0007122: 0.0202601	(W_tropicalis#0.0020166: 0.0172191	(W_sebi#0.00236271: 0.014112	W_mellicola#0.00674832: 0.014112)#0.0026591: 0.0031071)#0.00137991: 0.00304105)#0.00500498: 8.09871e-05	W_muriae#0.00413965: 0.0203411)#0.00533483; 5
((W_muriae#0.00413965: 0.0203041	(W_tropicalis#0.0020166: 0.0173036	(W_sebi#0.00236271: 0.0143074	W_mellicola#0.00674832: 0.0143074)#0.00262278: 0.00299624)#0.00137317: 0.00300053)#0.00499413: 3.69581e-05	W_canadensis#0.0007122: 0.0203411)#0.00533483; 5
((W_muriae#0.00413965: 0.0202102	(W_tropicalis#0.0020166: 0.0173746	(W_sebi#0.00236271: 0.0144105	W_mellicola#0.00674832: 0.0144105)#0.002604: 0.00296407)#0.00136756: 0.0028356)#0.00501734: 0.00013089	W_canadensis#0.0007122: 0.0203411)#0.00533483; 5
((W_muriae#0.00413965: 0.0202102	(W_tropicalis#0.0020166: 0.0175441	(W_sebi#0.00236271: 0.0142534	W_mellicola#0.00674832: 0.0142534)#0.00186636: 0.00329067)#0.00135435: 0.00266616)#0.00501734: 0.00013089	W_canadensis#0.0007122: 0.0203411)#0.00533483; 5
((W_muriae#0.00413965: 0.0203228	(W_tropicalis#0.0020166: 0.0173677	(W_sebi#0.00236271: 0.0140711	W_mellicola#0.00674832: 0.0140711)#0.0042514: 0.00329664)#0.0013681: 0.00295509)#0.00498954: 1.83073e-05	W_canadensis#0.000517975: 0.0203411)#0.00621422; 5
((W_muriae#0.00413965: 0.0203228	(W_tropicalis#0.000933892: 0.0172084	(W_sebi#0.00236271: 0.0140067	W_mellicola#0.00674832: 0.0140067)#0.00427095: 0.00320171)#0.00225913: 0.00311443)#0.00287537: 1.83073e-05	W_canadensis#0.000517975: 0.0203411)#0.00621422; 5
((W_muriae#0.00413965: 0.0203228	(W_tropicalis#0.000933892: 0.0170396	(W_sebi#0.00236271: 0.0138394	W_mellicola#0.00674832: 0.0138394)#0.00214113: 0.00320029)#0.0022815: 0.00328315)#0.00118879: 1.83073e-05	W_canadensis#0.000517975: 0.0203411)#0.00621422; 5
((W_muriae#0.00413965: 0.0202543	(W_tropicalis#0.000933892: 0.0169059	(W_sebi#0.00236271: 0.0138394	W_mellicola#0.00674832: 0.0138394)#0.00214113: 0.00306653)#0.00229955: 0.0033484)#0.00119282: 8.68171e-05	W_canadensis#0.000517975: 0.0203411)#0.00621422; 5
((W_muriae#0.00413965: 0.0203183	(W_tropicalis#0.000933892: 0.0167175	(W_sebi#0.00236271: 0.0137881	W_mellicola#0.00674832: 0.0137881)#0.00214909: 0.00292942)#0.00232546: 0.00360081)#0.00118906: 2.2785e-05	W_canadensis#0.000517975: 0.0203411)#0.00621422; 5
((W_muriae#0.00413965: 0.0202457	(W_tropicalis#0.000933892: 0.0167175	(W_sebi#0.00236271: 0.0138703	W_mellicola#0.00674832: 0.0138703)#0.00213635: 0.00284718)#0.00232546: 0.00352821)#0.00119332: 9.53876e-05	W_canadensis#0.000517975: 0.0203411)#0.00426857; 5
((W_muriae#0.00413965: 0.0202457	(W_tropicalis#0.000933892: 0.0166031	(W_sebi#0.00236271: 0.0139763	W_mellicola#0.00674832: 0.0139763)#0.00212015: 0.00262679)#0.00234149: 0.00364264)#0.00126221: 9.53876e-05	W_canadensis#0.000517975: 0.0203411)#0.00677252; 5
((W_muriae#0.00413965: 0.0202852	(W_tropicalis#0.000933892: 0.0164621	(W_sebi#0.00236271: 0.0139123	W_mellicola#0.00674832: 0.0139123)#0.0021299: 0.00254984)#0.00236154: 0.0038231)#0.00125975: 5.58548e-05	W_canadensis#0.000517975: 0.0203411)#0.00805168; 5
((W_muriae#0.00516417: 0.0202852	(W_tropicalis#0.000933892: 0.0165675	(W_sebi#0.00236271: 0.014038	W_mellicola#0.00674832: 0.014038)#0.00211084: 0.00252953)#0.00234652: 0.00371774)#0.000977783: 5.58548e-05	W_canadensis#0.00135191: 0.0203411)#0.00535258; 5
((W_muriae#0.00516417: 0.0202592	(W_tropicalis#0.00149201: 0.0166831	(W_sebi#0.00236271: 0.0142171	W_mellicola#0.00674832: 0.0142171)#0.00208424: 0.00246598)#0.00233026: 0.00357606)#0.00292837: 8.19305e-05	W_canadensis#0.00135191: 0.0203411)#0.00535258; 5
((W_canadensis#0.00135191: 0.0202592	(W_tropicalis#0.00149201: 0.0165747	(W_sebi#0.00236271: 0.0143481	W_mellicola#0.00674832: 0.0143481)#0.00206521: 0.00222651)#0.00234551: 0.00368452)#0.00292837: 8.19305e-05	W_muriae#0.00516417: 0.0203411)#0.00535258; 5
((W_muriae#0.00459663: 0.0179039	(W_tropicalis#0.00132804: 0.0146323	(W_sebi#0.00210305: 0.0127086	W_mellicola#0.00600668: 0.0127086)#0.00184731: 0.0019237)#0.00210498: 0.00327164)#0.000855409: 0.000201732	W_canadensis#0.000583618: 0.0181056)#0.00476434; 5
((W_muriae#0.00524034: 0.0205808	(W_tropicalis#0.00151401: 0.0168174	(W_sebi#0.00239756: 0.0146473	W_mellicola#0.00684785: 0.0146473)#0.000866409: 0.00217008)#0.00238035: 0.0037634)#0.00180177: 6.03555e-05	W_canadensis#0.000665347: 0.0206411)#0.00543153; 5
((W_muriae#0.00460056: 0.0180681	(W_tropicalis#0.00132917: 0.0148797	(W_sebi#0.00210485: 0.012829	W_mellicola#0.00601182: 0.012829)#0.000762412: 0.00205069)#0.00207351: 0.0031884)#0.00158179: 5.29869e-05	W_canadensis#0.00141048: 0.0181211)#0.00665201; 5
((W_muriae#0.00460056: 0.0180681	(W_tropicalis#0.00132917: 0.0150641	(W_sebi#0.00210485: 0.0126984	W_mellicola#0.00601182: 0.0126984)#0.00204943: 0.00236568)#0.00204813: 0.00300401)#0.00216925: 6.83661e-05	W_canadensis#0.00141048: 0.0181365)#0.00664637; 5
((W_muriae#0.00526092: 0.0205936	(W_tropicalis#0.00151996: 0.0173564	(W_sebi#0.00240698: 0.0145212	W_mellicola#0.00687475: 0.0145212)#0.0023436: 0.00283521)#0.00167699: 0.00323718)#0.00500721: 0.000146233	W_canadensis#0.00128331: 0.0207398)#0.00829097; 5
((W_muriae#0.00526092: 0.0207129	(W_tropicalis#0.00151996: 0.017261	(W_sebi#0.00240698: 0.0143173	W_mellicola#0.00687475: 0.0143173)#0.00237697: 0.00294372)#0.00168625: 0.00345184)#0.00337446: 2.69456e-05	W_canadensis#0.001347: 0.0207398)#0.00745421; 5
((W_muriae#0.00526092: 0.0206694	(W_tropicalis#0.00151996: 0.0173597	(W_sebi#0.00240698: 0.0141651	W_mellicola#0.00687475: 0.0141651)#0.00121717: 0.00319462)#0.00167667: 0.00330972)#0.00338155: 7.03939e-05	W_canadensis#0.001347: 0.0207398)#0.00745421; 5
((W_muriae#0.00526092: 0.0206694	(W_tropicalis#0.00253337: 0.0171648	(W_sebi#0.00240698: 0.0140754	W_mellicola#0.00687475: 0.0140754)#0.00254243: 0.00308947)#0.00305075: 0.00350457)#0.00038478: 7.03939e-05	W_canadensis#0.001347: 0.0207398)#0.00745421; 5
((W_muriae#0.00526092: 0.0206761	(W_tropicalis#0.00253337: 0.0172709	(W_sebi#0.00240698: 0.0139458	W_mellicola#0.00687475: 0.0139458)#0.00256606: 0.00332514)#0.00303202: 0.00340521)#0.00184903: 6.36989e-05	W_canadensis#0.001347: 0.0207398)#0.00745421; 5
((W_muriae#0.00526092: 0.0205311	(W_tropicalis#0.00253337: 0.0172172	(W_sebi#0.00240698: 0.0140667	W_mellicola#0.00687475: 0.0140667)#0.00111108: 0.00315045)#0.00304147: 0.0033139)#0.00186209: 0.000210283	W_canadensis#0.001347: 0.0207414)#0.00802671; 5
((W_muriae#0.00526092: 0.0205311	(W_tropicalis#0.00253337: 0.0170551	(W_sebi#0.00381832: 0.0140667	W_mellicola#0.00687475: 0.0140667)#0.00111108: 0.00298832)#0.00307039: 0.00347603)#0.00186209: 0.000210283	W_canadensis#0.001347: 0.0207414)#0.00802671; 5
((W_canadensis#0.001347: 0.0206266	(W_tropicalis#0.00253337: 0.0171375	(W_sebi#0.00381832: 0.0142081	W_mellicola#0.00687475: 0.0142081)#0.00110002: 0.00292946)#0.00305561: 0.00348908)#0.00185347: 0.000114771	W_muriae#0.00526092: 0.0207414)#0.00641511; 5
((W_canadensis#0.001347: 0.0206266	(W_tropicalis#0.00253337: 0.0172631	(W_sebi#0.00381832: 0.0143599	W_mellicola#0.00687475: 0.0143599)#0.00108839: 0.00290321)#0.00303338: 0.00336347)#0.000926476: 0.000114771	W_muriae#0.00526092: 0.0207414)#0.00641511; 5
((W_canadensis#0.001347: 0.0206266	(W_tropicalis#0.00253337: 0.0171397	(W_sebi#0.00381832: 0.0144569	W_mellicola#0.00687475: 0.0144569)#0.000294507: 0.00268281)#0.00567418: 0.00348687)#0.00102899: 0.000114771	W_muriae#0.00526092: 0.0207414)#0.00641511; 5
((W_canadensis#0.000623805: 0.0206266	(W_tropicalis#0.00253337: 0.0172219	(W_sebi#0.00381832: 0.0142654	W_mellicola#0.00687475: 0.0142654)#0.000298461: 0.0029565)#0.00564711: 0.0034047)#0.00102899: 0.000114771	W_muriae#0.00526092: 0.0207414)#0.00892423; 5
((W_canadensis#0.000593635: 0.0195687	(W_tropicalis#0.00241085: 0.0164254	(W_sebi#0.00363365: 0.0135755	W_mellicola#0.00654227: 0.0135755)#0.000284026: 0.00284994)#0.00536208: 0.00314332)#0.000983545: 0.000169518	W_muriae#0.00500649: 0.0197383)#0.00849262; 5
((W_canadensis#0.000539039: 0.0178753	(W_tropicalis#0.00218913: 0.0148443	(W_sebi#0.00329947: 0.0121698	W_mellicola#0.00594058: 0.0121698)#0.000261234: 0.00267445)#0.00353323: 0.00303103)#0.00263784: 4.76202e-05	W_muriae#0.00454604: 0.0179229)#0.00771156; 5
((W_canadensis#0.000539039: 0.0178753	(W_tropicalis#0.00218913: 0.0149103	(W_sebi#0.00329947: 0.0123003	W_mellicola#0.00594058: 0.0123003)#0.000258463: 0.00261004)#0.00235237: 0.00296499)#0.00096374: 4.76202e-05	W_muriae#0.00454604: 0.0179229)#0.00926598; 5
((W_canadensis#0.000539039: 0.0177631	(W_tropicalis#0.00218913: 0.0147981	(W_sebi#0.00329947: 0.0124775	W_mellicola#0.00594058: 0.0124775)#0.000254792: 0.00232056)#0.00237022: 0.00296501)#0.000860205: 0.000159863	W_muriae#0.00454604: 0.0179229)#0.00926598; 5
((W_canadensis#0.000562553: 0.0185379	(W_tropicalis#0.00228462: 0.0154436	(W_sebi#0.0034434: 0.0128791	W_mellicola#0.00619972: 0.0128791)#0.000268852: 0.00256445)#0.00247361: 0.00309435)#0.00089773: 0.000166837	W_muriae#0.00474435: 0.0187048)#0.0103259; 5
((W_canadensis#0.000610951: 0.0201328	(W_tropicalis#0.00248117: 0.0168954	(W_sebi#0.00373964: 0.0142022	W_mellicola#0.0067331: 0.0142022)#0.000287561: 0.00269316)#0.00266684: 0.00323743)#0.000621512: 0.00018119	W_muriae#0.00515252: 0.020314)#0.0112143; 5
((W_canadensis#0.000610951: 0.0202266	(W_tropicalis#0.00248117: 0.0169732	(W_sebi#0.00373964: 0.0142817	W_mellicola#0.0067331: 0.0142817)#0.000285961: 0.00269156)#0.00160571: 0.00325335)#0.00251892: 8.7393e-05	W_muriae#0.00515252: 0.020314)#0.0112143; 5
((W_canadensis#0.000610951: 0.0200576	(W_tropicalis#0.00248117: 0.0168806	(W_sebi#0.00373964: 0.0141159	W_mellicola#0.0067331: 0.0141159)#0.00028932: 0.00276467)#0.00161452: 0.00317705)#0.00254014: 0.000256376	W_muriae#0.00515252: 0.020314)#0.0112143; 5
((W_canadensis#0.000775277: 0.0200576	(W_tropicalis#0.00248117: 0.0170024	(W_sebi#0.00373964: 0.0139711	W_mellicola#0.0067331: 0.0139711)#0.000292317: 0.00303124)#0.00348024: 0.00305524)#0.00123244: 0.000356293	W_muriae#0.00515252: 0.0204139)#0.00913564; 5
((W_canadensis#0.000692187: 0.0180072	(W_tropicalis#0.00221525: 0.015281	(W_sebi#0.00333885: 0.0125079	W_mellicola#0.00714461: 0.0125079)#0.000260276: 0.00277304)#0.00308675: 0.00272622)#0.00109429: 0.000218864	W_muriae#0.0046003: 0.018226)#0.00637679; 5
((W_canadensis#0.000692187: 0.017815	(W_tropicalis#0.00221525: 0.0151199	(W_sebi#0.00333885: 0.0127124	W_mellicola#0.00714461: 0.0127124)#0.00025609: 0.00240758)#0.00137228: 0.00269503)#0.0011061: 0.000411072	W_muriae#0.0046003: 0.018226)#0.00972651; 5
((W_canadensis#0.000692187: 0.0179772	(W_tropicalis#0.00221525: 0.015008	(W_sebi#0.00333885: 0.0125872	W_mellicola#0.00714461: 0.0125872)#0.000258637: 0.00242086)#0.00339384: 0.00296919)#0.0046541: 0.000181938	W_muriae#0.0046003: 0.0181591)#0.00786737; 5
((W_canadensis#0.000692187: 0.0179772	(W_tropicalis#0.00221525: 0.015008	(W_sebi#0.00333885: 0.0127133	W_mellicola#0.00714461: 0.0127133)#0.000256072: 0.00229476)#0.00136874: 0.00296919)#0.00295669: 0.000181938	W_muriae#0.0046003: 0.0181591)#0.00786737; 5
((W_canadensis#0.000759769: 0.0197324	(W_tropicalis#0.00243154: 0.0164733	(W_sebi#0.00366484: 0.0140453	W_mellicola#0.00784218: 0.0140453)#0.000329242: 0.00242801)#0.00408649: 0.00325908)#0.00324536: 0.000199702	W_muriae#0.00504945: 0.0199321)#0.0086355; 5
((W_canadensis#0.000759769: 0.019599	(W_tropicalis#0.00243154: 0.0164733	(W_sebi#0.00366484: 0.0139305	W_mellicola#0.00784218: 0.0139305)#0.000331955: 0.00254281)#0.00408649: 0.00312569)#0.00326745: 0.000333093	W_muriae#0.00504945: 0.0199321)#0.0086355; 5
((W_canadensis#0.000694364: 0.0180664	(W_tropicalis#0.00222222: 0.0149523	(W_sebi#0.00334935: 0.0128854	W_mellicola#0.00716708: 0.0128854)#0.000299751: 0.00206689)#0.00221922: 0.00311408)#0.00296063: 0.000149879	W_muriae#0.00461477: 0.0182163)#0.00789211; 5
((W_canadensis#0.000694364: 0.0179225	(W_tropicalis#0.00222222: 0.0150751	(W_sebi#0.00334935: 0.0129667	W_mellicola#0.00716708: 0.0129667)#0.000297872: 0.00210842)#0.00352475: 0.00284738)#0.0029844: 0.000293781	W_muriae#0.00461477: 0.0182163)#0.0055828; 5
((W_canadensis#0.000694364: 0.0179225	(W_tropicalis#0.00222222: 0.0149212	(W_sebi#0.00334935: 0.0128503	W_mellicola#0.00716708: 0.0128503)#0.000300569: 0.00207091)#0.0035611: 0.00300124)#0.00215417: 0.000293781	W_muriae#0.00378622: 0.0182163)#0.00825409; 5
((W_canadensis#0.000694364: 0.0179225	(W_tropicalis#0.00222222: 0.0151137	(W_sebi#0.00334935: 0.0129751	W_mellicola#0.00716708: 0.0129751)#0.000297679: 0.00213863)#0.00351575: 0.00280877)#0.00215417: 0.000293781	W_muriae#0.00378622: 0.0182163)#0.00825409; 5
((W_canadensis#0.000694364: 0.0179225	(W_tropicalis#0.00222222: 0.0150225	(W_sebi#0.00334935: 0.0131262	W_mellicola#0.00716708: 0.0131262)#0.000294252: 0.00189628)#0.0035371: 0.00289999)#0.000864854: 0.000390105	W_muriae#0.00378622: 0.0183126)#0.0103515; 5
((W_canadensis#0.000694364: 0.0179225	(W_tropicalis#0.00222222: 0.0149022	(W_sebi#0.00334935: 0.0133105	W_mellicola#0.00716708: 0.0133105)#0.000290178: 0.00159172)#0.00356564: 0.00302026)#0.000864854: 0.000390105	W_muriae#0.00378622: 0.0183126)#0.0075807; 5
((W_canadensis#0.000771092: 0.0197685	(W_tropicalis#0.00246778: 0.016625	(W_sebi#0.00371945: 0.014617	W_mellicola#0.00795905: 0.014617)#0.000325865: 0.00200798)#0.00394153: 0.00314352)#0.00165929: 0.000444348	W_muriae#0.00420461: 0.0202129)#0.00846972; 5
((W_canadensis#0.000599442: 0.0174535	(W_tropicalis#0.00356631: 0.0147046	(W_sebi#0.00326391: 0.012729	W_mellicola#0.00698426: 0.012729)#0.000288152: 0.0019756)#0.00343157: 0.00274889)#0.00144722: 0.000347848	W_muriae#0.00368964: 0.0178013)#0.00666639; 5
((W_canadensis#0.00065693: 0.0192845	(W_tropicalis#0.00390832: 0.0161434	(W_sebi#0.00357692: 0.0140865	W_mellicola#0.00765406: 0.0140865)#0.00031272: 0.00205687)#0.00162986: 0.00314116)#0.00157308: 0.000223965	W_muriae#0.00404349: 0.0195085)#0.0073057; 5
((W_canadensis#0.00065693: 0.0190919	(W_tropicalis#0.00111421: 0.0162918	(W_sebi#0.00357692: 0.0140479	W_mellicola#0.00765406: 0.0140479)#0.000313577: 0.00224384)#0.00337393: 0.0028001)#0.00158895: 0.000416597	W_muriae#0.00404349: 0.0195085)#0.0073057; 5
((W_canadensis#0.00065693: 0.0189664	(W_tropicalis#0.00111421: 0.0164676	(W_sebi#0.00357692: 0.0139107	W_mellicola#0.00765406: 0.0139107)#0.000579129: 0.00255684)#0.00333791: 0.00249885)#0.00159946: 0.000542048	W_muriae#0.00404349: 0.0195085)#0.0073057; 5
((W_canadensis#0.00065693: 0.0191355	(W_tropicalis#0.00347145: 0.0165742	(W_sebi#0.00357692: 0.0140571	W_mellicola#0.00765406: 0.0140571)#0.00126068: 0.00251709)#0.00168691: 0.00256139)#0.00158532: 0.000372941	W_muriae#0.00404349: 0.0195085)#0.0088859; 5
((W_canadensis#0.000600826: 0.0175013	(W_tropicalis#0.00317498: 0.0153155	(W_sebi#0.00327145: 0.0127239	W_mellicola#0.00700038: 0.0127239)#0.00116503: 0.00259161)#0.00152704: 0.00218582)#0.000303077: 0.000341091	W_muriae#0.00369816: 0.0178424)#0.00812702; 5
((W_canadensis#0.000674877: 0.0194386	(W_tropicalis#0.00356629: 0.0170236	(W_sebi#0.00367465: 0.0141946	W_mellicola#0.00786317: 0.0141946)#0.00131761: 0.00282892)#0.00173334: 0.002415)#0.00209606: 0.000665286	W_muriae#0.00415395: 0.0201038)#0.00615386; 5
((W_canadensis#0.000637938: 0.0184916	(W_tropicalis#0.00337109: 0.016211	(W_sebi#0.00347352: 0.0135624	W_mellicola#0.00743278: 0.0135624)#0.00088973: 0.00264866)#0.00138671: 0.00228054)#0.0019688: 0.000511886	W_muriae#0.00392659: 0.0190035)#0.00726043; 5
((W_canadensis#0.000858607: 0.0195498	(W_tropicalis#0.00356402: 0.0169464	(W_sebi#0.00546622: 0.0145361	W_mellicola#0.00641044: 0.0145361)#0.000927862: 0.0024103)#0.0019707: 0.0026034)#0.00208147: 0.000541181	W_muriae#0.0041513: 0.020091)#0.00767594; 5
((W_canadensis#0.000858607: 0.0194168	(W_tropicalis#0.00143106: 0.0169464	(W_sebi#0.00546622: 0.0144768	W_mellicola#0.00641044: 0.0144768)#0.00114219: 0.00246966)#0.000839494: 0.00247034)#0.00209573: 0.000791174	W_muriae#0.0041513: 0.0202079)#0.00665752; 5
((W_canadensis#0.000808328: 0.0183457	(W_tropicalis#0.00276753: 0.0161122	(W_sebi#0.00317392: 0.0135331	W_mellicola#0.00603505: 0.0135331)#0.00108292: 0.00257908)#0.00101435: 0.00223352)#0.00196591: 0.000678855	W_muriae#0.00390821: 0.0190246)#0.00780253; 5
((W_canadensis#0.000808328: 0.0182485	(W_tropicalis#0.00276753: 0.0160111	(W_sebi#0.00317392: 0.0137162	W_mellicola#0.00603505: 0.0137162)#0.00106847: 0.00229488)#0.00102076: 0.00223737)#0.00348087: 0.00063419	W_muriae#0.00390821: 0.0188827)#0.00786117; 5
((W_canadensis#0.000808328: 0.018408	(W_tropicalis#0.00276753: 0.0161722	(W_sebi#0.00317392: 0.0138841	W_mellicola#0.00603505: 0.0138841)#0.00105555: 0.00228816)#0.00252553: 0.00223581)#0.00120513: 0.000548718	W_muriae#0.00390821: 0.0189568)#0.0105187; 5
((W_canadensis#0.000808328: 0.0184698	(W_tropicalis#0.00276753: 0.0163058	(W_sebi#0.00317392: 0.0137771	W_mellicola#0.00603505: 0.0137771)#0.00106375: 0.00252868)#0.00250485: 0.00216402)#0.0012011: 0.000372046	W_muriae#0.00390821: 0.0188418)#0.0105829; 5
((W_canadensis#0.000896256: 0.0183977	(W_tropicalis#0.00276753: 0.0163947	(W_sebi#0.00317392: 0.013628	W_mellicola#0.00603505: 0.013628)#0.00162431: 0.00276671)#0.00249126: 0.00200293)#0.0010587: 0.00044417	W_muriae#0.00390821: 0.0188418)#0.00963584; 5
((W_canadensis#0.000896256: 0.0183977	(W_tropicalis#0.00276753: 0.0164347	(W_sebi#0.00317392: 0.0135574	W_mellicola#0.00603505: 0.0135574)#0.00163276: 0.0028773)#0.00248519: 0.00196292)#0.00351457: 0.00044417	W_muriae#0.00390821: 0.0188418)#0.00963584; 5
((W_canadensis#0.000896256: 0.018284	(W_tropicalis#0.00276753: 0.0165588	(W_sebi#0.00317392: 0.0133763	W_mellicola#0.00603505: 0.0133763)#0.00165487: 0.00318242)#0.00104968: 0.00172529)#0.0035364: 0.000694129	W_muriae#0.00390821: 0.0189782)#0.00626228; 5
((W_canadensis#0.000896256: 0.0180781	(W_tropicalis#0.00276753: 0.0164865	(W_sebi#0.00317392: 0.0134668	W_mellicola#0.00734331: 0.0134668)#0.00164375: 0.00301963)#0.00273922: 0.00159163)#0.00226311: 0.000802573	W_muriae#0.00390821: 0.0188807)#0.00676497; 5
((W_canadensis#0.000896256: 0.0179625	(W_tropicalis#0.00276753: 0.0163047	(W_sebi#0.00317392: 0.0135859	W_mellicola#0.00734331: 0.0135859)#0.00162934: 0.00271873)#0.00276977: 0.00165784)#0.00227767: 0.000879202	W_muriae#0.00390821: 0.0188417)#0.00677895; 5
((W_canadensis#0.000896256: 0.0178003	(W_tropicalis#0.00276753: 0.0161598	(W_sebi#0.00317392: 0.0134716	W_mellicola#0.00734331: 0.0134716)#0.00164316: 0.00268818)#0.00279459: 0.00164045)#0.00229843: 0.00104144	W_muriae#0.00390821: 0.0188417)#0.00792362; 5
((W_canadensis#0.000896256: 0.0178003	(W_tropicalis#0.00276753: 0.0162405	(W_sebi#0.00317392: 0.0136336	W_mellicola#0.00734331: 0.0136336)#0.00162364: 0.00260684)#0.00278072: 0.00155981)#0.00229843: 0.00117534	W_muriae#0.00390821: 0.0189756)#0.00786771; 5
((W_canadensis#0.000896256: 0.0178003	(W_tropicalis#0.00077989: 0.0162405	(W_sebi#0.00317392: 0.0135824	W_mellicola#0.00734331: 0.0135824)#0.00127567: 0.00265806)#0.00278072: 0.00155981)#0.00229843: 0.00117534	W_muriae#0.00390821: 0.0189756)#0.00786771; 5
[truncated: 475 more rows]
