# Supplementary material for: Application of the Phylogenetic Species Concept to Wallemia sebi from House Dust and Indoor Air Revealed by Multi-Locus Genealogical Concordance
Source: PLoS One. 2015 Mar 23;10(3):e0120894. doi: 10.1371/journal.pone.0120894 (PMC4370657; doi:10.1371/journal.pone.0120894)
Supplement: S2 File — (ZIP) [file pone.0120894.s006.zip › algorithm0/e5_run3/terminal_output.txt]

bp&p Version 3.0, October 2014
5 species:  W_muriae (42) W_sebi (10) W_mellicola (32) W_tropicalis (3) W_canadensis (3)
(W_muriae, (((W_sebi, W_mellicola), W_tropicalis), W_canadensis));

pop by pop table showing node numbers in species tree

                        1  2  3  4  5  6  7  8  9
species  1 W_muriae     1  0  0  0  0  1  0  0  0
species  2 W_sebi       0  1  0  0  0  1  1  1  1
species  3 W_mellicola   0  0  1  0  0  1  1  1  1
species  4 W_tropicalis   0  0  0  1  0  1  1  1  0
species  5 W_canadensis   0  0  0  0  1  1  1  0  0
species  6 W_muriaeW_sebiW_mellicolaW_tropicalisW_canadensis   0  0  0  0  0  1  0  0  0
species  7 W_sebiW_mellicolaW_tropicalisW_canadensis   0  0  0  0  0  1  1  0  0
species  8 W_sebiW_mellicolaW_tropicalis   0  0  0  0  0  1  1  1  0
species  9 W_sebiW_mellicola   0  0  0  0  0  1  1  1  1

9 theta parameters (populations) in the order:
  theta_1W_muriae theta_2W_sebi theta_3W_mellicola theta_4W_tropicalis theta_5W_canadensis theta_9W_sebiW_mellicola theta_8W_sebiW_mellicolaW_tropicalis theta_7W_sebiW_mellicolaW_tropicalisW_canadensis theta_6W_muriaeW_sebiW_mellicolaW_tropicalisW_canadensis
4 species divergence times in the order:
  tau_6W_muriaeW_sebiW_mellicolaW_tropicalisW_canadensis tau_7W_sebiW_mellicolaW_tropicalisW_canadensis tau_8W_sebiW_mellicolaW_tropicalis tau_9W_sebiW_mellicola

Rates vary among loci, with ri/L ~ Dirichlet(2.00)

Reading Individual-Species map (Imap) from Wallemia.Imap.txt
Individual -> Species map:  3 3 3 4 2 5 2 1 3 3 3 3 3 3 3 3 4 3 3 3 4 3 3 3 3 2 3 3 3 1 1 1 1 1 1 1 3 3 3 1 1 2 3 2 1 2 1 2 1 1 3 3 2 2 2 1 3 5 3 3 5 1 1 1 1 1 1 1 3 1 1 1 1 1 1 1 1 1 1 1 1 1 1 1 1 1 1 1 1 3

Reading sequence data..  5 loci
locus  1: 70 sequences ( 32  9 24  3  2 )   513 sites   110 patterns, messy
locus  2: 90 sequences ( 42 10 32  3  3 )   603 sites   107 patterns, messy
locus  3: 90 sequences ( 42 10 32  3  3 )   610 sites   109 patterns, messy
locus  4: 85 sequences ( 39 10 30  3  3 )   738 sites    63 patterns, messy
locus  5: 90 sequences ( 42 10 32  3  3 )   607 sites   108 patterns, messy
2669952 bytes for conP, 60840 bytes for gene trees.  


MCMC settings: 200 burnin, sampling every 1, 2000 samples
Approximating posterior, using sequence data
(Settings: cleandata=0 print=1 saveconP=1 moveinnode=1)

Starting rjMCMC... 
PrSplit = 0.500000
rj algorithm 0: new theta from sliding window with c = 5.00

Starting species model: 1110

root dist = 0.03934

Initial parameters, np = 10 (gene trees are generated from the prior):

lnL0 =  -20555.903

-10% 0.71 0.06 0.44 0.25 0.00 0.33   5 13 1.0000 0.0000 P(5)=1.000  0.0119 0.0023 1842.19 -13481.83
-10% 0.69 0.05 0.22 0.38 0.50 0.33   5 13 1.0000 0.0000 P(5)=1.000  0.0120 0.0023 1910.84 -12392.35
-10% 0.65 0.05 0.26 0.25 0.33 0.33   5 13 1.0000 0.0000 P(5)=1.000  0.0142 0.0023 1906.90 -11544.77
-10% 0.65 0.04 0.22 0.25 0.50 0.36   5 13 0.5000 0.2500 P(5)=1.000  0.0154 0.0023 1897.58 -11031.30
-10% 0.64 0.04 0.22 0.20 0.60 0.38   5 13 0.5000 0.2000 P(5)=1.000  0.0170 0.0023 1867.40 -10677.80
-10% 0.64 0.04 0.22 0.21 0.50 0.39   5 13 0.5000 0.3333 P(5)=1.000  0.0198 0.0023 1918.85 -10210.32
-10% 0.63 0.03 0.19 0.18 0.57 0.40   5 13 0.3333 0.2857 P(5)=1.000  0.0218 0.0023 1930.00 -10098.04
-10% 0.63 0.03 0.24 0.19 0.62 0.38   5 13 0.2500 0.3750 P(5)=1.000  0.0234 0.0023 1916.14 -9903.65
-10% 0.63 0.03 0.23 0.17 0.67 0.37   5 13 0.2500 0.3333 P(5)=1.000  0.0245 0.0023 1907.36 -9749.58
 -9% 0.63 0.03 0.21 0.15 0.70 0.38   5 13 0.2000 0.3000 P(5)=1.000  0.0255 0.0023 1855.95 -9553.71
 -9% 0.63 0.03 0.19 0.14 0.73 0.37   5 13 0.1667 0.2727 P(5)=1.000  0.0262 0.0023 1851.57 -9453.12
 -9% 0.63 0.03 0.19 0.12 0.75 0.38   5 13 0.1667 0.2500 P(5)=1.000  0.0268 0.0023 1860.18 -9400.99
 -9% 0.63 0.03 0.18 0.12 0.77 0.38   5 13 0.1667 0.2308 P(5)=1.000  0.0273 0.0023 1853.26 -9313.41
 -9% 0.62 0.03 0.17 0.11 0.79 0.39   5 13 0.1429 0.2143 P(5)=1.000  0.0277 0.0023 1821.88 -9155.14
 -9% 0.62 0.02 0.18 0.10 0.73 0.39   5 13 0.1250 0.2000 P(5)=1.000  0.0281 0.0023 1852.72 -9112.37
 -9% 0.62 0.02 0.17 0.09 0.75 0.38   5 13 0.1250 0.2500 P(5)=1.000  0.0292 0.0023 1847.50 -9051.68
 -9% 0.62 0.02 0.17 0.09 0.76 0.37   5 13 0.1250 0.2353 P(5)=1.000  0.0301 0.0023 1820.60 -8994.14
 -9% 0.63 0.02 0.17 0.08 0.78 0.38   5 13 0.1111 0.2778 P(5)=1.000  0.0303 0.0023 1848.98 -8967.50
 -9% 0.63 0.02 0.16 0.08 0.79 0.37   5 13 0.1111 0.2632 P(5)=1.000  0.0305 0.0023 1849.25 -8935.55
 -9% 0.63 0.02 0.16 0.07 0.80 0.38   5 13 0.1111 0.3000 P(5)=1.000  0.0306 0.0023 1868.17 -8886.94
 -9% 0.63 0.02 0.16 0.07 0.76 0.37   5 13 0.1000 0.2857 P(5)=1.000  0.0308 0.0023 1861.89 -8881.21
 -9% 0.63 0.02 0.15 0.08 0.77 0.37   5 13 0.0909 0.3182 P(5)=1.000  0.0310 0.0023 1855.33 -8840.38
 -9% 0.63 0.02 0.15 0.09 0.78 0.37   5 13 0.0833 0.3478 P(5)=1.000  0.0311 0.0023 1851.71 -8822.12
 -9% 0.63 0.02 0.15 0.08 0.79 0.37   5 13 0.0833 0.3333 P(5)=1.000  0.0312 0.0023 1850.44 -8781.34
 -9% 0.63 0.02 0.14 0.09 0.80 0.36   5 13 0.0769 0.3333 P(5)=1.000  0.0313 0.0023 1873.14 -8749.14
 -9% 0.63 0.02 0.14 0.09 0.77 0.36   5 13 0.0769 0.3333 P(5)=1.000  0.0314 0.0023 1869.04 -8715.99
 -9% 0.63 0.02 0.14 0.08 0.78 0.37   5 13 0.0769 0.3333 P(5)=1.000  0.0315 0.0023 1886.06 -8718.25
 -9% 0.63 0.02 0.14 0.08 0.79 0.37   5 13 0.0769 0.3200 P(5)=1.000  0.0315 0.0023 1895.28 -8690.48
 -9% 0.63 0.02 0.14 0.08 0.79 0.37   5 13 0.0714 0.3077 P(5)=1.000  0.0316 0.0023 1893.77 -8671.87
 -8% 0.63 0.02 0.13 0.08 0.80 0.37   5 13 0.0714 0.2963 P(5)=1.000  0.0317 0.0023 1861.67 -8644.21
 -8% 0.63 0.02 0.13 0.08 0.77 0.38   5 13 0.0667 0.2857 P(5)=1.000  0.0318 0.0023 1842.14 -8633.41
 -8% 0.63 0.02 0.13 0.08 0.78 0.38   5 13 0.0667 0.2759 P(5)=1.000  0.0319 0.0023 1861.80 -8630.71
 -8% 0.63 0.02 0.13 0.08 0.76 0.38   5 13 0.0625 0.2759 P(5)=1.000  0.0320 0.0023 1874.93 -8634.71
 -8% 0.63 0.02 0.12 0.07 0.76 0.38   5 13 0.0588 0.2759 P(5)=1.000  0.0320 0.0023 1894.78 -8636.26
 -8% 0.63 0.02 0.12 0.07 0.77 0.38   5 13 0.0556 0.2667 P(5)=1.000  0.0321 0.0023 1885.45 -8626.24
 -8% 0.63 0.02 0.12 0.07 0.78 0.38   5 13 0.0556 0.2581 P(5)=1.000  0.0322 0.0023 1898.20 -8624.77
 -8% 0.63 0.02 0.11 0.07 0.78 0.38   5 13 0.0556 0.2500 P(5)=1.000  0.0322 0.0023 1892.28 -8604.64
 -8% 0.63 0.02 0.12 0.07 0.79 0.38   5 13 0.0526 0.2424 P(5)=1.000  0.0323 0.0023 1871.00 -8589.96
 -8% 0.63 0.02 0.12 0.07 0.77 0.38   5 13 0.0500 0.2353 P(5)=1.000  0.0324 0.0023 1891.56 -8579.14
 -8% 0.63 0.02 0.11 0.07 0.78 0.38   5 13 0.0500 0.2286 P(5)=1.000  0.0324 0.0023 1901.20 -8582.70
 -8% 0.63 0.02 0.11 0.07 0.78 0.38   5 13 0.0476 0.2222 P(5)=1.000  0.0325 0.0023 1892.48 -8589.76
 -8% 0.63 0.02 0.11 0.07 0.79 0.38   5 13 0.0476 0.2162 P(5)=1.000  0.0325 0.0023 1894.17 -8586.56
 -8% 0.63 0.02 0.12 0.06 0.79 0.38   5 13 0.0455 0.2105 P(5)=1.000  0.0325 0.0023 1918.08 -8590.58
 -8% 0.63 0.01 0.12 0.06 0.80 0.38   5 13 0.0435 0.2308 P(5)=1.000  0.0326 0.0023 1913.82 -8570.37
 -8% 0.63 0.01 0.11 0.06 0.80 0.38   5 13 0.0435 0.2250 P(5)=1.000  0.0327 0.0023 1882.75 -8536.48
 -8% 0.63 0.01 0.11 0.06 0.80 0.38   5 13 0.0435 0.2439 P(5)=1.000  0.0327 0.0024 1876.96 -8529.46
 -8% 0.63 0.01 0.11 0.06 0.79 0.38   5 13 0.0435 0.2381 P(5)=1.000  0.0327 0.0024 1875.24 -8501.04
 -8% 0.63 0.01 0.11 0.06 0.79 0.38   5 13 0.0435 0.2326 P(5)=1.000  0.0326 0.0024 1865.91 -8495.36
 -8% 0.63 0.01 0.11 0.06 0.80 0.38   5 13 0.0435 0.2326 P(5)=1.000  0.0326 0.0024 1862.40 -8471.75
 -7% 0.63 0.01 0.11 0.06 0.80 0.38   5 13 0.0435 0.2273 P(5)=1.000  0.0326 0.0024 1870.29 -8458.73
 -7% 0.63 0.01 0.11 0.05 0.80 0.38   5 13 0.0417 0.2222 P(5)=1.000  0.0326 0.0024 1893.02 -8443.67
 -7% 0.63 0.01 0.11 0.05 0.81 0.38   5 13 0.0417 0.2222 P(5)=1.000  0.0326 0.0024 1898.94 -8446.65
 -7% 0.63 0.01 0.10 0.05 0.81 0.38   5 13 0.0417 0.2391 P(5)=1.000  0.0326 0.0024 1915.32 -8457.39
 -7% 0.63 0.01 0.10 0.06 0.81 0.38   5 13 0.0400 0.2553 P(5)=1.000  0.0326 0.0024 1888.07 -8437.84
 -7% 0.63 0.01 0.10 0.06 0.82 0.38   5 13 0.0385 0.2708 P(5)=1.000  0.0326 0.0024 1894.44 -8420.80
 -7% 0.63 0.01 0.10 0.06 0.82 0.38   5 13 0.0370 0.2653 P(5)=1.000  0.0326 0.0024 1903.95 -8436.57
 -7% 0.63 0.01 0.10 0.06 0.82 0.38   5 13 0.0370 0.2600 P(5)=1.000  0.0327 0.0024 1897.33 -8433.07
 -7% 0.63 0.01 0.10 0.06 0.83 0.38   5 13 0.0357 0.2549 P(5)=1.000  0.0327 0.0024 1897.98 -8410.57
 -7% 0.63 0.01 0.10 0.06 0.83 0.38   5 13 0.0345 0.2500 P(5)=1.000  0.0327 0.0024 1906.90 -8406.51
 -7% 0.63 0.01 0.09 0.06 0.83 0.38   5 13 0.0333 0.2642 P(5)=1.000  0.0327 0.0024 1904.13 -8392.77
 -7% 0.63 0.01 0.09 0.07 0.84 0.38   5 13 0.0323 0.2593 P(5)=1.000  0.0327 0.0024 1904.24 -8381.29
 -7% 0.63 0.01 0.09 0.07 0.84 0.38   5 13 0.0323 0.2545 P(5)=1.000  0.0327 0.0024 1897.02 -8375.03
 -7% 0.63 0.01 0.09 0.07 0.84 0.38   5 13 0.0323 0.2500 P(5)=1.000  0.0328 0.0024 1899.06 -8365.17
 -7% 0.63 0.01 0.09 0.07 0.84 0.38   5 13 0.0323 0.2456 P(5)=1.000  0.0327 0.0024 1903.02 -8371.94
 -7% 0.63 0.01 0.10 0.07 0.85 0.38   5 13 0.0323 0.2414 P(5)=1.000  0.0326 0.0024 1890.39 -8353.52
 -7% 0.63 0.01 0.10 0.07 0.85 0.38   5 13 0.0312 0.2373 P(5)=1.000  0.0326 0.0024 1896.01 -8366.38
 -7% 0.63 0.01 0.10 0.07 0.84 0.38   5 13 0.0312 0.2333 P(5)=1.000  0.0325 0.0024 1888.53 -8351.83
 -7% 0.63 0.01 0.10 0.07 0.84 0.38   5 13 0.0303 0.2459 P(5)=1.000  0.0324 0.0024 1891.33 -8355.61
 -7% 0.63 0.01 0.10 0.07 0.84 0.38   5 13 0.0294 0.2419 P(5)=1.000  0.0324 0.0024 1895.70 -8353.42
 -6% 0.63 0.01 0.10 0.06 0.84 0.38   5 13 0.0294 0.2381 P(5)=1.000  0.0323 0.0024 1903.28 -8354.71
 -6% 0.63 0.01 0.10 0.06 0.85 0.38   5 13 0.0286 0.2344 P(5)=1.000  0.0323 0.0024 1896.96 -8352.84
 -6% 0.63 0.01 0.09 0.06 0.85 0.38   5 13 0.0278 0.2308 P(5)=1.000  0.0322 0.0024 1926.55 -8360.63
 -6% 0.63 0.01 0.09 0.06 0.84 0.38   5 13 0.0270 0.2273 P(5)=1.000  0.0321 0.0024 1933.98 -8383.08
 -6% 0.63 0.01 0.09 0.06 0.84 0.38   5 13 0.0270 0.2239 P(5)=1.000  0.0321 0.0024 1906.78 -8369.27
 -6% 0.63 0.01 0.09 0.06 0.84 0.38   5 13 0.0263 0.2353 P(5)=1.000  0.0320 0.0024 1891.92 -8359.25
 -6% 0.63 0.01 0.09 0.06 0.83 0.38   5 13 0.0256 0.2319 P(5)=1.000  0.0318 0.0024 1891.10 -8359.96
 -6% 0.63 0.01 0.09 0.06 0.83 0.38   5 13 0.0250 0.2429 P(5)=1.000  0.0317 0.0024 1885.53 -8341.85
 -6% 0.63 0.01 0.09 0.06 0.83 0.38   5 13 0.0244 0.2535 P(5)=1.000  0.0317 0.0024 1892.28 -8350.22
 -6% 0.63 0.01 0.09 0.06 0.84 0.37   5 13 0.0244 0.2639 P(5)=1.000  0.0316 0.0024 1881.12 -8336.84
 -6% 0.63 0.01 0.09 0.06 0.84 0.37   5 13 0.0244 0.2603 P(5)=1.000  0.0316 0.0024 1903.09 -8343.64
 -6% 0.63 0.01 0.09 0.06 0.84 0.38   5 13 0.0244 0.2703 P(5)=1.000  0.0316 0.0024 1917.00 -8337.56
 -6% 0.63 0.01 0.09 0.06 0.84 0.38   5 13 0.0238 0.2800 P(5)=1.000  0.0315 0.0024 1904.71 -8318.60
 -6% 0.63 0.01 0.09 0.06 0.84 0.38   5 13 0.0233 0.2800 P(5)=1.000  0.0315 0.0024 1906.11 -8332.11
 -6% 0.63 0.01 0.09 0.06 0.85 0.38   5 13 0.0227 0.2895 P(5)=1.000  0.0314 0.0025 1897.94 -8312.24
 -6% 0.63 0.01 0.09 0.06 0.85 0.38   5 13 0.0227 0.2857 P(5)=1.000  0.0314 0.0025 1901.55 -8317.16
 -6% 0.63 0.01 0.09 0.06 0.85 0.38   5 13 0.0227 0.2821 P(5)=1.000  0.0315 0.0025 1895.96 -8316.38
 -6% 0.63 0.01 0.09 0.05 0.85 0.38   5 13 0.0222 0.2911 P(5)=1.000  0.0315 0.0025 1890.49 -8300.09
 -6% 0.63 0.01 0.09 0.05 0.85 0.38   5 13 0.0222 0.2875 P(5)=1.000  0.0316 0.0025 1899.81 -8296.52
 -6% 0.63 0.01 0.09 0.05 0.84 0.38   5 13 0.0222 0.2840 P(5)=1.000  0.0316 0.0025 1907.01 -8294.68
 -5% 0.63 0.01 0.09 0.05 0.84 0.38   5 13 0.0217 0.2805 P(5)=1.000  0.0317 0.0025 1895.21 -8280.97
 -5% 0.63 0.01 0.09 0.05 0.85 0.38   5 13 0.0213 0.2771 P(5)=1.000  0.0317 0.0025 1907.21 -8275.16
 -5% 0.63 0.01 0.09 0.05 0.85 0.38   5 13 0.0208 0.2857 P(5)=1.000  0.0318 0.0025 1908.81 -8276.82
 -5% 0.63 0.01 0.08 0.05 0.85 0.38   5 13 0.0208 0.2941 P(5)=1.000  0.0318 0.0025 1906.26 -8284.56
 -5% 0.63 0.01 0.08 0.05 0.85 0.38   5 13 0.0204 0.2907 P(5)=1.000  0.0318 0.0025 1908.77 -8278.66
 -5% 0.63 0.01 0.08 0.05 0.85 0.38   5 13 0.0200 0.2874 P(5)=1.000  0.0318 0.0025 1876.21 -8269.95
 -5% 0.63 0.01 0.08 0.05 0.85 0.38   5 13 0.0200 0.2955 P(5)=1.000  0.0317 0.0025 1843.32 -8258.53
 -5% 0.63 0.01 0.08 0.05 0.86 0.38   5 13 0.0200 0.2955 P(5)=1.000  0.0317 0.0025 1857.37 -8244.65
 -5% 0.63 0.01 0.08 0.05 0.86 0.38   5 13 0.0196 0.3034 P(5)=1.000  0.0316 0.0025 1870.04 -8248.00
 -5% 0.63 0.01 0.08 0.05 0.86 0.38   5 13 0.0192 0.3000 P(5)=1.000  0.0316 0.0025 1862.12 -8227.47
 -5% 0.63 0.01 0.08 0.05 0.86 0.38   5 13 0.0189 0.2967 P(5)=1.000  0.0316 0.0025 1875.13 -8240.06  0:08


Current Pjump:      0.62752  0.01097  0.08000  0.05000  0.86000  0.38222
Current finetune:   0.01000  0.01000  0.01000  0.01000  0.01000  0.01000
New     finetune:   0.02963  0.00034  0.00248  0.00154  0.08780  0.01344


 -5% 0.63 0.25 0.33 0.00 0.00 0.33   5 13 0.0000 0.0000 P(5)=1.000  0.0296 0.0026 1862.94 -8066.69
 -5% 0.64 0.26 0.33 0.12 0.50 0.33   5 13 0.0000 0.0000 P(5)=1.000  0.0297 0.0025 1912.80 -7986.07
 -5% 0.63 0.24 0.37 0.08 0.67 0.33   5 13 0.0000 0.0000 P(5)=1.000  0.0298 0.0025 1903.53 -7895.76
 -5% 0.63 0.24 0.33 0.06 0.50 0.36   5 13 0.0000 0.0000 P(5)=1.000  0.0296 0.0025 1920.69 -7839.93
 -5% 0.63 0.24 0.31 0.05 0.40 0.38   5 13 0.0000 0.2000 P(5)=1.000  0.0295 0.0025 1899.48 -7814.94
 -5% 0.63 0.24 0.31 0.04 0.50 0.39   5 13 0.0000 0.1667 P(5)=1.000  0.0296 0.0025 1947.72 -7800.25
 -5% 0.63 0.24 0.32 0.04 0.57 0.40   5 13 0.0000 0.1429 P(5)=1.000  0.0301 0.0025 1937.58 -7791.74
 -5% 0.63 0.24 0.33 0.03 0.50 0.39   5 13 0.0000 0.1250 P(5)=1.000  0.0302 0.0025 1915.06 -7768.93
 -5% 0.62 0.23 0.32 0.06 0.44 0.40   5 13 0.0000 0.1111 P(5)=1.000  0.0300 0.0025 1925.18 -7731.09
 -4% 0.62 0.23 0.33 0.05 0.40 0.40   5 13 0.0000 0.1000 P(5)=1.000  0.0302 0.0025 1931.50 -7738.02
 -4% 0.62 0.23 0.34 0.05 0.36 0.39   5 13 0.0000 0.0909 P(5)=1.000  0.0305 0.0025 1959.06 -7731.88
 -4% 0.62 0.22 0.34 0.04 0.33 0.40   5 13 0.0000 0.0833 P(5)=1.000  0.0307 0.0025 1945.92 -7698.19
 -4% 0.62 0.22 0.34 0.04 0.38 0.40   5 13 0.0000 0.1538 P(5)=1.000  0.0310 0.0025 1932.34 -7681.12
 -4% 0.62 0.22 0.33 0.04 0.36 0.40   5 13 0.0000 0.1429 P(5)=1.000  0.0311 0.0025 1959.37 -7663.51
 -4% 0.62 0.22 0.33 0.03 0.40 0.41   5 13 0.0000 0.1333 P(5)=1.000  0.0308 0.0025 1984.97 -7676.93
 -4% 0.62 0.22 0.33 0.03 0.38 0.40   5 13 0.0000 0.1250 P(5)=1.000  0.0305 0.0025 1954.99 -7666.60
 -4% 0.62 0.22 0.32 0.03 0.35 0.41   5 13 0.0000 0.1765 P(5)=1.000  0.0303 0.0025 1948.44 -7647.61
 -4% 0.62 0.22 0.32 0.03 0.33 0.41   5 13 0.0000 0.1667 P(5)=1.000  0.0300 0.0025 1960.34 -7635.67
 -4% 0.62 0.22 0.32 0.03 0.32 0.41   5 13 0.0000 0.1579 P(5)=1.000  0.0300 0.0025 1998.63 -7644.08
 -4% 0.62 0.21 0.31 0.03 0.35 0.41   5 13 0.0000 0.1500 P(5)=1.000  0.0298 0.0025 2036.47 -7664.95
 -4% 0.63 0.21 0.31 0.02 0.38 0.41   5 13 0.0000 0.1429 P(5)=1.000  0.0299 0.0025 2005.49 -7653.41
 -4% 0.63 0.21 0.30 0.02 0.36 0.41   5 13 0.0000 0.1364 P(5)=1.000  0.0300 0.0025 1991.13 -7661.05
 -4% 0.62 0.21 0.29 0.02 0.39 0.41   5 13 0.0000 0.1739 P(5)=1.000  0.0299 0.0025 2044.31 -7666.57
 -4% 0.62 0.21 0.30 0.02 0.38 0.41   5 13 0.0000 0.1667 P(5)=1.000  0.0298 0.0025 2015.46 -7651.80
 -4% 0.63 0.21 0.30 0.02 0.40 0.40   5 13 0.0000 0.1667 P(5)=1.000  0.0297 0.0025 1996.32 -7632.91
 -4% 0.63 0.21 0.29 0.02 0.38 0.41   5 13 0.0000 0.2000 P(5)=1.000  0.0297 0.0025 2025.38 -7617.52
 -4% 0.63 0.21 0.30 0.02 0.41 0.40   5 13 0.0000 0.1923 P(5)=1.000  0.0296 0.0025 2058.13 -7628.37
 -4% 0.63 0.21 0.29 0.02 0.39 0.40   5 13 0.0000 0.1852 P(5)=1.000  0.0295 0.0025 2057.57 -7627.80
 -4% 0.63 0.20 0.29 0.02 0.41 0.40   5 13 0.0000 0.1786 P(5)=1.000  0.0295 0.0025 2028.10 -7618.79
 -3% 0.63 0.20 0.29 0.02 0.40 0.40   5 13 0.0000 0.2069 P(5)=1.000  0.0295 0.0025 2030.23 -7613.66
 -3% 0.63 0.20 0.29 0.02 0.39 0.40   5 13 0.0000 0.2000 P(5)=1.000  0.0295 0.0025 2024.75 -7620.30
 -3% 0.63 0.20 0.28 0.02 0.38 0.40   5 13 0.0000 0.1935 P(5)=1.000  0.0295 0.0025 2027.91 -7622.51
 -3% 0.63 0.20 0.29 0.02 0.36 0.40   5 13 0.0000 0.2188 P(5)=1.000  0.0294 0.0025 2061.61 -7623.18
 -3% 0.63 0.20 0.28 0.02 0.38 0.40   5 13 0.0000 0.2188 P(5)=1.000  0.0294 0.0025 2038.43 -7621.60
 -3% 0.63 0.20 0.28 0.02 0.37 0.40   5 13 0.0000 0.2121 P(5)=1.000  0.0294 0.0025 2039.97 -7623.78
 -3% 0.63 0.20 0.28 0.02 0.36 0.40   5 13 0.0000 0.2121 P(5)=1.000  0.0294 0.0025 2026.84 -7611.55
 -3% 0.63 0.20 0.27 0.02 0.35 0.40   5 13 0.0000 0.2121 P(5)=1.000  0.0293 0.0025 2035.13 -7619.40
 -3% 0.63 0.20 0.27 0.02 0.37 0.40   5 13 0.0000 0.2059 P(5)=1.000  0.0294 0.0025 2012.28 -7625.99
 -3% 0.63 0.20 0.27 0.03 0.38 0.40   5 13 0.0000 0.2286 P(5)=1.000  0.0294 0.0025 2029.54 -7622.82
 -3% 0.63 0.20 0.27 0.03 0.38 0.40   5 13 0.0000 0.2500 P(5)=1.000  0.0294 0.0025 2029.22 -7621.20
 -3% 0.63 0.20 0.28 0.02 0.37 0.40   5 13 0.0000 0.2432 P(5)=1.000  0.0294 0.0025 2039.89 -7616.77
 -3% 0.63 0.20 0.28 0.02 0.36 0.40   5 13 0.0000 0.2368 P(5)=1.000  0.0294 0.0025 2038.94 -7603.68
 -3% 0.63 0.20 0.27 0.02 0.35 0.40   5 13 0.0000 0.2308 P(5)=1.000  0.0293 0.0025 2042.08 -7605.24
 -3% 0.63 0.20 0.27 0.02 0.34 0.40   5 13 0.0000 0.2250 P(5)=1.000  0.0293 0.0025 2045.70 -7620.61
 -3% 0.63 0.20 0.26 0.02 0.33 0.40   5 13 0.0000 0.2439 P(5)=1.000  0.0293 0.0025 2035.65 -7614.99
 -3% 0.63 0.20 0.26 0.02 0.35 0.41   5 13 0.0000 0.2619 P(5)=1.000  0.0292 0.0025 2018.46 -7617.40
 -3% 0.63 0.20 0.26 0.02 0.34 0.41   5 13 0.0000 0.2558 P(5)=1.000  0.0292 0.0025 2040.02 -7599.82
 -3% 0.63 0.19 0.26 0.02 0.33 0.41   5 13 0.0000 0.2727 P(5)=1.000  0.0292 0.0025 2054.04 -7606.66
 -3% 0.63 0.19 0.26 0.02 0.33 0.41   5 13 0.0000 0.2889 P(5)=1.000  0.0292 0.0026 2076.52 -7609.80
 -2% 0.63 0.19 0.26 0.02 0.34 0.40   5 13 0.0000 0.3043 P(5)=1.000  0.0292 0.0026 2064.11 -7616.98
 -2% 0.63 0.19 0.26 0.02 0.33 0.41   5 13 0.0000 0.3191 P(5)=1.000  0.0292 0.0026 2059.05 -7609.19
 -2% 0.63 0.19 0.26 0.02 0.35 0.41   5 13 0.0000 0.3333 P(5)=1.000  0.0292 0.0026 2035.02 -7613.19
 -2% 0.63 0.19 0.26 0.02 0.34 0.41   5 13 0.0000 0.3469 P(5)=1.000  0.0293 0.0026 2012.97 -7616.66
 -2% 0.63 0.19 0.26 0.02 0.35 0.41   5 13 0.0000 0.3400 P(5)=1.000  0.0294 0.0026 2054.43 -7612.45
 -2% 0.63 0.19 0.26 0.02 0.36 0.41   5 13 0.0000 0.3529 P(5)=1.000  0.0295 0.0026 2075.95 -7625.56
 -2% 0.63 0.19 0.26 0.02 0.36 0.41   5 13 0.0000 0.3654 P(5)=1.000  0.0295 0.0026 2065.58 -7609.97
 -2% 0.63 0.19 0.26 0.02 0.35 0.41   5 13 0.0000 0.3654 P(5)=1.000  0.0295 0.0026 2066.33 -7619.41
 -2% 0.63 0.19 0.26 0.02 0.34 0.41   5 13 0.0000 0.3774 P(5)=1.000  0.0294 0.0026 2100.61 -7608.23
 -2% 0.63 0.19 0.27 0.02 0.34 0.41   5 13 0.0000 0.3704 P(5)=1.000  0.0294 0.0026 2084.63 -7599.44
 -2% 0.64 0.19 0.26 0.02 0.35 0.41   5 13 0.0000 0.3636 P(5)=1.000  0.0294 0.0026 2067.90 -7607.49
 -2% 0.64 0.19 0.27 0.02 0.36 0.41   5 13 0.0000 0.3571 P(5)=1.000  0.0294 0.0026 2085.49 -7615.85
 -2% 0.64 0.19 0.27 0.02 0.35 0.41   5 13 0.0000 0.3509 P(5)=1.000  0.0294 0.0026 2102.56 -7608.13
 -2% 0.64 0.19 0.26 0.02 0.37 0.41   5 13 0.0000 0.3448 P(5)=1.000  0.0294 0.0026 2091.95 -7616.73
 -2% 0.64 0.19 0.27 0.02 0.36 0.41   5 13 0.0000 0.3390 P(5)=1.000  0.0294 0.0026 2089.06 -7614.23
 -2% 0.64 0.19 0.26 0.02 0.35 0.41   5 13 0.0000 0.3500 P(5)=1.000  0.0294 0.0026 2067.02 -7609.58
 -2% 0.64 0.19 0.26 0.02 0.35 0.41   5 13 0.0000 0.3607 P(5)=1.000  0.0293 0.0026 2059.66 -7627.23
 -2% 0.64 0.19 0.26 0.02 0.36 0.41   5 13 0.0000 0.3548 P(5)=1.000  0.0292 0.0026 2122.93 -7630.71
 -2% 0.64 0.19 0.26 0.02 0.35 0.41   5 13 0.0000 0.3492 P(5)=1.000  0.0291 0.0026 2124.29 -7638.33
 -2% 0.64 0.19 0.26 0.02 0.36 0.41   5 13 0.0000 0.3594 P(5)=1.000  0.0291 0.0026 2097.06 -7628.91
 -1% 0.64 0.19 0.26 0.02 0.37 0.41   5 13 0.0000 0.3692 P(5)=1.000  0.0292 0.0026 2076.98 -7631.80
 -1% 0.64 0.19 0.26 0.02 0.38 0.41   5 13 0.0000 0.3788 P(5)=1.000  0.0293 0.0027 2058.82 -7634.69
 -1% 0.64 0.19 0.26 0.02 0.38 0.41   5 13 0.0000 0.3881 P(5)=1.000  0.0293 0.0027 2072.25 -7621.88
 -1% 0.64 0.19 0.26 0.02 0.37 0.41   5 13 0.0000 0.3824 P(5)=1.000  0.0294 0.0027 2066.68 -7621.64
 -1% 0.64 0.19 0.26 0.02 0.36 0.41   5 13 0.0000 0.3768 P(5)=1.000  0.0294 0.0027 2059.50 -7614.90
 -1% 0.64 0.19 0.26 0.02 0.36 0.41   5 13 0.0000 0.3857 P(5)=1.000  0.0294 0.0027 2059.73 -7620.24
 -1% 0.64 0.19 0.26 0.02 0.37 0.41   5 13 0.0000 0.3944 P(5)=1.000  0.0294 0.0027 2044.25 -7611.73
 -1% 0.64 0.19 0.26 0.02 0.36 0.41   5 13 0.0000 0.4028 P(5)=1.000  0.0294 0.0027 2055.92 -7603.16
 -1% 0.64 0.19 0.26 0.02 0.36 0.41   5 13 0.0000 0.4110 P(5)=1.000  0.0293 0.0027 2047.42 -7614.16
 -1% 0.64 0.19 0.26 0.02 0.37 0.41   5 13 0.0000 0.4189 P(5)=1.000  0.0293 0.0027 1988.96 -7595.88
 -1% 0.64 0.19 0.26 0.02 0.36 0.40   5 13 0.0000 0.4133 P(5)=1.000  0.0293 0.0027 2006.02 -7608.30
 -1% 0.64 0.19 0.26 0.02 0.37 0.40   5 13 0.0000 0.4079 P(5)=1.000  0.0293 0.0028 2037.64 -7622.62
 -1% 0.64 0.19 0.26 0.02 0.37 0.41   5 13 0.0000 0.4026 P(5)=1.000  0.0292 0.0028 2037.22 -7617.75
 -1% 0.64 0.19 0.26 0.02 0.36 0.41   5 13 0.0000 0.3974 P(5)=1.000  0.0293 0.0028 2026.27 -7628.43
 -1% 0.64 0.19 0.26 0.03 0.36 0.40   5 13 0.0000 0.3924 P(5)=1.000  0.0293 0.0028 2029.34 -7634.94
 -1% 0.64 0.19 0.26 0.03 0.36 0.41   5 13 0.0000 0.3875 P(5)=1.000  0.0293 0.0028 2004.24 -7617.46
 -1% 0.64 0.19 0.26 0.03 0.36 0.41   5 13 0.0000 0.3951 P(5)=1.000  0.0294 0.0028 2021.68 -7622.03
 -1% 0.64 0.19 0.26 0.03 0.36 0.41   5 13 0.0000 0.3902 P(5)=1.000  0.0294 0.0028 2038.73 -7635.85
 -1% 0.64 0.19 0.26 0.03 0.36 0.41   5 13 0.0000 0.3976 P(5)=1.000  0.0294 0.0028 1995.61 -7636.77
 -1% 0.64 0.19 0.26 0.03 0.37 0.41   5 13 0.0000 0.3929 P(5)=1.000  0.0294 0.0028 1964.99 -7636.53
 -0% 0.64 0.19 0.26 0.02 0.38 0.41   5 13 0.0000 0.3882 P(5)=1.000  0.0293 0.0028 1994.29 -7632.98
 -0% 0.64 0.19 0.26 0.02 0.37 0.41   5 13 0.0000 0.3837 P(5)=1.000  0.0293 0.0028 2022.56 -7632.04
 -0% 0.64 0.19 0.26 0.02 0.38 0.41   5 13 0.0000 0.3793 P(5)=1.000  0.0293 0.0029 1993.44 -7635.31
 -0% 0.64 0.19 0.26 0.02 0.38 0.41   5 13 0.0000 0.3750 P(5)=1.000  0.0293 0.0029 2013.53 -7619.15
 -0% 0.64 0.19 0.27 0.02 0.37 0.41   5 13 0.0000 0.3708 P(5)=1.000  0.0293 0.0029 2020.75 -7623.91
 -0% 0.64 0.19 0.27 0.02 0.38 0.41   5 13 0.0000 0.3667 P(5)=1.000  0.0293 0.0029 2037.71 -7623.96
 -0% 0.64 0.19 0.27 0.02 0.38 0.41   5 13 0.0000 0.3626 P(5)=1.000  0.0293 0.0029 2023.14 -7619.56
 -0% 0.64 0.19 0.27 0.02 0.37 0.41   5 13 0.0000 0.3587 P(5)=1.000  0.0293 0.0029 2029.37 -7622.90
 -0% 0.64 0.19 0.27 0.03 0.37 0.41   5 13 0.0000 0.3548 P(5)=1.000  0.0294 0.0029 2042.58 -7620.87
 -0% 0.64 0.19 0.27 0.03 0.36 0.41   5 13 0.0000 0.3617 P(5)=1.000  0.0294 0.0029 2057.85 -7626.94
  0% 0.64 0.19 0.27 0.03 0.37 0.41   5 13 0.0000 0.3579 P(5)=1.000  0.0294 0.0029 2019.31 -7629.19  0:17


Current Pjump:      0.64212  0.19218  0.26778  0.02750  0.37000  0.40778
Current finetune:   0.02963  0.00034  0.00248  0.00154  0.08780  0.01344
New     finetune:   0.09230  0.00021  0.00218  0.00013  0.11319  0.01966


  0% 0.65 0.25 0.22 0.00 1.00 0.44   5 13 0.0000 0.0000 P(5)=1.000  0.0302 0.0039 2051.00 -7621.28
  0% 0.67 0.26 0.44 0.00 0.50 0.44   5 13 0.0000 0.0000 P(5)=1.000  0.0307 0.0039 2065.54 -7629.77
  0% 0.67 0.26 0.33 0.08 0.33 0.44   5 13 0.0000 0.0000 P(5)=1.000  0.0308 0.0039 2069.23 -7624.36
  0% 0.66 0.26 0.31 0.06 0.25 0.44   5 13 0.0000 0.0000 P(5)=1.000  0.0313 0.0039 2073.11 -7617.91
  0% 0.66 0.26 0.24 0.05 0.20 0.44   5 13 0.0000 0.5000 P(5)=1.000  0.0315 0.0039 2074.28 -7622.38
  0% 0.65 0.26 0.24 0.04 0.17 0.44   5 13 0.0000 0.6667 P(5)=1.000  0.0317 0.0039 2049.01 -7633.84
  0% 0.65 0.27 0.25 0.07 0.29 0.44   5 13 0.0000 0.7500 P(5)=1.000  0.0321 0.0039 2026.11 -7626.30
  0% 0.65 0.27 0.28 0.06 0.25 0.43   5 13 0.0000 0.6000 P(5)=1.000  0.0328 0.0039 2055.20 -7614.70
  0% 0.65 0.26 0.28 0.06 0.22 0.43   5 13 0.0000 0.6667 P(5)=1.000  0.0332 0.0039 2055.72 -7608.83
  1% 0.65 0.27 0.27 0.10 0.20 0.41   5 13 0.0000 0.5714 P(5)=1.000  0.0335 0.0039 2045.79 -7613.30
  1% 0.65 0.27 0.25 0.09 0.18 0.41   5 13 0.0000 0.6250 P(5)=1.000  0.0336 0.0040 2032.91 -7615.46
  1% 0.65 0.27 0.26 0.08 0.17 0.42   5 13 0.0000 0.6667 P(5)=1.000  0.0336 0.0040 2026.84 -7601.82
  1% 0.65 0.27 0.26 0.08 0.15 0.42   5 13 0.0000 0.6000 P(5)=1.000  0.0334 0.0040 2046.28 -7600.30
  1% 0.65 0.27 0.26 0.07 0.14 0.42   5 13 0.0000 0.5455 P(5)=1.000  0.0335 0.0040 2040.93 -7604.91
  1% 0.65 0.27 0.27 0.07 0.13 0.42   5 13 0.0000 0.5833 P(5)=1.000  0.0336 0.0040 2043.27 -7609.03
  1% 0.65 0.27 0.27 0.06 0.19 0.42   5 13 0.0000 0.6154 P(5)=1.000  0.0337 0.0040 2043.87 -7615.95
  1% 0.65 0.26 0.29 0.06 0.18 0.42   5 13 0.0000 0.5714 P(5)=1.000  0.0336 0.0040 2044.15 -7609.67
  1% 0.65 0.27 0.28 0.07 0.17 0.43   5 13 0.0000 0.6000 P(5)=1.000  0.0337 0.0040 2043.92 -7610.28
  1% 0.65 0.27 0.27 0.08 0.16 0.43   5 13 0.0000 0.6250 P(5)=1.000  0.0336 0.0040 2046.36 -7610.31
  1% 0.65 0.26 0.28 0.07 0.15 0.43   5 13 0.0000 0.5882 P(5)=1.000  0.0335 0.0040 2031.96 -7613.40
  1% 0.65 0.27 0.28 0.07 0.14 0.43   5 13 0.0000 0.5556 P(5)=1.000  0.0334 0.0040 2050.61 -7614.97
  1% 0.65 0.27 0.27 0.07 0.14 0.42   5 13 0.0000 0.5263 P(5)=1.000  0.0334 0.0040 2041.01 -7612.69
  1% 0.65 0.26 0.28 0.08 0.13 0.43   5 13 0.0000 0.5000 P(5)=1.000  0.0332 0.0041 2055.50 -7609.45
  1% 0.65 0.26 0.28 0.08 0.12 0.42   5 13 0.0000 0.4762 P(5)=1.000  0.0332 0.0041 2043.30 -7616.94
  1% 0.65 0.26 0.28 0.09 0.16 0.42   5 13 0.0000 0.4545 P(5)=1.000  0.0330 0.0040 2102.52 -7625.27
  1% 0.65 0.26 0.27 0.09 0.15 0.42   5 13 0.0000 0.4348 P(5)=1.000  0.0328 0.0040 2110.07 -7616.26
  1% 0.65 0.26 0.28 0.08 0.19 0.42   5 13 0.0000 0.4583 P(5)=1.000  0.0329 0.0040 2082.50 -7610.67
  1% 0.65 0.26 0.28 0.08 0.18 0.42   5 13 0.0000 0.4800 P(5)=1.000  0.0330 0.0040 2071.82 -7603.32
  1% 0.65 0.26 0.29 0.08 0.17 0.43   5 13 0.0000 0.4615 P(5)=1.000  0.0331 0.0040 2060.23 -7614.23
  2% 0.65 0.26 0.29 0.08 0.17 0.43   5 13 0.0000 0.4444 P(5)=1.000  0.0330 0.0040 2070.95 -7598.76
  2% 0.65 0.26 0.29 0.08 0.16 0.43   5 13 0.0000 0.4286 P(5)=1.000  0.0329 0.0040 2062.45 -7596.98
  2% 0.65 0.26 0.29 0.08 0.16 0.43   5 13 0.0000 0.4138 P(5)=1.000  0.0328 0.0040 2073.10 -7616.21
  2% 0.65 0.26 0.29 0.08 0.18 0.43   5 13 0.0000 0.4333 P(5)=1.000  0.0327 0.0040 2042.96 -7620.23
  2% 0.65 0.26 0.29 0.07 0.18 0.42   5 13 0.0000 0.4194 P(5)=1.000  0.0326 0.0040 2040.81 -7608.57
  2% 0.65 0.26 0.29 0.08 0.17 0.43   5 13 0.0000 0.4062 P(5)=1.000  0.0324 0.0040 2043.37 -7627.63
  2% 0.65 0.26 0.30 0.08 0.17 0.43   5 13 0.0000 0.4242 P(5)=1.000  0.0323 0.0040 2012.22 -7612.55
  2% 0.65 0.26 0.30 0.08 0.19 0.43   5 13 0.0000 0.4118 P(5)=1.000  0.0322 0.0040 2051.57 -7612.55
  2% 0.65 0.26 0.30 0.09 0.18 0.43   5 13 0.0000 0.4000 P(5)=1.000  0.0322 0.0040 2058.24 -7623.08
  2% 0.65 0.26 0.30 0.09 0.21 0.42   5 13 0.0000 0.3889 P(5)=1.000  0.0322 0.0040 2068.93 -7620.77
  2% 0.65 0.26 0.31 0.10 0.23 0.43   5 13 0.0000 0.3784 P(5)=1.000  0.0323 0.0040 2025.98 -7620.66
  2% 0.65 0.26 0.31 0.10 0.22 0.43   5 13 0.0000 0.3684 P(5)=1.000  0.0322 0.0040 2043.64 -7630.57
  2% 0.65 0.26 0.31 0.11 0.24 0.42   5 13 0.0000 0.3590 P(5)=1.000  0.0321 0.0040 2066.58 -7630.35
  2% 0.65 0.26 0.31 0.12 0.23 0.42   5 13 0.0000 0.3500 P(5)=1.000  0.0320 0.0040 2083.20 -7633.33
  2% 0.65 0.26 0.31 0.12 0.25 0.42   5 13 0.0000 0.3659 P(5)=1.000  0.0319 0.0040 2059.47 -7621.32
  2% 0.65 0.26 0.31 0.12 0.24 0.42   5 13 0.0000 0.3571 P(5)=1.000  0.0317 0.0040 2067.29 -7612.91
  2% 0.65 0.26 0.31 0.11 0.24 0.42   5 13 0.0000 0.3721 P(5)=1.000  0.0315 0.0040 2071.84 -7612.87
  2% 0.65 0.26 0.31 0.12 0.23 0.42   5 13 0.0000 0.3636 P(5)=1.000  0.0314 0.0040 2042.64 -7611.29
  2% 0.65 0.26 0.31 0.11 0.23 0.42   5 13 0.0000 0.3778 P(5)=1.000  0.0312 0.0040 2042.46 -7613.42
  2% 0.65 0.26 0.32 0.11 0.22 0.42   5 13 0.0000 0.3913 P(5)=1.000  0.0312 0.0040 2026.61 -7612.49
  3% 0.65 0.26 0.31 0.12 0.22 0.42   5 13 0.0000 0.4043 P(5)=1.000  0.0311 0.0040 2049.24 -7607.81
  3% 0.65 0.26 0.31 0.12 0.22 0.42   5 13 0.0000 0.4167 P(5)=1.000  0.0310 0.0040 2056.80 -7614.73
  3% 0.65 0.26 0.32 0.12 0.23 0.42   5 13 0.0000 0.4082 P(5)=1.000  0.0310 0.0040 1975.39 -7610.19
  3% 0.65 0.26 0.31 0.12 0.25 0.42   5 13 0.0000 0.4200 P(5)=1.000  0.0310 0.0040 2022.71 -7609.11
  3% 0.65 0.26 0.31 0.12 0.24 0.42   5 13 0.0000 0.4118 P(5)=1.000  0.0309 0.0040 2029.96 -7603.78
  3% 0.65 0.26 0.32 0.12 0.24 0.42   5 13 0.0000 0.4038 P(5)=1.000  0.0308 0.0040 2017.32 -7610.30
  3% 0.65 0.26 0.32 0.12 0.23 0.41   5 13 0.0000 0.3962 P(5)=1.000  0.0307 0.0040 2037.16 -7614.26
  3% 0.65 0.26 0.31 0.12 0.23 0.42   5 13 0.0000 0.3889 P(5)=1.000  0.0307 0.0040 2034.66 -7605.29
  3% 0.65 0.26 0.32 0.12 0.24 0.42   5 13 0.0000 0.4000 P(5)=1.000  0.0306 0.0040 2022.41 -7610.86
  3% 0.65 0.26 0.32 0.12 0.24 0.42   5 13 0.0000 0.3929 P(5)=1.000  0.0307 0.0040 2020.29 -7626.39
  3% 0.65 0.26 0.32 0.12 0.25 0.42   5 13 0.0000 0.4035 P(5)=1.000  0.0306 0.0040 2053.50 -7629.12
  3% 0.65 0.26 0.32 0.11 0.25 0.42   5 13 0.0000 0.4138 P(5)=1.000  0.0306 0.0040 2034.36 -7628.39
  3% 0.65 0.26 0.32 0.11 0.24 0.41   5 13 0.0000 0.4237 P(5)=1.000  0.0305 0.0040 2043.47 -7614.83
  3% 0.65 0.26 0.32 0.12 0.25 0.41   5 13 0.0000 0.4333 P(5)=1.000  0.0306 0.0040 2043.21 -7605.85
  3% 0.65 0.26 0.32 0.11 0.27 0.41   5 13 0.0000 0.4262 P(5)=1.000  0.0306 0.0040 2094.10 -7603.16
  3% 0.65 0.26 0.33 0.11 0.28 0.41   5 13 0.0000 0.4194 P(5)=1.000  0.0305 0.0040 2083.77 -7614.84
  3% 0.65 0.26 0.33 0.11 0.27 0.41   5 13 0.0000 0.4127 P(5)=1.000  0.0305 0.0040 2064.04 -7613.53
  3% 0.65 0.26 0.33 0.11 0.28 0.41   5 13 0.0000 0.4062 P(5)=1.000  0.0304 0.0040 2021.29 -7613.65
  3% 0.65 0.26 0.33 0.11 0.28 0.41   5 13 0.0000 0.4154 P(5)=1.000  0.0305 0.0040 2032.52 -7614.31
  3% 0.65 0.26 0.32 0.11 0.29 0.41   5 13 0.0000 0.4091 P(5)=1.000  0.0304 0.0040 2075.97 -7631.31
  4% 0.65 0.26 0.32 0.10 0.30 0.41   5 13 0.0000 0.4179 P(5)=1.000  0.0304 0.0040 2107.09 -7624.74
  4% 0.65 0.26 0.32 0.10 0.30 0.41   5 13 0.0000 0.4265 P(5)=1.000  0.0304 0.0040 2113.56 -7611.30
  4% 0.65 0.26 0.33 0.10 0.29 0.41   5 13 0.0000 0.4348 P(5)=1.000  0.0304 0.0040 2122.07 -7614.99
  4% 0.65 0.26 0.33 0.10 0.29 0.41   5 13 0.0000 0.4429 P(5)=1.000  0.0304 0.0040 2138.99 -7616.14
  4% 0.65 0.26 0.33 0.10 0.28 0.41   5 13 0.0000 0.4366 P(5)=1.000  0.0304 0.0040 2132.74 -7614.25
  4% 0.65 0.26 0.33 0.10 0.28 0.41   5 13 0.0000 0.4444 P(5)=1.000  0.0304 0.0040 2134.43 -7605.95
  4% 0.65 0.26 0.33 0.10 0.28 0.41   5 13 0.0000 0.4384 P(5)=1.000  0.0303 0.0040 2117.15 -7613.88
  4% 0.65 0.26 0.33 0.10 0.27 0.41   5 13 0.0000 0.4459 P(5)=1.000  0.0303 0.0040 2113.96 -7611.82
  4% 0.65 0.26 0.33 0.10 0.27 0.41   5 13 0.0000 0.4533 P(5)=1.000  0.0303 0.0040 2121.57 -7612.68
  4% 0.65 0.26 0.33 0.10 0.27 0.41   5 13 0.0000 0.4605 P(5)=1.000  0.0303 0.0040 2111.59 -7593.89
  4% 0.65 0.26 0.33 0.10 0.26 0.41   5 13 0.0000 0.4545 P(5)=1.000  0.0303 0.0040 2142.92 -7594.28
  4% 0.65 0.26 0.33 0.10 0.27 0.41   5 13 0.0000 0.4487 P(5)=1.000  0.0303 0.0040 2098.22 -7614.90
  4% 0.65 0.26 0.33 0.11 0.27 0.41   5 13 0.0000 0.4430 P(5)=1.000  0.0303 0.0040 2077.29 -7616.10
  4% 0.65 0.26 0.33 0.11 0.28 0.41   5 13 0.0000 0.4375 P(5)=1.000  0.0302 0.0040 2116.14 -7612.63
  4% 0.65 0.25 0.33 0.11 0.29 0.41   5 13 0.0000 0.4444 P(5)=1.000  0.0302 0.0040 2186.33 -7613.71
  4% 0.65 0.25 0.33 0.11 0.29 0.41   5 13 0.0000 0.4512 P(5)=1.000  0.0302 0.0040 2134.42 -7595.98
  4% 0.65 0.25 0.33 0.11 0.30 0.41   5 13 0.0000 0.4578 P(5)=1.000  0.0302 0.0040 2178.08 -7606.50
  4% 0.65 0.25 0.33 0.11 0.31 0.41   5 13 0.0000 0.4524 P(5)=1.000  0.0302 0.0040 2142.64 -7604.99
  4% 0.65 0.25 0.33 0.11 0.31 0.41   5 13 0.0000 0.4471 P(5)=1.000  0.0302 0.0040 2114.08 -7602.32
  4% 0.65 0.25 0.33 0.11 0.30 0.41   5 13 0.0000 0.4535 P(5)=1.000  0.0301 0.0040 2126.57 -7608.29
  5% 0.65 0.25 0.33 0.11 0.30 0.41   5 13 0.0000 0.4483 P(5)=1.000  0.0301 0.0040 2118.82 -7608.66
  5% 0.65 0.25 0.33 0.11 0.30 0.41   5 13 0.0000 0.4545 P(5)=1.000  0.0301 0.0040 2123.69 -7600.92
  5% 0.65 0.25 0.33 0.11 0.30 0.41   5 13 0.0000 0.4607 P(5)=1.000  0.0301 0.0040 2076.38 -7613.19
  5% 0.65 0.25 0.32 0.11 0.31 0.41   5 13 0.0000 0.4667 P(5)=1.000  0.0301 0.0040 2084.73 -7627.14
  5% 0.65 0.25 0.33 0.11 0.32 0.41   5 13 0.0000 0.4615 P(5)=1.000  0.0300 0.0040 2073.60 -7625.57
  5% 0.65 0.25 0.33 0.11 0.32 0.41   5 13 0.0000 0.4674 P(5)=1.000  0.0301 0.0040 2096.99 -7606.28
  5% 0.65 0.25 0.32 0.12 0.31 0.41   5 13 0.0000 0.4731 P(5)=1.000  0.0301 0.0040 2091.16 -7616.58
  5% 0.65 0.25 0.32 0.12 0.31 0.41   5 13 0.0000 0.4681 P(5)=1.000  0.0302 0.0040 2079.30 -7617.85
  5% 0.65 0.25 0.32 0.12 0.32 0.41   5 13 0.0000 0.4737 P(5)=1.000  0.0302 0.0040 2105.95 -7616.06
  5% 0.65 0.25 0.32 0.13 0.31 0.41   5 13 0.0000 0.4688 P(5)=1.000  0.0303 0.0040 2104.04 -7620.12
  5% 0.65 0.25 0.32 0.14 0.31 0.41   5 13 0.0000 0.4639 P(5)=1.000  0.0303 0.0040 2108.46 -7609.79  0:25

  5% 0.65 0.25 0.32 0.14 0.32 0.41   5 13 0.0000 0.4694 P(5)=1.000  0.0303 0.0040 2131.11 -7614.26
  5% 0.65 0.25 0.32 0.14 0.31 0.41   5 13 0.0000 0.4646 P(5)=1.000  0.0303 0.0040 2133.86 -7627.20
  5% 0.65 0.25 0.32 0.15 0.31 0.41   5 13 0.0000 0.4600 P(5)=1.000  0.0303 0.0040 2137.54 -7617.07
  5% 0.65 0.25 0.31 0.15 0.32 0.41   5 13 0.0000 0.4653 P(5)=1.000  0.0304 0.0040 2108.46 -7609.48
  5% 0.65 0.25 0.31 0.15 0.32 0.41   5 13 0.0000 0.4608 P(5)=1.000  0.0304 0.0040 2052.71 -7608.66
  5% 0.65 0.25 0.31 0.15 0.32 0.41   5 13 0.0000 0.4563 P(5)=1.000  0.0305 0.0040 2039.39 -7607.39
  5% 0.65 0.25 0.31 0.15 0.32 0.41   5 13 0.0000 0.4519 P(5)=1.000  0.0306 0.0040 2053.97 -7626.22
  5% 0.65 0.25 0.31 0.15 0.31 0.41   5 13 0.0000 0.4476 P(5)=1.000  0.0307 0.0040 2044.46 -7609.56
  5% 0.65 0.25 0.31 0.16 0.31 0.41   5 13 0.0000 0.4528 P(5)=1.000  0.0307 0.0040 2042.48 -7616.43
  6% 0.65 0.25 0.31 0.16 0.32 0.41   5 13 0.0000 0.4486 P(5)=1.000  0.0308 0.0040 2091.89 -7604.46
  6% 0.65 0.25 0.31 0.16 0.32 0.41   5 13 0.0000 0.4537 P(5)=1.000  0.0308 0.0040 2066.91 -7604.23
  6% 0.65 0.25 0.31 0.16 0.31 0.41   5 13 0.0000 0.4495 P(5)=1.000  0.0309 0.0040 2069.17 -7598.47
  6% 0.65 0.25 0.31 0.16 0.31 0.41   5 13 0.0000 0.4455 P(5)=1.000  0.0309 0.0040 2081.47 -7612.33
  6% 0.65 0.25 0.31 0.16 0.31 0.41   5 13 0.0000 0.4414 P(5)=1.000  0.0310 0.0040 2069.38 -7618.69
  6% 0.65 0.25 0.31 0.17 0.30 0.41   5 13 0.0000 0.4464 P(5)=1.000  0.0311 0.0040 2106.60 -7617.74
  6% 0.65 0.25 0.31 0.17 0.31 0.41   5 13 0.0000 0.4425 P(5)=1.000  0.0311 0.0040 2127.65 -7613.16
  6% 0.65 0.25 0.31 0.17 0.31 0.41   5 13 0.0000 0.4386 P(5)=1.000  0.0312 0.0040 2121.90 -7620.04
  6% 0.65 0.25 0.31 0.18 0.31 0.41   5 13 0.0000 0.4435 P(5)=1.000  0.0313 0.0040 2135.54 -7611.09
  6% 0.65 0.25 0.31 0.18 0.30 0.41   5 13 0.0000 0.4435 P(5)=1.000  0.0313 0.0040 2138.70 -7607.97
  6% 0.65 0.25 0.31 0.18 0.30 0.41   5 13 0.0000 0.4483 P(5)=1.000  0.0314 0.0040 2133.27 -7613.90
  6% 0.65 0.25 0.31 0.18 0.30 0.40   5 13 0.0000 0.4444 P(5)=1.000  0.0314 0.0040 2110.70 -7610.51
  6% 0.65 0.25 0.31 0.18 0.30 0.41   5 13 0.0000 0.4407 P(5)=1.000  0.0315 0.0040 2126.89 -7617.18
  6% 0.65 0.25 0.31 0.18 0.29 0.40   5 13 0.0000 0.4370 P(5)=1.000  0.0316 0.0040 2127.41 -7624.19
  6% 0.65 0.25 0.31 0.19 0.29 0.40   5 13 0.0000 0.4333 P(5)=1.000  0.0317 0.0040 2125.81 -7616.55
  6% 0.65 0.25 0.31 0.19 0.29 0.40   5 13 0.0000 0.4298 P(5)=1.000  0.0318 0.0040 2108.84 -7615.01
  6% 0.65 0.25 0.31 0.19 0.29 0.40   5 13 0.0000 0.4344 P(5)=1.000  0.0319 0.0040 2115.53 -7608.32
  6% 0.65 0.25 0.31 0.19 0.28 0.40   5 13 0.0000 0.4309 P(5)=1.000  0.0320 0.0040 2099.83 -7615.42
  6% 0.65 0.25 0.31 0.20 0.29 0.40   5 13 0.0000 0.4274 P(5)=1.000  0.0321 0.0040 2127.82 -7625.79
  6% 0.65 0.25 0.31 0.20 0.29 0.40   5 13 0.0000 0.4240 P(5)=1.000  0.0321 0.0040 2101.99 -7592.58
  7% 0.65 0.25 0.31 0.20 0.29 0.40   5 13 0.0000 0.4240 P(5)=1.000  0.0323 0.0040 2114.91 -7596.59
  7% 0.65 0.25 0.31 0.20 0.29 0.40   5 13 0.0000 0.4240 P(5)=1.000  0.0324 0.0040 2114.46 -7601.71
  7% 0.65 0.25 0.31 0.20 0.29 0.40   5 13 0.0000 0.4206 P(5)=1.000  0.0325 0.0040 2091.78 -7597.38
  7% 0.65 0.25 0.31 0.20 0.29 0.40   5 13 0.0000 0.4173 P(5)=1.000  0.0325 0.0040 2152.82 -7603.15
  7% 0.65 0.25 0.31 0.21 0.29 0.40   5 13 0.0000 0.4173 P(5)=1.000  0.0325 0.0040 2149.48 -7615.63
  7% 0.65 0.25 0.30 0.21 0.29 0.40   5 13 0.0000 0.4141 P(5)=1.000  0.0326 0.0040 2114.75 -7605.49
  7% 0.65 0.25 0.30 0.21 0.29 0.40   5 13 0.0000 0.4109 P(5)=1.000  0.0326 0.0040 2149.17 -7614.87
  7% 0.65 0.25 0.30 0.21 0.29 0.40   5 13 0.0000 0.4077 P(5)=1.000  0.0327 0.0040 2074.28 -7608.57
  7% 0.65 0.25 0.30 0.22 0.29 0.40   5 13 0.0000 0.4077 P(5)=1.000  0.0327 0.0040 2080.70 -7607.53
  7% 0.65 0.25 0.31 0.22 0.29 0.40   5 13 0.0000 0.4046 P(5)=1.000  0.0328 0.0040 2070.19 -7613.19
  7% 0.65 0.25 0.31 0.22 0.30 0.40   5 13 0.0000 0.4015 P(5)=1.000  0.0329 0.0040 2117.11 -7618.11
  7% 0.65 0.25 0.31 0.22 0.30 0.40   5 13 0.0000 0.3985 P(5)=1.000  0.0329 0.0040 2131.01 -7611.57
  7% 0.65 0.25 0.31 0.22 0.30 0.40   5 13 0.0000 0.3985 P(5)=1.000  0.0329 0.0040 2188.26 -7612.64
  7% 0.65 0.25 0.31 0.22 0.30 0.40   5 13 0.0000 0.3985 P(5)=1.000  0.0330 0.0040 2186.03 -7614.04
  7% 0.65 0.25 0.30 0.23 0.31 0.40   5 13 0.0000 0.4030 P(5)=1.000  0.0330 0.0040 2119.10 -7592.05
  7% 0.65 0.25 0.30 0.23 0.31 0.40   5 13 0.0000 0.4000 P(5)=1.000  0.0330 0.0040 2159.67 -7589.53
  7% 0.65 0.25 0.30 0.23 0.32 0.40   5 13 0.0000 0.3971 P(5)=1.000  0.0331 0.0040 2150.09 -7583.24
  7% 0.65 0.25 0.30 0.23 0.31 0.40   5 13 0.0000 0.4015 P(5)=1.000  0.0331 0.0040 2126.30 -7593.72
  7% 0.65 0.25 0.30 0.23 0.32 0.40   5 13 0.0000 0.3986 P(5)=1.000  0.0331 0.0040 2126.44 -7602.15
  7% 0.65 0.25 0.30 0.23 0.32 0.40   5 13 0.0000 0.3957 P(5)=1.000  0.0332 0.0040 2149.08 -7613.77
  8% 0.65 0.25 0.30 0.24 0.31 0.40   5 13 0.0000 0.4000 P(5)=1.000  0.0332 0.0040 2139.13 -7618.18
  8% 0.65 0.25 0.30 0.24 0.31 0.40   5 13 0.0000 0.3972 P(5)=1.000  0.0332 0.0040 2132.35 -7617.82
  8% 0.65 0.25 0.30 0.24 0.31 0.40   5 13 0.0000 0.3944 P(5)=1.000  0.0332 0.0040 2141.40 -7613.18
  8% 0.65 0.25 0.30 0.24 0.31 0.40   5 13 0.0000 0.3916 P(5)=1.000  0.0333 0.0040 2079.58 -7605.13
  8% 0.65 0.25 0.30 0.24 0.32 0.40   5 13 0.0000 0.3958 P(5)=1.000  0.0333 0.0040 2131.07 -7626.66
  8% 0.65 0.25 0.30 0.24 0.32 0.40   5 13 0.0000 0.3931 P(5)=1.000  0.0333 0.0040 2120.58 -7621.71
  8% 0.65 0.25 0.30 0.25 0.31 0.40   5 13 0.0000 0.3931 P(5)=1.000  0.0333 0.0040 2128.75 -7627.57
  8% 0.65 0.25 0.30 0.25 0.31 0.40   5 13 0.0000 0.3904 P(5)=1.000  0.0332 0.0040 2132.70 -7627.35
  8% 0.65 0.25 0.30 0.25 0.32 0.40   5 13 0.0000 0.3878 P(5)=1.000  0.0332 0.0040 2144.23 -7634.94
  8% 0.65 0.25 0.30 0.25 0.32 0.40   5 13 0.0000 0.3878 P(5)=1.000  0.0332 0.0040 2111.18 -7627.38
  8% 0.65 0.25 0.30 0.25 0.32 0.40   5 13 0.0000 0.3878 P(5)=1.000  0.0332 0.0040 2098.76 -7630.14
  8% 0.65 0.25 0.31 0.25 0.32 0.40   5 13 0.0000 0.3851 P(5)=1.000  0.0332 0.0040 2096.27 -7634.96
  8% 0.65 0.25 0.31 0.26 0.32 0.40   5 13 0.0000 0.3826 P(5)=1.000  0.0332 0.0040 2068.98 -7628.50
  8% 0.65 0.25 0.31 0.26 0.32 0.40   5 13 0.0000 0.3826 P(5)=1.000  0.0332 0.0040 2066.52 -7631.34
  8% 0.65 0.25 0.31 0.26 0.32 0.40   5 13 0.0000 0.3867 P(5)=1.000  0.0332 0.0040 2043.53 -7623.78
  8% 0.65 0.25 0.31 0.26 0.32 0.40   5 13 0.0000 0.3841 P(5)=1.000  0.0332 0.0040 2045.29 -7624.12
  8% 0.65 0.25 0.31 0.26 0.33 0.40   5 13 0.0000 0.3816 P(5)=1.000  0.0331 0.0040 2087.94 -7630.63
  8% 0.65 0.25 0.30 0.26 0.32 0.40   5 13 0.0000 0.3791 P(5)=1.000  0.0331 0.0040 2094.29 -7622.32
  8% 0.65 0.25 0.30 0.26 0.32 0.40   5 13 0.0000 0.3766 P(5)=1.000  0.0331 0.0040 2122.21 -7626.06
  8% 0.65 0.25 0.31 0.27 0.32 0.40   5 13 0.0000 0.3806 P(5)=1.000  0.0330 0.0040 2127.52 -7632.17
  9% 0.65 0.25 0.31 0.27 0.32 0.40   5 13 0.0000 0.3782 P(5)=1.000  0.0330 0.0040 2103.87 -7630.55
  9% 0.65 0.25 0.31 0.27 0.32 0.40   5 13 0.0000 0.3822 P(5)=1.000  0.0330 0.0040 2089.07 -7624.54
  9% 0.65 0.25 0.31 0.27 0.32 0.40   5 13 0.0000 0.3797 P(5)=1.000  0.0330 0.0040 2096.33 -7615.09
  9% 0.65 0.25 0.31 0.27 0.32 0.40   5 13 0.0000 0.3774 P(5)=1.000  0.0330 0.0040 2118.57 -7623.56
  9% 0.65 0.25 0.31 0.28 0.32 0.40   5 13 0.0000 0.3750 P(5)=1.000  0.0330 0.0040 2107.43 -7615.60
  9% 0.65 0.25 0.31 0.28 0.31 0.40   5 13 0.0000 0.3727 P(5)=1.000  0.0330 0.0040 2120.44 -7624.98
  9% 0.65 0.25 0.31 0.28 0.31 0.40   5 13 0.0000 0.3704 P(5)=1.000  0.0330 0.0040 2112.07 -7618.62
  9% 0.65 0.25 0.31 0.28 0.31 0.40   5 13 0.0000 0.3681 P(5)=1.000  0.0330 0.0040 2119.47 -7612.60
  9% 0.65 0.25 0.30 0.28 0.31 0.40   5 13 0.0000 0.3659 P(5)=1.000  0.0330 0.0040 2096.80 -7619.22
  9% 0.65 0.25 0.31 0.28 0.31 0.40   5 13 0.0000 0.3636 P(5)=1.000  0.0330 0.0040 2104.46 -7621.27
  9% 0.65 0.25 0.31 0.28 0.31 0.40   5 13 0.0000 0.3614 P(5)=1.000  0.0329 0.0040 2162.31 -7628.51
  9% 0.65 0.25 0.31 0.29 0.31 0.40   5 13 0.0000 0.3653 P(5)=1.000  0.0329 0.0040 2161.97 -7609.92
  9% 0.65 0.25 0.31 0.29 0.31 0.40   5 13 0.0000 0.3653 P(5)=1.000  0.0328 0.0040 2151.31 -7593.47
  9% 0.65 0.25 0.31 0.29 0.31 0.40   5 13 0.0000 0.3631 P(5)=1.000  0.0328 0.0040 2165.80 -7620.26
  9% 0.65 0.25 0.30 0.29 0.31 0.40   5 13 0.0000 0.3631 P(5)=1.000  0.0328 0.0040 2157.32 -7608.80
  9% 0.65 0.25 0.31 0.29 0.31 0.40   5 13 0.0000 0.3609 P(5)=1.000  0.0328 0.0040 2085.31 -7608.05
  9% 0.65 0.25 0.30 0.29 0.32 0.40   5 13 0.0000 0.3588 P(5)=1.000  0.0328 0.0040 2119.94 -7614.57
  9% 0.65 0.25 0.30 0.30 0.32 0.40   5 13 0.0000 0.3567 P(5)=1.000  0.0328 0.0040 2104.97 -7613.47
  9% 0.65 0.25 0.30 0.30 0.31 0.40   5 13 0.0000 0.3547 P(5)=1.000  0.0327 0.0040 2097.14 -7611.81
  9% 0.65 0.25 0.31 0.30 0.32 0.40   5 13 0.0000 0.3547 P(5)=1.000  0.0327 0.0040 2119.63 -7614.99
 10% 0.65 0.25 0.31 0.30 0.32 0.40   5 13 0.0000 0.3584 P(5)=1.000  0.0327 0.0040 2118.87 -7620.25
 10% 0.65 0.25 0.31 0.30 0.31 0.40   5 13 0.0000 0.3563 P(5)=1.000  0.0327 0.0040 2121.32 -7605.44
 10% 0.65 0.25 0.31 0.31 0.31 0.40   5 13 0.0000 0.3543 P(5)=1.000  0.0327 0.0040 2118.08 -7615.27
 10% 0.65 0.25 0.31 0.31 0.31 0.40   5 13 0.0000 0.3523 P(5)=1.000  0.0327 0.0040 2110.72 -7620.59
 10% 0.65 0.25 0.31 0.31 0.31 0.40   5 13 0.0000 0.3503 P(5)=1.000  0.0327 0.0040 2137.47 -7620.77
 10% 0.65 0.25 0.31 0.31 0.31 0.40   5 13 0.0000 0.3539 P(5)=1.000  0.0327 0.0040 2138.26 -7644.25
 10% 0.65 0.25 0.30 0.31 0.31 0.40   5 13 0.0000 0.3520 P(5)=1.000  0.0327 0.0040 2140.83 -7636.14
 10% 0.65 0.25 0.30 0.31 0.30 0.40   5 13 0.0000 0.3500 P(5)=1.000  0.0327 0.0040 2145.33 -7626.92
 10% 0.65 0.25 0.30 0.31 0.30 0.40   5 13 0.0000 0.3481 P(5)=1.000  0.0328 0.0040 2143.47 -7616.11
 10% 0.65 0.25 0.30 0.31 0.30 0.40   5 13 0.0000 0.3462 P(5)=1.000  0.0328 0.0040 2134.86 -7631.33
 10% 0.65 0.25 0.30 0.31 0.30 0.40   5 13 0.0000 0.3443 P(5)=1.000  0.0328 0.0040 2146.60 -7629.92  0:34

 10% 0.65 0.25 0.30 0.31 0.30 0.40   5 13 0.0000 0.3443 P(5)=1.000  0.0328 0.0040 2142.41 -7628.31
 10% 0.65 0.25 0.30 0.32 0.30 0.40   5 13 0.0000 0.3424 P(5)=1.000  0.0328 0.0040 2134.74 -7611.31
 10% 0.65 0.25 0.30 0.32 0.30 0.40   5 13 0.0000 0.3405 P(5)=1.000  0.0328 0.0040 2150.82 -7617.79
 10% 0.65 0.25 0.30 0.32 0.29 0.40   5 13 0.0000 0.3405 P(5)=1.000  0.0329 0.0040 2157.18 -7622.82
 10% 0.65 0.25 0.30 0.32 0.29 0.40   5 13 0.0000 0.3387 P(5)=1.000  0.0329 0.0040 2151.82 -7622.14
 10% 0.65 0.25 0.30 0.32 0.29 0.40   5 13 0.0000 0.3369 P(5)=1.000  0.0329 0.0040 2141.29 -7603.04
 10% 0.65 0.25 0.30 0.32 0.29 0.40   5 13 0.0000 0.3351 P(5)=1.000  0.0329 0.0040 2178.18 -7615.74
 10% 0.65 0.25 0.30 0.32 0.29 0.40   5 13 0.0000 0.3351 P(5)=1.000  0.0330 0.0040 2179.27 -7600.61
 10% 0.65 0.25 0.30 0.33 0.29 0.40   5 13 0.0000 0.3351 P(5)=1.000  0.0330 0.0040 2179.07 -7624.63
 11% 0.65 0.25 0.30 0.33 0.29 0.40   5 13 0.0000 0.3333 P(5)=1.000  0.0330 0.0040 2173.41 -7620.17
 11% 0.65 0.25 0.30 0.33 0.29 0.40   5 13 0.0000 0.3333 P(5)=1.000  0.0331 0.0040 2132.99 -7623.70
 11% 0.65 0.25 0.30 0.33 0.29 0.40   5 13 0.0000 0.3316 P(5)=1.000  0.0332 0.0040 2100.28 -7622.78
 11% 0.65 0.25 0.30 0.33 0.30 0.40   5 13 0.0000 0.3351 P(5)=1.000  0.0332 0.0040 2143.14 -7626.71
 11% 0.65 0.25 0.30 0.33 0.29 0.40   5 13 0.0000 0.3385 P(5)=1.000  0.0333 0.0040 2122.39 -7626.56
 11% 0.65 0.25 0.30 0.33 0.29 0.40   5 13 0.0000 0.3420 P(5)=1.000  0.0333 0.0040 2146.33 -7630.44
 11% 0.65 0.25 0.30 0.33 0.29 0.40   5 13 0.0000 0.3454 P(5)=1.000  0.0333 0.0040 2150.67 -7610.68
 11% 0.65 0.25 0.30 0.34 0.29 0.40   5 13 0.0000 0.3436 P(5)=1.000  0.0334 0.0040 2147.94 -7608.91
 11% 0.65 0.25 0.30 0.34 0.29 0.40   5 13 0.0000 0.3469 P(5)=1.000  0.0334 0.0040 2133.19 -7614.66
 11% 0.65 0.25 0.30 0.34 0.29 0.40   5 13 0.0000 0.3469 P(5)=1.000  0.0334 0.0040 2130.79 -7628.30
 11% 0.65 0.25 0.30 0.34 0.29 0.40   5 13 0.0000 0.3503 P(5)=1.000  0.0334 0.0040 2140.56 -7610.14
 11% 0.65 0.25 0.30 0.34 0.29 0.40   5 13 0.0000 0.3535 P(5)=1.000  0.0334 0.0040 2133.66 -7610.95
 11% 0.65 0.25 0.30 0.34 0.28 0.40   5 13 0.0000 0.3518 P(5)=1.000  0.0335 0.0040 2119.26 -7609.14
 11% 0.65 0.25 0.30 0.34 0.29 0.40   5 13 0.0000 0.3500 P(5)=1.000  0.0335 0.0040 2176.92 -7620.82
 11% 0.65 0.25 0.30 0.34 0.29 0.40   5 13 0.0000 0.3483 P(5)=1.000  0.0335 0.0040 2177.46 -7615.19
 11% 0.65 0.25 0.30 0.34 0.29 0.40   5 13 0.0000 0.3483 P(5)=1.000  0.0335 0.0040 2154.75 -7603.15
 11% 0.65 0.25 0.30 0.34 0.29 0.40   5 13 0.0000 0.3465 P(5)=1.000  0.0335 0.0040 2213.46 -7610.61
 11% 0.65 0.25 0.30 0.34 0.29 0.40   5 13 0.0000 0.3448 P(5)=1.000  0.0335 0.0040 2178.43 -7611.05
 11% 0.65 0.25 0.30 0.34 0.29 0.40   5 13 0.0000 0.3431 P(5)=1.000  0.0335 0.0040 2099.59 -7600.13
 11% 0.65 0.25 0.30 0.34 0.29 0.40   5 13 0.0000 0.3431 P(5)=1.000  0.0335 0.0040 2118.19 -7606.80
 12% 0.65 0.25 0.30 0.34 0.29 0.40   5 13 0.0000 0.3431 P(5)=1.000  0.0336 0.0040 2106.00 -7604.05
 12% 0.65 0.25 0.30 0.34 0.29 0.40   5 13 0.0000 0.3463 P(5)=1.000  0.0336 0.0040 2153.56 -7611.15
 12% 0.65 0.25 0.30 0.34 0.30 0.40   5 13 0.0000 0.3495 P(5)=1.000  0.0336 0.0040 2116.43 -7618.29
 12% 0.65 0.25 0.30 0.34 0.30 0.40   5 13 0.0000 0.3495 P(5)=1.000  0.0336 0.0040 2132.68 -7605.18
 12% 0.65 0.25 0.30 0.35 0.29 0.40   5 13 0.0000 0.3495 P(5)=1.000  0.0336 0.0040 2110.08 -7604.54
 12% 0.65 0.25 0.30 0.34 0.29 0.40   5 13 0.0000 0.3478 P(5)=1.000  0.0336 0.0040 2117.47 -7600.96
 12% 0.65 0.25 0.30 0.35 0.29 0.40   5 13 0.0000 0.3510 P(5)=1.000  0.0336 0.0040 2119.79 -7599.76
 12% 0.65 0.25 0.30 0.35 0.29 0.40   5 13 0.0000 0.3541 P(5)=1.000  0.0336 0.0040 2109.56 -7599.78
 12% 0.65 0.25 0.30 0.35 0.29 0.40   5 13 0.0000 0.3541 P(5)=1.000  0.0337 0.0040 2107.30 -7594.78
 12% 0.65 0.25 0.30 0.35 0.29 0.40   5 13 0.0000 0.3571 P(5)=1.000  0.0337 0.0040 2114.40 -7597.12
 12% 0.65 0.25 0.30 0.35 0.29 0.40   5 13 0.0000 0.3571 P(5)=1.000  0.0337 0.0040 2116.03 -7602.71
 12% 0.65 0.25 0.30 0.35 0.29 0.40   5 13 0.0000 0.3571 P(5)=1.000  0.0337 0.0040 2130.82 -7605.72
 12% 0.65 0.25 0.30 0.35 0.29 0.40   5 13 0.0000 0.3571 P(5)=1.000  0.0338 0.0040 2131.10 -7596.58
 12% 0.65 0.25 0.30 0.35 0.28 0.40   5 13 0.0000 0.3602 P(5)=1.000  0.0338 0.0040 2116.68 -7613.54
 12% 0.65 0.25 0.30 0.35 0.28 0.40   5 13 0.0000 0.3632 P(5)=1.000  0.0338 0.0040 2113.17 -7611.75
 12% 0.65 0.25 0.30 0.35 0.28 0.40   5 13 0.0000 0.3615 P(5)=1.000  0.0338 0.0040 2113.81 -7606.81
 12% 0.65 0.25 0.30 0.35 0.28 0.40   5 13 0.0000 0.3598 P(5)=1.000  0.0338 0.0040 2105.32 -7600.09
 12% 0.65 0.25 0.30 0.35 0.28 0.40   5 13 0.0000 0.3598 P(5)=1.000  0.0338 0.0040 2127.76 -7609.19
 12% 0.65 0.25 0.30 0.35 0.28 0.40   5 13 0.0000 0.3581 P(5)=1.000  0.0338 0.0040 2101.46 -7607.25
 12% 0.65 0.25 0.30 0.35 0.28 0.40   5 13 0.0000 0.3581 P(5)=1.000  0.0338 0.0040 2114.01 -7607.87
 13% 0.65 0.25 0.30 0.35 0.28 0.40   5 13 0.0000 0.3611 P(5)=1.000  0.0339 0.0040 2122.97 -7612.49
 13% 0.65 0.25 0.30 0.35 0.27 0.40   5 13 0.0000 0.3641 P(5)=1.000  0.0339 0.0040 2134.95 -7605.92
 13% 0.65 0.25 0.30 0.35 0.27 0.40   5 13 0.0000 0.3670 P(5)=1.000  0.0338 0.0040 2151.48 -7602.93
 13% 0.65 0.25 0.30 0.36 0.27 0.40   5 13 0.0000 0.3653 P(5)=1.000  0.0338 0.0040 2155.13 -7607.89
 13% 0.65 0.25 0.30 0.36 0.27 0.40   5 13 0.0000 0.3636 P(5)=1.000  0.0338 0.0040 2161.52 -7609.51
 13% 0.65 0.25 0.30 0.36 0.27 0.40   5 13 0.0000 0.3665 P(5)=1.000  0.0338 0.0040 2143.35 -7601.00
 13% 0.65 0.25 0.30 0.36 0.27 0.40   5 13 0.0000 0.3649 P(5)=1.000  0.0338 0.0040 2149.29 -7595.82
 13% 0.65 0.25 0.30 0.36 0.27 0.40   5 13 0.0000 0.3632 P(5)=1.000  0.0338 0.0040 2119.16 -7608.15
 13% 0.65 0.25 0.30 0.36 0.27 0.40   5 13 0.0000 0.3616 P(5)=1.000  0.0338 0.0040 2087.92 -7598.56
 13% 0.65 0.25 0.30 0.36 0.27 0.40   5 13 0.0000 0.3600 P(5)=1.000  0.0338 0.0040 2095.62 -7595.40
 13% 0.65 0.25 0.30 0.36 0.27 0.40   5 13 0.0000 0.3584 P(5)=1.000  0.0338 0.0040 2105.69 -7606.04
 13% 0.65 0.25 0.30 0.36 0.27 0.40   5 13 0.0000 0.3568 P(5)=1.000  0.0338 0.0040 2109.02 -7603.89
 13% 0.65 0.25 0.30 0.36 0.27 0.40   5 13 0.0000 0.3553 P(5)=1.000  0.0338 0.0040 2044.18 -7600.38
 13% 0.65 0.25 0.30 0.36 0.27 0.40   5 13 0.0000 0.3581 P(5)=1.000  0.0338 0.0040 2029.38 -7622.96
 13% 0.65 0.25 0.30 0.36 0.27 0.40   5 13 0.0000 0.3609 P(5)=1.000  0.0338 0.0040 2041.09 -7609.74
 13% 0.65 0.25 0.30 0.36 0.28 0.40   5 13 0.0000 0.3593 P(5)=1.000  0.0338 0.0040 2080.93 -7618.01
 13% 0.65 0.25 0.30 0.36 0.27 0.40   5 13 0.0000 0.3578 P(5)=1.000  0.0337 0.0040 2093.76 -7600.13
 13% 0.65 0.25 0.30 0.36 0.27 0.40   5 13 0.0000 0.3562 P(5)=1.000  0.0337 0.0040 2074.12 -7604.79
 13% 0.65 0.25 0.30 0.36 0.27 0.40   5 13 0.0000 0.3547 P(5)=1.000  0.0337 0.0040 2082.30 -7597.82
 13% 0.65 0.25 0.30 0.36 0.28 0.40   5 13 0.0000 0.3532 P(5)=1.000  0.0337 0.0040 2033.51 -7605.78
 14% 0.65 0.25 0.30 0.36 0.27 0.40   5 13 0.0000 0.3517 P(5)=1.000  0.0337 0.0040 2044.80 -7590.49
 14% 0.65 0.25 0.30 0.37 0.27 0.40   5 13 0.0000 0.3502 P(5)=1.000  0.0337 0.0040 2027.37 -7603.44
 14% 0.65 0.25 0.30 0.37 0.28 0.40   5 13 0.0000 0.3487 P(5)=1.000  0.0337 0.0040 2029.87 -7596.64
 14% 0.65 0.25 0.30 0.37 0.27 0.40   5 13 0.0000 0.3515 P(5)=1.000  0.0337 0.0041 2033.51 -7609.71
 14% 0.65 0.25 0.30 0.37 0.27 0.40   5 13 0.0000 0.3515 P(5)=1.000  0.0337 0.0041 2059.02 -7612.52
 14% 0.65 0.25 0.30 0.37 0.27 0.40   5 13 0.0000 0.3500 P(5)=1.000  0.0337 0.0041 2061.24 -7623.79
 14% 0.65 0.25 0.30 0.37 0.28 0.40   5 13 0.0000 0.3527 P(5)=1.000  0.0337 0.0041 2099.15 -7623.18
 14% 0.65 0.25 0.30 0.37 0.28 0.40   5 13 0.0000 0.3554 P(5)=1.000  0.0337 0.0041 2073.67 -7602.39
 14% 0.65 0.25 0.30 0.37 0.28 0.40   5 13 0.0000 0.3539 P(5)=1.000  0.0337 0.0041 2042.77 -7611.05
 14% 0.65 0.25 0.30 0.37 0.28 0.40   5 13 0.0000 0.3566 P(5)=1.000  0.0337 0.0041 2030.17 -7614.28
 14% 0.65 0.25 0.30 0.37 0.28 0.40   5 13 0.0000 0.3551 P(5)=1.000  0.0337 0.0041 2016.60 -7607.36
 14% 0.65 0.25 0.30 0.37 0.28 0.40   5 13 0.0000 0.3537 P(5)=1.000  0.0337 0.0041 2072.83 -7624.24
 14% 0.65 0.25 0.30 0.37 0.28 0.40   5 13 0.0000 0.3563 P(5)=1.000  0.0337 0.0041 2084.03 -7622.09
 14% 0.65 0.25 0.30 0.37 0.28 0.40   5 13 0.0000 0.3589 P(5)=1.000  0.0337 0.0041 2035.73 -7607.33
 14% 0.65 0.25 0.30 0.37 0.28 0.40   5 13 0.0000 0.3574 P(5)=1.000  0.0337 0.0041 2046.25 -7608.97
 14% 0.65 0.25 0.30 0.37 0.28 0.40   5 13 0.0000 0.3560 P(5)=1.000  0.0337 0.0041 2065.88 -7617.37
 14% 0.65 0.25 0.30 0.37 0.28 0.40   5 13 0.0000 0.3546 P(5)=1.000  0.0337 0.0041 2050.86 -7610.16
 14% 0.65 0.25 0.30 0.37 0.28 0.40   5 13 0.0000 0.3532 P(5)=1.000  0.0337 0.0041 2074.15 -7621.40
 14% 0.65 0.25 0.30 0.37 0.28 0.40   5 13 0.0000 0.3557 P(5)=1.000  0.0337 0.0041 2073.90 -7617.83
 14% 0.65 0.25 0.30 0.37 0.28 0.40   5 13 0.0000 0.3543 P(5)=1.000  0.0337 0.0041 2089.75 -7611.91
 15% 0.65 0.25 0.30 0.37 0.28 0.40   5 13 0.0000 0.3529 P(5)=1.000  0.0336 0.0041 2101.36 -7627.41
 15% 0.65 0.25 0.30 0.37 0.27 0.40   5 13 0.0000 0.3555 P(5)=1.000  0.0336 0.0041 2100.62 -7621.06
 15% 0.65 0.25 0.30 0.37 0.27 0.40   5 13 0.0000 0.3580 P(5)=1.000  0.0336 0.0041 2094.01 -7607.83
 15% 0.65 0.25 0.30 0.37 0.28 0.40   5 13 0.0000 0.3605 P(5)=1.000  0.0336 0.0041 2060.02 -7601.68
 15% 0.65 0.25 0.30 0.37 0.28 0.40   5 13 0.0000 0.3629 P(5)=1.000  0.0336 0.0041 2066.45 -7598.28
 15% 0.65 0.26 0.30 0.37 0.28 0.40   5 13 0.0000 0.3615 P(5)=1.000  0.0336 0.0041 2129.86 -7605.22
 15% 0.65 0.26 0.30 0.37 0.28 0.40   5 13 0.0000 0.3602 P(5)=1.000  0.0336 0.0041 2106.62 -7600.91
 15% 0.65 0.26 0.30 0.37 0.28 0.40   5 13 0.0000 0.3626 P(5)=1.000  0.0336 0.0041 2109.94 -7603.25
 15% 0.65 0.26 0.30 0.37 0.28 0.40   5 13 0.0000 0.3650 P(5)=1.000  0.0336 0.0041 2111.27 -7591.10
 15% 0.65 0.26 0.30 0.37 0.27 0.40   5 13 0.0000 0.3650 P(5)=1.000  0.0336 0.0041 2084.04 -7611.62
 15% 0.65 0.26 0.30 0.37 0.27 0.40   5 13 0.0000 0.3650 P(5)=1.000  0.0336 0.0041 2091.19 -7601.89  0:42

 15% 0.65 0.26 0.30 0.37 0.27 0.40   5 13 0.0000 0.3674 P(5)=1.000  0.0336 0.0041 2100.32 -7607.50
 15% 0.65 0.26 0.30 0.37 0.27 0.40   5 13 0.0000 0.3660 P(5)=1.000  0.0336 0.0041 2049.64 -7607.14
 15% 0.65 0.26 0.30 0.37 0.27 0.40   5 13 0.0000 0.3647 P(5)=1.000  0.0336 0.0041 2052.35 -7617.93
 15% 0.65 0.26 0.30 0.37 0.27 0.40   5 13 0.0000 0.3670 P(5)=1.000  0.0336 0.0041 2055.24 -7608.87
 15% 0.65 0.26 0.30 0.37 0.28 0.40   5 13 0.0000 0.3670 P(5)=1.000  0.0336 0.0041 2110.92 -7625.76
 15% 0.65 0.26 0.30 0.37 0.27 0.40   5 13 0.0000 0.3694 P(5)=1.000  0.0336 0.0041 2111.47 -7633.43
 15% 0.65 0.26 0.30 0.37 0.27 0.40   5 13 0.0000 0.3680 P(5)=1.000  0.0337 0.0041 2087.01 -7622.85
 15% 0.65 0.26 0.30 0.37 0.27 0.40   5 13 0.0000 0.3667 P(5)=1.000  0.0337 0.0041 2113.69 -7621.40
 15% 0.65 0.26 0.30 0.37 0.27 0.40   5 13 0.0000 0.3653 P(5)=1.000  0.0337 0.0041 2105.04 -7616.79
 16% 0.65 0.26 0.30 0.37 0.27 0.40   5 13 0.0000 0.3676 P(5)=1.000  0.0337 0.0041 2117.33 -7616.79
 16% 0.65 0.26 0.30 0.37 0.27 0.40   5 13 0.0000 0.3663 P(5)=1.000  0.0337 0.0041 2083.27 -7620.34
 16% 0.65 0.26 0.30 0.37 0.27 0.40   5 13 0.0000 0.3650 P(5)=1.000  0.0337 0.0041 2101.89 -7605.56
 16% 0.65 0.26 0.30 0.37 0.27 0.40   5 13 0.0000 0.3636 P(5)=1.000  0.0337 0.0041 2144.39 -7612.46
 16% 0.65 0.26 0.30 0.37 0.27 0.40   5 13 0.0000 0.3623 P(5)=1.000  0.0337 0.0041 2115.00 -7609.51
 16% 0.65 0.26 0.30 0.37 0.27 0.40   5 13 0.0000 0.3646 P(5)=1.000  0.0337 0.0041 2075.86 -7605.77
 16% 0.65 0.26 0.30 0.37 0.27 0.40   5 13 0.0000 0.3669 P(5)=1.000  0.0337 0.0041 2094.49 -7606.42
 16% 0.65 0.26 0.30 0.37 0.27 0.40   5 13 0.0000 0.3656 P(5)=1.000  0.0337 0.0041 2078.22 -7607.32
 16% 0.65 0.26 0.30 0.37 0.27 0.40   5 13 0.0000 0.3679 P(5)=1.000  0.0337 0.0041 2092.98 -7620.55
 16% 0.65 0.26 0.30 0.37 0.27 0.40   5 13 0.0000 0.3701 P(5)=1.000  0.0337 0.0041 2073.48 -7618.72
 16% 0.65 0.26 0.30 0.37 0.27 0.40   5 13 0.0000 0.3701 P(5)=1.000  0.0337 0.0041 2102.76 -7622.28
 16% 0.65 0.26 0.30 0.37 0.27 0.40   5 13 0.0000 0.3701 P(5)=1.000  0.0337 0.0041 2096.03 -7612.62
 16% 0.65 0.26 0.30 0.37 0.27 0.40   5 13 0.0000 0.3723 P(5)=1.000  0.0337 0.0041 2090.09 -7608.77
 16% 0.65 0.26 0.30 0.37 0.27 0.40   5 13 0.0000 0.3710 P(5)=1.000  0.0338 0.0041 2089.48 -7607.59
 16% 0.65 0.26 0.30 0.37 0.27 0.40   5 13 0.0000 0.3710 P(5)=1.000  0.0338 0.0041 2070.10 -7601.37
 16% 0.65 0.26 0.30 0.37 0.27 0.40   5 13 0.0000 0.3697 P(5)=1.000  0.0338 0.0041 2080.06 -7618.79
 16% 0.65 0.26 0.30 0.37 0.27 0.40   5 13 0.0000 0.3684 P(5)=1.000  0.0339 0.0042 2121.52 -7623.32
 16% 0.65 0.26 0.30 0.37 0.27 0.40   5 13 0.0000 0.3684 P(5)=1.000  0.0339 0.0042 2114.41 -7620.84
 16% 0.65 0.26 0.30 0.37 0.27 0.40   5 13 0.0000 0.3684 P(5)=1.000  0.0339 0.0042 2116.02 -7624.06
 16% 0.65 0.26 0.30 0.37 0.27 0.40   5 13 0.0000 0.3671 P(5)=1.000  0.0339 0.0042 2117.72 -7624.52
 17% 0.65 0.26 0.30 0.37 0.27 0.40   5 13 0.0000 0.3659 P(5)=1.000  0.0339 0.0042 2070.09 -7612.99
 17% 0.65 0.26 0.30 0.37 0.27 0.40   5 13 0.0000 0.3681 P(5)=1.000  0.0339 0.0042 2090.43 -7605.98
 17% 0.65 0.26 0.30 0.37 0.27 0.40   5 13 0.0000 0.3668 P(5)=1.000  0.0339 0.0042 2139.36 -7613.36
 17% 0.65 0.26 0.30 0.37 0.27 0.40   5 13 0.0000 0.3690 P(5)=1.000  0.0339 0.0042 2128.49 -7604.77
 17% 0.65 0.26 0.30 0.37 0.27 0.40   5 13 0.0000 0.3677 P(5)=1.000  0.0338 0.0042 2131.37 -7615.66
 17% 0.65 0.26 0.30 0.37 0.27 0.40   5 13 0.0000 0.3664 P(5)=1.000  0.0338 0.0042 2088.54 -7611.67
 17% 0.65 0.26 0.30 0.38 0.27 0.40   5 13 0.0000 0.3664 P(5)=1.000  0.0338 0.0042 2094.20 -7605.16
 17% 0.65 0.26 0.30 0.38 0.27 0.40   5 13 0.0000 0.3664 P(5)=1.000  0.0338 0.0042 2088.57 -7611.60
 17% 0.65 0.26 0.30 0.38 0.27 0.40   5 13 0.0000 0.3652 P(5)=1.000  0.0338 0.0042 2118.68 -7610.15
 17% 0.65 0.26 0.30 0.38 0.27 0.40   5 13 0.0000 0.3673 P(5)=1.000  0.0338 0.0042 2084.32 -7612.14
 17% 0.65 0.26 0.30 0.38 0.27 0.40   5 13 0.0000 0.3673 P(5)=1.000  0.0338 0.0042 2096.99 -7606.64
 17% 0.65 0.26 0.30 0.38 0.27 0.40   5 13 0.0000 0.3695 P(5)=1.000  0.0338 0.0042 2097.97 -7624.12
 17% 0.65 0.26 0.30 0.38 0.27 0.40   5 13 0.0000 0.3695 P(5)=1.000  0.0338 0.0042 2104.34 -7626.98
 17% 0.65 0.26 0.30 0.38 0.27 0.40   5 13 0.0000 0.3695 P(5)=1.000  0.0338 0.0042 2057.41 -7615.68
 17% 0.65 0.26 0.30 0.38 0.27 0.40   5 13 0.0000 0.3695 P(5)=1.000  0.0337 0.0042 2100.00 -7610.41
 17% 0.65 0.26 0.30 0.38 0.27 0.40   5 13 0.0000 0.3682 P(5)=1.000  0.0337 0.0042 2097.33 -7606.63
 17% 0.65 0.26 0.30 0.38 0.27 0.40   5 13 0.0000 0.3670 P(5)=1.000  0.0337 0.0042 2108.70 -7612.39
 17% 0.65 0.26 0.30 0.38 0.27 0.40   5 13 0.0000 0.3691 P(5)=1.000  0.0337 0.0042 2047.15 -7603.18
 17% 0.65 0.26 0.30 0.38 0.27 0.40   5 13 0.0000 0.3679 P(5)=1.000  0.0337 0.0042 2117.85 -7612.18
 17% 0.65 0.26 0.30 0.38 0.28 0.40   5 13 0.0000 0.3679 P(5)=1.000  0.0337 0.0042 2103.92 -7602.78
 18% 0.65 0.26 0.30 0.38 0.27 0.40   5 13 0.0000 0.3667 P(5)=1.000  0.0337 0.0042 2094.69 -7615.21
 18% 0.65 0.26 0.30 0.38 0.27 0.40   5 13 0.0000 0.3667 P(5)=1.000  0.0336 0.0042 2086.22 -7611.56
 18% 0.65 0.26 0.30 0.38 0.27 0.40   5 13 0.0000 0.3654 P(5)=1.000  0.0336 0.0042 2084.57 -7613.95
 18% 0.65 0.26 0.30 0.39 0.27 0.40   5 13 0.0000 0.3642 P(5)=1.000  0.0336 0.0042 2057.24 -7609.22
 18% 0.65 0.26 0.30 0.39 0.27 0.40   5 13 0.0000 0.3663 P(5)=1.000  0.0336 0.0042 2046.65 -7630.95
 18% 0.65 0.26 0.30 0.39 0.28 0.40   5 13 0.0000 0.3663 P(5)=1.000  0.0336 0.0042 2079.24 -7631.33
 18% 0.65 0.26 0.30 0.39 0.28 0.40   5 13 0.0000 0.3684 P(5)=1.000  0.0335 0.0042 2067.76 -7619.18
 18% 0.65 0.26 0.30 0.39 0.28 0.40   5 13 0.0000 0.3705 P(5)=1.000  0.0335 0.0042 2068.74 -7618.30
 18% 0.65 0.26 0.30 0.39 0.28 0.40   5 13 0.0000 0.3725 P(5)=1.000  0.0335 0.0042 2031.34 -7625.20
 18% 0.65 0.26 0.30 0.39 0.28 0.40   5 13 0.0000 0.3725 P(5)=1.000  0.0335 0.0042 2080.73 -7641.33
 18% 0.65 0.26 0.30 0.39 0.28 0.40   5 13 0.0000 0.3725 P(5)=1.000  0.0335 0.0042 2061.46 -7631.31
 18% 0.65 0.26 0.30 0.39 0.28 0.40   5 13 0.0000 0.3713 P(5)=1.000  0.0335 0.0042 2042.92 -7627.77
 18% 0.65 0.26 0.30 0.39 0.28 0.40   5 13 0.0000 0.3734 P(5)=1.000  0.0334 0.0042 2074.70 -7628.58
 18% 0.65 0.26 0.30 0.39 0.29 0.40   5 13 0.0000 0.3722 P(5)=1.000  0.0334 0.0042 2022.56 -7619.67
 18% 0.65 0.26 0.30 0.39 0.29 0.40   5 13 0.0000 0.3722 P(5)=1.000  0.0334 0.0042 2009.18 -7622.80
 18% 0.65 0.26 0.30 0.39 0.28 0.40   5 13 0.0000 0.3722 P(5)=1.000  0.0334 0.0042 2011.59 -7617.52
 18% 0.65 0.26 0.30 0.39 0.28 0.40   5 13 0.0000 0.3722 P(5)=1.000  0.0334 0.0042 2021.24 -7609.31
 18% 0.65 0.26 0.30 0.39 0.28 0.40   5 13 0.0000 0.3722 P(5)=1.000  0.0334 0.0042 2020.86 -7603.63
 18% 0.65 0.26 0.30 0.39 0.29 0.40   5 13 0.0000 0.3742 P(5)=1.000  0.0334 0.0042 2018.14 -7604.82
 18% 0.65 0.26 0.30 0.39 0.28 0.40   5 13 0.0000 0.3730 P(5)=1.000  0.0334 0.0042 2006.12 -7623.96
 19% 0.65 0.26 0.30 0.40 0.28 0.40   5 13 0.0000 0.3750 P(5)=1.000  0.0333 0.0042 1989.97 -7608.58
 19% 0.65 0.26 0.30 0.40 0.28 0.40   5 13 0.0000 0.3770 P(5)=1.000  0.0333 0.0043 1985.89 -7611.67
 19% 0.65 0.26 0.30 0.40 0.28 0.40   5 13 0.0000 0.3758 P(5)=1.000  0.0333 0.0043 2029.48 -7621.05
 19% 0.65 0.26 0.30 0.40 0.28 0.40   5 13 0.0000 0.3778 P(5)=1.000  0.0333 0.0043 2057.67 -7618.86
 19% 0.65 0.26 0.30 0.40 0.28 0.40   5 13 0.0000 0.3766 P(5)=1.000  0.0333 0.0043 2046.38 -7629.14
 19% 0.65 0.26 0.30 0.40 0.28 0.40   5 13 0.0000 0.3754 P(5)=1.000  0.0333 0.0043 2063.67 -7615.94
 19% 0.65 0.26 0.30 0.40 0.28 0.40   5 13 0.0000 0.3774 P(5)=1.000  0.0332 0.0043 2050.37 -7608.79
 19% 0.65 0.26 0.30 0.40 0.28 0.40   5 13 0.0000 0.3793 P(5)=1.000  0.0332 0.0043 2057.79 -7612.82
 19% 0.65 0.26 0.30 0.40 0.28 0.40   5 13 0.0000 0.3812 P(5)=1.000  0.0332 0.0043 2029.71 -7618.24
 19% 0.65 0.26 0.30 0.40 0.28 0.40   5 13 0.0000 0.3832 P(5)=1.000  0.0332 0.0043 2034.47 -7620.72
 19% 0.65 0.26 0.30 0.40 0.28 0.40   5 13 0.0000 0.3820 P(5)=1.000  0.0331 0.0043 2032.66 -7620.91
 19% 0.65 0.26 0.30 0.40 0.28 0.40   5 13 0.0000 0.3808 P(5)=1.000  0.0331 0.0043 2007.40 -7612.82
 19% 0.65 0.26 0.30 0.40 0.28 0.40   5 13 0.0000 0.3796 P(5)=1.000  0.0331 0.0043 2007.82 -7616.01
 19% 0.65 0.26 0.30 0.40 0.28 0.40   5 13 0.0000 0.3785 P(5)=1.000  0.0331 0.0043 2005.65 -7609.89
 19% 0.65 0.26 0.30 0.40 0.28 0.40   5 13 0.0000 0.3804 P(5)=1.000  0.0330 0.0043 1999.25 -7599.72
 19% 0.65 0.26 0.30 0.40 0.28 0.40   5 13 0.0000 0.3823 P(5)=1.000  0.0330 0.0043 2015.64 -7603.38
 19% 0.65 0.26 0.30 0.40 0.28 0.40   5 13 0.0000 0.3841 P(5)=1.000  0.0330 0.0043 2045.57 -7618.31
 19% 0.65 0.26 0.30 0.40 0.28 0.40   5 13 0.0000 0.3860 P(5)=1.000  0.0330 0.0043 2037.61 -7612.69
 19% 0.65 0.26 0.30 0.40 0.28 0.40   5 13 0.0000 0.3848 P(5)=1.000  0.0330 0.0043 1978.45 -7598.34
 19% 0.65 0.26 0.30 0.40 0.28 0.40   5 13 0.0000 0.3848 P(5)=1.000  0.0329 0.0043 2006.05 -7601.63
 20% 0.65 0.26 0.30 0.40 0.28 0.40   5 13 0.0000 0.3837 P(5)=1.000  0.0329 0.0043 2017.92 -7599.12
 20% 0.65 0.26 0.30 0.40 0.28 0.40   5 13 0.0000 0.3837 P(5)=1.000  0.0329 0.0043 2044.92 -7605.46
 20% 0.65 0.26 0.30 0.40 0.28 0.40   5 13 0.0000 0.3825 P(5)=1.000  0.0329 0.0043 2062.55 -7607.09
 20% 0.65 0.26 0.30 0.40 0.28 0.40   5 13 0.0000 0.3844 P(5)=1.000  0.0329 0.0043 2060.39 -7620.90
 20% 0.65 0.26 0.30 0.40 0.28 0.40   5 13 0.0000 0.3832 P(5)=1.000  0.0329 0.0043 2037.27 -7608.99
 20% 0.65 0.26 0.30 0.40 0.28 0.40   5 13 0.0000 0.3851 P(5)=1.000  0.0329 0.0043 2047.00 -7613.48
 20% 0.65 0.26 0.30 0.40 0.28 0.40   5 13 0.0000 0.3851 P(5)=1.000  0.0329 0.0043 2064.47 -7620.19
 20% 0.65 0.26 0.30 0.40 0.28 0.40   5 13 0.0000 0.3839 P(5)=1.000  0.0329 0.0043 2056.57 -7616.39
 20% 0.65 0.26 0.30 0.40 0.28 0.40   5 13 0.0000 0.3828 P(5)=1.000  0.0328 0.0043 2080.96 -7618.07
 20% 0.65 0.26 0.30 0.40 0.29 0.40   5 13 0.0000 0.3817 P(5)=1.000  0.0328 0.0043 2010.73 -7618.68
 20% 0.65 0.26 0.30 0.41 0.29 0.40   5 13 0.0000 0.3805 P(5)=1.000  0.0328 0.0043 1975.61 -7629.17  0:51

 20% 0.65 0.26 0.30 0.40 0.29 0.40   5 13 0.0000 0.3794 P(5)=1.000  0.0328 0.0043 1987.07 -7634.88
 20% 0.65 0.26 0.30 0.40 0.29 0.40   5 13 0.0000 0.3783 P(5)=1.000  0.0328 0.0043 2007.58 -7625.49
 20% 0.65 0.26 0.30 0.41 0.29 0.40   5 13 0.0000 0.3783 P(5)=1.000  0.0328 0.0043 2000.88 -7620.26
 20% 0.65 0.26 0.30 0.41 0.29 0.40   5 13 0.0000 0.3772 P(5)=1.000  0.0328 0.0043 2026.27 -7627.19
 20% 0.65 0.26 0.30 0.41 0.29 0.40   5 13 0.0000 0.3761 P(5)=1.000  0.0328 0.0043 2027.39 -7626.90
 20% 0.65 0.26 0.30 0.41 0.29 0.40   5 13 0.0000 0.3761 P(5)=1.000  0.0328 0.0043 2061.08 -7632.47
 20% 0.65 0.26 0.30 0.40 0.29 0.40   5 13 0.0000 0.3750 P(5)=1.000  0.0328 0.0043 2048.04 -7633.14
 20% 0.65 0.26 0.30 0.41 0.29 0.40   5 13 0.0000 0.3750 P(5)=1.000  0.0328 0.0044 2034.51 -7621.80
 20% 0.65 0.26 0.30 0.41 0.29 0.40   5 13 0.0000 0.3739 P(5)=1.000  0.0328 0.0044 2001.96 -7612.46
 21% 0.65 0.26 0.30 0.41 0.29 0.40   5 13 0.0000 0.3728 P(5)=1.000  0.0328 0.0044 2025.41 -7618.65
 21% 0.65 0.26 0.30 0.41 0.29 0.40   5 13 0.0000 0.3746 P(5)=1.000  0.0328 0.0044 2045.13 -7609.73
 21% 0.65 0.26 0.30 0.41 0.29 0.40   5 13 0.0000 0.3764 P(5)=1.000  0.0328 0.0044 2082.76 -7611.44
 21% 0.65 0.26 0.30 0.41 0.29 0.40   5 13 0.0000 0.3782 P(5)=1.000  0.0328 0.0044 2051.45 -7592.17
 21% 0.65 0.26 0.30 0.41 0.29 0.40   5 13 0.0000 0.3771 P(5)=1.000  0.0328 0.0044 2059.30 -7595.20
 21% 0.65 0.26 0.30 0.41 0.29 0.40   5 13 0.0000 0.3771 P(5)=1.000  0.0327 0.0044 2055.28 -7604.76
 21% 0.65 0.26 0.30 0.41 0.29 0.40   5 13 0.0000 0.3771 P(5)=1.000  0.0327 0.0044 2083.77 -7625.28
 21% 0.65 0.26 0.30 0.41 0.29 0.40   5 13 0.0000 0.3761 P(5)=1.000  0.0327 0.0044 2080.36 -7608.17
 21% 0.65 0.26 0.30 0.41 0.29 0.40   5 13 0.0000 0.3761 P(5)=1.000  0.0327 0.0044 2018.10 -7620.89
 21% 0.65 0.26 0.30 0.41 0.29 0.40   5 13 0.0000 0.3750 P(5)=1.000  0.0327 0.0044 2070.09 -7632.77
 21% 0.65 0.26 0.30 0.41 0.29 0.40   5 13 0.0000 0.3768 P(5)=1.000  0.0327 0.0044 2065.94 -7631.82
 21% 0.65 0.26 0.30 0.41 0.29 0.40   5 13 0.0000 0.3757 P(5)=1.000  0.0326 0.0044 2067.39 -7623.40
 21% 0.65 0.26 0.30 0.41 0.29 0.40   5 13 0.0000 0.3775 P(5)=1.000  0.0326 0.0044 2076.06 -7626.50
 21% 0.65 0.26 0.30 0.41 0.29 0.40   5 13 0.0000 0.3764 P(5)=1.000  0.0326 0.0044 2050.92 -7627.48
 21% 0.65 0.26 0.30 0.41 0.29 0.40   5 13 0.0000 0.3754 P(5)=1.000  0.0326 0.0044 2023.05 -7619.91
 21% 0.65 0.26 0.30 0.41 0.29 0.40   5 13 0.0000 0.3743 P(5)=1.000  0.0326 0.0044 2087.69 -7623.82
 21% 0.65 0.26 0.30 0.41 0.29 0.40   5 13 0.0000 0.3733 P(5)=1.000  0.0326 0.0044 2094.06 -7625.29
 21% 0.65 0.26 0.30 0.41 0.29 0.40   5 13 0.0000 0.3750 P(5)=1.000  0.0326 0.0044 2091.04 -7631.21
 21% 0.65 0.26 0.30 0.41 0.29 0.40   5 13 0.0000 0.3767 P(5)=1.000  0.0325 0.0044 2103.12 -7634.57
 21% 0.65 0.26 0.30 0.41 0.29 0.40   5 13 0.0000 0.3757 P(5)=1.000  0.0325 0.0044 2108.68 -7620.69
 22% 0.65 0.26 0.30 0.41 0.29 0.40   5 13 0.0000 0.3747 P(5)=1.000  0.0325 0.0044 2111.68 -7626.33
 22% 0.65 0.26 0.30 0.41 0.29 0.40   5 13 0.0000 0.3764 P(5)=1.000  0.0325 0.0044 2097.60 -7634.33
 22% 0.65 0.26 0.30 0.41 0.29 0.40   5 13 0.0000 0.3781 P(5)=1.000  0.0325 0.0044 2093.55 -7620.08
 22% 0.65 0.26 0.30 0.41 0.29 0.40   5 13 0.0000 0.3798 P(5)=1.000  0.0325 0.0044 2105.22 -7641.55
 22% 0.65 0.26 0.30 0.41 0.29 0.40   5 13 0.0000 0.3787 P(5)=1.000  0.0324 0.0044 2104.71 -7634.24
 22% 0.65 0.26 0.30 0.41 0.29 0.40   5 13 0.0000 0.3804 P(5)=1.000  0.0324 0.0044 2060.61 -7625.57
 22% 0.65 0.26 0.30 0.41 0.29 0.40   5 13 0.0000 0.3821 P(5)=1.000  0.0324 0.0044 2046.07 -7623.09
 22% 0.65 0.26 0.30 0.41 0.29 0.40   5 13 0.0000 0.3838 P(5)=1.000  0.0324 0.0044 2038.86 -7626.97
 22% 0.65 0.26 0.30 0.41 0.29 0.40   5 13 0.0000 0.3854 P(5)=1.000  0.0324 0.0044 2090.37 -7614.92
 22% 0.65 0.26 0.30 0.41 0.29 0.40   5 13 0.0000 0.3871 P(5)=1.000  0.0324 0.0044 2085.23 -7618.69
 22% 0.65 0.26 0.30 0.41 0.30 0.40   5 13 0.0000 0.3861 P(5)=1.000  0.0324 0.0044 2062.78 -7619.60
 22% 0.65 0.26 0.30 0.41 0.29 0.40   5 13 0.0000 0.3877 P(5)=1.000  0.0323 0.0044 2074.01 -7624.93
 22% 0.65 0.26 0.30 0.41 0.29 0.40   5 13 0.0000 0.3893 P(5)=1.000  0.0323 0.0044 2091.72 -7616.12
 22% 0.65 0.26 0.30 0.41 0.30 0.40   5 13 0.0000 0.3910 P(5)=1.000  0.0324 0.0044 2042.07 -7613.68
 22% 0.65 0.26 0.30 0.41 0.30 0.40   5 13 0.0000 0.3926 P(5)=1.000  0.0324 0.0044 2048.80 -7612.31
 22% 0.65 0.26 0.30 0.42 0.29 0.40   5 13 0.0000 0.3915 P(5)=1.000  0.0323 0.0045 2026.07 -7603.41
 22% 0.65 0.26 0.30 0.42 0.29 0.40   5 13 0.0000 0.3931 P(5)=1.000  0.0323 0.0045 2049.40 -7609.45
 22% 0.65 0.26 0.30 0.42 0.29 0.40   5 13 0.0000 0.3921 P(5)=1.000  0.0323 0.0045 2070.62 -7609.00
 22% 0.65 0.26 0.30 0.42 0.29 0.40   5 13 0.0000 0.3937 P(5)=1.000  0.0323 0.0045 2080.76 -7605.26
 22% 0.65 0.26 0.30 0.42 0.29 0.40   5 13 0.0000 0.3937 P(5)=1.000  0.0323 0.0045 2044.58 -7611.45
 23% 0.65 0.26 0.30 0.42 0.29 0.40   5 13 0.0000 0.3953 P(5)=1.000  0.0323 0.0045 2029.03 -7605.10
 23% 0.65 0.26 0.30 0.42 0.29 0.40   5 13 0.0000 0.3969 P(5)=1.000  0.0323 0.0045 2026.45 -7600.28
 23% 0.65 0.26 0.30 0.42 0.29 0.40   5 13 0.0000 0.3958 P(5)=1.000  0.0323 0.0045 2031.74 -7620.48
 23% 0.65 0.26 0.30 0.42 0.29 0.40   5 13 0.0000 0.3974 P(5)=1.000  0.0323 0.0045 2032.48 -7620.37
 23% 0.65 0.26 0.30 0.42 0.29 0.40   5 13 0.0000 0.3990 P(5)=1.000  0.0323 0.0045 2021.43 -7605.45
 23% 0.65 0.26 0.30 0.42 0.29 0.40   5 13 0.0000 0.3990 P(5)=1.000  0.0322 0.0045 2039.55 -7604.95
 23% 0.65 0.26 0.30 0.42 0.29 0.40   5 13 0.0000 0.3979 P(5)=1.000  0.0322 0.0045 2046.24 -7604.26
 23% 0.65 0.26 0.30 0.42 0.29 0.40   5 13 0.0000 0.3979 P(5)=1.000  0.0322 0.0045 2039.70 -7610.98
 23% 0.65 0.26 0.30 0.42 0.29 0.40   5 13 0.0000 0.3995 P(5)=1.000  0.0322 0.0045 2024.40 -7616.81
 23% 0.65 0.26 0.30 0.42 0.29 0.40   5 13 0.0000 0.3985 P(5)=1.000  0.0322 0.0045 1989.72 -7618.79
 23% 0.65 0.26 0.30 0.42 0.29 0.40   5 13 0.0000 0.4000 P(5)=1.000  0.0322 0.0045 1989.71 -7602.91
 23% 0.65 0.26 0.30 0.42 0.29 0.40   5 13 0.0000 0.3990 P(5)=1.000  0.0322 0.0045 2063.50 -7605.50
 23% 0.65 0.26 0.30 0.42 0.29 0.40   5 13 0.0000 0.4005 P(5)=1.000  0.0322 0.0045 2089.12 -7617.35
 23% 0.65 0.26 0.30 0.42 0.29 0.40   5 13 0.0000 0.4020 P(5)=1.000  0.0321 0.0045 2075.85 -7614.32
 23% 0.65 0.26 0.30 0.42 0.29 0.40   5 13 0.0000 0.4010 P(5)=1.000  0.0321 0.0045 2072.15 -7609.22
 23% 0.65 0.26 0.30 0.42 0.29 0.40   5 13 0.0000 0.4025 P(5)=1.000  0.0321 0.0046 2060.11 -7618.03
 23% 0.65 0.26 0.30 0.42 0.29 0.40   5 13 0.0000 0.4015 P(5)=1.000  0.0321 0.0046 2041.36 -7626.51
 23% 0.65 0.26 0.30 0.42 0.29 0.40   5 13 0.0000 0.4030 P(5)=1.000  0.0321 0.0046 2079.70 -7619.34
 23% 0.65 0.26 0.30 0.42 0.29 0.40   5 13 0.0000 0.4020 P(5)=1.000  0.0321 0.0046 2072.17 -7626.81
 23% 0.65 0.26 0.30 0.42 0.29 0.40   5 13 0.0000 0.4010 P(5)=1.000  0.0321 0.0046 2082.87 -7615.54
 24% 0.65 0.26 0.30 0.42 0.29 0.40   5 13 0.0000 0.4025 P(5)=1.000  0.0321 0.0046 2089.99 -7604.12
 24% 0.65 0.26 0.30 0.42 0.29 0.40   5 13 0.0000 0.4040 P(5)=1.000  0.0321 0.0046 2088.06 -7602.43
 24% 0.65 0.26 0.30 0.42 0.29 0.40   5 13 0.0000 0.4055 P(5)=1.000  0.0321 0.0046 2093.70 -7605.72
 24% 0.65 0.26 0.30 0.42 0.29 0.40   5 13 0.0000 0.4069 P(5)=1.000  0.0321 0.0046 2085.65 -7616.40
 24% 0.65 0.26 0.30 0.43 0.29 0.40   5 13 0.0000 0.4084 P(5)=1.000  0.0321 0.0046 2103.26 -7622.52
 24% 0.65 0.26 0.30 0.43 0.29 0.40   5 13 0.0000 0.4074 P(5)=1.000  0.0320 0.0046 2077.69 -7612.93
 24% 0.65 0.26 0.30 0.43 0.29 0.40   5 13 0.0000 0.4089 P(5)=1.000  0.0320 0.0046 2086.79 -7626.23
 24% 0.65 0.26 0.30 0.43 0.29 0.40   5 13 0.0000 0.4079 P(5)=1.000  0.0320 0.0046 2047.16 -7616.61
 24% 0.65 0.26 0.30 0.43 0.29 0.40   5 13 0.0000 0.4069 P(5)=1.000  0.0320 0.0046 2097.18 -7626.78
 24% 0.65 0.26 0.30 0.42 0.29 0.40   5 13 0.0000 0.4059 P(5)=1.000  0.0320 0.0046 2084.19 -7628.65
 24% 0.65 0.26 0.30 0.43 0.29 0.40   5 13 0.0000 0.4049 P(5)=1.000  0.0320 0.0046 2080.02 -7616.71
 24% 0.65 0.26 0.30 0.42 0.29 0.40   5 13 0.0000 0.4063 P(5)=1.000  0.0320 0.0046 2109.02 -7614.56
 24% 0.65 0.26 0.30 0.42 0.29 0.40   5 13 0.0000 0.4078 P(5)=1.000  0.0319 0.0046 2088.41 -7626.58
 24% 0.65 0.26 0.30 0.42 0.29 0.40   5 13 0.0000 0.4092 P(5)=1.000  0.0319 0.0046 2074.13 -7633.14
 24% 0.65 0.26 0.30 0.42 0.29 0.40   5 13 0.0000 0.4082 P(5)=1.000  0.0319 0.0046 2077.23 -7631.60
 24% 0.65 0.26 0.30 0.42 0.29 0.40   5 13 0.0000 0.4096 P(5)=1.000  0.0319 0.0047 2080.79 -7620.83
 24% 0.65 0.26 0.30 0.42 0.29 0.40   5 13 0.0000 0.4111 P(5)=1.000  0.0319 0.0047 2070.84 -7620.65
 24% 0.65 0.26 0.30 0.42 0.29 0.40   5 13 0.0000 0.4101 P(5)=1.000  0.0319 0.0047 2011.30 -7608.97
 24% 0.65 0.26 0.30 0.42 0.29 0.40   5 13 0.0000 0.4091 P(5)=1.000  0.0319 0.0047 2028.01 -7608.63
 24% 0.65 0.26 0.30 0.42 0.29 0.40   5 13 0.0000 0.4081 P(5)=1.000  0.0319 0.0047 2018.36 -7620.34
 25% 0.65 0.26 0.30 0.42 0.29 0.40   5 13 0.0000 0.4071 P(5)=1.000  0.0319 0.0047 2042.04 -7620.10
 25% 0.65 0.26 0.30 0.42 0.29 0.40   5 13 0.0000 0.4062 P(5)=1.000  0.0319 0.0047 2051.62 -7606.47
 25% 0.65 0.26 0.30 0.43 0.29 0.40   5 13 0.0000 0.4052 P(5)=1.000  0.0318 0.0047 2054.73 -7604.17
 25% 0.65 0.26 0.30 0.42 0.29 0.40   5 13 0.0000 0.4043 P(5)=1.000  0.0318 0.0047 2057.02 -7597.13
 25% 0.65 0.26 0.30 0.43 0.29 0.40   5 13 0.0000 0.4057 P(5)=1.000  0.0318 0.0047 2066.55 -7595.80
 25% 0.65 0.26 0.30 0.43 0.29 0.40   5 13 0.0000 0.4071 P(5)=1.000  0.0318 0.0047 2058.54 -7595.13
 25% 0.65 0.26 0.30 0.43 0.29 0.40   5 13 0.0000 0.4085 P(5)=1.000  0.0318 0.0047 2047.83 -7596.59
 25% 0.65 0.26 0.30 0.43 0.29 0.40   5 13 0.0000 0.4075 P(5)=1.000  0.0318 0.0047 2084.82 -7603.00
 25% 0.65 0.26 0.30 0.43 0.29 0.40   5 13 0.0000 0.4089 P(5)=1.000  0.0318 0.0047 2043.75 -7608.61
 25% 0.65 0.26 0.30 0.43 0.29 0.40   5 13 0.0000 0.4079 P(5)=1.000  0.0318 0.0047 2047.00 -7616.59
 25% 0.65 0.26 0.30 0.43 0.29 0.40   5 13 0.0000 0.4070 P(5)=1.000  0.0317 0.0047 2047.97 -7608.70  0:59

 25% 0.65 0.26 0.30 0.43 0.29 0.40   5 13 0.0000 0.4060 P(5)=1.000  0.0317 0.0047 2040.74 -7612.39
 25% 0.65 0.26 0.30 0.43 0.29 0.40   5 13 0.0000 0.4074 P(5)=1.000  0.0317 0.0048 2032.11 -7617.53
 25% 0.65 0.26 0.30 0.43 0.29 0.40   5 13 0.0000 0.4074 P(5)=1.000  0.0317 0.0048 2034.88 -7615.07
 25% 0.65 0.26 0.30 0.43 0.29 0.40   5 13 0.0000 0.4074 P(5)=1.000  0.0317 0.0048 2037.82 -7615.95
 25% 0.65 0.26 0.30 0.43 0.29 0.40   5 13 0.0000 0.4065 P(5)=1.000  0.0317 0.0048 2042.63 -7620.18
 25% 0.65 0.26 0.30 0.43 0.29 0.40   5 13 0.0000 0.4055 P(5)=1.000  0.0316 0.0048 2059.67 -7619.95
 25% 0.65 0.26 0.30 0.43 0.29 0.40   5 13 0.0000 0.4069 P(5)=1.000  0.0316 0.0048 2062.31 -7604.60
 25% 0.65 0.26 0.30 0.43 0.29 0.40   5 13 0.0000 0.4083 P(5)=1.000  0.0316 0.0048 2063.07 -7617.07
 25% 0.65 0.26 0.30 0.43 0.28 0.40   5 13 0.0000 0.4096 P(5)=1.000  0.0316 0.0048 2070.96 -7609.74
 26% 0.65 0.26 0.30 0.43 0.28 0.40   5 13 0.0000 0.4096 P(5)=1.000  0.0316 0.0048 2084.10 -7601.14
 26% 0.65 0.26 0.30 0.43 0.28 0.40   5 13 0.0000 0.4096 P(5)=1.000  0.0315 0.0048 2078.20 -7618.81
 26% 0.65 0.26 0.30 0.43 0.28 0.40   5 13 0.0000 0.4110 P(5)=1.000  0.0315 0.0048 2086.09 -7614.71
 26% 0.65 0.26 0.30 0.43 0.28 0.40   5 13 0.0000 0.4110 P(5)=1.000  0.0315 0.0048 2116.44 -7611.10
 26% 0.65 0.26 0.30 0.43 0.28 0.40   5 13 0.0000 0.4100 P(5)=1.000  0.0315 0.0048 2109.86 -7611.71
 26% 0.65 0.26 0.30 0.43 0.28 0.40   5 13 0.0000 0.4100 P(5)=1.000  0.0315 0.0048 2109.26 -7605.79
 26% 0.65 0.26 0.30 0.43 0.28 0.40   5 13 0.0000 0.4114 P(5)=1.000  0.0315 0.0048 2096.23 -7592.03
 26% 0.65 0.26 0.30 0.43 0.28 0.40   5 13 0.0000 0.4104 P(5)=1.000  0.0315 0.0048 2098.75 -7609.51
 26% 0.65 0.26 0.30 0.43 0.28 0.40   5 13 0.0000 0.4095 P(5)=1.000  0.0315 0.0048 2100.33 -7612.51
 26% 0.65 0.26 0.30 0.43 0.28 0.40   5 13 0.0000 0.4108 P(5)=1.000  0.0315 0.0048 2101.22 -7618.67
 26% 0.65 0.26 0.30 0.43 0.28 0.40   5 13 0.0000 0.4122 P(5)=1.000  0.0314 0.0048 2114.91 -7620.58
 26% 0.65 0.26 0.30 0.43 0.28 0.40   5 13 0.0000 0.4135 P(5)=1.000  0.0314 0.0048 2090.16 -7618.51
 26% 0.65 0.26 0.30 0.43 0.28 0.40   5 13 0.0000 0.4148 P(5)=1.000  0.0314 0.0048 2144.51 -7629.57
 26% 0.65 0.26 0.30 0.43 0.28 0.40   5 13 0.0000 0.4161 P(5)=1.000  0.0314 0.0048 2126.68 -7645.53
 26% 0.65 0.26 0.30 0.43 0.28 0.40   5 13 0.0000 0.4174 P(5)=1.000  0.0314 0.0049 2129.03 -7643.87
 26% 0.65 0.26 0.30 0.43 0.28 0.40   5 13 0.0000 0.4187 P(5)=1.000  0.0314 0.0049 2087.23 -7635.15
 26% 0.65 0.26 0.30 0.43 0.28 0.40   5 13 0.0000 0.4200 P(5)=1.000  0.0313 0.0049 2091.54 -7630.29
 26% 0.65 0.26 0.30 0.43 0.28 0.40   5 13 0.0000 0.4213 P(5)=1.000  0.0313 0.0049 2116.21 -7626.63
 26% 0.65 0.26 0.30 0.43 0.28 0.40   5 13 0.0000 0.4226 P(5)=1.000  0.0313 0.0049 2061.12 -7620.29
 26% 0.65 0.26 0.30 0.43 0.28 0.39   5 13 0.0000 0.4238 P(5)=1.000  0.0313 0.0049 2096.62 -7632.19
 27% 0.65 0.26 0.30 0.43 0.28 0.39   5 13 0.0000 0.4251 P(5)=1.000  0.0313 0.0049 2121.44 -7630.21
 27% 0.65 0.26 0.30 0.43 0.28 0.40   5 13 0.0000 0.4264 P(5)=1.000  0.0313 0.0049 2112.29 -7618.24
 27% 0.65 0.26 0.30 0.43 0.28 0.39   5 13 0.0000 0.4276 P(5)=1.000  0.0313 0.0049 2070.99 -7628.84
 27% 0.65 0.26 0.30 0.43 0.28 0.39   5 13 0.0000 0.4267 P(5)=1.000  0.0312 0.0049 2084.91 -7627.50
 27% 0.65 0.26 0.30 0.43 0.28 0.39   5 13 0.0000 0.4279 P(5)=1.000  0.0312 0.0049 2059.26 -7618.04
 27% 0.65 0.26 0.30 0.43 0.29 0.39   5 13 0.0000 0.4292 P(5)=1.000  0.0312 0.0049 2108.57 -7628.01
 27% 0.65 0.26 0.30 0.43 0.29 0.39   5 13 0.0000 0.4304 P(5)=1.000  0.0312 0.0049 2025.82 -7619.70
 27% 0.65 0.26 0.30 0.43 0.29 0.39   5 13 0.0000 0.4317 P(5)=1.000  0.0312 0.0049 2041.19 -7625.30
 27% 0.65 0.26 0.30 0.43 0.29 0.39   5 13 0.0000 0.4329 P(5)=1.000  0.0312 0.0049 2069.74 -7613.01
 27% 0.65 0.26 0.30 0.43 0.29 0.39   5 13 0.0000 0.4320 P(5)=1.000  0.0312 0.0049 2067.90 -7607.96
 27% 0.65 0.26 0.30 0.43 0.29 0.39   5 13 0.0000 0.4310 P(5)=1.000  0.0311 0.0049 2048.80 -7620.55
 27% 0.65 0.26 0.30 0.43 0.29 0.39   5 13 0.0000 0.4323 P(5)=1.000  0.0311 0.0049 2103.92 -7610.43
 27% 0.65 0.26 0.30 0.43 0.29 0.39   5 13 0.0000 0.4313 P(5)=1.000  0.0311 0.0049 2053.62 -7611.02
 27% 0.65 0.26 0.30 0.43 0.29 0.39   5 13 0.0000 0.4325 P(5)=1.000  0.0311 0.0049 2069.26 -7613.95
 27% 0.65 0.26 0.30 0.43 0.29 0.39   5 13 0.0000 0.4338 P(5)=1.000  0.0311 0.0049 2109.71 -7617.16
 27% 0.65 0.26 0.30 0.43 0.29 0.39   5 13 0.0000 0.4350 P(5)=1.000  0.0311 0.0049 2033.49 -7603.08
 27% 0.65 0.27 0.30 0.43 0.29 0.39   5 13 0.0000 0.4340 P(5)=1.000  0.0311 0.0050 2028.76 -7603.83
 27% 0.65 0.27 0.30 0.44 0.29 0.39   5 13 0.0000 0.4331 P(5)=1.000  0.0310 0.0050 2086.88 -7615.59
 27% 0.65 0.27 0.30 0.44 0.29 0.39   5 13 0.0000 0.4322 P(5)=1.000  0.0310 0.0050 2075.28 -7620.53
 27% 0.65 0.27 0.30 0.44 0.29 0.39   5 13 0.0000 0.4334 P(5)=1.000  0.0310 0.0050 2041.88 -7612.88
 28% 0.65 0.27 0.30 0.44 0.29 0.39   5 13 0.0000 0.4325 P(5)=1.000  0.0310 0.0050 2028.86 -7609.51
 28% 0.65 0.27 0.30 0.44 0.29 0.39   5 13 0.0000 0.4316 P(5)=1.000  0.0310 0.0050 2015.15 -7619.32
 28% 0.65 0.27 0.30 0.44 0.29 0.39   5 13 0.0000 0.4328 P(5)=1.000  0.0310 0.0050 2024.20 -7612.40
 28% 0.65 0.27 0.30 0.44 0.29 0.39   5 13 0.0000 0.4319 P(5)=1.000  0.0310 0.0050 2068.66 -7621.25
 28% 0.65 0.27 0.30 0.44 0.29 0.39   5 13 0.0000 0.4319 P(5)=1.000  0.0309 0.0050 2075.49 -7611.02
 28% 0.65 0.27 0.30 0.44 0.29 0.39   5 13 0.0000 0.4319 P(5)=1.000  0.0309 0.0050 2069.66 -7601.10
 28% 0.65 0.27 0.30 0.44 0.29 0.39   5 13 0.0000 0.4331 P(5)=1.000  0.0309 0.0050 2080.02 -7613.69
 28% 0.65 0.27 0.30 0.44 0.29 0.39   5 13 0.0000 0.4342 P(5)=1.000  0.0309 0.0050 2101.48 -7605.76
 28% 0.65 0.27 0.30 0.44 0.29 0.39   5 13 0.0000 0.4354 P(5)=1.000  0.0309 0.0050 2044.77 -7604.58
 28% 0.65 0.27 0.30 0.44 0.29 0.39   5 13 0.0000 0.4366 P(5)=1.000  0.0309 0.0050 2039.04 -7624.36
 28% 0.65 0.27 0.30 0.44 0.29 0.39   5 13 0.0000 0.4378 P(5)=1.000  0.0309 0.0050 2048.00 -7623.18
 28% 0.65 0.27 0.30 0.44 0.29 0.39   5 13 0.0000 0.4378 P(5)=1.000  0.0309 0.0050 2019.57 -7618.41
 28% 0.65 0.27 0.30 0.44 0.29 0.39   5 13 0.0000 0.4369 P(5)=1.000  0.0309 0.0050 2022.64 -7611.23
 28% 0.65 0.27 0.30 0.44 0.29 0.39   5 13 0.0000 0.4380 P(5)=1.000  0.0309 0.0050 2080.13 -7609.07
 28% 0.65 0.27 0.30 0.44 0.30 0.39   5 13 0.0000 0.4380 P(5)=1.000  0.0309 0.0050 2042.23 -7610.34
 28% 0.65 0.27 0.30 0.44 0.30 0.39   5 13 0.0000 0.4380 P(5)=1.000  0.0309 0.0050 2048.36 -7603.37
 28% 0.65 0.27 0.30 0.44 0.30 0.39   5 13 0.0000 0.4380 P(5)=1.000  0.0309 0.0050 2038.50 -7599.16
 28% 0.65 0.27 0.30 0.44 0.30 0.39   5 13 0.0000 0.4371 P(5)=1.000  0.0309 0.0050 2070.81 -7622.72
 28% 0.65 0.27 0.30 0.44 0.30 0.39   5 13 0.0000 0.4383 P(5)=1.000  0.0309 0.0051 2046.99 -7612.24
 28% 0.65 0.27 0.30 0.44 0.30 0.39   5 13 0.0000 0.4383 P(5)=1.000  0.0309 0.0051 2048.08 -7613.51
 29% 0.65 0.27 0.30 0.44 0.30 0.39   5 13 0.0000 0.4383 P(5)=1.000  0.0309 0.0051 2038.19 -7609.71
 29% 0.65 0.27 0.30 0.44 0.30 0.39   5 13 0.0000 0.4374 P(5)=1.000  0.0308 0.0051 2039.21 -7605.88
 29% 0.65 0.27 0.30 0.44 0.30 0.39   5 13 0.0000 0.4374 P(5)=1.000  0.0308 0.0051 2036.25 -7614.80
 29% 0.65 0.27 0.30 0.44 0.30 0.39   5 13 0.0000 0.4365 P(5)=1.000  0.0308 0.0051 1998.51 -7614.30
 29% 0.65 0.27 0.30 0.44 0.30 0.39   5 13 0.0000 0.4365 P(5)=1.000  0.0308 0.0051 2046.94 -7605.45
 29% 0.65 0.27 0.30 0.44 0.30 0.39   5 13 0.0000 0.4356 P(5)=1.000  0.0308 0.0051 2015.14 -7596.53
 29% 0.65 0.27 0.30 0.44 0.30 0.39   5 13 0.0000 0.4356 P(5)=1.000  0.0308 0.0051 2020.33 -7618.73
 29% 0.65 0.27 0.30 0.44 0.30 0.39   5 13 0.0000 0.4347 P(5)=1.000  0.0308 0.0051 2016.71 -7603.16
 29% 0.65 0.27 0.30 0.44 0.30 0.39   5 13 0.0000 0.4347 P(5)=1.000  0.0308 0.0051 2071.16 -7610.11
 29% 0.65 0.27 0.30 0.44 0.30 0.39   5 13 0.0000 0.4358 P(5)=1.000  0.0308 0.0051 2046.85 -7619.73
 29% 0.65 0.27 0.30 0.44 0.30 0.39   5 13 0.0000 0.4350 P(5)=1.000  0.0308 0.0051 2044.88 -7617.28
 29% 0.65 0.27 0.30 0.44 0.30 0.39   5 13 0.0000 0.4361 P(5)=1.000  0.0308 0.0051 2078.91 -7599.01
 29% 0.65 0.27 0.30 0.44 0.30 0.39   5 13 0.0000 0.4352 P(5)=1.000  0.0308 0.0051 2081.62 -7598.87
 29% 0.65 0.27 0.30 0.44 0.30 0.39   5 13 0.0000 0.4364 P(5)=1.000  0.0308 0.0051 2089.45 -7599.54
 29% 0.65 0.27 0.30 0.44 0.30 0.39   5 13 0.0000 0.4355 P(5)=1.000  0.0308 0.0051 2105.60 -7608.54
 29% 0.65 0.27 0.30 0.44 0.30 0.39   5 13 0.0000 0.4366 P(5)=1.000  0.0307 0.0051 2091.49 -7598.58
 29% 0.65 0.27 0.30 0.44 0.30 0.39   5 13 0.0000 0.4366 P(5)=1.000  0.0307 0.0051 2089.42 -7601.68
 29% 0.65 0.27 0.30 0.44 0.30 0.39   5 13 0.0000 0.4378 P(5)=1.000  0.0307 0.0051 2059.02 -7604.33
 29% 0.65 0.27 0.30 0.44 0.30 0.39   5 13 0.0000 0.4369 P(5)=1.000  0.0307 0.0051 2074.54 -7610.88
 29% 0.65 0.27 0.30 0.44 0.30 0.39   5 13 0.0000 0.4360 P(5)=1.000  0.0307 0.0051 2045.40 -7610.11
 30% 0.65 0.27 0.30 0.44 0.30 0.39   5 13 0.0000 0.4351 P(5)=1.000  0.0307 0.0051 2047.09 -7611.38
 30% 0.65 0.27 0.30 0.44 0.30 0.39   5 13 0.0000 0.4363 P(5)=1.000  0.0307 0.0051 2088.59 -7603.49
 30% 0.65 0.27 0.30 0.44 0.30 0.39   5 13 0.0000 0.4374 P(5)=1.000  0.0307 0.0051 2042.69 -7598.06
 30% 0.65 0.27 0.30 0.44 0.30 0.39   5 13 0.0000 0.4365 P(5)=1.000  0.0307 0.0051 2040.22 -7595.19
 30% 0.65 0.27 0.30 0.44 0.30 0.39   5 13 0.0000 0.4356 P(5)=1.000  0.0307 0.0051 2077.70 -7600.40
 30% 0.65 0.27 0.30 0.44 0.30 0.39   5 13 0.0000 0.4356 P(5)=1.000  0.0307 0.0052 2058.28 -7599.33
 30% 0.65 0.27 0.30 0.44 0.30 0.39   5 13 0.0000 0.4348 P(5)=1.000  0.0307 0.0052 2069.03 -7608.44
 30% 0.65 0.27 0.30 0.44 0.30 0.39   5 13 0.0000 0.4359 P(5)=1.000  0.0307 0.0052 2041.46 -7606.77
 30% 0.65 0.27 0.30 0.44 0.30 0.39   5 13 0.0000 0.4359 P(5)=1.000  0.0307 0.0052 2078.22 -7606.27
 30% 0.65 0.27 0.30 0.44 0.30 0.39   5 13 0.0000 0.4350 P(5)=1.000  0.0307 0.0052 2099.07 -7614.14
 30% 0.65 0.27 0.30 0.44 0.30 0.39   5 13 0.0000 0.4361 P(5)=1.000  0.0307 0.0052 2094.90 -7633.81  1:08

 30% 0.65 0.27 0.30 0.44 0.30 0.39   5 13 0.0000 0.4373 P(5)=1.000  0.0307 0.0052 2083.37 -7617.01
 30% 0.65 0.27 0.30 0.44 0.30 0.39   5 13 0.0000 0.4373 P(5)=1.000  0.0306 0.0052 2068.76 -7616.08
 30% 0.65 0.27 0.30 0.44 0.30 0.39   5 13 0.0000 0.4384 P(5)=1.000  0.0306 0.0052 2092.55 -7613.88
 30% 0.65 0.27 0.30 0.44 0.30 0.39   5 13 0.0000 0.4395 P(5)=1.000  0.0306 0.0052 2060.74 -7620.18
 30% 0.65 0.27 0.30 0.44 0.30 0.39   5 13 0.0000 0.4405 P(5)=1.000  0.0306 0.0052 2065.20 -7615.94
 30% 0.65 0.27 0.30 0.44 0.30 0.39   5 13 0.0000 0.4397 P(5)=1.000  0.0306 0.0052 2052.46 -7617.27
 30% 0.65 0.27 0.30 0.44 0.30 0.39   5 13 0.0000 0.4388 P(5)=1.000  0.0306 0.0052 2055.71 -7603.09
 30% 0.65 0.27 0.30 0.44 0.30 0.39   5 13 0.0000 0.4399 P(5)=1.000  0.0306 0.0052 2011.32 -7609.45
 30% 0.65 0.27 0.30 0.44 0.30 0.39   5 13 0.0000 0.4399 P(5)=1.000  0.0306 0.0052 2026.41 -7609.04
 31% 0.65 0.27 0.30 0.44 0.30 0.39   5 13 0.0000 0.4391 P(5)=1.000  0.0306 0.0052 2023.40 -7593.80
 31% 0.65 0.27 0.30 0.44 0.30 0.39   5 13 0.0000 0.4382 P(5)=1.000  0.0306 0.0052 2054.34 -7621.65
 31% 0.65 0.27 0.30 0.44 0.30 0.39   5 13 0.0000 0.4374 P(5)=1.000  0.0306 0.0052 2011.32 -7601.03
 31% 0.65 0.27 0.30 0.44 0.30 0.39   5 13 0.0000 0.4365 P(5)=1.000  0.0305 0.0052 2074.19 -7601.72
 31% 0.65 0.27 0.30 0.44 0.30 0.39   5 13 0.0000 0.4376 P(5)=1.000  0.0305 0.0052 2079.05 -7598.56
 31% 0.65 0.27 0.30 0.44 0.30 0.39   5 13 0.0000 0.4368 P(5)=1.000  0.0305 0.0052 2039.43 -7603.54
 31% 0.65 0.27 0.30 0.44 0.30 0.39   5 13 0.0000 0.4368 P(5)=1.000  0.0305 0.0052 2050.69 -7605.97
 31% 0.65 0.27 0.30 0.44 0.30 0.39   5 13 0.0000 0.4359 P(5)=1.000  0.0305 0.0052 2093.91 -7601.49
 31% 0.65 0.27 0.30 0.45 0.30 0.39   5 13 0.0000 0.4351 P(5)=1.000  0.0305 0.0052 2096.40 -7607.12
 31% 0.65 0.27 0.30 0.45 0.30 0.39   5 13 0.0000 0.4343 P(5)=1.000  0.0305 0.0052 2098.19 -7591.41
 31% 0.65 0.27 0.30 0.45 0.30 0.39   5 13 0.0000 0.4343 P(5)=1.000  0.0305 0.0052 2120.22 -7594.43
 31% 0.65 0.27 0.30 0.45 0.30 0.39   5 13 0.0000 0.4354 P(5)=1.000  0.0305 0.0052 2063.93 -7589.11
 31% 0.65 0.27 0.30 0.45 0.30 0.39   5 13 0.0000 0.4345 P(5)=1.000  0.0305 0.0053 2103.04 -7604.70
 31% 0.65 0.27 0.30 0.45 0.30 0.39   5 13 0.0000 0.4345 P(5)=1.000  0.0305 0.0053 2092.81 -7602.84
 31% 0.65 0.27 0.30 0.45 0.30 0.39   5 13 0.0000 0.4345 P(5)=1.000  0.0305 0.0053 2083.35 -7606.64
 31% 0.65 0.27 0.30 0.45 0.30 0.39   5 13 0.0000 0.4337 P(5)=1.000  0.0305 0.0053 2071.39 -7619.48
 31% 0.65 0.27 0.30 0.45 0.30 0.39   5 13 0.0000 0.4348 P(5)=1.000  0.0305 0.0053 2075.31 -7608.11
 31% 0.65 0.27 0.30 0.45 0.30 0.39   5 13 0.0000 0.4348 P(5)=1.000  0.0305 0.0053 2025.82 -7599.79
 31% 0.65 0.27 0.30 0.45 0.30 0.39   5 13 0.0000 0.4348 P(5)=1.000  0.0305 0.0053 2069.74 -7617.55
 31% 0.65 0.27 0.30 0.45 0.30 0.39   5 13 0.0000 0.4340 P(5)=1.000  0.0305 0.0053 2080.59 -7618.50
 32% 0.65 0.27 0.30 0.45 0.30 0.39   5 13 0.0000 0.4340 P(5)=1.000  0.0305 0.0053 2107.00 -7620.90
 32% 0.65 0.27 0.30 0.45 0.30 0.39   5 13 0.0000 0.4350 P(5)=1.000  0.0305 0.0053 2090.91 -7624.84
 32% 0.65 0.27 0.30 0.45 0.30 0.39   5 13 0.0000 0.4361 P(5)=1.000  0.0305 0.0053 2085.12 -7633.10
 32% 0.65 0.27 0.30 0.45 0.30 0.39   5 13 0.0000 0.4371 P(5)=1.000  0.0304 0.0053 2100.67 -7614.00
 32% 0.65 0.27 0.30 0.45 0.30 0.39   5 13 0.0000 0.4382 P(5)=1.000  0.0304 0.0053 2065.60 -7621.46
 32% 0.65 0.27 0.30 0.45 0.30 0.39   5 13 0.0000 0.4393 P(5)=1.000  0.0304 0.0053 2090.25 -7617.92
 32% 0.65 0.27 0.30 0.45 0.30 0.39   5 13 0.0000 0.4393 P(5)=1.000  0.0304 0.0053 2098.70 -7617.88
 32% 0.65 0.27 0.30 0.45 0.30 0.39   5 13 0.0000 0.4393 P(5)=1.000  0.0304 0.0053 2089.76 -7627.21
 32% 0.65 0.27 0.30 0.45 0.30 0.39   5 13 0.0000 0.4384 P(5)=1.000  0.0304 0.0053 2087.43 -7605.73
 32% 0.65 0.27 0.30 0.45 0.30 0.39   5 13 0.0000 0.4395 P(5)=1.000  0.0304 0.0053 2106.46 -7605.94
 32% 0.65 0.27 0.30 0.45 0.30 0.39   5 13 0.0000 0.4405 P(5)=1.000  0.0304 0.0053 2101.25 -7614.01
 32% 0.65 0.27 0.30 0.45 0.30 0.39   5 13 0.0000 0.4416 P(5)=1.000  0.0304 0.0053 2104.93 -7607.89
 32% 0.65 0.27 0.30 0.45 0.30 0.39   5 13 0.0000 0.4426 P(5)=1.000  0.0304 0.0053 2107.63 -7617.10
 32% 0.65 0.27 0.30 0.45 0.30 0.39   5 13 0.0000 0.4436 P(5)=1.000  0.0304 0.0053 2149.02 -7614.43
 32% 0.65 0.27 0.30 0.45 0.30 0.39   5 13 0.0000 0.4446 P(5)=1.000  0.0304 0.0053 2088.79 -7609.51
 32% 0.65 0.27 0.30 0.45 0.30 0.39   5 13 0.0000 0.4457 P(5)=1.000  0.0304 0.0053 2121.99 -7614.56
 32% 0.65 0.27 0.30 0.45 0.30 0.39   5 13 0.0000 0.4467 P(5)=1.000  0.0304 0.0053 2112.26 -7610.51
 32% 0.65 0.27 0.30 0.45 0.30 0.39   5 13 0.0000 0.4459 P(5)=1.000  0.0304 0.0054 2139.66 -7610.29
 32% 0.65 0.27 0.30 0.45 0.30 0.39   5 13 0.0000 0.4469 P(5)=1.000  0.0304 0.0054 2122.42 -7627.79
 32% 0.65 0.27 0.30 0.45 0.30 0.39   5 13 0.0000 0.4479 P(5)=1.000  0.0304 0.0054 2125.10 -7619.27
 33% 0.65 0.27 0.30 0.45 0.30 0.39   5 13 0.0000 0.4471 P(5)=1.000  0.0304 0.0054 2128.41 -7615.16
 33% 0.65 0.27 0.30 0.45 0.30 0.39   5 13 0.0000 0.4481 P(5)=1.000  0.0304 0.0054 2143.18 -7629.07
 33% 0.65 0.27 0.30 0.45 0.30 0.39   5 13 0.0000 0.4491 P(5)=1.000  0.0304 0.0054 2142.80 -7624.50
 33% 0.65 0.27 0.30 0.45 0.30 0.39   5 13 0.0000 0.4491 P(5)=1.000  0.0303 0.0054 2132.31 -7623.16
 33% 0.65 0.27 0.30 0.45 0.30 0.39   5 13 0.0000 0.4491 P(5)=1.000  0.0303 0.0054 2120.71 -7627.79
 33% 0.65 0.27 0.30 0.45 0.30 0.39   5 13 0.0000 0.4483 P(5)=1.000  0.0303 0.0054 2144.15 -7633.64
 33% 0.65 0.27 0.30 0.45 0.30 0.39   5 13 0.0000 0.4475 P(5)=1.000  0.0303 0.0054 2097.69 -7628.62
 33% 0.65 0.27 0.30 0.45 0.30 0.39   5 13 0.0000 0.4467 P(5)=1.000  0.0303 0.0054 2120.75 -7638.48
 33% 0.65 0.27 0.30 0.45 0.30 0.39   5 13 0.0000 0.4467 P(5)=1.000  0.0303 0.0054 2119.68 -7604.26
 33% 0.65 0.27 0.30 0.45 0.30 0.39   5 13 0.0000 0.4467 P(5)=1.000  0.0303 0.0054 2165.60 -7610.65
 33% 0.65 0.27 0.30 0.45 0.30 0.39   5 13 0.0000 0.4467 P(5)=1.000  0.0303 0.0054 2171.46 -7626.89
 33% 0.65 0.27 0.29 0.45 0.30 0.39   5 13 0.0000 0.4477 P(5)=1.000  0.0302 0.0054 2124.26 -7614.76
 33% 0.65 0.27 0.30 0.45 0.30 0.39   5 13 0.0000 0.4486 P(5)=1.000  0.0302 0.0054 2112.40 -7623.38
 33% 0.65 0.27 0.30 0.45 0.30 0.39   5 13 0.0000 0.4496 P(5)=1.000  0.0302 0.0054 2128.64 -7618.57
 33% 0.65 0.27 0.30 0.45 0.30 0.39   5 13 0.0000 0.4506 P(5)=1.000  0.0302 0.0054 2175.03 -7617.81
 33% 0.65 0.27 0.30 0.45 0.30 0.39   5 13 0.0000 0.4516 P(5)=1.000  0.0302 0.0054 2190.85 -7615.51
 33% 0.65 0.27 0.30 0.45 0.30 0.39   5 13 0.0000 0.4526 P(5)=1.000  0.0302 0.0054 2179.66 -7611.81
 33% 0.65 0.27 0.30 0.45 0.30 0.39   5 13 0.0000 0.4536 P(5)=1.000  0.0302 0.0054 2140.30 -7612.23
 33% 0.65 0.27 0.30 0.45 0.30 0.39   5 13 0.0000 0.4528 P(5)=1.000  0.0302 0.0054 2137.07 -7619.05
 33% 0.65 0.27 0.30 0.45 0.30 0.39   5 13 0.0000 0.4537 P(5)=1.000  0.0301 0.0054 2120.91 -7619.78
 34% 0.65 0.27 0.30 0.45 0.31 0.39   5 13 0.0000 0.4547 P(5)=1.000  0.0301 0.0054 2156.34 -7609.10
 34% 0.65 0.27 0.30 0.45 0.31 0.39   5 13 0.0000 0.4557 P(5)=1.000  0.0301 0.0054 2144.12 -7617.29
 34% 0.65 0.27 0.30 0.45 0.31 0.39   5 13 0.0000 0.4566 P(5)=1.000  0.0301 0.0054 2128.91 -7604.32
 34% 0.65 0.27 0.30 0.45 0.31 0.39   5 13 0.0000 0.4576 P(5)=1.000  0.0301 0.0054 2113.26 -7620.32
 34% 0.65 0.27 0.30 0.45 0.31 0.39   5 13 0.0000 0.4568 P(5)=1.000  0.0301 0.0054 2117.49 -7624.24
 34% 0.65 0.27 0.30 0.45 0.31 0.39   5 13 0.0000 0.4568 P(5)=1.000  0.0301 0.0054 2121.56 -7627.95
 34% 0.65 0.27 0.30 0.45 0.30 0.39   5 13 0.0000 0.4560 P(5)=1.000  0.0301 0.0054 2122.05 -7632.47
 34% 0.65 0.27 0.30 0.45 0.30 0.39   5 13 0.0000 0.4569 P(5)=1.000  0.0301 0.0054 2118.13 -7625.59
 34% 0.65 0.27 0.30 0.45 0.30 0.39   5 13 0.0000 0.4579 P(5)=1.000  0.0301 0.0054 2104.64 -7621.05
 34% 0.65 0.27 0.30 0.45 0.30 0.39   5 13 0.0000 0.4571 P(5)=1.000  0.0301 0.0055 2077.03 -7616.66
 34% 0.65 0.27 0.30 0.45 0.30 0.39   5 13 0.0000 0.4580 P(5)=1.000  0.0301 0.0055 2083.84 -7615.54
 34% 0.65 0.27 0.30 0.45 0.31 0.39   5 13 0.0000 0.4590 P(5)=1.000  0.0301 0.0055 2153.26 -7615.72
 34% 0.65 0.27 0.30 0.45 0.30 0.39   5 13 0.0000 0.4582 P(5)=1.000  0.0300 0.0055 2147.49 -7613.00
 34% 0.65 0.27 0.30 0.45 0.30 0.39   5 13 0.0000 0.4591 P(5)=1.000  0.0300 0.0055 2147.19 -7619.15
 34% 0.65 0.27 0.30 0.45 0.30 0.39   5 13 0.0000 0.4601 P(5)=1.000  0.0300 0.0055 2146.15 -7627.01
 34% 0.65 0.27 0.30 0.45 0.30 0.39   5 13 0.0000 0.4601 P(5)=1.000  0.0300 0.0055 2130.55 -7620.19
 34% 0.65 0.27 0.30 0.45 0.30 0.39   5 13 0.0000 0.4610 P(5)=1.000  0.0300 0.0055 2132.40 -7638.17
 34% 0.65 0.27 0.30 0.45 0.30 0.39   5 13 0.0000 0.4610 P(5)=1.000  0.0300 0.0055 2114.79 -7627.55
 34% 0.65 0.27 0.30 0.45 0.30 0.39   5 13 0.0000 0.4619 P(5)=1.000  0.0300 0.0055 2136.44 -7622.95
 34% 0.65 0.27 0.30 0.46 0.30 0.39   5 13 0.0000 0.4619 P(5)=1.000  0.0300 0.0055 2104.76 -7614.89
 35% 0.65 0.27 0.30 0.46 0.31 0.39   5 13 0.0000 0.4619 P(5)=1.000  0.0300 0.0055 2128.09 -7618.94
 35% 0.65 0.27 0.30 0.46 0.31 0.39   5 13 0.0000 0.4629 P(5)=1.000  0.0300 0.0055 2115.47 -7607.69
 35% 0.65 0.27 0.30 0.46 0.31 0.39   5 13 0.0000 0.4629 P(5)=1.000  0.0300 0.0055 2117.80 -7637.67
 35% 0.65 0.27 0.30 0.46 0.31 0.39   5 13 0.0000 0.4638 P(5)=1.000  0.0300 0.0055 2131.06 -7626.41
 35% 0.65 0.27 0.30 0.46 0.31 0.39   5 13 0.0000 0.4638 P(5)=1.000  0.0300 0.0055 2116.63 -7627.13
 35% 0.65 0.27 0.30 0.46 0.31 0.39   5 13 0.0000 0.4638 P(5)=1.000  0.0300 0.0055 2116.69 -7640.72
 35% 0.65 0.27 0.30 0.46 0.31 0.39   5 13 0.0000 0.4638 P(5)=1.000  0.0300 0.0055 2084.09 -7633.08
 35% 0.65 0.27 0.30 0.46 0.31 0.39   5 13 0.0000 0.4647 P(5)=1.000  0.0300 0.0055 2120.32 -7630.16
 35% 0.65 0.27 0.30 0.46 0.31 0.39   5 13 0.0000 0.4656 P(5)=1.000  0.0300 0.0055 2129.26 -7634.22
 35% 0.65 0.27 0.30 0.46 0.31 0.39   5 13 0.0000 0.4666 P(5)=1.000  0.0300 0.0055 2126.88 -7609.58
 35% 0.65 0.27 0.30 0.46 0.31 0.39   5 13 0.0000 0.4675 P(5)=1.000  0.0300 0.0055 2143.95 -7617.71  1:16

 35% 0.65 0.27 0.30 0.46 0.31 0.39   5 13 0.0000 0.4684 P(5)=1.000  0.0300 0.0055 2139.19 -7624.00
 35% 0.65 0.27 0.30 0.46 0.31 0.39   5 13 0.0000 0.4693 P(5)=1.000  0.0299 0.0055 2152.48 -7627.72
 35% 0.65 0.27 0.30 0.46 0.31 0.39   5 13 0.0000 0.4693 P(5)=1.000  0.0299 0.0055 2147.36 -7620.71
 35% 0.65 0.27 0.30 0.46 0.31 0.39   5 13 0.0000 0.4702 P(5)=1.000  0.0299 0.0055 2130.02 -7594.17
 35% 0.65 0.27 0.30 0.46 0.30 0.39   5 13 0.0000 0.4711 P(5)=1.000  0.0299 0.0055 2140.93 -7608.27
 35% 0.65 0.27 0.30 0.46 0.31 0.39   5 13 0.0000 0.4711 P(5)=1.000  0.0299 0.0055 2141.37 -7594.62
 35% 0.65 0.27 0.30 0.46 0.31 0.39   5 13 0.0000 0.4720 P(5)=1.000  0.0299 0.0055 2146.65 -7602.13
 35% 0.65 0.27 0.30 0.46 0.31 0.39   5 13 0.0000 0.4720 P(5)=1.000  0.0299 0.0055 2154.30 -7595.75
 35% 0.65 0.27 0.30 0.46 0.30 0.39   5 13 0.0000 0.4729 P(5)=1.000  0.0299 0.0055 2165.03 -7605.30
 36% 0.65 0.27 0.30 0.46 0.30 0.39   5 13 0.0000 0.4721 P(5)=1.000  0.0299 0.0055 2180.08 -7617.69
 36% 0.65 0.27 0.30 0.46 0.30 0.39   5 13 0.0000 0.4713 P(5)=1.000  0.0299 0.0055 2172.91 -7612.56
 36% 0.65 0.27 0.30 0.46 0.30 0.39   5 13 0.0000 0.4713 P(5)=1.000  0.0299 0.0055 2168.45 -7610.16
 36% 0.65 0.27 0.30 0.46 0.30 0.39   5 13 0.0000 0.4705 P(5)=1.000  0.0299 0.0055 2144.95 -7614.14
 36% 0.65 0.27 0.30 0.46 0.30 0.39   5 13 0.0000 0.4697 P(5)=1.000  0.0299 0.0055 2113.16 -7619.22
 36% 0.65 0.27 0.30 0.46 0.30 0.39   5 13 0.0000 0.4689 P(5)=1.000  0.0298 0.0056 2141.60 -7626.65
 36% 0.65 0.27 0.30 0.46 0.30 0.39   5 13 0.0000 0.4698 P(5)=1.000  0.0298 0.0056 2109.87 -7629.32
 36% 0.65 0.27 0.30 0.46 0.30 0.39   5 13 0.0000 0.4698 P(5)=1.000  0.0298 0.0056 2126.88 -7645.00
 36% 0.65 0.27 0.30 0.46 0.30 0.39   5 13 0.0000 0.4690 P(5)=1.000  0.0298 0.0056 2104.78 -7621.71
 36% 0.65 0.27 0.30 0.46 0.30 0.39   5 13 0.0000 0.4699 P(5)=1.000  0.0298 0.0056 2097.56 -7613.16
 36% 0.65 0.27 0.30 0.46 0.30 0.39   5 13 0.0000 0.4691 P(5)=1.000  0.0298 0.0056 2090.17 -7621.98
 36% 0.65 0.27 0.30 0.46 0.30 0.39   5 13 0.0000 0.4683 P(5)=1.000  0.0298 0.0056 2107.55 -7625.20
 36% 0.65 0.27 0.30 0.46 0.30 0.39   5 13 0.0000 0.4683 P(5)=1.000  0.0298 0.0056 2123.69 -7619.75
 36% 0.65 0.27 0.30 0.46 0.30 0.39   5 13 0.0000 0.4676 P(5)=1.000  0.0298 0.0056 2140.70 -7614.87
 36% 0.65 0.27 0.30 0.46 0.30 0.39   5 13 0.0000 0.4676 P(5)=1.000  0.0298 0.0056 2143.06 -7607.67
 36% 0.65 0.27 0.30 0.46 0.30 0.39   5 13 0.0000 0.4668 P(5)=1.000  0.0298 0.0056 2123.74 -7612.58
 36% 0.65 0.27 0.30 0.46 0.30 0.39   5 13 0.0000 0.4660 P(5)=1.000  0.0298 0.0056 2121.97 -7618.96
 36% 0.65 0.27 0.30 0.46 0.30 0.39   5 13 0.0000 0.4669 P(5)=1.000  0.0297 0.0056 2118.55 -7618.15
 36% 0.65 0.27 0.30 0.46 0.30 0.39   5 13 0.0000 0.4661 P(5)=1.000  0.0297 0.0056 2127.61 -7601.95
 36% 0.65 0.27 0.30 0.46 0.30 0.39   5 13 0.0000 0.4653 P(5)=1.000  0.0297 0.0056 2133.61 -7621.98
 37% 0.65 0.27 0.30 0.46 0.30 0.39   5 13 0.0000 0.4646 P(5)=1.000  0.0297 0.0056 2134.53 -7626.66
 37% 0.65 0.27 0.30 0.46 0.30 0.39   5 13 0.0000 0.4655 P(5)=1.000  0.0297 0.0056 2146.93 -7618.45
 37% 0.65 0.27 0.30 0.46 0.30 0.39   5 13 0.0000 0.4663 P(5)=1.000  0.0297 0.0056 2144.59 -7619.96
 37% 0.65 0.27 0.30 0.46 0.30 0.39   5 13 0.0000 0.4672 P(5)=1.000  0.0297 0.0056 2092.85 -7617.78
 37% 0.65 0.27 0.30 0.46 0.30 0.39   5 13 0.0000 0.4664 P(5)=1.000  0.0297 0.0056 2073.77 -7599.27
 37% 0.65 0.27 0.30 0.46 0.30 0.39   5 13 0.0000 0.4673 P(5)=1.000  0.0297 0.0056 2131.12 -7601.96
 37% 0.65 0.27 0.30 0.46 0.30 0.39   5 13 0.0000 0.4682 P(5)=1.000  0.0296 0.0056 2130.32 -7601.87
 37% 0.65 0.27 0.30 0.46 0.30 0.39   5 13 0.0000 0.4691 P(5)=1.000  0.0296 0.0056 2146.62 -7612.18
 37% 0.65 0.27 0.30 0.46 0.30 0.39   5 13 0.0000 0.4691 P(5)=1.000  0.0296 0.0056 2142.98 -7622.42
 37% 0.65 0.27 0.30 0.46 0.30 0.39   5 13 0.0000 0.4699 P(5)=1.000  0.0296 0.0056 2109.24 -7616.91
 37% 0.65 0.27 0.30 0.46 0.30 0.39   5 13 0.0000 0.4708 P(5)=1.000  0.0296 0.0056 2130.37 -7608.07
 37% 0.65 0.27 0.30 0.46 0.30 0.39   5 13 0.0000 0.4716 P(5)=1.000  0.0296 0.0056 2127.78 -7602.25
 37% 0.65 0.27 0.30 0.46 0.30 0.39   5 13 0.0000 0.4709 P(5)=1.000  0.0296 0.0056 2126.58 -7596.11
 37% 0.65 0.27 0.30 0.46 0.30 0.39   5 13 0.0000 0.4701 P(5)=1.000  0.0296 0.0057 2126.47 -7592.88
 37% 0.65 0.27 0.30 0.46 0.30 0.39   5 13 0.0000 0.4694 P(5)=1.000  0.0296 0.0057 2120.87 -7590.16
 37% 0.65 0.27 0.30 0.46 0.30 0.39   5 13 0.0000 0.4702 P(5)=1.000  0.0296 0.0057 2151.62 -7597.04
 37% 0.65 0.27 0.30 0.46 0.30 0.39   5 13 0.0000 0.4711 P(5)=1.000  0.0296 0.0057 2127.42 -7601.09
 37% 0.65 0.27 0.30 0.46 0.30 0.39   5 13 0.0000 0.4719 P(5)=1.000  0.0296 0.0057 2154.22 -7604.24
 37% 0.65 0.27 0.30 0.46 0.30 0.39   5 13 0.0000 0.4712 P(5)=1.000  0.0296 0.0057 2150.65 -7612.52
 37% 0.65 0.27 0.30 0.46 0.30 0.39   5 13 0.0000 0.4720 P(5)=1.000  0.0296 0.0057 2183.14 -7627.13
 38% 0.65 0.27 0.30 0.46 0.30 0.39   5 13 0.0000 0.4728 P(5)=1.000  0.0295 0.0057 2179.64 -7617.15
 38% 0.65 0.27 0.30 0.46 0.30 0.39   5 13 0.0000 0.4737 P(5)=1.000  0.0295 0.0057 2174.57 -7620.06
 38% 0.65 0.27 0.30 0.46 0.30 0.39   5 13 0.0000 0.4745 P(5)=1.000  0.0295 0.0057 2176.92 -7613.63
 38% 0.65 0.27 0.30 0.46 0.30 0.39   5 13 0.0000 0.4754 P(5)=1.000  0.0295 0.0057 2140.15 -7611.80
 38% 0.65 0.27 0.30 0.46 0.30 0.39   5 13 0.0000 0.4762 P(5)=1.000  0.0295 0.0057 2163.38 -7604.18
 38% 0.65 0.27 0.30 0.46 0.30 0.39   5 13 0.0000 0.4762 P(5)=1.000  0.0295 0.0057 2160.76 -7604.26
 38% 0.65 0.27 0.30 0.46 0.30 0.39   5 13 0.0000 0.4770 P(5)=1.000  0.0295 0.0057 2149.52 -7613.23
 38% 0.65 0.27 0.30 0.46 0.30 0.39   5 13 0.0000 0.4763 P(5)=1.000  0.0295 0.0057 2091.28 -7602.32
 38% 0.65 0.27 0.30 0.46 0.30 0.39   5 13 0.0000 0.4771 P(5)=1.000  0.0294 0.0057 2156.80 -7615.53
 38% 0.65 0.27 0.30 0.46 0.30 0.39   5 13 0.0000 0.4763 P(5)=1.000  0.0294 0.0057 2111.45 -7614.36
 38% 0.65 0.27 0.30 0.46 0.30 0.39   5 13 0.0000 0.4756 P(5)=1.000  0.0294 0.0057 2105.19 -7620.57
 38% 0.65 0.27 0.30 0.46 0.30 0.39   5 13 0.0000 0.4764 P(5)=1.000  0.0294 0.0057 2175.26 -7613.26
 38% 0.65 0.27 0.30 0.46 0.30 0.39   5 13 0.0000 0.4772 P(5)=1.000  0.0294 0.0057 2176.73 -7615.56
 38% 0.65 0.27 0.30 0.46 0.30 0.39   5 13 0.0000 0.4781 P(5)=1.000  0.0294 0.0057 2161.24 -7603.67
 38% 0.65 0.27 0.30 0.46 0.30 0.39   5 13 0.0000 0.4789 P(5)=1.000  0.0294 0.0057 2093.83 -7604.78
 38% 0.65 0.27 0.30 0.46 0.30 0.39   5 13 0.0000 0.4797 P(5)=1.000  0.0294 0.0057 2088.53 -7608.53
 38% 0.65 0.27 0.30 0.46 0.30 0.39   5 13 0.0000 0.4805 P(5)=1.000  0.0294 0.0057 2122.95 -7604.68
 38% 0.65 0.27 0.30 0.46 0.30 0.39   5 13 0.0000 0.4813 P(5)=1.000  0.0293 0.0057 2147.33 -7608.39
 38% 0.65 0.27 0.30 0.46 0.30 0.39   5 13 0.0000 0.4821 P(5)=1.000  0.0293 0.0057 2118.57 -7606.38
 38% 0.65 0.27 0.30 0.46 0.30 0.39   5 13 0.0000 0.4829 P(5)=1.000  0.0293 0.0057 2124.43 -7606.43
 39% 0.65 0.27 0.30 0.46 0.30 0.39   5 13 0.0000 0.4837 P(5)=1.000  0.0293 0.0057 2129.34 -7613.31
 39% 0.65 0.27 0.30 0.46 0.30 0.39   5 13 0.0000 0.4830 P(5)=1.000  0.0293 0.0057 2122.06 -7607.23
 39% 0.65 0.27 0.30 0.46 0.30 0.39   5 13 0.0000 0.4838 P(5)=1.000  0.0293 0.0057 2129.39 -7617.50
 39% 0.65 0.27 0.30 0.46 0.30 0.39   5 13 0.0000 0.4838 P(5)=1.000  0.0293 0.0058 2144.70 -7620.03
 39% 0.65 0.27 0.30 0.46 0.30 0.39   5 13 0.0000 0.4846 P(5)=1.000  0.0293 0.0058 2149.51 -7610.64
 39% 0.65 0.27 0.30 0.46 0.30 0.39   5 13 0.0000 0.4854 P(5)=1.000  0.0293 0.0058 2121.49 -7605.30
 39% 0.65 0.27 0.30 0.46 0.30 0.39   5 13 0.0000 0.4854 P(5)=1.000  0.0293 0.0058 2144.69 -7625.03
 39% 0.65 0.27 0.30 0.46 0.30 0.39   5 13 0.0000 0.4862 P(5)=1.000  0.0293 0.0058 2123.40 -7626.05
 39% 0.65 0.27 0.30 0.46 0.30 0.39   5 13 0.0000 0.4869 P(5)=1.000  0.0293 0.0058 2102.34 -7614.82
 39% 0.65 0.27 0.30 0.46 0.30 0.39   5 13 0.0000 0.4869 P(5)=1.000  0.0293 0.0058 2120.51 -7629.42
 39% 0.65 0.27 0.30 0.46 0.30 0.39   5 13 0.0000 0.4877 P(5)=1.000  0.0292 0.0058 2115.56 -7618.26
 39% 0.65 0.27 0.30 0.46 0.30 0.39   5 13 0.0000 0.4870 P(5)=1.000  0.0292 0.0058 2105.90 -7617.85
 39% 0.65 0.27 0.30 0.46 0.30 0.39   5 13 0.0000 0.4878 P(5)=1.000  0.0292 0.0058 2057.43 -7606.86
 39% 0.65 0.27 0.30 0.46 0.30 0.39   5 13 0.0000 0.4885 P(5)=1.000  0.0292 0.0058 2066.88 -7609.25
 39% 0.65 0.27 0.30 0.46 0.30 0.39   5 13 0.0000 0.4893 P(5)=1.000  0.0292 0.0058 2142.01 -7615.56
 39% 0.65 0.27 0.30 0.46 0.30 0.39   5 13 0.0000 0.4886 P(5)=1.000  0.0292 0.0058 2130.20 -7617.07
 39% 0.65 0.27 0.30 0.46 0.30 0.39   5 13 0.0000 0.4894 P(5)=1.000  0.0292 0.0058 2135.02 -7630.81
 39% 0.65 0.27 0.30 0.46 0.30 0.39   5 13 0.0000 0.4901 P(5)=1.000  0.0292 0.0058 2145.40 -7625.31
 39% 0.65 0.27 0.30 0.46 0.30 0.39   5 13 0.0000 0.4909 P(5)=1.000  0.0292 0.0058 2066.72 -7625.30
 39% 0.65 0.27 0.30 0.46 0.30 0.39   5 13 0.0000 0.4917 P(5)=1.000  0.0292 0.0058 2075.11 -7614.29
 40% 0.65 0.27 0.30 0.46 0.30 0.39   5 13 0.0000 0.4924 P(5)=1.000  0.0291 0.0058 2074.61 -7612.87
 40% 0.65 0.27 0.30 0.46 0.30 0.39   5 13 0.0000 0.4932 P(5)=1.000  0.0291 0.0058 2102.98 -7623.14
 40% 0.65 0.27 0.30 0.46 0.30 0.39   5 13 0.0000 0.4940 P(5)=1.000  0.0291 0.0058 2091.78 -7616.46
 40% 0.65 0.27 0.30 0.46 0.30 0.39   5 13 0.0000 0.4947 P(5)=1.000  0.0291 0.0058 2136.96 -7611.04
 40% 0.65 0.27 0.30 0.46 0.30 0.39   5 13 0.0000 0.4955 P(5)=1.000  0.0291 0.0058 2124.56 -7618.11
 40% 0.65 0.27 0.30 0.46 0.30 0.39   5 13 0.0000 0.4963 P(5)=1.000  0.0291 0.0058 2113.05 -7610.71
 40% 0.65 0.27 0.30 0.46 0.30 0.39   5 13 0.0000 0.4970 P(5)=1.000  0.0291 0.0058 2140.11 -7611.84
 40% 0.65 0.27 0.30 0.46 0.30 0.39   5 13 0.0000 0.4963 P(5)=1.000  0.0291 0.0058 2139.86 -7605.06
 40% 0.65 0.27 0.30 0.46 0.30 0.39   5 13 0.0000 0.4955 P(5)=1.000  0.0291 0.0058 2127.95 -7606.59
 40% 0.65 0.27 0.30 0.46 0.30 0.39   5 13 0.0000 0.4963 P(5)=1.000  0.0291 0.0058 2115.32 -7615.90
 40% 0.65 0.27 0.30 0.46 0.30 0.39   5 13 0.0000 0.4970 P(5)=1.000  0.0291 0.0058 2132.11 -7615.16  1:25

 40% 0.65 0.27 0.30 0.46 0.30 0.39   5 13 0.0000 0.4963 P(5)=1.000  0.0291 0.0058 2127.17 -7620.71
 40% 0.65 0.27 0.30 0.46 0.30 0.39   5 13 0.0000 0.4970 P(5)=1.000  0.0291 0.0058 2119.18 -7621.68
 40% 0.65 0.27 0.30 0.46 0.30 0.39   5 13 0.0000 0.4978 P(5)=1.000  0.0291 0.0058 2110.10 -7618.02
 40% 0.65 0.27 0.30 0.46 0.30 0.39   5 13 0.0000 0.4978 P(5)=1.000  0.0291 0.0058 2119.81 -7611.15
 40% 0.65 0.27 0.30 0.46 0.30 0.39   5 13 0.0000 0.4985 P(5)=1.000  0.0291 0.0058 2109.74 -7607.79
 40% 0.65 0.27 0.30 0.46 0.30 0.39   5 13 0.0000 0.4985 P(5)=1.000  0.0291 0.0058 2126.66 -7614.02
 40% 0.65 0.27 0.30 0.46 0.30 0.39   5 13 0.0000 0.4993 P(5)=1.000  0.0291 0.0058 2126.60 -7619.81
 40% 0.65 0.27 0.30 0.46 0.30 0.39   5 13 0.0000 0.5000 P(5)=1.000  0.0291 0.0059 2081.75 -7604.23
 40% 0.65 0.27 0.30 0.46 0.30 0.39   5 13 0.0000 0.5007 P(5)=1.000  0.0291 0.0059 2086.69 -7608.94
 41% 0.65 0.27 0.30 0.46 0.30 0.39   5 13 0.0000 0.5015 P(5)=1.000  0.0291 0.0059 2076.52 -7613.47
 41% 0.65 0.27 0.30 0.46 0.30 0.39   5 13 0.0000 0.5022 P(5)=1.000  0.0291 0.0059 2083.66 -7617.73
 41% 0.65 0.27 0.30 0.46 0.30 0.39   5 13 0.0000 0.5029 P(5)=1.000  0.0292 0.0059 2101.62 -7621.06
 41% 0.65 0.27 0.30 0.46 0.30 0.39   5 13 0.0000 0.5022 P(5)=1.000  0.0291 0.0059 2110.33 -7627.16
 41% 0.65 0.27 0.30 0.46 0.30 0.39   5 13 0.0000 0.5029 P(5)=1.000  0.0292 0.0059 2079.48 -7613.55
 41% 0.65 0.27 0.30 0.46 0.30 0.39   5 13 0.0000 0.5036 P(5)=1.000  0.0292 0.0059 2154.72 -7617.58
 41% 0.65 0.27 0.30 0.46 0.30 0.39   5 13 0.0000 0.5044 P(5)=1.000  0.0291 0.0059 2181.56 -7617.53
 41% 0.65 0.27 0.30 0.46 0.30 0.39   5 13 0.0000 0.5051 P(5)=1.000  0.0291 0.0059 2163.61 -7617.03
 41% 0.65 0.27 0.30 0.46 0.30 0.39   5 13 0.0000 0.5051 P(5)=1.000  0.0291 0.0059 2129.05 -7628.16
 41% 0.65 0.27 0.30 0.46 0.30 0.39   5 13 0.0000 0.5058 P(5)=1.000  0.0291 0.0059 2118.51 -7610.71
 41% 0.65 0.27 0.30 0.46 0.30 0.39   5 13 0.0000 0.5065 P(5)=1.000  0.0291 0.0059 2104.55 -7605.37
 41% 0.65 0.27 0.30 0.46 0.30 0.39   5 13 0.0000 0.5072 P(5)=1.000  0.0291 0.0059 2097.63 -7593.35
 41% 0.65 0.27 0.30 0.46 0.30 0.39   5 13 0.0000 0.5080 P(5)=1.000  0.0291 0.0059 2108.49 -7604.31
 41% 0.65 0.27 0.30 0.46 0.30 0.39   5 13 0.0000 0.5080 P(5)=1.000  0.0291 0.0059 2065.87 -7597.51
 41% 0.65 0.27 0.30 0.46 0.30 0.39   5 13 0.0000 0.5080 P(5)=1.000  0.0291 0.0059 2080.21 -7606.71
 41% 0.65 0.27 0.30 0.46 0.30 0.39   5 13 0.0000 0.5087 P(5)=1.000  0.0291 0.0059 2105.33 -7622.76
 41% 0.65 0.27 0.30 0.46 0.30 0.39   5 13 0.0000 0.5094 P(5)=1.000  0.0291 0.0059 2089.34 -7600.03
 41% 0.65 0.27 0.30 0.46 0.30 0.39   5 13 0.0000 0.5101 P(5)=1.000  0.0291 0.0059 2108.33 -7602.77
 41% 0.65 0.27 0.30 0.46 0.30 0.39   5 13 0.0000 0.5094 P(5)=1.000  0.0291 0.0059 2104.59 -7601.74
 41% 0.65 0.27 0.30 0.46 0.30 0.39   5 13 0.0000 0.5101 P(5)=1.000  0.0291 0.0059 2116.08 -7606.33
 42% 0.65 0.27 0.30 0.46 0.30 0.39   5 13 0.0000 0.5108 P(5)=1.000  0.0291 0.0059 2126.77 -7608.51
 42% 0.65 0.27 0.30 0.46 0.30 0.39   5 13 0.0000 0.5115 P(5)=1.000  0.0291 0.0059 2121.15 -7601.96
 42% 0.65 0.27 0.30 0.46 0.30 0.39   5 13 0.0000 0.5122 P(5)=1.000  0.0291 0.0059 2149.91 -7594.23
 42% 0.65 0.27 0.30 0.46 0.30 0.39   5 13 0.0000 0.5129 P(5)=1.000  0.0291 0.0059 2147.45 -7591.62
 42% 0.65 0.27 0.30 0.46 0.30 0.39   5 13 0.0000 0.5136 P(5)=1.000  0.0291 0.0059 2134.90 -7604.52
 42% 0.65 0.27 0.30 0.46 0.30 0.39   5 13 0.0000 0.5136 P(5)=1.000  0.0291 0.0059 2135.12 -7608.20
 42% 0.65 0.27 0.30 0.46 0.30 0.39   5 13 0.0000 0.5142 P(5)=1.000  0.0291 0.0059 2125.36 -7615.40
 42% 0.65 0.27 0.30 0.46 0.30 0.39   5 13 0.0000 0.5149 P(5)=1.000  0.0291 0.0059 2114.09 -7617.52
 42% 0.65 0.27 0.30 0.46 0.30 0.39   5 13 0.0000 0.5142 P(5)=1.000  0.0291 0.0059 2165.73 -7620.25
 42% 0.65 0.27 0.30 0.46 0.30 0.39   5 13 0.0000 0.5149 P(5)=1.000  0.0291 0.0059 2171.52 -7618.87
 42% 0.65 0.27 0.30 0.46 0.30 0.39   5 13 0.0000 0.5142 P(5)=1.000  0.0291 0.0059 2134.70 -7618.16
 42% 0.65 0.27 0.30 0.46 0.30 0.39   5 13 0.0000 0.5142 P(5)=1.000  0.0291 0.0060 2112.29 -7605.67
 42% 0.65 0.27 0.30 0.46 0.30 0.39   5 13 0.0000 0.5149 P(5)=1.000  0.0291 0.0060 2119.34 -7604.51
 42% 0.65 0.27 0.30 0.46 0.30 0.39   5 13 0.0000 0.5155 P(5)=1.000  0.0291 0.0060 2106.13 -7611.72
 42% 0.65 0.27 0.30 0.46 0.30 0.39   5 13 0.0000 0.5155 P(5)=1.000  0.0291 0.0060 2089.14 -7622.84
 42% 0.65 0.27 0.30 0.46 0.30 0.39   5 13 0.0000 0.5162 P(5)=1.000  0.0291 0.0060 2099.68 -7626.85
 42% 0.65 0.27 0.30 0.46 0.30 0.39   5 13 0.0000 0.5169 P(5)=1.000  0.0291 0.0060 2101.06 -7631.47
 42% 0.65 0.27 0.30 0.46 0.30 0.39   5 13 0.0000 0.5162 P(5)=1.000  0.0290 0.0060 2095.69 -7629.36
 42% 0.65 0.27 0.30 0.46 0.30 0.39   5 13 0.0000 0.5154 P(5)=1.000  0.0290 0.0060 2082.85 -7624.82
 42% 0.65 0.27 0.30 0.46 0.30 0.39   5 13 0.0000 0.5154 P(5)=1.000  0.0290 0.0060 2132.80 -7622.36
 43% 0.65 0.27 0.30 0.46 0.30 0.39   5 13 0.0000 0.5154 P(5)=1.000  0.0290 0.0060 2119.25 -7619.71
 43% 0.65 0.27 0.30 0.46 0.30 0.39   5 13 0.0000 0.5154 P(5)=1.000  0.0290 0.0060 2133.11 -7615.13
 43% 0.65 0.27 0.30 0.47 0.30 0.39   5 13 0.0000 0.5147 P(5)=1.000  0.0290 0.0060 2111.58 -7616.68
 43% 0.65 0.27 0.30 0.47 0.30 0.39   5 13 0.0000 0.5154 P(5)=1.000  0.0290 0.0060 2113.63 -7616.44
 43% 0.65 0.27 0.30 0.47 0.30 0.39   5 13 0.0000 0.5154 P(5)=1.000  0.0290 0.0060 2137.69 -7613.89
 43% 0.65 0.27 0.30 0.47 0.30 0.39   5 13 0.0000 0.5161 P(5)=1.000  0.0290 0.0060 2098.50 -7610.49
 43% 0.65 0.27 0.30 0.47 0.30 0.39   5 13 0.0000 0.5168 P(5)=1.000  0.0290 0.0060 2107.79 -7608.39
 43% 0.65 0.27 0.30 0.47 0.30 0.39   5 13 0.0000 0.5174 P(5)=1.000  0.0290 0.0060 2089.06 -7613.36
 43% 0.65 0.27 0.30 0.47 0.29 0.39   5 13 0.0000 0.5167 P(5)=1.000  0.0290 0.0060 2098.77 -7620.26
 43% 0.65 0.27 0.30 0.47 0.29 0.39   5 13 0.0000 0.5160 P(5)=1.000  0.0290 0.0060 2101.47 -7609.32
 43% 0.65 0.27 0.30 0.47 0.30 0.39   5 13 0.0000 0.5153 P(5)=1.000  0.0290 0.0060 2118.05 -7614.61
 43% 0.65 0.27 0.30 0.47 0.30 0.39   5 13 0.0000 0.5153 P(5)=1.000  0.0290 0.0060 2100.92 -7609.85
 43% 0.65 0.27 0.30 0.47 0.29 0.39   5 13 0.0000 0.5160 P(5)=1.000  0.0290 0.0060 2121.54 -7631.79
 43% 0.65 0.27 0.30 0.47 0.29 0.39   5 13 0.0000 0.5160 P(5)=1.000  0.0290 0.0060 2122.53 -7603.29
 43% 0.65 0.27 0.30 0.47 0.29 0.39   5 13 0.0000 0.5166 P(5)=1.000  0.0290 0.0060 2146.41 -7609.09
 43% 0.65 0.27 0.30 0.47 0.29 0.39   5 13 0.0000 0.5166 P(5)=1.000  0.0290 0.0060 2128.85 -7606.50
 43% 0.65 0.27 0.30 0.47 0.29 0.39   5 13 0.0000 0.5173 P(5)=1.000  0.0290 0.0060 2109.79 -7613.80
 43% 0.65 0.27 0.30 0.47 0.29 0.39   5 13 0.0000 0.5166 P(5)=1.000  0.0290 0.0060 2121.53 -7607.33
 43% 0.65 0.27 0.30 0.47 0.29 0.39   5 13 0.0000 0.5159 P(5)=1.000  0.0290 0.0060 2179.99 -7605.22
 43% 0.65 0.27 0.30 0.47 0.29 0.39   5 13 0.0000 0.5159 P(5)=1.000  0.0290 0.0060 2178.98 -7611.43
 44% 0.65 0.27 0.30 0.47 0.29 0.39   5 13 0.0000 0.5159 P(5)=1.000  0.0289 0.0060 2161.25 -7619.22
 44% 0.65 0.27 0.30 0.47 0.29 0.39   5 13 0.0000 0.5165 P(5)=1.000  0.0289 0.0060 2170.69 -7629.64
 44% 0.65 0.27 0.30 0.47 0.29 0.39   5 13 0.0000 0.5165 P(5)=1.000  0.0289 0.0060 2155.41 -7621.69
 44% 0.65 0.27 0.30 0.47 0.29 0.39   5 13 0.0000 0.5158 P(5)=1.000  0.0289 0.0060 2125.34 -7622.56
 44% 0.65 0.27 0.30 0.47 0.29 0.39   5 13 0.0000 0.5165 P(5)=1.000  0.0289 0.0061 2128.09 -7618.04
 44% 0.65 0.27 0.30 0.47 0.29 0.39   5 13 0.0000 0.5158 P(5)=1.000  0.0289 0.0061 2118.92 -7607.06
 44% 0.65 0.27 0.30 0.47 0.29 0.39   5 13 0.0000 0.5151 P(5)=1.000  0.0289 0.0061 2103.51 -7600.98
 44% 0.65 0.27 0.30 0.47 0.29 0.39   5 13 0.0000 0.5157 P(5)=1.000  0.0289 0.0061 2098.97 -7603.62
 44% 0.65 0.27 0.30 0.47 0.29 0.39   5 13 0.0000 0.5164 P(5)=1.000  0.0289 0.0061 2099.12 -7596.79
 44% 0.65 0.27 0.30 0.47 0.29 0.39   5 13 0.0000 0.5164 P(5)=1.000  0.0289 0.0061 2093.98 -7603.51
 44% 0.65 0.27 0.30 0.47 0.29 0.39   5 13 0.0000 0.5157 P(5)=1.000  0.0289 0.0061 2096.27 -7613.57
 44% 0.65 0.27 0.30 0.47 0.29 0.39   5 13 0.0000 0.5157 P(5)=1.000  0.0289 0.0061 2108.27 -7614.80
 44% 0.65 0.27 0.30 0.47 0.29 0.39   5 13 0.0000 0.5150 P(5)=1.000  0.0289 0.0061 2092.29 -7607.26
 44% 0.65 0.27 0.30 0.47 0.29 0.39   5 13 0.0000 0.5150 P(5)=1.000  0.0289 0.0061 2107.40 -7619.40
 44% 0.65 0.27 0.30 0.47 0.29 0.39   5 13 0.0000 0.5150 P(5)=1.000  0.0289 0.0061 2102.79 -7614.12
 44% 0.65 0.27 0.30 0.47 0.29 0.39   5 13 0.0000 0.5156 P(5)=1.000  0.0289 0.0061 2085.60 -7624.62
 44% 0.65 0.27 0.30 0.47 0.29 0.39   5 13 0.0000 0.5156 P(5)=1.000  0.0289 0.0061 2115.78 -7635.92
 44% 0.65 0.27 0.30 0.47 0.29 0.39   5 13 0.0000 0.5163 P(5)=1.000  0.0289 0.0061 2122.22 -7615.78
 44% 0.65 0.27 0.30 0.47 0.29 0.39   5 13 0.0000 0.5170 P(5)=1.000  0.0289 0.0061 2082.39 -7613.16
 44% 0.65 0.27 0.30 0.47 0.29 0.39   5 13 0.0000 0.5170 P(5)=1.000  0.0289 0.0061 2084.83 -7607.82
 45% 0.65 0.27 0.30 0.47 0.29 0.39   5 13 0.0000 0.5163 P(5)=1.000  0.0289 0.0061 2091.33 -7607.36
 45% 0.65 0.27 0.30 0.47 0.29 0.39   5 13 0.0000 0.5156 P(5)=1.000  0.0289 0.0061 2087.37 -7602.71
 45% 0.65 0.27 0.30 0.47 0.29 0.39   5 13 0.0000 0.5149 P(5)=1.000  0.0289 0.0061 2081.80 -7619.54
 45% 0.65 0.27 0.30 0.47 0.29 0.39   5 13 0.0000 0.5155 P(5)=1.000  0.0289 0.0061 2132.12 -7606.18
 45% 0.65 0.27 0.30 0.47 0.29 0.39   5 13 0.0000 0.5162 P(5)=1.000  0.0289 0.0061 2122.61 -7615.99
 45% 0.65 0.27 0.30 0.47 0.29 0.40   5 13 0.0000 0.5168 P(5)=1.000  0.0289 0.0061 2141.30 -7620.71
 45% 0.65 0.27 0.30 0.47 0.29 0.40   5 13 0.0000 0.5175 P(5)=1.000  0.0289 0.0061 2105.86 -7610.33
 45% 0.65 0.27 0.30 0.47 0.29 0.40   5 13 0.0000 0.5181 P(5)=1.000  0.0288 0.0061 2130.38 -7623.45
 45% 0.65 0.27 0.30 0.47 0.29 0.40   5 13 0.0000 0.5188 P(5)=1.000  0.0288 0.0061 2143.76 -7622.95
 45% 0.65 0.27 0.30 0.47 0.29 0.40   5 13 0.0000 0.5188 P(5)=1.000  0.0288 0.0061 2120.12 -7611.85
 45% 0.65 0.27 0.30 0.47 0.29 0.40   5 13 0.0000 0.5181 P(5)=1.000  0.0288 0.0061 2082.64 -7622.72  1:33

 45% 0.65 0.27 0.30 0.47 0.29 0.39   5 13 0.0000 0.5187 P(5)=1.000  0.0288 0.0061 2100.27 -7610.81
 45% 0.65 0.27 0.30 0.47 0.29 0.39   5 13 0.0000 0.5194 P(5)=1.000  0.0288 0.0061 2093.28 -7608.65
 45% 0.65 0.27 0.30 0.47 0.29 0.39   5 13 0.0000 0.5194 P(5)=1.000  0.0288 0.0061 2090.67 -7623.10
 45% 0.65 0.27 0.30 0.47 0.29 0.39   5 13 0.0000 0.5187 P(5)=1.000  0.0288 0.0061 2093.67 -7620.96
 45% 0.65 0.27 0.30 0.47 0.29 0.39   5 13 0.0000 0.5180 P(5)=1.000  0.0288 0.0062 2095.28 -7616.22
 45% 0.65 0.27 0.30 0.47 0.29 0.40   5 13 0.0000 0.5186 P(5)=1.000  0.0288 0.0062 2089.68 -7623.96
 45% 0.65 0.27 0.30 0.47 0.29 0.40   5 13 0.0000 0.5186 P(5)=1.000  0.0288 0.0062 2110.22 -7612.94
 45% 0.65 0.27 0.30 0.47 0.29 0.40   5 13 0.0000 0.5186 P(5)=1.000  0.0287 0.0062 2086.94 -7626.78
 45% 0.65 0.27 0.30 0.47 0.29 0.40   5 13 0.0000 0.5179 P(5)=1.000  0.0287 0.0062 2067.67 -7609.35
 46% 0.65 0.27 0.30 0.47 0.29 0.39   5 13 0.0000 0.5186 P(5)=1.000  0.0287 0.0062 2083.29 -7609.61
 46% 0.65 0.27 0.30 0.47 0.29 0.39   5 13 0.0000 0.5179 P(5)=1.000  0.0287 0.0062 2056.86 -7604.69
 46% 0.65 0.27 0.30 0.47 0.29 0.39   5 13 0.0000 0.5185 P(5)=1.000  0.0287 0.0062 2052.54 -7603.98
 46% 0.65 0.27 0.30 0.47 0.29 0.39   5 13 0.0000 0.5192 P(5)=1.000  0.0287 0.0062 2041.77 -7598.74
 46% 0.65 0.27 0.30 0.47 0.29 0.39   5 13 0.0000 0.5192 P(5)=1.000  0.0287 0.0062 2048.52 -7602.51
 46% 0.65 0.27 0.30 0.47 0.29 0.39   5 13 0.0000 0.5185 P(5)=1.000  0.0287 0.0062 2042.68 -7607.74
 46% 0.65 0.27 0.30 0.47 0.29 0.39   5 13 0.0000 0.5178 P(5)=1.000  0.0287 0.0062 2061.07 -7598.51
 46% 0.65 0.27 0.30 0.47 0.29 0.39   5 13 0.0000 0.5184 P(5)=1.000  0.0287 0.0062 2074.89 -7600.64
 46% 0.65 0.27 0.30 0.47 0.29 0.39   5 13 0.0000 0.5191 P(5)=1.000  0.0286 0.0062 2064.02 -7599.45
 46% 0.65 0.27 0.30 0.47 0.29 0.39   5 13 0.0000 0.5197 P(5)=1.000  0.0286 0.0062 2086.11 -7608.10
 46% 0.65 0.27 0.30 0.47 0.28 0.39   5 13 0.0000 0.5190 P(5)=1.000  0.0286 0.0062 2081.36 -7599.74
 46% 0.65 0.27 0.30 0.47 0.28 0.39   5 13 0.0000 0.5196 P(5)=1.000  0.0286 0.0062 2073.10 -7622.68
 46% 0.65 0.27 0.30 0.47 0.28 0.39   5 13 0.0000 0.5203 P(5)=1.000  0.0286 0.0062 2093.77 -7615.88
 46% 0.65 0.27 0.30 0.47 0.28 0.39   5 13 0.0000 0.5196 P(5)=1.000  0.0286 0.0062 2129.08 -7631.86
 46% 0.65 0.27 0.30 0.47 0.28 0.39   5 13 0.0000 0.5196 P(5)=1.000  0.0286 0.0062 2141.65 -7634.44
 46% 0.65 0.27 0.30 0.47 0.28 0.39   5 13 0.0000 0.5196 P(5)=1.000  0.0286 0.0062 2132.00 -7643.87
 46% 0.65 0.27 0.30 0.47 0.28 0.39   5 13 0.0000 0.5189 P(5)=1.000  0.0286 0.0062 2132.21 -7634.25
 46% 0.65 0.27 0.30 0.47 0.28 0.39   5 13 0.0000 0.5189 P(5)=1.000  0.0286 0.0062 2153.91 -7622.23
 46% 0.65 0.27 0.30 0.47 0.28 0.39   5 13 0.0000 0.5182 P(5)=1.000  0.0285 0.0062 2158.07 -7623.18
 46% 0.65 0.27 0.30 0.47 0.28 0.39   5 13 0.0000 0.5176 P(5)=1.000  0.0285 0.0062 2142.59 -7628.91
 47% 0.65 0.27 0.30 0.47 0.28 0.39   5 13 0.0000 0.5169 P(5)=1.000  0.0285 0.0062 2151.79 -7617.17
 47% 0.65 0.27 0.30 0.47 0.28 0.39   5 13 0.0000 0.5162 P(5)=1.000  0.0285 0.0062 2139.56 -7614.73
 47% 0.65 0.27 0.30 0.47 0.28 0.39   5 13 0.0000 0.5162 P(5)=1.000  0.0285 0.0062 2103.05 -7614.57
 47% 0.65 0.27 0.30 0.47 0.28 0.39   5 13 0.0000 0.5162 P(5)=1.000  0.0285 0.0062 2105.33 -7606.24
 47% 0.65 0.27 0.30 0.47 0.28 0.39   5 13 0.0000 0.5162 P(5)=1.000  0.0285 0.0062 2100.06 -7619.44
 47% 0.65 0.27 0.30 0.47 0.28 0.39   5 13 0.0000 0.5168 P(5)=1.000  0.0285 0.0062 2107.44 -7616.83
 47% 0.65 0.27 0.30 0.47 0.28 0.39   5 13 0.0000 0.5168 P(5)=1.000  0.0285 0.0062 2095.37 -7622.84
 47% 0.65 0.27 0.30 0.47 0.28 0.39   5 13 0.0000 0.5175 P(5)=1.000  0.0285 0.0062 2089.36 -7632.72
 47% 0.65 0.27 0.30 0.47 0.28 0.39   5 13 0.0000 0.5168 P(5)=1.000  0.0285 0.0062 2088.68 -7636.56
 47% 0.65 0.27 0.30 0.47 0.28 0.39   5 13 0.0000 0.5161 P(5)=1.000  0.0285 0.0062 2071.44 -7621.09
 47% 0.65 0.27 0.30 0.47 0.28 0.39   5 13 0.0000 0.5168 P(5)=1.000  0.0285 0.0063 2079.89 -7630.14
 47% 0.65 0.27 0.30 0.47 0.28 0.39   5 13 0.0000 0.5174 P(5)=1.000  0.0285 0.0063 2086.92 -7614.38
 47% 0.65 0.27 0.30 0.47 0.28 0.39   5 13 0.0000 0.5180 P(5)=1.000  0.0285 0.0063 2122.53 -7604.05
 47% 0.65 0.27 0.30 0.47 0.28 0.39   5 13 0.0000 0.5186 P(5)=1.000  0.0285 0.0063 2086.70 -7600.04
 47% 0.65 0.27 0.30 0.47 0.28 0.39   5 13 0.0000 0.5192 P(5)=1.000  0.0285 0.0063 2083.73 -7603.52
 47% 0.65 0.27 0.30 0.47 0.28 0.39   5 13 0.0000 0.5198 P(5)=1.000  0.0284 0.0063 2101.25 -7604.41
 47% 0.65 0.27 0.30 0.47 0.28 0.39   5 13 0.0000 0.5192 P(5)=1.000  0.0284 0.0063 2085.25 -7605.83
 47% 0.65 0.27 0.30 0.47 0.28 0.39   5 13 0.0000 0.5198 P(5)=1.000  0.0284 0.0063 2106.95 -7614.42
 47% 0.65 0.27 0.30 0.47 0.28 0.39   5 13 0.0000 0.5191 P(5)=1.000  0.0284 0.0063 2109.61 -7618.14
 47% 0.65 0.27 0.30 0.47 0.28 0.39   5 13 0.0000 0.5185 P(5)=1.000  0.0284 0.0063 2122.19 -7618.92
 48% 0.65 0.27 0.30 0.47 0.28 0.39   5 13 0.0000 0.5191 P(5)=1.000  0.0284 0.0063 2115.00 -7621.53
 48% 0.65 0.27 0.30 0.47 0.28 0.39   5 13 0.0000 0.5184 P(5)=1.000  0.0284 0.0063 2084.83 -7622.36
 48% 0.65 0.27 0.30 0.47 0.28 0.39   5 13 0.0000 0.5190 P(5)=1.000  0.0284 0.0063 2082.17 -7620.47
 48% 0.65 0.27 0.30 0.47 0.28 0.39   5 13 0.0000 0.5184 P(5)=1.000  0.0284 0.0063 2074.21 -7627.26
 48% 0.65 0.27 0.30 0.47 0.28 0.39   5 13 0.0000 0.5190 P(5)=1.000  0.0284 0.0063 2075.94 -7625.40
 48% 0.65 0.27 0.30 0.47 0.28 0.39   5 13 0.0000 0.5183 P(5)=1.000  0.0284 0.0063 2070.97 -7623.36
 48% 0.65 0.27 0.30 0.47 0.28 0.39   5 13 0.0000 0.5177 P(5)=1.000  0.0284 0.0063 2080.20 -7621.89
 48% 0.65 0.27 0.30 0.47 0.28 0.39   5 13 0.0000 0.5170 P(5)=1.000  0.0284 0.0063 2030.39 -7617.36
 48% 0.65 0.27 0.30 0.47 0.28 0.39   5 13 0.0000 0.5164 P(5)=1.000  0.0284 0.0063 2048.10 -7620.73
 48% 0.65 0.27 0.30 0.47 0.28 0.39   5 13 0.0000 0.5170 P(5)=1.000  0.0284 0.0063 2043.75 -7601.75
 48% 0.65 0.27 0.30 0.47 0.28 0.39   5 13 0.0000 0.5163 P(5)=1.000  0.0284 0.0063 2043.64 -7610.45
 48% 0.65 0.27 0.30 0.47 0.28 0.39   5 13 0.0000 0.5157 P(5)=1.000  0.0284 0.0063 2065.41 -7623.18
 48% 0.65 0.27 0.30 0.47 0.28 0.39   5 13 0.0000 0.5163 P(5)=1.000  0.0284 0.0063 2087.11 -7624.43
 48% 0.65 0.27 0.30 0.47 0.28 0.39   5 13 0.0000 0.5163 P(5)=1.000  0.0284 0.0063 2072.43 -7611.69
 48% 0.65 0.27 0.30 0.47 0.28 0.39   5 13 0.0000 0.5169 P(5)=1.000  0.0283 0.0063 2118.91 -7624.94
 48% 0.65 0.27 0.30 0.47 0.28 0.39   5 13 0.0000 0.5175 P(5)=1.000  0.0283 0.0063 2091.31 -7622.90
 48% 0.65 0.27 0.30 0.47 0.28 0.39   5 13 0.0000 0.5181 P(5)=1.000  0.0283 0.0063 2046.55 -7610.76
 48% 0.65 0.27 0.30 0.47 0.28 0.39   5 13 0.0000 0.5175 P(5)=1.000  0.0283 0.0063 2054.13 -7617.69
 48% 0.65 0.27 0.30 0.47 0.28 0.39   5 13 0.0000 0.5168 P(5)=1.000  0.0283 0.0063 2082.85 -7618.27
 48% 0.65 0.27 0.30 0.47 0.28 0.39   5 13 0.0000 0.5162 P(5)=1.000  0.0283 0.0063 2104.65 -7620.79
 49% 0.65 0.27 0.30 0.47 0.28 0.39   5 13 0.0000 0.5168 P(5)=1.000  0.0283 0.0063 2099.22 -7625.42
 49% 0.65 0.27 0.30 0.47 0.28 0.39   5 13 0.0000 0.5174 P(5)=1.000  0.0283 0.0063 2037.93 -7624.51
 49% 0.65 0.27 0.30 0.47 0.28 0.39   5 13 0.0000 0.5180 P(5)=1.000  0.0283 0.0063 2049.30 -7623.29
 49% 0.65 0.27 0.30 0.47 0.28 0.39   5 13 0.0000 0.5186 P(5)=1.000  0.0283 0.0063 2042.32 -7605.19
 49% 0.65 0.27 0.30 0.47 0.28 0.39   5 13 0.0000 0.5179 P(5)=1.000  0.0283 0.0063 2048.53 -7616.67
 49% 0.65 0.27 0.30 0.47 0.28 0.39   5 13 0.0000 0.5185 P(5)=1.000  0.0283 0.0063 2114.12 -7632.99
 49% 0.65 0.27 0.30 0.47 0.28 0.39   5 13 0.0000 0.5191 P(5)=1.000  0.0283 0.0063 2110.47 -7635.28
 49% 0.65 0.27 0.30 0.47 0.28 0.39   5 13 0.0000 0.5185 P(5)=1.000  0.0283 0.0063 2101.64 -7623.01
 49% 0.65 0.27 0.30 0.47 0.28 0.39   5 13 0.0000 0.5191 P(5)=1.000  0.0283 0.0064 2093.26 -7624.08
 49% 0.65 0.27 0.30 0.47 0.28 0.39   5 13 0.0000 0.5197 P(5)=1.000  0.0283 0.0064 2067.81 -7631.83
 49% 0.65 0.27 0.30 0.47 0.28 0.39   5 13 0.0000 0.5202 P(5)=1.000  0.0283 0.0064 2051.07 -7635.36
 49% 0.65 0.27 0.30 0.47 0.28 0.39   5 13 0.0000 0.5208 P(5)=1.000  0.0283 0.0064 2032.46 -7621.84
 49% 0.65 0.27 0.30 0.47 0.28 0.39   5 13 0.0000 0.5214 P(5)=1.000  0.0283 0.0064 2008.00 -7630.53
 49% 0.65 0.27 0.30 0.48 0.28 0.40   5 13 0.0000 0.5220 P(5)=1.000  0.0283 0.0064 2072.54 -7624.87
 49% 0.65 0.27 0.30 0.48 0.28 0.40   5 13 0.0000 0.5226 P(5)=1.000  0.0283 0.0064 2066.43 -7631.22
 49% 0.65 0.27 0.30 0.48 0.28 0.39   5 13 0.0000 0.5232 P(5)=1.000  0.0283 0.0064 2070.22 -7624.45
 49% 0.65 0.27 0.30 0.48 0.28 0.39   5 13 0.0000 0.5238 P(5)=1.000  0.0283 0.0064 2041.16 -7616.18
 49% 0.65 0.27 0.30 0.48 0.28 0.39   5 13 0.0000 0.5243 P(5)=1.000  0.0283 0.0064 2059.63 -7610.16
 49% 0.65 0.27 0.30 0.48 0.28 0.39   5 13 0.0000 0.5249 P(5)=1.000  0.0283 0.0064 2098.89 -7601.98
 49% 0.65 0.27 0.30 0.48 0.28 0.39   5 13 0.0000 0.5243 P(5)=1.000  0.0283 0.0064 2122.55 -7595.88
 50% 0.65 0.27 0.30 0.48 0.28 0.39   5 13 0.0000 0.5236 P(5)=1.000  0.0283 0.0064 2120.54 -7606.91
 50% 0.65 0.27 0.30 0.48 0.28 0.39   5 13 0.0000 0.5230 P(5)=1.000  0.0283 0.0064 2113.35 -7604.85
 50% 0.65 0.27 0.30 0.48 0.28 0.39   5 13 0.0000 0.5236 P(5)=1.000  0.0282 0.0064 2055.83 -7602.95
 50% 0.65 0.27 0.30 0.48 0.28 0.39   5 13 0.0000 0.5242 P(5)=1.000  0.0282 0.0064 2070.81 -7601.76
 50% 0.65 0.27 0.30 0.48 0.28 0.39   5 13 0.0000 0.5235 P(5)=1.000  0.0282 0.0064 2059.74 -7601.92
 50% 0.65 0.27 0.30 0.48 0.28 0.39   5 13 0.0000 0.5229 P(5)=1.000  0.0282 0.0064 2055.12 -7609.82
 50% 0.65 0.27 0.30 0.48 0.28 0.39   5 13 0.0000 0.5223 P(5)=1.000  0.0282 0.0064 2068.30 -7612.97
 50% 0.65 0.27 0.30 0.48 0.28 0.39   5 13 0.0000 0.5228 P(5)=1.000  0.0282 0.0064 2058.18 -7613.84
 50% 0.65 0.27 0.30 0.47 0.28 0.39   5 13 0.0000 0.5234 P(5)=1.000  0.0282 0.0064 2046.80 -7620.60
 50% 0.65 0.27 0.30 0.47 0.28 0.39   5 13 0.0000 0.5228 P(5)=1.000  0.0282 0.0064 2052.07 -7629.76
 50% 0.65 0.27 0.30 0.47 0.28 0.39   5 13 0.0000 0.5234 P(5)=1.000  0.0282 0.0064 2064.32 -7629.86  1:41

 50% 0.65 0.27 0.30 0.47 0.28 0.39   5 13 0.0000 0.5227 P(5)=1.000  0.0282 0.0064 2070.65 -7620.86
 50% 0.65 0.27 0.30 0.48 0.28 0.39   5 13 0.0000 0.5233 P(5)=1.000  0.0282 0.0064 2063.37 -7622.68
 50% 0.65 0.27 0.30 0.48 0.28 0.39   5 13 0.0000 0.5239 P(5)=1.000  0.0282 0.0064 2063.08 -7623.37
 50% 0.65 0.27 0.30 0.48 0.28 0.39   5 13 0.0000 0.5244 P(5)=1.000  0.0282 0.0064 2051.37 -7613.51
 50% 0.65 0.27 0.30 0.48 0.28 0.39   5 13 0.0000 0.5250 P(5)=1.000  0.0282 0.0065 2065.89 -7628.14
 50% 0.65 0.27 0.30 0.48 0.28 0.39   5 13 0.0000 0.5256 P(5)=1.000  0.0282 0.0065 2070.99 -7634.35
 50% 0.65 0.27 0.30 0.48 0.28 0.40   5 13 0.0000 0.5249 P(5)=1.000  0.0281 0.0065 2068.43 -7638.25
 50% 0.65 0.27 0.30 0.48 0.28 0.40   5 13 0.0000 0.5249 P(5)=1.000  0.0281 0.0065 2072.17 -7618.85
 50% 0.65 0.27 0.30 0.48 0.28 0.40   5 13 0.0000 0.5249 P(5)=1.000  0.0281 0.0065 2020.12 -7620.79
 51% 0.65 0.27 0.30 0.48 0.28 0.40   5 13 0.0000 0.5255 P(5)=1.000  0.0281 0.0065 2036.64 -7632.84
 51% 0.65 0.27 0.30 0.48 0.28 0.39   5 13 0.0000 0.5261 P(5)=1.000  0.0281 0.0065 2048.50 -7622.80
 51% 0.65 0.27 0.30 0.48 0.28 0.40   5 13 0.0000 0.5254 P(5)=1.000  0.0281 0.0065 2086.92 -7639.41
 51% 0.65 0.27 0.30 0.48 0.28 0.40   5 13 0.0000 0.5260 P(5)=1.000  0.0281 0.0065 2081.33 -7637.19
 51% 0.65 0.27 0.30 0.48 0.28 0.40   5 13 0.0000 0.5254 P(5)=1.000  0.0280 0.0065 2067.41 -7624.00
 51% 0.65 0.27 0.30 0.48 0.28 0.40   5 13 0.0000 0.5259 P(5)=1.000  0.0280 0.0065 2019.31 -7611.62
 51% 0.65 0.27 0.30 0.48 0.28 0.40   5 13 0.0000 0.5253 P(5)=1.000  0.0280 0.0065 2044.65 -7620.04
 51% 0.65 0.27 0.30 0.48 0.28 0.40   5 13 0.0000 0.5247 P(5)=1.000  0.0280 0.0065 2063.16 -7607.30
 51% 0.65 0.27 0.30 0.48 0.28 0.40   5 13 0.0000 0.5253 P(5)=1.000  0.0280 0.0065 2033.97 -7633.61
 51% 0.65 0.27 0.30 0.48 0.28 0.40   5 13 0.0000 0.5246 P(5)=1.000  0.0280 0.0065 2086.23 -7625.46
 51% 0.65 0.27 0.30 0.48 0.28 0.39   5 13 0.0000 0.5240 P(5)=1.000  0.0280 0.0065 2082.21 -7638.42
 51% 0.65 0.27 0.30 0.48 0.28 0.39   5 13 0.0000 0.5234 P(5)=1.000  0.0280 0.0065 2080.94 -7634.92
 51% 0.65 0.27 0.30 0.48 0.28 0.39   5 13 0.0000 0.5240 P(5)=1.000  0.0279 0.0065 2052.84 -7625.17
 51% 0.65 0.27 0.30 0.48 0.28 0.39   5 13 0.0000 0.5234 P(5)=1.000  0.0279 0.0065 2070.31 -7616.94
 51% 0.65 0.27 0.30 0.48 0.28 0.39   5 13 0.0000 0.5239 P(5)=1.000  0.0279 0.0065 2076.70 -7619.27
 51% 0.65 0.27 0.30 0.48 0.28 0.39   5 13 0.0000 0.5233 P(5)=1.000  0.0279 0.0065 2066.89 -7604.10
 51% 0.65 0.27 0.30 0.48 0.28 0.39   5 13 0.0000 0.5239 P(5)=1.000  0.0279 0.0065 2075.09 -7614.95
 51% 0.65 0.27 0.30 0.48 0.28 0.39   5 13 0.0000 0.5244 P(5)=1.000  0.0279 0.0066 2076.20 -7619.60
 51% 0.65 0.27 0.30 0.48 0.28 0.39   5 13 0.0000 0.5238 P(5)=1.000  0.0279 0.0066 2080.89 -7610.06
 51% 0.65 0.27 0.30 0.48 0.28 0.39   5 13 0.0000 0.5244 P(5)=1.000  0.0279 0.0066 2121.59 -7611.07
 52% 0.65 0.27 0.30 0.48 0.28 0.39   5 13 0.0000 0.5244 P(5)=1.000  0.0279 0.0066 2052.86 -7613.44
 52% 0.65 0.27 0.30 0.48 0.28 0.39   5 13 0.0000 0.5249 P(5)=1.000  0.0279 0.0066 2059.46 -7622.97
 52% 0.65 0.27 0.30 0.48 0.28 0.39   5 13 0.0000 0.5255 P(5)=1.000  0.0279 0.0066 2080.66 -7632.75
 52% 0.65 0.27 0.30 0.48 0.28 0.39   5 13 0.0000 0.5255 P(5)=1.000  0.0279 0.0066 2078.15 -7618.20
 52% 0.65 0.27 0.30 0.48 0.28 0.39   5 13 0.0000 0.5255 P(5)=1.000  0.0278 0.0066 2081.46 -7610.69
 52% 0.65 0.27 0.30 0.48 0.28 0.39   5 13 0.0000 0.5255 P(5)=1.000  0.0278 0.0066 2097.83 -7606.80
 52% 0.65 0.27 0.30 0.48 0.28 0.39   5 13 0.0000 0.5249 P(5)=1.000  0.0278 0.0066 2078.19 -7618.31
 52% 0.65 0.27 0.30 0.48 0.28 0.39   5 13 0.0000 0.5242 P(5)=1.000  0.0278 0.0066 2030.16 -7616.87
 52% 0.65 0.27 0.30 0.48 0.28 0.39   5 13 0.0000 0.5242 P(5)=1.000  0.0278 0.0066 2106.84 -7612.32
 52% 0.65 0.27 0.30 0.48 0.28 0.39   5 13 0.0000 0.5248 P(5)=1.000  0.0278 0.0066 2090.74 -7619.64
 52% 0.65 0.27 0.30 0.48 0.28 0.39   5 13 0.0000 0.5248 P(5)=1.000  0.0278 0.0066 2091.58 -7627.87
 52% 0.65 0.27 0.30 0.48 0.28 0.39   5 13 0.0000 0.5242 P(5)=1.000  0.0278 0.0066 2092.66 -7622.16
 52% 0.65 0.27 0.30 0.48 0.28 0.39   5 13 0.0000 0.5236 P(5)=1.000  0.0278 0.0066 2039.16 -7616.98
 52% 0.65 0.27 0.30 0.48 0.28 0.39   5 13 0.0000 0.5236 P(5)=1.000  0.0278 0.0066 2090.86 -7610.23
 52% 0.65 0.27 0.30 0.48 0.28 0.39   5 13 0.0000 0.5236 P(5)=1.000  0.0278 0.0066 2093.29 -7616.40
 52% 0.65 0.27 0.30 0.48 0.28 0.39   5 13 0.0000 0.5236 P(5)=1.000  0.0277 0.0066 2059.25 -7616.07
 52% 0.65 0.27 0.30 0.48 0.28 0.39   5 13 0.0000 0.5230 P(5)=1.000  0.0277 0.0066 2056.25 -7618.93
 52% 0.65 0.27 0.30 0.48 0.28 0.39   5 13 0.0000 0.5230 P(5)=1.000  0.0277 0.0066 2036.13 -7611.45
 52% 0.65 0.27 0.30 0.48 0.28 0.39   5 13 0.0000 0.5224 P(5)=1.000  0.0277 0.0067 2023.18 -7617.56
 52% 0.65 0.27 0.30 0.48 0.28 0.39   5 13 0.0000 0.5224 P(5)=1.000  0.0277 0.0067 2048.26 -7628.03
 53% 0.65 0.27 0.30 0.48 0.28 0.39   5 13 0.0000 0.5224 P(5)=1.000  0.0277 0.0067 2027.91 -7628.01
 53% 0.65 0.27 0.30 0.48 0.28 0.39   5 13 0.0000 0.5218 P(5)=1.000  0.0277 0.0067 2028.44 -7635.71
 53% 0.65 0.27 0.30 0.48 0.28 0.39   5 13 0.0000 0.5218 P(5)=1.000  0.0277 0.0067 2057.27 -7649.74
 53% 0.65 0.27 0.30 0.48 0.28 0.39   5 13 0.0000 0.5212 P(5)=1.000  0.0277 0.0067 2042.30 -7630.52
 53% 0.65 0.27 0.30 0.48 0.28 0.39   5 13 0.0000 0.5212 P(5)=1.000  0.0277 0.0067 2020.40 -7624.11
 53% 0.65 0.27 0.30 0.48 0.28 0.39   5 13 0.0000 0.5206 P(5)=1.000  0.0277 0.0067 2040.07 -7625.93
 53% 0.65 0.27 0.30 0.48 0.28 0.39   5 13 0.0000 0.5206 P(5)=1.000  0.0277 0.0067 2025.74 -7622.55
 53% 0.65 0.27 0.30 0.48 0.28 0.39   5 13 0.0000 0.5206 P(5)=1.000  0.0277 0.0067 2019.43 -7621.62
 53% 0.65 0.27 0.30 0.48 0.28 0.39   5 13 0.0000 0.5200 P(5)=1.000  0.0276 0.0067 1995.35 -7616.57
 53% 0.65 0.27 0.30 0.48 0.28 0.39   5 13 0.0000 0.5200 P(5)=1.000  0.0276 0.0067 2004.78 -7624.25
 53% 0.65 0.27 0.30 0.48 0.28 0.39   5 13 0.0000 0.5194 P(5)=1.000  0.0276 0.0067 2014.06 -7607.71
 53% 0.65 0.27 0.30 0.48 0.28 0.39   5 13 0.0000 0.5188 P(5)=1.000  0.0276 0.0067 2045.46 -7608.98
 53% 0.65 0.27 0.30 0.48 0.28 0.39   5 13 0.0000 0.5182 P(5)=1.000  0.0276 0.0067 2036.94 -7600.67
 53% 0.65 0.27 0.30 0.48 0.28 0.39   5 13 0.0000 0.5182 P(5)=1.000  0.0276 0.0067 2057.43 -7609.25
 53% 0.65 0.27 0.30 0.48 0.28 0.39   5 13 0.0000 0.5176 P(5)=1.000  0.0276 0.0067 2068.20 -7629.20
 53% 0.65 0.27 0.30 0.48 0.28 0.39   5 13 0.0000 0.5170 P(5)=1.000  0.0276 0.0067 2054.46 -7624.45
 53% 0.65 0.27 0.30 0.48 0.28 0.39   5 13 0.0000 0.5165 P(5)=1.000  0.0276 0.0067 2047.47 -7628.18
 53% 0.65 0.27 0.30 0.48 0.28 0.39   5 13 0.0000 0.5159 P(5)=1.000  0.0276 0.0067 2047.43 -7615.48
 53% 0.65 0.27 0.30 0.48 0.28 0.39   5 13 0.0000 0.5159 P(5)=1.000  0.0276 0.0068 2063.01 -7616.67
 53% 0.65 0.27 0.30 0.48 0.28 0.39   5 13 0.0000 0.5164 P(5)=1.000  0.0275 0.0068 2075.67 -7619.60
 54% 0.65 0.27 0.30 0.48 0.28 0.39   5 13 0.0000 0.5158 P(5)=1.000  0.0275 0.0068 2075.55 -7616.06
 54% 0.65 0.27 0.30 0.48 0.28 0.39   5 13 0.0000 0.5164 P(5)=1.000  0.0275 0.0068 2084.44 -7618.76
 54% 0.65 0.27 0.30 0.48 0.28 0.39   5 13 0.0000 0.5158 P(5)=1.000  0.0275 0.0068 2062.56 -7616.01
 54% 0.65 0.27 0.30 0.48 0.28 0.39   5 13 0.0000 0.5163 P(5)=1.000  0.0275 0.0068 2067.02 -7603.93
 54% 0.65 0.27 0.30 0.48 0.28 0.39   5 13 0.0000 0.5163 P(5)=1.000  0.0275 0.0068 2098.07 -7610.95
 54% 0.65 0.27 0.30 0.48 0.28 0.39   5 13 0.0000 0.5163 P(5)=1.000  0.0275 0.0068 2081.49 -7603.68
 54% 0.65 0.27 0.30 0.48 0.28 0.39   5 13 0.0000 0.5158 P(5)=1.000  0.0275 0.0068 2083.20 -7613.04
 54% 0.65 0.27 0.30 0.48 0.28 0.39   5 13 0.0000 0.5152 P(5)=1.000  0.0275 0.0068 2065.41 -7618.28
 54% 0.65 0.27 0.30 0.48 0.28 0.39   5 13 0.0000 0.5157 P(5)=1.000  0.0275 0.0068 2065.56 -7611.84
 54% 0.65 0.27 0.30 0.48 0.28 0.39   5 13 0.0000 0.5163 P(5)=1.000  0.0275 0.0068 2082.73 -7619.09
 54% 0.65 0.27 0.30 0.48 0.28 0.39   5 13 0.0000 0.5168 P(5)=1.000  0.0275 0.0068 2067.49 -7611.17
 54% 0.65 0.27 0.30 0.48 0.28 0.39   5 13 0.0000 0.5162 P(5)=1.000  0.0275 0.0068 2065.38 -7621.74
 54% 0.65 0.27 0.30 0.48 0.28 0.39   5 13 0.0000 0.5168 P(5)=1.000  0.0275 0.0068 2042.92 -7622.87
 54% 0.65 0.27 0.30 0.48 0.28 0.39   5 13 0.0000 0.5173 P(5)=1.000  0.0275 0.0068 2074.57 -7630.19
 54% 0.65 0.27 0.30 0.48 0.28 0.39   5 13 0.0000 0.5167 P(5)=1.000  0.0274 0.0068 2077.71 -7623.43
 54% 0.65 0.27 0.30 0.48 0.28 0.39   5 13 0.0000 0.5173 P(5)=1.000  0.0274 0.0068 2099.82 -7638.46
 54% 0.65 0.27 0.30 0.48 0.28 0.39   5 13 0.0000 0.5178 P(5)=1.000  0.0274 0.0069 2029.57 -7633.42
 54% 0.65 0.27 0.30 0.48 0.28 0.39   5 13 0.0000 0.5184 P(5)=1.000  0.0274 0.0069 2064.26 -7629.71
 54% 0.65 0.27 0.30 0.48 0.28 0.39   5 13 0.0000 0.5184 P(5)=1.000  0.0274 0.0069 2070.21 -7625.50
 54% 0.65 0.27 0.30 0.48 0.28 0.39   5 13 0.0000 0.5184 P(5)=1.000  0.0274 0.0069 2072.65 -7621.88
 55% 0.65 0.27 0.30 0.48 0.28 0.39   5 13 0.0000 0.5189 P(5)=1.000  0.0274 0.0069 2065.55 -7626.38
 55% 0.65 0.27 0.30 0.48 0.28 0.39   5 13 0.0000 0.5183 P(5)=1.000  0.0274 0.0069 2112.56 -7637.09
 55% 0.65 0.27 0.30 0.48 0.28 0.39   5 13 0.0000 0.5177 P(5)=1.000  0.0274 0.0069 2126.50 -7628.97
 55% 0.65 0.27 0.30 0.48 0.28 0.39   5 13 0.0000 0.5183 P(5)=1.000  0.0274 0.0069 2116.25 -7645.23
 55% 0.65 0.27 0.30 0.48 0.28 0.39   5 13 0.0000 0.5177 P(5)=1.000  0.0274 0.0069 2047.83 -7628.66
 55% 0.65 0.27 0.30 0.48 0.28 0.39   5 13 0.0000 0.5182 P(5)=1.000  0.0274 0.0069 2110.77 -7614.66
 55% 0.65 0.27 0.30 0.48 0.28 0.39   5 13 0.0000 0.5188 P(5)=1.000  0.0273 0.0069 2131.60 -7619.26
 55% 0.65 0.27 0.30 0.48 0.28 0.39   5 13 0.0000 0.5193 P(5)=1.000  0.0273 0.0069 2091.48 -7614.93
 55% 0.65 0.27 0.30 0.48 0.28 0.39   5 13 0.0000 0.5187 P(5)=1.000  0.0273 0.0069 2117.10 -7613.67
 55% 0.65 0.27 0.30 0.48 0.28 0.39   5 13 0.0000 0.5187 P(5)=1.000  0.0273 0.0069 2093.62 -7608.21
 55% 0.65 0.27 0.30 0.48 0.28 0.39   5 13 0.0000 0.5182 P(5)=1.000  0.0273 0.0069 2084.01 -7624.67  1:50

 55% 0.65 0.27 0.30 0.48 0.28 0.39   5 13 0.0000 0.5176 P(5)=1.000  0.0273 0.0069 2099.21 -7617.51
 55% 0.65 0.27 0.30 0.48 0.28 0.39   5 13 0.0000 0.5170 P(5)=1.000  0.0273 0.0069 2101.06 -7615.71
 55% 0.65 0.27 0.30 0.48 0.28 0.39   5 13 0.0000 0.5164 P(5)=1.000  0.0273 0.0069 2122.65 -7611.60
 55% 0.65 0.27 0.30 0.48 0.28 0.39   5 13 0.0000 0.5159 P(5)=1.000  0.0273 0.0070 2067.29 -7612.68
 55% 0.65 0.27 0.30 0.48 0.28 0.39   5 13 0.0000 0.5164 P(5)=1.000  0.0272 0.0070 2076.41 -7634.12
 55% 0.65 0.27 0.30 0.48 0.28 0.39   5 13 0.0000 0.5169 P(5)=1.000  0.0272 0.0070 2096.91 -7639.96
 55% 0.65 0.27 0.30 0.48 0.28 0.39   5 13 0.0000 0.5175 P(5)=1.000  0.0272 0.0070 2081.29 -7635.76
 55% 0.65 0.27 0.30 0.48 0.28 0.39   5 13 0.0000 0.5180 P(5)=1.000  0.0272 0.0070 2092.17 -7644.66
 55% 0.65 0.27 0.30 0.48 0.28 0.39   5 13 0.0000 0.5185 P(5)=1.000  0.0272 0.0070 2075.38 -7613.79
 56% 0.65 0.27 0.30 0.48 0.28 0.39   5 13 0.0000 0.5190 P(5)=1.000  0.0272 0.0070 2061.64 -7608.63
 56% 0.65 0.27 0.30 0.48 0.28 0.39   5 13 0.0000 0.5196 P(5)=1.000  0.0272 0.0070 2041.94 -7623.74
 56% 0.65 0.27 0.30 0.48 0.28 0.39   5 13 0.0000 0.5190 P(5)=1.000  0.0272 0.0070 2041.95 -7621.21
 56% 0.65 0.27 0.30 0.48 0.28 0.39   5 13 0.0000 0.5184 P(5)=1.000  0.0271 0.0070 2051.02 -7613.05
 56% 0.65 0.27 0.30 0.48 0.28 0.39   5 13 0.0000 0.5179 P(5)=1.000  0.0271 0.0070 2051.10 -7600.28
 56% 0.65 0.27 0.30 0.48 0.28 0.39   5 13 0.0000 0.5184 P(5)=1.000  0.0271 0.0070 2120.22 -7602.15
 56% 0.65 0.27 0.30 0.48 0.28 0.39   5 13 0.0000 0.5189 P(5)=1.000  0.0271 0.0070 2121.07 -7612.61
 56% 0.65 0.27 0.30 0.48 0.28 0.39   5 13 0.0000 0.5189 P(5)=1.000  0.0271 0.0070 2100.26 -7627.81
 56% 0.65 0.27 0.30 0.48 0.28 0.39   5 13 0.0000 0.5194 P(5)=1.000  0.0271 0.0070 2107.95 -7621.23
 56% 0.65 0.27 0.30 0.48 0.28 0.39   5 13 0.0000 0.5194 P(5)=1.000  0.0271 0.0070 2129.15 -7626.13
 56% 0.65 0.27 0.30 0.48 0.28 0.39   5 13 0.0000 0.5200 P(5)=1.000  0.0271 0.0070 2101.52 -7619.48
 56% 0.65 0.27 0.30 0.48 0.28 0.39   5 13 0.0000 0.5194 P(5)=1.000  0.0271 0.0071 2133.13 -7614.73
 56% 0.65 0.27 0.30 0.48 0.28 0.39   5 13 0.0000 0.5188 P(5)=1.000  0.0270 0.0071 2127.60 -7602.80
 56% 0.65 0.27 0.30 0.48 0.28 0.39   5 13 0.0000 0.5183 P(5)=1.000  0.0270 0.0071 2121.04 -7588.92
 56% 0.65 0.27 0.30 0.48 0.28 0.39   5 13 0.0000 0.5188 P(5)=1.000  0.0270 0.0071 2132.37 -7606.40
 56% 0.65 0.27 0.30 0.48 0.28 0.39   5 13 0.0000 0.5182 P(5)=1.000  0.0270 0.0071 2126.42 -7608.42
 56% 0.65 0.27 0.30 0.48 0.28 0.39   5 13 0.0000 0.5177 P(5)=1.000  0.0270 0.0071 2094.28 -7593.02
 56% 0.65 0.27 0.30 0.48 0.28 0.39   5 13 0.0000 0.5171 P(5)=1.000  0.0270 0.0071 2088.11 -7618.10
 56% 0.65 0.27 0.30 0.48 0.28 0.39   5 13 0.0000 0.5166 P(5)=1.000  0.0270 0.0071 2104.87 -7618.70
 56% 0.65 0.27 0.30 0.48 0.28 0.39   5 13 0.0000 0.5160 P(5)=1.000  0.0270 0.0071 2114.15 -7604.80
 57% 0.65 0.27 0.30 0.48 0.28 0.39   5 13 0.0000 0.5165 P(5)=1.000  0.0270 0.0071 2117.09 -7614.13
 57% 0.65 0.27 0.30 0.48 0.28 0.39   5 13 0.0000 0.5160 P(5)=1.000  0.0270 0.0071 2117.74 -7619.03
 57% 0.65 0.27 0.30 0.48 0.28 0.39   5 13 0.0000 0.5165 P(5)=1.000  0.0270 0.0071 2120.81 -7611.89
 57% 0.65 0.27 0.30 0.48 0.28 0.39   5 13 0.0000 0.5165 P(5)=1.000  0.0270 0.0071 2116.25 -7622.89
 57% 0.65 0.27 0.30 0.48 0.28 0.39   5 13 0.0000 0.5170 P(5)=1.000  0.0270 0.0071 2132.32 -7625.53
 57% 0.65 0.27 0.30 0.48 0.28 0.39   5 13 0.0000 0.5175 P(5)=1.000  0.0269 0.0071 2118.89 -7624.21
 57% 0.65 0.27 0.30 0.48 0.28 0.39   5 13 0.0000 0.5180 P(5)=1.000  0.0269 0.0071 2135.73 -7639.04
 57% 0.65 0.27 0.30 0.48 0.28 0.39   5 13 0.0000 0.5186 P(5)=1.000  0.0269 0.0071 2129.84 -7632.65
 57% 0.65 0.27 0.30 0.48 0.28 0.40   5 13 0.0000 0.5180 P(5)=1.000  0.0269 0.0071 2135.62 -7625.47
 57% 0.65 0.27 0.30 0.48 0.28 0.40   5 13 0.0000 0.5185 P(5)=1.000  0.0269 0.0072 2098.42 -7618.70
 57% 0.65 0.27 0.30 0.48 0.28 0.40   5 13 0.0000 0.5180 P(5)=1.000  0.0269 0.0072 2109.33 -7627.00
 57% 0.65 0.27 0.30 0.48 0.28 0.40   5 13 0.0000 0.5185 P(5)=1.000  0.0269 0.0072 2114.40 -7619.08
 57% 0.65 0.27 0.30 0.48 0.28 0.40   5 13 0.0000 0.5179 P(5)=1.000  0.0269 0.0072 2127.91 -7619.59
 57% 0.65 0.27 0.30 0.48 0.28 0.40   5 13 0.0000 0.5174 P(5)=1.000  0.0269 0.0072 2125.93 -7611.44
 57% 0.65 0.27 0.30 0.48 0.28 0.40   5 13 0.0000 0.5168 P(5)=1.000  0.0269 0.0072 2116.78 -7623.53
 57% 0.65 0.27 0.30 0.48 0.28 0.40   5 13 0.0000 0.5174 P(5)=1.000  0.0268 0.0072 2118.41 -7620.01
 57% 0.65 0.27 0.30 0.48 0.28 0.40   5 13 0.0000 0.5168 P(5)=1.000  0.0268 0.0072 2128.52 -7623.57
 57% 0.65 0.27 0.30 0.48 0.28 0.40   5 13 0.0000 0.5173 P(5)=1.000  0.0268 0.0072 2149.50 -7634.95
 57% 0.65 0.27 0.30 0.48 0.28 0.40   5 13 0.0000 0.5168 P(5)=1.000  0.0268 0.0072 2130.20 -7624.47
 57% 0.65 0.27 0.30 0.48 0.28 0.40   5 13 0.0000 0.5162 P(5)=1.000  0.0268 0.0072 2136.39 -7631.85
 58% 0.65 0.27 0.30 0.48 0.28 0.40   5 13 0.0000 0.5157 P(5)=1.000  0.0268 0.0072 2119.06 -7624.37
 58% 0.65 0.27 0.30 0.49 0.28 0.40   5 13 0.0000 0.5152 P(5)=1.000  0.0268 0.0072 2069.56 -7614.43
 58% 0.65 0.27 0.30 0.49 0.28 0.40   5 13 0.0000 0.5146 P(5)=1.000  0.0268 0.0072 2109.50 -7622.48
 58% 0.65 0.27 0.30 0.49 0.28 0.40   5 13 0.0000 0.5141 P(5)=1.000  0.0268 0.0072 2092.13 -7632.34
 58% 0.65 0.27 0.30 0.49 0.28 0.40   5 13 0.0000 0.5135 P(5)=1.000  0.0267 0.0072 2130.93 -7633.04
 58% 0.65 0.27 0.30 0.49 0.28 0.40   5 13 0.0000 0.5130 P(5)=1.000  0.0267 0.0072 2134.74 -7630.18
 58% 0.65 0.27 0.30 0.49 0.28 0.40   5 13 0.0000 0.5135 P(5)=1.000  0.0267 0.0072 2122.84 -7610.84
 58% 0.65 0.27 0.30 0.49 0.28 0.40   5 13 0.0000 0.5140 P(5)=1.000  0.0267 0.0073 2125.88 -7616.79
 58% 0.65 0.27 0.30 0.49 0.28 0.40   5 13 0.0000 0.5145 P(5)=1.000  0.0267 0.0073 2129.72 -7619.75
 58% 0.65 0.27 0.30 0.49 0.28 0.40   5 13 0.0000 0.5140 P(5)=1.000  0.0267 0.0073 2135.44 -7625.79
 58% 0.65 0.27 0.30 0.49 0.28 0.40   5 13 0.0000 0.5135 P(5)=1.000  0.0267 0.0073 2137.30 -7612.70
 58% 0.65 0.27 0.30 0.49 0.28 0.40   5 13 0.0000 0.5140 P(5)=1.000  0.0267 0.0073 2145.09 -7615.19
 58% 0.65 0.27 0.30 0.49 0.28 0.40   5 13 0.0000 0.5145 P(5)=1.000  0.0266 0.0073 2146.52 -7624.69
 58% 0.65 0.27 0.30 0.49 0.28 0.40   5 13 0.0000 0.5139 P(5)=1.000  0.0266 0.0073 2152.33 -7634.71
 58% 0.65 0.27 0.30 0.49 0.28 0.40   5 13 0.0000 0.5144 P(5)=1.000  0.0266 0.0073 2158.59 -7625.83
 58% 0.65 0.27 0.30 0.49 0.28 0.40   5 13 0.0000 0.5139 P(5)=1.000  0.0266 0.0073 2153.39 -7625.05
 58% 0.65 0.27 0.30 0.49 0.28 0.40   5 13 0.0000 0.5139 P(5)=1.000  0.0266 0.0073 2134.38 -7623.10
 58% 0.65 0.27 0.30 0.49 0.28 0.40   5 13 0.0000 0.5144 P(5)=1.000  0.0266 0.0073 2158.02 -7614.59
 58% 0.65 0.27 0.30 0.49 0.27 0.40   5 13 0.0000 0.5139 P(5)=1.000  0.0266 0.0073 2162.05 -7625.92
 58% 0.65 0.27 0.30 0.49 0.27 0.40   5 13 0.0000 0.5144 P(5)=1.000  0.0266 0.0073 2142.96 -7622.25
 59% 0.65 0.27 0.30 0.49 0.27 0.40   5 13 0.0000 0.5149 P(5)=1.000  0.0266 0.0073 2126.02 -7614.93
 59% 0.65 0.27 0.30 0.49 0.27 0.40   5 13 0.0000 0.5154 P(5)=1.000  0.0265 0.0073 2106.74 -7618.69
 59% 0.65 0.27 0.30 0.49 0.27 0.40   5 13 0.0000 0.5159 P(5)=1.000  0.0265 0.0073 2103.30 -7620.87
 59% 0.65 0.27 0.30 0.49 0.27 0.40   5 13 0.0000 0.5159 P(5)=1.000  0.0265 0.0074 2102.26 -7628.59
 59% 0.65 0.27 0.30 0.49 0.27 0.40   5 13 0.0000 0.5159 P(5)=1.000  0.0265 0.0074 2110.42 -7627.58
 59% 0.65 0.27 0.30 0.49 0.27 0.40   5 13 0.0000 0.5164 P(5)=1.000  0.0265 0.0074 2107.06 -7617.92
 59% 0.65 0.27 0.30 0.49 0.27 0.40   5 13 0.0000 0.5169 P(5)=1.000  0.0265 0.0074 2104.54 -7612.23
 59% 0.65 0.27 0.30 0.49 0.27 0.40   5 13 0.0000 0.5173 P(5)=1.000  0.0265 0.0074 2125.74 -7610.74
 59% 0.65 0.27 0.30 0.49 0.27 0.40   5 13 0.0000 0.5173 P(5)=1.000  0.0265 0.0074 2112.71 -7606.10
 59% 0.65 0.27 0.30 0.49 0.27 0.40   5 13 0.0000 0.5173 P(5)=1.000  0.0265 0.0074 2114.42 -7623.18
 59% 0.65 0.27 0.30 0.49 0.27 0.40   5 13 0.0000 0.5178 P(5)=1.000  0.0265 0.0074 2106.28 -7619.33
 59% 0.65 0.27 0.30 0.49 0.27 0.40   5 13 0.0000 0.5183 P(5)=1.000  0.0264 0.0074 2092.17 -7625.41
 59% 0.65 0.27 0.30 0.49 0.27 0.40   5 13 0.0000 0.5183 P(5)=1.000  0.0264 0.0074 2104.57 -7620.30
 59% 0.65 0.27 0.30 0.49 0.27 0.40   5 13 0.0000 0.5183 P(5)=1.000  0.0264 0.0074 2082.94 -7626.88
 59% 0.65 0.27 0.30 0.49 0.27 0.40   5 13 0.0000 0.5188 P(5)=1.000  0.0264 0.0074 2078.78 -7621.09
 59% 0.65 0.27 0.30 0.49 0.27 0.40   5 13 0.0000 0.5183 P(5)=1.000  0.0264 0.0074 2092.61 -7619.85
 59% 0.65 0.27 0.30 0.49 0.27 0.40   5 13 0.0000 0.5183 P(5)=1.000  0.0264 0.0074 2093.43 -7624.25
 59% 0.65 0.27 0.30 0.49 0.27 0.40   5 13 0.0000 0.5188 P(5)=1.000  0.0264 0.0074 2100.68 -7622.29
 59% 0.65 0.27 0.30 0.49 0.27 0.40   5 13 0.0000 0.5188 P(5)=1.000  0.0264 0.0074 2092.60 -7615.61
 59% 0.65 0.27 0.30 0.49 0.27 0.40   5 13 0.0000 0.5183 P(5)=1.000  0.0264 0.0075 2099.79 -7615.82
 60% 0.65 0.27 0.30 0.49 0.27 0.40   5 13 0.0000 0.5183 P(5)=1.000  0.0263 0.0075 2124.11 -7614.31
 60% 0.65 0.27 0.30 0.49 0.27 0.40   5 13 0.0000 0.5183 P(5)=1.000  0.0263 0.0075 2154.28 -7625.94
 60% 0.65 0.27 0.30 0.49 0.27 0.40   5 13 0.0000 0.5187 P(5)=1.000  0.0263 0.0075 2092.28 -7621.37
 60% 0.65 0.27 0.30 0.49 0.27 0.40   5 13 0.0000 0.5182 P(5)=1.000  0.0263 0.0075 2115.92 -7629.30
 60% 0.65 0.27 0.30 0.49 0.27 0.40   5 13 0.0000 0.5187 P(5)=1.000  0.0263 0.0075 2114.30 -7620.35
 60% 0.65 0.27 0.30 0.49 0.27 0.40   5 13 0.0000 0.5182 P(5)=1.000  0.0263 0.0075 2127.38 -7607.95
 60% 0.65 0.27 0.30 0.49 0.27 0.40   5 13 0.0000 0.5177 P(5)=1.000  0.0263 0.0075 2137.23 -7619.09
 60% 0.65 0.27 0.30 0.49 0.27 0.40   5 13 0.0000 0.5181 P(5)=1.000  0.0263 0.0075 2151.07 -7618.72
 60% 0.65 0.27 0.30 0.49 0.27 0.40   5 13 0.0000 0.5176 P(5)=1.000  0.0263 0.0075 2092.84 -7614.49
 60% 0.65 0.27 0.30 0.49 0.27 0.40   5 13 0.0000 0.5171 P(5)=1.000  0.0262 0.0075 2083.26 -7622.83
 60% 0.65 0.27 0.30 0.49 0.27 0.40   5 13 0.0000 0.5176 P(5)=1.000  0.0262 0.0075 2135.93 -7624.01  1:58

 60% 0.65 0.27 0.30 0.49 0.27 0.40   5 13 0.0000 0.5176 P(5)=1.000  0.0262 0.0075 2146.10 -7617.21
 60% 0.65 0.27 0.30 0.49 0.27 0.40   5 13 0.0000 0.5176 P(5)=1.000  0.0262 0.0075 2128.03 -7625.38
 60% 0.65 0.27 0.30 0.49 0.27 0.40   5 13 0.0000 0.5181 P(5)=1.000  0.0262 0.0075 2136.69 -7626.39
 60% 0.65 0.27 0.30 0.49 0.27 0.40   5 13 0.0000 0.5181 P(5)=1.000  0.0262 0.0075 2078.20 -7621.13
 60% 0.65 0.27 0.30 0.49 0.27 0.40   5 13 0.0000 0.5176 P(5)=1.000  0.0262 0.0075 2094.63 -7636.06
 60% 0.65 0.27 0.30 0.49 0.27 0.40   5 13 0.0000 0.5180 P(5)=1.000  0.0262 0.0076 2109.66 -7635.98
 60% 0.65 0.27 0.30 0.49 0.27 0.40   5 13 0.0000 0.5185 P(5)=1.000  0.0262 0.0076 2103.72 -7642.63
 60% 0.65 0.27 0.30 0.49 0.27 0.40   5 13 0.0000 0.5190 P(5)=1.000  0.0262 0.0076 2125.14 -7628.72
 60% 0.65 0.27 0.30 0.49 0.27 0.40   5 13 0.0000 0.5185 P(5)=1.000  0.0261 0.0076 2106.03 -7630.70
 61% 0.65 0.27 0.30 0.49 0.27 0.40   5 13 0.0000 0.5190 P(5)=1.000  0.0261 0.0076 2077.20 -7626.92
 61% 0.65 0.27 0.30 0.49 0.27 0.40   5 13 0.0000 0.5194 P(5)=1.000  0.0261 0.0076 2095.80 -7624.64
 61% 0.65 0.27 0.30 0.49 0.27 0.40   5 13 0.0000 0.5199 P(5)=1.000  0.0261 0.0076 2049.79 -7634.83
 61% 0.65 0.27 0.30 0.49 0.27 0.40   5 13 0.0000 0.5194 P(5)=1.000  0.0261 0.0076 2109.85 -7628.73
 61% 0.65 0.27 0.30 0.49 0.27 0.40   5 13 0.0000 0.5199 P(5)=1.000  0.0261 0.0076 2098.10 -7629.87
 61% 0.65 0.27 0.30 0.49 0.27 0.40   5 13 0.0000 0.5204 P(5)=1.000  0.0261 0.0076 2080.99 -7626.86
 61% 0.65 0.27 0.30 0.49 0.27 0.40   5 13 0.0000 0.5208 P(5)=1.000  0.0261 0.0076 2094.30 -7632.02
 61% 0.65 0.27 0.30 0.49 0.27 0.40   5 13 0.0000 0.5213 P(5)=1.000  0.0261 0.0076 2092.01 -7639.36
 61% 0.65 0.27 0.30 0.49 0.27 0.40   5 13 0.0000 0.5218 P(5)=1.000  0.0260 0.0076 2080.03 -7631.86
 61% 0.65 0.27 0.30 0.49 0.27 0.40   5 13 0.0000 0.5213 P(5)=1.000  0.0260 0.0076 2065.41 -7619.04
 61% 0.65 0.27 0.30 0.49 0.27 0.40   5 13 0.0000 0.5208 P(5)=1.000  0.0260 0.0076 2095.73 -7604.76
 61% 0.65 0.27 0.30 0.49 0.27 0.40   5 13 0.0000 0.5202 P(5)=1.000  0.0260 0.0076 2103.94 -7615.40
 61% 0.65 0.27 0.30 0.49 0.27 0.40   5 13 0.0000 0.5197 P(5)=1.000  0.0260 0.0076 2080.97 -7618.31
 61% 0.65 0.27 0.29 0.49 0.27 0.40   5 13 0.0000 0.5202 P(5)=1.000  0.0260 0.0076 2104.77 -7617.43
 61% 0.65 0.27 0.30 0.49 0.27 0.40   5 13 0.0000 0.5197 P(5)=1.000  0.0260 0.0076 2106.86 -7625.89
 61% 0.65 0.27 0.29 0.49 0.27 0.40   5 13 0.0000 0.5202 P(5)=1.000  0.0260 0.0077 2120.78 -7633.29
 61% 0.65 0.27 0.29 0.49 0.27 0.40   5 13 0.0000 0.5196 P(5)=1.000  0.0259 0.0077 2115.91 -7634.27
 61% 0.65 0.27 0.29 0.49 0.27 0.40   5 13 0.0000 0.5201 P(5)=1.000  0.0259 0.0077 2117.39 -7629.98
 61% 0.65 0.27 0.29 0.49 0.27 0.40   5 13 0.0000 0.5206 P(5)=1.000  0.0259 0.0077 2102.26 -7629.13
 61% 0.65 0.27 0.29 0.49 0.27 0.40   5 13 0.0000 0.5206 P(5)=1.000  0.0259 0.0077 2088.30 -7619.20
 62% 0.65 0.27 0.29 0.49 0.27 0.40   5 13 0.0000 0.5211 P(5)=1.000  0.0259 0.0077 2071.44 -7609.30
 62% 0.65 0.27 0.29 0.49 0.27 0.40   5 13 0.0000 0.5215 P(5)=1.000  0.0259 0.0077 2052.37 -7615.18
 62% 0.65 0.27 0.30 0.49 0.27 0.40   5 13 0.0000 0.5210 P(5)=1.000  0.0259 0.0077 2051.48 -7622.37
 62% 0.65 0.27 0.30 0.49 0.27 0.40   5 13 0.0000 0.5205 P(5)=1.000  0.0259 0.0077 2045.73 -7618.68
 62% 0.65 0.27 0.30 0.49 0.27 0.40   5 13 0.0000 0.5200 P(5)=1.000  0.0259 0.0077 2071.07 -7636.60
 62% 0.65 0.27 0.29 0.49 0.27 0.40   5 13 0.0000 0.5195 P(5)=1.000  0.0259 0.0077 2095.60 -7615.97
 62% 0.65 0.27 0.29 0.49 0.27 0.40   5 13 0.0000 0.5190 P(5)=1.000  0.0258 0.0077 2078.62 -7625.54
 62% 0.65 0.27 0.29 0.49 0.27 0.40   5 13 0.0000 0.5185 P(5)=1.000  0.0258 0.0077 2079.84 -7627.41
 62% 0.65 0.27 0.29 0.49 0.27 0.40   5 13 0.0000 0.5180 P(5)=1.000  0.0258 0.0077 2095.05 -7628.13
 62% 0.65 0.27 0.29 0.49 0.27 0.40   5 13 0.0000 0.5175 P(5)=1.000  0.0258 0.0077 2109.77 -7620.33
 62% 0.65 0.27 0.29 0.49 0.27 0.40   5 13 0.0000 0.5170 P(5)=1.000  0.0258 0.0077 2134.74 -7638.55
 62% 0.65 0.27 0.29 0.49 0.27 0.40   5 13 0.0000 0.5165 P(5)=1.000  0.0258 0.0077 2118.42 -7631.51
 62% 0.65 0.27 0.29 0.49 0.27 0.40   5 13 0.0000 0.5160 P(5)=1.000  0.0258 0.0077 2112.98 -7629.04
 62% 0.65 0.27 0.29 0.49 0.27 0.40   5 13 0.0000 0.5155 P(5)=1.000  0.0258 0.0078 2110.58 -7629.87
 62% 0.65 0.27 0.29 0.49 0.27 0.40   5 13 0.0000 0.5150 P(5)=1.000  0.0258 0.0078 2124.40 -7624.79
 62% 0.65 0.27 0.29 0.49 0.27 0.40   5 13 0.0000 0.5145 P(5)=1.000  0.0258 0.0078 2132.16 -7609.40
 62% 0.65 0.27 0.29 0.49 0.27 0.40   5 13 0.0000 0.5140 P(5)=1.000  0.0257 0.0078 2097.11 -7618.38
 62% 0.65 0.27 0.29 0.49 0.27 0.40   5 13 0.0000 0.5135 P(5)=1.000  0.0257 0.0078 2096.70 -7611.03
 62% 0.65 0.27 0.29 0.49 0.27 0.40   5 13 0.0000 0.5130 P(5)=1.000  0.0257 0.0078 2123.01 -7625.56
 62% 0.65 0.27 0.29 0.49 0.27 0.40   5 13 0.0000 0.5125 P(5)=1.000  0.0257 0.0078 2094.10 -7631.84
 63% 0.65 0.27 0.29 0.49 0.27 0.40   5 13 0.0000 0.5120 P(5)=1.000  0.0257 0.0078 2123.26 -7632.93
 63% 0.65 0.27 0.29 0.49 0.27 0.40   5 13 0.0000 0.5125 P(5)=1.000  0.0257 0.0078 2113.75 -7627.88
 63% 0.65 0.27 0.29 0.49 0.27 0.40   5 13 0.0000 0.5120 P(5)=1.000  0.0257 0.0078 2120.09 -7626.71
 63% 0.65 0.27 0.29 0.49 0.27 0.40   5 13 0.0000 0.5115 P(5)=1.000  0.0257 0.0078 2118.07 -7644.59
 63% 0.65 0.27 0.29 0.49 0.27 0.40   5 13 0.0000 0.5110 P(5)=1.000  0.0257 0.0078 2101.75 -7637.99
 63% 0.65 0.27 0.29 0.49 0.27 0.40   5 13 0.0000 0.5105 P(5)=1.000  0.0257 0.0078 2078.77 -7632.28
 63% 0.65 0.27 0.29 0.49 0.27 0.40   5 13 0.0000 0.5100 P(5)=1.000  0.0257 0.0078 2091.22 -7628.61
 63% 0.65 0.27 0.29 0.49 0.27 0.40   5 13 0.0000 0.5095 P(5)=1.000  0.0257 0.0078 2092.46 -7630.72
 63% 0.65 0.27 0.29 0.49 0.27 0.40   5 13 0.0000 0.5091 P(5)=1.000  0.0256 0.0079 2091.04 -7635.51
 63% 0.65 0.27 0.29 0.49 0.27 0.40   5 13 0.0000 0.5086 P(5)=1.000  0.0256 0.0079 2099.85 -7628.13
 63% 0.65 0.27 0.29 0.49 0.27 0.40   5 13 0.0000 0.5081 P(5)=1.000  0.0256 0.0079 2101.06 -7627.75
 63% 0.65 0.27 0.29 0.49 0.27 0.40   5 13 0.0000 0.5076 P(5)=1.000  0.0256 0.0079 2165.76 -7646.24
 63% 0.65 0.27 0.29 0.49 0.27 0.40   5 13 0.0000 0.5081 P(5)=1.000  0.0256 0.0079 2171.05 -7632.57
 63% 0.65 0.27 0.29 0.49 0.27 0.40   5 13 0.0000 0.5076 P(5)=1.000  0.0256 0.0079 2150.14 -7632.23
 63% 0.65 0.27 0.29 0.49 0.27 0.40   5 13 0.0000 0.5071 P(5)=1.000  0.0256 0.0079 2098.51 -7630.28
 63% 0.65 0.27 0.29 0.49 0.27 0.40   5 13 0.0000 0.5066 P(5)=1.000  0.0256 0.0079 2089.76 -7627.94
 63% 0.65 0.27 0.29 0.49 0.27 0.40   5 13 0.0000 0.5071 P(5)=1.000  0.0256 0.0079 2131.51 -7624.24
 63% 0.65 0.27 0.29 0.49 0.27 0.40   5 13 0.0000 0.5071 P(5)=1.000  0.0256 0.0079 2144.91 -7616.42
 63% 0.65 0.27 0.29 0.49 0.27 0.40   5 13 0.0000 0.5066 P(5)=1.000  0.0256 0.0079 2130.30 -7612.70
 63% 0.65 0.27 0.29 0.49 0.27 0.40   5 13 0.0000 0.5071 P(5)=1.000  0.0256 0.0079 2117.87 -7620.10
 64% 0.65 0.27 0.29 0.49 0.27 0.40   5 13 0.0000 0.5075 P(5)=1.000  0.0256 0.0079 2125.07 -7612.08
 64% 0.65 0.27 0.29 0.50 0.27 0.40   5 13 0.0000 0.5071 P(5)=1.000  0.0256 0.0079 2121.82 -7613.07
 64% 0.65 0.27 0.29 0.50 0.27 0.40   5 13 0.0000 0.5075 P(5)=1.000  0.0255 0.0079 2056.17 -7609.75
 64% 0.65 0.27 0.29 0.50 0.27 0.40   5 13 0.0000 0.5071 P(5)=1.000  0.0255 0.0080 2103.79 -7625.26
 64% 0.65 0.27 0.29 0.50 0.27 0.40   5 13 0.0000 0.5066 P(5)=1.000  0.0255 0.0080 2121.38 -7624.14
 64% 0.65 0.27 0.29 0.50 0.27 0.40   5 13 0.0000 0.5061 P(5)=1.000  0.0255 0.0080 2136.39 -7627.09
 64% 0.65 0.27 0.29 0.50 0.27 0.40   5 13 0.0000 0.5056 P(5)=1.000  0.0255 0.0080 2139.17 -7642.29
 64% 0.65 0.27 0.29 0.50 0.27 0.40   5 13 0.0000 0.5052 P(5)=1.000  0.0255 0.0080 2143.89 -7633.98
 64% 0.65 0.27 0.29 0.50 0.27 0.40   5 13 0.0000 0.5047 P(5)=1.000  0.0255 0.0080 2127.84 -7622.26
 64% 0.65 0.27 0.29 0.50 0.27 0.40   5 13 0.0000 0.5042 P(5)=1.000  0.0255 0.0080 2122.63 -7614.94
 64% 0.65 0.27 0.29 0.50 0.27 0.40   5 13 0.0000 0.5037 P(5)=1.000  0.0254 0.0080 2143.95 -7623.02
 64% 0.65 0.27 0.29 0.50 0.27 0.40   5 13 0.0000 0.5033 P(5)=1.000  0.0254 0.0080 2071.98 -7618.41
 64% 0.65 0.27 0.29 0.50 0.27 0.40   5 13 0.0000 0.5028 P(5)=1.000  0.0254 0.0080 2084.29 -7627.17
 64% 0.65 0.27 0.29 0.50 0.27 0.40   5 13 0.0000 0.5023 P(5)=1.000  0.0254 0.0080 2135.39 -7634.26
 64% 0.65 0.27 0.29 0.50 0.27 0.40   5 13 0.0000 0.5028 P(5)=1.000  0.0254 0.0080 2157.80 -7633.40
 64% 0.65 0.27 0.29 0.50 0.27 0.40   5 13 0.0000 0.5023 P(5)=1.000  0.0254 0.0080 2157.66 -7618.06
 64% 0.65 0.27 0.29 0.50 0.27 0.40   5 13 0.0000 0.5019 P(5)=1.000  0.0254 0.0080 2157.67 -7612.88
 64% 0.65 0.27 0.29 0.50 0.27 0.40   5 13 0.0000 0.5014 P(5)=1.000  0.0254 0.0080 2194.16 -7629.65
 64% 0.65 0.27 0.29 0.50 0.27 0.40   5 13 0.0000 0.5009 P(5)=1.000  0.0254 0.0081 2146.49 -7629.11
 64% 0.65 0.27 0.29 0.50 0.27 0.40   5 13 0.0000 0.5005 P(5)=1.000  0.0254 0.0081 2139.19 -7627.16
 65% 0.65 0.27 0.29 0.50 0.27 0.40   5 13 0.0000 0.5000 P(5)=1.000  0.0254 0.0081 2141.61 -7635.47
 65% 0.65 0.27 0.29 0.50 0.27 0.40   5 13 0.0000 0.4995 P(5)=1.000  0.0254 0.0081 2125.70 -7621.28
 65% 0.65 0.27 0.29 0.50 0.27 0.40   5 13 0.0000 0.4991 P(5)=1.000  0.0254 0.0081 2134.72 -7620.45
 65% 0.65 0.27 0.29 0.50 0.27 0.40   5 13 0.0000 0.4986 P(5)=1.000  0.0253 0.0081 2146.50 -7616.08
 65% 0.65 0.27 0.29 0.50 0.27 0.40   5 13 0.0000 0.4982 P(5)=1.000  0.0253 0.0081 2141.81 -7621.99
 65% 0.65 0.27 0.29 0.50 0.27 0.40   5 13 0.0000 0.4977 P(5)=1.000  0.0253 0.0081 2149.49 -7622.31
 65% 0.65 0.27 0.29 0.50 0.27 0.40   5 13 0.0000 0.4972 P(5)=1.000  0.0253 0.0081 2118.25 -7603.90
 65% 0.65 0.27 0.29 0.50 0.27 0.40   5 13 0.0000 0.4968 P(5)=1.000  0.0253 0.0081 2179.93 -7616.37
 65% 0.65 0.27 0.29 0.50 0.27 0.40   5 13 0.0000 0.4963 P(5)=1.000  0.0253 0.0081 2121.09 -7610.81
 65% 0.65 0.27 0.29 0.50 0.27 0.40   5 13 0.0000 0.4959 P(5)=1.000  0.0253 0.0081 2117.45 -7621.70
 65% 0.65 0.27 0.29 0.50 0.27 0.40   5 13 0.0000 0.4954 P(5)=1.000  0.0253 0.0081 2119.95 -7616.66  2:07

 65% 0.65 0.27 0.29 0.50 0.27 0.40   5 13 0.0000 0.4950 P(5)=1.000  0.0253 0.0082 2113.92 -7623.80
 65% 0.65 0.27 0.29 0.50 0.27 0.40   5 13 0.0000 0.4945 P(5)=1.000  0.0253 0.0082 2158.86 -7620.88
 65% 0.65 0.27 0.29 0.50 0.27 0.40   5 13 0.0000 0.4941 P(5)=1.000  0.0252 0.0082 2144.73 -7616.53
 65% 0.65 0.27 0.29 0.50 0.27 0.40   5 13 0.0000 0.4936 P(5)=1.000  0.0252 0.0082 2112.04 -7605.53
 65% 0.65 0.27 0.29 0.50 0.27 0.40   5 13 0.0000 0.4941 P(5)=1.000  0.0252 0.0082 2112.35 -7614.30
 65% 0.65 0.27 0.29 0.50 0.27 0.40   5 13 0.0000 0.4941 P(5)=1.000  0.0252 0.0082 2127.79 -7609.40
 65% 0.65 0.27 0.29 0.50 0.27 0.40   5 13 0.0000 0.4936 P(5)=1.000  0.0252 0.0082 2167.10 -7615.29
 65% 0.65 0.27 0.29 0.50 0.27 0.40   5 13 0.0000 0.4936 P(5)=1.000  0.0252 0.0082 2139.50 -7617.15
 65% 0.65 0.27 0.29 0.50 0.27 0.40   5 13 0.0000 0.4932 P(5)=1.000  0.0252 0.0082 2170.35 -7623.28
 66% 0.65 0.27 0.29 0.50 0.27 0.40   5 13 0.0000 0.4932 P(5)=1.000  0.0252 0.0082 2167.37 -7617.56
 66% 0.65 0.27 0.29 0.50 0.27 0.40   5 13 0.0000 0.4927 P(5)=1.000  0.0252 0.0082 2166.98 -7609.89
 66% 0.65 0.27 0.29 0.50 0.27 0.40   5 13 0.0000 0.4923 P(5)=1.000  0.0251 0.0082 2166.49 -7613.16
 66% 0.65 0.27 0.29 0.50 0.27 0.40   5 13 0.0000 0.4923 P(5)=1.000  0.0251 0.0082 2175.31 -7617.04
 66% 0.65 0.27 0.29 0.50 0.27 0.40   5 13 0.0000 0.4918 P(5)=1.000  0.0251 0.0082 2188.37 -7615.06
 66% 0.65 0.27 0.29 0.50 0.27 0.40   5 13 0.0000 0.4918 P(5)=1.000  0.0251 0.0083 2174.78 -7623.76
 66% 0.65 0.27 0.29 0.50 0.27 0.40   5 13 0.0000 0.4914 P(5)=1.000  0.0251 0.0083 2120.53 -7612.72
 66% 0.65 0.27 0.29 0.50 0.27 0.40   5 13 0.0000 0.4914 P(5)=1.000  0.0251 0.0083 2138.97 -7619.69
 66% 0.65 0.27 0.29 0.50 0.27 0.40   5 13 0.0000 0.4909 P(5)=1.000  0.0251 0.0083 2152.83 -7630.18
 66% 0.65 0.27 0.29 0.50 0.27 0.40   5 13 0.0000 0.4909 P(5)=1.000  0.0251 0.0083 2150.15 -7629.33
 66% 0.65 0.27 0.29 0.50 0.27 0.40   5 13 0.0000 0.4914 P(5)=1.000  0.0250 0.0083 2159.39 -7632.88
 66% 0.65 0.27 0.29 0.50 0.27 0.40   5 13 0.0000 0.4909 P(5)=1.000  0.0250 0.0083 2119.89 -7631.52
 66% 0.65 0.27 0.29 0.50 0.27 0.40   5 13 0.0000 0.4905 P(5)=1.000  0.0250 0.0083 2123.52 -7622.33
 66% 0.65 0.27 0.29 0.50 0.27 0.40   5 13 0.0000 0.4901 P(5)=1.000  0.0250 0.0083 2139.47 -7631.82
 66% 0.65 0.27 0.29 0.50 0.27 0.40   5 13 0.0000 0.4905 P(5)=1.000  0.0250 0.0083 2123.33 -7621.43
 66% 0.65 0.27 0.29 0.50 0.27 0.40   5 13 0.0000 0.4901 P(5)=1.000  0.0250 0.0083 2115.07 -7628.41
 66% 0.65 0.27 0.29 0.50 0.27 0.40   5 13 0.0000 0.4896 P(5)=1.000  0.0250 0.0083 2102.23 -7625.23
 66% 0.65 0.27 0.29 0.50 0.27 0.40   5 13 0.0000 0.4892 P(5)=1.000  0.0249 0.0083 2109.36 -7631.66
 66% 0.65 0.27 0.29 0.50 0.27 0.40   5 13 0.0000 0.4887 P(5)=1.000  0.0249 0.0083 2112.38 -7624.46
 66% 0.65 0.27 0.29 0.50 0.27 0.40   5 13 0.0000 0.4883 P(5)=1.000  0.0249 0.0084 2106.17 -7628.44
 67% 0.65 0.27 0.29 0.50 0.27 0.40   5 13 0.0000 0.4879 P(5)=1.000  0.0249 0.0084 2110.90 -7627.17
 67% 0.65 0.27 0.29 0.50 0.27 0.40   5 13 0.0000 0.4883 P(5)=1.000  0.0249 0.0084 2117.41 -7624.77
 67% 0.65 0.27 0.29 0.50 0.27 0.40   5 13 0.0000 0.4879 P(5)=1.000  0.0249 0.0084 2119.88 -7623.42
 67% 0.65 0.27 0.29 0.50 0.27 0.40   5 13 0.0000 0.4875 P(5)=1.000  0.0249 0.0084 2128.73 -7627.38
 67% 0.65 0.27 0.29 0.50 0.27 0.40   5 13 0.0000 0.4870 P(5)=1.000  0.0249 0.0084 2126.29 -7633.27
 67% 0.65 0.27 0.29 0.50 0.27 0.40   5 13 0.0000 0.4866 P(5)=1.000  0.0249 0.0084 2140.12 -7628.33
 67% 0.65 0.27 0.29 0.50 0.27 0.40   5 13 0.0000 0.4861 P(5)=1.000  0.0248 0.0084 2130.53 -7618.79
 67% 0.65 0.27 0.29 0.50 0.27 0.40   5 13 0.0000 0.4857 P(5)=1.000  0.0248 0.0084 2122.90 -7622.66
 67% 0.65 0.27 0.29 0.50 0.27 0.40   5 13 0.0000 0.4862 P(5)=1.000  0.0248 0.0084 2129.17 -7626.08
 67% 0.65 0.27 0.29 0.50 0.27 0.40   5 13 0.0000 0.4866 P(5)=1.000  0.0248 0.0084 2111.54 -7629.21
 67% 0.65 0.27 0.29 0.50 0.27 0.40   5 13 0.0000 0.4862 P(5)=1.000  0.0248 0.0084 2108.69 -7620.97
 67% 0.65 0.27 0.29 0.50 0.27 0.40   5 13 0.0000 0.4858 P(5)=1.000  0.0248 0.0084 2137.29 -7638.47
 67% 0.65 0.27 0.29 0.50 0.27 0.40   5 13 0.0000 0.4853 P(5)=1.000  0.0248 0.0084 2122.41 -7630.99
 67% 0.65 0.27 0.29 0.51 0.27 0.40   5 13 0.0000 0.4849 P(5)=1.000  0.0248 0.0085 2130.74 -7633.01
 67% 0.65 0.27 0.29 0.51 0.27 0.40   5 13 0.0000 0.4845 P(5)=1.000  0.0248 0.0085 2142.81 -7623.67
 67% 0.65 0.27 0.29 0.51 0.27 0.40   5 13 0.0000 0.4840 P(5)=1.000  0.0247 0.0085 2145.96 -7622.13
 67% 0.65 0.27 0.29 0.51 0.27 0.40   5 13 0.0000 0.4845 P(5)=1.000  0.0247 0.0085 2147.82 -7619.66
 67% 0.65 0.27 0.29 0.51 0.27 0.40   5 13 0.0000 0.4841 P(5)=1.000  0.0247 0.0085 2123.84 -7625.14
 67% 0.65 0.27 0.29 0.51 0.27 0.40   5 13 0.0000 0.4836 P(5)=1.000  0.0247 0.0085 2155.32 -7635.63
 67% 0.65 0.27 0.29 0.51 0.27 0.40   5 13 0.0000 0.4841 P(5)=1.000  0.0247 0.0085 2158.09 -7632.02
 68% 0.65 0.27 0.29 0.51 0.27 0.40   5 13 0.0000 0.4837 P(5)=1.000  0.0247 0.0085 2170.21 -7625.92
 68% 0.65 0.27 0.29 0.51 0.27 0.40   5 13 0.0000 0.4832 P(5)=1.000  0.0247 0.0085 2179.42 -7619.33
 68% 0.65 0.27 0.29 0.51 0.27 0.40   5 13 0.0000 0.4828 P(5)=1.000  0.0247 0.0085 2118.78 -7620.11
 68% 0.65 0.27 0.29 0.51 0.27 0.40   5 13 0.0000 0.4824 P(5)=1.000  0.0247 0.0085 2155.41 -7621.06
 68% 0.65 0.27 0.29 0.51 0.27 0.40   5 13 0.0000 0.4820 P(5)=1.000  0.0246 0.0085 2138.13 -7626.70
 68% 0.65 0.27 0.29 0.51 0.27 0.40   5 13 0.0000 0.4815 P(5)=1.000  0.0246 0.0085 2186.88 -7633.87
 68% 0.65 0.27 0.29 0.51 0.27 0.40   5 13 0.0000 0.4820 P(5)=1.000  0.0246 0.0085 2175.48 -7627.59
 68% 0.65 0.27 0.29 0.51 0.27 0.40   5 13 0.0000 0.4825 P(5)=1.000  0.0246 0.0085 2175.83 -7632.37
 68% 0.65 0.27 0.29 0.51 0.27 0.40   5 13 0.0000 0.4820 P(5)=1.000  0.0246 0.0086 2168.42 -7625.06
 68% 0.65 0.27 0.29 0.51 0.27 0.40   5 13 0.0000 0.4816 P(5)=1.000  0.0246 0.0086 2175.38 -7613.24
 68% 0.65 0.27 0.29 0.51 0.27 0.40   5 13 0.0000 0.4812 P(5)=1.000  0.0246 0.0086 2155.64 -7620.14
 68% 0.65 0.27 0.29 0.51 0.27 0.40   5 13 0.0000 0.4808 P(5)=1.000  0.0246 0.0086 2175.07 -7627.35
 68% 0.65 0.27 0.29 0.51 0.27 0.40   5 13 0.0000 0.4803 P(5)=1.000  0.0246 0.0086 2159.29 -7630.11
 68% 0.65 0.27 0.29 0.51 0.27 0.40   5 13 0.0000 0.4808 P(5)=1.000  0.0245 0.0086 2129.15 -7632.10
 68% 0.65 0.27 0.29 0.51 0.27 0.40   5 13 0.0000 0.4804 P(5)=1.000  0.0245 0.0086 2123.41 -7637.47
 68% 0.65 0.27 0.29 0.51 0.27 0.40   5 13 0.0000 0.4800 P(5)=1.000  0.0245 0.0086 2153.21 -7632.22
 68% 0.65 0.27 0.29 0.51 0.27 0.40   5 13 0.0000 0.4795 P(5)=1.000  0.0245 0.0086 2152.11 -7623.48
 68% 0.65 0.27 0.29 0.51 0.27 0.40   5 13 0.0000 0.4791 P(5)=1.000  0.0245 0.0086 2131.42 -7617.62
 68% 0.65 0.27 0.29 0.51 0.27 0.40   5 13 0.0000 0.4796 P(5)=1.000  0.0245 0.0086 2140.33 -7630.20
 68% 0.65 0.27 0.29 0.51 0.27 0.40   5 13 0.0000 0.4792 P(5)=1.000  0.0245 0.0086 2153.97 -7625.09
 69% 0.65 0.27 0.29 0.51 0.27 0.40   5 13 0.0000 0.4788 P(5)=1.000  0.0245 0.0086 2160.06 -7627.29
 69% 0.65 0.27 0.29 0.51 0.27 0.40   5 13 0.0000 0.4783 P(5)=1.000  0.0245 0.0086 2157.69 -7620.24
 69% 0.65 0.27 0.29 0.51 0.27 0.40   5 13 0.0000 0.4779 P(5)=1.000  0.0245 0.0086 2158.21 -7626.51
 69% 0.65 0.27 0.29 0.51 0.27 0.40   5 13 0.0000 0.4775 P(5)=1.000  0.0244 0.0087 2133.59 -7622.96
 69% 0.65 0.27 0.29 0.51 0.27 0.40   5 13 0.0000 0.4771 P(5)=1.000  0.0244 0.0087 2158.05 -7631.42
 69% 0.65 0.27 0.29 0.51 0.27 0.40   5 13 0.0000 0.4775 P(5)=1.000  0.0244 0.0087 2114.40 -7619.91
 69% 0.65 0.27 0.29 0.51 0.27 0.40   5 13 0.0000 0.4771 P(5)=1.000  0.0244 0.0087 2090.52 -7606.18
 69% 0.65 0.27 0.29 0.51 0.27 0.40   5 13 0.0000 0.4767 P(5)=1.000  0.0244 0.0087 2125.08 -7613.68
 69% 0.65 0.27 0.29 0.51 0.27 0.40   5 13 0.0000 0.4772 P(5)=1.000  0.0244 0.0087 2140.72 -7607.47
 69% 0.65 0.27 0.29 0.51 0.27 0.40   5 13 0.0000 0.4768 P(5)=1.000  0.0244 0.0087 2149.82 -7629.63
 69% 0.65 0.27 0.29 0.51 0.27 0.40   5 13 0.0000 0.4764 P(5)=1.000  0.0244 0.0087 2135.99 -7631.99
 69% 0.65 0.27 0.29 0.51 0.27 0.40   5 13 0.0000 0.4759 P(5)=1.000  0.0244 0.0087 2149.50 -7632.89
 69% 0.65 0.27 0.29 0.51 0.27 0.40   5 13 0.0000 0.4764 P(5)=1.000  0.0244 0.0087 2163.94 -7627.79
 69% 0.65 0.28 0.29 0.51 0.27 0.40   5 13 0.0000 0.4760 P(5)=1.000  0.0244 0.0087 2173.13 -7625.64
 69% 0.65 0.28 0.29 0.51 0.27 0.40   5 13 0.0000 0.4760 P(5)=1.000  0.0244 0.0087 2179.00 -7627.72
 69% 0.65 0.28 0.29 0.51 0.27 0.40   5 13 0.0000 0.4756 P(5)=1.000  0.0243 0.0087 2154.03 -7628.28
 69% 0.65 0.28 0.29 0.51 0.27 0.40   5 13 0.0000 0.4752 P(5)=1.000  0.0243 0.0088 2149.36 -7615.63
 69% 0.65 0.28 0.29 0.51 0.27 0.40   5 13 0.0000 0.4752 P(5)=1.000  0.0243 0.0088 2158.24 -7619.09
 69% 0.65 0.28 0.29 0.51 0.27 0.40   5 13 0.0000 0.4748 P(5)=1.000  0.0243 0.0088 2149.66 -7612.54
 69% 0.65 0.28 0.29 0.51 0.27 0.40   5 13 0.0000 0.4744 P(5)=1.000  0.0243 0.0088 2157.01 -7612.37
 70% 0.65 0.28 0.29 0.51 0.27 0.40   5 13 0.0000 0.4744 P(5)=1.000  0.0243 0.0088 2109.54 -7618.49
 70% 0.65 0.28 0.29 0.51 0.27 0.40   5 13 0.0000 0.4740 P(5)=1.000  0.0243 0.0088 2159.26 -7615.77
 70% 0.65 0.28 0.29 0.51 0.27 0.40   5 13 0.0000 0.4740 P(5)=1.000  0.0243 0.0088 2139.91 -7607.61
 70% 0.65 0.28 0.29 0.51 0.27 0.40   5 13 0.0000 0.4735 P(5)=1.000  0.0243 0.0088 2149.38 -7614.89
 70% 0.65 0.28 0.29 0.51 0.27 0.40   5 13 0.0000 0.4731 P(5)=1.000  0.0242 0.0088 2152.75 -7629.11
 70% 0.65 0.28 0.29 0.51 0.27 0.40   5 13 0.0000 0.4727 P(5)=1.000  0.0242 0.0088 2163.74 -7627.53
 70% 0.65 0.28 0.29 0.51 0.27 0.40   5 13 0.0000 0.4723 P(5)=1.000  0.0242 0.0088 2151.87 -7628.84
 70% 0.65 0.28 0.29 0.51 0.27 0.40   5 13 0.0000 0.4719 P(5)=1.000  0.0242 0.0088 2142.73 -7626.94
 70% 0.65 0.28 0.29 0.51 0.27 0.40   5 13 0.0000 0.4719 P(5)=1.000  0.0242 0.0088 2176.65 -7619.53
 70% 0.65 0.28 0.29 0.51 0.27 0.40   5 13 0.0000 0.4719 P(5)=1.000  0.0242 0.0088 2135.17 -7609.62
 70% 0.65 0.28 0.29 0.51 0.27 0.40   5 13 0.0000 0.4719 P(5)=1.000  0.0242 0.0088 2134.66 -7627.25  2:15

 70% 0.65 0.28 0.29 0.51 0.27 0.40   5 13 0.0000 0.4719 P(5)=1.000  0.0242 0.0089 2125.68 -7615.67
 70% 0.65 0.28 0.29 0.51 0.27 0.40   5 13 0.0000 0.4724 P(5)=1.000  0.0242 0.0089 2136.53 -7610.76
 70% 0.65 0.28 0.29 0.51 0.27 0.40   5 13 0.0000 0.4720 P(5)=1.000  0.0242 0.0089 2169.37 -7616.30
 70% 0.65 0.28 0.29 0.51 0.27 0.40   5 13 0.0000 0.4716 P(5)=1.000  0.0241 0.0089 2132.85 -7619.13
 70% 0.65 0.28 0.29 0.51 0.27 0.40   5 13 0.0000 0.4712 P(5)=1.000  0.0241 0.0089 2111.50 -7629.97
 70% 0.65 0.28 0.29 0.51 0.27 0.40   5 13 0.0000 0.4716 P(5)=1.000  0.0241 0.0089 2110.34 -7630.36
 70% 0.65 0.28 0.29 0.51 0.27 0.40   5 13 0.0000 0.4721 P(5)=1.000  0.0241 0.0089 2139.35 -7628.60
 70% 0.65 0.28 0.29 0.51 0.27 0.40   5 13 0.0000 0.4717 P(5)=1.000  0.0241 0.0089 2115.52 -7625.75
 70% 0.65 0.28 0.29 0.51 0.27 0.40   5 13 0.0000 0.4713 P(5)=1.000  0.0241 0.0089 2131.86 -7622.43
 71% 0.65 0.28 0.29 0.51 0.27 0.40   5 13 0.0000 0.4717 P(5)=1.000  0.0241 0.0089 2142.54 -7607.13
 71% 0.65 0.28 0.29 0.51 0.27 0.40   5 13 0.0000 0.4722 P(5)=1.000  0.0241 0.0089 2128.04 -7615.14
 71% 0.65 0.28 0.29 0.51 0.27 0.40   5 13 0.0000 0.4726 P(5)=1.000  0.0241 0.0089 2143.38 -7615.62
 71% 0.65 0.28 0.29 0.51 0.27 0.40   5 13 0.0000 0.4731 P(5)=1.000  0.0240 0.0089 2164.55 -7634.68
 71% 0.65 0.28 0.29 0.51 0.27 0.40   5 13 0.0000 0.4727 P(5)=1.000  0.0240 0.0089 2160.18 -7620.16
 71% 0.65 0.28 0.29 0.51 0.27 0.40   5 13 0.0000 0.4723 P(5)=1.000  0.0240 0.0090 2134.62 -7625.25
 71% 0.65 0.28 0.29 0.52 0.27 0.40   5 13 0.0000 0.4727 P(5)=1.000  0.0240 0.0090 2166.16 -7629.44
 71% 0.65 0.28 0.29 0.52 0.27 0.40   5 13 0.0000 0.4723 P(5)=1.000  0.0240 0.0090 2191.24 -7627.45
 71% 0.65 0.28 0.29 0.52 0.27 0.40   5 13 0.0000 0.4719 P(5)=1.000  0.0240 0.0090 2173.09 -7631.64
 71% 0.65 0.28 0.29 0.52 0.27 0.40   5 13 0.0000 0.4715 P(5)=1.000  0.0240 0.0090 2172.17 -7633.40
 71% 0.65 0.28 0.29 0.52 0.27 0.40   5 13 0.0000 0.4711 P(5)=1.000  0.0240 0.0090 2107.98 -7643.04
 71% 0.65 0.28 0.29 0.52 0.27 0.40   5 13 0.0000 0.4707 P(5)=1.000  0.0240 0.0090 2117.65 -7644.14
 71% 0.65 0.28 0.29 0.52 0.27 0.40   5 13 0.0000 0.4703 P(5)=1.000  0.0239 0.0090 2171.27 -7641.31
 71% 0.65 0.28 0.29 0.52 0.27 0.40   5 13 0.0000 0.4699 P(5)=1.000  0.0239 0.0090 2108.77 -7624.97
 71% 0.65 0.28 0.29 0.52 0.27 0.40   5 13 0.0000 0.4696 P(5)=1.000  0.0239 0.0090 2098.66 -7622.21
 71% 0.65 0.28 0.29 0.52 0.27 0.40   5 13 0.0000 0.4692 P(5)=1.000  0.0239 0.0090 2155.68 -7618.04
 71% 0.65 0.28 0.29 0.52 0.27 0.40   5 13 0.0000 0.4688 P(5)=1.000  0.0239 0.0090 2128.07 -7618.12
 71% 0.65 0.28 0.29 0.52 0.28 0.40   5 13 0.0000 0.4684 P(5)=1.000  0.0239 0.0090 2156.51 -7621.42
 71% 0.65 0.28 0.29 0.52 0.28 0.40   5 13 0.0000 0.4680 P(5)=1.000  0.0239 0.0090 2171.38 -7631.30
 71% 0.65 0.28 0.29 0.52 0.28 0.40   5 13 0.0000 0.4676 P(5)=1.000  0.0239 0.0091 2181.36 -7625.48
 72% 0.65 0.28 0.29 0.52 0.27 0.40   5 13 0.0000 0.4672 P(5)=1.000  0.0239 0.0091 2150.51 -7611.09
 72% 0.65 0.28 0.29 0.52 0.28 0.40   5 13 0.0000 0.4668 P(5)=1.000  0.0239 0.0091 2111.39 -7607.80
 72% 0.65 0.28 0.29 0.52 0.28 0.40   5 13 0.0000 0.4664 P(5)=1.000  0.0239 0.0091 2108.16 -7619.05
 72% 0.65 0.28 0.29 0.52 0.27 0.40   5 13 0.0000 0.4661 P(5)=1.000  0.0238 0.0091 2104.30 -7629.79
 72% 0.65 0.28 0.29 0.52 0.27 0.40   5 13 0.0000 0.4657 P(5)=1.000  0.0238 0.0091 2099.82 -7637.17
 72% 0.65 0.28 0.29 0.52 0.27 0.40   5 13 0.0000 0.4653 P(5)=1.000  0.0238 0.0091 2096.12 -7627.66
 72% 0.65 0.28 0.29 0.52 0.27 0.40   5 13 0.0000 0.4649 P(5)=1.000  0.0238 0.0091 2102.19 -7624.40
 72% 0.65 0.28 0.29 0.52 0.27 0.40   5 13 0.0000 0.4645 P(5)=1.000  0.0238 0.0091 2146.13 -7618.18
 72% 0.65 0.28 0.29 0.52 0.27 0.40   5 13 0.0000 0.4641 P(5)=1.000  0.0238 0.0091 2152.82 -7620.21
 72% 0.65 0.28 0.29 0.52 0.27 0.40   5 13 0.0000 0.4638 P(5)=1.000  0.0238 0.0091 2180.26 -7620.76
 72% 0.65 0.28 0.29 0.52 0.27 0.40   5 13 0.0000 0.4634 P(5)=1.000  0.0238 0.0091 2163.41 -7615.39
 72% 0.65 0.28 0.29 0.52 0.27 0.40   5 13 0.0000 0.4630 P(5)=1.000  0.0238 0.0091 2156.72 -7601.90
 72% 0.65 0.28 0.29 0.52 0.27 0.40   5 13 0.0000 0.4626 P(5)=1.000  0.0238 0.0091 2164.89 -7615.47
 72% 0.65 0.28 0.29 0.52 0.27 0.40   5 13 0.0000 0.4622 P(5)=1.000  0.0237 0.0091 2149.64 -7623.29
 72% 0.65 0.28 0.29 0.52 0.27 0.40   5 13 0.0000 0.4619 P(5)=1.000  0.0237 0.0092 2184.40 -7618.01
 72% 0.65 0.28 0.29 0.52 0.27 0.40   5 13 0.0000 0.4615 P(5)=1.000  0.0237 0.0092 2170.71 -7632.36
 72% 0.65 0.28 0.29 0.52 0.27 0.40   5 13 0.0000 0.4611 P(5)=1.000  0.0237 0.0092 2162.86 -7623.37
 72% 0.65 0.28 0.29 0.52 0.27 0.40   5 13 0.0000 0.4607 P(5)=1.000  0.0237 0.0092 2181.63 -7626.62
 72% 0.65 0.28 0.29 0.52 0.27 0.40   5 13 0.0000 0.4603 P(5)=1.000  0.0237 0.0092 2180.28 -7626.63
 72% 0.65 0.28 0.29 0.52 0.27 0.40   5 13 0.0000 0.4600 P(5)=1.000  0.0237 0.0092 2118.62 -7619.40
 73% 0.65 0.28 0.29 0.52 0.27 0.40   5 13 0.0000 0.4596 P(5)=1.000  0.0237 0.0092 2145.24 -7626.08
 73% 0.65 0.28 0.29 0.52 0.27 0.40   5 13 0.0000 0.4592 P(5)=1.000  0.0237 0.0092 2139.50 -7619.63
 73% 0.65 0.28 0.29 0.52 0.27 0.40   5 13 0.0000 0.4588 P(5)=1.000  0.0237 0.0092 2137.81 -7616.37
 73% 0.65 0.28 0.29 0.52 0.27 0.40   5 13 0.0000 0.4593 P(5)=1.000  0.0236 0.0092 2131.34 -7608.54
 73% 0.65 0.28 0.29 0.52 0.27 0.40   5 13 0.0000 0.4589 P(5)=1.000  0.0236 0.0092 2130.89 -7601.39
 73% 0.65 0.28 0.29 0.52 0.27 0.40   5 13 0.0000 0.4585 P(5)=1.000  0.0236 0.0092 2117.92 -7617.72
 73% 0.65 0.28 0.29 0.52 0.27 0.40   5 13 0.0000 0.4582 P(5)=1.000  0.0236 0.0092 2138.01 -7609.24
 73% 0.65 0.28 0.29 0.52 0.27 0.40   5 13 0.0000 0.4578 P(5)=1.000  0.0236 0.0092 2140.08 -7610.36
 73% 0.65 0.28 0.29 0.52 0.27 0.40   5 13 0.0000 0.4574 P(5)=1.000  0.0236 0.0093 2151.67 -7609.32
 73% 0.65 0.28 0.29 0.52 0.27 0.40   5 13 0.0000 0.4571 P(5)=1.000  0.0236 0.0093 2137.36 -7606.90
 73% 0.65 0.28 0.29 0.52 0.27 0.40   5 13 0.0000 0.4567 P(5)=1.000  0.0236 0.0093 2137.85 -7620.46
 73% 0.65 0.28 0.29 0.52 0.27 0.40   5 13 0.0000 0.4563 P(5)=1.000  0.0235 0.0093 2127.04 -7621.21
 73% 0.65 0.28 0.29 0.52 0.27 0.40   5 13 0.0000 0.4559 P(5)=1.000  0.0235 0.0093 2121.96 -7634.35
 73% 0.65 0.28 0.29 0.52 0.27 0.40   5 13 0.0000 0.4556 P(5)=1.000  0.0235 0.0093 2123.23 -7625.53
 73% 0.65 0.28 0.29 0.52 0.27 0.40   5 13 0.0000 0.4552 P(5)=1.000  0.0235 0.0093 2138.50 -7627.26
 73% 0.65 0.28 0.29 0.52 0.27 0.40   5 13 0.0000 0.4548 P(5)=1.000  0.0235 0.0093 2113.89 -7612.12
 73% 0.65 0.28 0.29 0.52 0.27 0.40   5 13 0.0000 0.4553 P(5)=1.000  0.0235 0.0093 2117.21 -7615.45
 73% 0.65 0.28 0.29 0.52 0.27 0.40   5 13 0.0000 0.4557 P(5)=1.000  0.0235 0.0093 2140.68 -7626.74
 73% 0.65 0.28 0.29 0.52 0.27 0.40   5 13 0.0000 0.4553 P(5)=1.000  0.0235 0.0093 2063.34 -7623.96
 73% 0.65 0.28 0.29 0.52 0.27 0.40   5 13 0.0000 0.4550 P(5)=1.000  0.0234 0.0093 2129.24 -7626.96
 74% 0.65 0.28 0.29 0.52 0.27 0.40   5 13 0.0000 0.4546 P(5)=1.000  0.0234 0.0093 2148.13 -7623.54
 74% 0.65 0.28 0.29 0.52 0.27 0.40   5 13 0.0000 0.4543 P(5)=1.000  0.0234 0.0093 2089.17 -7622.86
 74% 0.65 0.28 0.29 0.52 0.27 0.40   5 13 0.0000 0.4539 P(5)=1.000  0.0234 0.0094 2081.29 -7625.64
 74% 0.65 0.28 0.29 0.52 0.27 0.40   5 13 0.0000 0.4535 P(5)=1.000  0.0234 0.0094 2084.59 -7631.12
 74% 0.65 0.28 0.29 0.52 0.27 0.40   5 13 0.0000 0.4532 P(5)=1.000  0.0234 0.0094 2095.27 -7621.51
 74% 0.65 0.28 0.29 0.52 0.27 0.40   5 13 0.0000 0.4528 P(5)=1.000  0.0234 0.0094 2105.26 -7631.88
 74% 0.65 0.28 0.29 0.52 0.27 0.40   5 13 0.0000 0.4524 P(5)=1.000  0.0234 0.0094 2092.39 -7627.04
 74% 0.65 0.28 0.29 0.52 0.27 0.40   5 13 0.0000 0.4521 P(5)=1.000  0.0234 0.0094 2101.38 -7630.59
 74% 0.65 0.28 0.29 0.52 0.27 0.40   5 13 0.0000 0.4525 P(5)=1.000  0.0234 0.0094 2093.87 -7634.15
 74% 0.65 0.28 0.29 0.52 0.27 0.40   5 13 0.0000 0.4522 P(5)=1.000  0.0233 0.0094 2072.49 -7643.47
 74% 0.65 0.28 0.29 0.52 0.27 0.40   5 13 0.0000 0.4518 P(5)=1.000  0.0233 0.0094 2081.27 -7635.36
 74% 0.65 0.28 0.29 0.52 0.27 0.40   5 13 0.0000 0.4514 P(5)=1.000  0.0233 0.0094 2082.70 -7627.15
 74% 0.65 0.28 0.29 0.52 0.27 0.40   5 13 0.0000 0.4511 P(5)=1.000  0.0233 0.0094 2109.30 -7630.60
 74% 0.65 0.28 0.29 0.52 0.27 0.40   5 13 0.0000 0.4507 P(5)=1.000  0.0233 0.0094 2162.78 -7637.04
 74% 0.65 0.28 0.29 0.52 0.27 0.40   5 13 0.0000 0.4504 P(5)=1.000  0.0233 0.0094 2155.25 -7629.52
 74% 0.65 0.28 0.29 0.52 0.27 0.40   5 13 0.0000 0.4500 P(5)=1.000  0.0233 0.0094 2163.47 -7628.47
 74% 0.65 0.28 0.29 0.52 0.27 0.40   5 13 0.0000 0.4496 P(5)=1.000  0.0233 0.0095 2145.34 -7612.25
 74% 0.65 0.28 0.29 0.52 0.27 0.40   5 13 0.0000 0.4493 P(5)=1.000  0.0233 0.0095 2132.36 -7614.74
 74% 0.65 0.28 0.29 0.52 0.27 0.40   5 13 0.0000 0.4489 P(5)=1.000  0.0233 0.0095 2114.24 -7616.74
 74% 0.65 0.28 0.29 0.52 0.27 0.40   5 13 0.0000 0.4486 P(5)=1.000  0.0232 0.0095 2149.64 -7622.26
 75% 0.65 0.28 0.29 0.52 0.27 0.40   5 13 0.0000 0.4482 P(5)=1.000  0.0232 0.0095 2146.68 -7630.32
 75% 0.65 0.28 0.29 0.52 0.27 0.40   5 13 0.0000 0.4479 P(5)=1.000  0.0232 0.0095 2156.09 -7622.21
 75% 0.65 0.28 0.29 0.52 0.27 0.40   5 13 0.0000 0.4475 P(5)=1.000  0.0232 0.0095 2137.39 -7627.97
 75% 0.65 0.28 0.29 0.52 0.27 0.40   5 13 0.0000 0.4472 P(5)=1.000  0.0232 0.0095 2142.36 -7623.48
 75% 0.65 0.28 0.29 0.52 0.27 0.40   5 13 0.0000 0.4468 P(5)=1.000  0.0232 0.0095 2124.94 -7627.67
 75% 0.65 0.28 0.29 0.52 0.27 0.40   5 13 0.0000 0.4465 P(5)=1.000  0.0232 0.0095 2092.40 -7610.08
 75% 0.65 0.28 0.29 0.52 0.27 0.40   5 13 0.0000 0.4461 P(5)=1.000  0.0232 0.0095 2091.40 -7613.32
 75% 0.65 0.28 0.29 0.52 0.27 0.40   5 13 0.0000 0.4458 P(5)=1.000  0.0232 0.0095 2138.62 -7612.41
 75% 0.65 0.28 0.29 0.52 0.27 0.40   5 13 0.0000 0.4454 P(5)=1.000  0.0232 0.0095 2110.28 -7609.25
 75% 0.65 0.28 0.29 0.52 0.27 0.40   5 13 0.0000 0.4451 P(5)=1.000  0.0231 0.0095 2136.10 -7615.07
 75% 0.65 0.28 0.29 0.52 0.27 0.40   5 13 0.0000 0.4447 P(5)=1.000  0.0231 0.0095 2139.08 -7626.47  2:24

 75% 0.65 0.28 0.29 0.52 0.27 0.40   5 13 0.0000 0.4444 P(5)=1.000  0.0231 0.0095 2119.59 -7612.69
 75% 0.65 0.28 0.29 0.52 0.27 0.40   5 13 0.0000 0.4440 P(5)=1.000  0.0231 0.0096 2100.12 -7612.28
 75% 0.65 0.28 0.29 0.52 0.27 0.40   5 13 0.0000 0.4437 P(5)=1.000  0.0231 0.0096 2062.75 -7615.72
 75% 0.65 0.28 0.29 0.52 0.27 0.40   5 13 0.0000 0.4433 P(5)=1.000  0.0231 0.0096 2136.69 -7615.12
 75% 0.65 0.28 0.29 0.52 0.27 0.40   5 13 0.0000 0.4430 P(5)=1.000  0.0231 0.0096 2099.14 -7614.16
 75% 0.65 0.28 0.29 0.52 0.27 0.40   5 13 0.0000 0.4426 P(5)=1.000  0.0231 0.0096 2106.92 -7626.40
 75% 0.65 0.28 0.29 0.52 0.27 0.40   5 13 0.0000 0.4423 P(5)=1.000  0.0231 0.0096 2111.41 -7628.49
 75% 0.65 0.28 0.29 0.52 0.27 0.40   5 13 0.0000 0.4419 P(5)=1.000  0.0231 0.0096 2119.92 -7631.51
 75% 0.65 0.28 0.29 0.52 0.27 0.40   5 13 0.0000 0.4416 P(5)=1.000  0.0230 0.0096 2139.44 -7644.56
 76% 0.65 0.28 0.29 0.52 0.27 0.40   5 13 0.0000 0.4412 P(5)=1.000  0.0230 0.0096 2084.87 -7640.33
 76% 0.65 0.28 0.29 0.52 0.27 0.40   5 13 0.0000 0.4409 P(5)=1.000  0.0230 0.0096 2101.13 -7631.44
 76% 0.65 0.28 0.29 0.52 0.27 0.40   5 13 0.0000 0.4406 P(5)=1.000  0.0230 0.0096 2069.18 -7617.00
 76% 0.65 0.28 0.29 0.52 0.27 0.40   5 13 0.0000 0.4402 P(5)=1.000  0.0230 0.0096 2079.89 -7629.16
 76% 0.65 0.28 0.29 0.52 0.27 0.40   5 13 0.0000 0.4399 P(5)=1.000  0.0230 0.0096 2128.88 -7630.18
 76% 0.65 0.28 0.29 0.52 0.27 0.40   5 13 0.0000 0.4395 P(5)=1.000  0.0230 0.0096 2133.05 -7649.48
 76% 0.65 0.28 0.29 0.52 0.27 0.40   5 13 0.0000 0.4392 P(5)=1.000  0.0230 0.0096 2126.83 -7637.46
 76% 0.65 0.28 0.29 0.52 0.27 0.40   5 13 0.0000 0.4389 P(5)=1.000  0.0230 0.0097 2134.24 -7642.39
 76% 0.65 0.28 0.29 0.52 0.27 0.40   5 13 0.0000 0.4385 P(5)=1.000  0.0230 0.0097 2134.37 -7650.59
 76% 0.65 0.28 0.29 0.52 0.27 0.40   5 13 0.0000 0.4382 P(5)=1.000  0.0229 0.0097 2136.02 -7645.38
 76% 0.65 0.28 0.29 0.53 0.27 0.40   5 13 0.0000 0.4378 P(5)=1.000  0.0229 0.0097 2142.85 -7645.18
 76% 0.65 0.28 0.29 0.53 0.27 0.40   5 13 0.0000 0.4375 P(5)=1.000  0.0229 0.0097 2127.70 -7644.49
 76% 0.65 0.28 0.29 0.53 0.27 0.40   5 13 0.0000 0.4372 P(5)=1.000  0.0229 0.0097 2127.01 -7648.09
 76% 0.65 0.28 0.29 0.53 0.27 0.40   5 13 0.0000 0.4368 P(5)=1.000  0.0229 0.0097 2128.35 -7639.29
 76% 0.65 0.28 0.29 0.53 0.27 0.40   5 13 0.0000 0.4365 P(5)=1.000  0.0229 0.0097 2099.98 -7632.40
 76% 0.65 0.28 0.29 0.53 0.27 0.40   5 13 0.0000 0.4362 P(5)=1.000  0.0229 0.0097 2094.60 -7653.63
 76% 0.65 0.28 0.29 0.53 0.27 0.40   5 13 0.0000 0.4358 P(5)=1.000  0.0229 0.0097 2101.58 -7644.59
 76% 0.65 0.28 0.29 0.53 0.27 0.40   5 13 0.0000 0.4355 P(5)=1.000  0.0229 0.0097 2120.26 -7643.84
 76% 0.65 0.28 0.29 0.53 0.27 0.40   5 13 0.0000 0.4351 P(5)=1.000  0.0229 0.0097 2158.88 -7629.24
 76% 0.65 0.28 0.29 0.53 0.27 0.40   5 13 0.0000 0.4348 P(5)=1.000  0.0229 0.0097 2140.53 -7629.80
 77% 0.65 0.28 0.29 0.53 0.27 0.40   5 13 0.0000 0.4345 P(5)=1.000  0.0228 0.0097 2146.22 -7639.75
 77% 0.65 0.28 0.29 0.53 0.27 0.40   5 13 0.0000 0.4342 P(5)=1.000  0.0228 0.0097 2101.56 -7638.41
 77% 0.65 0.28 0.29 0.53 0.27 0.40   5 13 0.0000 0.4338 P(5)=1.000  0.0228 0.0097 2157.91 -7642.38
 77% 0.65 0.28 0.29 0.53 0.27 0.40   5 13 0.0000 0.4335 P(5)=1.000  0.0228 0.0097 2106.48 -7624.81
 77% 0.65 0.28 0.29 0.53 0.27 0.40   5 13 0.0000 0.4332 P(5)=1.000  0.0228 0.0098 2117.03 -7628.27
 77% 0.65 0.28 0.29 0.53 0.27 0.40   5 13 0.0000 0.4328 P(5)=1.000  0.0228 0.0098 2132.94 -7625.39
 77% 0.65 0.28 0.29 0.53 0.27 0.40   5 13 0.0000 0.4325 P(5)=1.000  0.0228 0.0098 2201.51 -7633.18
 77% 0.65 0.28 0.29 0.53 0.27 0.40   5 13 0.0000 0.4322 P(5)=1.000  0.0228 0.0098 2176.70 -7632.05
 77% 0.65 0.28 0.29 0.53 0.27 0.40   5 13 0.0000 0.4318 P(5)=1.000  0.0228 0.0098 2176.14 -7640.34
 77% 0.65 0.28 0.29 0.53 0.27 0.40   5 13 0.0000 0.4323 P(5)=1.000  0.0228 0.0098 2113.72 -7622.82
 77% 0.65 0.28 0.29 0.53 0.28 0.40   5 13 0.0000 0.4323 P(5)=1.000  0.0228 0.0098 2166.39 -7631.02
 77% 0.65 0.28 0.29 0.53 0.28 0.40   5 13 0.0000 0.4319 P(5)=1.000  0.0228 0.0098 2194.86 -7630.59
 77% 0.65 0.28 0.29 0.53 0.27 0.40   5 13 0.0000 0.4316 P(5)=1.000  0.0227 0.0098 2205.31 -7620.87
 77% 0.65 0.28 0.29 0.53 0.27 0.40   5 13 0.0000 0.4313 P(5)=1.000  0.0227 0.0098 2221.87 -7616.61
 77% 0.65 0.28 0.29 0.53 0.28 0.40   5 13 0.0000 0.4310 P(5)=1.000  0.0227 0.0098 2138.59 -7624.18
 77% 0.65 0.28 0.29 0.53 0.28 0.40   5 13 0.0000 0.4306 P(5)=1.000  0.0227 0.0098 2131.47 -7626.32
 77% 0.65 0.28 0.29 0.53 0.27 0.40   5 13 0.0000 0.4303 P(5)=1.000  0.0227 0.0098 2102.10 -7626.33
 77% 0.65 0.28 0.29 0.53 0.27 0.40   5 13 0.0000 0.4300 P(5)=1.000  0.0227 0.0098 2098.39 -7624.26
 77% 0.65 0.28 0.29 0.53 0.27 0.40   5 13 0.0000 0.4297 P(5)=1.000  0.0227 0.0098 2092.09 -7629.85
 77% 0.65 0.28 0.29 0.53 0.28 0.40   5 13 0.0000 0.4293 P(5)=1.000  0.0227 0.0098 2161.27 -7623.73
 78% 0.65 0.28 0.29 0.53 0.28 0.40   5 13 0.0000 0.4290 P(5)=1.000  0.0227 0.0099 2109.62 -7618.29
 78% 0.65 0.28 0.28 0.53 0.28 0.40   5 13 0.0000 0.4287 P(5)=1.000  0.0227 0.0099 2108.82 -7634.83
 78% 0.65 0.28 0.29 0.53 0.28 0.40   5 13 0.0000 0.4284 P(5)=1.000  0.0226 0.0099 2133.70 -7639.85
 78% 0.65 0.28 0.28 0.53 0.28 0.40   5 13 0.0000 0.4280 P(5)=1.000  0.0226 0.0099 2205.15 -7625.84
 78% 0.65 0.28 0.28 0.53 0.28 0.40   5 13 0.0000 0.4277 P(5)=1.000  0.0226 0.0099 2213.97 -7645.59
 78% 0.65 0.28 0.28 0.53 0.28 0.40   5 13 0.0000 0.4274 P(5)=1.000  0.0226 0.0099 2166.07 -7628.12
 78% 0.65 0.28 0.28 0.53 0.28 0.40   5 13 0.0000 0.4274 P(5)=1.000  0.0226 0.0099 2138.50 -7628.35
 78% 0.65 0.28 0.28 0.53 0.28 0.40   5 13 0.0000 0.4274 P(5)=1.000  0.0226 0.0099 2147.73 -7617.10
 78% 0.65 0.28 0.28 0.53 0.28 0.40   5 13 0.0000 0.4274 P(5)=1.000  0.0226 0.0099 2143.16 -7612.72
 78% 0.65 0.28 0.28 0.53 0.28 0.40   5 13 0.0000 0.4274 P(5)=1.000  0.0226 0.0099 2152.95 -7623.95
 78% 0.65 0.28 0.28 0.53 0.28 0.40   5 13 0.0000 0.4274 P(5)=1.000  0.0226 0.0099 2126.28 -7611.15
 78% 0.65 0.28 0.28 0.53 0.28 0.40   5 13 0.0000 0.4271 P(5)=1.000  0.0226 0.0099 2155.02 -7629.11
 78% 0.65 0.28 0.28 0.53 0.28 0.40   5 13 0.0000 0.4267 P(5)=1.000  0.0226 0.0099 2116.10 -7632.92
 78% 0.65 0.28 0.28 0.53 0.28 0.40   5 13 0.0000 0.4264 P(5)=1.000  0.0225 0.0099 2120.08 -7618.45
 78% 0.65 0.28 0.28 0.53 0.28 0.40   5 13 0.0000 0.4261 P(5)=1.000  0.0225 0.0099 2114.38 -7625.64
 78% 0.65 0.28 0.28 0.53 0.28 0.40   5 13 0.0000 0.4258 P(5)=1.000  0.0225 0.0100 2108.92 -7626.18
 78% 0.65 0.28 0.28 0.53 0.28 0.40   5 13 0.0000 0.4255 P(5)=1.000  0.0225 0.0100 2111.30 -7616.90
 78% 0.65 0.28 0.28 0.53 0.28 0.40   5 13 0.0000 0.4251 P(5)=1.000  0.0225 0.0100 2101.58 -7620.00
 78% 0.65 0.28 0.28 0.53 0.28 0.40   5 13 0.0000 0.4248 P(5)=1.000  0.0225 0.0100 2146.12 -7626.42
 78% 0.65 0.28 0.28 0.53 0.28 0.40   5 13 0.0000 0.4245 P(5)=1.000  0.0225 0.0100 2137.27 -7615.76
 79% 0.65 0.28 0.28 0.53 0.28 0.40   5 13 0.0000 0.4242 P(5)=1.000  0.0225 0.0100 2118.81 -7607.65
 79% 0.65 0.28 0.28 0.53 0.28 0.40   5 13 0.0000 0.4239 P(5)=1.000  0.0225 0.0100 2143.49 -7618.52
 79% 0.65 0.28 0.28 0.53 0.28 0.40   5 13 0.0000 0.4239 P(5)=1.000  0.0225 0.0100 2116.49 -7615.18
 79% 0.65 0.28 0.28 0.53 0.28 0.40   5 13 0.0000 0.4239 P(5)=1.000  0.0224 0.0100 2121.51 -7618.51
 79% 0.65 0.28 0.28 0.53 0.28 0.40   5 13 0.0000 0.4239 P(5)=1.000  0.0224 0.0100 2085.03 -7615.95
 79% 0.65 0.28 0.28 0.53 0.28 0.40   5 13 0.0000 0.4239 P(5)=1.000  0.0224 0.0100 2073.21 -7616.90
 79% 0.65 0.28 0.28 0.53 0.28 0.40   5 13 0.0000 0.4236 P(5)=1.000  0.0224 0.0100 2106.41 -7624.03
 79% 0.65 0.28 0.28 0.53 0.28 0.40   5 13 0.0000 0.4232 P(5)=1.000  0.0224 0.0100 2095.34 -7627.05
 79% 0.65 0.28 0.28 0.53 0.28 0.40   5 13 0.0000 0.4229 P(5)=1.000  0.0224 0.0100 2114.23 -7626.05
 79% 0.65 0.28 0.28 0.53 0.28 0.40   5 13 0.0000 0.4226 P(5)=1.000  0.0224 0.0100 2113.84 -7633.53
 79% 0.65 0.28 0.28 0.53 0.28 0.40   5 13 0.0000 0.4223 P(5)=1.000  0.0224 0.0101 2092.25 -7628.86
 79% 0.65 0.28 0.28 0.53 0.28 0.40   5 13 0.0000 0.4220 P(5)=1.000  0.0224 0.0101 2100.82 -7633.25
 79% 0.65 0.28 0.28 0.53 0.28 0.40   5 13 0.0000 0.4217 P(5)=1.000  0.0224 0.0101 2069.88 -7624.49
 79% 0.65 0.28 0.28 0.53 0.28 0.40   5 13 0.0000 0.4214 P(5)=1.000  0.0224 0.0101 2075.67 -7627.08
 79% 0.65 0.28 0.28 0.54 0.28 0.40   5 13 0.0000 0.4211 P(5)=1.000  0.0223 0.0101 2083.27 -7634.06
 79% 0.65 0.28 0.28 0.54 0.28 0.40   5 13 0.0000 0.4207 P(5)=1.000  0.0223 0.0101 2072.14 -7620.55
 79% 0.65 0.28 0.28 0.54 0.28 0.40   5 13 0.0000 0.4204 P(5)=1.000  0.0223 0.0101 2083.98 -7617.86
 79% 0.65 0.28 0.28 0.54 0.28 0.40   5 13 0.0000 0.4204 P(5)=1.000  0.0223 0.0101 2093.31 -7610.40
 79% 0.65 0.28 0.28 0.54 0.28 0.40   5 13 0.0000 0.4204 P(5)=1.000  0.0223 0.0101 2105.71 -7616.61
 79% 0.65 0.28 0.28 0.54 0.28 0.40   5 13 0.0000 0.4204 P(5)=1.000  0.0223 0.0101 2160.18 -7626.62
 80% 0.65 0.28 0.28 0.54 0.28 0.40   5 13 0.0000 0.4204 P(5)=1.000  0.0223 0.0101 2088.88 -7630.79
 80% 0.65 0.28 0.28 0.54 0.28 0.40   5 13 0.0000 0.4204 P(5)=1.000  0.0223 0.0101 2092.09 -7625.91
 80% 0.65 0.28 0.28 0.54 0.28 0.40   5 13 0.0000 0.4201 P(5)=1.000  0.0223 0.0101 2093.39 -7636.14
 80% 0.65 0.28 0.28 0.54 0.28 0.40   5 13 0.0000 0.4198 P(5)=1.000  0.0223 0.0101 2088.19 -7641.79
 80% 0.65 0.28 0.28 0.54 0.28 0.40   5 13 0.0000 0.4195 P(5)=1.000  0.0223 0.0101 2084.97 -7643.17
 80% 0.65 0.28 0.28 0.54 0.28 0.40   5 13 0.0000 0.4192 P(5)=1.000  0.0222 0.0101 2096.12 -7637.26
 80% 0.65 0.28 0.28 0.54 0.28 0.40   5 13 0.0000 0.4189 P(5)=1.000  0.0222 0.0102 2081.64 -7628.91
 80% 0.65 0.28 0.28 0.54 0.28 0.40   5 13 0.0000 0.4186 P(5)=1.000  0.0222 0.0102 2100.52 -7634.53
 80% 0.65 0.28 0.28 0.54 0.28 0.40   5 13 0.0000 0.4183 P(5)=1.000  0.0222 0.0102 2077.42 -7647.81
 80% 0.65 0.28 0.28 0.54 0.28 0.40   5 13 0.0000 0.4180 P(5)=1.000  0.0222 0.0102 2074.79 -7646.98
 80% 0.65 0.28 0.28 0.54 0.28 0.40   5 13 0.0000 0.4180 P(5)=1.000  0.0222 0.0102 2085.71 -7657.68  2:32

 80% 0.65 0.28 0.28 0.54 0.28 0.40   5 13 0.0000 0.4180 P(5)=1.000  0.0222 0.0102 2041.16 -7655.27
 80% 0.65 0.28 0.28 0.54 0.28 0.40   5 13 0.0000 0.4180 P(5)=1.000  0.0222 0.0102 2117.20 -7661.64
 80% 0.65 0.28 0.28 0.54 0.28 0.40   5 13 0.0000 0.4176 P(5)=1.000  0.0222 0.0102 2086.64 -7644.78
 80% 0.65 0.28 0.28 0.54 0.28 0.40   5 13 0.0000 0.4176 P(5)=1.000  0.0222 0.0102 2124.26 -7637.55
 80% 0.65 0.28 0.28 0.54 0.28 0.40   5 13 0.0000 0.4173 P(5)=1.000  0.0222 0.0102 2107.84 -7625.14
 80% 0.65 0.28 0.28 0.54 0.28 0.40   5 13 0.0000 0.4170 P(5)=1.000  0.0221 0.0102 2082.57 -7626.56
 80% 0.65 0.28 0.28 0.54 0.28 0.40   5 13 0.0000 0.4167 P(5)=1.000  0.0221 0.0102 2081.11 -7620.25
 80% 0.65 0.28 0.28 0.54 0.28 0.40   5 13 0.0000 0.4164 P(5)=1.000  0.0221 0.0102 2130.95 -7621.87
 80% 0.65 0.28 0.28 0.54 0.28 0.40   5 13 0.0000 0.4164 P(5)=1.000  0.0221 0.0102 2082.39 -7618.20
 81% 0.65 0.28 0.28 0.54 0.28 0.40   5 13 0.0000 0.4164 P(5)=1.000  0.0221 0.0102 2061.09 -7611.50
 81% 0.65 0.28 0.28 0.54 0.28 0.40   5 13 0.0000 0.4161 P(5)=1.000  0.0221 0.0102 2089.11 -7618.34
 81% 0.65 0.28 0.28 0.54 0.28 0.40   5 13 0.0000 0.4161 P(5)=1.000  0.0221 0.0103 2061.15 -7620.99
 81% 0.65 0.28 0.28 0.54 0.28 0.40   5 13 0.0000 0.4158 P(5)=1.000  0.0221 0.0103 2109.07 -7625.15
 81% 0.65 0.28 0.28 0.54 0.28 0.40   5 13 0.0000 0.4155 P(5)=1.000  0.0221 0.0103 2125.99 -7622.85
 81% 0.65 0.28 0.28 0.54 0.28 0.40   5 13 0.0000 0.4155 P(5)=1.000  0.0221 0.0103 2136.65 -7616.89
 81% 0.65 0.28 0.28 0.54 0.28 0.40   5 13 0.0000 0.4152 P(5)=1.000  0.0220 0.0103 2131.58 -7623.02
 81% 0.65 0.28 0.28 0.54 0.28 0.40   5 13 0.0000 0.4152 P(5)=1.000  0.0220 0.0103 2135.47 -7618.05
 81% 0.65 0.28 0.28 0.54 0.28 0.40   5 13 0.0000 0.4149 P(5)=1.000  0.0220 0.0103 2139.53 -7627.60
 81% 0.65 0.28 0.28 0.54 0.28 0.40   5 13 0.0000 0.4146 P(5)=1.000  0.0220 0.0103 2157.56 -7636.07
 81% 0.65 0.28 0.28 0.54 0.28 0.40   5 13 0.0000 0.4143 P(5)=1.000  0.0220 0.0103 2075.92 -7635.63
 81% 0.65 0.28 0.28 0.54 0.28 0.40   5 13 0.0000 0.4140 P(5)=1.000  0.0220 0.0103 2058.65 -7626.01
 81% 0.65 0.28 0.28 0.54 0.28 0.40   5 13 0.0000 0.4140 P(5)=1.000  0.0220 0.0103 2053.46 -7634.16
 81% 0.65 0.28 0.28 0.54 0.28 0.40   5 13 0.0000 0.4140 P(5)=1.000  0.0220 0.0103 2132.87 -7625.72
 81% 0.65 0.28 0.28 0.54 0.28 0.40   5 13 0.0000 0.4140 P(5)=1.000  0.0220 0.0103 2125.43 -7641.66
 81% 0.65 0.28 0.28 0.54 0.28 0.40   5 13 0.0000 0.4137 P(5)=1.000  0.0219 0.0103 2133.83 -7627.05
 81% 0.65 0.28 0.28 0.54 0.28 0.40   5 13 0.0000 0.4137 P(5)=1.000  0.0219 0.0104 2086.00 -7634.49
 81% 0.65 0.28 0.28 0.54 0.28 0.40   5 13 0.0000 0.4134 P(5)=1.000  0.0219 0.0104 2138.74 -7637.84
 81% 0.65 0.28 0.28 0.54 0.28 0.40   5 13 0.0000 0.4131 P(5)=1.000  0.0219 0.0104 2139.32 -7640.90
 81% 0.65 0.28 0.28 0.54 0.28 0.40   5 13 0.0000 0.4128 P(5)=1.000  0.0219 0.0104 2123.48 -7644.30
 82% 0.65 0.28 0.28 0.54 0.28 0.40   5 13 0.0000 0.4125 P(5)=1.000  0.0219 0.0104 2114.91 -7649.03
 82% 0.65 0.28 0.28 0.54 0.28 0.40   5 13 0.0000 0.4122 P(5)=1.000  0.0219 0.0104 2133.05 -7651.71
 82% 0.65 0.28 0.28 0.54 0.28 0.40   5 13 0.0000 0.4122 P(5)=1.000  0.0219 0.0104 2100.43 -7632.39
 82% 0.65 0.28 0.28 0.54 0.28 0.40   5 13 0.0000 0.4119 P(5)=1.000  0.0219 0.0104 2108.08 -7622.64
 82% 0.65 0.28 0.28 0.54 0.28 0.40   5 13 0.0000 0.4119 P(5)=1.000  0.0218 0.0104 2113.87 -7632.37
 82% 0.65 0.28 0.28 0.54 0.28 0.40   5 13 0.0000 0.4116 P(5)=1.000  0.0218 0.0104 2129.31 -7624.29
 82% 0.65 0.28 0.28 0.54 0.28 0.40   5 13 0.0000 0.4116 P(5)=1.000  0.0218 0.0104 2122.00 -7631.38
 82% 0.65 0.28 0.28 0.55 0.28 0.40   5 13 0.0000 0.4116 P(5)=1.000  0.0218 0.0104 2117.21 -7629.94
 82% 0.65 0.28 0.28 0.55 0.28 0.40   5 13 0.0000 0.4113 P(5)=1.000  0.0218 0.0104 2105.12 -7628.73
 82% 0.65 0.28 0.28 0.55 0.28 0.40   5 13 0.0000 0.4110 P(5)=1.000  0.0218 0.0104 2080.01 -7629.74
 82% 0.65 0.28 0.28 0.55 0.28 0.40   5 13 0.0000 0.4110 P(5)=1.000  0.0218 0.0104 2164.35 -7635.21
 82% 0.65 0.28 0.28 0.55 0.28 0.40   5 13 0.0000 0.4110 P(5)=1.000  0.0218 0.0105 2102.26 -7629.02
 82% 0.65 0.28 0.28 0.55 0.28 0.40   5 13 0.0000 0.4110 P(5)=1.000  0.0218 0.0105 2113.44 -7618.03
 82% 0.65 0.28 0.28 0.55 0.28 0.40   5 13 0.0000 0.4107 P(5)=1.000  0.0218 0.0105 2105.72 -7631.14
 82% 0.65 0.28 0.28 0.55 0.28 0.40   5 13 0.0000 0.4107 P(5)=1.000  0.0218 0.0105 2110.65 -7627.92
 82% 0.65 0.28 0.28 0.55 0.28 0.40   5 13 0.0000 0.4104 P(5)=1.000  0.0217 0.0105 2086.94 -7636.06
 82% 0.65 0.28 0.28 0.55 0.28 0.40   5 13 0.0000 0.4101 P(5)=1.000  0.0217 0.0105 2102.43 -7625.96
 82% 0.65 0.28 0.28 0.55 0.28 0.40   5 13 0.0000 0.4098 P(5)=1.000  0.0217 0.0105 2116.01 -7630.64
 82% 0.65 0.28 0.28 0.55 0.28 0.40   5 13 0.0000 0.4098 P(5)=1.000  0.0217 0.0105 2138.85 -7633.43
 82% 0.65 0.28 0.28 0.55 0.28 0.40   5 13 0.0000 0.4095 P(5)=1.000  0.0217 0.0105 2124.97 -7626.49
 83% 0.65 0.28 0.28 0.55 0.28 0.40   5 13 0.0000 0.4092 P(5)=1.000  0.0217 0.0105 2137.33 -7624.17
 83% 0.65 0.28 0.28 0.55 0.28 0.40   5 13 0.0000 0.4089 P(5)=1.000  0.0217 0.0105 2118.68 -7615.35
 83% 0.65 0.28 0.28 0.55 0.28 0.40   5 13 0.0000 0.4089 P(5)=1.000  0.0217 0.0105 2119.12 -7635.00
 83% 0.65 0.28 0.28 0.55 0.28 0.40   5 13 0.0000 0.4086 P(5)=1.000  0.0217 0.0105 2115.36 -7629.39
 83% 0.65 0.28 0.28 0.55 0.28 0.40   5 13 0.0000 0.4083 P(5)=1.000  0.0217 0.0105 2089.39 -7632.47
 83% 0.65 0.28 0.28 0.55 0.28 0.40   5 13 0.0000 0.4080 P(5)=1.000  0.0216 0.0105 2091.98 -7629.18
 83% 0.65 0.28 0.28 0.55 0.28 0.40   5 13 0.0000 0.4078 P(5)=1.000  0.0216 0.0106 2093.74 -7631.69
 83% 0.65 0.28 0.28 0.55 0.28 0.40   5 13 0.0000 0.4075 P(5)=1.000  0.0216 0.0106 2143.79 -7635.01
 83% 0.65 0.28 0.28 0.55 0.28 0.40   5 13 0.0000 0.4075 P(5)=1.000  0.0216 0.0106 2121.39 -7635.79
 83% 0.65 0.28 0.28 0.55 0.28 0.40   5 13 0.0000 0.4075 P(5)=1.000  0.0216 0.0106 2124.35 -7640.86
 83% 0.65 0.28 0.28 0.55 0.28 0.40   5 13 0.0000 0.4075 P(5)=1.000  0.0216 0.0106 2119.49 -7631.39
 83% 0.65 0.28 0.28 0.55 0.28 0.40   5 13 0.0000 0.4072 P(5)=1.000  0.0216 0.0106 2119.27 -7639.56
 83% 0.65 0.28 0.28 0.55 0.28 0.40   5 13 0.0000 0.4072 P(5)=1.000  0.0216 0.0106 2077.74 -7644.39
 83% 0.65 0.28 0.28 0.55 0.28 0.40   5 13 0.0000 0.4069 P(5)=1.000  0.0216 0.0106 2084.61 -7647.44
 83% 0.65 0.28 0.28 0.55 0.28 0.40   5 13 0.0000 0.4069 P(5)=1.000  0.0216 0.0106 2085.37 -7640.29
 83% 0.65 0.28 0.28 0.55 0.28 0.40   5 13 0.0000 0.4066 P(5)=1.000  0.0215 0.0106 2160.58 -7646.68
 83% 0.65 0.28 0.28 0.55 0.28 0.40   5 13 0.0000 0.4066 P(5)=1.000  0.0215 0.0106 2115.75 -7640.74
 83% 0.65 0.28 0.28 0.55 0.28 0.40   5 13 0.0000 0.4063 P(5)=1.000  0.0215 0.0106 2149.95 -7630.57
 83% 0.65 0.28 0.28 0.55 0.28 0.40   5 13 0.0000 0.4060 P(5)=1.000  0.0215 0.0106 2159.05 -7628.53
 83% 0.65 0.28 0.28 0.55 0.28 0.40   5 13 0.0000 0.4060 P(5)=1.000  0.0215 0.0106 2162.93 -7621.17
 84% 0.65 0.28 0.28 0.55 0.28 0.40   5 13 0.0000 0.4057 P(5)=1.000  0.0215 0.0106 2167.21 -7627.65
 84% 0.65 0.28 0.28 0.55 0.28 0.40   5 13 0.0000 0.4057 P(5)=1.000  0.0215 0.0107 2129.36 -7619.75
 84% 0.65 0.28 0.28 0.55 0.28 0.40   5 13 0.0000 0.4057 P(5)=1.000  0.0215 0.0107 2143.20 -7635.47
 84% 0.65 0.28 0.28 0.55 0.28 0.40   5 13 0.0000 0.4057 P(5)=1.000  0.0215 0.0107 2152.54 -7642.60
 84% 0.65 0.28 0.28 0.55 0.28 0.40   5 13 0.0000 0.4054 P(5)=1.000  0.0215 0.0107 2160.57 -7630.46
 84% 0.65 0.28 0.28 0.55 0.28 0.40   5 13 0.0000 0.4054 P(5)=1.000  0.0214 0.0107 2142.79 -7639.84
 84% 0.65 0.28 0.28 0.55 0.28 0.40   5 13 0.0000 0.4051 P(5)=1.000  0.0214 0.0107 2145.20 -7640.38
 84% 0.65 0.28 0.28 0.55 0.28 0.40   5 13 0.0000 0.4048 P(5)=1.000  0.0214 0.0107 2147.50 -7653.53
 84% 0.65 0.28 0.28 0.55 0.28 0.40   5 13 0.0000 0.4046 P(5)=1.000  0.0214 0.0107 2170.80 -7660.24
 84% 0.65 0.28 0.28 0.55 0.28 0.40   5 13 0.0000 0.4043 P(5)=1.000  0.0214 0.0107 2167.90 -7663.99
 84% 0.65 0.28 0.28 0.55 0.28 0.40   5 13 0.0000 0.4040 P(5)=1.000  0.0214 0.0107 2172.94 -7654.77
 84% 0.65 0.28 0.28 0.55 0.28 0.40   5 13 0.0000 0.4037 P(5)=1.000  0.0214 0.0107 2154.88 -7648.04
 84% 0.65 0.28 0.28 0.55 0.28 0.40   5 13 0.0000 0.4034 P(5)=1.000  0.0214 0.0107 2189.53 -7662.43
 84% 0.65 0.28 0.28 0.55 0.28 0.40   5 13 0.0000 0.4031 P(5)=1.000  0.0214 0.0107 2125.12 -7653.76
 84% 0.65 0.28 0.28 0.55 0.28 0.40   5 13 0.0000 0.4028 P(5)=1.000  0.0213 0.0108 2121.46 -7637.45
 84% 0.65 0.28 0.28 0.55 0.28 0.40   5 13 0.0000 0.4026 P(5)=1.000  0.0213 0.0108 2145.70 -7648.45
 84% 0.65 0.28 0.28 0.55 0.28 0.40   5 13 0.0000 0.4026 P(5)=1.000  0.0213 0.0108 2139.97 -7642.44
 84% 0.65 0.28 0.28 0.55 0.28 0.40   5 13 0.0000 0.4026 P(5)=1.000  0.0213 0.0108 2143.43 -7653.68
 84% 0.65 0.28 0.28 0.55 0.28 0.40   5 13 0.0000 0.4026 P(5)=1.000  0.0213 0.0108 2157.77 -7657.49
 84% 0.65 0.28 0.28 0.55 0.28 0.40   5 13 0.0000 0.4023 P(5)=1.000  0.0213 0.0108 2143.89 -7641.85
 85% 0.65 0.28 0.28 0.55 0.28 0.40   5 13 0.0000 0.4020 P(5)=1.000  0.0213 0.0108 2132.05 -7640.86
 85% 0.65 0.28 0.28 0.55 0.28 0.40   5 13 0.0000 0.4017 P(5)=1.000  0.0213 0.0108 2125.73 -7629.41
 85% 0.65 0.28 0.28 0.55 0.28 0.40   5 13 0.0000 0.4014 P(5)=1.000  0.0213 0.0108 2131.28 -7628.63
 85% 0.65 0.28 0.28 0.55 0.28 0.40   5 13 0.0000 0.4014 P(5)=1.000  0.0213 0.0108 2138.78 -7630.08
 85% 0.65 0.28 0.28 0.55 0.28 0.40   5 13 0.0000 0.4014 P(5)=1.000  0.0212 0.0108 2194.88 -7630.32
 85% 0.65 0.28 0.28 0.55 0.28 0.40   5 13 0.0000 0.4011 P(5)=1.000  0.0212 0.0108 2160.63 -7626.44
 85% 0.65 0.28 0.28 0.55 0.28 0.40   5 13 0.0000 0.4011 P(5)=1.000  0.0212 0.0108 2159.54 -7625.82
 85% 0.65 0.28 0.28 0.55 0.28 0.40   5 13 0.0000 0.4008 P(5)=1.000  0.0212 0.0108 2171.91 -7624.28
 85% 0.65 0.28 0.28 0.55 0.28 0.40   5 13 0.0000 0.4006 P(5)=1.000  0.0212 0.0109 2175.14 -7636.42
 85% 0.65 0.28 0.28 0.56 0.28 0.40   5 13 0.0000 0.4003 P(5)=1.000  0.0212 0.0109 2179.28 -7626.70
 85% 0.65 0.28 0.28 0.56 0.28 0.40   5 13 0.0000 0.4000 P(5)=1.000  0.0212 0.0109 2201.54 -7637.04  2:41

 85% 0.65 0.28 0.28 0.56 0.28 0.40   5 13 0.0000 0.3997 P(5)=1.000  0.0212 0.0109 2204.80 -7638.97
 85% 0.65 0.28 0.28 0.56 0.28 0.40   5 13 0.0000 0.3994 P(5)=1.000  0.0212 0.0109 2183.97 -7638.48
 85% 0.65 0.28 0.28 0.56 0.28 0.40   5 13 0.0000 0.3992 P(5)=1.000  0.0212 0.0109 2165.27 -7626.85
 85% 0.65 0.28 0.28 0.56 0.28 0.40   5 13 0.0000 0.3989 P(5)=1.000  0.0211 0.0109 2203.02 -7643.67
 85% 0.65 0.28 0.28 0.56 0.28 0.40   5 13 0.0000 0.3989 P(5)=1.000  0.0211 0.0109 2203.02 -7639.32
 85% 0.65 0.28 0.28 0.56 0.28 0.40   5 13 0.0000 0.3986 P(5)=1.000  0.0211 0.0109 2213.75 -7638.21
 85% 0.65 0.28 0.28 0.56 0.28 0.40   5 13 0.0000 0.3983 P(5)=1.000  0.0211 0.0109 2194.56 -7628.14
 85% 0.65 0.28 0.28 0.56 0.28 0.40   5 13 0.0000 0.3980 P(5)=1.000  0.0211 0.0109 2180.23 -7612.00
 85% 0.65 0.28 0.28 0.56 0.28 0.40   5 13 0.0000 0.3978 P(5)=1.000  0.0211 0.0109 2213.80 -7624.94
 86% 0.65 0.28 0.28 0.56 0.28 0.40   5 13 0.0000 0.3975 P(5)=1.000  0.0211 0.0109 2215.16 -7642.89
 86% 0.65 0.28 0.28 0.56 0.28 0.40   5 13 0.0000 0.3972 P(5)=1.000  0.0211 0.0109 2212.77 -7640.11
 86% 0.65 0.28 0.28 0.56 0.28 0.40   5 13 0.0000 0.3969 P(5)=1.000  0.0211 0.0109 2233.93 -7635.96
 86% 0.65 0.28 0.28 0.56 0.28 0.40   5 13 0.0000 0.3966 P(5)=1.000  0.0211 0.0109 2190.99 -7628.30
 86% 0.65 0.28 0.28 0.56 0.28 0.40   5 13 0.0000 0.3964 P(5)=1.000  0.0211 0.0110 2182.84 -7617.55
 86% 0.65 0.28 0.28 0.56 0.28 0.40   5 13 0.0000 0.3964 P(5)=1.000  0.0211 0.0110 2169.86 -7621.46
 86% 0.65 0.28 0.28 0.56 0.28 0.40   5 13 0.0000 0.3964 P(5)=1.000  0.0210 0.0110 2231.34 -7624.75
 86% 0.65 0.28 0.28 0.56 0.28 0.40   5 13 0.0000 0.3961 P(5)=1.000  0.0210 0.0110 2214.59 -7627.92
 86% 0.65 0.28 0.28 0.56 0.28 0.40   5 13 0.0000 0.3958 P(5)=1.000  0.0210 0.0110 2168.75 -7620.12
 86% 0.65 0.28 0.28 0.56 0.28 0.40   5 13 0.0000 0.3958 P(5)=1.000  0.0210 0.0110 2159.27 -7617.76
 86% 0.65 0.28 0.28 0.56 0.28 0.40   5 13 0.0000 0.3958 P(5)=1.000  0.0210 0.0110 2154.53 -7611.89
 86% 0.65 0.28 0.28 0.56 0.28 0.40   5 13 0.0000 0.3955 P(5)=1.000  0.0210 0.0110 2158.54 -7618.12
 86% 0.65 0.28 0.28 0.56 0.28 0.40   5 13 0.0000 0.3953 P(5)=1.000  0.0210 0.0110 2168.79 -7626.14
 86% 0.65 0.28 0.28 0.56 0.28 0.40   5 13 0.0000 0.3953 P(5)=1.000  0.0210 0.0110 2148.76 -7621.76
 86% 0.65 0.28 0.28 0.56 0.28 0.40   5 13 0.0000 0.3950 P(5)=1.000  0.0210 0.0110 2154.94 -7609.35
 86% 0.65 0.28 0.28 0.56 0.28 0.40   5 13 0.0000 0.3950 P(5)=1.000  0.0210 0.0110 2135.35 -7613.37
 86% 0.65 0.28 0.28 0.56 0.28 0.40   5 13 0.0000 0.3947 P(5)=1.000  0.0210 0.0110 2148.66 -7618.28
 86% 0.65 0.28 0.28 0.56 0.28 0.40   5 13 0.0000 0.3944 P(5)=1.000  0.0209 0.0110 2161.48 -7626.15
 86% 0.65 0.28 0.28 0.56 0.28 0.40   5 13 0.0000 0.3944 P(5)=1.000  0.0209 0.0110 2109.37 -7623.25
 86% 0.65 0.28 0.28 0.56 0.28 0.40   5 13 0.0000 0.3942 P(5)=1.000  0.0209 0.0111 2134.25 -7623.37
 87% 0.65 0.28 0.28 0.56 0.28 0.40   5 13 0.0000 0.3939 P(5)=1.000  0.0209 0.0111 2116.38 -7629.95
 87% 0.65 0.28 0.28 0.56 0.28 0.40   5 13 0.0000 0.3939 P(5)=1.000  0.0209 0.0111 2141.97 -7641.35
 87% 0.65 0.28 0.28 0.56 0.28 0.40   5 13 0.0000 0.3936 P(5)=1.000  0.0209 0.0111 2163.09 -7630.72
 87% 0.65 0.28 0.28 0.56 0.28 0.40   5 13 0.0000 0.3934 P(5)=1.000  0.0209 0.0111 2166.39 -7616.59
 87% 0.65 0.28 0.28 0.56 0.28 0.40   5 13 0.0000 0.3934 P(5)=1.000  0.0209 0.0111 2161.31 -7611.97
 87% 0.65 0.28 0.28 0.56 0.28 0.40   5 13 0.0000 0.3931 P(5)=1.000  0.0209 0.0111 2164.09 -7621.83
 87% 0.65 0.28 0.28 0.56 0.28 0.40   5 13 0.0000 0.3928 P(5)=1.000  0.0209 0.0111 2156.80 -7623.57
 87% 0.65 0.28 0.28 0.56 0.28 0.40   5 13 0.0000 0.3925 P(5)=1.000  0.0208 0.0111 2163.22 -7619.28
 87% 0.65 0.28 0.28 0.56 0.28 0.40   5 13 0.0000 0.3925 P(5)=1.000  0.0208 0.0111 2159.34 -7601.56
 87% 0.65 0.28 0.28 0.56 0.28 0.40   5 13 0.0000 0.3923 P(5)=1.000  0.0208 0.0111 2139.38 -7620.94
 87% 0.65 0.28 0.28 0.56 0.28 0.40   5 13 0.0000 0.3920 P(5)=1.000  0.0208 0.0111 2145.14 -7621.21
 87% 0.65 0.28 0.28 0.56 0.28 0.40   5 13 0.0000 0.3920 P(5)=1.000  0.0208 0.0111 2163.87 -7624.29
 87% 0.65 0.28 0.28 0.56 0.28 0.40   5 13 0.0000 0.3920 P(5)=1.000  0.0208 0.0111 2166.67 -7620.36
 87% 0.65 0.28 0.28 0.56 0.28 0.40   5 13 0.0000 0.3917 P(5)=1.000  0.0208 0.0111 2184.89 -7629.88
 87% 0.65 0.28 0.28 0.56 0.28 0.40   5 13 0.0000 0.3917 P(5)=1.000  0.0208 0.0112 2186.07 -7635.11
 87% 0.65 0.28 0.28 0.56 0.28 0.40   5 13 0.0000 0.3915 P(5)=1.000  0.0208 0.0112 2172.66 -7624.92
 87% 0.65 0.28 0.28 0.56 0.28 0.40   5 13 0.0000 0.3912 P(5)=1.000  0.0208 0.0112 2179.34 -7623.99
 87% 0.65 0.28 0.28 0.56 0.28 0.40   5 13 0.0000 0.3912 P(5)=1.000  0.0207 0.0112 2187.21 -7635.76
 87% 0.65 0.28 0.28 0.56 0.28 0.40   5 13 0.0000 0.3912 P(5)=1.000  0.0207 0.0112 2182.79 -7627.09
 87% 0.65 0.28 0.28 0.57 0.28 0.40   5 13 0.0000 0.3912 P(5)=1.000  0.0207 0.0112 2191.54 -7626.07
 88% 0.65 0.28 0.28 0.57 0.28 0.40   5 13 0.0000 0.3909 P(5)=1.000  0.0207 0.0112 2197.05 -7637.03
 88% 0.65 0.28 0.28 0.57 0.28 0.40   5 13 0.0000 0.3906 P(5)=1.000  0.0207 0.0112 2191.98 -7626.64
 88% 0.65 0.28 0.28 0.57 0.28 0.40   5 13 0.0000 0.3904 P(5)=1.000  0.0207 0.0112 2192.46 -7637.11
 88% 0.65 0.28 0.28 0.57 0.28 0.40   5 13 0.0000 0.3901 P(5)=1.000  0.0207 0.0112 2203.62 -7638.65
 88% 0.65 0.28 0.28 0.57 0.28 0.40   5 13 0.0000 0.3898 P(5)=1.000  0.0207 0.0112 2179.74 -7633.11
 88% 0.65 0.28 0.28 0.57 0.28 0.40   5 13 0.0000 0.3896 P(5)=1.000  0.0207 0.0112 2175.81 -7645.98
 88% 0.65 0.28 0.28 0.57 0.28 0.40   5 13 0.0000 0.3893 P(5)=1.000  0.0207 0.0112 2170.69 -7653.87
 88% 0.65 0.28 0.28 0.57 0.27 0.40   5 13 0.0000 0.3893 P(5)=1.000  0.0207 0.0112 2141.89 -7641.87
 88% 0.65 0.28 0.28 0.57 0.27 0.40   5 13 0.0000 0.3890 P(5)=1.000  0.0206 0.0112 2134.75 -7630.48
 88% 0.65 0.28 0.28 0.57 0.27 0.40   5 13 0.0000 0.3890 P(5)=1.000  0.0206 0.0113 2157.04 -7642.09
 88% 0.65 0.28 0.28 0.57 0.27 0.40   5 13 0.0000 0.3888 P(5)=1.000  0.0206 0.0113 2169.65 -7640.29
 88% 0.65 0.28 0.28 0.57 0.27 0.40   5 13 0.0000 0.3885 P(5)=1.000  0.0206 0.0113 2194.28 -7637.61
 88% 0.65 0.28 0.28 0.57 0.27 0.40   5 13 0.0000 0.3882 P(5)=1.000  0.0206 0.0113 2173.96 -7635.49
 88% 0.65 0.28 0.28 0.57 0.27 0.40   5 13 0.0000 0.3882 P(5)=1.000  0.0206 0.0113 2171.10 -7636.45
 88% 0.65 0.28 0.28 0.57 0.27 0.40   5 13 0.0000 0.3880 P(5)=1.000  0.0206 0.0113 2175.20 -7645.01
 88% 0.65 0.28 0.28 0.57 0.27 0.40   5 13 0.0000 0.3877 P(5)=1.000  0.0206 0.0113 2176.14 -7637.63
 88% 0.65 0.28 0.28 0.57 0.27 0.40   5 13 0.0000 0.3874 P(5)=1.000  0.0206 0.0113 2179.24 -7631.66
 88% 0.65 0.28 0.28 0.57 0.27 0.40   5 13 0.0000 0.3874 P(5)=1.000  0.0206 0.0113 2215.99 -7642.79
 88% 0.65 0.28 0.28 0.57 0.27 0.40   5 13 0.0000 0.3874 P(5)=1.000  0.0206 0.0113 2206.89 -7636.42
 88% 0.65 0.28 0.28 0.57 0.27 0.40   5 13 0.0000 0.3872 P(5)=1.000  0.0206 0.0113 2197.06 -7631.75
 89% 0.65 0.28 0.28 0.57 0.27 0.40   5 13 0.0000 0.3869 P(5)=1.000  0.0205 0.0113 2199.39 -7630.76
 89% 0.65 0.28 0.28 0.57 0.27 0.40   5 13 0.0000 0.3869 P(5)=1.000  0.0205 0.0113 2234.08 -7645.23
 89% 0.65 0.28 0.28 0.57 0.27 0.40   5 13 0.0000 0.3867 P(5)=1.000  0.0205 0.0113 2162.00 -7638.25
 89% 0.65 0.28 0.28 0.57 0.27 0.40   5 13 0.0000 0.3867 P(5)=1.000  0.0205 0.0113 2208.22 -7640.31
 89% 0.65 0.28 0.28 0.57 0.27 0.40   5 13 0.0000 0.3867 P(5)=1.000  0.0205 0.0114 2191.34 -7636.86
 89% 0.65 0.28 0.28 0.57 0.27 0.40   5 13 0.0000 0.3864 P(5)=1.000  0.0205 0.0114 2197.75 -7641.00
 89% 0.65 0.28 0.28 0.57 0.27 0.40   5 13 0.0000 0.3864 P(5)=1.000  0.0205 0.0114 2212.38 -7646.69
 89% 0.65 0.28 0.28 0.57 0.27 0.40   5 13 0.0000 0.3864 P(5)=1.000  0.0205 0.0114 2212.01 -7630.73
 89% 0.65 0.28 0.28 0.57 0.27 0.40   5 13 0.0000 0.3861 P(5)=1.000  0.0205 0.0114 2202.95 -7642.80
 89% 0.65 0.28 0.28 0.57 0.27 0.40   5 13 0.0000 0.3859 P(5)=1.000  0.0205 0.0114 2178.65 -7637.06
 89% 0.65 0.28 0.28 0.57 0.27 0.40   5 13 0.0000 0.3859 P(5)=1.000  0.0204 0.0114 2184.83 -7635.68
 89% 0.65 0.28 0.28 0.57 0.27 0.40   5 13 0.0000 0.3856 P(5)=1.000  0.0204 0.0114 2174.12 -7641.39
 89% 0.65 0.28 0.28 0.57 0.27 0.40   5 13 0.0000 0.3856 P(5)=1.000  0.0204 0.0114 2200.19 -7651.72
 89% 0.65 0.28 0.28 0.57 0.27 0.40   5 13 0.0000 0.3856 P(5)=1.000  0.0204 0.0114 2177.29 -7645.58
 89% 0.65 0.28 0.28 0.57 0.27 0.40   5 13 0.0000 0.3853 P(5)=1.000  0.0204 0.0114 2210.47 -7668.60
 89% 0.65 0.28 0.28 0.57 0.27 0.40   5 13 0.0000 0.3851 P(5)=1.000  0.0204 0.0114 2178.57 -7646.92
 89% 0.65 0.28 0.28 0.57 0.27 0.40   5 13 0.0000 0.3851 P(5)=1.000  0.0204 0.0114 2202.39 -7642.37
 89% 0.65 0.28 0.28 0.57 0.27 0.40   5 13 0.0000 0.3848 P(5)=1.000  0.0204 0.0114 2196.76 -7637.28
 89% 0.65 0.28 0.28 0.57 0.27 0.40   5 13 0.0000 0.3848 P(5)=1.000  0.0204 0.0114 2197.13 -7639.99
 89% 0.65 0.28 0.28 0.57 0.27 0.40   5 13 0.0000 0.3846 P(5)=1.000  0.0204 0.0114 2174.78 -7633.04
 90% 0.65 0.28 0.28 0.57 0.27 0.40   5 13 0.0000 0.3846 P(5)=1.000  0.0204 0.0115 2156.08 -7630.18
 90% 0.65 0.28 0.28 0.57 0.27 0.40   5 13 0.0000 0.3843 P(5)=1.000  0.0204 0.0115 2176.77 -7648.57
 90% 0.65 0.28 0.28 0.57 0.27 0.40   5 13 0.0000 0.3840 P(5)=1.000  0.0203 0.0115 2170.75 -7632.62
 90% 0.65 0.28 0.28 0.57 0.27 0.40   5 13 0.0000 0.3838 P(5)=1.000  0.0203 0.0115 2178.90 -7634.08
 90% 0.65 0.28 0.28 0.57 0.27 0.40   5 13 0.0000 0.3835 P(5)=1.000  0.0203 0.0115 2194.06 -7630.74
 90% 0.65 0.28 0.28 0.57 0.27 0.40   5 13 0.0000 0.3835 P(5)=1.000  0.0203 0.0115 2179.57 -7632.30
 90% 0.65 0.28 0.28 0.57 0.27 0.40   5 13 0.0000 0.3835 P(5)=1.000  0.0203 0.0115 2188.02 -7626.76
 90% 0.65 0.28 0.28 0.57 0.27 0.40   5 13 0.0000 0.3833 P(5)=1.000  0.0203 0.0115 2155.34 -7627.14
 90% 0.65 0.28 0.28 0.57 0.27 0.40   5 13 0.0000 0.3833 P(5)=1.000  0.0203 0.0115 2174.52 -7644.89
 90% 0.65 0.28 0.28 0.57 0.27 0.40   5 13 0.0000 0.3830 P(5)=1.000  0.0203 0.0115 2162.78 -7650.21
 90% 0.65 0.28 0.28 0.57 0.27 0.40   5 13 0.0000 0.3827 P(5)=1.000  0.0203 0.0115 2150.72 -7626.52  2:50

 90% 0.65 0.28 0.28 0.57 0.27 0.40   5 13 0.0000 0.3827 P(5)=1.000  0.0203 0.0115 2145.52 -7631.92
 90% 0.65 0.28 0.28 0.57 0.27 0.40   5 13 0.0000 0.3827 P(5)=1.000  0.0203 0.0115 2152.48 -7636.11
 90% 0.65 0.28 0.28 0.57 0.27 0.40   5 13 0.0000 0.3825 P(5)=1.000  0.0203 0.0115 2142.21 -7628.70
 90% 0.65 0.28 0.28 0.57 0.27 0.40   5 13 0.0000 0.3822 P(5)=1.000  0.0202 0.0115 2128.28 -7632.40
 90% 0.65 0.28 0.28 0.57 0.27 0.40   5 13 0.0000 0.3820 P(5)=1.000  0.0202 0.0115 2132.69 -7635.36
 90% 0.65 0.28 0.28 0.58 0.27 0.40   5 13 0.0000 0.3817 P(5)=1.000  0.0202 0.0116 2164.55 -7650.06
 90% 0.65 0.28 0.28 0.58 0.27 0.40   5 13 0.0000 0.3815 P(5)=1.000  0.0202 0.0116 2122.29 -7630.97
 90% 0.65 0.28 0.28 0.58 0.27 0.40   5 13 0.0000 0.3815 P(5)=1.000  0.0202 0.0116 2110.44 -7635.30
 90% 0.65 0.28 0.27 0.58 0.27 0.40   5 13 0.0000 0.3815 P(5)=1.000  0.0202 0.0116 2150.31 -7635.35
 91% 0.65 0.28 0.27 0.58 0.27 0.40   5 13 0.0000 0.3812 P(5)=1.000  0.0202 0.0116 2140.69 -7641.56
 91% 0.65 0.28 0.27 0.58 0.27 0.40   5 13 0.0000 0.3810 P(5)=1.000  0.0202 0.0116 2158.75 -7643.79
 91% 0.65 0.28 0.27 0.58 0.27 0.40   5 13 0.0000 0.3807 P(5)=1.000  0.0202 0.0116 2165.66 -7631.58
 91% 0.65 0.28 0.27 0.58 0.27 0.40   5 13 0.0000 0.3804 P(5)=1.000  0.0202 0.0116 2161.26 -7631.36
 91% 0.65 0.28 0.27 0.58 0.27 0.40   5 13 0.0000 0.3804 P(5)=1.000  0.0202 0.0116 2158.38 -7637.50
 91% 0.65 0.28 0.27 0.58 0.27 0.40   5 13 0.0000 0.3802 P(5)=1.000  0.0201 0.0116 2135.15 -7631.59
 91% 0.65 0.28 0.27 0.58 0.27 0.40   5 13 0.0000 0.3802 P(5)=1.000  0.0201 0.0116 2128.06 -7634.44
 91% 0.65 0.28 0.27 0.58 0.27 0.40   5 13 0.0000 0.3799 P(5)=1.000  0.0201 0.0116 2137.26 -7635.04
 91% 0.65 0.28 0.27 0.58 0.27 0.40   5 13 0.0000 0.3797 P(5)=1.000  0.0201 0.0116 2138.71 -7617.82
 91% 0.65 0.28 0.27 0.58 0.27 0.40   5 13 0.0000 0.3794 P(5)=1.000  0.0201 0.0116 2142.27 -7619.86
 91% 0.65 0.28 0.27 0.58 0.27 0.40   5 13 0.0000 0.3794 P(5)=1.000  0.0201 0.0116 2147.46 -7620.27
 91% 0.65 0.28 0.27 0.58 0.27 0.40   5 13 0.0000 0.3792 P(5)=1.000  0.0201 0.0116 2191.53 -7624.83
 91% 0.65 0.28 0.27 0.58 0.27 0.40   5 13 0.0000 0.3789 P(5)=1.000  0.0201 0.0116 2199.23 -7633.76
 91% 0.65 0.28 0.27 0.58 0.27 0.40   5 13 0.0000 0.3787 P(5)=1.000  0.0201 0.0117 2166.42 -7633.65
 91% 0.65 0.28 0.27 0.58 0.27 0.40   5 13 0.0000 0.3784 P(5)=1.000  0.0201 0.0117 2161.96 -7623.71
 91% 0.65 0.28 0.27 0.58 0.27 0.40   5 13 0.0000 0.3782 P(5)=1.000  0.0201 0.0117 2187.25 -7626.63
 91% 0.65 0.28 0.27 0.58 0.27 0.40   5 13 0.0000 0.3779 P(5)=1.000  0.0201 0.0117 2154.16 -7631.14
 91% 0.65 0.28 0.27 0.58 0.27 0.40   5 13 0.0000 0.3777 P(5)=1.000  0.0200 0.0117 2152.83 -7632.76
 91% 0.65 0.28 0.27 0.58 0.27 0.40   5 13 0.0000 0.3774 P(5)=1.000  0.0200 0.0117 2106.67 -7626.41
 91% 0.65 0.28 0.27 0.58 0.27 0.40   5 13 0.0000 0.3772 P(5)=1.000  0.0200 0.0117 2183.81 -7630.47
 92% 0.65 0.28 0.27 0.58 0.27 0.40   5 13 0.0000 0.3772 P(5)=1.000  0.0200 0.0117 2185.67 -7627.63
 92% 0.65 0.28 0.27 0.58 0.27 0.40   5 13 0.0000 0.3769 P(5)=1.000  0.0200 0.0117 2165.97 -7627.68
 92% 0.65 0.28 0.27 0.58 0.27 0.40   5 13 0.0000 0.3769 P(5)=1.000  0.0200 0.0117 2164.53 -7627.79
 92% 0.65 0.28 0.27 0.58 0.27 0.40   5 13 0.0000 0.3767 P(5)=1.000  0.0200 0.0117 2199.88 -7629.53
 92% 0.65 0.28 0.27 0.58 0.27 0.40   5 13 0.0000 0.3767 P(5)=1.000  0.0200 0.0117 2198.07 -7632.34
 92% 0.65 0.28 0.27 0.58 0.27 0.40   5 13 0.0000 0.3764 P(5)=1.000  0.0200 0.0117 2155.90 -7618.46
 92% 0.65 0.28 0.27 0.58 0.27 0.40   5 13 0.0000 0.3762 P(5)=1.000  0.0200 0.0117 2159.89 -7628.53
 92% 0.65 0.28 0.27 0.58 0.27 0.40   5 13 0.0000 0.3759 P(5)=1.000  0.0200 0.0117 2141.11 -7631.07
 92% 0.65 0.28 0.27 0.58 0.27 0.40   5 13 0.0000 0.3757 P(5)=1.000  0.0200 0.0117 2168.53 -7621.50
 92% 0.65 0.28 0.27 0.58 0.27 0.40   5 13 0.0000 0.3754 P(5)=1.000  0.0199 0.0117 2169.31 -7636.15
 92% 0.65 0.28 0.27 0.58 0.27 0.40   5 13 0.0000 0.3752 P(5)=1.000  0.0199 0.0118 2173.54 -7636.18
 92% 0.65 0.28 0.27 0.58 0.27 0.40   5 13 0.0000 0.3749 P(5)=1.000  0.0199 0.0118 2171.89 -7627.73
 92% 0.65 0.28 0.27 0.58 0.27 0.40   5 13 0.0000 0.3747 P(5)=1.000  0.0199 0.0118 2178.81 -7636.29
 92% 0.65 0.28 0.27 0.58 0.27 0.40   5 13 0.0000 0.3744 P(5)=1.000  0.0199 0.0118 2170.41 -7635.19
 92% 0.65 0.28 0.27 0.58 0.27 0.40   5 13 0.0000 0.3742 P(5)=1.000  0.0199 0.0118 2173.29 -7641.17
 92% 0.65 0.28 0.27 0.58 0.27 0.40   5 13 0.0000 0.3739 P(5)=1.000  0.0199 0.0118 2186.91 -7634.78
 92% 0.65 0.28 0.27 0.58 0.27 0.40   5 13 0.0000 0.3739 P(5)=1.000  0.0199 0.0118 2199.04 -7638.02
 92% 0.65 0.28 0.27 0.58 0.27 0.40   5 13 0.0000 0.3737 P(5)=1.000  0.0199 0.0118 2198.35 -7635.45
 92% 0.65 0.28 0.27 0.58 0.27 0.40   5 13 0.0000 0.3734 P(5)=1.000  0.0199 0.0118 2192.23 -7644.67
 92% 0.65 0.28 0.27 0.58 0.27 0.40   5 13 0.0000 0.3732 P(5)=1.000  0.0199 0.0118 2151.61 -7640.30
 93% 0.65 0.28 0.27 0.58 0.27 0.40   5 13 0.0000 0.3732 P(5)=1.000  0.0199 0.0118 2132.47 -7642.20
 93% 0.65 0.28 0.27 0.58 0.27 0.40   5 13 0.0000 0.3732 P(5)=1.000  0.0199 0.0118 2150.39 -7641.79
 93% 0.65 0.28 0.27 0.58 0.27 0.40   5 13 0.0000 0.3729 P(5)=1.000  0.0198 0.0118 2192.48 -7643.84
 93% 0.65 0.28 0.27 0.58 0.27 0.40   5 13 0.0000 0.3727 P(5)=1.000  0.0198 0.0118 2191.62 -7640.77
 93% 0.65 0.28 0.27 0.58 0.27 0.40   5 13 0.0000 0.3725 P(5)=1.000  0.0198 0.0118 2204.75 -7651.40
 93% 0.65 0.28 0.27 0.58 0.27 0.40   5 13 0.0000 0.3722 P(5)=1.000  0.0198 0.0119 2210.25 -7652.78
 93% 0.65 0.28 0.27 0.58 0.27 0.40   5 13 0.0000 0.3720 P(5)=1.000  0.0198 0.0119 2209.98 -7649.50
 93% 0.65 0.28 0.27 0.58 0.27 0.40   5 13 0.0000 0.3717 P(5)=1.000  0.0198 0.0119 2209.23 -7640.68
 93% 0.65 0.28 0.27 0.58 0.27 0.40   5 13 0.0000 0.3715 P(5)=1.000  0.0198 0.0119 2204.57 -7637.22
 93% 0.65 0.28 0.27 0.58 0.27 0.40   5 13 0.0000 0.3712 P(5)=1.000  0.0198 0.0119 2198.59 -7633.70
 93% 0.65 0.28 0.27 0.58 0.27 0.40   5 13 0.0000 0.3710 P(5)=1.000  0.0198 0.0119 2194.84 -7634.60
 93% 0.65 0.28 0.27 0.58 0.27 0.40   5 13 0.0000 0.3708 P(5)=1.000  0.0198 0.0119 2212.27 -7621.52
 93% 0.65 0.28 0.27 0.58 0.27 0.40   5 13 0.0000 0.3705 P(5)=1.000  0.0198 0.0119 2186.65 -7627.13
 93% 0.65 0.28 0.27 0.58 0.27 0.40   5 13 0.0000 0.3703 P(5)=1.000  0.0198 0.0119 2260.32 -7649.81
 93% 0.65 0.28 0.27 0.59 0.27 0.40   5 13 0.0000 0.3703 P(5)=1.000  0.0197 0.0119 2162.79 -7636.43
 93% 0.65 0.28 0.27 0.59 0.27 0.40   5 13 0.0000 0.3703 P(5)=1.000  0.0197 0.0119 2166.81 -7634.92
 93% 0.65 0.28 0.27 0.59 0.27 0.40   5 13 0.0000 0.3703 P(5)=1.000  0.0197 0.0119 2143.34 -7643.12
 93% 0.65 0.28 0.27 0.59 0.27 0.40   5 13 0.0000 0.3700 P(5)=1.000  0.0197 0.0119 2157.45 -7637.61
 93% 0.65 0.28 0.27 0.59 0.27 0.40   5 13 0.0000 0.3700 P(5)=1.000  0.0197 0.0119 2149.72 -7624.17
 93% 0.65 0.28 0.27 0.59 0.27 0.40   5 13 0.0000 0.3700 P(5)=1.000  0.0197 0.0119 2149.29 -7639.11
 94% 0.65 0.28 0.27 0.59 0.27 0.40   5 13 0.0000 0.3698 P(5)=1.000  0.0197 0.0119 2133.44 -7629.84
 94% 0.65 0.28 0.27 0.59 0.27 0.40   5 13 0.0000 0.3696 P(5)=1.000  0.0197 0.0119 2119.13 -7635.30
 94% 0.65 0.28 0.27 0.59 0.27 0.40   5 13 0.0000 0.3693 P(5)=1.000  0.0197 0.0120 2130.13 -7628.01
 94% 0.65 0.28 0.27 0.59 0.27 0.40   5 13 0.0000 0.3693 P(5)=1.000  0.0197 0.0120 2144.00 -7633.51
 94% 0.65 0.28 0.27 0.59 0.27 0.40   5 13 0.0000 0.3691 P(5)=1.000  0.0197 0.0120 2117.72 -7632.57
 94% 0.65 0.28 0.27 0.59 0.27 0.40   5 13 0.0000 0.3691 P(5)=1.000  0.0197 0.0120 2117.60 -7643.30
 94% 0.65 0.28 0.27 0.59 0.27 0.40   5 13 0.0000 0.3688 P(5)=1.000  0.0197 0.0120 2151.68 -7647.21
 94% 0.65 0.28 0.27 0.59 0.27 0.40   5 13 0.0000 0.3686 P(5)=1.000  0.0196 0.0120 2097.50 -7632.04
 94% 0.65 0.28 0.27 0.59 0.27 0.40   5 13 0.0000 0.3684 P(5)=1.000  0.0196 0.0120 2123.51 -7637.18
 94% 0.65 0.28 0.27 0.59 0.27 0.40   5 13 0.0000 0.3681 P(5)=1.000  0.0196 0.0120 2128.08 -7641.58
 94% 0.65 0.28 0.27 0.59 0.27 0.40   5 13 0.0000 0.3681 P(5)=1.000  0.0196 0.0120 2129.86 -7637.43
 94% 0.65 0.28 0.27 0.59 0.27 0.40   5 13 0.0000 0.3679 P(5)=1.000  0.0196 0.0120 2152.51 -7617.27
 94% 0.65 0.28 0.27 0.59 0.27 0.40   5 13 0.0000 0.3676 P(5)=1.000  0.0196 0.0120 2144.93 -7629.54
 94% 0.65 0.28 0.27 0.59 0.27 0.40   5 13 0.0000 0.3674 P(5)=1.000  0.0196 0.0120 2084.84 -7634.34
 94% 0.65 0.28 0.27 0.59 0.27 0.40   5 13 0.0000 0.3672 P(5)=1.000  0.0196 0.0120 2144.24 -7632.38
 94% 0.65 0.28 0.27 0.59 0.27 0.40   5 13 0.0000 0.3669 P(5)=1.000  0.0196 0.0120 2137.03 -7632.08
 94% 0.65 0.28 0.27 0.59 0.27 0.40   5 13 0.0000 0.3669 P(5)=1.000  0.0196 0.0120 2161.14 -7644.15
 94% 0.65 0.28 0.27 0.59 0.27 0.40   5 13 0.0000 0.3667 P(5)=1.000  0.0196 0.0120 2148.65 -7632.23
 94% 0.65 0.28 0.27 0.59 0.27 0.40   5 13 0.0000 0.3667 P(5)=1.000  0.0196 0.0120 2142.33 -7626.09
 94% 0.65 0.28 0.27 0.59 0.27 0.40   5 13 0.0000 0.3665 P(5)=1.000  0.0196 0.0120 2170.62 -7630.65
 95% 0.65 0.28 0.27 0.59 0.27 0.40   5 13 0.0000 0.3662 P(5)=1.000  0.0196 0.0121 2173.37 -7631.95
 95% 0.65 0.28 0.27 0.59 0.27 0.40   5 13 0.0000 0.3662 P(5)=1.000  0.0195 0.0121 2166.84 -7641.04
 95% 0.65 0.28 0.27 0.59 0.27 0.40   5 13 0.0000 0.3660 P(5)=1.000  0.0195 0.0121 2159.62 -7633.54
 95% 0.65 0.28 0.27 0.59 0.27 0.40   5 13 0.0000 0.3657 P(5)=1.000  0.0195 0.0121 2153.29 -7629.66
 95% 0.65 0.28 0.27 0.59 0.27 0.40   5 13 0.0000 0.3655 P(5)=1.000  0.0195 0.0121 2126.32 -7629.37
 95% 0.65 0.28 0.27 0.59 0.27 0.40   5 13 0.0000 0.3655 P(5)=1.000  0.0195 0.0121 2198.25 -7645.35
 95% 0.65 0.28 0.27 0.59 0.27 0.40   5 13 0.0000 0.3655 P(5)=1.000  0.0195 0.0121 2215.73 -7651.55
 95% 0.65 0.28 0.27 0.59 0.27 0.40   5 13 0.0000 0.3653 P(5)=1.000  0.0195 0.0121 2198.03 -7649.22
 95% 0.65 0.28 0.27 0.59 0.27 0.40   5 13 0.0000 0.3650 P(5)=1.000  0.0195 0.0121 2182.44 -7635.11
 95% 0.65 0.28 0.27 0.59 0.27 0.40   5 13 0.0000 0.3648 P(5)=1.000  0.0195 0.0121 2170.38 -7644.07
 95% 0.65 0.28 0.27 0.59 0.27 0.40   5 13 0.0000 0.3648 P(5)=1.000  0.0195 0.0121 2168.97 -7646.98  2:58

 95% 0.65 0.28 0.27 0.59 0.27 0.40   5 13 0.0000 0.3648 P(5)=1.000  0.0195 0.0121 2153.25 -7640.85
 95% 0.65 0.28 0.27 0.59 0.27 0.40   5 13 0.0000 0.3648 P(5)=1.000  0.0195 0.0121 2134.10 -7643.36
 95% 0.65 0.28 0.27 0.59 0.27 0.40   5 13 0.0000 0.3648 P(5)=1.000  0.0195 0.0121 2130.06 -7637.36
 95% 0.65 0.28 0.27 0.59 0.27 0.40   5 13 0.0000 0.3648 P(5)=1.000  0.0194 0.0121 2147.27 -7631.91
 95% 0.65 0.28 0.27 0.59 0.27 0.40   5 13 0.0000 0.3648 P(5)=1.000  0.0194 0.0121 2153.74 -7650.00
 95% 0.65 0.28 0.27 0.59 0.27 0.40   5 13 0.0000 0.3646 P(5)=1.000  0.0194 0.0121 2149.70 -7649.95
 95% 0.65 0.28 0.27 0.59 0.27 0.40   5 13 0.0000 0.3643 P(5)=1.000  0.0194 0.0121 2138.52 -7640.60
 95% 0.65 0.28 0.27 0.59 0.27 0.40   5 13 0.0000 0.3641 P(5)=1.000  0.0194 0.0122 2169.41 -7638.07
 95% 0.65 0.28 0.27 0.59 0.27 0.40   5 13 0.0000 0.3641 P(5)=1.000  0.0194 0.0122 2190.44 -7641.88
 96% 0.65 0.28 0.27 0.59 0.27 0.40   5 13 0.0000 0.3639 P(5)=1.000  0.0194 0.0122 2183.25 -7649.49
 96% 0.65 0.28 0.27 0.59 0.27 0.40   5 13 0.0000 0.3636 P(5)=1.000  0.0194 0.0122 2190.88 -7639.42
 96% 0.65 0.28 0.27 0.59 0.27 0.40   5 13 0.0000 0.3634 P(5)=1.000  0.0194 0.0122 2179.98 -7656.44
 96% 0.65 0.28 0.27 0.59 0.27 0.40   5 13 0.0000 0.3634 P(5)=1.000  0.0194 0.0122 2191.22 -7651.78
 96% 0.65 0.28 0.27 0.59 0.27 0.40   5 13 0.0000 0.3632 P(5)=1.000  0.0194 0.0122 2189.75 -7653.63
 96% 0.65 0.28 0.27 0.59 0.27 0.40   5 13 0.0000 0.3629 P(5)=1.000  0.0194 0.0122 2172.58 -7652.89
 96% 0.65 0.28 0.27 0.59 0.27 0.40   5 13 0.0000 0.3627 P(5)=1.000  0.0194 0.0122 2167.98 -7645.40
 96% 0.65 0.28 0.27 0.59 0.27 0.40   5 13 0.0000 0.3625 P(5)=1.000  0.0194 0.0122 2181.63 -7633.33
 96% 0.65 0.28 0.27 0.59 0.27 0.40   5 13 0.0000 0.3622 P(5)=1.000  0.0193 0.0122 2157.07 -7632.28
 96% 0.65 0.28 0.27 0.59 0.27 0.40   5 13 0.0000 0.3620 P(5)=1.000  0.0193 0.0122 2135.12 -7648.20
 96% 0.65 0.28 0.27 0.59 0.27 0.40   5 13 0.0000 0.3618 P(5)=1.000  0.0193 0.0122 2124.92 -7628.56
 96% 0.65 0.28 0.27 0.59 0.27 0.40   5 13 0.0000 0.3618 P(5)=1.000  0.0193 0.0122 2134.46 -7639.29
 96% 0.65 0.28 0.27 0.59 0.27 0.40   5 13 0.0000 0.3618 P(5)=1.000  0.0193 0.0122 2130.83 -7633.80
 96% 0.65 0.28 0.27 0.59 0.27 0.40   5 13 0.0000 0.3616 P(5)=1.000  0.0193 0.0122 2118.32 -7640.61
 96% 0.65 0.28 0.27 0.59 0.27 0.40   5 13 0.0000 0.3613 P(5)=1.000  0.0193 0.0122 2140.66 -7632.68
 96% 0.65 0.28 0.27 0.59 0.27 0.40   5 13 0.0000 0.3613 P(5)=1.000  0.0193 0.0122 2130.16 -7623.30
 96% 0.65 0.28 0.27 0.59 0.27 0.40   5 13 0.0000 0.3611 P(5)=1.000  0.0193 0.0122 2148.04 -7625.12
 96% 0.65 0.28 0.27 0.59 0.27 0.40   5 13 0.0000 0.3609 P(5)=1.000  0.0193 0.0122 2153.60 -7627.95
 96% 0.65 0.28 0.27 0.59 0.27 0.40   5 13 0.0000 0.3606 P(5)=1.000  0.0193 0.0122 2150.13 -7621.25
 96% 0.65 0.28 0.27 0.59 0.27 0.40   5 13 0.0000 0.3604 P(5)=1.000  0.0193 0.0123 2135.46 -7622.11
 97% 0.65 0.28 0.27 0.59 0.27 0.40   5 13 0.0000 0.3602 P(5)=1.000  0.0193 0.0123 2130.92 -7614.18
 97% 0.65 0.28 0.27 0.59 0.27 0.40   5 13 0.0000 0.3599 P(5)=1.000  0.0193 0.0123 2125.33 -7631.00
 97% 0.65 0.28 0.27 0.59 0.27 0.40   5 13 0.0000 0.3599 P(5)=1.000  0.0192 0.0123 2168.48 -7634.18
 97% 0.65 0.28 0.27 0.59 0.27 0.40   5 13 0.0000 0.3597 P(5)=1.000  0.0192 0.0123 2119.74 -7633.68
 97% 0.65 0.28 0.27 0.59 0.27 0.40   5 13 0.0000 0.3595 P(5)=1.000  0.0192 0.0123 2117.28 -7630.16
 97% 0.65 0.28 0.27 0.59 0.27 0.40   5 13 0.0000 0.3593 P(5)=1.000  0.0192 0.0123 2162.05 -7637.18
 97% 0.65 0.28 0.27 0.59 0.27 0.40   5 13 0.0000 0.3590 P(5)=1.000  0.0192 0.0123 2110.86 -7641.23
 97% 0.65 0.28 0.27 0.59 0.27 0.40   5 13 0.0000 0.3588 P(5)=1.000  0.0192 0.0123 2108.66 -7640.46
 97% 0.65 0.28 0.27 0.59 0.27 0.40   5 13 0.0000 0.3588 P(5)=1.000  0.0192 0.0123 2157.53 -7641.76
 97% 0.65 0.28 0.27 0.59 0.27 0.40   5 13 0.0000 0.3586 P(5)=1.000  0.0192 0.0123 2148.52 -7634.31
 97% 0.65 0.28 0.27 0.59 0.27 0.40   5 13 0.0000 0.3584 P(5)=1.000  0.0192 0.0123 2154.33 -7629.85
 97% 0.65 0.28 0.27 0.59 0.27 0.40   5 13 0.0000 0.3581 P(5)=1.000  0.0192 0.0123 2132.73 -7622.60
 97% 0.65 0.28 0.27 0.59 0.27 0.40   5 13 0.0000 0.3581 P(5)=1.000  0.0192 0.0123 2138.74 -7614.07
 97% 0.65 0.28 0.27 0.59 0.27 0.40   5 13 0.0000 0.3579 P(5)=1.000  0.0192 0.0123 2136.93 -7621.72
 97% 0.65 0.28 0.27 0.59 0.27 0.40   5 13 0.0000 0.3577 P(5)=1.000  0.0192 0.0123 2133.18 -7629.94
 97% 0.65 0.28 0.27 0.59 0.27 0.40   5 13 0.0000 0.3575 P(5)=1.000  0.0192 0.0123 2142.15 -7625.29
 97% 0.65 0.28 0.27 0.59 0.27 0.40   5 13 0.0000 0.3572 P(5)=1.000  0.0192 0.0123 2106.37 -7615.32
 97% 0.65 0.28 0.27 0.59 0.27 0.40   5 13 0.0000 0.3570 P(5)=1.000  0.0192 0.0123 2105.60 -7617.00
 97% 0.65 0.28 0.27 0.59 0.27 0.40   5 13 0.0000 0.3568 P(5)=1.000  0.0191 0.0123 2121.08 -7613.89
 97% 0.65 0.28 0.27 0.59 0.27 0.40   5 13 0.0000 0.3566 P(5)=1.000  0.0191 0.0124 2124.94 -7615.08
 98% 0.65 0.28 0.27 0.59 0.27 0.40   5 13 0.0000 0.3566 P(5)=1.000  0.0191 0.0124 2137.20 -7619.10
 98% 0.65 0.28 0.27 0.59 0.27 0.40   5 13 0.0000 0.3563 P(5)=1.000  0.0191 0.0124 2127.46 -7629.37
 98% 0.65 0.28 0.27 0.60 0.27 0.40   5 13 0.0000 0.3561 P(5)=1.000  0.0191 0.0124 2138.35 -7627.29
 98% 0.65 0.28 0.27 0.60 0.27 0.40   5 13 0.0000 0.3559 P(5)=1.000  0.0191 0.0124 2138.12 -7631.07
 98% 0.65 0.28 0.27 0.60 0.27 0.40   5 13 0.0000 0.3559 P(5)=1.000  0.0191 0.0124 2189.56 -7639.20
 98% 0.65 0.28 0.27 0.60 0.27 0.40   5 13 0.0000 0.3557 P(5)=1.000  0.0191 0.0124 2164.42 -7635.17
 98% 0.65 0.28 0.27 0.60 0.27 0.40   5 13 0.0000 0.3554 P(5)=1.000  0.0191 0.0124 2158.87 -7626.01
 98% 0.65 0.28 0.27 0.60 0.27 0.40   5 13 0.0000 0.3552 P(5)=1.000  0.0191 0.0124 2159.31 -7626.95
 98% 0.65 0.28 0.27 0.60 0.27 0.40   5 13 0.0000 0.3550 P(5)=1.000  0.0191 0.0124 2153.99 -7639.86
 98% 0.65 0.28 0.27 0.60 0.27 0.40   5 13 0.0000 0.3550 P(5)=1.000  0.0191 0.0124 2138.93 -7626.86
 98% 0.65 0.28 0.27 0.60 0.27 0.40   5 13 0.0000 0.3548 P(5)=1.000  0.0191 0.0124 2139.79 -7632.16
 98% 0.65 0.28 0.27 0.60 0.27 0.40   5 13 0.0000 0.3546 P(5)=1.000  0.0190 0.0124 2193.36 -7630.99
 98% 0.65 0.28 0.27 0.60 0.27 0.40   5 13 0.0000 0.3543 P(5)=1.000  0.0190 0.0124 2124.46 -7634.53
 98% 0.65 0.28 0.27 0.60 0.27 0.40   5 13 0.0000 0.3543 P(5)=1.000  0.0190 0.0124 2112.55 -7640.19
 98% 0.65 0.28 0.27 0.60 0.27 0.40   5 13 0.0000 0.3541 P(5)=1.000  0.0190 0.0124 2112.46 -7635.31
 98% 0.65 0.28 0.27 0.60 0.27 0.40   5 13 0.0000 0.3539 P(5)=1.000  0.0190 0.0124 2103.52 -7644.93
 98% 0.65 0.28 0.27 0.60 0.27 0.40   5 13 0.0000 0.3537 P(5)=1.000  0.0190 0.0124 2120.54 -7645.01
 98% 0.65 0.28 0.27 0.60 0.27 0.40   5 13 0.0000 0.3535 P(5)=1.000  0.0190 0.0124 2108.89 -7642.61
 98% 0.65 0.28 0.27 0.60 0.27 0.40   5 13 0.0000 0.3532 P(5)=1.000  0.0190 0.0125 2103.92 -7630.50
 98% 0.65 0.28 0.27 0.60 0.27 0.40   5 13 0.0000 0.3532 P(5)=1.000  0.0190 0.0125 2095.90 -7632.01
 99% 0.65 0.28 0.27 0.60 0.27 0.40   5 13 0.0000 0.3532 P(5)=1.000  0.0190 0.0125 2081.58 -7624.05
 99% 0.65 0.28 0.27 0.60 0.27 0.40   5 13 0.0000 0.3530 P(5)=1.000  0.0190 0.0125 2122.83 -7633.78
 99% 0.65 0.28 0.27 0.60 0.27 0.40   5 13 0.0000 0.3528 P(5)=1.000  0.0190 0.0125 2112.89 -7637.87
 99% 0.65 0.28 0.27 0.60 0.27 0.40   5 13 0.0000 0.3528 P(5)=1.000  0.0190 0.0125 2093.49 -7627.48
 99% 0.65 0.28 0.27 0.60 0.27 0.40   5 13 0.0000 0.3528 P(5)=1.000  0.0190 0.0125 2080.24 -7633.76
 99% 0.65 0.28 0.27 0.60 0.27 0.40   5 13 0.0000 0.3526 P(5)=1.000  0.0189 0.0125 2076.84 -7636.40
 99% 0.65 0.28 0.27 0.60 0.27 0.40   5 13 0.0000 0.3526 P(5)=1.000  0.0189 0.0125 2107.19 -7635.31
 99% 0.65 0.28 0.27 0.60 0.27 0.40   5 13 0.0000 0.3524 P(5)=1.000  0.0189 0.0125 2087.69 -7630.14
 99% 0.65 0.28 0.27 0.60 0.27 0.40   5 13 0.0000 0.3521 P(5)=1.000  0.0189 0.0125 2079.76 -7622.07
 99% 0.65 0.28 0.27 0.60 0.27 0.40   5 13 0.0000 0.3519 P(5)=1.000  0.0189 0.0125 2080.65 -7611.65
 99% 0.65 0.28 0.27 0.60 0.27 0.40   5 13 0.0000 0.3519 P(5)=1.000  0.0189 0.0125 2143.82 -7632.38
 99% 0.65 0.28 0.27 0.60 0.27 0.40   5 13 0.0000 0.3517 P(5)=1.000  0.0189 0.0125 2134.96 -7634.85
 99% 0.65 0.28 0.27 0.60 0.27 0.40   5 13 0.0000 0.3517 P(5)=1.000  0.0189 0.0125 2129.52 -7629.55
 99% 0.65 0.28 0.27 0.60 0.27 0.40   5 13 0.0000 0.3515 P(5)=1.000  0.0189 0.0125 2144.13 -7625.51
 99% 0.65 0.28 0.27 0.60 0.27 0.40   5 13 0.0000 0.3513 P(5)=1.000  0.0189 0.0125 2155.48 -7627.95
 99% 0.65 0.28 0.27 0.60 0.27 0.40   5 13 0.0000 0.3513 P(5)=1.000  0.0189 0.0125 2176.92 -7635.82
 99% 0.65 0.28 0.27 0.60 0.27 0.40   5 13 0.0000 0.3511 P(5)=1.000  0.0189 0.0125 2147.00 -7627.09
 99% 0.65 0.28 0.27 0.60 0.27 0.40   5 13 0.0000 0.3508 P(5)=1.000  0.0189 0.0125 2144.75 -7629.41
 99% 0.65 0.28 0.27 0.60 0.27 0.40   5 13 0.0000 0.3508 P(5)=1.000  0.0189 0.0125 2146.84 -7631.55
 99% 0.65 0.28 0.27 0.60 0.27 0.40   5 13 0.0000 0.3506 P(5)=1.000  0.0188 0.0125 2162.07 -7625.84
100% 0.65 0.28 0.27 0.60 0.27 0.40   5 13 0.0000 0.3504 P(5)=1.000  0.0188 0.0126 2136.00 -7631.79
100% 0.65 0.28 0.27 0.60 0.27 0.40   5 13 0.0000 0.3502 P(5)=1.000  0.0188 0.0126 2122.32 -7633.91
100% 0.65 0.28 0.27 0.60 0.27 0.40   5 13 0.0000 0.3502 P(5)=1.000  0.0188 0.0126 2124.79 -7629.32
100% 0.65 0.28 0.27 0.60 0.27 0.40   5 13 0.0000 0.3500 P(5)=1.000  0.0188 0.0126 2138.85 -7629.71
100% 0.65 0.28 0.27 0.60 0.27 0.40   5 13 0.0000 0.3500 P(5)=1.000  0.0188 0.0126 2145.79 -7619.49
100% 0.65 0.28 0.27 0.60 0.27 0.40   5 13 0.0000 0.3498 P(5)=1.000  0.0188 0.0126 2136.43 -7630.37
100% 0.65 0.28 0.27 0.60 0.27 0.40   5 13 0.0000 0.3495 P(5)=1.000  0.0188 0.0126 2163.10 -7636.79
100% 0.65 0.28 0.27 0.60 0.27 0.40   5 13 0.0000 0.3493 P(5)=1.000  0.0188 0.0126 2161.81 -7644.81
100% 0.65 0.28 0.27 0.60 0.27 0.40   5 13 0.0000 0.3491 P(5)=1.000  0.0188 0.0126 2154.27 -7644.89
100% 0.65 0.28 0.27 0.60 0.27 0.40   5 13 0.0000 0.3491 P(5)=1.000  0.0188 0.0126 2142.66 -7633.59
100% 0.65 0.28 0.27 0.60 0.27 0.40   5 13 0.0000 0.3489 P(5)=1.000  0.0188 0.0126 2137.79 -7635.69  3:07

Time used:  3:07
Summarizing the species-tree sample in file mcmc.txt

(A) List of best models (count postP #species SpeciesTree)
   523  0.26150  0.26150   5 (W_muriae W_sebi W_mellicola W_tropicalis W_canadensis)   ((W_tropicalis, (W_sebi, W_mellicola)), (W_muriae, W_canadensis));     01100 01110 10001
   179  0.08950  0.35100   5 (W_muriae W_sebi W_mellicola W_tropicalis W_canadensis)   (W_muriae, (W_canadensis, (W_tropicalis, (W_sebi, W_mellicola))));     01100 01110 01111
   107  0.05350  0.40450   5 (W_muriae W_sebi W_mellicola W_tropicalis W_canadensis)   (W_canadensis, (W_muriae, (W_tropicalis, (W_sebi, W_mellicola))));     01100 01110 11110
    89  0.04450  0.44900   5 (W_muriae W_sebi W_mellicola W_tropicalis W_canadensis)   (W_muriae, (W_sebi, (W_mellicola, (W_tropicalis, W_canadensis))));     00011 00111 01111
    85  0.04250  0.49150   5 (W_muriae W_sebi W_mellicola W_tropicalis W_canadensis)   ((W_mellicola, (W_tropicalis, W_canadensis)), (W_muriae, W_sebi));     00011 00111 11000
    66  0.03300  0.52450   5 (W_muriae W_sebi W_mellicola W_tropicalis W_canadensis)   ((W_sebi, W_mellicola), (W_muriae, (W_tropicalis, W_canadensis)));     00011 01100 10011
    56  0.02800  0.55250   5 (W_muriae W_sebi W_mellicola W_tropicalis W_canadensis)   ((W_tropicalis, (W_mellicola, W_canadensis)), (W_muriae, W_sebi));     00101 00111 11000
    55  0.02750  0.58000   5 (W_muriae W_sebi W_mellicola W_tropicalis W_canadensis)   (W_sebi, (W_muriae, (W_mellicola, (W_tropicalis, W_canadensis))));     00011 00111 10111
    54  0.02700  0.60700   5 (W_muriae W_sebi W_mellicola W_tropicalis W_canadensis)   ((W_sebi, W_mellicola), (W_tropicalis, (W_muriae, W_canadensis)));     01100 10001 10011
    52  0.02600  0.63300   5 (W_muriae W_sebi W_mellicola W_tropicalis W_canadensis)   (W_muriae, (W_sebi, (W_tropicalis, (W_mellicola, W_canadensis))));     00101 00111 01111
    46  0.02300  0.65600   5 (W_muriae W_sebi W_mellicola W_tropicalis W_canadensis)   ((W_sebi, W_tropicalis), (W_muriae, (W_mellicola, W_canadensis)));     00101 01010 10101
    45  0.02250  0.67850   5 (W_muriae W_sebi W_mellicola W_tropicalis W_canadensis)   ((W_mellicola, W_canadensis), (W_muriae, (W_sebi, W_tropicalis)));     00101 01010 11010
    39  0.01950  0.69800   5 (W_muriae W_sebi W_mellicola W_tropicalis W_canadensis)   (W_muriae, (W_sebi, (W_canadensis, (W_mellicola, W_tropicalis))));     00110 00111 01111
    34  0.01700  0.71500   5 (W_muriae W_sebi W_mellicola W_tropicalis W_canadensis)   (W_muriae, ((W_mellicola, W_canadensis), (W_sebi, W_tropicalis)));     00101 01010 01111
    33  0.01650  0.73150   5 (W_muriae W_sebi W_mellicola W_tropicalis W_canadensis)   (W_sebi, (W_muriae, (W_tropicalis, (W_mellicola, W_canadensis))));     00101 00111 10111
    31  0.01550  0.74700   5 (W_muriae W_sebi W_mellicola W_tropicalis W_canadensis)   (W_muriae, (W_tropicalis, (W_canadensis, (W_sebi, W_mellicola))));     01100 01101 01111
    30  0.01500  0.76200   5 (W_muriae W_sebi W_mellicola W_tropicalis W_canadensis)   ((W_mellicola, W_canadensis), (W_sebi, (W_muriae, W_tropicalis)));     00101 10010 11010
    28  0.01400  0.77600   5 (W_muriae W_sebi W_mellicola W_tropicalis W_canadensis)   (W_muriae, ((W_tropicalis, W_canadensis), (W_sebi, W_mellicola)));     00011 01100 01111
    23  0.01150  0.78750   5 (W_muriae W_sebi W_mellicola W_tropicalis W_canadensis)   (W_muriae, (W_tropicalis, (W_sebi, (W_mellicola, W_canadensis))));     00101 01101 01111
    21  0.01050  0.79800   5 (W_muriae W_sebi W_mellicola W_tropicalis W_canadensis)   ((W_tropicalis, W_canadensis), (W_muriae, (W_sebi, W_mellicola)));     00011 01100 11100
    21  0.01050  0.80850   5 (W_muriae W_sebi W_mellicola W_tropicalis W_canadensis)   ((W_sebi, W_mellicola), (W_canadensis, (W_muriae, W_tropicalis)));     01100 10010 10011
    20  0.01000  0.81850   5 (W_muriae W_sebi W_mellicola W_tropicalis W_canadensis)   ((W_sebi, (W_tropicalis, W_canadensis)), (W_muriae, W_mellicola));     00011 01011 10100
    20  0.01000  0.82850   5 (W_muriae W_sebi W_mellicola W_tropicalis W_canadensis)   (W_tropicalis, (W_muriae, (W_sebi, (W_mellicola, W_canadensis))));     00101 01101 11101
    20  0.01000  0.83850   5 (W_muriae W_sebi W_mellicola W_tropicalis W_canadensis)   (W_sebi, (W_tropicalis, (W_muriae, (W_mellicola, W_canadensis))));     00101 10101 10111
    18  0.00900  0.84750   5 (W_muriae W_sebi W_mellicola W_tropicalis W_canadensis)   ((W_mellicola, W_canadensis), (W_tropicalis, (W_muriae, W_sebi)));     00101 11000 11010
    17  0.00850  0.85600   5 (W_muriae W_sebi W_mellicola W_tropicalis W_canadensis)   ((W_tropicalis, W_canadensis), (W_mellicola, (W_muriae, W_sebi)));     00011 11000 11100
    17  0.00850  0.86450   5 (W_muriae W_sebi W_mellicola W_tropicalis W_canadensis)   (W_tropicalis, (W_sebi, (W_muriae, (W_mellicola, W_canadensis))));     00101 10101 11101
    17  0.00850  0.87300   5 (W_muriae W_sebi W_mellicola W_tropicalis W_canadensis)   (W_canadensis, (W_tropicalis, (W_muriae, (W_sebi, W_mellicola))));     01100 11100 11110
    15  0.00750  0.88050   5 (W_muriae W_sebi W_mellicola W_tropicalis W_canadensis)   (W_tropicalis, ((W_mellicola, W_canadensis), (W_muriae, W_sebi)));     00101 11000 11101
    14  0.00700  0.88750   5 (W_muriae W_sebi W_mellicola W_tropicalis W_canadensis)   ((W_tropicalis, W_canadensis), (W_sebi, (W_muriae, W_mellicola)));     00011 10100 11100
    14  0.00700  0.89450   5 (W_muriae W_sebi W_mellicola W_tropicalis W_canadensis)   ((W_canadensis, (W_sebi, W_mellicola)), (W_muriae, W_tropicalis));     01100 01101 10010
    13  0.00650  0.90100   5 (W_muriae W_sebi W_mellicola W_tropicalis W_canadensis)   (W_sebi, ((W_tropicalis, W_canadensis), (W_muriae, W_mellicola)));     00011 10100 10111
    12  0.00600  0.90700   5 (W_muriae W_sebi W_mellicola W_tropicalis W_canadensis)   (W_tropicalis, (W_muriae, (W_canadensis, (W_sebi, W_mellicola))));     01100 01101 11101
    10  0.00500  0.91200   5 (W_muriae W_sebi W_mellicola W_tropicalis W_canadensis)   (W_tropicalis, (W_canadensis, (W_mellicola, (W_muriae, W_sebi))));     11000 11100 11101
     9  0.00450  0.91650   5 (W_muriae W_sebi W_mellicola W_tropicalis W_canadensis)   (W_sebi, (W_mellicola, (W_muriae, (W_tropicalis, W_canadensis))));     00011 10011 10111
     9  0.00450  0.92100   5 (W_muriae W_sebi W_mellicola W_tropicalis W_canadensis)   (W_sebi, (W_muriae, (W_canadensis, (W_mellicola, W_tropicalis))));     00110 00111 10111
     9  0.00450  0.92550   5 (W_muriae W_sebi W_mellicola W_tropicalis W_canadensis)   ((W_mellicola, (W_sebi, W_tropicalis)), (W_muriae, W_canadensis));     01010 01110 10001
     9  0.00450  0.93000   5 (W_muriae W_sebi W_mellicola W_tropicalis W_canadensis)   (W_canadensis, ((W_sebi, W_mellicola), (W_muriae, W_tropicalis)));     01100 10010 11110
     8  0.00400  0.93400   5 (W_muriae W_sebi W_mellicola W_tropicalis W_canadensis)   (W_tropicalis, ((W_sebi, W_mellicola), (W_muriae, W_canadensis)));     01100 10001 11101
     8  0.00400  0.93800   5 (W_muriae W_sebi W_mellicola W_tropicalis W_canadensis)   (W_sebi, (W_mellicola, (W_tropicalis, (W_muriae, W_canadensis))));     10001 10011 10111
     7  0.00350  0.94150   5 (W_muriae W_sebi W_mellicola W_tropicalis W_canadensis)   (W_sebi, ((W_mellicola, W_canadensis), (W_muriae, W_tropicalis)));     00101 10010 10111
     7  0.00350  0.94500   5 (W_muriae W_sebi W_mellicola W_tropicalis W_canadensis)   ((W_canadensis, (W_mellicola, W_tropicalis)), (W_muriae, W_sebi));     00110 00111 11000
     7  0.00350  0.94850   5 (W_muriae W_sebi W_mellicola W_tropicalis W_canadensis)   (W_canadensis, (W_tropicalis, (W_mellicola, (W_muriae, W_sebi))));     11000 11100 11110
     6  0.00300  0.95150   5 (W_muriae W_sebi W_mellicola W_tropicalis W_canadensis)   (W_mellicola, ((W_sebi, W_tropicalis), (W_muriae, W_canadensis)));     01010 10001 11011
     5  0.00250  0.95400   5 (W_muriae W_sebi W_mellicola W_tropicalis W_canadensis)   (W_mellicola, ((W_tropicalis, W_canadensis), (W_muriae, W_sebi)));     00011 11000 11011
     5  0.00250  0.95650   5 (W_muriae W_sebi W_mellicola W_tropicalis W_canadensis)   (W_muriae, (W_canadensis, (W_sebi, (W_mellicola, W_tropicalis))));     00110 01110 01111
     5  0.00250  0.95900   5 (W_muriae W_sebi W_mellicola W_tropicalis W_canadensis)   (W_mellicola, ((W_sebi, W_canadensis), (W_muriae, W_tropicalis)));     01001 10010 11011
     5  0.00250  0.96150   5 (W_muriae W_sebi W_mellicola W_tropicalis W_canadensis)   (W_muriae, (W_canadensis, (W_mellicola, (W_sebi, W_tropicalis))));     01010 01110 01111
     5  0.00250  0.96400   5 (W_muriae W_sebi W_mellicola W_tropicalis W_canadensis)   (W_mellicola, (W_sebi, (W_tropicalis, (W_muriae, W_canadensis))));     10001 10011 11011
     5  0.00250  0.96650   5 (W_muriae W_sebi W_mellicola W_tropicalis W_canadensis)   (W_sebi, (W_mellicola, (W_canadensis, (W_muriae, W_tropicalis))));     10010 10011 10111
     5  0.00250  0.96900   5 (W_muriae W_sebi W_mellicola W_tropicalis W_canadensis)   (W_tropicalis, (W_canadensis, (W_sebi, (W_muriae, W_mellicola))));     10100 11100 11101
     4  0.00200  0.97100   5 (W_muriae W_sebi W_mellicola W_tropicalis W_canadensis)   (W_canadensis, (W_muriae, (W_sebi, (W_mellicola, W_tropicalis))));     00110 01110 11110
     4  0.00200  0.97300   5 (W_muriae W_sebi W_mellicola W_tropicalis W_canadensis)   (W_muriae, (W_mellicola, (W_canadensis, (W_sebi, W_tropicalis))));     01010 01011 01111
     4  0.00200  0.97500   5 (W_muriae W_sebi W_mellicola W_tropicalis W_canadensis)   (W_tropicalis, (W_canadensis, (W_muriae, (W_sebi, W_mellicola))));     01100 11100 11101
     4  0.00200  0.97700   5 (W_muriae W_sebi W_mellicola W_tropicalis W_canadensis)   (W_tropicalis, (W_sebi, (W_mellicola, (W_muriae, W_canadensis))));     10001 10101 11101
     3  0.00150  0.97850   5 (W_muriae W_sebi W_mellicola W_tropicalis W_canadensis)   (W_mellicola, (W_sebi, (W_muriae, (W_tropicalis, W_canadensis))));     00011 10011 11011
     3  0.00150  0.98000   5 (W_muriae W_sebi W_mellicola W_tropicalis W_canadensis)   ((W_sebi, (W_mellicola, W_canadensis)), (W_muriae, W_tropicalis));     00101 01101 10010
     3  0.00150  0.98150   5 (W_muriae W_sebi W_mellicola W_tropicalis W_canadensis)   (W_canadensis, (W_muriae, (W_mellicola, (W_sebi, W_tropicalis))));     01010 01110 11110
     3  0.00150  0.98300   5 (W_muriae W_sebi W_mellicola W_tropicalis W_canadensis)   (W_mellicola, (W_tropicalis, (W_sebi, (W_muriae, W_canadensis))));     10001 11001 11011
     3  0.00150  0.98450   5 (W_muriae W_sebi W_mellicola W_tropicalis W_canadensis)   (W_mellicola, (W_canadensis, (W_tropicalis, (W_muriae, W_sebi))));     11000 11010 11011
     3  0.00150  0.98600   5 (W_muriae W_sebi W_mellicola W_tropicalis W_canadensis)   (W_canadensis, (W_mellicola, (W_tropicalis, (W_muriae, W_sebi))));     11000 11010 11110
     2  0.00100  0.98700   5 (W_muriae W_sebi W_mellicola W_tropicalis W_canadensis)   (W_tropicalis, ((W_sebi, W_canadensis), (W_muriae, W_mellicola)));     01001 10100 11101
     2  0.00100  0.98800   5 (W_muriae W_sebi W_mellicola W_tropicalis W_canadensis)   ((W_sebi, W_tropicalis), (W_mellicola, (W_muriae, W_canadensis)));     01010 10001 10101
     2  0.00100  0.98900   5 (W_muriae W_sebi W_mellicola W_tropicalis W_canadensis)   ((W_sebi, W_tropicalis), (W_canadensis, (W_muriae, W_mellicola)));     01010 10100 10101
     2  0.00100  0.99000   5 (W_muriae W_sebi W_mellicola W_tropicalis W_canadensis)   (W_canadensis, ((W_sebi, W_tropicalis), (W_muriae, W_mellicola)));     01010 10100 11110
     2  0.00100  0.99100   5 (W_muriae W_sebi W_mellicola W_tropicalis W_canadensis)   (W_mellicola, (W_canadensis, (W_muriae, (W_sebi, W_tropicalis))));     01010 11010 11011
     2  0.00100  0.99200   5 (W_muriae W_sebi W_mellicola W_tropicalis W_canadensis)   (W_sebi, (W_tropicalis, (W_mellicola, (W_muriae, W_canadensis))));     10001 10101 10111
     2  0.00100  0.99300   5 (W_muriae W_sebi W_mellicola W_tropicalis W_canadensis)   (W_sebi, (W_tropicalis, (W_canadensis, (W_muriae, W_mellicola))));     10100 10101 10111
     2  0.00100  0.99400   5 (W_muriae W_sebi W_mellicola W_tropicalis W_canadensis)   (W_tropicalis, (W_sebi, (W_canadensis, (W_muriae, W_mellicola))));     10100 10101 11101
     1  0.00050  0.99450   5 (W_muriae W_sebi W_mellicola W_tropicalis W_canadensis)   ((W_sebi, (W_mellicola, W_tropicalis)), (W_muriae, W_canadensis));     00110 01110 10001

(B)  1 species delimitations & their posterior probabilities
   2000   1.00000   5 (W_muriae W_sebi W_mellicola W_tropicalis W_canadensis) 

(C)  5 delimited species & their posterior probabilities
   2000   1.00000  W_muriae
   2000   1.00000  W_sebi
   2000   1.00000  W_mellicola
   2000   1.00000  W_tropicalis
   2000   1.00000  W_canadensis

(D) Posterior probability for # of species
P[5] =   1.00000
