# Supplementary material for: Application of the Phylogenetic Species Concept to Wallemia sebi from House Dust and Indoor Air Revealed by Multi-Locus Genealogical Concordance
Source: PLoS One. 2015 Mar 23;10(3):e0120894. doi: 10.1371/journal.pone.0120894 (PMC4370657; doi:10.1371/journal.pone.0120894)
Supplement: S2 File — (ZIP) [file pone.0120894.s006.zip › algorithm1/a2_m1_run1/mcmc.txt]

(W_muriae#0.00443889: 0.000843646	(((W_tropicalis#0.00441207: 5.58778e-06	W_canadensis#0.00217717: 5.58778e-06)#0.000646635: 2.1779e-05	W_mellicola#0.00191638: 2.73668e-05)#0.00298651: 5.29983e-05	W_sebi#0.000944848: 8.03651e-05)#0.00905516: 0.000763281)#0.0302136; 5
(W_muriae#0.00443889: 0.000843646	(((W_tropicalis#0.00441207: 3.59461e-06	W_canadensis#0.00217717: 3.59461e-06)#0.00100519: 2.37722e-05	W_mellicola#0.00166611: 2.73668e-05)#0.00298651: 5.29983e-05	W_sebi#0.000944848: 8.03651e-05)#0.00905516: 0.000763281)#0.0340435; 5
(W_muriae#0.00443889: 0.00087494	(((W_tropicalis#0.00441207: 3.59461e-06	W_canadensis#0.00217717: 3.59461e-06)#0.000835338: 2.37722e-05	W_mellicola#0.00264363: 2.73668e-05)#0.00298651: 5.29983e-05	W_sebi#0.000944848: 8.03651e-05)#0.00905516: 0.000794575)#0.0311663; 5
(W_muriae#0.00443889: 0.00087494	(((W_tropicalis#0.00312606: 1.17999e-05	W_canadensis#0.00217717: 1.17999e-05)#0.000254469: 1.55669e-05	W_mellicola#0.00264363: 2.73668e-05)#0.00298651: 5.29983e-05	W_sebi#0.000944848: 8.03651e-05)#0.00905516: 0.000794575)#0.0311663; 5
(W_muriae#0.00299725: 0.00081843	(((W_tropicalis#0.00312606: 1.17999e-05	W_canadensis#0.00217717: 1.17999e-05)#0.000254469: 1.55669e-05	W_mellicola#0.00264363: 2.73668e-05)#0.00298651: 5.29983e-05	W_sebi#0.000944848: 8.03651e-05)#0.00905516: 0.000738065)#0.0333182; 5
(W_muriae#0.00299725: 0.00081843	(((W_tropicalis#0.00312606: 1.17999e-05	W_canadensis#0.00217717: 1.17999e-05)#0.000254469: 1.55669e-05	W_mellicola#0.00264363: 2.73668e-05)#0.0055495: 5.29983e-05	W_sebi#0.000944848: 8.03651e-05)#0.00905516: 0.000738065)#0.0310777; 5
(W_muriae#0.00299725: 0.00081843	(((W_tropicalis#0.00312606: 1.70317e-05	W_canadensis#0.00217717: 1.70317e-05)#0.000176302: 1.03351e-05	W_mellicola#0.00264363: 2.73668e-05)#0.0055495: 5.29983e-05	W_sebi#0.000944848: 8.03651e-05)#0.00905516: 0.000738065)#0.0338676; 5
(W_muriae#0.00299725: 0.00081843	(((W_tropicalis#0.0010764: 1.70317e-05	W_canadensis#0.00448886: 1.70317e-05)#0.000176302: 1.03351e-05	W_mellicola#0.00264363: 2.73668e-05)#0.0055495: 5.29983e-05	W_sebi#0.000944848: 8.03651e-05)#0.00905516: 0.000738065)#0.0338676; 5
(W_muriae#0.00299725: 0.00081843	(((W_tropicalis#0.0029622: 1.07947e-05	W_canadensis#0.00448886: 1.07947e-05)#0.000278167: 3.16143e-05	W_mellicola#0.00264363: 4.2409e-05)#0.00211545: 3.79561e-05	W_sebi#0.000944848: 8.03651e-05)#0.00905516: 0.000738065)#0.0325267; 5
(W_muriae#0.00335614: 0.000899278	(((W_tropicalis#0.000738013: 4.15707e-06	W_canadensis#0.00502635: 4.15707e-06)#0.000905652: 4.33299e-05	W_mellicola#0.00296017: 4.7487e-05)#0.00236875: 4.2501e-05	W_sebi#0.00105798: 8.9988e-05)#0.0101394: 0.00080929)#0.0333915; 5
(W_muriae#0.00335614: 0.000899278	(((W_tropicalis#0.00174984: 1.96727e-05	W_canadensis#0.00277191: 1.96727e-05)#0.000191374: 2.78143e-05	W_mellicola#0.00296017: 4.7487e-05)#0.00236875: 4.2501e-05	W_sebi#0.00105798: 8.9988e-05)#0.00820073: 0.00080929)#0.0333915; 5
(W_muriae#0.00335614: 0.000856759	(((W_tropicalis#0.00174984: 1.32869e-05	W_canadensis#0.00118749: 1.32869e-05)#0.00028335: 3.42001e-05	W_mellicola#0.00296017: 4.7487e-05)#0.00236875: 4.2501e-05	W_sebi#0.00105798: 8.9988e-05)#0.00820073: 0.000766771)#0.0376299; 5
(W_muriae#0.00335614: 0.000856759	(((W_tropicalis#0.00179453: 1.32869e-05	W_canadensis#0.00186352: 1.32869e-05)#0.00028335: 3.42001e-05	W_mellicola#0.00296017: 4.7487e-05)#0.00236875: 4.2501e-05	W_sebi#0.00105798: 8.9988e-05)#0.00820073: 0.000766771)#0.0351626; 5
(W_muriae#0.00335614: 0.000856759	(((W_tropicalis#0.00179453: 1.32869e-05	W_canadensis#0.00159391: 1.32869e-05)#0.00028335: 3.42001e-05	W_mellicola#0.00296017: 4.7487e-05)#0.00236875: 4.2501e-05	W_sebi#0.00105798: 8.9988e-05)#0.00820073: 0.000766771)#0.0316757; 5
(W_muriae#0.00335614: 0.000856759	(((W_tropicalis#0.00179453: 1.32869e-05	W_canadensis#0.00159391: 1.32869e-05)#0.00028335: 3.42001e-05	W_mellicola#0.00296017: 4.7487e-05)#0.00236875: 4.2501e-05	W_sebi#0.00105641: 8.9988e-05)#0.00820073: 0.000766771)#0.0301748; 5
(W_muriae#0.00335614: 0.000813519	(((W_tropicalis#0.00179453: 1.32869e-05	W_canadensis#0.000951858: 1.32869e-05)#0.00028335: 4.29762e-05	W_mellicola#0.00296017: 5.62632e-05)#0.00199926: 3.37248e-05	W_sebi#0.00105641: 8.9988e-05)#0.00820073: 0.000723531)#0.0352987; 5
(W_muriae#0.00335614: 0.000855655	(((W_tropicalis#0.00413674: 1.32869e-05	W_canadensis#0.000842164: 1.32869e-05)#0.00028335: 4.29762e-05	W_mellicola#0.00296017: 5.62632e-05)#0.00199926: 3.37248e-05	W_sebi#0.00105641: 8.9988e-05)#0.00820073: 0.000765667)#0.0307489; 5
(W_muriae#0.00335614: 0.000855655	(((W_tropicalis#0.00413674: 4.70768e-05	W_canadensis#0.000483795: 4.70768e-05)#7.99725e-05: 9.18633e-06	W_mellicola#0.00296017: 5.62632e-05)#0.00199926: 3.37248e-05	W_sebi#0.00105641: 8.9988e-05)#0.0112279: 0.000765667)#0.0323917; 5
(W_muriae#0.00335614: 0.000893285	(((W_tropicalis#0.00413674: 4.70768e-05	W_canadensis#0.000483795: 4.70768e-05)#7.99725e-05: 9.18633e-06	W_mellicola#0.00296017: 5.62632e-05)#0.00199926: 3.37248e-05	W_sebi#0.00105641: 8.9988e-05)#0.0112279: 0.000803297)#0.0329728; 5
(W_muriae#0.00335614: 0.000893285	(((W_tropicalis#0.00413674: 3.65946e-05	W_canadensis#0.000483795: 3.65946e-05)#0.00010288: 1.96686e-05	W_mellicola#0.00296017: 5.62632e-05)#0.00199926: 3.37248e-05	W_sebi#0.00105641: 8.9988e-05)#0.0112279: 0.000803297)#0.0350654; 5
(W_muriae#0.00335614: 0.000893285	(((W_tropicalis#0.00413674: 3.82457e-05	W_canadensis#0.000483795: 3.82457e-05)#9.84386e-05: 1.80175e-05	W_mellicola#0.00296017: 5.62632e-05)#0.00199926: 3.37248e-05	W_sebi#0.00105641: 8.9988e-05)#0.0112279: 0.000803297)#0.0364499; 5
(W_muriae#0.00335614: 0.000827294	(((W_tropicalis#0.00413674: 3.82457e-05	W_canadensis#0.000483795: 3.82457e-05)#9.84386e-05: 1.80175e-05	W_mellicola#0.00296017: 5.62632e-05)#0.00199926: 3.37248e-05	W_sebi#0.00105641: 8.9988e-05)#0.0112279: 0.000737306)#0.0357623; 5
(W_muriae#0.00335614: 0.000827294	(((W_tropicalis#0.00413674: 3.35599e-05	W_canadensis#0.000483795: 3.35599e-05)#0.000112183: 2.27032e-05	W_mellicola#0.00296017: 5.62632e-05)#0.00199926: 3.37248e-05	W_sebi#0.00105641: 8.9988e-05)#0.012585: 0.000737306)#0.0392175; 5
(W_muriae#0.00335614: 0.000827294	(((W_tropicalis#0.00587542: 2.30001e-05	W_canadensis#0.000483795: 2.30001e-05)#0.000163689: 3.32631e-05	W_mellicola#0.00296017: 5.62632e-05)#0.00199926: 3.37248e-05	W_sebi#0.00105641: 8.9988e-05)#0.012585: 0.000737306)#0.03697; 5
(W_muriae#0.00299708: 0.000786886	(((W_tropicalis#0.00524684: 3.15552e-05	W_canadensis#0.000432037: 3.15552e-05)#9.51468e-05: 1.86886e-05	W_mellicola#0.00264348: 5.02438e-05)#0.00178537: 3.01168e-05	W_sebi#0.000943387: 8.03606e-05)#0.0112386: 0.000706525)#0.0289339; 5
(W_muriae#0.00299708: 0.000786886	(((W_tropicalis#0.0031433: 3.13337e-05	W_canadensis#0.000432037: 3.13337e-05)#9.58195e-05: 2.90467e-05	W_mellicola#0.00264348: 6.03804e-05)#0.00148565: 3.17233e-05	W_sebi#0.00110302: 9.21037e-05)#0.00980571: 0.000694782)#0.0289339; 5
(W_muriae#0.00330922: 0.000868839	(((W_tropicalis#0.00225796: 3.45971e-05	W_canadensis#0.000477033: 3.45971e-05)#0.000105799: 3.20719e-05	W_mellicola#0.00291879: 6.6669e-05)#0.00178649: 3.50272e-05	W_sebi#0.0012179: 0.000101696)#0.0124574: 0.000767143)#0.0359382; 5
(W_muriae#0.00330922: 0.000898071	(((W_tropicalis#0.00122438: 2.75213e-05	W_canadensis#0.000477033: 2.75213e-05)#0.000133: 3.10226e-05	W_mellicola#0.00291879: 5.85439e-05)#0.00203443: 4.31523e-05	W_sebi#0.0012179: 0.000101696)#0.0124574: 0.000796375)#0.0321307; 5
(W_muriae#0.00306606: 0.000832081	(((W_tropicalis#0.00113441: 4.14672e-05	W_canadensis#0.00044198: 4.14672e-05)#7.57748e-05: 1.27749e-05	W_mellicola#0.00270432: 5.42421e-05)#0.00188494: 3.99814e-05	W_sebi#0.00112841: 9.42235e-05)#0.011542: 0.000737857)#0.0317515; 5
(W_muriae#0.00306606: 0.000832081	(((W_tropicalis#0.00430297: 2.66877e-05	W_canadensis#0.00044198: 2.66877e-05)#0.000117739: 2.75544e-05	W_mellicola#0.00270432: 5.42421e-05)#0.00188494: 3.99814e-05	W_sebi#0.00112841: 9.42235e-05)#0.011542: 0.000737857)#0.0286238; 5
(W_muriae#0.00306606: 0.000832081	(((W_tropicalis#0.00430297: 2.46948e-05	W_canadensis#0.00044198: 2.46948e-05)#0.00012724: 3.66001e-05	W_sebi#0.0012804: 6.12949e-05)#0.00166805: 3.29285e-05	W_mellicola#0.00270432: 9.42235e-05)#0.0133687: 0.000737857)#0.0286238; 5
(W_muriae#0.00306606: 0.000771178	(((W_tropicalis#0.0011914: 2.48173e-05	W_canadensis#0.00044198: 2.48173e-05)#0.000126612: 3.64777e-05	W_sebi#0.000535383: 6.12949e-05)#0.00166805: 5.01477e-05	W_mellicola#0.00270432: 0.000111443)#0.00924424: 0.000659735)#0.0293385; 5
(W_muriae#0.00321859: 0.000809543	(((W_tropicalis#0.00159003: 1.38258e-05	W_canadensis#0.000463968: 1.38258e-05)#0.000250443: 5.24911e-05	W_sebi#0.000562017: 6.63169e-05)#0.00169895: 5.06699e-05	W_mellicola#0.00283886: 0.000116987)#0.00863491: 0.000692556)#0.0291354; 5
(W_muriae#0.00360972: 0.000907919	(((W_tropicalis#0.00178325: 1.5506e-05	W_canadensis#0.00052035: 1.5506e-05)#0.000280877: 5.88698e-05	W_sebi#0.000630314: 7.43758e-05)#0.00567827: 5.68273e-05	W_mellicola#0.00318384: 0.000131203)#0.0110998: 0.000776716)#0.0344337; 5
(W_muriae#0.00360972: 0.000907919	(((W_tropicalis#0.00178325: 1.5506e-05	W_canadensis#0.00052035: 1.5506e-05)#0.000280877: 5.88698e-05	W_sebi#0.000630314: 7.43758e-05)#0.00281622: 7.70866e-05	W_mellicola#0.00318384: 0.000151462)#0.0118518: 0.000756457)#0.0344337; 5
(W_muriae#0.00339258: 0.000853306	(((W_tropicalis#0.00167598: 1.45732e-05	W_canadensis#0.00048905: 1.45732e-05)#0.000263982: 5.53287e-05	W_sebi#0.0005924: 6.9902e-05)#0.00264682: 7.24497e-05	W_mellicola#0.00299232: 0.000142352)#0.0111389: 0.000710954)#0.035113; 5
(W_muriae#0.003136: 0.00078877	(((W_tropicalis#0.00154923: 3.49912e-05	W_canadensis#0.000452063: 3.49912e-05)#9.39425e-05: 2.9624e-05	W_sebi#0.000547596: 6.46152e-05)#0.00244664: 6.69703e-05	W_mellicola#0.00276601: 0.000131586)#0.0125285: 0.000657185)#0.0346061; 5
(W_muriae#0.003136: 0.000837492	(((W_tropicalis#0.00436293: 5.99619e-05	W_canadensis#0.000452063: 5.99619e-05)#5.48209e-05: 4.65336e-06	W_sebi#0.000547596: 6.46152e-05)#0.00244664: 6.69703e-05	W_mellicola#0.00276601: 0.000131586)#0.0125285: 0.000705907)#0.0352591; 5
(W_muriae#0.00300354: 0.000802118	(((W_tropicalis#0.00417865: 5.74292e-05	W_canadensis#0.000432969: 5.74292e-05)#5.25054e-05: 4.45681e-06	W_sebi#0.000524467: 6.1886e-05)#0.0023433: 6.41416e-05	W_mellicola#0.00264918: 0.000126028)#0.0119993: 0.000676091)#0.0337699; 5
(W_muriae#0.00300354: 0.000802118	(((W_tropicalis#0.00476338: 5.74292e-05	W_canadensis#0.000432969: 5.74292e-05)#5.25054e-05: 4.45681e-06	W_sebi#0.000524467: 6.1886e-05)#0.00399914: 6.41416e-05	W_mellicola#0.00264918: 0.000126028)#0.00946346: 0.000676091)#0.0337699; 5
(W_muriae#0.00312342: 0.000834131	(((W_tropicalis#0.00495349: 5.97212e-05	W_canadensis#0.000450248: 5.97212e-05)#5.46009e-05: 4.63468e-06	W_sebi#0.000545399: 6.43559e-05)#0.00415875: 6.67015e-05	W_mellicola#0.00275491: 0.000131057)#0.00984115: 0.000703074)#0.0351176; 5
(W_muriae#0.00312342: 0.000797209	(((W_tropicalis#0.00243508: 5.97212e-05	W_canadensis#0.000450248: 5.97212e-05)#5.46009e-05: 4.63468e-06	W_sebi#0.000545399: 6.43559e-05)#0.00263666: 6.67015e-05	W_mellicola#0.00275491: 0.000131057)#0.00984115: 0.000666151)#0.0329287; 5
(W_muriae#0.00312342: 0.000797209	(((W_tropicalis#0.00243508: 5.97212e-05	W_canadensis#0.000450248: 5.97212e-05)#5.46009e-05: 4.63468e-06	W_sebi#0.000572367: 6.43559e-05)#0.00263666: 6.67015e-05	W_mellicola#0.00275491: 0.000131057)#0.00984115: 0.000666151)#0.0318144; 5
(W_muriae#0.00312342: 0.000797209	(((W_tropicalis#0.00243508: 5.97212e-05	W_canadensis#0.000450248: 5.97212e-05)#5.46009e-05: 4.63468e-06	W_sebi#0.000572367: 6.43559e-05)#0.00263666: 6.67015e-05	W_mellicola#0.00275491: 0.000131057)#0.0128421: 0.000666151)#0.0302717; 5
(W_muriae#0.00312342: 0.000848761	(((W_tropicalis#0.000932878: 5.97212e-05	W_canadensis#0.000450248: 5.97212e-05)#5.46009e-05: 4.63468e-06	W_sebi#0.000572367: 6.43559e-05)#0.00263666: 6.67015e-05	W_mellicola#0.00275491: 0.000131057)#0.0134102: 0.000717704)#0.0284331; 5
(W_muriae#0.00312342: 0.000848761	(((W_tropicalis#0.000932878: 5.97212e-05	W_canadensis#0.000450248: 5.97212e-05)#5.46009e-05: 4.63468e-06	W_sebi#0.000572367: 6.43559e-05)#0.004509: 6.67015e-05	W_mellicola#0.00275491: 0.000131057)#0.0134102: 0.000717704)#0.0313416; 5
(W_muriae#0.00294744: 0.00080094	(((W_tropicalis#0.000880318: 5.63564e-05	W_canadensis#0.00042488: 5.63564e-05)#5.15246e-05: 4.37355e-06	W_sebi#0.000540119: 6.073e-05)#0.00280208: 6.29434e-05	W_mellicola#0.00259969: 0.000123673)#0.0110996: 0.000677266)#0.0306282; 5
(W_muriae#0.00294744: 0.00080094	(((W_tropicalis#0.00316867: 5.63564e-05	W_canadensis#0.00042488: 5.63564e-05)#5.15246e-05: 4.37355e-06	W_sebi#0.000540119: 6.073e-05)#0.00492117: 6.29434e-05	W_mellicola#0.00259969: 0.000123673)#0.0141591: 0.000677266)#0.0338236; 5
(W_muriae#0.00294744: 0.00080094	(((W_tropicalis#0.00316867: 5.63564e-05	W_canadensis#0.00042488: 5.63564e-05)#5.15246e-05: 4.37355e-06	W_sebi#0.000540119: 6.073e-05)#0.00208558: 6.29434e-05	W_mellicola#0.00259969: 0.000123673)#0.0141591: 0.000677266)#0.0312593; 5
(W_muriae#0.00294744: 0.00086356	(((W_tropicalis#0.00316867: 5.63564e-05	W_canadensis#0.00042488: 5.63564e-05)#5.15246e-05: 4.37355e-06	W_sebi#0.000540119: 6.073e-05)#0.00208558: 6.29434e-05	W_mellicola#0.00259969: 0.000123673)#0.0141591: 0.000739886)#0.0312001; 5
(W_muriae#0.00294744: 0.000821008	(((W_tropicalis#0.00316867: 5.63564e-05	W_canadensis#0.00042488: 5.63564e-05)#5.15246e-05: 4.37355e-06	W_sebi#0.000540119: 6.073e-05)#0.00208558: 6.29434e-05	W_mellicola#0.00259969: 0.000123673)#0.0141591: 0.000697335)#0.0312197; 5
(W_muriae#0.00294744: 0.000821008	(((W_tropicalis#0.00115157: 5.63564e-05	W_canadensis#0.00042488: 5.63564e-05)#5.15246e-05: 4.37355e-06	W_sebi#0.000540119: 6.073e-05)#0.00208558: 6.29434e-05	W_mellicola#0.00259969: 0.000123673)#0.0141591: 0.000697335)#0.0312197; 5
(W_muriae#0.00294744: 0.000801876	(((W_tropicalis#0.00160627: 5.63564e-05	W_canadensis#0.00042488: 5.63564e-05)#5.15246e-05: 4.37355e-06	W_sebi#0.000540119: 6.073e-05)#0.00173741: 6.29434e-05	W_mellicola#0.00259969: 0.000123673)#0.0125041: 0.000678203)#0.0338417; 5
(W_muriae#0.00294744: 0.000862025	(((W_tropicalis#0.00160627: 5.63564e-05	W_canadensis#0.00042488: 5.63564e-05)#5.15246e-05: 4.37355e-06	W_sebi#0.000540119: 6.073e-05)#0.00238435: 6.29434e-05	W_mellicola#0.00259969: 0.000123673)#0.0100713: 0.000738352)#0.0314804; 5
(W_muriae#0.00294744: 0.000862025	(((W_tropicalis#0.00160627: 5.63564e-05	W_canadensis#0.00042488: 5.63564e-05)#5.15246e-05: 4.37355e-06	W_sebi#0.000540119: 6.073e-05)#0.00238435: 6.29434e-05	W_mellicola#0.00259969: 0.000123673)#0.0100713: 0.000738352)#0.0341771; 5
(W_muriae#0.00294744: 0.000862025	(((W_tropicalis#0.000621507: 5.63564e-05	W_canadensis#0.00042488: 5.63564e-05)#5.15246e-05: 4.37355e-06	W_sebi#0.000540119: 6.073e-05)#0.00238435: 6.29434e-05	W_mellicola#0.00259969: 0.000123673)#0.0100713: 0.000738352)#0.0319405; 5
(W_muriae#0.00294744: 0.000862025	(((W_tropicalis#0.000621507: 5.63564e-05	W_canadensis#0.00042488: 5.63564e-05)#5.15246e-05: 4.37355e-06	W_sebi#0.000540119: 6.073e-05)#0.00238435: 6.29434e-05	W_mellicola#0.00259969: 0.000123673)#0.0100713: 0.000738352)#0.034068; 5
(W_muriae#0.00294744: 0.000862025	(((W_tropicalis#0.00111431: 5.63564e-05	W_canadensis#0.00042488: 5.63564e-05)#5.15246e-05: 4.37355e-06	W_sebi#0.000540119: 6.073e-05)#0.00238435: 6.29434e-05	W_mellicola#0.00259969: 0.000123673)#0.013549: 0.000738352)#0.0326827; 5
(W_muriae#0.00294744: 0.000896503	(((W_tropicalis#0.00111431: 5.63564e-05	W_canadensis#0.00042488: 5.63564e-05)#5.15246e-05: 4.37355e-06	W_sebi#0.000540119: 6.073e-05)#0.00238435: 6.29434e-05	W_mellicola#0.00259969: 0.000123673)#0.013549: 0.000772829)#0.0346388; 5
(W_muriae#0.00294744: 0.000896503	(((W_tropicalis#0.00102782: 5.63564e-05	W_canadensis#0.00042488: 5.63564e-05)#5.15246e-05: 4.37355e-06	W_sebi#0.000540119: 6.073e-05)#0.00446793: 6.29434e-05	W_mellicola#0.00259969: 0.000123673)#0.016818: 0.000772829)#0.0318341; 5
(W_muriae#0.0025203: 0.000766583	(((W_tropicalis#0.000878869: 4.81893e-05	W_canadensis#0.000363307: 4.81893e-05)#4.40577e-05: 3.73975e-06	W_sebi#0.000461846: 5.19291e-05)#0.00324507: 5.38218e-05	W_mellicola#0.00222295: 0.000105751)#0.0143808: 0.000660832)#0.0272208; 5
(W_muriae#0.0025203: 0.00082432	(((W_tropicalis#0.000878869: 4.81893e-05	W_canadensis#0.000363307: 4.81893e-05)#4.40577e-05: 3.73975e-06	W_sebi#0.000461846: 5.19291e-05)#0.00324507: 5.38218e-05	W_mellicola#0.00222295: 0.000105751)#0.0162483: 0.000718569)#0.0271009; 5
(W_muriae#0.0025203: 0.00082432	(((W_tropicalis#0.000878869: 4.81893e-05	W_canadensis#0.000363307: 4.81893e-05)#4.40577e-05: 3.73975e-06	W_sebi#0.000461846: 5.19291e-05)#0.00324507: 5.38218e-05	W_mellicola#0.00222295: 0.000105751)#0.0162483: 0.000718569)#0.0271009; 5
(W_muriae#0.0025203: 0.00082432	(((W_tropicalis#0.000878869: 4.81893e-05	W_canadensis#0.000363307: 4.81893e-05)#4.40577e-05: 3.73975e-06	W_sebi#0.000461846: 5.19291e-05)#0.00324507: 7.00564e-05	W_mellicola#0.00222295: 0.000121985)#0.0140859: 0.000702334)#0.0271009; 5
(W_muriae#0.0025203: 0.00082432	(((W_tropicalis#0.000878869: 3.77588e-05	W_canadensis#0.000363307: 3.77588e-05)#5.62283e-05: 1.41703e-05	W_sebi#0.000461846: 5.19291e-05)#0.00324507: 7.00564e-05	W_mellicola#0.00222295: 0.000121985)#0.0122569: 0.000702334)#0.0290002; 5
(W_muriae#0.0025203: 0.00082432	(((W_tropicalis#0.000878869: 3.77588e-05	W_canadensis#0.000363307: 3.77588e-05)#5.62283e-05: 1.41703e-05	W_sebi#0.000461846: 5.19291e-05)#0.00324507: 7.00564e-05	W_mellicola#0.00222295: 0.000121985)#0.0122569: 0.000702334)#0.0306095; 5
(W_muriae#0.0025203: 0.00082432	(((W_tropicalis#0.000878869: 3.77588e-05	W_canadensis#0.000363307: 3.77588e-05)#5.62283e-05: 1.41703e-05	W_sebi#0.000461846: 5.19291e-05)#0.00324507: 7.00564e-05	W_mellicola#0.00222295: 0.000121985)#0.0122569: 0.000702334)#0.0306095; 5
(W_muriae#0.0025203: 0.000840483	(((W_tropicalis#0.0010579: 3.77588e-05	W_canadensis#0.000363307: 3.77588e-05)#5.62283e-05: 1.41703e-05	W_sebi#0.000461846: 5.19291e-05)#0.00324507: 7.00564e-05	W_mellicola#0.00222295: 0.000121985)#0.0122569: 0.000718498)#0.0312121; 5
(W_muriae#0.0025203: 0.000840483	(((W_tropicalis#0.0010579: 3.77588e-05	W_canadensis#0.000363307: 3.77588e-05)#5.62283e-05: 1.41703e-05	W_sebi#0.000461846: 5.19291e-05)#0.00324507: 7.00564e-05	W_mellicola#0.00222295: 0.000121985)#0.0122569: 0.000718498)#0.0344722; 5
(W_muriae#0.0025203: 0.000840483	(((W_tropicalis#0.00205639: 3.77588e-05	W_canadensis#0.000363307: 3.77588e-05)#5.62283e-05: 1.41703e-05	W_sebi#0.000461846: 5.19291e-05)#0.00158086: 7.00564e-05	W_mellicola#0.00222295: 0.000121985)#0.0122569: 0.000718498)#0.0312954; 5
(W_muriae#0.00276031: 0.000905211	(((W_tropicalis#0.000801312: 4.13546e-05	W_canadensis#0.000397905: 4.13546e-05)#6.15829e-05: 1.55197e-05	W_sebi#0.000505827: 5.68743e-05)#0.00374181: 7.67279e-05	W_mellicola#0.00243464: 0.000133602)#0.0134241: 0.000771609)#0.0348554; 5
(W_muriae#0.00276031: 0.000905211	(((W_tropicalis#0.000801312: 4.13546e-05	W_canadensis#0.000397905: 4.13546e-05)#6.15829e-05: 1.55197e-05	W_sebi#0.000505827: 5.68743e-05)#0.00496193: 7.67279e-05	W_mellicola#0.00243464: 0.000133602)#0.0161654: 0.000771609)#0.0380532; 5
(W_muriae#0.00276031: 0.000839246	(((W_tropicalis#0.000801312: 3.4751e-05	W_canadensis#0.000397905: 3.4751e-05)#7.32853e-05: 2.21233e-05	W_sebi#0.000505827: 5.68743e-05)#0.00496193: 7.67279e-05	W_mellicola#0.00243464: 0.000133602)#0.0161654: 0.000705644)#0.0386985; 5
(W_muriae#0.00276031: 0.000839246	(((W_tropicalis#0.000801312: 4.41701e-05	W_canadensis#0.000397905: 4.41701e-05)#5.76574e-05: 1.27042e-05	W_sebi#0.000505827: 5.68743e-05)#0.00496193: 7.67279e-05	W_mellicola#0.00243464: 0.000133602)#0.0161654: 0.000705644)#0.0369564; 5
(W_muriae#0.00276031: 0.000903506	(((W_tropicalis#0.000801312: 4.41701e-05	W_canadensis#0.000587929: 4.41701e-05)#5.76574e-05: 1.27042e-05	W_sebi#0.000505827: 5.68743e-05)#0.00496193: 7.67279e-05	W_mellicola#0.00243464: 0.000133602)#0.0161654: 0.000769904)#0.0343279; 5
(W_muriae#0.00276031: 0.000903506	(((W_tropicalis#0.000801312: 4.41701e-05	W_canadensis#0.000587929: 4.41701e-05)#5.76574e-05: 1.27042e-05	W_sebi#0.000505827: 5.68743e-05)#0.00376408: 7.67279e-05	W_mellicola#0.00243464: 0.000133602)#0.0161654: 0.000769904)#0.0351547; 5
(W_muriae#0.00254883: 0.000834287	(((W_tropicalis#0.000739922: 4.07862e-05	W_canadensis#0.000636038: 4.07862e-05)#5.32401e-05: 1.17309e-05	W_sebi#0.000467075: 5.2517e-05)#0.0034757: 7.08496e-05	W_mellicola#0.00224812: 0.000123367)#0.0121382: 0.00071092)#0.03409; 5
(W_muriae#0.00254883: 0.000867105	(((W_tropicalis#0.000739922: 4.07862e-05	W_canadensis#0.000636038: 4.07862e-05)#5.32401e-05: 1.17309e-05	W_sebi#0.000467075: 5.2517e-05)#0.00172809: 7.08496e-05	W_mellicola#0.00224812: 0.000123367)#0.0121382: 0.000743738)#0.0327998; 5
(W_muriae#0.00269291: 0.000916117	(((W_tropicalis#0.000781746: 4.16475e-05	W_canadensis#0.000671989: 4.16475e-05)#5.81999e-05: 1.3838e-05	W_sebi#0.000493476: 5.54855e-05)#0.00182576: 7.48543e-05	W_mellicola#0.00237519: 0.00013034)#0.0128243: 0.000785777)#0.0314759; 5
(W_muriae#0.00269291: 0.000916117	(((W_tropicalis#0.000781746: 3.17049e-05	W_canadensis#0.000671989: 3.17049e-05)#7.64513e-05: 2.37807e-05	W_sebi#0.000493476: 5.54855e-05)#0.00359144: 7.48543e-05	W_mellicola#0.00237519: 0.00013034)#0.0128243: 0.000785777)#0.0314759; 5
(W_muriae#0.00249114: 0.000847476	(((W_tropicalis#0.0015636: 2.78719e-05	W_canadensis#0.00062164: 2.78719e-05)#7.44215e-05: 2.34564e-05	W_sebi#0.000456502: 5.13282e-05)#0.00332235: 6.92458e-05	W_mellicola#0.00219723: 0.000120574)#0.0118634: 0.000726902)#0.0291175; 5
(W_muriae#0.00249114: 0.000847476	(((W_tropicalis#0.0015636: 2.78719e-05	W_canadensis#0.00062164: 2.78719e-05)#7.44215e-05: 2.34564e-05	W_sebi#0.000456502: 5.13282e-05)#0.00332235: 0.000102589	W_mellicola#0.00219723: 0.000153917)#0.0125249: 0.000693559)#0.0291175; 5
(W_muriae#0.00249114: 0.000847476	(((W_tropicalis#0.00153114: 2.985e-05	W_canadensis#0.00062164: 2.985e-05)#6.94895e-05: 2.14782e-05	W_sebi#0.000456502: 5.13282e-05)#0.00332235: 0.000102589	W_mellicola#0.00219723: 0.000153917)#0.0125249: 0.000693559)#0.0328483; 5
(W_muriae#0.00249114: 0.000847476	(((W_tropicalis#0.00153114: 2.985e-05	W_canadensis#0.00062164: 2.985e-05)#6.94895e-05: 2.14782e-05	W_sebi#0.000456502: 5.13282e-05)#0.00332235: 0.000102589	W_mellicola#0.00219723: 0.000153917)#0.0125249: 0.000693559)#0.0351618; 5
(W_muriae#0.00249114: 0.000847476	(((W_tropicalis#0.00246642: 2.87982e-05	W_canadensis#0.00062164: 2.87982e-05)#7.20274e-05: 2.253e-05	W_sebi#0.000456502: 5.13282e-05)#0.00332235: 0.000102589	W_mellicola#0.00219723: 0.000153917)#0.0112322: 0.000693559)#0.0380704; 5
(W_muriae#0.00249114: 0.000847476	(((W_tropicalis#0.00246642: 2.97594e-05	W_canadensis#0.00062164: 2.97594e-05)#6.97012e-05: 2.15688e-05	W_sebi#0.000456502: 5.13282e-05)#0.00332235: 0.000102589	W_mellicola#0.00219723: 0.000153917)#0.0112322: 0.000693559)#0.0404904; 5
(W_muriae#0.00249114: 0.000847476	(((W_tropicalis#0.00246642: 2.97594e-05	W_canadensis#0.00062164: 2.97594e-05)#6.97012e-05: 2.18413e-05	W_sebi#0.000456502: 5.16007e-05)#0.0033048: 0.000102317	W_mellicola#0.00219723: 0.000153917)#0.0135604: 0.000693559)#0.0382979; 5
(W_muriae#0.00249114: 0.000847476	(((W_tropicalis#0.00246642: 2.97594e-05	W_canadensis#0.00062164: 2.97594e-05)#6.97012e-05: 2.28928e-05	W_sebi#0.000456502: 5.26522e-05)#0.0032388: 0.000101265	W_mellicola#0.00219723: 0.000153917)#0.0135604: 0.000693559)#0.041163; 5
(W_muriae#0.00249114: 0.000847476	(((W_tropicalis#0.00438554: 3.83037e-05	W_canadensis#0.00062164: 3.83037e-05)#5.41532e-05: 1.43485e-05	W_sebi#0.000456502: 5.26522e-05)#0.0032388: 0.000101265	W_mellicola#0.00219723: 0.000153917)#0.0135604: 0.000693559)#0.041163; 5
(W_muriae#0.00249114: 0.000811015	(((W_tropicalis#0.00153703: 3.83037e-05	W_canadensis#0.00062164: 3.83037e-05)#5.41532e-05: 1.43485e-05	W_sebi#0.000456502: 5.26522e-05)#0.0032388: 0.000101265	W_mellicola#0.00219723: 0.000153917)#0.0135604: 0.000657098)#0.039675; 5
(W_muriae#0.00276916: 0.00090153	(((W_tropicalis#0.00117418: 4.25786e-05	W_canadensis#0.000691018: 4.25786e-05)#6.0197e-05: 1.59499e-05	W_sebi#0.00050745: 5.85285e-05)#0.00619748: 0.000112567	W_mellicola#0.00244245: 0.000171095)#0.0111544: 0.000730434)#0.0401965; 5
(W_muriae#0.00288435: 0.00089232	(((W_tropicalis#0.00277975: 4.43497e-05	W_canadensis#0.000719762: 4.43497e-05)#6.27009e-05: 2.52574e-05	W_sebi#0.000528558: 6.96071e-05)#0.0042012: 0.000108605	W_mellicola#0.00182906: 0.000178212)#0.0116184: 0.000714108)#0.0456424; 5
(W_muriae#0.00288435: 0.00089232	(((W_tropicalis#0.00277975: 4.43497e-05	W_canadensis#0.000719762: 4.43497e-05)#6.27009e-05: 2.52574e-05	W_sebi#0.000528558: 6.96071e-05)#0.0042012: 0.000108605	W_mellicola#0.00182906: 0.000178212)#0.0116184: 0.000714108)#0.0456424; 5
(W_muriae#0.00273476: 0.000846043	(((W_tropicalis#0.000177379: 2.06656e-05	W_canadensis#0.000682434: 2.06656e-05)#0.000120965: 4.53316e-05	W_sebi#0.000501146: 6.59972e-05)#0.00398332: 0.000102973	W_mellicola#0.0017342: 0.00016897)#0.0110158: 0.000677073)#0.0422455; 5
(W_muriae#0.00293575: 0.000908223	(((W_tropicalis#0.0010031: 2.21844e-05	W_canadensis#0.000839136: 2.21844e-05)#0.000129856: 4.86633e-05	W_sebi#0.000537978: 7.08476e-05)#0.00672725: 0.000110541	W_mellicola#0.00186166: 0.000181388)#0.0137218: 0.000726835)#0.0453503; 5
(W_muriae#0.00293575: 0.000886637	(((W_tropicalis#0.0010031: 1.51965e-05	W_canadensis#0.000839136: 1.51965e-05)#0.000189568: 5.56512e-05	W_sebi#0.000537978: 7.08476e-05)#0.00282186: 0.000110541	W_mellicola#0.00186166: 0.000181388)#0.0165598: 0.000705249)#0.0435605; 5
(W_muriae#0.00293575: 0.000886637	(((W_tropicalis#0.0010031: 1.51965e-05	W_canadensis#0.000839136: 1.51965e-05)#0.000189568: 5.56512e-05	W_sebi#0.000537978: 7.08476e-05)#0.00282186: 0.000110541	W_mellicola#0.00186166: 0.000181388)#0.0165598: 0.000705249)#0.0435605; 5
(W_muriae#0.00293575: 0.000886637	(((W_tropicalis#0.00271014: 1.51965e-05	W_canadensis#0.000839136: 1.51965e-05)#0.000189568: 5.56512e-05	W_sebi#0.000537978: 7.08476e-05)#0.00282186: 0.000110541	W_mellicola#0.00186166: 0.000181388)#0.0148188: 0.000705249)#0.0405424; 5
(W_muriae#0.00293575: 0.000916836	(((W_tropicalis#0.00170114: 1.51965e-05	W_canadensis#0.000554106: 1.51965e-05)#0.000189568: 5.56512e-05	W_sebi#0.000537978: 7.08476e-05)#0.00282186: 0.000110541	W_mellicola#0.00186166: 0.000181388)#0.0116185: 0.000735448)#0.0374466; 5
(W_muriae#0.00293575: 0.000916836	(((W_tropicalis#0.00158083: 1.51965e-05	W_canadensis#0.000554106: 1.51965e-05)#0.000189568: 5.56512e-05	W_sebi#0.000537978: 7.08476e-05)#0.00282186: 0.000110541	W_mellicola#0.00186166: 0.000181388)#0.0116185: 0.000735448)#0.0374466; 5
(W_muriae#0.00293575: 0.000916836	(((W_tropicalis#0.00257503: 1.51965e-05	W_canadensis#0.000554106: 1.51965e-05)#0.000189568: 5.56512e-05	W_sebi#0.000537978: 7.08476e-05)#0.00282186: 0.000110541	W_mellicola#0.00186166: 0.000181388)#0.0129358: 0.000735448)#0.0406208; 5
(W_muriae#0.00293575: 0.000916836	(((W_tropicalis#0.00257503: 1.51965e-05	W_canadensis#0.00203269: 1.51965e-05)#0.000189568: 5.56512e-05	W_sebi#0.000537978: 7.08476e-05)#0.00282186: 0.000110541	W_mellicola#0.00186166: 0.000181388)#0.0129358: 0.000735448)#0.0387319; 5
(W_muriae#0.00293575: 0.0009421	(((W_tropicalis#0.00101136: 1.17489e-05	W_canadensis#0.000932198: 1.17489e-05)#0.000245195: 5.90988e-05	W_sebi#0.000537978: 7.08476e-05)#0.00517629: 0.000110541	W_mellicola#0.00186166: 0.000181388)#0.0147422: 0.000760712)#0.0408178; 5
(W_muriae#0.00293575: 0.000867651	(((W_tropicalis#0.00093712: 9.5037e-06	W_canadensis#0.00149495: 9.5037e-06)#0.000303121: 6.13439e-05	W_sebi#0.000537978: 7.08476e-05)#0.00261958: 0.000110541	W_mellicola#0.00186166: 0.000181388)#0.0147422: 0.000686263)#0.0418259; 5
(W_muriae#0.00293575: 0.000933532	(((W_tropicalis#0.00093712: 9.5037e-06	W_canadensis#0.00153595: 9.5037e-06)#0.000303121: 6.13439e-05	W_sebi#0.000537978: 7.08476e-05)#0.00407611: 0.000110541	W_mellicola#0.00186166: 0.000181388)#0.0147422: 0.000752144)#0.0388742; 5
(W_muriae#0.00293575: 0.000933532	(((W_tropicalis#0.00093712: 9.5037e-06	W_canadensis#0.00153595: 9.5037e-06)#0.000303121: 6.13439e-05	W_sebi#0.000537978: 7.08476e-05)#0.00407611: 0.000110541	W_mellicola#0.00186166: 0.000181388)#0.0119711: 0.000752144)#0.0388742; 5
(W_muriae#0.00293575: 0.000933532	(((W_tropicalis#0.00093712: 5.59279e-05	W_canadensis#0.00252543: 5.59279e-05)#5.15086e-05: 1.49198e-05	W_sebi#0.000537978: 7.08476e-05)#0.00407611: 0.000110541	W_mellicola#0.00186166: 0.000181388)#0.0119711: 0.000752144)#0.0360998; 5
(W_muriae#0.00293575: 0.000933532	(((W_tropicalis#0.00093712: 2.84096e-05	W_canadensis#0.00252543: 2.84096e-05)#0.000101401: 4.2438e-05	W_sebi#0.000537978: 7.08476e-05)#0.00407611: 0.000110541	W_mellicola#0.00186166: 0.000181388)#0.0149514: 0.000752144)#0.0360998; 5
(W_muriae#0.00257099: 0.000817543	(((W_tropicalis#0.000985116: 2.01595e-05	W_canadensis#0.00356592: 2.01595e-05)#0.000109595: 4.18855e-05	W_sebi#0.000471135: 6.2045e-05)#0.00356966: 9.68062e-05	W_mellicola#0.00232647: 0.000158851)#0.0104828: 0.000658692)#0.0331041; 5
(W_muriae#0.00295457: 0.000939517	(((W_tropicalis#0.00113209: 2.31672e-05	W_canadensis#0.00698269: 2.31672e-05)#0.000125946: 4.81347e-05	W_sebi#0.000541427: 7.13019e-05)#0.00410224: 0.000190389	W_mellicola#0.00267357: 0.000261691)#0.00840366: 0.000677827)#0.0360361; 5
(W_muriae#0.00306597: 0.000974939	(((W_tropicalis#0.00259661: 4.25357e-05	W_canadensis#0.00321877: 4.25357e-05)#7.3867e-05: 3.14544e-05	W_sebi#0.00056184: 7.39901e-05)#0.00676184: 0.000197567	W_mellicola#0.00277437: 0.000271557)#0.00872049: 0.000703382)#0.0344917; 5
(W_muriae#0.00335266: 0.00102934	(((W_tropicalis#0.00283942: 6.62936e-05	W_canadensis#0.00129207: 6.62936e-05)#5.66731e-05: 1.46152e-05	W_sebi#0.000614377: 8.09088e-05)#0.00398832: 0.000216041	W_mellicola#0.0030338: 0.00029695)#0.00953594: 0.000732389)#0.0357278; 5
(W_muriae#0.00277772: 0.000852819	(((W_tropicalis#0.00235249: 5.4925e-05	W_canadensis#0.00183094: 5.4925e-05)#4.69543e-05: 1.23627e-05	W_sebi#0.000509018: 6.72877e-05)#0.00196487: 0.000178739	W_mellicola#0.00251353: 0.000246026)#0.0112881: 0.000606792)#0.031479; 5
(W_muriae#0.00277772: 0.000852819	(((W_tropicalis#0.00235249: 5.4925e-05	W_canadensis#0.00183094: 5.4925e-05)#4.69543e-05: 1.23627e-05	W_sebi#0.000509018: 6.72877e-05)#0.00335674: 0.000178739	W_mellicola#0.00251353: 0.000246026)#0.0112881: 0.000606792)#0.0351544; 5
(W_muriae#0.00289662: 0.000865684	(((W_tropicalis#0.00245318: 5.7276e-05	W_canadensis#0.00143187: 5.7276e-05)#4.89641e-05: 1.28918e-05	W_sebi#0.000530806: 7.01678e-05)#0.00350042: 0.000186389	W_mellicola#0.00262112: 0.000256557)#0.0117713: 0.000609127)#0.0404538; 5
(W_muriae#0.00289662: 0.000865684	(((W_tropicalis#0.00245318: 5.7276e-05	W_canadensis#0.00143187: 5.7276e-05)#4.89641e-05: 1.28918e-05	W_sebi#0.000530806: 7.01678e-05)#0.00538576: 0.000186389	W_mellicola#0.00262112: 0.000256557)#0.0117713: 0.000609127)#0.0381324; 5
(W_muriae#0.00289662: 0.000865684	(((W_tropicalis#0.00245318: 5.7276e-05	W_canadensis#0.00143187: 5.7276e-05)#4.89641e-05: 1.28918e-05	W_sebi#0.000530806: 7.01678e-05)#0.00538576: 0.000186389	W_mellicola#0.00262112: 0.000256557)#0.0141961: 0.000609127)#0.0404586; 5
(W_muriae#0.00289662: 0.000865684	(((W_tropicalis#0.00245318: 2.48272e-05	W_canadensis#0.000398303: 2.48272e-05)#0.00011296: 4.53406e-05	W_sebi#0.000530806: 7.01678e-05)#0.00538576: 0.000254622	W_mellicola#0.00375048: 0.00032479)#0.00940921: 0.000540894)#0.0382033; 5
(W_muriae#0.00289662: 0.000865684	(((W_tropicalis#0.00124655: 5.3585e-05	W_canadensis#0.000398303: 5.3585e-05)#5.23369e-05: 1.36057e-05	W_sebi#0.000530806: 6.71906e-05)#0.00354608: 0.0002576	W_mellicola#0.00375048: 0.00032479)#0.00940921: 0.000540894)#0.0382033; 5
(W_muriae#0.00289662: 0.000894728	(((W_tropicalis#0.00124655: 5.3585e-05	W_canadensis#0.000398303: 5.3585e-05)#5.23369e-05: 1.36057e-05	W_sebi#0.000530806: 6.71906e-05)#0.00354608: 0.000214626	W_mellicola#0.00375048: 0.000281816)#0.010844: 0.000612911)#0.0369632; 5
(W_muriae#0.00289662: 0.000857174	(((W_tropicalis#0.00146299: 5.3585e-05	W_canadensis#0.000398303: 5.3585e-05)#5.23369e-05: 1.36057e-05	W_sebi#0.000530806: 6.71906e-05)#0.00354608: 0.000253302	W_mellicola#0.00375048: 0.000320493)#0.0124992: 0.000536681)#0.0416728; 5
(W_muriae#0.00289662: 0.000857174	(((W_tropicalis#0.00263823: 5.3585e-05	W_canadensis#0.000398303: 5.3585e-05)#5.23369e-05: 1.36057e-05	W_sebi#0.000482914: 6.71906e-05)#0.00354608: 0.000293702	W_mellicola#0.00375048: 0.000360893)#0.00994611: 0.000496281)#0.0416728; 5
(W_muriae#0.00289662: 0.000857174	(((W_tropicalis#0.00263823: 5.3585e-05	W_canadensis#0.000398303: 5.3585e-05)#5.23369e-05: 1.36057e-05	W_sebi#0.000482914: 6.71906e-05)#0.00354608: 0.000293702	W_mellicola#0.00375048: 0.000360893)#0.00994611: 0.000496281)#0.0395697; 5
(W_muriae#0.00289662: 0.000857174	(((W_tropicalis#0.000943923: 5.3585e-05	W_canadensis#0.000398303: 5.3585e-05)#5.23369e-05: 1.36057e-05	W_sebi#0.000482914: 6.71906e-05)#0.0051742: 0.000293702	W_mellicola#0.00375048: 0.000360893)#0.00994611: 0.000496281)#0.0383594; 5
(W_muriae#0.00289662: 0.000857174	(((W_tropicalis#0.000943923: 4.54999e-05	W_canadensis#0.000398303: 4.54999e-05)#6.16368e-05: 2.16907e-05	W_sebi#0.000482914: 6.71906e-05)#0.0051742: 0.000293702	W_mellicola#0.00375048: 0.000360893)#0.0119119: 0.000496281)#0.0350754; 5
(W_muriae#0.00289662: 0.000857174	(((W_tropicalis#0.000943923: 4.54999e-05	W_canadensis#0.000398303: 4.54999e-05)#6.16368e-05: 1.981e-05	W_sebi#0.000482914: 6.531e-05)#0.00532319: 0.000351886	W_mellicola#0.00375048: 0.000417196)#0.00873602: 0.000439978)#0.0330346; 5
(W_muriae#0.00289662: 0.000857174	(((W_tropicalis#0.00215564: 4.54999e-05	W_canadensis#0.000398303: 4.54999e-05)#6.16368e-05: 1.981e-05	W_sebi#0.000482914: 6.531e-05)#0.00532319: 0.000273779	W_mellicola#0.00375048: 0.000339089)#0.00866642: 0.000518085)#0.0330346; 5
(W_muriae#0.00305403: 0.000903756	(((W_tropicalis#0.00227278: 4.71128e-05	W_canadensis#0.000419948: 4.71128e-05)#6.61723e-05: 2.17463e-05	W_sebi#0.000509157: 6.88592e-05)#0.00561248: 0.000349444	W_mellicola#0.0039543: 0.000418303)#0.00981696: 0.000485453)#0.0381802; 5
(W_muriae#0.00305403: 0.000848555	(((W_tropicalis#0.00105846: 4.71128e-05	W_canadensis#0.000419948: 4.71128e-05)#6.61723e-05: 2.17463e-05	W_sebi#0.000509157: 6.88592e-05)#0.00561248: 0.000349444	W_mellicola#0.0039543: 0.000418303)#0.0087568: 0.000430252)#0.0406639; 5
(W_muriae#0.00356399: 0.000990245	(((W_tropicalis#0.00108804: 5.49797e-05	W_canadensis#0.00049007: 5.49797e-05)#7.72217e-05: 2.53775e-05	W_sebi#0.000594176: 8.03572e-05)#0.00654964: 0.000407793	W_mellicola#0.00461458: 0.00048815)#0.010219: 0.000502095)#0.0450489; 5
(W_muriae#0.00356399: 0.000990245	(((W_tropicalis#0.00152684: 5.49797e-05	W_canadensis#0.00049007: 5.49797e-05)#7.72217e-05: 2.53775e-05	W_sebi#0.000594176: 8.03572e-05)#0.00654964: 0.000463885	W_mellicola#0.00461458: 0.000544242)#0.0091658: 0.000446004)#0.0425641; 5
(W_muriae#0.00356399: 0.000990245	(((W_tropicalis#0.00152684: 5.49797e-05	W_canadensis#0.00118994: 5.49797e-05)#7.72217e-05: 2.53775e-05	W_sebi#0.000594176: 8.03572e-05)#0.00654964: 0.000538912	W_mellicola#0.00461458: 0.000619269)#0.00663824: 0.000370976)#0.0435598; 5
(W_muriae#0.00329893: 0.0009166	(((W_tropicalis#0.00141329: 5.08908e-05	W_canadensis#0.00100423: 5.08908e-05)#7.14786e-05: 1.76773e-05	W_sebi#0.000549986: 6.85681e-05)#0.004764: 0.000504646	W_mellicola#0.005225: 0.000573214)#0.00614455: 0.000343387)#0.0403202; 5
(W_muriae#0.00329893: 0.0009166	(((W_tropicalis#0.00141329: 5.08908e-05	W_canadensis#0.00342766: 5.08908e-05)#7.14786e-05: 1.76773e-05	W_sebi#0.000549986: 6.85681e-05)#0.004764: 0.000565168	W_mellicola#0.00618903: 0.000633736)#0.00824614: 0.000282864)#0.0424088; 5
(W_muriae#0.00296548: 0.000823951	(((W_tropicalis#0.00391695: 1.8212e-05	W_canadensis#0.000592424: 1.8212e-05)#0.000161399: 4.34252e-05	W_sebi#0.000494394: 6.16372e-05)#0.00428245: 0.000457644	W_mellicola#0.00556345: 0.000519281)#0.0048149: 0.000304669)#0.0381221; 5
(W_muriae#0.00340056: 0.000944836	(((W_tropicalis#0.0007427: 5.13175e-05	W_canadensis#0.000679341: 5.13175e-05)#7.53188e-05: 1.8371e-05	W_sebi#0.000566929: 6.96884e-05)#0.00308307: 0.000576949	W_mellicola#0.00637969: 0.000646637)#0.0050844: 0.000298199)#0.0437152; 5
(W_muriae#0.00340056: 0.000944836	(((W_tropicalis#0.00221075: 5.13175e-05	W_canadensis#0.000679341: 5.13175e-05)#7.53188e-05: 1.8371e-05	W_sebi#0.000566929: 6.96884e-05)#0.00308307: 0.000652064	W_mellicola#0.00637969: 0.000721752)#0.00656242: 0.000223084)#0.0460133; 5
(W_muriae#0.00303563: 0.000843442	(((W_tropicalis#0.0019735: 4.75825e-05	W_canadensis#0.00123977: 4.75825e-05)#6.4732e-05: 1.46274e-05	W_sebi#0.00050609: 6.22099e-05)#0.00275222: 0.00051826	W_mellicola#0.00414359: 0.00058047)#0.00650234: 0.000262973)#0.0410754; 5
(W_muriae#0.00303563: 0.000843442	(((W_tropicalis#0.000655191: 4.75825e-05	W_canadensis#0.00160154: 4.75825e-05)#6.4732e-05: 1.46274e-05	W_sebi#0.00050609: 6.22099e-05)#0.00275222: 0.000566234	W_mellicola#0.00414359: 0.000628444)#0.00806199: 0.000214999)#0.0410754; 5
(W_muriae#0.00303563: 0.000843442	(((W_tropicalis#0.000655191: 4.30015e-05	W_canadensis#0.00160154: 4.30015e-05)#7.1628e-05: 1.92084e-05	W_sebi#0.00050609: 6.22099e-05)#0.00377646: 0.000610953	W_mellicola#0.00414359: 0.000673162)#0.00445304: 0.00017028)#0.042673; 5
(W_muriae#0.00303563: 0.000843442	(((W_tropicalis#0.000655191: 4.30015e-05	W_canadensis#0.00143561: 4.30015e-05)#7.1628e-05: 1.92084e-05	W_sebi#0.00050609: 6.22099e-05)#0.00377646: 0.000624404	W_mellicola#0.00414359: 0.000686614)#0.0043658: 0.000156828)#0.042673; 5
(W_muriae#0.00303563: 0.000843442	(((W_tropicalis#0.000655191: 2.61481e-05	W_canadensis#0.00202967: 2.61481e-05)#0.000117795: 3.60618e-05	W_sebi#0.00050609: 6.22099e-05)#0.00480444: 0.000624404	W_mellicola#0.00414359: 0.000686614)#0.0043658: 0.000156828)#0.042673; 5
(W_muriae#0.00303563: 0.000843442	(((W_tropicalis#0.000655191: 2.61481e-05	W_canadensis#0.000477636: 2.61481e-05)#0.000117795: 3.60618e-05	W_sebi#0.00050609: 6.22099e-05)#0.0029583: 0.000593177	W_mellicola#0.00414359: 0.000655387)#0.00457382: 0.000188055)#0.0398764; 5
(W_muriae#0.00303563: 0.000843442	(((W_tropicalis#0.000655191: 2.61481e-05	W_canadensis#0.000477636: 2.61481e-05)#0.000117795: 3.60618e-05	W_sebi#0.00050609: 6.22099e-05)#0.0029583: 0.000593177	W_mellicola#0.00414359: 0.000655387)#0.00457382: 0.000188055)#0.0360027; 5
(W_muriae#0.00303563: 0.000843442	(((W_tropicalis#0.000655191: 4.27738e-05	W_canadensis#0.000477636: 4.27738e-05)#7.20092e-05: 2.49205e-05	W_sebi#0.00050609: 6.76943e-05)#0.00271862: 0.000630204	W_mellicola#0.00414359: 0.000697899)#0.00429521: 0.000145543)#0.0360027; 5
(W_muriae#0.00303563: 0.000843442	(((W_tropicalis#0.000655191: 5.37057e-05	W_canadensis#0.000477636: 5.37057e-05)#5.73516e-05: 1.39886e-05	W_sebi#0.00050609: 6.76943e-05)#0.00549886: 0.000630204	W_mellicola#0.00414359: 0.000697899)#0.00429521: 0.000145543)#0.0380837; 5
(W_muriae#0.00303563: 0.000843442	(((W_tropicalis#0.000655191: 3.97499e-05	W_canadensis#0.000477636: 3.97499e-05)#7.74872e-05: 2.79444e-05	W_sebi#0.00050609: 6.76943e-05)#0.00549886: 0.000630204	W_mellicola#0.00414359: 0.000697899)#0.00429521: 0.000145543)#0.0380837; 5
(W_muriae#0.00303563: 0.000843442	(((W_tropicalis#0.000655191: 3.97499e-05	W_canadensis#0.000477636: 3.97499e-05)#7.74872e-05: 2.79444e-05	W_sebi#0.00050609: 6.76943e-05)#0.00549886: 0.000630204	W_mellicola#0.00414359: 0.000697899)#0.00429521: 0.000145543)#0.0380837; 5
(W_muriae#0.00303563: 0.000843442	(((W_tropicalis#0.000655191: 3.97499e-05	W_canadensis#0.000477636: 3.97499e-05)#7.74872e-05: 2.34757e-05	W_sebi#0.00050609: 6.32256e-05)#0.00588752: 0.000681128	W_mellicola#0.00414359: 0.000744354)#0.00402715: 9.90883e-05)#0.0380837; 5
(W_muriae#0.00331636: 0.000921443	(((W_tropicalis#0.000715783: 4.3426e-05	W_canadensis#0.000521807: 4.3426e-05)#8.46531e-05: 2.56467e-05	W_sebi#0.000552892: 6.90727e-05)#0.00643199: 0.000825148	W_mellicola#0.00452679: 0.000894221)#0.00400091: 2.72223e-05)#0.0379489; 5
(W_muriae#0.00331636: 0.000921443	(((W_tropicalis#0.000715783: 4.3426e-05	W_canadensis#0.000521807: 4.3426e-05)#8.46531e-05: 2.56467e-05	W_sebi#0.000552892: 6.90727e-05)#0.00643199: 0.000825148	W_mellicola#0.00452679: 0.000894221)#0.00400091: 2.72223e-05)#0.0340622; 5
(W_muriae#0.00309582: 0.000860167	(((W_tropicalis#0.00145743: 4.05381e-05	W_canadensis#0.000487107: 4.05381e-05)#7.90236e-05: 2.39411e-05	W_sebi#0.000516125: 6.44793e-05)#0.00600426: 0.000770275	W_mellicola#0.00422575: 0.000834755)#0.00373484: 2.5412e-05)#0.0317971; 5
(W_muriae#0.00309582: 0.000860167	(((W_tropicalis#0.00153072: 4.05381e-05	W_canadensis#0.000487107: 4.05381e-05)#7.90236e-05: 2.39411e-05	W_sebi#0.000516125: 6.44793e-05)#0.00600426: 0.000747969	W_mellicola#0.00422575: 0.000812449)#0.00604279: 4.7718e-05)#0.0317971; 5
(W_muriae#0.00309582: 0.000860167	(((W_tropicalis#0.00134555: 4.05381e-05	W_canadensis#0.000487107: 4.05381e-05)#7.90236e-05: 2.39411e-05	W_sebi#0.000516125: 6.44793e-05)#0.00600426: 0.000788259	W_mellicola#0.00422575: 0.000852738)#0.00575728: 7.42803e-06)#0.0341907; 5
(W_muriae#0.00309582: 0.000860167	(((W_tropicalis#0.00134555: 4.05381e-05	W_canadensis#0.000487107: 4.05381e-05)#7.90236e-05: 2.39411e-05	W_sebi#0.000516125: 6.44793e-05)#0.00600426: 0.000788259	W_mellicola#0.00422575: 0.000852738)#0.00575728: 7.42803e-06)#0.0341907; 5
(W_muriae#0.00309582: 0.000860167	(((W_tropicalis#0.00134555: 4.05381e-05	W_canadensis#0.000487107: 4.05381e-05)#7.90236e-05: 3.04316e-05	W_sebi#0.000516125: 7.09698e-05)#0.00796389: 0.000781769	W_mellicola#0.00422575: 0.000852738)#0.0030033: 7.42803e-06)#0.0341907; 5
(W_muriae#0.00309582: 0.000860167	(((W_tropicalis#0.00134555: 4.05381e-05	W_canadensis#0.000487107: 4.05381e-05)#7.90236e-05: 3.04316e-05	W_sebi#0.000516125: 7.09698e-05)#0.00796389: 0.000781769	W_mellicola#0.00422575: 0.000852738)#0.0030033: 7.42803e-06)#0.0315709; 5
(W_muriae#0.00344068: 0.000955986	(((W_tropicalis#0.000800031: 3.10949e-05	W_canadensis#0.000541369: 3.10949e-05)#0.000127253: 4.77806e-05	W_sebi#0.000573619: 7.88755e-05)#0.00989614: 0.000868855	W_mellicola#0.00469648: 0.00094773)#0.00333786: 8.25548e-06)#0.0373328; 5
(W_muriae#0.00344068: 0.000955986	(((W_tropicalis#0.00195424: 3.10949e-05	W_canadensis#0.000541369: 3.10949e-05)#0.000127253: 4.77806e-05	W_sebi#0.000573619: 7.88755e-05)#0.00989614: 0.000868855	W_mellicola#0.00469648: 0.00094773)#0.000705594: 8.25548e-06)#0.0348313; 5
(W_mellicola#0.00429529: 0.000874322	(((W_tropicalis#0.000692015: 2.84387e-05	W_canadensis#0.00142706: 2.84387e-05)#0.000116383: 4.3699e-05	W_sebi#0.000524618: 7.21377e-05)#0.00763454: 0.000794634	W_muriae#0.00314677: 0.000866772)#0.00174117: 7.55027e-06)#0.029034; 5
(W_mellicola#0.00429529: 0.000874322	(((W_tropicalis#0.0024351: 2.84387e-05	W_canadensis#0.00137997: 2.84387e-05)#0.000116383: 4.61786e-05	W_sebi#0.000524618: 7.46173e-05)#0.00738084: 0.000792154	W_muriae#0.00314677: 0.000866772)#0.00174117: 7.55027e-06)#0.0314108; 5
(((W_tropicalis#0.00276304: 3.22685e-05	W_canadensis#0.00182743: 3.22685e-05)#0.000132056: 5.23975e-05	W_sebi#0.000595269: 8.46661e-05)#0.00837482: 0.000907401	(W_mellicola#0.00487374: 0.0009835	W_muriae#0.00357054: 0.0009835)#0.00197565: 8.56707e-06)#0.0356409; 5
(((W_tropicalis#0.00276304: 3.22685e-05	W_canadensis#0.00151303: 3.22685e-05)#0.000132056: 5.23975e-05	W_sebi#0.000595269: 8.46661e-05)#0.00837482: 0.000907401	(W_mellicola#0.00487374: 0.0009835	W_muriae#0.00357054: 0.0009835)#0.00197565: 8.56707e-06)#0.039024; 5
(((W_tropicalis#0.00276304: 5.97185e-05	W_canadensis#0.00151303: 5.97185e-05)#7.13558e-05: 2.49476e-05	W_sebi#0.000595269: 8.46661e-05)#0.00956098: 0.000907401	(W_mellicola#0.00487374: 0.000980991	W_muriae#0.00357054: 0.000980991)#0.00101277: 1.1076e-05)#0.0409116; 5
(((W_tropicalis#0.00276304: 3.08351e-05	W_canadensis#0.00151303: 3.08351e-05)#0.000138195: 5.3831e-05	W_sebi#0.000595269: 8.46661e-05)#0.00789059: 0.000907401	(W_mellicola#0.00487374: 0.000974918	W_muriae#0.00357054: 0.000974918)#0.0014194: 1.71494e-05)#0.0420575; 5
(W_mellicola#0.00418649: 0.000852175	(((W_tropicalis#0.000259693: 2.6487e-05	W_canadensis#0.00129968: 2.6487e-05)#0.000118708: 4.62403e-05	W_sebi#0.00051133: 7.27272e-05)#0.00677794: 0.000764717	W_muriae#0.00306706: 0.000837444)#0.00106915: 1.47311e-05)#0.0385531; 5
(((W_tropicalis#0.000259693: 2.6487e-05	W_canadensis#0.00182839: 2.6487e-05)#0.000118708: 4.62403e-05	W_sebi#0.00051133: 7.27272e-05)#0.00677794: 0.000779448	(W_mellicola#0.00418649: 0.000837444	W_muriae#0.00306706: 0.000837444)#0.00185378: 1.47311e-05)#0.0385531; 5
(((W_tropicalis#0.00265796: 2.6487e-05	W_canadensis#0.00167201: 2.6487e-05)#0.000118708: 4.62403e-05	W_sebi#0.00051133: 7.27272e-05)#0.00677794: 0.000779448	(W_mellicola#0.00418649: 0.000837444	W_muriae#0.00306706: 0.000837444)#0.00362924: 1.47311e-05)#0.0360117; 5
(W_mellicola#0.00437538: 0.000890625	(((W_tropicalis#0.00161239: 2.86413e-05	W_canadensis#0.00172306: 2.86413e-05)#0.000119909: 4.73674e-05	W_sebi#0.000534401: 7.60087e-05)#0.00708376: 0.000783293	W_muriae#0.00320544: 0.000859302)#0.00386329: 3.13233e-05)#0.0354687; 5
(W_mellicola#0.00437538: 0.000890625	(((W_tropicalis#0.00161239: 4.70872e-05	W_canadensis#0.00172306: 4.70872e-05)#7.2936e-05: 2.89214e-05	W_sebi#0.000534401: 7.60087e-05)#0.00986348: 0.000808837	W_muriae#0.00320544: 0.000884846)#0.00375177: 5.77919e-06)#0.0332248; 5
(W_mellicola#0.00437538: 0.000890625	(((W_tropicalis#0.000973592: 3.48217e-05	W_canadensis#0.0012928: 3.48217e-05)#9.8627e-05: 4.1187e-05	W_sebi#0.000534401: 7.60087e-05)#0.00986348: 0.000808837	W_muriae#0.00320544: 0.000884846)#0.00375177: 5.77919e-06)#0.0313414; 5
(W_mellicola#0.00437538: 0.000890625	(((W_tropicalis#0.00178074: 3.48217e-05	W_canadensis#0.00285947: 3.48217e-05)#9.8627e-05: 4.1187e-05	W_sebi#0.000534401: 7.60087e-05)#0.00757097: 0.000808837	W_muriae#0.00320544: 0.000884846)#0.00375177: 5.77919e-06)#0.0338309; 5
(W_mellicola#0.00437538: 0.000890625	(((W_tropicalis#0.00178074: 2.49295e-05	W_canadensis#0.00285947: 2.49295e-05)#0.000137763: 5.10792e-05	W_sebi#0.000534401: 7.60087e-05)#0.00757097: 0.000808837	W_muriae#0.00320544: 0.000884846)#0.00375177: 5.77919e-06)#0.0362216; 5
(W_mellicola#0.00437538: 0.000890625	(((W_tropicalis#0.000354377: 2.49295e-05	W_canadensis#0.000533363: 2.49295e-05)#0.000137763: 5.10792e-05	W_sebi#0.000776519: 7.60087e-05)#0.00757097: 0.000808837	W_muriae#0.00320544: 0.000884846)#0.00634197: 5.77919e-06)#0.0362216; 5
(W_mellicola#0.00437538: 0.000890625	(((W_tropicalis#0.00127847: 4.43378e-05	W_canadensis#0.000533363: 4.43378e-05)#7.74589e-05: 3.16709e-05	W_sebi#0.000776519: 7.60087e-05)#0.00807764: 0.000808837	W_muriae#0.00320544: 0.000884846)#0.00488932: 5.77919e-06)#0.0362216; 5
(W_mellicola#0.00437538: 0.000890625	(((W_tropicalis#0.00127847: 4.06854e-05	W_canadensis#0.000533363: 4.06854e-05)#8.44126e-05: 3.53233e-05	W_sebi#0.000776519: 7.60087e-05)#0.00469176: 0.000808837	W_muriae#0.00320544: 0.000884846)#0.00785538: 5.77919e-06)#0.0362216; 5
(W_mellicola#0.00479741: 0.00097653	(((W_tropicalis#0.00140178: 1.3549e-05	W_canadensis#0.000584808: 1.3549e-05)#0.000304732: 6.9791e-05	W_sebi#0.000851417: 8.334e-05)#0.0051443: 0.000886853	W_muriae#0.00351462: 0.000970193)#0.0062666: 6.33662e-06)#0.0397154; 5
(W_muriae#0.00307195: 0.000853533	(((W_tropicalis#0.000313489: 1.18425e-05	W_canadensis#0.00051115: 1.18425e-05)#0.00026635: 6.10006e-05	W_sebi#0.000744179: 7.28431e-05)#0.00449636: 0.000775152	W_mellicola#0.00419316: 0.000847995)#0.00289628: 5.53851e-06)#0.0347131; 5
(W_mellicola#0.00473404: 0.000963632	(((W_tropicalis#0.00330579: 1.33701e-05	W_canadensis#0.000577084: 1.33701e-05)#0.000300707: 6.88692e-05	W_sebi#0.000840172: 8.22393e-05)#0.0079748: 0.000875139	W_muriae#0.0034682: 0.000957379)#0.00326988: 6.25293e-06)#0.0415614; 5
(W_muriae#0.0034682: 0.000963632	(((W_tropicalis#0.00242157: 1.33701e-05	W_canadensis#0.00226251: 1.33701e-05)#0.000300707: 6.88692e-05	W_sebi#0.000826007: 8.22393e-05)#0.0104079: 0.000875139	W_mellicola#0.00473404: 0.000957379)#0.00326988: 6.25293e-06)#0.0402266; 5
(W_muriae#0.0031041: 0.000862466	(((W_tropicalis#0.00386018: 1.19665e-05	W_canadensis#0.00043355: 1.19665e-05)#0.000269138: 6.16391e-05	W_sebi#0.00073929: 7.36055e-05)#0.00931525: 0.000783264	W_mellicola#0.00423705: 0.00085687)#0.0017674: 5.59648e-06)#0.0381196; 5
(W_muriae#0.0031041: 0.000862466	(((W_tropicalis#0.00386018: 1.19665e-05	W_canadensis#0.000759632: 1.19665e-05)#0.000269138: 6.16391e-05	W_sebi#0.00073929: 7.36055e-05)#0.00681596: 0.000783264	W_mellicola#0.00423705: 0.00085687)#0.0017674: 5.59648e-06)#0.036233; 5
(W_muriae#0.0031041: 0.000862466	(((W_tropicalis#0.00122955: 1.19665e-05	W_canadensis#0.0029289: 1.19665e-05)#0.000269138: 6.16391e-05	W_sebi#0.00073929: 7.36055e-05)#0.00681596: 0.000783264	W_mellicola#0.00423705: 0.00085687)#0.0017674: 5.59648e-06)#0.0400594; 5
(W_muriae#0.0031041: 0.000862466	(((W_tropicalis#0.00122955: 1.19665e-05	W_canadensis#0.000874377: 1.19665e-05)#0.000269138: 6.16391e-05	W_sebi#0.00073929: 7.36055e-05)#0.00681596: 0.000783264	W_mellicola#0.00423705: 0.00085687)#0.0017674: 5.59648e-06)#0.0421298; 5
(W_muriae#0.0031041: 0.000862466	(((W_tropicalis#0.00143736: 1.19665e-05	W_canadensis#0.00251065: 1.19665e-05)#0.000269138: 6.16391e-05	W_sebi#0.00073929: 7.36055e-05)#0.00681596: 0.000783264	W_mellicola#0.00518975: 0.00085687)#0.00102188: 5.59648e-06)#0.0392765; 5
(W_mellicola#0.00518975: 0.000862466	(((W_tropicalis#0.00143736: 1.19665e-05	W_canadensis#0.00102506: 1.19665e-05)#0.000269138: 6.16391e-05	W_sebi#0.00073929: 7.36055e-05)#0.00681596: 0.000783264	W_muriae#0.0031041: 0.00085687)#0.00192415: 5.59648e-06)#0.0408863; 5
(W_mellicola#0.00518975: 0.000862466	(((W_tropicalis#0.00143736: 1.19665e-05	W_canadensis#0.00102091: 1.19665e-05)#0.000269138: 6.16391e-05	W_sebi#0.00073929: 7.36055e-05)#0.00681596: 0.000783264	W_muriae#0.0031041: 0.00085687)#0.00192415: 5.59648e-06)#0.0408863; 5
(W_muriae#0.0031041: 0.000862466	(((W_tropicalis#0.00143736: 1.19665e-05	W_canadensis#0.00102091: 1.19665e-05)#0.000269138: 6.16391e-05	W_sebi#0.00073929: 7.36055e-05)#0.00681596: 0.000783264	W_mellicola#0.00518975: 0.00085687)#0.00192415: 5.59648e-06)#0.0371372; 5
(((W_tropicalis#0.000978012: 1.19665e-05	W_canadensis#0.00102091: 1.19665e-05)#0.000269138: 6.16391e-05	W_sebi#0.00073929: 7.36055e-05)#0.00681596: 0.000788861	(W_muriae#0.0031041: 0.00085687	W_mellicola#0.00518975: 0.00085687)#0.00192415: 5.59648e-06)#0.0402264; 5
(W_mellicola#0.00478135: 0.000794595	(W_muriae#0.00285982: 0.000789439	((W_tropicalis#0.000901047: 1.10248e-05	W_canadensis#0.000940573: 1.10248e-05)#0.000247958: 5.67884e-05	W_sebi#0.000681112: 6.78132e-05)#0.00627958: 0.000721626)#0.00296811: 5.15606e-06)#0.034839; 5
(W_muriae#0.00311684: 0.000866007	(W_mellicola#0.00521106: 0.000860387	((W_tropicalis#0.000522979: 1.20156e-05	W_canadensis#0.00101276: 1.20156e-05)#0.000270242: 6.18921e-05	W_sebi#0.000742325: 7.39077e-05)#0.00684394: 0.000786479)#0.00323486: 5.61945e-06)#0.03797; 5
(W_muriae#0.00287261: 0.000798147	(W_mellicola#0.00480272: 0.000792968	((W_tropicalis#0.000481999: 4.50592e-05	W_canadensis#0.000933398: 4.50592e-05)#6.12122e-05: 2.30571e-05	W_sebi#0.000684157: 6.81163e-05)#0.00630765: 0.000724851)#0.00298137: 5.17911e-06)#0.0333545; 5
(W_muriae#0.00287261: 0.000798147	(W_mellicola#0.00480272: 0.000792968	((W_tropicalis#0.000481999: 2.02119e-05	W_canadensis#0.00378806: 2.02119e-05)#0.000136462: 4.79043e-05	W_sebi#0.000684157: 6.81163e-05)#0.00630765: 0.000724851)#0.00298137: 5.17911e-06)#0.0333545; 5
(W_muriae#0.00287261: 0.000798147	(W_mellicola#0.00480272: 0.000792968	((W_tropicalis#0.000481999: 2.02119e-05	W_canadensis#0.000950944: 2.02119e-05)#0.000136462: 3.90909e-05	W_sebi#0.000684157: 5.93029e-05)#0.00622319: 0.000733665)#0.00298137: 5.17911e-06)#0.0361715; 5
(W_muriae#0.00323873: 0.000899874	(W_mellicola#0.00541485: 0.000894035	((W_tropicalis#0.000543431: 2.11957e-05	W_canadensis#0.00321467: 2.11957e-05)#0.000165414: 3.54251e-05	W_sebi#0.000771356: 5.66207e-05)#0.00828536: 0.000837414)#0.00336136: 5.83921e-06)#0.0380025; 5
(W_muriae#0.00323873: 0.000899874	(W_mellicola#0.00541485: 0.000894035	((W_tropicalis#0.000543431: 2.11957e-05	W_canadensis#0.00520062: 2.11957e-05)#0.000165414: 3.54251e-05	W_sebi#0.000771356: 5.66207e-05)#0.00597634: 0.000837414)#0.00102538: 5.83921e-06)#0.0380025; 5
(W_muriae#0.00323873: 0.000899874	(W_mellicola#0.00541485: 0.000894035	((W_tropicalis#0.000543431: 2.11957e-05	W_canadensis#0.00285402: 2.11957e-05)#0.000165414: 3.54251e-05	W_sebi#0.000771356: 5.66207e-05)#0.00917233: 0.000837414)#0.0032182: 5.83921e-06)#0.0349011; 5
(W_muriae#0.00323873: 0.000899874	(W_mellicola#0.00541485: 0.000894035	((W_tropicalis#0.000543431: 4.59472e-05	W_canadensis#0.00285402: 4.59472e-05)#7.63062e-05: 2.48514e-05	W_sebi#0.000771356: 7.07987e-05)#0.00733551: 0.000823236)#0.00192813: 5.83921e-06)#0.0349011; 5
(W_muriae#0.00323873: 0.000899874	(W_mellicola#0.00541485: 0.000894035	((W_tropicalis#0.000543431: 4.59472e-05	W_canadensis#0.00130699: 4.59472e-05)#7.63062e-05: 2.48514e-05	W_sebi#0.000771356: 7.07987e-05)#0.00733551: 0.000823236)#0.00192813: 5.83921e-06)#0.0372312; 5
(W_muriae#0.00323873: 0.000899874	(W_mellicola#0.00541485: 0.000894035	((W_tropicalis#0.00153491: 5.90523e-05	W_canadensis#0.00151791: 5.90523e-05)#5.93721e-05: 1.17463e-05	W_sebi#0.000771356: 7.07987e-05)#0.00733551: 0.000823236)#0.00129861: 5.83921e-06)#0.033848; 5
(W_muriae#0.00323873: 0.000899874	(W_mellicola#0.00541485: 0.000894035	((W_tropicalis#0.00111073: 5.90523e-05	W_canadensis#0.00151791: 5.90523e-05)#5.93721e-05: 1.17463e-05	W_sebi#0.000771356: 7.07987e-05)#0.00733551: 0.000823236)#0.00129861: 5.83921e-06)#0.0359507; 5
(W_muriae#0.00323873: 0.000899874	(W_mellicola#0.00541485: 0.000894035	((W_tropicalis#0.00111073: 5.90523e-05	W_canadensis#0.00151791: 5.90523e-05)#5.93721e-05: 1.17463e-05	W_sebi#0.000771356: 7.07987e-05)#0.00733551: 0.000823236)#0.00129861: 5.83921e-06)#0.0334021; 5
(W_muriae#0.00323873: 0.000899874	(W_mellicola#0.00541485: 0.000894035	((W_tropicalis#0.00111073: 5.68251e-05	W_canadensis#0.00151791: 5.68251e-05)#6.16991e-05: 1.39735e-05	W_sebi#0.000771356: 7.07987e-05)#0.00551485: 0.000823236)#0.00129861: 5.83921e-06)#0.0334021; 5
(W_muriae#0.00323873: 0.000899874	(W_mellicola#0.00541485: 0.000894035	((W_tropicalis#0.00208473: 5.68251e-05	W_canadensis#0.000414697: 5.68251e-05)#6.16991e-05: 1.39735e-05	W_sebi#0.000771356: 7.07987e-05)#0.00551485: 0.000823236)#0.00056456: 5.83921e-06)#0.0310023; 5
(W_muriae#0.00323873: 0.000899874	(W_mellicola#0.00541485: 0.000894035	((W_tropicalis#0.00053569: 5.68251e-05	W_canadensis#0.00205673: 5.68251e-05)#6.16991e-05: 1.39735e-05	W_sebi#0.000771356: 7.07987e-05)#0.00551485: 0.000823236)#0.00056456: 5.83921e-06)#0.0315948; 5
(W_muriae#0.00323873: 0.000899874	(W_mellicola#0.00541485: 0.000894035	((W_tropicalis#0.00053569: 5.68251e-05	W_canadensis#0.00171811: 5.68251e-05)#6.16991e-05: 1.39735e-05	W_sebi#0.000771356: 7.07987e-05)#0.00846314: 0.000823236)#0.00056456: 5.83921e-06)#0.0351225; 5
(W_muriae#0.00323873: 0.000899874	(W_mellicola#0.00541485: 0.000894035	((W_tropicalis#0.00053569: 1.83201e-05	W_canadensis#0.00171811: 1.83201e-05)#0.000191378: 5.24786e-05	W_sebi#0.000771356: 7.07987e-05)#0.00846314: 0.000823236)#0.00056456: 5.83921e-06)#0.0351225; 5
(W_muriae#0.00323873: 0.000899874	(W_mellicola#0.00541485: 0.000894035	((W_tropicalis#0.00053569: 1.83201e-05	W_canadensis#0.00171811: 1.83201e-05)#0.000191378: 5.24786e-05	W_sebi#0.000771356: 7.07987e-05)#0.0069024: 0.000823236)#0.00056456: 5.83921e-06)#0.0375931; 5
(W_muriae#0.00323873: 0.000899874	(W_mellicola#0.00541485: 0.000894035	((W_tropicalis#0.00053569: 5.01669e-05	W_canadensis#0.000612708: 5.01669e-05)#6.98879e-05: 2.06317e-05	W_sebi#0.000771356: 7.07987e-05)#0.0069024: 0.000823236)#0.00056456: 5.83921e-06)#0.0351429; 5
(W_muriae#0.00323873: 0.000899874	(W_mellicola#0.00541485: 0.000894035	((W_tropicalis#0.00256668: 2.66864e-05	W_canadensis#0.00250335: 2.66864e-05)#0.00013138: 4.41123e-05	W_sebi#0.000771356: 7.07987e-05)#0.0069024: 0.000823236)#0.00056456: 5.83921e-06)#0.032194; 5
(((W_tropicalis#0.00256668: 5.48242e-05	W_canadensis#0.00250335: 5.48242e-05)#6.3951e-05: 1.59745e-05	W_sebi#0.000771356: 7.07987e-05)#0.0069024: 0.000829076	(W_mellicola#0.00541485: 0.000893078	W_muriae#0.00323873: 0.000893078)#0.000565165: 6.79658e-06)#0.0301185; 5
(((W_tropicalis#0.00256668: 5.48242e-05	W_canadensis#0.00250335: 5.48242e-05)#6.3951e-05: 1.59745e-05	W_sebi#0.000771356: 7.07987e-05)#0.00385605: 0.000829076	(W_mellicola#0.00541485: 0.000893078	W_muriae#0.00323873: 0.000893078)#0.00298565: 6.79658e-06)#0.032814; 5
(((W_tropicalis#0.00115792: 5.48242e-05	W_canadensis#0.00250335: 5.48242e-05)#6.3951e-05: 1.59745e-05	W_sebi#0.000771356: 7.07987e-05)#0.00612496: 0.000829076	(W_mellicola#0.00541485: 0.000893078	W_muriae#0.00323873: 0.000893078)#0.00298565: 6.79658e-06)#0.032814; 5
(W_muriae#0.00323873: 0.000899874	(W_mellicola#0.00541485: 0.000893078	((W_tropicalis#0.00115792: 1.88965e-05	W_canadensis#0.00250335: 1.88965e-05)#0.00018554: 5.19022e-05	W_sebi#0.000771356: 7.07987e-05)#0.00612496: 0.000822279)#0.0019196: 6.79658e-06)#0.0355259; 5
(W_muriae#0.00323873: 0.000899874	(W_mellicola#0.00541485: 0.000893078	((W_tropicalis#0.00115792: 1.88965e-05	W_canadensis#0.000467753: 1.88965e-05)#0.00018554: 5.19022e-05	W_sebi#0.000771356: 7.07987e-05)#0.00412242: 0.000822279)#0.0019196: 6.79658e-06)#0.0336939; 5
(W_muriae#0.00323873: 0.000899874	(W_mellicola#0.00541485: 0.000893078	((W_tropicalis#0.00115792: 1.88965e-05	W_canadensis#0.000467753: 1.88965e-05)#0.00018554: 5.19022e-05	W_sebi#0.000803271: 7.07987e-05)#0.00412242: 0.000822279)#0.00134634: 6.79658e-06)#0.0372805; 5
(W_muriae#0.00323873: 0.000899874	(W_mellicola#0.00541485: 0.000893078	((W_tropicalis#0.00178743: 1.88965e-05	W_canadensis#0.000467753: 1.88965e-05)#0.00018554: 5.19022e-05	W_sebi#0.000803271: 7.07987e-05)#0.00412242: 0.000822279)#0.00134634: 6.79658e-06)#0.0357044; 5
(W_muriae#0.00323873: 0.000899874	(W_mellicola#0.00541485: 0.000893078	((W_tropicalis#0.00178743: 5.83932e-05	W_canadensis#0.000467753: 5.83932e-05)#6.00423e-05: 1.24055e-05	W_sebi#0.000803271: 7.07987e-05)#0.00412242: 0.000822279)#0.00134634: 6.79658e-06)#0.033502; 5
(W_muriae#0.00323873: 0.000899874	(W_mellicola#0.00541485: 0.000893078	((W_tropicalis#0.000522014: 4.05411e-05	W_canadensis#0.000467753: 4.05411e-05)#8.64816e-05: 3.02576e-05	W_sebi#0.000803271: 7.07987e-05)#0.00494902: 0.000822279)#0.00134634: 6.79658e-06)#0.033502; 5
(W_muriae#0.00305407: 0.000848567	(W_mellicola#0.00510611: 0.000842157	((W_tropicalis#0.00049225: 4.73742e-05	W_canadensis#0.000441083: 4.73742e-05)#6.5809e-05: 2.17608e-05	W_sebi#0.000797878: 6.91351e-05)#0.00450666: 0.000773022)#0.00126957: 6.40906e-06)#0.0344921; 5
(W_muriae#0.00305407: 0.000848567	(W_mellicola#0.00510611: 0.000842157	((W_tropicalis#0.00049225: 4.73742e-05	W_canadensis#0.000441083: 4.73742e-05)#6.5809e-05: 2.17608e-05	W_sebi#0.000797878: 6.91351e-05)#0.00450666: 0.000773022)#0.00183917: 6.40906e-06)#0.0356359; 5
(W_muriae#0.00305407: 0.000848567	(W_mellicola#0.00510611: 0.000842157	((W_tropicalis#0.00192295: 3.50847e-05	W_canadensis#0.000441083: 3.50847e-05)#8.88608e-05: 3.40504e-05	W_sebi#0.000797878: 6.91351e-05)#0.00450666: 0.000773022)#0.00183917: 6.40906e-06)#0.0356359; 5
(W_muriae#0.00337255: 0.000937056	(W_mellicola#0.00563859: 0.000929979	((W_tropicalis#0.000672329: 3.87433e-05	W_canadensis#0.00048708: 3.87433e-05)#9.81273e-05: 2.41613e-05	W_sebi#0.000881082: 6.29047e-05)#0.00603989: 0.000867074)#0.00203096: 7.07741e-06)#0.0418838; 5
(W_muriae#0.00306472: 0.000851524	(W_mellicola#0.00512391: 0.000845093	((W_tropicalis#0.000610961: 3.85017e-05	W_canadensis#0.000442621: 3.85017e-05)#8.15398e-05: 1.86612e-05	W_sebi#0.000800659: 5.71629e-05)#0.00548859: 0.00078793)#0.00184558: 6.4314e-06)#0.0361302; 5
(W_muriae#0.00306472: 0.000851524	(W_mellicola#0.00512391: 0.000845093	((W_tropicalis#0.000610961: 3.85017e-05	W_canadensis#0.000442621: 3.85017e-05)#8.15398e-05: 1.86612e-05	W_sebi#0.000551733: 5.71629e-05)#0.00548859: 0.00078793)#0.00184558: 6.4314e-06)#0.0336655; 5
(W_muriae#0.00334812: 0.000930266	(W_mellicola#0.00559773: 0.00092324	((W_tropicalis#0.000667457: 4.2062e-05	W_canadensis#0.000483551: 4.2062e-05)#8.90798e-05: 2.03868e-05	W_sebi#0.000602752: 6.24488e-05)#0.00599613: 0.000860791)#0.00201625: 7.02612e-06)#0.039239; 5
(W_muriae#0.00334812: 0.000930266	(W_mellicola#0.00559773: 0.00092324	((W_tropicalis#0.000667457: 4.2062e-05	W_canadensis#0.000483551: 4.2062e-05)#8.90798e-05: 1.67034e-05	W_sebi#0.000602752: 5.87654e-05)#0.00637196: 0.000864474)#0.00201625: 7.02612e-06)#0.039239; 5
(((W_tropicalis#0.00133568: 4.2062e-05	W_canadensis#0.000483551: 4.2062e-05)#8.90798e-05: 1.35003e-05	W_sebi#0.000602752: 5.55624e-05)#0.00673929: 0.000874703	(W_mellicola#0.00559773: 0.00092324	W_muriae#0.00334812: 0.00092324)#0.00194778: 7.02612e-06)#0.0362142; 5
(((W_tropicalis#0.00154154: 4.2062e-05	W_canadensis#0.000483551: 4.2062e-05)#8.90798e-05: 1.35003e-05	W_sebi#0.000602752: 5.55624e-05)#0.00673929: 0.000874703	(W_mellicola#0.00559773: 0.00092324	W_muriae#0.00334812: 0.00092324)#0.000414827: 7.02612e-06)#0.0350217; 5
(((W_tropicalis#0.00154154: 4.2062e-05	W_canadensis#0.000483551: 4.2062e-05)#8.90798e-05: 1.35003e-05	W_sebi#0.000602752: 5.55624e-05)#0.00872861: 0.000874703	(W_mellicola#0.00559773: 0.00092324	W_muriae#0.00334812: 0.00092324)#0.00236628: 7.02612e-06)#0.0384003; 5
(((W_tropicalis#0.00141952: 3.87326e-05	W_canadensis#0.000445275: 3.87326e-05)#8.20287e-05: 3.62554e-05	W_sebi#0.000555042: 7.4988e-05)#0.00445094: 0.000781643	(W_mellicola#0.00515464: 0.000850161	W_muriae#0.0030831: 0.000850161)#0.00217898: 6.46997e-06)#0.0332786; 5
(W_muriae#0.0030831: 0.000856631	(W_mellicola#0.00515464: 0.000850161	((W_tropicalis#0.00141952: 5.66555e-05	W_canadensis#0.000445275: 5.66555e-05)#5.60791e-05: 1.83325e-05	W_sebi#0.000555042: 7.4988e-05)#0.00445094: 0.000775173)#0.00217898: 6.46997e-06)#0.0301815; 5
(W_muriae#0.0030831: 0.000856631	(W_mellicola#0.00515464: 0.000850161	((W_tropicalis#0.00141952: 5.66555e-05	W_canadensis#0.000445275: 5.66555e-05)#5.60791e-05: 1.83325e-05	W_sebi#0.000555042: 7.4988e-05)#0.00445094: 0.000775173)#0.00217898: 6.46997e-06)#0.0301815; 5
(W_muriae#0.00336367: 0.000934587	(W_mellicola#0.00562373: 0.000927528	((W_tropicalis#0.00117495: 6.18114e-05	W_canadensis#0.000485797: 6.18114e-05)#6.11824e-05: 2.00008e-05	W_sebi#0.000605552: 8.18122e-05)#0.00485599: 0.000845716)#0.00237728: 7.05876e-06)#0.0329281; 5
(((W_tropicalis#0.00117495: 6.18114e-05	W_canadensis#0.000485797: 6.18114e-05)#6.11824e-05: 2.00008e-05	W_sebi#0.000605552: 8.18122e-05)#0.00710994: 0.000852775	(W_mellicola#0.00562373: 0.000927528	W_muriae#0.00336367: 0.000927528)#0.00237728: 7.05876e-06)#0.0361655; 5
(((W_tropicalis#0.00117495: 6.18114e-05	W_canadensis#0.000485797: 6.18114e-05)#6.11824e-05: 2.00008e-05	W_sebi#0.000605552: 8.18122e-05)#0.00710994: 0.000852775	(W_mellicola#0.00562373: 0.000927528	W_muriae#0.00336367: 0.000927528)#0.00237728: 7.05876e-06)#0.0361655; 5
(W_muriae#0.00336367: 0.000934587	(W_mellicola#0.00562373: 0.000927528	((W_tropicalis#0.00274116: 6.18114e-05	W_canadensis#0.000485797: 6.18114e-05)#6.11824e-05: 2.00008e-05	W_sebi#0.000605552: 8.18122e-05)#0.00710994: 0.000845716)#0.00237728: 7.05876e-06)#0.0341739; 5
(((W_tropicalis#0.00274116: 6.42852e-05	W_canadensis#0.000485797: 6.42852e-05)#5.8828e-05: 1.69261e-05	W_sebi#0.000605552: 8.12113e-05)#0.00716255: 0.000853376	(W_mellicola#0.00562373: 0.000927528	W_muriae#0.00336367: 0.000927528)#0.00237728: 7.05876e-06)#0.0314084; 5
(((W_tropicalis#0.000846649: 7.12806e-05	W_canadensis#0.000485797: 7.12806e-05)#5.30547e-05: 9.93071e-06	W_sebi#0.000605552: 8.12113e-05)#0.00716255: 0.000853376	(W_mellicola#0.00562373: 0.000927528	W_muriae#0.00336367: 0.000927528)#0.00237728: 7.05876e-06)#0.0343298; 5
(W_muriae#0.00336367: 0.000934587	(W_mellicola#0.00562373: 0.000927528	((W_tropicalis#0.000846649: 7.12806e-05	W_canadensis#0.000485797: 7.12806e-05)#5.30547e-05: 9.93071e-06	W_sebi#0.000605552: 8.12113e-05)#0.00503202: 0.000846317)#0.0055955: 7.05876e-06)#0.0360217; 5
(W_muriae#0.00336367: 0.000934587	(W_mellicola#0.00562373: 0.000927528	((W_tropicalis#0.002307: 4.03186e-05	W_canadensis#0.000485797: 4.03186e-05)#9.37972e-05: 4.08927e-05	W_sebi#0.000605552: 8.12113e-05)#0.00503202: 0.000846317)#0.0055955: 7.05876e-06)#0.0381448; 5
(W_muriae#0.00336367: 0.000934587	(W_mellicola#0.00562373: 0.000927528	((W_tropicalis#0.002307: 6.175e-05	W_canadensis#0.000485797: 6.175e-05)#6.12433e-05: 1.94613e-05	W_sebi#0.000605552: 8.12113e-05)#0.00728232: 0.000846317)#0.0029926: 7.05876e-06)#0.0406184; 5
(W_muriae#0.00336367: 0.000934587	(W_mellicola#0.00562373: 0.000927528	((W_tropicalis#0.000684309: 3.791e-05	W_canadensis#0.000485797: 3.791e-05)#9.97566e-05: 4.33013e-05	W_sebi#0.000605552: 8.12113e-05)#0.00728232: 0.000846317)#0.0029926: 7.05876e-06)#0.0384488; 5
(W_muriae#0.00336367: 0.000934587	(W_mellicola#0.00562373: 0.000927528	((W_tropicalis#0.00038106: 4.57238e-05	W_canadensis#0.000485797: 4.57238e-05)#8.27091e-05: 3.54875e-05	W_sebi#0.000954909: 8.12113e-05)#0.00437264: 0.000846317)#0.0029926: 7.05876e-06)#0.0363722; 5
(W_muriae#0.00359571: 0.00099906	(W_mellicola#0.00601169: 0.000980099	((W_tropicalis#0.000407348: 4.88781e-05	W_canadensis#0.00051931: 4.88781e-05)#8.84148e-05: 3.68477e-05	W_sebi#0.00102078: 8.57257e-05)#0.00473361: 0.000894373)#0.0032363: 1.89616e-05)#0.040753; 5
(W_muriae#0.00359571: 0.00099906	(W_mellicola#0.00601169: 0.000934142	((W_tropicalis#0.000407348: 2.39206e-05	W_canadensis#0.00051931: 2.39206e-05)#0.000180662: 6.18052e-05	W_sebi#0.00102078: 8.57257e-05)#0.00473361: 0.000848416)#0.00339552: 6.49187e-05)#0.0428527; 5
(W_mellicola#0.00601169: 0.00099906	(W_muriae#0.00359571: 0.000934142	((W_tropicalis#0.000407348: 3.09359e-05	W_canadensis#0.00051931: 3.09359e-05)#0.000139694: 5.47898e-05	W_sebi#0.000631698: 8.57257e-05)#0.00711826: 0.000848416)#0.00339552: 6.49187e-05)#0.0428527; 5
(W_mellicola#0.00601169: 0.00099906	(W_muriae#0.00359571: 0.000934142	((W_tropicalis#0.000569435: 5.09025e-05	W_canadensis#0.00051931: 5.09025e-05)#8.48985e-05: 3.48233e-05	W_sebi#0.000631698: 8.57257e-05)#0.00469665: 0.000848416)#0.00339552: 6.49187e-05)#0.0404925; 5
(W_mellicola#0.00601169: 0.00099906	(W_muriae#0.00359571: 0.000934142	((W_tropicalis#0.000569435: 5.09025e-05	W_canadensis#0.000462043: 5.09025e-05)#8.48985e-05: 3.48233e-05	W_sebi#0.000631698: 8.57257e-05)#0.00621113: 0.000848416)#0.00339552: 6.49187e-05)#0.0393077; 5
(W_mellicola#0.00601169: 0.00099906	(W_muriae#0.00359571: 0.000934142	((W_tropicalis#0.0020653: 5.09025e-05	W_canadensis#0.000462043: 5.09025e-05)#8.48985e-05: 2.40481e-05	W_sebi#0.000631698: 7.49506e-05)#0.00571498: 0.000859191)#0.00339552: 6.49187e-05)#0.0393077; 5
(W_mellicola#0.00601169: 0.00099906	(W_muriae#0.00359571: 0.000934142	((W_tropicalis#0.000668076: 3.35075e-05	W_canadensis#0.000462043: 3.35075e-05)#0.000128972: 4.14431e-05	W_sebi#0.000631698: 7.49506e-05)#0.00571498: 0.000859191)#0.00339552: 6.49187e-05)#0.0417827; 5
(W_mellicola#0.00601169: 0.00099906	(W_muriae#0.00359571: 0.000883231	((W_tropicalis#0.000668076: 3.35075e-05	W_canadensis#0.000462043: 3.35075e-05)#0.000128972: 4.14431e-05	W_sebi#0.000631698: 7.49506e-05)#0.00571498: 0.00080828)#0.00630147: 0.000115829)#0.0381364; 5
(W_mellicola#0.00601169: 0.00099906	(W_muriae#0.00359571: 0.000883231	((W_tropicalis#0.000668076: 3.35075e-05	W_canadensis#0.000462043: 3.35075e-05)#0.000128972: 4.14431e-05	W_sebi#0.000631698: 7.49506e-05)#0.00426396: 0.00080828)#0.00778533: 0.000115829)#0.0358762; 5
(W_mellicola#0.00601169: 0.00099906	(W_muriae#0.00359571: 0.00097493	((W_tropicalis#0.000668076: 4.95329e-05	W_canadensis#0.000462043: 4.95329e-05)#8.7246e-05: 2.54177e-05	W_sebi#0.000631698: 7.49506e-05)#0.00426396: 0.000899979)#0.00506713: 2.41307e-05)#0.0358762; 5
(W_mellicola#0.00601169: 0.00099906	(W_muriae#0.00359571: 0.000961171	((W_tropicalis#0.000668076: 4.95329e-05	W_canadensis#0.000462043: 4.95329e-05)#8.7246e-05: 2.54177e-05	W_sebi#0.000631698: 7.49506e-05)#0.00426396: 0.00088622)#0.00513967: 3.78897e-05)#0.0358762; 5
(W_mellicola#0.00601169: 0.00099906	(W_muriae#0.00359571: 0.000961171	((W_tropicalis#0.000668076: 4.95329e-05	W_canadensis#0.000462043: 4.95329e-05)#8.7246e-05: 2.54177e-05	W_sebi#0.000631698: 7.49506e-05)#0.00426396: 0.00088622)#0.00593648: 3.78897e-05)#0.0330222; 5
(W_mellicola#0.00601169: 0.00099906	(W_muriae#0.00359571: 0.000991476	((W_tropicalis#0.000668076: 4.95329e-05	W_canadensis#0.000462043: 4.95329e-05)#8.7246e-05: 2.54177e-05	W_sebi#0.000631698: 7.49506e-05)#0.00426396: 0.000916525)#0.00433506: 7.58478e-06)#0.0330222; 5
(W_mellicola#0.00601169: 0.00099906	(W_muriae#0.00359571: 0.000991476	((W_tropicalis#0.000668076: 5.15507e-05	W_canadensis#0.000462043: 5.15507e-05)#8.3831e-05: 2.33999e-05	W_sebi#0.000631698: 7.49506e-05)#0.00426396: 0.000916525)#0.00364596: 7.58478e-06)#0.0330222; 5
(W_muriae#0.00359571: 0.00099906	(W_mellicola#0.00601169: 0.000991476	((W_tropicalis#0.000668076: 5.15507e-05	W_canadensis#0.000462043: 5.15507e-05)#8.3831e-05: 1.83714e-05	W_sebi#0.000631698: 6.99221e-05)#0.00457061: 0.000921554)#0.00152362: 7.58478e-06)#0.03656; 5
(W_muriae#0.00359571: 0.00099906	(W_mellicola#0.00601169: 0.000991476	((W_tropicalis#0.000621852: 5.15507e-05	W_canadensis#0.000462043: 5.15507e-05)#8.3831e-05: 1.83714e-05	W_sebi#0.000631698: 6.99221e-05)#0.00457061: 0.000921554)#0.00152362: 7.58478e-06)#0.0353668; 5
(((W_tropicalis#0.000621852: 5.15507e-05	W_canadensis#0.000462043: 5.15507e-05)#8.3831e-05: 1.83714e-05	W_sebi#0.000631698: 6.99221e-05)#0.00457061: 0.000929138	(W_mellicola#0.00601169: 0.000991476	W_muriae#0.00359571: 0.000991476)#0.00259315: 7.58478e-06)#0.0353668; 5
(((W_tropicalis#0.000621852: 5.15507e-05	W_canadensis#0.000462043: 5.15507e-05)#8.3831e-05: 1.83714e-05	W_sebi#0.000631698: 6.99221e-05)#0.00457061: 0.000929138	(W_mellicola#0.00601169: 0.000991476	W_muriae#0.00359571: 0.000991476)#0.000529468: 7.58478e-06)#0.0353668; 5
(((W_tropicalis#0.000621852: 5.15507e-05	W_canadensis#0.000462043: 5.15507e-05)#8.3831e-05: 1.83714e-05	W_sebi#0.000631698: 6.99221e-05)#0.00457061: 0.000929138	(W_mellicola#0.00601169: 0.000991476	W_muriae#0.00359571: 0.000991476)#0.000529468: 7.58478e-06)#0.0376557; 5
(((W_tropicalis#0.000621852: 5.15507e-05	W_canadensis#0.000462043: 5.15507e-05)#8.3831e-05: 1.83714e-05	W_sebi#0.000631698: 6.99221e-05)#0.00457061: 0.000929138	(W_mellicola#0.00601169: 0.000966178	W_muriae#0.00359571: 0.000966178)#0.00194396: 3.28823e-05)#0.0376557; 5
(W_muriae#0.00329686: 0.000916025	(W_mellicola#0.00425187: 0.000885876	((W_tropicalis#0.000570168: 3.81757e-05	W_canadensis#0.000423641: 3.81757e-05)#9.51662e-05: 2.59349e-05	W_sebi#0.000579196: 6.41106e-05)#0.00419073: 0.000821765)#0.00178239: 3.01493e-05)#0.0355106; 5
(W_mellicola#0.00425187: 0.000916025	(W_muriae#0.00329686: 0.000902981	((W_tropicalis#0.000570168: 3.81757e-05	W_canadensis#0.000423641: 3.81757e-05)#9.51662e-05: 2.59349e-05	W_sebi#0.000579196: 6.41106e-05)#0.00419073: 0.00083887)#0.00174862: 1.30444e-05)#0.0355106; 5
(((W_tropicalis#0.000570168: 3.81757e-05	W_canadensis#0.000423641: 3.81757e-05)#9.51662e-05: 2.59349e-05	W_sebi#0.000579196: 6.41106e-05)#0.00419073: 0.000851914	(W_muriae#0.00329686: 0.000902981	W_mellicola#0.00425187: 0.000902981)#0.00174862: 1.30444e-05)#0.0324845; 5
(W_mellicola#0.00425187: 0.000916025	(W_muriae#0.00329686: 0.000902981	((W_tropicalis#0.000570168: 3.81757e-05	W_canadensis#0.000423641: 3.81757e-05)#9.51662e-05: 2.59349e-05	W_sebi#0.000579196: 6.41106e-05)#0.0072663: 0.00083887)#0.00174862: 1.30444e-05)#0.0359999; 5
(((W_tropicalis#0.000570168: 3.81757e-05	W_canadensis#0.000423641: 3.81757e-05)#9.51662e-05: 2.59349e-05	W_sebi#0.000579196: 6.41106e-05)#0.00532533: 0.000851914	(W_muriae#0.00329686: 0.000902981	W_mellicola#0.00425187: 0.000902981)#0.00267322: 1.30444e-05)#0.0339325; 5
(W_muriae#0.00329686: 0.000916025	(((W_tropicalis#0.000570168: 2.97877e-05	W_canadensis#0.000423641: 2.97877e-05)#0.000121965: 3.4323e-05	W_sebi#0.000579196: 6.41106e-05)#0.00532533: 0.000817842	W_mellicola#0.00425187: 0.000881953)#0.0042346: 3.40721e-05)#0.0365999; 5
(((W_tropicalis#0.000570168: 2.97877e-05	W_canadensis#0.000423641: 2.97877e-05)#0.000121965: 3.57103e-05	W_sebi#0.000579196: 6.54979e-05)#0.00521254: 0.000850527	(W_muriae#0.00329686: 0.000881953	W_mellicola#0.00425187: 0.000881953)#0.00575296: 3.40721e-05)#0.0365999; 5
(((W_tropicalis#0.000651953: 3.40604e-05	W_canadensis#0.000484409: 3.40604e-05)#0.000139459: 4.08326e-05	W_sebi#0.000662276: 7.4893e-05)#0.00596022: 0.000972527	(W_muriae#0.00376976: 0.00100846	W_mellicola#0.00486176: 0.00100846)#0.00383017: 3.89595e-05)#0.0440303; 5
(((W_tropicalis#0.000538445: 2.06203e-05	W_canadensis#0.000400071: 2.06203e-05)#0.000157128: 4.12335e-05	W_sebi#0.000383688: 6.18538e-05)#0.00492252: 0.000803206	(W_muriae#0.00311343: 0.000819858	W_mellicola#0.0040153: 0.000819858)#0.00321358: 4.52022e-05)#0.0350494; 5
(W_muriae#0.00338149: 0.00093954	(((W_tropicalis#0.000584805: 4.42038e-05	W_canadensis#0.000434516: 4.42038e-05)#8.64623e-05: 2.29755e-05	W_sebi#0.000416723: 6.71793e-05)#0.00534634: 0.000843095	W_mellicola#0.00436101: 0.000910275)#0.00478948: 2.92651e-05)#0.038067; 5
(W_muriae#0.00391474: 0.00108132	(((W_tropicalis#0.000677026: 5.11745e-05	W_canadensis#0.000503038: 5.11745e-05)#0.000100097: 2.65987e-05	W_sebi#0.000482438: 7.77732e-05)#0.00618944: 0.000976048	W_mellicola#0.00504873: 0.00105382)#0.00481672: 2.75031e-05)#0.0410655; 5
(W_muriae#0.00391474: 0.00108132	(((W_tropicalis#0.000677026: 5.33882e-05	W_canadensis#0.000503038: 5.33882e-05)#9.59466e-05: 2.4385e-05	W_sebi#0.000482438: 7.77732e-05)#0.00618944: 0.000976048	W_mellicola#0.00504873: 0.00105382)#0.0030745: 2.75031e-05)#0.0410655; 5
(W_muriae#0.00391474: 0.00108132	(((W_tropicalis#0.000677026: 5.33882e-05	W_canadensis#0.000503038: 5.33882e-05)#9.59466e-05: 2.4385e-05	W_sebi#0.000482438: 7.77732e-05)#0.00618944: 0.000970126	W_mellicola#0.00504873: 0.0010479)#0.00309187: 3.3425e-05)#0.0424202; 5
(W_muriae#0.00433655: 0.00119784	(((W_tropicalis#0.000968767: 5.33765e-05	W_canadensis#0.000557239: 5.33765e-05)#0.000117763: 3.27767e-05	W_sebi#0.00053442: 8.61532e-05)#0.00685634: 0.00107466	W_mellicola#0.00559272: 0.00116081)#0.00342502: 3.70265e-05)#0.0444791; 5
(((W_tropicalis#0.000863676: 4.75863e-05	W_canadensis#0.000496791: 4.75863e-05)#0.000104988: 2.92211e-05	W_sebi#0.000476447: 7.68074e-05)#0.00611258: 0.000991089	(W_muriae#0.00386613: 0.00103489	W_mellicola#0.00498603: 0.00103489)#0.00305348: 3.30099e-05)#0.0386031; 5
(((W_tropicalis#0.00095483: 5.26086e-05	W_canadensis#0.000549223: 5.26086e-05)#0.000116069: 3.23052e-05	W_sebi#0.000526732: 8.49137e-05)#0.00675771: 0.00109569	(W_muriae#0.00427416: 0.00114411	W_mellicola#0.00551226: 0.00114411)#0.00218732: 3.64938e-05)#0.0426773; 5
(((W_tropicalis#0.00095483: 6.79145e-05	W_canadensis#0.000549223: 6.79145e-05)#8.991e-05: 1.69992e-05	W_sebi#0.000526732: 8.49137e-05)#0.00675771: 0.00109569	(W_muriae#0.00427416: 0.00114411	W_mellicola#0.00551226: 0.00114411)#0.000831539: 3.64938e-05)#0.0426773; 5
(((W_tropicalis#0.00095483: 6.79145e-05	W_canadensis#0.000549223: 6.79145e-05)#8.991e-05: 1.69992e-05	W_sebi#0.000526732: 8.49137e-05)#0.00675771: 0.00109569	(W_muriae#0.00427416: 0.00114411	W_mellicola#0.00551226: 0.00114411)#0.000831539: 3.64938e-05)#0.0397007; 5
(((W_tropicalis#0.000918434: 7.54957e-05	W_canadensis#0.000528288: 7.54957e-05)#7.48328e-05: 2.06271e-05	W_sebi#0.000506654: 9.61228e-05)#0.00712616: 0.00103948	(W_muriae#0.00411124: 0.0011005	W_mellicola#0.00530215: 0.0011005)#0.000799842: 3.51028e-05)#0.0381874; 5
(((W_tropicalis#0.000918434: 7.54957e-05	W_canadensis#0.000528288: 7.54957e-05)#7.48328e-05: 1.18084e-05	W_sebi#0.000506654: 8.73041e-05)#0.00712029: 0.0010483	(W_muriae#0.00411124: 0.0011005	W_mellicola#0.00530215: 0.0011005)#0.00172948: 3.51028e-05)#0.0406096; 5
(((W_tropicalis#0.000627984: 5.72081e-05	W_canadensis#0.0019657: 5.72081e-05)#9.87545e-05: 3.0096e-05	W_sebi#0.000506654: 8.73041e-05)#0.00712029: 0.00104612	(W_muriae#0.00411124: 0.00111168	W_mellicola#0.00530215: 0.00111168)#0.00171207: 2.17445e-05)#0.0430192; 5
(W_muriae#0.00411124: 0.00113343	(((W_tropicalis#0.000627984: 5.72081e-05	W_canadensis#0.0019657: 5.72081e-05)#9.87545e-05: 3.0096e-05	W_sebi#0.000506654: 8.73041e-05)#0.00712029: 0.00101054	W_mellicola#0.00530215: 0.00109785)#0.00173365: 3.55825e-05)#0.0430192; 5
(W_muriae#0.00411124: 0.00113343	(((W_tropicalis#0.000767078: 4.41066e-05	W_canadensis#0.0019657: 4.41066e-05)#0.000128089: 3.22609e-05	W_sebi#0.000506654: 7.63675e-05)#0.0063112: 0.00102148	W_mellicola#0.00530215: 0.00109785)#0.00173365: 3.55825e-05)#0.0437541; 5
(((W_tropicalis#0.000767078: 5.26208e-05	W_canadensis#0.0019657: 5.26208e-05)#0.000107364: 2.37467e-05	W_sebi#0.000506654: 7.63675e-05)#0.0063112: 0.00105706	(W_muriae#0.00411124: 0.00109785	W_mellicola#0.00530215: 0.00109785)#0.00148343: 3.55825e-05)#0.0437541; 5
(((W_tropicalis#0.000767078: 3.88988e-05	W_canadensis#0.00276108: 3.88988e-05)#0.000145237: 3.74687e-05	W_sebi#0.000506654: 7.63675e-05)#0.0063112: 0.00105706	(W_muriae#0.00411124: 0.00108845	W_mellicola#0.00530215: 0.00108845)#0.0033223: 4.49729e-05)#0.0418325; 5
(((W_tropicalis#0.000722631: 3.66448e-05	W_canadensis#0.000271694: 3.66448e-05)#0.000136822: 3.52977e-05	W_sebi#0.000847062: 7.19425e-05)#0.00594551: 0.00099581	(W_muriae#0.00387302: 0.00105382	W_mellicola#0.00499492: 0.00105382)#0.00304534: 1.39311e-05)#0.0414052; 5
(W_mellicola#0.00536598: 0.00114707	(W_muriae#0.00416074: 0.00113211	((W_tropicalis#0.000776314: 3.93671e-05	W_canadensis#0.00130072: 3.93671e-05)#0.000146986: 3.79199e-05	W_sebi#0.000909989: 7.7287e-05)#0.00638719: 0.00105482)#0.00327158: 1.4966e-05)#0.0418647; 5
(W_mellicola#0.00536598: 0.00114707	(W_muriae#0.00416074: 0.00113518	((W_tropicalis#0.00083101: 1.61681e-05	W_canadensis#0.00236896: 1.61681e-05)#0.000357891: 6.11189e-05	W_sebi#0.000909989: 7.7287e-05)#0.00638719: 0.00105789)#0.00326272: 1.18932e-05)#0.0393739; 5
(((W_tropicalis#0.0030549: 1.61681e-05	W_canadensis#0.000651126: 1.61681e-05)#0.000262827: 6.11189e-05	W_sebi#0.00138846: 7.7287e-05)#0.00638719: 0.00106979	(W_muriae#0.00416074: 0.00113518	W_mellicola#0.00536598: 0.00113518)#0.00326272: 1.18932e-05)#0.0414369; 5
(W_muriae#0.00476433: 0.00131348	(((W_tropicalis#0.00124625: 1.85136e-05	W_canadensis#0.00352471: 1.85136e-05)#0.000300955: 6.99853e-05	W_sebi#0.00158988: 8.84989e-05)#0.00731377: 0.00121136	W_mellicola#0.00614442: 0.00129986)#0.00373604: 1.36186e-05)#0.0447486; 5
(W_muriae#0.00476433: 0.00131348	(((W_tropicalis#0.00124625: 1.85136e-05	W_canadensis#0.000863558: 1.85136e-05)#0.000300955: 6.99853e-05	W_sebi#0.00158988: 8.84989e-05)#0.00731377: 0.00118669	W_mellicola#0.00486583: 0.00127519)#0.00380833: 3.82934e-05)#0.0447486; 5
(((W_tropicalis#0.00251618: 1.85136e-05	W_canadensis#0.000863558: 1.85136e-05)#0.000300955: 6.99853e-05	W_sebi#0.00158988: 8.84989e-05)#0.00486777: 0.00122498	(W_muriae#0.00476433: 0.00122811	W_mellicola#0.00486583: 0.00122811)#0.00395431: 8.53677e-05)#0.0417733; 5
(((W_tropicalis#0.00459214: 5.68326e-05	W_canadensis#0.0019903: 5.68326e-05)#7.51795e-05: 2.06654e-05	W_sebi#0.00139225: 7.74981e-05)#0.00671645: 0.00107271	(W_muriae#0.0041721: 0.00102355	W_mellicola#0.00426098: 0.00102355)#0.00363836: 0.000126658)#0.0343229; 5
(((W_tropicalis#0.00688786: 6.75902e-05	W_canadensis#0.0019903: 6.75902e-05)#6.3214e-05: 9.90791e-06	W_sebi#0.00139225: 7.74981e-05)#0.00671645: 0.00107271	(W_muriae#0.0041721: 0.00105205	W_mellicola#0.00426098: 0.00105205)#0.00353979: 9.81579e-05)#0.0370978; 5
(((W_tropicalis#0.00688786: 4.02955e-05	W_canadensis#0.00105747: 4.02955e-05)#0.000106033: 3.72025e-05	W_sebi#0.000823971: 7.74981e-05)#0.00671645: 0.00107271	(W_muriae#0.0041721: 0.00101523	W_mellicola#0.00426098: 0.00101523)#0.00366816: 0.000134975)#0.0396382; 5
(((W_tropicalis#0.00580684: 7.29993e-05	W_canadensis#0.00105747: 7.29993e-05)#5.85299e-05: 4.49873e-06	W_sebi#0.000823971: 7.74981e-05)#0.00671645: 0.00107271	(W_muriae#0.0041721: 0.00101523	W_mellicola#0.00426098: 0.00101523)#0.00366816: 0.000134975)#0.0396382; 5
(((W_tropicalis#0.0040393: 5.42754e-05	W_canadensis#0.00204085: 5.42754e-05)#7.87217e-05: 2.32227e-05	W_sebi#0.000823971: 7.74981e-05)#0.00671645: 0.00107271	(W_muriae#0.0041721: 0.000984193	W_mellicola#0.00426098: 0.000984193)#0.00378385: 0.000166014)#0.037595; 5
(((W_tropicalis#0.0057348: 5.42754e-05	W_canadensis#0.00143368: 5.42754e-05)#7.87217e-05: 2.32227e-05	W_sebi#0.000823971: 7.74981e-05)#0.00671645: 0.00107271	(W_muriae#0.0041721: 0.00102961	W_mellicola#0.00426098: 0.00102961)#0.00361695: 0.0001206)#0.037595; 5
(((W_tropicalis#0.00638636: 6.04418e-05	W_canadensis#0.000502733: 6.04418e-05)#8.76656e-05: 2.58611e-05	W_sebi#0.000917587: 8.6303e-05)#0.00747953: 0.00119458	(W_muriae#0.00464611: 0.00114659	W_mellicola#0.00474509: 0.00114659)#0.00402789: 0.000134302)#0.0450157; 5
(((W_tropicalis#0.00964195: 6.04418e-05	W_canadensis#0.000559082: 6.04418e-05)#8.76656e-05: 3.49403e-05	W_sebi#0.000917587: 9.53821e-05)#0.00676758: 0.00118551	(W_muriae#0.00464611: 0.00112586	W_mellicola#0.00474509: 0.00112586)#0.00410203: 0.000155027)#0.0433499; 5
(((W_tropicalis#0.00663837: 6.04418e-05	W_canadensis#0.000559082: 6.04418e-05)#8.76656e-05: 3.49403e-05	W_sebi#0.000917587: 9.53821e-05)#0.00823093: 0.00118551	(W_muriae#0.00464611: 0.00119168	W_mellicola#0.00474509: 0.00119168)#0.0055355: 8.92074e-05)#0.0423007; 5
(((W_tropicalis#0.00555684: 6.04418e-05	W_canadensis#0.000559082: 6.04418e-05)#8.76656e-05: 3.49403e-05	W_sebi#0.000917587: 9.53821e-05)#0.00823093: 0.00118551	(W_muriae#0.00464611: 0.00119168	W_mellicola#0.00474509: 0.00119168)#0.00377104: 8.92074e-05)#0.0423007; 5
(((W_tropicalis#0.00676554: 6.04418e-05	W_canadensis#0.000559082: 6.04418e-05)#8.76656e-05: 3.49403e-05	W_sebi#0.000917587: 9.53821e-05)#0.00478468: 0.00118551	(W_muriae#0.00464611: 0.00119168	W_mellicola#0.00474509: 0.00119168)#0.00631389: 8.92074e-05)#0.0423007; 5
(((W_tropicalis#0.00601634: 5.37486e-05	W_canadensis#0.00049717: 5.37486e-05)#7.79577e-05: 3.10711e-05	W_sebi#0.000815975: 8.48197e-05)#0.00604315: 0.00105422	(W_muriae#0.00413161: 0.00111786	W_mellicola#0.00421963: 0.00111786)#0.00532267: 2.11875e-05)#0.0391497; 5
(((W_tropicalis#0.00233622: 7.37725e-05	W_canadensis#0.00049717: 7.37725e-05)#5.67978e-05: 1.10471e-05	W_sebi#0.000815975: 8.48197e-05)#0.00604315: 0.00105422	(W_muriae#0.00413161: 0.00106919	W_mellicola#0.00421963: 0.00106919)#0.00556493: 6.98513e-05)#0.0391497; 5
(W_muriae#0.00413161: 0.00113904	(((W_tropicalis#0.00074782: 7.37725e-05	W_canadensis#0.00049717: 7.37725e-05)#5.67978e-05: 1.10471e-05	W_sebi#0.000815975: 8.48197e-05)#0.00461385: 0.000984373	W_mellicola#0.00421963: 0.00106919)#0.00556493: 6.98513e-05)#0.0391497; 5
(W_muriae#0.00413161: 0.00113904	(((W_tropicalis#0.00219905: 7.37725e-05	W_canadensis#0.00049717: 7.37725e-05)#5.67978e-05: 1.10471e-05	W_sebi#0.000815975: 8.48197e-05)#0.00461385: 0.00102634	W_mellicola#0.00421963: 0.00111116)#0.00785841: 2.78805e-05)#0.0372492; 5
(W_muriae#0.00413161: 0.00113904	(((W_tropicalis#0.00219905: 7.37725e-05	W_canadensis#0.00049717: 7.37725e-05)#5.67978e-05: 1.10471e-05	W_sebi#0.000815975: 8.48197e-05)#0.00645173: 0.00102634	W_mellicola#0.00421963: 0.00111116)#0.00785841: 2.78805e-05)#0.0343486; 5
(W_muriae#0.00413161: 0.00113904	(((W_tropicalis#0.00137768: 7.37725e-05	W_canadensis#0.00049717: 7.37725e-05)#5.67978e-05: 1.10471e-05	W_sebi#0.000815975: 8.48197e-05)#0.00833915: 0.00105362	W_mellicola#0.00421963: 0.00113844)#0.00434527: 6.0435e-07)#0.0371238; 5
(W_mellicola#0.00421963: 0.00113904	(((W_tropicalis#0.00107958: 7.37725e-05	W_canadensis#0.00049717: 7.37725e-05)#5.67978e-05: 6.57014e-06	W_sebi#0.000815975: 8.03427e-05)#0.00554997: 0.00100794	W_muriae#0.00413161: 0.00108828)#0.00454555: 5.07647e-05)#0.0347183; 5
(W_mellicola#0.00421963: 0.00113904	(((W_tropicalis#0.00107958: 7.37725e-05	W_canadensis#0.00049717: 7.37725e-05)#5.67978e-05: 6.57014e-06	W_sebi#0.000815975: 8.03427e-05)#0.00554997: 0.000977413	W_muriae#0.00413161: 0.00105776)#0.00467672: 8.12888e-05)#0.0347183; 5
(((W_tropicalis#0.00058651: 7.37725e-05	W_canadensis#0.00049717: 7.37725e-05)#5.67978e-05: 6.57014e-06	W_sebi#0.000815975: 8.03427e-05)#0.00554997: 0.0010587	(W_mellicola#0.00421963: 0.00113698	W_muriae#0.00413161: 0.00113698)#0.0019047: 2.06869e-06)#0.0358419; 5
(W_mellicola#0.00421963: 0.00113904	(((W_tropicalis#0.00189355: 7.37725e-05	W_canadensis#0.00049717: 7.37725e-05)#5.67978e-05: 6.57014e-06	W_sebi#0.000815975: 8.03427e-05)#0.00762542: 0.00105663	W_muriae#0.00413161: 0.00113698)#0.0019047: 2.06869e-06)#0.0358419; 5
(W_mellicola#0.00421963: 0.00113904	(((W_tropicalis#0.00189355: 7.37725e-05	W_canadensis#0.00049717: 7.37725e-05)#5.67978e-05: 6.57014e-06	W_sebi#0.000815975: 8.03427e-05)#0.0055487: 0.00104753	W_muriae#0.00413161: 0.00112787)#0.00192007: 1.1173e-05)#0.0325151; 5
(W_muriae#0.00413161: 0.00113904	(((W_tropicalis#0.000398948: 7.37725e-05	W_canadensis#0.00049717: 7.37725e-05)#5.67978e-05: 6.57014e-06	W_sebi#0.000815975: 8.03427e-05)#0.00758567: 0.00104753	W_mellicola#0.00421963: 0.00112787)#0.000613756: 1.1173e-05)#0.0325151; 5
(((W_tropicalis#0.000467873: 8.6518e-05	W_canadensis#0.000583065: 8.6518e-05)#6.66106e-05: 7.70524e-06	W_sebi#0.000956948: 9.42233e-05)#0.0118612: 0.00124161	(W_muriae#0.00484542: 0.00132273	W_mellicola#0.00494864: 0.00132273)#0.000719792: 1.31033e-05)#0.0416954; 5
(((W_tropicalis#0.000431104: 7.97189e-05	W_canadensis#0.000158946: 7.97189e-05)#6.13759e-05: 7.09971e-06	W_sebi#0.000881745: 8.68186e-05)#0.0109291: 0.00114404	(W_muriae#0.00446463: 0.00121878	W_mellicola#0.00455974: 0.00121878)#0.000663226: 1.20735e-05)#0.0397557; 5
(((W_tropicalis#0.000431104: 7.97189e-05	W_canadensis#0.000158946: 7.97189e-05)#6.13759e-05: 7.09971e-06	W_sebi#0.000881745: 8.68186e-05)#0.0109291: 0.00114404	(W_muriae#0.00446463: 0.00121878	W_mellicola#0.00455974: 0.00121878)#0.000663226: 1.20735e-05)#0.0358682; 5
(((W_tropicalis#0.000431104: 7.97189e-05	W_canadensis#0.000158946: 7.97189e-05)#6.13759e-05: 7.09971e-06	W_sebi#0.000881745: 8.68186e-05)#0.0109291: 0.00114404	(W_muriae#0.00446463: 0.00121878	W_mellicola#0.00455974: 0.00121878)#0.000663226: 1.20735e-05)#0.0379487; 5
(((W_tropicalis#0.000431104: 7.97189e-05	W_canadensis#0.000158946: 7.97189e-05)#6.13759e-05: 7.09971e-06	W_sebi#0.000881745: 8.68186e-05)#0.00948905: 0.00114404	(W_muriae#0.00446463: 0.00121878	W_mellicola#0.00455974: 0.00121878)#0.000663226: 1.20735e-05)#0.0360176; 5
(((W_tropicalis#0.000406482: 7.51659e-05	W_canadensis#0.000149868: 7.51659e-05)#5.78705e-05: 6.69423e-06	W_sebi#0.000831386: 8.18601e-05)#0.00595098: 0.0010787	(W_muriae#0.00420964: 0.00114917	W_mellicola#0.00429932: 0.00114917)#0.000625347: 1.1384e-05)#0.0325492; 5
(((W_tropicalis#0.000406482: 7.51659e-05	W_canadensis#0.000149868: 7.51659e-05)#5.78705e-05: 6.69423e-06	W_sebi#0.000831386: 8.18601e-05)#0.00595098: 0.0010787	(W_muriae#0.00420964: 0.00114213	W_mellicola#0.00429932: 0.00114213)#0.0028136: 1.84263e-05)#0.0325492; 5
(((W_tropicalis#0.000456085: 8.43384e-05	W_canadensis#0.000168156: 8.43384e-05)#6.49324e-05: 7.51112e-06	W_sebi#0.00093284: 9.18495e-05)#0.00667718: 0.00121033	(W_muriae#0.00472335: 0.0012815	W_mellicola#0.00482397: 0.0012815)#0.00315694: 2.06749e-05)#0.0387112; 5
(W_muriae#0.00472335: 0.00130218	(((W_tropicalis#0.000456085: 8.43384e-05	W_canadensis#0.000168156: 8.43384e-05)#6.49324e-05: 7.51112e-06	W_sebi#0.00093284: 9.18495e-05)#0.00838376: 0.0011774	W_mellicola#0.00482397: 0.00126925)#0.00318743: 3.29311e-05)#0.0411124; 5
(W_muriae#0.00415162: 0.00114456	(((W_tropicalis#0.00040088: 7.41299e-05	W_canadensis#0.000147802: 7.41299e-05)#5.70729e-05: 6.60196e-06	W_sebi#0.000819927: 8.07318e-05)#0.00736897: 0.00103488	W_mellicola#0.00424007: 0.00111562)#0.00460472: 2.89451e-05)#0.0341376; 5
(((W_tropicalis#0.00040088: 7.41299e-05	W_canadensis#0.000147802: 7.41299e-05)#5.70729e-05: 6.60196e-06	W_sebi#0.000819927: 8.07318e-05)#0.00736897: 0.00106383	(W_muriae#0.00415162: 0.00111562	W_mellicola#0.00424007: 0.00111562)#0.00460472: 2.89451e-05)#0.036686; 5
(((W_tropicalis#0.00040088: 7.41299e-05	W_canadensis#0.000147802: 7.41299e-05)#5.70729e-05: 6.60196e-06	W_sebi#0.000819927: 8.07318e-05)#0.00583586: 0.00106383	(W_muriae#0.00415162: 0.00111562	W_mellicola#0.00424007: 0.00111562)#0.00460472: 2.89451e-05)#0.036686; 5
(W_muriae#0.00415162: 0.00114258	(((W_tropicalis#0.00040088: 7.41299e-05	W_canadensis#0.000147802: 7.41299e-05)#5.70729e-05: 6.60196e-06	W_sebi#0.000819927: 8.07318e-05)#0.00583586: 0.00103488	W_mellicola#0.00424007: 0.00111562)#0.00233984: 2.69674e-05)#0.0397685; 5
(W_muriae#0.00415162: 0.00114258	(((W_tropicalis#0.00040088: 7.41299e-05	W_canadensis#0.000147802: 7.41299e-05)#5.70729e-05: 6.60196e-06	W_sebi#0.000819927: 8.07318e-05)#0.00583586: 0.00103488	W_mellicola#0.00424007: 0.00111562)#0.0012388: 2.69674e-05)#0.0397685; 5
(W_muriae#0.00415162: 0.00114258	(((W_tropicalis#0.00040088: 7.41299e-05	W_canadensis#0.000147802: 7.41299e-05)#5.70729e-05: 6.60196e-06	W_sebi#0.000873442: 8.07318e-05)#0.00583586: 0.00103488	W_mellicola#0.00424007: 0.00111562)#0.0012388: 2.69674e-05)#0.0382934; 5
(W_muriae#0.00415162: 0.00114258	(((W_tropicalis#0.00040088: 7.41299e-05	W_canadensis#0.000147802: 7.41299e-05)#5.70729e-05: 6.60196e-06	W_sebi#0.000873442: 8.07318e-05)#0.00583586: 0.00100597	W_mellicola#0.00424007: 0.0010867)#0.00515763: 5.58864e-05)#0.0395931; 5
(W_muriae#0.00451477: 0.00124253	(((W_tropicalis#0.000435946: 8.06142e-05	W_canadensis#0.000160731: 8.06142e-05)#6.20652e-05: 7.17945e-06	W_sebi#0.000949844: 8.77936e-05)#0.00634634: 0.00109396	W_mellicola#0.00461095: 0.00118175)#0.00560877: 6.07749e-05)#0.040268; 5
(W_muriae#0.00451477: 0.00124253	(((W_tropicalis#0.000435946: 8.06142e-05	W_canadensis#0.000160731: 8.06142e-05)#6.20652e-05: 7.17945e-06	W_sebi#0.000949844: 8.77936e-05)#0.00634634: 0.00109396	W_mellicola#0.00461095: 0.00118175)#0.00560877: 6.07749e-05)#0.0375385; 5
(W_muriae#0.00451477: 0.00124253	(((W_tropicalis#0.000435946: 8.06142e-05	W_canadensis#0.000160731: 8.06142e-05)#6.20652e-05: 7.17945e-06	W_sebi#0.000949844: 8.77936e-05)#0.00634634: 0.001145	W_mellicola#0.00461095: 0.00123279)#0.00260862: 9.73774e-06)#0.0403952; 5
(W_muriae#0.00428904: 0.0011804	(((W_tropicalis#0.000414148: 7.65834e-05	W_canadensis#0.000152694: 7.65834e-05)#5.89619e-05: 6.82047e-06	W_sebi#0.000902352: 8.34039e-05)#0.00602902: 0.00103259	W_mellicola#0.00438041: 0.00111599)#0.00260067: 6.44082e-05)#0.0363657; 5
(W_mellicola#0.00438041: 0.0011804	(((W_tropicalis#0.000414148: 7.65834e-05	W_canadensis#0.000152694: 7.65834e-05)#5.89619e-05: 6.82047e-06	W_sebi#0.000902352: 8.34039e-05)#0.00602902: 0.00108376	W_muriae#0.00428904: 0.00116717)#0.00248665: 1.32353e-05)#0.0363657; 5
(W_muriae#0.00428904: 0.0011804	(((W_tropicalis#0.000414148: 7.65834e-05	W_canadensis#0.000152694: 7.65834e-05)#0.0029614: 6.09457e-05	W_sebi#0.000902352: 0.000137529)#0.00365627: 0.00100872	W_mellicola#0.00438041: 0.00114625)#0.00253203: 3.41543e-05)#0.0363657; 5
(W_muriae#0.00428904: 0.0011804	(((W_sebi#0.000902352: 0.000126832	W_canadensis#0.000152694: 0.000126832)#0.00178815: 1.06975e-05	W_tropicalis#0.000414148: 0.000137529)#0.00608316: 0.00100514	W_mellicola#0.00438041: 0.00114267)#0.00253996: 3.77333e-05)#0.0329798; 5
(W_muriae#0.00428904: 0.0011804	(((W_sebi#0.000902352: 0.000126832	W_tropicalis#0.000414148: 0.000126832)#0.00178815: 1.06975e-05	W_canadensis#0.000152694: 0.000137529)#0.00608316: 0.00100514	W_mellicola#0.00438041: 0.00114267)#0.00253996: 3.77333e-05)#0.0354356; 5
(W_muriae#0.00428904: 0.0011804	(((W_sebi#0.000902352: 0.000126832	W_canadensis#0.000152694: 0.000126832)#0.000909719: 1.06975e-05	W_tropicalis#0.000414148: 0.000137529)#0.00608316: 0.00100514	W_mellicola#0.00438041: 0.00114267)#0.00457156: 3.77333e-05)#0.0341554; 5
(W_mellicola#0.00438041: 0.0011804	(((W_sebi#0.000902352: 0.000126832	W_canadensis#0.000152694: 0.000126832)#0.00252361: 1.06975e-05	W_tropicalis#0.000414148: 0.000137529)#0.00608316: 0.00100514	W_muriae#0.00428904: 0.00114267)#0.00665767: 3.77333e-05)#0.0365608; 5
(W_mellicola#0.00438041: 0.0011804	(((W_sebi#0.000827916: 0.000126832	W_canadensis#0.000152694: 0.000126832)#0.00252361: 1.06975e-05	W_tropicalis#0.000414148: 0.000137529)#0.00693195: 0.00100514	W_muriae#0.00428904: 0.00114267)#0.00665767: 3.77333e-05)#0.0322504; 5
(W_mellicola#0.00438041: 0.0011804	(((W_tropicalis#0.000414148: 0.000107103	W_canadensis#0.000152694: 0.000107103)#0.000634321: 3.04262e-05	W_sebi#0.000825287: 0.000137529)#0.00693195: 0.00102134	W_muriae#0.00428904: 0.00115887)#0.00889306: 2.15333e-05)#0.0322504; 5
(W_muriae#0.00383531: 0.00105553	(((W_tropicalis#0.000370337: 0.000133687	W_canadensis#0.000136541: 0.000133687)#0.000991146: 1.06028e-05	W_sebi#0.000737982: 0.000144289)#0.0052832: 0.000895725	W_mellicola#0.00391701: 0.00104001)#0.00602637: 1.55155e-05)#0.0288388; 5
(W_muriae#0.00383531: 0.00105553	(((W_tropicalis#0.000370337: 0.000133687	W_canadensis#0.000136541: 0.000133687)#0.0019013: 1.06028e-05	W_sebi#0.000737982: 0.000144289)#0.00726475: 0.000881738	W_mellicola#0.00391701: 0.00102603)#0.00610852: 2.95019e-05)#0.0304844; 5
(W_muriae#0.00383531: 0.00105553	(((W_sebi#0.000737982: 0.000133687	W_canadensis#0.000136541: 0.000133687)#0.0019013: 1.06028e-05	W_tropicalis#0.000370337: 0.000144289)#0.0105292: 0.000897491	W_mellicola#0.00391701: 0.00104178)#0.00283617: 1.37494e-05)#0.0304844; 5
(W_muriae#0.00383531: 0.00105553	(((W_sebi#0.000737982: 0.000133687	W_canadensis#0.000136541: 0.000133687)#0.0019013: 7.124e-05	W_tropicalis#0.000370337: 0.000204927)#0.00741363: 0.000836853	W_mellicola#0.00391701: 0.00104178)#0.00283617: 1.37494e-05)#0.0304844; 5
(W_muriae#0.00383531: 0.00105553	(((W_sebi#0.000737982: 0.000180647	W_canadensis#0.000136541: 0.000180647)#0.00140704: 2.42799e-05	W_tropicalis#0.000520559: 0.000204927)#0.00741363: 0.000836853	W_mellicola#0.00391701: 0.00104178)#0.00283617: 1.37494e-05)#0.0290977; 5
(W_muriae#0.00413637: 0.00113839	(((W_sebi#0.000795911: 0.000205473	W_canadensis#0.000147259: 0.000205473)#0.00360337: 1.55402e-05	W_tropicalis#0.000561421: 0.000221013)#0.00799558: 0.000902544	W_mellicola#0.00422449: 0.00112356)#0.0030588: 1.48287e-05)#0.0354293; 5
(W_muriae#0.00413637: 0.00113839	(((W_sebi#0.000795911: 0.000205473	W_canadensis#0.000147259: 0.000205473)#0.000554361: 1.55402e-05	W_tropicalis#0.000561421: 0.000221013)#0.0106653: 0.000902544	W_mellicola#0.00422449: 0.00112356)#0.0030588: 1.48287e-05)#0.0354293; 5
(((W_sebi#0.000795911: 0.000221427	W_canadensis#0.000147259: 0.000221427)#0.00224111: 2.70516e-05	W_tropicalis#0.000561421: 0.000248479)#0.00948642: 0.000889907	(W_muriae#0.00413637: 0.00112356	W_mellicola#0.00422449: 0.00112356)#0.0030588: 1.48287e-05)#0.0327862; 5
(W_muriae#0.00413637: 0.00113839	(((W_sebi#0.000795911: 0.000199928	W_canadensis#0.000147259: 0.000199928)#0.00248211: 5.14085e-05	W_tropicalis#0.000561421: 0.000251336)#0.00937856: 0.00087222	W_mellicola#0.00422449: 0.00112356)#0.0030588: 1.48287e-05)#0.0315793; 5
(W_muriae#0.00413637: 0.00113839	(((W_sebi#0.000795911: 0.000199928	W_canadensis#0.000147259: 0.000199928)#0.00248211: 0.000122524	W_tropicalis#0.000561421: 0.000322452)#0.00731015: 0.000801105	W_mellicola#0.00422449: 0.00112356)#0.0030588: 1.48287e-05)#0.0329826; 5
(W_muriae#0.00413637: 0.00113839	(((W_sebi#0.000795911: 0.000245274	W_canadensis#0.000147259: 0.000245274)#0.00491011: 0.000135289	W_tropicalis#0.000561421: 0.000380564)#0.00355729: 0.000742993	W_mellicola#0.00422449: 0.00112356)#0.00477593: 1.48287e-05)#0.035719; 5
(W_muriae#0.00413637: 0.00113839	(((W_sebi#0.000795911: 0.000245274	W_canadensis#0.000147259: 0.000245274)#0.00491011: 5.39106e-05	W_tropicalis#0.000561421: 0.000299185)#0.00452488: 0.000791469	W_mellicola#0.00422449: 0.00109065)#0.00492001: 4.77314e-05)#0.035719; 5
(W_muriae#0.00413637: 0.00113839	(((W_sebi#0.000795911: 0.000278912	W_canadensis#0.000147259: 0.000278912)#0.003511: 2.0273e-05	W_tropicalis#0.000561421: 0.000299185)#0.00559827: 0.000791469	W_mellicola#0.00422449: 0.00109065)#0.00492001: 4.77314e-05)#0.037473; 5
(W_muriae#0.00413637: 0.00113839	(((W_sebi#0.000795911: 0.000194059	W_canadensis#0.000147259: 0.000194059)#0.00504619: 0.000149311	W_tropicalis#0.000561421: 0.00034337)#0.00291065: 0.000747284	W_mellicola#0.00422449: 0.00109065)#0.00492001: 4.77314e-05)#0.0382446; 5
(W_muriae#0.00413637: 0.00113839	(((W_sebi#0.000795911: 0.000194059	W_canadensis#0.000147259: 0.000194059)#0.00295386: 0.000127503	W_tropicalis#0.000561421: 0.000321563)#0.00619368: 0.000782731	W_mellicola#0.00422449: 0.00110429)#0.00748193: 3.40915e-05)#0.0353985; 5
(W_muriae#0.00483295: 0.00133009	(((W_sebi#0.000732369: 0.00022674	W_canadensis#0.000172058: 0.00022674)#0.00556832: 0.000148976	W_tropicalis#0.000655966: 0.000375715)#0.00451091: 0.000921122	W_mellicola#0.0049359: 0.00129684)#0.00497813: 3.32561e-05)#0.0413597; 5
(((W_sebi#0.000732369: 0.000198189	W_canadensis#0.000172058: 0.000198189)#0.00637047: 0.000198396	W_tropicalis#0.000655966: 0.000396585)#0.00427353: 0.000933508	(W_muriae#0.00396557: 0.00131129	W_mellicola#0.0049359: 0.00131129)#0.00492325: 1.87999e-05)#0.0413597; 5
(((W_sebi#0.000732369: 0.000241459	W_canadensis#0.000172058: 0.000241459)#0.00522888: 0.000155127	W_tropicalis#0.000655966: 0.000396585)#0.00427353: 0.000933508	(W_muriae#0.00396557: 0.00131129	W_mellicola#0.0049359: 0.00131129)#0.00266584: 1.87999e-05)#0.0413597; 5
(((W_sebi#0.000732369: 0.000241459	W_canadensis#0.000172058: 0.000241459)#0.00522888: 9.28737e-05	W_tropicalis#0.000655966: 0.000334332)#0.00506926: 0.000995761	(W_muriae#0.00396557: 0.00131129	W_mellicola#0.0049359: 0.00131129)#0.00266584: 1.87999e-05)#0.0402556; 5
(((W_sebi#0.000732369: 0.000175258	W_canadensis#0.000172058: 0.000175258)#0.0057468: 0.000159075	W_tropicalis#0.000655966: 0.000334332)#0.00506926: 0.000995761	(W_muriae#0.00396557: 0.00131129	W_mellicola#0.0049359: 0.00131129)#0.00266584: 1.87999e-05)#0.0421619; 5
(((W_sebi#0.000732369: 0.000138482	W_canadensis#0.000172058: 0.000138482)#0.00374269: 0.000261818	W_tropicalis#0.000655966: 0.000400301)#0.00423386: 0.000929793	(W_muriae#0.00396557: 0.00131129	W_mellicola#0.0049359: 0.00131129)#0.00355628: 1.87999e-05)#0.040227; 5
(W_mellicola#0.0049359: 0.00133009	(W_muriae#0.00396557: 0.00131129	((W_sebi#0.000732369: 0.000197386	W_canadensis#0.000172058: 0.000197386)#0.0026258: 0.000289958	W_tropicalis#0.000655966: 0.000487344)#0.00574171: 0.00082395)#0.00355628: 1.87999e-05)#0.0382794; 5
(W_mellicola#0.00441182: 0.00118887	(W_muriae#0.00354451: 0.00116417	((W_sebi#0.000654607: 0.000121153	W_canadensis#0.000153789: 0.000121153)#0.00341778: 0.000314445	W_tropicalis#0.000586317: 0.000435598)#0.00513206: 0.000728573)#0.00582062: 2.46944e-05)#0.0311905; 5
(W_mellicola#0.00441182: 0.00118887	(W_muriae#0.00354451: 0.00110659	((W_sebi#0.000654607: 0.000121153	W_canadensis#0.000153789: 0.000121153)#0.00341778: 0.000314445	W_tropicalis#0.00115208: 0.000435598)#0.00513206: 0.000670991)#0.0061235: 8.22769e-05)#0.033904; 5
(W_mellicola#0.00441182: 0.00118887	(W_muriae#0.00354451: 0.00110659	((W_sebi#0.000654607: 0.000178594	W_canadensis#0.000153789: 0.000178594)#0.0040826: 0.000345192	W_tropicalis#0.00115208: 0.000523786)#0.004268: 0.000582803)#0.00809568: 8.22769e-05)#0.0352959; 5
(W_mellicola#0.00470573: 0.00126807	(W_muriae#0.00378064: 0.00118031	((W_sebi#0.000698217: 0.000190492	W_canadensis#0.000164035: 0.000190492)#0.00688988: 0.000368188	W_tropicalis#0.00122883: 0.00055868)#0.00455233: 0.000621629)#0.00492566: 8.77581e-05)#0.0356642; 5
(W_mellicola#0.00470573: 0.00126807	(W_muriae#0.00378064: 0.00118031	((W_sebi#0.00102918: 0.000272334	W_canadensis#0.000164035: 0.000272334)#0.00481932: 0.000222928	W_tropicalis#0.00122883: 0.000495262)#0.00852586: 0.000685047)#0.00492566: 8.77581e-05)#0.0356642; 5
(W_mellicola#0.00470573: 0.00126807	(W_muriae#0.00378064: 0.00124505	((W_sebi#0.00102918: 0.000272334	W_canadensis#0.000164035: 0.000272334)#0.00332869: 0.00014977	W_tropicalis#0.00126471: 0.000422104)#0.0055792: 0.000822944)#0.00466954: 2.3019e-05)#0.0338694; 5
(W_mellicola#0.00470573: 0.00126807	(W_muriae#0.00378064: 0.00122995	((W_sebi#0.00102918: 0.000225536	W_canadensis#0.000164035: 0.000225536)#0.00401939: 0.000196568	W_tropicalis#0.00120168: 0.000422104)#0.0055792: 0.000807846)#0.00472686: 3.81176e-05)#0.0338694; 5
(W_mellicola#0.00470573: 0.00126807	(W_muriae#0.00378064: 0.00122496	((W_sebi#0.00102918: 0.000225536	W_canadensis#0.000164035: 0.000225536)#0.00527214: 0.000153252	W_tropicalis#0.00120168: 0.000378788)#0.0062172: 0.00084617)#0.00375851: 4.31092e-05)#0.0357085; 5
(W_muriae#0.00329751: 0.00110602	(W_mellicola#0.00410437: 0.00108491	((W_sebi#0.00089766: 0.000240257	W_canadensis#0.000143072: 0.000240257)#0.0048219: 0.000149318	W_tropicalis#0.00104812: 0.000389575)#0.00566382: 0.000695335)#0.00255931: 2.11075e-05)#0.0332664; 5
(W_muriae#0.00329751: 0.00110602	(W_mellicola#0.00410437: 0.00108491	((W_sebi#0.00089766: 0.000240257	W_canadensis#0.000143072: 0.000240257)#0.0048219: 0.000193465	W_tropicalis#0.00106342: 0.000433722)#0.00508732: 0.000651189)#0.00255931: 2.11075e-05)#0.0332664; 5
(W_muriae#0.00329751: 0.00110602	(W_mellicola#0.00410437: 0.00108491	((W_sebi#0.00089766: 0.000240257	W_canadensis#0.000143072: 0.000240257)#0.002486: 0.000193465	W_tropicalis#0.00106342: 0.000433722)#0.00705294: 0.000651189)#0.000456443: 2.11075e-05)#0.0332664; 5
(((W_sebi#0.00105989: 0.000323878	W_canadensis#0.000168929: 0.000323878)#0.00257093: 0.000261106	W_tropicalis#0.0012556: 0.000584984)#0.00410131: 0.000720916	(W_mellicola#0.00484612: 0.00128098	W_muriae#0.00389344: 0.00128098)#0.00436112: 2.4922e-05)#0.037725; 5
(W_muriae#0.00389344: 0.0013059	(W_mellicola#0.00484612: 0.0012251	((W_sebi#0.00175044: 0.000323878	W_canadensis#0.000168929: 0.000323878)#0.00257093: 0.000261106	W_tropicalis#0.00118547: 0.000584984)#0.00410131: 0.000640113)#0.00348752: 8.08025e-05)#0.037725; 5
(W_muriae#0.00389344: 0.0013059	(W_mellicola#0.00484612: 0.0012251	((W_tropicalis#0.00101995: 0.000323878	W_canadensis#0.000168929: 0.000323878)#0.00257093: 0.000216918	W_sebi#0.00175044: 0.000540797)#0.00443642: 0.000684301)#0.00348752: 8.08025e-05)#0.037725; 5
(W_muriae#0.00389344: 0.0013059	(W_mellicola#0.00484612: 0.0012251	((W_tropicalis#0.00118022: 0.000276738	W_canadensis#0.000168929: 0.000276738)#0.00300887: 0.000239813	W_sebi#0.00160527: 0.000516551)#0.00464466: 0.000708547)#0.00348752: 8.08025e-05)#0.0364764; 5
(W_muriae#0.00389344: 0.0013059	(W_mellicola#0.00484612: 0.00125509	((W_tropicalis#0.00118022: 0.000276738	W_canadensis#0.000168929: 0.000276738)#0.00300887: 0.000204997	W_sebi#0.00160527: 0.000481735)#0.00498034: 0.000773354)#0.00140483: 5.08116e-05)#0.0391353; 5
(W_muriae#0.00389344: 0.0013059	(W_mellicola#0.00484612: 0.00125509	((W_sebi#0.00160527: 0.000276738	W_canadensis#0.000168929: 0.000276738)#0.00300887: 0.000266691	W_tropicalis#0.000960067: 0.000543429)#0.00515588: 0.000711659)#0.0015985: 5.08116e-05)#0.0391353; 5
(W_muriae#0.00389344: 0.0013059	(W_mellicola#0.00484612: 0.0012796	((W_sebi#0.00160527: 0.00024136	W_canadensis#0.000168929: 0.00024136)#0.0034499: 0.000263054	W_tropicalis#0.000960067: 0.000504414)#0.00555467: 0.000775185)#0.00156788: 2.63009e-05)#0.0365877; 5
(W_muriae#0.00389344: 0.0013059	(W_mellicola#0.00484612: 0.0012861	((W_sebi#0.00160527: 0.00024136	W_canadensis#0.000168929: 0.00024136)#0.0034499: 0.000263054	W_tropicalis#0.000960067: 0.000504414)#0.00555467: 0.000781686)#0.00155996: 1.97995e-05)#0.0395397; 5
(W_muriae#0.00389344: 0.0013059	(W_mellicola#0.00484612: 0.0012861	((W_sebi#0.00175766: 0.000274159	W_canadensis#0.000168929: 0.000274159)#0.00303717: 0.00029816	W_tropicalis#0.000960067: 0.000572319)#0.00489561: 0.000713781)#0.00155996: 1.97995e-05)#0.0402394; 5
(W_muriae#0.00389344: 0.0013059	(W_mellicola#0.00484612: 0.001287	((W_sebi#0.00175766: 0.000274159	W_canadensis#0.000168929: 0.000274159)#0.00303717: 0.00029816	W_tropicalis#0.000960067: 0.000572319)#0.00489561: 0.000714683)#0.00105732: 1.88975e-05)#0.038324; 5
(W_muriae#0.00365426: 0.00122568	(W_mellicola#0.00454842: 0.00121578	((W_sebi#0.00164969: 0.000257318	W_canadensis#0.000158551: 0.000257318)#0.0028506: 0.000279844	W_tropicalis#0.000901089: 0.000537161)#0.00730676: 0.000678615)#0.000985971: 9.90117e-06)#0.0386863; 5
(W_muriae#0.00365426: 0.00122568	(W_mellicola#0.00454842: 0.00118609	((W_sebi#0.00164969: 0.000257318	W_canadensis#0.000158551: 0.000257318)#0.0028506: 0.000279844	W_tropicalis#0.000901089: 0.000537161)#0.00730676: 0.000648926)#0.00101065: 3.95906e-05)#0.0348921; 5
(((W_sebi#0.00164969: 0.000257318	W_canadensis#0.000158551: 0.000257318)#0.0028506: 0.000279844	W_tropicalis#0.000901089: 0.000537161)#0.00730676: 0.000688517	(W_mellicola#0.00454842: 0.00121826	W_muriae#0.00365426: 0.00121826)#0.000983962: 7.41786e-06)#0.0367498; 5
(((W_sebi#0.00180425: 0.000281425	W_canadensis#0.000173406: 0.000281425)#0.00311767: 0.000388654	W_tropicalis#0.000985511: 0.000670079)#0.00401479: 0.00067043	(W_mellicola#0.00497456: 0.0013324	W_muriae#0.00399662: 0.0013324)#0.00129296: 8.11283e-06)#0.0370962; 5
(((W_sebi#0.00180425: 0.000281425	W_canadensis#0.000173406: 0.000281425)#0.00311767: 0.00034376	W_tropicalis#0.000985511: 0.000625186)#0.00430309: 0.000715323	(W_mellicola#0.00497456: 0.0013324	W_muriae#0.00399662: 0.0013324)#0.000205452: 8.11283e-06)#0.0370962; 5
(((W_sebi#0.00171273: 0.00026715	W_canadensis#0.00016461: 0.00026715)#0.00295952: 0.000326323	W_tropicalis#0.00122221: 0.000593473)#0.00408482: 0.000679039	(W_mellicola#0.00472222: 0.00126481	W_muriae#0.0037939: 0.00126481)#0.000195031: 7.70131e-06)#0.0326518; 5
(((W_sebi#0.00171273: 0.000329549	W_canadensis#0.00016461: 0.000329549)#0.00239915: 0.000291416	W_tropicalis#0.00122221: 0.000620965)#0.00571437: 0.000651548	(W_mellicola#0.00472222: 0.00126192	W_muriae#0.0037939: 0.00126192)#0.00187624: 1.05971e-05)#0.0326518; 5
(W_muriae#0.0037939: 0.00127251	(W_mellicola#0.00472222: 0.00126192	((W_sebi#0.00171273: 0.00026037	W_canadensis#0.00016461: 0.00026037)#0.00303659: 0.000360594	W_tropicalis#0.000991403: 0.000620965)#0.00571437: 0.00064095)#0.000582088: 1.05971e-05)#0.0337133; 5
(((W_sebi#0.00171273: 0.000292055	W_canadensis#0.00016461: 0.000292055)#0.00479732: 0.000269694	W_tropicalis#0.000991403: 0.00056175)#0.00631673: 0.000710763	(W_mellicola#0.00472222: 0.00126192	W_muriae#0.0037939: 0.00126192)#0.000582088: 1.05971e-05)#0.0317208; 5
(((W_sebi#0.00171273: 0.000292055	W_canadensis#0.00016461: 0.000292055)#0.00479732: 0.000269694	W_tropicalis#0.000991403: 0.00056175)#0.0042645: 0.000710763	(W_mellicola#0.00472222: 0.00126192	W_muriae#0.0037939: 0.00126192)#0.000582088: 1.05971e-05)#0.0317208; 5
(W_muriae#0.0037939: 0.00127251	(W_mellicola#0.00472222: 0.00126004	((W_sebi#0.00171273: 0.000292055	W_canadensis#0.00016461: 0.000292055)#0.00269172: 0.000224696	W_tropicalis#0.000991403: 0.000516751)#0.00463586: 0.000743284)#0.003075: 1.24771e-05)#0.0296776; 5
(W_muriae#0.0037939: 0.00127251	(W_mellicola#0.00472222: 0.00121941	((W_sebi#0.00160436: 0.000292055	W_canadensis#0.00016461: 0.000292055)#0.00269172: 0.000306716	W_tropicalis#0.000830311: 0.000598771)#0.00587535: 0.000620636)#0.00317745: 5.31054e-05)#0.0296776; 5
(W_muriae#0.0037939: 0.00127251	(W_mellicola#0.00472222: 0.00121941	((W_sebi#0.00160436: 0.000292055	W_canadensis#0.00016461: 0.000292055)#0.00269172: 0.00023691	W_tropicalis#0.000830311: 0.000528965)#0.00312396: 0.000690442)#0.00317745: 5.31054e-05)#0.0325931; 5
(W_muriae#0.0037939: 0.00127251	(W_mellicola#0.00472222: 0.00121941	((W_sebi#0.00160436: 0.000239037	W_canadensis#0.00016461: 0.000239037)#0.00328875: 0.000339785	W_tropicalis#0.000830311: 0.000578822)#0.00285488: 0.000640585)#0.00185: 5.31054e-05)#0.0303986; 5
(((W_sebi#0.00160436: 0.000239037	W_canadensis#0.00016461: 0.000239037)#0.00328875: 0.000418686	W_tropicalis#0.000830311: 0.000657723)#0.00408515: 0.000614789	(W_mellicola#0.00472222: 0.00121941	W_muriae#0.00319233: 0.00121941)#0.0022442: 5.31054e-05)#0.0325107; 5
(((W_sebi#0.00160436: 0.000280657	W_canadensis#0.00016461: 0.000280657)#0.00469447: 0.00033091	W_tropicalis#0.000830311: 0.000611568)#0.00439346: 0.000660945	(W_mellicola#0.00472222: 0.00121941	W_muriae#0.00319233: 0.00121941)#0.0022442: 5.31054e-05)#0.0325107; 5
(((W_sebi#0.00160436: 0.000280657	W_canadensis#0.00016461: 0.000280657)#0.00196984: 0.000391887	W_tropicalis#0.000830311: 0.000672544)#0.00399512: 0.000599968	(W_mellicola#0.00472222: 0.00121941	W_muriae#0.00319233: 0.00121941)#0.0022442: 5.31054e-05)#0.0300206; 5
(((W_sebi#0.0022941: 0.000316592	W_canadensis#0.00016461: 0.000316592)#0.00174625: 0.000324643	W_tropicalis#0.000830311: 0.000641235)#0.00302055: 0.000631278	(W_mellicola#0.00472222: 0.00126991	W_muriae#0.00319233: 0.00126991)#0.00215494: 2.598e-06)#0.0300206; 5
(((W_sebi#0.0022941: 0.000278218	W_canadensis#0.00016461: 0.000278218)#0.00255252: 0.000299327	W_tropicalis#0.000830311: 0.000577545)#0.00335365: 0.000694968	(W_mellicola#0.00472222: 0.00125376	W_muriae#0.00319233: 0.00125376)#0.00141747: 1.87514e-05)#0.0335958; 5
(W_muriae#0.00295577: 0.00117821	(W_mellicola#0.00437228: 0.00116085	((W_sebi#0.00212409: 0.000257601	W_canadensis#0.000152411: 0.000257601)#0.00236337: 0.00033855	W_tropicalis#0.00076878: 0.000596151)#0.00278529: 0.000564699)#0.00268259: 1.73618e-05)#0.0349447; 5
(W_mellicola#0.00491082: 0.00132333	(W_muriae#0.00331983: 0.00129629	((W_sebi#0.00238572: 0.000289329	W_canadensis#0.000171184: 0.000289329)#0.00265447: 0.000437652	W_tropicalis#0.000863472: 0.000726981)#0.00635216: 0.000569307)#0.00303055: 2.70448e-05)#0.0358184; 5
(W_mellicola#0.00491082: 0.00132041	(W_muriae#0.00331983: 0.00129629	((W_sebi#0.00158237: 0.000289329	W_canadensis#0.000171184: 0.000289329)#0.00265447: 0.000382616	W_tropicalis#0.000863472: 0.000671946)#0.00378475: 0.000624343)#0.00303055: 2.41172e-05)#0.0358979; 5
(W_muriae#0.00331983: 0.00132041	(W_mellicola#0.00491082: 0.00129629	((W_sebi#0.00158237: 0.000289329	W_canadensis#0.000171184: 0.000289329)#0.00265447: 0.000292815	W_tropicalis#0.000863472: 0.000582145)#0.00618182: 0.000714144)#0.00667366: 2.41172e-05)#0.0333674; 5
(W_mellicola#0.00531711: 0.00142965	(W_muriae#0.00359449: 0.00140354	((W_sebi#0.00171328: 0.000296513	W_canadensis#0.000185347: 0.000296513)#0.00303648: 0.000280616	W_tropicalis#0.000743935: 0.000577129)#0.00415055: 0.000826407)#0.00262056: 2.61125e-05)#0.0339546; 5
(W_mellicola#0.00531711: 0.00142965	(W_muriae#0.00359449: 0.00142227	((W_sebi#0.00171328: 0.000296513	W_canadensis#0.000185347: 0.000296513)#0.00224014: 0.000329637	W_tropicalis#0.000743935: 0.00062615)#0.0038256: 0.000796124)#0.00258604: 7.37543e-06)#0.0310265; 5
(W_muriae#0.00359449: 0.00142965	(W_mellicola#0.00531711: 0.00142227	((W_sebi#0.00171328: 0.000277752	W_canadensis#0.000185347: 0.000277752)#0.00239145: 0.000407694	W_tropicalis#0.000743935: 0.000685446)#0.00349466: 0.000736828)#0.000751678: 7.37543e-06)#0.0310265; 5
(W_muriae#0.00359449: 0.00142965	(W_mellicola#0.00531711: 0.00142227	((W_sebi#0.00171328: 0.000242602	W_canadensis#0.000185347: 0.000242602)#0.00273794: 0.000499415	W_tropicalis#0.000988853: 0.000742017)#0.00322823: 0.000680257)#0.000751678: 7.37543e-06)#0.0327799; 5
(W_muriae#0.00359449: 0.00142965	(W_mellicola#0.00531711: 0.00142227	((W_sebi#0.00171328: 0.000298369	W_canadensis#0.000185347: 0.000298369)#0.00340363: 0.000386441	W_tropicalis#0.000988853: 0.00068481)#0.00349791: 0.000737464)#0.00184169: 7.37543e-06)#0.0327799; 5
(W_muriae#0.00359449: 0.00142965	(W_mellicola#0.00531711: 0.00142227	((W_sebi#0.00171328: 0.000298369	W_canadensis#0.000185347: 0.000298369)#0.00340363: 0.000476635	W_tropicalis#0.000988853: 0.000775004)#0.00309083: 0.00064727)#0.00156137: 7.37543e-06)#0.0343596; 5
(W_muriae#0.00359449: 0.00142965	(W_mellicola#0.00531711: 0.00142227	((W_sebi#0.00171328: 0.0002427	W_canadensis#0.000185347: 0.0002427)#0.00418433: 0.000532304	W_tropicalis#0.000988853: 0.000775004)#0.00647728: 0.00064727)#0.00156137: 7.37543e-06)#0.0318366; 5
(W_muriae#0.00359449: 0.00142965	(W_mellicola#0.00531711: 0.00142227	((W_sebi#0.00171328: 0.000294801	W_canadensis#0.000185347: 0.000294801)#0.00344482: 0.000526354	W_tropicalis#0.000988853: 0.000821155)#0.00611324: 0.000601119)#0.00121939: 7.37543e-06)#0.0306054; 5
(W_muriae#0.00359449: 0.00142965	(W_mellicola#0.00531711: 0.00142227	((W_tropicalis#0.000988853: 0.000294801	W_canadensis#0.000185347: 0.000294801)#0.00344482: 0.000526354	W_sebi#0.00142193: 0.000821155)#0.00611324: 0.000601119)#0.00150509: 7.37543e-06)#0.0306054; 5
(W_muriae#0.00359449: 0.00142965	(W_mellicola#0.00531711: 0.00142227	((W_tropicalis#0.0011158: 0.000353021	W_canadensis#0.000185347: 0.000353021)#0.0028767: 0.000551983	W_sebi#0.00142193: 0.000905004)#0.00554685: 0.00051727)#0.00466911: 7.37543e-06)#0.029305; 5
(W_mellicola#0.00531711: 0.00142965	(W_muriae#0.00359449: 0.00142227	((W_tropicalis#0.0011158: 0.000405069	W_canadensis#0.000185347: 0.000405069)#0.00250708: 0.000525982	W_sebi#0.00142193: 0.000931051)#0.00658086: 0.000491223)#0.00183917: 7.37543e-06)#0.0327257; 5
(W_mellicola#0.00531711: 0.00142965	(W_muriae#0.00359449: 0.00142227	((W_tropicalis#0.0011158: 0.000460703	W_canadensis#0.000185347: 0.000460703)#0.00220432: 0.000429022	W_sebi#0.00142193: 0.000889726)#0.00688651: 0.000532548)#0.00162692: 7.37543e-06)#0.0342509; 5
(W_mellicola#0.0058875: 0.00158301	(W_muriae#0.00398009: 0.00157484	((W_tropicalis#0.00123549: 0.000510124	W_canadensis#0.000205229: 0.000510124)#0.00244078: 0.000545191	W_sebi#0.0020514: 0.00105532)#0.00821931: 0.000519529)#0.00440751: 8.16661e-06)#0.0364943; 5
(W_mellicola#0.0058875: 0.00158301	(W_muriae#0.00398009: 0.00157484	((W_tropicalis#0.00123549: 0.000552845	W_canadensis#0.000205229: 0.000552845)#0.00225218: 0.000552114	W_sebi#0.0020514: 0.00110496)#0.00785004: 0.000469886)#0.00247514: 8.16661e-06)#0.0364943; 5
(W_mellicola#0.0058875: 0.00158301	(W_muriae#0.00398009: 0.00157484	((W_tropicalis#0.00123549: 0.000613829	W_canadensis#0.000205229: 0.000613829)#0.00202842: 0.000569893	W_sebi#0.0020514: 0.00118372)#0.00440835: 0.000391123)#0.000751203: 8.16661e-06)#0.038849; 5
(W_mellicola#0.0058875: 0.00158301	(W_muriae#0.00398009: 0.00152704	((W_tropicalis#0.00123549: 0.000613829	W_canadensis#0.000205229: 0.000613829)#0.00202842: 0.000507938	W_sebi#0.0020514: 0.00112177)#0.00465183: 0.000405271)#0.00184346: 5.59741e-05)#0.0373247; 5
(W_mellicola#0.0058875: 0.00158301	(W_muriae#0.00398009: 0.00152704	((W_tropicalis#0.00123549: 0.000557598	W_canadensis#0.000205229: 0.000557598)#0.00223297: 0.000593355	W_sebi#0.0020514: 0.00115095)#0.00453386: 0.000376084)#0.00184346: 5.59741e-05)#0.0373247; 5
(W_mellicola#0.0058875: 0.00158301	((W_tropicalis#0.00123549: 0.000557598	W_canadensis#0.000205229: 0.000557598)#0.00223297: 0.000969439	(W_muriae#0.00398009: 0.00108769	W_sebi#0.0020514: 0.00108769)#0.00479755: 0.000439345)#0.00184346: 5.59741e-05)#0.035617; 5
(W_mellicola#0.0058875: 0.00158301	((W_tropicalis#0.00123549: 0.000557598	W_canadensis#0.000205229: 0.000557598)#0.00223297: 0.000989325	(W_muriae#0.00398009: 0.00108769	W_sebi#0.0020514: 0.00108769)#0.00479755: 0.000459231)#0.00193366: 3.60877e-05)#0.0321508; 5
(W_mellicola#0.0058875: 0.00158301	((W_tropicalis#0.00123549: 0.000557598	W_canadensis#0.000205229: 0.000557598)#0.00223297: 0.000989325	(W_muriae#0.00398009: 0.00117102	W_sebi#0.0020514: 0.00117102)#0.00445617: 0.000375905)#0.00193366: 3.60877e-05)#0.0321508; 5
(W_mellicola#0.0058875: 0.00158301	(W_muriae#0.00398009: 0.0015662	((W_tropicalis#0.00123549: 0.000513765	W_canadensis#0.000205229: 0.000513765)#0.00242349: 0.000717386	W_sebi#0.0020514: 0.00123115)#0.00423852: 0.00033505)#0.00176283: 1.68104e-05)#0.0321508; 5
(W_mellicola#0.0058875: 0.00158301	(W_muriae#0.00398009: 0.0015662	((W_tropicalis#0.000742936: 0.000439412	W_canadensis#0.000205229: 0.000439412)#0.00283357: 0.000837204	W_sebi#0.00111437: 0.00127662)#0.00408757: 0.000289585)#0.00176283: 1.68104e-05)#0.0304251; 5
(W_mellicola#0.0058875: 0.00158301	(W_muriae#0.00398009: 0.0015662	((W_sebi#0.00129393: 0.000439412	W_canadensis#0.000205229: 0.000439412)#0.00544626: 0.000877399	W_tropicalis#0.00151741: 0.00131681)#0.00682494: 0.00024939)#0.000931684: 1.68104e-05)#0.0332732; 5
(W_mellicola#0.0058875: 0.00158301	(W_muriae#0.00398009: 0.0015662	((W_sebi#0.00129393: 0.000515238	W_canadensis#0.000205229: 0.000515238)#0.00464475: 0.000844339	W_tropicalis#0.00151741: 0.00135958)#0.00661026: 0.000206625)#0.00195833: 1.68104e-05)#0.0332732; 5
(W_mellicola#0.0058875: 0.00158301	(W_muriae#0.00398009: 0.0015662	((W_sebi#0.00129393: 0.000557151	W_canadensis#0.000205229: 0.000557151)#0.00429533: 0.000870498	W_tropicalis#0.00151741: 0.00142765)#0.00848841: 0.000138552)#0.00201932: 1.68104e-05)#0.035133; 5
(W_mellicola#0.0058875: 0.00158301	(W_muriae#0.00398009: 0.0015662	((W_sebi#0.00129393: 0.000495082	W_canadensis#0.000205229: 0.000495082)#0.00483385: 0.00102485	W_tropicalis#0.00151741: 0.00151993)#0.00797304: 4.62692e-05)#0.00201932: 1.68104e-05)#0.0319888; 5
(W_muriae#0.00398009: 0.00158301	(W_mellicola#0.0058875: 0.00153696	((W_sebi#0.00170403: 0.000539291	W_canadensis#0.000205229: 0.000539291)#0.00255448: 0.000964237	W_tropicalis#0.00151741: 0.00150353)#0.00644067: 3.34316e-05)#0.00205774: 4.6052e-05)#0.0319888; 5
(W_muriae#0.00398009: 0.00158301	(W_tropicalis#0.00108235: 0.00153028	((W_sebi#0.00170403: 0.000603926	W_canadensis#0.000205229: 0.000603926)#0.00228109: 0.000876562	W_mellicola#0.0058875: 0.00148049)#0.0065409: 4.9791e-05)#0.00206672: 5.27329e-05)#0.0351213; 5
(W_muriae#0.00398009: 0.00158301	(W_tropicalis#0.00108235: 0.00153028	((W_sebi#0.00170403: 0.000603926	W_canadensis#0.000205229: 0.000603926)#0.00386609: 0.000876562	W_mellicola#0.0058875: 0.00148049)#0.0065409: 4.9791e-05)#0.00206672: 5.27329e-05)#0.0351213; 5
(W_muriae#0.00398009: 0.00158301	((W_sebi#0.00170403: 0.000674748	W_canadensis#0.000205229: 0.000674748)#0.00346031: 0.000813005	(W_tropicalis#0.00108235: 0.00145639	W_mellicola#0.0058875: 0.00145639)#0.00664913: 3.13625e-05)#0.0021258: 9.52587e-05)#0.0338569; 5
(W_muriae#0.00398009: 0.00158301	(W_mellicola#0.0058875: 0.00148775	(W_tropicalis#0.00108235: 0.00145639	(W_sebi#0.00170403: 0.000674748	W_canadensis#0.000205229: 0.000674748)#0.00460235: 0.000781643)#0.00664913: 3.13625e-05)#0.0021258: 9.52587e-05)#0.0365883; 5
(W_muriae#0.00398009: 0.00158301	(W_mellicola#0.0058875: 0.00148775	(W_canadensis#0.000205229: 0.00145089	(W_sebi#0.00170403: 0.000721548	W_tropicalis#0.00108235: 0.000721548)#0.00430384: 0.000729347)#0.00667431: 3.68578e-05)#0.00466488: 9.52587e-05)#0.0391465; 5
(W_muriae#0.00398009: 0.00158301	(W_mellicola#0.0058875: 0.00148775	(W_sebi#0.00170403: 0.00140307	(W_canadensis#0.000954713: 0.000757954	W_tropicalis#0.00108235: 0.000757954)#0.00409711: 0.000645119)#0.0039821: 8.468e-05)#0.00316665: 9.52587e-05)#0.0391465; 5
(W_muriae#0.00398009: 0.00158301	(W_mellicola#0.00492927: 0.00153237	(W_sebi#0.00170403: 0.00141979	(W_canadensis#0.000954713: 0.000784303	W_tropicalis#0.00108235: 0.000784303)#0.00221089: 0.000635489)#0.00200458: 0.000112573)#0.00307446: 5.06458e-05)#0.0370666; 5
(W_muriae#0.00425552: 0.00169256	(W_mellicola#0.00527038: 0.00157515	(W_sebi#0.00182195: 0.00151805	(W_canadensis#0.00107642: 0.000838579	W_tropicalis#0.00115725: 0.000838579)#0.00236389: 0.000679466)#0.0021433: 5.71078e-05)#0.00341923: 0.000117406)#0.035427; 5
(W_muriae#0.00425552: 0.00169256	(W_mellicola#0.00527038: 0.0016365	(W_sebi#0.00182195: 0.00154401	(W_canadensis#0.00107642: 0.000911129	W_tropicalis#0.00100406: 0.000911129)#0.00217566: 0.000632879)#0.00210726: 9.24936e-05)#0.00329105: 5.60571e-05)#0.0327337; 5
(W_muriae#0.00425552: 0.00169256	(W_mellicola#0.00527038: 0.00161478	(W_sebi#0.00182195: 0.00156948	(W_canadensis#0.00107642: 0.000966988	W_tropicalis#0.00100406: 0.000966988)#0.00204998: 0.000602489)#0.00207306: 4.53036e-05)#0.00333532: 7.77785e-05)#0.0304913; 5
(W_muriae#0.00425552: 0.00169256	(W_mellicola#0.00527038: 0.00161478	(W_sebi#0.00182195: 0.00161068	(W_canadensis#0.000181782: 0.000904531	W_tropicalis#0.00100406: 0.000904531)#0.006331: 0.000706147)#0.0045116: 4.10212e-06)#0.00333532: 7.77785e-05)#0.0304913; 5
((W_sebi#0.00182195: 0.00161068	(W_canadensis#0.000181782: 0.000904531	W_tropicalis#0.00100406: 0.000904531)#0.006331: 0.000706147)#0.00232364: 8.18806e-05	(W_mellicola#0.00527038: 0.00166631	W_muriae#0.00425552: 0.00166631)#0.00323218: 2.625e-05)#0.0280968; 5
((W_sebi#0.00137247: 0.00165583	(W_canadensis#0.000181782: 0.000872417	W_tropicalis#0.00100406: 0.000872417)#0.0047755: 0.000783408)#0.00367098: 3.6734e-05	(W_mellicola#0.00527038: 0.00166631	W_muriae#0.00425552: 0.00166631)#0.00323218: 2.625e-05)#0.0312808; 5
((W_sebi#0.00146322: 0.00176531	(W_canadensis#0.000193801: 0.000872898	W_tropicalis#0.00107045: 0.000872898)#0.00772193: 0.000892408)#0.0039137: 3.91628e-05	(W_mellicola#0.00561885: 0.00177648	W_muriae#0.00453688: 0.00177648)#0.00344588: 2.79856e-05)#0.033349; 5
((W_sebi#0.00133123: 0.00161216	(W_canadensis#0.000176319: 0.000857571	W_tropicalis#0.000973892: 0.000857571)#0.0065059: 0.000754592)#0.00354721: 2.95357e-05	(W_mellicola#0.00511201: 0.00153452	W_muriae#0.00412764: 0.00153452)#0.003302: 0.000107177)#0.0303408; 5
((W_sebi#0.00133123: 0.00161664	(W_canadensis#0.000176319: 0.000927292	W_tropicalis#0.00141926: 0.000927292)#0.00601673: 0.000689344)#0.00353739: 2.50617e-05	(W_mellicola#0.00511201: 0.00148978	W_muriae#0.00412764: 0.00148978)#0.00340117: 0.000151921)#0.0274273; 5
((W_sebi#0.00133123: 0.0015895	(W_canadensis#0.000176319: 0.000997844	W_tropicalis#0.000714528: 0.000997844)#0.00236905: 0.000591657)#0.00190059: 5.2197e-05	(W_mellicola#0.00511201: 0.00148978	W_muriae#0.00412764: 0.00148978)#0.00340117: 0.000151921)#0.0291863; 5
((W_sebi#0.00133123: 0.0015374	(W_canadensis#0.000176319: 0.000967818	W_tropicalis#0.000714528: 0.000967818)#0.00425616: 0.000569579)#0.00113115: 0.000104301	(W_mellicola#0.00511201: 0.00146988	W_muriae#0.00412764: 0.00146988)#0.00344721: 0.000171819)#0.0291863; 5
((W_tropicalis#0.000714528: 0.00158295	(W_canadensis#0.000176319: 0.00104371	W_sebi#0.00133123: 0.00104371)#0.00394667: 0.000539238)#0.00109859: 5.87459e-05	(W_mellicola#0.00511201: 0.00146988	W_muriae#0.00412764: 0.00146988)#0.00344721: 0.000171819)#0.0291863; 5
((W_tropicalis#0.000714528: 0.00158295	(W_canadensis#0.000176319: 0.00098481	W_sebi#0.00133123: 0.00098481)#0.00418273: 0.000598142)#0.00109859: 5.87459e-05	(W_mellicola#0.00511201: 0.00146988	W_muriae#0.00412764: 0.00146988)#0.00344721: 0.000171819)#0.0330363; 5
((W_tropicalis#0.000714528: 0.00155153	(W_canadensis#0.000176319: 0.00104122	W_sebi#0.00133123: 0.00104122)#0.00592912: 0.000510312)#0.00132309: 9.01681e-05	(W_mellicola#0.00511201: 0.00140402	W_muriae#0.00412764: 0.00140402)#0.0036089: 0.000237674)#0.0330363; 5
((W_tropicalis#0.000714528: 0.00158708	(W_canadensis#0.000176319: 0.00104122	W_sebi#0.00133123: 0.00104122)#0.00436745: 0.000545862)#0.00129345: 5.46182e-05	(W_mellicola#0.00511201: 0.00140402	W_muriae#0.00412764: 0.00140402)#0.00553399: 0.000237674)#0.0330363; 5
((W_tropicalis#0.000810184: 0.00176102	(W_canadensis#0.000199923: 0.00122487	W_sebi#0.00150945: 0.00122487)#0.00477317: 0.000536142)#0.0014987: 0.00010046	(W_mellicola#0.00579636: 0.00159198	W_muriae#0.00468021: 0.00159198)#0.00627484: 0.000269492)#0.0399648; 5
((W_tropicalis#0.000810184: 0.00176102	(W_canadensis#0.000199923: 0.00122487	W_sebi#0.00150945: 0.00122487)#0.00477317: 0.000536142)#0.00127258: 0.00010046	(W_mellicola#0.00579636: 0.00159198	W_muriae#0.00468021: 0.00159198)#0.00627484: 0.000269492)#0.0412053; 5
((W_tropicalis#0.000810184: 0.0017107	(W_canadensis#0.000199923: 0.00117804	W_sebi#0.00150945: 0.00117804)#0.00496293: 0.000532657)#0.00243249: 0.000150779	(W_mellicola#0.00579636: 0.00155589	W_muriae#0.00468021: 0.00155589)#0.00863599: 0.000305589)#0.0412053; 5
((W_tropicalis#0.00118209: 0.00146051	(W_canadensis#0.000164769: 0.000937101	W_sebi#0.00124402: 0.000937101)#0.00423774: 0.000523407)#0.00193528: 7.3646e-05	(W_mellicola#0.00477713: 0.00135259	W_muriae#0.00385724: 0.00135259)#0.00562807: 0.000181568)#0.0345081; 5
((W_canadensis#0.000164769: 0.00146051	(W_tropicalis#0.00118209: 0.00100423	W_sebi#0.00124402: 0.00100423)#0.00395446: 0.000456277)#0.00110503: 7.3646e-05	(W_mellicola#0.00477713: 0.0014111	W_muriae#0.00385724: 0.0014111)#0.00539469: 0.000123055)#0.0326805; 5
((W_sebi#0.00132195: 0.00155199	(W_tropicalis#0.00125614: 0.00113219	W_canadensis#0.00017509: 0.00113219)#0.00129839: 0.000419807)#0.00408801: 7.82591e-05	(W_mellicola#0.00507637: 0.00154767	W_muriae#0.00409886: 0.00154767)#0.00555416: 8.25845e-05)#0.0326687; 5
((W_sebi#0.00143438: 0.00155199	(W_tropicalis#0.00125614: 0.00108283	W_canadensis#0.00017509: 0.00108283)#0.00336765: 0.000469163)#0.00408801: 7.82591e-05	(W_mellicola#0.00507637: 0.00154767	W_muriae#0.00409886: 0.00154767)#0.00355229: 8.25845e-05)#0.0308851; 5
((W_sebi#0.00143438: 0.00162964	(W_tropicalis#0.000923102: 0.00113689	W_canadensis#0.00017509: 0.00113689)#0.00320751: 0.000492746)#0.00280468: 6.15842e-07	(W_mellicola#0.00507637: 0.00154767	W_muriae#0.00409886: 0.00154767)#0.00355229: 8.25845e-05)#0.0308851; 5
((W_sebi#0.00143438: 0.00162964	(W_tropicalis#0.000923102: 0.00116368	W_canadensis#0.00017509: 0.00116368)#0.00313368: 0.000465958)#0.000343464: 6.15842e-07	(W_mellicola#0.00507637: 0.00154767	W_muriae#0.00409886: 0.00154767)#0.00355229: 8.25845e-05)#0.0333135; 5
((W_sebi#0.00143438: 0.00162964	(W_tropicalis#0.000923102: 0.00113658	W_canadensis#0.00017509: 0.00113658)#0.00320839: 0.000493056)#0.00259223: 6.15842e-07	(W_mellicola#0.00507637: 0.00159623	W_muriae#0.00489264: 0.00159623)#0.00344421: 3.40199e-05)#0.0317567; 5
((W_sebi#0.0015516: 0.00176281	(W_tropicalis#0.00099854: 0.00130743	W_canadensis#0.000189399: 0.00130743)#0.00326363: 0.000455385)#0.00026449: 6.66169e-07	(W_mellicola#0.00549122: 0.00174651	W_muriae#0.00529247: 0.00174651)#0.00368338: 1.69705e-05)#0.0378386; 5
((W_sebi#0.0015516: 0.00176281	(W_tropicalis#0.00099854: 0.00138753	W_canadensis#0.000189399: 0.00138753)#0.00307521: 0.000375279)#0.00026449: 6.66169e-07	(W_mellicola#0.00549122: 0.00174651	W_muriae#0.00529247: 0.00174651)#0.00198697: 1.69705e-05)#0.0351232; 5
((W_sebi#0.0015516: 0.00176281	(W_tropicalis#0.00099854: 0.00144954	W_canadensis#0.000189399: 0.00144954)#0.00294365: 0.000313269)#0.00026449: 6.66169e-07	(W_mellicola#0.00549122: 0.00174651	W_muriae#0.00529247: 0.00174651)#0.00125933: 1.69705e-05)#0.0351232; 5
((W_sebi#0.0015516: 0.00176281	(W_mellicola#0.00549122: 0.00169315	W_muriae#0.00529247: 0.00169315)#0.00301373: 6.96624e-05)#0.00292656: 6.66169e-07	(W_tropicalis#0.00099854: 0.00139007	W_canadensis#0.000189399: 0.00139007)#0.0030696: 0.00037341)#0.032831; 5
((W_sebi#0.00138819: 0.00155017	(W_mellicola#0.0048401: 0.00154084	W_muriae#0.00466492: 0.00154084)#0.00257285: 9.33276e-06)#0.00258556: 4.2052e-06	(W_tropicalis#0.000880138: 0.00129468	W_canadensis#0.000166941: 0.00129468)#0.00256051: 0.000259695)#0.0300771; 5
((W_sebi#0.00138819: 0.00155017	(W_mellicola#0.0048401: 0.00150494	W_muriae#0.00466492: 0.00150494)#0.00263422: 4.52285e-05)#0.00258556: 4.2052e-06	(W_tropicalis#0.000880138: 0.00129468	W_canadensis#0.000166941: 0.00129468)#0.00256051: 0.000259695)#0.0333755; 5
((W_sebi#0.00138819: 0.00155017	(W_mellicola#0.0048401: 0.00152516	W_muriae#0.00466492: 0.00152516)#0.0025993: 2.50115e-05)#0.00258556: 4.2052e-06	(W_tropicalis#0.000915824: 0.00134432	W_canadensis#0.000166941: 0.00134432)#0.00246597: 0.000210059)#0.0333755; 5
(((W_tropicalis#0.000915824: 0.00129509	W_canadensis#0.000166941: 0.00129509)#0.00255969: 0.00024368	(W_mellicola#0.0048401: 0.00152516	W_muriae#0.00466492: 0.00152516)#0.000512043: 1.36147e-05)#0.00260471: 1.5602e-05	W_sebi#0.00138819: 0.00155437)#0.0364399; 5
(((W_tropicalis#0.000915824: 0.00134907	W_canadensis#0.000166941: 0.00134907)#0.00245728: 0.000185762	(W_mellicola#0.0048401: 0.00152516	W_muriae#0.00466492: 0.00152516)#0.000512043: 9.67266e-06)#0.0026114: 1.9544e-05	W_sebi#0.00138819: 0.00155437)#0.0364399; 5
((W_sebi#0.00162505: 0.00180764	(W_mellicola#0.00439906: 0.0017854	W_muriae#0.0054609: 0.0017854)#0.00209889: 2.22476e-05)#0.00303851: 1.19544e-05	(W_tropicalis#0.00107209: 0.00157926	W_canadensis#0.000195426: 0.00157926)#0.00287657: 0.000240338)#0.0406183; 5
((W_mellicola#0.00439906: 0.0018084	(W_sebi#0.00152979: 0.00178867	W_muriae#0.0054609: 0.00178867)#0.00384849: 1.97323e-05)#0.00683614: 1.12014e-05	(W_tropicalis#0.00107209: 0.00166993	W_canadensis#0.000195426: 0.00166993)#0.00201414: 0.000149669)#0.0372637; 5
((W_sebi#0.00152979: 0.0018084	(W_mellicola#0.00439906: 0.00176661	W_muriae#0.0054609: 0.00176661)#0.0067536: 4.17905e-05)#0.00683614: 1.12014e-05	(W_tropicalis#0.00107209: 0.00170039	W_canadensis#0.000195426: 0.00170039)#0.00197806: 0.000119208)#0.0365751; 5
((W_sebi#0.00152979: 0.00177205	(W_tropicalis#0.00107209: 0.00165649	W_canadensis#0.000195426: 0.00165649)#0.00400824: 0.000115564)#0.00518851: 4.75486e-05	(W_mellicola#0.00439906: 0.00180814	W_muriae#0.0054609: 0.00180814)#0.00659846: 1.14561e-05)#0.0336521; 5
((W_sebi#0.00152979: 0.0017222	(W_tropicalis#0.00107209: 0.00165649	W_canadensis#0.000195426: 0.00165649)#0.00400824: 6.57173e-05)#0.00208235: 9.73954e-05	(W_mellicola#0.00439906: 0.00180814	W_muriae#0.0054609: 0.00180814)#0.0044794: 1.14561e-05)#0.0311698; 5
(W_mellicola#0.00397925: 0.00164595	((W_sebi#0.0013838: 0.00150007	(W_tropicalis#0.00096978: 0.00145853	W_canadensis#0.000176776: 0.00145853)#0.00536649: 4.15434e-05)#0.00426689: 0.00013552	W_muriae#0.00493975: 0.00163559)#0.00405193: 1.03628e-05)#0.0268698; 5
(W_mellicola#0.00452459: 0.00187152	((W_canadensis#0.000201002: 0.0017484	(W_tropicalis#0.00110268: 0.00172369	W_sebi#0.0013155: 0.00172369)#0.00790943: 2.47103e-05)#0.004733: 0.000101465	W_muriae#0.00561672: 0.00184987)#0.00463181: 2.16549e-05)#0.0305521; 5
(W_mellicola#0.00452459: 0.00187152	((W_canadensis#0.000201002: 0.0017484	W_muriae#0.00561672: 0.0017484)#0.004733: 0.000101465	(W_tropicalis#0.00110268: 0.00178604	W_sebi#0.00164083: 0.00178604)#0.00435323: 6.38229e-05)#0.00231121: 2.16549e-05)#0.0321641; 5
(W_mellicola#0.00452459: 0.00187152	(W_sebi#0.00164083: 0.00184987	(W_tropicalis#0.00110268: 0.00180163	(W_canadensis#0.000201002: 0.001771	W_muriae#0.00561672: 0.001771)#0.00467261: 3.06315e-05)#0.00431556: 4.8235e-05)#0.00231121: 2.16549e-05)#0.0321641; 5
(W_mellicola#0.00452459: 0.00187152	(W_sebi#0.00164083: 0.00184987	(W_muriae#0.00561672: 0.0017464	(W_canadensis#0.000201002: 0.001743	W_tropicalis#0.000636736: 0.001743)#0.00267305: 3.39732e-06)#0.00445205: 0.000103469)#0.00231121: 2.16549e-05)#0.0352782; 5
(W_mellicola#0.00452459: 0.00187152	(W_sebi#0.00164083: 0.00184987	(W_tropicalis#0.00107632: 0.0017464	(W_canadensis#0.000201002: 0.001743	W_muriae#0.00561672: 0.001743)#0.00267305: 3.39732e-06)#0.00445205: 0.000103469)#0.00231121: 2.16549e-05)#0.0352782; 5
(W_mellicola#0.004377: 0.00181047	(W_sebi#0.00158731: 0.00178953	(W_muriae#0.00543351: 0.00171374	(W_canadensis#0.000194446: 0.00168615	W_tropicalis#0.00104121: 0.00168615)#0.00258586: 2.75933e-05)#0.00424575: 7.57868e-05)#0.00223582: 2.09486e-05)#0.032553; 5
(W_mellicola#0.004377: 0.00181047	(W_muriae#0.00543351: 0.00178953	(W_sebi#0.00158731: 0.00171374	(W_canadensis#0.000194446: 0.00160413	W_tropicalis#0.00104121: 0.00160413)#0.00271806: 0.000109606)#0.00424575: 7.57868e-05)#0.00223582: 2.09486e-05)#0.0302902; 5
(W_mellicola#0.004377: 0.00181047	(W_muriae#0.00543351: 0.00178499	(W_sebi#0.00158731: 0.00176323	(W_canadensis#0.000194446: 0.00152034	W_tropicalis#0.00123973: 0.00152034)#0.00286786: 0.000242885)#0.00412658: 2.17663e-05)#0.0022415: 2.54814e-05)#0.0325331; 5
(W_muriae#0.00543351: 0.00181047	(W_mellicola#0.004377: 0.00177359	(W_sebi#0.00158731: 0.00173136	(W_canadensis#0.000194446: 0.00144466	W_tropicalis#0.00123973: 0.00144466)#0.0030181: 0.0002867)#0.00420253: 4.22297e-05)#0.00225591: 3.68843e-05)#0.0342151; 5
(W_muriae#0.00327003: 0.00167867	((W_canadensis#0.00018029: 0.00133949	W_tropicalis#0.00201237: 0.00133949)#0.00279838: 0.00031128	(W_sebi#0.00147175: 0.001642	W_mellicola#0.00405835: 0.001642)#0.00380953: 8.7688e-06)#0.0020837: 2.79025e-05)#0.033635; 5
(W_muriae#0.00353778: 0.00181612	(W_mellicola#0.00439065: 0.00180103	(W_sebi#0.00159226: 0.00179307	(W_canadensis#0.000195052: 0.00149736	W_tropicalis#0.00217714: 0.00149736)#0.00293006: 0.000295714)#0.00187658: 7.96014e-06)#0.00223541: 1.50851e-05)#0.0384388; 5
(W_muriae#0.00353778: 0.00181612	(W_mellicola#0.00439065: 0.00180103	(W_sebi#0.00234152: 0.00179307	(W_canadensis#0.000195052: 0.00149736	W_tropicalis#0.00217714: 0.00149736)#0.00293006: 0.000295714)#0.00187658: 7.96014e-06)#0.00223541: 1.50851e-05)#0.036686; 5
((W_sebi#0.00234152: 0.00180522	(W_canadensis#0.000195052: 0.00143145	W_tropicalis#0.00217714: 0.00143145)#0.00306498: 0.000373773)#0.00219664: 1.08962e-05	(W_mellicola#0.00439065: 0.00177325	W_muriae#0.00353778: 0.00177325)#0.00227044: 4.28704e-05)#0.036686; 5
((W_sebi#0.00234152: 0.0017595	(W_canadensis#0.000195052: 0.00139034	W_tropicalis#0.00217714: 0.00139034)#0.0031556: 0.000369154)#0.00225373: 5.66226e-05	(W_mellicola#0.00439065: 0.00177325	W_muriae#0.00353778: 0.00177325)#0.00227044: 4.28704e-05)#0.0348297; 5
((W_sebi#0.00234152: 0.0017595	(W_canadensis#0.000195052: 0.0013208	W_tropicalis#0.00217714: 0.0013208)#0.00332175: 0.000438697)#0.00225373: 5.66226e-05	(W_mellicola#0.00439065: 0.00180614	W_muriae#0.00353778: 0.00180614)#0.00222909: 9.9792e-06)#0.0348297; 5
((W_sebi#0.00234152: 0.0017595	(W_canadensis#0.000195052: 0.00137035	W_tropicalis#0.00217714: 0.00137035)#0.00320162: 0.000389142)#0.000893663: 5.66226e-05	(W_mellicola#0.00439065: 0.00180614	W_muriae#0.00353778: 0.00180614)#0.00144361: 9.9792e-06)#0.0330855; 5
((W_sebi#0.00234152: 0.00179763	(W_canadensis#0.000195052: 0.00145101	W_tropicalis#0.00217714: 0.00145101)#0.00302367: 0.000346622)#0.00189718: 1.84901e-05	(W_mellicola#0.00439065: 0.00180056	W_muriae#0.00353778: 0.00180056)#0.00334873: 1.55589e-05)#0.0305423; 5
((W_sebi#0.00234152: 0.00179468	(W_canadensis#0.000195052: 0.00138163	W_tropicalis#0.00217714: 0.00138163)#0.00509076: 0.00041304)#0.00414135: 2.14426e-05	(W_mellicola#0.00439065: 0.00179783	W_muriae#0.00353778: 0.00179783)#0.0033538: 1.8283e-05)#0.0305423; 5
((W_sebi#0.00234152: 0.00179426	(W_canadensis#0.000195052: 0.00133108	W_tropicalis#0.00121888: 0.00133108)#0.00666645: 0.00046318)#0.00306453: 2.18586e-05	(W_mellicola#0.00439065: 0.00179783	W_muriae#0.00353778: 0.00179783)#0.0033538: 1.8283e-05)#0.0305423; 5
(W_muriae#0.00327702: 0.00168226	(W_mellicola#0.00406703: 0.00168193	(W_sebi#0.00216894: 0.0015768	(W_canadensis#0.000180675: 0.001295	W_tropicalis#0.00112904: 0.001295)#0.00587929: 0.000281794)#0.00299206: 0.000105128)#0.00307594: 3.3266e-07)#0.0282911; 5
(W_mellicola#0.00406703: 0.00168226	(W_muriae#0.00327702: 0.00168193	(W_sebi#0.00216894: 0.00162505	(W_canadensis#0.000180675: 0.00124009	W_tropicalis#0.00112904: 0.00124009)#0.00420215: 0.000384959)#0.00467299: 5.68764e-05)#0.00307594: 3.3266e-07)#0.0318386; 5
(W_mellicola#0.00374374: 0.00154854	(W_muriae#0.00301654: 0.00154823	(W_sebi#0.00199653: 0.00154115	(W_canadensis#0.000166314: 0.00108064	W_tropicalis#0.00103929: 0.00108064)#0.00408605: 0.00046051)#0.00318712: 7.08395e-06)#0.00283144: 3.06217e-07)#0.0327734; 5
(W_mellicola#0.00374374: 0.00154854	(W_muriae#0.00301654: 0.00154847	(W_sebi#0.00199653: 0.00154115	(W_canadensis#0.000166314: 0.001155	W_tropicalis#0.00109399: 0.001155)#0.00304391: 0.000386151)#0.00318712: 7.32464e-06)#0.00185345: 6.55245e-08)#0.0351808; 5
(W_mellicola#0.00447966: 0.00185293	(W_sebi#0.00238899: 0.00184976	(W_muriae#0.0036095: 0.00184409	(W_canadensis#0.000199006: 0.00142475	W_tropicalis#0.00130904: 0.00142475)#0.00353304: 0.000419338)#0.00381362: 5.6682e-06)#0.00515547: 3.17465e-06)#0.0397244; 5
(W_sebi#0.00238899: 0.00185293	(W_mellicola#0.00447966: 0.00185066	(W_muriae#0.0036095: 0.00184409	(W_canadensis#0.000199006: 0.00146208	W_tropicalis#0.00130904: 0.00146208)#0.00344284: 0.000382011)#0.00284871: 6.57215e-06)#0.00240615: 2.27071e-06)#0.0397244; 5
(W_sebi#0.0021867: 0.00169603	(W_mellicola#0.00410033: 0.00169388	(W_muriae#0.00330385: 0.00168794	(W_canadensis#0.000182155: 0.00140222	W_tropicalis#0.00119819: 0.00140222)#0.00300761: 0.000285722)#0.00260749: 5.94059e-06)#0.0022025: 2.15347e-06)#0.0328098; 5
(W_sebi#0.0021867: 0.00169603	(W_muriae#0.00330385: 0.00169171	(W_mellicola#0.00410033: 0.00168794	(W_canadensis#0.000182155: 0.0014601	W_tropicalis#0.00119819: 0.0014601)#0.00288838: 0.00022784)#0.000842152: 3.77655e-06)#0.000569612: 4.31751e-06)#0.0328098; 5
(W_sebi#0.0021867: 0.00169603	(W_muriae#0.00330385: 0.00168796	(W_mellicola#0.00410033: 0.00168794	(W_canadensis#0.000182155: 0.00138853	W_tropicalis#0.000761962: 0.00138853)#0.00303726: 0.000299412)#0.00066432: 2.57776e-08)#0.00224202: 8.06828e-06)#0.0304936; 5
(W_sebi#0.0021867: 0.00169603	(W_muriae#0.00330385: 0.0016886	(W_mellicola#0.00410033: 0.00165871	(W_canadensis#0.000182155: 0.00145833	W_tropicalis#0.000761962: 0.00145833)#0.00107991: 0.000200379)#0.00397304: 2.98937e-05)#0.00113688: 7.43189e-06)#0.0311589; 5
(W_muriae#0.00330385: 0.00169603	(W_sebi#0.0021867: 0.0016886	(W_mellicola#0.00410033: 0.00168044	(W_canadensis#0.000182155: 0.0015098	W_tropicalis#0.000761962: 0.0015098)#0.00104309: 0.00017064)#0.00392165: 8.15624e-06)#0.00281492: 7.43189e-06)#0.0330411; 5
(W_muriae#0.00330385: 0.00169603	((W_canadensis#0.000182155: 0.00155752	W_tropicalis#0.000761962: 0.00155752)#0.00425295: 0.000131079	(W_mellicola#0.00410033: 0.00168044	W_sebi#0.0021867: 0.00168044)#0.00159285: 8.15624e-06)#0.00281492: 7.43189e-06)#0.0316007; 5
(W_muriae#0.00330385: 0.00169603	(W_sebi#0.0021867: 0.00169026	(W_mellicola#0.00410033: 0.00168044	(W_canadensis#0.000182155: 0.00155752	W_tropicalis#0.000761962: 0.00155752)#0.00172859: 0.000122923)#0.00159285: 9.81914e-06)#0.00281215: 5.76898e-06)#0.0316007; 5
(W_muriae#0.00330385: 0.00169603	(W_sebi#0.0021867: 0.00169168	(W_mellicola#0.00410033: 0.00168044	(W_canadensis#0.000182155: 0.00160623	W_tropicalis#0.00130365: 0.00160623)#0.00124737: 7.4211e-05)#0.00159285: 1.12339e-05)#0.00280979: 4.35423e-06)#0.0316007; 5
(W_muriae#0.00330385: 0.00169603	(W_sebi#0.0021867: 0.00169412	(W_mellicola#0.00410033: 0.00167324	(W_canadensis#0.000182155: 0.00166903	W_tropicalis#0.00130365: 0.00166903)#0.00267538: 4.20471e-06)#0.00365898: 2.08796e-05)#0.00118659: 1.91613e-06)#0.033484; 5
(W_muriae#0.00330385: 0.00169603	(W_sebi#0.0021867: 0.00168519	(W_mellicola#0.00410033: 0.00167324	(W_canadensis#0.000182155: 0.00161241	W_tropicalis#0.00130365: 0.00161241)#0.00276933: 6.08265e-05)#0.00226969: 1.19499e-05)#0.00119288: 1.08458e-05)#0.0345033; 5
(W_muriae#0.00330385: 0.00169603	((W_canadensis#0.000182155: 0.00164726	W_tropicalis#0.00130365: 0.00164726)#0.00105766: 4.19932e-05	(W_mellicola#0.00410033: 0.00161951	W_sebi#0.0021867: 0.00161951)#0.00234498: 6.97432e-05)#0.00223463: 6.77624e-06)#0.0316734; 5
(W_muriae#0.00330385: 0.00169603	((W_canadensis#0.000182155: 0.00166105	W_tropicalis#0.00130365: 0.00166105)#0.00269651: 2.82044e-05	(W_mellicola#0.00410033: 0.00159723	W_sebi#0.0021867: 0.00159723)#0.0023777: 9.20237e-05)#0.00223463: 6.77624e-06)#0.0316734; 5
(W_muriae#0.00330385: 0.00169603	((W_canadensis#0.000182155: 0.00164755	W_tropicalis#0.00130365: 0.00164755)#0.00105075: 4.53786e-05	(W_mellicola#0.00410033: 0.00163415	W_sebi#0.0021867: 0.00163415)#0.00232399: 5.87804e-05)#0.00222979: 3.10665e-06)#0.0316734; 5
(W_muriae#0.00330385: 0.00169603	((W_canadensis#0.000182155: 0.00159338	W_tropicalis#0.00130365: 0.00159338)#0.00108647: 9.95454e-05	(W_mellicola#0.00410033: 0.00157886	W_sebi#0.0021867: 0.00157886)#0.00240537: 0.000114068)#0.00222979: 3.10665e-06)#0.028943; 5
(W_muriae#0.00330385: 0.00169603	((W_canadensis#0.000182155: 0.00167604	W_tropicalis#0.00130365: 0.00167604)#0.00315116: 1.68836e-05	(W_mellicola#0.00410033: 0.00155295	W_sebi#0.0021867: 0.00155295)#0.0024455: 0.000139978)#0.00222979: 3.10665e-06)#0.0314198; 5
(W_muriae#0.00330385: 0.00169603	((W_canadensis#0.000182155: 0.00167604	(W_mellicola#0.00410033: 0.00164409	W_sebi#0.0021867: 0.00164409)#0.00230993: 3.19497e-05)#0.000969316: 1.84686e-05	W_tropicalis#0.00130365: 0.00169451)#0.0022277: 1.52165e-06)#0.0299052; 5
(W_muriae#0.00358136: 0.00183849	((W_mellicola#0.00444473: 0.00181682	(W_canadensis#0.000197455: 0.00172691	W_sebi#0.00237037: 0.00172691)#0.00133693: 8.99058e-05)#0.00356239: 2.00231e-05	W_tropicalis#0.00141315: 0.00183684)#0.000581528: 1.64946e-06)#0.0295459; 5
(W_muriae#0.00358136: 0.00183849	((W_tropicalis#0.00141315: 0.00179384	(W_canadensis#0.000197455: 0.00167396	W_sebi#0.00237037: 0.00167396)#0.000899869: 0.000119885)#0.00360801: 3.60065e-05	W_mellicola#0.00444473: 0.00182985)#0.00058375: 8.64111e-06)#0.0327458; 5
(W_muriae#0.00358136: 0.00183849	((W_tropicalis#0.00141315: 0.00177925	(W_canadensis#0.000197455: 0.00171993	W_sebi#0.00237037: 0.00171993)#0.000875817: 5.93205e-05)#0.00363761: 3.50565e-05	W_mellicola#0.00444473: 0.00181431)#0.00278488: 2.41843e-05)#0.0327458; 5
(W_mellicola#0.00444473: 0.00183849	((W_tropicalis#0.00141315: 0.00174684	(W_canadensis#0.000197455: 0.00171993	W_sebi#0.00237037: 0.00171993)#0.00484167: 2.69091e-05)#0.0037051: 8.43334e-05	W_muriae#0.00358136: 0.00183117)#0.00275923: 7.31877e-06)#0.0355358; 5
(W_muriae#0.00358136: 0.00183849	((W_tropicalis#0.00141315: 0.00177024	(W_canadensis#0.000197455: 0.00174891	W_sebi#0.00237037: 0.00174891)#0.00141337: 2.13248e-05)#0.00365612: 6.09335e-05	W_mellicola#0.00444473: 0.00183117)#0.0013978: 7.31877e-06)#0.0342785; 5
(W_mellicola#0.00444473: 0.00183849	((W_tropicalis#0.00141315: 0.00180806	(W_canadensis#0.000197455: 0.00168276	W_sebi#0.00237037: 0.00168276)#0.00146893: 0.000125299)#0.00153084: 2.31075e-05	W_muriae#0.00358136: 0.00183117)#0.00318015: 7.31877e-06)#0.0299904; 5
(W_mellicola#0.00389144: 0.00160963	((W_tropicalis#0.00101921: 0.00158299	W_muriae#0.00313555: 0.00158299)#0.00134028: 2.18741e-05	(W_canadensis#0.000172875: 0.00152233	W_sebi#0.0020753: 0.00152233)#0.00124464: 8.25371e-05)#0.00278143: 4.76465e-06)#0.0262572; 5
((W_tropicalis#0.00115663: 0.00179642	W_muriae#0.0035583: 0.00179642)#0.000606019: 3.02303e-05	(W_mellicola#0.00441611: 0.00182124	(W_canadensis#0.000196183: 0.00179484	W_sebi#0.0023551: 0.00179484)#0.00176968: 2.64041e-05)#0.00315644: 5.40705e-06)#0.0336914; 5
((W_tropicalis#0.00115663: 0.00179642	W_muriae#0.0035583: 0.00179642)#0.00208394: 3.02303e-05	(W_mellicola#0.00441611: 0.00182486	(W_canadensis#0.000196183: 0.00179484	W_sebi#0.0023551: 0.00179484)#0.00176968: 3.00194e-05)#0.00111318: 1.7917e-06)#0.0336914; 5
((W_canadensis#0.000196183: 0.00179484	W_sebi#0.0023551: 0.00179484)#0.000642738: 3.18111e-05	(W_mellicola#0.00441611: 0.00182486	(W_tropicalis#0.00115663: 0.00179642	W_muriae#0.0035583: 0.00179642)#0.00208394: 2.84386e-05)#0.00111318: 1.7917e-06)#0.031354; 5
((W_canadensis#0.000196183: 0.00179484	W_sebi#0.0023551: 0.00179484)#0.00272633: 3.18111e-05	(W_mellicola#0.00441611: 0.00182486	(W_tropicalis#0.00115663: 0.00179642	W_muriae#0.0035583: 0.00179642)#0.00208394: 2.84386e-05)#0.00356227: 1.7917e-06)#0.0331834; 5
((W_canadensis#0.000196183: 0.00171017	W_sebi#0.0023551: 0.00171017)#0.00286131: 0.000116484	(W_mellicola#0.00441611: 0.00182486	(W_tropicalis#0.00115663: 0.00179642	W_muriae#0.0035583: 0.00179642)#0.000950748: 2.84386e-05)#0.00159799: 1.7917e-06)#0.0309314; 5
((W_canadensis#0.000196183: 0.0017769	W_sebi#0.0023551: 0.0017769)#0.00275386: 4.97539e-05	(W_mellicola#0.00441611: 0.00182486	(W_tropicalis#0.00115663: 0.00178757	W_muriae#0.0035583: 0.00178757)#0.00241299: 3.72932e-05)#0.00159799: 1.7917e-06)#0.0309314; 5
((W_canadensis#0.000196183: 0.0017769	W_sebi#0.0023551: 0.0017769)#0.00275386: 4.97539e-05	(W_mellicola#0.00441611: 0.0018197	(W_tropicalis#0.00115663: 0.00180125	W_muriae#0.0035583: 0.00180125)#0.00239465: 1.84445e-05)#0.00178833: 6.95275e-06)#0.0309314; 5
((W_canadensis#0.000177066: 0.00153934	W_sebi#0.00212561: 0.00153934)#0.0025895: 0.00010931	(W_mellicola#0.00398578: 0.00164237	(W_tropicalis#0.00104392: 0.00162573	W_muriae#0.00321155: 0.00162573)#0.000632326: 1.66471e-05)#0.00161406: 6.27523e-06)#0.0292964; 5
(W_mellicola#0.00398578: 0.00164865	((W_canadensis#0.000177066: 0.0015694	W_sebi#0.00212561: 0.0015694)#0.00253989: 7.29705e-05	(W_tropicalis#0.00104392: 0.00162573	W_muriae#0.00321155: 0.00162573)#0.000632326: 1.66471e-05)#0.00161406: 6.27523e-06)#0.0278818; 5
(W_mellicola#0.00440826: 0.0018234	(W_muriae#0.00355197: 0.0017997	(W_tropicalis#0.00115457: 0.00179805	(W_canadensis#0.000195835: 0.00179375	W_sebi#0.00235092: 0.00179375)#0.0027183: 4.30178e-06)#0.00090915: 1.65058e-06)#0.00180177: 2.37015e-05)#0.0287949; 5
(W_muriae#0.00355197: 0.0018234	(W_mellicola#0.00440826: 0.00180305	(W_tropicalis#0.00102458: 0.001794	(W_canadensis#0.000195835: 0.00173973	W_sebi#0.00235092: 0.00173973)#0.0028027: 5.42681e-05)#0.000911205: 9.05668e-06)#0.00179842: 2.03502e-05)#0.0287949; 5
(W_muriae#0.00321079: 0.00164826	(W_mellicola#0.00398483: 0.00163172	(W_tropicalis#0.000926167: 0.00162168	(W_canadensis#0.000177024: 0.00161312	W_sebi#0.0021251: 0.00161312)#0.00246989: 8.56192e-06)#0.000603633: 1.00399e-05)#0.00453345: 1.65423e-05)#0.0279365; 5
(W_muriae#0.00321079: 0.00164826	(W_mellicola#0.00398483: 0.00163712	(W_tropicalis#0.000926167: 0.00163667	(W_canadensis#0.000177024: 0.00162964	W_sebi#0.0021251: 0.00162964)#0.00244485: 7.02815e-06)#0.00176695: 4.48283e-07)#0.0045185: 1.11438e-05)#0.0279365; 5
(W_muriae#0.00321079: 0.00164826	(W_tropicalis#0.000926167: 0.00163712	(W_mellicola#0.00398483: 0.00163531	(W_canadensis#0.000177024: 0.0015832	W_sebi#0.0021251: 0.0015832)#0.00251657: 5.21128e-05)#0.00176842: 1.80694e-06)#0.00208357: 1.11438e-05)#0.0296397; 5
(W_muriae#0.00321079: 0.00164826	((W_canadensis#0.000177024: 0.0015832	W_sebi#0.0021251: 0.0015832)#0.00251657: 5.39197e-05	(W_mellicola#0.00398483: 0.00163531	W_tropicalis#0.000926167: 0.00163531)#0.000787088: 1.80694e-06)#0.00208357: 1.11438e-05)#0.0270565; 5
(W_muriae#0.00321079: 0.00164826	((W_canadensis#0.000177024: 0.00152274	W_sebi#0.0021251: 0.00152274)#0.00447987: 0.000116496	(W_mellicola#0.00398483: 0.00163531	W_tropicalis#0.000926167: 0.00163531)#0.000495885: 3.92469e-06)#0.00114141: 9.0261e-06)#0.0305717; 5
(W_muriae#0.00321079: 0.00164826	((W_canadensis#0.000177024: 0.00147711	W_sebi#0.0021251: 0.00147711)#0.00202201: 0.000164028	(W_mellicola#0.00398483: 0.00155261	W_tropicalis#0.000926167: 0.00155261)#0.00232442: 8.85304e-05)#0.0032979: 7.11788e-06)#0.0294651; 5
(W_muriae#0.00321079: 0.00164826	((W_canadensis#0.000177024: 0.00151411	W_sebi#0.0021251: 0.00151411)#0.000849708: 9.69075e-05	(W_mellicola#0.00398483: 0.00155261	W_tropicalis#0.000926167: 0.00155261)#0.00232442: 5.84102e-05)#0.00335956: 3.72381e-05)#0.0322922; 5
(W_muriae#0.00321079: 0.00164826	((W_canadensis#0.000177024: 0.00156125	W_sebi#0.0021251: 0.00156125)#0.000824052: 4.97669e-05	(W_mellicola#0.00398483: 0.0015884	W_tropicalis#0.000926167: 0.0015884)#0.00227205: 2.26251e-05)#0.00335956: 3.72381e-05)#0.0322922; 5
(W_muriae#0.00321079: 0.00164826	(W_mellicola#0.00398483: 0.00161403	((W_canadensis#0.000177024: 0.00151223	W_sebi#0.0021251: 0.00151223)#0.000850769: 6.0337e-05	W_tropicalis#0.00170631: 0.00157256)#0.00426659: 4.14623e-05)#0.00335331: 3.42345e-05)#0.0288877; 5
(W_muriae#0.00321079: 0.00164826	((W_canadensis#0.000177024: 0.00151223	W_sebi#0.0021251: 0.00151223)#0.00178227: 0.000101799	(W_mellicola#0.00398483: 0.0015187	W_tropicalis#0.00170631: 0.0015187)#0.0044179: 9.53213e-05)#0.00335331: 3.42345e-05)#0.0267155; 5
(W_muriae#0.00321079: 0.00164826	(W_mellicola#0.00398483: 0.00164767	((W_canadensis#0.000177024: 0.00143833	W_sebi#0.0021251: 0.00143833)#0.00187385: 0.000130764	W_tropicalis#0.00170631: 0.00156909)#0.00427603: 7.85758e-05)#0.00328484: 5.94461e-07)#0.0267155; 5
(W_muriae#0.0034236: 0.0017575	(W_mellicola#0.00424894: 0.00170055	((W_canadensis#0.000188757: 0.00160763	W_tropicalis#0.0018194: 0.00160763)#0.0050574: 6.54583e-05	W_sebi#0.00226595: 0.00167309)#0.00235506: 2.74689e-05)#0.00361854: 5.69486e-05)#0.0284861; 5
(W_muriae#0.0034236: 0.0017575	(W_mellicola#0.00424894: 0.00170657	((W_canadensis#0.000188757: 0.00153745	W_tropicalis#0.0018194: 0.00153745)#0.00286235: 0.000135638	W_sebi#0.00226595: 0.00167309)#0.00350846: 3.34861e-05)#0.00431844: 5.09314e-05)#0.0284861; 5
(W_muriae#0.00368641: 0.00189242	(W_mellicola#0.00457511: 0.00183758	((W_sebi#0.0024399: 0.0015693	W_tropicalis#0.00195907: 0.0015693)#0.00325132: 0.00022831	W_canadensis#0.000203247: 0.00179761)#0.0010523: 3.99705e-05)#0.00203381: 5.48411e-05)#0.0340254; 5
(W_muriae#0.00323809: 0.00166227	(W_mellicola#0.0040187: 0.0016141	((W_sebi#0.00214317: 0.00143755	W_tropicalis#0.00172082: 0.00143755)#0.0052577: 0.000111475	W_canadensis#0.000178529: 0.00154903)#0.00131248: 6.50719e-05)#0.00178647: 4.81716e-05)#0.0309013; 5
(W_muriae#0.00323809: 0.00166227	(W_mellicola#0.0040187: 0.00157073	((W_canadensis#0.000178529: 0.00148248	W_tropicalis#0.00172082: 0.00148248)#0.0031415: 3.78932e-05	W_sebi#0.00214317: 0.00152037)#0.00133722: 5.03625e-05)#0.00341751: 9.15367e-05)#0.0309013; 5
(W_muriae#0.00345503: 0.00177364	(W_mellicola#0.00428794: 0.00171221	((W_canadensis#0.000190489: 0.00162197	W_tropicalis#0.00183611: 0.00162197)#0.00135918: 5.30914e-05	W_sebi#0.00228675: 0.00167506)#0.0017529: 3.7143e-05)#0.00356929: 6.14302e-05)#0.0329716; 5
(W_muriae#0.00345503: 0.00177364	((W_canadensis#0.000190489: 0.00168887	W_tropicalis#0.00158094: 0.00168887)#0.00130535: 1.03133e-05	(W_mellicola#0.00428794: 0.00167506	W_sebi#0.00228675: 0.00167506)#0.0017529: 2.41159e-05)#0.00359666: 7.44573e-05)#0.0355492; 5
(W_muriae#0.00345503: 0.00177364	((W_canadensis#0.000190489: 0.00168887	W_tropicalis#0.00158094: 0.00168887)#0.000932423: 1.03133e-05	(W_mellicola#0.00428794: 0.00167506	W_sebi#0.00228675: 0.00167506)#0.0017529: 2.41159e-05)#0.00359666: 7.44573e-05)#0.0386197; 5
(W_muriae#0.00345503: 0.00177364	((W_canadensis#0.000190489: 0.00166241	W_tropicalis#0.00158094: 0.00166241)#0.00161508: 6.24587e-05	(W_mellicola#0.00428794: 0.00167506	W_sebi#0.00228675: 0.00167506)#0.00090232: 4.98057e-05)#0.000969148: 4.87675e-05)#0.0413971; 5
(W_muriae#0.00345503: 0.00177364	((W_canadensis#0.000190489: 0.00175118	W_tropicalis#0.00130524: 0.00175118)#0.0029812: 8.97859e-06	(W_mellicola#0.00428794: 0.00167506	W_sebi#0.00228675: 0.00167506)#0.00147168: 8.50972e-05)#0.000949716: 1.3476e-05)#0.0413971; 5
(W_muriae#0.00345503: 0.00177364	((W_canadensis#0.000190489: 0.00170565	W_tropicalis#0.00130524: 0.00170565)#0.00158209: 5.45074e-05	(W_mellicola#0.00428794: 0.00167506	W_sebi#0.00228675: 0.00167506)#0.00147168: 8.50972e-05)#0.00102081: 1.3476e-05)#0.0413971; 5
(W_muriae#0.00329225: 0.00169007	((W_canadensis#0.000181515: 0.00164306	(W_mellicola#0.00408592: 0.00159614	W_sebi#0.00380009: 0.00159614)#0.00140234: 4.69121e-05)#0.00149126: 3.41759e-05	W_tropicalis#0.00124374: 0.00167723)#0.000972716: 1.28411e-05)#0.0394467; 5
(W_tropicalis#0.00124374: 0.00169007	((W_canadensis#0.000181515: 0.00164306	(W_mellicola#0.00408592: 0.00157941	W_sebi#0.00206702: 0.00157941)#0.0014172: 6.36452e-05)#0.00149126: 3.41759e-05	W_muriae#0.00329225: 0.00167723)#0.0014223: 1.28411e-05)#0.0369349; 5
(W_tropicalis#0.00124374: 0.00169007	((W_canadensis#0.000181515: 0.00164809	(W_mellicola#0.00408592: 0.00163398	W_sebi#0.00206702: 0.00163398)#0.00136987: 1.41149e-05)#0.000801548: 6.93879e-06	W_muriae#0.00329225: 0.00165503)#0.00144138: 3.50433e-05)#0.0387099; 5
((W_canadensis#0.000181515: 0.0016521	(W_mellicola#0.00408592: 0.00156175	W_sebi#0.00206702: 0.00156175)#0.00153382: 9.03464e-05)#0.00163042: 3.79749e-05	(W_tropicalis#0.00124374: 0.00165503	W_muriae#0.00329225: 0.00165503)#0.00144138: 3.50433e-05)#0.0367846; 5
((W_mellicola#0.00408592: 0.0016521	(W_canadensis#0.000181515: 0.0015061	W_sebi#0.00171142: 0.0015061)#0.00262107: 0.000146002)#0.00163042: 3.79749e-05	(W_tropicalis#0.00124374: 0.00167335	W_muriae#0.00329225: 0.00167335)#0.00120518: 1.67194e-05)#0.0367846; 5
((W_mellicola#0.00408592: 0.00166101	(W_canadensis#0.000181515: 0.00155936	W_sebi#0.00171142: 0.00155936)#0.00253155: 0.000101651)#0.00162167: 2.9063e-05	(W_tropicalis#0.00124374: 0.001615	W_muriae#0.00329225: 0.001615)#0.00124873: 7.50746e-05)#0.0367846; 5
((W_canadensis#0.000181515: 0.00160683	(W_mellicola#0.00408592: 0.00150001	W_sebi#0.00171142: 0.00150001)#0.0026317: 0.000106817)#0.0021544: 8.32436e-05	(W_tropicalis#0.000982405: 0.001615	W_muriae#0.00329225: 0.001615)#0.00377958: 7.50746e-05)#0.0330558; 5
((W_mellicola#0.00408592: 0.00160683	(W_canadensis#0.000181515: 0.00150001	W_sebi#0.00171142: 0.00150001)#0.00133327: 0.000106817)#0.0021544: 8.32436e-05	(W_tropicalis#0.000982405: 0.00156652	W_muriae#0.00329225: 0.00156652)#0.00665949: 0.000123553)#0.035092; 5
((W_mellicola#0.00408592: 0.00165674	(W_canadensis#0.000181515: 0.00153588	W_sebi#0.00171142: 0.00153588)#0.00130214: 0.000120864)#0.00384405: 3.33354e-05	(W_tropicalis#0.000982405: 0.00150013	W_muriae#0.00329225: 0.00150013)#0.00695422: 0.000189946)#0.0376018; 5
((W_mellicola#0.00386185: 0.00152578	(W_canadensis#0.000171561: 0.00141827	W_sebi#0.00161756: 0.00141827)#0.00151913: 0.000107509)#0.00372875: 7.16143e-05	(W_tropicalis#0.000928531: 0.00141786	W_muriae#0.0031117: 0.00141786)#0.00391103: 0.000179529)#0.0391117; 5
((W_mellicola#0.00386185: 0.00159192	(W_canadensis#0.000171561: 0.00137198	W_sebi#0.00161756: 0.00137198)#0.00389039: 0.000219941)#0.00357381: 5.46636e-06	(W_tropicalis#0.00090603: 0.0013672	W_muriae#0.0031117: 0.0013672)#0.00405595: 0.000230191)#0.0363659; 5
(((W_tropicalis#0.00090603: 0.0013672	W_muriae#0.0031117: 0.0013672)#0.00405595: 0.000224724	(W_canadensis#0.000171561: 0.00142113	W_sebi#0.00161756: 0.00142113)#0.00144361: 0.000170795)#0.00357381: 5.46636e-06	W_mellicola#0.00386185: 0.00159739)#0.0340549; 5
((W_mellicola#0.00386185: 0.00153933	(W_canadensis#0.000171561: 0.00147938	W_sebi#0.00161756: 0.00147938)#0.00138676: 5.99491e-05)#0.00513153: 5.80585e-05	(W_tropicalis#0.00090603: 0.0013672	W_muriae#0.0031117: 0.0013672)#0.00405595: 0.000230191)#0.031504; 5
((W_mellicola#0.00386185: 0.00157472	(W_canadensis#0.000171561: 0.00147938	W_sebi#0.00161756: 0.00147938)#0.00199501: 9.53359e-05)#0.00501622: 2.26717e-05	(W_tropicalis#0.00090603: 0.00130955	W_muriae#0.0031117: 0.00130955)#0.00423451: 0.000287843)#0.0339381; 5
((W_canadensis#0.000190364: 0.00174732	(W_mellicola#0.00428513: 0.00168122	W_sebi#0.00179486: 0.00168122)#0.00216141: 6.60982e-05)#0.00556602: 2.51566e-05	(W_tropicalis#0.000970995: 0.00142444	W_muriae#0.00345276: 0.00142444)#0.00479309: 0.000348028)#0.0350888; 5
((W_mellicola#0.00428513: 0.00174732	(W_canadensis#0.000190364: 0.00165307	W_sebi#0.00179486: 0.00165307)#0.00219822: 9.42501e-05)#0.00556602: 2.51566e-05	(W_tropicalis#0.000970995: 0.00147398	W_muriae#0.00345276: 0.00147398)#0.00463202: 0.000298495)#0.0365096; 5
((W_sebi#0.00217604: 0.00174743	(W_canadensis#0.000190364: 0.00171165	W_mellicola#0.00428513: 0.00171165)#0.00212298: 3.5778e-05)#0.00556565: 2.50425e-05	(W_tropicalis#0.00116331: 0.00154097	W_muriae#0.00345276: 0.00154097)#0.00319813: 0.000231504)#0.0334188; 5
((W_mellicola#0.00428513: 0.001719	(W_canadensis#0.000190364: 0.00162834	W_sebi#0.00217604: 0.00162834)#0.0022316: 9.06573e-05)#0.00303818: 5.34727e-05	(W_tropicalis#0.00136435: 0.00154097	W_muriae#0.00345276: 0.00154097)#0.00319813: 0.000231504)#0.0334188; 5
((W_mellicola#0.00428513: 0.00167529	(W_tropicalis#0.00136435: 0.00154097	W_muriae#0.00345276: 0.00154097)#0.00319813: 0.000134319)#0.00311745: 9.7185e-05	(W_canadensis#0.000190364: 0.00168067	W_sebi#0.00217604: 0.00168067)#0.00216212: 9.18013e-05)#0.0364523; 5
((W_mellicola#0.00428513: 0.00169726	(W_tropicalis#0.00136435: 0.00148649	W_muriae#0.00345276: 0.00148649)#0.00606132: 0.000210765)#0.00307709: 7.52122e-05	(W_canadensis#0.000190364: 0.00173226	W_sebi#0.00217604: 0.00173226)#0.00209773: 4.02133e-05)#0.038682; 5
((W_mellicola#0.00428513: 0.00173901	(W_tropicalis#0.00136435: 0.00150926	W_muriae#0.00345276: 0.00150926)#0.00304096: 0.000229748)#0.00497865: 3.34611e-05	(W_canadensis#0.000190364: 0.00175991	W_sebi#0.00217604: 0.00175991)#0.000617774: 1.25581e-05)#0.0423259; 5
((W_mellicola#0.00400262: 0.00160945	(W_tropicalis#0.00116984: 0.00140976	W_muriae#0.00322513: 0.00140976)#0.00284048: 0.000199689)#0.00469351: 4.61667e-05	(W_canadensis#0.000177814: 0.00161848	W_sebi#0.00203258: 0.00161848)#0.000586103: 3.71354e-05)#0.0420805; 5
((W_mellicola#0.00400262: 0.00164515	(W_tropicalis#0.000731702: 0.00146251	W_muriae#0.00322513: 0.00146251)#0.00273802: 0.000182631)#0.00459167: 1.04718e-05	(W_canadensis#0.000177814: 0.00161848	W_sebi#0.00203258: 0.00161848)#0.000586103: 3.71354e-05)#0.0440943; 5
((W_mellicola#0.00400262: 0.00160577	(W_tropicalis#0.000731702: 0.00146251	W_muriae#0.00322513: 0.00146251)#0.00610972: 0.000143255)#0.00470427: 4.98471e-05	(W_canadensis#0.000177814: 0.00156828	W_sebi#0.00203258: 0.00156828)#0.00182025: 8.73424e-05)#0.0440943; 5
((W_mellicola#0.00400262: 0.00160577	(W_tropicalis#0.00150071: 0.00146251	W_muriae#0.00322513: 0.00146251)#0.00610972: 0.000143255)#0.00189609: 4.98471e-05	(W_canadensis#0.000177814: 0.00154406	W_sebi#0.00203258: 0.00154406)#0.0018488: 0.000111559)#0.0409475; 5
((W_mellicola#0.00418057: 0.00171735	(W_tropicalis#0.00156742: 0.00152754	W_muriae#0.00336851: 0.00152754)#0.00638135: 0.000189817)#0.0022515: 1.18709e-05	(W_canadensis#0.000185719: 0.00153873	W_sebi#0.00212295: 0.00153873)#0.00202383: 0.000190491)#0.0397467; 5
((W_mellicola#0.00418057: 0.00172353	(W_tropicalis#0.00156742: 0.00152754	W_muriae#0.00336851: 0.00152754)#0.00987287: 0.000195999)#0.00224342: 5.68866e-06	(W_canadensis#0.000185719: 0.00153873	W_sebi#0.00212295: 0.00153873)#0.00202383: 0.000190491)#0.0362934; 5
((W_mellicola#0.00418057: 0.00172353	(W_tropicalis#0.00156742: 0.00162002	W_muriae#0.00336851: 0.00162002)#0.00650752: 0.000103519)#0.00224342: 5.68866e-06	(W_canadensis#0.000185719: 0.00153873	W_sebi#0.00212295: 0.00153873)#0.00216568: 0.000190491)#0.0338075; 5
(((W_canadensis#0.000185719: 0.00158606	W_sebi#0.00212295: 0.00158606)#0.00210106: 0.000137478	(W_tropicalis#0.00105838: 0.00159256	W_muriae#0.00336851: 0.00159256)#0.00661971: 0.000130975)#0.00224342: 5.68866e-06	W_mellicola#0.00418057: 0.00172922)#0.0338075; 5
(((W_canadensis#0.000185719: 0.00155024	W_sebi#0.00212295: 0.00155024)#0.000787323: 0.000173293	(W_tropicalis#0.00140815: 0.00157892	W_muriae#0.00336851: 0.00157892)#0.00667689: 0.000144613)#0.00224342: 5.68866e-06	W_mellicola#0.00418057: 0.00172922)#0.0338075; 5
(((W_canadensis#0.000185719: 0.00162675	W_sebi#0.00212295: 0.00162675)#0.000750293: 8.43808e-05	W_mellicola#0.00418057: 0.00171114)#0.00225968: 1.80879e-05	(W_tropicalis#0.00140815: 0.00162676	W_muriae#0.00336851: 0.00162676)#0.00648053: 0.000102462)#0.0360692; 5
(((W_canadensis#0.000185719: 0.00162675	W_sebi#0.00212295: 0.00162675)#0.000750293: 9.10158e-05	(W_tropicalis#0.00114524: 0.00162676	W_muriae#0.00336851: 0.00162676)#0.00648053: 9.10088e-05)#0.00225095: 1.14529e-05	W_mellicola#0.00418057: 0.00172922)#0.0389135; 5
(((W_canadensis#0.000185719: 0.00156161	W_sebi#0.00212295: 0.00156161)#0.000781594: 0.000156164	(W_tropicalis#0.00114524: 0.00162676	W_muriae#0.00336851: 0.00162676)#0.0033295: 9.10088e-05)#0.00417912: 1.14529e-05	W_mellicola#0.00418057: 0.00172922)#0.0362658; 5
(((W_canadensis#0.000185719: 0.00156161	W_sebi#0.00212295: 0.00156161)#0.0018479: 0.000156164	(W_tropicalis#0.00114524: 0.00169028	W_muriae#0.00336851: 0.00169028)#0.00465439: 2.74895e-05)#0.00417912: 1.14529e-05	W_mellicola#0.00418057: 0.00172922)#0.0395658; 5
((W_tropicalis#0.00114524: 0.00170353	((W_canadensis#0.000185719: 0.00148879	W_sebi#0.00212295: 0.00148879)#0.00193827: 0.000197685	W_muriae#0.00336851: 0.00168648)#0.000516933: 1.70554e-05)#0.00421404: 2.56888e-05	W_mellicola#0.00418057: 0.00172922)#0.0379917; 5
((W_mellicola#0.00418057: 0.00170353	((W_canadensis#0.000185719: 0.00148879	W_sebi#0.00212295: 0.00148879)#0.00193827: 0.000197685	W_muriae#0.00336851: 0.00168648)#0.000516933: 1.70554e-05)#0.00648304: 2.56888e-05	W_tropicalis#0.00114524: 0.00172922)#0.0379917; 5
((W_mellicola#0.00394198: 0.00162137	((W_canadensis#0.00017512: 0.00146756	W_sebi#0.00200179: 0.00146756)#0.00174828: 0.000122669	W_muriae#0.00317627: 0.00159023)#0.000487431: 3.11393e-05)#0.00735215: 9.16544e-06	W_tropicalis#0.00107988: 0.00163053)#0.0358235; 5
((W_mellicola#0.00394198: 0.00162662	((W_canadensis#0.00017512: 0.00153173	W_sebi#0.00200179: 0.00153173)#0.00167505: 5.85044e-05	W_muriae#0.00317627: 0.00159023)#0.00256762: 3.63878e-05)#0.00597639: 3.91696e-06	W_tropicalis#0.00107988: 0.00163053)#0.0327602; 5
((W_mellicola#0.00394198: 0.00162662	((W_canadensis#0.00017512: 0.00158662	W_muriae#0.00317627: 0.00158662)#0.00161709: 5.14105e-06	W_sebi#0.00200179: 0.00159176)#0.00256514: 3.48547e-05)#0.00217024: 3.91696e-06	W_tropicalis#0.00107988: 0.00163053)#0.0297407; 5
((W_mellicola#0.00440567: 0.00181111	((W_canadensis#0.000195719: 0.00177325	W_sebi#0.00223725: 0.00177325)#0.00337874: 5.74578e-06	W_muriae#0.00354988: 0.001779)#0.00286688: 3.21146e-05)#0.00174783: 1.12177e-05	W_tropicalis#0.00120691: 0.00182233)#0.0364222; 5
((W_tropicalis#0.00120691: 0.00180494	((W_canadensis#0.000195719: 0.00177325	W_sebi#0.00223725: 0.00177325)#0.00130923: 7.72722e-06	W_muriae#0.00354988: 0.00178098)#0.00286369: 2.39626e-05)#0.00175381: 1.73883e-05	W_mellicola#0.00440567: 0.00182233)#0.0393796; 5
((W_tropicalis#0.00120691: 0.00180494	((W_canadensis#0.000195719: 0.00177325	W_muriae#0.00354988: 0.00177325)#0.00277452: 1.54728e-06	W_sebi#0.00223725: 0.0017748)#0.00287366: 3.01425e-05)#0.00175381: 1.73883e-05	W_mellicola#0.00440567: 0.00182233)#0.0368254; 5
(((W_canadensis#0.000180395: 0.00165131	W_muriae#0.00327193: 0.00165131)#0.0004727: 1.10947e-05	(W_tropicalis#0.00130316: 0.00163584	W_sebi#0.00206208: 0.00163584)#0.000749965: 2.65724e-05)#0.000662927: 1.72368e-05	W_mellicola#0.00406071: 0.00167964)#0.0355388; 5
(((W_canadensis#0.000180395: 0.00165131	W_muriae#0.00327193: 0.00165131)#0.0004727: 5.44786e-06	(W_tropicalis#0.00130316: 0.00162363	W_sebi#0.00206208: 0.00162363)#0.00172874: 3.31274e-05)#0.00120938: 2.28836e-05	W_mellicola#0.00406071: 0.00167964)#0.0331958; 5
((W_mellicola#0.00406071: 0.0016254	(W_tropicalis#0.00186891: 0.00162363	W_sebi#0.00206208: 0.00162363)#0.00172874: 1.76187e-06)#0.0015511: 5.42491e-05	(W_canadensis#0.000180395: 0.00164772	W_muriae#0.00327193: 0.00164772)#0.00276628: 3.1928e-05)#0.0344551; 5
((W_sebi#0.00225972: 0.00178118	(W_tropicalis#0.00144422: 0.00177925	W_mellicola#0.0044499: 0.00177925)#0.00189443: 1.93073e-06)#0.00169977: 5.94486e-05	(W_canadensis#0.000197684: 0.00180564	W_muriae#0.00358553: 0.00180564)#0.00303142: 3.49881e-05)#0.0377574; 5
((W_tropicalis#0.00144422: 0.00178118	(W_sebi#0.00225972: 0.00177925	W_mellicola#0.0044499: 0.00177925)#0.00189443: 1.93073e-06)#0.00169977: 5.94486e-05	(W_canadensis#0.000197684: 0.00178276	W_muriae#0.00358553: 0.00178276)#0.00307032: 5.78654e-05)#0.0398901; 5
(W_canadensis#0.000167439: 0.00155901	((W_tropicalis#0.00122326: 0.00150866	(W_sebi#0.00191398: 0.00150703	W_mellicola#0.00376907: 0.00150703)#0.00160459: 1.63533e-06)#0.000710915: 1.34096e-06	W_muriae#0.00303695: 0.00151)#0.00464816: 4.90121e-05)#0.0353355; 5
(W_canadensis#0.000167439: 0.00155901	((W_sebi#0.00191398: 0.00150807	(W_tropicalis#0.00135618: 0.00150703	W_mellicola#0.00376907: 0.00150703)#0.00160459: 1.0429e-06)#0.0015205: 9.29864e-06	W_muriae#0.00303695: 0.00151737)#0.00286822: 4.16468e-05)#0.0353355; 5
(W_canadensis#0.00019603: 0.00182522	((W_sebi#0.0022408: 0.00176558	W_muriae#0.00355551: 0.00176558)#0.00178013: 1.08864e-05	(W_tropicalis#0.00081641: 0.00176436	W_mellicola#0.00441265: 0.00176436)#0.00187857: 1.21074e-05)#0.00335798: 4.87582e-05)#0.0386896; 5
((W_tropicalis#0.000749018: 0.00161871	W_mellicola#0.0040484: 0.00161871)#0.0017235: 5.58413e-05	((W_sebi#0.00205583: 0.00160964	W_muriae#0.00326202: 0.00160964)#0.00164353: 3.83479e-05	W_canadensis#0.000179848: 0.00164798)#0.00304683: 2.657e-05)#0.037922; 5
((W_tropicalis#0.000700293: 0.00179368	W_mellicola#0.00435809: 0.00179368)#0.00180244: 8.97268e-06	((W_sebi#0.00221309: 0.00170696	W_canadensis#0.000193606: 0.00170696)#0.00179601: 9.4794e-05	W_muriae#0.00351155: 0.00180175)#0.00322947: 8.9764e-07)#0.0408229; 5
((W_tropicalis#0.000700293: 0.00179368	W_mellicola#0.00435809: 0.00179368)#0.00180244: 8.97268e-06	((W_sebi#0.00221309: 0.00170696	W_canadensis#0.000193606: 0.00170696)#0.00179601: 1.70386e-05	W_muriae#0.00351155: 0.001724)#0.00337513: 7.86531e-05)#0.0408229; 5
((W_tropicalis#0.000700293: 0.00179368	((W_sebi#0.00221309: 0.00168226	W_canadensis#0.000193606: 0.00168226)#0.00141492: 4.17384e-05	W_muriae#0.00351155: 0.001724)#0.00337513: 6.96804e-05)#0.00180244: 8.97268e-06	W_mellicola#0.00435809: 0.00180265)#0.0379884; 5
(((W_sebi#0.00221309: 0.00173878	W_canadensis#0.000193606: 0.00173878)#0.00136893: 5.49028e-05	(W_tropicalis#0.000700293: 0.00176798	W_muriae#0.00351155: 0.00176798)#0.00329116: 2.56965e-05)#0.00180244: 8.97268e-06	W_mellicola#0.00435809: 0.00180265)#0.0379884; 5
((W_tropicalis#0.000700293: 0.00179391	((W_sebi#0.00221309: 0.0017049	W_canadensis#0.000193606: 0.0017049)#0.00139613: 4.22986e-05	W_muriae#0.00351155: 0.0017472)#0.00333031: 4.67168e-05)#0.00180221: 8.73682e-06	W_mellicola#0.00435809: 0.00180265)#0.0379884; 5
((W_tropicalis#0.000700293: 0.00179391	((W_sebi#0.00221309: 0.00165665	W_canadensis#0.000193606: 0.00165665)#0.00143679: 0.000114768	W_muriae#0.00351155: 0.00177141)#0.00328478: 2.25002e-05)#0.00180221: 8.73682e-06	W_mellicola#0.00435809: 0.00180265)#0.0412036; 5
((W_mellicola#0.00387657: 0.00159741	((W_sebi#0.00196857: 0.00155278	W_canadensis#0.000172215: 0.00155278)#0.00121288: 2.31026e-05	W_muriae#0.00312356: 0.00157588)#0.00292151: 2.15337e-05)#0.00165772: 6.06837e-06	W_tropicalis#0.000622919: 0.00160348)#0.0376957; 5
((W_mellicola#0.00387657: 0.00159741	((W_sebi#0.00196857: 0.00155278	W_canadensis#0.000172215: 0.00155278)#0.00121288: 4.37262e-05	W_muriae#0.00312356: 0.0015965)#0.00288377: 9.10079e-07)#0.00165772: 6.06837e-06	W_tropicalis#0.000622919: 0.00160348)#0.0359893; 5
((W_mellicola#0.00387657: 0.00159948	((W_sebi#0.00196857: 0.00149684	W_canadensis#0.000172215: 0.00149684)#0.0012582: 9.96574e-05	W_muriae#0.00312356: 0.0015965)#0.00426628: 2.97811e-06)#0.00165557: 4.00035e-06	W_tropicalis#0.000622919: 0.00160348)#0.0359893; 5
((W_muriae#0.00312356: 0.00159993	((W_sebi#0.00196857: 0.00149684	W_canadensis#0.000172215: 0.00149684)#0.00350972: 3.38126e-05	W_mellicola#0.00387657: 0.00153066)#0.0044498: 6.92749e-05)#0.0039098: 3.54846e-06	W_tropicalis#0.000622919: 0.00160348)#0.0339574; 5
((W_tropicalis#0.000654172: 0.00165135	((W_sebi#0.00206734: 0.00153336	W_canadensis#0.000180855: 0.00153336)#0.00280615: 0.000102629	W_mellicola#0.00407107: 0.00163599)#0.00459156: 1.53616e-05)#0.00624661: 3.25832e-05	W_muriae#0.00328028: 0.00168393)#0.0322773; 5
(((W_sebi#0.00206734: 0.00153336	W_canadensis#0.000180855: 0.00153336)#0.00280615: 0.000131593	(W_tropicalis#0.000654172: 0.00158932	W_mellicola#0.00407107: 0.00158932)#0.00472636: 7.56252e-05)#0.00508248: 1.89806e-05	W_muriae#0.00328028: 0.00168393)#0.0351201; 5
((W_mellicola#0.00407107: 0.00166495	(W_tropicalis#0.000654172: 0.00158932	(W_sebi#0.00206734: 0.00157984	W_canadensis#0.000180855: 0.00157984)#0.00460741: 9.48023e-06)#0.00230493: 7.56252e-05)#0.00346341: 1.89806e-05	W_muriae#0.00328028: 0.00168393)#0.0362835; 5
((W_mellicola#0.00407107: 0.00160847	W_muriae#0.00328028: 0.00160847)#0.00661868: 7.54585e-05	(W_tropicalis#0.000654172: 0.00162353	(W_sebi#0.00206734: 0.00157984	W_canadensis#0.000180855: 0.00157984)#0.00259868: 4.36818e-05)#0.00225638: 6.04043e-05)#0.0375383; 5
((W_mellicola#0.00426255: 0.00168413	W_muriae#0.00343457: 0.00168413)#0.00358289: 7.90076e-05	(W_sebi#0.00216458: 0.00175285	(W_tropicalis#0.000684941: 0.00165415	W_canadensis#0.000189361: 0.00165415)#0.00272091: 9.87015e-05)#0.00229112: 1.02801e-05)#0.0374758; 5
((W_mellicola#0.00426255: 0.00168413	W_muriae#0.00343457: 0.00168413)#0.00358289: 7.90076e-05	(W_sebi#0.00216458: 0.00173744	(W_tropicalis#0.000684941: 0.00171143	W_canadensis#0.000189361: 0.00171143)#0.00262984: 2.60088e-05)#0.00231144: 2.56929e-05)#0.0374758; 5
((W_mellicola#0.00457035: 0.00176789	W_muriae#0.00368258: 0.00176789)#0.00392385: 0.000122559	(W_sebi#0.00232088: 0.00189038	(W_tropicalis#0.0007344: 0.0018743	W_canadensis#0.000203035: 0.0018743)#0.00276064: 1.60776e-05)#0.00244233: 7.25279e-08)#0.0378794; 5
((W_mellicola#0.00457035: 0.00180002	W_muriae#0.00368258: 0.00180002)#0.00249941: 9.04275e-05	(W_sebi#0.00232088: 0.00188062	(W_tropicalis#0.0007344: 0.00182539	W_canadensis#0.000203035: 0.00182539)#0.00283461: 5.52347e-05)#0.00134079: 9.82866e-06)#0.0356135; 5
((W_mellicola#0.00432665: 0.00170404	W_muriae#0.00348622: 0.00170404)#0.00236614: 8.56058e-05	(W_sebi#0.00219713: 0.00178034	(W_tropicalis#0.000695241: 0.00175817	W_canadensis#0.000192209: 0.00175817)#0.0026375: 2.21731e-05)#0.00117627: 9.30459e-06)#0.0337145; 5
((W_mellicola#0.00432665: 0.00163833	W_muriae#0.00348622: 0.00163833)#0.00246105: 0.000151322	(W_sebi#0.00219713: 0.00176463	(W_tropicalis#0.000695241: 0.00171988	W_canadensis#0.000192209: 0.00171988)#0.00122572: 4.47515e-05)#0.00118675: 2.50155e-05)#0.0312511; 5
((W_mellicola#0.00432665: 0.00163833	W_muriae#0.00348622: 0.00163833)#0.00246105: 0.000151322	(W_sebi#0.00219713: 0.00176463	(W_tropicalis#0.000809086: 0.00172861	W_canadensis#0.000192209: 0.00172861)#0.00121953: 3.60214e-05)#0.00136301: 2.50155e-05)#0.0337597; 5
((W_mellicola#0.00432665: 0.00163833	W_muriae#0.00348622: 0.00163833)#0.00246105: 0.000151322	(W_sebi#0.00219713: 0.00176666	(W_tropicalis#0.000809086: 0.00173914	W_canadensis#0.000192209: 0.00173914)#0.00121215: 2.75215e-05)#0.00251387: 2.29917e-05)#0.0337597; 5
(W_sebi#0.002329: 0.00189706	((W_mellicola#0.00458633: 0.00178448	W_muriae#0.00369545: 0.00178448)#0.00483058: 6.83726e-05	(W_tropicalis#0.000532936: 0.00179378	W_canadensis#0.000203745: 0.00179378)#0.00132053: 5.9066e-05)#0.00269328: 4.42099e-05)#0.0335942; 5
((W_tropicalis#0.000508445: 0.00171135	W_canadensis#0.000194382: 0.00171135)#0.00123962: 9.85298e-05	((W_mellicola#0.00500704: 0.00170247	W_muriae#0.00352563: 0.00170247)#0.00199201: 6.52305e-05	W_sebi#0.00222197: 0.0017677)#0.0034961: 4.21782e-05)#0.0293612; 5
((W_tropicalis#0.000508445: 0.001624	W_canadensis#0.000194382: 0.001624)#0.00389819: 0.000185878	((W_mellicola#0.00500704: 0.00170247	W_muriae#0.00352563: 0.00170247)#0.00199201: 6.22882e-05	W_sebi#0.00222197: 0.00176476)#0.00350193: 4.51205e-05)#0.0293612; 5
((W_tropicalis#0.000508445: 0.00166839	W_canadensis#0.000194382: 0.00166839)#0.00379447: 0.00014149	((W_sebi#0.00222197: 0.00176054	W_muriae#0.00352563: 0.00176054)#0.00517432: 4.21907e-06	W_mellicola#0.00500704: 0.00176476)#0.00257235: 4.51205e-05)#0.0293612; 5
((W_tropicalis#0.000508445: 0.00157016	W_canadensis#0.000194382: 0.00157016)#0.00403184: 0.000239714	((W_sebi#0.00222197: 0.00176054	W_muriae#0.00352563: 0.00176054)#0.00517432: 1.83659e-05	W_mellicola#0.00500704: 0.0017789)#0.0025519: 3.09737e-05)#0.0319725; 5
((W_tropicalis#0.000508445: 0.00163921	W_canadensis#0.000194382: 0.00163921)#0.00150714: 0.000170666	((W_sebi#0.00222197: 0.00176054	W_muriae#0.00352563: 0.00176054)#0.00748416: 2.09379e-05	W_mellicola#0.00500704: 0.00178148)#0.00626119: 2.84017e-05)#0.0319725; 5
((W_tropicalis#0.00112774: 0.00160563	W_canadensis#0.000194382: 0.00160563)#0.00336232: 0.000204251	((W_sebi#0.00222197: 0.00176323	W_mellicola#0.00500704: 0.00176323)#0.00504329: 1.10336e-05	W_muriae#0.00352563: 0.00177427)#0.00462931: 3.56121e-05)#0.0338279; 5
((W_sebi#0.00222197: 0.00171637	W_mellicola#0.00500704: 0.00171637)#0.00363677: 9.35036e-05	((W_tropicalis#0.00112774: 0.00160563	W_canadensis#0.000194382: 0.00160563)#0.000898664: 9.5626e-05	W_muriae#0.00352563: 0.00170125)#0.0068306: 0.000108625)#0.0357837; 5
((W_sebi#0.00222197: 0.00169197	W_mellicola#0.00500704: 0.00169197)#0.00368923: 0.000117909	((W_tropicalis#0.00112774: 0.00163895	W_canadensis#0.000194382: 0.00163895)#0.00197627: 0.000101234	W_muriae#0.00352563: 0.00174019)#0.00436528: 6.96911e-05)#0.0357837; 5
((W_sebi#0.00222197: 0.00178298	W_mellicola#0.00500704: 0.00178298)#0.00150916: 2.68974e-05	((W_tropicalis#0.00112774: 0.00170482	W_canadensis#0.000194382: 0.00170482)#0.00189991: 9.52736e-06	W_muriae#0.00352563: 0.00171435)#0.00187742: 9.55276e-05)#0.0357837; 5
((W_sebi#0.0024385: 0.00195674	W_mellicola#0.00549499: 0.00195674)#0.00165623: 2.3645e-05	((W_tropicalis#0.00143822: 0.00185162	W_canadensis#0.000213325: 0.00185162)#0.00396223: 7.44083e-05	W_muriae#0.00386921: 0.00192603)#0.00201266: 5.43541e-05)#0.0352461; 5
((W_sebi#0.0024385: 0.0019404	((W_tropicalis#0.00143822: 0.00191395	W_canadensis#0.000213325: 0.00191395)#0.00383319: 1.20756e-05	W_muriae#0.00386921: 0.00192603)#0.000981832: 1.43737e-05)#0.00167017: 3.99804e-05	W_mellicola#0.00549499: 0.00198038)#0.0337012; 5
((W_sebi#0.00273928: 0.00219724	((W_tropicalis#0.000857921: 0.00216182	W_canadensis#0.000239637: 0.00216182)#0.0042825: 3.12069e-05	W_muriae#0.00434645: 0.00219303)#0.00156237: 4.20741e-06)#0.00419951: 2.74145e-05	W_mellicola#0.00617277: 0.00222465)#0.0362448; 5
((W_mellicola#0.00531001: 0.00189229	((W_tropicalis#0.000738011: 0.00181488	W_canadensis#0.000206144: 0.00181488)#0.00125912: 5.48527e-05	W_muriae#0.00373896: 0.00186973)#0.00135606: 2.25559e-05)#0.00360843: 2.1426e-05	W_sebi#0.00235641: 0.00191372)#0.0332289; 5
((W_mellicola#0.00531001: 0.00189259	((W_tropicalis#0.000738011: 0.00176184	W_canadensis#0.000206144: 0.00176184)#0.00129703: 9.19825e-05	W_muriae#0.00373896: 0.00185382)#0.00136253: 3.87613e-05)#0.00360787: 2.11297e-05	W_sebi#0.00235641: 0.00191372)#0.0306994; 5
((W_mellicola#0.00531001: 0.00187916	((W_tropicalis#0.000738011: 0.00183737	W_canadensis#0.000206144: 0.00183737)#0.00418915: 1.64577e-05	W_muriae#0.00373896: 0.00185382)#0.00232427: 2.53348e-05)#0.00363365: 3.45562e-05	W_sebi#0.00235641: 0.00191372)#0.0286225; 5
(((W_tropicalis#0.000738011: 0.00183737	W_canadensis#0.000206144: 0.00183737)#0.00150409: 3.19575e-05	(W_mellicola#0.00531001: 0.00181859	W_muriae#0.00373896: 0.00181859)#0.00441747: 5.07346e-05)#0.00365277: 4.43912e-05	W_sebi#0.00235641: 0.00191372)#0.0298509; 5
(((W_tropicalis#0.000738011: 0.00184475	W_canadensis#0.000206144: 0.00184475)#0.00149807: 4.45034e-05	(W_mellicola#0.00531001: 0.00179896	W_muriae#0.00296324: 0.00179896)#0.00309858: 9.02972e-05)#0.00516203: 2.44632e-05	W_sebi#0.00235641: 0.00191372)#0.0298509; 5
((W_sebi#0.00235641: 0.00183629	(W_mellicola#0.00531001: 0.00182212	W_muriae#0.00296324: 0.00182212)#0.0030592: 1.41766e-05)#0.00531091: 7.74229e-05	(W_tropicalis#0.000738011: 0.00177186	W_canadensis#0.000206144: 0.00177186)#0.0015597: 0.000141853)#0.0331674; 5
(((W_tropicalis#0.000874716: 0.00214887	W_canadensis#0.000244329: 0.00214887)#0.00180663: 2.75719e-05	(W_mellicola#0.00721788: 0.00215964	W_muriae#0.00351214: 0.00215964)#0.00362586: 1.68025e-05)#0.00629468: 9.17643e-05	W_sebi#0.0027929: 0.0022682)#0.036558; 5
(((W_tropicalis#0.000629278: 0.00211619	W_canadensis#0.000244329: 0.00211619)#0.00183452: 6.02443e-05	(W_mellicola#0.00721788: 0.00215964	W_muriae#0.00351214: 0.00215964)#0.00197009: 1.68025e-05)#0.00420505: 9.17643e-05	W_sebi#0.0027929: 0.0022682)#0.0347205; 5
((W_muriae#0.00351214: 0.00217644	(W_mellicola#0.00568256: 0.00213358	(W_tropicalis#0.000629278: 0.00208808	W_canadensis#0.000244329: 0.00208808)#0.00185922: 4.5505e-05)#0.00333885: 4.28532e-05)#0.0056544: 9.17643e-05	W_sebi#0.0027929: 0.0022682)#0.0347205; 5
((W_mellicola#0.00772345: 0.00217644	(W_muriae#0.00351214: 0.00213358	(W_tropicalis#0.000629278: 0.00212132	W_canadensis#0.000244329: 0.00212132)#0.00183009: 1.22636e-05)#0.00333885: 4.28532e-05)#0.00697727: 9.17643e-05	W_sebi#0.0016886: 0.0022682)#0.0325654; 5
((W_mellicola#0.00714444: 0.00200487	(W_muriae#0.00324884: 0.00198931	(W_tropicalis#0.000582102: 0.00198732	W_canadensis#0.000226012: 0.00198732)#0.00167157: 1.9936e-06)#0.00306421: 1.55515e-05)#0.00648127: 9.32947e-05	W_sebi#0.00156201: 0.00209816)#0.027865; 5
((W_mellicola#0.00714444: 0.00200487	(W_muriae#0.00324884: 0.00199862	(W_tropicalis#0.000582102: 0.0019658	W_canadensis#0.000226012: 0.0019658)#0.00168987: 3.28231e-05)#0.00204127: 6.24656e-06)#0.00436602: 9.32947e-05	W_sebi#0.00247348: 0.00209816)#0.0303705; 5
((W_muriae#0.00367887: 0.00227024	(W_mellicola#0.00809011: 0.00223398	(W_tropicalis#0.000659152: 0.00216106	W_canadensis#0.000255928: 0.00216106)#0.00197105: 7.29235e-05)#0.00234165: 3.62568e-05)#0.00494392: 0.000105644	W_sebi#0.00161482: 0.00237588)#0.0343905; 5
((W_muriae#0.00326748: 0.00201637	(W_mellicola#0.00718543: 0.00198417	(W_tropicalis#0.000585442: 0.00193694	W_canadensis#0.000227308: 0.00193694)#0.00173479: 4.72304e-05)#0.0020798: 3.22024e-05)#0.00439106: 9.383e-05	W_sebi#0.00143424: 0.0021102)#0.0296327; 5
((W_sebi#0.00143424: 0.00203026	(W_mellicola#0.00718543: 0.00201922	(W_tropicalis#0.000585442: 0.00200965	W_canadensis#0.000227308: 0.00200965)#0.00167202: 9.56829e-06)#0.00204369: 1.10401e-05)#0.00436102: 7.99366e-05	W_muriae#0.00326748: 0.0021102)#0.033123; 5
((W_sebi#0.00162607: 0.00210519	W_muriae#0.00326748: 0.00210519)#0.00251818: 5.00478e-06	(W_mellicola#0.00718543: 0.00206752	(W_tropicalis#0.000585442: 0.00205704	W_canadensis#0.000227308: 0.00205704)#0.00401337: 1.04793e-05)#0.00427514: 4.26811e-05)#0.037289; 5
((W_sebi#0.00162607: 0.00208151	W_muriae#0.00326748: 0.00208151)#0.00554571: 2.86895e-05	(W_tropicalis#0.000585442: 0.00209476	(W_mellicola#0.00718543: 0.00208983	W_canadensis#0.000227308: 0.00208983)#0.00144006: 4.92915e-06)#0.00421954: 1.54363e-05)#0.0347417; 5
((W_sebi#0.00162607: 0.00209319	W_muriae#0.00326748: 0.00209319)#0.00551477: 1.70115e-05	(W_canadensis#0.000227308: 0.00209476	(W_mellicola#0.00718543: 0.00208983	W_tropicalis#0.000585442: 0.00208983)#0.00144006: 4.92915e-06)#0.00421954: 1.54363e-05)#0.0332832; 5
((W_sebi#0.00162607: 0.00202766	W_muriae#0.00326748: 0.00202766)#0.00704049: 8.25359e-05	(W_canadensis#0.000227308: 0.00209053	(W_mellicola#0.00718543: 0.00206252	W_tropicalis#0.000585442: 0.00206252)#0.00145913: 2.80069e-05)#0.00161355: 1.96691e-05)#0.0312925; 5
((W_sebi#0.00162607: 0.00194646	W_muriae#0.00326748: 0.00194646)#0.00380748: 0.000163739	(W_canadensis#0.000227308: 0.00208729	(W_mellicola#0.00718543: 0.00205428	W_tropicalis#0.000585442: 0.00205428)#0.00146498: 3.30089e-05)#0.00161605: 2.29046e-05)#0.0272693; 5
((W_mellicola#0.00718543: 0.00201402	W_tropicalis#0.000585442: 0.00201402)#0.00149427: 9.61816e-05	(W_canadensis#0.000227308: 0.0020739	(W_sebi#0.00162607: 0.00201635	W_muriae#0.00326748: 0.00201635)#0.00367549: 5.75497e-05)#0.00162649: 3.6294e-05)#0.0258403; 5
((W_mellicola#0.00718543: 0.00201402	W_tropicalis#0.000585442: 0.00201402)#0.00149427: 9.61816e-05	(W_canadensis#0.000227308: 0.00206702	(W_sebi#0.00162607: 0.00199676	W_muriae#0.00326748: 0.00199676)#0.00371156: 7.02555e-05)#0.00323559: 4.31813e-05)#0.0258403; 5
((W_mellicola#0.00718543: 0.00208278	W_tropicalis#0.000585442: 0.00208278)#0.00278356: 2.74216e-05	(W_canadensis#0.000227308: 0.00209825	(W_sebi#0.00162607: 0.0020455	W_muriae#0.00326748: 0.0020455)#0.00362313: 5.27507e-05)#0.00169192: 1.19504e-05)#0.0277684; 5
(W_canadensis#0.000227308: 0.0021102	((W_mellicola#0.00718543: 0.00206557	W_tropicalis#0.00119522: 0.00206557)#0.00280674: 3.82466e-05	(W_sebi#0.00162607: 0.00199576	W_muriae#0.00326748: 0.00199576)#0.00371342: 0.00010806)#0.000955584: 6.37831e-06)#0.0277684; 5
(W_canadensis#0.000227308: 0.0021102	((W_mellicola#0.00718543: 0.00206557	W_tropicalis#0.00119522: 0.00206557)#0.000745034: 3.26383e-05	(W_sebi#0.0012329: 0.00203634	W_muriae#0.00326748: 0.00203634)#0.00363942: 6.18731e-05)#0.00157155: 1.19865e-05)#0.0277684; 5
((W_sebi#0.0012329: 0.00209043	W_muriae#0.00326748: 0.00209043)#0.00122907: 1.97695e-05	((W_mellicola#0.00718543: 0.00206557	W_tropicalis#0.00119522: 0.00206557)#0.000745034: 3.26383e-05	W_canadensis#0.000227308: 0.00209821)#0.00157155: 1.19865e-05)#0.0277684; 5
((W_sebi#0.00176306: 0.00206262	W_muriae#0.00326748: 0.00206262)#0.0013139: 4.75773e-05	((W_mellicola#0.00718543: 0.00206557	W_canadensis#0.000227308: 0.00206557)#0.000745034: 3.49456e-05	W_tropicalis#0.00119522: 0.00210052)#0.00156982: 9.67931e-06)#0.030721; 5
(W_tropicalis#0.00119522: 0.0021102	((W_mellicola#0.00718543: 0.00206557	W_canadensis#0.000227308: 0.00206557)#0.000745034: 3.49456e-05	(W_sebi#0.00176306: 0.00206262	W_muriae#0.00326748: 0.00206262)#0.0013139: 3.7898e-05)#0.00156982: 9.67931e-06)#0.0272204; 5
(W_tropicalis#0.00119522: 0.0021102	((W_mellicola#0.00718543: 0.00201898	W_canadensis#0.000227308: 0.00201898)#0.000762226: 8.15342e-05	(W_sebi#0.00176306: 0.00208524	W_muriae#0.00326748: 0.00208524)#0.00129964: 1.52739e-05)#0.00209729: 9.67931e-06)#0.0272204; 5
(W_tropicalis#0.00119522: 0.0021102	((W_mellicola#0.00718543: 0.00201898	W_canadensis#0.000227308: 0.00201898)#0.00182728: 8.15342e-05	(W_sebi#0.00176306: 0.0020587	W_muriae#0.00326748: 0.0020587)#0.0013164: 4.18183e-05)#0.000403405: 9.67931e-06)#0.0272204; 5
(W_tropicalis#0.00110858: 0.00195722	((W_mellicola#0.00666454: 0.00187262	W_canadensis#0.00021083: 0.00187262)#0.00169481: 7.56236e-05	(W_sebi#0.00248347: 0.00193878	W_muriae#0.00303061: 0.00193878)#0.00120251: 9.46709e-06)#0.00203108: 8.97764e-06)#0.0290313; 5
(W_tropicalis#0.0012863: 0.00227099	((W_mellicola#0.00773296: 0.00217283	W_canadensis#0.000244629: 0.00217283)#0.00196651: 7.68776e-05	(W_sebi#0.00288161: 0.00224959	W_muriae#0.00351646: 0.00224959)#0.00271701: 1.15362e-07)#0.00172211: 2.12863e-05)#0.035542; 5
(W_tropicalis#0.00112492: 0.00198607	(W_muriae#0.00307527: 0.00196864	(W_sebi#0.00252007: 0.00196735	(W_mellicola#0.00676275: 0.00190022	W_canadensis#0.000213937: 0.00190022)#0.00123301: 6.71314e-05)#0.00237612: 1.28528e-06)#0.00150514: 1.74313e-05)#0.0310828; 5
(W_muriae#0.00307527: 0.00198607	(W_tropicalis#0.000650251: 0.00197435	(W_sebi#0.00252007: 0.00196735	(W_mellicola#0.00676275: 0.00194883	W_canadensis#0.000213937: 0.00194883)#0.00216869: 1.85158e-05)#0.00237612: 7.00381e-06)#0.00386312: 1.17127e-05)#0.0328099; 5
(W_muriae#0.00307527: 0.00198607	(W_tropicalis#0.000650251: 0.00197435	(W_mellicola#0.00676275: 0.00196735	(W_sebi#0.00252007: 0.00194883	W_canadensis#0.000213937: 0.00194883)#0.000408402: 1.85158e-05)#0.00109299: 7.00381e-06)#0.00386312: 1.17127e-05)#0.0354134; 5
(W_muriae#0.00307527: 0.00198607	(W_tropicalis#0.000650251: 0.00198119	(W_mellicola#0.00676275: 0.00197162	(W_sebi#0.00252007: 0.00194883	W_canadensis#0.000213937: 0.00194883)#0.000408402: 2.27864e-05)#0.00109062: 9.57312e-06)#0.00140098: 4.87272e-06)#0.031648; 5
(W_muriae#0.00307527: 0.00198607	(W_tropicalis#0.00132166: 0.00197549	(W_canadensis#0.000213937: 0.00196522	(W_sebi#0.00252007: 0.00194883	W_mellicola#0.00574083: 0.00194883)#0.000408402: 1.63868e-05)#0.00109418: 1.02657e-05)#0.00140503: 1.05798e-05)#0.0350928; 5
(W_muriae#0.00307527: 0.00198607	(W_tropicalis#0.00132166: 0.00197545	(W_mellicola#0.00574083: 0.00196661	(W_sebi#0.00252007: 0.00194883	W_canadensis#0.000213937: 0.00194883)#0.000408402: 1.77793e-05)#0.0010934: 8.83878e-06)#0.00140505: 1.06142e-05)#0.0382101; 5
(W_muriae#0.00307527: 0.00198607	(W_mellicola#0.00574083: 0.00196996	(W_tropicalis#0.00132166: 0.00196661	(W_sebi#0.00252007: 0.0019303	W_canadensis#0.000213937: 0.0019303)#0.000412324: 3.63161e-05)#0.0010934: 3.34417e-06)#0.00458525: 1.61088e-05)#0.0351582; 5
((W_tropicalis#0.00132166: 0.00196661	(W_sebi#0.00252007: 0.00193989	W_canadensis#0.000213937: 0.00193989)#0.00129051: 2.67245e-05)#0.000411826: 1.9453e-05	(W_mellicola#0.00574083: 0.00196996	W_muriae#0.00307527: 0.00196996)#0.00156336: 1.61088e-05)#0.0351582; 5
(W_muriae#0.00307527: 0.00198607	(W_mellicola#0.00574083: 0.0019797	(W_tropicalis#0.00132166: 0.00194576	(W_sebi#0.00252007: 0.00193989	W_canadensis#0.000213937: 0.00193989)#0.00129051: 5.87116e-06)#0.000416239: 3.39366e-05)#0.00155567: 6.36972e-06)#0.0330893; 5
(W_muriae#0.00307527: 0.00198607	(W_mellicola#0.00574083: 0.00197459	(W_canadensis#0.000213937: 0.00196953	(W_sebi#0.00252007: 0.00193977	W_tropicalis#0.00132166: 0.00193977)#0.00129059: 2.976e-05)#0.00164793: 5.05906e-06)#0.00244165: 1.14789e-05)#0.0354081; 5
(W_muriae#0.00307527: 0.00198607	(W_mellicola#0.00574083: 0.00197459	(W_canadensis#0.000213937: 0.00197355	(W_sebi#0.00252007: 0.00187999	W_tropicalis#0.00116214: 0.00187999)#0.00133163: 9.3563e-05)#0.00370635: 1.0388e-06)#0.00244165: 1.14789e-05)#0.0354081; 5
(W_muriae#0.00307527: 0.00198607	(W_canadensis#0.000213937: 0.00197925	(W_mellicola#0.00574083: 0.00194613	(W_sebi#0.00252007: 0.00187999	W_tropicalis#0.00116214: 0.00187999)#0.00248964: 6.61478e-05)#0.00375856: 3.31191e-05)#0.000701563: 6.81397e-06)#0.0319144; 5
(W_muriae#0.00307527: 0.00198607	(W_mellicola#0.00574083: 0.00197925	(W_canadensis#0.000213937: 0.00194613	(W_sebi#0.00252007: 0.00187999	W_tropicalis#0.00116214: 0.00187999)#0.00248964: 6.61478e-05)#0.00102268: 3.31191e-05)#0.000701563: 6.81397e-06)#0.0342983; 5
(W_muriae#0.00307527: 0.00198607	(W_mellicola#0.00574083: 0.00197925	(W_canadensis#0.000213937: 0.00194613	(W_sebi#0.00252007: 0.00193145	W_tropicalis#0.0013007: 0.00193145)#0.0024233: 1.46799e-05)#0.0012695: 3.31191e-05)#0.000701563: 6.81397e-06)#0.0342983; 5
(W_mellicola#0.00574083: 0.00198607	(W_muriae#0.00307527: 0.0019723	(W_canadensis#0.000213937: 0.00195556	(W_sebi#0.00252007: 0.00193145	W_tropicalis#0.0013007: 0.00193145)#0.0024233: 2.41028e-05)#0.0011316: 1.67467e-05)#0.00198932: 1.37634e-05)#0.0353133; 5
(W_mellicola#0.00574083: 0.00198607	(W_muriae#0.00307527: 0.00197699	(W_tropicalis#0.000802276: 0.00195556	(W_sebi#0.00252007: 0.00187042	W_canadensis#0.000213937: 0.00187042)#0.00250237: 8.51338e-05)#0.00362819: 2.14312e-05)#0.0013107: 9.07895e-06)#0.0353133; 5
(W_mellicola#0.00574083: 0.00198607	(W_muriae#0.00307527: 0.00197699	(W_sebi#0.00252007: 0.00193644	(W_tropicalis#0.00107316: 0.00193557	W_canadensis#0.000213937: 0.00193557)#0.00241815: 8.74574e-07)#0.00167203: 4.05431e-05)#0.0013107: 9.07895e-06)#0.0353133; 5
(W_mellicola#0.00574083: 0.00198607	(W_muriae#0.00307527: 0.00195834	(W_sebi#0.00252007: 0.0019555	(W_tropicalis#0.00107316: 0.00186366	W_canadensis#0.000213937: 0.00186366)#0.00161912: 9.18429e-05)#0.00164305: 2.83403e-06)#0.00136158: 2.77306e-05)#0.0325974; 5
((W_sebi#0.00252007: 0.00194551	(W_tropicalis#0.00174221: 0.00186366	W_canadensis#0.000213937: 0.00186366)#0.00161912: 8.18519e-05)#0.00239815: 4.05556e-05	(W_muriae#0.00307527: 0.00197677	W_mellicola#0.00574083: 0.00197677)#0.00134888: 9.29295e-06)#0.0345723; 5
((W_sebi#0.00252007: 0.00196168	(W_tropicalis#0.00174221: 0.00178716	W_canadensis#0.000213937: 0.00178716)#0.00168842: 0.000174516)#0.00435639: 2.43898e-05	(W_muriae#0.00307527: 0.00197677	W_mellicola#0.00442917: 0.00197677)#0.00134888: 9.29295e-06)#0.0320419; 5
(W_muriae#0.00330959: 0.00213739	((W_sebi#0.00271208: 0.00209569	(W_tropicalis#0.00137913: 0.00197869	W_canadensis#0.000230238: 0.00197869)#0.00176624: 0.000117007)#0.00742757: 3.16979e-05	W_mellicola#0.00476664: 0.00212739)#0.00421477: 1.0001e-05)#0.0365555; 5
(W_muriae#0.00330959: 0.00213739	((W_sebi#0.00271208: 0.00209569	(W_tropicalis#0.00109673: 0.00190452	W_canadensis#0.000230238: 0.00190452)#0.00541653: 0.000191177)#0.00577046: 3.16979e-05	W_mellicola#0.00476664: 0.00212739)#0.00421477: 1.0001e-05)#0.0365555; 5
(W_mellicola#0.00476664: 0.00213739	((W_sebi#0.00271208: 0.00210219	(W_tropicalis#0.00271336: 0.00190452	W_canadensis#0.000230238: 0.00190452)#0.00196187: 0.000197675)#0.00575262: 2.50688e-06	W_muriae#0.00330959: 0.0021047)#0.00426021: 3.26934e-05)#0.0398119; 5
(W_mellicola#0.00476664: 0.00213739	((W_tropicalis#0.00271336: 0.00210219	(W_sebi#0.00271208: 0.00195608	W_canadensis#0.000230238: 0.00195608)#0.00191015: 0.000146108)#0.00575262: 3.10761e-05	W_muriae#0.00330959: 0.00213327)#0.00730539: 4.12416e-06)#0.0398119; 5
(W_mellicola#0.00476664: 0.00213739	((W_muriae#0.00330959: 0.00210394	(W_sebi#0.00271208: 0.00195608	W_canadensis#0.000230238: 0.00195608)#0.00191015: 0.000147858)#0.00255018: 3.44496e-06	W_tropicalis#0.00271336: 0.00210739)#0.0105007: 3.00048e-05)#0.0380395; 5
(W_mellicola#0.00476664: 0.00213739	((W_muriae#0.00330959: 0.00210394	(W_sebi#0.00271208: 0.00195608	W_canadensis#0.000230238: 0.00195608)#0.00191015: 0.000147858)#0.00255018: 2.69226e-05	W_tropicalis#0.00271336: 0.00213086)#0.00784196: 6.52715e-06)#0.0380395; 5
(W_mellicola#0.00476664: 0.00213739	((W_muriae#0.00330959: 0.00210394	(W_sebi#0.00271208: 0.0018982	W_canadensis#0.000230238: 0.0018982)#0.00383252: 0.000205741)#0.00255018: 2.16164e-05	W_tropicalis#0.00271336: 0.00212556)#0.00786154: 1.18334e-05)#0.0391393; 5
(W_tropicalis#0.000680943: 0.00190165	((W_muriae#0.00294457: 0.00187189	(W_sebi#0.00241296: 0.00173528	W_canadensis#0.000204844: 0.00173528)#0.00331858: 0.000136614)#0.00226891: 2.80431e-05	W_mellicola#0.00424092: 0.00189994)#0.00382461: 1.71744e-06)#0.0348226; 5
(W_tropicalis#0.001255: 0.00211483	((W_mellicola#0.00471632: 0.00208133	(W_sebi#0.00268345: 0.00187616	W_canadensis#0.000227807: 0.00187616)#0.00379611: 0.000205169)#0.00252375: 8.46468e-06	W_muriae#0.00327465: 0.00208979)#0.00202821: 2.50378e-05)#0.0405988; 5
(W_tropicalis#0.000894264: 0.00211483	((W_mellicola#0.00471632: 0.0020816	(W_sebi#0.00268345: 0.00192231	W_canadensis#0.000227807: 0.00192231)#0.00370498: 0.000159292)#0.0016741: 6.30071e-06	W_muriae#0.00327465: 0.0020879)#0.005449: 2.69296e-05)#0.0378031; 5
(W_tropicalis#0.000894264: 0.00211483	((W_sebi#0.00268345: 0.0020816	(W_mellicola#0.00538155: 0.00192231	W_canadensis#0.000227807: 0.00192231)#0.00105014: 0.000159292)#0.0016741: 1.16643e-05	W_muriae#0.00327465: 0.00209326)#0.00630988: 2.15659e-05)#0.0352337; 5
(W_tropicalis#0.000637407: 0.00211483	((W_mellicola#0.00538155: 0.0020816	(W_sebi#0.00268345: 0.00197815	W_canadensis#0.000227807: 0.00197815)#0.000756338: 0.000103446)#0.000722194: 2.28128e-05	W_muriae#0.00327465: 0.00210441)#0.00627645: 1.04175e-05)#0.0352337; 5
(W_tropicalis#0.000637407: 0.00211483	((W_mellicola#0.00538155: 0.0020816	(W_sebi#0.00268345: 0.00191446	W_canadensis#0.000227807: 0.00191446)#0.00193697: 0.000167137)#0.000722194: 9.91863e-06	W_muriae#0.00327465: 0.00209152)#0.0026534: 2.33116e-05)#0.0372898; 5
(W_tropicalis#0.000637407: 0.00211483	((W_mellicola#0.00538155: 0.00205828	(W_sebi#0.00268345: 0.00195063	W_canadensis#0.000227807: 0.00195063)#0.00190105: 0.000107651)#0.00142318: 3.32337e-05	W_muriae#0.00327465: 0.00209152)#0.000957394: 2.33116e-05)#0.0398018; 5
(W_tropicalis#0.00195483: 0.00211483	((W_canadensis#0.000227807: 0.00205828	(W_sebi#0.00268345: 0.00199209	W_mellicola#0.00538155: 0.00199209)#0.00541769: 6.61902e-05)#0.000541001: 8.08267e-06	W_muriae#0.00327465: 0.00206637)#0.00218947: 4.84626e-05)#0.0373047; 5
(W_tropicalis#0.000987968: 0.00211483	((W_mellicola#0.00538155: 0.00203157	(W_sebi#0.00268345: 0.00199209	W_canadensis#0.000227807: 0.00199209)#0.00469413: 3.94815e-05)#0.000548114: 3.47914e-05	W_muriae#0.00327465: 0.00206637)#0.00353663: 4.84626e-05)#0.0373047; 5
(W_muriae#0.00327465: 0.00211483	((W_mellicola#0.00538155: 0.00199213	(W_sebi#0.00268345: 0.00199209	W_canadensis#0.000227807: 0.00199209)#0.00469413: 3.58235e-08)#0.00247615: 7.42371e-05	W_tropicalis#0.00123288: 0.00206637)#0.00353663: 4.84626e-05)#0.0373047; 5
(W_tropicalis#0.00123288: 0.00211483	((W_mellicola#0.00538155: 0.00199213	(W_sebi#0.00268345: 0.00194029	W_canadensis#0.000227807: 0.00194029)#0.00481945: 5.18383e-05)#0.00247615: 0.000115944	W_muriae#0.00327465: 0.00210807)#0.00426538: 6.75521e-06)#0.0393838; 5
(W_tropicalis#0.00123288: 0.00211483	((W_sebi#0.00268345: 0.00199213	(W_mellicola#0.00538155: 0.00194029	W_canadensis#0.000227807: 0.00194029)#0.00481945: 5.18383e-05)#0.00247615: 0.000115944	W_muriae#0.00327465: 0.00210807)#0.00339839: 6.75521e-06)#0.0393838; 5
(W_muriae#0.00327465: 0.00211483	((W_sebi#0.00268345: 0.00204645	(W_mellicola#0.00538155: 0.00198831	W_canadensis#0.000227807: 0.00198831)#0.00637076: 5.81349e-05)#0.00241042: 6.16261e-05	W_tropicalis#0.00123288: 0.00210807)#0.000579908: 6.75521e-06)#0.0422602; 5
((W_sebi#0.00268345: 0.00204645	(W_mellicola#0.00538155: 0.00193677	W_canadensis#0.000227807: 0.00193677)#0.00654029: 0.000109674)#0.00432259: 6.83813e-05	(W_muriae#0.00327465: 0.00210807	W_tropicalis#0.00123288: 0.00210807)#0.000944846: 6.75521e-06)#0.0422602; 5
((W_mellicola#0.00538155: 0.00204645	(W_sebi#0.00268345: 0.00193677	W_canadensis#0.000227807: 0.00193677)#0.00282527: 0.000109674)#0.00201401: 6.83813e-05	(W_muriae#0.00327465: 0.00210807	W_tropicalis#0.00123288: 0.00210807)#0.000944846: 6.75521e-06)#0.0390378; 5
(W_muriae#0.00327465: 0.00211483	((W_mellicola#0.00538155: 0.00204645	(W_sebi#0.00268345: 0.00185234	W_canadensis#0.000227807: 0.00185234)#0.00295405: 0.000194104)#0.00201401: 6.16261e-05	W_tropicalis#0.00123288: 0.00210807)#0.00488232: 6.75521e-06)#0.0378282; 5
(W_tropicalis#0.00200975: 0.00211483	((W_mellicola#0.00538155: 0.00204645	(W_sebi#0.00268345: 0.00180842	W_canadensis#0.000227807: 0.00180842)#0.00302579: 0.000238025)#0.00201401: 1.82153e-05	W_muriae#0.00327465: 0.00206466)#0.00187945: 5.0166e-05)#0.0378282; 5
(W_tropicalis#0.00200975: 0.00211483	((W_mellicola#0.00538155: 0.00204645	(W_sebi#0.00268345: 0.00189746	W_canadensis#0.000227807: 0.00189746)#0.00288381: 0.000148988)#0.00402277: 4.44938e-05	W_muriae#0.00327465: 0.00209094)#0.00341412: 2.38875e-05)#0.0360036; 5
(W_muriae#0.00327465: 0.00211483	((W_mellicola#0.00538155: 0.00204645	(W_sebi#0.00397558: 0.00186854	W_canadensis#0.000227807: 0.00186854)#0.00578015: 0.000177909)#0.00236368: 1.66124e-05	W_tropicalis#0.00200975: 0.00206306)#0.00283317: 5.17689e-05)#0.0326228; 5
(W_muriae#0.00327465: 0.00210876	((W_mellicola#0.00538155: 0.00204645	(W_sebi#0.00397558: 0.00186854	W_canadensis#0.000227807: 0.00186854)#0.0045884: 0.000177909)#0.00112516: 1.66124e-05	W_tropicalis#0.00200975: 0.00206306)#0.00283317: 4.56975e-05)#0.0301219; 5
((W_mellicola#0.00538155: 0.00196751	(W_sebi#0.00397558: 0.00186854	W_canadensis#0.000227807: 0.00186854)#0.00377546: 9.89692e-05)#0.00366507: 0.00014125	(W_muriae#0.00327465: 0.00197809	W_tropicalis#0.00185208: 0.00197809)#0.00295487: 0.000130666)#0.0335667; 5
((W_mellicola#0.00538155: 0.00202148	(W_sebi#0.00397558: 0.00194077	W_canadensis#0.000227807: 0.00194077)#0.00363494: 8.07064e-05)#0.00483194: 8.72781e-05	(W_muriae#0.00327465: 0.00203772	W_tropicalis#0.00185208: 0.00203772)#0.00286839: 7.10344e-05)#0.0335667; 5
((W_mellicola#0.00538155: 0.00202148	(W_sebi#0.00397558: 0.00194077	W_canadensis#0.000227807: 0.00194077)#0.00363494: 8.07064e-05)#0.00483194: 8.72781e-05	(W_muriae#0.00327465: 0.00198253	W_tropicalis#0.00158196: 0.00198253)#0.00294825: 0.000126228)#0.0304577; 5
((W_mellicola#0.00538155: 0.00202148	(W_sebi#0.00397558: 0.00200073	W_canadensis#0.000227807: 0.00200073)#0.00352602: 2.07511e-05)#0.00140887: 8.72781e-05	(W_muriae#0.00327465: 0.00200637	W_tropicalis#0.00136133: 0.00200637)#0.00291322: 0.000102388)#0.0324562; 5
((W_mellicola#0.00655319: 0.00202376	(W_sebi#0.00397558: 0.00199311	W_canadensis#0.000227807: 0.00199311)#0.00353949: 3.06461e-05)#0.00140728: 8.50007e-05	(W_muriae#0.00327465: 0.00208101	W_tropicalis#0.00136133: 0.00208101)#0.00280873: 2.77506e-05)#0.0324562; 5
((W_mellicola#0.00699331: 0.00215968	(W_sebi#0.00424259: 0.00212697	W_canadensis#0.000243107: 0.00212697)#0.00134293: 3.27043e-05)#0.0015018: 9.07095e-05	(W_muriae#0.00349458: 0.00222077	W_tropicalis#0.00145276: 0.00222077)#0.000752606: 2.96144e-05)#0.0321873; 5
((W_mellicola#0.00699331: 0.00216435	(W_sebi#0.00424259: 0.00212697	W_canadensis#0.000243107: 0.00212697)#0.000956697: 3.73777e-05)#0.00149856: 8.60361e-05	(W_muriae#0.00349458: 0.00222077	W_tropicalis#0.00145276: 0.00222077)#0.00105415: 2.96144e-05)#0.0299826; 5
((W_mellicola#0.00699331: 0.00215031	(W_sebi#0.00424259: 0.00212697	W_canadensis#0.000243107: 0.00212697)#0.00147997: 2.33348e-05)#0.00150834: 0.000100079	(W_muriae#0.00349458: 0.00222077	W_tropicalis#0.00145276: 0.00222077)#0.00118532: 2.96144e-05)#0.0313276; 5
(W_tropicalis#0.00145276: 0.00225039	(W_muriae#0.00349458: 0.00220305	(W_mellicola#0.00699331: 0.00218098	(W_sebi#0.00213867: 0.00212697	W_canadensis#0.000243107: 0.00212697)#0.00162661: 5.40075e-05)#0.00382153: 2.20679e-05)#0.0053343: 4.73384e-05)#0.0313276; 5
(W_tropicalis#0.00145276: 0.00225039	(W_mellicola#0.00699331: 0.00220305	(W_muriae#0.00349458: 0.0021419	(W_sebi#0.00213867: 0.00208778	W_canadensis#0.000243107: 0.00208778)#0.00213104: 5.41195e-05)#0.00389125: 6.11477e-05)#0.0032922: 4.73384e-05)#0.0313276; 5
(W_mellicola#0.00699331: 0.00225039	(W_tropicalis#0.000840993: 0.00223364	(W_muriae#0.00349458: 0.0021419	(W_sebi#0.00213867: 0.00202469	W_canadensis#0.000243107: 0.00202469)#0.00219745: 0.000117213)#0.00389125: 9.17373e-05)#0.00141307: 1.67488e-05)#0.0343001; 5
(W_mellicola#0.00759218: 0.00244309	(W_tropicalis#0.000913011: 0.00242491	(W_muriae#0.00379384: 0.00228335	(W_sebi#0.00232181: 0.00210959	W_canadensis#0.000263926: 0.00210959)#0.00248568: 0.000173751)#0.00430213: 0.000141566)#0.0012911: 1.81831e-05)#0.0356501; 5
(W_mellicola#0.00691373: 0.00222477	(W_tropicalis#0.000831422: 0.00220066	(W_muriae#0.00345481: 0.00213697	(W_sebi#0.00211433: 0.00196819	W_canadensis#0.000240341: 0.00196819)#0.00362092: 0.000168785)#0.00198138: 6.36815e-05)#0.00332115: 2.41193e-05)#0.0343987; 5
(W_mellicola#0.00691373: 0.00222477	(W_tropicalis#0.000831422: 0.00220066	(W_muriae#0.00345481: 0.00213697	(W_sebi#0.00211433: 0.00202762	W_canadensis#0.000240341: 0.00202762)#0.00351479: 0.000109357)#0.00198138: 6.36815e-05)#0.000778207: 2.41193e-05)#0.0364609; 5
(W_mellicola#0.00723878: 0.00232937	(W_tropicalis#0.000870512: 0.00230997	(W_canadensis#0.00025164: 0.00225919	(W_sebi#0.00221373: 0.00204206	W_muriae#0.00361724: 0.00204206)#0.0038258: 0.000217129)#0.00435668: 5.07769e-05)#0.00141333: 1.94041e-05)#0.0381751; 5
((W_canadensis#0.00025164: 0.00232797	(W_sebi#0.00221373: 0.00201254	W_muriae#0.00361724: 0.00201254)#0.00568124: 0.000315425)#0.00632107: 1.40289e-06	(W_tropicalis#0.000870512: 0.00230212	W_mellicola#0.00723878: 0.00230212)#0.00141815: 2.72507e-05)#0.0394739; 5
((W_sebi#0.00221373: 0.00224498	(W_canadensis#0.00025164: 0.00210487	W_muriae#0.00361724: 0.00210487)#0.00401254: 0.000140116)#0.00655472: 8.43877e-05	(W_tropicalis#0.000870512: 0.00230212	W_mellicola#0.00600603: 0.00230212)#0.00328537: 2.72507e-05)#0.0421117; 5
((W_muriae#0.00361724: 0.00224498	(W_canadensis#0.00025164: 0.00201365	W_sebi#0.00221373: 0.00201365)#0.00590267: 0.000231337)#0.00277465: 8.43877e-05	(W_tropicalis#0.000870512: 0.00230212	W_mellicola#0.00600603: 0.00230212)#0.00328537: 2.72507e-05)#0.0391536; 5
((W_sebi#0.00221373: 0.00224498	(W_canadensis#0.00025164: 0.00192392	W_muriae#0.00361724: 0.00192392)#0.00852916: 0.000321067)#0.00277465: 8.43877e-05	(W_tropicalis#0.00119299: 0.0023157	W_mellicola#0.00600603: 0.0023157)#0.00326611: 1.3673e-05)#0.0377398; 5
(W_mellicola#0.00577589: 0.00224012	(W_tropicalis#0.00114728: 0.00219385	(W_sebi#0.00212891: 0.00218399	(W_canadensis#0.000241998: 0.00188832	W_muriae#0.00347864: 0.00188832)#0.00803675: 0.000295666)#0.00263776: 9.86041e-06)#0.00318838: 4.62709e-05)#0.0375838; 5
(W_mellicola#0.00577589: 0.00224012	(W_tropicalis#0.0011253: 0.00223975	(W_sebi#0.00212891: 0.00218399	(W_canadensis#0.000241998: 0.00181694	W_muriae#0.00347864: 0.00181694)#0.00610444: 0.000367044)#0.00263776: 5.57598e-05)#0.00312304: 3.71532e-07)#0.0375838; 5
(W_mellicola#0.00577589: 0.00224012	(W_tropicalis#0.0011253: 0.00223936	(W_sebi#0.00212891: 0.00223533	(W_canadensis#0.000241998: 0.00172529	W_muriae#0.00347864: 0.00172529)#0.00642871: 0.00051004)#0.00257717: 4.03194e-06)#0.00312357: 7.51947e-07)#0.0409335; 5
(W_mellicola#0.00577589: 0.00224012	(W_tropicalis#0.0011253: 0.0022378	(W_muriae#0.00347864: 0.00223533	(W_canadensis#0.000241998: 0.0016699	W_sebi#0.00212891: 0.0016699)#0.00826105: 0.000565429)#0.000728175: 2.46294e-06)#0.000589693: 2.32095e-06)#0.0394312; 5
(W_mellicola#0.00577589: 0.00224012	(W_tropicalis#0.001386: 0.0022373	(W_muriae#0.00347864: 0.00223533	(W_canadensis#0.000241998: 0.00174134	W_sebi#0.00212891: 0.00174134)#0.00651942: 0.00049399)#0.000855679: 1.97179e-06)#0.00199547: 2.8121e-06)#0.0418971; 5
(W_mellicola#0.00577589: 0.00224012	(W_tropicalis#0.001386: 0.00223775	(W_muriae#0.00347864: 0.00223533	(W_canadensis#0.000241998: 0.00174134	W_sebi#0.00212891: 0.00174134)#0.00776015: 0.00049399)#0.000855679: 2.41489e-06)#0.00199507: 2.369e-06)#0.0418971; 5
(W_mellicola#0.00522664: 0.00202709	(W_muriae#0.00314784: 0.00202307	(W_tropicalis#0.00125161: 0.00202277	(W_canadensis#0.000218985: 0.00162616	W_sebi#0.00192646: 0.00162616)#0.00381441: 0.000396604)#0.000774309: 3.06372e-07)#0.00417135: 4.0226e-06)#0.037913; 5
(W_mellicola#0.00522664: 0.00202709	(W_muriae#0.00314784: 0.002027	(W_tropicalis#0.000890656: 0.00202277	(W_canadensis#0.000218985: 0.00167636	W_sebi#0.00192646: 0.00167636)#0.00554935: 0.000346401)#0.00165473: 4.23038e-06)#0.00539848: 9.85853e-08)#0.0392631; 5
(W_muriae#0.00314784: 0.00202709	(W_mellicola#0.00522664: 0.0020258	(W_tropicalis#0.000765345: 0.00202277	(W_canadensis#0.000218985: 0.00161214	W_sebi#0.00192646: 0.00161214)#0.00577041: 0.000410623)#0.00030551: 3.03744e-06)#0.00233699: 1.29153e-06)#0.0392631; 5
(W_muriae#0.00314784: 0.00202709	(W_mellicola#0.00522664: 0.00202589	(W_tropicalis#0.000765345: 0.00202277	(W_canadensis#0.000218985: 0.00166707	W_sebi#0.00192646: 0.00166707)#0.00558027: 0.000355692)#0.00120671: 3.12622e-06)#0.00233689: 1.20275e-06)#0.0366085; 5
(W_muriae#0.00360844: 0.00232371	(W_mellicola#0.00599142: 0.00232249	(W_tropicalis#0.000877333: 0.00231874	(W_canadensis#0.000251028: 0.00182734	W_sebi#0.00220835: 0.00182734)#0.00448038: 0.000491399)#0.00170653: 3.74889e-06)#0.000541004: 1.21351e-06)#0.0378122; 5
(W_muriae#0.00316955: 0.00204108	(W_tropicalis#0.000770624: 0.00203855	(W_mellicola#0.00526269: 0.00203672	(W_canadensis#0.000220496: 0.00167373	W_sebi#0.00193975: 0.00167373)#0.00377404: 0.000362991)#0.000583313: 1.83321e-06)#0.00276294: 2.52561e-06)#0.0315186; 5
(W_muriae#0.00372119: 0.00239631	(W_mellicola#0.00617862: 0.00239334	(W_tropicalis#0.000904745: 0.00236464	(W_canadensis#0.000258871: 0.00206006	W_sebi#0.00227735: 0.00206006)#0.00275767: 0.000304588)#0.00280841: 2.86998e-05)#0.00324381: 2.96518e-06)#0.0400943; 5
(W_muriae#0.00328452: 0.00211512	(W_mellicola#0.00545359: 0.00210291	(W_sebi#0.00201011: 0.00208717	(W_canadensis#0.000228494: 0.00185466	W_tropicalis#0.00100914: 0.00185466)#0.000512595: 0.000232505)#0.00159925: 1.57477e-05)#0.00530438: 1.22015e-05)#0.0353894; 5
(W_muriae#0.00328452: 0.00211512	(W_mellicola#0.00545359: 0.00210659	(W_sebi#0.00201011: 0.00208717	(W_canadensis#0.000228494: 0.00185466	W_tropicalis#0.00100914: 0.00185466)#0.00248813: 0.000232505)#0.00190643: 1.94261e-05)#0.00529512: 8.52309e-06)#0.0367673; 5
(W_muriae#0.00328452: 0.00211512	((W_canadensis#0.000228494: 0.00185466	W_tropicalis#0.00100914: 0.00185466)#0.00442625: 0.000251931	(W_sebi#0.00201011: 0.00207208	W_mellicola#0.00545359: 0.00207208)#0.00192031: 3.45146e-05)#0.00265344: 8.52309e-06)#0.0367673; 5
((W_sebi#0.00201011: 0.00209887	W_mellicola#0.00545359: 0.00209887)#0.0018958: 1.62457e-05	((W_canadensis#0.000228494: 0.00192612	W_tropicalis#0.00100914: 0.00192612)#0.00552946: 0.000152945	W_muriae#0.00328452: 0.00207906)#0.00268857: 3.60534e-05)#0.0347661; 5
((W_sebi#0.00201011: 0.00209887	W_mellicola#0.00545359: 0.00209887)#0.00115967: 1.62457e-05	((W_muriae#0.00328452: 0.00192612	W_tropicalis#0.00100914: 0.00192612)#0.00552946: 0.000152945	W_canadensis#0.000228494: 0.00207906)#0.00268857: 3.60534e-05)#0.0347661; 5
((W_sebi#0.00201011: 0.00210517	((W_muriae#0.00328452: 0.00188421	W_tropicalis#0.00183412: 0.00188421)#0.00326293: 0.000194857	W_canadensis#0.000228494: 0.00207906)#0.00268857: 2.61092e-05)#0.0011562: 9.94422e-06	W_mellicola#0.00545359: 0.00211512)#0.0315193; 5
((W_sebi#0.00201011: 0.00210458	((W_muriae#0.00328452: 0.00186068	W_tropicalis#0.00183412: 0.00186068)#0.00147913: 0.000155057	W_canadensis#0.000228494: 0.00201573)#0.00488623: 8.88477e-05)#0.00371431: 1.05356e-05	W_mellicola#0.00545359: 0.00211512)#0.0305917; 5
((W_sebi#0.00201011: 0.00206274	((W_canadensis#0.000228494: 0.0019377	W_tropicalis#0.00183412: 0.0019377)#0.00142033: 7.80331e-05	W_muriae#0.00328452: 0.00201573)#0.00488623: 4.70076e-05)#0.00452345: 5.23757e-05	W_mellicola#0.00545359: 0.00211512)#0.0329423; 5
((W_sebi#0.00201011: 0.00206274	((W_canadensis#0.000228494: 0.00199595	W_tropicalis#0.00183412: 0.00199595)#0.00137888: 1.97794e-05	W_muriae#0.00328452: 0.00201573)#0.00488623: 4.70076e-05)#0.00198042: 5.23757e-05	W_mellicola#0.00545359: 0.00211512)#0.0314153; 5
((W_sebi#0.00201011: 0.00202694	((W_canadensis#0.000228494: 0.00199962	W_tropicalis#0.00183412: 0.00199962)#0.00181604: 2.01453e-05	W_muriae#0.00328452: 0.00201977)#0.00309848: 7.16814e-06)#0.00486926: 8.81787e-05	W_mellicola#0.00545359: 0.00211512)#0.0290461; 5
((W_sebi#0.00224527: 0.00230643	((W_muriae#0.00366877: 0.00223355	W_tropicalis#0.00138201: 0.00223355)#0.000490906: 2.25021e-05	W_canadensis#0.000255225: 0.00225606)#0.00346096: 5.03764e-05)#0.00171764: 5.61249e-05	W_mellicola#0.0060916: 0.00236256)#0.0341048; 5
((W_sebi#0.00224527: 0.00235826	W_mellicola#0.0060916: 0.00235826)#0.00173744: 4.30213e-06	((W_muriae#0.00366877: 0.00223355	W_tropicalis#0.00138201: 0.00223355)#0.0014742: 2.25021e-05	W_canadensis#0.000255225: 0.00225606)#0.00346096: 0.000106501)#0.0367274; 5
((W_sebi#0.00224527: 0.00235826	W_mellicola#0.0060916: 0.00235826)#0.00173744: 4.30213e-06	((W_muriae#0.00366877: 0.00227076	W_tropicalis#0.00138201: 0.00227076)#0.000753145: 1.93155e-05	W_canadensis#0.000255225: 0.00229008)#0.00340955: 7.24816e-05)#0.0391012; 5
((((W_muriae#0.00366877: 0.00233726	W_tropicalis#0.00132156: 0.00233726)#0.00255298: 9.20532e-06	W_canadensis#0.000255225: 0.00234647)#0.0033276: 1.1786e-05	W_mellicola#0.00693975: 0.00235826)#0.00173744: 4.30213e-06	W_sebi#0.00224527: 0.00236256)#0.0361543; 5
((((W_muriae#0.00334905: 0.00213358	W_tropicalis#0.00120639: 0.00213358)#0.000754217: 7.92593e-06	W_canadensis#0.000232983: 0.00214151)#0.00521487: 7.03601e-06	W_sebi#0.0020496: 0.00214854)#0.00158913: 8.12726e-06	W_mellicola#0.00633498: 0.00215667)#0.0307974; 5
((((W_muriae#0.00334905: 0.00214105	W_tropicalis#0.00120639: 0.00214105)#0.000751586: 1.15426e-05	W_canadensis#0.000232983: 0.00215259)#0.00293546: 1.43359e-06	W_sebi#0.0020496: 0.00215402)#0.00133433: 2.64506e-06	W_mellicola#0.00633498: 0.00215667)#0.0322417; 5
((((W_canadensis#0.000232983: 0.0021092	W_tropicalis#0.00120639: 0.0021092)#0.0039497: 4.21363e-05	W_muriae#0.00334905: 0.00215133)#0.00293718: 1.4002e-06	W_sebi#0.0020496: 0.00215273)#0.00133513: 3.93605e-06	W_mellicola#0.00633498: 0.00215667)#0.0291512; 5
((((W_canadensis#0.000232983: 0.00206743	W_tropicalis#0.00120639: 0.00206743)#0.00402949: 4.84255e-05	W_sebi#0.0020496: 0.00211585)#0.00298643: 3.54862e-05	W_muriae#0.00334905: 0.00215134)#0.00133599: 5.32933e-06	W_mellicola#0.00797896: 0.00215667)#0.0322993; 5
((((W_canadensis#0.000232983: 0.00206743	W_sebi#0.0020496: 0.00206743)#0.00402949: 7.46366e-05	W_tropicalis#0.000713766: 0.00214206)#0.00294988: 9.27513e-06	W_muriae#0.00334905: 0.00215134)#0.00133599: 5.32933e-06	W_mellicola#0.00797896: 0.00215667)#0.0303454; 5
((((W_canadensis#0.000245738: 0.00219736	W_tropicalis#0.000752843: 0.00219736)#0.00331213: 9.28902e-06	W_sebi#0.00216181: 0.00220665)#0.000630725: 5.95063e-05	W_muriae#0.0035324: 0.00226615)#0.00141098: 8.58764e-06	W_mellicola#0.00697266: 0.00227474)#0.0354592; 5
((((W_canadensis#0.000245738: 0.00221946	W_sebi#0.00216181: 0.00221946)#0.00327914: 1.77106e-05	W_tropicalis#0.000752843: 0.00223718)#0.0043631: 2.89775e-05	W_muriae#0.0035324: 0.00226615)#0.00141098: 8.58764e-06	W_mellicola#0.00697266: 0.00227474)#0.0324469; 5
((((W_canadensis#0.000245738: 0.00221006	W_sebi#0.00216181: 0.00221006)#0.000571063: 2.71143e-05	W_tropicalis#0.000752843: 0.00223718)#0.0022083: 2.89775e-05	W_muriae#0.0035324: 0.00226615)#0.00141098: 8.58764e-06	W_mellicola#0.00697266: 0.00227474)#0.0347165; 5
((((W_canadensis#0.000245738: 0.00220325	W_sebi#0.00216181: 0.00220325)#0.000572829: 2.4046e-05	W_tropicalis#0.00115511: 0.00222729)#0.0022181: 1.88765e-05	W_muriae#0.0035324: 0.00224617)#0.00295359: 2.8571e-05	W_mellicola#0.00697266: 0.00227474)#0.0314838; 5
((((W_canadensis#0.000245738: 0.00215126	W_sebi#0.00216181: 0.00215126)#0.00209973: 7.60366e-05	W_tropicalis#0.00167818: 0.00222729)#0.000648178: 1.88765e-05	W_muriae#0.0035324: 0.00224617)#0.00295359: 2.8571e-05	W_mellicola#0.00697266: 0.00227474)#0.0297249; 5
((((W_canadensis#0.000245738: 0.00215126	W_sebi#0.00216181: 0.00215126)#0.00209973: 7.60366e-05	W_tropicalis#0.00167818: 0.00222729)#0.00342383: 2.79613e-05	W_mellicola#0.00697266: 0.00225525)#0.00354909: 1.94863e-05	W_muriae#0.0035324: 0.00227474)#0.0331228; 5
((((W_canadensis#0.000245738: 0.00215126	W_tropicalis#0.00167818: 0.00215126)#0.00209973: 7.60366e-05	W_sebi#0.00216181: 0.00222729)#0.00342383: 3.09249e-05	W_mellicola#0.00697266: 0.00225822)#0.00640938: 1.65227e-05	W_muriae#0.0035324: 0.00227474)#0.0331228; 5
((((W_canadensis#0.000245738: 0.00215126	W_tropicalis#0.00167818: 0.00215126)#0.000946374: 7.60366e-05	W_mellicola#0.00697266: 0.00222729)#0.0027047: 3.05003e-06	W_sebi#0.00216181: 0.00223034)#0.00436969: 4.43975e-05	W_muriae#0.0035324: 0.00227474)#0.0331228; 5
((((W_canadensis#0.000245738: 0.00218303	W_tropicalis#0.00167818: 0.00218303)#0.00271944: 4.4267e-05	W_mellicola#0.00697266: 0.00222729)#0.000758277: 3.05003e-06	W_sebi#0.00216181: 0.00223034)#0.00436969: 4.43975e-05	W_muriae#0.0035324: 0.00227474)#0.0365524; 5
((((W_canadensis#0.000245738: 0.00218303	W_tropicalis#0.00167818: 0.00218303)#0.00271944: 8.58147e-05	W_sebi#0.00216181: 0.00226884)#0.00273731: 3.40049e-06	W_mellicola#0.00605042: 0.00227224)#0.00546184: 1.18027e-06	W_muriae#0.0035324: 0.00227342)#0.0338368; 5
((((W_sebi#0.00216181: 0.00221347	W_tropicalis#0.00167818: 0.00221347)#0.00268203: 2.5857e-06	W_canadensis#0.000245738: 0.00221606)#0.00280251: 5.67691e-05	W_mellicola#0.00605042: 0.00227283)#0.00275235: 5.95887e-07	W_muriae#0.0035324: 0.00227342)#0.0338368; 5
((((W_sebi#0.00216181: 0.00221347	W_tropicalis#0.00167818: 0.00221347)#0.00268203: 4.28886e-05	W_mellicola#0.00605042: 0.00225636)#0.00275245: 1.64661e-05	W_canadensis#0.000245738: 0.00227283)#0.00275235: 5.95887e-07	W_muriae#0.0035324: 0.00227342)#0.0338368; 5
((W_muriae#0.0035324: 0.00227283	W_canadensis#0.000245738: 0.00227283)#0.00275235: 5.95887e-07	((W_sebi#0.00216181: 0.00219191	W_tropicalis#0.000989338: 0.00219191)#0.00270842: 3.12216e-05	W_mellicola#0.00605042: 0.00222313)#0.00279359: 5.0293e-05)#0.0354167; 5
((W_muriae#0.0035324: 0.00227283	((W_sebi#0.00216181: 0.00218494	W_tropicalis#0.000989338: 0.00218494)#0.000994943: 2.65381e-05	W_mellicola#0.00605042: 0.00221148)#0.0028083: 6.13432e-05)#0.00275235: 5.95887e-07	W_canadensis#0.000245738: 0.00227342)#0.0368204; 5
((W_muriae#0.0035324: 0.00227283	((W_sebi#0.00216181: 0.00224073	W_tropicalis#0.000989338: 0.00224073)#0.00311797: 2.05047e-05	W_mellicola#0.00605042: 0.00226123)#0.00274652: 1.1593e-05)#0.00106793: 5.95887e-07	W_canadensis#0.000245738: 0.00227342)#0.0381874; 5
((W_mellicola#0.00605042: 0.00227288	((W_sebi#0.00216181: 0.0022195	W_tropicalis#0.000989338: 0.0022195)#0.00314779: 3.40446e-05	W_muriae#0.0035324: 0.00225355)#0.00275588: 1.93294e-05)#0.00106791: 5.44236e-07	W_canadensis#0.000245738: 0.00227342)#0.0393785; 5
(((W_sebi#0.00245944: 0.00257376	W_tropicalis#0.00112554: 0.00257376)#0.00351342: 1.20358e-05	(W_mellicola#0.00688341: 0.00249644	W_muriae#0.00401872: 0.00249644)#0.0032199: 8.93515e-05)#0.00121493: 6.19163e-07	W_canadensis#0.00027957: 0.00258641)#0.0402066; 5
(((W_sebi#0.00220446: 0.00230692	(W_mellicola#0.00616977: 0.00219291	W_muriae#0.00360208: 0.00219291)#0.00433625: 0.000114009)#0.00145419: 9.71006e-06	W_tropicalis#0.00100885: 0.00231663)#0.00321578: 1.6329e-06	W_canadensis#0.000250586: 0.00231827)#0.0354778; 5
(((W_sebi#0.00220446: 0.00230692	(W_mellicola#0.00616977: 0.00219291	W_muriae#0.00360208: 0.00219291)#0.00433625: 0.000114009)#0.00265385: 4.7651e-06	W_tropicalis#0.00100885: 0.00231169)#0.00322266: 6.57786e-06	W_canadensis#0.000250586: 0.00231827)#0.0392323; 5
(((W_tropicalis#0.00134261: 0.00229569	(W_mellicola#0.00616977: 0.00219291	W_muriae#0.00360208: 0.00219291)#0.00433625: 0.000102776)#0.00266683: 1.2184e-05	W_sebi#0.00220446: 0.00230787)#0.00322799: 1.03922e-05	W_canadensis#0.000250586: 0.00231827)#0.0392323; 5
(((W_tropicalis#0.00134261: 0.00229569	(W_mellicola#0.00616977: 0.00223785	W_muriae#0.00360208: 0.00223785)#0.00327168: 5.78428e-05)#0.00266683: 3.98498e-06	W_sebi#0.00220446: 0.00229968)#0.00323949: 1.85913e-05	W_canadensis#0.000250586: 0.00231827)#0.0392323; 5
(((W_tropicalis#0.00154166: 0.00229569	(W_mellicola#0.00616977: 0.00223785	W_muriae#0.00360208: 0.00223785)#0.00327168: 5.78428e-05)#0.00266683: 3.02437e-06	W_sebi#0.00220446: 0.00229871)#0.00324085: 1.95519e-05	W_canadensis#0.000250586: 0.00231827)#0.0392323; 5
(((W_muriae#0.00360208: 0.00229569	(W_mellicola#0.00616977: 0.00223785	W_tropicalis#0.000810741: 0.00223785)#0.00327168: 5.78428e-05)#0.00119996: 1.15185e-05	W_sebi#0.00220446: 0.00230721)#0.00322892: 1.10577e-05	W_canadensis#0.000250586: 0.00231827)#0.0368727; 5
(((W_muriae#0.00360208: 0.00229569	(W_mellicola#0.00616977: 0.00223785	W_tropicalis#0.000810741: 0.00223785)#0.00327168: 5.78428e-05)#0.00175219: 8.60621e-06	W_canadensis#0.000250586: 0.0023043)#0.00104552: 1.397e-05	W_sebi#0.00220446: 0.00231827)#0.0404176; 5
(((W_tropicalis#0.000584113: 0.00230574	(W_mellicola#0.00616977: 0.00229469	W_muriae#0.00360208: 0.00229469)#0.00319064: 1.10566e-05)#0.00473544: 1.07136e-05	W_canadensis#0.000250586: 0.00231646)#0.00366316: 1.80985e-06	W_sebi#0.00220446: 0.00231827)#0.0388108; 5
(((W_tropicalis#0.000584113: 0.00230833	(W_mellicola#0.00616977: 0.00229469	W_muriae#0.00360208: 0.00229469)#0.000800758: 1.36416e-05)#0.00473014: 7.94843e-06	W_canadensis#0.000250586: 0.00231628)#0.00483887: 1.98999e-06	W_sebi#0.00220446: 0.00231827)#0.0401158; 5
(((W_canadensis#0.000268117: 0.00246982	(W_mellicola#0.00660141: 0.00245809	W_muriae#0.00385409: 0.00245809)#0.0022263: 1.17266e-05)#0.0043049: 8.90289e-06	W_tropicalis#0.00202214: 0.00247872)#0.00517657: 1.73083e-06	W_sebi#0.00235868: 0.00248045)#0.0395628; 5
(((W_canadensis#0.000268117: 0.00247589	(W_mellicola#0.00660141: 0.00245809	W_muriae#0.00385409: 0.00245809)#0.000394962: 1.77943e-05)#0.00674749: 3.04483e-06	W_sebi#0.00235868: 0.00247893)#0.00517613: 1.52119e-06	W_tropicalis#0.00202214: 0.00248045)#0.0416822; 5
(((W_mellicola#0.00542064: 0.00247056	(W_canadensis#0.000268117: 0.00245809	W_muriae#0.00385409: 0.00245809)#0.000394962: 1.24608e-05)#0.00676206: 8.78835e-06	W_sebi#0.00235868: 0.00247934)#0.00517528: 1.1111e-06	W_tropicalis#0.00168457: 0.00248045)#0.0416822; 5
(((W_sebi#0.00235868: 0.00247659	(W_canadensis#0.000268117: 0.00245809	W_muriae#0.00385409: 0.00245809)#0.000394962: 1.84931e-05)#0.00386425: 4.79566e-07	W_mellicola#0.00542064: 0.00247707)#0.00518003: 3.38762e-06	W_tropicalis#0.00143934: 0.00248045)#0.0392695; 5
(((W_sebi#0.00235868: 0.00247659	(W_canadensis#0.000268117: 0.00239722	W_muriae#0.00385409: 0.00239722)#0.00127415: 7.937e-05)#0.000964813: 6.84397e-07	W_tropicalis#0.00143934: 0.00247727)#0.00279021: 3.18279e-06	W_mellicola#0.00542064: 0.00248045)#0.0379211; 5
(((W_tropicalis#0.00143934: 0.00247659	(W_canadensis#0.000268117: 0.00239722	W_muriae#0.00385409: 0.00239722)#0.00250558: 7.937e-05)#0.000964813: 2.17912e-06	W_sebi#0.00235868: 0.00247877)#0.00278853: 1.68807e-06	W_mellicola#0.00542064: 0.00248045)#0.036349; 5
(((W_tropicalis#0.00152664: 0.00262679	(W_canadensis#0.000284378: 0.0026044	W_muriae#0.00408784: 0.0026044)#0.0025945: 2.23971e-05)#0.00102333: 1.26757e-06	W_sebi#0.00250174: 0.00262806)#0.00295883: 2.83416e-06	W_mellicola#0.0057494: 0.00263089)#0.0385536; 5
(((W_tropicalis#0.00105572: 0.00262679	(W_canadensis#0.000284378: 0.00255094	W_muriae#0.00408784: 0.00255094)#0.00264887: 7.58532e-05)#0.00102333: 1.26757e-06	W_sebi#0.00250174: 0.00262806)#0.00295883: 2.83416e-06	W_mellicola#0.0057494: 0.00263089)#0.0385536; 5
(((W_sebi#0.00250174: 0.00262679	(W_canadensis#0.000284378: 0.00258158	W_muriae#0.00408784: 0.00258158)#0.000907236: 4.52158e-05)#0.00102333: 9.27127e-07	W_tropicalis#0.00105572: 0.00262772)#0.00295921: 3.17461e-06	W_mellicola#0.0057494: 0.00263089)#0.0359624; 5
((W_mellicola#0.0057494: 0.00262772	W_tropicalis#0.00105572: 0.00262772)#0.00295921: 3.17461e-06	(W_sebi#0.00250174: 0.00262679	(W_canadensis#0.000284378: 0.00253762	W_muriae#0.00408784: 0.00253762)#0.000922952: 8.91747e-05)#0.00124704: 4.10174e-06)#0.0359624; 5
((W_mellicola#0.0057494: 0.00262792	(W_sebi#0.00250174: 0.00262679	(W_canadensis#0.000284378: 0.00259221	W_muriae#0.00408784: 0.00259221)#0.00191127: 3.45861e-05)#0.00124704: 1.12387e-06)#0.000353145: 2.97786e-06	W_tropicalis#0.00105572: 0.00263089)#0.0359624; 5
((W_mellicola#0.0057494: 0.00262989	(W_sebi#0.00250174: 0.00260949	(W_canadensis#0.000284378: 0.00258903	W_muriae#0.00408784: 0.00258903)#0.00440105: 2.04595e-05)#0.00125531: 2.04066e-05)#0.000800112: 1.00055e-06	W_tropicalis#0.00106983: 0.00263089)#0.0334457; 5
((W_mellicola#0.0057494: 0.00261039	(W_muriae#0.00408784: 0.00260676	(W_canadensis#0.000284378: 0.00258046	W_sebi#0.00250174: 0.00258046)#0.00557231: 2.63066e-05)#0.000604183: 3.62504e-06)#0.00403799: 2.05067e-05	W_tropicalis#0.00106983: 0.00263089)#0.0334457; 5
((W_mellicola#0.0057494: 0.0026131	(W_muriae#0.00408784: 0.00260676	(W_canadensis#0.000284378: 0.00251795	W_sebi#0.00250174: 0.00251795)#0.00571065: 8.88176e-05)#0.00219482: 6.3331e-06)#0.00403381: 1.77987e-05	W_tropicalis#0.00106983: 0.00263089)#0.0308782; 5
((W_mellicola#0.0057494: 0.00262131	(W_muriae#0.00408784: 0.00260143	(W_canadensis#0.000284378: 0.00257421	W_sebi#0.00250174: 0.00257421)#0.00447172: 2.72182e-05)#0.00219931: 1.98803e-05)#0.00402116: 9.58187e-06	W_tropicalis#0.00106983: 0.00263089)#0.0286719; 5
((W_tropicalis#0.00106983: 0.00262492	(W_muriae#0.00408784: 0.00258761	(W_canadensis#0.000284378: 0.00256872	W_sebi#0.00250174: 0.00256872)#0.00448127: 1.88848e-05)#0.00221106: 3.7312e-05)#0.000499821: 5.97381e-06	W_mellicola#0.0057494: 0.00263089)#0.0286719; 5
((W_tropicalis#0.00106983: 0.00262492	(W_canadensis#0.000284378: 0.00258761	(W_muriae#0.00408784: 0.00256872	W_sebi#0.00250174: 0.00256872)#0.00448127: 1.88848e-05)#0.00221106: 3.7312e-05)#0.00340733: 5.97381e-06	W_mellicola#0.0057494: 0.00263089)#0.0295718; 5
((W_mellicola#0.0057494: 0.00262714	(W_canadensis#0.000284378: 0.0025714	(W_muriae#0.00408784: 0.00256872	W_sebi#0.00250174: 0.00256872)#0.00448127: 2.67364e-06)#0.002225: 5.5744e-05)#0.00340445: 3.753e-06	W_tropicalis#0.00106983: 0.00263089)#0.0311296; 5
((W_mellicola#0.0057494: 0.00262714	(W_canadensis#0.000284378: 0.0025714	(W_muriae#0.00408784: 0.00256872	W_sebi#0.00250174: 0.00256872)#0.00448127: 2.67364e-06)#0.002225: 5.5744e-05)#0.00067676: 3.753e-06	W_tropicalis#0.00106983: 0.00263089)#0.0318957; 5
((W_tropicalis#0.00106983: 0.00262714	(W_canadensis#0.000284378: 0.00255903	(W_muriae#0.00408784: 0.00252387	W_sebi#0.00250174: 0.00252387)#0.00456091: 3.51606e-05)#0.00223575: 6.81069e-05)#0.00346063: 3.753e-06	W_mellicola#0.0057494: 0.00263089)#0.0298573; 5
((W_tropicalis#0.000975785: 0.00239619	(W_canadensis#0.000259379: 0.00233407	(W_muriae#0.00372848: 0.00230351	W_sebi#0.00228181: 0.00230351)#0.00292864: 3.05677e-05)#0.00106234: 6.21197e-05)#0.000948327: 3.42308e-06	W_mellicola#0.00524398: 0.00239962)#0.0272326; 5
(((W_muriae#0.00372848: 0.00230351	W_sebi#0.00228181: 0.00230351)#0.00292864: 9.26874e-05	(W_canadensis#0.000259379: 0.00225771	W_tropicalis#0.000975785: 0.00225771)#0.001417: 0.000138481)#0.000948327: 3.42308e-06	W_mellicola#0.00524398: 0.00239962)#0.0306964; 5
(((W_muriae#0.00407743: 0.0024886	(W_canadensis#0.000283654: 0.00241498	W_tropicalis#0.00106711: 0.00241498)#0.00158318: 7.36206e-05)#0.00324196: 8.74051e-05	W_sebi#0.00249537: 0.002576)#0.00309023: 4.81906e-05	W_mellicola#0.00573476: 0.00262419)#0.0324291; 5
(((W_sebi#0.00249537: 0.0024886	(W_canadensis#0.000283654: 0.00245297	W_tropicalis#0.00106711: 0.00245297)#0.000384311: 3.56268e-05)#0.00469529: 8.74051e-05	W_muriae#0.00407743: 0.002576)#0.00309023: 4.81906e-05	W_mellicola#0.00573476: 0.00262419)#0.0341922; 5
((W_mellicola#0.00573476: 0.00254346	W_muriae#0.00407743: 0.00254346)#0.00312977: 8.07311e-05	(W_sebi#0.00249537: 0.00252747	(W_canadensis#0.000283654: 0.00250488	W_tropicalis#0.00106711: 0.00250488)#0.0035487: 2.25941e-05)#0.00263083: 9.67219e-05)#0.0341922; 5
(((W_sebi#0.00249537: 0.00253814	(W_canadensis#0.000283654: 0.00244916	W_tropicalis#0.00106711: 0.00244916)#0.000779787: 8.89789e-05)#0.00261978: 5.03602e-05	W_muriae#0.00407743: 0.0025885)#0.00307532: 3.56968e-05	W_mellicola#0.00573476: 0.00262419)#0.0325042; 5
(((W_sebi#0.00249537: 0.00253814	(W_canadensis#0.000283654: 0.00244916	W_tropicalis#0.0019315: 0.00244916)#0.000779787: 8.89789e-05)#0.00098139: 2.83168e-06	W_mellicola#0.00573476: 0.00254097)#0.00218335: 8.32254e-05	W_muriae#0.00407743: 0.00262419)#0.0353827; 5
(((W_canadensis#0.000283654: 0.00253814	(W_sebi#0.00249537: 0.00244916	W_tropicalis#0.0019315: 0.00244916)#0.00203956: 8.89789e-05)#0.00154458: 2.83168e-06	W_mellicola#0.00573476: 0.00254097)#0.00218335: 8.32254e-05	W_muriae#0.00407743: 0.00262419)#0.0375618; 5
(((W_tropicalis#0.00216094: 0.00283965	(W_sebi#0.0027918: 0.00278969	W_canadensis#0.00031735: 0.00278969)#0.00224129: 4.99609e-05)#0.000501658: 3.16807e-06	W_mellicola#0.006416: 0.00284282)#0.00244272: 8.04218e-05	W_muriae#0.0045618: 0.00292324)#0.0403655; 5
(((W_tropicalis#0.00216094: 0.00280922	(W_sebi#0.0027918: 0.00278969	W_canadensis#0.00031735: 0.00278969)#0.000806533: 1.95301e-05)#0.00179051: 7.64147e-05	W_mellicola#0.006416: 0.00288563)#0.00179871: 3.7606e-05	W_muriae#0.0045618: 0.00292324)#0.0370323; 5
(((W_tropicalis#0.00163475: 0.0027981	(W_sebi#0.0027918: 0.00270094	W_canadensis#0.00031735: 0.00270094)#0.00175811: 9.71612e-05)#0.00179762: 0.000109559	W_mellicola#0.006416: 0.00290766)#0.00174493: 1.55818e-05	W_muriae#0.0045618: 0.00292324)#0.0370323; 5
(((W_tropicalis#0.00163475: 0.00271733	(W_sebi#0.0027918: 0.00270816	W_canadensis#0.00031735: 0.00270816)#0.00175343: 9.17376e-06)#0.00224697: 0.000164507	W_mellicola#0.006416: 0.00288184)#0.00176057: 4.14019e-05	W_muriae#0.0045618: 0.00292324)#0.0370323; 5
(((W_tropicalis#0.00150139: 0.00253836	(W_sebi#0.00256405: 0.00241722	W_canadensis#0.000291461: 0.00241722)#0.0039765: 0.000121142)#0.00202895: 0.00010838	W_mellicola#0.0058926: 0.00264674)#0.00161694: 3.80244e-05	W_muriae#0.00418965: 0.00268477)#0.031893; 5
(((W_sebi#0.00291828: 0.00295237	(W_tropicalis#0.00170881: 0.00271087	W_canadensis#0.000331727: 0.00271087)#0.00459314: 0.000241495)#0.00225972: 6.00304e-05	W_mellicola#0.00670668: 0.0030124)#0.00184033: 4.32776e-05	W_muriae#0.00476847: 0.00305568)#0.0332244; 5
(((W_sebi#0.00291828: 0.00295237	(W_tropicalis#0.00170881: 0.00277907	W_canadensis#0.000331727: 0.00277907)#0.00206326: 0.000173294)#0.00225972: 6.00304e-05	W_mellicola#0.00670668: 0.0030124)#0.00112295: 4.32776e-05	W_muriae#0.00476847: 0.00305568)#0.0315745; 5
((W_muriae#0.00476847: 0.0030124	W_mellicola#0.00670668: 0.0030124)#0.00112295: 4.32776e-05	(W_sebi#0.00291828: 0.00295237	(W_tropicalis#0.000983543: 0.00274425	W_canadensis#0.000331727: 0.00274425)#0.00208944: 0.000208115)#0.00292036: 0.000103308)#0.0342807; 5
((W_muriae#0.00476847: 0.00303623	W_mellicola#0.00670668: 0.00303623)#0.00111413: 1.94504e-05	(W_sebi#0.00291828: 0.00295237	(W_tropicalis#0.000983543: 0.00267996	W_canadensis#0.000331727: 0.00267996)#0.0030188: 0.000272407)#0.00292036: 0.000103308)#0.0319433; 5
((W_muriae#0.00476847: 0.00302303	W_mellicola#0.00670668: 0.00302303)#0.00111899: 3.2641e-05	(W_sebi#0.00291828: 0.00299425	(W_tropicalis#0.000983543: 0.00261009	W_canadensis#0.000331727: 0.00261009)#0.00309962: 0.000384159)#0.0064814: 6.14304e-05)#0.0361533; 5
((W_muriae#0.00476847: 0.00295963	W_mellicola#0.00670668: 0.00295963)#0.00114297: 9.60454e-05	(W_sebi#0.00291828: 0.00305109	(W_tropicalis#0.00181717: 0.00256502	W_canadensis#0.000331727: 0.00256502)#0.00315408: 0.000486073)#0.00415045: 4.58511e-06)#0.0361533; 5
(W_sebi#0.00291828: 0.00305568	((W_muriae#0.00476847: 0.0030168	W_mellicola#0.00670668: 0.0030168)#0.00112131: 3.42904e-05	(W_tropicalis#0.00181717: 0.00259802	W_canadensis#0.000331727: 0.00259802)#0.00311401: 0.00045307)#0.00140555: 4.58511e-06)#0.0361533; 5
(W_sebi#0.00291828: 0.00305568	((W_muriae#0.00476847: 0.0030168	W_mellicola#0.00511424: 0.0030168)#0.000326904: 2.09775e-05	(W_tropicalis#0.00181717: 0.00263056	W_canadensis#0.000331727: 0.00263056)#0.00307549: 0.000407215)#0.00141171: 1.78981e-05)#0.0335727; 5
(W_sebi#0.00291828: 0.00305568	((W_muriae#0.00476847: 0.0029972	W_mellicola#0.00511424: 0.0029972)#0.000329042: 4.05769e-05	(W_tropicalis#0.00181717: 0.00260814	W_canadensis#0.000331727: 0.00260814)#0.00310193: 0.000429635)#0.00141171: 1.78981e-05)#0.0315327; 5
(W_sebi#0.0031114: 0.00325789	((W_muriae#0.00508402: 0.00321618	W_mellicola#0.00545268: 0.00321618)#0.000348565: 2.26265e-05	(W_tropicalis#0.00193742: 0.00280788	W_canadensis#0.00035368: 0.00280788)#0.00327524: 0.000430927)#0.000873096: 1.90825e-05)#0.0305696; 5
(W_sebi#0.0031114: 0.00325789	((W_muriae#0.00508402: 0.00319544	W_mellicola#0.00823793: 0.00319544)#0.000350827: 4.33643e-05	(W_tropicalis#0.00193742: 0.0028585	W_canadensis#0.00035368: 0.0028585)#0.00126131: 0.000380299)#0.00107141: 1.90825e-05)#0.0289001; 5
(W_sebi#0.0031114: 0.00325789	((W_muriae#0.00508402: 0.00319544	W_mellicola#0.00599806: 0.00319544)#0.000350827: 3.37977e-05	(W_tropicalis#0.00193742: 0.00291053	W_canadensis#0.00035368: 0.00291053)#0.00123876: 0.00031871)#0.00255892: 2.86491e-05)#0.0317948; 5
(W_sebi#0.0031114: 0.00325789	((W_muriae#0.00508402: 0.00319544	W_mellicola#0.00599806: 0.00319544)#0.000350827: 4.42777e-05	(W_tropicalis#0.00193742: 0.00288405	W_canadensis#0.00035368: 0.00288405)#0.00280217: 0.000355665)#0.000778742: 1.81691e-05)#0.0317948; 5
(W_sebi#0.0031114: 0.00325789	(((W_tropicalis#0.00193742: 0.00294927	W_canadensis#0.00035368: 0.00294927)#0.00274021: 0.000267561	W_mellicola#0.00599806: 0.00321683)#0.000348495: 2.28887e-05	W_muriae#0.00508402: 0.00323972)#0.00128847: 1.81691e-05)#0.0317948; 5
(W_sebi#0.0031114: 0.00325789	(((W_mellicola#0.00599806: 0.00294927	W_canadensis#0.00035368: 0.00294927)#0.00274021: 0.000264861	W_tropicalis#0.000784876: 0.00321413)#0.000348788: 2.68184e-05	W_muriae#0.00508402: 0.00324095)#0.00128799: 1.69396e-05)#0.0317948; 5
(W_sebi#0.0031114: 0.00325789	(((W_mellicola#0.00599806: 0.00303949	W_canadensis#0.00035368: 0.00303949)#0.00265886: 0.000174634	W_tropicalis#0.000784876: 0.00321413)#0.000348788: 2.68184e-05	W_muriae#0.00508402: 0.00324095)#0.00515403: 1.69396e-05)#0.0344667; 5
(W_muriae#0.00508402: 0.00325789	(((W_mellicola#0.00599806: 0.00296915	W_canadensis#0.00035368: 0.00296915)#0.00272186: 0.000244977	W_tropicalis#0.000784876: 0.00321413)#0.000348788: 2.04695e-05	W_sebi#0.0031114: 0.0032346)#0.00516415: 2.32885e-05)#0.0344667; 5
(W_muriae#0.00508402: 0.00325789	(((W_mellicola#0.00599806: 0.00303475	W_canadensis#0.00035368: 0.00303475)#0.00266302: 0.000179377	W_tropicalis#0.000784876: 0.00321413)#0.00018885: 2.04695e-05	W_sebi#0.0031114: 0.0032346)#0.000969669: 2.32885e-05)#0.0371217; 5
(W_muriae#0.00508402: 0.00325789	(((W_mellicola#0.00599806: 0.00310279	W_canadensis#0.00035368: 0.00310279)#0.00260462: 0.000111339	W_tropicalis#0.000784876: 0.00321413)#0.00018885: 2.55324e-05	W_sebi#0.0031114: 0.00323966)#0.00211716: 1.82256e-05)#0.0336042; 5
(W_muriae#0.00508402: 0.00325789	(((W_mellicola#0.00599806: 0.0030546	W_canadensis#0.00035368: 0.0030546)#0.00077805: 0.000159527	W_tropicalis#0.00218723: 0.00321413)#0.00018885: 5.85132e-06	W_sebi#0.0031114: 0.00321998)#0.0021301: 3.79067e-05)#0.0336042; 5
(W_muriae#0.00508402: 0.00325789	(((W_mellicola#0.00599806: 0.00299107	W_canadensis#0.00035368: 0.00299107)#0.00232982: 0.000223062	W_tropicalis#0.00218723: 0.00321413)#0.00018885: 3.35423e-05	W_sebi#0.0031114: 0.00324767)#0.00350677: 1.02157e-05)#0.0369919; 5
(W_muriae#0.00479045: 0.00306976	(((W_tropicalis#0.00206093: 0.00275709	W_canadensis#0.000333257: 0.00275709)#0.00224406: 0.00027144	W_mellicola#0.00565171: 0.00302853)#0.00158817: 3.16054e-05	W_sebi#0.00293173: 0.00306014)#0.00330427: 9.6258e-06)#0.0328199; 5
(W_muriae#0.00479045: 0.00306976	(((W_tropicalis#0.00141307: 0.00271013	W_canadensis#0.000333257: 0.00271013)#0.00228295: 0.000263244	W_mellicola#0.00565171: 0.00297337)#0.00175932: 8.67646e-05	W_sebi#0.00293173: 0.00306014)#0.00229165: 9.6258e-06)#0.0328199; 5
(W_sebi#0.00293173: 0.00306976	(((W_tropicalis#0.00141307: 0.00263319	W_canadensis#0.000333257: 0.00263319)#0.00234965: 0.000286255	W_mellicola#0.00565171: 0.00291945)#0.00179182: 8.4347e-05	W_muriae#0.00479045: 0.00300379)#0.0034798: 6.59674e-05)#0.0328199; 5
(W_sebi#0.00293173: 0.00306976	(((W_tropicalis#0.00184395: 0.00260282	W_canadensis#0.000333257: 0.00260282)#0.00594487: 0.000316627	W_mellicola#0.00565171: 0.00291945)#0.00179182: 8.4347e-05	W_muriae#0.00479045: 0.00300379)#0.0034798: 6.59674e-05)#0.0359184; 5
(W_sebi#0.00293173: 0.00306976	(((W_tropicalis#0.00184395: 0.00255971	W_canadensis#0.000333257: 0.00255971)#0.00604499: 0.000359738	W_mellicola#0.00565171: 0.00291945)#0.00179182: 0.000114243	W_muriae#0.00479045: 0.00303369)#0.00147692: 3.60709e-05)#0.0376672; 5
(W_sebi#0.00293173: 0.00306976	(((W_tropicalis#0.00184395: 0.00255971	W_canadensis#0.000333257: 0.00255971)#0.00697974: 0.000359738	W_mellicola#0.00565171: 0.00291945)#0.00179182: 0.000114243	W_muriae#0.00479045: 0.00303369)#0.00305994: 3.60709e-05)#0.0348496; 5
(W_sebi#0.00293173: 0.00306976	(((W_tropicalis#0.00184395: 0.00248	W_canadensis#0.000333257: 0.00248)#0.00720408: 0.000372102	W_mellicola#0.00565171: 0.0028521)#0.00183413: 0.00018159	W_muriae#0.00479045: 0.00303369)#0.00305994: 3.60709e-05)#0.032843; 5
(W_muriae#0.00479045: 0.00306976	(((W_tropicalis#0.00184395: 0.0025675	W_canadensis#0.000333257: 0.0025675)#0.00695856: 0.0002846	W_mellicola#0.00565171: 0.0028521)#0.00183413: 0.00018159	W_sebi#0.00293173: 0.00303369)#0.00305994: 3.60709e-05)#0.0299601; 5
(W_muriae#0.00479045: 0.00306976	((W_sebi#0.00293173: 0.00279828	W_mellicola#0.00565171: 0.00279828)#0.00186941: 0.000229119	(W_tropicalis#0.00184395: 0.00264252	W_canadensis#0.000839915: 0.00264252)#0.00495372: 0.000384877)#0.00185022: 4.23627e-05)#0.0324624; 5
(W_muriae#0.00479045: 0.00306976	((W_sebi#0.00293173: 0.00279828	W_mellicola#0.00565171: 0.00279828)#0.00346635: 0.00025648	(W_tropicalis#0.00184395: 0.00269344	W_canadensis#0.000582453: 0.00269344)#0.00197339: 0.00036132)#0.00183365: 1.50021e-05)#0.0341165; 5
((W_sebi#0.00293173: 0.00279828	W_mellicola#0.00467695: 0.00279828)#0.00346635: 0.000271482	(W_muriae#0.00479045: 0.00305476	(W_tropicalis#0.00184395: 0.00276623	W_canadensis#0.000582453: 0.00276623)#0.00328098: 0.000288526)#0.00183365: 1.50021e-05)#0.032317; 5
(W_muriae#0.00479045: 0.00306976	((W_sebi#0.00293173: 0.00285513	W_mellicola#0.00467695: 0.00285513)#0.00339734: 0.000199635	(W_tropicalis#0.00240806: 0.00283326	W_canadensis#0.000582453: 0.00283326)#0.00119001: 0.000221503)#0.00183365: 1.50021e-05)#0.032317; 5
(W_muriae#0.00479045: 0.00306976	(((W_tropicalis#0.00240806: 0.00277539	W_canadensis#0.000582453: 0.00277539)#0.00121482: 8.82766e-05	W_mellicola#0.00467695: 0.00286367)#0.0033872: 0.000191089	W_sebi#0.00293173: 0.00305476)#0.00183365: 1.50021e-05)#0.0345392; 5
(((W_tropicalis#0.00240806: 0.00274064	W_canadensis#0.000582453: 0.00274064)#0.00123023: 0.000104223	W_mellicola#0.00467695: 0.00284487)#0.00340959: 0.000224896	(W_muriae#0.00479045: 0.00297138	W_sebi#0.00293173: 0.00297138)#0.0035556: 9.83778e-05)#0.0315518; 5
(((W_tropicalis#0.00240806: 0.00277192	W_canadensis#0.000582453: 0.00277192)#0.00121634: 0.000103641	W_mellicola#0.00467695: 0.00287556)#0.0033732: 0.000194201	(W_muriae#0.00479045: 0.00297138	W_sebi#0.00293173: 0.00297138)#0.0035556: 9.83778e-05)#0.0315518; 5
(((W_tropicalis#0.000858971: 0.00273578	W_canadensis#0.000582453: 0.00273578)#0.00263086: 0.000139777	W_mellicola#0.00467695: 0.00287556)#0.0033732: 0.000194201	(W_muriae#0.00479045: 0.00303331	W_sebi#0.00293173: 0.00303331)#0.0012766: 3.64549e-05)#0.0282116; 5
(((W_tropicalis#0.000858971: 0.00280409	W_canadensis#0.000582453: 0.00280409)#0.00256677: 0.000139152	W_mellicola#0.00467695: 0.00294324)#0.00598596: 0.00012652	(W_muriae#0.00479045: 0.00303331	W_sebi#0.00293173: 0.00303331)#0.00114746: 3.64549e-05)#0.0312039; 5
(W_sebi#0.00293173: 0.00306577	(W_muriae#0.00479045: 0.00299286	((W_tropicalis#0.00201752: 0.00277016	W_canadensis#0.000582453: 0.00277016)#0.00468961: 0.000196477	W_mellicola#0.00467695: 0.00296664)#0.00869587: 2.62184e-05)#0.00227762: 7.29143e-05)#0.033652; 5
(((W_tropicalis#0.00201752: 0.00280348	W_canadensis#0.000582453: 0.00280348)#0.00340348: 7.36799e-05	W_mellicola#0.00467695: 0.00287716)#0.00896631: 0.000188611	(W_muriae#0.00479045: 0.00302453	W_sebi#0.00293173: 0.00302453)#0.00225377: 4.12403e-05)#0.0347118; 5
(((W_tropicalis#0.00201752: 0.00272006	W_canadensis#0.000582453: 0.00272006)#0.00350787: 0.000157104	W_mellicola#0.00467695: 0.00287716)#0.00896631: 0.000188611	(W_muriae#0.00479045: 0.00304979	W_sebi#0.00293173: 0.00304979)#0.00444747: 1.59843e-05)#0.030994; 5
(((W_tropicalis#0.00201752: 0.00279982	W_canadensis#0.000582453: 0.00279982)#0.001342: 7.7344e-05	W_mellicola#0.00467695: 0.00287716)#0.00896631: 0.000188611	(W_muriae#0.00479045: 0.00304029	W_sebi#0.00293173: 0.00304029)#0.00150864: 2.54784e-05)#0.0283884; 5
(((W_tropicalis#0.000858057: 0.00285035	W_canadensis#0.000582453: 0.00285035)#0.000891487: 2.68072e-05	W_mellicola#0.00467695: 0.00287716)#0.00896631: 0.000188611	(W_muriae#0.00479045: 0.00304557	W_sebi#0.00293173: 0.00304557)#0.00150603: 2.02038e-05)#0.0304121; 5
(((W_tropicalis#0.000741025: 0.00278461	W_canadensis#0.000582453: 0.00278461)#0.000912536: 0.000101387	W_mellicola#0.00467695: 0.00288599)#0.00893887: 0.000179778	(W_muriae#0.00479045: 0.00304557	W_sebi#0.00293173: 0.00304557)#0.00211148: 2.02038e-05)#0.0304121; 5
(((W_tropicalis#0.000741025: 0.00273079	W_canadensis#0.000946743: 0.00273079)#0.000778301: 0.000212991	W_mellicola#0.00467695: 0.00294379)#0.00876338: 0.000121987	(W_muriae#0.00479045: 0.00304557	W_sebi#0.00293173: 0.00304557)#0.00211148: 2.02038e-05)#0.0321961; 5
(((W_tropicalis#0.000741025: 0.00270425	W_canadensis#0.000946743: 0.00270425)#0.000765919: 0.000187723	W_mellicola#0.00467695: 0.00289198)#0.00559602: 0.000173794	(W_muriae#0.00479045: 0.00304557	W_sebi#0.00293173: 0.00304557)#0.000907247: 2.02038e-05)#0.0357806; 5
(((W_tropicalis#0.000741025: 0.00272937	W_canadensis#0.000946743: 0.00272937)#0.00290299: 0.000183754	W_mellicola#0.00467695: 0.00291313)#0.00555539: 0.000152646	(W_muriae#0.00479045: 0.00304977	W_sebi#0.00293173: 0.00304977)#0.00461261: 1.60024e-05)#0.0357806; 5
(((W_mellicola#0.00467695: 0.0026663	W_canadensis#0.000910222: 0.0026663)#0.0019926: 0.000221	W_tropicalis#0.000741025: 0.0028873)#0.00560508: 0.000178469	(W_muriae#0.00479045: 0.00305004	W_sebi#0.00293173: 0.00305004)#0.00644571: 1.57318e-05)#0.0333358; 5
(((W_mellicola#0.00467695: 0.00263748	W_canadensis#0.000910222: 0.00263748)#0.00326648: 0.000285048	W_tropicalis#0.000741025: 0.00292253)#0.00427784: 0.000143245	(W_muriae#0.00479045: 0.00297601	W_sebi#0.00293173: 0.00297601)#0.00660606: 8.97664e-05)#0.030946; 5
(((W_mellicola#0.00467695: 0.00271348	W_canadensis#0.00100397: 0.00271348)#0.00317499: 0.000209048	W_tropicalis#0.000741025: 0.00292253)#0.00368347: 0.000143245	(W_muriae#0.00479045: 0.0030383	W_sebi#0.00293173: 0.0030383)#0.00647062: 2.74758e-05)#0.0327437; 5
(W_sebi#0.00293173: 0.00306577	(W_muriae#0.00479045: 0.0030383	((W_mellicola#0.00467695: 0.00275723	W_canadensis#0.00100397: 0.00275723)#0.00312462: 0.000165299	W_tropicalis#0.000741025: 0.00292253)#0.00604842: 0.000115769)#0.00324804: 2.74758e-05)#0.0344307; 5
(W_sebi#0.00293173: 0.00306577	((W_mellicola#0.00467695: 0.00271327	W_canadensis#0.00100397: 0.00271327)#0.00112329: 0.000325024	(W_muriae#0.00479045: 0.00289521	W_tropicalis#0.000741025: 0.00289521)#0.00610549: 0.000143085)#0.00324804: 2.74758e-05)#0.0314857; 5
(W_sebi#0.00293173: 0.00306577	(W_tropicalis#0.000741025: 0.00304384	(W_muriae#0.00479045: 0.00289521	(W_mellicola#0.00467695: 0.00263823	W_canadensis#0.00100397: 0.00263823)#0.00115524: 0.000256986)#0.00246844: 0.00014863)#0.00324212: 2.19302e-05)#0.0335272; 5
(W_sebi#0.00293173: 0.00306577	(W_tropicalis#0.000741025: 0.0030082	(W_muriae#0.00628777: 0.00289521	(W_mellicola#0.00467695: 0.00260048	W_canadensis#0.00090378: 0.00260048)#0.00117201: 0.000294729)#0.00246844: 0.000112986)#0.00548252: 5.75747e-05)#0.0369882; 5
(W_sebi#0.00293173: 0.00306577	(W_tropicalis#0.000741025: 0.00304996	(W_muriae#0.00628777: 0.0028202	(W_mellicola#0.00467695: 0.00260048	W_canadensis#0.00090378: 0.00260048)#0.000872452: 0.000219716)#0.00253409: 0.000229756)#0.00540746: 1.58168e-05)#0.0345682; 5
(W_sebi#0.00293173: 0.00306577	(W_tropicalis#0.000741025: 0.00304996	(W_muriae#0.00628777: 0.0028202	(W_mellicola#0.00467695: 0.00265672	W_canadensis#0.00090378: 0.00265672)#0.000853983: 0.000163476)#0.00253409: 0.000229756)#0.00254411: 1.58168e-05)#0.0345682; 5
(W_tropicalis#0.000741025: 0.00306577	(W_sebi#0.00293173: 0.00304996	(W_muriae#0.00628777: 0.0028202	(W_mellicola#0.00527767: 0.00270825	W_canadensis#0.00090378: 0.00270825)#0.000837736: 0.000111951)#0.00253409: 0.000229756)#0.00254411: 1.58168e-05)#0.0355892; 5
((W_muriae#0.00570584: 0.0028202	(W_mellicola#0.00527767: 0.00270825	W_canadensis#0.00090378: 0.00270825)#0.00132802: 0.000111951)#0.00253409: 0.000245573	(W_sebi#0.00293173: 0.00302175	W_tropicalis#0.000741025: 0.00302175)#0.00185889: 4.40194e-05)#0.0355892; 5
(W_sebi#0.00293173: 0.00306577	((W_muriae#0.00570584: 0.0028202	(W_mellicola#0.00415169: 0.00263722	W_canadensis#0.000509903: 0.00263722)#0.000755689: 0.000182981)#0.00253409: 0.000201554	W_tropicalis#0.000741025: 0.00302175)#0.00185889: 4.40194e-05)#0.0334429; 5
(W_tropicalis#0.000741025: 0.00306577	((W_muriae#0.00570584: 0.00275665	(W_mellicola#0.00415169: 0.00263722	W_canadensis#0.000509903: 0.00263722)#0.00182748: 0.000119429)#0.00259251: 0.00030869	W_sebi#0.00293173: 0.00306534)#0.00183246: 4.34529e-07)#0.0315489; 5
(W_tropicalis#0.000741025: 0.00306577	((W_muriae#0.00570584: 0.00280576	(W_mellicola#0.00415169: 0.00269119	W_canadensis#0.000509903: 0.00269119)#0.00179083: 0.000114567)#0.00254714: 0.000259582	W_sebi#0.00293173: 0.00306534)#0.00183246: 4.34529e-07)#0.0343158; 5
((W_muriae#0.00570584: 0.00289414	(W_mellicola#0.00415169: 0.00269119	W_canadensis#0.000509903: 0.00269119)#0.00158549: 0.000202946)#0.00246935: 0.000171637	(W_tropicalis#0.000741025: 0.00306534	W_sebi#0.00293173: 0.00306534)#0.000524468: 4.34529e-07)#0.0368244; 5
((W_muriae#0.00620039: 0.0030923	(W_mellicola#0.00451154: 0.00301065	W_canadensis#0.000554098: 0.00301065)#0.00167358: 8.16507e-05)#0.00272911: 0.000239201	(W_tropicalis#0.000805253: 0.00333103	W_sebi#0.00318584: 0.00333103)#0.000569926: 4.72191e-07)#0.0400161; 5
((W_muriae#0.00620039: 0.00305868	(W_mellicola#0.00655366: 0.00304889	W_canadensis#0.00233248: 0.00304889)#0.00110073: 9.79718e-06)#0.0027591: 0.000272815	(W_tropicalis#0.000805253: 0.00325275	W_sebi#0.00318584: 0.00325275)#0.00314108: 7.87429e-05)#0.0421968; 5
((W_muriae#0.00620039: 0.00305868	(W_mellicola#0.00655366: 0.00297657	W_canadensis#0.00233248: 0.00297657)#0.00112747: 8.21091e-05)#0.00663686: 0.000272815	(W_tropicalis#0.000805253: 0.00325275	W_sebi#0.00318584: 0.00325275)#0.00314108: 7.87429e-05)#0.0421968; 5
(W_sebi#0.00318584: 0.0033315	(W_tropicalis#0.000805253: 0.00325275	(W_muriae#0.00620039: 0.00300573	(W_mellicola#0.00655366: 0.00297657	W_canadensis#0.000465401: 0.00297657)#0.00112747: 2.91519e-05)#0.00675379: 0.00024703)#0.00314108: 7.87429e-05)#0.0421968; 5
(W_sebi#0.00318584: 0.0033315	(W_tropicalis#0.000805253: 0.00328148	(W_muriae#0.00620039: 0.00300763	(W_mellicola#0.00655366: 0.00299067	W_canadensis#0.00179431: 0.00299067)#0.000828692: 1.69586e-05)#0.00426874: 0.000273846)#0.0016304: 5.00186e-05)#0.0395169; 5
(W_sebi#0.00318584: 0.0033315	(W_tropicalis#0.000732648: 0.00328148	(W_muriae#0.00620039: 0.00301732	(W_mellicola#0.00655366: 0.00299067	W_canadensis#0.00179431: 0.00299067)#0.000828692: 2.66434e-05)#0.00671008: 0.000264162)#0.00137797: 5.00186e-05)#0.0371169; 5
(W_sebi#0.00318584: 0.0033315	(W_tropicalis#0.000732648: 0.00328148	(W_muriae#0.00620039: 0.00304866	(W_mellicola#0.00655366: 0.00290494	W_canadensis#0.00179431: 0.00290494)#0.00229299: 0.000143721)#0.00841815: 0.000232821)#0.00137797: 5.00186e-05)#0.0359525; 5
(W_sebi#0.00318584: 0.0033315	(W_muriae#0.00620039: 0.00328148	(W_tropicalis#0.000732648: 0.00314046	(W_mellicola#0.00655366: 0.00295657	W_canadensis#0.00179431: 0.00295657)#0.00225295: 0.00018389)#0.00817208: 0.000141023)#0.00137797: 5.00186e-05)#0.0376253; 5
(W_sebi#0.00318584: 0.0033315	(W_muriae#0.00540456: 0.00332228	(W_tropicalis#0.000732648: 0.00316311	(W_mellicola#0.00655366: 0.00290615	W_canadensis#0.00146927: 0.00290615)#0.00229204: 0.000256968)#0.00736755: 0.000159171)#0.00103859: 9.2129e-06)#0.0347204; 5
(W_sebi#0.00318584: 0.0033315	(W_tropicalis#0.000732648: 0.00326646	(W_muriae#0.00540456: 0.00310222	(W_mellicola#0.00655366: 0.00290615	W_canadensis#0.00146927: 0.00290615)#0.00416437: 0.000196077)#0.0105772: 0.00016424)#0.00436056: 6.50351e-05)#0.036191; 5
(W_sebi#0.00318584: 0.0033315	(W_muriae#0.00540456: 0.00330569	(W_tropicalis#0.000555028: 0.00304877	(W_mellicola#0.00655366: 0.00290615	W_canadensis#0.00146927: 0.00290615)#0.00291731: 0.000142624)#0.0107627: 0.000256922)#0.00430881: 2.58066e-05)#0.0385952; 5
((W_tropicalis#0.000494523: 0.00277933	(W_mellicola#0.00583922: 0.00256201	W_canadensis#0.0013091: 0.00256201)#0.00181724: 0.000217321)#0.00750703: 0.000188993	(W_muriae#0.00481539: 0.00294533	W_sebi#0.00283854: 0.00294533)#0.0016275: 2.29934e-05)#0.0329669; 5
(W_sebi#0.00283854: 0.00296832	(W_muriae#0.00481539: 0.00296034	(W_tropicalis#0.000494523: 0.00281323	(W_mellicola#0.00583922: 0.00257898	W_canadensis#0.0013091: 0.00257898)#0.00180528: 0.000234245)#0.00741656: 0.000147115)#0.00161924: 7.9761e-06)#0.0299076; 5
((W_tropicalis#0.000642646: 0.00273083	(W_mellicola#0.00583922: 0.00257898	W_canadensis#0.00180903: 0.00257898)#0.00180528: 0.000151844)#0.00764036: 0.000237492	(W_muriae#0.00481539: 0.00296034	W_sebi#0.00283854: 0.00296034)#0.00161924: 7.9761e-06)#0.03289; 5
((W_mellicola#0.00583922: 0.00268671	(W_tropicalis#0.000642646: 0.00263415	W_canadensis#0.00125616: 0.00263415)#0.00176748: 5.25637e-05)#0.00575096: 0.000281608	(W_muriae#0.00481539: 0.00290313	W_sebi#0.00283854: 0.00290313)#0.00165115: 6.51859e-05)#0.0354528; 5
((W_mellicola#0.00583922: 0.00264595	(W_tropicalis#0.000642646: 0.00260538	W_canadensis#0.00125616: 0.00260538)#0.00113047: 4.05742e-05)#0.00583954: 0.000322366	(W_muriae#0.00481539: 0.00295126	W_sebi#0.00283854: 0.00295126)#0.00192857: 1.70601e-05)#0.0339628; 5
(W_muriae#0.00514641: 0.00317237	((W_mellicola#0.00624063: 0.00289661	(W_tropicalis#0.000686823: 0.00286631	W_canadensis#0.00134252: 0.00286631)#0.00243532: 3.03001e-05)#0.00609281: 0.000252271	W_sebi#0.00303367: 0.00314888)#0.00206459: 2.34902e-05)#0.0324361; 5
(W_muriae#0.00514641: 0.00317237	((W_mellicola#0.00624063: 0.00286791	(W_tropicalis#0.000686823: 0.00286631	W_canadensis#0.00134252: 0.00286631)#0.000154974: 1.60625e-06)#0.00381604: 0.000280965	W_sebi#0.00303367: 0.00314888)#0.00206459: 2.34902e-05)#0.0332483; 5
(W_muriae#0.00565071: 0.00348323	((W_tropicalis#0.00116701: 0.00314894	(W_mellicola#0.00685215: 0.00309596	W_canadensis#0.00147407: 0.00309596)#0.00259355: 5.29873e-05)#0.00418997: 0.000308497	W_sebi#0.00333094: 0.00345744)#0.0022669: 2.5792e-05)#0.0365063; 5
(W_muriae#0.00565071: 0.00348323	((W_mellicola#0.00685215: 0.00314894	(W_tropicalis#0.00116701: 0.00314253	W_canadensis#0.00147407: 0.00314253)#0.00036812: 6.41083e-06)#0.00418997: 0.000282702	W_sebi#0.00333094: 0.00343164)#0.00228394: 5.15864e-05)#0.0365063; 5
(W_muriae#0.00565071: 0.00348323	((W_sebi#0.00333094: 0.00320567	(W_tropicalis#0.00116701: 0.00319696	W_canadensis#0.00147407: 0.00319696)#0.000361852: 8.71221e-06)#0.0056747: 0.000170047	W_mellicola#0.00685215: 0.00337572)#0.00144736: 0.000107513)#0.0335334; 5
(W_muriae#0.00565071: 0.00348323	((W_sebi#0.00333094: 0.00326198	(W_tropicalis#0.00116701: 0.00319696	W_canadensis#0.000808136: 0.00319696)#0.000361852: 6.50194e-05)#0.00557675: 8.83347e-05	W_mellicola#0.00685215: 0.00335031)#0.00145833: 0.000132918)#0.0335334; 5
((W_sebi#0.00301762: 0.00295515	(W_tropicalis#0.00105724: 0.00291844	W_canadensis#0.000732122: 0.00291844)#0.00187963: 3.67129e-05)#0.00505219: 0.000200441	(W_muriae#0.0051192: 0.0030685	W_mellicola#0.00620762: 0.0030685)#0.0039742: 8.70909e-05)#0.0332547; 5
((W_sebi#0.00301762: 0.00293949	(W_tropicalis#0.00105724: 0.00287106	W_canadensis#0.000732122: 0.00287106)#0.00191065: 6.84293e-05)#0.00507912: 0.000216108	(W_muriae#0.0051192: 0.00311985	W_mellicola#0.00620762: 0.00311985)#0.00390878: 3.57387e-05)#0.0300794; 5
(W_mellicola#0.00620762: 0.00315559	(W_muriae#0.0051192: 0.0030872	(W_sebi#0.00301762: 0.00300549	(W_tropicalis#0.00105724: 0.00293654	W_canadensis#0.000732122: 0.00293654)#0.00186804: 6.89472e-05)#0.00244502: 8.17119e-05)#0.00395013: 6.83927e-05)#0.0278853; 5
(W_mellicola#0.00620762: 0.00315559	(W_muriae#0.0051192: 0.00310929	(W_tropicalis#0.00143143: 0.00307062	(W_sebi#0.00301762: 0.00297594	W_canadensis#0.000732122: 0.00297594)#0.00101042: 9.46813e-05)#0.00239316: 3.86725e-05)#0.00392206: 4.63028e-05)#0.0312203; 5
(W_muriae#0.0051192: 0.00315559	(W_mellicola#0.00620762: 0.00305366	(W_tropicalis#0.00143143: 0.00299632	(W_sebi#0.00301762: 0.00298404	W_canadensis#0.00151821: 0.00298404)#0.00347158: 1.22747e-05)#0.00245251: 5.73494e-05)#0.00399351: 0.000101929)#0.0294699; 5
(W_muriae#0.0051192: 0.00315559	(W_mellicola#0.00620762: 0.00308596	(W_tropicalis#0.000928039: 0.00305169	(W_sebi#0.00301762: 0.00290637	W_canadensis#0.00187286: 0.00290637)#0.00356436: 0.000145325)#0.00124134: 3.42651e-05)#0.00574865: 6.96359e-05)#0.0283645; 5
(W_muriae#0.0051192: 0.00315559	(W_mellicola#0.00620762: 0.00308596	(W_tropicalis#0.000928039: 0.00304372	(W_sebi#0.00301762: 0.00296373	W_canadensis#0.001719: 0.00296373)#0.000613057: 7.99946e-05)#0.00290434: 4.22358e-05)#0.00717836: 6.96359e-05)#0.0320044; 5
(W_muriae#0.0051192: 0.00315559	(W_tropicalis#0.000928039: 0.00308596	(W_mellicola#0.00620762: 0.00308346	(W_sebi#0.00301762: 0.00296373	W_canadensis#0.001719: 0.00296373)#0.00143548: 0.000119728)#0.00286691: 2.502e-06)#0.00549633: 6.96359e-05)#0.0320044; 5
(W_muriae#0.0051192: 0.00315559	(W_tropicalis#0.000928039: 0.00310399	(W_mellicola#0.00620762: 0.00308346	(W_sebi#0.00301762: 0.00301679	W_canadensis#0.001719: 0.00301679)#0.00141023: 6.66624e-05)#0.00286691: 2.05309e-05)#0.00546441: 5.1607e-05)#0.0287262; 5
(W_muriae#0.0051192: 0.00315559	(W_tropicalis#0.000928039: 0.00310399	(W_mellicola#0.00620762: 0.00308346	(W_sebi#0.00301762: 0.00306504	W_canadensis#0.001719: 0.00306504)#0.00138804: 1.84192e-05)#0.00146551: 2.05309e-05)#0.00546441: 5.1607e-05)#0.0287262; 5
(W_muriae#0.0051192: 0.00315559	(W_tropicalis#0.000928039: 0.00310399	(W_sebi#0.00301762: 0.00309104	(W_mellicola#0.00620762: 0.00302227	W_canadensis#0.00249751: 0.00302227)#0.00140768: 6.87665e-05)#0.00146191: 1.29475e-05)#0.002178: 5.1607e-05)#0.0287262; 5
(W_muriae#0.00559282: 0.00344754	(W_sebi#0.00329681: 0.00339116	(W_tropicalis#0.0010139: 0.00337702	(W_mellicola#0.00678195: 0.00335737	W_canadensis#0.00272858: 0.00335737)#0.0015125: 1.96478e-05)#0.00159717: 1.41454e-05)#0.00394481: 5.63816e-05)#0.0346734; 5
(W_muriae#0.00559282: 0.00343276	(W_sebi#0.00329681: 0.00339116	(W_tropicalis#0.0010139: 0.00338423	(W_mellicola#0.00678195: 0.00329611	W_canadensis#0.00272858: 0.00329611)#0.000921829: 8.81129e-05)#0.00159377: 6.93554e-06)#0.00394481: 4.16005e-05)#0.0371553; 5
(W_muriae#0.00559282: 0.00343276	(W_sebi#0.00329681: 0.00339116	(W_canadensis#0.00272858: 0.00338423	(W_mellicola#0.00678195: 0.00334378	W_tropicalis#0.0010139: 0.00334378)#0.00161933: 4.045e-05)#0.00043966: 6.93554e-06)#0.00176562: 4.16005e-05)#0.0364554; 5
(W_muriae#0.00559282: 0.00343276	(W_sebi#0.00329681: 0.00339116	(W_canadensis#0.00272858: 0.00338735	(W_mellicola#0.00678195: 0.00335005	W_tropicalis#0.000527245: 0.00335005)#0.0016163: 3.72999e-05)#0.000439255: 3.81419e-06)#0.00176562: 4.16005e-05)#0.034337; 5
(W_muriae#0.0060516: 0.00371435	(W_sebi#0.00356725: 0.00367068	(W_mellicola#0.00733827: 0.00364209	(W_canadensis#0.00295241: 0.00355215	W_tropicalis#0.000570495: 0.00355215)#0.00178468: 8.99333e-05)#0.00200298: 2.85919e-05)#0.00445153: 4.36735e-05)#0.0338378; 5
(W_sebi#0.00356725: 0.00371435	(W_muriae#0.0060516: 0.00367068	(W_mellicola#0.00733827: 0.00359983	(W_canadensis#0.000387591: 0.00350329	W_tropicalis#0.000570495: 0.00350329)#0.00180957: 9.65407e-05)#0.00202649: 7.08465e-05)#0.00445153: 4.36735e-05)#0.0369598; 5
(W_sebi#0.00356725: 0.00371435	(W_muriae#0.0060516: 0.00370571	(W_tropicalis#0.000570495: 0.00365333	(W_canadensis#0.000387591: 0.00342942	W_mellicola#0.00733827: 0.00342942)#0.00184854: 0.000223904)#0.00199682: 5.23828e-05)#0.00440944: 8.64197e-06)#0.0369598; 5
(W_sebi#0.00356725: 0.00371435	(W_tropicalis#0.000570495: 0.00370571	(W_muriae#0.0060516: 0.00365333	(W_canadensis#0.000387591: 0.00345225	W_mellicola#0.00733827: 0.00345225)#0.00424265: 0.000201079)#0.00199682: 5.23828e-05)#0.00262455: 8.64197e-06)#0.0331119; 5
(W_sebi#0.00356725: 0.00371435	(W_tropicalis#0.000570495: 0.0037007	(W_muriae#0.0060516: 0.00368122	(W_canadensis#0.000387591: 0.0033913	W_mellicola#0.00733827: 0.0033913)#0.0043189: 0.000289923)#0.00198169: 1.94759e-05)#0.0026281: 1.36543e-05)#0.0310894; 5
(W_tropicalis#0.000570495: 0.00371435	(W_sebi#0.00356725: 0.00369824	(W_muriae#0.0060516: 0.00367516	(W_canadensis#0.000387591: 0.0033913	W_mellicola#0.00733827: 0.0033913)#0.00144372: 0.000283859)#0.00112485: 2.30778e-05)#0.00102488: 1.61163e-05)#0.032721; 5
(W_tropicalis#0.000570495: 0.00371435	(W_sebi#0.00356725: 0.0036866	(W_muriae#0.0060516: 0.00367516	(W_canadensis#0.000387591: 0.00344454	W_mellicola#0.00733827: 0.00344454)#0.0014214: 0.000230621)#0.00112485: 1.14403e-05)#0.00270638: 2.77538e-05)#0.0308852; 5
(W_tropicalis#0.000614297: 0.00399954	(W_sebi#0.00384114: 0.00397336	(W_muriae#0.00511934: 0.00395734	(W_canadensis#0.00041735: 0.00367514	W_mellicola#0.0079017: 0.00367514)#0.000975343: 0.000282192)#0.00121122: 1.60193e-05)#0.00291146: 2.61841e-05)#0.0351815; 5
(W_tropicalis#0.000614297: 0.00399954	(W_sebi#0.00384114: 0.00399634	(W_muriae#0.00511934: 0.00395734	(W_canadensis#0.00041735: 0.00361235	W_mellicola#0.0079017: 0.00361235)#0.00243359: 0.000344987)#0.00294063: 3.90042e-05)#0.00289471: 3.19917e-06)#0.0330317; 5
(W_sebi#0.00363919: 0.00378926	(W_tropicalis#0.000581999: 0.00378232	(W_muriae#0.00485018: 0.00376477	(W_canadensis#0.000395407: 0.00349598	W_mellicola#0.00748625: 0.00349598)#0.00125285: 0.000268789)#0.00277455: 1.75574e-05)#0.00274535: 6.93298e-06)#0.0285097; 5
(W_sebi#0.00363919: 0.00378926	(W_tropicalis#0.000581999: 0.00378232	(W_muriae#0.00485018: 0.00376477	(W_canadensis#0.000395407: 0.00349598	W_mellicola#0.00748625: 0.00349598)#0.00125285: 0.000268789)#0.00479714: 1.75574e-05)#0.000930553: 6.93298e-06)#0.0302166; 5
(W_sebi#0.00363919: 0.00378926	(W_tropicalis#0.000581999: 0.00373367	(W_muriae#0.00485018: 0.00373323	(W_canadensis#0.000395407: 0.00356319	W_mellicola#0.00816689: 0.00356319)#0.00122921: 0.000170037)#0.00208107: 4.42164e-07)#0.00176246: 5.55862e-05)#0.0284037; 5
(W_sebi#0.00363919: 0.00378926	((W_canadensis#0.000395407: 0.00348781	W_mellicola#0.00816689: 0.00348781)#0.00125578: 0.000210325	(W_muriae#0.00485018: 0.00368199	W_tropicalis#0.0007054: 0.00368199)#0.00510705: 1.61526e-05)#0.0020732: 9.11164e-05)#0.0284037; 5
((W_canadensis#0.000395407: 0.0035393	W_mellicola#0.00816689: 0.0035393)#0.00209318: 0.000249952	(W_sebi#0.00363919: 0.003786	(W_muriae#0.00485018: 0.00362578	W_tropicalis#0.000587863: 0.00362578)#0.00518623: 0.000160229)#0.00202509: 3.25163e-06)#0.0297841; 5
((W_canadensis#0.000395407: 0.00347816	W_mellicola#0.00816689: 0.00347816)#0.00212998: 0.000311101	(W_tropicalis#0.000587863: 0.003786	(W_muriae#0.00485018: 0.00368932	W_sebi#0.00363919: 0.00368932)#0.00191982: 9.66835e-05)#0.000720719: 3.25163e-06)#0.0275313; 5
((W_canadensis#0.000395407: 0.00354645	W_mellicola#0.00816689: 0.00354645)#0.00208896: 0.000242806	(W_tropicalis#0.000587863: 0.003786	(W_muriae#0.00485018: 0.00368932	W_sebi#0.00363919: 0.00368932)#0.00191982: 9.66835e-05)#0.000547598: 3.25163e-06)#0.0293164; 5
(W_tropicalis#0.000587863: 0.00378926	((W_canadensis#0.000395407: 0.00352472	W_mellicola#0.00816689: 0.00352472)#0.00210184: 0.000261286	(W_muriae#0.00485018: 0.00363436	W_sebi#0.00363919: 0.00363436)#0.00194886: 0.000151647)#0.00270055: 3.25163e-06)#0.026865; 5
(W_tropicalis#0.000587863: 0.00378926	((W_canadensis#0.000395407: 0.00355433	W_mellicola#0.00816689: 0.00355433)#0.00208433: 0.000199339	(W_muriae#0.00485018: 0.00363436	W_sebi#0.00363919: 0.00363436)#0.00194886: 0.000119314)#0.00272381: 3.55843e-05)#0.026865; 5
(W_tropicalis#0.000587863: 0.00378926	((W_canadensis#0.000395407: 0.00355433	W_mellicola#0.00816689: 0.00355433)#0.00208433: 0.000199339	(W_muriae#0.00485018: 0.00364936	W_sebi#0.00363919: 0.00364936)#0.00194085: 0.000104316)#0.00272381: 3.55843e-05)#0.0308721; 5
(W_tropicalis#0.000587863: 0.00378926	((W_canadensis#0.000395407: 0.00361798	W_mellicola#0.00816689: 0.00361798)#0.00204766: 0.000155238	(W_muriae#0.00485018: 0.00364936	W_sebi#0.00363919: 0.00364936)#0.00206623: 0.000123863)#0.0027097: 1.60381e-05)#0.0308721; 5
(W_tropicalis#0.000587863: 0.00378926	((W_canadensis#0.000395407: 0.00361798	W_mellicola#0.00694966: 0.00361798)#0.00204766: 0.000155238	(W_muriae#0.00485018: 0.00364936	W_sebi#0.00363919: 0.00364936)#0.000866695: 0.000123863)#0.00133063: 1.60381e-05)#0.03382; 5
(W_tropicalis#0.000587863: 0.00378926	((W_canadensis#0.000395407: 0.00357534	W_mellicola#0.00694966: 0.00357534)#0.00207208: 0.000197873	(W_muriae#0.00485018: 0.00371815	W_sebi#0.00363919: 0.00371815)#0.00313665: 5.50677e-05)#0.00133063: 1.60381e-05)#0.0360494; 5
(W_tropicalis#0.000587863: 0.00378926	(W_sebi#0.00363919: 0.00377322	(W_muriae#0.00485018: 0.00371815	(W_canadensis#0.000395407: 0.00357534	W_mellicola#0.00694966: 0.00357534)#0.00207208: 0.000142805)#0.00313665: 5.50677e-05)#0.00133063: 1.60381e-05)#0.0329572; 5
(W_tropicalis#0.000587863: 0.00378926	(W_sebi#0.00363919: 0.00377322	(W_muriae#0.00485018: 0.00371815	(W_canadensis#0.000395407: 0.00352052	W_mellicola#0.00694966: 0.00352052)#0.00210435: 0.000197631)#0.00313665: 5.50677e-05)#0.00133063: 1.60381e-05)#0.036226; 5
(W_tropicalis#0.000587863: 0.00378926	(W_sebi#0.00363919: 0.00374739	(W_muriae#0.00485018: 0.00374201	(W_canadensis#0.000395407: 0.00352052	W_mellicola#0.00694966: 0.00352052)#0.000533134: 0.000221486)#0.00311665: 5.38271e-06)#0.00121342: 4.18675e-05)#0.0378981; 5
(W_tropicalis#0.000587863: 0.00378926	(W_sebi#0.00363919: 0.00374739	(W_muriae#0.00485018: 0.00374201	(W_canadensis#0.000395407: 0.00355716	W_mellicola#0.00694966: 0.00355716)#0.00234987: 0.000184842)#0.00311665: 5.38271e-06)#0.00195474: 4.18675e-05)#0.0360121; 5
(W_tropicalis#0.000587863: 0.00378926	(W_sebi#0.00363919: 0.00369225	(W_muriae#0.00485018: 0.00368785	(W_canadensis#0.000395407: 0.0035786	W_mellicola#0.00694966: 0.0035786)#0.00058113: 0.000109252)#0.00316242: 4.39923e-06)#0.00198393: 9.7008e-05)#0.0336062; 5
(W_tropicalis#0.000587863: 0.00378926	(W_sebi#0.00363919: 0.00371612	(W_muriae#0.00485018: 0.00368785	(W_canadensis#0.000395407: 0.00353319	W_mellicola#0.00694966: 0.00353319)#0.000588599: 0.00015466)#0.00194662: 2.82692e-05)#0.00197119: 7.3138e-05)#0.0305715; 5
((W_muriae#0.00485018: 0.00368785	(W_canadensis#0.000395407: 0.00353319	W_mellicola#0.00694966: 0.00353319)#0.000588599: 0.00015466)#0.00194662: 0.000101407	(W_sebi#0.00363919: 0.00363583	W_tropicalis#0.000587863: 0.00363583)#0.00529359: 0.000153426)#0.0327397; 5
((W_muriae#0.00485018: 0.00364511	(W_canadensis#0.000395407: 0.00353319	W_mellicola#0.0057635: 0.00353319)#0.000588599: 0.000111925)#0.00403164: 0.000144142	(W_sebi#0.00363919: 0.00357796	W_tropicalis#0.000587863: 0.00357796)#0.00302341: 0.000211299)#0.0350744; 5
((W_muriae#0.00485018: 0.00359334	(W_canadensis#0.000395407: 0.00345732	W_mellicola#0.0057635: 0.00345732)#0.00286001: 0.000136026)#0.00276744: 0.000195912	(W_sebi#0.00363919: 0.0036518	W_tropicalis#0.000587863: 0.0036518)#0.00296227: 0.000137455)#0.0324384; 5
((W_muriae#0.00485018: 0.00353352	(W_canadensis#0.000395407: 0.00352526	W_mellicola#0.0057635: 0.00352526)#0.00280488: 8.25902e-06)#0.00281429: 0.000255734	(W_sebi#0.00363919: 0.00360975	W_tropicalis#0.000587863: 0.00360975)#0.00299677: 0.000179501)#0.0353154; 5
((W_muriae#0.00485018: 0.00357377	(W_canadensis#0.000395407: 0.00346658	W_mellicola#0.0057635: 0.00346658)#0.00285236: 0.000107188)#0.00278259: 0.000215489	(W_sebi#0.00363919: 0.00355594	W_tropicalis#0.000587863: 0.00355594)#0.00208567: 0.000233316)#0.0334599; 5
(((W_sebi#0.00363919: 0.00359964	W_tropicalis#0.000587863: 0.00359964)#0.00206035: 2.82875e-05	(W_canadensis#0.000395407: 0.00346658	W_mellicola#0.0057635: 0.00346658)#0.00285236: 0.000161353)#0.00274105: 0.000161324	W_muriae#0.00485018: 0.00378926)#0.0305687; 5
(((W_sebi#0.00381245: 0.00377103	W_tropicalis#0.000615852: 0.00377103)#0.00387215: 4.22549e-06	(W_canadensis#0.000414233: 0.00359366	W_mellicola#0.0060379: 0.00359366)#0.00301974: 0.000181594)#0.00501445: 0.000194413	W_muriae#0.0050811: 0.00396967)#0.0287441; 5
(((W_sebi#0.00381245: 0.00377103	(W_canadensis#0.000414233: 0.0036822	W_mellicola#0.0060379: 0.0036822)#0.00294713: 8.88309e-05)#0.00185148: 4.41493e-05	W_tropicalis#0.000615852: 0.00381518)#0.00689994: 0.00015449	W_muriae#0.0050811: 0.00396967)#0.0308189; 5
(((W_sebi#0.00402092: 0.00397723	(W_canadensis#0.000436883: 0.00380983	W_mellicola#0.00636806: 0.00380983)#0.00316842: 0.000167399)#0.00520543: 0.000107414	W_tropicalis#0.000649527: 0.00408465)#0.0105904: 0.000102087	W_muriae#0.00535894: 0.00418673)#0.0349444; 5
(((W_sebi#0.00402092: 0.0039237	(W_canadensis#0.000436883: 0.00380983	W_mellicola#0.00636806: 0.00380983)#0.00153841: 0.000113865)#0.00240228: 0.000125589	W_tropicalis#0.000841885: 0.00404929)#0.00895975: 0.000137446	W_muriae#0.00535894: 0.00418673)#0.0316737; 5
(((W_sebi#0.00402092: 0.00388176	W_tropicalis#0.000841885: 0.00388176)#0.00242823: 0.000167523	(W_canadensis#0.000436883: 0.00386454	W_mellicola#0.00636806: 0.00386454)#0.00151663: 0.000184745)#0.0073234: 0.000137446	W_muriae#0.00535894: 0.00418673)#0.0344781; 5
(((W_sebi#0.00402092: 0.00383003	W_tropicalis#0.00130396: 0.00383003)#0.00246103: 0.000284418	(W_canadensis#0.000436883: 0.00379615	W_mellicola#0.00636806: 0.00379615)#0.00154395: 0.000318301)#0.00835791: 7.2282e-05	W_muriae#0.00535894: 0.00418673)#0.0344781; 5
(((W_sebi#0.00402092: 0.00374394	W_tropicalis#0.00130396: 0.00374394)#0.00251762: 0.00033591	(W_canadensis#0.000436883: 0.0037261	W_mellicola#0.00636806: 0.0037261)#0.00157726: 0.00035375)#0.00668295: 0.00010688	W_muriae#0.00535894: 0.00418673)#0.0304139; 5
(((W_sebi#0.00402092: 0.00377227	W_tropicalis#0.00104707: 0.00377227)#0.00249871: 0.000370485	(W_canadensis#0.000320052: 0.00378655	W_mellicola#0.00636806: 0.00378655)#0.00335545: 0.000356211)#0.00471316: 4.39735e-05	W_muriae#0.00535894: 0.00418673)#0.0326459; 5
(((W_sebi#0.00286766: 0.00384261	W_tropicalis#0.00104707: 0.00384261)#0.00245297: 0.000233815	W_muriae#0.00535894: 0.00407642)#0.00478985: 0.000110308	(W_canadensis#0.000320052: 0.00378655	W_mellicola#0.00636806: 0.00378655)#0.00335545: 0.000400185)#0.0295198; 5
(((W_sebi#0.00286766: 0.00384261	W_tropicalis#0.000707332: 0.00384261)#0.00151318: 0.000233815	W_muriae#0.00535894: 0.00407642)#0.00478985: 0.000110308	(W_canadensis#0.000320052: 0.00387512	W_mellicola#0.00636806: 0.00387512)#0.00327875: 0.000311609)#0.0275353; 5
(((W_sebi#0.00286766: 0.00391189	W_tropicalis#0.000707332: 0.00391189)#0.00148638: 0.000164531	(W_canadensis#0.000320052: 0.00387512	W_mellicola#0.00636806: 0.00387512)#0.00614018: 0.000201301)#0.00478985: 0.000110308	W_muriae#0.00535894: 0.00418673)#0.0300158; 5
(((W_sebi#0.00286766: 0.00391189	W_tropicalis#0.000707332: 0.00391189)#0.00148638: 0.000103661	(W_canadensis#0.000320052: 0.00380773	W_mellicola#0.00636806: 0.00380773)#0.00307677: 0.000207827)#0.00486246: 0.000171178	W_muriae#0.00535894: 0.00418673)#0.0327563; 5
(((W_sebi#0.00286766: 0.00387867	W_tropicalis#0.000960379: 0.00387867)#0.00149911: 0.000184715	(W_canadensis#0.000320052: 0.00383154	W_mellicola#0.00636806: 0.00383154)#0.000734543: 0.00023185)#0.00249851: 0.000123347	W_muriae#0.00535894: 0.00418673)#0.0290842; 5
((W_muriae#0.00535894: 0.0040913	(W_canadensis#0.000320052: 0.0038821	W_mellicola#0.00636806: 0.0038821)#0.0011664: 0.000209204)#0.00248147: 9.54316e-05	(W_sebi#0.00286766: 0.00384113	W_tropicalis#0.000960379: 0.00384113)#0.00151377: 0.000345607)#0.0290842; 5
((W_muriae#0.00535894: 0.00404596	(W_canadensis#0.000320052: 0.00392236	W_mellicola#0.00636806: 0.00392236)#0.0040164: 0.000123594)#0.00250928: 0.000140777	(W_sebi#0.00286766: 0.0037641	W_tropicalis#0.000960379: 0.0037641)#0.00154474: 0.000422636)#0.0311918; 5
((W_muriae#0.00535894: 0.00398597	(W_canadensis#0.000320052: 0.00395829	W_mellicola#0.00636806: 0.00395829)#0.00218435: 2.76804e-05)#0.0048852: 0.000200759	(W_sebi#0.00286766: 0.00369065	W_tropicalis#0.000960379: 0.00369065)#0.00479937: 0.000496085)#0.0331655; 5
((W_muriae#0.00535894: 0.00398597	(W_canadensis#0.000320052: 0.00395829	W_mellicola#0.00636806: 0.00395829)#0.00109601: 2.76804e-05)#0.00261005: 0.000200759	(W_sebi#0.00286766: 0.00361262	W_tropicalis#0.000960379: 0.00361262)#0.00249242: 0.000574109)#0.029933; 5
((W_muriae#0.00535894: 0.00398229	(W_canadensis#0.000320052: 0.00389269	W_mellicola#0.00636806: 0.00389269)#0.00059201: 8.96004e-05)#0.00261246: 0.000204438	(W_sebi#0.00286766: 0.0036617	W_tropicalis#0.000960379: 0.0036617)#0.00245901: 0.000525029)#0.028106; 5
((W_muriae#0.00535894: 0.00394521	(W_canadensis#0.000320052: 0.00389269	W_mellicola#0.00636806: 0.00389269)#0.0013867: 5.25147e-05)#0.00263702: 0.000218078	(W_sebi#0.00286766: 0.00368809	W_tropicalis#0.000960379: 0.00368809)#0.00244142: 0.000475196)#0.0282643; 5
((W_muriae#0.00446859: 0.00404041	(W_canadensis#0.000320052: 0.00383233	W_mellicola#0.00636806: 0.00383233)#0.00140855: 0.00020808)#0.00257489: 0.000122874	(W_sebi#0.00286766: 0.00368809	W_tropicalis#0.00158983: 0.00368809)#0.00244142: 0.000475196)#0.0282643; 5
((W_muriae#0.00446859: 0.00397858	(W_canadensis#0.000320052: 0.00376565	W_mellicola#0.00636806: 0.00376565)#0.00251912: 0.000212934)#0.0026149: 0.000184702	(W_sebi#0.00286766: 0.00372365	W_tropicalis#0.00158983: 0.00372365)#0.000909205: 0.000439642)#0.0267526; 5
((W_muriae#0.00446859: 0.00391181	(W_canadensis#0.000320052: 0.00382662	W_mellicola#0.00636806: 0.00382662)#0.00247898: 8.51934e-05)#0.00265953: 0.000251472	(W_sebi#0.00286766: 0.00367731	W_tropicalis#0.00158983: 0.00367731)#0.00092066: 0.000485975)#0.0290065; 5
((W_muriae#0.00446859: 0.00391181	(W_canadensis#0.000320052: 0.00377213	W_mellicola#0.00636806: 0.00377213)#0.00251479: 0.000139682)#0.00346059: 0.000251472	(W_sebi#0.00286766: 0.00363799	W_tropicalis#0.00158983: 0.00363799)#0.00131401: 0.000525298)#0.0290065; 5
((W_muriae#0.00446859: 0.00388188	(W_canadensis#0.000320052: 0.00372021	W_mellicola#0.00636806: 0.00372021)#0.00254989: 0.000161667)#0.00348729: 0.000281412	(W_sebi#0.00286766: 0.0036728	W_tropicalis#0.00158983: 0.0036728)#0.00130156: 0.000490486)#0.0290065; 5
((W_muriae#0.00446859: 0.0039327	(W_canadensis#0.000320052: 0.0036599	W_mellicola#0.00636806: 0.0036599)#0.00259191: 0.000272802)#0.00344222: 0.000230586	(W_sebi#0.00286766: 0.00363531	W_tropicalis#0.00158983: 0.00363531)#0.00128462: 0.000527974)#0.0325158; 5
((W_muriae#0.00446859: 0.00386443	(W_canadensis#0.000320052: 0.0036599	W_mellicola#0.00636806: 0.0036599)#0.00259191: 0.000204535)#0.00350302: 0.000298853	(W_sebi#0.00286766: 0.00363531	W_tropicalis#0.00158983: 0.00363531)#0.00154156: 0.000527974)#0.0325158; 5
((W_canadensis#0.000349429: 0.00421914	(W_muriae#0.00487875: 0.00393878	W_mellicola#0.00695256: 0.00393878)#0.0028708: 0.000280352)#0.00382455: 0.000326284	(W_sebi#0.00313088: 0.00401019	W_tropicalis#0.00186979: 0.00401019)#0.00166576: 0.000535226)#0.0355003; 5
((W_canadensis#0.000310233: 0.00374587	(W_muriae#0.00433149: 0.00356519	W_mellicola#0.00617268: 0.00356519)#0.0025: 0.000180682)#0.00339555: 0.000289684	(W_sebi#0.00277968: 0.00360357	W_tropicalis#0.00166005: 0.00360357)#0.00146117: 0.00043198)#0.0353527; 5
((W_mellicola#0.0063942: 0.0038803	(W_muriae#0.00448694: 0.00372446	W_canadensis#0.000321366: 0.00372446)#0.00410554: 0.000155838)#0.00351741: 0.00030008	(W_sebi#0.00287944: 0.00367764	W_tropicalis#0.00171962: 0.00367764)#0.00414182: 0.000502739)#0.0334968; 5
((W_muriae#0.00448694: 0.00393037	(W_mellicola#0.0063942: 0.00372446	W_canadensis#0.000321366: 0.00372446)#0.00410554: 0.000205908)#0.0034726: 0.000279094	(W_sebi#0.00287944: 0.00364893	W_tropicalis#0.00171962: 0.00364893)#0.00590337: 0.000560533)#0.0347312; 5
((W_muriae#0.00448694: 0.00388652	(W_mellicola#0.0063942: 0.00377198	W_canadensis#0.000321366: 0.00377198)#0.00513833: 0.000114547)#0.00351177: 0.000322939	(W_sebi#0.00287944: 0.00361632	W_tropicalis#0.00171962: 0.00361632)#0.0059566: 0.000593141)#0.0347312; 5
((W_canadensis#0.000321366: 0.00395303	(W_mellicola#0.0063942: 0.00377198	W_muriae#0.00448694: 0.00377198)#0.00513833: 0.000181052)#0.00176013: 0.000256435	(W_sebi#0.00287944: 0.00355758	W_tropicalis#0.0013275: 0.00355758)#0.00279998: 0.000651883)#0.0347312; 5
((W_mellicola#0.0063942: 0.00395303	(W_canadensis#0.000321366: 0.00377198	W_muriae#0.00448694: 0.00377198)#0.00513833: 0.000181052)#0.00176013: 0.000256435	(W_sebi#0.00287944: 0.00350554	W_tropicalis#0.0013275: 0.00350554)#0.00284155: 0.000703926)#0.0347312; 5
((W_mellicola#0.0063942: 0.00395303	(W_canadensis#0.000321366: 0.00372506	W_muriae#0.00448694: 0.00372506)#0.00335699: 0.000227973)#0.00176013: 0.000256435	(W_sebi#0.00287944: 0.00350554	W_tropicalis#0.00370175: 0.00350554)#0.00284155: 0.000703926)#0.0347312; 5
((W_mellicola#0.00705971: 0.00442159	(W_canadensis#0.000354814: 0.00420105	W_muriae#0.00495393: 0.00420105)#0.00362849: 0.000220537)#0.00191822: 0.000170945	(W_sebi#0.00317912: 0.003905	W_tropicalis#0.00408702: 0.003905)#0.00310949: 0.000687534)#0.0388057; 5
((W_mellicola#0.00663961: 0.00415848	(W_canadensis#0.0003337: 0.00403486	W_muriae#0.00465915: 0.00403486)#0.0033417: 0.000123619)#0.00180407: 0.000160773	(W_sebi#0.00298995: 0.00365557	W_tropicalis#0.00384382: 0.00365557)#0.0029381: 0.000663677)#0.0364965; 5
((W_mellicola#0.00663961: 0.00415848	(W_canadensis#0.0003337: 0.00397827	W_muriae#0.00465915: 0.00397827)#0.00338923: 0.000180202)#0.00180407: 0.000160773	(W_sebi#0.00298995: 0.00372016	W_tropicalis#0.00384382: 0.00372016)#0.0028871: 0.000599091)#0.0332323; 5
((W_mellicola#0.00663961: 0.00409531	(W_canadensis#0.0003337: 0.00392628	W_muriae#0.00465915: 0.00392628)#0.0044781: 0.000169027)#0.0018319: 0.000223943	(W_sebi#0.00298995: 0.0036314	W_tropicalis#0.00126661: 0.0036314)#0.00295766: 0.000687846)#0.0300732; 5
((W_mellicola#0.00663961: 0.00403043	(W_canadensis#0.0003337: 0.00384796	W_muriae#0.00465915: 0.00384796)#0.00456924: 0.000182464)#0.00186139: 0.000288822	(W_sebi#0.00298995: 0.00368174	W_tropicalis#0.00126661: 0.00368174)#0.00291723: 0.000637513)#0.0283606; 5
((W_mellicola#0.00723941: 0.0043395	(W_canadensis#0.000363845: 0.00419557	W_muriae#0.00508003: 0.00419557)#0.00114304: 0.000143931)#0.00651746: 0.000369929	(W_sebi#0.00326005: 0.00399549	W_tropicalis#0.00138103: 0.00399549)#0.00319575: 0.000713943)#0.0265362; 5
((W_mellicola#0.00643143: 0.0039073	(W_canadensis#0.000323237: 0.00364994	W_muriae#0.00451306: 0.00364994)#0.00103699: 0.000257361)#0.00345659: 0.000296883	(W_sebi#0.0028962: 0.00360489	W_tropicalis#0.0012269: 0.00360489)#0.0027955: 0.000599286)#0.0265419; 5
((W_mellicola#0.00643143: 0.00384796	(W_canadensis#0.000323237: 0.00364994	W_muriae#0.00451306: 0.00364994)#0.0016235: 0.000198021)#0.00583114: 0.000356223	(W_sebi#0.0028962: 0.0035609	W_tropicalis#0.0012269: 0.0035609)#0.00491282: 0.000643282)#0.0284502; 5
((W_mellicola#0.00643143: 0.00392237	(W_canadensis#0.000323237: 0.00359931	W_muriae#0.00451306: 0.00359931)#0.00164633: 0.000323065)#0.0057205: 0.000281805	(W_sebi#0.0028962: 0.00353463	W_tropicalis#0.0012269: 0.00353463)#0.00164568: 0.000669554)#0.0264959; 5
((W_mellicola#0.00643143: 0.00392237	(W_canadensis#0.000323237: 0.003659	W_muriae#0.00451306: 0.003659)#0.00187562: 0.000263379)#0.0057205: 0.000281805	(W_sebi#0.0028962: 0.0036031	W_tropicalis#0.00115489: 0.0036031)#0.00423606: 0.00060108)#0.0279534; 5
((W_canadensis#0.000323237: 0.00397108	(W_mellicola#0.00643143: 0.003659	W_muriae#0.00451306: 0.003659)#0.00187562: 0.000312089)#0.00260428: 0.000233095	(W_sebi#0.0028962: 0.00366238	W_tropicalis#0.00115489: 0.00366238)#0.00416749: 0.000541798)#0.0256151; 5
((W_canadensis#0.000323237: 0.00397108	(W_mellicola#0.00643143: 0.003659	W_muriae#0.00451306: 0.003659)#0.00187562: 0.000312089)#0.00464393: 0.000197198	(W_sebi#0.0028962: 0.00362265	W_tropicalis#0.00115489: 0.00362265)#0.00421319: 0.000545628)#0.0258357; 5
((W_canadensis#0.000323237: 0.00397108	(W_mellicola#0.00643143: 0.00356702	W_muriae#0.00451306: 0.00356702)#0.00192398: 0.000404066)#0.00260611: 0.000197198	(W_sebi#0.0028962: 0.00354527	W_tropicalis#0.00115489: 0.00354527)#0.00191425: 0.000623017)#0.022757; 5
((W_canadensis#0.000323237: 0.00404993	(W_mellicola#0.00643143: 0.00362215	W_muriae#0.00451306: 0.00362215)#0.0018947: 0.000427781)#0.00255537: 0.000118353	(W_sebi#0.0028962: 0.00354527	W_tropicalis#0.00115489: 0.00354527)#0.00191425: 0.000623017)#0.022757; 5
((W_canadensis#0.000377925: 0.00473513	(W_mellicola#0.00751955: 0.00427603	W_muriae#0.00527661: 0.00427603)#0.00171535: 0.000459097)#0.00122467: 0.000138377	(W_sebi#0.0033862: 0.00408181	W_tropicalis#0.00135029: 0.00408181)#0.00509092: 0.000791698)#0.0266072; 5
((W_canadensis#0.000377925: 0.00473513	(W_mellicola#0.00751955: 0.00430553	W_muriae#0.00527661: 0.00430553)#0.0017036: 0.0004296)#0.00191587: 0.000138377	(W_sebi#0.0033862: 0.00414677	W_tropicalis#0.00135029: 0.00414677)#0.00180929: 0.000726738)#0.0266072; 5
((W_muriae#0.00527661: 0.00480192	(W_mellicola#0.00751955: 0.004243	W_canadensis#0.000377925: 0.004243)#0.0017287: 0.000558913)#0.00188923: 7.15884e-05	(W_sebi#0.0033862: 0.00421625	W_tropicalis#0.00135029: 0.00421625)#0.00488471: 0.00065726)#0.0266072; 5
((W_muriae#0.00527661: 0.00480192	(W_mellicola#0.00751955: 0.00420293	W_canadensis#0.000377925: 0.00420293)#0.00174519: 0.000598987)#0.00188923: 7.15884e-05	(W_sebi#0.0033862: 0.00416566	W_tropicalis#0.00135029: 0.00416566)#0.00494402: 0.000707843)#0.0259759; 5
((W_muriae#0.00527661: 0.00485214	(W_mellicola#0.00751955: 0.00424741	W_canadensis#0.000377925: 0.00424741)#0.00163829: 0.000604731)#0.00186967: 2.1363e-05	(W_sebi#0.0033862: 0.00411638	W_tropicalis#0.00135029: 0.00411638)#0.00292944: 0.000757122)#0.0259759; 5
((W_muriae#0.00391426: 0.00478794	(W_mellicola#0.00751955: 0.00415616	W_canadensis#0.000377925: 0.00415616)#0.00167426: 0.000631777)#0.00189474: 8.55681e-05	(W_sebi#0.0033862: 0.00419615	W_tropicalis#0.00135029: 0.00419615)#0.00287376: 0.000677358)#0.0287659; 5
((W_muriae#0.00391426: 0.00473615	(W_mellicola#0.00640954: 0.00410482	W_canadensis#0.000377925: 0.00410482)#0.0016952: 0.000631327)#0.00191546: 0.000137361	(W_sebi#0.0033862: 0.00414449	W_tropicalis#0.00135029: 0.00414449)#0.00290958: 0.000729015)#0.031588; 5
((W_muriae#0.00391426: 0.00476948	(W_mellicola#0.00640954: 0.00403673	W_canadensis#0.000377925: 0.00403673)#0.00387478: 0.000732755)#0.00190207: 0.000104022	(W_sebi#0.0033862: 0.00418934	W_tropicalis#0.00135029: 0.00418934)#0.00287843: 0.000684169)#0.0303095; 5
((W_muriae#0.00391426: 0.0048456	(W_mellicola#0.00640954: 0.00399044	W_canadensis#0.000377925: 0.00399044)#0.00391972: 0.000855156)#0.00187649: 2.79097e-05	(W_sebi#0.0033862: 0.00414949	W_tropicalis#0.00135029: 0.00414949)#0.00290607: 0.000724018)#0.0303095; 5
((W_muriae#0.00391426: 0.0048456	(W_mellicola#0.00640954: 0.0040366	W_canadensis#0.000377925: 0.0040366)#0.0062285: 0.000808997)#0.00187649: 2.79097e-05	(W_sebi#0.0033862: 0.00410208	W_tropicalis#0.00140263: 0.00410208)#0.00293966: 0.000771431)#0.0313528; 5
((W_muriae#0.00391426: 0.0048456	(W_mellicola#0.00640954: 0.00405739	W_canadensis#0.000377925: 0.00405739)#0.00619657: 0.000788202)#0.00415691: 2.79097e-05	(W_sebi#0.0033862: 0.00405614	W_tropicalis#0.00140263: 0.00405614)#0.00464687: 0.000817369)#0.0281973; 5
((W_muriae#0.00391426: 0.00480868	(W_mellicola#0.00640954: 0.00402503	W_canadensis#0.000623561: 0.00402503)#0.0062464: 0.000783657)#0.00418882: 6.33448e-05	(W_sebi#0.0033862: 0.0040146	W_tropicalis#0.00140263: 0.0040146)#0.00265149: 0.000857433)#0.0301839; 5
((W_muriae#0.00391426: 0.00476162	(W_mellicola#0.00640954: 0.00407764	W_canadensis#0.000474913: 0.00407764)#0.00340315: 0.000683981)#0.00423022: 0.000110409	(W_sebi#0.0033862: 0.00398289	W_tropicalis#0.00111954: 0.00398289)#0.00608834: 0.000889136)#0.0272634; 5
((W_muriae#0.00391426: 0.00476162	(W_mellicola#0.00640954: 0.00403052	W_canadensis#0.000474913: 0.00403052)#0.00344294: 0.000731104)#0.00423022: 0.000110409	(W_sebi#0.0033862: 0.00395324	W_tropicalis#0.00111954: 0.00395324)#0.00731419: 0.000918793)#0.0301558; 5
((W_muriae#0.00391426: 0.00473983	(W_mellicola#0.00640954: 0.00397222	W_canadensis#0.000474913: 0.00397222)#0.00349347: 0.000767609)#0.00194661: 0.000132196	(W_sebi#0.0033862: 0.00401345	W_tropicalis#0.00230443: 0.00401345)#0.00328187: 0.000858579)#0.033557; 5
((W_muriae#0.00391426: 0.00468141	(W_mellicola#0.00640954: 0.00391971	W_canadensis#0.000474913: 0.00391971)#0.00354027: 0.0007617)#0.00161878: 0.000212409	(W_sebi#0.0033862: 0.00395994	W_tropicalis#0.00230443: 0.00395994)#0.00332622: 0.000933883)#0.0334076; 5
((W_muriae#0.00391426: 0.00465871	(W_mellicola#0.00640954: 0.00394193	W_canadensis#0.00112363: 0.00394193)#0.00352032: 0.000716779)#0.00162667: 0.000235113	(W_sebi#0.0033862: 0.0039238	W_tropicalis#0.00230443: 0.0039238)#0.00335686: 0.000970023)#0.0356911; 5
((W_muriae#0.00391426: 0.00473104	(W_mellicola#0.00640954: 0.00399612	W_canadensis#0.00112363: 0.00399612)#0.0019757: 0.000734919)#0.00413779: 0.000162784	(W_sebi#0.0033862: 0.00397042	W_tropicalis#0.00230443: 0.00397042)#0.00197926: 0.000923402)#0.0344863; 5
((W_muriae#0.00391426: 0.00480168	(W_sebi#0.0033862: 0.00391234	W_tropicalis#0.00107061: 0.00391234)#0.00200864: 0.000889344)#0.00407691: 9.21354e-05	(W_mellicola#0.00640954: 0.00404991	W_canadensis#0.00112363: 0.00404991)#0.00194945: 0.000843904)#0.032282; 5
((W_muriae#0.00391426: 0.0048731	(W_sebi#0.0033862: 0.00397264	W_tropicalis#0.00107061: 0.00397264)#0.00440743: 0.00090046)#0.00174327: 2.0721e-05	(W_mellicola#0.00640954: 0.00407625	W_canadensis#0.000831094: 0.00407625)#0.00193686: 0.000817574)#0.0343077; 5
((W_muriae#0.00391426: 0.0048731	(W_sebi#0.0033862: 0.00390645	W_tropicalis#0.00107061: 0.00390645)#0.00292788: 0.000966653)#0.000900847: 2.0721e-05	(W_mellicola#0.00640954: 0.00412549	W_canadensis#0.000831094: 0.00412549)#0.00191374: 0.000768327)#0.0319406; 5
((W_sebi#0.0033862: 0.00488819	(W_muriae#0.00391426: 0.00384927	W_tropicalis#0.00107061: 0.00384927)#0.00297137: 0.00103892)#0.00175449: 5.62842e-06	(W_mellicola#0.00640954: 0.00404542	W_canadensis#0.000831094: 0.00404542)#0.00195162: 0.000848401)#0.0282168; 5
((W_sebi#0.0033862: 0.00484385	(W_muriae#0.00391426: 0.00381722	W_tropicalis#0.00107061: 0.00381722)#0.00121786: 0.00102662)#0.00177055: 4.99733e-05	(W_mellicola#0.00640954: 0.00410179	W_canadensis#0.000831094: 0.00410179)#0.0019248: 0.000792032)#0.0305649; 5
((W_tropicalis#0.00137477: 0.00488369	(W_muriae#0.00391426: 0.00380004	W_sebi#0.0033862: 0.00380004)#0.00128981: 0.00108366)#0.0017561: 1.01245e-05	(W_mellicola#0.00640954: 0.00414872	W_canadensis#0.000831094: 0.00414872)#0.00190302: 0.000745096)#0.0305649; 5
(((W_mellicola#0.00640954: 0.00414872	W_canadensis#0.000831094: 0.00414872)#0.00190302: 0.000689762	(W_muriae#0.00391426: 0.00372918	W_sebi#0.0033862: 0.00372918)#0.00313751: 0.0011093)#0.00170549: 5.53343e-05	W_tropicalis#0.00137477: 0.00489382)#0.0342508; 5
((W_tropicalis#0.00137477: 0.00487982	(W_muriae#0.00391426: 0.00375517	W_sebi#0.0033862: 0.00375517)#0.00432974: 0.00112465)#0.00169105: 1.40027e-05	(W_mellicola#0.00640954: 0.00409785	W_canadensis#0.000831094: 0.00409785)#0.00192665: 0.000795965)#0.0342508; 5
((W_tropicalis#0.00137477: 0.00485986	(W_muriae#0.00391426: 0.00377719	W_sebi#0.0033862: 0.00377719)#0.00208404: 0.00108266)#0.000723743: 3.39633e-05	(W_mellicola#0.00640954: 0.00413684	W_canadensis#0.000831094: 0.00413684)#0.000960638: 0.000756976)#0.0342508; 5
((W_tropicalis#0.00137477: 0.00485986	(W_muriae#0.00391426: 0.00383776	W_sebi#0.0033862: 0.00383776)#0.00205115: 0.0010221)#0.00175582: 3.39633e-05	(W_mellicola#0.00640954: 0.00421077	W_canadensis#0.000831094: 0.00421077)#0.000943772: 0.00068305)#0.0318841; 5
((W_sebi#0.0033862: 0.00485011	(W_muriae#0.00391426: 0.00383776	W_tropicalis#0.00137477: 0.00383776)#0.00205115: 0.00101235)#0.00175935: 4.37064e-05	(W_mellicola#0.00640954: 0.00424169	W_canadensis#0.000831094: 0.00424169)#0.000936893: 0.000652131)#0.0290868; 5
((W_sebi#0.0033862: 0.00485011	(W_mellicola#0.00640954: 0.00426203	W_canadensis#0.000831094: 0.00426203)#0.00313317: 0.000588084)#0.0049014: 4.37064e-05	(W_muriae#0.00391426: 0.00380777	W_tropicalis#0.00137477: 0.00380777)#0.00206731: 0.00108605)#0.0314184; 5
(((W_muriae#0.00391426: 0.00377471	W_tropicalis#0.00137477: 0.00377471)#0.00208541: 0.00104299	(W_mellicola#0.00516057: 0.00419411	W_canadensis#0.000831094: 0.00419411)#0.00318391: 0.000623592)#0.00493438: 7.61179e-05	W_sebi#0.0033862: 0.00489382)#0.0314184; 5
(((W_muriae#0.00391426: 0.00381392	W_tropicalis#0.00134587: 0.00381392)#0.00464122: 0.00107962	W_sebi#0.0033862: 0.00489354)#0.00485791: 2.84189e-07	(W_mellicola#0.00516057: 0.00413158	W_canadensis#0.000831094: 0.00413158)#0.00128969: 0.000762244)#0.028387; 5
(((W_muriae#0.00391426: 0.00379126	W_tropicalis#0.00134587: 0.00379126)#0.00466895: 0.00110228	W_sebi#0.0033862: 0.00489354)#0.00315099: 2.84189e-07	(W_mellicola#0.00516057: 0.00405666	W_canadensis#0.000831094: 0.00405666)#0.00382437: 0.000837158)#0.0266157; 5
(((W_sebi#0.0033862: 0.00379126	W_tropicalis#0.001423: 0.00379126)#0.00281056: 0.00110228	W_muriae#0.00391426: 0.00489354)#0.00103587: 2.84189e-07	(W_mellicola#0.00516057: 0.00398696	W_canadensis#0.00127241: 0.00398696)#0.00389122: 0.000906857)#0.0266157; 5
(((W_sebi#0.0036975: 0.00416982	W_tropicalis#0.00155382: 0.00416982)#0.00304685: 0.00115938	W_muriae#0.00427411: 0.0053292)#0.00141417: 1.45276e-05	(W_mellicola#0.00563499: 0.00443126	W_canadensis#0.00138939: 0.00443126)#0.00417439: 0.000912462)#0.0290626; 5
(((W_sebi#0.00394932: 0.00440145	W_tropicalis#0.00138591: 0.00440145)#0.00483032: 0.00129068	W_muriae#0.0045652: 0.00569214)#0.000724392: 1.5517e-05	(W_mellicola#0.00601876: 0.00478097	W_canadensis#0.00119248: 0.00478097)#0.00441399: 0.000926681)#0.0334396; 5
(((W_sebi#0.00335894: 0.00369628	W_tropicalis#0.00117873: 0.00369628)#0.0041607: 0.00110575	W_muriae#0.00388275: 0.00480202)#0.00145368: 5.23937e-05	(W_mellicola#0.00511902: 0.00401932	W_canadensis#0.00101422: 0.00401932)#0.003798: 0.000835102)#0.0265698; 5
(((W_muriae#0.00388275: 0.00371501	W_tropicalis#0.00117873: 0.00371501)#0.00413973: 0.00108702	W_sebi#0.00335894: 0.00480202)#0.00145368: 5.23937e-05	(W_mellicola#0.00511902: 0.00394813	W_canadensis#0.00101422: 0.00394813)#0.00386648: 0.000906291)#0.0265698; 5
(((W_muriae#0.00504443: 0.00367085	W_tropicalis#0.00117873: 0.00367085)#0.00418952: 0.00113117	W_sebi#0.00335894: 0.00480202)#0.00145368: 5.23937e-05	(W_mellicola#0.00511902: 0.0038755	W_canadensis#0.00101422: 0.0038755)#0.00393893: 0.000978914)#0.0265698; 5
(((W_sebi#0.00335894: 0.00367085	W_tropicalis#0.00117873: 0.00367085)#0.00418952: 0.00114662	W_muriae#0.00504443: 0.00481748)#0.00144902: 3.69412e-05	(W_mellicola#0.00511902: 0.0038107	W_canadensis#0.00101422: 0.0038107)#0.00400592: 0.00104372)#0.0291006; 5
(((W_sebi#0.00335894: 0.00375457	W_tropicalis#0.00117873: 0.00375457)#0.00409611: 0.00102633	W_muriae#0.00504443: 0.0047809)#0.00182087: 7.35214e-05	(W_mellicola#0.00511902: 0.0038107	W_canadensis#0.00101422: 0.0038107)#0.00400592: 0.00104372)#0.0319772; 5
(((W_muriae#0.00504443: 0.00381135	W_tropicalis#0.00117873: 0.00381135)#0.00403509: 0.00096955	W_sebi#0.00335894: 0.0047809)#0.00172915: 7.35214e-05	(W_mellicola#0.00511902: 0.00384868	W_canadensis#0.00101422: 0.00384868)#0.00396639: 0.00100574)#0.0319772; 5
(((W_muriae#0.00504443: 0.00374796	W_tropicalis#0.00117873: 0.00374796)#0.00410334: 0.00103294	W_sebi#0.00335894: 0.0047809)#0.00172915: 7.35214e-05	(W_mellicola#0.00511902: 0.0037779	W_canadensis#0.00101422: 0.0037779)#0.00252793: 0.00107652)#0.0297577; 5
(((W_muriae#0.00504443: 0.00374796	W_tropicalis#0.000961633: 0.00374796)#0.00410334: 0.001105	W_sebi#0.00335894: 0.00485295)#0.00170348: 1.46486e-06	(W_mellicola#0.00511902: 0.00383491	W_canadensis#0.00108723: 0.00383491)#0.00341426: 0.00101951)#0.0320928; 5
(((W_muriae#0.00504443: 0.00380394	W_sebi#0.00335894: 0.00380394)#0.00622049: 0.00104901	W_tropicalis#0.00119698: 0.00485295)#0.000736735: 1.46486e-06	(W_mellicola#0.00511902: 0.00376398	W_canadensis#0.00108723: 0.00376398)#0.0034786: 0.00109044)#0.0295405; 5
(((W_muriae#0.00504443: 0.00377645	W_sebi#0.00335894: 0.00377645)#0.00445991: 0.0010765	(W_mellicola#0.00511902: 0.0036784	W_canadensis#0.00108723: 0.0036784)#0.00255848: 0.00117456)#0.00122201: 1.46486e-06	W_tropicalis#0.00119698: 0.00485442)#0.031226; 5
(((W_muriae#0.00543777: 0.0041464	W_sebi#0.00362085: 0.0041464)#0.00472016: 0.00108497	(W_mellicola#0.00551818: 0.0040131	W_canadensis#0.001172: 0.0040131)#0.00272508: 0.00121827)#0.00131729: 1.57908e-06	W_tropicalis#0.000638014: 0.00523294)#0.0302969; 5
((W_tropicalis#0.00202044: 0.00517243	(W_mellicola#0.00551818: 0.00397775	W_canadensis#0.001172: 0.00397775)#0.0027493: 0.00119468)#0.00173991: 6.05165e-05	(W_muriae#0.00543777: 0.00419414	W_sebi#0.00362085: 0.00419414)#0.00684852: 0.0010388)#0.0302969; 5
(((W_muriae#0.00543777: 0.00415753	W_sebi#0.00362085: 0.00415753)#0.00357659: 0.00107467	(W_mellicola#0.00551818: 0.0039369	W_canadensis#0.001172: 0.0039369)#0.00277782: 0.00129529)#0.00335962: 7.46247e-07	W_tropicalis#0.00202044: 0.00523294)#0.0302969; 5
(((W_muriae#0.00543777: 0.00413778	W_sebi#0.00362085: 0.00413778)#0.00359366: 0.00109442	(W_mellicola#0.00551818: 0.00400374	W_canadensis#0.001172: 0.00400374)#0.00273145: 0.00122846)#0.00131719: 7.46247e-07	W_tropicalis#0.00202044: 0.00523294)#0.0341928; 5
((W_tropicalis#0.00202044: 0.00516503	(W_mellicola#0.00799774: 0.00403816	W_canadensis#0.00119499: 0.00403816)#0.00270816: 0.00112687)#0.00148164: 6.7913e-05	(W_muriae#0.00543777: 0.00413778	W_sebi#0.00362085: 0.00413778)#0.00359366: 0.00109516)#0.0341928; 5
(((W_muriae#0.00543777: 0.00413778	W_sebi#0.00362085: 0.00413778)#0.00359366: 0.00105608	(W_mellicola#0.00799774: 0.00408631	W_canadensis#0.00119499: 0.00408631)#0.00267626: 0.00110755)#0.00147342: 3.90831e-05	W_tropicalis#0.00202044: 0.00523294)#0.0341928; 5
(((W_muriae#0.00543777: 0.00418473	W_sebi#0.00362085: 0.00418473)#0.00355335: 0.00100913	(W_mellicola#0.00799774: 0.00404469	W_canadensis#0.00119499: 0.00404469)#0.00156296: 0.00114917)#0.00147342: 3.90831e-05	W_tropicalis#0.00202044: 0.00523294)#0.0359349; 5
((W_tropicalis#0.00202044: 0.00517515	(W_mellicola#0.00799774: 0.00399704	W_canadensis#0.00119499: 0.00399704)#0.00321791: 0.00117811)#0.00147874: 5.77909e-05	(W_muriae#0.00543777: 0.00418473	W_sebi#0.00233387: 0.00418473)#0.00355335: 0.00104822)#0.0391568; 5
((W_tropicalis#0.00202044: 0.00517515	(W_mellicola#0.00722433: 0.00393084	W_canadensis#0.00119499: 0.00393084)#0.00327211: 0.00124431)#0.00147874: 5.77909e-05	(W_muriae#0.00543777: 0.00415061	W_sebi#0.00233387: 0.00415061)#0.00358256: 0.00108234)#0.0425481; 5
((W_tropicalis#0.00176729: 0.00521959	(W_mellicola#0.00722433: 0.00393084	W_canadensis#0.00119499: 0.00393084)#0.00327211: 0.00128875)#0.00146615: 1.33506e-05	(W_muriae#0.00543777: 0.00409322	W_sebi#0.00233387: 0.00409322)#0.00363279: 0.00113973)#0.0408322; 5
((W_tropicalis#0.00176729: 0.00519723	(W_muriae#0.00543777: 0.00413783	W_sebi#0.00233387: 0.00413783)#0.00359362: 0.0010594)#0.00162872: 3.57173e-05	(W_mellicola#0.00722433: 0.00389809	W_canadensis#0.00119499: 0.00389809)#0.0032996: 0.00133485)#0.0408322; 5
(((W_mellicola#0.00722433: 0.00394699	W_canadensis#0.00119499: 0.00394699)#0.00493945: 0.00124583	(W_muriae#0.00543777: 0.00416774	W_sebi#0.00233387: 0.00416774)#0.00356783: 0.00102508)#0.0016301: 4.01235e-05	W_tropicalis#0.00176729: 0.00523294)#0.0377683; 5
((W_tropicalis#0.00176729: 0.00520063	(W_muriae#0.00543777: 0.00422095	W_sebi#0.00233387: 0.00422095)#0.00352285: 0.00097968)#0.00162765: 3.23129e-05	(W_mellicola#0.00722433: 0.00400527	W_canadensis#0.00119499: 0.00400527)#0.00341556: 0.00122767)#0.0377683; 5
((W_tropicalis#0.00162367: 0.00475346	(W_muriae#0.00499587: 0.00390562	W_sebi#0.00214421: 0.00390562)#0.00321363: 0.000847836)#0.0015031: 5.42305e-05	(W_mellicola#0.00663724: 0.0037157	W_canadensis#0.00109787: 0.0037157)#0.00310766: 0.00109199)#0.0321281; 5
((W_tropicalis#0.00105346: 0.00475346	(W_muriae#0.00499587: 0.00398916	W_sebi#0.00214421: 0.00398916)#0.00314633: 0.000764295)#0.0037866: 5.42305e-05	(W_mellicola#0.00663724: 0.00376895	W_canadensis#0.0012784: 0.00376895)#0.00306375: 0.00103873)#0.0321281; 5
((W_tropicalis#0.00105346: 0.00468859	(W_mellicola#0.00663724: 0.0037385	W_canadensis#0.00153302: 0.0037385)#0.0030887: 0.000950091)#0.00210947: 0.000119095	(W_muriae#0.00499587: 0.00393747	W_sebi#0.00214421: 0.00393747)#0.00318763: 0.000870218)#0.0346272; 5
((W_tropicalis#0.000996053: 0.00446625	(W_mellicola#0.00627553: 0.0035837	W_canadensis#0.00144948: 0.0035837)#0.0028805: 0.000882553)#0.00197969: 7.94256e-05	(W_muriae#0.00472361: 0.00372289	W_sebi#0.00202736: 0.00372289)#0.00301391: 0.000822793)#0.0309226; 5
((W_tropicalis#0.000996053: 0.00450371	(W_mellicola#0.00627553: 0.003529	W_canadensis#0.000653266: 0.003529)#0.00292514: 0.00097471)#0.00122107: 4.19694e-05	(W_muriae#0.00472361: 0.00367839	W_sebi#0.00202736: 0.00367839)#0.00305038: 0.000867293)#0.0309226; 5
((W_tropicalis#0.000996053: 0.00446374	(W_mellicola#0.00627553: 0.00350164	W_canadensis#0.000653266: 0.00350164)#0.002948: 0.000962094)#0.000575823: 8.19449e-05	(W_muriae#0.00472361: 0.00363595	W_sebi#0.00202736: 0.00363595)#0.00308597: 0.000909726)#0.0309226; 5
((W_tropicalis#0.00109817: 0.00451498	(W_mellicola#0.00627553: 0.00343796	W_canadensis#0.000653266: 0.00343796)#0.0030026: 0.00107702)#0.00171134: 3.06973e-05	(W_muriae#0.00472361: 0.00356976	W_sebi#0.00202736: 0.00356976)#0.0031432: 0.000975919)#0.0286516; 5
((W_tropicalis#0.00208281: 0.00451498	(W_mellicola#0.00627553: 0.00348938	W_canadensis#0.000653266: 0.00348938)#0.00295836: 0.00102561)#0.00169487: 3.06973e-05	(W_muriae#0.00472361: 0.00363036	W_sebi#0.00202736: 0.00363036)#0.00309073: 0.000915323)#0.0299543; 5
((W_tropicalis#0.00124142: 0.00452432	(W_mellicola#0.00627553: 0.00345147	W_canadensis#0.000653266: 0.00345147)#0.00299086: 0.00107286)#0.00169137: 2.13572e-05	(W_muriae#0.00472361: 0.00360735	W_sebi#0.00202736: 0.00360735)#0.00311045: 0.000938335)#0.0299543; 5
((W_tropicalis#0.00124142: 0.00452814	(W_mellicola#0.00627553: 0.00340848	W_canadensis#0.000653266: 0.00340848)#0.00302857: 0.00111966)#0.00077722: 1.75363e-05	(W_muriae#0.00472361: 0.00356768	W_sebi#0.00202736: 0.00356768)#0.00314503: 0.000978001)#0.0299543; 5
((W_tropicalis#0.00124142: 0.00450078	(W_mellicola#0.00627553: 0.0033403	W_canadensis#0.000653266: 0.0033403)#0.00309039: 0.00116047)#0.000991675: 4.49021e-05	(W_muriae#0.00472361: 0.00350452	W_sebi#0.00202736: 0.00350452)#0.00320172: 0.00104116)#0.0327235; 5
(((W_muriae#0.00472361: 0.00345133	W_sebi#0.00202736: 0.00345133)#0.00566921: 0.00104945	(W_mellicola#0.00627553: 0.00338218	W_canadensis#0.000653266: 0.00338218)#0.00503891: 0.0011186)#0.0014547: 4.49021e-05	W_tropicalis#0.00124142: 0.00454568)#0.0302436; 5
(((W_muriae#0.00472361: 0.00339128	W_sebi#0.00202736: 0.00339128)#0.00576959: 0.0011517	(W_mellicola#0.00627553: 0.00338218	W_canadensis#0.000653266: 0.00338218)#0.00503891: 0.0011608)#0.000689203: 2.69725e-06	W_tropicalis#0.00124142: 0.00454568)#0.0283221; 5
(((W_muriae#0.00472361: 0.00339128	W_sebi#0.00202736: 0.00339128)#0.00334814: 0.0011517	(W_mellicola#0.00627553: 0.00343099	W_canadensis#0.000653266: 0.00343099)#0.0021103: 0.00111199)#0.000689203: 2.69725e-06	W_tropicalis#0.00124142: 0.00454568)#0.0283221; 5
(((W_muriae#0.00472361: 0.00333948	W_sebi#0.00202736: 0.00333948)#0.00340008: 0.00120351	(W_mellicola#0.00627553: 0.00336448	W_canadensis#0.000653266: 0.00336448)#0.00215202: 0.0011785)#0.000689203: 2.69725e-06	W_tropicalis#0.00124142: 0.00454568)#0.0294949; 5
(((W_muriae#0.00472361: 0.00340287	W_sebi#0.00202736: 0.00340287)#0.00333674: 0.00114011	(W_mellicola#0.00627553: 0.00341766	W_canadensis#0.000653266: 0.00341766)#0.00277165: 0.00112533)#0.00204123: 2.69725e-06	W_tropicalis#0.00124142: 0.00454568)#0.0265844; 5
(((W_muriae#0.00472361: 0.00344873	W_sebi#0.00202736: 0.00344873)#0.00329237: 0.00109426	W_tropicalis#0.00124142: 0.00454298)#0.000738977: 2.69725e-06	(W_mellicola#0.00627553: 0.00345132	W_canadensis#0.000653266: 0.00345132)#0.00274462: 0.00109436)#0.0265844; 5
(((W_muriae#0.00528992: 0.00391653	W_sebi#0.00227042: 0.00391653)#0.00363594: 0.00112386	W_tropicalis#0.00139025: 0.00504039)#0.00083533: 5.02683e-05	(W_mellicola#0.0070279: 0.00389491	W_canadensis#0.000731586: 0.00389491)#0.00305015: 0.00119576)#0.0276266; 5
(((W_muriae#0.00490778: 0.00368801	W_sebi#0.0021064: 0.00368801)#0.00525764: 0.000935882	W_tropicalis#0.000728841: 0.0046239)#0.00137502: 9.90197e-05	(W_mellicola#0.00652021: 0.00361354	W_canadensis#0.000678737: 0.00361354)#0.00282981: 0.00110938)#0.0256309; 5
(((W_muriae#0.00422213: 0.00322524	W_sebi#0.00181213: 0.00322524)#0.00444954: 0.000762877	W_tropicalis#0.000891311: 0.00398812)#0.0011799: 7.49786e-05	(W_mellicola#0.0056093: 0.00303447	W_canadensis#0.000583913: 0.00303447)#0.00402973: 0.00102863)#0.0250979; 5
(((W_muriae#0.00422213: 0.00325121	W_sebi#0.00181213: 0.00325121)#0.004414: 0.000752704	W_tropicalis#0.000891311: 0.00400391)#0.00437274: 5.91868e-05	(W_mellicola#0.0056093: 0.00300002	W_canadensis#0.000583913: 0.00300002)#0.00590964: 0.00106308)#0.0242187; 5
(((W_muriae#0.00505266: 0.00389074	W_sebi#0.00216859: 0.00389074)#0.00528227: 0.000793304	W_tropicalis#0.00106664: 0.00468405)#0.00182296: 0.000178291	(W_mellicola#0.00671269: 0.00365399	W_canadensis#0.000698773: 0.00365399)#0.0042777: 0.00120835)#0.0326517; 5
(((W_tropicalis#0.00106664: 0.00386685	W_sebi#0.00216859: 0.00386685)#0.0053149: 0.000866367	W_muriae#0.00505266: 0.00473322)#0.00180402: 9.2162e-05	(W_mellicola#0.00671269: 0.00362481	W_canadensis#0.000698773: 0.00362481)#0.00637966: 0.00120058)#0.0348817; 5
(((W_tropicalis#0.00106664: 0.00380281	W_sebi#0.00216859: 0.00380281)#0.0028388: 0.000984515	W_muriae#0.00505266: 0.00478732)#0.00356305: 3.80585e-05	(W_mellicola#0.00671269: 0.00356755	W_canadensis#0.000698773: 0.00356755)#0.00859269: 0.00125783)#0.0362504; 5
(((W_mellicola#0.00671269: 0.00361178	W_canadensis#0.000698773: 0.00361178)#0.00848746: 0.00117554	W_muriae#0.00505266: 0.00478732)#0.00173267: 3.80585e-05	(W_tropicalis#0.00106664: 0.00374845	W_sebi#0.00216859: 0.00374845)#0.00383069: 0.00107693)#0.0362504; 5
(((W_mellicola#0.00671269: 0.0036632	W_canadensis#0.000698773: 0.0036632)#0.0073741: 0.00107993	W_muriae#0.00505266: 0.00474313)#0.00174882: 8.22544e-05	(W_tropicalis#0.00106664: 0.00368993	W_sebi#0.00216859: 0.00368993)#0.00585892: 0.00113545)#0.033958; 5
(((W_mellicola#0.00671269: 0.00360813	W_canadensis#0.000698773: 0.00360813)#0.00472206: 0.001135	W_muriae#0.00505266: 0.00474313)#0.00174882: 8.22544e-05	(W_tropicalis#0.00106664: 0.00363716	W_sebi#0.00216859: 0.00363716)#0.00862162: 0.00118822)#0.033958; 5
(((W_mellicola#0.00671269: 0.00353799	W_canadensis#0.000698773: 0.00353799)#0.00481567: 0.0012686	W_muriae#0.00505266: 0.0048066)#0.00172573: 1.87858e-05	(W_tropicalis#0.00106664: 0.00356557	W_sebi#0.00216859: 0.00356557)#0.00749503: 0.00125981)#0.031377; 5
(((W_mellicola#0.00671269: 0.00348186	W_canadensis#0.000698773: 0.00348186)#0.00489331: 0.00132473	W_muriae#0.00505266: 0.0048066)#0.000903491: 1.87858e-05	(W_tropicalis#0.00106664: 0.00350927	W_sebi#0.00216859: 0.00350927)#0.0103276: 0.00131611)#0.0274863; 5
(((W_mellicola#0.00671269: 0.0035516	W_canadensis#0.000698773: 0.0035516)#0.00709772: 0.001255	W_muriae#0.00505266: 0.0048066)#0.00218744: 1.87858e-05	(W_tropicalis#0.00106664: 0.00353757	W_sebi#0.00216859: 0.00353757)#0.00768798: 0.00128781)#0.0243384; 5
(((W_mellicola#0.00671269: 0.00349356	W_canadensis#0.000698773: 0.00349356)#0.00721564: 0.00131304	(W_tropicalis#0.00106664: 0.00360657	W_sebi#0.00216859: 0.00360657)#0.00940154: 0.00120003)#0.00218744: 2.03518e-05	W_muriae#0.00505266: 0.00482695)#0.0243305; 5
(((W_mellicola#0.00671269: 0.00343856	W_canadensis#0.000698773: 0.00343856)#0.00351878: 0.00136803	(W_tropicalis#0.00106664: 0.00354174	W_sebi#0.00216859: 0.00354174)#0.00797367: 0.00126486)#0.00515613: 2.03518e-05	W_muriae#0.00505266: 0.00482695)#0.0276427; 5
(((W_mellicola#0.00671269: 0.00339191	W_canadensis#0.000698773: 0.00339191)#0.00356717: 0.00141468	(W_tropicalis#0.00106664: 0.00347136	W_sebi#0.00216859: 0.00347136)#0.00813531: 0.00133523)#0.00668862: 2.03518e-05	W_muriae#0.00505266: 0.00482695)#0.025911; 5
((W_sebi#0.00216859: 0.00476658	(W_tropicalis#0.00154477: 0.00347136	(W_mellicola#0.00671269: 0.00339191	W_canadensis#0.000726061: 0.00339191)#0.00167207: 7.945e-05)#0.0065811: 0.00129522)#0.00481152: 6.0364e-05	W_muriae#0.00505266: 0.00482695)#0.025911; 5
((W_sebi#0.00216859: 0.00480399	(W_tropicalis#0.00154477: 0.00339207	(W_mellicola#0.00671269: 0.00339191	W_canadensis#0.000726061: 0.00339191)#0.00408044: 1.52626e-07)#0.00673495: 0.00141192)#0.00755322: 2.29588e-05	W_muriae#0.00505266: 0.00482695)#0.025911; 5
(((W_mellicola#0.00671269: 0.00339191	W_canadensis#0.00102568: 0.00339191)#0.00408044: 0.00141208	(W_tropicalis#0.000704886: 0.00336405	W_sebi#0.00216859: 0.00336405)#0.00679103: 0.00143994)#0.0048302: 2.29588e-05	W_muriae#0.00505266: 0.00482695)#0.023482; 5
(((W_mellicola#0.00671269: 0.00339191	W_canadensis#0.00102568: 0.00339191)#0.00408044: 0.00141208	(W_tropicalis#0.000704886: 0.00341398	W_sebi#0.00216859: 0.00341398)#0.00669171: 0.00139001)#0.00151019: 2.29588e-05	W_muriae#0.00505266: 0.00482695)#0.0248207; 5
((W_muriae#0.00564039: 0.00536279	(W_tropicalis#0.00078688: 0.00385105	W_sebi#0.00242084: 0.00385105)#0.00518411: 0.00151175)#0.00229202: 2.56294e-05	(W_mellicola#0.00749351: 0.00386228	W_canadensis#0.00132147: 0.00386228)#0.00446566: 0.00152614)#0.0253593; 5
((W_muriae#0.00564039: 0.00531235	(W_mellicola#0.00749351: 0.0038258	W_canadensis#0.00132147: 0.0038258)#0.00450826: 0.00148655)#0.00231378: 7.60726e-05	(W_tropicalis#0.00078688: 0.00390314	W_sebi#0.00242084: 0.00390314)#0.00511493: 0.00148529)#0.0236781; 5
((W_muriae#0.00526589: 0.00499548	(W_mellicola#0.00699597: 0.00348614	W_canadensis#0.00123373: 0.00348614)#0.00431232: 0.00150934)#0.0043294: 3.51731e-05	(W_tropicalis#0.000734634: 0.00370612	W_sebi#0.0022601: 0.00370612)#0.00469525: 0.00132453)#0.0211117; 5
((W_muriae#0.00526589: 0.00500956	(W_tropicalis#0.000734634: 0.003772	W_sebi#0.0022601: 0.003772)#0.0068775: 0.00123756)#0.00431724: 2.10938e-05	(W_mellicola#0.00568977: 0.00339571	W_canadensis#0.00155796: 0.00339571)#0.00442716: 0.00163495)#0.0228625; 5
(((W_mellicola#0.00568977: 0.00333535	W_canadensis#0.00155796: 0.00333535)#0.00450728: 0.00167421	(W_tropicalis#0.000734634: 0.00372244	W_sebi#0.0022601: 0.00372244)#0.00696906: 0.00128712)#0.000951777: 2.10938e-05	W_muriae#0.00526589: 0.00503065)#0.0228625; 5
(((W_mellicola#0.00568977: 0.00326106	W_canadensis#0.00155796: 0.00326106)#0.00460996: 0.00175132	(W_tropicalis#0.000668931: 0.00364493	W_sebi#0.0022601: 0.00364493)#0.00534268: 0.00136745)#0.0020388: 1.83659e-05	W_muriae#0.00526589: 0.00503074)#0.0228621; 5
(((W_mellicola#0.00602438: 0.00349352	W_canadensis#0.00164958: 0.00349352)#0.00482423: 0.00181363	(W_tropicalis#0.00070827: 0.0039274	W_sebi#0.00239302: 0.0039274)#0.00555876: 0.00137974)#0.0021587: 1.9446e-05	W_muriae#0.00557557: 0.00532659)#0.0267126; 5
(((W_mellicola#0.00602438: 0.00355174	W_canadensis#0.00164958: 0.00355174)#0.00474515: 0.00170528	W_muriae#0.00557557: 0.00525702)#0.00217928: 6.95665e-05	(W_tropicalis#0.00070827: 0.00398829	W_sebi#0.00239302: 0.00398829)#0.00368725: 0.0013383)#0.0307766; 5
(((W_tropicalis#0.00070827: 0.00404215	W_sebi#0.00239302: 0.00404215)#0.00363812: 0.00127488	W_muriae#0.00557557: 0.00531702)#0.00215469: 9.56418e-06	(W_mellicola#0.00602438: 0.00348615	W_canadensis#0.00128829: 0.00348615)#0.00483443: 0.00184044)#0.0307766; 5
(((W_tropicalis#0.00070827: 0.00409003	W_sebi#0.00324577: 0.00409003)#0.00359553: 0.00119624	W_muriae#0.00557557: 0.00528627)#0.00216723: 4.03153e-05	(W_mellicola#0.00602438: 0.00342496	W_canadensis#0.00128829: 0.00342496)#0.0049208: 0.00190163)#0.0288866; 5
(((W_tropicalis#0.00070827: 0.00414728	W_sebi#0.00324577: 0.00414728)#0.00479673: 0.00106635	W_muriae#0.00557557: 0.00521362)#0.00219743: 0.000112967	(W_mellicola#0.00602438: 0.00336908	W_canadensis#0.000710568: 0.00336908)#0.0050024: 0.00195751)#0.0308954; 5
(((W_tropicalis#0.000778053: 0.00409951	W_sebi#0.00324577: 0.00409951)#0.00326741: 0.00111411	W_muriae#0.00557557: 0.00521362)#0.00219743: 0.000112967	(W_mellicola#0.00602438: 0.00329042	W_canadensis#0.000710568: 0.00329042)#0.005122: 0.00203617)#0.0308954; 5
(((W_tropicalis#0.000778053: 0.00418534	W_sebi#0.00324577: 0.00418534)#0.00415407: 0.000940896	W_muriae#0.00557557: 0.00512624)#0.00515012: 0.000200351	(W_mellicola#0.00602438: 0.00333113	W_canadensis#0.000710568: 0.00333113)#0.00505939: 0.00199545)#0.0277869; 5
(((W_tropicalis#0.000752961: 0.0041288	W_sebi#0.00324577: 0.0041288)#0.00421095: 0.000933547	W_muriae#0.00557557: 0.00506235)#0.00746606: 0.000264243	(W_mellicola#0.00602438: 0.0034278	W_canadensis#0.000710568: 0.0034278)#0.00491672: 0.00189879)#0.0297807; 5
(((W_tropicalis#0.000979327: 0.00407228	W_sebi#0.00324577: 0.00407228)#0.00540963: 0.00105333	W_muriae#0.00557557: 0.00512561)#0.00737391: 0.000200979	(W_mellicola#0.00602438: 0.00349177	W_canadensis#0.000710568: 0.00349177)#0.0071035: 0.00183482)#0.0320169; 5
(((W_muriae#0.00557557: 0.00399537	W_sebi#0.00324577: 0.00399537)#0.00551376: 0.00105366	W_tropicalis#0.000979327: 0.00504904)#0.00748574: 0.000277553	(W_mellicola#0.00602438: 0.00355465	W_canadensis#0.000710568: 0.00355465)#0.00697783: 0.00177194)#0.0296209; 5
(((W_mellicola#0.00602438: 0.00360519	W_canadensis#0.00046543: 0.00360519)#0.00688001: 0.00138887	W_tropicalis#0.000979327: 0.00499406)#0.00756814: 0.000332529	(W_muriae#0.00557557: 0.00392672	W_sebi#0.00324577: 0.00392672)#0.00275247: 0.00139987)#0.0306201; 5
(((W_mellicola#0.00602438: 0.00356795	W_canadensis#0.00046543: 0.00356795)#0.00695182: 0.00133213	W_tropicalis#0.000979327: 0.00490009)#0.0039013: 0.000426504	(W_muriae#0.00647177: 0.00392672	W_sebi#0.00324577: 0.00392672)#0.00275247: 0.00139987)#0.0271613; 5
(((W_muriae#0.00647177: 0.00398597	W_sebi#0.00324577: 0.00398597)#0.00271155: 0.00097877	W_tropicalis#0.000979327: 0.00496474)#0.00556227: 0.000361846	(W_mellicola#0.00602438: 0.003588	W_canadensis#0.00046543: 0.003588)#0.00432843: 0.00173859)#0.0271613; 5
(((W_muriae#0.00647177: 0.0040107	W_tropicalis#0.000979327: 0.0040107)#0.00269484: 0.000860694	W_sebi#0.00324577: 0.00487139)#0.00566886: 0.000422243	(W_mellicola#0.00602438: 0.00355535	W_canadensis#0.00046543: 0.00355535)#0.00436817: 0.00173828)#0.0273304; 5
(((W_muriae#0.00647177: 0.00391519	W_tropicalis#0.000979327: 0.00391519)#0.00276058: 0.0009562	W_sebi#0.00324577: 0.00487139)#0.00566886: 0.000422243	(W_mellicola#0.00602438: 0.00358448	W_canadensis#0.00046543: 0.00358448)#0.00433268: 0.00170915)#0.0273304; 5
(((W_muriae#0.00647177: 0.00391519	W_tropicalis#0.000979327: 0.00391519)#0.00276058: 0.00103062	W_sebi#0.00324577: 0.00494582)#0.00368141: 0.000347818	(W_mellicola#0.00602438: 0.00361692	W_canadensis#0.00046543: 0.00361692)#0.00328065: 0.00167671)#0.0246913; 5
(((W_mellicola#0.00602438: 0.00356146	W_canadensis#0.00046543: 0.00356146)#0.00559261: 0.00145067	W_sebi#0.00324577: 0.00501213)#0.0036327: 0.000281505	(W_muriae#0.00647177: 0.00396985	W_tropicalis#0.000979327: 0.00396985)#0.00272257: 0.00132379)#0.0286944; 5
(((W_muriae#0.00647177: 0.00392137	W_tropicalis#0.000979327: 0.00392137)#0.00275623: 0.0010303	W_sebi#0.00324577: 0.00495167)#0.00367706: 0.000341963	(W_mellicola#0.00602438: 0.00358739	W_canadensis#0.00046543: 0.00358739)#0.00555219: 0.00170624)#0.0266375; 5
(((W_muriae#0.00647177: 0.0038521	W_tropicalis#0.000979327: 0.0038521)#0.00280579: 0.00114741	W_sebi#0.00324577: 0.00499951)#0.00364187: 0.000294125	(W_mellicola#0.00602438: 0.00354308	W_canadensis#0.00046543: 0.00354308)#0.00367162: 0.00175056)#0.0301285; 5
(((W_muriae#0.00647177: 0.00391326	W_tropicalis#0.00128689: 0.00391326)#0.00276193: 0.00113313	W_sebi#0.00324577: 0.00504639)#0.00360803: 0.000230483	(W_mellicola#0.00602438: 0.00348435	W_canadensis#0.00046543: 0.00348435)#0.00596264: 0.00179252)#0.0272361; 5
(((W_muriae#0.00647177: 0.00385183	W_tropicalis#0.00128689: 0.00385183)#0.00117192: 0.00121941	W_sebi#0.00324577: 0.00507124)#0.00225021: 0.000205641	(W_mellicola#0.00602438: 0.00353347	W_canadensis#0.00046543: 0.00353347)#0.00587977: 0.00174341)#0.0272361; 5
(((W_muriae#0.00647177: 0.0039055	W_tropicalis#0.00128689: 0.0039055)#0.00261311: 0.00123972	W_sebi#0.00324577: 0.00514522)#0.00221785: 0.000131659	(W_mellicola#0.00602438: 0.0035855	W_canadensis#0.00046543: 0.0035855)#0.00351719: 0.00169138)#0.0272361; 5
(((W_mellicola#0.00602438: 0.00351838	W_canadensis#0.00046543: 0.00351838)#0.00358429: 0.00158181	W_sebi#0.00324577: 0.00510019)#0.00223743: 0.000176689	(W_muriae#0.00499507: 0.0039055	W_tropicalis#0.00128689: 0.0039055)#0.00261311: 0.00137138)#0.0272361; 5
(((W_muriae#0.00499507: 0.00386052	W_tropicalis#0.00251221: 0.00386052)#0.00264355: 0.00118801	W_sebi#0.00324577: 0.00504853)#0.00473958: 0.00022835	(W_mellicola#0.00740743: 0.00354593	W_canadensis#0.00046543: 0.00354593)#0.00355644: 0.00173095)#0.0291459; 5
(((W_muriae#0.00457526: 0.00359018	W_tropicalis#0.00230107: 0.00359018)#0.00238488: 0.00107599	W_sebi#0.00297298: 0.00466616)#0.00430222: 0.000206296	(W_mellicola#0.00678487: 0.00327565	W_canadensis#0.000426313: 0.00327565)#0.00322996: 0.00159681)#0.0253398; 5
(((W_sebi#0.00297298: 0.00353618	W_tropicalis#0.00230107: 0.00353618)#0.00477415: 0.00117341	W_muriae#0.00457526: 0.00470959)#0.00426255: 0.000162868	(W_mellicola#0.00678487: 0.00331569	W_canadensis#0.000426313: 0.00331569)#0.00319095: 0.00155677)#0.0262008; 5
(((W_sebi#0.00297298: 0.00353618	W_tropicalis#0.00230107: 0.00353618)#0.00771817: 0.00123143	W_muriae#0.00457526: 0.00476761)#0.00219857: 0.000104849	(W_mellicola#0.00678487: 0.00327762	W_canadensis#0.000426313: 0.00327762)#0.00541933: 0.00159484)#0.0262008; 5
(((W_mellicola#0.00678487: 0.0031963	W_canadensis#0.000426313: 0.0031963)#0.00555721: 0.00157131	W_muriae#0.00457526: 0.00476761)#0.00155129: 0.000104849	(W_sebi#0.00297298: 0.00347452	W_tropicalis#0.00230107: 0.00347452)#0.00643081: 0.00139794)#0.0295056; 5
(((W_mellicola#0.00678487: 0.00323738	W_canadensis#0.000426313: 0.00323738)#0.00548669: 0.00153023	W_muriae#0.00457526: 0.00476761)#0.0014534: 0.000104849	(W_sebi#0.00297298: 0.00354408	W_tropicalis#0.00230107: 0.00354408)#0.00630458: 0.00132838)#0.031101; 5
(((W_mellicola#0.0074777: 0.00348745	W_canadensis#0.000469846: 0.00348745)#0.00618657: 0.00176701	W_muriae#0.00504246: 0.00525446)#0.00111184: 0.000115556	(W_sebi#0.00327657: 0.00399669	W_tropicalis#0.00253604: 0.00399669)#0.00593915: 0.00137332)#0.0316404; 5
(((W_mellicola#0.00698897: 0.00325951	W_canadensis#0.000439137: 0.00325951)#0.00367338: 0.00160332	W_muriae#0.00471289: 0.00486284)#0.00104946: 0.000156195	(W_sebi#0.00306241: 0.00366224	W_tropicalis#0.00237029: 0.00366224)#0.00363916: 0.00135679)#0.0269308; 5
(((W_mellicola#0.00655636: 0.00300874	W_canadensis#0.000411955: 0.00300874)#0.00350214: 0.00160595	W_muriae#0.00442116: 0.00461469)#0.00416604: 9.36683e-05	(W_sebi#0.00287285: 0.00346021	W_tropicalis#0.00222357: 0.00346021)#0.00693657: 0.00124815)#0.0267119; 5
(((W_mellicola#0.00728211: 0.0033418	W_canadensis#0.000457556: 0.0033418)#0.0038898: 0.00178372	W_muriae#0.00491056: 0.00512551)#0.00260281: 0.000104037	(W_sebi#0.00319086: 0.00392573	W_tropicalis#0.0024697: 0.00392573)#0.00375887: 0.00130382)#0.0337475; 5
(((W_mellicola#0.00699852: 0.00326773	W_canadensis#0.000439738: 0.00326773)#0.00367418: 0.00162113	W_muriae#0.00471933: 0.00488886)#0.0025204: 0.000137038	(W_sebi#0.0030666: 0.00381898	W_tropicalis#0.00237353: 0.00381898)#0.00441924: 0.00120691)#0.035728; 5
(((W_mellicola#0.00699852: 0.00332767	W_canadensis#0.000439738: 0.00332767)#0.003608: 0.00161494	W_muriae#0.00471933: 0.0049426)#0.002493: 8.32902e-05	(W_sebi#0.0030666: 0.00377829	W_tropicalis#0.00237353: 0.00377829)#0.00446684: 0.00124761)#0.032299; 5
(((W_sebi#0.0030666: 0.00383782	W_tropicalis#0.00237353: 0.00383782)#0.00514979: 0.00110479	W_muriae#0.00471933: 0.0049426)#0.002493: 8.32902e-05	(W_mellicola#0.00699852: 0.00332767	W_canadensis#0.000439738: 0.00332767)#0.00224365: 0.00169823)#0.0297596; 5
(((W_sebi#0.0030666: 0.00380855	W_muriae#0.00471933: 0.00380855)#0.00518936: 0.00120959	W_tropicalis#0.00237353: 0.00501813)#0.00512325: 7.76106e-06	(W_mellicola#0.00699852: 0.00332767	W_canadensis#0.000439738: 0.00332767)#0.00442765: 0.00169823)#0.0331618; 5
(((W_tropicalis#0.00237353: 0.00388096	W_muriae#0.00471933: 0.00388096)#0.00740101: 0.00113717	W_sebi#0.0030666: 0.00501813)#0.00141675: 7.76106e-06	(W_mellicola#0.00699852: 0.00324957	W_canadensis#0.000439738: 0.00324957)#0.00453405: 0.00177632)#0.031243; 5
(((W_tropicalis#0.00237353: 0.0039201	W_muriae#0.00471933: 0.0039201)#0.00732712: 0.00109804	W_sebi#0.0030666: 0.00501813)#0.003207: 7.76106e-06	(W_mellicola#0.00699852: 0.00326597	W_canadensis#0.000439738: 0.00326597)#0.0045113: 0.00175993)#0.0282275; 5
(((W_mellicola#0.00699852: 0.00334033	W_canadensis#0.000439738: 0.00334033)#0.00441087: 0.00167781	W_sebi#0.0030666: 0.00501813)#0.000760912: 7.76106e-06	(W_tropicalis#0.00237353: 0.00399131	W_muriae#0.00471933: 0.00399131)#0.00719638: 0.00103458)#0.0282275; 5
(((W_mellicola#0.00699852: 0.00328626	W_canadensis#0.000439738: 0.00328626)#0.00448344: 0.00166183	(W_tropicalis#0.00237353: 0.00402372	W_muriae#0.00471933: 0.00402372)#0.00713843: 0.000924367)#0.000771684: 7.78097e-05	W_sebi#0.0030666: 0.00502589)#0.0320681; 5
(((W_mellicola#0.00699852: 0.00325669	W_canadensis#0.000439738: 0.00325669)#0.00452415: 0.00175619	(W_tropicalis#0.00237353: 0.00394479	W_muriae#0.00471933: 0.00394479)#0.00485612: 0.00106809)#0.00218867: 1.3019e-05	W_sebi#0.0030666: 0.00502589)#0.0301153; 5
(((W_mellicola#0.00759613: 0.00347025	W_canadensis#0.000477287: 0.00347025)#0.00260229: 0.0019365	(W_tropicalis#0.00182251: 0.00425334	W_muriae#0.00512232: 0.00425334)#0.00530585: 0.0011534)#0.00449654: 4.83159e-05	W_sebi#0.00332846: 0.00545506)#0.0291427; 5
(((W_mellicola#0.00759613: 0.00338848	W_canadensis#0.000477287: 0.00338848)#0.00476412: 0.0020368	W_sebi#0.00332846: 0.00542528)#0.00448118: 2.97792e-05	(W_tropicalis#0.00182251: 0.00432769	W_muriae#0.00512232: 0.00432769)#0.00943391: 0.00112736)#0.0309705; 5
(((W_mellicola#0.00759613: 0.00335616	W_canadensis#0.000477287: 0.00335616)#0.00481001: 0.00209083	W_sebi#0.00332846: 0.00544699)#0.00446332: 8.51335e-06	(W_tropicalis#0.00182251: 0.00425226	W_muriae#0.00512232: 0.00425226)#0.00960127: 0.00120324)#0.030968; 5
(((W_mellicola#0.00691755: 0.00301516	W_canadensis#0.00043465: 0.00301516)#0.00280131: 0.00194523	(W_tropicalis#0.0016597: 0.00390115	W_muriae#0.00466473: 0.00390115)#0.00516513: 0.00105924)#0.00283729: 7.75283e-06	W_sebi#0.00303112: 0.00496814)#0.0313775; 5
(((W_mellicola#0.00691755: 0.00296732	W_canadensis#0.00043465: 0.00296732)#0.00284648: 0.00197269	(W_tropicalis#0.0016597: 0.00396772	W_muriae#0.00466473: 0.00396772)#0.00680605: 0.000972285)#0.002849: 2.8138e-05	W_sebi#0.00303112: 0.00496814)#0.0348342; 5
((W_muriae#0.00528659: 0.0055248	(W_tropicalis#0.00188096: 0.00443119	(W_mellicola#0.00783974: 0.00330063	W_canadensis#0.000492594: 0.00330063)#0.00328681: 0.00113055)#0.00782736: 0.00109361)#0.00327192: 0.000105661	W_sebi#0.0034352: 0.00563046)#0.0372056; 5
((W_muriae#0.00483987: 0.00505794	W_sebi#0.00314492: 0.00505794)#0.00299544: 9.67325e-05	(W_tropicalis#0.00172201: 0.00410891	(W_mellicola#0.00593886: 0.00296949	W_canadensis#0.000450969: 0.00296949)#0.003062: 0.00113942)#0.00505536: 0.00104576)#0.0340616; 5
((W_muriae#0.00483987: 0.00505794	W_sebi#0.00314492: 0.00505794)#0.00299544: 9.67325e-05	(W_tropicalis#0.00172201: 0.00403904	(W_mellicola#0.00593886: 0.00296949	W_canadensis#0.000450969: 0.00296949)#0.00538175: 0.00106955)#0.00514281: 0.00111564)#0.0340616; 5
((W_muriae#0.00483987: 0.00514306	(W_tropicalis#0.00172201: 0.00407699	(W_mellicola#0.00593886: 0.00296949	W_canadensis#0.000450969: 0.00296949)#0.00538175: 0.0011075)#0.00509494: 0.00106607)#0.00415231: 1.16146e-05	W_sebi#0.00314492: 0.00515468)#0.0320128; 5
((W_sebi#0.00314492: 0.00513579	(W_tropicalis#0.00172201: 0.00412139	(W_mellicola#0.00593886: 0.0029192	W_canadensis#0.000450969: 0.0029192)#0.00547447: 0.0012022)#0.00504005: 0.0010144)#0.00255592: 1.88811e-05	W_muriae#0.00483987: 0.00515468)#0.035396; 5
((W_sebi#0.00314492: 0.00514964	(W_tropicalis#0.00172201: 0.00407425	(W_mellicola#0.00538206: 0.00299665	W_canadensis#0.000450969: 0.00299665)#0.00533297: 0.0010776)#0.00509837: 0.00107539)#0.00448934: 5.03877e-06	W_muriae#0.00483987: 0.00515468)#0.0338015; 5
((W_sebi#0.00314492: 0.00509598	(W_canadensis#0.000450969: 0.00414495	(W_mellicola#0.00661649: 0.00293211	W_tropicalis#0.00172201: 0.00293211)#0.00449016: 0.00121284)#0.00501141: 0.000951036)#0.00324421: 5.8692e-05	W_muriae#0.00483987: 0.00515468)#0.0338015; 5
((W_sebi#0.00314492: 0.00509598	(W_canadensis#0.000450969: 0.00421032	(W_mellicola#0.00661649: 0.00288833	W_tropicalis#0.00172201: 0.00288833)#0.00455823: 0.00132199)#0.0049336: 0.000885667)#0.0024093: 5.8692e-05	W_muriae#0.00483987: 0.00515468)#0.0338015; 5
((W_sebi#0.00314492: 0.00513993	(W_mellicola#0.00661649: 0.00430472	(W_canadensis#0.000450969: 0.00286398	W_tropicalis#0.00172201: 0.00286398)#0.00459698: 0.00144074)#0.0048254: 0.000835208)#0.0023887: 1.47429e-05	W_muriae#0.00483987: 0.00515468)#0.030347; 5
((W_sebi#0.00314492: 0.0050808	(W_mellicola#0.00661649: 0.00435899	(W_canadensis#0.000450969: 0.00293608	W_tropicalis#0.00172201: 0.00293608)#0.00601545: 0.00142292)#0.00608409: 0.000721801)#0.0024165: 7.38809e-05	W_muriae#0.00483987: 0.00515468)#0.0330659; 5
((W_sebi#0.00328786: 0.00537624	W_muriae#0.00505984: 0.00537624)#0.000953249: 1.27186e-05	(W_mellicola#0.00691722: 0.0045967	(W_canadensis#0.000471466: 0.00300496	W_tropicalis#0.00180028: 0.00300496)#0.00389112: 0.00159174)#0.00630584: 0.000792262)#0.0345688; 5
((W_sebi#0.00328786: 0.00537624	W_muriae#0.00505984: 0.00537624)#0.00314175: 1.27186e-05	(W_mellicola#0.00691722: 0.00452445	(W_canadensis#0.000471466: 0.00308817	W_tropicalis#0.00180028: 0.00308817)#0.00378628: 0.00143629)#0.00484517: 0.000864507)#0.0324305; 5
((W_sebi#0.00328786: 0.00537624	W_muriae#0.00505984: 0.00537624)#0.000343284: 1.27186e-05	(W_mellicola#0.00691722: 0.0046038	(W_canadensis#0.000471466: 0.00311839	W_tropicalis#0.00180028: 0.00311839)#0.00374958: 0.00148541)#0.00376974: 0.000785162)#0.0343309; 5
((W_sebi#0.00300201: 0.00490545	W_muriae#0.00461993: 0.00490545)#0.00269745: 1.49808e-05	(W_mellicola#0.00631582: 0.00427887	(W_canadensis#0.000430475: 0.00279945	W_tropicalis#0.00164376: 0.00279945)#0.00348207: 0.00147942)#0.00434043: 0.000641565)#0.0313461; 5
((W_sebi#0.00324207: 0.00528733	W_muriae#0.00498936: 0.00528733)#0.0018565: 2.65662e-05	(W_mellicola#0.00682087: 0.00466142	(W_canadensis#0.000464899: 0.00298633	W_tropicalis#0.0017752: 0.00298633)#0.00380708: 0.00167509)#0.00464691: 0.000652481)#0.0328423; 5
((W_sebi#0.00324207: 0.00528464	(W_mellicola#0.00682087: 0.00469532	(W_canadensis#0.000464899: 0.00301177	W_tropicalis#0.0017752: 0.00301177)#0.00377492: 0.00168355)#0.00461336: 0.000589323)#0.00185745: 2.92592e-05	W_muriae#0.00498936: 0.0053139)#0.0310426; 5
((W_sebi#0.00324207: 0.00528464	(W_mellicola#0.00682087: 0.0046365	(W_canadensis#0.000543676: 0.00292032	W_tropicalis#0.0017752: 0.00292032)#0.00389313: 0.00171618)#0.00843921: 0.000648136)#0.00185745: 2.92592e-05	W_muriae#0.00498936: 0.0053139)#0.0281677; 5
((W_sebi#0.00324207: 0.00530191	(W_mellicola#0.00682087: 0.00469658	(W_canadensis#0.000543676: 0.00287822	W_tropicalis#0.0017752: 0.00287822)#0.00256774: 0.00181836)#0.00775249: 0.000605331)#0.0027756: 1.19909e-05	W_muriae#0.00498936: 0.0053139)#0.0307152; 5
((W_muriae#0.00498936: 0.00526046	(W_mellicola#0.00682087: 0.00475391	(W_canadensis#0.000543676: 0.00293864	W_tropicalis#0.0017752: 0.00293864)#0.00251494: 0.00181527)#0.00432956: 0.000506546)#0.00279747: 5.34419e-05	W_sebi#0.00324207: 0.0053139)#0.0294903; 5
((W_sebi#0.00324207: 0.00530662	(W_mellicola#0.00762874: 0.00471435	(W_canadensis#0.000543676: 0.0029897	W_tropicalis#0.0017752: 0.0029897)#0.00488741: 0.00172465)#0.00744684: 0.000592263)#0.00277314: 7.28115e-06	W_muriae#0.00498936: 0.0053139)#0.0326202; 5
((W_sebi#0.00324207: 0.00530662	(W_mellicola#0.00669265: 0.00471435	(W_canadensis#0.000543676: 0.0029897	W_tropicalis#0.0017752: 0.0029897)#0.00488741: 0.00172465)#0.00744684: 0.000592263)#0.00277314: 7.28115e-06	W_muriae#0.00498936: 0.0053139)#0.0283647; 5
((W_muriae#0.00498936: 0.00527283	(W_mellicola#0.00669265: 0.00474063	(W_canadensis#0.000543676: 0.00302152	W_tropicalis#0.00140132: 0.00302152)#0.00292225: 0.00171911)#0.00858896: 0.000532196)#0.00279091: 4.10715e-05	W_sebi#0.00324207: 0.0053139)#0.0303159; 5
((W_sebi#0.00324207: 0.00527283	(W_mellicola#0.00669265: 0.00468161	(W_canadensis#0.000543676: 0.00306823	W_tropicalis#0.00140132: 0.00306823)#0.00287776: 0.00161338)#0.00869725: 0.000591222)#0.000995419: 4.10715e-05	W_muriae#0.00498936: 0.0053139)#0.0303159; 5
((W_sebi#0.00324207: 0.00527748	(W_mellicola#0.00669265: 0.00460844	(W_canadensis#0.000543676: 0.00303776	W_tropicalis#0.00140132: 0.00303776)#0.00290663: 0.00157068)#0.00883534: 0.000669039)#0.00307439: 3.64207e-05	W_muriae#0.00498936: 0.0053139)#0.0337822; 5
((W_sebi#0.00324207: 0.00527748	(W_mellicola#0.00669265: 0.0045573	(W_canadensis#0.000543676: 0.00308886	W_tropicalis#0.000870311: 0.00308886)#0.00285854: 0.00146844)#0.00641266: 0.000720178)#0.00307439: 3.64207e-05	W_muriae#0.00498936: 0.0053139)#0.0337822; 5
((W_sebi#0.00324207: 0.00526065	(W_mellicola#0.00669265: 0.00460511	(W_canadensis#0.00105571: 0.00314609	W_tropicalis#0.000870311: 0.00314609)#0.00280655: 0.00145902)#0.00634609: 0.000655543)#0.00308422: 5.32488e-05	W_muriae#0.00498936: 0.0053139)#0.036331; 5
((W_sebi#0.00307268: 0.00498579	(W_mellicola#0.00634297: 0.00442921	(W_canadensis#0.00100055: 0.00294998	W_tropicalis#0.000824839: 0.00294998)#0.00268852: 0.00147923)#0.00592665: 0.000556583)#0.00292308: 5.04666e-05	W_muriae#0.00472868: 0.00503626)#0.0326791; 5
((W_sebi#0.00334833: 0.00539482	(W_mellicola#0.00691201: 0.00478934	(W_canadensis#0.00109031: 0.0032726	W_tropicalis#0.000898837: 0.0032726)#0.00287782: 0.00151674)#0.00350401: 0.000605482)#0.0032079: 9.32468e-05	W_muriae#0.0051529: 0.00548807)#0.0372564; 5
((W_muriae#0.0051529: 0.00543729	(W_mellicola#0.00691201: 0.00471504	(W_canadensis#0.00109031: 0.0032037	W_tropicalis#0.000898837: 0.0032037)#0.0029397: 0.00151134)#0.00355923: 0.000722254)#0.00318284: 5.07776e-05	W_sebi#0.00334833: 0.00548807)#0.0372564; 5
((W_muriae#0.0051529: 0.00546306	(W_mellicola#0.00541144: 0.00467075	(W_canadensis#0.00109031: 0.00327763	W_tropicalis#0.000898837: 0.00327763)#0.00287339: 0.00139312)#0.00591115: 0.000792307)#0.00316783: 2.50107e-05	W_sebi#0.00334833: 0.00548807)#0.0372564; 5
((W_muriae#0.0051529: 0.00544882	(W_mellicola#0.00541144: 0.00459166	(W_canadensis#0.00109031: 0.00332828	W_tropicalis#0.000898837: 0.00332828)#0.00282967: 0.00126338)#0.00601297: 0.000857163)#0.00317611: 3.92464e-05	W_sebi#0.00334833: 0.00548807)#0.0350069; 5
((W_muriae#0.0051529: 0.00538527	(W_mellicola#0.00541144: 0.00463763	(W_canadensis#0.00109031: 0.00336234	W_tropicalis#0.000898837: 0.00336234)#0.00161933: 0.0012753)#0.00404999: 0.000747634)#0.00321359: 0.0001028	W_sebi#0.00334833: 0.00548807)#0.0350069; 5
((W_muriae#0.0051529: 0.00545304	(W_mellicola#0.00541144: 0.0045985	(W_canadensis#0.00109031: 0.00333763	W_tropicalis#0.000898837: 0.00333763)#0.00297998: 0.00126087)#0.00408445: 0.00085454)#0.00317365: 3.50252e-05	W_sebi#0.00334833: 0.00548807)#0.0330675; 5
((W_sebi#0.00334833: 0.00544526	(W_mellicola#0.00541144: 0.00453467	(W_canadensis#0.000943135: 0.00328428	W_tropicalis#0.000898837: 0.00328428)#0.00302839: 0.00125038)#0.00414195: 0.000910598)#0.00317818: 4.28047e-05	W_muriae#0.0051529: 0.00548807)#0.0330675; 5
((W_sebi#0.00334833: 0.00544526	(W_mellicola#0.00541144: 0.00458698	(W_canadensis#0.000943135: 0.0033731	W_tropicalis#0.000898837: 0.0033731)#0.00294865: 0.00121388)#0.00409472: 0.000858289)#0.00317818: 4.28047e-05	W_muriae#0.0051529: 0.00548807)#0.0312852; 5
((W_sebi#0.00334833: 0.00539287	(W_mellicola#0.00541144: 0.00462963	(W_canadensis#0.000943135: 0.0034379	W_tropicalis#0.000898837: 0.0034379)#0.00289307: 0.00119173)#0.00591182: 0.000763233)#0.00320906: 9.52015e-05	W_muriae#0.0051529: 0.00548807)#0.0312852; 5
((W_sebi#0.00334833: 0.00539287	(W_mellicola#0.00541144: 0.00456109	(W_canadensis#0.000943135: 0.00346115	W_tropicalis#0.000898837: 0.00346115)#0.00287363: 0.00109993)#0.00600067: 0.00083178)#0.00320906: 9.52015e-05	W_muriae#0.0051529: 0.00548807)#0.0337729; 5
((W_muriae#0.0051529: 0.00541576	(W_mellicola#0.00541144: 0.00450286	(W_canadensis#0.000943135: 0.00346115	W_tropicalis#0.000898837: 0.00346115)#0.00287363: 0.00104171)#0.00413647: 0.000912893)#0.0031955: 7.23112e-05	W_sebi#0.00334833: 0.00548807)#0.0337729; 5
((W_muriae#0.0051529: 0.00532871	(W_mellicola#0.00541144: 0.00443903	(W_canadensis#0.000943135: 0.00342776	W_tropicalis#0.000898837: 0.00342776)#0.00290162: 0.00101127)#0.00666125: 0.000889683)#0.0032477: 0.000159357	W_sebi#0.00334833: 0.00548807)#0.0337729; 5
((W_sebi#0.00334833: 0.00532871	(W_mellicola#0.00541144: 0.0044151	(W_canadensis#0.000943135: 0.0033997	W_tropicalis#0.000898837: 0.0033997)#0.00551286: 0.0010154)#0.00883101: 0.000913615)#0.0015002: 0.000159357	W_muriae#0.0051529: 0.00548807)#0.0337729; 5
((W_sebi#0.00334833: 0.00532871	(W_mellicola#0.00541144: 0.00433064	(W_canadensis#0.000943135: 0.00343899	W_tropicalis#0.000898837: 0.00343899)#0.00335454: 0.000891655)#0.00900323: 0.000998069)#0.0015002: 0.000159357	W_muriae#0.0051529: 0.00548807)#0.0315676; 5
((W_sebi#0.00334833: 0.00532871	(W_mellicola#0.00541144: 0.00436642	(W_canadensis#0.000943135: 0.00338487	W_tropicalis#0.00125139: 0.00338487)#0.00427918: 0.000981553)#0.00641115: 0.00096229)#0.00197339: 0.000159357	W_muriae#0.0051529: 0.00548807)#0.0336725; 5
((W_sebi#0.00300088: 0.00471672	(W_mellicola#0.00484991: 0.00391333	(W_canadensis#0.000845268: 0.00303363	W_tropicalis#0.00112153: 0.00303363)#0.00751084: 0.000879699)#0.00477617: 0.000803389)#0.00364521: 0.000201867	W_muriae#0.00461819: 0.00491859)#0.0275087; 5
((W_sebi#0.00300088: 0.00475215	(W_mellicola#0.00484991: 0.00387871	(W_canadensis#0.000845268: 0.00307613	W_tropicalis#0.00112153: 0.00307613)#0.00740707: 0.00080258)#0.00720768: 0.000873441)#0.00361803: 0.000166433	W_muriae#0.00461819: 0.00491859)#0.0289632; 5
((W_muriae#0.00461819: 0.00480518	(W_mellicola#0.00484991: 0.00394659	(W_canadensis#0.000845268: 0.00313078	W_tropicalis#0.00112153: 0.00313078)#0.00640692: 0.000815808)#0.0088219: 0.000858585)#0.0015739: 0.000113408	W_sebi#0.00300088: 0.00491859)#0.0263864; 5
((W_muriae#0.00461819: 0.00480518	(W_mellicola#0.00484991: 0.00391684	(W_canadensis#0.000579068: 0.00315594	W_tropicalis#0.00112153: 0.00315594)#0.00403723: 0.000760899)#0.00888891: 0.000888338)#0.00414158: 0.000113408	W_sebi#0.00300088: 0.00491859)#0.0297889; 5
((W_muriae#0.00461819: 0.00480518	(W_mellicola#0.00484991: 0.00398917	(W_canadensis#0.000579068: 0.00322994	W_tropicalis#0.00112153: 0.00322994)#0.00394473: 0.00075923)#0.00872775: 0.00081601)#0.0024832: 0.000113408	W_sebi#0.00300088: 0.00491859)#0.0322613; 5
((W_muriae#0.00461819: 0.00482552	(W_mellicola#0.00484991: 0.00398917	(W_canadensis#0.000579068: 0.00327429	W_tropicalis#0.00112153: 0.00327429)#0.00163459: 0.000714873)#0.0060271: 0.000836348)#0.00477653: 9.307e-05	W_sebi#0.00300088: 0.00491859)#0.0322613; 5
((W_muriae#0.00461819: 0.00475529	(W_mellicola#0.00484991: 0.00398917	(W_canadensis#0.000579068: 0.0033638	W_tropicalis#0.000997388: 0.0033638)#0.0045054: 0.000625364)#0.0036146: 0.000766119)#0.00309458: 0.000163299	W_sebi#0.00300088: 0.00491859)#0.0291939; 5
((W_muriae#0.00461819: 0.00478788	(W_mellicola#0.00484991: 0.00398917	(W_canadensis#0.0010665: 0.00344961	W_tropicalis#0.000997388: 0.00344961)#0.00439334: 0.000539559)#0.0036146: 0.000798714)#0.00307351: 0.000130704	W_sebi#0.00300088: 0.00491859)#0.0305257; 5
((W_muriae#0.00461819: 0.00472342	(W_mellicola#0.00484991: 0.00405102	(W_canadensis#0.0010665: 0.00351497	W_tropicalis#0.000997388: 0.00351497)#0.00169496: 0.000536053)#0.00355941: 0.000672396)#0.00311546: 0.000195169	W_sebi#0.00300088: 0.00491859)#0.0305257; 5
((W_muriae#0.00461819: 0.00467705	(W_mellicola#0.00484991: 0.00401502	(W_canadensis#0.0010665: 0.00361343	W_tropicalis#0.00178368: 0.00361343)#0.00164878: 0.000401587)#0.00359133: 0.000662036)#0.00314634: 0.000241533	W_sebi#0.00300088: 0.00491859)#0.0275491; 5
((W_muriae#0.00461819: 0.00471693	(W_mellicola#0.00484991: 0.00401502	(W_canadensis#0.0010665: 0.00356984	W_tropicalis#0.00178368: 0.00356984)#0.00166891: 0.000445174)#0.00231204: 0.000701912)#0.00311974: 0.000201656	W_sebi#0.00210231: 0.00491859)#0.0275491; 5
((W_sebi#0.00210231: 0.00466457	(W_mellicola#0.00484991: 0.00406376	(W_canadensis#0.0010665: 0.00362772	W_tropicalis#0.00178368: 0.00362772)#0.00356893: 0.000436036)#0.00228431: 0.000600812)#0.00315476: 0.000254015	W_muriae#0.00461819: 0.00491859)#0.0250593; 5
((W_sebi#0.00223434: 0.00498234	(W_mellicola#0.00515449: 0.00431897	(W_canadensis#0.00113347: 0.00380832	W_tropicalis#0.0018957: 0.00380832)#0.00175403: 0.00051065)#0.00242777: 0.000663369)#0.00532634: 0.000245144	W_muriae#0.00490823: 0.00522749)#0.0266331; 5
((W_sebi#0.00223434: 0.00499703	(W_mellicola#0.00515449: 0.00437239	(W_canadensis#0.00113347: 0.00387751	W_tropicalis#0.0018957: 0.00387751)#0.00172274: 0.00049488)#0.00600298: 0.000624633)#0.00531069: 0.00023046	W_muriae#0.00490823: 0.00522749)#0.0266331; 5
((W_sebi#0.00223434: 0.00495747	(W_mellicola#0.00653366: 0.0043084	(W_canadensis#0.00113347: 0.00390027	W_tropicalis#0.0018957: 0.00390027)#0.00171269: 0.000408131)#0.00609214: 0.000649069)#0.00272871: 0.000270018	W_muriae#0.00490823: 0.00522749)#0.0266331; 5
((W_sebi#0.00245118: 0.00550241	(W_mellicola#0.00716773: 0.00479402	(W_canadensis#0.00124347: 0.00434747	W_tropicalis#0.00207967: 0.00434747)#0.0018492: 0.000446549)#0.00338845: 0.000708389)#0.0050487: 0.000232382	W_muriae#0.00538455: 0.00573479)#0.0323369; 5
((W_muriae#0.00513737: 0.00530609	(W_mellicola#0.00683869: 0.00455064	(W_canadensis#0.000853762: 0.00408813	W_tropicalis#0.00155354: 0.00408813)#0.00360122: 0.000462505)#0.00324946: 0.000755455)#0.00795749: 0.000165441	W_sebi#0.00233865: 0.00547153)#0.0337889; 5
((W_sebi#0.00233865: 0.00524486	(W_mellicola#0.00683869: 0.00459312	(W_canadensis#0.000853762: 0.0040312	W_tropicalis#0.00155354: 0.0040312)#0.00143781: 0.000561919)#0.00518398: 0.000651732)#0.00805039: 0.000226676	W_muriae#0.00513737: 0.00547153)#0.0312981; 5
((W_sebi#0.00233865: 0.00518467	(W_mellicola#0.00683869: 0.00462857	(W_canadensis#0.000853762: 0.00399351	W_tropicalis#0.00155354: 0.00399351)#0.00521525: 0.000635064)#0.00514428: 0.000556101)#0.00814384: 0.00028686	W_muriae#0.00513737: 0.00547153)#0.0332604; 5
((W_sebi#0.00233865: 0.00524519	(W_mellicola#0.00683869: 0.004532	(W_canadensis#0.000853762: 0.0040782	W_tropicalis#0.00155354: 0.0040782)#0.00297986: 0.000453796)#0.0052539: 0.000713195)#0.00469617: 0.000226339	W_muriae#0.00513737: 0.00547153)#0.0310478; 5
((W_sebi#0.00233865: 0.00527641	(W_mellicola#0.00683869: 0.00461622	(W_canadensis#0.000853762: 0.00411207	W_tropicalis#0.00155354: 0.00411207)#0.00295532: 0.000504149)#0.00515805: 0.000660189)#0.00466839: 0.000195127	W_muriae#0.00513737: 0.00547153)#0.0310478; 5
((W_sebi#0.00233865: 0.00522269	(W_mellicola#0.00683869: 0.0046716	(W_canadensis#0.000853762: 0.00405884	W_tropicalis#0.00155354: 0.00405884)#0.00299407: 0.000612759)#0.0050969: 0.000551095)#0.00471641: 0.000248838	W_muriae#0.00513737: 0.00547153)#0.0285809; 5
((W_sebi#0.00344292: 0.00478852	(W_mellicola#0.00618376: 0.00427086	(W_canadensis#0.000772: 0.00375005	W_tropicalis#0.00140476: 0.00375005)#0.00400199: 0.000520809)#0.00338674: 0.000517659)#0.00420595: 0.000159015	W_muriae#0.00464538: 0.00494754)#0.0258438; 5
((W_muriae#0.0050536: 0.00527562	(W_mellicola#0.00672718: 0.00470129	(W_canadensis#0.000839842: 0.00417268	W_tropicalis#0.00152821: 0.00417268)#0.00425656: 0.000528606)#0.00364117: 0.00057433)#0.00451807: 0.000106699	W_sebi#0.00374548: 0.00538232)#0.0264371; 5
((W_muriae#0.0050536: 0.00524897	(W_mellicola#0.00672718: 0.00466095	(W_canadensis#0.000839842: 0.00414433	W_tropicalis#0.0017416: 0.00414433)#0.00428568: 0.000516618)#0.00367269: 0.000588018)#0.00454101: 0.000133351	W_sebi#0.00203072: 0.00538232)#0.0264371; 5
((W_muriae#0.0050536: 0.00524897	(W_mellicola#0.00672718: 0.00461473	(W_canadensis#0.000839842: 0.00419902	W_tropicalis#0.0017416: 0.00419902)#0.00422986: 0.000415708)#0.00370947: 0.000634236)#0.00454101: 0.000133351	W_sebi#0.00203072: 0.00538232)#0.025698; 5
((W_muriae#0.0050536: 0.00532441	(W_mellicola#0.00672718: 0.00456402	(W_canadensis#0.000839842: 0.00414258	W_tropicalis#0.0017416: 0.00414258)#0.00198426: 0.000421433)#0.00375069: 0.000760397)#0.00447667: 5.79041e-05	W_sebi#0.00339366: 0.00538232)#0.0270178; 5
((W_muriae#0.0050536: 0.00525409	(W_tropicalis#0.0017416: 0.00452977	(W_canadensis#0.000839842: 0.00409998	W_mellicola#0.00515235: 0.00409998)#0.00200488: 0.00042979)#0.00598233: 0.000724317)#0.00453658: 0.000128229	W_sebi#0.00339366: 0.00538232)#0.0292696; 5
((W_muriae#0.0050536: 0.00530791	(W_tropicalis#0.0017416: 0.00450929	(W_canadensis#0.000839842: 0.00417857	W_mellicola#0.00515235: 0.00417857)#0.00196717: 0.000330724)#0.00363905: 0.000798618)#0.00449058: 7.44075e-05	W_sebi#0.00339366: 0.00538232)#0.0273267; 5
((W_muriae#0.0050536: 0.00530791	(W_tropicalis#0.0017416: 0.00456395	(W_canadensis#0.000839842: 0.00411575	W_mellicola#0.00515235: 0.00411575)#0.00199719: 0.000448198)#0.00359547: 0.000743958)#0.00191624: 7.44075e-05	W_sebi#0.00339366: 0.00538232)#0.0273267; 5
((W_muriae#0.0050536: 0.00530791	(W_mellicola#0.00515235: 0.0046166	(W_canadensis#0.000839842: 0.00415115	W_tropicalis#0.0017416: 0.00415115)#0.00198016: 0.000465451)#0.00355446: 0.00069131)#0.00191624: 7.44075e-05	W_sebi#0.00339366: 0.00538232)#0.0273267; 5
((W_sebi#0.00339366: 0.00530791	(W_mellicola#0.00515235: 0.00466702	(W_canadensis#0.000839842: 0.00409704	W_tropicalis#0.0017416: 0.00409704)#0.00200632: 0.000569976)#0.0047315: 0.000640893)#0.00139518: 7.44075e-05	W_muriae#0.0050536: 0.00538232)#0.0293965; 5
((W_muriae#0.0050536: 0.00535867	(W_mellicola#0.00515235: 0.00473732	(W_canadensis#0.000906096: 0.00404568	W_tropicalis#0.0017416: 0.00404568)#0.00203179: 0.000691639)#0.00466129: 0.000621352)#0.00360316: 2.36445e-05	W_sebi#0.00339366: 0.00538232)#0.0311149; 5
((W_mellicola#0.00515235: 0.0053227	(W_muriae#0.0050536: 0.0047961	(W_canadensis#0.000495367: 0.00395954	W_tropicalis#0.0017416: 0.00395954)#0.00207599: 0.000836557)#0.00698903: 0.000526606)#0.00362751: 5.96146e-05	W_sebi#0.00339366: 0.00538232)#0.029765; 5
((W_mellicola#0.00515235: 0.0053227	(W_muriae#0.0050536: 0.00482743	(W_canadensis#0.000495367: 0.00392175	W_tropicalis#0.0017416: 0.00392175)#0.00209599: 0.000905687)#0.00388396: 0.000495267)#0.00117522: 5.96146e-05	W_sebi#0.00339366: 0.00538232)#0.0322777; 5
((W_mellicola#0.00515235: 0.00536143	(W_muriae#0.0050536: 0.00484881	(W_canadensis#0.000560345: 0.00385559	W_tropicalis#0.0017416: 0.00385559)#0.00213196: 0.000993214)#0.00386684: 0.000512623)#0.00116673: 2.08877e-05	W_sebi#0.00339366: 0.00538232)#0.0299269; 5
((W_muriae#0.0050536: 0.00531819	(W_mellicola#0.00515235: 0.00490994	(W_canadensis#0.000560345: 0.00394731	W_tropicalis#0.0017416: 0.00394731)#0.00480778: 0.000962634)#0.00644011: 0.000408253)#0.00295138: 6.41226e-05	W_sebi#0.00339366: 0.00538232)#0.0299269; 5
((W_muriae#0.0050536: 0.00537289	(W_mellicola#0.00515235: 0.00481233	(W_canadensis#0.000560345: 0.00399087	W_tropicalis#0.0017416: 0.00399087)#0.0047553: 0.000821456)#0.00657074: 0.000560558)#0.00106424: 9.4286e-06	W_sebi#0.00339366: 0.00538232)#0.0281127; 5
((W_muriae#0.0050536: 0.00530906	(W_mellicola#0.00515235: 0.00487137	(W_canadensis#0.000572948: 0.00403559	W_tropicalis#0.0017416: 0.00403559)#0.0047026: 0.000835777)#0.0064911: 0.000437691)#0.00197281: 7.25799e-05	W_sebi#0.00339366: 0.00538164)#0.0264243; 5
(((W_canadensis#0.000572948: 0.00398309	W_tropicalis#0.0017416: 0.00398309)#0.0047646: 0.00138892	(W_mellicola#0.00669326: 0.00487137	W_muriae#0.0050536: 0.00487137)#0.0045656: 0.000500632)#0.0019497: 9.63942e-06	W_sebi#0.00339366: 0.00538164)#0.0264243; 5
(((W_canadensis#0.000572948: 0.0040441	W_tropicalis#0.0017416: 0.0040441)#0.00469271: 0.00127005	(W_mellicola#0.00669326: 0.00481017	W_muriae#0.0050536: 0.00481017)#0.00259628: 0.000503984)#0.00197092: 6.74911e-05	W_sebi#0.00339366: 0.00538164)#0.0264243; 5
(((W_canadensis#0.00055365: 0.00396075	W_tropicalis#0.00168294: 0.00396075)#0.00447412: 0.00122836	(W_mellicola#0.00646782: 0.00464815	W_muriae#0.00488339: 0.00464815)#0.00250883: 0.00054096)#0.00188474: 1.12667e-05	W_sebi#0.00327935: 0.00520038)#0.0255343; 5
(((W_canadensis#0.00055365: 0.00402736	W_tropicalis#0.00168294: 0.00402736)#0.00440013: 0.00109508	(W_mellicola#0.00646782: 0.00468185	W_muriae#0.00488339: 0.00468185)#0.00249077: 0.000440585)#0.00190927: 7.79389e-05	W_sebi#0.00327935: 0.00520038)#0.026515; 5
(((W_canadensis#0.000605933: 0.00436135	W_tropicalis#0.00184187: 0.00436135)#0.00486681: 0.00128358	(W_mellicola#0.00638903: 0.00520778	W_muriae#0.00534455: 0.00520778)#0.00268212: 0.000437152)#0.00207522: 4.65402e-05	W_sebi#0.00358903: 0.00569147)#0.0271225; 5
(((W_canadensis#0.000605933: 0.00440639	W_tropicalis#0.00151622: 0.00440639)#0.00569084: 0.00123854	(W_mellicola#0.00638903: 0.00523674	W_muriae#0.00534455: 0.00523674)#0.00266729: 0.00040819)#0.00113191: 4.65402e-05	W_sebi#0.00358903: 0.00569147)#0.0289324; 5
(((W_canadensis#0.000605933: 0.004347	W_tropicalis#0.00175731: 0.004347)#0.00576859: 0.00132581	(W_mellicola#0.00638903: 0.0051976	W_muriae#0.00534455: 0.0051976)#0.00268737: 0.000475214)#0.00350154: 1.86562e-05	W_sebi#0.00358903: 0.00569147)#0.0312929; 5
(((W_canadensis#0.000605933: 0.00442116	W_tropicalis#0.00175731: 0.00442116)#0.00300314: 0.00125166	(W_mellicola#0.00638903: 0.00516035	W_muriae#0.00534455: 0.00516035)#0.00270677: 0.000512469)#0.000383754: 1.86562e-05	W_sebi#0.00358903: 0.00569147)#0.0294874; 5
((W_mellicola#0.00638903: 0.00567281	((W_canadensis#0.0010328: 0.00436037	W_tropicalis#0.00175731: 0.00436037)#0.00611229: 0.000744603	W_muriae#0.00534455: 0.00510497)#0.00421145: 0.00056784)#0.00143352: 1.86562e-05	W_sebi#0.00358903: 0.00569147)#0.0276696; 5
((W_mellicola#0.00638903: 0.00565232	((W_canadensis#0.0010328: 0.00433452	W_tropicalis#0.00175731: 0.00433452)#0.00245443: 0.000844936	W_muriae#0.00534455: 0.00517946)#0.00415088: 0.000472863)#0.00116523: 3.91487e-05	W_sebi#0.00358903: 0.00569147)#0.0248553; 5
((W_mellicola#0.00638903: 0.00567968	W_sebi#0.00358903: 0.00567968)#0.00175122: 1.17938e-05	((W_canadensis#0.00117341: 0.00440531	W_tropicalis#0.00175731: 0.00440531)#0.00392: 0.000697124	W_muriae#0.00534455: 0.00510243)#0.00421354: 0.000589036)#0.0272088; 5
((W_mellicola#0.00638903: 0.00567968	W_sebi#0.00358903: 0.00567968)#0.00161212: 1.17938e-05	((W_muriae#0.00534455: 0.00436157	W_tropicalis#0.00175731: 0.00436157)#0.00395932: 0.000765761	W_canadensis#0.00117341: 0.00512733)#0.0025222: 0.000564141)#0.0264235; 5
((W_mellicola#0.00638903: 0.00566848	W_sebi#0.00358903: 0.00566848)#0.00399434: 2.29941e-05	((W_muriae#0.00534455: 0.00431193	W_tropicalis#0.00175731: 0.00431193)#0.00400489: 0.000874524	W_canadensis#0.00117341: 0.00518646)#0.00249344: 0.000505013)#0.0264235; 5
((W_mellicola#0.00690554: 0.006089	W_sebi#0.00387918: 0.006089)#0.0020514: 6.25864e-05	((W_canadensis#0.00126828: 0.0046118	W_tropicalis#0.00189937: 0.0046118)#0.00571124: 0.000898872	W_muriae#0.00577661: 0.00551067)#0.00274152: 0.000640913)#0.0313787; 5
((W_mellicola#0.00690554: 0.00604703	W_sebi#0.00387918: 0.00604703)#0.00206564: 0.000104556	((W_canadensis#0.00126828: 0.00458111	W_tropicalis#0.00145101: 0.00458111)#0.00306316: 0.000957987	W_muriae#0.00577661: 0.00553909)#0.00513467: 0.000612494)#0.0313787; 5
((W_mellicola#0.00690554: 0.00597661	W_sebi#0.00387918: 0.00597661)#0.000660498: 0.000174976	((W_canadensis#0.00126828: 0.0045152	W_tropicalis#0.00145101: 0.0045152)#0.00310787: 0.000981444	W_muriae#0.00577661: 0.00549665)#0.00286332: 0.000654939)#0.0276094; 5
((W_mellicola#0.00690554: 0.00604423	W_sebi#0.00387918: 0.00604423)#0.000653109: 0.000107354	((W_canadensis#0.00126828: 0.00456713	W_tropicalis#0.00207573: 0.00456713)#0.00307253: 0.000989182	W_muriae#0.00577661: 0.00555632)#0.00456838: 0.000595271)#0.0249301; 5
((W_mellicola#0.00690554: 0.00604423	W_sebi#0.00271599: 0.00604423)#0.000653109: 0.000107354	((W_canadensis#0.00126828: 0.00465248	W_tropicalis#0.00207573: 0.00465248)#0.00301617: 0.000968872	W_muriae#0.00577661: 0.00562135)#0.0030744: 0.000530238)#0.0264466; 5
((W_mellicola#0.00690554: 0.00608637	W_sebi#0.00271599: 0.00608637)#0.000648587: 6.5215e-05	((W_canadensis#0.00126828: 0.00470897	W_tropicalis#0.00207573: 0.00470897)#0.00297999: 0.00099174	W_muriae#0.00577661: 0.00570071)#0.00303161: 0.000450881)#0.0237654; 5
((W_mellicola#0.00690554: 0.006047	W_sebi#0.00271599: 0.006047)#0.000652809: 0.000104581	((W_canadensis#0.00126828: 0.00476901	W_muriae#0.00577661: 0.00476901)#0.00294247: 0.000957852	W_tropicalis#0.00207573: 0.00572686)#0.00435513: 0.000424725)#0.0237654; 5
((W_mellicola#0.00690554: 0.00598801	W_sebi#0.00271599: 0.00598801)#0.000659241: 0.000163581	((W_canadensis#0.00126828: 0.00483708	W_muriae#0.00577661: 0.00483708)#0.00290106: 0.000979322	W_tropicalis#0.00207573: 0.0058164)#0.00428808: 0.000335183)#0.0237654; 5
((W_mellicola#0.00690554: 0.00593663	W_sebi#0.00271599: 0.00593663)#0.000664946: 0.000214951	((W_canadensis#0.00126828: 0.00489767	W_muriae#0.00577661: 0.00489767)#0.00286517: 0.000899941	W_tropicalis#0.00207573: 0.00579761)#0.00430198: 0.000353978)#0.0237654; 5
((W_mellicola#0.00690554: 0.00589519	W_sebi#0.00271599: 0.00589519)#0.0012597: 0.000256395	((W_canadensis#0.00126828: 0.004873	W_muriae#0.00446157: 0.004873)#0.00287968: 0.0010157	W_tropicalis#0.00207573: 0.0058887)#0.00423544: 0.000262889)#0.0274795; 5
((W_mellicola#0.00690554: 0.00591167	W_sebi#0.00271599: 0.00591167)#0.00125619: 0.000239912	((W_canadensis#0.00126828: 0.00479263	W_muriae#0.00446157: 0.00479263)#0.00397057: 0.00115215	W_tropicalis#0.00207573: 0.00594478)#0.00247323: 0.000206808)#0.0288343; 5
((W_mellicola#0.00730932: 0.00635187	W_sebi#0.00287479: 0.00635187)#0.00130985: 0.000159407	((W_canadensis#0.00057488: 0.00503348	W_muriae#0.00472245: 0.00503348)#0.00423562: 0.00121503	W_tropicalis#0.0021971: 0.00624851)#0.00263623: 0.000262773)#0.0305202; 5
((W_mellicola#0.00730932: 0.00632236	W_sebi#0.00287479: 0.00632236)#0.00131596: 0.000188916	((W_canadensis#0.00057488: 0.00508518	W_muriae#0.00472245: 0.00508518)#0.00419256: 0.00113141	W_tropicalis#0.00138602: 0.00621658)#0.00264977: 0.000294698)#0.02754; 5
((W_mellicola#0.00730932: 0.00626201	W_sebi#0.00287479: 0.00626201)#0.00261002: 0.000249266	((W_canadensis#0.001806: 0.00514689	W_muriae#0.00472245: 0.00514689)#0.00414228: 0.00106969	W_tropicalis#0.00138602: 0.00621658)#0.00264977: 0.000294698)#0.0301056; 5
((W_mellicola#0.00730932: 0.00626201	W_sebi#0.00287479: 0.00626201)#0.000642837: 0.000249266	((W_tropicalis#0.00138602: 0.00519889	W_muriae#0.00472245: 0.00519889)#0.00410085: 0.000964695	W_canadensis#0.001806: 0.00616358)#0.00267255: 0.000347695)#0.026369; 5
((W_mellicola#0.00730932: 0.00633013	W_sebi#0.00287479: 0.00633013)#0.00170895: 0.00015196	((W_tropicalis#0.00138602: 0.00527336	W_muriae#0.00472245: 0.00527336)#0.00404294: 0.000966152	W_canadensis#0.001806: 0.00623951)#0.00264003: 0.000242585)#0.0248057; 5
((W_mellicola#0.00781727: 0.00683008	W_sebi#0.00307457: 0.00683008)#0.00181164: 0.000102474	((W_tropicalis#0.00148234: 0.00559774	W_muriae#0.00505063: 0.00559774)#0.00740358: 0.00116653	W_canadensis#0.000692407: 0.00676427)#0.00278545: 0.000168291)#0.0295803; 5
((W_mellicola#0.00708944: 0.00622554	W_sebi#0.00278831: 0.00622554)#0.00185397: 6.15543e-05	((W_tropicalis#0.00134433: 0.005013	W_muriae#0.00458039: 0.005013)#0.00679939: 0.00115872	W_canadensis#0.000627941: 0.00617173)#0.00251086: 0.00011537)#0.0292888; 5
((W_mellicola#0.00802949: 0.00699303	W_sebi#0.00315804: 0.00699303)#0.000835016: 0.000127721	((W_tropicalis#0.00152258: 0.00573898	W_muriae#0.00518774: 0.00573898)#0.00761877: 0.00130781	W_canadensis#0.000711204: 0.00704679)#0.00282091: 7.39654e-05)#0.0306985; 5
((W_mellicola#0.00802949: 0.0070754	W_sebi#0.00315804: 0.0070754)#0.000712222: 4.53543e-05	((W_tropicalis#0.00216632: 0.00577441	W_canadensis#0.000711204: 0.00577441)#0.00469509: 0.00121149	W_muriae#0.00518774: 0.0069859)#0.0028455: 0.000134856)#0.0336684; 5
((W_mellicola#0.00655449: 0.00577567	W_sebi#0.00257791: 0.00577567)#0.000581389: 3.70228e-05	((W_tropicalis#0.00176837: 0.00469364	W_canadensis#0.000580558: 0.00469364)#0.00205042: 0.000969319	W_muriae#0.00423476: 0.00566296)#0.00233905: 0.000149732)#0.0253783; 5
((W_mellicola#0.0073034: 0.00639072	W_sebi#0.00287246: 0.00639072)#0.000652366: 8.61231e-05	((W_tropicalis#0.00136894: 0.005172	W_muriae#0.00471862: 0.005172)#0.00343786: 0.00122424	W_canadensis#0.000646891: 0.00639623)#0.00163731: 8.06056e-05)#0.028278; 5
((W_mellicola#0.0073034: 0.0064354	W_sebi#0.00224267: 0.0064354)#0.000647837: 4.14437e-05	((W_canadensis#0.000646891: 0.00510093	W_muriae#0.00471862: 0.00510093)#0.00348576: 0.00137219	W_tropicalis#0.0009654: 0.00647313)#0.00398932: 3.71465e-06)#0.028278; 5
(W_tropicalis#0.001091: 0.00647684	((W_canadensis#0.000646891: 0.00502231	W_muriae#0.00471862: 0.00502231)#0.00354032: 0.00145081	(W_mellicola#0.0073034: 0.00639729	W_sebi#0.00224267: 0.00639729)#0.000651696: 7.58383e-05)#0.00588161: 3.71465e-06)#0.0302334; 5
(W_tropicalis#0.001091: 0.00647684	((W_canadensis#0.000646891: 0.00510198	W_muriae#0.00471862: 0.00510198)#0.00348504: 0.00130137	(W_mellicola#0.0073034: 0.00633161	W_sebi#0.00224267: 0.00633161)#0.000658456: 7.17432e-05)#0.00391229: 7.34898e-05)#0.0267126; 5
(W_tropicalis#0.001091: 0.00647684	((W_canadensis#0.000646891: 0.00515578	W_muriae#0.00471862: 0.00515578)#0.00514886: 0.00124757	(W_mellicola#0.0073034: 0.00633161	W_sebi#0.00224267: 0.00633161)#0.000658456: 7.17432e-05)#0.00391229: 7.34898e-05)#0.024522; 5
((W_canadensis#0.000606571: 0.00509927	W_muriae#0.00471862: 0.00509927)#0.00520592: 0.00137757	(W_tropicalis#0.001091: 0.00646957	(W_mellicola#0.0073034: 0.00629313	W_sebi#0.00224267: 0.00629313)#0.000662482: 0.000176439)#0.00387225: 7.27391e-06)#0.0283819; 5
((W_canadensis#0.000606571: 0.00516435	W_muriae#0.00471862: 0.00516435)#0.00514032: 0.00131249	(W_tropicalis#0.001091: 0.00646957	(W_mellicola#0.0073034: 0.00629313	W_sebi#0.00224267: 0.00629313)#0.00207432: 0.000176439)#0.00239102: 7.27391e-06)#0.0310821; 5
((W_canadensis#0.000606571: 0.00521998	W_muriae#0.00471862: 0.00521998)#0.00508554: 0.00125686	(W_tropicalis#0.001091: 0.00646957	(W_mellicola#0.0073034: 0.00633951	W_sebi#0.00224267: 0.00633951)#0.00205915: 0.000130059)#0.000204417: 7.27391e-06)#0.0301321; 5
((W_canadensis#0.000606571: 0.00516189	W_muriae#0.00471862: 0.00516189)#0.0027748: 0.00131495	(W_mellicola#0.0073034: 0.00641315	(W_tropicalis#0.001091: 0.00638828	W_sebi#0.00224267: 0.00638828)#0.00204343: 2.48784e-05)#0.00142855: 6.36858e-05)#0.0265955; 5
((W_canadensis#0.00174389: 0.00522257	W_muriae#0.00471862: 0.00522257)#0.00518735: 0.00125427	(W_mellicola#0.0073034: 0.0063717	(W_tropicalis#0.00158859: 0.00635154	W_sebi#0.00224267: 0.00635154)#0.00391948: 2.01542e-05)#0.000664989: 0.000105141)#0.0290138; 5
((W_canadensis#0.00174389: 0.00514081	W_muriae#0.00471862: 0.00514081)#0.00526985: 0.00133603	(W_sebi#0.00224267: 0.0063717	(W_tropicalis#0.00158859: 0.00635154	W_mellicola#0.0073034: 0.00635154)#0.00043837: 2.01542e-05)#0.00149777: 0.000105141)#0.0290138; 5
((W_canadensis#0.00163172: 0.00475675	W_muriae#0.00441512: 0.00475675)#0.00261827: 0.0013035	(W_tropicalis#0.00104352: 0.00604209	(W_sebi#0.00209842: 0.00592859	W_mellicola#0.00683365: 0.00592859)#0.00353977: 0.000113501)#0.00138283: 1.81682e-05)#0.0240285; 5
((W_canadensis#0.00163172: 0.00467364	W_muriae#0.00441512: 0.00467364)#0.00528925: 0.00138661	(W_tropicalis#0.00104352: 0.00598828	(W_sebi#0.00354765: 0.00596284	W_mellicola#0.00683365: 0.00596284)#0.00351944: 2.54382e-05)#0.00139525: 7.19752e-05)#0.0218918; 5
((W_canadensis#0.00163172: 0.00458348	W_muriae#0.00441512: 0.00458348)#0.0053933: 0.00147677	(W_tropicalis#0.00104352: 0.00599471	(W_sebi#0.00354765: 0.00596513	W_mellicola#0.00683365: 0.00596513)#0.00351809: 2.95724e-05)#0.00109419: 6.55505e-05)#0.0237402; 5
((W_canadensis#0.00163172: 0.00453636	W_muriae#0.00441512: 0.00453636)#0.00544932: 0.00152389	(W_tropicalis#0.00104352: 0.00599471	(W_sebi#0.00224807: 0.00596513	W_mellicola#0.00683365: 0.00596513)#0.0010295: 2.95724e-05)#0.0036033: 6.55505e-05)#0.0263508; 5
((W_sebi#0.00237885: 0.0063619	W_mellicola#0.00723122: 0.0063619)#0.00108088: 5.093e-05	(W_tropicalis#0.00144478: 0.00636937	(W_canadensis#0.00121989: 0.00488221	W_muriae#0.00467199: 0.00488221)#0.00766365: 0.00148717)#0.00379743: 4.34577e-05)#0.0316874; 5
((W_sebi#0.00237885: 0.00630511	W_mellicola#0.00723122: 0.00630511)#0.00351835: 0.000107719	(W_muriae#0.00467199: 0.00636937	(W_canadensis#0.00121989: 0.00496784	W_tropicalis#0.00196207: 0.00496784)#0.00753155: 0.00140154)#0.00102267: 4.34577e-05)#0.0284969; 5
((W_sebi#0.00237885: 0.00634493	W_mellicola#0.00723122: 0.00634493)#0.000900676: 6.78996e-05	(W_muriae#0.00467199: 0.00636937	(W_canadensis#0.000869353: 0.00487526	W_tropicalis#0.000628785: 0.00487526)#0.00767456: 0.00149411)#0.00102267: 4.34577e-05)#0.0291327; 5
((W_sebi#0.00227165: 0.00605899	W_mellicola#0.00690534: 0.00605899)#0.000860087: 6.48397e-05	(W_muriae#0.00446144: 0.00611206	(W_canadensis#0.000830175: 0.00471455	W_tropicalis#0.000600448: 0.00471455)#0.00516493: 0.00139751)#0.0029832: 1.17728e-05)#0.0263742; 5
((W_canadensis#0.000830175: 0.00474876	W_tropicalis#0.000600448: 0.00474876)#0.0039536: 0.00137507	(W_muriae#0.00446144: 0.00608346	(W_sebi#0.00227165: 0.00600687	W_mellicola#0.00690534: 0.00600687)#0.000867549: 7.65863e-05)#0.00299723: 4.03709e-05)#0.0263742; 5
((W_canadensis#0.00092476: 0.00535218	W_tropicalis#0.000668859: 0.00535218)#0.00435273: 0.00146936	(W_muriae#0.00496975: 0.00681274	(W_sebi#0.00253047: 0.00669126	W_mellicola#0.00769209: 0.00669126)#0.00167853: 0.000121486)#0.00332098: 8.79625e-06)#0.0293791; 5
((W_canadensis#0.00092476: 0.0052861	W_tropicalis#0.000668859: 0.0052861)#0.00440713: 0.00153544	(W_muriae#0.00496975: 0.00676639	(W_sebi#0.00253047: 0.00664576	W_mellicola#0.00625151: 0.00664576)#0.00247789: 0.000120627)#0.00334373: 5.51517e-05)#0.027269; 5
((W_canadensis#0.00092476: 0.0052362	W_tropicalis#0.000668859: 0.0052362)#0.00333704: 0.00158534	(W_muriae#0.00496975: 0.00680322	(W_sebi#0.00253047: 0.00664576	W_mellicola#0.00625151: 0.00664576)#0.000349899: 0.00015746)#0.00332563: 1.83193e-05)#0.0293926; 5
((W_sebi#0.00253047: 0.00670739	W_mellicola#0.00625151: 0.00670739)#0.00130628: 0.000114148	(W_muriae#0.00496975: 0.0067598	(W_canadensis#0.000549425: 0.00532407	W_tropicalis#0.000668859: 0.00532407)#0.00443555: 0.00143573)#0.000567208: 6.1735e-05)#0.0279381; 5
((W_sebi#0.00253047: 0.00679	W_mellicola#0.00625151: 0.00679)#0.00129039: 3.15378e-05	(W_muriae#0.00496975: 0.00680314	(W_canadensis#0.000549425: 0.00528553	W_tropicalis#0.000668859: 0.00528553)#0.0044679: 0.00151761)#0.00360636: 1.84001e-05)#0.0309416; 5
((W_canadensis#0.000549425: 0.00522228	W_tropicalis#0.000668859: 0.00522228)#0.00253311: 0.00159926	(W_muriae#0.00496975: 0.00681808	(W_sebi#0.00253047: 0.00679	W_mellicola#0.00625151: 0.00679)#0.00103683: 2.80828e-05)#0.000601307: 3.45504e-06)#0.0309416; 5
((W_canadensis#0.000549425: 0.00518526	W_tropicalis#0.000668859: 0.00518526)#0.0060938: 0.00163628	(W_muriae#0.00496975: 0.00681808	(W_sebi#0.00253047: 0.00679	W_mellicola#0.00625151: 0.00679)#0.000940181: 2.80828e-05)#0.0012193: 3.45504e-06)#0.0344662; 5
((W_sebi#0.00253047: 0.00671707	W_mellicola#0.00625151: 0.00671707)#0.000747408: 0.00010447	(W_muriae#0.00496975: 0.00681808	(W_canadensis#0.000549425: 0.00522014	W_tropicalis#0.000668859: 0.00522014)#0.00862191: 0.00159794)#0.000978364: 3.45504e-06)#0.0319116; 5
((W_sebi#0.00253047: 0.00671707	W_mellicola#0.00625151: 0.00671707)#0.00162611: 0.00010447	(W_muriae#0.00496975: 0.00681808	(W_canadensis#0.000549425: 0.00514905	W_tropicalis#0.000668859: 0.00514905)#0.00676117: 0.00166903)#0.000978364: 3.45504e-06)#0.0344849; 5
((W_sebi#0.00234348: 0.00624983	W_mellicola#0.00578957: 0.00624983)#0.00149894: 6.76456e-05	(W_muriae#0.00460252: 0.00624096	(W_canadensis#0.000508826: 0.00484726	W_tropicalis#0.000619435: 0.00484726)#0.00406391: 0.0013937)#0.000916714: 7.65167e-05)#0.0319367; 5
((W_sebi#0.00234348: 0.00619071	W_mellicola#0.00578957: 0.00619071)#0.00151326: 0.000126768	(W_muriae#0.00460252: 0.00624096	(W_canadensis#0.000508826: 0.00478547	W_tropicalis#0.000619435: 0.00478547)#0.00264407: 0.00145549)#0.00358332: 7.65167e-05)#0.0319367; 5
((W_sebi#0.00261675: 0.00691259	W_mellicola#0.00646468: 0.00691259)#0.00428802: 0.00014155	(W_muriae#0.00513921: 0.00690269	(W_canadensis#0.000568159: 0.00542235	W_tropicalis#0.000691666: 0.00542235)#0.00290945: 0.00148033)#0.00609132: 0.000151454)#0.0328429; 5
((W_sebi#0.00261675: 0.00688506	W_mellicola#0.00646468: 0.00688506)#0.0016208: 0.000169078	(W_muriae#0.00513921: 0.00684696	(W_canadensis#0.000568159: 0.00551658	W_tropicalis#0.00104626: 0.00551658)#0.00285975: 0.00133038)#0.0061409: 0.000207183)#0.0300439; 5
((W_sebi#0.00261675: 0.0069286	W_mellicola#0.00646468: 0.0069286)#0.00161062: 9.53246e-05	(W_muriae#0.00513921: 0.00679162	(W_canadensis#0.000568159: 0.00545139	W_tropicalis#0.00104626: 0.00545139)#0.00289395: 0.00134023)#0.00930927: 0.000232301)#0.0269944; 5
((W_sebi#0.00261675: 0.00700203	W_mellicola#0.00646468: 0.00700203)#0.000748504: 2.18942e-05	(W_muriae#0.00513921: 0.00684282	(W_canadensis#0.000568159: 0.00545139	W_tropicalis#0.00104626: 0.00545139)#0.00289395: 0.00139142)#0.00710664: 0.000181106)#0.0255427; 5
((W_sebi#0.00261675: 0.00697162	W_mellicola#0.00646468: 0.00697162)#0.000751769: 5.23043e-05	(W_muriae#0.00513921: 0.006797	(W_canadensis#0.000568159: 0.00539843	W_tropicalis#0.00104626: 0.00539843)#0.00292234: 0.00139857)#0.00715454: 0.000226926)#0.0274295; 5
((W_sebi#0.00274289: 0.00727187	W_mellicola#0.0067763: 0.00727187)#0.000791889: 9.06388e-05	(W_muriae#0.00538694: 0.00707901	(W_canadensis#0.000595547: 0.00571581	W_tropicalis#0.00176207: 0.00571581)#0.00395587: 0.0013632)#0.00644597: 0.000283502)#0.0268629; 5
((W_sebi#0.00274289: 0.00722602	W_mellicola#0.0067763: 0.00722602)#0.000796914: 0.000136487	(W_muriae#0.00538694: 0.00699439	(W_canadensis#0.000595547: 0.0056397	W_tropicalis#0.00176207: 0.0056397)#0.00485874: 0.0013547)#0.00652395: 0.000368117)#0.0242571; 5
((W_sebi#0.00274289: 0.00715199	W_mellicola#0.00831951: 0.00715199)#0.00322049: 0.000210517	(W_muriae#0.00538694: 0.00702533	(W_canadensis#0.000595547: 0.00570414	W_tropicalis#0.00176207: 0.00570414)#0.00371319: 0.00132119)#0.00977491: 0.000337181)#0.0242571; 5
((W_sebi#0.00274289: 0.00720854	W_mellicola#0.00831951: 0.00720854)#0.00319523: 0.000153975	(W_muriae#0.00538694: 0.00709173	(W_canadensis#0.000595547: 0.00575232	W_tropicalis#0.00176207: 0.00575232)#0.00368209: 0.00133941)#0.00829122: 0.000270777)#0.0259373; 5
((W_sebi#0.00274289: 0.00726376	W_mellicola#0.00831951: 0.00726376)#0.000217188: 9.87535e-05	(W_muriae#0.00538694: 0.00704168	(W_canadensis#0.000595547: 0.00578744	W_tropicalis#0.00176207: 0.00578744)#0.00365974: 0.00125424)#0.0104763: 0.000320828)#0.0292968; 5
((W_sebi#0.00274289: 0.00719865	W_mellicola#0.00831951: 0.00719865)#0.00152211: 0.000163858	(W_muriae#0.00538694: 0.00711815	(W_canadensis#0.000595547: 0.00571407	W_tropicalis#0.00176207: 0.00571407)#0.00370674: 0.00140408)#0.00910138: 0.000244361)#0.0327052; 5
((W_sebi#0.00274289: 0.00711451	W_mellicola#0.00831951: 0.00711451)#0.00159759: 0.000247997	(W_muriae#0.00538694: 0.00718698	(W_canadensis#0.000595547: 0.00568022	W_tropicalis#0.00139915: 0.00568022)#0.00372882: 0.00150676)#0.00901422: 0.000175528)#0.0327052; 5
((W_canadensis#0.000595547: 0.00571277	W_tropicalis#0.00127971: 0.00571277)#0.00370758: 0.00164974	(W_muriae#0.00538694: 0.00716319	(W_sebi#0.00274289: 0.00714565	W_mellicola#0.00831951: 0.00714565)#0.00159063: 1.7541e-05)#0.00904416: 0.000199322)#0.0287467; 5
(W_muriae#0.00538694: 0.00736251	((W_canadensis#0.000595547: 0.00575465	W_tropicalis#0.00127971: 0.00575465)#0.0036806: 0.0013877	(W_sebi#0.00274289: 0.00712806	W_mellicola#0.00831951: 0.00712806)#0.00159456: 1.42846e-05)#0.00907056: 0.000220168)#0.0287467; 5
(W_muriae#0.00538694: 0.00736251	((W_canadensis#0.000595547: 0.00573076	W_tropicalis#0.00127971: 0.00573076)#0.00369594: 0.00150153	(W_sebi#0.00274289: 0.00712806	W_mellicola#0.00831951: 0.00712806)#0.00159456: 0.000104235)#0.00895774: 0.000130217)#0.0264073; 5
(W_muriae#0.00538694: 0.00736251	((W_canadensis#0.000595547: 0.00569102	W_tropicalis#0.00127971: 0.00569102)#0.00372175: 0.00159011	(W_sebi#0.00274289: 0.0070621	W_mellicola#0.00831951: 0.0070621)#0.00243819: 0.000219028)#0.00745787: 8.13786e-05)#0.0264073; 5
(W_muriae#0.00538694: 0.00736251	((W_canadensis#0.000595547: 0.00571594	W_tropicalis#0.00145068: 0.00571594)#0.00370552: 0.00151726	(W_sebi#0.00274289: 0.00709885	W_mellicola#0.00831951: 0.00709885)#0.00242557: 0.000134347)#0.00546332: 0.000129313)#0.0264073; 5
(W_muriae#0.00538694: 0.00736251	(W_sebi#0.00274289: 0.00717088	((W_canadensis#0.000595547: 0.00574588	W_tropicalis#0.00145068: 0.00574588)#0.00368621: 0.00126647	W_mellicola#0.00622241: 0.00701236)#0.00245548: 0.000158521)#0.00348191: 0.000191632)#0.0264073; 5
(W_muriae#0.00538694: 0.00736251	(W_sebi#0.00274289: 0.00712276	((W_canadensis#0.000595547: 0.00567081	W_mellicola#0.007571: 0.00567081)#0.00373501: 0.00134154	W_tropicalis#0.00145068: 0.00701236)#0.00245548: 0.000110401)#0.00350543: 0.000239752)#0.0288298; 5
(W_muriae#0.00538694: 0.00736251	((W_canadensis#0.000595547: 0.00572155	W_mellicola#0.007571: 0.00572155)#0.00370189: 0.0013422	(W_sebi#0.00274289: 0.0069532	W_tropicalis#0.00145068: 0.0069532)#0.00417704: 0.000110547)#0.00353472: 0.00029876)#0.0273258; 5
(W_muriae#0.00588512: 0.00799112	((W_canadensis#0.000650623: 0.00619615	W_mellicola#0.00631015: 0.00619615)#0.00407982: 0.00152085	(W_sebi#0.00299655: 0.00762484	W_tropicalis#0.00176576: 0.00762484)#0.0045462: 9.21607e-05)#0.00386161: 0.000274115)#0.0284089; 5
((W_sebi#0.00299655: 0.00762484	W_tropicalis#0.00176576: 0.00762484)#0.00297426: 0.000366276	((W_canadensis#0.000650623: 0.00625872	W_mellicola#0.00631015: 0.00625872)#0.00181489: 0.00155289	W_muriae#0.00686856: 0.00781161)#0.00192028: 0.000179505)#0.0284089; 5
((W_sebi#0.00299655: 0.00758555	W_tropicalis#0.00129748: 0.00758555)#0.00298966: 0.000405565	((W_canadensis#0.000650623: 0.00629987	W_mellicola#0.00631015: 0.00629987)#0.00180304: 0.00160022	W_muriae#0.00686856: 0.00790009)#0.00189877: 9.10276e-05)#0.0284089; 5
(W_muriae#0.00686856: 0.00799112	((W_canadensis#0.000650623: 0.00624924	W_mellicola#0.00631015: 0.00624924)#0.00181765: 0.00167057	(W_sebi#0.00299655: 0.00764248	W_tropicalis#0.00129748: 0.00764248)#0.00296739: 0.000277329)#0.00189404: 7.13064e-05)#0.0258868; 5
((W_sebi#0.00299655: 0.00771817	W_tropicalis#0.00129748: 0.00771817)#0.00293829: 0.000272948	((W_canadensis#0.000650623: 0.00621788	W_mellicola#0.00631015: 0.00621788)#0.00182682: 0.00174718	W_muriae#0.00559382: 0.00796507)#0.0036412: 2.60492e-05)#0.0286083; 5
((W_sebi#0.00299655: 0.00779455	W_tropicalis#0.00129748: 0.00779455)#0.0029095: 0.000196567	((W_canadensis#0.000650623: 0.00618775	W_mellicola#0.00631015: 0.00618775)#0.0042639: 0.00174585	W_muriae#0.00559382: 0.0079336)#0.00365564: 5.75129e-05)#0.0286083; 5
(W_muriae#0.00559382: 0.00799112	((W_canadensis#0.000650623: 0.0061311	W_mellicola#0.00631015: 0.0061311)#0.0043033: 0.0018025	(W_sebi#0.00299655: 0.00779455	W_tropicalis#0.00129748: 0.00779455)#0.0029095: 0.000139054)#0.00140602: 5.75129e-05)#0.0286083; 5
(W_muriae#0.00508894: 0.00726986	(W_tropicalis#0.00118037: 0.00721754	(W_sebi#0.00272609: 0.00709104	(W_canadensis#0.0005919: 0.00559924	W_mellicola#0.00574061: 0.00559924)#0.00389985: 0.00149179)#0.0026469: 0.000126503)#0.00127911: 5.2322e-05)#0.0241429; 5
(W_tropicalis#0.00128804: 0.00793301	(W_muriae#0.00555314: 0.0079103	(W_sebi#0.00297476: 0.00776188	(W_canadensis#0.000645892: 0.0060527	W_mellicola#0.00626427: 0.0060527)#0.00582557: 0.00170918)#0.00287941: 0.000148426)#0.00138973: 2.27089e-05)#0.0231733; 5
(W_tropicalis#0.00128804: 0.00793301	((W_canadensis#0.000645892: 0.0060527	W_mellicola#0.00626427: 0.0060527)#0.00383845: 0.00185761	(W_sebi#0.00297476: 0.00780076	W_muriae#0.00555314: 0.00780076)#0.0062566: 0.000109543)#0.000729027: 2.27089e-05)#0.0203431; 5
(W_tropicalis#0.000854636: 0.00793301	(W_sebi#0.00297476: 0.0079103	((W_canadensis#0.000645892: 0.00600211	W_mellicola#0.00626427: 0.00600211)#0.0038708: 0.00186095	W_muriae#0.00555314: 0.00786306)#0.00441891: 4.72418e-05)#0.000729027: 2.27089e-05)#0.0232351; 5
(W_tropicalis#0.000854636: 0.00793301	(W_sebi#0.00297476: 0.0079091	((W_canadensis#0.000645892: 0.00592213	W_mellicola#0.00626427: 0.00592213)#0.00686177: 0.00193826	W_muriae#0.00555314: 0.00786039)#0.00442042: 4.87096e-05)#0.00227092: 2.3918e-05)#0.0232351; 5
(W_tropicalis#0.000854636: 0.00793301	(W_muriae#0.00555314: 0.00792113	((W_canadensis#0.000645892: 0.00596332	W_mellicola#0.00626427: 0.00596332)#0.00681437: 0.0019272	W_sebi#0.00297476: 0.00789052)#0.00440354: 3.06046e-05)#0.00226747: 1.18882e-05)#0.0201213; 5
(W_tropicalis#0.000854636: 0.00793301	(W_muriae#0.00555314: 0.00785452	((W_canadensis#0.000645892: 0.00590876	W_mellicola#0.00626427: 0.00590876)#0.00687729: 0.00191423	W_sebi#0.00297476: 0.00782299)#0.00749211: 3.15358e-05)#0.00434138: 7.84911e-05)#0.0201213; 5
(W_muriae#0.00615984: 0.00879972	(W_tropicalis#0.000948007: 0.00876005	((W_canadensis#0.000716458: 0.00649243	W_mellicola#0.00694865: 0.00649243)#0.00770136: 0.00219594	W_sebi#0.00329976: 0.00868837)#0.00500443: 7.1681e-05)#0.00348756: 3.96679e-05)#0.0242083; 5
(W_muriae#0.00615984: 0.00879972	(W_tropicalis#0.000948007: 0.00876005	((W_canadensis#0.000716458: 0.00646931	W_mellicola#0.00694865: 0.00646931)#0.00507448: 0.00224241	W_sebi#0.00329976: 0.00871172)#0.00253711: 4.83284e-05)#0.00348756: 3.96679e-05)#0.0225175; 5
(W_tropicalis#0.000948007: 0.00879972	(W_muriae#0.00615984: 0.00876005	((W_canadensis#0.000716458: 0.00652601	W_mellicola#0.00694865: 0.00652601)#0.00503039: 0.00218571	W_sebi#0.00329976: 0.00871172)#0.00055333: 4.83284e-05)#0.00129191: 3.96679e-05)#0.0225175; 5
(W_muriae#0.00615984: 0.00879972	(W_tropicalis#0.000948007: 0.00870664	((W_canadensis#0.000716458: 0.00652601	W_mellicola#0.00694865: 0.00652601)#0.00503039: 0.00213072	W_sebi#0.00329976: 0.00865673)#0.00227714: 4.99038e-05)#0.0018366: 9.30774e-05)#0.0237831; 5
(W_tropicalis#0.000783228: 0.00727018	(W_muriae#0.00508916: 0.00722082	((W_canadensis#0.000591926: 0.00539168	W_mellicola#0.00574086: 0.00539168)#0.00690416: 0.00170523	W_sebi#0.00272621: 0.00709692)#0.00436762: 0.000123907)#0.00312747: 4.93567e-05)#0.0219305; 5
(W_tropicalis#0.00129694: 0.00727018	(W_muriae#0.00508916: 0.00712977	((W_canadensis#0.000591926: 0.00532705	W_mellicola#0.00574086: 0.00532705)#0.00802514: 0.00168269	W_sebi#0.00272621: 0.00700974)#0.00442194: 0.000120026)#0.00316741: 0.000140415)#0.0192334; 5
(W_tropicalis#0.00129694: 0.00727018	(W_muriae#0.00508916: 0.00717998	((W_canadensis#0.000591926: 0.00536517	W_mellicola#0.00574086: 0.00536517)#0.00796811: 0.00164457	W_sebi#0.00272621: 0.00700974)#0.00213807: 0.000170236)#0.00314526: 9.02048e-05)#0.0192334; 5
(((W_canadensis#0.000591926: 0.00542568	W_mellicola#0.00574086: 0.00542568)#0.00671727: 0.0015405	W_sebi#0.00272621: 0.00696617)#0.00215144: 0.000304007	(W_muriae#0.00508916: 0.00717998	W_tropicalis#0.00129694: 0.00717998)#0.00314526: 9.02048e-05)#0.0221813; 5
(((W_canadensis#0.000698306: 0.00633324	W_mellicola#0.00677261: 0.00633324)#0.00627527: 0.00193483	W_sebi#0.00321616: 0.00826807)#0.00252277: 0.000308708	(W_muriae#0.00600378: 0.00842603	W_tropicalis#0.00153003: 0.00842603)#0.00373005: 0.000150743)#0.0290987; 5
(((W_canadensis#0.000698306: 0.00630227	W_mellicola#0.00677261: 0.00630227)#0.00424434: 0.00187794	W_sebi#0.00321616: 0.0081802)#0.00396479: 0.00039657	(W_muriae#0.00600378: 0.00850458	W_tropicalis#0.00153003: 0.00850458)#0.00130541: 7.21889e-05)#0.0270585; 5
(W_tropicalis#0.00153003: 0.00857677	(W_muriae#0.00600378: 0.00853829	((W_canadensis#0.000698306: 0.00635689	W_mellicola#0.00677261: 0.00635689)#0.00420787: 0.00188644	W_sebi#0.00321616: 0.00824333)#0.0016931: 0.000294959)#0.00182043: 3.84859e-05)#0.0270585; 5
(W_tropicalis#0.00155096: 0.00857677	(W_muriae#0.00600378: 0.00853523	((W_canadensis#0.000698306: 0.00628959	W_mellicola#0.00677261: 0.00628959)#0.00685557: 0.00201156	W_sebi#0.00321616: 0.00830115)#0.00164874: 0.000234088)#0.00182108: 4.15405e-05)#0.0270585; 5
(W_tropicalis#0.00155096: 0.00857677	(W_muriae#0.00600378: 0.00857585	((W_canadensis#0.000698306: 0.00621603	W_mellicola#0.00677261: 0.00621603)#0.00693669: 0.00203518	W_sebi#0.00321616: 0.00825121)#0.00165871: 0.000324636)#0.00106318: 9.22471e-07)#0.0239465; 5
(W_muriae#0.00600378: 0.00857677	(W_tropicalis#0.00155096: 0.00857585	((W_canadensis#0.0011114: 0.00629298	W_mellicola#0.00677261: 0.00629298)#0.00685188: 0.0018956	W_sebi#0.00321616: 0.00818858)#0.00262463: 0.000387276)#0.00106318: 9.22471e-07)#0.0277299; 5
(W_muriae#0.00600378: 0.00857677	(W_tropicalis#0.00155096: 0.00850158	((W_canadensis#0.000983392: 0.00634884	W_mellicola#0.00677261: 0.00634884)#0.00398046: 0.00181527	W_sebi#0.00321616: 0.00816411)#0.00502672: 0.000337468)#0.00428784: 7.51951e-05)#0.0244096; 5
(W_muriae#0.00600378: 0.00857677	(W_tropicalis#0.00155096: 0.00856272	((W_canadensis#0.000983392: 0.00640609	W_mellicola#0.00764343: 0.00640609)#0.00500862: 0.00170172	W_sebi#0.00321616: 0.00810781)#0.00506162: 0.000454914)#0.00425723: 1.40517e-05)#0.0244096; 5
(W_muriae#0.00600378: 0.00857677	(W_tropicalis#0.000782791: 0.00856272	((W_canadensis#0.000983392: 0.00634834	W_mellicola#0.00764343: 0.00634834)#0.00299741: 0.00180266	W_sebi#0.00321616: 0.008151)#0.00392481: 0.000411723)#0.00425723: 1.40517e-05)#0.022877; 5
(W_muriae#0.00600378: 0.00857677	(W_tropicalis#0.000782791: 0.00850312	((W_canadensis#0.000983392: 0.00627085	W_mellicola#0.00764343: 0.00627085)#0.00303445: 0.00182255	W_sebi#0.00321616: 0.00809341)#0.00395274: 0.000409709)#0.00428707: 7.36579e-05)#0.022877; 5
(W_muriae#0.00600378: 0.00857677	(W_tropicalis#0.000782791: 0.00850312	((W_canadensis#0.000983392: 0.00620992	W_mellicola#0.00764343: 0.00620992)#0.0040845: 0.00194112	W_sebi#0.00321616: 0.00815104)#0.00392479: 0.000352077)#0.00428707: 7.36579e-05)#0.02056; 5
(W_muriae#0.00600378: 0.00857677	(W_tropicalis#0.000782791: 0.0084592	((W_canadensis#0.000983392: 0.00620992	W_mellicola#0.00764343: 0.00620992)#0.0040845: 0.00198659	W_sebi#0.00321616: 0.0081965)#0.00390303: 0.000262694)#0.00430933: 0.000117578)#0.0235709; 5
(((W_canadensis#0.000983392: 0.0061673	W_mellicola#0.00764343: 0.0061673)#0.00411272: 0.00205264	W_sebi#0.00321616: 0.00821994)#0.00587825: 0.000356835	(W_tropicalis#0.000782791: 0.00840619	W_muriae#0.00600378: 0.00840619)#0.0043365: 0.000170587)#0.0207317; 5
(((W_canadensis#0.00121443: 0.00623716	W_mellicola#0.00764343: 0.00623716)#0.00406665: 0.0019646	W_sebi#0.00321616: 0.00820176)#0.00589128: 0.00037501	(W_tropicalis#0.000782791: 0.0084564	W_muriae#0.00600378: 0.0084564)#0.00571075: 0.000120373)#0.0224387; 5
(((W_canadensis#0.00121443: 0.00618127	W_mellicola#0.00764343: 0.00618127)#0.00410342: 0.00204807	W_sebi#0.00321616: 0.00822935)#0.0043996: 0.000347427	(W_tropicalis#0.000782791: 0.00840341	W_muriae#0.00600378: 0.00840341)#0.00828047: 0.000173363)#0.0213516; 5
(W_tropicalis#0.000782791: 0.00857677	(((W_canadensis#0.00107314: 0.00626236	W_mellicola#0.00764343: 0.00626236)#0.00405029: 0.00193838	W_sebi#0.00321616: 0.00820074)#0.00173279: 0.000202676	W_muriae#0.00600378: 0.00840341)#0.00828047: 0.000173363)#0.0213516; 5
(W_tropicalis#0.00103256: 0.00857677	(((W_canadensis#0.00107314: 0.00634742	W_mellicola#0.00764343: 0.00634742)#0.00399601: 0.00179224	W_sebi#0.00321616: 0.00813967)#0.00174579: 0.000263745	W_muriae#0.00600378: 0.00840341)#0.00629104: 0.000173363)#0.0213516; 5
(W_tropicalis#0.000988095: 0.0082074	(((W_canadensis#0.00102692: 0.00614978	W_mellicola#0.00731425: 0.00614978)#0.00377683: 0.00163934	W_sebi#0.00307765: 0.00778912)#0.00163636: 0.00018635	W_muriae#0.00574521: 0.00797547)#0.00606995: 0.000231932)#0.0204321; 5
(W_tropicalis#0.00106251: 0.0082074	(((W_canadensis#0.00102692: 0.00610403	W_mellicola#0.00731425: 0.00610403)#0.00380514: 0.00163632	W_muriae#0.00574521: 0.00774035)#0.00368367: 0.000180358	W_sebi#0.00307765: 0.0079207)#0.00433972: 0.000286694)#0.0182041; 5
(W_tropicalis#0.00106251: 0.0082074	(((W_canadensis#0.00102692: 0.00615925	W_mellicola#0.00731425: 0.00615925)#0.00377103: 0.00162165	W_muriae#0.00574521: 0.00778089)#0.00247387: 8.79375e-05	W_sebi#0.00307765: 0.00786883)#0.00436833: 0.000338567)#0.019797; 5
(W_sebi#0.00307765: 0.0082074	(((W_canadensis#0.00102692: 0.00612467	W_mellicola#0.00731425: 0.00612467)#0.00379232: 0.00168157	W_muriae#0.00574521: 0.00780624)#0.00246583: 0.000124949	W_tropicalis#0.00106251: 0.00793119)#0.00433398: 0.000276206)#0.0222581; 5
(W_sebi#0.00307765: 0.0082074	(((W_canadensis#0.00102692: 0.00610399	W_mellicola#0.00731425: 0.00610399)#0.00380516: 0.00177126	W_muriae#0.00574521: 0.00787525)#0.00120117: 9.23766e-05	W_tropicalis#0.00132987: 0.00796763)#0.00431416: 0.000239771)#0.0195529; 5
(W_sebi#0.00307765: 0.0082074	((W_tropicalis#0.00156104: 0.00794288	W_muriae#0.00574521: 0.00794288)#0.00119094: 7.80465e-05	(W_canadensis#0.00102692: 0.00616064	W_mellicola#0.00731425: 0.00616064)#0.00377017: 0.00186029)#0.00517125: 0.000186468)#0.0195529; 5
((W_canadensis#0.00102692: 0.00622571	W_mellicola#0.00731425: 0.00622571)#0.00373077: 0.00198169	((W_tropicalis#0.00156104: 0.00787023	W_muriae#0.00574521: 0.00787023)#0.00120193: 0.000225885	W_sebi#0.00307765: 0.00809611)#0.00512323: 0.000111286)#0.0214345; 5
((W_canadensis#0.000921079: 0.00551325	W_mellicola#0.00656039: 0.00551325)#0.00576312: 0.00184823	((W_sebi#0.00276045: 0.00710398	W_muriae#0.00515307: 0.00710398)#0.00263273: 0.000108582	W_tropicalis#0.00140015: 0.00721256)#0.00462648: 0.000148925)#0.021556; 5
((W_canadensis#0.000921079: 0.00555065	W_mellicola#0.00656039: 0.00555065)#0.0057243: 0.00181083	((W_sebi#0.00276045: 0.00713928	W_muriae#0.00515307: 0.00713928)#0.000960498: 1.39644e-05	W_tropicalis#0.00140015: 0.00715324)#0.00155945: 0.000208239)#0.0194595; 5
((W_canadensis#0.00102143: 0.00608232	W_mellicola#0.00727513: 0.00608232)#0.00642421: 0.00208118	((W_sebi#0.00306119: 0.00782238	W_tropicalis#0.0012585: 0.00782238)#0.00107804: 0.000193085	W_muriae#0.00571449: 0.00801546)#0.00171147: 0.000148046)#0.0248177; 5
((W_canadensis#0.00102143: 0.00601294	W_mellicola#0.00727513: 0.00601294)#0.00457643: 0.00215057	((W_muriae#0.00571449: 0.00785721	W_tropicalis#0.00149042: 0.00785721)#0.00107326: 8.03078e-05	W_sebi#0.00306119: 0.00793752)#0.00208118: 0.000225991)#0.0236919; 5
((W_canadensis#0.00102143: 0.00608002	W_mellicola#0.00727513: 0.00608002)#0.00308667: 0.00211406	((W_muriae#0.00571449: 0.00779531	W_sebi#0.00306119: 0.00779531)#0.00108178: 0.000112094	W_tropicalis#0.00149042: 0.00790741)#0.00208911: 0.000286673)#0.0267051; 5
((W_canadensis#0.00102143: 0.00612435	W_mellicola#0.00727513: 0.00612435)#0.00734153: 0.00206973	((W_muriae#0.00571449: 0.00785407	W_sebi#0.00306119: 0.00785407)#0.00107369: 8.93637e-05	W_tropicalis#0.00149042: 0.00794344)#0.00207963: 0.000250641)#0.0300468; 5
((W_canadensis#0.000911477: 0.00545161	W_mellicola#0.00649199: 0.00545161)#0.00425522: 0.00186041	((W_muriae#0.00509935: 0.00707419	W_sebi#0.00273167: 0.00707419)#0.000759806: 6.40071e-05	W_tropicalis#0.00132998: 0.0071382)#0.00184281: 0.000173817)#0.0281279; 5
((W_canadensis#0.000911477: 0.00548899	W_mellicola#0.00649199: 0.00548899)#0.00422624: 0.00182302	((W_muriae#0.00509935: 0.0069866	W_tropicalis#0.00132998: 0.0069866)#0.00295107: 8.05115e-05	W_sebi#0.00273167: 0.00706711)#0.00186135: 0.000244908)#0.0249797; 5
((W_canadensis#0.00104861: 0.00638267	W_mellicola#0.00746869: 0.00638267)#0.00481036: 0.00202942	((W_sebi#0.00314264: 0.00797665	W_tropicalis#0.00153007: 0.00797665)#0.00138194: 9.85098e-05	W_muriae#0.00586653: 0.00807516)#0.00473076: 0.000336927)#0.0287379; 5
((W_canadensis#0.00100646: 0.00620035	W_mellicola#0.00716852: 0.00620035)#0.00456177: 0.00187364	((W_sebi#0.00301633: 0.00765606	W_tropicalis#0.00163262: 0.00765606)#0.0013264: 0.000136831	W_muriae#0.00563075: 0.00779289)#0.00149993: 0.000281104)#0.0275828; 5
((W_canadensis#0.00100646: 0.00612068	W_mellicola#0.00716852: 0.00612068)#0.00462115: 0.00195332	((W_sebi#0.00301633: 0.00773186	W_tropicalis#0.00163262: 0.00773186)#0.00147913: 0.000121288	W_muriae#0.00563075: 0.00785315)#0.00167972: 0.000220849)#0.0244867; 5
((W_canadensis#0.00100646: 0.00603775	W_mellicola#0.00716852: 0.00603775)#0.00468462: 0.00203625	((W_sebi#0.00301633: 0.00769428	W_tropicalis#0.00163262: 0.00769428)#0.00148635: 0.000158873	W_muriae#0.00563075: 0.00785315)#0.000773436: 0.000220849)#0.0222578; 5
((W_canadensis#0.00100646: 0.00612241	W_mellicola#0.00716852: 0.00612241)#0.00461984: 0.00195158	((W_sebi#0.00301633: 0.0077874	W_tropicalis#0.00163262: 0.0077874)#0.00146858: 9.47097e-05	W_muriae#0.00563075: 0.00788211)#0.00194652: 0.000191887)#0.0250099; 5
((W_canadensis#0.00100646: 0.00619843	W_mellicola#0.00716852: 0.00619843)#0.00456318: 0.00187557	((W_sebi#0.00301633: 0.00785455	W_tropicalis#0.00163262: 0.00785455)#0.00145602: 9.92987e-05	W_muriae#0.00563075: 0.00795385)#0.00192897: 0.000120148)#0.0217433; 5
((W_canadensis#0.00100646: 0.00614971	W_mellicola#0.00832374: 0.00614971)#0.00459933: 0.00192428	((W_sebi#0.00301633: 0.00780918	W_muriae#0.00563075: 0.00780918)#0.00146448: 0.000171296	W_tropicalis#0.00163262: 0.00798047)#0.000997755: 9.35238e-05)#0.0253458; 5
((W_canadensis#0.00100646: 0.00610228	W_mellicola#0.00832374: 0.00610228)#0.00463508: 0.00197172	((W_sebi#0.00301633: 0.00775903	W_muriae#0.00563075: 0.00775903)#0.00147395: 0.000156459	W_tropicalis#0.00150294: 0.00791549)#0.00116038: 0.000158509)#0.0235635; 5
((W_canadensis#0.00100646: 0.00604736	W_mellicola#0.00832374: 0.00604736)#0.00316799: 0.00202663	((W_sebi#0.00301633: 0.00775903	W_muriae#0.00563075: 0.00775903)#0.00252428: 0.000156459	W_tropicalis#0.00150294: 0.00791549)#0.0035279: 0.000158509)#0.0202553; 5
((W_canadensis#0.00100646: 0.00611943	W_mellicola#0.00754843: 0.00611943)#0.00313068: 0.00195457	((W_sebi#0.00301633: 0.00783907	W_muriae#0.00563075: 0.00783907)#0.0024985: 0.000154614	W_tropicalis#0.00150294: 0.00799368)#0.000919886: 8.03123e-05)#0.0217727; 5
((W_canadensis#0.000937513: 0.00566434	W_mellicola#0.0062661: 0.00566434)#0.00293469: 0.00185655	((W_sebi#0.0028097: 0.00734034	W_muriae#0.00524502: 0.00734034)#0.00231521: 0.000105744	W_tropicalis#0.00139541: 0.00744608)#0.00150809: 7.48105e-05)#0.0202811; 5
((W_canadensis#0.000937513: 0.00560728	W_mellicola#0.0062661: 0.00560728)#0.00448232: 0.00191361	((W_sebi#0.0028097: 0.00740966	W_muriae#0.00524502: 0.00740966)#0.00229355: 2.95851e-05	W_tropicalis#0.00139541: 0.00743925)#0.00150947: 8.16462e-05)#0.0202811; 5
((W_canadensis#0.000937513: 0.00566255	W_mellicola#0.0062661: 0.00566255)#0.00443857: 0.00185834	((W_sebi#0.0028097: 0.00737231	W_tropicalis#0.00139541: 0.00737231)#0.000282232: 1.39711e-05	W_muriae#0.00524502: 0.00738628)#0.0047548: 0.000134611)#0.0202811; 5
((W_canadensis#0.000937513: 0.00559373	W_mellicola#0.0062661: 0.00559373)#0.00217262: 0.00192716	((W_sebi#0.0028097: 0.00735538	W_tropicalis#0.000603635: 0.00735538)#0.000282882: 6.88608e-05	W_muriae#0.00524502: 0.00742424)#0.00208422: 9.66531e-05)#0.0227327; 5
((W_canadensis#0.000937513: 0.0055461	W_mellicola#0.0062661: 0.0055461)#0.00561917: 0.00197479	((W_sebi#0.0028097: 0.00735538	W_tropicalis#0.00192301: 0.00735538)#0.000282882: 8.86818e-05	W_muriae#0.00524502: 0.00744406)#0.00124192: 7.68321e-05)#0.0250532; 5
((W_canadensis#0.000937513: 0.00556824	W_mellicola#0.0062661: 0.00556824)#0.00559684: 0.00195266	((W_sebi#0.0028097: 0.00731004	W_tropicalis#0.00192301: 0.00731004)#0.00247079: 0.000183715	W_muriae#0.00524502: 0.00749376)#0.00111508: 2.71326e-05)#0.0274432; 5
((W_canadensis#0.000978237: 0.00589311	W_mellicola#0.00895009: 0.00589311)#0.00575769: 0.00195557	((W_sebi#0.00293175: 0.00757117	W_tropicalis#0.00158274: 0.00757117)#0.00259732: 0.000248101	W_muriae#0.00547285: 0.00781927)#0.00116351: 2.94084e-05)#0.0321142; 5
((W_canadensis#0.000978237: 0.00593556	W_mellicola#0.00895009: 0.00593556)#0.00489378: 0.00191312	((W_sebi#0.00293175: 0.00754059	W_tropicalis#0.00158274: 0.00754059)#0.000918686: 0.000291982	W_muriae#0.00547285: 0.00783257)#0.00103761: 1.61042e-05)#0.0330525; 5
((W_canadensis#0.000978237: 0.00597892	W_mellicola#0.00655561: 0.00597892)#0.00485829: 0.00186976	((W_muriae#0.00547285: 0.00749274	W_tropicalis#0.00158274: 0.00749274)#0.00304673: 0.000290293	W_sebi#0.00293175: 0.00778304)#0.00104421: 6.56409e-05)#0.0330525; 5
((W_canadensis#0.000978237: 0.00597892	W_mellicola#0.00655561: 0.00597892)#0.00485829: 0.00186976	((W_muriae#0.00547285: 0.00744042	W_tropicalis#0.00158274: 0.00744042)#0.00306816: 0.000292549	W_sebi#0.00293175: 0.00773296)#0.00105097: 0.000115712)#0.0330525; 5
((W_canadensis#0.000978237: 0.00602741	W_mellicola#0.00655561: 0.00602741)#0.0048192: 0.00182126	((W_muriae#0.00547285: 0.00750622	W_tropicalis#0.00158274: 0.00750622)#0.00304126: 0.000202694	W_sebi#0.00293175: 0.00770892)#0.00188937: 0.000139761)#0.0330525; 5
((W_canadensis#0.000978237: 0.00605305	W_mellicola#0.00655561: 0.00605305)#0.00479878: 0.00179563	((W_muriae#0.00547285: 0.00749128	W_tropicalis#0.00158274: 0.00749128)#0.000766129: 0.000269264	W_sebi#0.00293175: 0.00776055)#0.0018768: 8.8129e-05)#0.0330525; 5
((W_canadensis#0.000978237: 0.00610121	W_mellicola#0.00655561: 0.00610121)#0.00339203: 0.00174746	((W_muriae#0.00547285: 0.0074044	W_sebi#0.00293175: 0.0074044)#0.00385624: 0.000409857	W_tropicalis#0.00158274: 0.00781426)#0.0018639: 3.4415e-05)#0.0299623; 5
((W_canadensis#0.000978237: 0.0060445	W_mellicola#0.00655561: 0.0060445)#0.00480025: 0.00180418	((W_muriae#0.00547285: 0.00733744	W_sebi#0.00293175: 0.00733744)#0.00389144: 0.000391229	W_tropicalis#0.00158274: 0.00772867)#0.00177357: 0.000120005)#0.0299623; 5
((W_canadensis#0.000978237: 0.00609043	W_mellicola#0.00655561: 0.00609043)#0.00239405: 0.00175825	((W_muriae#0.00547285: 0.0074075	W_sebi#0.00293175: 0.0074075)#0.00385463: 0.000321176	W_tropicalis#0.00141961: 0.00772867)#0.00177357: 0.000120005)#0.0319063; 5
((W_canadensis#0.000714011: 0.0053367	W_mellicola#0.00582179: 0.0053367)#0.00517726: 0.00163342	((W_muriae#0.00486023: 0.00651696	W_sebi#0.00260357: 0.00651696)#0.00345538: 0.000371891	W_tropicalis#0.0012607: 0.00688885)#0.0019508: 8.12631e-05)#0.0266196; 5
((W_canadensis#0.000813609: 0.0060143	W_mellicola#0.00663388: 0.0060143)#0.00596499: 0.00192808	((W_muriae#0.00553819: 0.00733638	W_sebi#0.00296675: 0.00733638)#0.00398549: 0.000513406	W_tropicalis#0.00143656: 0.00784978)#0.00222292: 9.25986e-05)#0.0271584; 5
((W_canadensis#0.000813609: 0.00592956	W_mellicola#0.00663388: 0.00592956)#0.00479528: 0.00201282	((W_muriae#0.00553819: 0.00729425	W_sebi#0.00296675: 0.00729425)#0.00400851: 0.000527421	W_tropicalis#0.00143656: 0.00782167)#0.00223091: 0.000120714)#0.0271584; 5
((W_canadensis#0.000813609: 0.00598293	W_mellicola#0.00663388: 0.00598293)#0.00475251: 0.00195946	((W_muriae#0.00553819: 0.00729425	W_sebi#0.00296675: 0.00729425)#0.0016618: 0.000480071	W_tropicalis#0.00143656: 0.00777432)#0.00224449: 0.000168064)#0.0271584; 5
((W_canadensis#0.000813609: 0.00602781	W_mellicola#0.00663388: 0.00602781)#0.0071874: 0.00191458	((W_muriae#0.00553819: 0.00736339	W_sebi#0.00296675: 0.00736339)#0.00300187: 0.000357911	W_tropicalis#0.00143656: 0.0077213)#0.00366942: 0.000221087)#0.0271584; 5
((W_muriae#0.00553819: 0.00742874	W_sebi#0.00296675: 0.00742874)#0.00297547: 0.000513646	((W_canadensis#0.000813609: 0.0061076	W_mellicola#0.00663388: 0.0061076)#0.00709349: 0.00159317	W_tropicalis#0.00143656: 0.00770077)#0.00497323: 0.000241611)#0.0238135; 5
(W_tropicalis#0.001747: 0.00794238	((W_canadensis#0.000813609: 0.00606292	W_mellicola#0.00663388: 0.00606292)#0.00714577: 0.00158883	(W_muriae#0.00553819: 0.00750918	W_sebi#0.00296675: 0.00750918)#0.00294359: 0.000142566)#0.0050051: 0.000290636)#0.0263257; 5
(W_tropicalis#0.001747: 0.00794238	(W_muriae#0.00553819: 0.007609	((W_canadensis#0.000813609: 0.00610381	W_mellicola#0.00663388: 0.00610381)#0.00508228: 0.00145259	W_sebi#0.00296675: 0.0075564)#0.00292519: 5.25982e-05)#0.00503321: 0.000333381)#0.0255514; 5
(W_tropicalis#0.001747: 0.00794238	(W_muriae#0.00553819: 0.00762884	((W_canadensis#0.000813609: 0.00614291	W_mellicola#0.00663388: 0.00614291)#0.00504993: 0.00141349	W_sebi#0.00296675: 0.0075564)#0.00292519: 7.24316e-05)#0.00593542: 0.000313548)#0.0255514; 5
(W_tropicalis#0.00159668: 0.00725901	(W_sebi#0.00411537: 0.00705394	((W_canadensis#0.000743605: 0.00567716	W_mellicola#0.00606309: 0.00567716)#0.0030987: 0.0012824	W_muriae#0.00506168: 0.00695956)#0.00204169: 9.43793e-05)#0.00761146: 0.000205068)#0.0209667; 5
(W_tropicalis#0.00159668: 0.00725901	(W_sebi#0.00411537: 0.00699656	((W_canadensis#0.000743605: 0.00562248	W_mellicola#0.00606309: 0.00562248)#0.00312883: 0.00133709	W_muriae#0.00506168: 0.00695956)#0.0041553: 3.69998e-05)#0.00491745: 0.000262447)#0.024291; 5
(W_tropicalis#0.00164596: 0.00748306	(W_sebi#0.00424239: 0.00728019	((W_canadensis#0.000766556: 0.00574043	W_mellicola#0.00625023: 0.00574043)#0.00325663: 0.00146797	W_muriae#0.0052179: 0.0072084)#0.0025732: 7.17856e-05)#0.007456: 0.000202872)#0.0270234; 5
(W_sebi#0.00424239: 0.00748306	(W_tropicalis#0.00164596: 0.00731829	((W_canadensis#0.000766556: 0.00579972	W_mellicola#0.00625023: 0.00579972)#0.00625308: 0.00146623	W_muriae#0.0052179: 0.00726595)#0.00255281: 5.23339e-05)#0.00741718: 0.000164773)#0.0239462; 5
(W_sebi#0.00424239: 0.00748306	(W_tropicalis#0.00164596: 0.00723514	((W_canadensis#0.000766556: 0.00585445	W_mellicola#0.00625023: 0.00585445)#0.00456716: 0.00136617	W_muriae#0.0052179: 0.00722062)#0.00256884: 1.45175e-05)#0.00920514: 0.000247923)#0.0204475; 5
(W_sebi#0.00424239: 0.00748306	(W_tropicalis#0.00129907: 0.0072243	((W_canadensis#0.000766556: 0.00591368	W_mellicola#0.00625023: 0.00591368)#0.00452141: 0.00128343	W_muriae#0.0052179: 0.00719711)#0.00433064: 2.71915e-05)#0.00559671: 0.000258761)#0.0204475; 5
(W_sebi#0.00424239: 0.00748306	(W_muriae#0.0052179: 0.00727595	((W_canadensis#0.000766556: 0.00597042	W_mellicola#0.00625023: 0.00597042)#0.00645973: 0.0012047	W_tropicalis#0.00129907: 0.00717512)#0.00434391: 0.000100824)#0.00328008: 0.000207112)#0.0175391; 5
(W_muriae#0.00553584: 0.00793902	(W_sebi#0.00450089: 0.0076646	((W_canadensis#0.000580554: 0.00633421	W_mellicola#0.00663107: 0.00633421)#0.00552731: 0.00127811	W_tropicalis#0.00137822: 0.00761232)#0.00158246: 5.22838e-05)#0.0062158: 0.000274416)#0.0186078; 5
(W_muriae#0.00553584: 0.00793902	(W_sebi#0.00450089: 0.00764705	((W_canadensis#0.000580554: 0.00633421	W_tropicalis#0.00151246: 0.00633421)#0.00552731: 0.00121311	W_mellicola#0.00663107: 0.00754732)#0.00366426: 9.97296e-05)#0.00900803: 0.000291968)#0.0186078; 5
(W_muriae#0.00553584: 0.00793902	(W_sebi#0.00450089: 0.00764705	((W_canadensis#0.000580554: 0.00637774	W_mellicola#0.00663107: 0.00637774)#0.00260668: 0.00108916	W_tropicalis#0.00151246: 0.00746691)#0.00260208: 0.000180147)#0.00735776: 0.000291968)#0.0219622; 5
(W_muriae#0.00553584: 0.00793902	(W_tropicalis#0.00151246: 0.00769047	((W_canadensis#0.000580554: 0.00632744	W_mellicola#0.00663107: 0.00632744)#0.0026274: 0.00104595	W_sebi#0.00450089: 0.0073734)#0.00439134: 0.00031707)#0.00731622: 0.000248553)#0.0242263; 5
(W_muriae#0.00553584: 0.00793902	(W_tropicalis#0.00151246: 0.00769047	((W_canadensis#0.000580554: 0.00630371	W_sebi#0.00450089: 0.00630371)#0.00650139: 0.000991158	W_mellicola#0.00663107: 0.00729486)#0.00669896: 0.000395604)#0.00946269: 0.000248553)#0.0251691; 5
(W_muriae#0.00553584: 0.00793902	(W_tropicalis#0.00151246: 0.00774694	((W_canadensis#0.000580554: 0.00637637	W_sebi#0.00450089: 0.00637637)#0.00642731: 0.000833747	W_mellicola#0.00663107: 0.00721011)#0.00484689: 0.000536827)#0.00939371: 0.00019208)#0.0227134; 5
(W_muriae#0.00553584: 0.00793902	(W_tropicalis#0.00151246: 0.00779711	((W_canadensis#0.000580554: 0.00637637	W_sebi#0.00450089: 0.00637637)#0.00390541: 0.000759126	W_mellicola#0.00663107: 0.00713549)#0.00489757: 0.000661617)#0.00712645: 0.000141909)#0.0259797; 5
(W_muriae#0.00553584: 0.00793902	(W_tropicalis#0.00122222: 0.00779711	((W_mellicola#0.00663107: 0.00645504	W_sebi#0.00369515: 0.00645504)#0.00385781: 0.000733486	W_canadensis#0.00100557: 0.00718853)#0.00774391: 0.000608585)#0.00712645: 0.000141909)#0.0231855; 5
(W_muriae#0.00574622: 0.00824073	(W_tropicalis#0.00126867: 0.00805997	((W_mellicola#0.00688307: 0.00666033	W_sebi#0.00383558: 0.00666033)#0.00402849: 0.000841376	W_canadensis#0.00104378: 0.00750171)#0.00545784: 0.000558264)#0.00742798: 0.000180759)#0.026814; 5
(W_muriae#0.00574622: 0.00824073	(W_canadensis#0.00104378: 0.00811112	((W_mellicola#0.00688307: 0.00670095	W_sebi#0.00383558: 0.00670095)#0.00572007: 0.000710994	W_tropicalis#0.00126867: 0.00741194)#0.00552393: 0.000699176)#0.00738114: 0.000129611)#0.0297575; 5
(W_muriae#0.0050489: 0.00824073	(W_canadensis#0.00104378: 0.00811112	((W_mellicola#0.00688307: 0.00679633	W_sebi#0.00383558: 0.00679633)#0.00306951: 0.000670026	W_tropicalis#0.00126867: 0.00746636)#0.00326825: 0.000644761)#0.00495325: 0.000129611)#0.0297575; 5
(W_muriae#0.0050489: 0.00824073	(W_tropicalis#0.00312484: 0.00811112	((W_mellicola#0.00606058: 0.0068544	W_sebi#0.00383558: 0.0068544)#0.0030435: 0.000611956	W_canadensis#0.00104378: 0.00746636)#0.00645386: 0.000644761)#0.00276971: 0.000129611)#0.0308152; 5
(W_muriae#0.00434832: 0.00709724	(W_tropicalis#0.00269124: 0.00705014	((W_mellicola#0.00521962: 0.00596381	W_sebi#0.00330335: 0.00596381)#0.00259459: 0.000423158	W_canadensis#0.000810923: 0.00638697)#0.00453694: 0.000663175)#0.00236355: 4.71037e-05)#0.0278838; 5
(W_muriae#0.00434832: 0.00709724	((W_mellicola#0.00521962: 0.00600348	W_sebi#0.00330335: 0.00600348)#0.00257744: 0.00101682	(W_tropicalis#0.000849836: 0.00631088	W_canadensis#0.000810923: 0.00631088)#0.00459164: 0.000709418)#0.0023736: 7.69468e-05)#0.0253678; 5
(W_muriae#0.00434832: 0.00709724	((W_mellicola#0.00521962: 0.00593547	W_sebi#0.00330335: 0.00593547)#0.00448619: 0.00103048	(W_tropicalis#0.0013182: 0.00637266	W_canadensis#0.000810923: 0.00637266)#0.00268214: 0.000593292)#0.00389476: 0.000131294)#0.0218989; 5
(W_muriae#0.00434832: 0.00709724	((W_mellicola#0.00521962: 0.0059867	W_sebi#0.00330335: 0.0059867)#0.00217421: 0.000913324	(W_tropicalis#0.0013182: 0.00632573	W_canadensis#0.000810923: 0.00632573)#0.00270203: 0.000574292)#0.00601495: 0.00019722)#0.0243351; 5
(W_muriae#0.00434832: 0.00709724	((W_mellicola#0.00521962: 0.00606852	W_sebi#0.00330335: 0.00606852)#0.00185809: 0.000895853	(W_tropicalis#0.0013182: 0.0063967	W_canadensis#0.000810923: 0.0063967)#0.00267206: 0.000567673)#0.00424699: 0.000132873)#0.0219825; 5
(W_muriae#0.00434832: 0.00709724	((W_mellicola#0.00521962: 0.00611111	W_sebi#0.00330335: 0.00611111)#0.00475021: 0.000926624	(W_tropicalis#0.0013182: 0.00646293	W_canadensis#0.000810923: 0.00646293)#0.00264467: 0.000574804)#0.00339411: 5.95064e-05)#0.0219825; 5
((W_mellicola#0.00628492: 0.00732109	W_sebi#0.00397755: 0.00732109)#0.00194429: 0.00122467	(W_muriae#0.00523579: 0.00847411	(W_tropicalis#0.00158724: 0.00786664	W_canadensis#0.000976429: 0.00786664)#0.00315017: 0.000607473)#0.00408683: 7.16515e-05)#0.026469; 5
((W_mellicola#0.00628492: 0.00725338	W_sebi#0.00397755: 0.00725338)#0.00539406: 0.00129238	(W_canadensis#0.000976429: 0.00849213	(W_tropicalis#0.00158724: 0.00793203	W_muriae#0.00523579: 0.00793203)#0.00512336: 0.000560091)#0.00407816: 5.36381e-05)#0.024235; 5
(W_canadensis#0.000819191: 0.00716961	((W_mellicola#0.00527284: 0.00602823	W_sebi#0.00333703: 0.00602823)#0.00456831: 0.00106575	(W_tropicalis#0.00226151: 0.00671891	W_muriae#0.00439265: 0.00671891)#0.00584023: 0.000375062)#0.00544412: 7.56333e-05)#0.0215977; 5
(W_canadensis#0.000534041: 0.00716961	(W_muriae#0.00439265: 0.00707212	(W_tropicalis#0.000732039: 0.00675183	(W_mellicola#0.00527284: 0.0059887	W_sebi#0.00333703: 0.0059887)#0.00530772: 0.000763125)#0.00272631: 0.000320293)#0.00237509: 9.74883e-05)#0.0204839; 5
(W_canadensis#0.000534041: 0.00716961	(W_muriae#0.00439265: 0.0070951	(W_mellicola#0.00527284: 0.00678305	(W_tropicalis#0.000732039: 0.00604531	W_sebi#0.00333703: 0.00604531)#0.00525802: 0.000737733)#0.0013568: 0.000312056)#0.0023674: 7.45033e-05)#0.0235793; 5
(W_canadensis#0.000534041: 0.00716961	(W_muriae#0.00439265: 0.00713008	(W_mellicola#0.00527284: 0.00671543	(W_tropicalis#0.000732039: 0.00598433	W_sebi#0.00333703: 0.00598433)#0.00301541: 0.000731107)#0.00468989: 0.000414648)#0.00512446: 3.95266e-05)#0.0206286; 5
(W_canadensis#0.000534041: 0.00716961	(W_muriae#0.00439265: 0.00716844	(W_mellicola#0.00527284: 0.00676588	(W_tropicalis#0.000732039: 0.00593191	W_sebi#0.00333703: 0.00593191)#0.00304205: 0.00083397)#0.00465492: 0.00040256)#0.006889: 1.16286e-06)#0.0229166; 5
(W_canadensis#0.000534041: 0.00716961	(W_muriae#0.00439265: 0.00716844	(W_mellicola#0.00527284: 0.0067035	(W_tropicalis#0.000732039: 0.00600414	W_sebi#0.00333703: 0.00600414)#0.00300545: 0.000699354)#0.00469824: 0.000464946)#0.00393794: 1.16286e-06)#0.0204657; 5
(W_canadensis#0.000534041: 0.00716961	(W_muriae#0.00439265: 0.00711944	(W_mellicola#0.00527284: 0.00668685	(W_tropicalis#0.00133346: 0.00598276	W_sebi#0.00333703: 0.00598276)#0.00301619: 0.000704084)#0.00470994: 0.000432593)#0.00616768: 5.01653e-05)#0.0204657; 5
(W_canadensis#0.000534041: 0.00716961	(W_muriae#0.00439265: 0.00714163	(W_tropicalis#0.00133346: 0.00673128	(W_mellicola#0.00527284: 0.00602063	W_sebi#0.00333703: 0.00602063)#0.00299722: 0.000710644)#0.00467885: 0.000410359)#0.00614851: 2.79738e-05)#0.0181583; 5
(W_muriae#0.00439265: 0.00716961	(W_canadensis#0.000534041: 0.00714163	(W_tropicalis#0.00133346: 0.00666811	(W_mellicola#0.00527284: 0.00607646	W_sebi#0.00333703: 0.00607646)#0.00296969: 0.000591644)#0.00472318: 0.000473527)#0.00614851: 2.79738e-05)#0.0192421; 5
(W_muriae#0.00500209: 0.00816432	(W_tropicalis#0.00247296: 0.00812912	(W_canadensis#0.000608134: 0.00752595	(W_mellicola#0.00600439: 0.00686226	W_sebi#0.00380002: 0.00686226)#0.00340992: 0.00066369)#0.00925111: 0.000603166)#0.00394924: 3.52064e-05)#0.0238479; 5
(W_muriae#0.00439662: 0.00717608	(W_tropicalis#0.00217362: 0.00711056	(W_canadensis#0.00160651: 0.00656239	(W_mellicola#0.00527759: 0.00599227	W_sebi#0.00334004: 0.00599227)#0.00458528: 0.000570119)#0.00819647: 0.000548168)#0.00158755: 6.55169e-05)#0.0239973; 5
(W_tropicalis#0.00217362: 0.00717608	(W_muriae#0.00439662: 0.00717378	(W_canadensis#0.00160651: 0.00662964	(W_mellicola#0.00527759: 0.00605199	W_sebi#0.00334004: 0.00605199)#0.00235043: 0.000577655)#0.00811332: 0.000544138)#0.00157356: 2.29371e-06)#0.0239973; 5
(W_muriae#0.00439662: 0.00717608	(W_tropicalis#0.00217362: 0.00717378	(W_canadensis#0.00160651: 0.00671248	(W_mellicola#0.00706977: 0.00602135	W_sebi#0.00334004: 0.00602135)#0.00236239: 0.000691132)#0.0050813: 0.000461297)#0.00157356: 2.29371e-06)#0.0239973; 5
(W_muriae#0.00439662: 0.00717608	(W_tropicalis#0.00217362: 0.00717378	(W_canadensis#0.00160651: 0.0066746	(W_mellicola#0.00706977: 0.00607519	W_sebi#0.00334004: 0.00607519)#0.00234146: 0.000599411)#0.00270098: 0.000499185)#0.00341873: 2.29371e-06)#0.0213181; 5
(W_tropicalis#0.00217362: 0.00717608	(W_muriae#0.00439662: 0.00710858	(W_canadensis#0.00160651: 0.00662102	(W_mellicola#0.00706977: 0.0061359	W_sebi#0.00334004: 0.0061359)#0.00231829: 0.000485117)#0.00272283: 0.000487563)#0.00345008: 6.74927e-05)#0.0213181; 5
(W_tropicalis#0.00217362: 0.00717608	(W_muriae#0.00439662: 0.00715537	(W_canadensis#0.00160651: 0.00662102	(W_mellicola#0.00706977: 0.0061775	W_sebi#0.00334004: 0.0061775)#0.00230268: 0.000443517)#0.00272283: 0.000534348)#0.00342752: 2.07075e-05)#0.0213181; 5
(W_muriae#0.00439662: 0.00717608	(W_tropicalis#0.00217362: 0.00716091	(W_canadensis#0.00160651: 0.00657831	(W_mellicola#0.00706977: 0.00624399	W_sebi#0.00334004: 0.00624399)#0.00227816: 0.000334323)#0.00274051: 0.000582597)#0.00342487: 1.51674e-05)#0.0213181; 5
((W_canadensis#0.00160651: 0.00657831	(W_mellicola#0.00706977: 0.0063007	W_sebi#0.00334004: 0.0063007)#0.00225765: 0.000277608)#0.00274051: 0.000597764	(W_tropicalis#0.000778116: 0.00712099	W_muriae#0.00439662: 0.00712099)#0.000392808: 5.50835e-05)#0.0213181; 5
((W_canadensis#0.00177628: 0.00735168	(W_mellicola#0.00781689: 0.00703827	W_sebi#0.00369302: 0.00703827)#0.00495597: 0.000313419)#0.00455212: 0.000582751	(W_tropicalis#0.00240701: 0.0079067	W_muriae#0.00486124: 0.0079067)#0.00442014: 2.7736e-05)#0.021536; 5
((W_canadensis#0.00185961: 0.00728595	(W_mellicola#0.00781689: 0.00709284	W_sebi#0.00369302: 0.00709284)#0.00491784: 0.000193114)#0.00459319: 0.000648482	(W_tropicalis#0.00240701: 0.00787196	W_muriae#0.00486124: 0.00787196)#0.00549382: 6.2479e-05)#0.0236971; 5
(W_muriae#0.00486124: 0.00793443	(W_tropicalis#0.00240701: 0.00780918	(W_canadensis#0.00185961: 0.00734258	(W_mellicola#0.00781689: 0.00702974	W_sebi#0.00369302: 0.00702974)#0.00496198: 0.000312841)#0.00455776: 0.000466601)#0.00553798: 0.000125254)#0.0236971; 5
((W_canadensis#0.000877373: 0.00653735	(W_mellicola#0.0069144: 0.00621813	W_sebi#0.0026478: 0.00621813)#0.00205141: 0.00031922)#0.0029029: 0.000481025	(W_tropicalis#0.00101593: 0.00696577	W_muriae#0.0043: 0.00696577)#0.00248539: 5.26074e-05)#0.0209612; 5
((W_canadensis#0.000994076: 0.00738919	(W_mellicola#0.00783412: 0.00694853	W_sebi#0.00299999: 0.00694853)#0.0042075: 0.00044066)#0.00329692: 0.000562734	(W_tropicalis#0.00115107: 0.00794347	W_muriae#0.00487196: 0.00794347)#0.000932592: 8.45284e-06)#0.0258559; 5
((W_sebi#0.00299999: 0.00742327	(W_mellicola#0.00570039: 0.00686723	W_canadensis#0.000900035: 0.00686723)#0.00175784: 0.000556045)#0.00328178: 0.000528651	(W_tropicalis#0.00240827: 0.00790917	W_muriae#0.00487196: 0.00790917)#0.00389565: 4.27549e-05)#0.0269899; 5
((W_mellicola#0.00654716: 0.00693754	(W_sebi#0.00281368: 0.00647803	W_canadensis#0.000844137: 0.00647803)#0.00464636: 0.000459514)#0.00308892: 0.000520519	(W_tropicalis#0.0022587: 0.00737343	W_muriae#0.00456938: 0.00737343)#0.00367577: 8.46306e-05)#0.0245016; 5
((W_mellicola#0.00546013: 0.00689473	(W_sebi#0.00281368: 0.00640836	W_canadensis#0.000844137: 0.00640836)#0.00150734: 0.000486366)#0.00446001: 0.00056333	(W_tropicalis#0.0022587: 0.00743079	W_muriae#0.00456938: 0.00743079)#0.00364739: 2.72667e-05)#0.0230262; 5
((W_mellicola#0.00546013: 0.0069257	(W_sebi#0.00281368: 0.0064728	W_canadensis#0.000844137: 0.0064728)#0.00433804: 0.000452903)#0.00444007: 0.000532355	(W_tropicalis#0.0022587: 0.00743519	W_muriae#0.00456938: 0.00743519)#0.00364524: 2.28733e-05)#0.0216854; 5
((W_canadensis#0.000844137: 0.00698523	(W_sebi#0.00281368: 0.0065313	W_mellicola#0.00546013: 0.0065313)#0.00781631: 0.000453927)#0.00440223: 0.00047283	(W_tropicalis#0.0022587: 0.00743519	W_muriae#0.00456938: 0.00743519)#0.00200444: 2.28733e-05)#0.0231388; 5
((W_canadensis#0.000844137: 0.0070633	(W_sebi#0.00281368: 0.00659443	W_mellicola#0.00546013: 0.00659443)#0.0113891: 0.000468874)#0.00435357: 0.000394757	(W_tropicalis#0.0022587: 0.00739529	W_muriae#0.00456938: 0.00739529)#0.000671938: 6.2767e-05)#0.0231388; 5
((W_canadensis#0.000844137: 0.00711395	(W_sebi#0.00281368: 0.00653583	W_mellicola#0.00546013: 0.00653583)#0.00785351: 0.000578123)#0.00432257: 0.00034411	(W_tropicalis#0.0022587: 0.00742921	W_muriae#0.00456938: 0.00742921)#0.00145046: 2.885e-05)#0.0231388; 5
((W_canadensis#0.000844137: 0.00720658	(W_sebi#0.00281368: 0.00648836	W_mellicola#0.00546013: 0.00648836)#0.0048226: 0.00071822)#0.00426701: 0.000251475	(W_tropicalis#0.0022587: 0.00739655	W_muriae#0.00456938: 0.00739655)#0.00145687: 6.15106e-05)#0.0231388; 5
((W_canadensis#0.000844137: 0.00724293	(W_sebi#0.00357232: 0.00655592	W_mellicola#0.00546013: 0.00655592)#0.00477291: 0.000687015)#0.0042456: 0.000215128	(W_tropicalis#0.0022587: 0.00737426	W_muriae#0.00456938: 0.00737426)#0.00322357: 8.3799e-05)#0.0218927; 5
((W_canadensis#0.000844137: 0.00718495	(W_sebi#0.00357232: 0.00646101	W_mellicola#0.00546013: 0.00646101)#0.00484302: 0.000723943)#0.00333414: 0.000273108	(W_tropicalis#0.0022587: 0.00734274	W_muriae#0.00456938: 0.00734274)#0.0014412: 0.000115321)#0.0198015; 5
((W_canadensis#0.000844137: 0.00713755	(W_sebi#0.00357232: 0.00641161	W_mellicola#0.00546013: 0.00641161)#0.00488034: 0.000725947)#0.00423386: 0.000320507	(W_tropicalis#0.000440827: 0.00726764	W_muriae#0.00456938: 0.00726764)#0.00292391: 0.000190419)#0.0168954; 5
((W_sebi#0.00357232: 0.00717915	(W_canadensis#0.00119488: 0.00645578	W_mellicola#0.00546013: 0.00645578)#0.00484695: 0.000723376)#0.00420933: 0.000278908	(W_tropicalis#0.000807032: 0.00723826	W_muriae#0.00456938: 0.00723826)#0.00293577: 0.000219799)#0.0168954; 5
((W_sebi#0.00357232: 0.00727496	(W_canadensis#0.00119488: 0.00651747	W_mellicola#0.00546013: 0.00651747)#0.00397764: 0.000757492)#0.00415389: 0.000154563	(W_tropicalis#0.00212129: 0.00725834	W_muriae#0.00456938: 0.00725834)#0.00168087: 0.000171187)#0.0184851; 5
((W_sebi#0.00357232: 0.00735426	(W_canadensis#0.000743297: 0.00657186	W_mellicola#0.00546013: 0.00657186)#0.00231014: 0.0007824)#0.00232711: 0.000100746	(W_tropicalis#0.0016888: 0.00731368	W_muriae#0.00456938: 0.00731368)#0.00166815: 0.000141333)#0.0209178; 5
((W_sebi#0.00372254: 0.00771684	(W_tropicalis#0.00175982: 0.0076525	W_muriae#0.00476153: 0.0076525)#0.00063622: 6.43405e-05)#0.00240821: 5.16644e-05	(W_canadensis#0.000774554: 0.00689189	W_mellicola#0.00758596: 0.00689189)#0.00502143: 0.000876618)#0.0261182; 5
((W_sebi#0.00372254: 0.00765694	(W_tropicalis#0.00175982: 0.0076525	W_muriae#0.00476153: 0.0076525)#0.000731447: 4.44644e-06)#0.00488838: 0.000104913	(W_canadensis#0.000774554: 0.00683806	W_mellicola#0.00758596: 0.00683806)#0.00506096: 0.000923802)#0.0241129; 5
((W_muriae#0.00476153: 0.00765694	(W_tropicalis#0.00100412: 0.0076525	W_sebi#0.00372254: 0.0076525)#0.000731447: 4.44644e-06)#0.00488838: 0.000104913	(W_canadensis#0.000774554: 0.0068899	W_mellicola#0.00758596: 0.0068899)#0.00173962: 0.000871955)#0.0221878; 5
((W_muriae#0.00476153: 0.00765694	(W_tropicalis#0.00100412: 0.00762703	W_sebi#0.00372254: 0.00762703)#0.00073389: 2.99178e-05)#0.00488838: 0.000104913	(W_canadensis#0.000774554: 0.00693997	W_mellicola#0.00758596: 0.00693997)#0.00172708: 0.000821891)#0.024013; 5
((W_muriae#0.00476153: 0.00757885	(W_canadensis#0.000774554: 0.00700379	W_mellicola#0.00758596: 0.00700379)#0.00171134: 0.000575061)#0.00493876: 0.000183012	(W_tropicalis#0.00273816: 0.00767837	W_sebi#0.00372254: 0.00767837)#0.00214216: 8.34881e-05)#0.0279914; 5
((W_muriae#0.00476153: 0.00757885	(W_canadensis#0.000774554: 0.00700379	W_mellicola#0.00758596: 0.00700379)#0.00171134: 0.000575061)#0.00493876: 0.000183012	(W_tropicalis#0.00101249: 0.00767837	W_sebi#0.00372254: 0.00767837)#0.00103334: 8.34881e-05)#0.0279914; 5
((W_muriae#0.00476153: 0.00765872	(W_canadensis#0.000774554: 0.0070287	W_mellicola#0.00586138: 0.0070287)#0.00411265: 0.00063002)#0.00488725: 0.000103139	(W_tropicalis#0.00157303: 0.00774482	W_sebi#0.00372254: 0.00774482)#0.00246474: 1.70343e-05)#0.025305; 5
((W_muriae#0.00476153: 0.00768101	(W_canadensis#0.000774554: 0.00704935	W_mellicola#0.00586138: 0.00704935)#0.00153704: 0.000631664)#0.00487307: 8.08476e-05	(W_tropicalis#0.00157303: 0.00774482	W_sebi#0.00372254: 0.00774482)#0.000530242: 1.70343e-05)#0.025305; 5
((W_muriae#0.00516576: 0.00839589	(W_canadensis#0.00084031: 0.00772277	W_mellicola#0.00774344: 0.00772277)#0.00165134: 0.000673116)#0.00524723: 2.49152e-05	(W_tropicalis#0.00170657: 0.00840103	W_sebi#0.00403856: 0.00840103)#0.00256649: 1.977e-05)#0.0251712; 5
((W_muriae#0.00516576: 0.00839046	(W_canadensis#0.00084031: 0.00777377	W_mellicola#0.00774344: 0.00777377)#0.00164051: 0.000616698)#0.00525062: 3.03402e-05	(W_tropicalis#0.00170657: 0.00836915	W_sebi#0.00403856: 0.00836915)#0.00257627: 5.16515e-05)#0.0223773; 5
((W_muriae#0.00448807: 0.00731449	(W_canadensis#0.000730071: 0.00680232	W_mellicola#0.00672759: 0.00680232)#0.00328305: 0.000512172)#0.00454636: 1.60093e-06	(W_tropicalis#0.00148269: 0.00731224	W_sebi#0.00350875: 0.00731224)#0.00222574: 3.84902e-06)#0.0210823; 5
((W_muriae#0.00448807: 0.00726094	(W_canadensis#0.000730071: 0.00680232	W_mellicola#0.00672759: 0.00680232)#0.00137205: 0.00045862)#0.00457989: 5.51527e-05	(W_tropicalis#0.00204988: 0.00726707	W_sebi#0.00350875: 0.00726707)#0.00223957: 4.90194e-05)#0.0210823; 5
((W_muriae#0.00542995: 0.00872415	(W_canadensis#0.000883286: 0.00819359	W_mellicola#0.00813947: 0.00819359)#0.00392012: 0.000530558)#0.00322428: 0.000127318	(W_tropicalis#0.00248008: 0.00883361	W_sebi#0.00424511: 0.00883361)#0.00269686: 1.78564e-05)#0.0228437; 5
((W_muriae#0.00542995: 0.00877058	(W_canadensis#0.000883286: 0.00823407	W_mellicola#0.00813947: 0.00823407)#0.00390085: 0.000536514)#0.00320721: 8.08859e-05	(W_tropicalis#0.00248008: 0.00876678	W_sebi#0.00424511: 0.00876678)#0.00194086: 8.46888e-05)#0.0254588; 5
((W_muriae#0.00473865: 0.00768555	(W_tropicalis#0.00216433: 0.00765065	W_sebi#0.00370465: 0.00765065)#0.000774163: 3.48947e-05)#0.00103696: 3.90121e-05	(W_canadensis#0.000770832: 0.00713829	W_mellicola#0.00710321: 0.00713829)#0.00342686: 0.000586268)#0.0211994; 5
[truncated: 494 more rows]
