# Supplementary material for: Application of the Phylogenetic Species Concept to Wallemia sebi from House Dust and Indoor Air Revealed by Multi-Locus Genealogical Concordance
Source: PLoS One. 2015 Mar 23;10(3):e0120894. doi: 10.1371/journal.pone.0120894 (PMC4370657; doi:10.1371/journal.pone.0120894)
Supplement: S2 File — (ZIP) [file pone.0120894.s006.zip › algorithm1/a2_m1_run1/terminal_output.txt]

bp&p Version 3.0, October 2014
5 species:  W_muriae (42) W_sebi (10) W_mellicola (32) W_tropicalis (3) W_canadensis (3)
(W_muriae, (((W_sebi, W_mellicola), W_tropicalis), W_canadensis));

pop by pop table showing node numbers in species tree

                        1  2  3  4  5  6  7  8  9
species  1 W_muriae     1  0  0  0  0  1  0  0  0
species  2 W_sebi       0  1  0  0  0  1  1  1  1
species  3 W_mellicola   0  0  1  0  0  1  1  1  1
species  4 W_tropicalis   0  0  0  1  0  1  1  1  0
species  5 W_canadensis   0  0  0  0  1  1  1  0  0
species  6 W_muriaeW_sebiW_mellicolaW_tropicalisW_canadensis   0  0  0  0  0  1  0  0  0
species  7 W_sebiW_mellicolaW_tropicalisW_canadensis   0  0  0  0  0  1  1  0  0
species  8 W_sebiW_mellicolaW_tropicalis   0  0  0  0  0  1  1  1  0
species  9 W_sebiW_mellicola   0  0  0  0  0  1  1  1  1

9 theta parameters (populations) in the order:
  theta_1W_muriae theta_2W_sebi theta_3W_mellicola theta_4W_tropicalis theta_5W_canadensis theta_9W_sebiW_mellicola theta_8W_sebiW_mellicolaW_tropicalis theta_7W_sebiW_mellicolaW_tropicalisW_canadensis theta_6W_muriaeW_sebiW_mellicolaW_tropicalisW_canadensis
4 species divergence times in the order:
  tau_6W_muriaeW_sebiW_mellicolaW_tropicalisW_canadensis tau_7W_sebiW_mellicolaW_tropicalisW_canadensis tau_8W_sebiW_mellicolaW_tropicalis tau_9W_sebiW_mellicola

Rates vary among loci, with ri/L ~ Dirichlet(2.00)

Reading Individual-Species map (Imap) from Wallemia.Imap.txt
Individual -> Species map:  3 3 3 4 2 5 2 1 3 3 3 3 3 3 3 3 4 3 3 3 4 3 3 3 3 2 3 3 3 1 1 1 1 1 1 1 3 3 3 1 1 2 3 2 1 2 1 2 1 1 3 3 2 2 2 1 3 5 3 3 5 1 1 1 1 1 1 1 3 1 1 1 1 1 1 1 1 1 1 1 1 1 1 1 1 1 1 1 1 3

Reading sequence data..  5 loci
locus  1: 70 sequences ( 32  9 24  3  2 )   513 sites   110 patterns, messy
locus  2: 90 sequences ( 42 10 32  3  3 )   603 sites   107 patterns, messy
locus  3: 90 sequences ( 42 10 32  3  3 )   610 sites   109 patterns, messy
locus  4: 85 sequences ( 39 10 30  3  3 )   738 sites    63 patterns, messy
locus  5: 90 sequences ( 42 10 32  3  3 )   607 sites   108 patterns, messy
2669952 bytes for conP, 60840 bytes for gene trees.  


MCMC settings: 200 burnin, sampling every 1, 2000 samples
Approximating posterior, using sequence data
(Settings: cleandata=0 print=1 saveconP=1 moveinnode=1)

Starting rjMCMC... 
PrSplit = 0.500000
rj algorithm 1: new theta from G(a=2.00, m=1.00)

Starting species model: 0000

root dist = 0.03934

Initial parameters, np = 1 (gene trees are generated from the prior):

lnL0 =  -69280.655

-10% 0.68 0.15 0.67 0.00 1.00 0.33   2  4 1.0000 0.0000 P(2)=1.000  0.0104 0.0019 -2855.93 -28715.22
-10% 0.67 0.15 0.50 0.00 0.50 0.39   2  4 0.5000 0.0000 P(2)=1.000  0.0104 0.0019 -2946.73 -19885.03
-10% 0.64 0.13 0.44 0.00 0.33 0.30   2  4 0.3333 0.0000 P(2)=1.000  0.0133 0.0019 -1136.69 -17592.87
-10% 0.62 0.12 0.58 0.25 0.50 0.28   2  4 0.2500 0.0000 P(2)=1.000  0.0221 0.0017  841.27 -15692.27
-10% 0.63 0.11 0.55 0.30 0.40 0.29   3  7 0.4000 0.0000 P(2)=0.800  0.0274 0.0016  872.70 -13471.48
-10% 0.63 0.10 0.46 0.25 0.33 0.31   3  7 0.3333 0.0000 P(2)=0.667  0.0310 0.0015  834.87 -12061.11
-10% 0.63 0.09 0.39 0.21 0.43 0.30   2  4 0.4286 0.0000 P(2)=0.714  0.0334 0.0014  833.47 -11186.98
-10% 0.63 0.08 0.38 0.19 0.50 0.29   2  4 0.3750 0.0000 P(2)=0.750  0.0368 0.0014  885.96 -10517.04
-10% 0.63 0.08 0.34 0.17 0.44 0.30   2  4 0.3333 0.0000 P(2)=0.778  0.0394 0.0013  911.22 -10132.97
 -9% 0.63 0.07 0.34 0.15 0.40 0.31   2  4 0.3000 0.0000 P(2)=0.800  0.0415 0.0013  951.95 -9793.75
 -9% 0.63 0.07 0.37 0.14 0.36 0.32   2  4 0.2727 0.0000 P(2)=0.818  0.0441 0.0013  959.02 -9549.11
 -9% 0.63 0.06 0.37 0.12 0.33 0.33   2  4 0.2500 0.0000 P(2)=0.833  0.0464 0.0013  992.06 -9401.74
 -9% 0.64 0.06 0.34 0.12 0.31 0.34   2  4 0.2308 0.0000 P(2)=0.846  0.0482 0.0012 1008.95 -9277.68
 -9% 0.64 0.06 0.34 0.11 0.36 0.35   2  4 0.2143 0.0000 P(2)=0.857  0.0492 0.0012 1011.94 -9185.31
 -9% 0.64 0.06 0.32 0.10 0.33 0.35   2  4 0.2000 0.0000 P(2)=0.867  0.0500 0.0012 1002.10 -9007.23
 -9% 0.64 0.05 0.30 0.09 0.38 0.35   2  4 0.1875 0.0000 P(2)=0.875  0.0507 0.0012  999.23 -8937.56
 -9% 0.64 0.05 0.28 0.09 0.35 0.35   2  4 0.1765 0.0000 P(2)=0.882  0.0513 0.0012 1034.26 -8888.33
 -9% 0.64 0.05 0.26 0.08 0.39 0.36   2  4 0.1667 0.0000 P(2)=0.889  0.0518 0.0012 1063.41 -8813.10
 -9% 0.64 0.05 0.28 0.08 0.37 0.36   2  4 0.1579 0.0000 P(2)=0.895  0.0516 0.0012 1061.20 -8769.41
 -9% 0.64 0.05 0.29 0.07 0.35 0.36   2  4 0.1500 0.0000 P(2)=0.900  0.0520 0.0012 1104.17 -8749.38
 -9% 0.64 0.05 0.30 0.07 0.33 0.37   2  4 0.1429 0.0000 P(2)=0.905  0.0518 0.0012 1101.35 -8721.99
 -9% 0.64 0.04 0.31 0.07 0.32 0.36   2  4 0.1364 0.0000 P(2)=0.909  0.0517 0.0011 1142.69 -8692.21
 -9% 0.64 0.04 0.31 0.07 0.35 0.37   2  4 0.1304 0.0000 P(2)=0.913  0.0516 0.0011 1160.57 -8669.08
 -9% 0.64 0.04 0.29 0.06 0.38 0.37   2  4 0.1250 0.0000 P(2)=0.917  0.0514 0.0011 1215.39 -8640.23
 -9% 0.64 0.04 0.30 0.06 0.36 0.37   2  4 0.1200 0.0000 P(2)=0.920  0.0511 0.0011 1221.69 -8598.40
 -9% 0.64 0.04 0.28 0.06 0.35 0.37   2  4 0.1154 0.0000 P(2)=0.923  0.0508 0.0011 1227.37 -8552.22
 -9% 0.64 0.04 0.27 0.06 0.33 0.37   2  4 0.1111 0.0000 P(2)=0.926  0.0505 0.0011 1250.74 -8527.11
 -9% 0.64 0.04 0.28 0.05 0.36 0.37   2  4 0.1071 0.0000 P(2)=0.929  0.0502 0.0011 1257.89 -8483.68
 -9% 0.64 0.04 0.27 0.05 0.38 0.38   2  4 0.1034 0.0000 P(2)=0.931  0.0499 0.0011 1301.97 -8477.98
 -8% 0.64 0.03 0.26 0.05 0.40 0.38   2  4 0.1000 0.0000 P(2)=0.933  0.0496 0.0011 1324.62 -8459.10
 -8% 0.64 0.03 0.25 0.05 0.39 0.38   2  4 0.0968 0.0000 P(2)=0.935  0.0494 0.0011 1327.66 -8462.22
 -8% 0.64 0.03 0.24 0.05 0.41 0.38   2  4 0.0938 0.0000 P(2)=0.938  0.0491 0.0011 1311.99 -8441.22
 -8% 0.64 0.03 0.23 0.05 0.42 0.38   2  4 0.0909 0.0000 P(2)=0.939  0.0489 0.0011 1318.38 -8411.27
 -8% 0.64 0.03 0.23 0.04 0.44 0.38   2  4 0.0882 0.0000 P(2)=0.941  0.0487 0.0011 1335.10 -8397.90
 -8% 0.64 0.03 0.22 0.04 0.46 0.38   2  4 0.0857 0.0000 P(2)=0.943  0.0485 0.0011 1344.34 -8405.25
 -8% 0.64 0.03 0.21 0.04 0.44 0.39   2  4 0.0833 0.0000 P(2)=0.944  0.0483 0.0011 1346.36 -8395.37
 -8% 0.64 0.03 0.21 0.04 0.46 0.39   2  4 0.0811 0.0000 P(2)=0.946  0.0481 0.0011 1356.29 -8381.99
 -8% 0.64 0.03 0.20 0.04 0.47 0.39   2  4 0.0789 0.0000 P(2)=0.947  0.0479 0.0011 1353.35 -8374.23
 -8% 0.64 0.03 0.20 0.04 0.49 0.39   2  4 0.0769 0.0000 P(2)=0.949  0.0477 0.0011 1359.97 -8364.65
 -8% 0.64 0.03 0.19 0.04 0.50 0.39   2  4 0.0750 0.0000 P(2)=0.950  0.0475 0.0011 1371.44 -8370.89
 -8% 0.64 0.03 0.20 0.04 0.51 0.39   2  4 0.0732 0.0000 P(2)=0.951  0.0474 0.0011 1377.03 -8368.16
 -8% 0.64 0.03 0.20 0.04 0.50 0.39   2  4 0.0714 0.0000 P(2)=0.952  0.0474 0.0010 1375.33 -8366.21
 -8% 0.64 0.03 0.20 0.03 0.49 0.39   2  4 0.0698 0.0000 P(2)=0.953  0.0473 0.0010 1378.50 -8353.39
 -8% 0.64 0.03 0.20 0.03 0.48 0.39   2  4 0.0682 0.0000 P(2)=0.955  0.0470 0.0010 1393.53 -8361.21
 -8% 0.64 0.03 0.19 0.03 0.49 0.39   2  4 0.0667 0.0000 P(2)=0.956  0.0466 0.0010 1414.29 -8362.37
 -8% 0.64 0.03 0.19 0.03 0.50 0.39   2  4 0.0652 0.0000 P(2)=0.957  0.0463 0.0010 1395.31 -8357.33
 -8% 0.64 0.03 0.19 0.03 0.49 0.39   2  4 0.0638 0.0000 P(2)=0.957  0.0461 0.0010 1405.97 -8337.77
 -8% 0.65 0.03 0.18 0.03 0.50 0.40   2  4 0.0625 0.0000 P(2)=0.958  0.0458 0.0010 1422.23 -8334.83
 -8% 0.65 0.02 0.18 0.03 0.51 0.40   2  4 0.0612 0.0000 P(2)=0.959  0.0455 0.0010 1432.30 -8310.64
 -7% 0.65 0.02 0.17 0.03 0.52 0.40   2  4 0.0600 0.0000 P(2)=0.960  0.0452 0.0010 1449.42 -8302.60
 -7% 0.65 0.02 0.17 0.03 0.53 0.40   2  4 0.0588 0.0000 P(2)=0.961  0.0450 0.0010 1442.87 -8292.46
 -7% 0.65 0.02 0.17 0.03 0.54 0.40   2  4 0.0577 0.0000 P(2)=0.962  0.0447 0.0010 1451.70 -8297.03
 -7% 0.65 0.02 0.16 0.03 0.53 0.40   2  4 0.0566 0.0000 P(2)=0.962  0.0445 0.0010 1461.78 -8285.03
 -7% 0.65 0.02 0.16 0.03 0.54 0.40   2  4 0.0556 0.0000 P(2)=0.963  0.0442 0.0010 1468.13 -8301.61
 -7% 0.65 0.02 0.16 0.03 0.55 0.40   2  4 0.0545 0.0000 P(2)=0.964  0.0440 0.0010 1486.42 -8291.47
 -7% 0.65 0.02 0.16 0.03 0.55 0.40   2  4 0.0536 0.0000 P(2)=0.964  0.0438 0.0010 1477.11 -8291.28
 -7% 0.65 0.02 0.16 0.03 0.56 0.40   2  4 0.0526 0.0000 P(2)=0.965  0.0435 0.0010 1456.12 -8271.43
 -7% 0.65 0.02 0.16 0.03 0.57 0.40   2  4 0.0517 0.0000 P(2)=0.966  0.0433 0.0010 1485.95 -8277.02
 -7% 0.65 0.02 0.15 0.03 0.58 0.40   2  4 0.0508 0.0000 P(2)=0.966  0.0431 0.0010 1489.76 -8282.25
 -7% 0.65 0.02 0.15 0.02 0.58 0.40   2  4 0.0500 0.0000 P(2)=0.967  0.0430 0.0010 1485.10 -8285.44
 -7% 0.65 0.02 0.15 0.02 0.59 0.40   2  4 0.0492 0.0000 P(2)=0.967  0.0428 0.0010 1507.94 -8297.95
 -7% 0.65 0.02 0.15 0.02 0.60 0.40   2  4 0.0484 0.0000 P(2)=0.968  0.0426 0.0010 1515.58 -8286.24
 -7% 0.65 0.02 0.14 0.02 0.60 0.40   2  4 0.0476 0.0000 P(2)=0.968  0.0424 0.0010 1522.48 -8283.76
 -7% 0.65 0.02 0.15 0.02 0.59 0.40   2  4 0.0469 0.0000 P(2)=0.969  0.0422 0.0010 1534.10 -8284.66
 -7% 0.65 0.02 0.14 0.02 0.60 0.40   2  4 0.0462 0.0000 P(2)=0.969  0.0420 0.0010 1525.27 -8281.71
 -7% 0.65 0.02 0.14 0.02 0.61 0.40   2  4 0.0455 0.0000 P(2)=0.970  0.0418 0.0010 1540.98 -8270.20
 -7% 0.65 0.02 0.14 0.02 0.61 0.40   2  4 0.0448 0.0000 P(2)=0.970  0.0416 0.0010 1546.59 -8270.99
 -7% 0.65 0.02 0.14 0.02 0.62 0.40   2  4 0.0441 0.0000 P(2)=0.971  0.0414 0.0010 1550.90 -8277.10
 -7% 0.65 0.02 0.14 0.02 0.62 0.40   2  4 0.0435 0.0000 P(2)=0.971  0.0412 0.0010 1563.86 -8277.47
 -6% 0.65 0.02 0.14 0.02 0.63 0.40   2  4 0.0429 0.0000 P(2)=0.971  0.0410 0.0010 1562.26 -8264.66
 -6% 0.65 0.02 0.14 0.02 0.63 0.40   2  4 0.0423 0.0000 P(2)=0.972  0.0408 0.0010 1571.31 -8251.18
 -6% 0.65 0.02 0.14 0.02 0.64 0.40   2  4 0.0417 0.0000 P(2)=0.972  0.0407 0.0010 1566.81 -8243.78
 -6% 0.65 0.02 0.13 0.02 0.64 0.40   2  4 0.0411 0.0000 P(2)=0.973  0.0405 0.0010 1565.83 -8240.10
 -6% 0.65 0.02 0.13 0.02 0.65 0.40   2  4 0.0405 0.0000 P(2)=0.973  0.0403 0.0010 1559.23 -8224.42
 -6% 0.65 0.02 0.13 0.02 0.65 0.40   2  4 0.0400 0.0000 P(2)=0.973  0.0402 0.0010 1567.22 -8213.03
 -6% 0.65 0.02 0.13 0.02 0.66 0.40   2  4 0.0395 0.0000 P(2)=0.974  0.0400 0.0010 1563.62 -8209.15
 -6% 0.65 0.02 0.13 0.02 0.66 0.40   2  4 0.0390 0.0000 P(2)=0.974  0.0399 0.0010 1572.02 -8195.95
 -6% 0.65 0.02 0.12 0.02 0.67 0.40   2  4 0.0385 0.0000 P(2)=0.974  0.0397 0.0010 1563.28 -8182.62
 -6% 0.65 0.02 0.13 0.02 0.67 0.40   2  4 0.0380 0.0000 P(2)=0.975  0.0396 0.0010 1569.37 -8168.56
 -6% 0.65 0.02 0.13 0.02 0.68 0.40   2  4 0.0375 0.0000 P(2)=0.975  0.0396 0.0010 1568.46 -8170.71
 -6% 0.65 0.02 0.13 0.02 0.68 0.40   2  4 0.0370 0.0000 P(2)=0.975  0.0394 0.0010 1574.40 -8167.46
 -6% 0.65 0.02 0.13 0.02 0.67 0.40   2  4 0.0366 0.0000 P(2)=0.976  0.0392 0.0010 1578.82 -8159.00
 -6% 0.65 0.02 0.13 0.02 0.67 0.40   2  4 0.0361 0.0000 P(2)=0.976  0.0392 0.0010 1593.58 -8146.14
 -6% 0.65 0.02 0.13 0.02 0.68 0.40   2  4 0.0357 0.0000 P(2)=0.976  0.0391 0.0010 1588.83 -8148.96
 -6% 0.65 0.02 0.13 0.02 0.68 0.40   2  4 0.0353 0.0000 P(2)=0.976  0.0391 0.0010 1582.62 -8140.33
 -6% 0.65 0.02 0.13 0.02 0.69 0.40   2  4 0.0349 0.0000 P(2)=0.977  0.0390 0.0010 1590.46 -8128.47
 -6% 0.65 0.02 0.13 0.02 0.69 0.40   2  4 0.0345 0.0000 P(2)=0.977  0.0390 0.0010 1610.23 -8128.76
 -6% 0.65 0.02 0.13 0.02 0.69 0.40   2  4 0.0341 0.0000 P(2)=0.977  0.0389 0.0010 1597.89 -8129.24
 -6% 0.65 0.02 0.12 0.02 0.69 0.40   2  4 0.0337 0.0000 P(2)=0.978  0.0389 0.0010 1587.66 -8128.70
 -5% 0.65 0.02 0.12 0.02 0.69 0.40   2  4 0.0333 0.0000 P(2)=0.978  0.0388 0.0009 1593.26 -8118.16
 -5% 0.65 0.02 0.13 0.02 0.69 0.40   2  4 0.0330 0.0000 P(2)=0.978  0.0388 0.0009 1595.27 -8107.72
 -5% 0.65 0.02 0.12 0.02 0.70 0.40   2  4 0.0326 0.0000 P(2)=0.978  0.0387 0.0009 1604.21 -8121.79
 -5% 0.65 0.02 0.12 0.02 0.70 0.40   2  4 0.0323 0.0000 P(2)=0.978  0.0387 0.0009 1620.28 -8125.62
 -5% 0.65 0.02 0.12 0.02 0.69 0.40   2  4 0.0319 0.0000 P(2)=0.979  0.0386 0.0009 1615.98 -8109.32
 -5% 0.65 0.02 0.12 0.02 0.69 0.40   2  4 0.0316 0.0000 P(2)=0.979  0.0386 0.0009 1602.26 -8102.94
 -5% 0.65 0.02 0.12 0.02 0.70 0.40   2  4 0.0312 0.0000 P(2)=0.979  0.0385 0.0009 1611.29 -8103.92
 -5% 0.65 0.02 0.12 0.02 0.70 0.40   2  4 0.0309 0.0000 P(2)=0.979  0.0385 0.0009 1613.55 -8115.51
 -5% 0.65 0.02 0.12 0.02 0.70 0.40   2  4 0.0306 0.0000 P(2)=0.980  0.0384 0.0009 1628.56 -8115.94
 -5% 0.65 0.02 0.12 0.02 0.71 0.41   2  4 0.0303 0.0000 P(2)=0.980  0.0383 0.0009 1631.88 -8086.21
 -5% 0.65 0.02 0.12 0.01 0.71 0.41   2  4 0.0300 0.0000 P(2)=0.980  0.0382 0.0009 1653.23 -8086.43  0:08


Current Pjump:      0.65369  0.01630  0.11733  0.01500  0.71000  0.40556
Current finetune:   0.01000  0.01000  0.01000  0.01000  0.01000  0.01000
New     finetune:   0.03245  0.00050  0.00366  0.00046  0.04006  0.01452


 -5% 0.68 0.13 0.00 0.00 0.00 0.44   2  4 0.0000 0.0000 P(2)=1.000  0.0267 0.0008 1640.30 -8054.33
 -5% 0.65 0.13 0.33 0.00 0.00 0.44   2  4 0.0000 0.0000 P(2)=1.000  0.0289 0.0008 1647.96 -7985.44
 -5% 0.65 0.12 0.33 0.00 0.00 0.41   2  4 0.0000 0.0000 P(2)=1.000  0.0296 0.0008 1659.08 -7926.54
 -5% 0.64 0.12 0.33 0.00 0.00 0.42   2  4 0.0000 0.0000 P(2)=1.000  0.0293 0.0008 1636.30 -7907.58
 -5% 0.65 0.12 0.27 0.00 0.20 0.40   2  4 0.0000 0.0000 P(2)=1.000  0.0290 0.0008 1656.74 -7850.76
 -5% 0.66 0.12 0.28 0.00 0.33 0.41   2  4 0.0000 0.0000 P(2)=1.000  0.0289 0.0008 1659.22 -7830.86
 -5% 0.65 0.12 0.29 0.00 0.43 0.41   2  4 0.0000 0.0000 P(2)=1.000  0.0294 0.0008 1678.45 -7828.75
 -5% 0.65 0.12 0.33 0.00 0.38 0.40   2  4 0.0000 0.0000 P(2)=1.000  0.0301 0.0008 1686.01 -7803.00
 -5% 0.65 0.12 0.33 0.00 0.33 0.41   2  4 0.0000 0.0000 P(2)=1.000  0.0302 0.0008 1682.29 -7792.42
 -4% 0.65 0.12 0.30 0.00 0.40 0.41   2  4 0.0000 0.0000 P(2)=1.000  0.0302 0.0008 1700.09 -7775.12
 -4% 0.66 0.11 0.30 0.00 0.45 0.41   2  4 0.0000 0.0000 P(2)=1.000  0.0304 0.0008 1744.22 -7765.87
 -4% 0.66 0.11 0.28 0.00 0.42 0.40   2  4 0.0000 0.0000 P(2)=1.000  0.0305 0.0008 1747.82 -7755.54
 -4% 0.66 0.11 0.28 0.00 0.46 0.39   2  4 0.0000 0.0000 P(2)=1.000  0.0304 0.0008 1765.17 -7749.59
 -4% 0.66 0.11 0.29 0.00 0.50 0.40   2  4 0.0000 0.0000 P(2)=1.000  0.0303 0.0008 1775.39 -7728.70
 -4% 0.66 0.11 0.29 0.00 0.53 0.40   2  4 0.0000 0.0000 P(2)=1.000  0.0303 0.0008 1779.06 -7698.53
 -4% 0.66 0.11 0.27 0.00 0.56 0.40   2  4 0.0000 0.0000 P(2)=1.000  0.0304 0.0008 1772.40 -7700.13
 -4% 0.66 0.10 0.27 0.00 0.53 0.41   2  4 0.0000 0.0000 P(2)=1.000  0.0301 0.0008 1778.17 -7682.95
 -4% 0.66 0.10 0.28 0.00 0.56 0.40   2  4 0.0000 0.0000 P(2)=1.000  0.0300 0.0008 1810.88 -7678.42
 -4% 0.66 0.10 0.26 0.00 0.58 0.40   2  4 0.0000 0.0000 P(2)=1.000  0.0300 0.0008 1800.38 -7654.95
 -4% 0.66 0.10 0.28 0.00 0.60 0.39   2  4 0.0000 0.0000 P(2)=1.000  0.0301 0.0008 1818.41 -7663.09
 -4% 0.66 0.10 0.27 0.00 0.62 0.39   2  4 0.0000 0.0000 P(2)=1.000  0.0302 0.0008 1796.88 -7658.37
 -4% 0.66 0.10 0.27 0.00 0.64 0.39   2  4 0.0000 0.0000 P(2)=1.000  0.0304 0.0007 1794.57 -7660.94
 -4% 0.66 0.10 0.28 0.00 0.61 0.40   2  4 0.0000 0.0000 P(2)=1.000  0.0303 0.0007 1798.81 -7640.79
 -4% 0.66 0.10 0.26 0.00 0.62 0.40   2  4 0.0000 0.0000 P(2)=1.000  0.0303 0.0007 1809.61 -7638.69
 -4% 0.66 0.10 0.25 0.00 0.64 0.40   2  4 0.0000 0.0000 P(2)=1.000  0.0304 0.0007 1808.15 -7628.62
 -4% 0.66 0.10 0.24 0.00 0.65 0.40   2  4 0.0000 0.0000 P(2)=1.000  0.0304 0.0007 1829.15 -7630.77
 -4% 0.66 0.10 0.25 0.00 0.67 0.40   2  4 0.0000 0.0000 P(2)=1.000  0.0305 0.0007 1817.35 -7618.89
 -4% 0.66 0.10 0.25 0.00 0.68 0.40   2  4 0.0000 0.0000 P(2)=1.000  0.0305 0.0007 1793.53 -7617.86
 -4% 0.66 0.10 0.24 0.00 0.66 0.40   2  4 0.0000 0.0000 P(2)=1.000  0.0305 0.0007 1793.34 -7614.54
 -3% 0.66 0.09 0.26 0.00 0.67 0.40   2  4 0.0000 0.0000 P(2)=1.000  0.0304 0.0007 1792.38 -7604.83
 -3% 0.66 0.10 0.26 0.00 0.68 0.40   3  7 0.0323 0.0000 P(2)=0.968  0.0304 0.0007 1830.45 -7616.16
 -3% 0.66 0.09 0.26 0.00 0.66 0.40   3  7 0.0312 0.0000 P(2)=0.938  0.0303 0.0007 1836.33 -7621.44
 -3% 0.66 0.10 0.27 0.00 0.67 0.40   3  7 0.0303 0.0000 P(2)=0.909  0.0303 0.0007 1850.32 -7629.12
 -3% 0.66 0.10 0.27 0.00 0.68 0.40   3  7 0.0294 0.0000 P(2)=0.882  0.0303 0.0007 1841.08 -7631.55
 -3% 0.66 0.09 0.27 0.00 0.69 0.40   3  7 0.0286 0.0000 P(2)=0.857  0.0304 0.0007 1889.65 -7613.32
 -3% 0.66 0.09 0.27 0.00 0.67 0.40   3  7 0.0278 0.0000 P(2)=0.833  0.0304 0.0007 1886.61 -7621.86
 -3% 0.66 0.09 0.27 0.00 0.68 0.40   4 10 0.0541 0.0000 P(2)=0.811  0.0304 0.0007 1896.88 -7615.59
 -3% 0.66 0.09 0.27 0.00 0.68 0.40   4 10 0.0526 0.0000 P(2)=0.789  0.0303 0.0007 1900.65 -7604.55
 -3% 0.66 0.09 0.27 0.00 0.69 0.40   3  7 0.0769 0.0000 P(2)=0.769  0.0304 0.0007 1874.78 -7609.12
 -3% 0.66 0.09 0.27 0.00 0.70 0.41   3  7 0.0750 0.0000 P(2)=0.750  0.0304 0.0007 1896.90 -7604.46
 -3% 0.66 0.09 0.27 0.00 0.71 0.41   3  7 0.0732 0.0000 P(2)=0.732  0.0305 0.0007 1875.61 -7607.39
 -3% 0.66 0.09 0.27 0.00 0.69 0.41   3  7 0.0714 0.0000 P(2)=0.714  0.0306 0.0007 1882.46 -7618.52
 -3% 0.66 0.09 0.27 0.00 0.70 0.41   3  7 0.0698 0.0000 P(2)=0.698  0.0307 0.0007 1895.54 -7606.55
 -3% 0.66 0.09 0.26 0.00 0.70 0.41   3  7 0.0682 0.0000 P(2)=0.682  0.0308 0.0007 1886.94 -7609.39
 -3% 0.66 0.09 0.26 0.00 0.71 0.41   3  7 0.0667 0.0000 P(2)=0.667  0.0308 0.0007 1874.50 -7616.83
 -3% 0.66 0.09 0.26 0.00 0.70 0.41   4 10 0.0870 0.0000 P(2)=0.652  0.0309 0.0007 1897.22 -7618.27
 -3% 0.66 0.09 0.26 0.00 0.70 0.41   3  7 0.1064 0.0000 P(2)=0.638  0.0310 0.0007 1901.27 -7616.49
 -3% 0.66 0.09 0.26 0.00 0.71 0.41   3  7 0.1042 0.0000 P(2)=0.625  0.0312 0.0007 1908.25 -7610.18
 -3% 0.66 0.09 0.26 0.00 0.69 0.41   3  7 0.1020 0.0000 P(2)=0.612  0.0312 0.0007 1912.05 -7599.99
 -2% 0.65 0.09 0.26 0.00 0.70 0.41   3  7 0.1000 0.0000 P(2)=0.600  0.0312 0.0007 1893.42 -7603.27
 -2% 0.65 0.09 0.26 0.00 0.71 0.41   3  7 0.0980 0.0000 P(2)=0.588  0.0313 0.0007 1899.05 -7614.87
 -2% 0.65 0.09 0.26 0.00 0.71 0.41   3  7 0.0962 0.0000 P(2)=0.577  0.0312 0.0007 1919.86 -7621.61
 -2% 0.65 0.09 0.26 0.00 0.70 0.41   3  7 0.0943 0.0000 P(2)=0.566  0.0313 0.0007 1930.41 -7622.28
 -2% 0.65 0.09 0.27 0.00 0.69 0.41   3  7 0.0926 0.0000 P(2)=0.556  0.0312 0.0007 1923.92 -7620.54
 -2% 0.65 0.09 0.26 0.00 0.67 0.41   3  7 0.0909 0.0000 P(2)=0.545  0.0312 0.0007 1928.83 -7622.30
 -2% 0.65 0.09 0.26 0.00 0.68 0.41   3  7 0.0893 0.0000 P(2)=0.536  0.0312 0.0007 1905.26 -7628.37
 -2% 0.65 0.09 0.25 0.01 0.67 0.41   4 10 0.1053 0.0000 P(2)=0.526  0.0312 0.0007 1913.04 -7607.75
 -2% 0.65 0.09 0.26 0.01 0.67 0.41   4 10 0.1034 0.0000 P(2)=0.517  0.0312 0.0007 1905.72 -7607.64
 -2% 0.65 0.09 0.26 0.01 0.68 0.41   4 10 0.1017 0.0000 P(2)=0.508  0.0313 0.0007 1949.29 -7609.84
 -2% 0.65 0.09 0.25 0.01 0.67 0.41   4 10 0.1000 0.0000 P(2)=0.500  0.0313 0.0007 1939.84 -7605.87
 -2% 0.65 0.09 0.25 0.01 0.67 0.41   4 10 0.0984 0.0000 P(2)=0.492  0.0312 0.0007 1908.55 -7600.79
 -2% 0.65 0.09 0.25 0.01 0.68 0.41   5 13 0.1129 0.0000 P(2)=0.484  0.0312 0.0007 1925.27 -7613.58
 -2% 0.65 0.09 0.25 0.01 0.67 0.41   5 13 0.1111 0.0000 P(2)=0.476  0.0312 0.0007 1928.15 -7618.00
 -2% 0.65 0.09 0.25 0.01 0.66 0.41   5 13 0.1094 0.0000 P(2)=0.469  0.0313 0.0007 1939.57 -7617.90
 -2% 0.65 0.09 0.25 0.02 0.66 0.41   5 13 0.1077 0.0000 P(2)=0.462  0.0312 0.0007 1961.17 -7628.74
 -2% 0.65 0.09 0.25 0.03 0.67 0.41   5 13 0.1077 0.0000 P(2)=0.455  0.0312 0.0007 1988.52 -7639.05
 -2% 0.65 0.09 0.25 0.02 0.67 0.41   5 13 0.1077 0.0000 P(2)=0.448  0.0311 0.0007 2025.93 -7636.15
 -2% 0.65 0.09 0.24 0.02 0.68 0.41   5 13 0.1061 0.0000 P(2)=0.441  0.0311 0.0007 1994.93 -7611.47
 -2% 0.65 0.09 0.24 0.03 0.68 0.41   5 13 0.1061 0.0000 P(2)=0.435  0.0311 0.0007 2010.38 -7612.58
 -1% 0.65 0.09 0.24 0.03 0.67 0.41   5 13 0.1045 0.0250 P(2)=0.429  0.0311 0.0007 2003.03 -7614.60
 -1% 0.65 0.09 0.24 0.03 0.66 0.41   5 13 0.1045 0.0244 P(2)=0.423  0.0311 0.0007 2033.08 -7634.50
 -1% 0.65 0.09 0.24 0.03 0.67 0.41   5 13 0.1045 0.0238 P(2)=0.417  0.0311 0.0007 2009.25 -7623.74
 -1% 0.65 0.09 0.24 0.03 0.67 0.41   5 13 0.1029 0.0233 P(2)=0.411  0.0311 0.0007 2011.37 -7627.91
 -1% 0.65 0.09 0.23 0.03 0.68 0.41   5 13 0.1029 0.0227 P(2)=0.405  0.0311 0.0007 2014.63 -7617.73
 -1% 0.65 0.09 0.24 0.03 0.67 0.41   5 13 0.1029 0.0222 P(2)=0.400  0.0312 0.0007 1997.37 -7613.50
 -1% 0.65 0.09 0.24 0.03 0.66 0.41   5 13 0.1029 0.0217 P(2)=0.395  0.0313 0.0007 1988.33 -7610.87
 -1% 0.65 0.09 0.23 0.03 0.66 0.41   5 13 0.1014 0.0213 P(2)=0.390  0.0313 0.0007 2008.29 -7610.37
 -1% 0.65 0.09 0.23 0.03 0.67 0.41   5 13 0.1000 0.0208 P(2)=0.385  0.0313 0.0007 1990.48 -7596.85
 -1% 0.65 0.09 0.23 0.03 0.67 0.41   5 13 0.0986 0.0204 P(2)=0.380  0.0314 0.0007 2038.65 -7610.46
 -1% 0.65 0.09 0.23 0.03 0.67 0.41   5 13 0.0972 0.0200 P(2)=0.375  0.0314 0.0007 2054.77 -7610.08
 -1% 0.65 0.09 0.23 0.03 0.68 0.41   5 13 0.0972 0.0196 P(2)=0.370  0.0315 0.0007 2025.80 -7605.38
 -1% 0.65 0.09 0.23 0.03 0.67 0.41   5 13 0.0959 0.0192 P(2)=0.366  0.0316 0.0007 2040.21 -7613.85
 -1% 0.64 0.09 0.23 0.03 0.66 0.41   5 13 0.0946 0.0189 P(2)=0.361  0.0316 0.0007 2053.26 -7609.52
 -1% 0.64 0.09 0.23 0.03 0.67 0.41   5 13 0.0946 0.0370 P(2)=0.357  0.0317 0.0007 2067.40 -7614.55
 -1% 0.64 0.09 0.22 0.03 0.66 0.41   5 13 0.0946 0.0364 P(2)=0.353  0.0316 0.0007 2082.97 -7607.23
 -1% 0.64 0.09 0.22 0.03 0.66 0.41   5 13 0.0933 0.0357 P(2)=0.349  0.0316 0.0007 2071.36 -7604.52
 -1% 0.64 0.08 0.22 0.03 0.66 0.41   5 13 0.0933 0.0351 P(2)=0.345  0.0316 0.0007 2068.73 -7612.88
 -1% 0.64 0.08 0.22 0.04 0.65 0.41   4 10 0.1053 0.0345 P(2)=0.341  0.0317 0.0007 2065.50 -7615.10
 -1% 0.64 0.08 0.22 0.04 0.65 0.41   4 10 0.1039 0.0339 P(2)=0.337  0.0317 0.0007 2023.78 -7603.75
 -0% 0.64 0.08 0.22 0.04 0.66 0.41   4 10 0.1026 0.0333 P(2)=0.333  0.0317 0.0008 2006.60 -7605.02
 -0% 0.64 0.08 0.22 0.04 0.66 0.41   4 10 0.1013 0.0328 P(2)=0.330  0.0317 0.0008 2014.79 -7590.34
 -0% 0.64 0.08 0.22 0.04 0.65 0.41   4 10 0.1000 0.0323 P(2)=0.326  0.0318 0.0008 1990.09 -7593.27
 -0% 0.64 0.08 0.22 0.04 0.66 0.41   4 10 0.0988 0.0317 P(2)=0.323  0.0318 0.0008 1997.30 -7591.02
 -0% 0.64 0.08 0.22 0.04 0.66 0.41   4 10 0.0976 0.0312 P(2)=0.319  0.0319 0.0008 1990.44 -7592.36
 -0% 0.64 0.08 0.22 0.04 0.66 0.41   4 10 0.0964 0.0308 P(2)=0.316  0.0319 0.0008 1992.42 -7602.54
 -0% 0.64 0.08 0.22 0.04 0.67 0.41   5 13 0.1071 0.0455 P(2)=0.313  0.0319 0.0008 2025.41 -7592.85
 -0% 0.64 0.08 0.22 0.04 0.66 0.41   4 10 0.1176 0.0448 P(2)=0.309  0.0320 0.0008 2051.45 -7599.08
 -0% 0.64 0.08 0.22 0.04 0.66 0.41   4 10 0.1163 0.0441 P(2)=0.306  0.0320 0.0008 2069.19 -7597.67
 -0% 0.64 0.08 0.22 0.04 0.67 0.41   5 13 0.1264 0.0435 P(2)=0.303  0.0320 0.0008 2082.03 -7615.30
  0% 0.64 0.08 0.22 0.04 0.67 0.41   5 13 0.1250 0.0429 P(2)=0.300  0.0320 0.0008 2066.89 -7619.91  0:17


Current Pjump:      0.64229  0.08413  0.22016  0.04083  0.67000  0.41000
Current finetune:   0.03245  0.00050  0.00366  0.00046  0.04006  0.01452
New     finetune:   0.10115  0.00013  0.00259  0.00006  0.13785  0.02140


  0% 0.63 0.17 0.22 0.00 0.00 0.44   5 13 0.0000 0.0000 P(5)=1.000  0.0302 0.0008 2059.95 -7609.74
  0% 0.62 0.18 0.22 0.12 0.00 0.39   5 13 0.0000 0.0000 P(5)=1.000  0.0321 0.0008 2050.50 -7612.19
  0% 0.62 0.19 0.26 0.17 0.00 0.37   5 13 0.0000 0.0000 P(5)=1.000  0.0318 0.0009 2064.09 -7605.95
  0% 0.63 0.20 0.22 0.19 0.00 0.36   5 13 0.0000 0.0000 P(5)=1.000  0.0316 0.0009 2074.15 -7614.98
  0% 0.63 0.20 0.20 0.20 0.00 0.38   5 13 0.0000 0.0000 P(5)=1.000  0.0320 0.0009 2099.74 -7610.22
  0% 0.63 0.19 0.20 0.17 0.00 0.37   5 13 0.0000 0.0000 P(5)=1.000  0.0318 0.0008 2135.49 -7621.94
  0% 0.63 0.19 0.19 0.18 0.00 0.35   5 13 0.0000 0.0000 P(5)=1.000  0.0321 0.0008 2148.02 -7619.79
  0% 0.63 0.19 0.19 0.16 0.00 0.35   5 13 0.0000 0.0000 P(5)=1.000  0.0323 0.0008 2154.79 -7627.04
  0% 0.62 0.19 0.21 0.19 0.00 0.36   5 13 0.0000 0.0000 P(5)=1.000  0.0324 0.0008 2112.85 -7614.03
  1% 0.62 0.19 0.21 0.23 0.10 0.37   5 13 0.0000 0.0000 P(5)=1.000  0.0325 0.0008 2089.73 -7620.66
  1% 0.62 0.19 0.22 0.23 0.09 0.37   5 13 0.0000 0.0000 P(5)=1.000  0.0325 0.0008 2095.29 -7620.52
  1% 0.62 0.19 0.22 0.25 0.08 0.37   5 13 0.0000 0.0000 P(5)=1.000  0.0330 0.0008 2120.74 -7620.79
  1% 0.63 0.18 0.23 0.23 0.08 0.38   5 13 0.0000 0.0000 P(5)=1.000  0.0331 0.0008 2136.69 -7610.12
  1% 0.63 0.19 0.23 0.21 0.07 0.38   5 13 0.0000 0.0000 P(5)=1.000  0.0330 0.0008 2112.79 -7608.48
  1% 0.62 0.19 0.23 0.20 0.07 0.39   5 13 0.0000 0.0000 P(5)=1.000  0.0328 0.0009 2118.84 -7599.44
  1% 0.62 0.19 0.23 0.22 0.06 0.39   5 13 0.0000 0.0000 P(5)=1.000  0.0330 0.0008 2113.62 -7614.43
  1% 0.62 0.19 0.24 0.22 0.06 0.39   5 13 0.0000 0.0000 P(5)=1.000  0.0329 0.0008 2106.57 -7606.21
  1% 0.62 0.18 0.24 0.22 0.06 0.39   5 13 0.0000 0.0000 P(5)=1.000  0.0328 0.0008 2122.94 -7605.17
  1% 0.63 0.18 0.23 0.22 0.05 0.39   5 13 0.0000 0.0000 P(5)=1.000  0.0328 0.0009 2112.35 -7593.82
  1% 0.63 0.18 0.23 0.23 0.05 0.39   5 13 0.0000 0.0000 P(5)=1.000  0.0330 0.0009 2110.92 -7597.45
  1% 0.63 0.18 0.22 0.23 0.05 0.39   5 13 0.0000 0.0000 P(5)=1.000  0.0331 0.0009 2124.91 -7594.58
  1% 0.63 0.18 0.22 0.23 0.05 0.39   5 13 0.0000 0.0000 P(5)=1.000  0.0332 0.0009 2130.51 -7608.68
  1% 0.63 0.18 0.22 0.23 0.04 0.38   5 13 0.0000 0.0000 P(5)=1.000  0.0335 0.0009 2126.73 -7604.67
  1% 0.63 0.18 0.22 0.23 0.04 0.38   5 13 0.0000 0.0000 P(5)=1.000  0.0336 0.0009 2118.68 -7603.64
  1% 0.63 0.18 0.21 0.24 0.08 0.39   5 13 0.0000 0.0000 P(5)=1.000  0.0335 0.0008 2175.69 -7606.68
  1% 0.63 0.18 0.21 0.26 0.08 0.39   5 13 0.0000 0.0000 P(5)=1.000  0.0333 0.0008 2130.46 -7604.55
  1% 0.63 0.18 0.22 0.25 0.11 0.39   5 13 0.0000 0.0000 P(5)=1.000  0.0334 0.0008 2097.89 -7592.92
  1% 0.63 0.18 0.22 0.27 0.11 0.39   5 13 0.0000 0.0000 P(5)=1.000  0.0333 0.0008 2117.38 -7592.70
  1% 0.62 0.18 0.22 0.27 0.14 0.38   5 13 0.0000 0.0000 P(5)=1.000  0.0333 0.0008 2160.32 -7594.15
  2% 0.62 0.18 0.22 0.27 0.13 0.39   5 13 0.0000 0.0000 P(5)=1.000  0.0331 0.0008 2125.19 -7596.03
  2% 0.62 0.18 0.22 0.27 0.13 0.39   5 13 0.0000 0.0323 P(5)=1.000  0.0330 0.0008 2121.21 -7595.56
  2% 0.62 0.18 0.23 0.29 0.12 0.39   5 13 0.0000 0.0312 P(5)=1.000  0.0329 0.0008 2144.83 -7593.43
  2% 0.62 0.18 0.23 0.30 0.15 0.39   5 13 0.0000 0.0303 P(5)=1.000  0.0328 0.0008 2112.18 -7588.65
  2% 0.63 0.18 0.23 0.29 0.18 0.39   5 13 0.0000 0.0294 P(5)=1.000  0.0328 0.0008 2073.49 -7593.57
  2% 0.63 0.18 0.23 0.29 0.17 0.39   5 13 0.0000 0.0286 P(5)=1.000  0.0329 0.0008 2071.74 -7590.44
  2% 0.63 0.18 0.23 0.28 0.19 0.40   5 13 0.0000 0.0278 P(5)=1.000  0.0329 0.0008 2104.03 -7589.87
  2% 0.63 0.18 0.23 0.28 0.22 0.40   5 13 0.0000 0.0270 P(5)=1.000  0.0330 0.0008 2126.76 -7611.35
  2% 0.63 0.18 0.23 0.28 0.21 0.40   5 13 0.0000 0.0263 P(5)=1.000  0.0330 0.0008 2122.59 -7603.68
  2% 0.63 0.18 0.22 0.28 0.23 0.40   5 13 0.0000 0.0256 P(5)=1.000  0.0330 0.0008 2150.73 -7599.53
  2% 0.63 0.18 0.22 0.27 0.23 0.40   5 13 0.0000 0.0250 P(5)=1.000  0.0331 0.0008 2157.23 -7590.91
  2% 0.63 0.18 0.22 0.26 0.24 0.40   5 13 0.0000 0.0244 P(5)=1.000  0.0331 0.0008 2143.74 -7582.46
  2% 0.63 0.18 0.22 0.26 0.24 0.40   5 13 0.0000 0.0238 P(5)=1.000  0.0331 0.0008 2171.72 -7600.56
  2% 0.63 0.18 0.22 0.26 0.23 0.40   5 13 0.0000 0.0233 P(5)=1.000  0.0331 0.0008 2178.82 -7595.13
  2% 0.63 0.18 0.22 0.25 0.23 0.40   5 13 0.0000 0.0227 P(5)=1.000  0.0330 0.0008 2160.78 -7593.55
  2% 0.63 0.18 0.22 0.25 0.22 0.40   5 13 0.0000 0.0222 P(5)=1.000  0.0329 0.0008 2138.82 -7601.80
  2% 0.63 0.18 0.22 0.24 0.22 0.41   5 13 0.0000 0.0217 P(5)=1.000  0.0329 0.0008 2141.09 -7600.06
  2% 0.63 0.18 0.22 0.24 0.23 0.40   5 13 0.0000 0.0213 P(5)=1.000  0.0328 0.0008 2159.50 -7593.14
  2% 0.63 0.18 0.23 0.23 0.23 0.41   5 13 0.0000 0.0208 P(5)=1.000  0.0328 0.0008 2191.59 -7599.58
  2% 0.63 0.18 0.23 0.23 0.22 0.41   5 13 0.0000 0.0204 P(5)=1.000  0.0328 0.0008 2186.79 -7593.79
  3% 0.63 0.18 0.23 0.23 0.22 0.41   5 13 0.0000 0.0200 P(5)=1.000  0.0328 0.0008 2151.11 -7595.69
  3% 0.62 0.18 0.22 0.23 0.22 0.41   5 13 0.0000 0.0196 P(5)=1.000  0.0328 0.0008 2171.38 -7608.91
  3% 0.62 0.18 0.22 0.23 0.21 0.40   5 13 0.0000 0.0192 P(5)=1.000  0.0327 0.0008 2178.25 -7599.62
  3% 0.62 0.18 0.23 0.23 0.21 0.40   5 13 0.0000 0.0189 P(5)=1.000  0.0327 0.0008 2171.87 -7606.83
  3% 0.62 0.18 0.23 0.23 0.20 0.40   5 13 0.0000 0.0185 P(5)=1.000  0.0327 0.0008 2148.33 -7603.02
  3% 0.62 0.18 0.22 0.22 0.20 0.40   5 13 0.0000 0.0182 P(5)=1.000  0.0327 0.0008 2148.98 -7607.34
  3% 0.62 0.18 0.22 0.22 0.20 0.40   5 13 0.0000 0.0179 P(5)=1.000  0.0327 0.0008 2180.56 -7597.42
  3% 0.62 0.18 0.22 0.21 0.19 0.40   5 13 0.0000 0.0175 P(5)=1.000  0.0328 0.0008 2176.88 -7598.73
  3% 0.62 0.18 0.22 0.21 0.19 0.40   5 13 0.0000 0.0172 P(5)=1.000  0.0328 0.0008 2170.36 -7601.91
  3% 0.62 0.18 0.22 0.21 0.19 0.40   5 13 0.0000 0.0169 P(5)=1.000  0.0328 0.0008 2167.15 -7590.92
  3% 0.62 0.18 0.23 0.21 0.18 0.40   5 13 0.0000 0.0167 P(5)=1.000  0.0328 0.0008 2170.52 -7591.53
  3% 0.62 0.18 0.22 0.20 0.20 0.40   5 13 0.0000 0.0164 P(5)=1.000  0.0327 0.0008 2251.25 -7598.09
  3% 0.62 0.18 0.22 0.21 0.19 0.40   5 13 0.0000 0.0161 P(5)=1.000  0.0326 0.0008 2198.97 -7582.80
  3% 0.62 0.18 0.22 0.20 0.19 0.40   5 13 0.0000 0.0159 P(5)=1.000  0.0325 0.0008 2176.34 -7594.06
  3% 0.62 0.18 0.22 0.20 0.19 0.40   5 13 0.0000 0.0156 P(5)=1.000  0.0324 0.0008 2164.70 -7582.04
  3% 0.62 0.18 0.22 0.20 0.18 0.40   5 13 0.0000 0.0154 P(5)=1.000  0.0324 0.0008 2176.05 -7577.32
  3% 0.62 0.18 0.22 0.20 0.18 0.40   5 13 0.0000 0.0152 P(5)=1.000  0.0323 0.0008 2195.96 -7603.72
  3% 0.62 0.18 0.21 0.20 0.18 0.40   5 13 0.0000 0.0149 P(5)=1.000  0.0323 0.0008 2213.87 -7591.68
  3% 0.62 0.18 0.21 0.20 0.18 0.40   5 13 0.0000 0.0147 P(5)=1.000  0.0323 0.0008 2220.74 -7600.46
  3% 0.62 0.18 0.21 0.20 0.17 0.40   5 13 0.0000 0.0145 P(5)=1.000  0.0323 0.0008 2239.16 -7591.87
  4% 0.62 0.18 0.21 0.19 0.17 0.40   5 13 0.0000 0.0143 P(5)=1.000  0.0323 0.0008 2230.15 -7592.74
  4% 0.62 0.18 0.21 0.19 0.18 0.40   5 13 0.0000 0.0141 P(5)=1.000  0.0323 0.0008 2199.91 -7587.92
  4% 0.62 0.18 0.21 0.19 0.18 0.40   5 13 0.0000 0.0139 P(5)=1.000  0.0324 0.0008 2214.80 -7585.84
  4% 0.62 0.18 0.21 0.20 0.18 0.40   5 13 0.0000 0.0137 P(5)=1.000  0.0325 0.0008 2217.33 -7594.28
  4% 0.62 0.18 0.21 0.20 0.18 0.40   5 13 0.0000 0.0135 P(5)=1.000  0.0326 0.0008 2213.57 -7596.48
  4% 0.62 0.18 0.21 0.20 0.17 0.39   5 13 0.0000 0.0133 P(5)=1.000  0.0326 0.0008 2209.14 -7589.81
  4% 0.62 0.18 0.21 0.19 0.17 0.39   5 13 0.0000 0.0132 P(5)=1.000  0.0326 0.0008 2199.07 -7578.97
  4% 0.62 0.18 0.21 0.19 0.18 0.40   5 13 0.0000 0.0130 P(5)=1.000  0.0327 0.0008 2230.72 -7588.61
  4% 0.62 0.18 0.21 0.19 0.18 0.39   5 13 0.0000 0.0128 P(5)=1.000  0.0327 0.0008 2221.68 -7594.13
  4% 0.62 0.18 0.21 0.19 0.19 0.40   5 13 0.0000 0.0127 P(5)=1.000  0.0326 0.0008 2209.33 -7609.90
  4% 0.62 0.17 0.21 0.19 0.19 0.40   5 13 0.0000 0.0125 P(5)=1.000  0.0326 0.0008 2190.92 -7608.79
  4% 0.62 0.17 0.21 0.19 0.20 0.40   5 13 0.0000 0.0123 P(5)=1.000  0.0326 0.0008 2203.69 -7602.69
  4% 0.62 0.17 0.21 0.20 0.20 0.39   5 13 0.0000 0.0122 P(5)=1.000  0.0325 0.0008 2215.33 -7588.63
  4% 0.62 0.17 0.21 0.20 0.19 0.39   5 13 0.0000 0.0120 P(5)=1.000  0.0325 0.0008 2249.84 -7600.05
  4% 0.62 0.17 0.21 0.19 0.19 0.39   5 13 0.0000 0.0119 P(5)=1.000  0.0326 0.0008 2246.96 -7594.68
  4% 0.62 0.17 0.21 0.19 0.19 0.39   5 13 0.0000 0.0118 P(5)=1.000  0.0326 0.0008 2252.10 -7595.73
  4% 0.62 0.17 0.21 0.19 0.19 0.39   5 13 0.0000 0.0116 P(5)=1.000  0.0327 0.0008 2256.45 -7589.18
  4% 0.62 0.17 0.21 0.20 0.18 0.39   5 13 0.0000 0.0115 P(5)=1.000  0.0328 0.0008 2240.87 -7592.49
  4% 0.62 0.17 0.20 0.20 0.18 0.39   5 13 0.0000 0.0114 P(5)=1.000  0.0329 0.0008 2257.59 -7593.79
  4% 0.62 0.17 0.20 0.20 0.18 0.39   5 13 0.0000 0.0112 P(5)=1.000  0.0330 0.0008 2241.47 -7587.45
  5% 0.62 0.17 0.20 0.20 0.18 0.39   5 13 0.0000 0.0111 P(5)=1.000  0.0331 0.0008 2269.28 -7586.21
  5% 0.62 0.17 0.21 0.20 0.19 0.39   5 13 0.0000 0.0110 P(5)=1.000  0.0331 0.0008 2209.78 -7584.28
  5% 0.62 0.17 0.21 0.20 0.20 0.39   5 13 0.0000 0.0109 P(5)=1.000  0.0333 0.0008 2201.00 -7598.36
  5% 0.62 0.17 0.21 0.20 0.19 0.39   5 13 0.0000 0.0108 P(5)=1.000  0.0334 0.0008 2213.25 -7592.70
  5% 0.62 0.17 0.21 0.20 0.20 0.39   5 13 0.0000 0.0106 P(5)=1.000  0.0335 0.0008 2238.81 -7583.65
  5% 0.62 0.17 0.21 0.19 0.21 0.39   5 13 0.0000 0.0105 P(5)=1.000  0.0336 0.0008 2205.18 -7586.20
  5% 0.62 0.17 0.21 0.20 0.21 0.39   5 13 0.0000 0.0104 P(5)=1.000  0.0337 0.0008 2217.61 -7582.76
  5% 0.62 0.17 0.21 0.20 0.21 0.39   5 13 0.0000 0.0103 P(5)=1.000  0.0338 0.0008 2203.27 -7590.96
  5% 0.62 0.17 0.21 0.19 0.20 0.39   5 13 0.0000 0.0102 P(5)=1.000  0.0339 0.0008 2192.99 -7588.84
  5% 0.62 0.17 0.21 0.19 0.20 0.39   5 13 0.0000 0.0101 P(5)=1.000  0.0339 0.0008 2189.52 -7581.03
  5% 0.62 0.17 0.21 0.19 0.20 0.39   5 13 0.0000 0.0100 P(5)=1.000  0.0340 0.0008 2196.83 -7578.85  0:26

  5% 0.62 0.17 0.21 0.19 0.20 0.39   5 13 0.0000 0.0099 P(5)=1.000  0.0340 0.0008 2230.45 -7589.64
  5% 0.62 0.17 0.21 0.19 0.20 0.39   5 13 0.0000 0.0098 P(5)=1.000  0.0341 0.0009 2210.55 -7598.77
  5% 0.62 0.17 0.22 0.19 0.19 0.39   5 13 0.0000 0.0097 P(5)=1.000  0.0341 0.0009 2226.46 -7598.19
  5% 0.62 0.17 0.22 0.19 0.19 0.39   5 13 0.0000 0.0096 P(5)=1.000  0.0342 0.0009 2233.21 -7605.95
  5% 0.62 0.17 0.22 0.20 0.19 0.39   5 13 0.0000 0.0095 P(5)=1.000  0.0343 0.0009 2213.59 -7604.07
  5% 0.62 0.17 0.22 0.19 0.19 0.39   5 13 0.0000 0.0094 P(5)=1.000  0.0343 0.0009 2217.27 -7609.98
  5% 0.62 0.17 0.22 0.19 0.19 0.39   5 13 0.0000 0.0093 P(5)=1.000  0.0343 0.0009 2224.01 -7607.41
  5% 0.62 0.17 0.22 0.19 0.19 0.38   5 13 0.0000 0.0093 P(5)=1.000  0.0343 0.0009 2201.70 -7611.40
  5% 0.62 0.17 0.22 0.19 0.19 0.39   5 13 0.0000 0.0092 P(5)=1.000  0.0343 0.0009 2262.68 -7615.88
  6% 0.62 0.17 0.22 0.20 0.20 0.39   5 13 0.0000 0.0091 P(5)=1.000  0.0343 0.0009 2160.97 -7591.16
  6% 0.62 0.17 0.22 0.20 0.21 0.39   5 13 0.0000 0.0090 P(5)=1.000  0.0343 0.0009 2147.36 -7593.52
  6% 0.62 0.17 0.22 0.20 0.21 0.39   5 13 0.0000 0.0089 P(5)=1.000  0.0344 0.0009 2130.80 -7594.54
  6% 0.63 0.17 0.22 0.20 0.22 0.39   5 13 0.0000 0.0088 P(5)=1.000  0.0343 0.0009 2216.43 -7594.04
  6% 0.63 0.17 0.22 0.20 0.22 0.39   5 13 0.0000 0.0088 P(5)=1.000  0.0343 0.0009 2207.65 -7606.83
  6% 0.63 0.17 0.22 0.20 0.23 0.39   5 13 0.0000 0.0087 P(5)=1.000  0.0344 0.0009 2202.73 -7589.65
  6% 0.63 0.17 0.22 0.20 0.22 0.39   5 13 0.0000 0.0086 P(5)=1.000  0.0344 0.0009 2201.54 -7607.14
  6% 0.63 0.17 0.22 0.19 0.22 0.39   5 13 0.0000 0.0085 P(5)=1.000  0.0345 0.0009 2186.15 -7621.16
  6% 0.63 0.17 0.23 0.20 0.22 0.38   5 13 0.0000 0.0085 P(5)=1.000  0.0345 0.0009 2158.12 -7609.33
  6% 0.63 0.17 0.23 0.20 0.22 0.38   5 13 0.0000 0.0084 P(5)=1.000  0.0345 0.0009 2192.07 -7614.77
  6% 0.63 0.17 0.22 0.20 0.22 0.39   5 13 0.0000 0.0083 P(5)=1.000  0.0346 0.0009 2178.07 -7616.86
  6% 0.63 0.17 0.22 0.20 0.21 0.39   5 13 0.0000 0.0083 P(5)=1.000  0.0346 0.0009 2173.45 -7600.40
  6% 0.63 0.17 0.23 0.20 0.21 0.39   5 13 0.0000 0.0082 P(5)=1.000  0.0347 0.0009 2190.41 -7603.04
  6% 0.63 0.17 0.22 0.20 0.21 0.39   5 13 0.0000 0.0081 P(5)=1.000  0.0347 0.0009 2189.68 -7598.50
  6% 0.63 0.17 0.23 0.20 0.21 0.39   5 13 0.0000 0.0081 P(5)=1.000  0.0347 0.0009 2182.42 -7599.33
  6% 0.63 0.17 0.23 0.20 0.21 0.39   5 13 0.0000 0.0080 P(5)=1.000  0.0347 0.0009 2165.99 -7591.30
  6% 0.63 0.17 0.23 0.20 0.21 0.39   5 13 0.0000 0.0079 P(5)=1.000  0.0347 0.0009 2165.16 -7597.23
  6% 0.63 0.17 0.23 0.20 0.20 0.39   5 13 0.0000 0.0079 P(5)=1.000  0.0347 0.0009 2183.21 -7595.76
  6% 0.63 0.17 0.23 0.21 0.21 0.39   5 13 0.0000 0.0078 P(5)=1.000  0.0347 0.0009 2157.66 -7599.30
  6% 0.63 0.17 0.23 0.21 0.21 0.39   5 13 0.0000 0.0078 P(5)=1.000  0.0348 0.0009 2183.01 -7601.02
  7% 0.63 0.17 0.23 0.21 0.22 0.39   5 13 0.0000 0.0077 P(5)=1.000  0.0349 0.0009 2129.24 -7611.28
  7% 0.63 0.17 0.23 0.21 0.21 0.39   5 13 0.0000 0.0076 P(5)=1.000  0.0349 0.0009 2119.87 -7598.95
  7% 0.63 0.17 0.23 0.21 0.21 0.39   5 13 0.0000 0.0076 P(5)=1.000  0.0350 0.0009 2105.88 -7588.35
  7% 0.63 0.17 0.23 0.21 0.22 0.39   5 13 0.0000 0.0075 P(5)=1.000  0.0350 0.0009 2137.55 -7588.94
  7% 0.63 0.17 0.23 0.21 0.22 0.39   5 13 0.0000 0.0075 P(5)=1.000  0.0351 0.0009 2138.59 -7584.19
  7% 0.63 0.17 0.23 0.21 0.22 0.39   5 13 0.0000 0.0074 P(5)=1.000  0.0351 0.0009 2169.00 -7597.93
  7% 0.63 0.17 0.23 0.21 0.23 0.39   5 13 0.0000 0.0074 P(5)=1.000  0.0352 0.0009 2124.16 -7597.14
  7% 0.63 0.18 0.23 0.21 0.23 0.39   5 13 0.0000 0.0073 P(5)=1.000  0.0353 0.0009 2133.97 -7591.48
  7% 0.63 0.18 0.23 0.22 0.23 0.39   5 13 0.0000 0.0072 P(5)=1.000  0.0353 0.0009 2197.90 -7596.66
  7% 0.63 0.18 0.23 0.22 0.23 0.39   5 13 0.0000 0.0072 P(5)=1.000  0.0353 0.0009 2186.07 -7592.39
  7% 0.63 0.18 0.23 0.22 0.23 0.39   5 13 0.0000 0.0071 P(5)=1.000  0.0354 0.0009 2177.52 -7602.36
  7% 0.63 0.18 0.23 0.22 0.23 0.39   5 13 0.0000 0.0071 P(5)=1.000  0.0354 0.0009 2167.85 -7594.10
  7% 0.63 0.18 0.23 0.22 0.23 0.38   5 13 0.0000 0.0070 P(5)=1.000  0.0355 0.0009 2165.40 -7595.55
  7% 0.63 0.18 0.23 0.22 0.22 0.38   5 13 0.0000 0.0070 P(5)=1.000  0.0355 0.0009 2172.83 -7610.19
  7% 0.63 0.18 0.23 0.22 0.22 0.38   5 13 0.0000 0.0069 P(5)=1.000  0.0355 0.0009 2137.56 -7617.34
  7% 0.63 0.18 0.23 0.22 0.22 0.38   5 13 0.0000 0.0069 P(5)=1.000  0.0355 0.0009 2117.46 -7609.16
  7% 0.63 0.18 0.23 0.22 0.22 0.38   5 13 0.0000 0.0068 P(5)=1.000  0.0355 0.0009 2169.52 -7611.81
  7% 0.63 0.18 0.23 0.22 0.22 0.38   5 13 0.0000 0.0068 P(5)=1.000  0.0356 0.0009 2157.18 -7607.89
  7% 0.63 0.18 0.23 0.22 0.22 0.39   5 13 0.0000 0.0068 P(5)=1.000  0.0356 0.0009 2156.48 -7611.85
  7% 0.63 0.18 0.22 0.22 0.21 0.39   5 13 0.0000 0.0067 P(5)=1.000  0.0356 0.0009 2162.31 -7594.67
  8% 0.63 0.18 0.22 0.22 0.22 0.39   5 13 0.0000 0.0067 P(5)=1.000  0.0356 0.0009 2133.52 -7592.81
  8% 0.63 0.18 0.22 0.22 0.22 0.38   5 13 0.0000 0.0066 P(5)=1.000  0.0356 0.0009 2132.56 -7590.74
  8% 0.63 0.18 0.22 0.22 0.22 0.38   5 13 0.0000 0.0066 P(5)=1.000  0.0356 0.0009 2154.36 -7596.79
  8% 0.63 0.18 0.22 0.22 0.22 0.38   5 13 0.0000 0.0065 P(5)=1.000  0.0356 0.0009 2163.97 -7608.17
  8% 0.63 0.18 0.22 0.22 0.22 0.38   5 13 0.0000 0.0065 P(5)=1.000  0.0355 0.0009 2177.65 -7607.43
  8% 0.63 0.18 0.22 0.22 0.22 0.38   5 13 0.0000 0.0065 P(5)=1.000  0.0355 0.0009 2179.98 -7607.91
  8% 0.63 0.18 0.22 0.22 0.22 0.38   5 13 0.0000 0.0064 P(5)=1.000  0.0355 0.0009 2193.53 -7613.64
  8% 0.63 0.18 0.22 0.22 0.22 0.38   5 13 0.0000 0.0064 P(5)=1.000  0.0355 0.0009 2198.21 -7617.97
  8% 0.63 0.18 0.22 0.22 0.22 0.38   5 13 0.0000 0.0063 P(5)=1.000  0.0355 0.0009 2143.09 -7622.22
  8% 0.63 0.18 0.22 0.22 0.22 0.38   5 13 0.0000 0.0063 P(5)=1.000  0.0355 0.0009 2130.24 -7622.30
  8% 0.63 0.18 0.22 0.21 0.23 0.38   5 13 0.0000 0.0125 P(5)=1.000  0.0355 0.0009 2176.27 -7619.15
  8% 0.63 0.18 0.22 0.21 0.22 0.38   5 13 0.0000 0.0124 P(5)=1.000  0.0354 0.0009 2189.60 -7614.06
  8% 0.63 0.18 0.22 0.21 0.23 0.38   5 13 0.0000 0.0185 P(5)=1.000  0.0354 0.0009 2162.71 -7619.57
  8% 0.63 0.18 0.22 0.21 0.23 0.38   5 13 0.0000 0.0184 P(5)=1.000  0.0355 0.0009 2163.31 -7601.92
  8% 0.63 0.18 0.22 0.21 0.23 0.38   5 13 0.0000 0.0183 P(5)=1.000  0.0355 0.0009 2158.16 -7599.74
  8% 0.63 0.18 0.22 0.22 0.22 0.38   5 13 0.0000 0.0182 P(5)=1.000  0.0355 0.0009 2140.69 -7605.15
  8% 0.63 0.18 0.23 0.21 0.23 0.38   5 13 0.0000 0.0241 P(5)=1.000  0.0356 0.0009 2222.78 -7606.78
  8% 0.63 0.18 0.23 0.21 0.23 0.38   5 13 0.0000 0.0299 P(5)=1.000  0.0356 0.0009 2224.70 -7610.17
  8% 0.63 0.18 0.23 0.21 0.23 0.38   5 13 0.0000 0.0298 P(5)=1.000  0.0356 0.0009 2197.65 -7606.61
  8% 0.63 0.18 0.23 0.21 0.23 0.38   5 13 0.0000 0.0355 P(5)=1.000  0.0356 0.0009 2177.81 -7612.11
  9% 0.63 0.18 0.23 0.21 0.23 0.38   5 13 0.0000 0.0353 P(5)=1.000  0.0356 0.0009 2187.47 -7605.90
  9% 0.63 0.18 0.23 0.21 0.23 0.38   5 13 0.0000 0.0351 P(5)=1.000  0.0355 0.0009 2185.12 -7609.77
  9% 0.63 0.18 0.23 0.21 0.23 0.38   5 13 0.0000 0.0349 P(5)=1.000  0.0355 0.0009 2182.29 -7607.92
  9% 0.63 0.18 0.23 0.21 0.23 0.38   5 13 0.0000 0.0347 P(5)=1.000  0.0355 0.0009 2163.51 -7600.20
  9% 0.63 0.18 0.23 0.21 0.22 0.38   5 13 0.0000 0.0345 P(5)=1.000  0.0355 0.0009 2177.30 -7600.16
  9% 0.63 0.18 0.23 0.21 0.22 0.38   5 13 0.0000 0.0343 P(5)=1.000  0.0355 0.0009 2179.56 -7609.24
  9% 0.63 0.18 0.23 0.21 0.22 0.38   5 13 0.0000 0.0341 P(5)=1.000  0.0355 0.0009 2165.61 -7608.99
  9% 0.63 0.18 0.23 0.21 0.23 0.38   5 13 0.0000 0.0339 P(5)=1.000  0.0356 0.0009 2109.76 -7601.61
  9% 0.63 0.18 0.23 0.21 0.23 0.38   5 13 0.0000 0.0393 P(5)=1.000  0.0356 0.0009 2164.79 -7615.27
  9% 0.63 0.18 0.23 0.21 0.23 0.38   5 13 0.0000 0.0447 P(5)=1.000  0.0356 0.0009 2119.02 -7604.12
  9% 0.63 0.18 0.23 0.21 0.23 0.39   5 13 0.0000 0.0500 P(5)=1.000  0.0356 0.0009 2087.58 -7607.05
  9% 0.63 0.18 0.23 0.21 0.24 0.39   5 13 0.0000 0.0497 P(5)=1.000  0.0356 0.0009 2132.56 -7605.71
  9% 0.63 0.18 0.23 0.21 0.24 0.39   5 13 0.0000 0.0495 P(5)=1.000  0.0356 0.0009 2104.90 -7595.75
  9% 0.63 0.18 0.23 0.21 0.23 0.38   5 13 0.0000 0.0492 P(5)=1.000  0.0357 0.0009 2106.80 -7599.07
  9% 0.63 0.18 0.23 0.21 0.23 0.38   5 13 0.0000 0.0489 P(5)=1.000  0.0357 0.0009 2123.40 -7599.36
  9% 0.63 0.18 0.24 0.20 0.23 0.38   5 13 0.0000 0.0486 P(5)=1.000  0.0357 0.0009 2109.46 -7594.58
  9% 0.63 0.18 0.24 0.20 0.23 0.38   5 13 0.0000 0.0538 P(5)=1.000  0.0357 0.0009 2123.37 -7592.93
  9% 0.63 0.18 0.24 0.20 0.23 0.39   5 13 0.0000 0.0535 P(5)=1.000  0.0358 0.0009 2123.66 -7594.01
  9% 0.63 0.18 0.24 0.20 0.23 0.39   5 13 0.0000 0.0585 P(5)=1.000  0.0358 0.0009 2110.65 -7597.39
  9% 0.63 0.18 0.24 0.20 0.23 0.39   5 13 0.0000 0.0635 P(5)=1.000  0.0358 0.0009 2133.09 -7593.88
 10% 0.63 0.19 0.24 0.20 0.23 0.39   5 13 0.0000 0.0684 P(5)=1.000  0.0358 0.0009 2155.44 -7600.49
 10% 0.63 0.19 0.24 0.20 0.24 0.39   5 13 0.0000 0.0733 P(5)=1.000  0.0358 0.0009 2133.95 -7592.89
 10% 0.63 0.19 0.23 0.20 0.24 0.39   5 13 0.0000 0.0729 P(5)=1.000  0.0358 0.0009 2162.79 -7602.53
 10% 0.63 0.19 0.23 0.20 0.24 0.39   5 13 0.0000 0.0725 P(5)=1.000  0.0358 0.0009 2155.74 -7603.19
 10% 0.63 0.19 0.23 0.20 0.24 0.39   5 13 0.0000 0.0722 P(5)=1.000  0.0358 0.0009 2155.66 -7590.34
 10% 0.63 0.19 0.23 0.20 0.24 0.39   5 13 0.0000 0.0718 P(5)=1.000  0.0358 0.0009 2103.42 -7581.46
 10% 0.63 0.19 0.23 0.20 0.24 0.39   5 13 0.0000 0.0714 P(5)=1.000  0.0358 0.0009 2124.25 -7590.69
 10% 0.63 0.19 0.24 0.20 0.24 0.39   5 13 0.0000 0.0711 P(5)=1.000  0.0358 0.0009 2136.35 -7603.37
 10% 0.63 0.19 0.24 0.20 0.24 0.39   5 13 0.0000 0.0707 P(5)=1.000  0.0358 0.0009 2139.33 -7624.52
 10% 0.63 0.19 0.24 0.20 0.24 0.39   5 13 0.0000 0.0704 P(5)=1.000  0.0358 0.0009 2148.75 -7605.27
 10% 0.63 0.19 0.24 0.20 0.23 0.38   5 13 0.0000 0.0700 P(5)=1.000  0.0358 0.0009 2150.12 -7602.61  0:34

 10% 0.63 0.19 0.24 0.20 0.23 0.38   5 13 0.0000 0.0697 P(5)=1.000  0.0358 0.0009 2166.94 -7610.88
 10% 0.63 0.19 0.24 0.20 0.23 0.39   5 13 0.0000 0.0693 P(5)=1.000  0.0358 0.0009 2161.28 -7612.96
 10% 0.63 0.19 0.23 0.20 0.23 0.39   5 13 0.0000 0.0690 P(5)=1.000  0.0358 0.0009 2163.97 -7598.66
 10% 0.63 0.19 0.24 0.20 0.23 0.39   5 13 0.0000 0.0686 P(5)=1.000  0.0358 0.0009 2137.67 -7612.55
 10% 0.63 0.19 0.24 0.20 0.23 0.38   5 13 0.0000 0.0683 P(5)=1.000  0.0357 0.0009 2137.44 -7615.44
 10% 0.63 0.19 0.24 0.19 0.23 0.38   5 13 0.0000 0.0680 P(5)=1.000  0.0357 0.0009 2148.93 -7605.01
 10% 0.63 0.19 0.24 0.19 0.23 0.38   5 13 0.0000 0.0676 P(5)=1.000  0.0357 0.0009 2119.15 -7597.44
 10% 0.63 0.19 0.24 0.19 0.23 0.38   5 13 0.0000 0.0673 P(5)=1.000  0.0357 0.0009 2113.36 -7597.11
 10% 0.63 0.19 0.24 0.19 0.22 0.38   5 13 0.0000 0.0670 P(5)=1.000  0.0357 0.0009 2139.10 -7593.51
 11% 0.63 0.19 0.24 0.19 0.22 0.38   5 13 0.0000 0.0667 P(5)=1.000  0.0357 0.0009 2121.77 -7589.00
 11% 0.63 0.19 0.24 0.20 0.22 0.38   5 13 0.0000 0.0711 P(5)=1.000  0.0357 0.0009 2138.13 -7591.99
 11% 0.63 0.19 0.24 0.19 0.22 0.38   5 13 0.0000 0.0708 P(5)=1.000  0.0357 0.0009 2144.12 -7591.17
 11% 0.63 0.19 0.24 0.19 0.22 0.38   5 13 0.0000 0.0708 P(5)=1.000  0.0357 0.0009 2151.72 -7599.99
 11% 0.63 0.19 0.24 0.19 0.22 0.38   5 13 0.0000 0.0751 P(5)=1.000  0.0357 0.0009 2141.09 -7604.50
 11% 0.63 0.19 0.24 0.19 0.22 0.38   5 13 0.0000 0.0748 P(5)=1.000  0.0357 0.0009 2129.53 -7606.06
 11% 0.63 0.19 0.24 0.19 0.22 0.38   5 13 0.0000 0.0744 P(5)=1.000  0.0357 0.0009 2126.04 -7610.12
 11% 0.63 0.19 0.24 0.19 0.22 0.39   5 13 0.0000 0.0741 P(5)=1.000  0.0357 0.0009 2121.56 -7610.80
 11% 0.63 0.19 0.24 0.19 0.22 0.39   5 13 0.0000 0.0737 P(5)=1.000  0.0357 0.0009 2140.38 -7598.00
 11% 0.63 0.19 0.24 0.19 0.21 0.39   5 13 0.0000 0.0734 P(5)=1.000  0.0356 0.0009 2135.72 -7584.87
 11% 0.63 0.19 0.24 0.19 0.22 0.39   5 13 0.0000 0.0731 P(5)=1.000  0.0356 0.0009 2157.79 -7594.11
 11% 0.63 0.19 0.24 0.19 0.22 0.39   5 13 0.0000 0.0727 P(5)=1.000  0.0356 0.0009 2150.62 -7603.39
 11% 0.63 0.19 0.24 0.19 0.22 0.39   5 13 0.0000 0.0724 P(5)=1.000  0.0356 0.0009 2152.57 -7615.00
 11% 0.63 0.19 0.24 0.19 0.22 0.39   5 13 0.0000 0.0721 P(5)=1.000  0.0357 0.0009 2132.83 -7597.31
 11% 0.63 0.19 0.23 0.19 0.22 0.39   5 13 0.0000 0.0717 P(5)=1.000  0.0357 0.0009 2171.28 -7592.72
 11% 0.63 0.19 0.23 0.19 0.22 0.39   5 13 0.0000 0.0714 P(5)=1.000  0.0357 0.0009 2194.66 -7598.21
 11% 0.63 0.19 0.23 0.19 0.23 0.39   5 13 0.0000 0.0711 P(5)=1.000  0.0357 0.0009 2156.23 -7593.84
 11% 0.63 0.19 0.23 0.19 0.22 0.39   5 13 0.0000 0.0708 P(5)=1.000  0.0357 0.0009 2163.28 -7592.67
 11% 0.63 0.19 0.23 0.19 0.22 0.39   5 13 0.0000 0.0749 P(5)=1.000  0.0357 0.0009 2163.55 -7591.42
 11% 0.63 0.19 0.23 0.19 0.22 0.39   5 13 0.0000 0.0749 P(5)=1.000  0.0357 0.0009 2150.01 -7589.45
 12% 0.63 0.19 0.23 0.19 0.22 0.39   5 13 0.0000 0.0749 P(5)=1.000  0.0357 0.0009 2155.49 -7594.78
 12% 0.63 0.19 0.23 0.19 0.23 0.39   5 13 0.0000 0.0746 P(5)=1.000  0.0357 0.0009 2161.14 -7608.79
 12% 0.63 0.19 0.23 0.19 0.22 0.39   5 13 0.0000 0.0786 P(5)=1.000  0.0357 0.0009 2163.10 -7605.50
 12% 0.63 0.19 0.23 0.19 0.22 0.39   5 13 0.0000 0.0783 P(5)=1.000  0.0356 0.0009 2163.58 -7615.87
 12% 0.63 0.19 0.23 0.19 0.23 0.39   5 13 0.0000 0.0779 P(5)=1.000  0.0356 0.0009 2128.47 -7608.04
 12% 0.63 0.19 0.23 0.19 0.23 0.39   5 13 0.0000 0.0819 P(5)=1.000  0.0356 0.0009 2143.84 -7613.87
 12% 0.63 0.19 0.23 0.19 0.22 0.39   5 13 0.0000 0.0819 P(5)=1.000  0.0356 0.0009 2110.79 -7602.16
 12% 0.63 0.19 0.23 0.19 0.22 0.39   5 13 0.0000 0.0858 P(5)=1.000  0.0356 0.0009 2106.58 -7593.70
 12% 0.63 0.19 0.23 0.19 0.22 0.39   5 13 0.0000 0.0897 P(5)=1.000  0.0356 0.0009 2116.91 -7603.68
 12% 0.63 0.19 0.23 0.19 0.22 0.39   5 13 0.0000 0.0894 P(5)=1.000  0.0356 0.0009 2136.48 -7594.79
 12% 0.63 0.19 0.23 0.19 0.22 0.39   5 13 0.0000 0.0932 P(5)=1.000  0.0356 0.0009 2128.19 -7601.05
 12% 0.63 0.19 0.23 0.19 0.22 0.39   5 13 0.0000 0.0928 P(5)=1.000  0.0356 0.0009 2120.88 -7593.07
 12% 0.63 0.19 0.23 0.19 0.22 0.39   5 13 0.0000 0.0924 P(5)=1.000  0.0356 0.0009 2149.95 -7604.95
 12% 0.63 0.19 0.23 0.19 0.22 0.39   5 13 0.0000 0.0921 P(5)=1.000  0.0357 0.0009 2113.09 -7590.36
 12% 0.63 0.19 0.23 0.19 0.22 0.39   5 13 0.0000 0.0917 P(5)=1.000  0.0357 0.0009 2111.30 -7595.22
 12% 0.63 0.19 0.23 0.19 0.22 0.39   5 13 0.0000 0.0913 P(5)=1.000  0.0357 0.0009 2107.50 -7587.29
 12% 0.63 0.19 0.23 0.19 0.22 0.39   5 13 0.0000 0.0909 P(5)=1.000  0.0357 0.0009 2123.10 -7593.76
 12% 0.63 0.19 0.23 0.19 0.22 0.39   5 13 0.0000 0.0947 P(5)=1.000  0.0357 0.0009 2120.16 -7597.17
 12% 0.63 0.19 0.23 0.19 0.22 0.39   5 13 0.0000 0.0943 P(5)=1.000  0.0358 0.0009 2106.33 -7595.41
 12% 0.63 0.19 0.23 0.19 0.22 0.39   5 13 0.0000 0.0939 P(5)=1.000  0.0358 0.0009 2124.90 -7596.07
 13% 0.63 0.19 0.23 0.19 0.22 0.39   5 13 0.0000 0.0935 P(5)=1.000  0.0358 0.0009 2144.51 -7600.43
 13% 0.63 0.19 0.23 0.19 0.22 0.39   5 13 0.0000 0.0931 P(5)=1.000  0.0358 0.0009 2149.30 -7608.30
 13% 0.63 0.19 0.23 0.19 0.21 0.39   5 13 0.0000 0.0927 P(5)=1.000  0.0358 0.0009 2138.20 -7608.09
 13% 0.63 0.19 0.23 0.19 0.21 0.39   5 13 0.0000 0.0924 P(5)=1.000  0.0358 0.0009 2140.88 -7603.12
 13% 0.63 0.19 0.23 0.19 0.21 0.39   5 13 0.0000 0.0920 P(5)=1.000  0.0358 0.0009 2106.99 -7601.05
 13% 0.63 0.19 0.23 0.19 0.21 0.39   5 13 0.0000 0.0916 P(5)=1.000  0.0358 0.0009 2093.63 -7615.09
 13% 0.63 0.19 0.23 0.19 0.21 0.39   5 13 0.0000 0.0913 P(5)=1.000  0.0358 0.0009 2077.76 -7612.62
 13% 0.63 0.19 0.23 0.19 0.21 0.39   5 13 0.0000 0.0909 P(5)=1.000  0.0358 0.0009 2091.80 -7610.11
 13% 0.63 0.19 0.23 0.19 0.21 0.39   5 13 0.0000 0.0906 P(5)=1.000  0.0358 0.0009 2099.10 -7609.73
 13% 0.63 0.19 0.23 0.19 0.21 0.39   5 13 0.0000 0.0941 P(5)=1.000  0.0358 0.0009 2130.06 -7608.41
 13% 0.63 0.19 0.23 0.19 0.21 0.39   5 13 0.0000 0.0938 P(5)=1.000  0.0358 0.0009 2105.37 -7612.14
 13% 0.63 0.19 0.23 0.19 0.21 0.39   5 13 0.0000 0.0973 P(5)=1.000  0.0358 0.0009 2093.78 -7614.31
 13% 0.63 0.19 0.23 0.19 0.21 0.39   5 13 0.0000 0.0973 P(5)=1.000  0.0358 0.0009 2091.40 -7617.33
 13% 0.63 0.19 0.23 0.19 0.21 0.39   5 13 0.0000 0.0973 P(5)=1.000  0.0358 0.0009 2101.84 -7608.41
 13% 0.63 0.19 0.23 0.19 0.20 0.39   5 13 0.0000 0.0973 P(5)=1.000  0.0358 0.0009 2129.80 -7608.70
 13% 0.63 0.19 0.23 0.19 0.21 0.39   5 13 0.0000 0.1008 P(5)=1.000  0.0358 0.0009 2169.92 -7605.50
 13% 0.63 0.19 0.23 0.19 0.21 0.39   5 13 0.0000 0.1042 P(5)=1.000  0.0358 0.0009 2157.46 -7609.48
 13% 0.63 0.19 0.23 0.19 0.21 0.39   5 13 0.0000 0.1077 P(5)=1.000  0.0358 0.0009 2170.82 -7602.79
 13% 0.63 0.19 0.23 0.19 0.21 0.39   5 13 0.0000 0.1111 P(5)=1.000  0.0358 0.0009 2181.19 -7615.65
 13% 0.63 0.19 0.23 0.19 0.20 0.39   5 13 0.0000 0.1145 P(5)=1.000  0.0358 0.0009 2165.83 -7615.29
 14% 0.63 0.20 0.23 0.19 0.20 0.39   5 13 0.0000 0.1179 P(5)=1.000  0.0358 0.0009 2165.34 -7621.56
 14% 0.63 0.20 0.23 0.19 0.20 0.39   5 13 0.0000 0.1212 P(5)=1.000  0.0358 0.0009 2144.25 -7635.58
 14% 0.63 0.20 0.23 0.19 0.21 0.39   5 13 0.0000 0.1212 P(5)=1.000  0.0358 0.0009 2110.31 -7620.40
 14% 0.63 0.20 0.23 0.19 0.21 0.39   5 13 0.0000 0.1208 P(5)=1.000  0.0358 0.0009 2188.58 -7621.76
 14% 0.63 0.20 0.23 0.19 0.21 0.39   5 13 0.0000 0.1241 P(5)=1.000  0.0358 0.0009 2178.77 -7610.34
 14% 0.63 0.20 0.23 0.19 0.21 0.39   5 13 0.0000 0.1236 P(5)=1.000  0.0358 0.0009 2120.04 -7601.48
 14% 0.63 0.20 0.23 0.19 0.21 0.39   5 13 0.0000 0.1231 P(5)=1.000  0.0359 0.0009 2136.97 -7602.95
 14% 0.63 0.20 0.23 0.19 0.21 0.39   5 13 0.0000 0.1227 P(5)=1.000  0.0359 0.0009 2148.74 -7608.64
 14% 0.63 0.20 0.23 0.19 0.22 0.39   5 13 0.0000 0.1222 P(5)=1.000  0.0359 0.0009 2069.82 -7601.18
 14% 0.63 0.20 0.23 0.19 0.22 0.39   5 13 0.0000 0.1255 P(5)=1.000  0.0359 0.0009 2150.31 -7602.67
 14% 0.63 0.20 0.22 0.19 0.22 0.39   5 13 0.0000 0.1250 P(5)=1.000  0.0359 0.0009 2107.98 -7601.43
 14% 0.63 0.20 0.22 0.19 0.22 0.39   5 13 0.0000 0.1245 P(5)=1.000  0.0360 0.0009 2115.40 -7599.08
 14% 0.63 0.20 0.22 0.19 0.22 0.39   5 13 0.0000 0.1241 P(5)=1.000  0.0360 0.0009 2122.38 -7613.26
 14% 0.63 0.20 0.22 0.19 0.22 0.39   5 13 0.0000 0.1236 P(5)=1.000  0.0360 0.0009 2119.31 -7610.20
 14% 0.63 0.20 0.22 0.19 0.22 0.39   5 13 0.0000 0.1236 P(5)=1.000  0.0360 0.0009 2128.40 -7601.21
 14% 0.63 0.20 0.22 0.19 0.22 0.39   5 13 0.0000 0.1232 P(5)=1.000  0.0360 0.0009 2141.82 -7607.53
 14% 0.63 0.20 0.22 0.19 0.22 0.39   5 13 0.0000 0.1264 P(5)=1.000  0.0361 0.0009 2108.24 -7603.35
 14% 0.63 0.20 0.22 0.19 0.22 0.39   5 13 0.0000 0.1259 P(5)=1.000  0.0361 0.0009 2121.20 -7598.66
 14% 0.63 0.20 0.22 0.19 0.22 0.39   5 13 0.0000 0.1290 P(5)=1.000  0.0361 0.0009 2136.62 -7600.02
 14% 0.63 0.20 0.22 0.20 0.22 0.39   5 13 0.0000 0.1290 P(5)=1.000  0.0361 0.0009 2124.93 -7606.57
 15% 0.63 0.20 0.22 0.20 0.22 0.39   5 13 0.0000 0.1290 P(5)=1.000  0.0361 0.0009 2117.57 -7608.80
 15% 0.63 0.20 0.22 0.20 0.22 0.39   5 13 0.0000 0.1321 P(5)=1.000  0.0362 0.0009 2104.50 -7607.99
 15% 0.63 0.20 0.22 0.20 0.22 0.39   5 13 0.0000 0.1317 P(5)=1.000  0.0362 0.0009 2085.46 -7611.78
 15% 0.63 0.20 0.23 0.20 0.22 0.39   5 13 0.0000 0.1348 P(5)=1.000  0.0362 0.0009 2084.17 -7598.58
 15% 0.63 0.20 0.23 0.19 0.22 0.39   5 13 0.0000 0.1378 P(5)=1.000  0.0362 0.0009 2019.58 -7599.61
 15% 0.63 0.20 0.23 0.19 0.22 0.39   5 13 0.0000 0.1373 P(5)=1.000  0.0363 0.0009 2035.97 -7595.25
 15% 0.63 0.20 0.23 0.20 0.22 0.39   5 13 0.0000 0.1404 P(5)=1.000  0.0363 0.0009 2051.56 -7597.30
 15% 0.63 0.20 0.23 0.20 0.23 0.39   5 13 0.0000 0.1399 P(5)=1.000  0.0363 0.0009 2155.36 -7603.81
 15% 0.63 0.20 0.23 0.20 0.22 0.39   5 13 0.0000 0.1394 P(5)=1.000  0.0363 0.0009 2153.88 -7599.21
 15% 0.63 0.20 0.23 0.20 0.22 0.39   5 13 0.0000 0.1394 P(5)=1.000  0.0363 0.0009 2136.07 -7601.08
 15% 0.63 0.20 0.23 0.20 0.22 0.39   5 13 0.0000 0.1389 P(5)=1.000  0.0363 0.0009 2147.54 -7603.05  0:42

 15% 0.63 0.20 0.23 0.20 0.22 0.39   5 13 0.0000 0.1384 P(5)=1.000  0.0363 0.0009 2116.86 -7601.47
 15% 0.63 0.20 0.23 0.20 0.22 0.39   5 13 0.0000 0.1384 P(5)=1.000  0.0363 0.0009 2118.94 -7615.04
 15% 0.63 0.20 0.23 0.20 0.22 0.39   5 13 0.0000 0.1379 P(5)=1.000  0.0363 0.0009 2085.82 -7616.31
 15% 0.63 0.20 0.23 0.20 0.22 0.39   5 13 0.0000 0.1375 P(5)=1.000  0.0363 0.0009 2083.14 -7616.09
 15% 0.63 0.20 0.23 0.20 0.22 0.39   5 13 0.0000 0.1370 P(5)=1.000  0.0364 0.0009 2062.37 -7611.50
 15% 0.63 0.20 0.23 0.20 0.22 0.39   5 13 0.0000 0.1365 P(5)=1.000  0.0364 0.0009 2086.24 -7596.68
 15% 0.63 0.20 0.23 0.20 0.22 0.39   5 13 0.0000 0.1365 P(5)=1.000  0.0364 0.0009 2109.58 -7599.53
 15% 0.63 0.20 0.23 0.20 0.22 0.39   5 13 0.0000 0.1365 P(5)=1.000  0.0364 0.0009 2139.63 -7601.07
 15% 0.63 0.20 0.23 0.20 0.22 0.39   5 13 0.0000 0.1361 P(5)=1.000  0.0364 0.0009 2151.13 -7595.51
 16% 0.63 0.20 0.23 0.20 0.22 0.39   5 13 0.0000 0.1390 P(5)=1.000  0.0364 0.0009 2127.82 -7591.82
 16% 0.63 0.20 0.23 0.20 0.22 0.39   5 13 0.0000 0.1385 P(5)=1.000  0.0364 0.0009 2116.61 -7590.34
 16% 0.63 0.20 0.23 0.20 0.22 0.39   5 13 0.0000 0.1380 P(5)=1.000  0.0364 0.0009 2129.17 -7597.37
 16% 0.63 0.20 0.23 0.20 0.22 0.39   5 13 0.0000 0.1376 P(5)=1.000  0.0364 0.0009 2139.87 -7599.54
 16% 0.63 0.20 0.23 0.20 0.22 0.39   5 13 0.0000 0.1405 P(5)=1.000  0.0364 0.0009 2110.17 -7600.91
 16% 0.63 0.20 0.23 0.20 0.22 0.39   5 13 0.0000 0.1400 P(5)=1.000  0.0364 0.0009 2132.89 -7596.71
 16% 0.63 0.20 0.23 0.20 0.22 0.39   5 13 0.0000 0.1429 P(5)=1.000  0.0364 0.0009 2119.79 -7600.92
 16% 0.63 0.20 0.23 0.20 0.22 0.39   5 13 0.0000 0.1457 P(5)=1.000  0.0364 0.0009 2124.93 -7599.93
 16% 0.63 0.20 0.23 0.20 0.22 0.39   5 13 0.0000 0.1452 P(5)=1.000  0.0364 0.0009 2124.28 -7604.79
 16% 0.63 0.20 0.23 0.20 0.22 0.39   5 13 0.0000 0.1480 P(5)=1.000  0.0364 0.0009 2140.50 -7609.84
 16% 0.63 0.20 0.23 0.20 0.22 0.39   5 13 0.0000 0.1508 P(5)=1.000  0.0364 0.0009 2084.61 -7606.18
 16% 0.63 0.20 0.23 0.20 0.22 0.39   5 13 0.0000 0.1508 P(5)=1.000  0.0364 0.0009 2116.26 -7605.93
 16% 0.63 0.20 0.23 0.20 0.22 0.39   5 13 0.0000 0.1503 P(5)=1.000  0.0364 0.0009 2094.40 -7602.03
 16% 0.63 0.20 0.23 0.20 0.22 0.39   5 13 0.0000 0.1503 P(5)=1.000  0.0364 0.0009 2105.22 -7602.57
 16% 0.63 0.20 0.23 0.20 0.22 0.39   5 13 0.0000 0.1498 P(5)=1.000  0.0364 0.0009 2120.36 -7607.39
 16% 0.63 0.20 0.23 0.20 0.22 0.39   5 13 0.0000 0.1494 P(5)=1.000  0.0364 0.0009 2138.09 -7613.85
 16% 0.63 0.20 0.23 0.20 0.22 0.39   5 13 0.0000 0.1489 P(5)=1.000  0.0364 0.0009 2140.70 -7604.42
 16% 0.63 0.20 0.23 0.19 0.22 0.39   5 13 0.0000 0.1489 P(5)=1.000  0.0364 0.0009 2103.64 -7600.81
 16% 0.63 0.20 0.23 0.20 0.22 0.39   5 13 0.0000 0.1516 P(5)=1.000  0.0364 0.0009 2115.47 -7595.59
 16% 0.63 0.20 0.23 0.19 0.22 0.39   5 13 0.0000 0.1511 P(5)=1.000  0.0364 0.0009 2153.13 -7601.13
 17% 0.63 0.20 0.23 0.19 0.22 0.39   5 13 0.0000 0.1538 P(5)=1.000  0.0364 0.0009 2142.27 -7599.31
 17% 0.63 0.20 0.23 0.19 0.22 0.39   5 13 0.0000 0.1534 P(5)=1.000  0.0364 0.0009 2141.22 -7588.98
 17% 0.63 0.20 0.23 0.19 0.22 0.39   5 13 0.0000 0.1561 P(5)=1.000  0.0364 0.0009 2138.69 -7604.19
 17% 0.63 0.20 0.23 0.19 0.22 0.39   5 13 0.0000 0.1556 P(5)=1.000  0.0364 0.0009 2141.38 -7622.37
 17% 0.63 0.20 0.23 0.19 0.22 0.39   5 13 0.0000 0.1551 P(5)=1.000  0.0364 0.0009 2136.22 -7619.42
 17% 0.63 0.20 0.23 0.19 0.22 0.39   5 13 0.0000 0.1546 P(5)=1.000  0.0364 0.0009 2140.53 -7613.39
 17% 0.63 0.20 0.23 0.19 0.22 0.39   5 13 0.0000 0.1541 P(5)=1.000  0.0365 0.0009 2102.05 -7628.18
 17% 0.63 0.20 0.23 0.19 0.22 0.39   5 13 0.0000 0.1536 P(5)=1.000  0.0365 0.0009 2110.71 -7618.56
 17% 0.63 0.20 0.23 0.19 0.22 0.39   5 13 0.0000 0.1531 P(5)=1.000  0.0365 0.0009 2124.57 -7613.09
 17% 0.63 0.20 0.23 0.19 0.22 0.39   5 13 0.0000 0.1526 P(5)=1.000  0.0365 0.0009 2123.87 -7614.47
 17% 0.63 0.20 0.23 0.19 0.22 0.39   5 13 0.0000 0.1553 P(5)=1.000  0.0365 0.0009 2095.05 -7611.85
 17% 0.63 0.20 0.22 0.19 0.22 0.39   5 13 0.0000 0.1579 P(5)=1.000  0.0365 0.0009 2058.24 -7608.78
 17% 0.63 0.20 0.22 0.19 0.22 0.39   5 13 0.0000 0.1605 P(5)=1.000  0.0365 0.0009 2080.60 -7621.21
 17% 0.63 0.20 0.22 0.19 0.22 0.39   5 13 0.0000 0.1631 P(5)=1.000  0.0365 0.0009 2091.29 -7605.20
 17% 0.63 0.20 0.22 0.19 0.22 0.39   5 13 0.0000 0.1656 P(5)=1.000  0.0365 0.0009 2089.70 -7612.93
 17% 0.63 0.20 0.23 0.19 0.22 0.39   5 13 0.0000 0.1682 P(5)=1.000  0.0365 0.0009 2108.14 -7624.54
 17% 0.63 0.21 0.23 0.19 0.22 0.39   5 13 0.0000 0.1677 P(5)=1.000  0.0364 0.0009 2113.67 -7622.78
 17% 0.63 0.21 0.23 0.19 0.22 0.39   5 13 0.0000 0.1702 P(5)=1.000  0.0364 0.0009 2116.93 -7612.72
 17% 0.63 0.21 0.23 0.19 0.22 0.39   5 13 0.0000 0.1727 P(5)=1.000  0.0364 0.0009 2158.02 -7621.50
 17% 0.63 0.21 0.23 0.19 0.22 0.39   5 13 0.0000 0.1722 P(5)=1.000  0.0364 0.0009 2161.37 -7621.57
 18% 0.63 0.21 0.23 0.19 0.22 0.39   5 13 0.0000 0.1747 P(5)=1.000  0.0364 0.0009 2176.66 -7617.23
 18% 0.63 0.21 0.23 0.19 0.22 0.39   5 13 0.0000 0.1742 P(5)=1.000  0.0364 0.0009 2178.67 -7616.09
 18% 0.63 0.21 0.23 0.19 0.22 0.39   5 13 0.0000 0.1737 P(5)=1.000  0.0363 0.0009 2147.70 -7620.92
 18% 0.63 0.21 0.23 0.19 0.22 0.39   5 13 0.0000 0.1731 P(5)=1.000  0.0363 0.0009 2125.40 -7626.48
 18% 0.63 0.21 0.23 0.19 0.22 0.39   5 13 0.0000 0.1726 P(5)=1.000  0.0363 0.0009 2142.54 -7625.34
 18% 0.63 0.21 0.23 0.20 0.22 0.39   5 13 0.0000 0.1751 P(5)=1.000  0.0363 0.0010 2152.10 -7630.22
 18% 0.63 0.21 0.23 0.20 0.22 0.39   5 13 0.0000 0.1775 P(5)=1.000  0.0363 0.0010 2157.61 -7604.68
 18% 0.63 0.21 0.22 0.20 0.22 0.39   5 13 0.0000 0.1770 P(5)=1.000  0.0363 0.0010 2143.86 -7598.83
 18% 0.63 0.21 0.23 0.20 0.22 0.39   5 13 0.0000 0.1765 P(5)=1.000  0.0363 0.0010 2118.10 -7600.08
 18% 0.63 0.21 0.22 0.20 0.22 0.39   5 13 0.0000 0.1760 P(5)=1.000  0.0363 0.0010 2141.66 -7605.27
 18% 0.63 0.21 0.23 0.20 0.22 0.39   5 13 0.0000 0.1754 P(5)=1.000  0.0363 0.0010 2132.74 -7616.89
 18% 0.63 0.21 0.22 0.20 0.22 0.39   5 13 0.0000 0.1749 P(5)=1.000  0.0363 0.0010 2143.23 -7612.67
 18% 0.63 0.21 0.23 0.20 0.22 0.39   5 13 0.0000 0.1744 P(5)=1.000  0.0363 0.0010 2128.57 -7610.41
 18% 0.63 0.21 0.23 0.20 0.22 0.39   5 13 0.0000 0.1739 P(5)=1.000  0.0363 0.0010 2089.25 -7610.35
 18% 0.63 0.21 0.23 0.20 0.22 0.39   5 13 0.0000 0.1763 P(5)=1.000  0.0363 0.0010 2094.37 -7601.74
 18% 0.63 0.21 0.23 0.20 0.22 0.39   5 13 0.0000 0.1758 P(5)=1.000  0.0363 0.0010 2095.89 -7615.80
 18% 0.63 0.21 0.23 0.20 0.22 0.39   5 13 0.0000 0.1758 P(5)=1.000  0.0364 0.0010 2107.55 -7607.10
 18% 0.63 0.21 0.23 0.20 0.22 0.39   5 13 0.0000 0.1758 P(5)=1.000  0.0364 0.0010 2143.79 -7612.69
 18% 0.63 0.21 0.23 0.20 0.21 0.39   5 13 0.0000 0.1758 P(5)=1.000  0.0364 0.0010 2121.72 -7612.01
 18% 0.63 0.21 0.23 0.20 0.21 0.39   5 13 0.0000 0.1782 P(5)=1.000  0.0364 0.0010 2113.27 -7602.29
 19% 0.63 0.21 0.23 0.20 0.22 0.39   5 13 0.0000 0.1777 P(5)=1.000  0.0364 0.0010 2155.21 -7611.05
 19% 0.64 0.21 0.23 0.20 0.22 0.39   5 13 0.0000 0.1771 P(5)=1.000  0.0364 0.0010 2165.34 -7615.87
 19% 0.64 0.21 0.23 0.20 0.22 0.39   5 13 0.0000 0.1766 P(5)=1.000  0.0364 0.0010 2145.92 -7605.97
 19% 0.64 0.21 0.23 0.20 0.22 0.39   5 13 0.0000 0.1761 P(5)=1.000  0.0364 0.0010 2135.72 -7590.39
 19% 0.64 0.21 0.23 0.21 0.22 0.39   5 13 0.0000 0.1756 P(5)=1.000  0.0364 0.0010 2117.61 -7589.87
 19% 0.64 0.21 0.23 0.21 0.22 0.39   5 13 0.0000 0.1751 P(5)=1.000  0.0364 0.0010 2111.96 -7591.13
 19% 0.64 0.21 0.23 0.21 0.22 0.39   5 13 0.0000 0.1746 P(5)=1.000  0.0363 0.0010 2125.27 -7590.20
 19% 0.64 0.21 0.23 0.21 0.21 0.39   5 13 0.0000 0.1742 P(5)=1.000  0.0363 0.0010 2122.42 -7604.23
 19% 0.64 0.21 0.23 0.21 0.22 0.39   5 13 0.0000 0.1765 P(5)=1.000  0.0363 0.0010 2176.61 -7611.73
 19% 0.64 0.21 0.23 0.21 0.22 0.39   5 13 0.0000 0.1760 P(5)=1.000  0.0363 0.0010 2181.95 -7618.26
 19% 0.64 0.21 0.23 0.21 0.22 0.39   5 13 0.0000 0.1755 P(5)=1.000  0.0363 0.0010 2207.41 -7618.79
 19% 0.64 0.21 0.23 0.21 0.22 0.39   5 13 0.0000 0.1778 P(5)=1.000  0.0363 0.0010 2139.93 -7604.60
 19% 0.64 0.21 0.23 0.21 0.22 0.39   5 13 0.0000 0.1801 P(5)=1.000  0.0363 0.0010 2128.87 -7613.75
 19% 0.64 0.21 0.23 0.21 0.22 0.39   5 13 0.0000 0.1823 P(5)=1.000  0.0363 0.0010 2135.20 -7611.71
 19% 0.64 0.21 0.23 0.21 0.22 0.39   5 13 0.0000 0.1818 P(5)=1.000  0.0363 0.0010 2131.00 -7615.00
 19% 0.64 0.21 0.23 0.21 0.22 0.39   5 13 0.0000 0.1813 P(5)=1.000  0.0363 0.0010 2122.39 -7609.17
 19% 0.64 0.21 0.23 0.21 0.22 0.39   5 13 0.0000 0.1836 P(5)=1.000  0.0363 0.0010 2123.71 -7596.73
 19% 0.64 0.21 0.23 0.21 0.21 0.39   5 13 0.0000 0.1831 P(5)=1.000  0.0363 0.0010 2111.69 -7598.86
 19% 0.64 0.21 0.23 0.21 0.21 0.39   5 13 0.0000 0.1826 P(5)=1.000  0.0364 0.0010 2117.48 -7615.77
 19% 0.64 0.21 0.23 0.21 0.21 0.39   5 13 0.0000 0.1821 P(5)=1.000  0.0364 0.0010 2126.67 -7608.71
 20% 0.64 0.21 0.23 0.21 0.21 0.39   5 13 0.0000 0.1816 P(5)=1.000  0.0364 0.0010 2121.05 -7600.13
 20% 0.64 0.21 0.23 0.21 0.21 0.39   5 13 0.0000 0.1811 P(5)=1.000  0.0364 0.0010 2161.47 -7601.18
 20% 0.64 0.21 0.23 0.21 0.21 0.39   5 13 0.0000 0.1806 P(5)=1.000  0.0364 0.0010 2161.22 -7614.52
 20% 0.64 0.21 0.23 0.21 0.21 0.39   5 13 0.0000 0.1828 P(5)=1.000  0.0364 0.0010 2169.46 -7613.93
 20% 0.64 0.21 0.23 0.21 0.22 0.39   5 13 0.0000 0.1823 P(5)=1.000  0.0364 0.0010 2131.59 -7609.41
 20% 0.64 0.21 0.23 0.21 0.22 0.39   5 13 0.0000 0.1818 P(5)=1.000  0.0364 0.0010 2112.17 -7611.36
 20% 0.64 0.21 0.23 0.21 0.22 0.39   5 13 0.0000 0.1813 P(5)=1.000  0.0364 0.0010 2129.63 -7605.85
 20% 0.64 0.21 0.23 0.21 0.22 0.39   5 13 0.0000 0.1813 P(5)=1.000  0.0364 0.0010 2129.14 -7619.91
 20% 0.64 0.21 0.23 0.21 0.22 0.39   5 13 0.0000 0.1835 P(5)=1.000  0.0364 0.0010 2153.11 -7611.22
 20% 0.64 0.21 0.23 0.22 0.22 0.39   5 13 0.0000 0.1857 P(5)=1.000  0.0363 0.0010 2155.39 -7599.77
 20% 0.64 0.21 0.23 0.21 0.21 0.39   5 13 0.0000 0.1852 P(5)=1.000  0.0363 0.0010 2126.81 -7610.55  0:51

 20% 0.64 0.21 0.23 0.22 0.21 0.39   5 13 0.0000 0.1873 P(5)=1.000  0.0363 0.0010 2121.39 -7618.81
 20% 0.64 0.21 0.23 0.22 0.21 0.39   5 13 0.0000 0.1868 P(5)=1.000  0.0363 0.0010 2111.52 -7621.79
 20% 0.64 0.21 0.23 0.22 0.21 0.39   5 13 0.0000 0.1864 P(5)=1.000  0.0363 0.0010 2109.27 -7638.84
 20% 0.64 0.21 0.23 0.22 0.21 0.39   5 13 0.0000 0.1859 P(5)=1.000  0.0363 0.0010 2113.65 -7626.77
 20% 0.64 0.21 0.23 0.22 0.21 0.39   5 13 0.0000 0.1880 P(5)=1.000  0.0363 0.0010 2139.13 -7624.42
 20% 0.64 0.21 0.23 0.22 0.21 0.39   5 13 0.0000 0.1880 P(5)=1.000  0.0363 0.0010 2145.32 -7620.27
 20% 0.64 0.21 0.23 0.22 0.21 0.39   5 13 0.0000 0.1875 P(5)=1.000  0.0362 0.0010 2140.25 -7604.15
 20% 0.64 0.21 0.23 0.22 0.21 0.39   5 13 0.0000 0.1875 P(5)=1.000  0.0362 0.0010 2109.98 -7607.66
 20% 0.64 0.21 0.23 0.22 0.21 0.39   5 13 0.0000 0.1870 P(5)=1.000  0.0362 0.0010 2125.22 -7619.40
 21% 0.64 0.21 0.23 0.22 0.21 0.39   5 13 0.0000 0.1891 P(5)=1.000  0.0362 0.0010 2170.68 -7633.12
 21% 0.64 0.21 0.23 0.22 0.21 0.39   5 13 0.0000 0.1912 P(5)=1.000  0.0362 0.0010 2118.44 -7623.38
 21% 0.64 0.21 0.23 0.22 0.21 0.39   5 13 0.0000 0.1907 P(5)=1.000  0.0362 0.0010 2135.88 -7605.73
 21% 0.64 0.21 0.23 0.22 0.21 0.39   5 13 0.0000 0.1928 P(5)=1.000  0.0362 0.0010 2144.48 -7600.06
 21% 0.64 0.21 0.23 0.22 0.21 0.39   5 13 0.0000 0.1949 P(5)=1.000  0.0362 0.0010 2121.85 -7600.15
 21% 0.64 0.21 0.23 0.22 0.21 0.39   5 13 0.0000 0.1944 P(5)=1.000  0.0362 0.0010 2104.24 -7609.17
 21% 0.64 0.21 0.23 0.22 0.21 0.39   5 13 0.0000 0.1964 P(5)=1.000  0.0362 0.0010 2113.53 -7607.85
 21% 0.64 0.21 0.23 0.22 0.21 0.39   5 13 0.0000 0.1959 P(5)=1.000  0.0362 0.0010 2096.41 -7611.50
 21% 0.64 0.21 0.23 0.23 0.21 0.39   5 13 0.0000 0.1954 P(5)=1.000  0.0362 0.0010 2097.89 -7598.42
 21% 0.64 0.21 0.23 0.23 0.21 0.39   5 13 0.0000 0.1949 P(5)=1.000  0.0362 0.0010 2111.11 -7617.39
 21% 0.64 0.21 0.23 0.23 0.21 0.39   5 13 0.0000 0.1944 P(5)=1.000  0.0361 0.0010 2112.20 -7608.97
 21% 0.64 0.22 0.23 0.23 0.21 0.39   5 13 0.0000 0.1940 P(5)=1.000  0.0361 0.0010 2092.08 -7606.99
 21% 0.64 0.22 0.23 0.23 0.21 0.39   5 13 0.0000 0.1960 P(5)=1.000  0.0361 0.0010 2091.64 -7612.03
 21% 0.64 0.22 0.23 0.23 0.21 0.39   5 13 0.0000 0.1955 P(5)=1.000  0.0361 0.0010 2094.13 -7611.79
 21% 0.64 0.22 0.23 0.23 0.21 0.39   5 13 0.0000 0.1975 P(5)=1.000  0.0361 0.0010 2111.92 -7614.96
 21% 0.64 0.22 0.23 0.23 0.21 0.39   5 13 0.0000 0.1970 P(5)=1.000  0.0361 0.0010 2121.11 -7613.37
 21% 0.64 0.22 0.23 0.23 0.21 0.39   5 13 0.0000 0.1965 P(5)=1.000  0.0361 0.0010 2081.36 -7623.01
 21% 0.64 0.22 0.23 0.23 0.21 0.39   5 13 0.0000 0.1960 P(5)=1.000  0.0361 0.0010 2071.15 -7625.24
 21% 0.64 0.22 0.23 0.23 0.21 0.39   5 13 0.0000 0.1955 P(5)=1.000  0.0361 0.0010 2086.76 -7609.33
 21% 0.64 0.22 0.23 0.23 0.21 0.39   5 13 0.0000 0.1951 P(5)=1.000  0.0361 0.0010 2091.97 -7612.21
 22% 0.64 0.22 0.23 0.23 0.21 0.39   5 13 0.0000 0.1946 P(5)=1.000  0.0361 0.0010 2103.41 -7618.80
 22% 0.64 0.22 0.23 0.23 0.21 0.39   5 13 0.0000 0.1966 P(5)=1.000  0.0361 0.0010 2108.56 -7622.42
 22% 0.64 0.22 0.23 0.23 0.21 0.39   5 13 0.0000 0.1966 P(5)=1.000  0.0361 0.0010 2092.77 -7617.61
 22% 0.64 0.22 0.23 0.23 0.21 0.39   5 13 0.0000 0.1966 P(5)=1.000  0.0361 0.0010 2082.06 -7616.57
 22% 0.64 0.22 0.23 0.23 0.21 0.39   5 13 0.0000 0.1985 P(5)=1.000  0.0361 0.0010 2068.93 -7609.46
 22% 0.64 0.22 0.23 0.23 0.21 0.39   5 13 0.0000 0.1980 P(5)=1.000  0.0361 0.0010 2078.68 -7605.26
 22% 0.64 0.22 0.23 0.23 0.21 0.39   5 13 0.0000 0.2000 P(5)=1.000  0.0361 0.0010 2086.30 -7595.14
 22% 0.64 0.22 0.23 0.23 0.21 0.39   5 13 0.0000 0.1995 P(5)=1.000  0.0360 0.0010 2062.40 -7605.17
 22% 0.64 0.22 0.23 0.23 0.21 0.39   5 13 0.0000 0.1990 P(5)=1.000  0.0360 0.0010 2087.93 -7611.54
 22% 0.64 0.22 0.23 0.23 0.21 0.39   5 13 0.0000 0.1985 P(5)=1.000  0.0360 0.0010 2089.05 -7606.52
 22% 0.64 0.22 0.23 0.24 0.20 0.39   5 13 0.0000 0.2005 P(5)=1.000  0.0360 0.0010 2069.22 -7608.45
 22% 0.64 0.22 0.23 0.24 0.20 0.39   5 13 0.0000 0.2024 P(5)=1.000  0.0360 0.0010 2069.87 -7614.01
 22% 0.64 0.22 0.23 0.24 0.20 0.39   5 13 0.0000 0.2019 P(5)=1.000  0.0360 0.0010 2087.23 -7620.30
 22% 0.64 0.22 0.23 0.24 0.20 0.39   5 13 0.0000 0.2038 P(5)=1.000  0.0360 0.0010 2091.33 -7630.10
 22% 0.64 0.22 0.23 0.24 0.20 0.39   5 13 0.0000 0.2057 P(5)=1.000  0.0360 0.0010 2101.11 -7630.73
 22% 0.64 0.22 0.23 0.24 0.20 0.39   5 13 0.0000 0.2076 P(5)=1.000  0.0360 0.0010 2084.25 -7623.61
 22% 0.64 0.22 0.23 0.24 0.20 0.39   5 13 0.0000 0.2095 P(5)=1.000  0.0360 0.0010 2096.39 -7612.33
 22% 0.64 0.22 0.23 0.24 0.20 0.39   5 13 0.0000 0.2090 P(5)=1.000  0.0360 0.0010 2080.44 -7618.94
 22% 0.64 0.22 0.23 0.24 0.20 0.39   5 13 0.0000 0.2085 P(5)=1.000  0.0360 0.0010 2058.28 -7612.54
 22% 0.64 0.22 0.23 0.24 0.20 0.39   5 13 0.0000 0.2080 P(5)=1.000  0.0360 0.0010 2073.46 -7618.94
 23% 0.64 0.22 0.23 0.24 0.20 0.39   5 13 0.0000 0.2075 P(5)=1.000  0.0360 0.0010 2080.72 -7624.88
 23% 0.64 0.22 0.23 0.24 0.20 0.39   5 13 0.0000 0.2071 P(5)=1.000  0.0360 0.0010 2066.96 -7615.97
 23% 0.64 0.22 0.23 0.24 0.20 0.39   5 13 0.0000 0.2089 P(5)=1.000  0.0360 0.0010 2080.79 -7614.51
 23% 0.64 0.22 0.23 0.24 0.20 0.39   5 13 0.0000 0.2089 P(5)=1.000  0.0360 0.0010 2079.52 -7613.37
 23% 0.64 0.22 0.23 0.24 0.20 0.39   5 13 0.0000 0.2089 P(5)=1.000  0.0360 0.0010 2065.75 -7610.44
 23% 0.64 0.22 0.23 0.24 0.20 0.39   5 13 0.0000 0.2084 P(5)=1.000  0.0360 0.0010 2101.01 -7613.43
 23% 0.64 0.22 0.23 0.24 0.20 0.39   5 13 0.0000 0.2084 P(5)=1.000  0.0359 0.0010 2110.54 -7615.30
 23% 0.64 0.22 0.23 0.25 0.20 0.39   5 13 0.0000 0.2079 P(5)=1.000  0.0359 0.0010 2096.66 -7608.64
 23% 0.64 0.22 0.23 0.25 0.20 0.39   5 13 0.0000 0.2079 P(5)=1.000  0.0359 0.0010 2098.73 -7625.06
 23% 0.64 0.22 0.23 0.25 0.20 0.39   5 13 0.0000 0.2098 P(5)=1.000  0.0359 0.0011 2107.91 -7626.18
 23% 0.64 0.22 0.23 0.25 0.20 0.39   5 13 0.0000 0.2098 P(5)=1.000  0.0359 0.0011 2099.10 -7615.56
 23% 0.64 0.22 0.23 0.25 0.20 0.39   5 13 0.0000 0.2093 P(5)=1.000  0.0359 0.0011 2099.04 -7611.27
 23% 0.64 0.22 0.23 0.25 0.20 0.39   5 13 0.0000 0.2088 P(5)=1.000  0.0359 0.0011 2106.89 -7629.99
 23% 0.64 0.22 0.23 0.25 0.20 0.39   5 13 0.0000 0.2083 P(5)=1.000  0.0359 0.0011 2037.85 -7614.45
 23% 0.64 0.22 0.23 0.25 0.20 0.39   5 13 0.0000 0.2083 P(5)=1.000  0.0359 0.0011 2047.68 -7624.23
 23% 0.64 0.22 0.23 0.25 0.20 0.39   5 13 0.0000 0.2079 P(5)=1.000  0.0359 0.0011 2061.54 -7627.38
 23% 0.64 0.22 0.23 0.25 0.20 0.39   5 13 0.0000 0.2079 P(5)=1.000  0.0359 0.0011 2133.57 -7628.69
 23% 0.64 0.22 0.23 0.25 0.20 0.39   5 13 0.0000 0.2097 P(5)=1.000  0.0359 0.0011 2123.74 -7624.16
 23% 0.64 0.22 0.23 0.25 0.21 0.39   5 13 0.0000 0.2115 P(5)=1.000  0.0359 0.0011 2080.00 -7623.80
 23% 0.64 0.22 0.23 0.25 0.20 0.39   5 13 0.0000 0.2115 P(5)=1.000  0.0359 0.0011 2088.84 -7623.94
 24% 0.64 0.22 0.23 0.25 0.20 0.39   5 13 0.0000 0.2110 P(5)=1.000  0.0359 0.0011 2089.35 -7614.52
 24% 0.64 0.22 0.23 0.25 0.20 0.39   5 13 0.0000 0.2105 P(5)=1.000  0.0359 0.0011 2103.33 -7620.00
 24% 0.64 0.22 0.23 0.25 0.20 0.39   5 13 0.0000 0.2100 P(5)=1.000  0.0359 0.0011 2086.04 -7620.90
 24% 0.64 0.22 0.23 0.25 0.21 0.39   5 13 0.0000 0.2100 P(5)=1.000  0.0359 0.0011 2062.12 -7621.31
 24% 0.64 0.22 0.23 0.25 0.20 0.39   5 13 0.0000 0.2096 P(5)=1.000  0.0359 0.0011 2073.14 -7623.75
 24% 0.64 0.22 0.23 0.25 0.20 0.39   5 13 0.0000 0.2091 P(5)=1.000  0.0359 0.0011 2072.11 -7614.89
 24% 0.64 0.22 0.23 0.25 0.20 0.39   5 13 0.0000 0.2109 P(5)=1.000  0.0358 0.0011 2057.89 -7616.99
 24% 0.64 0.22 0.23 0.25 0.21 0.39   5 13 0.0000 0.2109 P(5)=1.000  0.0358 0.0011 2117.94 -7617.19
 24% 0.64 0.22 0.23 0.25 0.21 0.39   5 13 0.0000 0.2109 P(5)=1.000  0.0358 0.0011 2116.54 -7607.25
 24% 0.64 0.22 0.23 0.25 0.20 0.39   5 13 0.0000 0.2109 P(5)=1.000  0.0358 0.0011 2121.74 -7620.10
 24% 0.64 0.22 0.23 0.26 0.20 0.39   5 13 0.0000 0.2127 P(5)=1.000  0.0358 0.0011 2128.22 -7621.20
 24% 0.64 0.22 0.23 0.26 0.20 0.39   5 13 0.0000 0.2122 P(5)=1.000  0.0358 0.0011 2143.75 -7624.55
 24% 0.64 0.22 0.23 0.26 0.21 0.39   5 13 0.0000 0.2140 P(5)=1.000  0.0358 0.0011 2075.26 -7628.91
 24% 0.64 0.23 0.23 0.26 0.20 0.39   5 13 0.0000 0.2157 P(5)=1.000  0.0358 0.0011 2077.89 -7630.22
 24% 0.64 0.23 0.23 0.26 0.20 0.39   5 13 0.0000 0.2175 P(5)=1.000  0.0358 0.0011 2100.40 -7637.23
 24% 0.64 0.23 0.23 0.26 0.20 0.39   5 13 0.0000 0.2192 P(5)=1.000  0.0358 0.0011 2099.26 -7636.19
 24% 0.64 0.23 0.23 0.26 0.20 0.39   5 13 0.0000 0.2192 P(5)=1.000  0.0358 0.0011 2099.68 -7633.87
 24% 0.64 0.23 0.23 0.26 0.21 0.39   5 13 0.0000 0.2210 P(5)=1.000  0.0358 0.0011 2145.41 -7621.63
 24% 0.64 0.23 0.23 0.26 0.21 0.39   5 13 0.0000 0.2227 P(5)=1.000  0.0358 0.0011 2096.49 -7638.75
 24% 0.64 0.23 0.23 0.26 0.21 0.39   5 13 0.0000 0.2244 P(5)=1.000  0.0358 0.0011 2086.22 -7632.54
 25% 0.64 0.23 0.23 0.26 0.21 0.39   5 13 0.0000 0.2262 P(5)=1.000  0.0358 0.0011 2093.08 -7622.15
 25% 0.64 0.23 0.23 0.26 0.21 0.39   5 13 0.0000 0.2279 P(5)=1.000  0.0358 0.0011 2113.29 -7629.71
 25% 0.64 0.23 0.23 0.26 0.21 0.39   5 13 0.0000 0.2296 P(5)=1.000  0.0358 0.0011 2099.16 -7628.05
 25% 0.64 0.23 0.23 0.26 0.21 0.39   5 13 0.0000 0.2313 P(5)=1.000  0.0358 0.0011 2101.94 -7616.11
 25% 0.64 0.23 0.23 0.26 0.21 0.39   5 13 0.0000 0.2330 P(5)=1.000  0.0358 0.0011 2099.71 -7611.53
 25% 0.64 0.23 0.23 0.26 0.21 0.39   5 13 0.0000 0.2325 P(5)=1.000  0.0358 0.0011 2101.04 -7612.58
 25% 0.64 0.23 0.23 0.26 0.21 0.39   5 13 0.0000 0.2341 P(5)=1.000  0.0358 0.0011 2096.13 -7612.09
 25% 0.64 0.23 0.23 0.26 0.21 0.39   5 13 0.0000 0.2358 P(5)=1.000  0.0358 0.0011 2150.87 -7607.11
 25% 0.64 0.23 0.23 0.26 0.21 0.39   5 13 0.0000 0.2375 P(5)=1.000  0.0358 0.0011 2134.45 -7605.70
 25% 0.64 0.23 0.23 0.26 0.21 0.39   5 13 0.0000 0.2370 P(5)=1.000  0.0358 0.0011 2118.97 -7619.36
 25% 0.64 0.23 0.23 0.26 0.21 0.39   5 13 0.0000 0.2386 P(5)=1.000  0.0358 0.0011 2122.63 -7603.55  1:00

 25% 0.64 0.23 0.23 0.26 0.21 0.39   5 13 0.0000 0.2381 P(5)=1.000  0.0358 0.0011 2125.73 -7611.37
 25% 0.64 0.23 0.23 0.26 0.21 0.39   5 13 0.0000 0.2381 P(5)=1.000  0.0358 0.0011 2115.09 -7607.46
 25% 0.64 0.23 0.23 0.26 0.21 0.39   5 13 0.0000 0.2381 P(5)=1.000  0.0358 0.0011 2105.82 -7616.39
 25% 0.64 0.23 0.23 0.27 0.21 0.39   5 13 0.0000 0.2381 P(5)=1.000  0.0357 0.0011 2130.75 -7608.99
 25% 0.64 0.23 0.23 0.27 0.21 0.39   5 13 0.0000 0.2381 P(5)=1.000  0.0357 0.0011 2105.85 -7592.32
 25% 0.64 0.23 0.23 0.27 0.21 0.39   5 13 0.0000 0.2376 P(5)=1.000  0.0357 0.0011 2123.50 -7600.75
 25% 0.64 0.23 0.23 0.27 0.21 0.39   5 13 0.0000 0.2392 P(5)=1.000  0.0357 0.0011 2157.97 -7599.54
 25% 0.64 0.23 0.23 0.27 0.21 0.39   5 13 0.0000 0.2409 P(5)=1.000  0.0357 0.0011 2177.45 -7599.36
 25% 0.64 0.23 0.23 0.27 0.21 0.39   5 13 0.0000 0.2403 P(5)=1.000  0.0357 0.0011 2214.44 -7611.71
 26% 0.64 0.23 0.23 0.27 0.21 0.39   5 13 0.0000 0.2398 P(5)=1.000  0.0357 0.0011 2223.09 -7619.52
 26% 0.64 0.23 0.23 0.27 0.21 0.39   5 13 0.0000 0.2415 P(5)=1.000  0.0357 0.0011 2152.05 -7603.75
 26% 0.64 0.23 0.23 0.27 0.21 0.39   5 13 0.0000 0.2431 P(5)=1.000  0.0357 0.0011 2144.41 -7607.32
 26% 0.64 0.23 0.23 0.27 0.21 0.39   5 13 0.0000 0.2426 P(5)=1.000  0.0357 0.0011 2171.08 -7631.62
 26% 0.64 0.23 0.23 0.27 0.21 0.39   5 13 0.0000 0.2442 P(5)=1.000  0.0357 0.0011 2162.08 -7622.28
 26% 0.64 0.23 0.23 0.27 0.21 0.39   5 13 0.0000 0.2436 P(5)=1.000  0.0357 0.0011 2154.96 -7626.34
 26% 0.64 0.23 0.23 0.27 0.21 0.39   5 13 0.0000 0.2431 P(5)=1.000  0.0357 0.0011 2146.07 -7615.13
 26% 0.64 0.23 0.23 0.27 0.21 0.39   5 13 0.0000 0.2447 P(5)=1.000  0.0357 0.0011 2156.03 -7608.51
 26% 0.64 0.23 0.23 0.27 0.21 0.39   5 13 0.0000 0.2463 P(5)=1.000  0.0357 0.0011 2167.48 -7618.74
 26% 0.64 0.23 0.23 0.27 0.21 0.39   5 13 0.0000 0.2479 P(5)=1.000  0.0357 0.0011 2161.60 -7625.84
 26% 0.64 0.23 0.23 0.27 0.21 0.39   5 13 0.0000 0.2474 P(5)=1.000  0.0356 0.0011 2154.17 -7612.55
 26% 0.64 0.23 0.23 0.27 0.21 0.39   5 13 0.0000 0.2469 P(5)=1.000  0.0356 0.0011 2165.18 -7610.45
 26% 0.64 0.23 0.23 0.27 0.21 0.39   5 13 0.0000 0.2463 P(5)=1.000  0.0356 0.0011 2165.48 -7609.99
 26% 0.64 0.23 0.23 0.28 0.21 0.39   5 13 0.0000 0.2479 P(5)=1.000  0.0356 0.0011 2185.27 -7620.83
 26% 0.64 0.23 0.23 0.28 0.21 0.39   5 13 0.0000 0.2479 P(5)=1.000  0.0356 0.0011 2166.16 -7598.17
 26% 0.64 0.23 0.23 0.28 0.21 0.39   5 13 0.0000 0.2479 P(5)=1.000  0.0356 0.0011 2154.95 -7605.23
 26% 0.64 0.23 0.23 0.28 0.21 0.39   5 13 0.0000 0.2474 P(5)=1.000  0.0356 0.0011 2143.04 -7605.69
 26% 0.64 0.23 0.23 0.28 0.20 0.39   5 13 0.0000 0.2469 P(5)=1.000  0.0356 0.0011 2143.38 -7610.47
 26% 0.64 0.23 0.23 0.28 0.20 0.39   5 13 0.0000 0.2484 P(5)=1.000  0.0356 0.0011 2127.39 -7609.65
 26% 0.64 0.23 0.23 0.28 0.21 0.39   5 13 0.0000 0.2500 P(5)=1.000  0.0356 0.0011 2093.03 -7604.11
 27% 0.64 0.23 0.23 0.28 0.21 0.39   5 13 0.0000 0.2515 P(5)=1.000  0.0356 0.0011 2109.11 -7606.19
 27% 0.64 0.23 0.23 0.28 0.21 0.39   5 13 0.0000 0.2510 P(5)=1.000  0.0356 0.0011 2124.15 -7597.70
 27% 0.64 0.23 0.23 0.28 0.20 0.39   5 13 0.0000 0.2526 P(5)=1.000  0.0356 0.0011 2141.87 -7607.39
 27% 0.64 0.23 0.23 0.28 0.20 0.39   5 13 0.0000 0.2541 P(5)=1.000  0.0356 0.0011 2155.05 -7606.55
 27% 0.64 0.23 0.23 0.28 0.20 0.39   5 13 0.0000 0.2556 P(5)=1.000  0.0356 0.0011 2165.02 -7615.20
 27% 0.64 0.23 0.23 0.28 0.21 0.39   5 13 0.0000 0.2571 P(5)=1.000  0.0355 0.0011 2195.12 -7627.14
 27% 0.64 0.23 0.23 0.28 0.21 0.39   5 13 0.0000 0.2587 P(5)=1.000  0.0355 0.0011 2145.74 -7622.56
 27% 0.64 0.23 0.23 0.28 0.21 0.39   5 13 0.0000 0.2587 P(5)=1.000  0.0355 0.0012 2147.56 -7615.04
 27% 0.64 0.23 0.23 0.28 0.21 0.39   5 13 0.0000 0.2602 P(5)=1.000  0.0355 0.0012 2135.59 -7606.97
 27% 0.64 0.23 0.23 0.28 0.21 0.39   5 13 0.0000 0.2602 P(5)=1.000  0.0355 0.0012 2153.51 -7627.31
 27% 0.64 0.23 0.23 0.28 0.21 0.39   5 13 0.0000 0.2602 P(5)=1.000  0.0355 0.0012 2139.64 -7622.54
 27% 0.64 0.23 0.23 0.28 0.21 0.39   5 13 0.0000 0.2602 P(5)=1.000  0.0355 0.0012 2137.99 -7613.70
 27% 0.64 0.23 0.23 0.28 0.20 0.39   5 13 0.0000 0.2596 P(5)=1.000  0.0355 0.0012 2137.29 -7629.27
 27% 0.64 0.23 0.23 0.28 0.21 0.39   5 13 0.0000 0.2596 P(5)=1.000  0.0355 0.0012 2177.13 -7630.53
 27% 0.64 0.23 0.23 0.28 0.21 0.39   5 13 0.0000 0.2611 P(5)=1.000  0.0355 0.0012 2177.14 -7625.51
 27% 0.64 0.23 0.23 0.28 0.21 0.39   5 13 0.0000 0.2626 P(5)=1.000  0.0355 0.0012 2112.66 -7617.75
 27% 0.64 0.23 0.23 0.28 0.21 0.39   5 13 0.0000 0.2641 P(5)=1.000  0.0354 0.0012 2119.78 -7628.55
 27% 0.64 0.23 0.23 0.28 0.21 0.39   5 13 0.0000 0.2636 P(5)=1.000  0.0354 0.0012 2148.36 -7620.96
 27% 0.64 0.23 0.23 0.28 0.21 0.39   5 13 0.0000 0.2631 P(5)=1.000  0.0354 0.0012 2146.85 -7617.00
 27% 0.64 0.23 0.23 0.28 0.21 0.39   5 13 0.0000 0.2645 P(5)=1.000  0.0354 0.0012 2151.29 -7625.75
 28% 0.64 0.23 0.23 0.28 0.21 0.39   5 13 0.0000 0.2660 P(5)=1.000  0.0354 0.0012 2148.26 -7613.98
 28% 0.64 0.23 0.23 0.28 0.21 0.39   5 13 0.0000 0.2655 P(5)=1.000  0.0354 0.0012 2165.82 -7610.80
 28% 0.64 0.23 0.23 0.29 0.21 0.39   5 13 0.0000 0.2649 P(5)=1.000  0.0354 0.0012 2178.16 -7606.26
 28% 0.64 0.23 0.23 0.29 0.21 0.39   5 13 0.0000 0.2649 P(5)=1.000  0.0354 0.0012 2172.73 -7606.77
 28% 0.64 0.23 0.23 0.29 0.21 0.39   5 13 0.0000 0.2649 P(5)=1.000  0.0354 0.0012 2185.52 -7606.98
 28% 0.64 0.23 0.23 0.29 0.21 0.39   5 13 0.0000 0.2664 P(5)=1.000  0.0353 0.0012 2197.22 -7623.06
 28% 0.64 0.23 0.23 0.29 0.21 0.39   5 13 0.0000 0.2679 P(5)=1.000  0.0353 0.0012 2184.12 -7622.91
 28% 0.64 0.23 0.23 0.29 0.20 0.39   5 13 0.0000 0.2693 P(5)=1.000  0.0353 0.0012 2178.79 -7623.86
 28% 0.64 0.23 0.23 0.29 0.21 0.39   5 13 0.0000 0.2708 P(5)=1.000  0.0353 0.0012 2145.69 -7606.82
 28% 0.64 0.23 0.23 0.29 0.21 0.39   5 13 0.0000 0.2702 P(5)=1.000  0.0353 0.0012 2133.94 -7615.95
 28% 0.64 0.23 0.23 0.29 0.21 0.39   5 13 0.0000 0.2717 P(5)=1.000  0.0353 0.0012 2101.58 -7595.72
 28% 0.64 0.23 0.23 0.29 0.21 0.39   5 13 0.0000 0.2711 P(5)=1.000  0.0353 0.0012 2172.72 -7609.33
 28% 0.64 0.23 0.23 0.29 0.21 0.39   5 13 0.0000 0.2725 P(5)=1.000  0.0353 0.0012 2168.07 -7611.42
 28% 0.64 0.23 0.23 0.29 0.21 0.39   5 13 0.0000 0.2720 P(5)=1.000  0.0353 0.0012 2145.00 -7616.23
 28% 0.64 0.23 0.23 0.29 0.21 0.39   5 13 0.0000 0.2734 P(5)=1.000  0.0353 0.0012 2149.55 -7628.86
 28% 0.64 0.23 0.23 0.29 0.21 0.39   5 13 0.0000 0.2734 P(5)=1.000  0.0353 0.0012 2165.51 -7620.98
 28% 0.64 0.23 0.23 0.29 0.21 0.39   5 13 0.0000 0.2729 P(5)=1.000  0.0353 0.0012 2162.22 -7619.20
 28% 0.64 0.23 0.23 0.29 0.21 0.39   5 13 0.0000 0.2724 P(5)=1.000  0.0353 0.0012 2172.90 -7622.10
 28% 0.64 0.23 0.23 0.29 0.21 0.39   5 13 0.0000 0.2718 P(5)=1.000  0.0353 0.0012 2159.24 -7604.25
 28% 0.64 0.23 0.23 0.29 0.21 0.39   5 13 0.0000 0.2733 P(5)=1.000  0.0353 0.0012 2171.79 -7606.91
 29% 0.64 0.23 0.23 0.29 0.21 0.39   5 13 0.0000 0.2747 P(5)=1.000  0.0353 0.0012 2157.95 -7621.80
 29% 0.64 0.23 0.23 0.29 0.21 0.39   5 13 0.0000 0.2741 P(5)=1.000  0.0353 0.0012 2151.57 -7616.15
 29% 0.64 0.23 0.23 0.29 0.21 0.39   5 13 0.0000 0.2755 P(5)=1.000  0.0353 0.0012 2178.33 -7622.10
 29% 0.64 0.23 0.23 0.29 0.21 0.39   5 13 0.0000 0.2769 P(5)=1.000  0.0353 0.0012 2181.40 -7623.40
 29% 0.64 0.23 0.23 0.29 0.21 0.39   5 13 0.0000 0.2769 P(5)=1.000  0.0353 0.0012 2169.79 -7623.63
 29% 0.64 0.23 0.23 0.29 0.21 0.39   5 13 0.0000 0.2783 P(5)=1.000  0.0353 0.0012 2170.80 -7602.19
 29% 0.64 0.23 0.23 0.29 0.21 0.39   5 13 0.0000 0.2797 P(5)=1.000  0.0353 0.0012 2186.54 -7603.46
 29% 0.64 0.23 0.23 0.29 0.21 0.39   5 13 0.0000 0.2797 P(5)=1.000  0.0353 0.0012 2191.12 -7600.97
 29% 0.64 0.23 0.23 0.29 0.21 0.39   5 13 0.0000 0.2792 P(5)=1.000  0.0353 0.0012 2226.64 -7611.87
 29% 0.64 0.23 0.23 0.30 0.21 0.39   5 13 0.0000 0.2792 P(5)=1.000  0.0353 0.0012 2228.99 -7605.21
 29% 0.64 0.23 0.23 0.30 0.21 0.39   5 13 0.0000 0.2805 P(5)=1.000  0.0353 0.0012 2198.80 -7602.98
 29% 0.64 0.23 0.23 0.30 0.21 0.39   5 13 0.0000 0.2819 P(5)=1.000  0.0353 0.0012 2214.17 -7599.35
 29% 0.64 0.23 0.23 0.30 0.21 0.39   5 13 0.0000 0.2819 P(5)=1.000  0.0353 0.0012 2200.06 -7603.99
 29% 0.64 0.23 0.23 0.30 0.21 0.39   5 13 0.0000 0.2833 P(5)=1.000  0.0353 0.0012 2168.36 -7592.57
 29% 0.64 0.23 0.23 0.30 0.21 0.39   5 13 0.0000 0.2846 P(5)=1.000  0.0353 0.0012 2148.36 -7589.98
 29% 0.64 0.23 0.23 0.30 0.21 0.39   5 13 0.0000 0.2860 P(5)=1.000  0.0353 0.0012 2136.85 -7609.23
 29% 0.64 0.23 0.23 0.30 0.21 0.39   5 13 0.0000 0.2873 P(5)=1.000  0.0353 0.0012 2118.31 -7602.58
 29% 0.64 0.23 0.23 0.30 0.21 0.39   5 13 0.0000 0.2887 P(5)=1.000  0.0353 0.0012 2143.97 -7601.82
 29% 0.64 0.23 0.23 0.30 0.21 0.39   5 13 0.0000 0.2887 P(5)=1.000  0.0353 0.0012 2137.97 -7603.00
 29% 0.64 0.24 0.23 0.30 0.21 0.39   5 13 0.0000 0.2881 P(5)=1.000  0.0353 0.0012 2158.99 -7603.02
 30% 0.64 0.24 0.23 0.30 0.21 0.39   5 13 0.0000 0.2881 P(5)=1.000  0.0354 0.0012 2198.78 -7622.28
 30% 0.64 0.24 0.23 0.30 0.21 0.39   5 13 0.0000 0.2876 P(5)=1.000  0.0354 0.0012 2181.93 -7639.31
 30% 0.64 0.24 0.23 0.30 0.21 0.39   5 13 0.0000 0.2871 P(5)=1.000  0.0354 0.0012 2192.04 -7622.10
 30% 0.64 0.24 0.23 0.30 0.21 0.39   5 13 0.0000 0.2871 P(5)=1.000  0.0354 0.0012 2183.50 -7609.34
 30% 0.64 0.24 0.23 0.30 0.21 0.39   5 13 0.0000 0.2865 P(5)=1.000  0.0354 0.0012 2164.36 -7620.87
 30% 0.64 0.24 0.23 0.30 0.21 0.39   5 13 0.0000 0.2865 P(5)=1.000  0.0354 0.0012 2160.62 -7614.97
 30% 0.64 0.24 0.23 0.30 0.21 0.39   5 13 0.0000 0.2865 P(5)=1.000  0.0354 0.0012 2146.43 -7614.76
 30% 0.64 0.24 0.23 0.30 0.21 0.39   5 13 0.0000 0.2879 P(5)=1.000  0.0354 0.0012 2153.08 -7615.80
 30% 0.64 0.24 0.23 0.30 0.21 0.39   5 13 0.0000 0.2873 P(5)=1.000  0.0354 0.0012 2181.23 -7606.44
 30% 0.64 0.24 0.23 0.30 0.21 0.39   5 13 0.0000 0.2886 P(5)=1.000  0.0354 0.0012 2168.43 -7612.25
 30% 0.64 0.24 0.23 0.30 0.21 0.39   5 13 0.0000 0.2900 P(5)=1.000  0.0354 0.0012 2159.46 -7608.33  1:08

 30% 0.64 0.24 0.23 0.30 0.20 0.39   5 13 0.0000 0.2894 P(5)=1.000  0.0354 0.0012 2182.80 -7602.84
 30% 0.64 0.24 0.23 0.30 0.20 0.39   5 13 0.0000 0.2894 P(5)=1.000  0.0354 0.0012 2173.02 -7602.66
 30% 0.64 0.24 0.23 0.30 0.20 0.39   5 13 0.0000 0.2907 P(5)=1.000  0.0354 0.0012 2175.47 -7608.64
 30% 0.64 0.24 0.23 0.30 0.20 0.39   5 13 0.0000 0.2921 P(5)=1.000  0.0354 0.0012 2196.73 -7612.94
 30% 0.64 0.24 0.23 0.30 0.20 0.39   5 13 0.0000 0.2915 P(5)=1.000  0.0354 0.0012 2201.95 -7617.08
 30% 0.64 0.24 0.23 0.30 0.20 0.39   5 13 0.0000 0.2910 P(5)=1.000  0.0354 0.0012 2203.48 -7611.03
 30% 0.64 0.24 0.23 0.30 0.20 0.39   5 13 0.0000 0.2923 P(5)=1.000  0.0354 0.0012 2195.13 -7624.89
 30% 0.64 0.24 0.23 0.30 0.21 0.39   5 13 0.0000 0.2936 P(5)=1.000  0.0354 0.0012 2142.17 -7630.22
 30% 0.64 0.24 0.23 0.30 0.21 0.39   5 13 0.0000 0.2949 P(5)=1.000  0.0354 0.0012 2138.01 -7630.00
 31% 0.64 0.24 0.23 0.30 0.20 0.39   5 13 0.0000 0.2962 P(5)=1.000  0.0354 0.0012 2149.78 -7612.43
 31% 0.64 0.24 0.23 0.30 0.21 0.39   5 13 0.0000 0.2974 P(5)=1.000  0.0354 0.0012 2195.43 -7624.64
 31% 0.64 0.24 0.23 0.30 0.21 0.39   5 13 0.0000 0.2969 P(5)=1.000  0.0354 0.0012 2184.48 -7613.27
 31% 0.64 0.24 0.23 0.30 0.21 0.39   5 13 0.0000 0.2982 P(5)=1.000  0.0354 0.0012 2176.93 -7624.83
 31% 0.64 0.24 0.23 0.30 0.21 0.39   5 13 0.0000 0.2995 P(5)=1.000  0.0354 0.0012 2134.35 -7611.20
 31% 0.64 0.24 0.23 0.30 0.21 0.39   5 13 0.0000 0.3007 P(5)=1.000  0.0354 0.0012 2140.34 -7599.82
 31% 0.64 0.24 0.23 0.30 0.21 0.39   5 13 0.0000 0.3020 P(5)=1.000  0.0354 0.0012 2189.27 -7615.22
 31% 0.64 0.24 0.23 0.30 0.21 0.39   5 13 0.0000 0.3032 P(5)=1.000  0.0354 0.0012 2192.03 -7606.60
 31% 0.64 0.24 0.23 0.30 0.21 0.39   5 13 0.0000 0.3045 P(5)=1.000  0.0354 0.0012 2133.43 -7610.10
 31% 0.64 0.24 0.23 0.30 0.21 0.39   5 13 0.0000 0.3058 P(5)=1.000  0.0354 0.0012 2200.19 -7614.88
 31% 0.64 0.24 0.23 0.30 0.21 0.39   5 13 0.0000 0.3070 P(5)=1.000  0.0354 0.0012 2173.92 -7608.94
 31% 0.64 0.24 0.23 0.30 0.21 0.39   5 13 0.0000 0.3065 P(5)=1.000  0.0354 0.0012 2176.43 -7610.35
 31% 0.64 0.24 0.23 0.30 0.21 0.39   5 13 0.0000 0.3077 P(5)=1.000  0.0355 0.0012 2188.17 -7615.60
 31% 0.64 0.24 0.23 0.30 0.21 0.39   5 13 0.0000 0.3089 P(5)=1.000  0.0355 0.0012 2175.50 -7612.69
 31% 0.64 0.24 0.23 0.31 0.21 0.39   5 13 0.0000 0.3102 P(5)=1.000  0.0355 0.0012 2164.96 -7611.41
 31% 0.64 0.24 0.23 0.31 0.21 0.39   5 13 0.0000 0.3096 P(5)=1.000  0.0355 0.0012 2149.69 -7620.05
 31% 0.64 0.24 0.23 0.31 0.21 0.39   5 13 0.0000 0.3108 P(5)=1.000  0.0355 0.0012 2178.99 -7602.74
 31% 0.64 0.24 0.23 0.31 0.21 0.39   5 13 0.0000 0.3103 P(5)=1.000  0.0355 0.0012 2191.87 -7608.57
 31% 0.64 0.24 0.23 0.31 0.21 0.39   5 13 0.0000 0.3097 P(5)=1.000  0.0355 0.0012 2197.91 -7602.19
 31% 0.64 0.24 0.23 0.31 0.21 0.39   5 13 0.0000 0.3110 P(5)=1.000  0.0355 0.0012 2193.01 -7606.96
 32% 0.64 0.24 0.23 0.31 0.21 0.39   5 13 0.0000 0.3122 P(5)=1.000  0.0355 0.0012 2162.97 -7604.92
 32% 0.64 0.24 0.23 0.31 0.21 0.39   5 13 0.0000 0.3134 P(5)=1.000  0.0355 0.0012 2179.42 -7610.74
 32% 0.64 0.24 0.23 0.31 0.21 0.39   5 13 0.0000 0.3146 P(5)=1.000  0.0355 0.0012 2173.03 -7605.71
 32% 0.64 0.24 0.23 0.31 0.21 0.39   5 13 0.0000 0.3158 P(5)=1.000  0.0355 0.0012 2172.10 -7599.81
 32% 0.64 0.24 0.23 0.31 0.21 0.39   5 13 0.0000 0.3170 P(5)=1.000  0.0355 0.0012 2152.00 -7606.64
 32% 0.64 0.24 0.23 0.31 0.21 0.39   5 13 0.0000 0.3170 P(5)=1.000  0.0355 0.0012 2145.51 -7616.34
 32% 0.64 0.24 0.23 0.31 0.21 0.39   5 13 0.0000 0.3170 P(5)=1.000  0.0355 0.0012 2118.46 -7614.44
 32% 0.64 0.24 0.23 0.31 0.21 0.39   5 13 0.0000 0.3170 P(5)=1.000  0.0355 0.0012 2091.98 -7606.19
 32% 0.64 0.24 0.23 0.31 0.21 0.39   5 13 0.0000 0.3170 P(5)=1.000  0.0355 0.0012 2134.37 -7616.70
 32% 0.64 0.24 0.23 0.31 0.21 0.39   5 13 0.0000 0.3170 P(5)=1.000  0.0355 0.0012 2146.78 -7612.41
 32% 0.64 0.24 0.23 0.31 0.21 0.39   5 13 0.0000 0.3170 P(5)=1.000  0.0355 0.0012 2131.20 -7605.85
 32% 0.64 0.24 0.23 0.31 0.21 0.39   5 13 0.0000 0.3170 P(5)=1.000  0.0355 0.0012 2123.78 -7617.30
 32% 0.64 0.24 0.23 0.31 0.21 0.39   5 13 0.0000 0.3182 P(5)=1.000  0.0355 0.0012 2108.84 -7606.62
 32% 0.64 0.24 0.23 0.31 0.21 0.39   5 13 0.0000 0.3194 P(5)=1.000  0.0355 0.0012 2125.95 -7612.74
 32% 0.64 0.24 0.23 0.31 0.21 0.39   5 13 0.0000 0.3194 P(5)=1.000  0.0354 0.0012 2146.19 -7614.76
 32% 0.64 0.24 0.23 0.31 0.21 0.39   5 13 0.0000 0.3206 P(5)=1.000  0.0354 0.0012 2145.93 -7609.06
 32% 0.64 0.24 0.23 0.31 0.21 0.39   5 13 0.0000 0.3200 P(5)=1.000  0.0354 0.0012 2145.49 -7612.21
 32% 0.64 0.24 0.23 0.31 0.21 0.39   5 13 0.0000 0.3200 P(5)=1.000  0.0354 0.0012 2137.15 -7604.44
 32% 0.64 0.24 0.23 0.31 0.21 0.39   5 13 0.0000 0.3212 P(5)=1.000  0.0354 0.0012 2115.84 -7616.28
 32% 0.64 0.24 0.23 0.31 0.21 0.39   5 13 0.0000 0.3224 P(5)=1.000  0.0354 0.0013 2130.70 -7629.20
 33% 0.64 0.24 0.23 0.31 0.21 0.39   5 13 0.0000 0.3218 P(5)=1.000  0.0354 0.0013 2128.41 -7626.84
 33% 0.64 0.24 0.23 0.31 0.21 0.39   5 13 0.0000 0.3218 P(5)=1.000  0.0354 0.0013 2127.86 -7613.97
 33% 0.64 0.24 0.23 0.31 0.21 0.39   5 13 0.0000 0.3212 P(5)=1.000  0.0354 0.0013 2101.37 -7610.72
 33% 0.64 0.24 0.23 0.32 0.21 0.39   5 13 0.0000 0.3224 P(5)=1.000  0.0354 0.0013 2095.68 -7625.23
 33% 0.64 0.24 0.23 0.32 0.21 0.39   5 13 0.0000 0.3219 P(5)=1.000  0.0354 0.0013 2050.08 -7613.81
 33% 0.64 0.24 0.23 0.32 0.22 0.39   5 13 0.0000 0.3230 P(5)=1.000  0.0354 0.0013 2106.34 -7612.96
 33% 0.64 0.24 0.23 0.32 0.21 0.39   5 13 0.0000 0.3225 P(5)=1.000  0.0354 0.0013 2120.81 -7613.67
 33% 0.64 0.24 0.23 0.32 0.21 0.39   5 13 0.0000 0.3219 P(5)=1.000  0.0354 0.0013 2124.58 -7615.15
 33% 0.64 0.24 0.23 0.32 0.21 0.39   5 13 0.0000 0.3231 P(5)=1.000  0.0354 0.0013 2134.45 -7610.80
 33% 0.64 0.24 0.23 0.32 0.21 0.39   5 13 0.0000 0.3225 P(5)=1.000  0.0354 0.0013 2125.40 -7612.70
 33% 0.64 0.24 0.23 0.32 0.21 0.39   5 13 0.0000 0.3237 P(5)=1.000  0.0354 0.0013 2147.97 -7620.19
 33% 0.64 0.24 0.23 0.32 0.21 0.39   5 13 0.0000 0.3248 P(5)=1.000  0.0354 0.0013 2092.67 -7607.44
 33% 0.64 0.24 0.23 0.32 0.21 0.39   5 13 0.0000 0.3248 P(5)=1.000  0.0354 0.0013 2092.05 -7618.35
 33% 0.64 0.24 0.23 0.32 0.21 0.39   5 13 0.0000 0.3260 P(5)=1.000  0.0354 0.0013 2097.85 -7622.38
 33% 0.64 0.24 0.23 0.32 0.21 0.39   5 13 0.0000 0.3271 P(5)=1.000  0.0354 0.0013 2103.38 -7630.22
 33% 0.64 0.24 0.23 0.32 0.22 0.39   5 13 0.0000 0.3266 P(5)=1.000  0.0354 0.0013 2119.50 -7629.93
 33% 0.64 0.24 0.23 0.32 0.21 0.39   5 13 0.0000 0.3260 P(5)=1.000  0.0354 0.0013 2118.58 -7627.63
 33% 0.64 0.24 0.23 0.32 0.22 0.39   5 13 0.0000 0.3272 P(5)=1.000  0.0354 0.0013 2082.94 -7637.64
 33% 0.64 0.24 0.23 0.32 0.22 0.39   5 13 0.0000 0.3266 P(5)=1.000  0.0353 0.0013 2122.73 -7633.20
 33% 0.64 0.24 0.23 0.32 0.22 0.39   5 13 0.0000 0.3277 P(5)=1.000  0.0353 0.0013 2127.24 -7624.77
 34% 0.64 0.24 0.23 0.32 0.22 0.39   5 13 0.0000 0.3289 P(5)=1.000  0.0353 0.0013 2132.38 -7622.32
 34% 0.64 0.24 0.23 0.32 0.22 0.39   5 13 0.0000 0.3300 P(5)=1.000  0.0353 0.0013 2132.90 -7619.17
 34% 0.64 0.24 0.23 0.32 0.22 0.39   5 13 0.0000 0.3311 P(5)=1.000  0.0353 0.0013 2142.68 -7627.76
 34% 0.64 0.24 0.23 0.32 0.22 0.39   5 13 0.0000 0.3311 P(5)=1.000  0.0353 0.0013 2156.06 -7620.80
 34% 0.64 0.24 0.23 0.32 0.22 0.39   5 13 0.0000 0.3311 P(5)=1.000  0.0353 0.0013 2154.15 -7634.72
 34% 0.64 0.24 0.23 0.32 0.21 0.39   5 13 0.0000 0.3322 P(5)=1.000  0.0353 0.0013 2136.78 -7627.99
 34% 0.64 0.24 0.23 0.32 0.21 0.39   5 13 0.0000 0.3322 P(5)=1.000  0.0353 0.0013 2138.02 -7623.48
 34% 0.64 0.24 0.23 0.32 0.21 0.39   5 13 0.0000 0.3322 P(5)=1.000  0.0353 0.0013 2128.41 -7611.67
 34% 0.64 0.24 0.23 0.33 0.21 0.39   5 13 0.0000 0.3333 P(5)=1.000  0.0353 0.0013 2129.71 -7613.82
 34% 0.64 0.24 0.23 0.33 0.21 0.39   5 13 0.0000 0.3333 P(5)=1.000  0.0353 0.0013 2130.19 -7605.74
 34% 0.64 0.24 0.23 0.33 0.21 0.39   5 13 0.0000 0.3344 P(5)=1.000  0.0353 0.0013 2127.23 -7599.13
 34% 0.64 0.24 0.23 0.33 0.21 0.39   5 13 0.0000 0.3355 P(5)=1.000  0.0352 0.0013 2136.28 -7596.57
 34% 0.64 0.24 0.23 0.33 0.21 0.39   5 13 0.0000 0.3367 P(5)=1.000  0.0352 0.0013 2103.14 -7590.37
 34% 0.64 0.24 0.23 0.33 0.21 0.39   5 13 0.0000 0.3361 P(5)=1.000  0.0352 0.0013 2109.15 -7609.37
 34% 0.64 0.24 0.23 0.33 0.21 0.39   5 13 0.0000 0.3361 P(5)=1.000  0.0352 0.0013 2114.38 -7599.90
 34% 0.64 0.24 0.23 0.33 0.21 0.39   5 13 0.0000 0.3361 P(5)=1.000  0.0352 0.0013 2155.42 -7615.65
 34% 0.64 0.24 0.23 0.33 0.21 0.39   5 13 0.0000 0.3361 P(5)=1.000  0.0352 0.0013 2107.85 -7618.79
 34% 0.64 0.24 0.23 0.32 0.22 0.39   5 13 0.0000 0.3372 P(5)=1.000  0.0352 0.0013 2151.19 -7619.19
 34% 0.64 0.24 0.23 0.33 0.22 0.39   5 13 0.0000 0.3383 P(5)=1.000  0.0352 0.0013 2132.43 -7602.03
 34% 0.64 0.24 0.23 0.32 0.21 0.39   5 13 0.0000 0.3394 P(5)=1.000  0.0352 0.0013 2132.33 -7601.19
 35% 0.64 0.24 0.23 0.32 0.21 0.39   5 13 0.0000 0.3388 P(5)=1.000  0.0352 0.0013 2143.57 -7607.51
 35% 0.64 0.24 0.23 0.33 0.21 0.39   5 13 0.0000 0.3399 P(5)=1.000  0.0352 0.0013 2150.69 -7608.32
 35% 0.64 0.24 0.23 0.33 0.21 0.39   5 13 0.0000 0.3410 P(5)=1.000  0.0352 0.0013 2159.51 -7603.84
 35% 0.64 0.24 0.23 0.33 0.21 0.39   5 13 0.0000 0.3421 P(5)=1.000  0.0352 0.0013 2153.60 -7605.83
 35% 0.64 0.24 0.23 0.33 0.21 0.39   5 13 0.0000 0.3431 P(5)=1.000  0.0352 0.0013 2152.96 -7609.79
 35% 0.64 0.24 0.23 0.33 0.21 0.39   5 13 0.0000 0.3442 P(5)=1.000  0.0352 0.0013 2164.23 -7619.03
 35% 0.64 0.24 0.23 0.33 0.21 0.39   5 13 0.0000 0.3453 P(5)=1.000  0.0352 0.0013 2170.62 -7613.82
 35% 0.64 0.24 0.23 0.33 0.21 0.39   5 13 0.0000 0.3447 P(5)=1.000  0.0352 0.0013 2155.48 -7611.86
 35% 0.64 0.24 0.23 0.33 0.21 0.39   5 13 0.0000 0.3458 P(5)=1.000  0.0352 0.0013 2136.93 -7615.95
 35% 0.64 0.24 0.23 0.33 0.21 0.39   5 13 0.0000 0.3468 P(5)=1.000  0.0352 0.0013 2140.07 -7605.93
 35% 0.64 0.24 0.23 0.33 0.21 0.39   5 13 0.0000 0.3463 P(5)=1.000  0.0352 0.0013 2127.43 -7606.09  1:17

 35% 0.64 0.24 0.23 0.33 0.21 0.39   5 13 0.0000 0.3473 P(5)=1.000  0.0352 0.0013 2122.70 -7610.81
 35% 0.64 0.24 0.23 0.33 0.21 0.39   5 13 0.0000 0.3484 P(5)=1.000  0.0352 0.0013 2127.80 -7618.74
 35% 0.64 0.24 0.23 0.33 0.21 0.39   5 13 0.0000 0.3494 P(5)=1.000  0.0352 0.0013 2148.87 -7621.55
 35% 0.64 0.24 0.23 0.33 0.21 0.39   5 13 0.0000 0.3489 P(5)=1.000  0.0352 0.0013 2131.40 -7602.10
 35% 0.64 0.24 0.23 0.33 0.21 0.39   5 13 0.0000 0.3499 P(5)=1.000  0.0352 0.0013 2159.05 -7603.81
 35% 0.64 0.24 0.23 0.33 0.21 0.39   5 13 0.0000 0.3499 P(5)=1.000  0.0352 0.0013 2165.14 -7608.51
 35% 0.64 0.24 0.23 0.33 0.21 0.39   5 13 0.0000 0.3510 P(5)=1.000  0.0352 0.0013 2116.69 -7620.33
 35% 0.64 0.24 0.23 0.33 0.21 0.39   5 13 0.0000 0.3504 P(5)=1.000  0.0352 0.0013 2141.14 -7626.00
 35% 0.64 0.24 0.23 0.33 0.21 0.39   5 13 0.0000 0.3514 P(5)=1.000  0.0352 0.0013 2137.39 -7620.89
 36% 0.64 0.24 0.23 0.33 0.21 0.39   5 13 0.0000 0.3525 P(5)=1.000  0.0352 0.0013 2141.03 -7617.27
 36% 0.64 0.24 0.23 0.33 0.21 0.39   5 13 0.0000 0.3535 P(5)=1.000  0.0352 0.0013 2130.92 -7614.35
 36% 0.64 0.24 0.23 0.33 0.21 0.39   5 13 0.0000 0.3529 P(5)=1.000  0.0352 0.0013 2128.28 -7607.46
 36% 0.64 0.24 0.23 0.33 0.21 0.39   5 13 0.0000 0.3524 P(5)=1.000  0.0352 0.0013 2149.71 -7610.54
 36% 0.64 0.24 0.23 0.33 0.21 0.39   5 13 0.0000 0.3534 P(5)=1.000  0.0352 0.0013 2173.51 -7608.06
 36% 0.64 0.24 0.23 0.33 0.21 0.39   5 13 0.0000 0.3544 P(5)=1.000  0.0352 0.0013 2159.53 -7609.43
 36% 0.64 0.24 0.23 0.33 0.21 0.39   5 13 0.0000 0.3539 P(5)=1.000  0.0352 0.0013 2151.65 -7607.98
 36% 0.64 0.24 0.24 0.33 0.21 0.39   5 13 0.0000 0.3549 P(5)=1.000  0.0352 0.0013 2139.16 -7616.38
 36% 0.64 0.24 0.24 0.33 0.21 0.39   5 13 0.0000 0.3559 P(5)=1.000  0.0352 0.0013 2136.30 -7620.87
 36% 0.64 0.24 0.24 0.33 0.21 0.39   5 13 0.0000 0.3553 P(5)=1.000  0.0352 0.0013 2158.66 -7608.65
 36% 0.64 0.24 0.24 0.33 0.21 0.39   5 13 0.0000 0.3548 P(5)=1.000  0.0352 0.0013 2144.44 -7624.49
 36% 0.64 0.24 0.24 0.33 0.21 0.39   5 13 0.0000 0.3558 P(5)=1.000  0.0352 0.0013 2130.16 -7620.83
 36% 0.64 0.24 0.24 0.33 0.21 0.39   5 13 0.0000 0.3568 P(5)=1.000  0.0352 0.0013 2139.21 -7622.72
 36% 0.64 0.24 0.24 0.33 0.21 0.39   5 13 0.0000 0.3578 P(5)=1.000  0.0352 0.0013 2140.64 -7622.05
 36% 0.64 0.24 0.24 0.33 0.21 0.39   5 13 0.0000 0.3588 P(5)=1.000  0.0352 0.0013 2128.39 -7618.55
 36% 0.64 0.24 0.24 0.33 0.21 0.39   5 13 0.0000 0.3598 P(5)=1.000  0.0352 0.0013 2149.22 -7618.97
 36% 0.64 0.24 0.24 0.33 0.21 0.39   5 13 0.0000 0.3608 P(5)=1.000  0.0353 0.0013 2152.65 -7627.32
 36% 0.64 0.24 0.24 0.33 0.21 0.39   5 13 0.0000 0.3618 P(5)=1.000  0.0353 0.0013 2145.42 -7615.23
 36% 0.64 0.24 0.24 0.33 0.21 0.39   5 13 0.0000 0.3628 P(5)=1.000  0.0353 0.0013 2140.99 -7613.36
 36% 0.64 0.24 0.24 0.33 0.21 0.39   5 13 0.0000 0.3638 P(5)=1.000  0.0353 0.0013 2139.34 -7608.99
 37% 0.64 0.24 0.24 0.33 0.21 0.39   5 13 0.0000 0.3648 P(5)=1.000  0.0353 0.0013 2133.21 -7617.46
 37% 0.64 0.24 0.24 0.33 0.21 0.39   5 13 0.0000 0.3642 P(5)=1.000  0.0353 0.0013 2110.84 -7611.87
 37% 0.64 0.24 0.24 0.33 0.21 0.39   5 13 0.0000 0.3652 P(5)=1.000  0.0353 0.0013 2119.53 -7621.89
 37% 0.64 0.24 0.24 0.33 0.21 0.39   5 13 0.0000 0.3646 P(5)=1.000  0.0353 0.0013 2106.33 -7625.98
 37% 0.64 0.24 0.24 0.33 0.21 0.39   5 13 0.0000 0.3656 P(5)=1.000  0.0353 0.0013 2104.30 -7618.91
 37% 0.64 0.24 0.24 0.33 0.21 0.39   5 13 0.0000 0.3656 P(5)=1.000  0.0353 0.0013 2123.22 -7624.34
 37% 0.64 0.24 0.24 0.33 0.21 0.39   5 13 0.0000 0.3656 P(5)=1.000  0.0353 0.0013 2107.57 -7614.10
 37% 0.64 0.24 0.24 0.33 0.20 0.39   5 13 0.0000 0.3656 P(5)=1.000  0.0353 0.0013 2109.51 -7615.97
 37% 0.64 0.24 0.24 0.33 0.20 0.39   5 13 0.0000 0.3656 P(5)=1.000  0.0352 0.0013 2099.46 -7606.15
 37% 0.64 0.24 0.24 0.33 0.21 0.39   5 13 0.0000 0.3656 P(5)=1.000  0.0352 0.0014 2059.38 -7611.71
 37% 0.64 0.24 0.24 0.33 0.21 0.39   5 13 0.0000 0.3650 P(5)=1.000  0.0352 0.0014 2065.44 -7615.65
 37% 0.64 0.24 0.24 0.33 0.21 0.39   5 13 0.0000 0.3645 P(5)=1.000  0.0352 0.0014 2091.65 -7620.40
 37% 0.64 0.24 0.24 0.33 0.20 0.39   5 13 0.0000 0.3654 P(5)=1.000  0.0352 0.0014 2078.90 -7617.95
 37% 0.64 0.24 0.24 0.33 0.20 0.39   5 13 0.0000 0.3664 P(5)=1.000  0.0352 0.0014 2051.95 -7623.74
 37% 0.64 0.24 0.24 0.33 0.20 0.39   5 13 0.0000 0.3674 P(5)=1.000  0.0352 0.0014 2070.28 -7615.24
 37% 0.64 0.24 0.24 0.33 0.21 0.39   5 13 0.0000 0.3668 P(5)=1.000  0.0352 0.0014 2062.15 -7622.89
 37% 0.64 0.25 0.24 0.33 0.21 0.39   5 13 0.0000 0.3663 P(5)=1.000  0.0352 0.0014 2088.98 -7616.34
 37% 0.64 0.25 0.24 0.33 0.21 0.39   5 13 0.0000 0.3657 P(5)=1.000  0.0352 0.0014 2088.39 -7624.41
 37% 0.64 0.25 0.24 0.33 0.21 0.39   5 13 0.0000 0.3667 P(5)=1.000  0.0352 0.0014 2073.86 -7627.78
 37% 0.64 0.25 0.24 0.33 0.21 0.39   5 13 0.0000 0.3676 P(5)=1.000  0.0352 0.0014 2069.99 -7612.61
 38% 0.64 0.25 0.24 0.33 0.21 0.39   5 13 0.0000 0.3686 P(5)=1.000  0.0352 0.0014 2060.37 -7614.06
 38% 0.64 0.25 0.24 0.33 0.21 0.39   5 13 0.0000 0.3695 P(5)=1.000  0.0352 0.0014 2076.74 -7609.67
 38% 0.64 0.25 0.24 0.33 0.21 0.39   5 13 0.0000 0.3705 P(5)=1.000  0.0352 0.0014 2087.93 -7628.08
 38% 0.64 0.25 0.24 0.34 0.21 0.39   5 13 0.0000 0.3714 P(5)=1.000  0.0353 0.0014 2114.75 -7629.80
 38% 0.64 0.25 0.24 0.34 0.21 0.39   5 13 0.0000 0.3709 P(5)=1.000  0.0353 0.0014 2127.02 -7607.91
 38% 0.64 0.25 0.24 0.34 0.21 0.39   5 13 0.0000 0.3703 P(5)=1.000  0.0353 0.0014 2122.67 -7620.19
 38% 0.64 0.25 0.24 0.34 0.21 0.39   5 13 0.0000 0.3713 P(5)=1.000  0.0353 0.0014 2136.75 -7615.87
 38% 0.64 0.25 0.24 0.34 0.21 0.39   5 13 0.0000 0.3707 P(5)=1.000  0.0353 0.0014 2124.09 -7614.63
 38% 0.64 0.25 0.24 0.34 0.21 0.39   5 13 0.0000 0.3701 P(5)=1.000  0.0353 0.0014 2130.53 -7600.67
 38% 0.64 0.25 0.24 0.34 0.21 0.39   5 13 0.0000 0.3711 P(5)=1.000  0.0353 0.0014 2161.54 -7618.84
 38% 0.64 0.25 0.24 0.34 0.21 0.39   5 13 0.0000 0.3705 P(5)=1.000  0.0353 0.0014 2160.63 -7622.76
 38% 0.64 0.25 0.24 0.34 0.21 0.39   5 13 0.0000 0.3715 P(5)=1.000  0.0353 0.0014 2151.78 -7615.12
 38% 0.64 0.25 0.24 0.34 0.21 0.39   5 13 0.0000 0.3709 P(5)=1.000  0.0353 0.0014 2124.03 -7598.66
 38% 0.64 0.25 0.24 0.34 0.21 0.39   5 13 0.0000 0.3704 P(5)=1.000  0.0353 0.0014 2080.49 -7593.60
 38% 0.64 0.25 0.24 0.34 0.21 0.39   5 13 0.0000 0.3713 P(5)=1.000  0.0353 0.0014 2139.55 -7594.06
 38% 0.64 0.25 0.24 0.34 0.21 0.39   5 13 0.0000 0.3722 P(5)=1.000  0.0353 0.0014 2058.99 -7607.87
 38% 0.64 0.25 0.24 0.34 0.21 0.39   5 13 0.0000 0.3732 P(5)=1.000  0.0353 0.0014 2123.79 -7606.01
 38% 0.64 0.25 0.24 0.34 0.21 0.39   5 13 0.0000 0.3726 P(5)=1.000  0.0353 0.0014 2122.95 -7606.40
 38% 0.64 0.25 0.24 0.34 0.21 0.39   5 13 0.0000 0.3735 P(5)=1.000  0.0353 0.0014 2122.11 -7602.92
 38% 0.64 0.25 0.24 0.34 0.21 0.39   5 13 0.0000 0.3744 P(5)=1.000  0.0353 0.0014 2114.33 -7619.62
 39% 0.64 0.25 0.24 0.34 0.21 0.39   5 13 0.0000 0.3754 P(5)=1.000  0.0353 0.0014 2098.54 -7617.55
 39% 0.64 0.25 0.24 0.34 0.21 0.39   5 13 0.0000 0.3763 P(5)=1.000  0.0353 0.0014 2103.46 -7607.72
 39% 0.64 0.25 0.24 0.34 0.21 0.39   5 13 0.0000 0.3757 P(5)=1.000  0.0353 0.0014 2112.71 -7603.66
 39% 0.64 0.25 0.24 0.34 0.21 0.39   5 13 0.0000 0.3766 P(5)=1.000  0.0353 0.0014 2142.50 -7623.34
 39% 0.64 0.25 0.24 0.34 0.21 0.39   5 13 0.0000 0.3761 P(5)=1.000  0.0353 0.0014 2123.87 -7627.38
 39% 0.64 0.25 0.24 0.34 0.21 0.39   5 13 0.0000 0.3755 P(5)=1.000  0.0353 0.0014 2121.83 -7628.02
 39% 0.64 0.25 0.24 0.34 0.21 0.39   5 13 0.0000 0.3765 P(5)=1.000  0.0353 0.0014 2052.63 -7617.42
 39% 0.64 0.25 0.24 0.34 0.21 0.39   5 13 0.0000 0.3774 P(5)=1.000  0.0353 0.0014 2083.58 -7610.50
 39% 0.64 0.25 0.24 0.34 0.21 0.39   5 13 0.0000 0.3774 P(5)=1.000  0.0353 0.0014 2096.22 -7601.25
 39% 0.64 0.25 0.24 0.34 0.21 0.39   5 13 0.0000 0.3783 P(5)=1.000  0.0353 0.0014 2078.70 -7612.44
 39% 0.64 0.25 0.24 0.34 0.21 0.39   5 13 0.0000 0.3792 P(5)=1.000  0.0353 0.0014 2102.46 -7610.94
 39% 0.64 0.25 0.24 0.34 0.21 0.39   5 13 0.0000 0.3786 P(5)=1.000  0.0353 0.0014 2096.97 -7621.97
 39% 0.64 0.25 0.24 0.34 0.21 0.39   5 13 0.0000 0.3795 P(5)=1.000  0.0353 0.0014 2105.63 -7610.25
 39% 0.64 0.25 0.24 0.34 0.21 0.39   5 13 0.0000 0.3804 P(5)=1.000  0.0353 0.0014 2111.42 -7612.39
 39% 0.64 0.25 0.24 0.34 0.21 0.39   5 13 0.0000 0.3813 P(5)=1.000  0.0353 0.0014 2108.08 -7614.05
 39% 0.64 0.25 0.24 0.34 0.21 0.39   5 13 0.0000 0.3822 P(5)=1.000  0.0353 0.0014 2087.74 -7621.55
 39% 0.64 0.25 0.24 0.34 0.21 0.39   5 13 0.0000 0.3831 P(5)=1.000  0.0353 0.0014 2097.67 -7620.37
 39% 0.64 0.25 0.24 0.34 0.21 0.39   5 13 0.0000 0.3825 P(5)=1.000  0.0353 0.0014 2069.77 -7608.74
 39% 0.64 0.25 0.24 0.34 0.21 0.39   5 13 0.0000 0.3820 P(5)=1.000  0.0353 0.0014 2095.10 -7617.98
 39% 0.64 0.25 0.24 0.34 0.21 0.39   5 13 0.0000 0.3814 P(5)=1.000  0.0352 0.0014 2084.47 -7625.27
 40% 0.64 0.25 0.24 0.34 0.21 0.39   5 13 0.0000 0.3823 P(5)=1.000  0.0352 0.0014 2071.64 -7614.54
 40% 0.64 0.25 0.24 0.34 0.21 0.39   5 13 0.0000 0.3832 P(5)=1.000  0.0352 0.0014 2087.27 -7601.06
 40% 0.64 0.25 0.24 0.34 0.21 0.39   5 13 0.0000 0.3841 P(5)=1.000  0.0352 0.0014 2094.82 -7597.45
 40% 0.64 0.25 0.24 0.34 0.21 0.39   5 13 0.0000 0.3835 P(5)=1.000  0.0352 0.0014 2110.79 -7595.85
 40% 0.64 0.25 0.24 0.34 0.21 0.39   5 13 0.0000 0.3844 P(5)=1.000  0.0352 0.0014 2110.81 -7606.06
 40% 0.64 0.25 0.24 0.34 0.21 0.39   5 13 0.0000 0.3853 P(5)=1.000  0.0352 0.0014 2104.64 -7597.69
 40% 0.64 0.25 0.24 0.34 0.21 0.39   5 13 0.0000 0.3861 P(5)=1.000  0.0352 0.0014 2127.51 -7593.20
 40% 0.64 0.25 0.24 0.34 0.21 0.39   5 13 0.0000 0.3870 P(5)=1.000  0.0352 0.0014 2115.60 -7598.69
 40% 0.64 0.25 0.24 0.34 0.21 0.39   5 13 0.0000 0.3879 P(5)=1.000  0.0352 0.0014 2120.84 -7594.23
 40% 0.64 0.25 0.24 0.34 0.21 0.39   5 13 0.0000 0.3873 P(5)=1.000  0.0352 0.0014 2115.64 -7591.13
 40% 0.64 0.25 0.24 0.34 0.21 0.39   5 13 0.0000 0.3882 P(5)=1.000  0.0352 0.0014 2104.11 -7599.44  1:25

 40% 0.64 0.25 0.24 0.34 0.21 0.39   5 13 0.0000 0.3890 P(5)=1.000  0.0352 0.0014 2054.14 -7599.32
 40% 0.64 0.25 0.24 0.34 0.21 0.39   5 13 0.0000 0.3899 P(5)=1.000  0.0352 0.0014 2108.90 -7601.29
 40% 0.64 0.25 0.24 0.34 0.21 0.39   5 13 0.0000 0.3894 P(5)=1.000  0.0353 0.0014 2114.91 -7606.52
 40% 0.64 0.25 0.24 0.34 0.21 0.39   5 13 0.0000 0.3902 P(5)=1.000  0.0353 0.0014 2124.17 -7612.69
 40% 0.64 0.25 0.24 0.34 0.21 0.39   5 13 0.0000 0.3897 P(5)=1.000  0.0353 0.0014 2119.42 -7610.14
 40% 0.64 0.25 0.24 0.34 0.21 0.39   5 13 0.0000 0.3891 P(5)=1.000  0.0353 0.0014 2119.83 -7604.67
 40% 0.64 0.25 0.24 0.34 0.21 0.39   5 13 0.0000 0.3900 P(5)=1.000  0.0353 0.0014 2121.17 -7613.54
 40% 0.64 0.25 0.24 0.34 0.21 0.39   5 13 0.0000 0.3908 P(5)=1.000  0.0353 0.0014 2130.45 -7608.58
 40% 0.64 0.25 0.24 0.34 0.21 0.39   5 13 0.0000 0.3917 P(5)=1.000  0.0353 0.0014 2129.87 -7603.11
 41% 0.64 0.25 0.24 0.34 0.20 0.39   5 13 0.0000 0.3911 P(5)=1.000  0.0353 0.0014 2140.54 -7600.56
 41% 0.64 0.25 0.24 0.34 0.21 0.39   5 13 0.0000 0.3920 P(5)=1.000  0.0353 0.0014 2095.52 -7597.01
 41% 0.64 0.25 0.24 0.35 0.21 0.39   5 13 0.0000 0.3928 P(5)=1.000  0.0353 0.0014 2091.93 -7612.50
 41% 0.64 0.25 0.24 0.35 0.21 0.39   5 13 0.0000 0.3936 P(5)=1.000  0.0353 0.0014 2104.06 -7611.15
 41% 0.64 0.25 0.24 0.35 0.21 0.39   5 13 0.0000 0.3945 P(5)=1.000  0.0353 0.0014 2100.23 -7616.76
 41% 0.64 0.25 0.24 0.35 0.20 0.39   5 13 0.0000 0.3953 P(5)=1.000  0.0353 0.0014 2119.23 -7618.06
 41% 0.64 0.25 0.24 0.35 0.20 0.39   5 13 0.0000 0.3961 P(5)=1.000  0.0353 0.0014 2125.41 -7612.71
 41% 0.64 0.25 0.24 0.35 0.21 0.39   5 13 0.0000 0.3956 P(5)=1.000  0.0353 0.0014 2090.88 -7611.53
 41% 0.64 0.25 0.24 0.35 0.21 0.39   5 13 0.0000 0.3951 P(5)=1.000  0.0353 0.0014 2083.47 -7616.06
 41% 0.64 0.25 0.24 0.35 0.21 0.39   5 13 0.0000 0.3959 P(5)=1.000  0.0353 0.0014 2089.87 -7607.86
 41% 0.64 0.25 0.24 0.35 0.20 0.39   5 13 0.0000 0.3967 P(5)=1.000  0.0353 0.0014 2072.07 -7609.80
 41% 0.64 0.25 0.24 0.35 0.20 0.39   5 13 0.0000 0.3975 P(5)=1.000  0.0353 0.0014 2075.57 -7606.08
 41% 0.64 0.25 0.24 0.35 0.20 0.39   5 13 0.0000 0.3970 P(5)=1.000  0.0353 0.0014 2091.78 -7626.97
 41% 0.64 0.25 0.24 0.35 0.20 0.39   5 13 0.0000 0.3978 P(5)=1.000  0.0353 0.0014 2110.27 -7611.43
 41% 0.64 0.25 0.24 0.35 0.20 0.39   5 13 0.0000 0.3973 P(5)=1.000  0.0353 0.0014 2102.20 -7619.28
 41% 0.64 0.25 0.24 0.35 0.20 0.39   5 13 0.0000 0.3967 P(5)=1.000  0.0353 0.0014 2107.55 -7607.07
 41% 0.64 0.25 0.24 0.35 0.20 0.39   5 13 0.0000 0.3976 P(5)=1.000  0.0353 0.0015 2096.64 -7609.36
 41% 0.64 0.25 0.24 0.35 0.20 0.39   5 13 0.0000 0.3984 P(5)=1.000  0.0353 0.0015 2089.84 -7608.26
 41% 0.64 0.25 0.24 0.35 0.20 0.39   5 13 0.0000 0.3992 P(5)=1.000  0.0353 0.0015 2092.67 -7603.53
 41% 0.64 0.25 0.24 0.35 0.20 0.39   5 13 0.0000 0.3986 P(5)=1.000  0.0353 0.0015 2088.33 -7599.13
 42% 0.64 0.25 0.24 0.35 0.20 0.39   5 13 0.0000 0.3995 P(5)=1.000  0.0353 0.0015 2088.14 -7595.27
 42% 0.64 0.25 0.24 0.35 0.20 0.39   5 13 0.0000 0.3989 P(5)=1.000  0.0353 0.0015 2105.65 -7603.06
 42% 0.64 0.25 0.24 0.35 0.20 0.39   5 13 0.0000 0.3997 P(5)=1.000  0.0353 0.0015 2122.67 -7608.51
 42% 0.64 0.25 0.24 0.35 0.20 0.39   5 13 0.0000 0.4005 P(5)=1.000  0.0353 0.0015 2076.70 -7609.82
 42% 0.64 0.25 0.24 0.35 0.20 0.39   5 13 0.0000 0.4013 P(5)=1.000  0.0353 0.0015 2078.48 -7611.69
 42% 0.64 0.25 0.24 0.35 0.20 0.39   5 13 0.0000 0.4021 P(5)=1.000  0.0353 0.0015 2068.98 -7616.48
 42% 0.64 0.25 0.24 0.35 0.20 0.39   5 13 0.0000 0.4029 P(5)=1.000  0.0353 0.0015 2082.17 -7598.86
 42% 0.64 0.25 0.24 0.35 0.20 0.39   5 13 0.0000 0.4037 P(5)=1.000  0.0353 0.0015 2075.57 -7604.42
 42% 0.64 0.25 0.24 0.35 0.20 0.39   5 13 0.0000 0.4045 P(5)=1.000  0.0353 0.0015 2084.26 -7611.79
 42% 0.64 0.25 0.24 0.35 0.20 0.39   5 13 0.0000 0.4053 P(5)=1.000  0.0353 0.0015 2055.06 -7604.31
 42% 0.64 0.25 0.24 0.35 0.20 0.39   5 13 0.0000 0.4048 P(5)=1.000  0.0353 0.0015 2067.57 -7605.17
 42% 0.64 0.25 0.24 0.35 0.20 0.39   5 13 0.0000 0.4043 P(5)=1.000  0.0353 0.0015 2064.54 -7607.42
 42% 0.64 0.25 0.24 0.35 0.20 0.39   5 13 0.0000 0.4037 P(5)=1.000  0.0353 0.0015 2082.49 -7596.17
 42% 0.64 0.25 0.24 0.35 0.20 0.39   5 13 0.0000 0.4032 P(5)=1.000  0.0353 0.0015 2103.17 -7611.59
 42% 0.64 0.25 0.24 0.35 0.20 0.39   5 13 0.0000 0.4040 P(5)=1.000  0.0353 0.0015 2048.48 -7611.23
 42% 0.64 0.25 0.24 0.35 0.20 0.39   5 13 0.0000 0.4034 P(5)=1.000  0.0353 0.0015 2043.39 -7612.86
 42% 0.64 0.25 0.24 0.35 0.20 0.39   5 13 0.0000 0.4042 P(5)=1.000  0.0353 0.0015 2044.44 -7608.14
 42% 0.64 0.25 0.24 0.35 0.20 0.39   5 13 0.0000 0.4042 P(5)=1.000  0.0353 0.0015 2054.90 -7607.41
 42% 0.64 0.25 0.24 0.35 0.20 0.39   5 13 0.0000 0.4037 P(5)=1.000  0.0353 0.0015 2052.80 -7614.06
 42% 0.64 0.25 0.24 0.35 0.20 0.39   5 13 0.0000 0.4037 P(5)=1.000  0.0353 0.0015 2049.99 -7608.67
 43% 0.64 0.25 0.24 0.35 0.20 0.39   5 13 0.0000 0.4045 P(5)=1.000  0.0353 0.0015 2066.29 -7598.81
 43% 0.64 0.25 0.24 0.35 0.20 0.39   5 13 0.0000 0.4039 P(5)=1.000  0.0353 0.0015 2073.78 -7596.38
 43% 0.64 0.25 0.24 0.35 0.20 0.39   5 13 0.0000 0.4039 P(5)=1.000  0.0353 0.0015 2085.57 -7589.51
 43% 0.64 0.25 0.24 0.35 0.20 0.39   5 13 0.0000 0.4039 P(5)=1.000  0.0352 0.0015 2051.90 -7590.74
 43% 0.64 0.25 0.24 0.35 0.20 0.40   5 13 0.0000 0.4039 P(5)=1.000  0.0352 0.0015 2047.24 -7595.34
 43% 0.64 0.25 0.24 0.35 0.20 0.40   5 13 0.0000 0.4039 P(5)=1.000  0.0352 0.0015 2043.19 -7609.96
 43% 0.64 0.25 0.24 0.35 0.20 0.40   5 13 0.0000 0.4034 P(5)=1.000  0.0352 0.0015 2071.03 -7615.75
 43% 0.64 0.25 0.24 0.35 0.20 0.40   5 13 0.0000 0.4042 P(5)=1.000  0.0352 0.0015 2088.76 -7628.88
 43% 0.64 0.25 0.24 0.35 0.20 0.40   5 13 0.0000 0.4050 P(5)=1.000  0.0352 0.0015 2091.39 -7609.90
 43% 0.64 0.25 0.24 0.35 0.20 0.40   5 13 0.0000 0.4045 P(5)=1.000  0.0352 0.0015 2088.66 -7606.44
 43% 0.64 0.25 0.24 0.35 0.20 0.39   5 13 0.0000 0.4052 P(5)=1.000  0.0352 0.0015 2082.15 -7604.18
 43% 0.64 0.25 0.24 0.35 0.20 0.40   5 13 0.0000 0.4047 P(5)=1.000  0.0352 0.0015 2087.83 -7622.76
 43% 0.64 0.25 0.24 0.35 0.20 0.40   5 13 0.0000 0.4042 P(5)=1.000  0.0352 0.0015 2076.96 -7622.89
 43% 0.64 0.25 0.24 0.35 0.20 0.40   5 13 0.0000 0.4036 P(5)=1.000  0.0352 0.0015 2077.77 -7600.56
 43% 0.64 0.25 0.24 0.35 0.20 0.40   5 13 0.0000 0.4031 P(5)=1.000  0.0352 0.0015 2085.70 -7601.49
 43% 0.64 0.25 0.24 0.35 0.20 0.40   5 13 0.0000 0.4039 P(5)=1.000  0.0352 0.0015 2076.13 -7611.83
 43% 0.64 0.25 0.24 0.35 0.20 0.40   5 13 0.0000 0.4034 P(5)=1.000  0.0352 0.0015 2086.59 -7623.96
 43% 0.64 0.25 0.24 0.35 0.20 0.40   5 13 0.0000 0.4041 P(5)=1.000  0.0352 0.0015 2080.05 -7608.95
 43% 0.64 0.25 0.24 0.35 0.20 0.40   5 13 0.0000 0.4036 P(5)=1.000  0.0352 0.0015 2058.90 -7597.21
 43% 0.64 0.25 0.24 0.35 0.20 0.40   5 13 0.0000 0.4031 P(5)=1.000  0.0352 0.0015 2080.43 -7624.06
 44% 0.64 0.25 0.24 0.35 0.20 0.40   5 13 0.0000 0.4026 P(5)=1.000  0.0352 0.0015 2080.10 -7623.19
 44% 0.64 0.25 0.24 0.35 0.20 0.40   5 13 0.0000 0.4021 P(5)=1.000  0.0352 0.0015 2084.95 -7614.95
 44% 0.64 0.25 0.24 0.35 0.20 0.40   5 13 0.0000 0.4028 P(5)=1.000  0.0352 0.0015 2063.62 -7621.00
 44% 0.64 0.25 0.24 0.35 0.20 0.39   5 13 0.0000 0.4036 P(5)=1.000  0.0352 0.0015 2072.48 -7613.44
 44% 0.64 0.25 0.24 0.35 0.20 0.39   5 13 0.0000 0.4031 P(5)=1.000  0.0352 0.0015 2084.07 -7620.04
 44% 0.64 0.25 0.24 0.35 0.20 0.39   5 13 0.0000 0.4038 P(5)=1.000  0.0352 0.0015 2065.32 -7625.92
 44% 0.64 0.25 0.24 0.35 0.20 0.39   5 13 0.0000 0.4046 P(5)=1.000  0.0352 0.0015 2054.14 -7608.96
 44% 0.64 0.25 0.24 0.35 0.20 0.39   5 13 0.0000 0.4054 P(5)=1.000  0.0352 0.0015 2055.43 -7610.42
 44% 0.64 0.25 0.24 0.35 0.20 0.39   5 13 0.0000 0.4061 P(5)=1.000  0.0352 0.0015 2039.06 -7618.63
 44% 0.64 0.25 0.24 0.35 0.20 0.40   5 13 0.0000 0.4061 P(5)=1.000  0.0352 0.0015 2065.02 -7608.80
 44% 0.64 0.25 0.24 0.35 0.20 0.40   5 13 0.0000 0.4061 P(5)=1.000  0.0352 0.0015 2060.19 -7621.58
 44% 0.64 0.25 0.24 0.35 0.20 0.40   5 13 0.0000 0.4056 P(5)=1.000  0.0352 0.0015 2063.86 -7616.95
 44% 0.64 0.25 0.24 0.36 0.20 0.40   5 13 0.0000 0.4064 P(5)=1.000  0.0352 0.0015 2080.44 -7609.48
 44% 0.64 0.25 0.24 0.36 0.20 0.40   5 13 0.0000 0.4071 P(5)=1.000  0.0352 0.0016 2059.21 -7619.60
 44% 0.64 0.25 0.24 0.36 0.20 0.40   5 13 0.0000 0.4071 P(5)=1.000  0.0352 0.0016 2068.08 -7605.56
 44% 0.64 0.25 0.24 0.36 0.20 0.40   5 13 0.0000 0.4066 P(5)=1.000  0.0352 0.0016 2060.58 -7606.18
 44% 0.64 0.26 0.24 0.36 0.20 0.40   5 13 0.0000 0.4066 P(5)=1.000  0.0352 0.0016 2071.38 -7619.04
 44% 0.64 0.26 0.24 0.36 0.20 0.40   5 13 0.0000 0.4061 P(5)=1.000  0.0351 0.0016 2075.23 -7610.82
 44% 0.64 0.26 0.24 0.36 0.20 0.40   5 13 0.0000 0.4061 P(5)=1.000  0.0351 0.0016 2088.60 -7605.88
 44% 0.64 0.26 0.24 0.36 0.20 0.40   5 13 0.0000 0.4056 P(5)=1.000  0.0351 0.0016 2081.30 -7604.05
 45% 0.64 0.26 0.24 0.36 0.20 0.40   5 13 0.0000 0.4056 P(5)=1.000  0.0351 0.0016 2085.17 -7602.92
 45% 0.64 0.26 0.24 0.36 0.20 0.40   5 13 0.0000 0.4063 P(5)=1.000  0.0351 0.0016 2057.34 -7601.45
 45% 0.64 0.26 0.24 0.36 0.20 0.39   5 13 0.0000 0.4063 P(5)=1.000  0.0351 0.0016 2062.79 -7611.22
 45% 0.64 0.26 0.24 0.36 0.20 0.40   5 13 0.0000 0.4063 P(5)=1.000  0.0351 0.0016 2053.68 -7603.55
 45% 0.64 0.26 0.24 0.36 0.20 0.39   5 13 0.0000 0.4071 P(5)=1.000  0.0351 0.0016 2040.25 -7599.53
 45% 0.64 0.26 0.24 0.36 0.20 0.40   5 13 0.0000 0.4078 P(5)=1.000  0.0351 0.0016 2050.01 -7601.51
 45% 0.64 0.26 0.24 0.36 0.20 0.40   5 13 0.0000 0.4086 P(5)=1.000  0.0351 0.0016 2061.71 -7621.92
 45% 0.64 0.26 0.24 0.36 0.20 0.40   5 13 0.0000 0.4081 P(5)=1.000  0.0351 0.0016 2053.92 -7611.99
 45% 0.64 0.26 0.24 0.36 0.19 0.40   5 13 0.0000 0.4075 P(5)=1.000  0.0351 0.0016 2046.34 -7608.07
 45% 0.64 0.26 0.24 0.36 0.19 0.40   5 13 0.0000 0.4070 P(5)=1.000  0.0351 0.0016 2046.86 -7610.58
 45% 0.64 0.26 0.24 0.36 0.19 0.40   5 13 0.0000 0.4078 P(5)=1.000  0.0351 0.0016 2031.96 -7605.51  1:33

 45% 0.64 0.26 0.24 0.36 0.19 0.40   5 13 0.0000 0.4085 P(5)=1.000  0.0351 0.0016 2045.46 -7603.65
 45% 0.64 0.26 0.24 0.36 0.19 0.40   5 13 0.0000 0.4093 P(5)=1.000  0.0351 0.0016 2043.43 -7598.06
 45% 0.64 0.26 0.24 0.36 0.19 0.40   5 13 0.0000 0.4100 P(5)=1.000  0.0351 0.0016 2050.60 -7596.07
 45% 0.64 0.26 0.24 0.36 0.19 0.40   5 13 0.0000 0.4095 P(5)=1.000  0.0351 0.0016 2050.48 -7594.47
 45% 0.64 0.26 0.24 0.36 0.19 0.40   5 13 0.0000 0.4102 P(5)=1.000  0.0351 0.0016 2067.91 -7608.46
 45% 0.64 0.26 0.24 0.36 0.19 0.40   5 13 0.0000 0.4102 P(5)=1.000  0.0351 0.0016 2038.08 -7600.00
 45% 0.64 0.26 0.24 0.36 0.19 0.40   5 13 0.0000 0.4102 P(5)=1.000  0.0351 0.0016 2015.93 -7615.81
 45% 0.64 0.26 0.24 0.36 0.19 0.40   5 13 0.0000 0.4102 P(5)=1.000  0.0351 0.0016 2003.22 -7606.41
 45% 0.64 0.26 0.24 0.36 0.19 0.40   5 13 0.0000 0.4110 P(5)=1.000  0.0352 0.0016 2017.36 -7597.76
 46% 0.64 0.26 0.24 0.36 0.19 0.39   5 13 0.0000 0.4104 P(5)=1.000  0.0352 0.0016 2022.73 -7603.14
 46% 0.64 0.26 0.24 0.36 0.19 0.40   5 13 0.0000 0.4099 P(5)=1.000  0.0352 0.0016 2022.42 -7605.45
 46% 0.64 0.26 0.24 0.36 0.19 0.40   5 13 0.0000 0.4094 P(5)=1.000  0.0352 0.0016 2009.18 -7609.55
 46% 0.64 0.26 0.24 0.36 0.19 0.40   5 13 0.0000 0.4102 P(5)=1.000  0.0352 0.0016 2010.94 -7611.63
 46% 0.64 0.26 0.24 0.36 0.19 0.40   5 13 0.0000 0.4097 P(5)=1.000  0.0352 0.0016 2011.25 -7617.90
 46% 0.64 0.26 0.25 0.36 0.19 0.40   5 13 0.0000 0.4104 P(5)=1.000  0.0352 0.0016 2032.90 -7608.27
 46% 0.64 0.26 0.25 0.36 0.19 0.40   5 13 0.0000 0.4111 P(5)=1.000  0.0352 0.0016 2036.40 -7615.52
 46% 0.64 0.26 0.25 0.36 0.19 0.40   5 13 0.0000 0.4118 P(5)=1.000  0.0352 0.0016 2080.51 -7632.96
 46% 0.64 0.26 0.25 0.36 0.19 0.39   5 13 0.0000 0.4126 P(5)=1.000  0.0352 0.0016 2078.39 -7646.11
 46% 0.64 0.26 0.25 0.36 0.19 0.39   5 13 0.0000 0.4133 P(5)=1.000  0.0352 0.0016 2074.18 -7649.43
 46% 0.64 0.26 0.25 0.36 0.19 0.39   5 13 0.0000 0.4140 P(5)=1.000  0.0352 0.0016 2076.67 -7633.41
 46% 0.64 0.26 0.25 0.36 0.19 0.39   5 13 0.0000 0.4140 P(5)=1.000  0.0352 0.0016 2079.04 -7627.72
 46% 0.64 0.26 0.25 0.36 0.19 0.39   5 13 0.0000 0.4147 P(5)=1.000  0.0352 0.0016 2035.19 -7628.86
 46% 0.64 0.26 0.25 0.36 0.19 0.39   5 13 0.0000 0.4142 P(5)=1.000  0.0352 0.0016 2044.65 -7623.31
 46% 0.64 0.26 0.25 0.36 0.19 0.39   5 13 0.0000 0.4149 P(5)=1.000  0.0352 0.0016 2021.78 -7618.45
 46% 0.64 0.26 0.25 0.36 0.19 0.39   5 13 0.0000 0.4156 P(5)=1.000  0.0352 0.0016 2032.59 -7607.51
 46% 0.64 0.26 0.25 0.36 0.19 0.39   5 13 0.0000 0.4164 P(5)=1.000  0.0352 0.0016 2023.52 -7622.32
 46% 0.64 0.26 0.25 0.36 0.19 0.39   5 13 0.0000 0.4159 P(5)=1.000  0.0352 0.0016 1997.89 -7626.05
 46% 0.64 0.26 0.25 0.36 0.19 0.39   5 13 0.0000 0.4166 P(5)=1.000  0.0352 0.0016 2043.84 -7633.17
 46% 0.64 0.26 0.25 0.36 0.19 0.39   5 13 0.0000 0.4166 P(5)=1.000  0.0351 0.0016 2021.18 -7617.94
 47% 0.64 0.26 0.25 0.36 0.19 0.39   5 13 0.0000 0.4173 P(5)=1.000  0.0351 0.0016 2026.38 -7622.66
 47% 0.64 0.26 0.25 0.36 0.19 0.39   5 13 0.0000 0.4180 P(5)=1.000  0.0351 0.0016 2028.06 -7613.00
 47% 0.64 0.26 0.25 0.36 0.19 0.39   5 13 0.0000 0.4187 P(5)=1.000  0.0351 0.0016 2038.67 -7631.10
 47% 0.64 0.26 0.25 0.36 0.19 0.39   5 13 0.0000 0.4182 P(5)=1.000  0.0351 0.0016 2039.74 -7604.01
 47% 0.64 0.26 0.25 0.36 0.19 0.39   5 13 0.0000 0.4177 P(5)=1.000  0.0351 0.0016 2056.46 -7603.26
 47% 0.64 0.26 0.25 0.36 0.19 0.39   5 13 0.0000 0.4184 P(5)=1.000  0.0351 0.0016 2052.07 -7605.44
 47% 0.64 0.26 0.25 0.36 0.19 0.39   5 13 0.0000 0.4179 P(5)=1.000  0.0351 0.0016 2034.09 -7617.90
 47% 0.64 0.26 0.25 0.36 0.19 0.39   5 13 0.0000 0.4174 P(5)=1.000  0.0351 0.0016 2045.97 -7606.30
 47% 0.64 0.26 0.25 0.36 0.19 0.39   5 13 0.0000 0.4181 P(5)=1.000  0.0351 0.0016 2024.45 -7607.59
 47% 0.64 0.26 0.25 0.36 0.19 0.39   5 13 0.0000 0.4188 P(5)=1.000  0.0351 0.0016 2009.48 -7606.76
 47% 0.64 0.26 0.25 0.37 0.19 0.39   5 13 0.0000 0.4183 P(5)=1.000  0.0351 0.0016 2021.99 -7601.61
 47% 0.64 0.26 0.25 0.37 0.19 0.39   5 13 0.0000 0.4190 P(5)=1.000  0.0351 0.0017 2011.75 -7613.88
 47% 0.64 0.26 0.25 0.37 0.19 0.39   5 13 0.0000 0.4185 P(5)=1.000  0.0351 0.0017 2011.43 -7609.17
 47% 0.64 0.26 0.25 0.37 0.19 0.39   5 13 0.0000 0.4192 P(5)=1.000  0.0351 0.0017 1986.40 -7610.13
 47% 0.64 0.26 0.25 0.37 0.19 0.39   5 13 0.0000 0.4199 P(5)=1.000  0.0351 0.0017 1995.10 -7607.97
 47% 0.64 0.26 0.25 0.37 0.19 0.39   5 13 0.0000 0.4205 P(5)=1.000  0.0351 0.0017 2006.32 -7609.69
 47% 0.64 0.26 0.25 0.37 0.19 0.39   5 13 0.0000 0.4212 P(5)=1.000  0.0351 0.0017 2007.42 -7615.19
 47% 0.64 0.26 0.25 0.37 0.19 0.39   5 13 0.0000 0.4207 P(5)=1.000  0.0351 0.0017 2015.89 -7619.02
 47% 0.64 0.26 0.25 0.37 0.19 0.39   5 13 0.0000 0.4214 P(5)=1.000  0.0351 0.0017 2015.74 -7618.08
 47% 0.64 0.26 0.25 0.37 0.19 0.39   5 13 0.0000 0.4209 P(5)=1.000  0.0351 0.0017 2010.87 -7610.48
 48% 0.64 0.26 0.25 0.37 0.19 0.39   5 13 0.0000 0.4204 P(5)=1.000  0.0351 0.0017 1979.88 -7623.57
 48% 0.64 0.26 0.25 0.37 0.19 0.39   5 13 0.0000 0.4199 P(5)=1.000  0.0351 0.0017 2007.92 -7620.82
 48% 0.64 0.26 0.25 0.37 0.19 0.39   5 13 0.0000 0.4206 P(5)=1.000  0.0351 0.0017 2037.17 -7631.34
 48% 0.64 0.26 0.25 0.37 0.19 0.39   5 13 0.0000 0.4201 P(5)=1.000  0.0351 0.0017 2047.16 -7616.39
 48% 0.64 0.26 0.25 0.37 0.19 0.39   5 13 0.0000 0.4196 P(5)=1.000  0.0351 0.0017 2022.94 -7625.87
 48% 0.64 0.26 0.25 0.37 0.19 0.39   5 13 0.0000 0.4203 P(5)=1.000  0.0351 0.0017 2026.11 -7618.25
 48% 0.64 0.26 0.25 0.37 0.19 0.39   5 13 0.0000 0.4210 P(5)=1.000  0.0351 0.0017 2030.81 -7623.02
 48% 0.64 0.26 0.25 0.37 0.19 0.39   5 13 0.0000 0.4217 P(5)=1.000  0.0350 0.0017 2008.37 -7610.68
 48% 0.64 0.26 0.25 0.37 0.19 0.39   5 13 0.0000 0.4217 P(5)=1.000  0.0350 0.0017 2023.68 -7631.01
 48% 0.64 0.26 0.25 0.37 0.19 0.39   5 13 0.0000 0.4224 P(5)=1.000  0.0350 0.0017 2041.96 -7629.27
 48% 0.64 0.26 0.25 0.37 0.19 0.39   5 13 0.0000 0.4224 P(5)=1.000  0.0350 0.0017 2029.93 -7616.95
 48% 0.64 0.26 0.25 0.37 0.19 0.39   5 13 0.0000 0.4224 P(5)=1.000  0.0350 0.0017 2015.50 -7612.60
 48% 0.64 0.26 0.25 0.37 0.19 0.39   5 13 0.0000 0.4219 P(5)=1.000  0.0350 0.0017 2034.62 -7612.84
 48% 0.64 0.26 0.25 0.37 0.19 0.39   5 13 0.0000 0.4219 P(5)=1.000  0.0350 0.0017 2042.53 -7627.94
 48% 0.64 0.26 0.25 0.37 0.19 0.39   5 13 0.0000 0.4219 P(5)=1.000  0.0350 0.0017 2053.70 -7629.43
 48% 0.64 0.26 0.25 0.37 0.19 0.39   5 13 0.0000 0.4225 P(5)=1.000  0.0350 0.0017 2050.51 -7617.76
 48% 0.64 0.26 0.25 0.37 0.19 0.39   5 13 0.0000 0.4220 P(5)=1.000  0.0350 0.0017 2059.32 -7617.59
 48% 0.64 0.26 0.25 0.37 0.19 0.39   5 13 0.0000 0.4215 P(5)=1.000  0.0350 0.0017 2053.48 -7613.14
 48% 0.64 0.26 0.25 0.37 0.19 0.39   5 13 0.0000 0.4211 P(5)=1.000  0.0350 0.0017 2069.75 -7603.57
 48% 0.64 0.26 0.25 0.37 0.19 0.39   5 13 0.0000 0.4206 P(5)=1.000  0.0350 0.0017 2062.26 -7597.40
 49% 0.64 0.26 0.25 0.37 0.19 0.39   5 13 0.0000 0.4201 P(5)=1.000  0.0350 0.0017 2054.21 -7614.56
 49% 0.64 0.26 0.25 0.37 0.19 0.39   5 13 0.0000 0.4207 P(5)=1.000  0.0350 0.0017 2052.03 -7598.93
 49% 0.64 0.26 0.25 0.37 0.19 0.39   5 13 0.0000 0.4207 P(5)=1.000  0.0350 0.0017 2068.10 -7604.59
 49% 0.64 0.26 0.25 0.37 0.19 0.39   5 13 0.0000 0.4207 P(5)=1.000  0.0350 0.0017 2068.06 -7601.91
 49% 0.64 0.26 0.25 0.37 0.19 0.39   5 13 0.0000 0.4203 P(5)=1.000  0.0350 0.0017 2075.78 -7610.51
 49% 0.64 0.26 0.25 0.37 0.19 0.39   5 13 0.0000 0.4198 P(5)=1.000  0.0350 0.0017 2079.49 -7608.20
 49% 0.64 0.26 0.25 0.37 0.19 0.39   5 13 0.0000 0.4204 P(5)=1.000  0.0350 0.0017 2073.47 -7613.23
 49% 0.64 0.26 0.25 0.37 0.19 0.39   5 13 0.0000 0.4204 P(5)=1.000  0.0350 0.0017 2054.00 -7599.32
 49% 0.64 0.26 0.25 0.37 0.19 0.39   5 13 0.0000 0.4211 P(5)=1.000  0.0350 0.0017 2047.26 -7601.68
 49% 0.64 0.26 0.25 0.37 0.19 0.39   5 13 0.0000 0.4206 P(5)=1.000  0.0350 0.0017 2041.72 -7603.78
 49% 0.64 0.26 0.25 0.37 0.19 0.39   5 13 0.0000 0.4201 P(5)=1.000  0.0350 0.0017 2045.09 -7600.64
 49% 0.64 0.26 0.25 0.37 0.19 0.39   5 13 0.0000 0.4208 P(5)=1.000  0.0350 0.0017 2036.36 -7593.44
 49% 0.64 0.26 0.25 0.37 0.19 0.39   5 13 0.0000 0.4208 P(5)=1.000  0.0350 0.0017 2048.20 -7606.89
 49% 0.64 0.26 0.25 0.37 0.19 0.39   5 13 0.0000 0.4203 P(5)=1.000  0.0350 0.0017 2057.93 -7600.84
 49% 0.64 0.26 0.25 0.37 0.19 0.39   5 13 0.0000 0.4203 P(5)=1.000  0.0350 0.0017 2042.22 -7601.95
 49% 0.64 0.26 0.25 0.37 0.19 0.39   5 13 0.0000 0.4210 P(5)=1.000  0.0350 0.0017 2040.07 -7612.40
 49% 0.64 0.26 0.25 0.37 0.19 0.39   5 13 0.0000 0.4210 P(5)=1.000  0.0350 0.0018 2052.65 -7597.59
 49% 0.64 0.26 0.25 0.37 0.19 0.39   5 13 0.0000 0.4217 P(5)=1.000  0.0350 0.0018 2034.74 -7610.98
 49% 0.64 0.26 0.25 0.37 0.19 0.39   5 13 0.0000 0.4212 P(5)=1.000  0.0350 0.0018 2051.28 -7604.36
 49% 0.64 0.26 0.25 0.37 0.19 0.39   5 13 0.0000 0.4207 P(5)=1.000  0.0350 0.0018 2038.28 -7620.76
 50% 0.64 0.26 0.25 0.37 0.19 0.39   5 13 0.0000 0.4214 P(5)=1.000  0.0349 0.0018 2039.43 -7613.34
 50% 0.64 0.26 0.25 0.37 0.19 0.39   5 13 0.0000 0.4209 P(5)=1.000  0.0349 0.0018 2052.17 -7618.91
 50% 0.64 0.26 0.25 0.37 0.19 0.39   5 13 0.0000 0.4209 P(5)=1.000  0.0349 0.0018 2047.78 -7619.84
 50% 0.64 0.26 0.25 0.37 0.19 0.39   5 13 0.0000 0.4209 P(5)=1.000  0.0349 0.0018 2053.50 -7622.83
 50% 0.64 0.26 0.25 0.37 0.19 0.39   5 13 0.0000 0.4204 P(5)=1.000  0.0349 0.0018 2032.76 -7618.14
 50% 0.64 0.26 0.25 0.37 0.19 0.39   5 13 0.0000 0.4204 P(5)=1.000  0.0349 0.0018 2026.48 -7622.94
 50% 0.64 0.26 0.25 0.37 0.19 0.39   5 13 0.0000 0.4199 P(5)=1.000  0.0349 0.0018 2044.37 -7614.43
 50% 0.64 0.26 0.25 0.37 0.19 0.39   5 13 0.0000 0.4194 P(5)=1.000  0.0349 0.0018 2037.12 -7609.68
 50% 0.64 0.26 0.25 0.37 0.19 0.39   5 13 0.0000 0.4189 P(5)=1.000  0.0349 0.0018 2057.20 -7622.17
 50% 0.64 0.26 0.25 0.37 0.19 0.39   5 13 0.0000 0.4189 P(5)=1.000  0.0349 0.0018 2067.79 -7618.36
 50% 0.64 0.26 0.25 0.37 0.19 0.39   5 13 0.0000 0.4185 P(5)=1.000  0.0349 0.0018 2073.56 -7624.68  1:42

 50% 0.64 0.26 0.25 0.38 0.19 0.39   5 13 0.0000 0.4185 P(5)=1.000  0.0349 0.0018 2065.84 -7611.31
 50% 0.64 0.26 0.25 0.38 0.19 0.39   5 13 0.0000 0.4180 P(5)=1.000  0.0349 0.0018 2079.46 -7605.63
 50% 0.64 0.27 0.25 0.38 0.19 0.39   5 13 0.0000 0.4187 P(5)=1.000  0.0349 0.0018 2044.44 -7610.14
 50% 0.64 0.27 0.25 0.38 0.19 0.39   5 13 0.0000 0.4187 P(5)=1.000  0.0349 0.0018 2097.33 -7601.19
 50% 0.64 0.27 0.25 0.38 0.19 0.39   5 13 0.0000 0.4193 P(5)=1.000  0.0349 0.0018 2078.35 -7600.36
 50% 0.64 0.27 0.25 0.38 0.19 0.39   5 13 0.0000 0.4200 P(5)=1.000  0.0349 0.0018 2080.44 -7592.41
 50% 0.64 0.27 0.25 0.38 0.19 0.39   5 13 0.0000 0.4195 P(5)=1.000  0.0349 0.0018 2069.24 -7593.70
 50% 0.64 0.27 0.25 0.38 0.19 0.39   5 13 0.0000 0.4202 P(5)=1.000  0.0349 0.0018 2067.02 -7595.95
 50% 0.64 0.27 0.25 0.38 0.19 0.39   5 13 0.0000 0.4208 P(5)=1.000  0.0349 0.0018 2050.16 -7595.00
 51% 0.64 0.27 0.25 0.38 0.19 0.39   5 13 0.0000 0.4208 P(5)=1.000  0.0349 0.0018 2045.88 -7591.21
 51% 0.64 0.27 0.25 0.38 0.19 0.39   5 13 0.0000 0.4203 P(5)=1.000  0.0349 0.0018 2012.21 -7599.37
 51% 0.64 0.27 0.25 0.38 0.19 0.40   5 13 0.0000 0.4199 P(5)=1.000  0.0349 0.0018 2053.55 -7597.50
 51% 0.64 0.27 0.25 0.38 0.19 0.39   5 13 0.0000 0.4194 P(5)=1.000  0.0349 0.0018 2040.46 -7604.51
 51% 0.64 0.27 0.25 0.38 0.19 0.40   5 13 0.0000 0.4189 P(5)=1.000  0.0349 0.0018 2045.52 -7597.79
 51% 0.64 0.27 0.25 0.38 0.19 0.40   5 13 0.0000 0.4189 P(5)=1.000  0.0349 0.0018 2059.41 -7602.39
 51% 0.64 0.27 0.25 0.38 0.19 0.40   5 13 0.0000 0.4184 P(5)=1.000  0.0349 0.0018 2035.52 -7599.73
 51% 0.64 0.27 0.25 0.38 0.19 0.40   5 13 0.0000 0.4184 P(5)=1.000  0.0349 0.0018 2086.46 -7608.02
 51% 0.64 0.27 0.25 0.38 0.19 0.40   5 13 0.0000 0.4180 P(5)=1.000  0.0349 0.0018 2066.01 -7611.96
 51% 0.64 0.27 0.25 0.38 0.19 0.40   5 13 0.0000 0.4175 P(5)=1.000  0.0348 0.0018 2094.22 -7595.09
 51% 0.64 0.27 0.25 0.38 0.19 0.40   5 13 0.0000 0.4170 P(5)=1.000  0.0348 0.0018 2074.26 -7589.22
 51% 0.64 0.27 0.25 0.38 0.19 0.40   5 13 0.0000 0.4177 P(5)=1.000  0.0348 0.0018 2061.09 -7605.53
 51% 0.64 0.27 0.25 0.38 0.19 0.40   5 13 0.0000 0.4177 P(5)=1.000  0.0348 0.0018 2072.08 -7620.18
 51% 0.64 0.27 0.25 0.38 0.19 0.39   5 13 0.0000 0.4177 P(5)=1.000  0.0348 0.0018 2073.50 -7609.48
 51% 0.64 0.27 0.25 0.38 0.19 0.39   5 13 0.0000 0.4177 P(5)=1.000  0.0348 0.0018 2072.11 -7610.79
 51% 0.64 0.27 0.25 0.38 0.19 0.39   5 13 0.0000 0.4177 P(5)=1.000  0.0348 0.0018 2007.05 -7595.07
 51% 0.64 0.27 0.25 0.38 0.19 0.39   5 13 0.0000 0.4172 P(5)=1.000  0.0348 0.0018 2005.84 -7607.10
 51% 0.64 0.27 0.25 0.38 0.19 0.40   5 13 0.0000 0.4179 P(5)=1.000  0.0348 0.0019 2009.07 -7613.71
 51% 0.64 0.27 0.25 0.38 0.19 0.40   5 13 0.0000 0.4179 P(5)=1.000  0.0348 0.0019 2018.21 -7614.97
 51% 0.64 0.27 0.25 0.38 0.19 0.40   5 13 0.0000 0.4174 P(5)=1.000  0.0348 0.0019 2030.03 -7610.30
 52% 0.64 0.27 0.25 0.38 0.19 0.40   5 13 0.0000 0.4174 P(5)=1.000  0.0348 0.0019 2042.25 -7621.29
 52% 0.64 0.27 0.25 0.38 0.19 0.40   5 13 0.0000 0.4169 P(5)=1.000  0.0347 0.0019 2060.52 -7607.57
 52% 0.64 0.27 0.25 0.38 0.19 0.40   5 13 0.0000 0.4165 P(5)=1.000  0.0347 0.0019 2082.28 -7607.15
 52% 0.64 0.27 0.25 0.38 0.19 0.40   5 13 0.0000 0.4165 P(5)=1.000  0.0347 0.0019 2093.98 -7595.02
 52% 0.64 0.27 0.25 0.38 0.19 0.40   5 13 0.0000 0.4160 P(5)=1.000  0.0347 0.0019 2092.42 -7602.35
 52% 0.64 0.27 0.25 0.38 0.19 0.40   5 13 0.0000 0.4156 P(5)=1.000  0.0347 0.0019 2083.54 -7593.03
 52% 0.64 0.27 0.25 0.38 0.19 0.40   5 13 0.0000 0.4156 P(5)=1.000  0.0347 0.0019 2081.54 -7600.74
 52% 0.64 0.27 0.25 0.38 0.19 0.40   5 13 0.0000 0.4156 P(5)=1.000  0.0347 0.0019 2064.79 -7603.28
 52% 0.64 0.27 0.25 0.38 0.19 0.40   5 13 0.0000 0.4151 P(5)=1.000  0.0347 0.0019 2076.27 -7600.11
 52% 0.64 0.27 0.25 0.38 0.19 0.40   5 13 0.0000 0.4151 P(5)=1.000  0.0347 0.0019 2090.86 -7607.94
 52% 0.64 0.27 0.25 0.38 0.19 0.40   5 13 0.0000 0.4146 P(5)=1.000  0.0347 0.0019 2056.92 -7596.36
 52% 0.64 0.27 0.25 0.38 0.19 0.40   5 13 0.0000 0.4142 P(5)=1.000  0.0347 0.0019 2059.94 -7602.97
 52% 0.64 0.27 0.25 0.39 0.19 0.40   5 13 0.0000 0.4142 P(5)=1.000  0.0347 0.0019 2057.65 -7606.00
 52% 0.64 0.27 0.25 0.39 0.19 0.40   5 13 0.0000 0.4148 P(5)=1.000  0.0347 0.0019 2059.01 -7614.99
 52% 0.64 0.27 0.25 0.39 0.19 0.40   5 13 0.0000 0.4148 P(5)=1.000  0.0347 0.0019 2076.68 -7615.16
 52% 0.64 0.27 0.25 0.39 0.19 0.40   5 13 0.0000 0.4148 P(5)=1.000  0.0347 0.0019 2086.21 -7629.70
 52% 0.64 0.27 0.25 0.39 0.19 0.40   5 13 0.0000 0.4155 P(5)=1.000  0.0347 0.0019 2088.59 -7614.82
 52% 0.64 0.27 0.25 0.39 0.19 0.40   5 13 0.0000 0.4155 P(5)=1.000  0.0347 0.0019 2096.66 -7625.65
 52% 0.64 0.27 0.25 0.39 0.19 0.40   5 13 0.0000 0.4161 P(5)=1.000  0.0347 0.0019 2102.56 -7629.07
 52% 0.64 0.27 0.25 0.39 0.18 0.40   5 13 0.0000 0.4168 P(5)=1.000  0.0347 0.0019 2080.13 -7608.66
 53% 0.64 0.27 0.25 0.39 0.18 0.40   5 13 0.0000 0.4174 P(5)=1.000  0.0347 0.0019 2063.69 -7623.06
 53% 0.64 0.27 0.25 0.39 0.18 0.40   5 13 0.0000 0.4174 P(5)=1.000  0.0347 0.0019 2066.91 -7626.47
 53% 0.64 0.27 0.25 0.39 0.18 0.40   5 13 0.0000 0.4174 P(5)=1.000  0.0347 0.0019 2081.36 -7622.73
 53% 0.64 0.27 0.25 0.39 0.18 0.40   5 13 0.0000 0.4180 P(5)=1.000  0.0347 0.0019 2069.73 -7622.39
 53% 0.64 0.27 0.25 0.39 0.18 0.40   5 13 0.0000 0.4187 P(5)=1.000  0.0347 0.0019 2079.61 -7627.33
 53% 0.64 0.27 0.25 0.39 0.18 0.40   5 13 0.0000 0.4193 P(5)=1.000  0.0347 0.0019 2083.23 -7624.26
 53% 0.64 0.27 0.25 0.39 0.18 0.40   5 13 0.0000 0.4200 P(5)=1.000  0.0347 0.0019 2078.54 -7606.29
 53% 0.64 0.27 0.25 0.39 0.18 0.40   5 13 0.0000 0.4200 P(5)=1.000  0.0347 0.0019 2099.84 -7628.82
 53% 0.64 0.27 0.25 0.39 0.18 0.40   5 13 0.0000 0.4206 P(5)=1.000  0.0347 0.0019 2090.65 -7621.44
 53% 0.64 0.27 0.25 0.39 0.18 0.40   5 13 0.0000 0.4206 P(5)=1.000  0.0346 0.0019 2032.04 -7607.83
 53% 0.64 0.27 0.25 0.39 0.18 0.40   5 13 0.0000 0.4206 P(5)=1.000  0.0346 0.0019 2019.85 -7617.33
 53% 0.64 0.27 0.25 0.39 0.19 0.40   5 13 0.0000 0.4206 P(5)=1.000  0.0346 0.0020 2094.89 -7612.56
 53% 0.64 0.27 0.25 0.39 0.19 0.39   5 13 0.0000 0.4212 P(5)=1.000  0.0346 0.0020 2095.10 -7616.12
 53% 0.64 0.27 0.25 0.39 0.19 0.40   5 13 0.0000 0.4212 P(5)=1.000  0.0346 0.0020 2081.79 -7616.05
 53% 0.64 0.27 0.25 0.39 0.19 0.40   5 13 0.0000 0.4219 P(5)=1.000  0.0346 0.0020 2085.41 -7628.03
 53% 0.64 0.27 0.25 0.39 0.18 0.39   5 13 0.0000 0.4214 P(5)=1.000  0.0346 0.0020 2100.86 -7614.99
 53% 0.64 0.27 0.25 0.39 0.18 0.40   5 13 0.0000 0.4220 P(5)=1.000  0.0346 0.0020 2091.56 -7607.97
 53% 0.64 0.27 0.25 0.39 0.18 0.39   5 13 0.0000 0.4216 P(5)=1.000  0.0346 0.0020 2082.35 -7611.79
 53% 0.64 0.27 0.25 0.39 0.18 0.39   5 13 0.0000 0.4216 P(5)=1.000  0.0346 0.0020 2087.87 -7613.13
 53% 0.64 0.27 0.25 0.39 0.18 0.39   5 13 0.0000 0.4222 P(5)=1.000  0.0346 0.0020 2077.73 -7604.83
 54% 0.64 0.27 0.25 0.39 0.18 0.39   5 13 0.0000 0.4228 P(5)=1.000  0.0346 0.0020 2088.12 -7608.51
 54% 0.64 0.27 0.25 0.39 0.18 0.39   5 13 0.0000 0.4224 P(5)=1.000  0.0346 0.0020 2036.93 -7594.63
 54% 0.64 0.27 0.25 0.39 0.18 0.39   5 13 0.0000 0.4230 P(5)=1.000  0.0346 0.0020 2028.97 -7592.94
 54% 0.64 0.27 0.25 0.39 0.18 0.39   5 13 0.0000 0.4236 P(5)=1.000  0.0346 0.0020 2030.06 -7605.66
 54% 0.64 0.27 0.25 0.39 0.18 0.39   5 13 0.0000 0.4232 P(5)=1.000  0.0346 0.0020 2019.94 -7598.45
 54% 0.64 0.27 0.25 0.39 0.18 0.39   5 13 0.0000 0.4238 P(5)=1.000  0.0346 0.0020 2029.29 -7597.69
 54% 0.64 0.27 0.25 0.39 0.18 0.39   5 13 0.0000 0.4244 P(5)=1.000  0.0346 0.0020 2026.97 -7616.32
 54% 0.64 0.27 0.25 0.39 0.18 0.39   5 13 0.0000 0.4244 P(5)=1.000  0.0346 0.0020 2012.43 -7605.60
 54% 0.64 0.27 0.25 0.39 0.18 0.39   5 13 0.0000 0.4250 P(5)=1.000  0.0346 0.0020 1991.76 -7602.44
 54% 0.64 0.27 0.25 0.39 0.18 0.39   5 13 0.0000 0.4246 P(5)=1.000  0.0346 0.0020 2000.97 -7607.39
 54% 0.64 0.27 0.25 0.39 0.18 0.39   5 13 0.0000 0.4241 P(5)=1.000  0.0346 0.0020 2012.09 -7606.95
 54% 0.64 0.27 0.25 0.39 0.18 0.39   5 13 0.0000 0.4247 P(5)=1.000  0.0346 0.0020 2012.90 -7613.89
 54% 0.64 0.27 0.25 0.39 0.18 0.39   5 13 0.0000 0.4253 P(5)=1.000  0.0346 0.0020 2013.85 -7595.26
 54% 0.65 0.27 0.25 0.39 0.18 0.39   5 13 0.0000 0.4260 P(5)=1.000  0.0346 0.0020 1997.63 -7597.01
 54% 0.64 0.27 0.25 0.39 0.18 0.39   5 13 0.0000 0.4260 P(5)=1.000  0.0346 0.0020 2040.05 -7609.86
 54% 0.65 0.27 0.25 0.39 0.18 0.39   5 13 0.0000 0.4260 P(5)=1.000  0.0346 0.0020 2014.99 -7593.63
 54% 0.65 0.27 0.25 0.39 0.18 0.39   5 13 0.0000 0.4266 P(5)=1.000  0.0346 0.0020 2044.58 -7596.06
 54% 0.65 0.27 0.25 0.39 0.18 0.39   5 13 0.0000 0.4261 P(5)=1.000  0.0346 0.0020 2073.97 -7610.52
 54% 0.65 0.27 0.25 0.39 0.18 0.39   5 13 0.0000 0.4257 P(5)=1.000  0.0346 0.0020 2071.49 -7603.23
 54% 0.65 0.27 0.25 0.39 0.18 0.39   5 13 0.0000 0.4257 P(5)=1.000  0.0346 0.0020 2082.39 -7597.34
 55% 0.64 0.27 0.25 0.39 0.18 0.39   5 13 0.0000 0.4257 P(5)=1.000  0.0346 0.0020 2103.02 -7598.35
 55% 0.65 0.27 0.25 0.39 0.18 0.39   5 13 0.0000 0.4252 P(5)=1.000  0.0346 0.0020 2109.28 -7611.34
 55% 0.65 0.27 0.25 0.40 0.18 0.39   5 13 0.0000 0.4248 P(5)=1.000  0.0346 0.0020 2102.24 -7607.96
 55% 0.65 0.27 0.25 0.40 0.18 0.39   5 13 0.0000 0.4243 P(5)=1.000  0.0346 0.0020 2095.24 -7594.83
 55% 0.65 0.27 0.25 0.40 0.18 0.39   5 13 0.0000 0.4239 P(5)=1.000  0.0346 0.0020 2102.43 -7597.56
 55% 0.65 0.27 0.25 0.40 0.18 0.39   5 13 0.0000 0.4245 P(5)=1.000  0.0346 0.0020 2107.85 -7615.17
 55% 0.65 0.27 0.25 0.40 0.18 0.39   5 13 0.0000 0.4245 P(5)=1.000  0.0346 0.0020 2070.88 -7602.85
 55% 0.65 0.27 0.25 0.40 0.18 0.39   5 13 0.0000 0.4240 P(5)=1.000  0.0346 0.0020 2085.39 -7617.13
 55% 0.65 0.27 0.25 0.40 0.18 0.39   5 13 0.0000 0.4236 P(5)=1.000  0.0346 0.0020 2091.65 -7606.49
 55% 0.65 0.27 0.25 0.40 0.18 0.39   5 13 0.0000 0.4231 P(5)=1.000  0.0346 0.0021 2077.15 -7613.68
 55% 0.65 0.27 0.25 0.40 0.18 0.39   5 13 0.0000 0.4237 P(5)=1.000  0.0345 0.0021 2074.30 -7617.53  1:50

 55% 0.65 0.27 0.25 0.40 0.18 0.39   5 13 0.0000 0.4237 P(5)=1.000  0.0345 0.0021 2020.14 -7619.80
 55% 0.65 0.27 0.25 0.40 0.18 0.39   5 13 0.0000 0.4237 P(5)=1.000  0.0345 0.0021 2050.36 -7611.75
 55% 0.65 0.27 0.25 0.40 0.18 0.39   5 13 0.0000 0.4233 P(5)=1.000  0.0345 0.0021 2122.78 -7624.18
 55% 0.65 0.27 0.25 0.40 0.18 0.39   5 13 0.0000 0.4228 P(5)=1.000  0.0345 0.0021 2124.55 -7626.30
 55% 0.65 0.27 0.25 0.40 0.18 0.39   5 13 0.0000 0.4228 P(5)=1.000  0.0345 0.0021 2021.40 -7620.82
 55% 0.65 0.27 0.25 0.40 0.18 0.39   5 13 0.0000 0.4234 P(5)=1.000  0.0345 0.0021 2046.38 -7609.57
 55% 0.65 0.27 0.25 0.40 0.18 0.39   5 13 0.0000 0.4230 P(5)=1.000  0.0345 0.0021 2052.07 -7608.50
 55% 0.65 0.27 0.25 0.40 0.18 0.40   5 13 0.0000 0.4236 P(5)=1.000  0.0345 0.0021 2049.10 -7604.55
 55% 0.65 0.27 0.25 0.40 0.18 0.40   5 13 0.0000 0.4236 P(5)=1.000  0.0345 0.0021 2050.88 -7611.52
 56% 0.65 0.27 0.25 0.40 0.18 0.40   5 13 0.0000 0.4232 P(5)=1.000  0.0345 0.0021 2065.02 -7615.56
 56% 0.65 0.27 0.25 0.40 0.18 0.40   5 13 0.0000 0.4227 P(5)=1.000  0.0345 0.0021 2062.98 -7608.47
 56% 0.65 0.27 0.25 0.40 0.18 0.40   5 13 0.0000 0.4223 P(5)=1.000  0.0345 0.0021 2066.94 -7610.28
 56% 0.65 0.27 0.25 0.40 0.18 0.40   5 13 0.0000 0.4218 P(5)=1.000  0.0345 0.0021 2056.89 -7610.22
 56% 0.65 0.27 0.25 0.40 0.18 0.40   5 13 0.0000 0.4224 P(5)=1.000  0.0345 0.0021 2063.17 -7626.65
 56% 0.65 0.27 0.25 0.40 0.18 0.40   5 13 0.0000 0.4224 P(5)=1.000  0.0345 0.0021 2062.08 -7627.39
 56% 0.65 0.27 0.25 0.40 0.18 0.40   5 13 0.0000 0.4220 P(5)=1.000  0.0345 0.0021 2064.35 -7615.30
 56% 0.65 0.27 0.25 0.40 0.18 0.40   5 13 0.0000 0.4226 P(5)=1.000  0.0345 0.0021 2058.80 -7617.08
 56% 0.65 0.27 0.25 0.40 0.18 0.40   5 13 0.0000 0.4222 P(5)=1.000  0.0345 0.0021 2062.01 -7612.46
 56% 0.65 0.27 0.25 0.40 0.18 0.40   5 13 0.0000 0.4228 P(5)=1.000  0.0345 0.0021 2042.96 -7618.01
 56% 0.65 0.27 0.25 0.40 0.18 0.40   5 13 0.0000 0.4223 P(5)=1.000  0.0344 0.0021 2036.48 -7626.33
 56% 0.65 0.27 0.25 0.40 0.18 0.40   5 13 0.0000 0.4229 P(5)=1.000  0.0344 0.0021 1982.28 -7630.40
 56% 0.65 0.27 0.25 0.40 0.18 0.40   5 13 0.0000 0.4235 P(5)=1.000  0.0344 0.0021 1987.10 -7623.35
 56% 0.65 0.27 0.25 0.40 0.18 0.40   5 13 0.0000 0.4235 P(5)=1.000  0.0344 0.0021 2029.41 -7628.00
 56% 0.65 0.27 0.25 0.40 0.18 0.40   5 13 0.0000 0.4241 P(5)=1.000  0.0344 0.0021 2045.15 -7609.17
 56% 0.65 0.27 0.25 0.40 0.18 0.40   5 13 0.0000 0.4247 P(5)=1.000  0.0344 0.0021 2059.60 -7621.38
 56% 0.65 0.27 0.25 0.40 0.18 0.40   5 13 0.0000 0.4247 P(5)=1.000  0.0344 0.0021 2072.69 -7627.99
 56% 0.65 0.27 0.25 0.40 0.18 0.40   5 13 0.0000 0.4243 P(5)=1.000  0.0344 0.0021 2037.72 -7616.13
 56% 0.65 0.27 0.25 0.40 0.18 0.40   5 13 0.0000 0.4249 P(5)=1.000  0.0344 0.0021 2048.66 -7612.46
 56% 0.65 0.27 0.25 0.40 0.18 0.40   5 13 0.0000 0.4255 P(5)=1.000  0.0344 0.0021 2049.63 -7618.06
 57% 0.65 0.27 0.25 0.40 0.18 0.40   5 13 0.0000 0.4255 P(5)=1.000  0.0344 0.0021 2029.68 -7612.11
 57% 0.65 0.27 0.25 0.40 0.18 0.40   5 13 0.0000 0.4255 P(5)=1.000  0.0344 0.0021 2025.40 -7610.10
 57% 0.65 0.27 0.25 0.40 0.18 0.39   5 13 0.0000 0.4255 P(5)=1.000  0.0344 0.0021 2018.47 -7610.09
 57% 0.65 0.27 0.25 0.40 0.18 0.39   5 13 0.0000 0.4250 P(5)=1.000  0.0344 0.0021 2014.95 -7607.24
 57% 0.65 0.27 0.25 0.40 0.18 0.39   5 13 0.0000 0.4250 P(5)=1.000  0.0343 0.0021 2024.18 -7606.14
 57% 0.65 0.27 0.25 0.40 0.18 0.39   5 13 0.0000 0.4250 P(5)=1.000  0.0343 0.0021 2022.75 -7607.57
 57% 0.65 0.27 0.25 0.40 0.18 0.39   5 13 0.0000 0.4256 P(5)=1.000  0.0343 0.0021 2014.95 -7622.07
 57% 0.65 0.27 0.25 0.40 0.18 0.39   5 13 0.0000 0.4262 P(5)=1.000  0.0343 0.0021 2012.14 -7613.00
 57% 0.65 0.27 0.25 0.40 0.18 0.39   5 13 0.0000 0.4262 P(5)=1.000  0.0343 0.0022 2033.03 -7613.69
 57% 0.65 0.27 0.25 0.40 0.18 0.39   5 13 0.0000 0.4268 P(5)=1.000  0.0343 0.0022 2019.00 -7605.57
 57% 0.65 0.27 0.25 0.40 0.18 0.40   5 13 0.0000 0.4274 P(5)=1.000  0.0343 0.0022 2013.03 -7613.32
 57% 0.65 0.27 0.25 0.40 0.18 0.40   5 13 0.0000 0.4270 P(5)=1.000  0.0343 0.0022 2021.18 -7611.98
 57% 0.65 0.27 0.25 0.40 0.18 0.40   5 13 0.0000 0.4265 P(5)=1.000  0.0343 0.0022 2025.23 -7604.20
 57% 0.65 0.27 0.25 0.41 0.18 0.40   5 13 0.0000 0.4271 P(5)=1.000  0.0343 0.0022 2016.02 -7617.07
 57% 0.65 0.27 0.25 0.41 0.18 0.40   5 13 0.0000 0.4277 P(5)=1.000  0.0343 0.0022 2015.50 -7615.51
 57% 0.65 0.27 0.25 0.41 0.18 0.40   5 13 0.0000 0.4277 P(5)=1.000  0.0343 0.0022 2006.04 -7617.51
 57% 0.65 0.27 0.25 0.41 0.18 0.40   5 13 0.0000 0.4273 P(5)=1.000  0.0343 0.0022 2003.23 -7612.60
 57% 0.65 0.27 0.25 0.41 0.18 0.40   5 13 0.0000 0.4273 P(5)=1.000  0.0343 0.0022 1985.63 -7611.53
 57% 0.65 0.27 0.25 0.41 0.18 0.40   5 13 0.0000 0.4273 P(5)=1.000  0.0343 0.0022 1989.93 -7619.31
 57% 0.65 0.27 0.25 0.41 0.18 0.40   5 13 0.0000 0.4278 P(5)=1.000  0.0343 0.0022 2000.93 -7627.90
 58% 0.65 0.27 0.25 0.41 0.18 0.40   5 13 0.0000 0.4284 P(5)=1.000  0.0343 0.0022 1999.86 -7640.71
 58% 0.65 0.27 0.25 0.41 0.18 0.40   5 13 0.0000 0.4280 P(5)=1.000  0.0343 0.0022 2021.39 -7627.52
 58% 0.65 0.27 0.25 0.41 0.18 0.40   5 13 0.0000 0.4286 P(5)=1.000  0.0342 0.0022 2053.99 -7620.07
 58% 0.65 0.27 0.25 0.41 0.18 0.40   5 13 0.0000 0.4286 P(5)=1.000  0.0342 0.0022 2046.21 -7623.20
 58% 0.65 0.27 0.25 0.41 0.18 0.40   5 13 0.0000 0.4292 P(5)=1.000  0.0342 0.0022 2037.55 -7625.43
 58% 0.65 0.27 0.25 0.41 0.18 0.40   5 13 0.0000 0.4292 P(5)=1.000  0.0342 0.0022 2043.78 -7617.55
 58% 0.65 0.27 0.25 0.41 0.18 0.40   5 13 0.0000 0.4292 P(5)=1.000  0.0342 0.0022 1999.79 -7624.51
 58% 0.65 0.27 0.25 0.41 0.18 0.40   5 13 0.0000 0.4287 P(5)=1.000  0.0342 0.0022 2018.65 -7627.73
 58% 0.65 0.27 0.25 0.41 0.18 0.40   5 13 0.0000 0.4283 P(5)=1.000  0.0342 0.0022 2063.97 -7630.73
 58% 0.65 0.27 0.25 0.41 0.18 0.40   5 13 0.0000 0.4278 P(5)=1.000  0.0342 0.0022 2005.17 -7622.11
 58% 0.65 0.27 0.25 0.41 0.18 0.40   5 13 0.0000 0.4278 P(5)=1.000  0.0342 0.0022 2041.54 -7624.28
 58% 0.65 0.27 0.25 0.41 0.18 0.40   5 13 0.0000 0.4278 P(5)=1.000  0.0342 0.0022 2052.43 -7626.07
 58% 0.65 0.27 0.25 0.41 0.18 0.40   5 13 0.0000 0.4284 P(5)=1.000  0.0342 0.0022 2050.42 -7611.91
 58% 0.65 0.27 0.25 0.41 0.18 0.40   5 13 0.0000 0.4290 P(5)=1.000  0.0342 0.0022 2048.54 -7608.13
 58% 0.65 0.28 0.25 0.41 0.18 0.40   5 13 0.0000 0.4296 P(5)=1.000  0.0342 0.0022 2064.81 -7619.35
 58% 0.65 0.28 0.25 0.41 0.18 0.40   5 13 0.0000 0.4296 P(5)=1.000  0.0342 0.0022 2060.33 -7617.30
 58% 0.65 0.28 0.25 0.41 0.18 0.40   5 13 0.0000 0.4302 P(5)=1.000  0.0342 0.0022 2062.11 -7624.32
 58% 0.65 0.28 0.25 0.41 0.18 0.40   5 13 0.0000 0.4307 P(5)=1.000  0.0342 0.0022 2065.85 -7618.45
 58% 0.65 0.28 0.25 0.41 0.18 0.40   5 13 0.0000 0.4307 P(5)=1.000  0.0342 0.0022 2078.48 -7611.87
 58% 0.65 0.28 0.25 0.41 0.18 0.40   5 13 0.0000 0.4307 P(5)=1.000  0.0342 0.0022 2028.23 -7615.39
 59% 0.65 0.28 0.25 0.41 0.18 0.40   5 13 0.0000 0.4313 P(5)=1.000  0.0342 0.0022 2030.88 -7612.68
 59% 0.65 0.28 0.25 0.41 0.18 0.40   5 13 0.0000 0.4313 P(5)=1.000  0.0342 0.0022 2037.56 -7614.34
 59% 0.65 0.28 0.25 0.41 0.18 0.40   5 13 0.0000 0.4319 P(5)=1.000  0.0342 0.0022 2092.97 -7633.75
 59% 0.65 0.28 0.25 0.41 0.18 0.40   5 13 0.0000 0.4315 P(5)=1.000  0.0342 0.0022 2090.80 -7620.77
 59% 0.65 0.28 0.25 0.41 0.18 0.40   5 13 0.0000 0.4320 P(5)=1.000  0.0342 0.0022 2037.57 -7611.84
 59% 0.65 0.28 0.25 0.41 0.18 0.40   5 13 0.0000 0.4326 P(5)=1.000  0.0342 0.0022 2081.15 -7622.39
 59% 0.65 0.28 0.25 0.41 0.18 0.40   5 13 0.0000 0.4322 P(5)=1.000  0.0342 0.0022 2086.54 -7607.53
 59% 0.65 0.28 0.25 0.41 0.18 0.40   5 13 0.0000 0.4327 P(5)=1.000  0.0342 0.0023 2093.06 -7611.80
 59% 0.65 0.28 0.25 0.41 0.18 0.40   5 13 0.0000 0.4333 P(5)=1.000  0.0342 0.0023 2087.95 -7615.02
 59% 0.65 0.28 0.25 0.41 0.18 0.40   5 13 0.0000 0.4329 P(5)=1.000  0.0342 0.0023 2088.68 -7612.18
 59% 0.65 0.28 0.25 0.41 0.18 0.40   5 13 0.0000 0.4334 P(5)=1.000  0.0342 0.0023 2096.22 -7619.11
 59% 0.65 0.28 0.25 0.41 0.18 0.40   5 13 0.0000 0.4330 P(5)=1.000  0.0342 0.0023 2097.62 -7630.41
 59% 0.65 0.28 0.25 0.41 0.18 0.40   5 13 0.0000 0.4336 P(5)=1.000  0.0342 0.0023 2093.89 -7617.19
 59% 0.65 0.28 0.25 0.41 0.18 0.40   5 13 0.0000 0.4331 P(5)=1.000  0.0342 0.0023 2083.27 -7617.43
 59% 0.65 0.28 0.25 0.41 0.18 0.40   5 13 0.0000 0.4337 P(5)=1.000  0.0342 0.0023 2049.86 -7617.37
 59% 0.65 0.28 0.25 0.41 0.18 0.40   5 13 0.0000 0.4333 P(5)=1.000  0.0342 0.0023 2044.89 -7616.64
 59% 0.65 0.28 0.25 0.41 0.18 0.40   5 13 0.0000 0.4328 P(5)=1.000  0.0342 0.0023 2032.06 -7616.92
 59% 0.65 0.28 0.25 0.41 0.18 0.40   5 13 0.0000 0.4324 P(5)=1.000  0.0342 0.0023 2062.80 -7621.69
 59% 0.65 0.28 0.25 0.41 0.19 0.40   5 13 0.0000 0.4324 P(5)=1.000  0.0342 0.0023 2030.15 -7612.14
 59% 0.65 0.28 0.25 0.41 0.19 0.40   5 13 0.0000 0.4330 P(5)=1.000  0.0342 0.0023 2020.96 -7613.18
 60% 0.65 0.28 0.25 0.41 0.18 0.40   5 13 0.0000 0.4325 P(5)=1.000  0.0342 0.0023 2030.94 -7604.00
 60% 0.65 0.28 0.25 0.41 0.18 0.40   5 13 0.0000 0.4321 P(5)=1.000  0.0342 0.0023 2048.87 -7615.53
 60% 0.65 0.28 0.25 0.42 0.18 0.40   5 13 0.0000 0.4327 P(5)=1.000  0.0342 0.0023 2045.25 -7618.38
 60% 0.65 0.28 0.25 0.42 0.18 0.40   5 13 0.0000 0.4332 P(5)=1.000  0.0342 0.0023 2041.69 -7610.52
 60% 0.65 0.28 0.25 0.42 0.18 0.40   5 13 0.0000 0.4328 P(5)=1.000  0.0342 0.0023 2017.60 -7607.20
 60% 0.65 0.28 0.25 0.42 0.18 0.40   5 13 0.0000 0.4334 P(5)=1.000  0.0342 0.0023 2022.64 -7607.54
 60% 0.65 0.28 0.25 0.42 0.18 0.40   5 13 0.0000 0.4339 P(5)=1.000  0.0341 0.0023 2028.98 -7604.69
 60% 0.65 0.28 0.25 0.42 0.18 0.40   5 13 0.0000 0.4335 P(5)=1.000  0.0341 0.0023 2027.63 -7604.33
 60% 0.65 0.28 0.25 0.42 0.18 0.40   5 13 0.0000 0.4331 P(5)=1.000  0.0341 0.0023 2038.27 -7599.39
 60% 0.65 0.28 0.25 0.42 0.18 0.40   5 13 0.0000 0.4326 P(5)=1.000  0.0341 0.0023 2028.43 -7601.95
 60% 0.65 0.28 0.25 0.42 0.18 0.40   5 13 0.0000 0.4322 P(5)=1.000  0.0341 0.0023 2047.72 -7600.41  1:59

 60% 0.65 0.28 0.25 0.42 0.18 0.40   5 13 0.0000 0.4318 P(5)=1.000  0.0341 0.0023 2014.33 -7617.20
 60% 0.65 0.28 0.25 0.42 0.18 0.40   5 13 0.0000 0.4324 P(5)=1.000  0.0342 0.0023 2033.50 -7614.65
 60% 0.65 0.28 0.25 0.42 0.18 0.40   5 13 0.0000 0.4319 P(5)=1.000  0.0342 0.0023 2049.56 -7620.10
 60% 0.65 0.28 0.25 0.42 0.18 0.40   5 13 0.0000 0.4315 P(5)=1.000  0.0342 0.0023 2038.71 -7622.37
 60% 0.65 0.28 0.25 0.42 0.18 0.40   5 13 0.0000 0.4311 P(5)=1.000  0.0342 0.0023 2046.40 -7625.95
 60% 0.65 0.28 0.25 0.42 0.18 0.40   5 13 0.0000 0.4307 P(5)=1.000  0.0342 0.0023 2052.07 -7634.59
 60% 0.65 0.28 0.25 0.42 0.18 0.40   5 13 0.0000 0.4312 P(5)=1.000  0.0342 0.0023 2067.45 -7627.61
 60% 0.65 0.28 0.25 0.42 0.18 0.40   5 13 0.0000 0.4308 P(5)=1.000  0.0342 0.0023 2047.85 -7627.98
 60% 0.65 0.28 0.25 0.42 0.18 0.40   5 13 0.0000 0.4304 P(5)=1.000  0.0341 0.0023 2046.51 -7628.55
 61% 0.65 0.28 0.25 0.42 0.18 0.40   5 13 0.0000 0.4300 P(5)=1.000  0.0341 0.0023 2039.01 -7625.35
 61% 0.65 0.28 0.25 0.42 0.18 0.40   5 13 0.0000 0.4305 P(5)=1.000  0.0341 0.0023 2034.79 -7620.46
 61% 0.65 0.28 0.25 0.42 0.18 0.40   5 13 0.0000 0.4301 P(5)=1.000  0.0341 0.0023 2058.97 -7626.74
 61% 0.65 0.28 0.25 0.42 0.18 0.40   5 13 0.0000 0.4306 P(5)=1.000  0.0341 0.0023 2045.89 -7621.89
 61% 0.65 0.28 0.25 0.42 0.18 0.40   5 13 0.0000 0.4302 P(5)=1.000  0.0341 0.0023 2049.77 -7624.12
 61% 0.65 0.28 0.25 0.42 0.18 0.40   5 13 0.0000 0.4298 P(5)=1.000  0.0341 0.0023 2067.88 -7622.84
 61% 0.65 0.28 0.25 0.42 0.18 0.40   5 13 0.0000 0.4294 P(5)=1.000  0.0341 0.0024 2096.49 -7620.66
 61% 0.65 0.28 0.25 0.42 0.18 0.40   5 13 0.0000 0.4290 P(5)=1.000  0.0341 0.0024 2101.11 -7619.15
 61% 0.65 0.28 0.25 0.42 0.18 0.40   5 13 0.0000 0.4295 P(5)=1.000  0.0341 0.0024 2120.64 -7625.15
 61% 0.65 0.28 0.25 0.42 0.18 0.40   5 13 0.0000 0.4291 P(5)=1.000  0.0341 0.0024 2132.95 -7614.51
 61% 0.65 0.28 0.25 0.42 0.18 0.40   5 13 0.0000 0.4287 P(5)=1.000  0.0341 0.0024 2125.54 -7622.66
 61% 0.65 0.28 0.25 0.42 0.18 0.40   5 13 0.0000 0.4283 P(5)=1.000  0.0341 0.0024 2118.40 -7629.97
 61% 0.65 0.28 0.25 0.42 0.18 0.40   5 13 0.0000 0.4279 P(5)=1.000  0.0341 0.0024 2090.25 -7628.40
 61% 0.65 0.28 0.25 0.42 0.18 0.40   5 13 0.0000 0.4275 P(5)=1.000  0.0341 0.0024 2095.93 -7622.00
 61% 0.65 0.28 0.25 0.42 0.18 0.40   5 13 0.0000 0.4271 P(5)=1.000  0.0341 0.0024 2104.40 -7629.10
 61% 0.65 0.28 0.25 0.42 0.18 0.40   5 13 0.0000 0.4267 P(5)=1.000  0.0341 0.0024 2079.94 -7615.09
 61% 0.65 0.28 0.25 0.42 0.18 0.40   5 13 0.0000 0.4262 P(5)=1.000  0.0341 0.0024 2086.10 -7617.16
 61% 0.65 0.28 0.25 0.42 0.18 0.40   5 13 0.0000 0.4268 P(5)=1.000  0.0341 0.0024 2094.98 -7611.93
 61% 0.65 0.28 0.25 0.42 0.18 0.40   5 13 0.0000 0.4264 P(5)=1.000  0.0341 0.0024 2058.42 -7605.67
 61% 0.65 0.28 0.25 0.42 0.18 0.40   5 13 0.0000 0.4260 P(5)=1.000  0.0341 0.0024 2049.15 -7606.27
 62% 0.65 0.28 0.25 0.42 0.18 0.40   5 13 0.0000 0.4256 P(5)=1.000  0.0341 0.0024 2037.36 -7600.78
 62% 0.65 0.28 0.25 0.42 0.18 0.40   5 13 0.0000 0.4252 P(5)=1.000  0.0341 0.0024 2015.52 -7600.52
 62% 0.65 0.28 0.25 0.42 0.18 0.40   5 13 0.0000 0.4257 P(5)=1.000  0.0341 0.0024 2034.99 -7620.21
 62% 0.65 0.28 0.25 0.42 0.18 0.40   5 13 0.0000 0.4263 P(5)=1.000  0.0341 0.0024 2022.04 -7621.73
 62% 0.65 0.28 0.25 0.42 0.18 0.40   5 13 0.0000 0.4259 P(5)=1.000  0.0341 0.0024 2024.63 -7611.52
 62% 0.65 0.28 0.25 0.42 0.18 0.40   5 13 0.0000 0.4255 P(5)=1.000  0.0341 0.0024 2028.27 -7589.19
 62% 0.65 0.28 0.25 0.42 0.18 0.40   5 13 0.0000 0.4250 P(5)=1.000  0.0341 0.0024 2035.08 -7602.79
 62% 0.65 0.28 0.25 0.42 0.18 0.40   5 13 0.0000 0.4246 P(5)=1.000  0.0341 0.0024 2025.54 -7590.32
 62% 0.65 0.28 0.25 0.42 0.18 0.40   5 13 0.0000 0.4242 P(5)=1.000  0.0341 0.0024 2084.34 -7598.61
 62% 0.65 0.28 0.25 0.42 0.18 0.40   5 13 0.0000 0.4248 P(5)=1.000  0.0341 0.0024 2057.37 -7599.62
 62% 0.65 0.28 0.25 0.42 0.18 0.40   5 13 0.0000 0.4244 P(5)=1.000  0.0340 0.0024 2050.37 -7600.47
 62% 0.65 0.28 0.25 0.42 0.18 0.40   5 13 0.0000 0.4240 P(5)=1.000  0.0340 0.0024 2031.66 -7599.21
 62% 0.65 0.28 0.25 0.42 0.18 0.40   5 13 0.0000 0.4236 P(5)=1.000  0.0340 0.0024 2042.29 -7598.63
 62% 0.65 0.28 0.25 0.42 0.18 0.40   5 13 0.0000 0.4241 P(5)=1.000  0.0340 0.0024 2028.93 -7601.95
 62% 0.65 0.28 0.25 0.42 0.18 0.40   5 13 0.0000 0.4237 P(5)=1.000  0.0340 0.0024 2033.85 -7602.59
 62% 0.65 0.28 0.25 0.42 0.18 0.40   5 13 0.0000 0.4233 P(5)=1.000  0.0340 0.0024 2037.11 -7602.48
 62% 0.65 0.28 0.25 0.42 0.18 0.40   5 13 0.0000 0.4239 P(5)=1.000  0.0340 0.0024 2033.02 -7610.10
 62% 0.65 0.28 0.25 0.43 0.18 0.40   5 13 0.0000 0.4244 P(5)=1.000  0.0340 0.0024 2053.41 -7610.10
 62% 0.65 0.28 0.25 0.43 0.18 0.40   5 13 0.0000 0.4250 P(5)=1.000  0.0340 0.0024 2059.45 -7607.44
 62% 0.65 0.28 0.25 0.43 0.18 0.39   5 13 0.0000 0.4255 P(5)=1.000  0.0340 0.0024 2066.74 -7612.52
 63% 0.65 0.28 0.25 0.43 0.18 0.40   5 13 0.0000 0.4251 P(5)=1.000  0.0340 0.0024 2073.43 -7609.07
 63% 0.65 0.28 0.25 0.43 0.18 0.39   5 13 0.0000 0.4247 P(5)=1.000  0.0340 0.0024 2056.12 -7611.83
 63% 0.65 0.28 0.25 0.43 0.18 0.39   5 13 0.0000 0.4252 P(5)=1.000  0.0340 0.0024 2049.25 -7593.98
 63% 0.65 0.28 0.25 0.43 0.18 0.39   5 13 0.0000 0.4248 P(5)=1.000  0.0340 0.0024 2062.64 -7604.91
 63% 0.65 0.28 0.25 0.43 0.18 0.39   5 13 0.0000 0.4244 P(5)=1.000  0.0340 0.0024 2073.27 -7603.47
 63% 0.65 0.28 0.25 0.43 0.18 0.39   5 13 0.0000 0.4250 P(5)=1.000  0.0340 0.0024 2060.31 -7599.55
 63% 0.65 0.28 0.25 0.43 0.18 0.39   5 13 0.0000 0.4250 P(5)=1.000  0.0340 0.0024 2058.14 -7605.32
 63% 0.65 0.28 0.25 0.43 0.18 0.39   5 13 0.0000 0.4246 P(5)=1.000  0.0340 0.0024 2079.01 -7606.88
 63% 0.65 0.28 0.25 0.43 0.18 0.39   5 13 0.0000 0.4242 P(5)=1.000  0.0340 0.0024 2058.79 -7604.39
 63% 0.65 0.28 0.25 0.43 0.18 0.39   5 13 0.0000 0.4242 P(5)=1.000  0.0340 0.0024 2000.22 -7608.72
 63% 0.65 0.28 0.25 0.43 0.18 0.39   5 13 0.0000 0.4238 P(5)=1.000  0.0339 0.0025 2021.77 -7618.85
 63% 0.65 0.28 0.25 0.43 0.18 0.39   5 13 0.0000 0.4234 P(5)=1.000  0.0339 0.0025 2002.59 -7613.81
 63% 0.65 0.28 0.25 0.43 0.18 0.39   5 13 0.0000 0.4230 P(5)=1.000  0.0339 0.0025 2019.75 -7617.66
 63% 0.65 0.28 0.25 0.43 0.18 0.39   5 13 0.0000 0.4235 P(5)=1.000  0.0339 0.0025 2027.37 -7624.45
 63% 0.65 0.28 0.25 0.43 0.18 0.39   5 13 0.0000 0.4231 P(5)=1.000  0.0339 0.0025 2016.84 -7618.40
 63% 0.65 0.28 0.25 0.43 0.18 0.39   5 13 0.0000 0.4237 P(5)=1.000  0.0339 0.0025 2030.95 -7630.73
 63% 0.65 0.28 0.25 0.43 0.18 0.39   5 13 0.0000 0.4242 P(5)=1.000  0.0339 0.0025 2015.67 -7620.93
 63% 0.65 0.28 0.25 0.43 0.18 0.39   5 13 0.0000 0.4242 P(5)=1.000  0.0339 0.0025 2022.69 -7620.71
 63% 0.65 0.28 0.25 0.43 0.18 0.39   5 13 0.0000 0.4247 P(5)=1.000  0.0339 0.0025 2001.60 -7625.64
 63% 0.65 0.28 0.25 0.43 0.18 0.39   5 13 0.0000 0.4247 P(5)=1.000  0.0339 0.0025 2029.63 -7612.52
 64% 0.65 0.28 0.25 0.43 0.18 0.39   5 13 0.0000 0.4244 P(5)=1.000  0.0339 0.0025 2029.02 -7621.45
 64% 0.65 0.28 0.25 0.43 0.18 0.39   5 13 0.0000 0.4244 P(5)=1.000  0.0339 0.0025 2014.17 -7601.01
 64% 0.65 0.28 0.25 0.43 0.18 0.39   5 13 0.0000 0.4244 P(5)=1.000  0.0339 0.0025 2028.60 -7606.17
 64% 0.65 0.28 0.25 0.43 0.18 0.39   5 13 0.0000 0.4244 P(5)=1.000  0.0339 0.0025 2022.72 -7603.92
 64% 0.65 0.28 0.25 0.43 0.18 0.39   5 13 0.0000 0.4249 P(5)=1.000  0.0339 0.0025 2017.95 -7603.05
 64% 0.65 0.28 0.25 0.43 0.18 0.39   5 13 0.0000 0.4245 P(5)=1.000  0.0339 0.0025 2022.94 -7594.31
 64% 0.65 0.28 0.25 0.43 0.18 0.39   5 13 0.0000 0.4241 P(5)=1.000  0.0339 0.0025 2018.86 -7597.54
 64% 0.65 0.28 0.25 0.43 0.18 0.39   5 13 0.0000 0.4241 P(5)=1.000  0.0339 0.0025 2036.28 -7597.96
 64% 0.65 0.28 0.25 0.43 0.18 0.39   5 13 0.0000 0.4241 P(5)=1.000  0.0339 0.0025 2043.79 -7589.85
 64% 0.65 0.28 0.25 0.43 0.18 0.39   5 13 0.0000 0.4241 P(5)=1.000  0.0338 0.0025 2038.88 -7596.65
 64% 0.65 0.28 0.25 0.43 0.18 0.39   5 13 0.0000 0.4241 P(5)=1.000  0.0338 0.0025 2023.10 -7598.33
 64% 0.65 0.28 0.25 0.43 0.18 0.39   5 13 0.0000 0.4237 P(5)=1.000  0.0338 0.0025 2035.81 -7599.59
 64% 0.65 0.28 0.25 0.43 0.18 0.39   5 13 0.0000 0.4242 P(5)=1.000  0.0338 0.0025 2024.11 -7590.94
 64% 0.65 0.28 0.25 0.43 0.18 0.39   5 13 0.0000 0.4239 P(5)=1.000  0.0338 0.0025 2024.24 -7595.23
 64% 0.65 0.28 0.25 0.43 0.18 0.39   5 13 0.0000 0.4235 P(5)=1.000  0.0338 0.0025 2017.29 -7592.86
 64% 0.65 0.28 0.25 0.43 0.18 0.39   5 13 0.0000 0.4235 P(5)=1.000  0.0338 0.0025 2047.06 -7603.63
 64% 0.65 0.28 0.25 0.43 0.18 0.39   5 13 0.0000 0.4235 P(5)=1.000  0.0338 0.0025 2009.82 -7599.14
 64% 0.65 0.28 0.25 0.43 0.18 0.39   5 13 0.0000 0.4240 P(5)=1.000  0.0338 0.0025 1998.83 -7593.88
 64% 0.65 0.28 0.25 0.43 0.18 0.39   5 13 0.0000 0.4236 P(5)=1.000  0.0338 0.0025 2077.61 -7599.67
 64% 0.65 0.28 0.25 0.43 0.18 0.39   5 13 0.0000 0.4241 P(5)=1.000  0.0338 0.0025 2021.53 -7599.41
 65% 0.65 0.28 0.25 0.43 0.18 0.39   5 13 0.0000 0.4247 P(5)=1.000  0.0338 0.0025 2019.08 -7595.74
 65% 0.65 0.28 0.25 0.43 0.18 0.39   5 13 0.0000 0.4252 P(5)=1.000  0.0338 0.0025 2020.95 -7600.74
 65% 0.65 0.28 0.25 0.43 0.18 0.39   5 13 0.0000 0.4252 P(5)=1.000  0.0338 0.0025 2012.21 -7604.85
 65% 0.65 0.28 0.25 0.43 0.18 0.39   5 13 0.0000 0.4252 P(5)=1.000  0.0338 0.0025 2020.19 -7602.85
 65% 0.65 0.28 0.25 0.43 0.18 0.39   5 13 0.0000 0.4257 P(5)=1.000  0.0338 0.0026 2035.91 -7605.08
 65% 0.65 0.28 0.25 0.43 0.18 0.39   5 13 0.0000 0.4253 P(5)=1.000  0.0338 0.0026 2030.98 -7606.37
 65% 0.65 0.28 0.25 0.43 0.18 0.39   5 13 0.0000 0.4253 P(5)=1.000  0.0338 0.0026 2028.97 -7604.12
 65% 0.65 0.28 0.25 0.43 0.18 0.39   5 13 0.0000 0.4258 P(5)=1.000  0.0338 0.0026 2035.42 -7613.44
 65% 0.65 0.28 0.25 0.43 0.18 0.39   5 13 0.0000 0.4255 P(5)=1.000  0.0338 0.0026 2037.98 -7604.45
 65% 0.65 0.28 0.25 0.43 0.18 0.39   5 13 0.0000 0.4260 P(5)=1.000  0.0338 0.0026 2023.10 -7609.47
 65% 0.65 0.28 0.25 0.43 0.18 0.39   5 13 0.0000 0.4265 P(5)=1.000  0.0338 0.0026 2057.05 -7612.66  2:07

 65% 0.65 0.28 0.25 0.44 0.18 0.39   5 13 0.0000 0.4265 P(5)=1.000  0.0338 0.0026 2070.54 -7615.92
 65% 0.65 0.28 0.25 0.44 0.18 0.39   5 13 0.0000 0.4265 P(5)=1.000  0.0337 0.0026 2072.03 -7614.65
 65% 0.65 0.28 0.25 0.44 0.18 0.39   5 13 0.0000 0.4265 P(5)=1.000  0.0337 0.0026 2088.18 -7613.06
 65% 0.65 0.28 0.25 0.44 0.18 0.39   5 13 0.0000 0.4270 P(5)=1.000  0.0337 0.0026 2060.24 -7605.75
 65% 0.65 0.28 0.25 0.44 0.18 0.39   5 13 0.0000 0.4275 P(5)=1.000  0.0337 0.0026 2039.39 -7605.24
 65% 0.65 0.28 0.25 0.44 0.18 0.39   5 13 0.0000 0.4271 P(5)=1.000  0.0337 0.0026 2022.58 -7596.18
 65% 0.65 0.28 0.25 0.44 0.18 0.39   5 13 0.0000 0.4271 P(5)=1.000  0.0337 0.0026 2042.60 -7603.06
 65% 0.65 0.28 0.25 0.44 0.18 0.39   5 13 0.0000 0.4277 P(5)=1.000  0.0337 0.0026 2055.20 -7606.62
 65% 0.65 0.28 0.25 0.44 0.18 0.39   5 13 0.0000 0.4277 P(5)=1.000  0.0337 0.0026 2039.53 -7611.85
 66% 0.65 0.28 0.25 0.44 0.18 0.39   5 13 0.0000 0.4273 P(5)=1.000  0.0337 0.0026 2045.77 -7604.13
 66% 0.65 0.28 0.25 0.44 0.18 0.39   5 13 0.0000 0.4269 P(5)=1.000  0.0337 0.0026 2046.05 -7597.38
 66% 0.65 0.28 0.25 0.44 0.18 0.39   5 13 0.0000 0.4274 P(5)=1.000  0.0337 0.0026 2064.79 -7598.79
 66% 0.65 0.28 0.25 0.44 0.18 0.39   5 13 0.0000 0.4270 P(5)=1.000  0.0337 0.0026 2072.09 -7605.62
 66% 0.65 0.28 0.25 0.44 0.18 0.39   5 13 0.0000 0.4275 P(5)=1.000  0.0337 0.0026 2058.15 -7602.52
 66% 0.65 0.28 0.25 0.44 0.18 0.39   5 13 0.0000 0.4272 P(5)=1.000  0.0337 0.0026 2056.07 -7598.27
 66% 0.65 0.28 0.25 0.44 0.18 0.39   5 13 0.0000 0.4277 P(5)=1.000  0.0337 0.0026 2063.91 -7600.72
 66% 0.65 0.28 0.25 0.44 0.18 0.39   5 13 0.0000 0.4277 P(5)=1.000  0.0337 0.0026 2063.93 -7607.06
 66% 0.65 0.28 0.25 0.44 0.18 0.39   5 13 0.0000 0.4277 P(5)=1.000  0.0337 0.0026 2068.02 -7598.25
 66% 0.65 0.28 0.25 0.44 0.18 0.39   5 13 0.0000 0.4273 P(5)=1.000  0.0337 0.0026 2085.52 -7606.20
 66% 0.65 0.28 0.25 0.44 0.18 0.39   5 13 0.0000 0.4269 P(5)=1.000  0.0337 0.0026 2028.04 -7611.51
 66% 0.65 0.28 0.25 0.44 0.18 0.39   5 13 0.0000 0.4265 P(5)=1.000  0.0337 0.0026 2029.60 -7616.87
 66% 0.65 0.28 0.25 0.44 0.18 0.39   5 13 0.0000 0.4265 P(5)=1.000  0.0337 0.0026 2033.00 -7613.54
 66% 0.65 0.28 0.25 0.44 0.18 0.39   5 13 0.0000 0.4265 P(5)=1.000  0.0337 0.0026 2043.32 -7601.21
 66% 0.65 0.28 0.25 0.44 0.18 0.39   5 13 0.0000 0.4265 P(5)=1.000  0.0337 0.0026 2041.14 -7606.41
 66% 0.65 0.28 0.25 0.44 0.18 0.39   5 13 0.0000 0.4265 P(5)=1.000  0.0337 0.0026 2022.24 -7613.87
 66% 0.65 0.28 0.25 0.44 0.18 0.39   5 13 0.0000 0.4265 P(5)=1.000  0.0337 0.0027 2024.05 -7609.35
 66% 0.65 0.28 0.25 0.44 0.18 0.39   5 13 0.0000 0.4261 P(5)=1.000  0.0337 0.0027 2019.07 -7609.88
 66% 0.65 0.28 0.25 0.44 0.18 0.39   5 13 0.0000 0.4258 P(5)=1.000  0.0336 0.0027 2029.78 -7599.90
 66% 0.65 0.28 0.25 0.44 0.18 0.39   5 13 0.0000 0.4254 P(5)=1.000  0.0336 0.0027 2014.63 -7592.22
 67% 0.65 0.28 0.25 0.44 0.18 0.39   5 13 0.0000 0.4254 P(5)=1.000  0.0336 0.0027 2020.10 -7608.54
 67% 0.65 0.28 0.25 0.44 0.18 0.39   5 13 0.0000 0.4250 P(5)=1.000  0.0336 0.0027 2020.64 -7611.60
 67% 0.65 0.28 0.25 0.44 0.18 0.39   5 13 0.0000 0.4255 P(5)=1.000  0.0336 0.0027 2018.14 -7602.80
 67% 0.65 0.28 0.25 0.44 0.18 0.39   5 13 0.0000 0.4260 P(5)=1.000  0.0336 0.0027 2036.38 -7597.37
 67% 0.65 0.28 0.25 0.44 0.18 0.39   5 13 0.0000 0.4260 P(5)=1.000  0.0336 0.0027 2027.09 -7594.17
 67% 0.65 0.28 0.25 0.44 0.18 0.39   5 13 0.0000 0.4260 P(5)=1.000  0.0336 0.0027 2023.10 -7591.34
 67% 0.65 0.28 0.25 0.44 0.18 0.39   5 13 0.0000 0.4260 P(5)=1.000  0.0336 0.0027 2018.87 -7601.46
 67% 0.65 0.28 0.25 0.44 0.18 0.39   5 13 0.0000 0.4265 P(5)=1.000  0.0336 0.0027 2007.35 -7595.29
 67% 0.65 0.28 0.25 0.44 0.18 0.39   5 13 0.0000 0.4270 P(5)=1.000  0.0336 0.0027 2026.23 -7601.18
 67% 0.65 0.28 0.25 0.44 0.18 0.39   5 13 0.0000 0.4276 P(5)=1.000  0.0336 0.0027 2027.94 -7599.54
 67% 0.65 0.28 0.25 0.44 0.18 0.39   5 13 0.0000 0.4276 P(5)=1.000  0.0336 0.0027 1989.06 -7598.69
 67% 0.65 0.28 0.25 0.44 0.18 0.39   5 13 0.0000 0.4281 P(5)=1.000  0.0336 0.0027 1986.73 -7608.62
 67% 0.65 0.28 0.25 0.44 0.18 0.39   5 13 0.0000 0.4277 P(5)=1.000  0.0336 0.0027 1989.71 -7611.80
 67% 0.65 0.28 0.25 0.44 0.18 0.39   5 13 0.0000 0.4282 P(5)=1.000  0.0336 0.0027 2008.04 -7600.34
 67% 0.65 0.28 0.25 0.44 0.18 0.39   5 13 0.0000 0.4287 P(5)=1.000  0.0336 0.0027 2016.93 -7592.92
 67% 0.65 0.28 0.25 0.44 0.18 0.39   5 13 0.0000 0.4283 P(5)=1.000  0.0336 0.0027 2053.83 -7596.88
 67% 0.65 0.28 0.25 0.44 0.18 0.39   5 13 0.0000 0.4288 P(5)=1.000  0.0336 0.0027 2040.71 -7595.95
 67% 0.65 0.28 0.25 0.44 0.18 0.39   5 13 0.0000 0.4293 P(5)=1.000  0.0336 0.0027 2091.32 -7606.02
 67% 0.65 0.28 0.25 0.44 0.18 0.39   5 13 0.0000 0.4298 P(5)=1.000  0.0336 0.0027 2056.10 -7595.82
 67% 0.65 0.28 0.25 0.44 0.18 0.39   5 13 0.0000 0.4303 P(5)=1.000  0.0336 0.0027 2038.63 -7588.66
 68% 0.65 0.28 0.25 0.44 0.18 0.39   5 13 0.0000 0.4308 P(5)=1.000  0.0335 0.0027 2023.17 -7605.72
 68% 0.65 0.28 0.25 0.44 0.18 0.39   5 13 0.0000 0.4305 P(5)=1.000  0.0335 0.0027 2022.71 -7606.26
 68% 0.65 0.28 0.25 0.44 0.18 0.39   5 13 0.0000 0.4310 P(5)=1.000  0.0335 0.0027 2023.99 -7611.39
 68% 0.65 0.28 0.25 0.44 0.18 0.39   5 13 0.0000 0.4306 P(5)=1.000  0.0335 0.0028 2048.69 -7607.02
 68% 0.65 0.28 0.25 0.44 0.18 0.39   5 13 0.0000 0.4311 P(5)=1.000  0.0335 0.0028 2017.85 -7617.36
 68% 0.65 0.28 0.25 0.44 0.18 0.39   5 13 0.0000 0.4307 P(5)=1.000  0.0335 0.0028 2000.94 -7610.66
 68% 0.65 0.28 0.25 0.44 0.18 0.39   5 13 0.0000 0.4312 P(5)=1.000  0.0335 0.0028 1995.30 -7611.98
 68% 0.65 0.28 0.25 0.44 0.18 0.39   5 13 0.0000 0.4317 P(5)=1.000  0.0335 0.0028 2001.44 -7613.11
 68% 0.65 0.28 0.25 0.44 0.18 0.39   5 13 0.0000 0.4322 P(5)=1.000  0.0335 0.0028 2077.03 -7625.20
 68% 0.65 0.29 0.25 0.44 0.18 0.39   5 13 0.0000 0.4318 P(5)=1.000  0.0335 0.0028 2075.42 -7614.67
 68% 0.65 0.29 0.25 0.44 0.18 0.39   5 13 0.0000 0.4314 P(5)=1.000  0.0335 0.0028 2068.69 -7598.62
 68% 0.65 0.29 0.25 0.44 0.18 0.39   5 13 0.0000 0.4319 P(5)=1.000  0.0335 0.0028 2066.45 -7603.97
 68% 0.65 0.29 0.25 0.44 0.18 0.39   5 13 0.0000 0.4319 P(5)=1.000  0.0334 0.0028 2001.08 -7588.43
 68% 0.65 0.29 0.25 0.44 0.18 0.39   5 13 0.0000 0.4316 P(5)=1.000  0.0334 0.0028 2010.34 -7596.83
 68% 0.65 0.29 0.25 0.44 0.18 0.39   5 13 0.0000 0.4321 P(5)=1.000  0.0334 0.0028 2014.36 -7595.80
 68% 0.65 0.29 0.25 0.44 0.18 0.39   5 13 0.0000 0.4317 P(5)=1.000  0.0334 0.0028 2017.33 -7599.84
 68% 0.65 0.29 0.25 0.44 0.18 0.39   5 13 0.0000 0.4313 P(5)=1.000  0.0334 0.0028 2012.90 -7601.44
 68% 0.65 0.29 0.25 0.44 0.18 0.39   5 13 0.0000 0.4318 P(5)=1.000  0.0334 0.0028 2018.20 -7597.20
 68% 0.65 0.29 0.25 0.44 0.18 0.39   5 13 0.0000 0.4314 P(5)=1.000  0.0334 0.0028 2030.49 -7606.79
 68% 0.65 0.29 0.25 0.44 0.18 0.39   5 13 0.0000 0.4310 P(5)=1.000  0.0334 0.0028 2019.33 -7598.62
 69% 0.65 0.29 0.25 0.44 0.18 0.39   5 13 0.0000 0.4307 P(5)=1.000  0.0334 0.0028 2029.75 -7596.69
 69% 0.65 0.29 0.25 0.45 0.18 0.39   5 13 0.0000 0.4303 P(5)=1.000  0.0334 0.0028 2019.46 -7598.58
 69% 0.65 0.29 0.25 0.45 0.18 0.39   5 13 0.0000 0.4299 P(5)=1.000  0.0334 0.0028 2017.52 -7610.47
 69% 0.65 0.29 0.25 0.45 0.18 0.39   5 13 0.0000 0.4296 P(5)=1.000  0.0334 0.0028 2021.54 -7598.62
 69% 0.65 0.29 0.25 0.45 0.18 0.39   5 13 0.0000 0.4301 P(5)=1.000  0.0334 0.0028 2031.89 -7605.81
 69% 0.65 0.29 0.25 0.45 0.18 0.39   5 13 0.0000 0.4301 P(5)=1.000  0.0334 0.0028 2015.00 -7610.16
 69% 0.65 0.29 0.25 0.45 0.18 0.39   5 13 0.0000 0.4297 P(5)=1.000  0.0334 0.0028 2017.34 -7606.35
 69% 0.65 0.29 0.25 0.45 0.18 0.39   5 13 0.0000 0.4302 P(5)=1.000  0.0333 0.0028 2017.35 -7605.06
 69% 0.65 0.29 0.25 0.45 0.18 0.39   5 13 0.0000 0.4298 P(5)=1.000  0.0333 0.0029 2024.68 -7614.53
 69% 0.65 0.29 0.25 0.45 0.18 0.39   5 13 0.0000 0.4294 P(5)=1.000  0.0333 0.0029 2040.84 -7617.46
 69% 0.65 0.29 0.25 0.45 0.18 0.39   5 13 0.0000 0.4299 P(5)=1.000  0.0333 0.0029 2037.52 -7607.28
 69% 0.65 0.29 0.25 0.45 0.18 0.39   5 13 0.0000 0.4296 P(5)=1.000  0.0333 0.0029 2026.75 -7595.88
 69% 0.65 0.29 0.25 0.45 0.18 0.39   5 13 0.0000 0.4300 P(5)=1.000  0.0333 0.0029 2046.25 -7602.91
 69% 0.65 0.29 0.25 0.45 0.18 0.39   5 13 0.0000 0.4297 P(5)=1.000  0.0333 0.0029 2050.01 -7602.02
 69% 0.65 0.29 0.25 0.45 0.18 0.39   5 13 0.0000 0.4302 P(5)=1.000  0.0333 0.0029 2043.36 -7605.58
 69% 0.65 0.29 0.25 0.45 0.18 0.39   5 13 0.0000 0.4307 P(5)=1.000  0.0333 0.0029 2031.53 -7599.65
 69% 0.65 0.29 0.25 0.45 0.18 0.39   5 13 0.0000 0.4311 P(5)=1.000  0.0333 0.0029 2075.24 -7621.66
 69% 0.65 0.29 0.25 0.45 0.18 0.39   5 13 0.0000 0.4311 P(5)=1.000  0.0332 0.0029 2060.83 -7628.73
 69% 0.65 0.29 0.25 0.45 0.18 0.39   5 13 0.0000 0.4316 P(5)=1.000  0.0332 0.0029 2014.25 -7620.36
 69% 0.65 0.29 0.25 0.45 0.18 0.39   5 13 0.0000 0.4321 P(5)=1.000  0.0332 0.0029 2014.41 -7614.21
 70% 0.65 0.29 0.25 0.45 0.18 0.39   5 13 0.0000 0.4326 P(5)=1.000  0.0332 0.0029 2025.06 -7620.53
 70% 0.65 0.29 0.25 0.45 0.18 0.39   5 13 0.0000 0.4326 P(5)=1.000  0.0332 0.0029 2034.22 -7612.21
 70% 0.65 0.29 0.25 0.45 0.18 0.39   5 13 0.0000 0.4326 P(5)=1.000  0.0332 0.0029 2096.83 -7624.61
 70% 0.65 0.29 0.25 0.45 0.18 0.39   5 13 0.0000 0.4331 P(5)=1.000  0.0332 0.0029 2104.68 -7622.42
 70% 0.65 0.29 0.25 0.45 0.18 0.40   5 13 0.0000 0.4336 P(5)=1.000  0.0332 0.0029 2035.07 -7630.02
 70% 0.65 0.29 0.25 0.45 0.18 0.39   5 13 0.0000 0.4332 P(5)=1.000  0.0332 0.0029 2049.15 -7626.44
 70% 0.65 0.29 0.25 0.45 0.18 0.40   5 13 0.0000 0.4328 P(5)=1.000  0.0332 0.0029 2044.10 -7606.94
 70% 0.65 0.29 0.25 0.45 0.18 0.40   5 13 0.0000 0.4328 P(5)=1.000  0.0332 0.0029 2030.10 -7600.14
 70% 0.65 0.29 0.25 0.45 0.18 0.40   5 13 0.0000 0.4328 P(5)=1.000  0.0332 0.0029 2032.76 -7608.56
 70% 0.65 0.29 0.25 0.45 0.18 0.40   5 13 0.0000 0.4325 P(5)=1.000  0.0332 0.0029 2034.51 -7609.34
 70% 0.65 0.29 0.25 0.45 0.18 0.40   5 13 0.0000 0.4329 P(5)=1.000  0.0332 0.0029 2036.72 -7604.98  2:15

 70% 0.65 0.29 0.25 0.45 0.18 0.40   5 13 0.0000 0.4329 P(5)=1.000  0.0332 0.0029 2008.72 -7620.24
 70% 0.65 0.29 0.25 0.45 0.18 0.40   5 13 0.0000 0.4326 P(5)=1.000  0.0332 0.0029 2019.03 -7618.56
 70% 0.65 0.29 0.25 0.45 0.18 0.40   5 13 0.0000 0.4322 P(5)=1.000  0.0332 0.0029 2022.48 -7610.68
 70% 0.65 0.29 0.25 0.45 0.18 0.40   5 13 0.0000 0.4318 P(5)=1.000  0.0331 0.0029 2038.99 -7616.15
 70% 0.65 0.29 0.25 0.45 0.18 0.40   5 13 0.0000 0.4318 P(5)=1.000  0.0331 0.0030 2039.23 -7613.59
 70% 0.65 0.29 0.25 0.45 0.18 0.40   5 13 0.0000 0.4323 P(5)=1.000  0.0331 0.0030 2054.25 -7610.82
 70% 0.65 0.29 0.25 0.45 0.18 0.40   5 13 0.0000 0.4320 P(5)=1.000  0.0331 0.0030 2036.05 -7596.52
 70% 0.65 0.29 0.25 0.45 0.18 0.40   5 13 0.0000 0.4316 P(5)=1.000  0.0331 0.0030 2044.51 -7617.69
 70% 0.65 0.29 0.25 0.45 0.18 0.40   5 13 0.0000 0.4316 P(5)=1.000  0.0331 0.0030 2029.55 -7601.74
 71% 0.65 0.29 0.25 0.45 0.18 0.40   5 13 0.0000 0.4316 P(5)=1.000  0.0331 0.0030 2003.19 -7604.65
 71% 0.65 0.29 0.25 0.45 0.18 0.40   5 13 0.0000 0.4316 P(5)=1.000  0.0331 0.0030 1993.53 -7597.27
 71% 0.65 0.29 0.25 0.45 0.18 0.40   5 13 0.0000 0.4321 P(5)=1.000  0.0331 0.0030 1991.36 -7606.17
 71% 0.65 0.29 0.25 0.45 0.18 0.40   5 13 0.0000 0.4317 P(5)=1.000  0.0331 0.0030 1998.70 -7609.22
 71% 0.65 0.29 0.25 0.45 0.18 0.40   5 13 0.0000 0.4313 P(5)=1.000  0.0331 0.0030 2003.66 -7610.95
 71% 0.65 0.29 0.25 0.45 0.18 0.40   5 13 0.0000 0.4310 P(5)=1.000  0.0331 0.0030 1998.96 -7627.70
 71% 0.65 0.29 0.25 0.45 0.18 0.40   5 13 0.0000 0.4315 P(5)=1.000  0.0331 0.0030 2004.15 -7623.16
 71% 0.65 0.29 0.25 0.45 0.18 0.40   5 13 0.0000 0.4315 P(5)=1.000  0.0331 0.0030 2018.77 -7616.67
 71% 0.65 0.29 0.25 0.45 0.18 0.40   5 13 0.0000 0.4311 P(5)=1.000  0.0331 0.0030 2007.88 -7617.97
 71% 0.65 0.29 0.25 0.45 0.18 0.40   5 13 0.0000 0.4307 P(5)=1.000  0.0331 0.0030 2079.05 -7616.59
 71% 0.65 0.29 0.25 0.45 0.18 0.40   5 13 0.0000 0.4304 P(5)=1.000  0.0331 0.0030 2016.63 -7615.41
 71% 0.65 0.29 0.25 0.45 0.18 0.40   5 13 0.0000 0.4300 P(5)=1.000  0.0331 0.0030 2015.37 -7609.02
 71% 0.65 0.29 0.25 0.45 0.18 0.40   5 13 0.0000 0.4300 P(5)=1.000  0.0331 0.0030 2034.53 -7610.20
 71% 0.65 0.29 0.25 0.45 0.18 0.40   5 13 0.0000 0.4296 P(5)=1.000  0.0331 0.0030 2041.81 -7604.25
 71% 0.65 0.29 0.25 0.45 0.18 0.40   5 13 0.0000 0.4301 P(5)=1.000  0.0331 0.0030 2033.86 -7592.71
 71% 0.65 0.29 0.25 0.45 0.18 0.40   5 13 0.0000 0.4306 P(5)=1.000  0.0331 0.0030 2023.60 -7594.60
 71% 0.65 0.29 0.25 0.45 0.18 0.40   5 13 0.0000 0.4311 P(5)=1.000  0.0331 0.0030 2026.04 -7603.13
 71% 0.65 0.29 0.25 0.45 0.18 0.40   5 13 0.0000 0.4307 P(5)=1.000  0.0331 0.0030 2044.36 -7591.88
 71% 0.65 0.29 0.25 0.45 0.18 0.40   5 13 0.0000 0.4312 P(5)=1.000  0.0331 0.0030 2080.55 -7601.14
 71% 0.65 0.29 0.25 0.45 0.18 0.40   5 13 0.0000 0.4308 P(5)=1.000  0.0330 0.0030 2065.78 -7590.75
 72% 0.65 0.29 0.25 0.45 0.18 0.40   5 13 0.0000 0.4305 P(5)=1.000  0.0330 0.0030 2042.49 -7587.08
 72% 0.65 0.29 0.25 0.46 0.18 0.40   5 13 0.0000 0.4309 P(5)=1.000  0.0330 0.0030 2048.29 -7593.51
 72% 0.65 0.29 0.25 0.46 0.18 0.40   5 13 0.0000 0.4306 P(5)=1.000  0.0330 0.0030 2052.50 -7616.15
 72% 0.65 0.29 0.25 0.46 0.18 0.40   5 13 0.0000 0.4302 P(5)=1.000  0.0330 0.0030 2048.29 -7607.32
 72% 0.65 0.29 0.25 0.46 0.18 0.40   5 13 0.0000 0.4307 P(5)=1.000  0.0330 0.0030 2061.99 -7614.12
 72% 0.65 0.29 0.25 0.46 0.18 0.40   5 13 0.0000 0.4312 P(5)=1.000  0.0330 0.0031 2019.94 -7600.17
 72% 0.65 0.29 0.25 0.46 0.18 0.40   5 13 0.0000 0.4316 P(5)=1.000  0.0330 0.0031 2018.21 -7612.88
 72% 0.65 0.29 0.25 0.46 0.18 0.40   5 13 0.0000 0.4321 P(5)=1.000  0.0330 0.0031 2017.66 -7620.23
 72% 0.65 0.29 0.25 0.46 0.18 0.40   5 13 0.0000 0.4326 P(5)=1.000  0.0330 0.0031 2025.81 -7605.84
 72% 0.65 0.29 0.25 0.46 0.18 0.40   5 13 0.0000 0.4331 P(5)=1.000  0.0330 0.0031 2024.39 -7610.37
 72% 0.65 0.29 0.25 0.46 0.18 0.40   5 13 0.0000 0.4327 P(5)=1.000  0.0330 0.0031 2017.15 -7607.39
 72% 0.65 0.29 0.25 0.46 0.18 0.40   5 13 0.0000 0.4323 P(5)=1.000  0.0330 0.0031 2035.19 -7616.18
 72% 0.65 0.29 0.25 0.46 0.18 0.40   5 13 0.0000 0.4328 P(5)=1.000  0.0329 0.0031 2035.95 -7621.26
 72% 0.65 0.29 0.25 0.46 0.18 0.40   5 13 0.0000 0.4325 P(5)=1.000  0.0329 0.0031 2034.42 -7606.97
 72% 0.65 0.29 0.25 0.46 0.18 0.40   5 13 0.0000 0.4329 P(5)=1.000  0.0329 0.0031 2026.62 -7609.94
 72% 0.65 0.29 0.25 0.46 0.18 0.40   5 13 0.0000 0.4326 P(5)=1.000  0.0329 0.0031 2017.96 -7611.74
 72% 0.65 0.29 0.25 0.46 0.18 0.40   5 13 0.0000 0.4330 P(5)=1.000  0.0329 0.0031 2025.57 -7618.22
 72% 0.65 0.29 0.25 0.46 0.18 0.40   5 13 0.0000 0.4327 P(5)=1.000  0.0329 0.0031 2104.17 -7597.35
 72% 0.65 0.29 0.25 0.46 0.18 0.40   5 13 0.0000 0.4331 P(5)=1.000  0.0329 0.0031 2111.37 -7622.35
 72% 0.65 0.29 0.25 0.46 0.18 0.40   5 13 0.0000 0.4331 P(5)=1.000  0.0329 0.0031 2128.20 -7614.24
 73% 0.65 0.29 0.25 0.46 0.18 0.40   5 13 0.0000 0.4328 P(5)=1.000  0.0329 0.0031 2112.83 -7611.67
 73% 0.65 0.29 0.25 0.46 0.18 0.39   5 13 0.0000 0.4324 P(5)=1.000  0.0329 0.0031 2103.50 -7618.51
 73% 0.65 0.29 0.25 0.46 0.18 0.39   5 13 0.0000 0.4324 P(5)=1.000  0.0329 0.0031 2116.80 -7614.20
 73% 0.65 0.29 0.25 0.46 0.18 0.39   5 13 0.0000 0.4329 P(5)=1.000  0.0329 0.0031 2031.93 -7611.02
 73% 0.65 0.29 0.25 0.46 0.18 0.39   5 13 0.0000 0.4334 P(5)=1.000  0.0329 0.0031 2031.04 -7610.40
 73% 0.65 0.29 0.25 0.46 0.18 0.39   5 13 0.0000 0.4338 P(5)=1.000  0.0329 0.0031 2099.84 -7611.59
 73% 0.65 0.29 0.25 0.46 0.18 0.39   5 13 0.0000 0.4343 P(5)=1.000  0.0329 0.0031 2082.17 -7606.18
 73% 0.65 0.29 0.25 0.46 0.18 0.39   5 13 0.0000 0.4347 P(5)=1.000  0.0329 0.0031 2071.97 -7614.94
 73% 0.65 0.29 0.25 0.46 0.18 0.39   5 13 0.0000 0.4344 P(5)=1.000  0.0329 0.0031 2081.13 -7611.63
 73% 0.65 0.29 0.25 0.46 0.18 0.39   5 13 0.0000 0.4340 P(5)=1.000  0.0329 0.0031 2094.20 -7625.32
 73% 0.65 0.29 0.25 0.46 0.18 0.39   5 13 0.0000 0.4337 P(5)=1.000  0.0328 0.0031 2080.70 -7621.57
 73% 0.65 0.29 0.25 0.46 0.18 0.40   5 13 0.0000 0.4333 P(5)=1.000  0.0328 0.0031 2082.65 -7615.81
 73% 0.65 0.29 0.25 0.46 0.18 0.39   5 13 0.0000 0.4338 P(5)=1.000  0.0328 0.0031 2086.08 -7604.90
 73% 0.65 0.29 0.25 0.46 0.18 0.39   5 13 0.0000 0.4343 P(5)=1.000  0.0328 0.0031 2090.14 -7614.28
 73% 0.65 0.29 0.25 0.46 0.18 0.39   5 13 0.0000 0.4347 P(5)=1.000  0.0328 0.0031 2025.82 -7603.51
 73% 0.65 0.29 0.25 0.46 0.18 0.39   5 13 0.0000 0.4344 P(5)=1.000  0.0328 0.0031 2074.33 -7614.65
 73% 0.65 0.29 0.25 0.46 0.18 0.39   5 13 0.0000 0.4348 P(5)=1.000  0.0328 0.0031 2063.79 -7617.07
 73% 0.65 0.29 0.25 0.46 0.18 0.39   5 13 0.0000 0.4353 P(5)=1.000  0.0328 0.0031 2067.04 -7607.49
 73% 0.65 0.29 0.25 0.46 0.18 0.39   5 13 0.0000 0.4349 P(5)=1.000  0.0328 0.0032 2050.55 -7603.15
 73% 0.65 0.29 0.25 0.46 0.18 0.39   5 13 0.0000 0.4354 P(5)=1.000  0.0328 0.0032 2055.30 -7593.76
 74% 0.65 0.29 0.25 0.46 0.18 0.39   5 13 0.0000 0.4350 P(5)=1.000  0.0328 0.0032 2056.58 -7603.16
 74% 0.65 0.29 0.25 0.46 0.18 0.39   5 13 0.0000 0.4355 P(5)=1.000  0.0328 0.0032 2069.66 -7606.10
 74% 0.65 0.29 0.25 0.46 0.18 0.39   5 13 0.0000 0.4359 P(5)=1.000  0.0328 0.0032 2070.26 -7628.96
 74% 0.65 0.29 0.25 0.46 0.18 0.39   5 13 0.0000 0.4359 P(5)=1.000  0.0327 0.0032 2024.06 -7610.56
 74% 0.65 0.29 0.25 0.46 0.18 0.39   5 13 0.0000 0.4359 P(5)=1.000  0.0327 0.0032 2035.73 -7612.18
 74% 0.65 0.29 0.25 0.46 0.18 0.39   5 13 0.0000 0.4364 P(5)=1.000  0.0327 0.0032 2046.16 -7614.14
 74% 0.65 0.29 0.25 0.46 0.18 0.39   5 13 0.0000 0.4368 P(5)=1.000  0.0327 0.0032 2097.81 -7617.02
 74% 0.65 0.29 0.25 0.46 0.18 0.39   5 13 0.0000 0.4368 P(5)=1.000  0.0327 0.0032 2050.64 -7621.51
 74% 0.65 0.29 0.25 0.46 0.18 0.39   5 13 0.0000 0.4373 P(5)=1.000  0.0327 0.0032 2055.89 -7598.92
 74% 0.65 0.29 0.25 0.46 0.18 0.39   5 13 0.0000 0.4378 P(5)=1.000  0.0327 0.0032 2082.82 -7608.59
 74% 0.65 0.29 0.25 0.46 0.18 0.39   5 13 0.0000 0.4378 P(5)=1.000  0.0327 0.0032 2092.20 -7596.64
 74% 0.65 0.29 0.25 0.46 0.18 0.40   5 13 0.0000 0.4374 P(5)=1.000  0.0327 0.0032 2095.70 -7615.66
 74% 0.65 0.29 0.25 0.46 0.18 0.40   5 13 0.0000 0.4379 P(5)=1.000  0.0327 0.0032 2101.84 -7609.00
 74% 0.65 0.29 0.25 0.46 0.18 0.40   5 13 0.0000 0.4379 P(5)=1.000  0.0327 0.0032 2081.77 -7602.23
 74% 0.65 0.29 0.25 0.46 0.18 0.40   5 13 0.0000 0.4379 P(5)=1.000  0.0327 0.0032 2083.34 -7601.67
 74% 0.65 0.29 0.25 0.46 0.18 0.40   5 13 0.0000 0.4379 P(5)=1.000  0.0327 0.0032 2083.63 -7601.17
 74% 0.65 0.29 0.25 0.46 0.18 0.40   5 13 0.0000 0.4379 P(5)=1.000  0.0327 0.0032 2084.13 -7614.46
 74% 0.65 0.29 0.25 0.46 0.18 0.40   5 13 0.0000 0.4379 P(5)=1.000  0.0327 0.0032 2071.41 -7612.78
 74% 0.65 0.29 0.25 0.46 0.18 0.40   5 13 0.0000 0.4375 P(5)=1.000  0.0326 0.0032 2068.16 -7601.86
 74% 0.65 0.29 0.25 0.46 0.18 0.40   5 13 0.0000 0.4380 P(5)=1.000  0.0326 0.0032 2094.05 -7617.73
 75% 0.65 0.29 0.25 0.46 0.18 0.40   5 13 0.0000 0.4380 P(5)=1.000  0.0326 0.0032 2087.48 -7624.26
 75% 0.65 0.29 0.25 0.46 0.18 0.40   5 13 0.0000 0.4380 P(5)=1.000  0.0326 0.0032 2063.83 -7617.46
 75% 0.65 0.29 0.25 0.46 0.18 0.40   5 13 0.0000 0.4384 P(5)=1.000  0.0326 0.0032 2068.08 -7617.71
 75% 0.65 0.29 0.25 0.46 0.18 0.40   5 13 0.0000 0.4384 P(5)=1.000  0.0326 0.0032 2080.65 -7616.07
 75% 0.65 0.29 0.25 0.46 0.18 0.40   5 13 0.0000 0.4388 P(5)=1.000  0.0326 0.0032 2060.65 -7618.98
 75% 0.65 0.29 0.25 0.46 0.18 0.40   5 13 0.0000 0.4385 P(5)=1.000  0.0326 0.0032 2054.22 -7623.78
 75% 0.65 0.29 0.25 0.46 0.18 0.40   5 13 0.0000 0.4389 P(5)=1.000  0.0326 0.0032 2046.07 -7616.61
 75% 0.65 0.29 0.25 0.46 0.18 0.40   5 13 0.0000 0.4386 P(5)=1.000  0.0326 0.0032 2050.23 -7614.57
 75% 0.65 0.29 0.25 0.46 0.18 0.40   5 13 0.0000 0.4386 P(5)=1.000  0.0326 0.0032 2069.42 -7624.28
 75% 0.65 0.29 0.25 0.46 0.18 0.40   5 13 0.0000 0.4386 P(5)=1.000  0.0326 0.0032 2072.27 -7622.15
 75% 0.65 0.29 0.25 0.46 0.18 0.40   5 13 0.0000 0.4386 P(5)=1.000  0.0326 0.0032 2040.96 -7617.17  2:24

 75% 0.65 0.29 0.25 0.46 0.18 0.40   5 13 0.0000 0.4386 P(5)=1.000  0.0326 0.0033 2036.97 -7615.66
 75% 0.65 0.29 0.25 0.47 0.18 0.40   5 13 0.0000 0.4382 P(5)=1.000  0.0326 0.0033 2104.58 -7606.65
 75% 0.65 0.29 0.25 0.47 0.18 0.40   5 13 0.0000 0.4382 P(5)=1.000  0.0326 0.0033 2086.72 -7621.69
 75% 0.65 0.29 0.25 0.47 0.18 0.40   5 13 0.0000 0.4379 P(5)=1.000  0.0325 0.0033 2018.13 -7598.01
 75% 0.65 0.29 0.25 0.47 0.18 0.40   5 13 0.0000 0.4375 P(5)=1.000  0.0325 0.0033 2009.50 -7604.56
 75% 0.65 0.29 0.25 0.47 0.18 0.40   5 13 0.0000 0.4380 P(5)=1.000  0.0325 0.0033 2070.50 -7620.28
 75% 0.65 0.29 0.25 0.47 0.18 0.40   5 13 0.0000 0.4380 P(5)=1.000  0.0325 0.0033 2054.49 -7617.73
 75% 0.65 0.29 0.25 0.47 0.18 0.40   5 13 0.0000 0.4384 P(5)=1.000  0.0325 0.0033 2043.85 -7615.86
 75% 0.65 0.29 0.25 0.47 0.18 0.40   5 13 0.0000 0.4389 P(5)=1.000  0.0325 0.0033 2067.34 -7608.26
 76% 0.65 0.29 0.25 0.47 0.19 0.40   5 13 0.0000 0.4389 P(5)=1.000  0.0325 0.0033 2028.26 -7599.95
 76% 0.65 0.29 0.25 0.47 0.19 0.40   5 13 0.0000 0.4389 P(5)=1.000  0.0325 0.0033 2010.44 -7611.77
 76% 0.65 0.29 0.25 0.47 0.19 0.40   5 13 0.0000 0.4389 P(5)=1.000  0.0325 0.0033 2004.31 -7604.23
 76% 0.65 0.29 0.25 0.47 0.19 0.40   5 13 0.0000 0.4393 P(5)=1.000  0.0325 0.0033 2052.60 -7614.57
 76% 0.65 0.29 0.25 0.47 0.19 0.40   5 13 0.0000 0.4398 P(5)=1.000  0.0325 0.0033 2026.12 -7615.73
 76% 0.65 0.29 0.25 0.47 0.19 0.40   5 13 0.0000 0.4402 P(5)=1.000  0.0325 0.0033 2041.73 -7632.91
 76% 0.65 0.29 0.25 0.47 0.19 0.40   5 13 0.0000 0.4402 P(5)=1.000  0.0324 0.0033 2030.62 -7616.34
 76% 0.65 0.29 0.25 0.47 0.19 0.40   5 13 0.0000 0.4402 P(5)=1.000  0.0324 0.0033 2037.02 -7607.01
 76% 0.65 0.29 0.25 0.47 0.19 0.40   5 13 0.0000 0.4399 P(5)=1.000  0.0324 0.0033 2038.96 -7610.52
 76% 0.65 0.29 0.25 0.47 0.19 0.40   5 13 0.0000 0.4399 P(5)=1.000  0.0324 0.0033 2078.11 -7600.48
 76% 0.65 0.29 0.25 0.47 0.19 0.40   5 13 0.0000 0.4403 P(5)=1.000  0.0324 0.0033 2016.06 -7604.63
 76% 0.65 0.29 0.25 0.47 0.19 0.40   5 13 0.0000 0.4408 P(5)=1.000  0.0324 0.0033 1981.88 -7615.77
 76% 0.65 0.29 0.25 0.47 0.19 0.40   5 13 0.0000 0.4412 P(5)=1.000  0.0324 0.0033 2012.40 -7614.71
 76% 0.65 0.29 0.25 0.47 0.19 0.40   5 13 0.0000 0.4412 P(5)=1.000  0.0324 0.0033 2016.83 -7618.33
 76% 0.65 0.29 0.25 0.47 0.19 0.40   5 13 0.0000 0.4412 P(5)=1.000  0.0324 0.0033 2028.45 -7610.41
 76% 0.65 0.29 0.25 0.47 0.19 0.40   5 13 0.0000 0.4416 P(5)=1.000  0.0324 0.0033 2021.36 -7611.60
 76% 0.65 0.29 0.25 0.47 0.19 0.40   5 13 0.0000 0.4421 P(5)=1.000  0.0324 0.0033 2030.17 -7620.67
 76% 0.65 0.29 0.25 0.47 0.19 0.40   5 13 0.0000 0.4417 P(5)=1.000  0.0323 0.0033 2036.20 -7616.08
 76% 0.65 0.29 0.25 0.47 0.19 0.40   5 13 0.0000 0.4414 P(5)=1.000  0.0323 0.0033 2035.31 -7618.45
 76% 0.65 0.29 0.25 0.47 0.19 0.40   5 13 0.0000 0.4410 P(5)=1.000  0.0323 0.0033 2035.12 -7623.27
 77% 0.65 0.29 0.25 0.47 0.19 0.40   5 13 0.0000 0.4415 P(5)=1.000  0.0323 0.0033 2042.15 -7624.13
 77% 0.65 0.29 0.25 0.47 0.19 0.40   5 13 0.0000 0.4411 P(5)=1.000  0.0323 0.0033 2072.28 -7622.87
 77% 0.65 0.29 0.25 0.47 0.19 0.40   5 13 0.0000 0.4416 P(5)=1.000  0.0323 0.0034 2057.86 -7621.36
 77% 0.65 0.29 0.25 0.47 0.19 0.40   5 13 0.0000 0.4412 P(5)=1.000  0.0323 0.0034 2050.02 -7622.41
 77% 0.65 0.29 0.25 0.47 0.19 0.40   5 13 0.0000 0.4409 P(5)=1.000  0.0323 0.0034 2043.48 -7617.16
 77% 0.65 0.29 0.25 0.47 0.19 0.40   5 13 0.0000 0.4413 P(5)=1.000  0.0323 0.0034 2055.72 -7612.58
 77% 0.65 0.29 0.25 0.47 0.19 0.40   5 13 0.0000 0.4418 P(5)=1.000  0.0323 0.0034 2056.61 -7615.02
 77% 0.65 0.29 0.25 0.47 0.19 0.40   5 13 0.0000 0.4422 P(5)=1.000  0.0323 0.0034 2064.80 -7628.59
 77% 0.65 0.29 0.25 0.47 0.19 0.40   5 13 0.0000 0.4418 P(5)=1.000  0.0323 0.0034 2067.79 -7625.84
 77% 0.65 0.29 0.25 0.47 0.19 0.40   5 13 0.0000 0.4423 P(5)=1.000  0.0323 0.0034 2085.08 -7628.98
 77% 0.65 0.29 0.25 0.47 0.19 0.40   5 13 0.0000 0.4427 P(5)=1.000  0.0323 0.0034 2075.55 -7621.16
 77% 0.65 0.29 0.25 0.47 0.19 0.40   5 13 0.0000 0.4424 P(5)=1.000  0.0323 0.0034 2066.95 -7614.86
 77% 0.65 0.29 0.25 0.47 0.19 0.40   5 13 0.0000 0.4420 P(5)=1.000  0.0323 0.0034 2077.94 -7632.87
 77% 0.65 0.29 0.25 0.47 0.19 0.40   5 13 0.0000 0.4425 P(5)=1.000  0.0323 0.0034 2072.09 -7606.97
 77% 0.65 0.29 0.25 0.47 0.19 0.40   5 13 0.0000 0.4429 P(5)=1.000  0.0322 0.0034 2067.33 -7609.12
 77% 0.65 0.29 0.25 0.47 0.19 0.40   5 13 0.0000 0.4433 P(5)=1.000  0.0322 0.0034 2059.97 -7610.81
 77% 0.65 0.29 0.25 0.47 0.19 0.40   5 13 0.0000 0.4438 P(5)=1.000  0.0322 0.0034 2050.87 -7601.87
 77% 0.65 0.29 0.25 0.47 0.19 0.40   5 13 0.0000 0.4438 P(5)=1.000  0.0322 0.0034 2070.55 -7603.94
 77% 0.65 0.29 0.25 0.47 0.19 0.40   5 13 0.0000 0.4442 P(5)=1.000  0.0322 0.0034 2057.89 -7608.21
 77% 0.65 0.29 0.25 0.47 0.19 0.40   5 13 0.0000 0.4446 P(5)=1.000  0.0322 0.0034 2065.42 -7603.29
 78% 0.65 0.29 0.25 0.47 0.19 0.40   5 13 0.0000 0.4446 P(5)=1.000  0.0322 0.0034 2062.91 -7623.77
 78% 0.65 0.29 0.25 0.47 0.19 0.40   5 13 0.0000 0.4450 P(5)=1.000  0.0322 0.0034 2084.42 -7618.51
 78% 0.65 0.29 0.25 0.47 0.19 0.40   5 13 0.0000 0.4455 P(5)=1.000  0.0322 0.0034 2070.95 -7619.20
 78% 0.65 0.29 0.25 0.47 0.19 0.40   5 13 0.0000 0.4459 P(5)=1.000  0.0322 0.0034 2071.59 -7624.46
 78% 0.65 0.29 0.25 0.47 0.19 0.40   5 13 0.0000 0.4463 P(5)=1.000  0.0322 0.0034 2068.85 -7619.57
 78% 0.65 0.29 0.25 0.47 0.19 0.40   5 13 0.0000 0.4460 P(5)=1.000  0.0322 0.0034 2081.84 -7613.08
 78% 0.65 0.29 0.25 0.47 0.19 0.40   5 13 0.0000 0.4456 P(5)=1.000  0.0322 0.0034 2091.07 -7605.07
 78% 0.65 0.29 0.25 0.47 0.19 0.40   5 13 0.0000 0.4461 P(5)=1.000  0.0322 0.0034 2076.54 -7622.57
 78% 0.65 0.29 0.25 0.47 0.19 0.40   5 13 0.0000 0.4465 P(5)=1.000  0.0321 0.0034 2053.48 -7614.96
 78% 0.65 0.29 0.25 0.47 0.19 0.40   5 13 0.0000 0.4462 P(5)=1.000  0.0321 0.0034 2063.68 -7608.44
 78% 0.65 0.29 0.25 0.47 0.19 0.40   5 13 0.0000 0.4458 P(5)=1.000  0.0321 0.0034 2079.51 -7614.73
 78% 0.65 0.29 0.25 0.47 0.19 0.40   5 13 0.0000 0.4455 P(5)=1.000  0.0321 0.0034 2071.55 -7606.05
 78% 0.65 0.29 0.25 0.47 0.19 0.40   5 13 0.0000 0.4459 P(5)=1.000  0.0321 0.0034 2084.83 -7611.22
 78% 0.65 0.29 0.25 0.47 0.19 0.40   5 13 0.0000 0.4463 P(5)=1.000  0.0321 0.0034 2078.23 -7615.68
 78% 0.65 0.29 0.25 0.47 0.19 0.40   5 13 0.0000 0.4467 P(5)=1.000  0.0321 0.0034 2067.92 -7614.81
 78% 0.65 0.29 0.25 0.47 0.19 0.40   5 13 0.0000 0.4472 P(5)=1.000  0.0321 0.0034 2056.35 -7615.47
 78% 0.65 0.29 0.25 0.47 0.19 0.40   5 13 0.0000 0.4468 P(5)=1.000  0.0321 0.0034 2071.87 -7625.67
 78% 0.65 0.29 0.25 0.47 0.19 0.40   5 13 0.0000 0.4468 P(5)=1.000  0.0321 0.0035 2075.09 -7625.07
 78% 0.65 0.29 0.25 0.47 0.18 0.40   5 13 0.0000 0.4465 P(5)=1.000  0.0321 0.0035 2074.28 -7631.17
 78% 0.65 0.29 0.25 0.47 0.18 0.40   5 13 0.0000 0.4465 P(5)=1.000  0.0321 0.0035 2098.63 -7627.29
 79% 0.65 0.29 0.25 0.47 0.18 0.40   5 13 0.0000 0.4465 P(5)=1.000  0.0321 0.0035 2069.76 -7619.25
 79% 0.65 0.29 0.25 0.47 0.18 0.40   5 13 0.0000 0.4461 P(5)=1.000  0.0321 0.0035 2085.22 -7619.44
 79% 0.65 0.29 0.25 0.47 0.18 0.40   5 13 0.0000 0.4466 P(5)=1.000  0.0321 0.0035 2085.69 -7626.57
 79% 0.65 0.29 0.25 0.47 0.18 0.40   5 13 0.0000 0.4462 P(5)=1.000  0.0321 0.0035 2089.67 -7627.33
 79% 0.65 0.29 0.25 0.47 0.18 0.40   5 13 0.0000 0.4459 P(5)=1.000  0.0321 0.0035 2105.80 -7614.45
 79% 0.65 0.29 0.25 0.47 0.18 0.40   5 13 0.0000 0.4455 P(5)=1.000  0.0321 0.0035 2105.10 -7611.75
 79% 0.65 0.29 0.25 0.47 0.18 0.40   5 13 0.0000 0.4460 P(5)=1.000  0.0320 0.0035 2093.36 -7594.47
 79% 0.65 0.29 0.25 0.47 0.18 0.40   5 13 0.0000 0.4456 P(5)=1.000  0.0320 0.0035 2080.73 -7607.07
 79% 0.65 0.29 0.25 0.47 0.18 0.40   5 13 0.0000 0.4453 P(5)=1.000  0.0320 0.0035 2088.50 -7608.02
 79% 0.65 0.29 0.25 0.47 0.18 0.40   5 13 0.0000 0.4450 P(5)=1.000  0.0320 0.0035 2091.13 -7615.99
 79% 0.65 0.29 0.25 0.47 0.18 0.40   5 13 0.0000 0.4454 P(5)=1.000  0.0320 0.0035 2072.14 -7616.14
 79% 0.65 0.29 0.25 0.47 0.18 0.40   5 13 0.0000 0.4450 P(5)=1.000  0.0320 0.0035 2076.20 -7612.43
 79% 0.65 0.29 0.25 0.47 0.18 0.40   5 13 0.0000 0.4455 P(5)=1.000  0.0320 0.0035 2075.33 -7606.25
 79% 0.65 0.29 0.25 0.47 0.18 0.40   5 13 0.0000 0.4459 P(5)=1.000  0.0320 0.0035 2070.55 -7616.24
 79% 0.65 0.29 0.25 0.47 0.18 0.40   5 13 0.0000 0.4455 P(5)=1.000  0.0320 0.0035 2022.62 -7614.85
 79% 0.65 0.29 0.25 0.47 0.18 0.40   5 13 0.0000 0.4452 P(5)=1.000  0.0320 0.0035 2052.48 -7618.23
 79% 0.65 0.29 0.25 0.47 0.18 0.40   5 13 0.0000 0.4449 P(5)=1.000  0.0320 0.0035 2071.20 -7618.73
 79% 0.65 0.29 0.25 0.47 0.18 0.40   5 13 0.0000 0.4445 P(5)=1.000  0.0320 0.0035 2049.24 -7610.33
 79% 0.65 0.29 0.25 0.47 0.18 0.40   5 13 0.0000 0.4442 P(5)=1.000  0.0320 0.0035 2076.88 -7609.98
 79% 0.65 0.29 0.25 0.47 0.18 0.40   5 13 0.0000 0.4439 P(5)=1.000  0.0320 0.0035 2076.97 -7618.34
 80% 0.65 0.29 0.25 0.47 0.18 0.40   5 13 0.0000 0.4435 P(5)=1.000  0.0320 0.0035 2040.29 -7638.98
 80% 0.65 0.29 0.25 0.47 0.19 0.40   5 13 0.0000 0.4432 P(5)=1.000  0.0320 0.0035 2065.89 -7624.12
 80% 0.65 0.29 0.25 0.47 0.19 0.40   5 13 0.0000 0.4429 P(5)=1.000  0.0320 0.0035 2072.81 -7618.01
 80% 0.65 0.29 0.25 0.47 0.19 0.40   5 13 0.0000 0.4425 P(5)=1.000  0.0320 0.0035 2064.28 -7624.53
 80% 0.65 0.29 0.25 0.47 0.19 0.40   5 13 0.0000 0.4422 P(5)=1.000  0.0320 0.0035 2065.85 -7627.81
 80% 0.65 0.29 0.25 0.47 0.18 0.40   5 13 0.0000 0.4426 P(5)=1.000  0.0320 0.0035 2071.15 -7624.10
 80% 0.65 0.29 0.25 0.48 0.18 0.40   5 13 0.0000 0.4423 P(5)=1.000  0.0320 0.0035 2055.33 -7616.45
 80% 0.65 0.29 0.25 0.48 0.18 0.40   5 13 0.0000 0.4427 P(5)=1.000  0.0320 0.0035 2054.89 -7611.65
 80% 0.65 0.29 0.25 0.48 0.18 0.40   5 13 0.0000 0.4424 P(5)=1.000  0.0320 0.0035 2070.72 -7617.63
 80% 0.65 0.29 0.25 0.48 0.18 0.40   5 13 0.0000 0.4420 P(5)=1.000  0.0320 0.0035 2056.42 -7620.44
 80% 0.65 0.29 0.25 0.48 0.18 0.40   5 13 0.0000 0.4417 P(5)=1.000  0.0319 0.0035 2056.18 -7604.63  2:33

 80% 0.65 0.29 0.25 0.48 0.18 0.40   5 13 0.0000 0.4414 P(5)=1.000  0.0319 0.0035 2044.17 -7603.44
 80% 0.65 0.29 0.25 0.48 0.18 0.40   5 13 0.0000 0.4410 P(5)=1.000  0.0319 0.0036 2040.25 -7612.14
 80% 0.65 0.29 0.25 0.48 0.18 0.40   5 13 0.0000 0.4415 P(5)=1.000  0.0319 0.0036 2054.83 -7629.02
 80% 0.65 0.29 0.25 0.48 0.18 0.40   5 13 0.0000 0.4411 P(5)=1.000  0.0319 0.0036 2049.47 -7607.49
 80% 0.65 0.29 0.25 0.48 0.18 0.40   5 13 0.0000 0.4415 P(5)=1.000  0.0319 0.0036 2097.76 -7624.09
 80% 0.65 0.29 0.25 0.48 0.18 0.40   5 13 0.0000 0.4420 P(5)=1.000  0.0319 0.0036 2080.03 -7615.80
 80% 0.65 0.29 0.25 0.48 0.18 0.40   5 13 0.0000 0.4416 P(5)=1.000  0.0319 0.0036 2082.33 -7611.34
 80% 0.65 0.29 0.25 0.48 0.18 0.40   5 13 0.0000 0.4413 P(5)=1.000  0.0319 0.0036 2088.51 -7614.17
 80% 0.65 0.29 0.25 0.48 0.18 0.40   5 13 0.0000 0.4413 P(5)=1.000  0.0319 0.0036 2105.60 -7618.86
 81% 0.65 0.29 0.25 0.48 0.18 0.40   5 13 0.0000 0.4417 P(5)=1.000  0.0319 0.0036 2100.99 -7622.98
 81% 0.65 0.29 0.25 0.48 0.18 0.40   5 13 0.0000 0.4421 P(5)=1.000  0.0319 0.0036 2054.38 -7631.09
 81% 0.65 0.29 0.25 0.48 0.18 0.40   5 13 0.0000 0.4426 P(5)=1.000  0.0319 0.0036 2037.65 -7619.28
 81% 0.65 0.29 0.25 0.48 0.18 0.40   5 13 0.0000 0.4422 P(5)=1.000  0.0319 0.0036 2021.04 -7634.92
 81% 0.65 0.29 0.25 0.48 0.18 0.40   5 13 0.0000 0.4419 P(5)=1.000  0.0319 0.0036 2031.33 -7613.41
 81% 0.65 0.29 0.25 0.48 0.18 0.40   5 13 0.0000 0.4416 P(5)=1.000  0.0319 0.0036 2048.15 -7610.63
 81% 0.65 0.29 0.25 0.48 0.18 0.40   5 13 0.0000 0.4412 P(5)=1.000  0.0319 0.0036 2029.89 -7604.61
 81% 0.65 0.29 0.25 0.48 0.18 0.40   5 13 0.0000 0.4409 P(5)=1.000  0.0319 0.0036 2011.76 -7605.27
 81% 0.65 0.29 0.25 0.48 0.18 0.40   5 13 0.0000 0.4413 P(5)=1.000  0.0319 0.0036 2019.11 -7608.73
 81% 0.65 0.29 0.25 0.48 0.18 0.40   5 13 0.0000 0.4410 P(5)=1.000  0.0319 0.0036 2040.46 -7629.75
 81% 0.65 0.29 0.25 0.48 0.18 0.40   5 13 0.0000 0.4407 P(5)=1.000  0.0319 0.0036 2031.60 -7627.39
 81% 0.65 0.29 0.25 0.48 0.18 0.40   5 13 0.0000 0.4404 P(5)=1.000  0.0319 0.0036 2042.79 -7640.54
 81% 0.65 0.29 0.25 0.48 0.18 0.40   5 13 0.0000 0.4408 P(5)=1.000  0.0318 0.0036 2025.63 -7643.08
 81% 0.65 0.29 0.25 0.48 0.18 0.40   5 13 0.0000 0.4404 P(5)=1.000  0.0318 0.0036 2032.00 -7624.89
 81% 0.65 0.29 0.25 0.48 0.18 0.40   5 13 0.0000 0.4401 P(5)=1.000  0.0318 0.0036 2030.70 -7618.51
 81% 0.65 0.29 0.25 0.48 0.18 0.40   5 13 0.0000 0.4405 P(5)=1.000  0.0318 0.0036 2017.30 -7619.69
 81% 0.65 0.29 0.25 0.48 0.18 0.40   5 13 0.0000 0.4402 P(5)=1.000  0.0318 0.0036 2039.77 -7621.96
 81% 0.65 0.29 0.25 0.48 0.18 0.40   5 13 0.0000 0.4406 P(5)=1.000  0.0318 0.0036 2056.51 -7624.42
 81% 0.65 0.29 0.25 0.48 0.18 0.40   5 13 0.0000 0.4403 P(5)=1.000  0.0318 0.0036 2054.90 -7616.16
 81% 0.65 0.29 0.25 0.48 0.18 0.40   5 13 0.0000 0.4407 P(5)=1.000  0.0318 0.0036 2045.89 -7624.38
 82% 0.65 0.30 0.25 0.48 0.18 0.40   5 13 0.0000 0.4404 P(5)=1.000  0.0318 0.0036 2048.69 -7629.13
 82% 0.65 0.30 0.25 0.48 0.18 0.40   5 13 0.0000 0.4404 P(5)=1.000  0.0318 0.0036 2054.04 -7630.69
 82% 0.65 0.30 0.25 0.48 0.18 0.40   5 13 0.0000 0.4408 P(5)=1.000  0.0318 0.0036 2078.86 -7652.67
 82% 0.65 0.30 0.25 0.48 0.18 0.40   5 13 0.0000 0.4405 P(5)=1.000  0.0318 0.0036 2072.86 -7620.60
 82% 0.65 0.30 0.25 0.48 0.18 0.40   5 13 0.0000 0.4401 P(5)=1.000  0.0318 0.0037 2069.63 -7606.94
 82% 0.65 0.30 0.25 0.48 0.18 0.40   5 13 0.0000 0.4398 P(5)=1.000  0.0318 0.0037 2082.64 -7617.39
 82% 0.65 0.30 0.25 0.48 0.18 0.40   5 13 0.0000 0.4402 P(5)=1.000  0.0318 0.0037 2026.35 -7613.49
 82% 0.65 0.30 0.25 0.48 0.18 0.40   5 13 0.0000 0.4399 P(5)=1.000  0.0318 0.0037 2040.35 -7616.25
 82% 0.65 0.30 0.25 0.48 0.18 0.40   5 13 0.0000 0.4403 P(5)=1.000  0.0318 0.0037 2059.46 -7602.68
 82% 0.65 0.30 0.25 0.48 0.18 0.40   5 13 0.0000 0.4400 P(5)=1.000  0.0318 0.0037 2084.45 -7614.98
 82% 0.65 0.30 0.25 0.48 0.18 0.40   5 13 0.0000 0.4404 P(5)=1.000  0.0318 0.0037 2080.06 -7621.01
 82% 0.65 0.30 0.25 0.48 0.18 0.40   5 13 0.0000 0.4404 P(5)=1.000  0.0318 0.0037 2088.04 -7614.46
 82% 0.65 0.30 0.25 0.48 0.18 0.40   5 13 0.0000 0.4408 P(5)=1.000  0.0318 0.0037 2070.75 -7608.97
 82% 0.65 0.30 0.25 0.48 0.18 0.40   5 13 0.0000 0.4405 P(5)=1.000  0.0318 0.0037 2072.78 -7628.75
 82% 0.65 0.30 0.25 0.48 0.18 0.40   5 13 0.0000 0.4409 P(5)=1.000  0.0318 0.0037 2067.99 -7624.21
 82% 0.65 0.30 0.25 0.48 0.18 0.40   5 13 0.0000 0.4409 P(5)=1.000  0.0318 0.0037 2071.32 -7628.13
 82% 0.65 0.30 0.25 0.48 0.18 0.40   5 13 0.0000 0.4406 P(5)=1.000  0.0318 0.0037 2056.82 -7623.05
 82% 0.65 0.30 0.25 0.48 0.18 0.40   5 13 0.0000 0.4410 P(5)=1.000  0.0318 0.0037 2050.75 -7608.34
 82% 0.65 0.30 0.25 0.48 0.18 0.40   5 13 0.0000 0.4414 P(5)=1.000  0.0317 0.0037 2054.73 -7624.65
 82% 0.65 0.30 0.25 0.48 0.18 0.40   5 13 0.0000 0.4418 P(5)=1.000  0.0317 0.0037 2072.96 -7614.96
 83% 0.65 0.30 0.25 0.48 0.18 0.40   5 13 0.0000 0.4415 P(5)=1.000  0.0317 0.0037 2084.00 -7613.15
 83% 0.65 0.30 0.25 0.48 0.18 0.40   5 13 0.0000 0.4412 P(5)=1.000  0.0317 0.0037 2082.21 -7623.64
 83% 0.65 0.30 0.25 0.48 0.18 0.40   5 13 0.0000 0.4416 P(5)=1.000  0.0317 0.0037 2059.80 -7627.53
 83% 0.65 0.30 0.25 0.48 0.18 0.40   5 13 0.0000 0.4412 P(5)=1.000  0.0317 0.0037 2005.60 -7625.61
 83% 0.65 0.30 0.25 0.48 0.18 0.40   5 13 0.0000 0.4409 P(5)=1.000  0.0317 0.0037 2011.37 -7632.95
 83% 0.65 0.30 0.25 0.48 0.18 0.40   5 13 0.0000 0.4406 P(5)=1.000  0.0317 0.0037 2003.74 -7634.75
 83% 0.65 0.30 0.25 0.48 0.18 0.40   5 13 0.0000 0.4410 P(5)=1.000  0.0317 0.0037 1998.77 -7617.42
 83% 0.65 0.30 0.25 0.49 0.18 0.40   5 13 0.0000 0.4407 P(5)=1.000  0.0317 0.0037 2023.23 -7627.21
 83% 0.65 0.30 0.25 0.49 0.18 0.40   5 13 0.0000 0.4411 P(5)=1.000  0.0317 0.0037 2093.31 -7654.36
 83% 0.65 0.30 0.25 0.49 0.18 0.40   5 13 0.0000 0.4408 P(5)=1.000  0.0317 0.0037 2055.95 -7630.26
 83% 0.65 0.30 0.25 0.49 0.18 0.40   5 13 0.0000 0.4405 P(5)=1.000  0.0317 0.0037 2044.68 -7632.81
 83% 0.65 0.30 0.25 0.49 0.18 0.40   5 13 0.0000 0.4401 P(5)=1.000  0.0317 0.0037 2027.55 -7631.20
 83% 0.65 0.30 0.25 0.49 0.18 0.40   5 13 0.0000 0.4398 P(5)=1.000  0.0316 0.0037 2043.19 -7617.01
 83% 0.65 0.30 0.25 0.49 0.18 0.40   5 13 0.0000 0.4395 P(5)=1.000  0.0316 0.0038 2039.42 -7621.86
 83% 0.65 0.30 0.25 0.49 0.18 0.40   5 13 0.0000 0.4392 P(5)=1.000  0.0316 0.0038 2025.41 -7622.42
 83% 0.65 0.30 0.25 0.49 0.18 0.40   5 13 0.0000 0.4396 P(5)=1.000  0.0316 0.0038 2078.74 -7630.06
 83% 0.65 0.30 0.25 0.49 0.18 0.40   5 13 0.0000 0.4393 P(5)=1.000  0.0316 0.0038 2095.57 -7628.60
 83% 0.65 0.30 0.25 0.49 0.18 0.40   5 13 0.0000 0.4390 P(5)=1.000  0.0316 0.0038 2058.55 -7628.22
 83% 0.65 0.30 0.25 0.49 0.18 0.40   5 13 0.0000 0.4387 P(5)=1.000  0.0316 0.0038 2037.21 -7627.37
 83% 0.65 0.30 0.25 0.49 0.18 0.40   5 13 0.0000 0.4383 P(5)=1.000  0.0316 0.0038 2032.54 -7619.51
 84% 0.65 0.30 0.25 0.49 0.18 0.40   5 13 0.0000 0.4380 P(5)=1.000  0.0316 0.0038 2047.00 -7607.87
 84% 0.65 0.30 0.25 0.49 0.18 0.40   5 13 0.0000 0.4377 P(5)=1.000  0.0316 0.0038 2060.31 -7613.10
 84% 0.65 0.30 0.25 0.49 0.18 0.40   5 13 0.0000 0.4381 P(5)=1.000  0.0316 0.0038 2044.95 -7616.68
 84% 0.65 0.30 0.25 0.49 0.18 0.40   5 13 0.0000 0.4381 P(5)=1.000  0.0316 0.0038 2055.06 -7621.20
 84% 0.65 0.30 0.25 0.49 0.18 0.40   5 13 0.0000 0.4385 P(5)=1.000  0.0316 0.0038 2053.57 -7631.18
 84% 0.65 0.30 0.25 0.49 0.18 0.40   5 13 0.0000 0.4389 P(5)=1.000  0.0316 0.0038 2041.34 -7631.73
 84% 0.65 0.30 0.25 0.49 0.18 0.40   5 13 0.0000 0.4386 P(5)=1.000  0.0316 0.0038 2035.20 -7639.87
 84% 0.65 0.30 0.25 0.49 0.18 0.40   5 13 0.0000 0.4390 P(5)=1.000  0.0316 0.0038 2028.32 -7633.74
 84% 0.65 0.30 0.25 0.49 0.18 0.40   5 13 0.0000 0.4394 P(5)=1.000  0.0316 0.0038 2033.07 -7625.71
 84% 0.65 0.30 0.25 0.49 0.18 0.40   5 13 0.0000 0.4391 P(5)=1.000  0.0316 0.0038 2018.81 -7621.26
 84% 0.65 0.30 0.25 0.49 0.18 0.40   5 13 0.0000 0.4395 P(5)=1.000  0.0316 0.0038 2013.63 -7602.39
 84% 0.65 0.30 0.25 0.49 0.18 0.40   5 13 0.0000 0.4399 P(5)=1.000  0.0316 0.0038 2046.06 -7615.95
 84% 0.65 0.30 0.25 0.49 0.18 0.40   5 13 0.0000 0.4403 P(5)=1.000  0.0316 0.0038 2053.55 -7613.82
 84% 0.65 0.30 0.25 0.49 0.18 0.40   5 13 0.0000 0.4400 P(5)=1.000  0.0315 0.0038 2067.76 -7618.62
 84% 0.65 0.30 0.25 0.49 0.18 0.40   5 13 0.0000 0.4404 P(5)=1.000  0.0315 0.0038 2062.26 -7622.29
 84% 0.65 0.30 0.25 0.49 0.18 0.40   5 13 0.0000 0.4408 P(5)=1.000  0.0315 0.0038 2051.50 -7603.33
 84% 0.65 0.30 0.25 0.49 0.18 0.40   5 13 0.0000 0.4408 P(5)=1.000  0.0315 0.0038 2036.76 -7619.39
 84% 0.65 0.30 0.25 0.49 0.18 0.40   5 13 0.0000 0.4412 P(5)=1.000  0.0315 0.0038 2018.43 -7623.38
 84% 0.65 0.30 0.25 0.49 0.18 0.40   5 13 0.0000 0.4415 P(5)=1.000  0.0315 0.0038 2029.34 -7624.55
 84% 0.65 0.30 0.25 0.49 0.18 0.40   5 13 0.0000 0.4419 P(5)=1.000  0.0315 0.0038 2040.77 -7607.80
 85% 0.65 0.30 0.25 0.49 0.18 0.40   5 13 0.0000 0.4416 P(5)=1.000  0.0315 0.0038 2105.00 -7619.89
 85% 0.65 0.30 0.25 0.49 0.18 0.40   5 13 0.0000 0.4413 P(5)=1.000  0.0315 0.0038 2088.09 -7611.89
 85% 0.65 0.30 0.25 0.49 0.18 0.40   5 13 0.0000 0.4410 P(5)=1.000  0.0315 0.0038 2081.71 -7606.29
 85% 0.65 0.30 0.25 0.49 0.18 0.40   5 13 0.0000 0.4407 P(5)=1.000  0.0315 0.0039 2081.50 -7616.22
 85% 0.65 0.30 0.25 0.49 0.18 0.40   5 13 0.0000 0.4404 P(5)=1.000  0.0315 0.0039 2071.71 -7619.55
 85% 0.65 0.30 0.25 0.49 0.18 0.40   5 13 0.0000 0.4401 P(5)=1.000  0.0315 0.0039 2039.58 -7615.51
 85% 0.65 0.30 0.25 0.49 0.18 0.40   5 13 0.0000 0.4405 P(5)=1.000  0.0315 0.0039 2041.86 -7613.60
 85% 0.65 0.30 0.25 0.49 0.18 0.40   5 13 0.0000 0.4409 P(5)=1.000  0.0315 0.0039 2044.01 -7617.11
 85% 0.65 0.30 0.25 0.49 0.18 0.40   5 13 0.0000 0.4413 P(5)=1.000  0.0315 0.0039 2034.98 -7606.85
 85% 0.65 0.30 0.25 0.49 0.18 0.40   5 13 0.0000 0.4416 P(5)=1.000  0.0314 0.0039 2051.00 -7600.59
 85% 0.65 0.30 0.25 0.49 0.18 0.40   5 13 0.0000 0.4420 P(5)=1.000  0.0314 0.0039 2047.30 -7615.07  2:41

 85% 0.65 0.30 0.25 0.49 0.18 0.40   5 13 0.0000 0.4424 P(5)=1.000  0.0314 0.0039 2041.55 -7615.34
 85% 0.65 0.30 0.25 0.49 0.18 0.40   5 13 0.0000 0.4421 P(5)=1.000  0.0314 0.0039 2083.70 -7622.32
 85% 0.65 0.30 0.25 0.49 0.18 0.40   5 13 0.0000 0.4418 P(5)=1.000  0.0314 0.0039 2057.53 -7622.58
 85% 0.65 0.30 0.25 0.49 0.18 0.40   5 13 0.0000 0.4422 P(5)=1.000  0.0314 0.0039 2066.25 -7628.74
 85% 0.65 0.30 0.25 0.49 0.18 0.40   5 13 0.0000 0.4419 P(5)=1.000  0.0314 0.0039 2042.30 -7615.65
 85% 0.65 0.30 0.25 0.49 0.18 0.40   5 13 0.0000 0.4423 P(5)=1.000  0.0314 0.0039 2052.65 -7610.53
 85% 0.65 0.30 0.25 0.49 0.18 0.40   5 13 0.0000 0.4427 P(5)=1.000  0.0314 0.0039 2052.94 -7615.35
 85% 0.65 0.30 0.25 0.49 0.18 0.40   5 13 0.0000 0.4424 P(5)=1.000  0.0314 0.0039 2036.15 -7608.84
 85% 0.65 0.30 0.25 0.49 0.18 0.40   5 13 0.0000 0.4427 P(5)=1.000  0.0314 0.0039 2038.02 -7611.11
 86% 0.65 0.30 0.25 0.49 0.18 0.40   5 13 0.0000 0.4431 P(5)=1.000  0.0314 0.0039 2032.77 -7614.78
 86% 0.65 0.30 0.25 0.49 0.18 0.40   5 13 0.0000 0.4435 P(5)=1.000  0.0314 0.0039 2036.54 -7607.56
 86% 0.65 0.30 0.25 0.49 0.18 0.40   5 13 0.0000 0.4439 P(5)=1.000  0.0314 0.0039 2046.89 -7618.08
 86% 0.65 0.30 0.25 0.49 0.18 0.40   5 13 0.0000 0.4443 P(5)=1.000  0.0313 0.0039 2040.85 -7617.81
 86% 0.65 0.30 0.25 0.49 0.18 0.40   5 13 0.0000 0.4443 P(5)=1.000  0.0313 0.0039 2033.50 -7613.56
 86% 0.65 0.30 0.25 0.49 0.18 0.40   5 13 0.0000 0.4447 P(5)=1.000  0.0313 0.0039 2003.36 -7613.62
 86% 0.65 0.30 0.25 0.49 0.18 0.40   5 13 0.0000 0.4451 P(5)=1.000  0.0313 0.0039 1999.68 -7611.69
 86% 0.65 0.30 0.25 0.49 0.18 0.40   5 13 0.0000 0.4451 P(5)=1.000  0.0313 0.0039 2006.06 -7607.69
 86% 0.65 0.30 0.25 0.49 0.18 0.40   5 13 0.0000 0.4451 P(5)=1.000  0.0313 0.0039 2028.75 -7617.92
 86% 0.65 0.30 0.25 0.49 0.18 0.40   5 13 0.0000 0.4451 P(5)=1.000  0.0313 0.0039 2027.50 -7628.32
 86% 0.65 0.30 0.25 0.49 0.18 0.40   5 13 0.0000 0.4454 P(5)=1.000  0.0313 0.0039 2000.05 -7626.80
 86% 0.65 0.30 0.25 0.49 0.18 0.40   5 13 0.0000 0.4458 P(5)=1.000  0.0313 0.0039 2005.84 -7625.99
 86% 0.65 0.30 0.25 0.49 0.18 0.40   5 13 0.0000 0.4455 P(5)=1.000  0.0313 0.0040 2022.88 -7629.85
 86% 0.65 0.30 0.25 0.49 0.18 0.40   5 13 0.0000 0.4459 P(5)=1.000  0.0313 0.0040 2003.23 -7632.62
 86% 0.65 0.30 0.25 0.49 0.18 0.40   5 13 0.0000 0.4463 P(5)=1.000  0.0313 0.0040 2030.90 -7621.95
 86% 0.65 0.30 0.25 0.49 0.18 0.40   5 13 0.0000 0.4467 P(5)=1.000  0.0312 0.0040 2061.23 -7613.43
 86% 0.65 0.30 0.25 0.49 0.18 0.40   5 13 0.0000 0.4470 P(5)=1.000  0.0312 0.0040 2061.99 -7612.30
 86% 0.65 0.30 0.25 0.49 0.18 0.40   5 13 0.0000 0.4474 P(5)=1.000  0.0312 0.0040 2073.58 -7605.73
 86% 0.65 0.30 0.25 0.49 0.18 0.40   5 13 0.0000 0.4478 P(5)=1.000  0.0312 0.0040 2074.06 -7608.39
 86% 0.65 0.30 0.25 0.49 0.18 0.40   5 13 0.0000 0.4475 P(5)=1.000  0.0312 0.0040 2061.48 -7608.96
 87% 0.65 0.30 0.25 0.49 0.18 0.40   5 13 0.0000 0.4472 P(5)=1.000  0.0312 0.0040 2071.29 -7606.28
 87% 0.65 0.30 0.25 0.49 0.18 0.40   5 13 0.0000 0.4476 P(5)=1.000  0.0312 0.0040 2069.42 -7618.26
 87% 0.65 0.30 0.25 0.49 0.18 0.40   5 13 0.0000 0.4479 P(5)=1.000  0.0312 0.0040 2073.26 -7619.61
 87% 0.65 0.30 0.25 0.49 0.18 0.40   5 13 0.0000 0.4483 P(5)=1.000  0.0312 0.0040 2082.23 -7626.70
 87% 0.65 0.30 0.25 0.49 0.18 0.40   5 13 0.0000 0.4487 P(5)=1.000  0.0312 0.0040 2094.57 -7630.61
 87% 0.65 0.30 0.25 0.49 0.18 0.40   5 13 0.0000 0.4491 P(5)=1.000  0.0312 0.0040 2078.39 -7620.26
 87% 0.65 0.30 0.25 0.49 0.18 0.40   5 13 0.0000 0.4495 P(5)=1.000  0.0312 0.0040 2079.92 -7629.22
 87% 0.65 0.30 0.25 0.49 0.18 0.40   5 13 0.0000 0.4498 P(5)=1.000  0.0312 0.0040 2066.23 -7618.30
 87% 0.65 0.30 0.25 0.49 0.18 0.40   5 13 0.0000 0.4502 P(5)=1.000  0.0312 0.0040 2093.82 -7613.29
 87% 0.65 0.30 0.25 0.49 0.18 0.40   5 13 0.0000 0.4506 P(5)=1.000  0.0312 0.0040 2095.58 -7624.23
 87% 0.65 0.30 0.25 0.49 0.18 0.40   5 13 0.0000 0.4503 P(5)=1.000  0.0311 0.0040 2097.27 -7619.01
 87% 0.65 0.30 0.25 0.49 0.18 0.40   5 13 0.0000 0.4506 P(5)=1.000  0.0311 0.0040 2062.93 -7603.24
 87% 0.65 0.30 0.25 0.49 0.18 0.40   5 13 0.0000 0.4510 P(5)=1.000  0.0311 0.0040 2072.97 -7608.09
 87% 0.65 0.30 0.25 0.49 0.18 0.40   5 13 0.0000 0.4514 P(5)=1.000  0.0311 0.0040 2075.89 -7604.11
 87% 0.65 0.30 0.25 0.49 0.18 0.40   5 13 0.0000 0.4518 P(5)=1.000  0.0311 0.0040 2078.00 -7624.79
 87% 0.65 0.30 0.25 0.49 0.18 0.40   5 13 0.0000 0.4515 P(5)=1.000  0.0311 0.0040 2060.34 -7625.67
 87% 0.65 0.30 0.25 0.49 0.18 0.40   5 13 0.0000 0.4518 P(5)=1.000  0.0311 0.0040 2048.83 -7616.34
 87% 0.65 0.30 0.25 0.49 0.18 0.40   5 13 0.0000 0.4522 P(5)=1.000  0.0311 0.0040 2046.89 -7616.44
 87% 0.65 0.30 0.25 0.49 0.18 0.40   5 13 0.0000 0.4526 P(5)=1.000  0.0311 0.0040 2049.50 -7614.01
 87% 0.65 0.30 0.25 0.49 0.18 0.40   5 13 0.0000 0.4529 P(5)=1.000  0.0311 0.0040 2055.78 -7612.63
 88% 0.65 0.30 0.25 0.49 0.18 0.40   5 13 0.0000 0.4529 P(5)=1.000  0.0311 0.0040 2118.77 -7612.11
 88% 0.65 0.30 0.25 0.49 0.18 0.40   5 13 0.0000 0.4533 P(5)=1.000  0.0311 0.0040 2067.21 -7609.07
 88% 0.65 0.30 0.25 0.49 0.18 0.40   5 13 0.0000 0.4533 P(5)=1.000  0.0311 0.0040 2115.87 -7601.82
 88% 0.65 0.30 0.25 0.49 0.18 0.40   5 13 0.0000 0.4537 P(5)=1.000  0.0311 0.0040 2122.00 -7608.86
 88% 0.65 0.30 0.25 0.49 0.18 0.40   5 13 0.0000 0.4541 P(5)=1.000  0.0311 0.0041 2115.89 -7617.31
 88% 0.65 0.30 0.25 0.49 0.18 0.40   5 13 0.0000 0.4544 P(5)=1.000  0.0310 0.0041 2130.83 -7615.76
 88% 0.65 0.30 0.25 0.49 0.18 0.40   5 13 0.0000 0.4548 P(5)=1.000  0.0310 0.0041 2113.17 -7604.71
 88% 0.65 0.30 0.25 0.49 0.18 0.40   5 13 0.0000 0.4548 P(5)=1.000  0.0310 0.0041 2072.14 -7601.69
 88% 0.65 0.30 0.25 0.49 0.18 0.40   5 13 0.0000 0.4552 P(5)=1.000  0.0310 0.0041 2058.64 -7611.78
 88% 0.65 0.30 0.25 0.49 0.18 0.40   5 13 0.0000 0.4549 P(5)=1.000  0.0310 0.0041 2083.17 -7617.15
 88% 0.65 0.30 0.25 0.49 0.18 0.40   5 13 0.0000 0.4552 P(5)=1.000  0.0310 0.0041 2068.89 -7612.69
 88% 0.65 0.30 0.25 0.49 0.18 0.40   5 13 0.0000 0.4556 P(5)=1.000  0.0310 0.0041 2070.85 -7607.28
 88% 0.65 0.30 0.25 0.49 0.18 0.40   5 13 0.0000 0.4560 P(5)=1.000  0.0310 0.0041 2073.82 -7599.92
 88% 0.65 0.30 0.25 0.49 0.18 0.40   5 13 0.0000 0.4563 P(5)=1.000  0.0310 0.0041 2065.03 -7611.98
 88% 0.65 0.30 0.25 0.49 0.18 0.40   5 13 0.0000 0.4567 P(5)=1.000  0.0310 0.0041 2081.57 -7617.71
 88% 0.65 0.30 0.25 0.49 0.18 0.40   5 13 0.0000 0.4570 P(5)=1.000  0.0310 0.0041 2042.05 -7621.51
 88% 0.65 0.30 0.25 0.49 0.18 0.40   5 13 0.0000 0.4567 P(5)=1.000  0.0310 0.0041 2028.02 -7617.50
 88% 0.65 0.30 0.25 0.49 0.18 0.40   5 13 0.0000 0.4571 P(5)=1.000  0.0310 0.0041 2092.28 -7625.13
 88% 0.65 0.30 0.25 0.49 0.18 0.40   5 13 0.0000 0.4575 P(5)=1.000  0.0310 0.0041 2075.72 -7610.96
 88% 0.65 0.30 0.25 0.49 0.18 0.40   5 13 0.0000 0.4578 P(5)=1.000  0.0310 0.0041 2096.95 -7604.37
 89% 0.65 0.30 0.25 0.49 0.18 0.40   5 13 0.0000 0.4582 P(5)=1.000  0.0310 0.0041 2024.08 -7599.76
 89% 0.65 0.30 0.25 0.49 0.18 0.40   5 13 0.0000 0.4586 P(5)=1.000  0.0310 0.0041 2033.90 -7605.30
 89% 0.65 0.30 0.25 0.49 0.18 0.40   5 13 0.0000 0.4586 P(5)=1.000  0.0310 0.0041 2047.53 -7616.93
 89% 0.65 0.30 0.25 0.49 0.18 0.40   5 13 0.0000 0.4582 P(5)=1.000  0.0309 0.0041 2042.02 -7623.05
 89% 0.65 0.30 0.25 0.49 0.18 0.40   5 13 0.0000 0.4579 P(5)=1.000  0.0309 0.0041 2050.85 -7619.65
 89% 0.65 0.30 0.25 0.49 0.18 0.40   5 13 0.0000 0.4579 P(5)=1.000  0.0309 0.0041 2061.22 -7615.72
 89% 0.65 0.30 0.25 0.50 0.18 0.40   5 13 0.0000 0.4579 P(5)=1.000  0.0309 0.0041 2076.27 -7612.81
 89% 0.65 0.30 0.25 0.50 0.18 0.40   5 13 0.0000 0.4576 P(5)=1.000  0.0309 0.0041 2071.83 -7613.34
 89% 0.65 0.30 0.25 0.50 0.18 0.40   5 13 0.0000 0.4573 P(5)=1.000  0.0309 0.0041 2035.35 -7606.27
 89% 0.65 0.30 0.25 0.50 0.18 0.40   5 13 0.0000 0.4570 P(5)=1.000  0.0309 0.0041 2029.22 -7608.85
 89% 0.65 0.30 0.25 0.50 0.18 0.40   5 13 0.0000 0.4567 P(5)=1.000  0.0309 0.0041 2021.82 -7620.77
 89% 0.65 0.30 0.25 0.50 0.18 0.40   5 13 0.0000 0.4567 P(5)=1.000  0.0309 0.0041 2030.86 -7620.41
 89% 0.65 0.30 0.25 0.50 0.18 0.40   5 13 0.0000 0.4571 P(5)=1.000  0.0309 0.0041 2040.53 -7628.24
 89% 0.65 0.30 0.25 0.50 0.18 0.40   5 13 0.0000 0.4568 P(5)=1.000  0.0309 0.0041 2033.56 -7616.64
 89% 0.65 0.30 0.25 0.50 0.18 0.40   5 13 0.0000 0.4565 P(5)=1.000  0.0309 0.0042 2028.27 -7610.43
 89% 0.65 0.30 0.25 0.50 0.18 0.40   5 13 0.0000 0.4568 P(5)=1.000  0.0309 0.0042 2012.25 -7623.74
 89% 0.65 0.30 0.25 0.50 0.18 0.40   5 13 0.0000 0.4568 P(5)=1.000  0.0309 0.0042 2077.54 -7636.42
 89% 0.65 0.30 0.25 0.50 0.18 0.40   5 13 0.0000 0.4568 P(5)=1.000  0.0308 0.0042 2068.45 -7628.44
 89% 0.65 0.30 0.25 0.50 0.18 0.40   5 13 0.0000 0.4572 P(5)=1.000  0.0308 0.0042 2072.81 -7622.81
 89% 0.65 0.30 0.25 0.50 0.18 0.40   5 13 0.0000 0.4576 P(5)=1.000  0.0308 0.0042 2107.22 -7627.84
 90% 0.65 0.30 0.25 0.50 0.18 0.40   5 13 0.0000 0.4579 P(5)=1.000  0.0308 0.0042 2100.75 -7625.71
 90% 0.65 0.30 0.25 0.50 0.18 0.40   5 13 0.0000 0.4583 P(5)=1.000  0.0308 0.0042 2116.69 -7625.71
 90% 0.65 0.30 0.25 0.50 0.18 0.40   5 13 0.0000 0.4586 P(5)=1.000  0.0308 0.0042 2112.11 -7615.51
 90% 0.65 0.30 0.25 0.50 0.18 0.39   5 13 0.0000 0.4590 P(5)=1.000  0.0308 0.0042 2114.20 -7642.05
 90% 0.65 0.30 0.25 0.50 0.18 0.39   5 13 0.0000 0.4594 P(5)=1.000  0.0308 0.0042 2093.48 -7634.14
 90% 0.65 0.30 0.25 0.50 0.18 0.39   5 13 0.0000 0.4597 P(5)=1.000  0.0308 0.0042 2085.41 -7619.11
 90% 0.65 0.30 0.25 0.50 0.18 0.39   5 13 0.0000 0.4601 P(5)=1.000  0.0308 0.0042 2069.68 -7623.51
 90% 0.65 0.30 0.25 0.50 0.18 0.39   5 13 0.0000 0.4604 P(5)=1.000  0.0308 0.0042 2084.60 -7635.49
 90% 0.65 0.30 0.25 0.50 0.18 0.40   5 13 0.0000 0.4608 P(5)=1.000  0.0308 0.0042 2079.35 -7629.79
 90% 0.65 0.30 0.25 0.50 0.18 0.40   5 13 0.0000 0.4605 P(5)=1.000  0.0308 0.0042 2086.23 -7624.77
 90% 0.65 0.30 0.25 0.50 0.18 0.40   5 13 0.0000 0.4608 P(5)=1.000  0.0308 0.0042 2087.35 -7630.15  2:50

 90% 0.65 0.30 0.25 0.50 0.18 0.40   5 13 0.0000 0.4605 P(5)=1.000  0.0308 0.0042 2087.11 -7629.24
 90% 0.65 0.30 0.25 0.50 0.18 0.40   5 13 0.0000 0.4609 P(5)=1.000  0.0308 0.0042 2085.94 -7622.78
 90% 0.65 0.30 0.25 0.50 0.18 0.40   5 13 0.0000 0.4612 P(5)=1.000  0.0307 0.0042 2073.23 -7629.53
 90% 0.65 0.30 0.25 0.50 0.18 0.40   5 13 0.0000 0.4616 P(5)=1.000  0.0307 0.0042 2077.22 -7625.89
 90% 0.65 0.30 0.25 0.50 0.18 0.40   5 13 0.0000 0.4613 P(5)=1.000  0.0307 0.0042 2067.33 -7619.04
 90% 0.65 0.30 0.25 0.50 0.18 0.40   5 13 0.0000 0.4616 P(5)=1.000  0.0307 0.0042 2068.57 -7617.47
 90% 0.65 0.30 0.25 0.50 0.18 0.39   5 13 0.0000 0.4620 P(5)=1.000  0.0307 0.0042 2063.52 -7602.81
 90% 0.65 0.30 0.25 0.50 0.18 0.39   5 13 0.0000 0.4623 P(5)=1.000  0.0307 0.0042 2085.52 -7603.74
 90% 0.65 0.30 0.25 0.50 0.18 0.39   5 13 0.0000 0.4627 P(5)=1.000  0.0307 0.0042 2121.16 -7602.43
 91% 0.65 0.30 0.25 0.50 0.18 0.39   5 13 0.0000 0.4624 P(5)=1.000  0.0307 0.0042 2110.60 -7600.04
 91% 0.65 0.30 0.25 0.50 0.18 0.39   5 13 0.0000 0.4624 P(5)=1.000  0.0307 0.0042 2123.60 -7595.40
 91% 0.65 0.30 0.25 0.50 0.18 0.39   5 13 0.0000 0.4627 P(5)=1.000  0.0307 0.0042 2075.82 -7601.27
 91% 0.65 0.30 0.25 0.50 0.18 0.39   5 13 0.0000 0.4627 P(5)=1.000  0.0307 0.0042 2085.69 -7612.76
 91% 0.65 0.30 0.25 0.50 0.18 0.39   5 13 0.0000 0.4627 P(5)=1.000  0.0307 0.0042 2069.24 -7611.39
 91% 0.65 0.30 0.25 0.50 0.18 0.39   5 13 0.0000 0.4631 P(5)=1.000  0.0307 0.0042 2077.62 -7607.29
 91% 0.65 0.30 0.25 0.50 0.18 0.39   5 13 0.0000 0.4634 P(5)=1.000  0.0307 0.0042 2089.91 -7615.47
 91% 0.65 0.30 0.25 0.50 0.18 0.39   5 13 0.0000 0.4638 P(5)=1.000  0.0307 0.0042 2086.84 -7612.04
 91% 0.65 0.30 0.25 0.50 0.18 0.39   5 13 0.0000 0.4638 P(5)=1.000  0.0307 0.0043 2086.41 -7598.27
 91% 0.65 0.30 0.25 0.50 0.18 0.39   5 13 0.0000 0.4641 P(5)=1.000  0.0307 0.0043 2094.10 -7601.67
 91% 0.65 0.30 0.25 0.50 0.18 0.39   5 13 0.0000 0.4641 P(5)=1.000  0.0307 0.0043 2107.28 -7610.42
 91% 0.65 0.30 0.25 0.50 0.18 0.39   5 13 0.0000 0.4645 P(5)=1.000  0.0307 0.0043 2112.86 -7619.25
 91% 0.65 0.30 0.25 0.50 0.18 0.39   5 13 0.0000 0.4642 P(5)=1.000  0.0307 0.0043 2081.17 -7619.58
 91% 0.65 0.30 0.25 0.50 0.18 0.39   5 13 0.0000 0.4642 P(5)=1.000  0.0306 0.0043 2085.73 -7632.66
 91% 0.65 0.30 0.25 0.50 0.18 0.39   5 13 0.0000 0.4639 P(5)=1.000  0.0306 0.0043 2085.69 -7622.36
 91% 0.65 0.30 0.25 0.50 0.18 0.39   5 13 0.0000 0.4639 P(5)=1.000  0.0306 0.0043 2080.04 -7607.65
 91% 0.65 0.30 0.25 0.50 0.18 0.39   5 13 0.0000 0.4642 P(5)=1.000  0.0306 0.0043 2086.22 -7607.40
 91% 0.65 0.30 0.25 0.50 0.18 0.39   5 13 0.0000 0.4642 P(5)=1.000  0.0306 0.0043 2049.08 -7607.38
 91% 0.65 0.30 0.25 0.50 0.18 0.39   5 13 0.0000 0.4642 P(5)=1.000  0.0306 0.0043 2071.21 -7614.48
 91% 0.65 0.30 0.25 0.50 0.18 0.39   5 13 0.0000 0.4646 P(5)=1.000  0.0306 0.0043 2093.46 -7625.71
 92% 0.65 0.30 0.25 0.50 0.18 0.39   5 13 0.0000 0.4649 P(5)=1.000  0.0306 0.0043 2101.45 -7629.45
 92% 0.65 0.30 0.25 0.50 0.18 0.39   5 13 0.0000 0.4653 P(5)=1.000  0.0306 0.0043 2108.01 -7627.13
 92% 0.65 0.30 0.25 0.50 0.18 0.39   5 13 0.0000 0.4653 P(5)=1.000  0.0306 0.0043 2080.51 -7633.23
 92% 0.65 0.30 0.25 0.50 0.18 0.39   5 13 0.0000 0.4656 P(5)=1.000  0.0306 0.0043 2078.97 -7627.51
 92% 0.65 0.30 0.25 0.50 0.18 0.39   5 13 0.0000 0.4660 P(5)=1.000  0.0306 0.0043 2088.47 -7626.92
 92% 0.65 0.30 0.25 0.50 0.18 0.39   5 13 0.0000 0.4663 P(5)=1.000  0.0306 0.0043 2092.31 -7630.03
 92% 0.65 0.30 0.25 0.50 0.18 0.39   5 13 0.0000 0.4667 P(5)=1.000  0.0306 0.0043 2072.04 -7613.54
 92% 0.65 0.30 0.25 0.50 0.18 0.39   5 13 0.0000 0.4667 P(5)=1.000  0.0306 0.0043 2077.65 -7619.13
 92% 0.65 0.30 0.25 0.50 0.18 0.39   5 13 0.0000 0.4670 P(5)=1.000  0.0306 0.0043 2091.46 -7618.31
 92% 0.65 0.30 0.25 0.50 0.18 0.39   5 13 0.0000 0.4667 P(5)=1.000  0.0305 0.0043 2133.35 -7628.58
 92% 0.65 0.30 0.25 0.50 0.18 0.39   5 13 0.0000 0.4671 P(5)=1.000  0.0305 0.0043 2111.30 -7630.81
 92% 0.65 0.30 0.25 0.50 0.18 0.39   5 13 0.0000 0.4674 P(5)=1.000  0.0305 0.0043 2050.80 -7621.92
 92% 0.65 0.30 0.25 0.50 0.18 0.39   5 13 0.0000 0.4671 P(5)=1.000  0.0305 0.0043 2065.77 -7637.09
 92% 0.65 0.30 0.25 0.50 0.18 0.39   5 13 0.0000 0.4668 P(5)=1.000  0.0305 0.0043 2084.84 -7634.89
 92% 0.65 0.30 0.25 0.50 0.18 0.39   5 13 0.0000 0.4665 P(5)=1.000  0.0305 0.0043 2036.79 -7635.36
 92% 0.65 0.30 0.25 0.50 0.18 0.39   5 13 0.0000 0.4668 P(5)=1.000  0.0305 0.0043 2045.64 -7622.14
 92% 0.65 0.30 0.25 0.50 0.18 0.39   5 13 0.0000 0.4665 P(5)=1.000  0.0305 0.0043 2039.22 -7614.52
 92% 0.65 0.30 0.25 0.50 0.18 0.39   5 13 0.0000 0.4669 P(5)=1.000  0.0305 0.0043 2057.98 -7618.24
 92% 0.65 0.30 0.25 0.50 0.18 0.39   5 13 0.0000 0.4672 P(5)=1.000  0.0305 0.0043 2060.88 -7623.76
 92% 0.65 0.30 0.25 0.50 0.18 0.39   5 13 0.0000 0.4676 P(5)=1.000  0.0305 0.0043 2037.90 -7613.56
 93% 0.65 0.30 0.25 0.50 0.18 0.39   5 13 0.0000 0.4679 P(5)=1.000  0.0305 0.0043 2069.64 -7622.26
 93% 0.65 0.30 0.25 0.50 0.18 0.39   5 13 0.0000 0.4676 P(5)=1.000  0.0305 0.0043 2054.01 -7627.13
 93% 0.65 0.30 0.25 0.50 0.18 0.39   5 13 0.0000 0.4673 P(5)=1.000  0.0305 0.0044 2043.98 -7625.21
 93% 0.65 0.30 0.25 0.50 0.18 0.39   5 13 0.0000 0.4676 P(5)=1.000  0.0305 0.0044 2066.49 -7627.10
 93% 0.65 0.30 0.25 0.50 0.18 0.39   5 13 0.0000 0.4680 P(5)=1.000  0.0305 0.0044 2072.18 -7632.51
 93% 0.65 0.30 0.25 0.50 0.18 0.39   5 13 0.0000 0.4677 P(5)=1.000  0.0305 0.0044 2082.39 -7642.19
 93% 0.65 0.30 0.25 0.50 0.18 0.39   5 13 0.0000 0.4680 P(5)=1.000  0.0305 0.0044 2081.06 -7633.45
 93% 0.65 0.30 0.25 0.50 0.18 0.39   5 13 0.0000 0.4684 P(5)=1.000  0.0305 0.0044 2082.47 -7635.39
 93% 0.65 0.30 0.25 0.50 0.18 0.39   5 13 0.0000 0.4681 P(5)=1.000  0.0305 0.0044 2085.29 -7634.07
 93% 0.65 0.30 0.25 0.50 0.18 0.39   5 13 0.0000 0.4684 P(5)=1.000  0.0305 0.0044 2089.42 -7646.13
 93% 0.65 0.30 0.25 0.50 0.18 0.39   5 13 0.0000 0.4688 P(5)=1.000  0.0304 0.0044 2063.38 -7643.96
 93% 0.65 0.30 0.25 0.50 0.18 0.39   5 13 0.0000 0.4685 P(5)=1.000  0.0304 0.0044 2097.39 -7638.17
 93% 0.65 0.30 0.25 0.50 0.18 0.39   5 13 0.0000 0.4688 P(5)=1.000  0.0304 0.0044 2108.35 -7625.77
 93% 0.65 0.30 0.25 0.50 0.18 0.39   5 13 0.0000 0.4691 P(5)=1.000  0.0304 0.0044 2095.10 -7623.06
 93% 0.65 0.30 0.25 0.50 0.18 0.39   5 13 0.0000 0.4695 P(5)=1.000  0.0304 0.0044 2107.80 -7629.00
 93% 0.65 0.30 0.25 0.50 0.18 0.39   5 13 0.0000 0.4698 P(5)=1.000  0.0304 0.0044 2128.48 -7632.32
 93% 0.65 0.30 0.25 0.50 0.18 0.39   5 13 0.0000 0.4701 P(5)=1.000  0.0304 0.0044 2132.37 -7639.41
 93% 0.65 0.30 0.25 0.50 0.18 0.39   5 13 0.0000 0.4705 P(5)=1.000  0.0304 0.0044 2133.44 -7631.28
 93% 0.65 0.30 0.25 0.50 0.18 0.39   5 13 0.0000 0.4708 P(5)=1.000  0.0304 0.0044 2129.56 -7629.35
 93% 0.65 0.30 0.25 0.50 0.18 0.39   5 13 0.0000 0.4705 P(5)=1.000  0.0304 0.0044 2098.00 -7630.48
 94% 0.65 0.30 0.25 0.50 0.18 0.39   5 13 0.0000 0.4702 P(5)=1.000  0.0304 0.0044 2101.10 -7623.93
 94% 0.65 0.30 0.25 0.50 0.18 0.39   5 13 0.0000 0.4706 P(5)=1.000  0.0304 0.0044 2104.99 -7630.22
 94% 0.65 0.30 0.25 0.50 0.18 0.39   5 13 0.0000 0.4706 P(5)=1.000  0.0304 0.0044 2112.52 -7621.96
 94% 0.65 0.30 0.25 0.50 0.18 0.39   5 13 0.0000 0.4703 P(5)=1.000  0.0304 0.0044 2106.21 -7617.46
 94% 0.65 0.30 0.25 0.50 0.18 0.39   5 13 0.0000 0.4700 P(5)=1.000  0.0304 0.0044 2106.73 -7612.03
 94% 0.65 0.30 0.25 0.50 0.18 0.39   5 13 0.0000 0.4697 P(5)=1.000  0.0304 0.0044 2110.89 -7612.69
 94% 0.65 0.30 0.25 0.50 0.18 0.39   5 13 0.0000 0.4694 P(5)=1.000  0.0304 0.0044 2165.84 -7608.58
 94% 0.65 0.30 0.25 0.50 0.18 0.39   5 13 0.0000 0.4691 P(5)=1.000  0.0304 0.0044 2152.86 -7600.04
 94% 0.65 0.30 0.25 0.50 0.18 0.39   5 13 0.0000 0.4688 P(5)=1.000  0.0304 0.0044 2173.93 -7606.26
 94% 0.65 0.30 0.26 0.50 0.18 0.39   5 13 0.0000 0.4688 P(5)=1.000  0.0303 0.0044 2152.22 -7594.86
 94% 0.65 0.30 0.25 0.50 0.18 0.39   5 13 0.0000 0.4688 P(5)=1.000  0.0303 0.0044 2167.67 -7614.27
 94% 0.65 0.30 0.25 0.50 0.18 0.39   5 13 0.0000 0.4685 P(5)=1.000  0.0303 0.0044 2135.14 -7607.37
 94% 0.65 0.30 0.25 0.50 0.18 0.39   5 13 0.0000 0.4682 P(5)=1.000  0.0303 0.0044 2127.04 -7609.32
 94% 0.65 0.30 0.25 0.50 0.18 0.39   5 13 0.0000 0.4679 P(5)=1.000  0.0303 0.0044 2126.60 -7611.31
 94% 0.65 0.30 0.25 0.50 0.18 0.39   5 13 0.0000 0.4679 P(5)=1.000  0.0303 0.0044 2143.80 -7620.71
 94% 0.65 0.30 0.25 0.50 0.18 0.39   5 13 0.0000 0.4682 P(5)=1.000  0.0303 0.0045 2108.79 -7626.58
 94% 0.65 0.30 0.25 0.50 0.18 0.39   5 13 0.0000 0.4686 P(5)=1.000  0.0303 0.0045 2108.96 -7615.66
 94% 0.65 0.30 0.25 0.50 0.18 0.39   5 13 0.0000 0.4689 P(5)=1.000  0.0303 0.0045 2145.43 -7619.48
 94% 0.65 0.30 0.25 0.50 0.18 0.39   5 13 0.0000 0.4692 P(5)=1.000  0.0303 0.0045 2138.93 -7619.01
 94% 0.65 0.30 0.25 0.50 0.18 0.39   5 13 0.0000 0.4692 P(5)=1.000  0.0303 0.0045 2121.35 -7616.62
 95% 0.65 0.30 0.25 0.50 0.18 0.39   5 13 0.0000 0.4692 P(5)=1.000  0.0303 0.0045 2143.17 -7620.29
 95% 0.65 0.30 0.25 0.50 0.18 0.39   5 13 0.0000 0.4696 P(5)=1.000  0.0303 0.0045 2145.78 -7608.85
 95% 0.65 0.30 0.25 0.50 0.18 0.39   5 13 0.0000 0.4696 P(5)=1.000  0.0303 0.0045 2127.97 -7612.45
 95% 0.65 0.30 0.25 0.50 0.18 0.39   5 13 0.0000 0.4699 P(5)=1.000  0.0303 0.0045 2105.69 -7617.22
 95% 0.65 0.30 0.25 0.50 0.18 0.39   5 13 0.0000 0.4699 P(5)=1.000  0.0303 0.0045 2089.59 -7614.23
 95% 0.65 0.30 0.25 0.50 0.18 0.39   5 13 0.0000 0.4696 P(5)=1.000  0.0303 0.0045 2069.14 -7625.11
 95% 0.65 0.30 0.25 0.50 0.18 0.39   5 13 0.0000 0.4696 P(5)=1.000  0.0303 0.0045 2065.35 -7618.35
 95% 0.65 0.30 0.25 0.50 0.18 0.39   5 13 0.0000 0.4693 P(5)=1.000  0.0303 0.0045 2068.42 -7601.87
 95% 0.65 0.30 0.25 0.50 0.18 0.39   5 13 0.0000 0.4696 P(5)=1.000  0.0303 0.0045 2070.69 -7613.33
 95% 0.65 0.30 0.25 0.50 0.18 0.39   5 13 0.0000 0.4693 P(5)=1.000  0.0303 0.0045 2078.85 -7623.36
 95% 0.65 0.30 0.25 0.50 0.18 0.39   5 13 0.0000 0.4690 P(5)=1.000  0.0302 0.0045 2085.42 -7625.61  2:59

 95% 0.65 0.30 0.25 0.50 0.18 0.39   5 13 0.0000 0.4690 P(5)=1.000  0.0302 0.0045 2104.87 -7618.62
 95% 0.65 0.30 0.25 0.50 0.18 0.39   5 13 0.0000 0.4694 P(5)=1.000  0.0302 0.0045 2141.47 -7625.78
 95% 0.65 0.30 0.25 0.50 0.18 0.39   5 13 0.0000 0.4697 P(5)=1.000  0.0302 0.0045 2095.15 -7628.73
 95% 0.65 0.30 0.25 0.50 0.18 0.39   5 13 0.0000 0.4694 P(5)=1.000  0.0302 0.0045 2095.75 -7618.88
 95% 0.65 0.30 0.25 0.50 0.18 0.39   5 13 0.0000 0.4697 P(5)=1.000  0.0302 0.0045 2084.71 -7609.85
 95% 0.65 0.30 0.25 0.50 0.18 0.39   5 13 0.0000 0.4695 P(5)=1.000  0.0302 0.0045 2142.53 -7624.32
 95% 0.65 0.30 0.25 0.50 0.18 0.39   5 13 0.0000 0.4695 P(5)=1.000  0.0302 0.0045 2141.90 -7619.12
 95% 0.65 0.30 0.25 0.50 0.18 0.39   5 13 0.0000 0.4692 P(5)=1.000  0.0302 0.0045 2144.45 -7635.17
 95% 0.65 0.30 0.25 0.50 0.18 0.39   5 13 0.0000 0.4695 P(5)=1.000  0.0302 0.0045 2135.88 -7622.68
 96% 0.65 0.30 0.25 0.50 0.18 0.39   5 13 0.0000 0.4698 P(5)=1.000  0.0302 0.0045 2170.07 -7631.57
 96% 0.65 0.30 0.25 0.50 0.18 0.39   5 13 0.0000 0.4701 P(5)=1.000  0.0302 0.0045 2181.76 -7648.09
 96% 0.65 0.30 0.25 0.50 0.18 0.39   5 13 0.0000 0.4705 P(5)=1.000  0.0302 0.0045 2115.61 -7621.35
 96% 0.65 0.30 0.25 0.50 0.18 0.39   5 13 0.0000 0.4708 P(5)=1.000  0.0302 0.0045 2124.08 -7618.27
 96% 0.65 0.30 0.25 0.50 0.18 0.39   5 13 0.0000 0.4711 P(5)=1.000  0.0302 0.0045 2134.00 -7633.93
 96% 0.65 0.30 0.25 0.50 0.18 0.39   5 13 0.0000 0.4715 P(5)=1.000  0.0302 0.0045 2135.24 -7629.86
 96% 0.65 0.30 0.25 0.50 0.18 0.39   5 13 0.0000 0.4715 P(5)=1.000  0.0302 0.0045 2139.28 -7619.81
 96% 0.65 0.30 0.25 0.50 0.18 0.39   5 13 0.0000 0.4715 P(5)=1.000  0.0302 0.0046 2091.61 -7617.12
 96% 0.65 0.30 0.25 0.50 0.18 0.39   5 13 0.0000 0.4712 P(5)=1.000  0.0302 0.0046 2145.41 -7617.83
 96% 0.65 0.30 0.25 0.50 0.18 0.39   5 13 0.0000 0.4712 P(5)=1.000  0.0302 0.0046 2146.98 -7616.48
 96% 0.65 0.30 0.25 0.50 0.18 0.39   5 13 0.0000 0.4712 P(5)=1.000  0.0301 0.0046 2050.32 -7621.00
 96% 0.65 0.30 0.25 0.50 0.18 0.39   5 13 0.0000 0.4709 P(5)=1.000  0.0301 0.0046 2047.99 -7617.68
 96% 0.65 0.30 0.25 0.50 0.18 0.39   5 13 0.0000 0.4706 P(5)=1.000  0.0301 0.0046 2041.52 -7628.50
 96% 0.65 0.30 0.25 0.50 0.18 0.39   5 13 0.0000 0.4703 P(5)=1.000  0.0301 0.0046 2111.53 -7625.34
 96% 0.65 0.30 0.25 0.50 0.18 0.39   5 13 0.0000 0.4700 P(5)=1.000  0.0301 0.0046 2045.22 -7630.12
 96% 0.65 0.30 0.25 0.50 0.18 0.39   5 13 0.0000 0.4697 P(5)=1.000  0.0301 0.0046 2053.11 -7632.96
 96% 0.65 0.30 0.25 0.50 0.18 0.39   5 13 0.0000 0.4694 P(5)=1.000  0.0301 0.0046 2068.28 -7635.12
 96% 0.65 0.30 0.25 0.50 0.18 0.39   5 13 0.0000 0.4694 P(5)=1.000  0.0301 0.0046 2066.09 -7620.55
 96% 0.65 0.30 0.25 0.50 0.18 0.39   5 13 0.0000 0.4691 P(5)=1.000  0.0301 0.0046 2089.09 -7631.04
 96% 0.65 0.30 0.25 0.50 0.18 0.39   5 13 0.0000 0.4691 P(5)=1.000  0.0301 0.0046 2092.77 -7623.85
 97% 0.65 0.30 0.25 0.51 0.18 0.39   5 13 0.0000 0.4695 P(5)=1.000  0.0301 0.0046 2079.71 -7614.04
 97% 0.65 0.30 0.25 0.51 0.18 0.39   5 13 0.0000 0.4698 P(5)=1.000  0.0301 0.0046 2089.35 -7627.33
 97% 0.65 0.30 0.25 0.51 0.18 0.39   5 13 0.0000 0.4695 P(5)=1.000  0.0301 0.0046 2105.54 -7639.25
 97% 0.65 0.30 0.25 0.51 0.18 0.39   5 13 0.0000 0.4692 P(5)=1.000  0.0301 0.0046 2083.79 -7637.14
 97% 0.65 0.30 0.25 0.51 0.18 0.39   5 13 0.0000 0.4689 P(5)=1.000  0.0301 0.0046 2098.25 -7631.83
 97% 0.65 0.30 0.25 0.51 0.18 0.39   5 13 0.0000 0.4686 P(5)=1.000  0.0301 0.0046 2110.88 -7623.43
 97% 0.65 0.30 0.25 0.51 0.18 0.39   5 13 0.0000 0.4690 P(5)=1.000  0.0300 0.0046 2105.38 -7634.80
 97% 0.65 0.30 0.25 0.51 0.18 0.39   5 13 0.0000 0.4687 P(5)=1.000  0.0300 0.0046 2110.91 -7630.40
 97% 0.65 0.30 0.25 0.51 0.18 0.39   5 13 0.0000 0.4684 P(5)=1.000  0.0300 0.0046 2098.48 -7647.79
 97% 0.65 0.30 0.25 0.51 0.18 0.39   5 13 0.0000 0.4681 P(5)=1.000  0.0300 0.0046 2119.19 -7653.19
 97% 0.65 0.30 0.25 0.51 0.18 0.39   5 13 0.0000 0.4678 P(5)=1.000  0.0300 0.0046 2115.17 -7629.55
 97% 0.65 0.30 0.25 0.51 0.18 0.39   5 13 0.0000 0.4675 P(5)=1.000  0.0300 0.0046 2113.41 -7615.12
 97% 0.65 0.30 0.25 0.51 0.18 0.39   5 13 0.0000 0.4679 P(5)=1.000  0.0300 0.0046 2112.95 -7614.40
 97% 0.65 0.30 0.25 0.51 0.18 0.39   5 13 0.0000 0.4676 P(5)=1.000  0.0300 0.0046 2104.84 -7616.13
 97% 0.65 0.30 0.25 0.51 0.18 0.40   5 13 0.0000 0.4679 P(5)=1.000  0.0300 0.0047 2122.89 -7628.30
 97% 0.65 0.30 0.25 0.51 0.18 0.39   5 13 0.0000 0.4676 P(5)=1.000  0.0300 0.0047 2130.89 -7633.58
 97% 0.65 0.30 0.25 0.51 0.18 0.39   5 13 0.0000 0.4673 P(5)=1.000  0.0300 0.0047 2097.35 -7612.87
 97% 0.65 0.30 0.25 0.51 0.18 0.39   5 13 0.0000 0.4676 P(5)=1.000  0.0300 0.0047 2107.79 -7624.28
 97% 0.65 0.30 0.25 0.51 0.18 0.39   5 13 0.0000 0.4680 P(5)=1.000  0.0300 0.0047 2138.04 -7629.66
 97% 0.65 0.30 0.25 0.51 0.18 0.39   5 13 0.0000 0.4683 P(5)=1.000  0.0299 0.0047 2131.19 -7618.14
 98% 0.65 0.30 0.25 0.51 0.18 0.39   5 13 0.0000 0.4683 P(5)=1.000  0.0299 0.0047 2099.19 -7616.43
 98% 0.65 0.30 0.25 0.51 0.18 0.39   5 13 0.0000 0.4686 P(5)=1.000  0.0299 0.0047 2114.05 -7623.84
 98% 0.65 0.30 0.25 0.51 0.18 0.39   5 13 0.0000 0.4683 P(5)=1.000  0.0299 0.0047 2091.29 -7608.53
 98% 0.65 0.30 0.25 0.51 0.18 0.39   5 13 0.0000 0.4687 P(5)=1.000  0.0299 0.0047 2077.60 -7609.91
 98% 0.65 0.30 0.25 0.51 0.18 0.39   5 13 0.0000 0.4690 P(5)=1.000  0.0299 0.0047 2086.73 -7613.25
 98% 0.65 0.30 0.25 0.51 0.18 0.39   5 13 0.0000 0.4690 P(5)=1.000  0.0299 0.0047 2013.83 -7611.56
 98% 0.65 0.30 0.25 0.51 0.18 0.39   5 13 0.0000 0.4690 P(5)=1.000  0.0299 0.0047 2028.82 -7619.75
 98% 0.65 0.30 0.25 0.51 0.18 0.39   5 13 0.0000 0.4693 P(5)=1.000  0.0299 0.0047 2087.61 -7630.95
 98% 0.65 0.30 0.25 0.51 0.18 0.39   5 13 0.0000 0.4693 P(5)=1.000  0.0299 0.0047 2120.08 -7622.38
 98% 0.65 0.30 0.25 0.51 0.18 0.39   5 13 0.0000 0.4693 P(5)=1.000  0.0299 0.0047 2118.25 -7612.33
 98% 0.65 0.30 0.25 0.51 0.18 0.39   5 13 0.0000 0.4690 P(5)=1.000  0.0299 0.0047 2129.64 -7610.42
 98% 0.65 0.30 0.25 0.51 0.18 0.39   5 13 0.0000 0.4693 P(5)=1.000  0.0299 0.0047 2133.55 -7624.20
 98% 0.65 0.30 0.25 0.51 0.18 0.39   5 13 0.0000 0.4697 P(5)=1.000  0.0299 0.0047 2122.29 -7618.89
 98% 0.65 0.30 0.25 0.51 0.18 0.39   5 13 0.0000 0.4700 P(5)=1.000  0.0298 0.0047 2120.82 -7620.06
 98% 0.65 0.30 0.25 0.51 0.18 0.39   5 13 0.0000 0.4697 P(5)=1.000  0.0298 0.0047 2109.19 -7624.71
 98% 0.65 0.30 0.25 0.51 0.18 0.39   5 13 0.0000 0.4697 P(5)=1.000  0.0298 0.0047 2055.37 -7616.02
 98% 0.65 0.30 0.25 0.51 0.18 0.39   5 13 0.0000 0.4700 P(5)=1.000  0.0298 0.0047 2022.19 -7611.73
 98% 0.65 0.30 0.25 0.51 0.18 0.39   5 13 0.0000 0.4697 P(5)=1.000  0.0298 0.0047 2017.04 -7605.05
 98% 0.65 0.30 0.25 0.51 0.18 0.39   5 13 0.0000 0.4697 P(5)=1.000  0.0298 0.0048 2008.65 -7615.45
 98% 0.65 0.30 0.25 0.51 0.18 0.39   5 13 0.0000 0.4697 P(5)=1.000  0.0298 0.0048 2077.85 -7618.85
 99% 0.65 0.30 0.25 0.51 0.18 0.39   5 13 0.0000 0.4694 P(5)=1.000  0.0298 0.0048 2101.18 -7628.32
 99% 0.65 0.30 0.25 0.51 0.18 0.39   5 13 0.0000 0.4692 P(5)=1.000  0.0298 0.0048 2095.67 -7623.02
 99% 0.65 0.30 0.25 0.51 0.18 0.39   5 13 0.0000 0.4695 P(5)=1.000  0.0298 0.0048 2081.74 -7611.76
 99% 0.65 0.30 0.25 0.51 0.18 0.39   5 13 0.0000 0.4698 P(5)=1.000  0.0298 0.0048 2082.30 -7610.39
 99% 0.65 0.30 0.25 0.51 0.18 0.39   5 13 0.0000 0.4695 P(5)=1.000  0.0298 0.0048 2095.89 -7613.66
 99% 0.65 0.30 0.25 0.51 0.18 0.39   5 13 0.0000 0.4698 P(5)=1.000  0.0297 0.0048 2082.09 -7614.47
 99% 0.65 0.30 0.25 0.51 0.18 0.39   5 13 0.0000 0.4702 P(5)=1.000  0.0297 0.0048 2031.54 -7621.99
 99% 0.65 0.30 0.25 0.51 0.18 0.39   5 13 0.0000 0.4702 P(5)=1.000  0.0297 0.0048 2033.42 -7615.63
 99% 0.65 0.30 0.25 0.51 0.18 0.39   5 13 0.0000 0.4702 P(5)=1.000  0.0297 0.0048 2041.97 -7630.45
 99% 0.65 0.30 0.25 0.51 0.18 0.39   5 13 0.0000 0.4702 P(5)=1.000  0.0297 0.0048 2046.35 -7614.53
 99% 0.65 0.30 0.25 0.51 0.18 0.39   5 13 0.0000 0.4702 P(5)=1.000  0.0297 0.0048 2088.71 -7626.58
 99% 0.65 0.30 0.25 0.51 0.18 0.39   5 13 0.0000 0.4702 P(5)=1.000  0.0297 0.0048 2071.09 -7613.09
 99% 0.65 0.30 0.25 0.51 0.18 0.39   5 13 0.0000 0.4705 P(5)=1.000  0.0297 0.0048 2077.14 -7620.23
 99% 0.65 0.30 0.25 0.51 0.18 0.39   5 13 0.0000 0.4702 P(5)=1.000  0.0297 0.0048 2073.06 -7621.75
 99% 0.65 0.30 0.25 0.51 0.18 0.39   5 13 0.0000 0.4705 P(5)=1.000  0.0297 0.0048 2078.11 -7629.91
 99% 0.65 0.30 0.25 0.51 0.18 0.39   5 13 0.0000 0.4708 P(5)=1.000  0.0297 0.0048 2066.73 -7635.04
 99% 0.65 0.30 0.25 0.51 0.18 0.39   5 13 0.0000 0.4708 P(5)=1.000  0.0297 0.0048 2092.36 -7634.27
 99% 0.65 0.30 0.25 0.51 0.18 0.39   5 13 0.0000 0.4708 P(5)=1.000  0.0297 0.0048 2021.64 -7624.80
 99% 0.65 0.30 0.25 0.51 0.18 0.39   5 13 0.0000 0.4712 P(5)=1.000  0.0296 0.0048 2022.68 -7633.49
 99% 0.65 0.30 0.25 0.51 0.18 0.39   5 13 0.0000 0.4709 P(5)=1.000  0.0296 0.0049 2043.89 -7634.69
100% 0.65 0.30 0.25 0.51 0.18 0.39   5 13 0.0000 0.4712 P(5)=1.000  0.0296 0.0049 2031.24 -7639.89
100% 0.65 0.30 0.25 0.51 0.18 0.39   5 13 0.0000 0.4712 P(5)=1.000  0.0296 0.0049 2092.52 -7611.36
100% 0.65 0.30 0.25 0.51 0.18 0.39   5 13 0.0000 0.4709 P(5)=1.000  0.0296 0.0049 2054.03 -7629.71
100% 0.65 0.30 0.25 0.51 0.18 0.39   5 13 0.0000 0.4712 P(5)=1.000  0.0296 0.0049 2037.46 -7622.56
100% 0.65 0.30 0.25 0.51 0.18 0.39   5 13 0.0000 0.4715 P(5)=1.000  0.0296 0.0049 2033.63 -7621.29
100% 0.65 0.30 0.25 0.51 0.18 0.39   5 13 0.0000 0.4713 P(5)=1.000  0.0296 0.0049 2031.64 -7622.90
100% 0.65 0.30 0.25 0.51 0.18 0.39   5 13 0.0000 0.4710 P(5)=1.000  0.0296 0.0049 2042.74 -7630.68
100% 0.65 0.30 0.25 0.51 0.18 0.39   5 13 0.0000 0.4710 P(5)=1.000  0.0296 0.0049 2025.04 -7634.12
100% 0.65 0.30 0.25 0.51 0.18 0.39   5 13 0.0000 0.4710 P(5)=1.000  0.0296 0.0049 2005.42 -7626.14
100% 0.65 0.30 0.25 0.51 0.18 0.39   5 13 0.0000 0.4707 P(5)=1.000  0.0296 0.0049 2011.54 -7639.16
100% 0.65 0.30 0.25 0.51 0.18 0.39   5 13 0.0000 0.4707 P(5)=1.000  0.0296 0.0049 2053.68 -7614.46  3:07

Time used:  3:07
Summarizing the species-tree sample in file mcmc.txt

(A) List of best models (count postP #species SpeciesTree)
   249  0.12450  0.12450   5 (W_muriae W_sebi W_mellicola W_tropicalis W_canadensis)   (W_muriae, (W_mellicola, (W_sebi, (W_tropicalis, W_canadensis))));     00011 01011 01111
   112  0.05600  0.18050   5 (W_muriae W_sebi W_mellicola W_tropicalis W_canadensis)   ((W_sebi, (W_tropicalis, W_canadensis)), (W_muriae, W_mellicola));     00011 01011 10100
    93  0.04650  0.22700   5 (W_muriae W_sebi W_mellicola W_tropicalis W_canadensis)   (W_muriae, ((W_tropicalis, W_canadensis), (W_sebi, W_mellicola)));     00011 01100 01111
    91  0.04550  0.27250   5 (W_muriae W_sebi W_mellicola W_tropicalis W_canadensis)   (W_muriae, (W_sebi, (W_mellicola, (W_tropicalis, W_canadensis))));     00011 00111 01111
    80  0.04000  0.31250   5 (W_muriae W_sebi W_mellicola W_tropicalis W_canadensis)   ((W_sebi, W_tropicalis), (W_muriae, (W_mellicola, W_canadensis)));     00101 01010 10101
    77  0.03850  0.35100   5 (W_muriae W_sebi W_mellicola W_tropicalis W_canadensis)   ((W_sebi, W_mellicola), (W_muriae, (W_tropicalis, W_canadensis)));     00011 01100 10011
    66  0.03300  0.38400   5 (W_muriae W_sebi W_mellicola W_tropicalis W_canadensis)   (W_mellicola, (W_muriae, (W_sebi, (W_tropicalis, W_canadensis))));     00011 01011 11011
    66  0.03300  0.41700   5 (W_muriae W_sebi W_mellicola W_tropicalis W_canadensis)   (W_muriae, (W_mellicola, (W_tropicalis, (W_sebi, W_canadensis))));     01001 01011 01111
    60  0.03000  0.44700   5 (W_muriae W_sebi W_mellicola W_tropicalis W_canadensis)   (W_muriae, (W_tropicalis, (W_canadensis, (W_sebi, W_mellicola))));     01100 01101 01111
    58  0.02900  0.47600   5 (W_muriae W_sebi W_mellicola W_tropicalis W_canadensis)   ((W_mellicola, W_canadensis), (W_muriae, (W_sebi, W_tropicalis)));     00101 01010 11010
    46  0.02300  0.49900   5 (W_muriae W_sebi W_mellicola W_tropicalis W_canadensis)   (W_sebi, (W_muriae, (W_mellicola, (W_tropicalis, W_canadensis))));     00011 00111 10111
    40  0.02000  0.51900   5 (W_muriae W_sebi W_mellicola W_tropicalis W_canadensis)   ((W_mellicola, W_canadensis), (W_tropicalis, (W_muriae, W_sebi)));     00101 11000 11010
    37  0.01850  0.53750   5 (W_muriae W_sebi W_mellicola W_tropicalis W_canadensis)   (W_mellicola, (W_muriae, (W_tropicalis, (W_sebi, W_canadensis))));     01001 01011 11011
    37  0.01850  0.55600   5 (W_muriae W_sebi W_mellicola W_tropicalis W_canadensis)   (W_muriae, (W_canadensis, (W_tropicalis, (W_sebi, W_mellicola))));     01100 01110 01111
    34  0.01700  0.57300   5 (W_muriae W_sebi W_mellicola W_tropicalis W_canadensis)   (W_sebi, ((W_tropicalis, W_canadensis), (W_muriae, W_mellicola)));     00011 10100 10111
    34  0.01700  0.59000   5 (W_muriae W_sebi W_mellicola W_tropicalis W_canadensis)   ((W_mellicola, W_canadensis), (W_sebi, (W_muriae, W_tropicalis)));     00101 10010 11010
    31  0.01550  0.60550   5 (W_muriae W_sebi W_mellicola W_tropicalis W_canadensis)   (W_tropicalis, ((W_mellicola, W_canadensis), (W_muriae, W_sebi)));     00101 11000 11101
    31  0.01550  0.62100   5 (W_muriae W_sebi W_mellicola W_tropicalis W_canadensis)   (W_tropicalis, (W_muriae, (W_canadensis, (W_sebi, W_mellicola))));     01100 01101 11101
    30  0.01500  0.63600   5 (W_muriae W_sebi W_mellicola W_tropicalis W_canadensis)   ((W_tropicalis, (W_mellicola, W_canadensis)), (W_muriae, W_sebi));     00101 00111 11000
    29  0.01450  0.65050   5 (W_muriae W_sebi W_mellicola W_tropicalis W_canadensis)   ((W_tropicalis, (W_sebi, W_canadensis)), (W_muriae, W_mellicola));     01001 01011 10100
    25  0.01250  0.66300   5 (W_muriae W_sebi W_mellicola W_tropicalis W_canadensis)   ((W_mellicola, (W_sebi, W_canadensis)), (W_muriae, W_tropicalis));     01001 01101 10010
    25  0.01250  0.67550   5 (W_muriae W_sebi W_mellicola W_tropicalis W_canadensis)   ((W_canadensis, (W_sebi, W_mellicola)), (W_muriae, W_tropicalis));     01100 01101 10010
    24  0.01200  0.68750   5 (W_muriae W_sebi W_mellicola W_tropicalis W_canadensis)   ((W_sebi, W_mellicola), (W_canadensis, (W_muriae, W_tropicalis)));     01100 10010 10011
    22  0.01100  0.69850   5 (W_muriae W_sebi W_mellicola W_tropicalis W_canadensis)   (W_muriae, ((W_mellicola, W_canadensis), (W_sebi, W_tropicalis)));     00101 01010 01111
    21  0.01050  0.70900   5 (W_muriae W_sebi W_mellicola W_tropicalis W_canadensis)   ((W_sebi, W_tropicalis), (W_mellicola, (W_muriae, W_canadensis)));     01010 10001 10101
    20  0.01000  0.71900   5 (W_muriae W_sebi W_mellicola W_tropicalis W_canadensis)   ((W_mellicola, (W_tropicalis, W_canadensis)), (W_muriae, W_sebi));     00011 00111 11000
    20  0.01000  0.72900   5 (W_muriae W_sebi W_mellicola W_tropicalis W_canadensis)   ((W_tropicalis, W_canadensis), (W_muriae, (W_sebi, W_mellicola)));     00011 01100 11100
    20  0.01000  0.73900   5 (W_muriae W_sebi W_mellicola W_tropicalis W_canadensis)   (W_sebi, (W_mellicola, (W_muriae, (W_tropicalis, W_canadensis))));     00011 10011 10111
    20  0.01000  0.74900   5 (W_muriae W_sebi W_mellicola W_tropicalis W_canadensis)   (W_sebi, (W_tropicalis, (W_muriae, (W_mellicola, W_canadensis))));     00101 10101 10111
    20  0.01000  0.75900   5 (W_muriae W_sebi W_mellicola W_tropicalis W_canadensis)   (W_tropicalis, (W_sebi, (W_muriae, (W_mellicola, W_canadensis))));     00101 10101 11101
    20  0.01000  0.76900   5 (W_muriae W_sebi W_mellicola W_tropicalis W_canadensis)   (W_muriae, (W_tropicalis, (W_mellicola, (W_sebi, W_canadensis))));     01001 01101 01111
    19  0.00950  0.77850   5 (W_muriae W_sebi W_mellicola W_tropicalis W_canadensis)   ((W_sebi, W_canadensis), (W_mellicola, (W_muriae, W_tropicalis)));     01001 10010 10110
    18  0.00900  0.78750   5 (W_muriae W_sebi W_mellicola W_tropicalis W_canadensis)   ((W_tropicalis, W_canadensis), (W_sebi, (W_muriae, W_mellicola)));     00011 10100 11100
    18  0.00900  0.79650   5 (W_muriae W_sebi W_mellicola W_tropicalis W_canadensis)   (W_muriae, (W_tropicalis, (W_sebi, (W_mellicola, W_canadensis))));     00101 01101 01111
    18  0.00900  0.80550   5 (W_muriae W_sebi W_mellicola W_tropicalis W_canadensis)   ((W_sebi, (W_mellicola, W_canadensis)), (W_muriae, W_tropicalis));     00101 01101 10010
    18  0.00900  0.81450   5 (W_muriae W_sebi W_mellicola W_tropicalis W_canadensis)   (W_tropicalis, (W_muriae, (W_sebi, (W_mellicola, W_canadensis))));     00101 01101 11101
    17  0.00850  0.82300   5 (W_muriae W_sebi W_mellicola W_tropicalis W_canadensis)   (W_muriae, (W_sebi, (W_tropicalis, (W_mellicola, W_canadensis))));     00101 00111 01111
    17  0.00850  0.83150   5 (W_muriae W_sebi W_mellicola W_tropicalis W_canadensis)   (W_muriae, (W_canadensis, (W_mellicola, (W_sebi, W_tropicalis))));     01010 01110 01111
    16  0.00800  0.83950   5 (W_muriae W_sebi W_mellicola W_tropicalis W_canadensis)   (W_sebi, (W_muriae, (W_tropicalis, (W_mellicola, W_canadensis))));     00101 00111 10111
    16  0.00800  0.84750   5 (W_muriae W_sebi W_mellicola W_tropicalis W_canadensis)   (W_mellicola, (W_tropicalis, (W_muriae, (W_sebi, W_canadensis))));     01001 11001 11011
    14  0.00700  0.85450   5 (W_muriae W_sebi W_mellicola W_tropicalis W_canadensis)   (W_mellicola, ((W_sebi, W_canadensis), (W_muriae, W_tropicalis)));     01001 10010 11011
    14  0.00700  0.86150   5 (W_muriae W_sebi W_mellicola W_tropicalis W_canadensis)   ((W_sebi, W_tropicalis), (W_canadensis, (W_muriae, W_mellicola)));     01010 10100 10101
    13  0.00650  0.86800   5 (W_muriae W_sebi W_mellicola W_tropicalis W_canadensis)   (W_muriae, (W_mellicola, (W_canadensis, (W_sebi, W_tropicalis))));     01010 01011 01111
    13  0.00650  0.87450   5 (W_muriae W_sebi W_mellicola W_tropicalis W_canadensis)   ((W_sebi, W_mellicola), (W_tropicalis, (W_muriae, W_canadensis)));     01100 10001 10011
    12  0.00600  0.88050   5 (W_muriae W_sebi W_mellicola W_tropicalis W_canadensis)   (W_tropicalis, (W_mellicola, (W_muriae, (W_sebi, W_canadensis))));     01001 11001 11101
    11  0.00550  0.88600   5 (W_muriae W_sebi W_mellicola W_tropicalis W_canadensis)   (W_mellicola, (W_sebi, (W_muriae, (W_tropicalis, W_canadensis))));     00011 10011 11011
    11  0.00550  0.89150   5 (W_muriae W_sebi W_mellicola W_tropicalis W_canadensis)   (W_tropicalis, (W_muriae, (W_mellicola, (W_sebi, W_canadensis))));     01001 01101 11101
    10  0.00500  0.89650   5 (W_muriae W_sebi W_mellicola W_tropicalis W_canadensis)   (W_mellicola, (W_sebi, (W_canadensis, (W_muriae, W_tropicalis))));     10010 10011 11011
    10  0.00500  0.90150   5 (W_muriae W_sebi W_mellicola W_tropicalis W_canadensis)   (W_canadensis, (W_tropicalis, (W_sebi, (W_muriae, W_mellicola))));     10100 11100 11110
     9  0.00450  0.90600   5 (W_muriae W_sebi W_mellicola W_tropicalis W_canadensis)   (W_sebi, ((W_mellicola, W_canadensis), (W_muriae, W_tropicalis)));     00101 10010 10111
     9  0.00450  0.91050   5 (W_muriae W_sebi W_mellicola W_tropicalis W_canadensis)   (W_mellicola, (W_muriae, (W_canadensis, (W_sebi, W_tropicalis))));     01010 01011 11011
     9  0.00450  0.91500   5 (W_muriae W_sebi W_mellicola W_tropicalis W_canadensis)   (W_canadensis, (W_tropicalis, (W_mellicola, (W_muriae, W_sebi))));     11000 11100 11110
     8  0.00400  0.91900   5 (W_muriae W_sebi W_mellicola W_tropicalis W_canadensis)   (W_muriae, ((W_mellicola, W_tropicalis), (W_sebi, W_canadensis)));     00110 01001 01111
     8  0.00400  0.92300   5 (W_muriae W_sebi W_mellicola W_tropicalis W_canadensis)   ((W_tropicalis, (W_sebi, W_mellicola)), (W_muriae, W_canadensis));     01100 01110 10001
     8  0.00400  0.92700   5 (W_muriae W_sebi W_mellicola W_tropicalis W_canadensis)   (W_sebi, (W_mellicola, (W_canadensis, (W_muriae, W_tropicalis))));     10010 10011 10111
     7  0.00350  0.93050   5 (W_muriae W_sebi W_mellicola W_tropicalis W_canadensis)   (W_canadensis, (W_muriae, (W_mellicola, (W_sebi, W_tropicalis))));     01010 01110 11110
     7  0.00350  0.93400   5 (W_muriae W_sebi W_mellicola W_tropicalis W_canadensis)   (W_mellicola, ((W_sebi, W_tropicalis), (W_muriae, W_canadensis)));     01010 10001 11011
     7  0.00350  0.93750   5 (W_muriae W_sebi W_mellicola W_tropicalis W_canadensis)   (W_sebi, (W_mellicola, (W_tropicalis, (W_muriae, W_canadensis))));     10001 10011 10111
     7  0.00350  0.94100   5 (W_muriae W_sebi W_mellicola W_tropicalis W_canadensis)   (W_mellicola, (W_sebi, (W_tropicalis, (W_muriae, W_canadensis))));     10001 10011 11011
     6  0.00300  0.94400   5 (W_muriae W_sebi W_mellicola W_tropicalis W_canadensis)   (W_muriae, (W_sebi, (W_canadensis, (W_mellicola, W_tropicalis))));     00110 00111 01111
     6  0.00300  0.94700   5 (W_muriae W_sebi W_mellicola W_tropicalis W_canadensis)   (W_mellicola, (W_tropicalis, (W_sebi, (W_muriae, W_canadensis))));     10001 11001 11011
     5  0.00250  0.94950   5 (W_muriae W_sebi W_mellicola W_tropicalis W_canadensis)   ((W_tropicalis, W_canadensis), (W_mellicola, (W_muriae, W_sebi)));     00011 11000 11100
     5  0.00250  0.95200   5 (W_muriae W_sebi W_mellicola W_tropicalis W_canadensis)   (W_sebi, (W_canadensis, (W_muriae, (W_mellicola, W_tropicalis))));     00110 10110 10111
     5  0.00250  0.95450   5 (W_muriae W_sebi W_mellicola W_tropicalis W_canadensis)   ((W_mellicola, W_tropicalis), (W_canadensis, (W_muriae, W_sebi)));     00110 11000 11001
     5  0.00250  0.95700   5 (W_muriae W_sebi W_mellicola W_tropicalis W_canadensis)   ((W_mellicola, (W_sebi, W_tropicalis)), (W_muriae, W_canadensis));     01010 01110 10001
     5  0.00250  0.95950   5 (W_muriae W_sebi W_mellicola W_tropicalis W_canadensis)   (W_canadensis, (W_sebi, (W_tropicalis, (W_muriae, W_mellicola))));     10100 10110 11110
     4  0.00200  0.96150   5 (W_muriae W_sebi W_mellicola W_tropicalis W_canadensis)   (W_mellicola, ((W_tropicalis, W_canadensis), (W_muriae, W_sebi)));     00011 11000 11011
     4  0.00200  0.96350   5 (W_muriae W_sebi W_mellicola W_tropicalis W_canadensis)   ((W_canadensis, (W_mellicola, W_tropicalis)), (W_muriae, W_sebi));     00110 00111 11000
     4  0.00200  0.96550   5 (W_muriae W_sebi W_mellicola W_tropicalis W_canadensis)   (W_muriae, (W_canadensis, (W_sebi, (W_mellicola, W_tropicalis))));     00110 01110 01111
     4  0.00200  0.96750   5 (W_muriae W_sebi W_mellicola W_tropicalis W_canadensis)   ((W_sebi, (W_mellicola, W_tropicalis)), (W_muriae, W_canadensis));     00110 01110 10001
     4  0.00200  0.96950   5 (W_muriae W_sebi W_mellicola W_tropicalis W_canadensis)   (W_tropicalis, (W_canadensis, (W_muriae, (W_sebi, W_mellicola))));     01100 11100 11101
     4  0.00200  0.97150   5 (W_muriae W_sebi W_mellicola W_tropicalis W_canadensis)   (W_tropicalis, (W_mellicola, (W_sebi, (W_muriae, W_canadensis))));     10001 11001 11101
     4  0.00200  0.97350   5 (W_muriae W_sebi W_mellicola W_tropicalis W_canadensis)   (W_sebi, (W_canadensis, (W_mellicola, (W_muriae, W_tropicalis))));     10010 10110 10111
     4  0.00200  0.97550   5 (W_muriae W_sebi W_mellicola W_tropicalis W_canadensis)   (W_mellicola, (W_tropicalis, (W_canadensis, (W_muriae, W_sebi))));     11000 11001 11011
     3  0.00150  0.97700   5 (W_muriae W_sebi W_mellicola W_tropicalis W_canadensis)   ((W_mellicola, W_tropicalis), (W_muriae, (W_sebi, W_canadensis)));     00110 01001 11001
     3  0.00150  0.97850   5 (W_muriae W_sebi W_mellicola W_tropicalis W_canadensis)   ((W_mellicola, W_tropicalis), (W_sebi, (W_muriae, W_canadensis)));     00110 10001 11001
     3  0.00150  0.98000   5 (W_muriae W_sebi W_mellicola W_tropicalis W_canadensis)   (W_canadensis, ((W_mellicola, W_tropicalis), (W_muriae, W_sebi)));     00110 11000 11110
     3  0.00150  0.98150   5 (W_muriae W_sebi W_mellicola W_tropicalis W_canadensis)   ((W_sebi, W_canadensis), (W_tropicalis, (W_muriae, W_mellicola)));     01001 10100 10110
     3  0.00150  0.98300   5 (W_muriae W_sebi W_mellicola W_tropicalis W_canadensis)   (W_canadensis, ((W_sebi, W_tropicalis), (W_muriae, W_mellicola)));     01010 10100 11110
     3  0.00150  0.98450   5 (W_muriae W_sebi W_mellicola W_tropicalis W_canadensis)   (W_canadensis, (W_muriae, (W_tropicalis, (W_sebi, W_mellicola))));     01100 01110 11110
     3  0.00150  0.98600   5 (W_muriae W_sebi W_mellicola W_tropicalis W_canadensis)   (W_tropicalis, ((W_sebi, W_mellicola), (W_muriae, W_canadensis)));     01100 10001 11101
     3  0.00150  0.98750   5 (W_muriae W_sebi W_mellicola W_tropicalis W_canadensis)   (W_canadensis, (W_tropicalis, (W_muriae, (W_sebi, W_mellicola))));     01100 11100 11110
     3  0.00150  0.98900   5 (W_muriae W_sebi W_mellicola W_tropicalis W_canadensis)   (W_sebi, (W_canadensis, (W_tropicalis, (W_muriae, W_mellicola))));     10100 10110 10111
     2  0.00100  0.99000   5 (W_muriae W_sebi W_mellicola W_tropicalis W_canadensis)   ((W_sebi, W_canadensis), (W_muriae, (W_mellicola, W_tropicalis)));     00110 01001 10110
     2  0.00100  0.99100   5 (W_muriae W_sebi W_mellicola W_tropicalis W_canadensis)   (W_canadensis, (W_sebi, (W_muriae, (W_mellicola, W_tropicalis))));     00110 10110 11110
     2  0.00100  0.99200   5 (W_muriae W_sebi W_mellicola W_tropicalis W_canadensis)   ((W_canadensis, (W_sebi, W_tropicalis)), (W_muriae, W_mellicola));     01010 01011 10100
     2  0.00100  0.99300   5 (W_muriae W_sebi W_mellicola W_tropicalis W_canadensis)   (W_canadensis, ((W_sebi, W_mellicola), (W_muriae, W_tropicalis)));     01100 10010 11110
     2  0.00100  0.99400   5 (W_muriae W_sebi W_mellicola W_tropicalis W_canadensis)   (W_sebi, (W_tropicalis, (W_canadensis, (W_muriae, W_mellicola))));     10100 10101 10111
     2  0.00100  0.99500   5 (W_muriae W_sebi W_mellicola W_tropicalis W_canadensis)   (W_tropicalis, (W_canadensis, (W_sebi, (W_muriae, W_mellicola))));     10100 11100 11101
     2  0.00100  0.99600   5 (W_muriae W_sebi W_mellicola W_tropicalis W_canadensis)   (W_tropicalis, (W_mellicola, (W_canadensis, (W_muriae, W_sebi))));     11000 11001 11101
     1  0.00050  0.99650   5 (W_muriae W_sebi W_mellicola W_tropicalis W_canadensis)   (W_sebi, (W_muriae, (W_canadensis, (W_mellicola, W_tropicalis))));     00110 00111 10111

(B)  1 species delimitations & their posterior probabilities
   2000   1.00000   5 (W_muriae W_sebi W_mellicola W_tropicalis W_canadensis) 

(C)  5 delimited species & their posterior probabilities
   2000   1.00000  W_muriae
   2000   1.00000  W_sebi
   2000   1.00000  W_mellicola
   2000   1.00000  W_tropicalis
   2000   1.00000  W_canadensis

(D) Posterior probability for # of species
P[5] =   1.00000
