# Supplementary material for: Application of the Phylogenetic Species Concept to Wallemia sebi from House Dust and Indoor Air Revealed by Multi-Locus Genealogical Concordance
Source: PLoS One. 2015 Mar 23;10(3):e0120894. doi: 10.1371/journal.pone.0120894 (PMC4370657; doi:10.1371/journal.pone.0120894)
Supplement: S2 File — (ZIP) [file pone.0120894.s006.zip › algorithm1/a2_m1_run2/mcmc.txt]

(W_muriae#0.00554545: 0.0020448	(W_mellicola#0.00585983: 0.00198661	(W_sebi#0.00213657: 0.00193674	(W_tropicalis#0.00073989: 0.00172719	W_canadensis#0.000932228: 0.00172719)#0.00114603: 0.000209557)#0.00497814: 4.98612e-05)#0.000691094: 5.81926e-05)#0.0357497; 5
(W_muriae#0.00554545: 0.0020448	(W_sebi#0.00213657: 0.00198661	(W_mellicola#0.0044213: 0.00193674	(W_tropicalis#0.00073989: 0.00172719	W_canadensis#0.000932228: 0.00172719)#0.00114603: 0.000209557)#0.00497814: 4.98612e-05)#0.000691094: 5.81926e-05)#0.0377021; 5
(W_muriae#0.00554545: 0.0020448	(W_sebi#0.00213657: 0.00198661	(W_mellicola#0.0044213: 0.00193674	(W_tropicalis#0.00073989: 0.00172719	W_canadensis#0.000932228: 0.00172719)#0.00114603: 0.000209557)#0.00663577: 4.98612e-05)#0.00253095: 5.81926e-05)#0.0377021; 5
(W_muriae#0.00594491: 0.00219209	(W_sebi#0.00229048: 0.00210132	(W_mellicola#0.00473978: 0.00193894	(W_tropicalis#0.000793188: 0.0018516	W_canadensis#0.00099938: 0.0018516)#0.00122858: 8.73371e-05)#0.00577541: 0.000162382)#0.0044547: 9.07709e-05)#0.0388978; 5
(W_muriae#0.00594491: 0.00219209	(W_sebi#0.00229048: 0.00210132	(W_mellicola#0.00473978: 0.00201718	(W_tropicalis#0.000793188: 0.0018516	W_canadensis#0.000743529: 0.0018516)#0.00122858: 0.000165575)#0.00323771: 8.41442e-05)#0.0024493: 9.07709e-05)#0.0388978; 5
(W_muriae#0.00594491: 0.00219209	((W_tropicalis#0.00212665: 0.0018516	W_canadensis#0.000743529: 0.0018516)#0.000810893: 0.000249719	(W_mellicola#0.00473978: 0.00201718	W_sebi#0.00229048: 0.00201718)#0.00323771: 8.41442e-05)#0.0024493: 9.07709e-05)#0.0388978; 5
(W_muriae#0.00594491: 0.00219209	(W_mellicola#0.00473978: 0.00208646	((W_tropicalis#0.00212665: 0.0018516	W_canadensis#0.000743529: 0.0018516)#0.000810893: 0.000165575	W_sebi#0.00229048: 0.00201718)#0.00154233: 6.92809e-05)#0.00246675: 0.000105634)#0.0369641; 5
(W_muriae#0.00505386: 0.00203252	(W_mellicola#0.00439475: 0.00194358	((W_tropicalis#0.00197185: 0.00171682	W_canadensis#0.000689405: 0.00171682)#0.000751865: 0.000158578	W_sebi#0.00212375: 0.00187539)#0.00264843: 6.8184e-05)#0.00227659: 8.89425e-05)#0.0331219; 5
(W_muriae#0.00505386: 0.00203252	((W_tropicalis#0.00197185: 0.00171682	W_canadensis#0.00129828: 0.00171682)#0.000716413: 0.000245806	(W_mellicola#0.00439475: 0.00187539	W_sebi#0.00212375: 0.00187539)#0.00264843: 8.72284e-05)#0.00305458: 6.98982e-05)#0.0331219; 5
(W_muriae#0.00505386: 0.00203252	(W_mellicola#0.00439475: 0.00189237	((W_tropicalis#0.00197185: 0.00171682	W_canadensis#0.00129828: 0.00171682)#0.000716413: 4.99847e-05	W_sebi#0.00212375: 0.0017668)#0.00281121: 0.000125566)#0.00316798: 0.000140154)#0.0312657; 5
(W_muriae#0.00505386: 0.00203252	((W_tropicalis#0.00197185: 0.00171682	W_canadensis#0.00129828: 0.00171682)#0.000716413: 0.000175551	(W_mellicola#0.00439475: 0.0017668	W_sebi#0.00212375: 0.0017668)#0.00155996: 0.000125566)#0.00316798: 0.000140154)#0.0324324; 5
(W_muriae#0.00505386: 0.00203252	((W_tropicalis#0.00197185: 0.00171682	W_canadensis#0.00129828: 0.00171682)#0.000716413: 0.000271956	(W_mellicola#0.00439475: 0.0017668	W_sebi#0.00212375: 0.0017668)#0.00368353: 0.000221971)#0.00301441: 4.37487e-05)#0.0312218; 5
(W_muriae#0.00505386: 0.00203252	((W_tropicalis#0.00197185: 0.00171682	W_canadensis#0.00129828: 0.00171682)#0.00323274: 0.000271956	(W_mellicola#0.00439475: 0.0017668	W_sebi#0.00212375: 0.0017668)#0.00368353: 0.000221971)#0.00301441: 4.37487e-05)#0.0312218; 5
(W_muriae#0.00505386: 0.00203252	((W_tropicalis#0.00197185: 0.00171682	W_canadensis#0.00129828: 0.00171682)#0.00323274: 0.000269848	(W_mellicola#0.00439475: 0.0017668	W_sebi#0.00212375: 0.0017668)#0.00368353: 0.000219863)#0.00301761: 4.58563e-05)#0.0312218; 5
(W_muriae#0.00505386: 0.00203252	((W_tropicalis#0.000714024: 0.00171682	W_canadensis#0.00129828: 0.00171682)#0.00176846: 0.000262575	(W_mellicola#0.00439475: 0.0017668	W_sebi#0.00212375: 0.0017668)#0.00368353: 0.00021259)#0.0030287: 5.31299e-05)#0.0333056; 5
(W_muriae#0.00505386: 0.00203252	(W_sebi#0.00212375: 0.00189483	(W_mellicola#0.00439475: 0.00177746	(W_tropicalis#0.000714024: 0.00171682	W_canadensis#0.00129828: 0.00171682)#0.000294836: 6.06406e-05)#0.00197035: 0.000117374)#0.0052626: 0.000137689)#0.0358896; 5
(W_muriae#0.00573768: 0.00203252	(W_sebi#0.00212375: 0.00189502	(W_mellicola#0.00439475: 0.00181408	(W_tropicalis#0.000714024: 0.00171682	W_canadensis#0.000947458: 0.00171682)#0.00131619: 9.72592e-05)#0.00193058: 8.09484e-05)#0.00526206: 0.000137497)#0.0352535; 5
(W_muriae#0.00573768: 0.00203252	(W_sebi#0.00212375: 0.00187448	(W_mellicola#0.00439475: 0.00181408	(W_tropicalis#0.000714024: 0.00171682	W_canadensis#0.000947458: 0.00171682)#0.00278126: 9.72592e-05)#0.0028235: 6.04029e-05)#0.00328986: 0.000158042)#0.0374053; 5
(W_muriae#0.00573768: 0.00203252	(W_sebi#0.00212375: 0.00197837	(W_tropicalis#0.000714024: 0.0017825	(W_mellicola#0.00439475: 0.00171682	W_canadensis#0.000947458: 0.00171682)#0.00278126: 6.56816e-05)#0.00287351: 0.000195874)#0.0031171: 5.41486e-05)#0.0374053; 5
(W_muriae#0.00573768: 0.00203252	((W_mellicola#0.00439475: 0.00171682	W_canadensis#0.000947458: 0.00171682)#0.00278126: 0.000299789	(W_tropicalis#0.00110249: 0.0017825	W_sebi#0.00212375: 0.0017825)#0.0052474: 0.000234108)#0.003058: 1.5915e-05)#0.0374053; 5
(W_muriae#0.00573768: 0.00203252	(W_tropicalis#0.000734957: 0.00201661	((W_mellicola#0.00590848: 0.00171682	W_canadensis#0.000947458: 0.00171682)#0.00278126: 0.000187989	W_sebi#0.00212375: 0.00190481)#0.00629292: 0.0001118)#0.00589306: 1.5915e-05)#0.0374053; 5
(W_muriae#0.00573768: 0.00203252	(W_sebi#0.00212375: 0.0020199	((W_mellicola#0.00590848: 0.00171682	W_canadensis#0.000947458: 0.00171682)#0.00278126: 0.000187989	W_tropicalis#0.000734957: 0.00190481)#0.00629292: 0.000115098)#0.00438471: 1.26173e-05)#0.0396455; 5
(W_muriae#0.00449033: 0.00203252	(W_sebi#0.00212375: 0.0020199	((W_mellicola#0.00590848: 0.00171682	W_canadensis#0.000947458: 0.00171682)#0.0049022: 0.000187989	W_tropicalis#0.000734957: 0.00190481)#0.0075331: 0.000115098)#0.00193666: 1.26173e-05)#0.0396455; 5
(W_muriae#0.00471856: 0.00213582	(W_tropicalis#0.000772311: 0.00213109	((W_mellicola#0.00620878: 0.00180407	W_canadensis#0.000995613: 0.00180407)#0.00250318: 0.000118814	W_sebi#0.00223169: 0.00192289)#0.00824008: 0.000208198)#0.00202695: 4.73815e-06)#0.0416605; 5
(W_muriae#0.00471856: 0.00213582	((W_mellicola#0.00620878: 0.00180407	W_canadensis#0.000995613: 0.00180407)#0.00379283: 0.000331168	(W_tropicalis#0.000962722: 0.00192289	W_sebi#0.00223169: 0.00192289)#0.00620784: 0.000212354)#0.00202301: 5.82249e-07)#0.0416605; 5
((W_tropicalis#0.000590027: 0.00177859	W_sebi#0.00206421: 0.00177859)#0.00732407: 0.000196957	((W_mellicola#0.00574285: 0.00166869	W_canadensis#0.000920898: 0.00166869)#0.00278878: 0.000306316	W_muriae#0.00436446: 0.00197501)#0.000927323: 5.38555e-07)#0.0385341; 5
((W_mellicola#0.00611665: 0.0017773	W_canadensis#0.000980839: 0.0017773)#0.0029703: 0.000326827	((W_tropicalis#0.000628432: 0.00189436	W_sebi#0.00219857: 0.00189436)#0.00500853: 0.000209203	W_muriae#0.0055046: 0.00210356)#0.00372132: 5.73609e-07)#0.0377513; 5
((W_mellicola#0.00611665: 0.0017773	W_canadensis#0.000980839: 0.0017773)#0.0029703: 0.000326827	((W_tropicalis#0.000628432: 0.00189436	W_sebi#0.00219857: 0.00189436)#0.00500853: 8.46833e-05	W_muriae#0.0055046: 0.00197904)#0.00395546: 0.000125093)#0.0391816; 5
((W_mellicola#0.00596045: 0.00173192	W_canadensis#0.000955791: 0.00173192)#0.00289445: 0.000318481	((W_tropicalis#0.000612383: 0.00184598	W_muriae#0.00536402: 0.00184598)#0.00375586: 6.16192e-05	W_sebi#0.00214242: 0.0019076)#0.00204317: 0.0001428)#0.0399292; 5
((W_mellicola#0.00596045: 0.00173192	W_canadensis#0.000955791: 0.00173192)#0.00289445: 0.000318481	((W_tropicalis#0.000612383: 0.00184598	W_sebi#0.00316599: 0.00184598)#0.00375586: 5.61657e-05	W_muriae#0.00536402: 0.00190214)#0.00204903: 0.000148254)#0.0417475; 5
((W_mellicola#0.00450701: 0.00173192	W_canadensis#0.000955791: 0.00173192)#0.00289445: 0.000318481	((W_tropicalis#0.000612383: 0.00184598	W_sebi#0.00316599: 0.00184598)#0.00187694: 5.61657e-05	W_muriae#0.00536402: 0.00190214)#0.00204903: 0.000148254)#0.0417475; 5
((W_mellicola#0.00450701: 0.00173192	W_canadensis#0.000955791: 0.00173192)#0.00289445: 0.000318481	((W_tropicalis#0.000612383: 0.00184598	W_sebi#0.00316599: 0.00184598)#0.00372988: 5.61657e-05	W_muriae#0.00536402: 0.00190214)#0.00204903: 0.000148254)#0.0427739; 5
((W_mellicola#0.00663646: 0.00173192	W_canadensis#0.000632088: 0.00173192)#0.00289445: 0.000318481	((W_tropicalis#0.000612383: 0.00184598	W_sebi#0.00316599: 0.00184598)#0.00541803: 5.61657e-05	W_muriae#0.00536402: 0.00190214)#0.0051531: 0.000148254)#0.0427739; 5
((W_mellicola#0.00545421: 0.00173192	W_canadensis#0.000632088: 0.00173192)#0.00289445: 0.000318481	((W_tropicalis#0.000612383: 0.00184598	W_sebi#0.00316599: 0.00184598)#0.00541803: 5.61657e-05	W_muriae#0.00536402: 0.00190214)#0.0051531: 0.000148254)#0.0427739; 5
((W_mellicola#0.00545421: 0.00173192	W_canadensis#0.000632088: 0.00173192)#0.00289445: 0.000318481	((W_muriae#0.00536402: 0.00184598	W_sebi#0.00316599: 0.00184598)#0.00362862: 5.61657e-05	W_tropicalis#0.000612383: 0.00190214)#0.0032565: 0.000148254)#0.0406375; 5
((W_muriae#0.00536402: 0.00184598	W_sebi#0.00316599: 0.00184598)#0.00362862: 0.000204419	((W_mellicola#0.00545421: 0.00173192	W_canadensis#0.000632088: 0.00173192)#0.00289445: 0.000159965	W_tropicalis#0.000612383: 0.00189188)#0.00327417: 0.000158516)#0.039765; 5
((W_muriae#0.00536402: 0.00184598	W_sebi#0.00316599: 0.00184598)#0.00362862: 0.000204419	((W_mellicola#0.00545421: 0.00173192	W_canadensis#0.000526801: 0.00173192)#0.00289445: 0.000186138	W_tropicalis#0.000612383: 0.00191805)#0.00322949: 0.000132343)#0.0374466; 5
((W_muriae#0.00536402: 0.00184598	W_sebi#0.00316599: 0.00184598)#0.00195068: 0.000204419	((W_mellicola#0.00545421: 0.00173192	W_tropicalis#0.000612383: 0.00173192)#0.00289445: 0.000197627	W_canadensis#0.000387319: 0.00192954)#0.00321026: 0.000120854)#0.0405883; 5
((W_muriae#0.00536402: 0.00184598	W_sebi#0.00316599: 0.00184598)#0.00195068: 0.000204419	((W_mellicola#0.00545421: 0.00173192	W_canadensis#0.000387319: 0.00173192)#0.00289445: 0.000228777	W_tropicalis#0.000612383: 0.00196069)#0.00315926: 8.97047e-05)#0.0405883; 5
((W_mellicola#0.00545421: 0.00173192	W_canadensis#0.000387319: 0.00173192)#0.00289445: 0.000318481	((W_muriae#0.00536402: 0.00184598	W_sebi#0.00316599: 0.00184598)#0.00195068: 0.000114715	W_tropicalis#0.000612383: 0.00196069)#0.00315926: 8.97047e-05)#0.039343; 5
((W_mellicola#0.00629029: 0.0019974	W_canadensis#0.000446691: 0.0019974)#0.00333814: 0.000367302	((W_muriae#0.00618628: 0.00212895	W_sebi#0.0036513: 0.00212895)#0.0022497: 0.000223619	W_tropicalis#0.000706256: 0.00235257)#0.00350211: 1.21363e-05)#0.0434397; 5
((W_mellicola#0.00629029: 0.0019974	W_canadensis#0.000446691: 0.0019974)#0.00145022: 0.000367302	((W_muriae#0.00618628: 0.00212895	W_tropicalis#0.000706256: 0.00212895)#0.0022497: 0.000223619	W_sebi#0.0036513: 0.00235257)#0.00272915: 1.21363e-05)#0.046184; 5
((W_mellicola#0.00629029: 0.0019974	W_canadensis#0.000446691: 0.0019974)#0.00145022: 0.000367302	((W_sebi#0.0036513: 0.00212895	W_tropicalis#0.000706256: 0.00212895)#0.00396842: 0.000167245	W_muriae#0.00618628: 0.0022962)#0.00279615: 6.85097e-05)#0.0444598; 5
((W_mellicola#0.00576778: 0.00183149	W_canadensis#0.000409586: 0.00183149)#0.00131135: 0.000336791	((W_sebi#0.00334801: 0.00195211	W_tropicalis#0.000844222: 0.00195211)#0.00184357: 0.000153353	W_muriae#0.00567241: 0.00210546)#0.00256389: 6.28189e-05)#0.0407667; 5
((W_mellicola#0.00576778: 0.00183149	W_canadensis#0.000409586: 0.00183149)#0.00131135: 0.000336791	((W_sebi#0.00334801: 0.00195211	W_tropicalis#0.000844222: 0.00195211)#0.00184357: 0.000195743	W_muriae#0.00567241: 0.00214785)#0.00176076: 2.0429e-05)#0.0407667; 5
((W_mellicola#0.00576778: 0.00183149	W_canadensis#0.000784438: 0.00183149)#0.0027136: 0.000336791	((W_sebi#0.00334801: 0.00195211	W_tropicalis#0.000844222: 0.00195211)#0.00184357: 0.000195743	W_muriae#0.00567241: 0.00214785)#0.00176076: 2.0429e-05)#0.0407667; 5
((W_mellicola#0.00576778: 0.00183149	W_canadensis#0.000784438: 0.00183149)#0.00211071: 0.000336791	((W_sebi#0.00334801: 0.00195211	W_tropicalis#0.000844222: 0.00195211)#0.00184357: 0.000195743	W_muriae#0.00567241: 0.00214785)#0.00176076: 2.0429e-05)#0.0374866; 5
((W_sebi#0.00334801: 0.00195211	W_tropicalis#0.000844222: 0.00195211)#0.00184357: 0.000216172	((W_mellicola#0.00576778: 0.00183149	W_canadensis#0.000784438: 0.00183149)#0.00211071: 0.000316362	W_muriae#0.0042344: 0.00214785)#0.000988431: 2.0429e-05)#0.0393393; 5
((W_sebi#0.00334801: 0.00195211	W_tropicalis#0.000844222: 0.00195211)#0.00184357: 0.000216172	((W_mellicola#0.00576778: 0.00183149	W_canadensis#0.00109639: 0.00183149)#0.00277028: 0.000303627	W_muriae#0.0042344: 0.00213512)#0.000994326: 3.3164e-05)#0.0380949; 5
((W_sebi#0.00369419: 0.00215396	W_tropicalis#0.000931516: 0.00215396)#0.0020342: 0.000238524	((W_mellicola#0.00636417: 0.00202087	W_canadensis#0.000686876: 0.00202087)#0.00305673: 0.000335023	W_muriae#0.00467224: 0.00235589)#0.00109714: 3.65932e-05)#0.042034; 5
(W_muriae#0.00412886: 0.00211423	((W_mellicola#0.00562401: 0.00178584	W_canadensis#0.000645882: 0.00178584)#0.00270123: 0.000296059	(W_sebi#0.00326456: 0.00190345	W_tropicalis#0.00082318: 0.00190345)#0.00179762: 0.000178446)#0.000969543: 3.23374e-05)#0.0387683; 5
((W_sebi#0.00355687: 0.00207389	W_tropicalis#0.000896889: 0.00207389)#0.00195858: 0.000229657	((W_mellicola#0.0061276: 0.00194574	W_canadensis#0.000703715: 0.00194574)#0.00158373: 0.000322569	W_muriae#0.00449856: 0.00226831)#0.000939934: 3.52329e-05)#0.0442423; 5
((W_sebi#0.00322969: 0.00188312	W_tropicalis#0.00100068: 0.00188312)#0.00177842: 0.000208532	((W_mellicola#0.00556395: 0.00176676	W_canadensis#0.000638983: 0.00176676)#0.00143805: 0.000292897	W_muriae#0.00408476: 0.00205966)#0.00145083: 3.1992e-05)#0.0401726; 5
(W_muriae#0.00408476: 0.00209165	((W_mellicola#0.00556395: 0.00176676	W_canadensis#0.000493511: 0.00176676)#0.00143805: 0.000292897	(W_sebi#0.00322969: 0.00188312	W_tropicalis#0.00100068: 0.00188312)#0.00177842: 0.00017654)#0.00342006: 3.1992e-05)#0.0401726; 5
((W_mellicola#0.00556395: 0.00176676	W_canadensis#0.000493511: 0.00176676)#0.00143805: 0.000324889	(W_muriae#0.00408476: 0.00208926	(W_sebi#0.00322969: 0.00188312	W_tropicalis#0.00125652: 0.00188312)#0.00177842: 0.000206144)#0.00250682: 2.38832e-06)#0.0401726; 5
((W_mellicola#0.00556395: 0.00176676	W_canadensis#0.000493511: 0.00176676)#0.00143805: 0.000324889	(W_muriae#0.00408476: 0.00207391	(W_sebi#0.00322969: 0.00188312	W_tropicalis#0.00125652: 0.00188312)#0.00386185: 0.000190787)#0.00399111: 1.77451e-05)#0.0368471; 5
((W_mellicola#0.00556395: 0.00176676	W_canadensis#0.000493511: 0.00176676)#0.00143805: 0.000324889	(W_tropicalis#0.00125652: 0.00207391	(W_sebi#0.00322969: 0.00188312	W_muriae#0.00408476: 0.00188312)#0.00386185: 0.000190787)#0.00399111: 1.77451e-05)#0.0351032; 5
((W_mellicola#0.00556395: 0.00176676	W_canadensis#0.000493511: 0.00176676)#0.00355774: 0.000324889	(W_sebi#0.00322969: 0.0020282	(W_tropicalis#0.00125652: 0.00188312	W_muriae#0.00408476: 0.00188312)#0.00386185: 0.000145082)#0.00221622: 6.34498e-05)#0.0362744; 5
((W_mellicola#0.00556395: 0.00176676	W_canadensis#0.000493511: 0.00176676)#0.00355774: 0.000324889	(W_muriae#0.00408476: 0.0020282	(W_tropicalis#0.00157957: 0.00188312	W_sebi#0.00253055: 0.00188312)#0.00171971: 0.000145082)#0.00326412: 6.34498e-05)#0.0335763; 5
((W_tropicalis#0.00157957: 0.00188312	W_sebi#0.00253055: 0.00188312)#0.00171971: 0.000208532	(W_muriae#0.00408476: 0.0020282	(W_mellicola#0.00556395: 0.00176676	W_canadensis#0.00101269: 0.00176676)#0.00355774: 0.000261439)#0.00175761: 6.34498e-05)#0.0306594; 5
((W_tropicalis#0.0014414: 0.00188312	W_sebi#0.00253055: 0.00188312)#0.00171971: 0.000208532	(W_muriae#0.00408476: 0.00206534	(W_mellicola#0.00556395: 0.00176676	W_canadensis#0.00101269: 0.00176676)#0.00487688: 0.00029858)#0.001726: 2.63088e-05)#0.0306594; 5
((W_tropicalis#0.0014414: 0.00188312	W_sebi#0.00253055: 0.00188312)#0.00171971: 0.000208532	(W_muriae#0.00408476: 0.00206534	(W_mellicola#0.00556395: 0.00176676	W_canadensis#0.000608168: 0.00176676)#0.00487688: 0.00029858)#0.001726: 2.63088e-05)#0.0333298; 5
((W_tropicalis#0.0014414: 0.00188312	W_sebi#0.00253055: 0.00188312)#0.00245445: 0.000208532	(W_muriae#0.00408476: 0.00206534	(W_mellicola#0.00556395: 0.00176676	W_canadensis#0.00039145: 0.00176676)#0.00487688: 0.00029858)#0.001726: 2.63088e-05)#0.0317644; 5
((W_tropicalis#0.0014414: 0.00188312	W_sebi#0.00253055: 0.00188312)#0.00245445: 0.000208532	(W_muriae#0.00408476: 0.00206534	(W_mellicola#0.00556395: 0.00176676	W_canadensis#0.00039145: 0.00176676)#0.00276029: 0.00029858)#0.001726: 2.63088e-05)#0.0309189; 5
((W_tropicalis#0.0014414: 0.00188312	W_sebi#0.00253055: 0.00188312)#0.00245445: 0.000208532	(W_muriae#0.00408476: 0.00205959	(W_mellicola#0.00556395: 0.00176676	W_canadensis#0.00039145: 0.00176676)#0.00276029: 0.000292822)#0.00173083: 3.20674e-05)#0.0325847; 5
((W_tropicalis#0.00094619: 0.00188312	W_sebi#0.00253055: 0.00188312)#0.00245445: 0.000208532	(W_muriae#0.00408476: 0.00200873	(W_mellicola#0.00556395: 0.00176676	W_canadensis#0.00039145: 0.00176676)#0.00276029: 0.000241969)#0.00362092: 8.29196e-05)#0.0311497; 5
((W_tropicalis#0.00110221: 0.00219364	W_sebi#0.00294783: 0.00219364)#0.00285918: 0.000242918	(W_canadensis#0.000455998: 0.00233996	(W_mellicola#0.00648141: 0.00205809	W_muriae#0.00475831: 0.00205809)#0.00321545: 0.000281869)#0.00171486: 9.65927e-05)#0.0328944; 5
((W_tropicalis#0.00178137: 0.00219364	W_sebi#0.00294783: 0.00219364)#0.00285918: 0.000242918	(W_canadensis#0.000455998: 0.00233996	(W_mellicola#0.00648141: 0.00205809	W_muriae#0.00475831: 0.00205809)#0.00539433: 0.000281869)#0.00171486: 9.65927e-05)#0.0312718; 5
((W_tropicalis#0.00178137: 0.00219364	W_sebi#0.00294783: 0.00219364)#0.00285918: 0.000242918	(W_muriae#0.00475831: 0.00233996	(W_mellicola#0.00648141: 0.00205809	W_canadensis#0.000455998: 0.00205809)#0.00539433: 0.000281869)#0.00171486: 9.65927e-05)#0.0301138; 5
((W_tropicalis#0.000685501: 0.00199387	W_sebi#0.00267938: 0.00199387)#0.00259881: 0.000220797	(W_muriae#0.004325: 0.00213533	(W_mellicola#0.00589118: 0.00187067	W_canadensis#0.000414472: 0.00187067)#0.00254524: 0.000264657)#0.00155252: 7.93398e-05)#0.0296142; 5
((W_tropicalis#0.000685501: 0.00199387	W_sebi#0.00267938: 0.00199387)#0.00259881: 0.000220797	(W_muriae#0.004325: 0.00213533	(W_mellicola#0.00589118: 0.00187067	W_canadensis#0.000414472: 0.00187067)#0.0015031: 0.000264657)#0.00155252: 7.93398e-05)#0.0328567; 5
((W_tropicalis#0.000685501: 0.00199387	W_sebi#0.00267938: 0.00199387)#0.00259881: 0.000220797	(W_muriae#0.004325: 0.00213533	(W_mellicola#0.00589118: 0.00187067	W_canadensis#0.000414472: 0.00187067)#0.0015031: 0.000264657)#0.00155252: 7.93398e-05)#0.0319741; 5
((W_tropicalis#0.00145453: 0.00199387	W_sebi#0.00267938: 0.00199387)#0.00259881: 0.000220797	(W_muriae#0.004325: 0.00213533	(W_mellicola#0.00589118: 0.00187067	W_canadensis#0.000414472: 0.00187067)#0.0015031: 0.000264657)#0.00155252: 7.93398e-05)#0.0306493; 5
((W_tropicalis#0.000541808: 0.00199387	W_sebi#0.00267938: 0.00199387)#0.00110245: 0.000220797	(W_muriae#0.004325: 0.00213533	(W_mellicola#0.00589118: 0.00187067	W_canadensis#0.000414472: 0.00187067)#0.0015031: 0.000264657)#0.00423219: 7.93398e-05)#0.0289674; 5
((W_tropicalis#0.000923295: 0.00199387	W_sebi#0.00267938: 0.00199387)#0.00176287: 0.000220797	(W_muriae#0.004325: 0.00213533	(W_mellicola#0.00589118: 0.00187067	W_canadensis#0.000414472: 0.00187067)#0.0015031: 0.000264657)#0.00423219: 7.93398e-05)#0.0312636; 5
(W_muriae#0.004325: 0.00221467	((W_tropicalis#0.000923295: 0.00199387	W_sebi#0.00267938: 0.00199387)#0.00382937: 0.000152147	(W_mellicola#0.00589118: 0.00187067	W_canadensis#0.000414472: 0.00187067)#0.0015031: 0.000275347)#0.0053866: 6.86496e-05)#0.0326416; 5
((W_mellicola#0.00589118: 0.00187067	W_canadensis#0.000414472: 0.00187067)#0.0015031: 0.000343997	((W_tropicalis#0.000923295: 0.00199387	W_sebi#0.00267938: 0.00199387)#0.00210953: 0.000152147	W_muriae#0.004325: 0.00214602)#0.00325754: 6.86496e-05)#0.0352975; 5
((W_mellicola#0.00589118: 0.00187067	W_canadensis#0.000414472: 0.00187067)#0.0015031: 0.000343997	((W_tropicalis#0.000923295: 0.00199387	W_sebi#0.00267938: 0.00199387)#0.00210953: 0.000175994	W_muriae#0.004325: 0.00216987)#0.00322174: 4.4803e-05)#0.0376473; 5
((W_mellicola#0.00511929: 0.00204172	W_canadensis#0.000414472: 0.00204172)#0.00137718: 0.000172946	((W_tropicalis#0.000923295: 0.00199387	W_sebi#0.00267938: 0.00199387)#0.00210953: 0.00017197	W_muriae#0.004325: 0.00216584)#0.00530324: 4.88263e-05)#0.0376473; 5
((W_mellicola#0.00511929: 0.00204172	W_canadensis#0.000414472: 0.00204172)#0.00137718: 0.000172946	((W_tropicalis#0.000923295: 0.00199387	W_sebi#0.00267938: 0.00199387)#0.00277653: 0.000154024	W_muriae#0.004325: 0.0021479)#0.00534755: 6.67731e-05)#0.036138; 5
(W_muriae#0.004325: 0.00221467	((W_tropicalis#0.000923295: 0.00199387	W_sebi#0.00267938: 0.00199387)#0.00277653: 0.000132528	(W_mellicola#0.00511929: 0.00204172	W_canadensis#0.000414472: 0.00204172)#0.00137718: 8.46772e-05)#0.00374168: 8.82685e-05)#0.0378615; 5
(W_muriae#0.004325: 0.00221467	((W_tropicalis#0.000923295: 0.00199387	W_sebi#0.00267938: 0.00199387)#0.00277653: 0.000210155	(W_mellicola#0.00511929: 0.00204172	W_canadensis#0.000414472: 0.00204172)#0.00244479: 0.000162304)#0.0036099: 1.06415e-05)#0.0354262; 5
(W_muriae#0.004325: 0.00221467	((W_tropicalis#0.00189717: 0.00199387	W_sebi#0.00403467: 0.00199387)#0.00277653: 0.000210155	(W_mellicola#0.00511929: 0.00204172	W_canadensis#0.000414472: 0.00204172)#0.00129021: 0.000162304)#0.0036099: 1.06415e-05)#0.0354262; 5
(W_muriae#0.004325: 0.00221467	((W_tropicalis#0.00189717: 0.00199387	W_sebi#0.00271183: 0.00199387)#0.00277653: 0.000210155	(W_mellicola#0.00511929: 0.00204172	W_canadensis#0.000414472: 0.00204172)#0.00129021: 0.000162304)#0.00226291: 1.06415e-05)#0.0347064; 5
(W_muriae#0.004325: 0.00221467	((W_tropicalis#0.00189717: 0.00199387	W_sebi#0.00271183: 0.00199387)#0.00277653: 0.000210155	(W_mellicola#0.00511929: 0.00204172	W_canadensis#0.000414472: 0.00204172)#0.00129021: 0.000162304)#0.00226291: 1.06415e-05)#0.032044; 5
(W_muriae#0.004325: 0.00221467	((W_tropicalis#0.00189717: 0.00199387	W_sebi#0.00271183: 0.00199387)#0.00277653: 0.000210155	(W_mellicola#0.00511929: 0.00204172	W_canadensis#0.000414472: 0.00204172)#0.00129021: 0.000162304)#0.00226291: 1.06415e-05)#0.0298314; 5
(W_muriae#0.004325: 0.00221467	((W_tropicalis#0.00189717: 0.00199387	W_sebi#0.0049572: 0.00199387)#0.00277653: 0.000210155	(W_mellicola#0.00511929: 0.00204172	W_canadensis#0.000414472: 0.00204172)#0.00129021: 0.000162304)#0.00226291: 1.06415e-05)#0.0284127; 5
((W_mellicola#0.00511929: 0.00204172	W_canadensis#0.000414472: 0.00204172)#0.00129021: 0.000172946	((W_tropicalis#0.00189717: 0.00199387	W_sebi#0.0049572: 0.00199387)#0.00521356: 0.000210155	W_muriae#0.004325: 0.00220403)#0.000761952: 1.06415e-05)#0.0256295; 5
((W_mellicola#0.00511929: 0.00204172	W_canadensis#0.000414472: 0.00204172)#0.00129021: 0.000172946	((W_tropicalis#0.00189717: 0.00199387	W_sebi#0.0049572: 0.00199387)#0.00376805: 0.000210155	W_muriae#0.004325: 0.00220403)#0.000761952: 1.06415e-05)#0.0270726; 5
((W_tropicalis#0.00189717: 0.00199387	W_sebi#0.00301174: 0.00199387)#0.00376805: 0.000220797	((W_mellicola#0.00511929: 0.00204172	W_canadensis#0.000414472: 0.00204172)#0.00129021: 0.000162304	W_muriae#0.004325: 0.00220403)#0.00138739: 1.06415e-05)#0.0289648; 5
((W_tropicalis#0.00189717: 0.00199387	W_sebi#0.00301174: 0.00199387)#0.00210073: 0.000220797	((W_mellicola#0.00511929: 0.00204172	W_canadensis#0.000414472: 0.00204172)#0.00129021: 0.000162304	W_muriae#0.004325: 0.00220403)#0.00140928: 1.06415e-05)#0.0267803; 5
(W_muriae#0.004325: 0.00221467	((W_mellicola#0.00511929: 0.00204172	W_canadensis#0.000414472: 0.00204172)#0.0027761: 0.000162304	(W_tropicalis#0.000936201: 0.00199387	W_sebi#0.00301174: 0.00199387)#0.00210073: 0.000210155)#0.00140928: 1.06415e-05)#0.0280422; 5
(W_muriae#0.004325: 0.00221467	((W_mellicola#0.00511929: 0.00204172	W_canadensis#0.000414472: 0.00204172)#0.0027761: 0.000162304	(W_tropicalis#0.000936201: 0.00199387	W_sebi#0.00301174: 0.00199387)#0.00210073: 0.000210155)#0.00140928: 1.06415e-05)#0.0280422; 5
(W_muriae#0.00466347: 0.00238799	((W_mellicola#0.00551993: 0.00220151	W_canadensis#0.000446909: 0.00220151)#0.00299336: 0.000175006	(W_tropicalis#0.00100947: 0.00214992	W_sebi#0.00324745: 0.00214992)#0.00226513: 0.000226602)#0.00151957: 1.14743e-05)#0.0302368; 5
((W_tropicalis#0.00100947: 0.00214992	W_sebi#0.00324745: 0.00214992)#0.00226513: 0.000238076	((W_mellicola#0.00551993: 0.00220151	W_canadensis#0.000446909: 0.00220151)#0.00299336: 0.00018472	W_muriae#0.00466347: 0.00238623)#0.000967767: 1.76091e-06)#0.0281676; 5
(W_muriae#0.00466347: 0.00238799	((W_mellicola#0.00551993: 0.00220151	W_canadensis#0.000446909: 0.00220151)#0.00299336: 0.00018472	(W_tropicalis#0.00088795: 0.00214992	W_sebi#0.00324745: 0.00214992)#0.00226513: 0.000236316)#0.00211851: 1.76091e-06)#0.0312554; 5
(W_muriae#0.00466347: 0.00238799	((W_mellicola#0.00551993: 0.00220151	W_canadensis#0.000446909: 0.00220151)#0.00299336: 0.00018472	(W_tropicalis#0.00088795: 0.00214992	W_sebi#0.00324745: 0.00214992)#0.00226513: 0.000236316)#0.00151596: 1.76091e-06)#0.0279943; 5
(W_muriae#0.00547137: 0.00280169	((W_mellicola#0.0064762: 0.0025829	W_canadensis#0.000524331: 0.0025829)#0.00351193: 0.00021672	(W_tropicalis#0.00104178: 0.00252237	W_sebi#0.00381003: 0.00252237)#0.00265754: 0.000277255)#0.00177859: 2.06597e-06)#0.032844; 5
(W_muriae#0.00464022: 0.00237609	((W_mellicola#0.00549241: 0.00219054	W_canadensis#0.000444681: 0.00219054)#0.00398107: 0.000183799	(W_tropicalis#0.000883523: 0.0021392	W_sebi#0.00323125: 0.0021392)#0.00225384: 0.000235137)#0.000520612: 1.75214e-06)#0.0262606; 5
(W_muriae#0.00464022: 0.00237609	((W_mellicola#0.00549241: 0.00219054	W_canadensis#0.000411913: 0.00219054)#0.00209117: 0.000183799	(W_tropicalis#0.000883523: 0.0021392	W_sebi#0.00323125: 0.0021392)#0.00225384: 0.000235137)#0.00287943: 1.75214e-06)#0.0262606; 5
(W_muriae#0.00450473: 0.0023067	((W_mellicola#0.00533203: 0.00212657	W_canadensis#0.000399885: 0.00212657)#0.00203011: 0.000178432	(W_tropicalis#0.000857724: 0.00207673	W_sebi#0.0031369: 0.00207673)#0.00218802: 0.000228271)#0.00170129: 1.70097e-06)#0.0265256; 5
(W_muriae#0.00302691: 0.0023067	((W_mellicola#0.00428222: 0.00212657	W_canadensis#0.000399885: 0.00212657)#0.00203011: 0.000178432	(W_tropicalis#0.000857724: 0.00207673	W_sebi#0.0031369: 0.00207673)#0.00218802: 0.000228271)#0.00340864: 1.70097e-06)#0.0253081; 5
(W_muriae#0.00302691: 0.0023067	((W_mellicola#0.00428222: 0.00212657	W_canadensis#0.000399885: 0.00212657)#0.00203011: 0.000178432	(W_tropicalis#0.00150661: 0.00207673	W_sebi#0.0031369: 0.00207673)#0.00458539: 0.000228271)#0.00581548: 1.70097e-06)#0.0282989; 5
(W_muriae#0.00302691: 0.0023067	((W_mellicola#0.00428222: 0.00212657	W_canadensis#0.000399885: 0.00212657)#0.00203011: 0.000178432	(W_tropicalis#0.00150661: 0.00207673	W_sebi#0.0031369: 0.00207673)#0.00262435: 0.000228271)#0.00298082: 1.70097e-06)#0.0282989; 5
(W_muriae#0.00338952: 0.00258303	((W_mellicola#0.0047952: 0.00238132	W_canadensis#0.000447788: 0.00238132)#0.0022733: 0.000199807	(W_tropicalis#0.000522983: 0.00232551	W_sebi#0.00351268: 0.00232551)#0.00293873: 0.000255617)#0.0033379: 1.90474e-06)#0.0316889; 5
((W_mellicola#0.0047952: 0.00238132	W_canadensis#0.000447788: 0.00238132)#0.0022733: 0.000201711	(W_muriae#0.00338952: 0.00258113	(W_tropicalis#0.000522983: 0.00232551	W_sebi#0.00351268: 0.00232551)#0.00293873: 0.000255617)#0.0033379: 1.90474e-06)#0.0327587; 5
((W_mellicola#0.0047952: 0.00238132	W_canadensis#0.000447788: 0.00238132)#0.0022733: 0.000201711	(W_muriae#0.00338952: 0.00258113	(W_tropicalis#0.000522983: 0.00232551	W_sebi#0.00351268: 0.00232551)#0.00293873: 0.000255617)#0.0033379: 1.90474e-06)#0.0307483; 5
((W_mellicola#0.0047952: 0.00238132	W_canadensis#0.000447788: 0.00238132)#0.0022733: 0.000201711	(W_muriae#0.00338952: 0.00258113	(W_tropicalis#0.00252085: 0.00232551	W_sebi#0.00351268: 0.00232551)#0.0048132: 0.000255617)#0.0033379: 1.90474e-06)#0.0340038; 5
(W_muriae#0.00297566: 0.00226764	((W_mellicola#0.00420971: 0.00209056	W_canadensis#0.000393113: 0.00209056)#0.00199573: 0.00017541	(W_tropicalis#0.00221305: 0.00204157	W_sebi#0.00308378: 0.00204157)#0.00197263: 0.000224406)#0.00108554: 1.67217e-06)#0.0314916; 5
((W_tropicalis#0.00246862: 0.00227733	W_sebi#0.0034399: 0.00227733)#0.00220043: 0.000252186	((W_mellicola#0.00469585: 0.00233198	W_canadensis#0.00043851: 0.00233198)#0.0022262: 0.000195667	W_muriae#0.00331929: 0.00252765)#0.0012109: 1.86527e-06)#0.03735; 5
((W_tropicalis#0.00246862: 0.00227733	W_sebi#0.0034399: 0.00227733)#0.00220043: 0.000252186	((W_mellicola#0.00469585: 0.00233198	W_canadensis#0.00043851: 0.00233198)#0.0022262: 0.000195667	W_muriae#0.00331929: 0.00252765)#0.0026524: 1.86527e-06)#0.0389001; 5
((W_tropicalis#0.00122787: 0.00227733	W_sebi#0.00259262: 0.00227733)#0.00220043: 0.000252186	((W_mellicola#0.00469585: 0.00233198	W_canadensis#0.00043851: 0.00233198)#0.00381847: 0.000196809	W_muriae#0.00331929: 0.00252879)#0.00337236: 7.22829e-07)#0.0377083; 5
((W_tropicalis#0.00100411: 0.00208699	W_sebi#0.00237594: 0.00208699)#0.00201653: 0.000231109	((W_mellicola#0.00430338: 0.00213708	W_canadensis#0.000401861: 0.00213708)#0.00349933: 0.00018036	W_muriae#0.00304187: 0.00231744)#0.000902245: 6.62417e-07)#0.0364112; 5
((W_tropicalis#0.00100411: 0.00208699	W_sebi#0.00237594: 0.00208699)#0.00201653: 0.000231109	((W_mellicola#0.00430338: 0.00213708	W_canadensis#0.000401861: 0.00213708)#0.00349933: 0.00018036	W_muriae#0.00304187: 0.00231744)#0.00237088: 6.62417e-07)#0.038795; 5
((W_tropicalis#0.00186107: 0.00221981	W_sebi#0.00252714: 0.00221981)#0.00141158: 0.000245816	((W_mellicola#0.00457724: 0.00227308	W_canadensis#0.00054353: 0.00227308)#0.00188525: 0.000191838	W_muriae#0.00323545: 0.00246492)#0.00356527: 7.04572e-07)#0.0412638; 5
(W_muriae#0.00323545: 0.00246562	((W_mellicola#0.00457724: 0.00227308	W_canadensis#0.00054353: 0.00227308)#0.00188525: 0.000191838	(W_tropicalis#0.00186107: 0.00221981	W_sebi#0.00252714: 0.00221981)#0.00141158: 0.000245111)#0.000293949: 7.04572e-07)#0.0390278; 5
(W_muriae#0.00323545: 0.00246562	((W_mellicola#0.00457724: 0.00227308	W_canadensis#0.00054353: 0.00227308)#0.00439497: 0.000191838	(W_tropicalis#0.00271159: 0.00221981	W_sebi#0.00252714: 0.00221981)#0.00141158: 0.000245111)#0.00196672: 7.04572e-07)#0.0408499; 5
((W_mellicola#0.00457724: 0.00227308	W_canadensis#0.00054353: 0.00227308)#0.00439497: 0.000192543	(W_muriae#0.00323545: 0.00246492	(W_tropicalis#0.00271159: 0.00221981	W_sebi#0.00252714: 0.00221981)#0.000840949: 0.000245111)#0.00196672: 7.04572e-07)#0.0383924; 5
((W_mellicola#0.00457724: 0.00227308	W_canadensis#0.00054353: 0.00227308)#0.0031217: 0.000192543	(W_muriae#0.00323545: 0.00246492	(W_tropicalis#0.00271159: 0.00221981	W_sebi#0.00252714: 0.00221981)#0.00103879: 0.000245111)#0.000545976: 7.04572e-07)#0.0353078; 5
(W_muriae#0.00345803: 0.00263525	((W_mellicola#0.00489213: 0.00242946	W_canadensis#0.000580923: 0.00242946)#0.00333646: 0.000205036	(W_tropicalis#0.00289814: 0.00237252	W_sebi#0.00270099: 0.00237252)#0.00111025: 0.000261974)#0.00355375: 7.53043e-07)#0.0366339; 5
(W_muriae#0.00319258: 0.00243295	((W_mellicola#0.0045166: 0.00224296	W_canadensis#0.000536329: 0.00224296)#0.00369361: 0.000189296	(W_tropicalis#0.00267567: 0.0021904	W_sebi#0.00324582: 0.0021904)#0.00117234: 0.000241864)#0.00559132: 6.95237e-07)#0.0307908; 5
((W_tropicalis#0.00377131: 0.0021904	W_sebi#0.00269045: 0.0021904)#0.00242593: 0.000242559	((W_mellicola#0.0045166: 0.00224296	W_canadensis#0.000536329: 0.00224296)#0.00369361: 0.000189296	W_muriae#0.00319258: 0.00243226)#0.00559132: 6.95237e-07)#0.0336859; 5
((W_tropicalis#0.00377131: 0.0021904	W_sebi#0.00269045: 0.0021904)#0.00242593: 0.000242559	((W_mellicola#0.0045166: 0.00224296	W_canadensis#0.000536329: 0.00224296)#0.00558505: 0.000189296	W_muriae#0.00319258: 0.00243226)#0.00559132: 6.95237e-07)#0.0322997; 5
((W_tropicalis#0.00377131: 0.0021904	W_sebi#0.00269045: 0.0021904)#0.00360437: 0.000242559	((W_mellicola#0.0045166: 0.00224296	W_canadensis#0.000536329: 0.00224296)#0.00235378: 0.000189296	W_muriae#0.00319258: 0.00243226)#0.00318024: 6.95237e-07)#0.0342398; 5
((W_tropicalis#0.00247626: 0.0021904	W_sebi#0.00269045: 0.0021904)#0.00360437: 0.000242559	((W_mellicola#0.00540059: 0.00224296	W_muriae#0.00319258: 0.00224296)#0.00235378: 0.000189296	W_canadensis#0.000536329: 0.00243226)#0.00228024: 6.95237e-07)#0.0317717; 5
((W_tropicalis#0.00247626: 0.0021904	W_sebi#0.00269045: 0.0021904)#0.0019401: 0.000242559	((W_canadensis#0.000536329: 0.00224296	W_muriae#0.00319258: 0.00224296)#0.00492594: 0.000189296	W_mellicola#0.00540059: 0.00243226)#0.00228024: 6.95237e-07)#0.0339415; 5
((W_tropicalis#0.00247626: 0.0021904	W_sebi#0.00269045: 0.0021904)#0.00374586: 0.000242559	((W_mellicola#0.00540059: 0.00224296	W_muriae#0.00319258: 0.00224296)#0.00350238: 0.000189296	W_canadensis#0.000536329: 0.00243226)#0.00435859: 6.95237e-07)#0.0370886; 5
((W_tropicalis#0.00247626: 0.0021904	W_sebi#0.00269045: 0.0021904)#0.00374586: 0.000242559	((W_mellicola#0.00540059: 0.00224296	W_canadensis#0.000536329: 0.00224296)#0.00350238: 0.000189296	W_muriae#0.00319258: 0.00243226)#0.00302102: 6.95237e-07)#0.0354828; 5
((W_tropicalis#0.00247626: 0.0021904	W_sebi#0.00217394: 0.0021904)#0.00374586: 0.000242559	((W_mellicola#0.00540059: 0.00224296	W_canadensis#0.000536329: 0.00224296)#0.00350238: 0.000189296	W_muriae#0.00319258: 0.00243226)#0.00302102: 6.95237e-07)#0.0364723; 5
(W_muriae#0.00319258: 0.00243295	((W_mellicola#0.00540059: 0.00224296	W_canadensis#0.000536329: 0.00224296)#0.00181347: 0.000189296	(W_tropicalis#0.00247626: 0.0021904	W_sebi#0.00217394: 0.0021904)#0.00491206: 0.000241864)#0.00365752: 6.95237e-07)#0.0349072; 5
((W_mellicola#0.00591742: 0.00245761	W_canadensis#0.000587655: 0.00245761)#0.00198702: 0.000208173	(W_muriae#0.0034981: 0.00266502	(W_tropicalis#0.00271323: 0.00240001	W_sebi#0.00238198: 0.00240001)#0.00237994: 0.00026501)#0.00133489: 7.6177e-07)#0.040946; 5
((W_mellicola#0.00591742: 0.00245761	W_canadensis#0.000587655: 0.00245761)#0.00198702: 0.000208173	(W_muriae#0.0034981: 0.00266502	(W_tropicalis#0.00271323: 0.00240001	W_sebi#0.00238198: 0.00240001)#0.00237994: 0.00026501)#0.00145681: 7.6177e-07)#0.0420002; 5
(W_muriae#0.0034981: 0.00266578	((W_mellicola#0.00591742: 0.00245761	W_canadensis#0.000587655: 0.00245761)#0.000614233: 0.000187044	(W_tropicalis#0.00271323: 0.00240001	W_sebi#0.00238198: 0.00240001)#0.00170373: 0.000244643)#0.00146803: 2.1129e-05)#0.0446467; 5
(W_muriae#0.0034981: 0.00266578	((W_mellicola#0.00591742: 0.00245761	W_canadensis#0.000587655: 0.00245761)#0.000614233: 0.000147841	(W_tropicalis#0.00271323: 0.00240001	W_sebi#0.00238198: 0.00240001)#0.00170373: 0.000205439)#0.00149012: 6.03323e-05)#0.0433539; 5
(W_muriae#0.0034981: 0.00266578	((W_mellicola#0.00591742: 0.00245761	W_canadensis#0.000587655: 0.00245761)#0.000386279: 9.89845e-05	(W_tropicalis#0.00271323: 0.00240001	W_sebi#0.00238198: 0.00240001)#0.00170373: 0.000156583)#0.00151859: 0.000109189)#0.0445156; 5
(W_muriae#0.0034981: 0.00266578	((W_mellicola#0.00591742: 0.00245761	W_canadensis#0.000587655: 0.00245761)#0.000386279: 9.89845e-05	(W_tropicalis#0.00197036: 0.00240001	W_sebi#0.00238198: 0.00240001)#0.00170373: 0.000156583)#0.00342422: 0.000109189)#0.0445156; 5
(W_muriae#0.0034981: 0.00266578	((W_mellicola#0.00591742: 0.00245761	W_canadensis#0.000587655: 0.00245761)#0.000386279: 5.3323e-05	(W_tropicalis#0.00197036: 0.00240001	W_sebi#0.00238198: 0.00240001)#0.00402638: 0.000110921)#0.00483011: 0.00015485)#0.042072; 5
((W_tropicalis#0.00197036: 0.00240001	W_sebi#0.00238198: 0.00240001)#0.00402638: 0.000265772	((W_mellicola#0.00591742: 0.00245761	W_canadensis#0.000587655: 0.00245761)#0.000386279: 8.08489e-05	W_muriae#0.0034981: 0.00253846)#0.00477773: 0.000127325)#0.0393661; 5
(W_muriae#0.0034981: 0.00266578	((W_mellicola#0.00591742: 0.00245761	W_canadensis#0.000587655: 0.00245761)#0.000386279: 8.08489e-05	(W_tropicalis#0.00197036: 0.00240001	W_sebi#0.00238198: 0.00240001)#0.00402638: 0.000138447)#0.00477773: 0.000127325)#0.0370846; 5
(W_muriae#0.00378258: 0.00288257	((W_mellicola#0.00639864: 0.00265747	W_canadensis#0.000635444: 0.00265747)#0.000417692: 0.000112694	(W_tropicalis#0.00213059: 0.00259519	W_sebi#0.00257569: 0.00259519)#0.00267628: 0.000174977)#0.00511914: 0.000112408)#0.0401004; 5
(W_muriae#0.00378258: 0.00288257	((W_mellicola#0.00639864: 0.00265747	W_canadensis#0.000635444: 0.00265747)#0.000417692: 5.923e-05	(W_tropicalis#0.00213059: 0.00259519	W_sebi#0.00257569: 0.00259519)#0.00267628: 0.000121512)#0.00521988: 0.000165872)#0.038961; 5
(W_muriae#0.0031041: 0.00236553	((W_mellicola#0.00525093: 0.0021808	W_canadensis#0.000521465: 0.0021808)#0.000342771: 8.55596e-05	(W_tropicalis#0.00174843: 0.00212969	W_sebi#0.00211369: 0.00212969)#0.0035732: 0.00013667)#0.00421376: 9.91667e-05)#0.0301401; 5
(W_muriae#0.0031041: 0.00236553	((W_mellicola#0.00525093: 0.0021808	W_canadensis#0.000521465: 0.0021808)#0.000342771: 8.55596e-05	(W_tropicalis#0.00174843: 0.00212969	W_sebi#0.00211369: 0.00212969)#0.001494: 0.00013667)#0.00289199: 9.91667e-05)#0.0331908; 5
(W_muriae#0.0031041: 0.00236553	((W_mellicola#0.00525093: 0.0021808	W_canadensis#0.000521465: 0.0021808)#0.000342771: 8.55596e-05	(W_tropicalis#0.00174843: 0.00212969	W_sebi#0.00211369: 0.00212969)#0.00276744: 0.00013667)#0.00289199: 9.91667e-05)#0.0315368; 5
(W_muriae#0.0031041: 0.00236553	((W_mellicola#0.00525093: 0.0021808	W_canadensis#0.000521465: 0.0021808)#0.00197924: 0.000144988	(W_tropicalis#0.00174843: 0.00212969	W_sebi#0.00211369: 0.00212969)#0.00276744: 0.000196099)#0.00228211: 3.9738e-05)#0.0340614; 5
(W_muriae#0.0031041: 0.00236553	((W_mellicola#0.00525093: 0.0021808	W_canadensis#0.000521465: 0.0021808)#0.00197924: 0.000144988	(W_tropicalis#0.00174843: 0.00212969	W_sebi#0.00211369: 0.00212969)#0.00198445: 0.000196099)#0.00329644: 3.9738e-05)#0.0323105; 5
(W_muriae#0.0031041: 0.00236553	((W_mellicola#0.00525093: 0.0021808	W_canadensis#0.000521465: 0.0021808)#0.00100311: 0.000144988	(W_tropicalis#0.00117848: 0.00212969	W_sebi#0.00211369: 0.00212969)#0.00198445: 0.000196099)#0.00329644: 3.9738e-05)#0.0297237; 5
((W_mellicola#0.00587953: 0.00244187	W_canadensis#0.000583892: 0.00244187)#0.00112319: 0.00020684	(W_muriae#0.0034757: 0.00256747	(W_tropicalis#0.00131956: 0.00238464	W_sebi#0.00236673: 0.00238464)#0.00116453: 0.000182829)#0.00374389: 8.12411e-05)#0.0349326; 5
(W_muriae#0.0034757: 0.00264871	((W_mellicola#0.00587953: 0.00244187	W_canadensis#0.000583892: 0.00244187)#0.00222004: 0.000125599	(W_tropicalis#0.00131956: 0.00238464	W_sebi#0.00236673: 0.00238464)#0.00424062: 0.000182829)#0.00200806: 8.12411e-05)#0.0381904; 5
((W_mellicola#0.00587953: 0.00244187	W_canadensis#0.000793983: 0.00244187)#0.000998003: 0.00020684	(W_muriae#0.0034757: 0.00251337	(W_tropicalis#0.00131956: 0.00238464	W_sebi#0.00236673: 0.00238464)#0.00244046: 0.000128729)#0.00473838: 0.000135341)#0.0392556; 5
((W_mellicola#0.00587953: 0.00244187	W_canadensis#0.000793983: 0.00244187)#0.00285515: 0.00020684	(W_muriae#0.0034757: 0.00251337	(W_tropicalis#0.00131956: 0.00238464	W_sebi#0.00236673: 0.00238464)#0.00244046: 0.000128729)#0.00473838: 0.000135341)#0.0369203; 5
((W_mellicola#0.00587953: 0.00244187	W_canadensis#0.000793983: 0.00244187)#0.00204138: 0.00020684	(W_muriae#0.0034757: 0.00258966	(W_tropicalis#0.000946659: 0.00238464	W_sebi#0.00236673: 0.00238464)#0.00244046: 0.000205019)#0.00459879: 5.90506e-05)#0.0383411; 5
((W_mellicola#0.00619075: 0.00257113	W_canadensis#0.00123175: 0.00257113)#0.00214943: 0.000217789	(W_muriae#0.00365969: 0.00272674	(W_tropicalis#0.000996769: 0.00251087	W_sebi#0.00249201: 0.00251087)#0.00256965: 0.000215871)#0.00484222: 6.21763e-05)#0.0403707; 5
((W_mellicola#0.00619075: 0.00257113	W_canadensis#0.00123175: 0.00257113)#0.00214943: 0.000217789	(W_muriae#0.00365969: 0.0026319	(W_tropicalis#0.00154097: 0.00251087	W_sebi#0.00249201: 0.00251087)#0.00256965: 0.00012103)#0.00501671: 0.000157018)#0.0382125; 5
((W_mellicola#0.00619075: 0.00257113	W_canadensis#0.000692006: 0.00257113)#0.00118683: 0.000217789	(W_muriae#0.00365969: 0.0026319	(W_tropicalis#0.00154097: 0.00251087	W_sebi#0.00249201: 0.00251087)#0.00536298: 0.00012103)#0.0034231: 0.000157018)#0.0382125; 5
((W_tropicalis#0.00154097: 0.00251087	W_sebi#0.00249201: 0.00251087)#0.00536298: 0.000278048	(W_muriae#0.00365969: 0.0026319	(W_mellicola#0.00496229: 0.00257113	W_canadensis#0.000692006: 0.00257113)#0.00116622: 6.07716e-05)#0.0034231: 0.000157018)#0.0368324; 5
(W_muriae#0.00365969: 0.00278892	((W_tropicalis#0.00154097: 0.00251087	W_sebi#0.00249201: 0.00251087)#0.00383919: 0.00012103	(W_mellicola#0.00684965: 0.00257113	W_canadensis#0.000692006: 0.00257113)#0.00116622: 6.07716e-05)#0.0034231: 0.000157018)#0.0343149; 5
(W_muriae#0.00365969: 0.00278892	((W_tropicalis#0.00154097: 0.00251087	W_sebi#0.00249201: 0.00251087)#0.00215522: 0.000144544	(W_mellicola#0.00684965: 0.00257113	W_canadensis#0.000692006: 0.00257113)#0.00116622: 8.42857e-05)#0.00339279: 0.000133504)#0.0323483; 5
(W_muriae#0.00365969: 0.00278892	((W_tropicalis#0.00154097: 0.00251087	W_sebi#0.00249201: 0.00251087)#0.00215522: 0.000199751	(W_mellicola#0.00684965: 0.00257113	W_canadensis#0.000692006: 0.00257113)#0.00116622: 0.000139492)#0.00332369: 7.8297e-05)#0.0323483; 5
(W_muriae#0.00331728: 0.00252798	((W_tropicalis#0.00139679: 0.00227595	W_sebi#0.00225885: 0.00227595)#0.00195358: 0.000181062	(W_mellicola#0.00620879: 0.00233057	W_canadensis#0.000627261: 0.00233057)#0.0010571: 0.000126441)#0.00301272: 7.09715e-05)#0.0275476; 5
((W_mellicola#0.00620879: 0.00233057	W_canadensis#0.000627261: 0.00233057)#0.0010571: 0.000197413	((W_tropicalis#0.00139679: 0.00227595	W_sebi#0.00225885: 0.00227595)#0.00195358: 0.000234546	W_muriae#0.00331728: 0.0025105)#0.00108704: 1.74877e-05)#0.0252511; 5
((W_tropicalis#0.00162028: 0.0026401	W_sebi#0.00262027: 0.0026401)#0.00226615: 0.000292358	((W_mellicola#0.00643593: 0.00270346	W_canadensis#0.000727622: 0.00270346)#0.00124597: 0.000208713	W_muriae#0.00384804: 0.00291217)#0.00126097: 2.02857e-05)#0.0313433; 5
((W_mellicola#0.00643593: 0.00270346	W_canadensis#0.000727622: 0.00270346)#0.00124597: 0.000228998	((W_tropicalis#0.00162028: 0.0026401	W_sebi#0.00262027: 0.0026401)#0.00226615: 0.000272073	W_muriae#0.00384804: 0.00291217)#0.00126097: 2.02857e-05)#0.0295214; 5
((W_mellicola#0.00643593: 0.00270346	W_canadensis#0.000727622: 0.00270346)#0.00124597: 0.000228998	((W_tropicalis#0.00162028: 0.0026401	W_sebi#0.00262027: 0.0026401)#0.00226615: 0.000272073	W_muriae#0.00384804: 0.00291217)#0.00126097: 2.02857e-05)#0.0316377; 5
((W_mellicola#0.00643593: 0.00270346	W_canadensis#0.00177686: 0.00270346)#0.00124597: 0.000228998	((W_tropicalis#0.00162028: 0.0026401	W_sebi#0.00262027: 0.0026401)#0.00359093: 0.00022555	W_muriae#0.00384804: 0.00286565)#0.00234741: 6.68081e-05)#0.0316377; 5
((W_mellicola#0.00643593: 0.00270346	W_canadensis#0.00177686: 0.00270346)#0.00124597: 0.000228998	((W_tropicalis#0.00162028: 0.0026401	W_sebi#0.00262027: 0.0026401)#0.00159217: 0.00022555	W_muriae#0.00384804: 0.00286565)#0.00234741: 6.68081e-05)#0.0296738; 5
((W_mellicola#0.00643593: 0.00270346	W_canadensis#0.00177686: 0.00270346)#0.00124597: 0.000228998	((W_tropicalis#0.00162028: 0.0026401	W_sebi#0.00262027: 0.0026401)#0.0030682: 0.00022555	W_muriae#0.00384804: 0.00286565)#0.00234741: 6.68081e-05)#0.0285752; 5
((W_mellicola#0.00573138: 0.00241145	W_canadensis#0.00158235: 0.00241145)#0.00110776: 0.000199994	((W_tropicalis#0.0014429: 0.00235109	W_sebi#0.00233342: 0.00235109)#0.00175608: 0.000200859	W_muriae#0.00342679: 0.00255195)#0.00209044: 5.94945e-05)#0.0267492; 5
((W_mellicola#0.00573138: 0.00241145	W_canadensis#0.00144904: 0.00241145)#0.00110776: 0.000199994	((W_tropicalis#0.0011224: 0.00235109	W_muriae#0.00342679: 0.00235109)#0.00175608: 0.000179605	W_sebi#0.00233342: 0.00253069)#0.00210799: 8.07488e-05)#0.0267492; 5
((W_mellicola#0.00678933: 0.00241145	W_canadensis#0.00144904: 0.00241145)#0.00110776: 0.000199994	((W_sebi#0.00233342: 0.00235109	W_muriae#0.00342679: 0.00235109)#0.00175608: 0.000137284	W_tropicalis#0.0011224: 0.00248837)#0.00411588: 0.00012307)#0.0281475; 5
((W_mellicola#0.00678933: 0.00241145	W_canadensis#0.00144904: 0.00241145)#0.00150333: 0.000199994	((W_sebi#0.00233342: 0.00235109	W_muriae#0.00342679: 0.00235109)#0.00508263: 0.000246802	W_tropicalis#0.0011224: 0.00259789)#0.00394237: 1.35513e-05)#0.025011; 5
((W_sebi#0.00233342: 0.00235109	W_muriae#0.00342679: 0.00235109)#0.00391314: 0.000260354	((W_mellicola#0.00678933: 0.00241145	W_canadensis#0.00144904: 0.00241145)#0.00150333: 0.000186442	W_tropicalis#0.0011224: 0.00259789)#0.00201711: 1.35513e-05)#0.0270014; 5
((W_mellicola#0.0070863: 0.00251692	W_canadensis#0.000316755: 0.00251692)#0.00326844: 0.000208742	((W_sebi#0.00243549: 0.00245392	W_muriae#0.00357668: 0.00245392)#0.0040843: 0.000257598	W_tropicalis#0.00117149: 0.00271152)#0.00210534: 1.4144e-05)#0.0304136; 5
((W_mellicola#0.0048311: 0.0024271	W_canadensis#0.00030545: 0.0024271)#0.00121149: 0.000201292	((W_sebi#0.00234857: 0.00236635	W_muriae#0.00344904: 0.00236635)#0.00212944: 0.000207865	W_tropicalis#0.000774243: 0.00257421)#0.00143751: 5.41782e-05)#0.0293282; 5
((W_mellicola#0.0048311: 0.0024271	W_canadensis#0.000243631: 0.0024271)#0.00121149: 0.000201292	((W_sebi#0.00234857: 0.00236635	W_tropicalis#0.000641689: 0.00236635)#0.0030779: 0.000207865	W_muriae#0.00344904: 0.00257421)#0.00143751: 5.41782e-05)#0.0293282; 5
((W_mellicola#0.0048311: 0.0024271	W_canadensis#0.000243631: 0.0024271)#0.00127619: 0.000201292	((W_sebi#0.00234857: 0.00236635	W_tropicalis#0.00342861: 0.00236635)#0.0030779: 0.000207865	W_muriae#0.00298142: 0.00257421)#0.00165101: 5.41782e-05)#0.0306518; 5
((W_sebi#0.00234857: 0.00236635	W_tropicalis#0.00199575: 0.00236635)#0.00140022: 0.000262044	((W_mellicola#0.0048311: 0.0024271	W_canadensis#0.000243631: 0.0024271)#0.00127619: 0.000147114	W_muriae#0.00298142: 0.00257421)#0.00165101: 5.41782e-05)#0.0330109; 5
((W_sebi#0.00218506: 0.00220159	W_tropicalis#0.0018568: 0.00220159)#0.00130274: 0.000243799	((W_mellicola#0.00449474: 0.00225812	W_canadensis#0.000226668: 0.00225812)#0.00118734: 0.000136871	W_muriae#0.00277384: 0.00239499)#0.00383442: 5.04061e-05)#0.0317568; 5
((W_sebi#0.00218506: 0.00220159	W_tropicalis#0.0018568: 0.00220159)#0.00130274: 0.000243799	((W_mellicola#0.00449474: 0.00225812	W_canadensis#0.000226668: 0.00225812)#0.00118734: 0.000136871	W_muriae#0.00277384: 0.00239499)#0.00202508: 5.04061e-05)#0.0343608; 5
(W_muriae#0.00277384: 0.00244539	((W_mellicola#0.00449474: 0.00225812	W_canadensis#0.000226668: 0.00225812)#0.00118734: 0.000136871	(W_sebi#0.00218506: 0.00220159	W_tropicalis#0.0018568: 0.00220159)#0.00130274: 0.000193393)#0.00202508: 5.04061e-05)#0.03217; 5
(W_muriae#0.00277384: 0.00244539	((W_mellicola#0.00554919: 0.00225812	W_canadensis#0.000226668: 0.00225812)#0.00118734: 0.000132855	(W_sebi#0.00218506: 0.00220159	W_tropicalis#0.0018568: 0.00220159)#0.00270523: 0.000189377)#0.00202848: 5.44219e-05)#0.0347971; 5
(W_muriae#0.00277384: 0.00244539	((W_mellicola#0.00554919: 0.00225812	W_canadensis#0.000226668: 0.00225812)#0.00118734: 0.000132855	(W_sebi#0.00218506: 0.00220159	W_tropicalis#0.0018568: 0.00220159)#0.00270523: 0.000189377)#0.00345846: 5.44219e-05)#0.0319565; 5
(W_muriae#0.00277384: 0.00244539	((W_mellicola#0.00554919: 0.00225812	W_canadensis#0.000226668: 0.00225812)#0.000786987: 0.000132855	(W_sebi#0.00218506: 0.00220159	W_tropicalis#0.0018568: 0.00220159)#0.00270523: 0.000189377)#0.00437023: 5.44219e-05)#0.0331013; 5
(W_muriae#0.00277384: 0.00244539	((W_mellicola#0.00554919: 0.00225812	W_canadensis#0.000226668: 0.00225812)#0.000786987: 9.73307e-05	(W_sebi#0.00218506: 0.00220159	W_tropicalis#0.0018568: 0.00220159)#0.00270523: 0.000153853)#0.00533462: 8.99466e-05)#0.0302941; 5
((W_sebi#0.00244223: 0.00246071	W_tropicalis#0.00207534: 0.00246071)#0.00302363: 0.000272493	((W_mellicola#0.00620231: 0.00252389	W_canadensis#0.000253346: 0.00252389)#0.00263641: 0.000108786	W_muriae#0.00310031: 0.00263267)#0.00454874: 0.000100533)#0.0338596; 5
((W_sebi#0.00228129: 0.00229855	W_tropicalis#0.00193858: 0.00229855)#0.00282437: 0.000254536	((W_mellicola#0.00579358: 0.00235757	W_canadensis#0.000236651: 0.00235757)#0.00154314: 0.000101617	W_muriae#0.00289601: 0.00245918)#0.00284231: 9.39079e-05)#0.0343122; 5
((W_mellicola#0.00579358: 0.00235757	W_canadensis#0.000236651: 0.00235757)#0.00162602: 0.000195525	((W_sebi#0.00228129: 0.00229855	W_tropicalis#0.00193858: 0.00229855)#0.00282437: 0.000160628	W_muriae#0.00289601: 0.00245918)#0.00481411: 9.39079e-05)#0.0315153; 5
((W_mellicola#0.00579358: 0.00235757	W_canadensis#0.000236651: 0.00235757)#0.00162602: 0.000195525	((W_sebi#0.00228129: 0.00229855	W_tropicalis#0.00193858: 0.00229855)#0.00282437: 0.000160628	W_muriae#0.00289601: 0.00245918)#0.00621105: 9.39079e-05)#0.0322549; 5
((W_mellicola#0.00618401: 0.00251644	W_canadensis#0.000252599: 0.00251644)#0.00367465: 0.000208701	((W_sebi#0.00243502: 0.00245345	W_tropicalis#0.00206922: 0.00245345)#0.00301471: 0.000224859	W_muriae#0.00309117: 0.00267831)#0.0047863: 4.68307e-05)#0.0326925; 5
((W_sebi#0.00243502: 0.00245345	W_tropicalis#0.00206922: 0.00245345)#0.00301471: 0.000271689	((W_mellicola#0.00618401: 0.00251644	W_canadensis#0.000252599: 0.00251644)#0.00244308: 0.000195717	W_muriae#0.00377473: 0.00271216)#0.00472657: 1.29846e-05)#0.0326925; 5
((W_sebi#0.00243502: 0.00245345	W_tropicalis#0.00206922: 0.00245345)#0.00126979: 0.000271689	((W_mellicola#0.00618401: 0.00251644	W_canadensis#0.000252599: 0.00251644)#0.00459587: 0.000195717	W_muriae#0.00377473: 0.00271216)#0.00366834: 1.29846e-05)#0.033712; 5
((W_sebi#0.00243502: 0.00245345	W_tropicalis#0.00206922: 0.00245345)#0.00162509: 0.000271689	((W_mellicola#0.00735278: 0.00251644	W_canadensis#0.000252599: 0.00251644)#0.00357415: 0.000195717	W_muriae#0.00377473: 0.00271216)#0.00366834: 1.29846e-05)#0.0362145; 5
((W_sebi#0.002257: 0.00227408	W_tropicalis#0.00191794: 0.00227408)#0.00150628: 0.000251826	((W_mellicola#0.00681522: 0.00233246	W_canadensis#0.000234131: 0.00233246)#0.00142388: 0.000181408	W_muriae#0.00349876: 0.00251387)#0.00340015: 1.20353e-05)#0.0357234; 5
((W_sebi#0.002257: 0.00227408	W_tropicalis#0.00136797: 0.00227408)#0.00369191: 0.000251826	((W_mellicola#0.00681522: 0.00233246	W_canadensis#0.000234131: 0.00233246)#0.00142388: 0.000169862	W_muriae#0.00349876: 0.00250233)#0.00341584: 2.35814e-05)#0.0375362; 5
(W_muriae#0.00349876: 0.00252591	((W_mellicola#0.00681522: 0.00233246	W_canadensis#0.000234131: 0.00233246)#0.00142388: 0.000151203	(W_sebi#0.002257: 0.00227408	W_tropicalis#0.00136797: 0.00227408)#0.00239988: 0.000209586)#0.0034415: 4.224e-05)#0.0356095; 5
(W_muriae#0.00349876: 0.00252591	((W_mellicola#0.00681522: 0.00233246	W_canadensis#0.000234131: 0.00233246)#0.00283975: 0.000151203	(W_sebi#0.002257: 0.00227408	W_tropicalis#0.000510114: 0.00227408)#0.00122793: 0.000209586)#0.000999429: 4.224e-05)#0.0334318; 5
(W_muriae#0.00349876: 0.00252591	((W_mellicola#0.00681522: 0.00233246	W_canadensis#0.000234131: 0.00233246)#0.00283975: 0.000151203	(W_sebi#0.002257: 0.00227408	W_tropicalis#0.000510114: 0.00227408)#0.00285804: 0.000209586)#0.000999429: 4.224e-05)#0.0310141; 5
(W_muriae#0.00360173: 0.00260025	((W_mellicola#0.00701581: 0.00240111	W_canadensis#0.000241022: 0.00240111)#0.00292333: 0.000155654	(W_sebi#0.00232343: 0.00234101	W_tropicalis#0.000525128: 0.00234101)#0.00294216: 0.000215755)#0.00333536: 4.34832e-05)#0.0340402; 5
(W_muriae#0.00360173: 0.00260025	((W_mellicola#0.00701581: 0.00240111	W_canadensis#0.000241022: 0.00240111)#0.00140089: 0.000147461	(W_sebi#0.00412655: 0.00234101	W_tropicalis#0.00239529: 0.00234101)#0.00294216: 0.000207562)#0.00464454: 5.16758e-05)#0.032316; 5
((W_mellicola#0.00701581: 0.00240111	W_canadensis#0.000241022: 0.00240111)#0.00140089: 0.000199137	(W_muriae#0.00360173: 0.00257215	(W_sebi#0.00277761: 0.00234101	W_tropicalis#0.00172634: 0.00234101)#0.00294216: 0.000231134)#0.00460198: 2.81046e-05)#0.0342452; 5
((W_mellicola#0.00667211: 0.00228348	W_canadensis#0.000229215: 0.00228348)#0.00133226: 0.000189381	(W_muriae#0.00342528: 0.00244614	(W_sebi#0.00264153: 0.00222633	W_tropicalis#0.000978624: 0.00222633)#0.00459634: 0.00021981)#0.00437652: 2.67277e-05)#0.030596; 5
((W_mellicola#0.00667211: 0.00228348	W_canadensis#0.000229215: 0.00228348)#0.00133226: 0.000189381	(W_tropicalis#0.000978624: 0.00244614	(W_sebi#0.00264153: 0.00222633	W_muriae#0.00342528: 0.00222633)#0.00337848: 0.00021981)#0.00437652: 2.67277e-05)#0.0328154; 5
((W_mellicola#0.00587162: 0.00228348	W_canadensis#0.000229215: 0.00228348)#0.00133226: 0.000189381	(W_sebi#0.00264153: 0.00239922	(W_tropicalis#0.00172861: 0.00222633	W_muriae#0.00342528: 0.00222633)#0.00337848: 0.000172891)#0.00446211: 7.3647e-05)#0.0313292; 5
((W_mellicola#0.00587162: 0.00228348	W_canadensis#0.000229215: 0.00228348)#0.00142631: 0.000189381	(W_sebi#0.00264153: 0.00241751	(W_tropicalis#0.00110145: 0.00222633	W_muriae#0.00342528: 0.00222633)#0.00261503: 0.000191183)#0.00313505: 5.53546e-05)#0.0292371; 5
((W_mellicola#0.00587162: 0.00228348	W_canadensis#0.000229215: 0.00228348)#0.00142631: 0.000189381	(W_sebi#0.00264153: 0.00241751	(W_tropicalis#0.00188864: 0.00222633	W_muriae#0.00342528: 0.00222633)#0.00261503: 0.000191183)#0.00442347: 5.53546e-05)#0.0276313; 5
((W_mellicola#0.00587162: 0.00228348	W_canadensis#0.000229215: 0.00228348)#0.00142631: 0.000189381	(W_muriae#0.00342528: 0.00241751	(W_tropicalis#0.00188864: 0.00222633	W_sebi#0.00264153: 0.00222633)#0.00261503: 0.000191183)#0.00442347: 5.53546e-05)#0.0276313; 5
((W_mellicola#0.00587162: 0.00228348	W_canadensis#0.000229215: 0.00228348)#0.00142631: 0.000189381	(W_muriae#0.00342528: 0.00241751	(W_tropicalis#0.00188864: 0.00222633	W_sebi#0.00264153: 0.00222633)#0.0013008: 0.000191183)#0.00442347: 5.53546e-05)#0.0290738; 5
((W_mellicola#0.00587162: 0.00228348	W_canadensis#0.000229215: 0.00228348)#0.00142631: 0.000189381	(W_muriae#0.00342528: 0.00241751	(W_tropicalis#0.00188864: 0.00222633	W_sebi#0.00264153: 0.00222633)#0.0013008: 0.000191183)#0.00442347: 5.53546e-05)#0.0313925; 5
((W_mellicola#0.00587162: 0.00228348	W_canadensis#0.000229215: 0.00228348)#0.00142631: 0.000189381	(W_muriae#0.00342528: 0.00233501	(W_tropicalis#0.00188864: 0.00222633	W_sebi#0.00264153: 0.00222633)#0.0013008: 0.000108686)#0.00457976: 0.000137852)#0.0323546; 5
((W_mellicola#0.00587162: 0.00228348	W_canadensis#0.000229215: 0.00228348)#0.00142631: 0.000189381	(W_muriae#0.00342528: 0.00237999	(W_tropicalis#0.00188864: 0.00222633	W_sebi#0.00264153: 0.00222633)#0.0013008: 0.000153668)#0.0044932: 9.28702e-05)#0.033298; 5
((W_mellicola#0.00587162: 0.00228348	W_canadensis#0.000229215: 0.00228348)#0.00142631: 0.000189381	(W_muriae#0.00434316: 0.00237999	(W_tropicalis#0.00188864: 0.00222633	W_sebi#0.00264153: 0.00222633)#0.0013008: 0.000153668)#0.00685485: 9.28702e-05)#0.0314899; 5
((W_mellicola#0.00587162: 0.00228348	W_canadensis#0.000229215: 0.00228348)#0.00142631: 0.000189381	(W_sebi#0.00264153: 0.00231398	(W_tropicalis#0.00263581: 0.00222633	W_muriae#0.00434316: 0.00222633)#0.00251232: 8.76561e-05)#0.0070504: 0.000158882)#0.0337137; 5
((W_mellicola#0.00587162: 0.00228348	W_canadensis#0.000229215: 0.00228348)#0.00142631: 0.000189381	(W_sebi#0.00264153: 0.00237982	(W_tropicalis#0.00263581: 0.00222633	W_muriae#0.00434316: 0.00222633)#0.00251232: 0.000153496)#0.00685534: 9.30419e-05)#0.0310114; 5
((W_mellicola#0.00587162: 0.00228348	W_canadensis#0.000229215: 0.00228348)#0.00142631: 0.000189381	(W_muriae#0.00434316: 0.00234131	(W_tropicalis#0.00263581: 0.00222633	W_sebi#0.00264153: 0.00222633)#0.000829464: 0.000114988)#0.00696809: 0.00013155)#0.0336453; 5
((W_mellicola#0.00802933: 0.00228348	W_canadensis#0.000229215: 0.00228348)#0.00311808: 0.000189381	(W_muriae#0.00434316: 0.00232269	(W_tropicalis#0.0017062: 0.00222633	W_sebi#0.00264153: 0.00222633)#0.00191857: 9.63648e-05)#0.00418634: 0.000150173)#0.0336453; 5
((W_mellicola#0.00802933: 0.00228348	W_canadensis#0.000229215: 0.00228348)#0.00311808: 0.000189381	(W_sebi#0.00264153: 0.00225784	(W_tropicalis#0.0017062: 0.00222633	W_muriae#0.00434316: 0.00222633)#0.00112092: 3.15149e-05)#0.00430659: 0.000215023)#0.0367136; 5
((W_mellicola#0.00802933: 0.00228348	W_canadensis#0.000229215: 0.00228348)#0.00311808: 0.000189381	(W_sebi#0.00264153: 0.00225784	(W_tropicalis#0.0017062: 0.00222633	W_muriae#0.00434316: 0.00222633)#0.00112092: 3.15149e-05)#0.00516924: 0.000215023)#0.0346232; 5
((W_mellicola#0.00802933: 0.00228348	W_canadensis#0.000229215: 0.00228348)#0.00146041: 0.000189381	(W_sebi#0.00264153: 0.0023356	(W_tropicalis#0.0017062: 0.00222633	W_muriae#0.00434316: 0.00222633)#0.00175109: 0.000109271)#0.00499714: 0.000137267)#0.0366559; 5
((W_mellicola#0.00802933: 0.00228348	W_canadensis#0.000229215: 0.00228348)#0.00146041: 0.000189381	(W_tropicalis#0.0017062: 0.00244876	(W_sebi#0.00264153: 0.00222633	W_muriae#0.00434316: 0.00222633)#0.00175109: 0.000222437)#0.00292738: 2.41008e-05)#0.0366559; 5
((W_sebi#0.00264153: 0.00222633	W_muriae#0.00434316: 0.00222633)#0.00175109: 0.000246538	(W_tropicalis#0.0017062: 0.00244876	(W_mellicola#0.00802933: 0.00228348	W_canadensis#0.000229215: 0.00228348)#0.00146041: 0.00016528)#0.00172046: 2.41008e-05)#0.0342088; 5
((W_sebi#0.00264153: 0.00222633	W_muriae#0.00434316: 0.00222633)#0.00333866: 0.000246538	(W_tropicalis#0.0017062: 0.00244876	(W_mellicola#0.00802933: 0.00228348	W_canadensis#0.000229215: 0.00228348)#0.00146041: 0.00016528)#0.000833982: 2.41008e-05)#0.0314345; 5
((W_sebi#0.00300158: 0.00252978	W_muriae#0.00493514: 0.00252978)#0.00379372: 0.000280141	(W_tropicalis#0.00193875: 0.00275802	(W_mellicola#0.00912374: 0.00259472	W_canadensis#0.000260457: 0.00259472)#0.00165946: 0.000163293)#0.00296028: 5.19006e-05)#0.0336596; 5
((W_sebi#0.00300158: 0.00252978	W_muriae#0.00493514: 0.00252978)#0.00379372: 0.000280141	(W_tropicalis#0.00193875: 0.00275802	(W_mellicola#0.00755623: 0.00259472	W_canadensis#0.000260457: 0.00259472)#0.00165946: 0.000163293)#0.00157591: 5.19006e-05)#0.0355796; 5
((W_sebi#0.00275449: 0.00232153	W_muriae#0.00452888: 0.00232153)#0.00247164: 0.00025708	(W_tropicalis#0.00177915: 0.00253098	(W_mellicola#0.0082299: 0.00238113	W_canadensis#0.000239016: 0.00238113)#0.000971856: 0.000149851)#0.00269419: 4.76281e-05)#0.0316728; 5
((W_sebi#0.00275449: 0.00232153	W_muriae#0.00452888: 0.00232153)#0.00247164: 0.00025708	(W_tropicalis#0.00177915: 0.00254702	(W_mellicola#0.0082299: 0.00238113	W_canadensis#0.000239016: 0.00238113)#0.00297329: 0.000165888)#0.00267722: 3.15911e-05)#0.0301414; 5
((W_sebi#0.00275449: 0.00232153	W_muriae#0.00452888: 0.00232153)#0.00247164: 0.00025708	(W_tropicalis#0.00177915: 0.00254129	(W_mellicola#0.00943602: 0.00238113	W_canadensis#0.000239016: 0.00238113)#0.00297329: 0.00016016)#0.00128413: 3.73187e-05)#0.0325208; 5
((W_sebi#0.00275449: 0.00232153	W_muriae#0.00452888: 0.00232153)#0.00382275: 0.00025708	(W_tropicalis#0.000788506: 0.00254129	(W_mellicola#0.00943602: 0.00238113	W_canadensis#0.000239016: 0.00238113)#0.00297329: 0.00016016)#0.00100604: 3.73187e-05)#0.0359363; 5
((W_sebi#0.00275449: 0.00232153	W_muriae#0.00452888: 0.00232153)#0.00382275: 0.00025708	(W_tropicalis#0.000788506: 0.00254129	(W_mellicola#0.00943602: 0.00238113	W_canadensis#0.000239016: 0.00238113)#0.00184486: 0.00016016)#0.00291338: 3.73187e-05)#0.0384045; 5
((W_sebi#0.00275449: 0.00232153	W_muriae#0.00452888: 0.00232153)#0.00382275: 0.00025708	(W_tropicalis#0.000788506: 0.00254129	(W_mellicola#0.00712179: 0.00238113	W_canadensis#0.000239016: 0.00238113)#0.00184486: 0.00016016)#0.00291338: 3.73187e-05)#0.0388512; 5
((W_mellicola#0.00880131: 0.00238113	W_canadensis#0.000239016: 0.00238113)#0.00184486: 0.000197479	(W_tropicalis#0.000788506: 0.00254129	(W_sebi#0.00275449: 0.00232153	W_muriae#0.00452888: 0.00232153)#0.00382275: 0.000219762)#0.00291338: 3.73187e-05)#0.0388512; 5
((W_mellicola#0.00880131: 0.00238113	W_canadensis#0.000239016: 0.00238113)#0.00184486: 0.000197479	(W_muriae#0.00452888: 0.00254129	(W_sebi#0.00275449: 0.00232153	W_tropicalis#0.000788506: 0.00232153)#0.00641989: 0.000219762)#0.00291338: 3.73187e-05)#0.0412719; 5
((W_mellicola#0.00633225: 0.00209552	W_canadensis#0.000210347: 0.00209552)#0.00162358: 0.000173792	(W_muriae#0.00398566: 0.00224882	(W_sebi#0.00242409: 0.00204307	W_tropicalis#0.000693927: 0.00204307)#0.00324033: 0.000205756)#0.00254984: 2.04886e-05)#0.0385067; 5
((W_mellicola#0.00633225: 0.00209552	W_canadensis#0.000210347: 0.00209552)#0.000606007: 0.000173792	(W_muriae#0.00398566: 0.00224882	(W_sebi#0.00242409: 0.00204307	W_tropicalis#0.000693927: 0.00204307)#0.00324033: 0.000205756)#0.00254984: 2.04886e-05)#0.0373344; 5
((W_mellicola#0.00692318: 0.00229107	W_canadensis#0.000229976: 0.00229107)#0.00066256: 0.00019001	(W_sebi#0.00265031: 0.00247011	(W_muriae#0.0043576: 0.00223373	W_tropicalis#0.00128258: 0.00223373)#0.00354272: 0.000236381)#0.00111958: 1.09769e-05)#0.0408185; 5
((W_mellicola#0.00692318: 0.00229107	W_canadensis#0.000229976: 0.00229107)#0.00066256: 0.00019001	(W_sebi#0.00265031: 0.00247377	(W_muriae#0.0043576: 0.00223373	W_tropicalis#0.00128258: 0.00223373)#0.00184888: 0.000240042)#0.00111792: 7.31553e-06)#0.0408185; 5
((W_mellicola#0.00692318: 0.00229107	W_canadensis#0.000229976: 0.00229107)#0.00066256: 0.00019001	(W_muriae#0.0043576: 0.00247377	(W_sebi#0.00265031: 0.00223373	W_tropicalis#0.00128258: 0.00223373)#0.00184888: 0.000240042)#0.00111792: 7.31553e-06)#0.0374214; 5
((W_sebi#0.00265031: 0.00223373	W_tropicalis#0.00128258: 0.00223373)#0.00184888: 0.000247357	(W_muriae#0.0043576: 0.00247377	(W_mellicola#0.00692318: 0.00229107	W_canadensis#0.000229976: 0.00229107)#0.00066256: 0.000182695)#0.00111792: 7.31553e-06)#0.0374214; 5
((W_sebi#0.00265031: 0.00223373	W_tropicalis#0.00128258: 0.00223373)#0.00184888: 0.000247357	(W_muriae#0.0043576: 0.00247377	(W_mellicola#0.00692318: 0.00229107	W_canadensis#0.000229976: 0.00229107)#0.00066256: 0.000182695)#0.00111792: 7.31553e-06)#0.0350383; 5
(W_muriae#0.0043576: 0.00248108	((W_sebi#0.00265031: 0.00223373	W_tropicalis#0.00128258: 0.00223373)#0.00313491: 0.000240042	(W_mellicola#0.00692318: 0.00229107	W_canadensis#0.000229976: 0.00229107)#0.00066256: 0.000182695)#0.00314785: 7.31553e-06)#0.0345276; 5
((W_mellicola#0.00624044: 0.00229107	W_canadensis#0.000229976: 0.00229107)#0.00066256: 0.00019001	((W_sebi#0.00265031: 0.00223373	W_tropicalis#0.00128258: 0.00223373)#0.00182868: 0.000240042	W_muriae#0.0043576: 0.00247377)#0.00156528: 7.31553e-06)#0.0363032; 5
(W_muriae#0.0043576: 0.00248108	((W_sebi#0.00265031: 0.00223373	W_tropicalis#0.000654646: 0.00223373)#0.00420467: 0.000240042	(W_mellicola#0.00624044: 0.00229107	W_canadensis#0.000229976: 0.00229107)#0.00066256: 0.000182695)#0.000377806: 7.31553e-06)#0.0363032; 5
(W_muriae#0.0043576: 0.00248108	((W_sebi#0.00265031: 0.00223373	W_tropicalis#0.000654646: 0.00223373)#0.0019346: 0.000240042	(W_mellicola#0.00624044: 0.00229107	W_canadensis#0.000229976: 0.00229107)#0.00117879: 0.000182695)#0.000984531: 7.31553e-06)#0.0354404; 5
(W_muriae#0.0043576: 0.00248108	((W_sebi#0.00265031: 0.00223373	W_tropicalis#0.00119618: 0.00223373)#0.00402061: 0.000240042	(W_mellicola#0.00624044: 0.00229107	W_canadensis#0.000229976: 0.00229107)#0.00117879: 0.000182695)#0.000810779: 7.31553e-06)#0.0325378; 5
(W_muriae#0.0043576: 0.00248108	((W_sebi#0.00265031: 0.00223373	W_tropicalis#0.00119618: 0.00223373)#0.00503084: 0.000240042	(W_mellicola#0.00624044: 0.00229107	W_canadensis#0.000229976: 0.00229107)#0.00117879: 0.000182695)#0.000810779: 7.31553e-06)#0.0302962; 5
(W_muriae#0.0043576: 0.00248108	((W_sebi#0.00265031: 0.00223373	W_tropicalis#0.00150827: 0.00223373)#0.00503084: 0.000240042	(W_mellicola#0.00624044: 0.00229107	W_canadensis#0.000229976: 0.00229107)#0.00117879: 0.000182695)#0.000999203: 7.31553e-06)#0.0319794; 5
(W_muriae#0.0043576: 0.00248108	((W_sebi#0.00265031: 0.00223373	W_tropicalis#0.000837937: 0.00223373)#0.00250678: 0.000240042	(W_mellicola#0.00624044: 0.00229107	W_canadensis#0.000229976: 0.00229107)#0.00117879: 0.000182695)#0.0008416: 7.31553e-06)#0.029665; 5
(W_muriae#0.0043576: 0.00248108	((W_sebi#0.00265031: 0.00223373	W_tropicalis#0.000837937: 0.00223373)#0.00375054: 0.000240042	(W_mellicola#0.00624044: 0.00229107	W_canadensis#0.000229976: 0.00229107)#0.00117879: 0.000182695)#0.0008416: 7.31553e-06)#0.0267056; 5
(W_muriae#0.0043576: 0.00248108	((W_sebi#0.00265031: 0.00223373	W_tropicalis#0.000837937: 0.00223373)#0.00375054: 0.000240042	(W_mellicola#0.00722815: 0.00229107	W_canadensis#0.000229976: 0.00229107)#0.00117879: 0.000182695)#0.0008416: 7.31553e-06)#0.0285363; 5
(W_muriae#0.0043576: 0.00248108	((W_sebi#0.00265031: 0.00223373	W_tropicalis#0.000837937: 0.00223373)#0.00210022: 0.000240042	(W_mellicola#0.00722815: 0.00229107	W_canadensis#0.00110374: 0.00229107)#0.00117879: 0.000182695)#0.000372147: 7.31553e-06)#0.0304029; 5
((W_mellicola#0.00722815: 0.00229107	W_canadensis#0.000999201: 0.00229107)#0.00117879: 0.00019001	((W_sebi#0.00265031: 0.00223373	W_tropicalis#0.000837937: 0.00223373)#0.00210022: 0.000240042	W_muriae#0.0043576: 0.00247377)#0.00164951: 7.31553e-06)#0.0290862; 5
(W_muriae#0.0043576: 0.00248108	((W_sebi#0.00265031: 0.00223373	W_tropicalis#0.000837937: 0.00223373)#0.00210022: 0.000240042	(W_mellicola#0.00594387: 0.00229107	W_canadensis#0.000999201: 0.00229107)#0.00117879: 0.000182695)#0.00164951: 7.31553e-06)#0.0305656; 5
((W_mellicola#0.00594387: 0.00229107	W_canadensis#0.000999201: 0.00229107)#0.00117879: 0.00019001	((W_sebi#0.00265031: 0.00223373	W_tropicalis#0.000837937: 0.00223373)#0.00210022: 0.000240352	W_muriae#0.0043576: 0.00247408)#0.0016493: 7.00564e-06)#0.0305656; 5
((W_sebi#0.00265031: 0.00223373	W_tropicalis#0.000837937: 0.00223373)#0.00210022: 0.000247357	((W_mellicola#0.00594387: 0.00229107	W_canadensis#0.000999201: 0.00229107)#0.00117879: 0.000183005	W_muriae#0.0043576: 0.00247408)#0.0050735: 7.00564e-06)#0.0288618; 5
(W_muriae#0.0043576: 0.00248108	((W_mellicola#0.00594387: 0.00229107	W_canadensis#0.000999201: 0.00229107)#0.00124602: 0.000158837	(W_sebi#0.00265031: 0.00223373	W_tropicalis#0.00147629: 0.00223373)#0.00210022: 0.000216184)#0.00512355: 3.11732e-05)#0.0306996; 5
(W_muriae#0.0043576: 0.00248108	((W_mellicola#0.00594387: 0.00229107	W_canadensis#0.000999201: 0.00229107)#0.00124602: 0.000158837	(W_sebi#0.00265031: 0.00223373	W_tropicalis#0.000733922: 0.00223373)#0.00210022: 0.000216184)#0.00367864: 3.11732e-05)#0.0338511; 5
(W_muriae#0.0043576: 0.00248108	((W_mellicola#0.00594387: 0.00229107	W_canadensis#0.000999201: 0.00229107)#0.00124602: 0.000158837	(W_sebi#0.00265031: 0.00223373	W_tropicalis#0.000733922: 0.00223373)#0.00210022: 0.000216184)#0.0011639: 3.11732e-05)#0.0327541; 5
((W_sebi#0.00285193: 0.00240365	W_tropicalis#0.000789755: 0.00240365)#0.00225999: 0.000266175	((W_mellicola#0.00639604: 0.00246536	W_canadensis#0.00107521: 0.00246536)#0.000673404: 0.000168244	W_muriae#0.0046891: 0.00263361)#0.0017311: 3.62212e-05)#0.0328355; 5
((W_sebi#0.00285193: 0.00181052	W_tropicalis#0.000789755: 0.00181052)#0.00300037: 0.000859307	((W_mellicola#0.00639604: 0.00246536	W_canadensis#0.00107521: 0.00246536)#0.000961906: 0.000178798	W_muriae#0.0046891: 0.00264416)#0.00172419: 2.56673e-05)#0.0349981; 5
((W_mellicola#0.00639604: 0.00246536	W_canadensis#0.00107521: 0.00246536)#0.000961906: 0.000204465	((W_sebi#0.00200075: 0.00181052	W_tropicalis#0.000789755: 0.00181052)#0.00300037: 0.00083364	W_muriae#0.0046891: 0.00264416)#0.00435308: 2.56673e-05)#0.0377932; 5
((W_mellicola#0.00639604: 0.00246536	W_canadensis#0.00107521: 0.00246536)#0.00094666: 0.000204465	((W_sebi#0.00200075: 0.00181052	W_tropicalis#0.000789755: 0.00181052)#0.00300037: 0.00083364	W_muriae#0.0046891: 0.00264416)#0.00435308: 2.56673e-05)#0.0345643; 5
(W_muriae#0.0046891: 0.00266983	((W_sebi#0.00200075: 0.00181052	W_tropicalis#0.000789755: 0.00181052)#0.00300037: 0.00083364	(W_mellicola#0.00639604: 0.00246536	W_canadensis#0.00107521: 0.00246536)#0.00094666: 0.000178798)#0.00716771: 2.56673e-05)#0.0345643; 5
(W_muriae#0.00437477: 0.00249086	((W_sebi#0.00186663: 0.00162432	W_tropicalis#0.00123691: 0.00162432)#0.00291097: 0.000842592	(W_mellicola#0.00672913: 0.0023001	W_canadensis#0.00100314: 0.0023001)#0.000883201: 0.000166812)#0.00458421: 2.39467e-05)#0.0310159; 5
(W_muriae#0.00437477: 0.00249086	((W_sebi#0.00186663: 0.00239041	W_tropicalis#0.00123691: 0.00239041)#0.00340209: 7.57113e-05	(W_mellicola#0.00672913: 0.0023001	W_canadensis#0.00100314: 0.0023001)#0.00154008: 0.000166027)#0.00609504: 2.47319e-05)#0.0310159; 5
(W_muriae#0.00437477: 0.00249086	((W_sebi#0.00346659: 0.00239041	W_tropicalis#0.00123691: 0.00239041)#0.00248141: 7.55892e-05	(W_mellicola#0.00672913: 0.0023001	W_canadensis#0.00103857: 0.0023001)#0.00154008: 0.000165905)#0.0035727: 2.48541e-05)#0.0288963; 5
(W_muriae#0.00437477: 0.00249086	(((W_mellicola#0.00672913: 0.0023001	W_canadensis#0.00103857: 0.0023001)#0.00154008: 9.80218e-05	W_tropicalis#0.00108901: 0.00239812)#0.00122173: 6.78831e-05	W_sebi#0.00346659: 0.002466)#0.0035727: 2.48541e-05)#0.0310111; 5
(W_muriae#0.00437477: 0.00249086	(((W_mellicola#0.00672913: 0.0023001	W_canadensis#0.00103857: 0.0023001)#0.00152024: 9.80218e-05	W_tropicalis#0.00108901: 0.00239812)#0.00167182: 6.78831e-05	W_sebi#0.00346659: 0.002466)#0.00179082: 2.48541e-05)#0.0328705; 5
(W_muriae#0.00437477: 0.00249086	(((W_mellicola#0.00672913: 0.0023001	W_canadensis#0.00103857: 0.0023001)#0.00152024: 9.80218e-05	W_sebi#0.00346659: 0.00239812)#0.00241348: 8.70115e-05	W_tropicalis#0.00108901: 0.00248513)#0.00177703: 5.72567e-06)#0.0311827; 5
(W_muriae#0.00462491: 0.00263328	(((W_mellicola#0.00711389: 0.00243161	W_canadensis#0.000853099: 0.00243161)#0.00160716: 0.000111462	W_sebi#0.0036648: 0.00254308)#0.00333728: 8.41509e-05	W_tropicalis#0.00115128: 0.00262723)#0.00158056: 6.05305e-06)#0.0349292; 5
(W_muriae#0.00462491: 0.00263328	((W_tropicalis#0.00115128: 0.00254308	W_sebi#0.0036648: 0.00254308)#0.00145969: 8.41509e-05	(W_mellicola#0.00711389: 0.00243161	W_canadensis#0.0012078: 0.00243161)#0.00160716: 0.000195613)#0.00121782: 6.05305e-06)#0.0331166; 5
(W_muriae#0.00462491: 0.00263328	((W_tropicalis#0.00115128: 0.00254308	(W_mellicola#0.00711389: 0.00243161	W_canadensis#0.0012078: 0.00243161)#0.00160716: 0.000111462)#0.00257875: 8.57475e-05	W_sebi#0.0036648: 0.00262882)#0.00105488: 4.45648e-06)#0.031936; 5
(W_sebi#0.0036648: 0.00263328	((W_tropicalis#0.00317929: 0.00254308	(W_mellicola#0.00711389: 0.00243161	W_canadensis#0.000839815: 0.00243161)#0.00160716: 0.000111462)#0.00257875: 8.57475e-05	W_muriae#0.00462491: 0.00262882)#0.00167732: 4.45648e-06)#0.0336951; 5
(W_sebi#0.0036648: 0.00263328	((W_tropicalis#0.00107834: 0.00254308	(W_mellicola#0.00711389: 0.00243161	W_canadensis#0.000839815: 0.00243161)#0.00160716: 0.000111462)#0.00362175: 8.57475e-05	W_muriae#0.00462491: 0.00262882)#0.00207902: 4.45648e-06)#0.0356753; 5
(W_sebi#0.00259456: 0.00263328	((W_tropicalis#0.000993668: 0.00260738	(W_mellicola#0.00711389: 0.00243161	W_canadensis#0.000839815: 0.00243161)#0.00160716: 0.000175766)#0.00223243: 2.14442e-05	W_muriae#0.00462491: 0.00262882)#0.00207902: 4.45648e-06)#0.0380705; 5
(W_sebi#0.00259456: 0.00263328	((W_tropicalis#0.000993668: 0.00260738	W_muriae#0.00462491: 0.00260738)#0.00069226: 1.25448e-05	(W_mellicola#0.00711389: 0.00243161	W_canadensis#0.000839815: 0.00243161)#0.00160716: 0.00018831)#0.00208609: 1.33559e-05)#0.0380705; 5
(W_sebi#0.00259456: 0.00263328	((W_tropicalis#0.000993668: 0.00251849	(W_mellicola#0.00591371: 0.00243161	W_canadensis#0.000839815: 0.00243161)#0.00160716: 8.68796e-05)#0.00127665: 9.29022e-05	W_muriae#0.00462491: 0.00261139)#0.0020929: 2.18843e-05)#0.036474; 5
(W_muriae#0.00462491: 0.00263328	((W_tropicalis#0.00138585: 0.00255796	(W_mellicola#0.00591371: 0.00243161	W_canadensis#0.000839815: 0.00243161)#0.00160716: 0.000126351)#0.00186818: 6.35628e-05	W_sebi#0.00259456: 0.00262153)#0.00125543: 1.17527e-05)#0.0344731; 5
(W_muriae#0.00433108: 0.00246598	((W_tropicalis#0.0012978: 0.00239545	(W_mellicola#0.00553801: 0.00227713	W_canadensis#0.000786461: 0.00227713)#0.00150506: 0.000118323)#0.00174949: 5.95246e-05	W_sebi#0.00242973: 0.00245498)#0.00148478: 1.1006e-05)#0.0339147; 5
(W_muriae#0.00433108: 0.00246598	((W_sebi#0.00242973: 0.00239545	(W_mellicola#0.00688927: 0.00227713	W_canadensis#0.000786461: 0.00227713)#0.00150506: 0.000118323)#0.000553644: 5.95246e-05	W_tropicalis#0.0012978: 0.00245498)#0.00148478: 1.1006e-05)#0.0364279; 5
(W_muriae#0.00433108: 0.00246598	((W_tropicalis#0.0012978: 0.00239545	(W_mellicola#0.00688927: 0.00227713	W_canadensis#0.000786461: 0.00227713)#0.00150506: 0.000118323)#0.00202866: 5.95246e-05	W_sebi#0.00242973: 0.00245498)#0.00148478: 1.1006e-05)#0.0344539; 5
(W_sebi#0.00278666: 0.00282824	((W_tropicalis#0.00148845: 0.00274735	(W_mellicola#0.00653495: 0.00261164	W_canadensis#0.000901992: 0.00261164)#0.00172615: 0.000135705)#0.00397744: 6.82688e-05	W_muriae#0.00496732: 0.00281562)#0.0017029: 1.26228e-05)#0.0359158; 5
(W_sebi#0.00253795: 0.00257582	((W_tropicalis#0.000662109: 0.00248519	(W_mellicola#0.00595172: 0.00237856	W_canadensis#0.000821491: 0.00237856)#0.0015721: 0.000106635)#0.00364718: 8.16015e-05	W_muriae#0.004524: 0.00256679)#0.00154943: 9.0296e-06)#0.0342883; 5
(W_sebi#0.00253795: 0.00257582	((W_tropicalis#0.000662109: 0.00248519	W_muriae#0.004524: 0.00248519)#0.0051516: 8.16015e-05	(W_mellicola#0.00595172: 0.00237856	W_canadensis#0.000821491: 0.00237856)#0.0015721: 0.000188236)#0.00154943: 9.0296e-06)#0.0354777; 5
(W_sebi#0.00253795: 0.00257582	((W_tropicalis#0.00208846: 0.00248519	W_muriae#0.004524: 0.00248519)#0.0051516: 6.17378e-05	(W_mellicola#0.00739763: 0.00237856	W_canadensis#0.000821491: 0.00237856)#0.0015721: 0.000168373)#0.00149279: 2.88933e-05)#0.0342883; 5
(W_sebi#0.00282317: 0.00286529	((W_tropicalis#0.000870721: 0.00276448	W_muriae#0.0050324: 0.00276448)#0.00573053: 6.86758e-05	(W_mellicola#0.00685692: 0.00264586	W_canadensis#0.00091381: 0.00264586)#0.00174877: 0.000187294)#0.00166055: 3.21403e-05)#0.0381416; 5
(W_sebi#0.00282317: 0.00286529	(((W_mellicola#0.00685692: 0.00264586	W_canadensis#0.00091381: 0.00264586)#0.00174877: 0.000118619	W_muriae#0.0050324: 0.00276448)#0.00339935: 6.86758e-05	W_tropicalis#0.00113679: 0.00283315)#0.002215: 3.21403e-05)#0.0381416; 5
(W_sebi#0.00282317: 0.00286529	(((W_mellicola#0.00685692: 0.00264586	W_canadensis#0.00091381: 0.00264586)#0.00174877: 0.000121656	W_muriae#0.0050324: 0.00276751)#0.00339562: 6.96338e-05	W_tropicalis#0.00113679: 0.00283715)#0.00387829: 2.81445e-05)#0.0357574; 5
(W_sebi#0.00282317: 0.00286529	(((W_mellicola#0.00685692: 0.00264586	W_canadensis#0.00091381: 0.00264586)#0.00174877: 0.000121656	W_muriae#0.0050324: 0.00276751)#0.00192854: 3.68782e-05	W_tropicalis#0.00113679: 0.00280439)#0.00392359: 6.09e-05)#0.0357574; 5
(W_sebi#0.00282317: 0.00286529	((W_tropicalis#0.00196467: 0.00276751	W_muriae#0.0050324: 0.00276751)#0.00192854: 3.68782e-05	(W_mellicola#0.00685692: 0.00264586	W_canadensis#0.00091381: 0.00264586)#0.00108371: 0.000158535)#0.00209584: 6.09e-05)#0.0357574; 5
(W_sebi#0.00282317: 0.00286529	(((W_mellicola#0.00685692: 0.00264586	W_canadensis#0.00091381: 0.00264586)#0.00108371: 0.000121656	W_muriae#0.0050324: 0.00276751)#0.00192854: 1.63659e-05	W_tropicalis#0.00196467: 0.00278388)#0.00211129: 8.14123e-05)#0.0331044; 5
(W_sebi#0.00301366: 0.00305863	((W_tropicalis#0.00209723: 0.00295425	W_muriae#0.00537195: 0.00295425)#0.00205867: 2.50068e-06	(W_mellicola#0.00731958: 0.00282438	W_canadensis#0.000867323: 0.00282438)#0.00108401: 0.000132366)#0.00588805: 0.000101875)#0.0369906; 5
(W_sebi#0.00301366: 0.00305863	((W_tropicalis#0.00209723: 0.00295425	W_muriae#0.00537195: 0.00295425)#0.00205867: 2.98813e-05	(W_mellicola#0.00731958: 0.00282438	W_canadensis#0.000867323: 0.00282438)#0.00108401: 0.000159746)#0.00583402: 7.44944e-05)#0.0355392; 5
((W_mellicola#0.00724362: 0.00243585	W_canadensis#0.00074801: 0.00243585)#0.000934887: 0.000202018	((W_tropicalis#0.00180873: 0.00254785	W_muriae#0.00463296: 0.00254785)#0.00177547: 2.57707e-05	W_sebi#0.00259909: 0.00257362)#0.00319602: 6.42467e-05)#0.0316163; 5
((W_mellicola#0.00724362: 0.00243585	W_canadensis#0.00074801: 0.00243585)#0.000934887: 0.000202018	((W_tropicalis#0.000883317: 0.00254785	W_muriae#0.00463296: 0.00254785)#0.00419613: 5.0528e-05	W_sebi#0.00259909: 0.00259838)#0.00316557: 3.94894e-05)#0.0316163; 5
((W_mellicola#0.00724362: 0.00243585	W_canadensis#0.00074801: 0.00243585)#0.000934887: 0.000202018	((W_tropicalis#0.000883317: 0.00254785	W_muriae#0.00463296: 0.00254785)#0.00419613: 7.52539e-05	W_sebi#0.00259909: 0.0026231)#0.00313573: 1.47635e-05)#0.0296133; 5
((W_tropicalis#0.000883317: 0.00254785	W_muriae#0.00335808: 0.00254785)#0.00419613: 9.00174e-05	((W_mellicola#0.00724362: 0.00243585	W_canadensis#0.00074801: 0.00243585)#0.00126823: 0.000187254	W_sebi#0.00259909: 0.0026231)#0.00439887: 1.47635e-05)#0.0296133; 5
((W_tropicalis#0.000883317: 0.00254785	W_muriae#0.00335808: 0.00254785)#0.0021639: 9.00174e-05	((W_mellicola#0.00724362: 0.00243585	W_canadensis#0.00074801: 0.00243585)#0.00126823: 0.000187254	W_sebi#0.00259909: 0.0026231)#0.00640147: 1.47635e-05)#0.0278392; 5
((W_mellicola#0.00724362: 0.00243585	W_canadensis#0.000748479: 0.00243585)#0.00126823: 0.000202018	((W_tropicalis#0.000883317: 0.00254785	W_muriae#0.00335808: 0.00254785)#0.0021639: 6.72123e-05	W_sebi#0.00259909: 0.00261506)#0.00358596: 2.28051e-05)#0.0278392; 5
((W_mellicola#0.00724362: 0.00243585	W_canadensis#0.000748479: 0.00243585)#0.00097048: 0.000202018	((W_tropicalis#0.000883317: 0.00254785	W_muriae#0.00335808: 0.00254785)#0.0021639: 5.2908e-05	W_sebi#0.00259909: 0.00260076)#0.00182564: 3.71094e-05)#0.0278392; 5
((W_mellicola#0.00724362: 0.00243585	W_canadensis#0.000748479: 0.00243585)#0.000784268: 0.000202018	((W_sebi#0.00259909: 0.00254785	W_muriae#0.00335808: 0.00254785)#0.00368219: 3.09465e-05	W_tropicalis#0.000883317: 0.0025788)#0.00399231: 5.90709e-05)#0.0294623; 5
((W_mellicola#0.00724362: 0.00243585	W_canadensis#0.000748479: 0.00243585)#0.000626152: 0.000202018	((W_sebi#0.00259909: 0.00254785	W_muriae#0.00335808: 0.00254785)#0.00368219: 6.99241e-06	W_tropicalis#0.000883317: 0.00255484)#0.0018454: 8.3025e-05)#0.0313574; 5
((W_mellicola#0.00808578: 0.00271905	W_canadensis#0.0008355: 0.00271905)#0.000698949: 0.000225505	((W_tropicalis#0.0022419: 0.00284407	W_muriae#0.0037485: 0.00284407)#0.00152534: 8.72303e-06	W_sebi#0.00290126: 0.00285279)#0.00205929: 9.176e-05)#0.0318868; 5
((W_mellicola#0.00808578: 0.00271905	W_canadensis#0.0008355: 0.00271905)#0.000698949: 0.000225505	((W_tropicalis#0.0022419: 0.00284407	W_muriae#0.0037485: 0.00284407)#0.00152534: 7.41316e-05	W_sebi#0.00290126: 0.0029182)#0.00201313: 2.63514e-05)#0.0338985; 5
((W_mellicola#0.00671261: 0.00225728	W_canadensis#0.00069361: 0.00225728)#0.00119174: 0.000187208	((W_tropicalis#0.00186117: 0.00236107	W_muriae#0.00311191: 0.00236107)#0.00126629: 4.83311e-05	W_sebi#0.00240855: 0.0024094)#0.00168041: 3.50873e-05)#0.0294205; 5
((W_mellicola#0.00780182: 0.00262356	W_canadensis#0.000806158: 0.00262356)#0.00161003: 0.000217585	((W_tropicalis#0.00216317: 0.00274419	W_muriae#0.00361686: 0.00274419)#0.0037166: 5.29305e-05	W_sebi#0.00279937: 0.00279712)#0.00195534: 4.40237e-05)#0.0314304; 5
((W_mellicola#0.00780182: 0.00262356	W_canadensis#0.000806158: 0.00262356)#0.00161003: 0.000217585	((W_tropicalis#0.00216317: 0.00274419	W_muriae#0.00361686: 0.00274419)#0.00156075: 4.31401e-05	W_sebi#0.00279937: 0.00278733)#0.00345217: 5.38141e-05)#0.0314304; 5
((W_mellicola#0.00780182: 0.00262356	W_canadensis#0.000806158: 0.00262356)#0.00161003: 0.000217585	((W_tropicalis#0.00216317: 0.00274419	W_sebi#0.00218691: 0.00274419)#0.00234593: 5.05152e-05	W_muriae#0.00361686: 0.0027947)#0.00344306: 4.6439e-05)#0.0302605; 5
((W_mellicola#0.00780182: 0.00262356	W_canadensis#0.000806158: 0.00262356)#0.00161003: 0.000217585	((W_tropicalis#0.00216317: 0.00274419	W_sebi#0.00218691: 0.00274419)#0.00234593: 5.09658e-05	W_muriae#0.00361686: 0.00279516)#0.00208559: 4.59884e-05)#0.0325311; 5
(W_muriae#0.00331785: 0.00260626	((W_tropicalis#0.00198434: 0.00251733	W_sebi#0.00200612: 0.00251733)#0.00215199: 4.12925e-05	(W_mellicola#0.00564911: 0.00240667	W_canadensis#0.000739512: 0.00240667)#0.00145653: 0.000151951)#0.00191725: 4.76464e-05)#0.0270737; 5
((W_mellicola#0.00564911: 0.00240667	W_canadensis#0.000752571: 0.00240667)#0.00145653: 0.000199597	((W_tropicalis#0.00198434: 0.00251733	W_sebi#0.00200612: 0.00251733)#0.000620051: 8.19368e-05	W_muriae#0.00331785: 0.00259926)#0.00188727: 7.00216e-06)#0.0262123; 5
((W_mellicola#0.00564911: 0.00240667	W_canadensis#0.00096591: 0.00240667)#0.00145653: 0.000199597	((W_tropicalis#0.00198434: 0.00251733	W_sebi#0.00200612: 0.00251733)#0.000857865: 8.19368e-05	W_muriae#0.00331785: 0.00259926)#0.000554643: 7.00216e-06)#0.0262123; 5
(W_muriae#0.00331785: 0.00260626	((W_tropicalis#0.000860772: 0.00251733	W_sebi#0.00200612: 0.00251733)#0.000857865: 8.19368e-05	(W_mellicola#0.00564911: 0.00240667	W_canadensis#0.00096591: 0.00240667)#0.00145653: 0.000192595)#0.000554643: 7.00216e-06)#0.0244076; 5
(W_muriae#0.00331785: 0.00260626	((W_tropicalis#0.000860772: 0.00251733	W_sebi#0.00200612: 0.00251733)#0.00148996: 8.08561e-05	(W_mellicola#0.00564911: 0.00240667	W_canadensis#0.000982446: 0.00240667)#0.00145653: 0.000191514)#0.00219046: 8.08284e-06)#0.0257763; 5
(W_muriae#0.00331785: 0.00260626	((W_tropicalis#0.000860772: 0.00251733	W_sebi#0.00200612: 0.00251733)#0.00148996: 8.10854e-05	(W_mellicola#0.00564911: 0.00240667	W_canadensis#0.000982446: 0.00240667)#0.00145653: 0.000191744)#0.00089805: 7.85356e-06)#0.0267292; 5
(W_muriae#0.00331785: 0.00260626	((W_tropicalis#0.000860772: 0.00251733	W_sebi#0.00200612: 0.00251733)#0.00148996: 8.10854e-05	(W_mellicola#0.00564911: 0.00240667	W_canadensis#0.000982446: 0.00240667)#0.00145653: 0.000191744)#0.000279042: 7.85356e-06)#0.0267292; 5
(W_muriae#0.00331785: 0.00260626	((W_tropicalis#0.00151132: 0.00251733	W_sebi#0.00200612: 0.00251733)#0.00348873: 8.10854e-05	(W_mellicola#0.00564911: 0.00240667	W_canadensis#0.000982446: 0.00240667)#0.00346972: 0.000191744)#0.000279042: 7.85356e-06)#0.0296991; 5
(W_muriae#0.00331785: 0.00260626	((W_tropicalis#0.00151132: 0.00251733	W_sebi#0.00200612: 0.00251733)#0.00348873: 8.10854e-05	(W_mellicola#0.00564911: 0.00240667	W_canadensis#0.000982446: 0.00240667)#0.00346972: 0.000191744)#0.000279042: 7.85356e-06)#0.0313022; 5
(W_muriae#0.00331785: 0.00260626	(((W_mellicola#0.00564911: 0.00240667	W_canadensis#0.000982446: 0.00240667)#0.00144615: 0.000118867	W_sebi#0.00200612: 0.00252554)#0.00347739: 7.28764e-05	W_tropicalis#0.00151132: 0.00259841)#0.000279042: 7.85356e-06)#0.0325192; 5
(W_muriae#0.00331785: 0.00260626	(((W_sebi#0.00200612: 0.00240667	W_canadensis#0.000982446: 0.00240667)#0.00144615: 0.000160238	W_mellicola#0.00564911: 0.00256691)#0.00128458: 2.24897e-05	W_tropicalis#0.00151132: 0.00258939)#0.00113006: 1.68701e-05)#0.0337197; 5
(W_muriae#0.00331785: 0.00260626	(((W_sebi#0.00200612: 0.00240667	W_canadensis#0.00148075: 0.00240667)#0.00144615: 0.000160238	W_mellicola#0.00564911: 0.00256691)#0.00128458: 1.05946e-05	W_tropicalis#0.00151132: 0.0025775)#0.00113527: 2.87652e-05)#0.0337197; 5
(W_muriae#0.00357495: 0.00280822	(((W_sebi#0.00151532: 0.00259316	W_canadensis#0.00159549: 0.00259316)#0.00155821: 0.000172654	W_tropicalis#0.00162843: 0.00276581)#0.00312364: 6.2721e-06	W_mellicola#0.00608685: 0.00277208)#0.00122551: 3.61377e-05)#0.0392103; 5
(W_muriae#0.00412978: 0.00280822	(((W_sebi#0.00151532: 0.00259316	W_canadensis#0.00159549: 0.00259316)#0.00438062: 0.000172654	W_tropicalis#0.000993366: 0.00276581)#0.00312364: 1.53345e-05	W_mellicola#0.00608685: 0.00278115)#0.00291251: 2.70753e-05)#0.0360773; 5
(W_muriae#0.00412978: 0.00280822	(((W_sebi#0.00151532: 0.00259316	W_canadensis#0.00159549: 0.00259316)#0.00139717: 6.19151e-05	W_tropicalis#0.000993366: 0.00265507)#0.00325393: 0.000112112	W_mellicola#0.00608685: 0.00276718)#0.00292721: 4.10369e-05)#0.033847; 5
(W_muriae#0.00412978: 0.00280822	(((W_sebi#0.00151532: 0.00259316	W_canadensis#0.00159549: 0.00259316)#0.00159862: 1.42105e-05	W_tropicalis#0.000993366: 0.00260737)#0.00173147: 0.000132749	W_mellicola#0.00608685: 0.00274012)#0.00295612: 6.8104e-05)#0.035752; 5
(W_muriae#0.00412978: 0.00280822	(((W_sebi#0.00151532: 0.00259316	W_tropicalis#0.000975849: 0.00259316)#0.00260492: 3.33418e-05	W_canadensis#0.00159549: 0.0026265)#0.00131917: 0.000156816	W_mellicola#0.00608685: 0.00278331)#0.00291024: 2.49063e-05)#0.0328791; 5
(W_muriae#0.00449702: 0.00305794	(((W_sebi#0.00165007: 0.00282375	W_tropicalis#0.00141149: 0.00282375)#0.00283656: 3.12683e-06	W_mellicola#0.00662812: 0.00282688)#0.00144923: 8.65409e-05	W_canadensis#0.00173737: 0.00291342)#0.00329674: 0.000144521)#0.0324221; 5
(W_muriae#0.00449702: 0.00305794	(((W_mellicola#0.00662812: 0.00282375	W_tropicalis#0.00141149: 0.00282375)#0.00133993: 5.46212e-05	W_sebi#0.00165007: 0.00287837)#0.00434944: 0.000130156	W_canadensis#0.00173737: 0.00300853)#0.00319252: 4.9411e-05)#0.0312064; 5
(W_muriae#0.00449702: 0.00305794	(((W_mellicola#0.00662812: 0.00282375	W_tropicalis#0.00141149: 0.00282375)#0.00133993: 3.15689e-05	W_canadensis#0.00109027: 0.00285532)#0.00438455: 0.000153209	W_sebi#0.00289003: 0.00300853)#0.00531917: 4.9411e-05)#0.0336989; 5
(W_muriae#0.00449702: 0.00305794	(((W_mellicola#0.00662812: 0.00282375	W_tropicalis#0.00141149: 0.00282375)#0.00133993: 3.15689e-05	W_canadensis#0.00109027: 0.00285532)#0.00583122: 0.000153209	W_sebi#0.00289003: 0.00300853)#0.00430599: 4.9411e-05)#0.035313; 5
(W_muriae#0.00408994: 0.00278113	(((W_mellicola#0.00602813: 0.00256814	W_tropicalis#0.00128372: 0.00256814)#0.00121864: 6.4345e-05	W_canadensis#0.000991578: 0.00263249)#0.00410125: 0.000103706	W_sebi#0.00262842: 0.00273619)#0.0039162: 4.49382e-05)#0.0304517; 5
(W_muriae#0.00408994: 0.00278113	(((W_canadensis#0.000991578: 0.00256814	W_tropicalis#0.00128372: 0.00256814)#0.00121864: 0.000147199	W_mellicola#0.00602813: 0.00271534)#0.0039761: 6.23003e-05	W_sebi#0.00262842: 0.00277764)#0.00385777: 3.48999e-06)#0.0304517; 5
(W_muriae#0.00408994: 0.00278113	(((W_canadensis#0.000991578: 0.00256814	W_tropicalis#0.00128372: 0.00256814)#0.00121864: 0.000147199	W_mellicola#0.00602813: 0.00271534)#0.00605512: 2.73292e-05	W_sebi#0.00262842: 0.00274267)#0.00390695: 3.84612e-05)#0.0282668; 5
(((W_canadensis#0.000991578: 0.0011703	W_tropicalis#0.00128372: 0.0011703)#0.00716761: 0.00144457	W_mellicola#0.00602813: 0.00261486)#0.00405222: 0.000166269	(W_muriae#0.00408994: 0.00274267	W_sebi#0.00262842: 0.00274267)#0.00390695: 3.84612e-05)#0.0282668; 5
(((W_canadensis#0.00126301: 0.0017076	W_tropicalis#0.00138183: 0.0017076)#0.0056918: 0.00110709	W_mellicola#0.00648882: 0.0028147)#0.0043619: 0.000178975	(W_muriae#0.0044025: 0.00295227	W_sebi#0.00282929: 0.00295227)#0.00420554: 4.14005e-05)#0.0324102; 5
(((W_canadensis#0.00120045: 0.0017076	W_tropicalis#0.00146614: 0.0017076)#0.0056918: 0.00110709	W_mellicola#0.00648882: 0.0028147)#0.0043619: 0.000178975	(W_muriae#0.0044025: 0.00295227	W_sebi#0.00282929: 0.00295227)#0.00126566: 4.14005e-05)#0.0342719; 5
(((W_canadensis#0.00120045: 0.0023337	W_tropicalis#0.00146614: 0.0023337)#0.00501778: 0.000480995	W_mellicola#0.00648882: 0.0028147)#0.0043619: 0.000178975	(W_muriae#0.0044025: 0.00295227	W_sebi#0.00282929: 0.00295227)#0.00126566: 4.14005e-05)#0.0321409; 5
(((W_mellicola#0.00648882: 0.0023337	W_tropicalis#0.00250655: 0.0023337)#0.00501778: 0.000480995	W_canadensis#0.00120045: 0.0028147)#0.0043619: 0.000178975	(W_muriae#0.0044025: 0.00295227	W_sebi#0.00282929: 0.00295227)#0.000966879: 4.14005e-05)#0.0333559; 5
(((W_mellicola#0.00595539: 0.00214185	W_tropicalis#0.00230049: 0.00214185)#0.00332147: 0.000441453	W_canadensis#0.00110176: 0.00258331)#0.00358755: 0.000164262	(W_muriae#0.00404059: 0.00270957	W_sebi#0.0025967: 0.00270957)#0.000887394: 3.7997e-05)#0.0318396; 5
(((W_mellicola#0.00639212: 0.00229893	W_tropicalis#0.0024692: 0.00229893)#0.00356505: 0.000469946	W_canadensis#0.00118256: 0.00276887)#0.00385604: 0.000180189	(W_muriae#0.0043369: 0.00290828	W_sebi#0.00278713: 0.00290828)#0.00256009: 4.07835e-05)#0.0341745; 5
(((W_canadensis#0.00113228: 0.00220118	W_tropicalis#0.00236421: 0.00220118)#0.00478759: 0.000449965	W_mellicola#0.00612035: 0.00265115)#0.00369209: 0.000172528	(W_muriae#0.0041525: 0.00278462	W_sebi#0.00266863: 0.00278462)#0.00245124: 3.90495e-05)#0.0308622; 5
(W_sebi#0.00266863: 0.00282367	(W_muriae#0.0041525: 0.00278462	((W_canadensis#0.00113228: 0.00220118	W_tropicalis#0.00236421: 0.00220118)#0.00394248: 0.000449965	W_mellicola#0.00612035: 0.00265115)#0.00369209: 0.000133479)#0.00245124: 3.90495e-05)#0.0278188; 5
(W_sebi#0.00177029: 0.00282367	(W_muriae#0.0041525: 0.00278462	((W_canadensis#0.000892381: 0.00220118	W_tropicalis#0.00236421: 0.00220118)#0.00394248: 0.000449965	W_mellicola#0.00468523: 0.00265115)#0.0059891: 0.000133479)#0.00172398: 3.90495e-05)#0.0258704; 5
(W_sebi#0.00177029: 0.00282367	(W_muriae#0.0041525: 0.00278462	((W_canadensis#0.000892381: 0.00176458	W_tropicalis#0.00236421: 0.00176458)#0.00491794: 0.000886564	W_mellicola#0.00585093: 0.00265115)#0.00443731: 0.000133479)#0.00172398: 3.90495e-05)#0.0242447; 5
(W_muriae#0.00463557: 0.00315215	(W_sebi#0.00197623: 0.00314032	((W_canadensis#0.000996192: 0.00196986	W_tropicalis#0.00263924: 0.00196986)#0.00549005: 0.000989699	W_mellicola#0.00653157: 0.00295955)#0.00271076: 0.000180769)#0.00190507: 1.18299e-05)#0.027065; 5
(W_muriae#0.00463557: 0.00315215	(W_sebi#0.00197623: 0.00314032	((W_canadensis#0.000996192: 0.00196986	W_tropicalis#0.000841935: 0.00196986)#0.00353898: 0.000989699	W_mellicola#0.00653157: 0.00295955)#0.00418447: 0.000180769)#0.00190507: 1.18299e-05)#0.027065; 5
(W_sebi#0.00168341: 0.0026851	(W_muriae#0.00394872: 0.00267502	((W_canadensis#0.000848587: 0.00167798	W_tropicalis#0.00166944: 0.00167798)#0.00408861: 0.000843056	W_mellicola#0.00556379: 0.00252104)#0.00356446: 0.000153984)#0.00111119: 1.00771e-05)#0.0242042; 5
(W_sebi#0.00231989: 0.0026851	(W_mellicola#0.00556379: 0.00267502	((W_canadensis#0.000848587: 0.00194807	W_tropicalis#0.00166944: 0.00194807)#0.00352176: 0.000572972	W_muriae#0.00394872: 0.00252104)#0.00356446: 0.000153984)#0.00111119: 1.00771e-05)#0.0260262; 5
(W_sebi#0.00268223: 0.00310448	(W_mellicola#0.00643278: 0.00310329	((W_canadensis#0.000981125: 0.00225233	W_tropicalis#0.00193019: 0.00225233)#0.00407181: 0.000662463	W_muriae#0.00456546: 0.00291479)#0.00412118: 0.000188501)#0.00162764: 1.18424e-06)#0.0287772; 5
(W_sebi#0.00232566: 0.00269177	((W_canadensis#0.000850695: 0.00196737	W_tropicalis#0.00167359: 0.00196737)#0.00350455: 0.000723376	(W_mellicola#0.00557762: 0.0025273	W_muriae#0.00395853: 0.0025273)#0.00357332: 0.000163442)#0.00249125: 1.02681e-06)#0.0260777; 5
(W_sebi#0.00266289: 0.0030821	(W_mellicola#0.0063864: 0.00308092	((W_canadensis#0.000974051: 0.00225265	W_tropicalis#0.00191627: 0.00225265)#0.00401273: 0.000641127	W_muriae#0.00453254: 0.00289378)#0.00409147: 0.000187142)#0.0028525: 1.1757e-06)#0.0298591; 5
(W_sebi#0.00266289: 0.0030821	(W_mellicola#0.0063864: 0.00308092	((W_canadensis#0.000974051: 0.00225265	W_tropicalis#0.00191627: 0.00225265)#0.00401273: 0.000641127	W_muriae#0.00453254: 0.00289378)#0.00409147: 0.000187142)#0.0028525: 1.1757e-06)#0.0298591; 5
(W_sebi#0.00266289: 0.0030821	((W_canadensis#0.00164999: 0.00225265	W_tropicalis#0.00191627: 0.00225265)#0.00401273: 0.00082827	(W_mellicola#0.0063864: 0.00289378	W_muriae#0.00453254: 0.00289378)#0.00409147: 0.000187142)#0.00398043: 1.1757e-06)#0.0274806; 5
(W_sebi#0.00218567: 0.00252974	(W_muriae#0.00372025: 0.00252878	(W_mellicola#0.00620213: 0.00237518	(W_canadensis#0.00178773: 0.00184895	W_tropicalis#0.00104844: 0.00184895)#0.0032936: 0.000526229)#0.00159422: 0.000153604)#0.00207392: 9.65e-07)#0.0248764; 5
(W_sebi#0.00218567: 0.00252974	(W_muriae#0.00372025: 0.00252878	(W_mellicola#0.00620213: 0.00237518	(W_canadensis#0.00178773: 0.00184895	W_tropicalis#0.00104844: 0.00184895)#0.0032936: 0.000526229)#0.00167273: 0.000153604)#0.00207392: 9.65e-07)#0.0248764; 5
(W_sebi#0.00237586: 0.00274987	(W_muriae#0.00404397: 0.00273901	(W_mellicola#0.00674182: 0.00258186	(W_canadensis#0.00194329: 0.00200984	W_tropicalis#0.000984058: 0.00200984)#0.0035802: 0.00057202)#0.00181829: 0.000157158)#0.00280047: 1.08615e-05)#0.0295284; 5
(W_sebi#0.00237586: 0.00274987	(W_muriae#0.00404397: 0.00273901	(W_mellicola#0.00674182: 0.00213648	(W_canadensis#0.00194329: 0.00200984	W_tropicalis#0.000984058: 0.00200984)#0.00179448: 0.000126641)#0.00463524: 0.000602536)#0.00280047: 1.08615e-05)#0.032167; 5
(W_sebi#0.00237586: 0.00274987	(W_muriae#0.00404397: 0.00273901	(W_mellicola#0.00674182: 0.00213648	(W_canadensis#0.00194329: 0.00200984	W_tropicalis#0.000984058: 0.00200984)#0.00179448: 0.000126641)#0.00692957: 0.000602536)#0.00280047: 1.08615e-05)#0.030433; 5
(W_sebi#0.00237586: 0.00274987	(W_muriae#0.00404397: 0.00273901	(W_mellicola#0.00674182: 0.00213648	(W_canadensis#0.00194329: 0.00200984	W_tropicalis#0.000984058: 0.00200984)#0.00179448: 0.000126641)#0.00692957: 0.000602536)#0.00128718: 1.08615e-05)#0.0328118; 5
(W_sebi#0.00237586: 0.00274987	(W_muriae#0.00404397: 0.00274148	(W_mellicola#0.00674182: 0.00213648	(W_canadensis#0.00194329: 0.00200984	W_tropicalis#0.000984058: 0.00200984)#0.000655774: 0.000126641)#0.00692957: 0.000605004)#0.00176353: 8.39425e-06)#0.0328118; 5
(W_sebi#0.00237586: 0.00274987	(W_muriae#0.00404397: 0.00274148	(W_mellicola#0.00674182: 0.00213648	(W_canadensis#0.00194329: 0.00200984	W_tropicalis#0.000984058: 0.00200984)#0.0006279: 0.000126641)#0.0102049: 0.000605004)#0.00176353: 8.39425e-06)#0.034649; 5
(W_sebi#0.00237586: 0.00274987	(W_muriae#0.00404397: 0.00274148	(W_mellicola#0.00616573: 0.00204082	(W_canadensis#0.00194329: 0.00200984	W_tropicalis#0.00160391: 0.00200984)#0.0006279: 3.09834e-05)#0.012485: 0.000700661)#0.0034517: 8.39425e-06)#0.0376292; 5
(W_sebi#0.00237586: 0.00274987	(W_muriae#0.00404397: 0.00274148	(W_mellicola#0.00616573: 0.00204082	(W_canadensis#0.00194329: 0.00200984	W_tropicalis#0.00160391: 0.00200984)#0.00207806: 3.09834e-05)#0.012485: 0.000700661)#0.00247578: 8.39425e-06)#0.0376292; 5
((W_mellicola#0.00566165: 0.00199747	(W_canadensis#0.00178442: 0.00184552	W_tropicalis#0.00147279: 0.00184552)#0.00190817: 0.000151954)#0.0107554: 0.000527583	(W_muriae#0.00371336: 0.00251735	W_sebi#0.00218162: 0.00251735)#0.00156038: 7.70797e-06)#0.0345528; 5
((W_mellicola#0.00566165: 0.00199747	(W_canadensis#0.00178442: 0.00184552	W_tropicalis#0.00147279: 0.00184552)#0.00190817: 0.000151954)#0.00990415: 0.000527583	(W_muriae#0.00371336: 0.00251735	W_sebi#0.00218162: 0.00251735)#0.000710935: 7.70797e-06)#0.0335069; 5
((W_canadensis#0.00178442: 0.00192588	(W_mellicola#0.00566165: 0.00184552	W_tropicalis#0.00147279: 0.00184552)#0.00435676: 8.03551e-05)#0.00835515: 0.000599182	(W_muriae#0.00371336: 0.00251735	W_sebi#0.00218162: 0.00251735)#0.00135085: 7.70797e-06)#0.0300859; 5
(W_sebi#0.00218162: 0.00252506	(W_muriae#0.00371336: 0.00251735	(W_canadensis#0.00178442: 0.00192588	(W_mellicola#0.00566165: 0.00184552	W_tropicalis#0.00147279: 0.00184552)#0.00435676: 8.03551e-05)#0.00835515: 0.000591474)#0.00135085: 7.70797e-06)#0.0279448; 5
(W_sebi#0.0025759: 0.00298141	(W_muriae#0.00438448: 0.00297231	(W_mellicola#0.00668489: 0.00259418	(W_canadensis#0.00210692: 0.00217906	W_tropicalis#0.00173896: 0.00217906)#0.00228553: 0.000415122)#0.00864736: 0.000378128)#0.00159499: 9.10104e-06)#0.0329952; 5
(W_sebi#0.0025759: 0.00298141	(W_muriae#0.00438448: 0.00297231	(W_mellicola#0.00668489: 0.00264356	(W_canadensis#0.00210692: 0.00217906	W_tropicalis#0.000705671: 0.00217906)#0.00228553: 0.000464493)#0.00848586: 0.000328756)#0.000805342: 9.10104e-06)#0.0303525; 5
(W_sebi#0.0025759: 0.00298141	(W_muriae#0.00438448: 0.00297231	(W_mellicola#0.00668489: 0.00264356	(W_canadensis#0.00210692: 0.00217906	W_tropicalis#0.00245672: 0.00217906)#0.00228553: 0.000464493)#0.00848586: 0.000328756)#0.00233489: 9.10104e-06)#0.0323756; 5
((W_mellicola#0.00589491: 0.00232272	(W_canadensis#0.00185794: 0.00206231	W_tropicalis#0.0021664: 0.00206231)#0.000740397: 0.000260411)#0.00579219: 0.000306373	(W_muriae#0.00386635: 0.00262106	W_sebi#0.0022715: 0.00262106)#0.00115322: 8.02554e-06)#0.0298741; 5
((W_mellicola#0.00589491: 0.00225291	(W_canadensis#0.00185794: 0.00206231	W_tropicalis#0.0021664: 0.00206231)#0.00260336: 0.000190604)#0.00597167: 0.00037618	(W_muriae#0.00386635: 0.00262106	W_sebi#0.0022715: 0.00262106)#0.00115322: 8.02554e-06)#0.031257; 5
((W_mellicola#0.00621053: 0.00237353	(W_canadensis#0.00195741: 0.00158029	W_tropicalis#0.00112591: 0.00158029)#0.00377098: 0.000793242)#0.00801472: 0.000396321	(W_muriae#0.00407336: 0.0027614	W_sebi#0.00239312: 0.0027614)#0.000772421: 8.45524e-06)#0.0315645; 5
((W_mellicola#0.00621053: 0.00237353	(W_canadensis#0.000822888: 0.00158029	W_tropicalis#0.00141931: 0.00158029)#0.00377098: 0.000793242)#0.00801472: 0.000396321	(W_muriae#0.00407336: 0.0027614	W_sebi#0.00239312: 0.0027614)#0.00168073: 8.45524e-06)#0.0324214; 5
(W_muriae#0.00407336: 0.00276985	((W_mellicola#0.00621053: 0.00226888	(W_canadensis#0.000822888: 0.00158029	W_tropicalis#0.00141931: 0.00158029)#0.00377098: 0.000688592)#0.0106735: 0.000492516	W_sebi#0.00239312: 0.0027614)#0.00115458: 8.45524e-06)#0.0300542; 5
(W_muriae#0.00432076: 0.00293809	((W_mellicola#0.00658775: 0.00240669	(W_canadensis#0.000872868: 0.00161084	W_tropicalis#0.00150551: 0.00161084)#0.00536531: 0.000795848)#0.0113217: 0.00052243	W_sebi#0.00253847: 0.00292912)#0.00122471: 8.96879e-06)#0.0318796; 5
(W_muriae#0.00432076: 0.00293809	((W_mellicola#0.00658775: 0.00240669	(W_canadensis#0.00128843: 0.00161084	W_tropicalis#0.00149473: 0.00161084)#0.00341419: 0.000795848)#0.00864203: 0.000524845	W_sebi#0.00253847: 0.00293154)#0.001728: 6.55361e-06)#0.0305751; 5
((W_mellicola#0.00739712: 0.00240697	(W_canadensis#0.000578932: 0.00161084	W_tropicalis#0.00149473: 0.00161084)#0.00341419: 0.000796132)#0.00864101: 0.000531115	(W_muriae#0.00432076: 0.00293154	W_sebi#0.00253847: 0.00293154)#0.001728: 6.55361e-06)#0.0317915; 5
((W_mellicola#0.00603059: 0.0021525	(W_canadensis#0.000517724: 0.00107385	W_tropicalis#0.0013367: 0.00107385)#0.00409581: 0.00107865)#0.0056028: 0.000474963	(W_muriae#0.00386395: 0.0026216	W_sebi#0.00227009: 0.0026216)#0.00154531: 5.86074e-06)#0.0301202; 5
((W_mellicola#0.00603059: 0.0021525	(W_canadensis#0.000517724: 0.00107385	W_tropicalis#0.0013367: 0.00107385)#0.00409581: 0.00107865)#0.0056028: 0.000474963	(W_muriae#0.00386395: 0.0026216	W_sebi#0.00227009: 0.0026216)#0.00154531: 5.86074e-06)#0.0276191; 5
(W_sebi#0.00227009: 0.00262746	(W_muriae#0.00386395: 0.0026216	(W_mellicola#0.00603059: 0.0021525	(W_canadensis#0.000517724: 0.0011428	W_tropicalis#0.0013367: 0.0011428)#0.00384868: 0.0010097)#0.0056028: 0.000469102)#0.00382214: 5.86074e-06)#0.0293975; 5
(W_sebi#0.00227009: 0.00262746	(W_muriae#0.00386395: 0.0026216	(W_mellicola#0.00603059: 0.0021525	(W_canadensis#0.000517724: 0.0011428	W_tropicalis#0.00089231: 0.0011428)#0.00384868: 0.0010097)#0.0056028: 0.000469102)#0.00285114: 5.86074e-06)#0.0272861; 5
(W_muriae#0.00386395: 0.00262746	(W_sebi#0.00227009: 0.0026216	(W_mellicola#0.00603059: 0.0021525	(W_canadensis#0.000517724: 0.0011428	W_tropicalis#0.00089231: 0.0011428)#0.00507751: 0.0010097)#0.00763411: 0.000469102)#0.00285114: 5.86074e-06)#0.0303277; 5
(W_muriae#0.00386395: 0.00262746	(W_sebi#0.00227009: 0.0026216	(W_mellicola#0.00603059: 0.0021525	(W_canadensis#0.000517724: 0.0011428	W_tropicalis#0.00089231: 0.0011428)#0.00294408: 0.0010097)#0.00554095: 0.000469102)#0.00285114: 5.86074e-06)#0.0275052; 5
(W_muriae#0.00386395: 0.00262746	(W_sebi#0.00227009: 0.0026216	(W_mellicola#0.00603059: 0.0021525	(W_canadensis#0.000517724: 0.0011428	W_tropicalis#0.00089231: 0.0011428)#0.00444348: 0.0010097)#0.00554095: 0.000469102)#0.00169256: 5.86074e-06)#0.0292392; 5
(W_muriae#0.00386395: 0.00262746	(W_sebi#0.00227009: 0.0026216	(W_mellicola#0.00603059: 0.0021525	(W_canadensis#0.000517724: 0.00212529	W_tropicalis#0.00089231: 0.00212529)#0.00171207: 2.7213e-05)#0.00680061: 0.000469102)#0.00169256: 5.86074e-06)#0.0292392; 5
(W_muriae#0.00386395: 0.00262746	(W_sebi#0.00227009: 0.0026216	(W_mellicola#0.00603059: 0.0021525	(W_canadensis#0.000517724: 0.00212529	W_tropicalis#0.00089231: 0.00212529)#0.00124519: 2.7213e-05)#0.00900366: 0.000469102)#0.00121141: 5.86074e-06)#0.0292392; 5
(W_muriae#0.00322255: 0.00262746	(W_sebi#0.00227009: 0.0026216	(W_canadensis#0.000517724: 0.0021525	(W_mellicola#0.00603059: 0.00212529	W_tropicalis#0.00089231: 0.00212529)#0.00124519: 2.7213e-05)#0.00900366: 0.000469102)#0.00109832: 5.86074e-06)#0.0309468; 5
(W_muriae#0.00322255: 0.00262746	(W_sebi#0.00227009: 0.0026216	(W_tropicalis#0.00089231: 0.0021525	(W_mellicola#0.00603059: 0.00212529	W_canadensis#0.000517724: 0.00212529)#0.00124519: 2.7213e-05)#0.01075: 0.000469102)#0.00170412: 5.86074e-06)#0.031996; 5
(W_muriae#0.00322255: 0.00262746	(W_tropicalis#0.00089231: 0.0026216	(W_sebi#0.00227009: 0.0021525	(W_mellicola#0.00603059: 0.00212529	W_canadensis#0.000517724: 0.00212529)#0.000816562: 2.7213e-05)#0.0124827: 0.000469102)#0.00170412: 5.86074e-06)#0.0353982; 5
(W_muriae#0.00322255: 0.00262746	(W_tropicalis#0.00089231: 0.0026216	(W_sebi#0.00227009: 0.0021525	(W_mellicola#0.00603059: 0.00212529	W_canadensis#0.000517724: 0.00212529)#0.00079601: 2.7213e-05)#0.0124827: 0.000469102)#0.000894909: 5.86074e-06)#0.0371532; 5
(W_muriae#0.00322255: 0.00262746	(W_tropicalis#0.00089231: 0.0026216	(W_sebi#0.00227009: 0.0021525	(W_mellicola#0.00603059: 0.00212529	W_canadensis#0.000517724: 0.00212529)#0.00079601: 2.7213e-05)#0.0115813: 0.000469102)#0.000894909: 5.86074e-06)#0.03481; 5
(W_muriae#0.00322255: 0.00262746	(W_sebi#0.00227009: 0.0026216	(W_tropicalis#0.00089231: 0.0021525	(W_mellicola#0.00603059: 0.00212529	W_canadensis#0.000517724: 0.00212529)#0.00092735: 2.7213e-05)#0.00873996: 0.000469102)#0.000894909: 5.86074e-06)#0.03481; 5
(W_muriae#0.00322255: 0.00262746	(W_sebi#0.00227009: 0.0026216	(W_tropicalis#0.00123078: 0.0021525	(W_mellicola#0.00603059: 0.00212529	W_canadensis#0.000304649: 0.00212529)#0.00187344: 2.7213e-05)#0.0104538: 0.000469102)#0.0019543: 5.86074e-06)#0.0321746; 5
((W_tropicalis#0.00123078: 0.0021525	(W_mellicola#0.00603059: 0.00212529	W_canadensis#0.000304649: 0.00212529)#0.00187344: 2.7213e-05)#0.0104538: 0.000474963	(W_sebi#0.00227009: 0.0026216	W_muriae#0.00322255: 0.0026216)#0.00103623: 5.86074e-06)#0.0321746; 5
((W_mellicola#0.00603059: 0.0021525	(W_tropicalis#0.00123078: 0.00212529	W_canadensis#0.000304649: 0.00212529)#0.00396854: 2.7213e-05)#0.0104538: 0.000474963	(W_sebi#0.00227009: 0.0026216	W_muriae#0.00322255: 0.0026216)#0.00103623: 5.86074e-06)#0.0332842; 5
((W_canadensis#0.000325922: 0.0023028	(W_tropicalis#0.00131672: 0.00227369	W_mellicola#0.00645169: 0.00227369)#0.00233626: 2.91132e-05)#0.0111838: 0.000508129	(W_sebi#0.00242861: 0.00280466	W_muriae#0.00344757: 0.00280466)#0.00293004: 6.26998e-06)#0.0356083; 5
((W_mellicola#0.00645169: 0.00234434	(W_tropicalis#0.00131672: 0.00227369	W_canadensis#0.000325922: 0.00227369)#0.00128902: 7.06538e-05)#0.0094533: 0.000466588	(W_sebi#0.00242861: 0.00280466	W_muriae#0.00344757: 0.00280466)#0.00068905: 6.26998e-06)#0.0328102; 5
((W_mellicola#0.00645169: 0.00234434	(W_tropicalis#0.00131672: 0.00227369	W_canadensis#0.000325922: 0.00227369)#0.00128902: 7.06538e-05)#0.0094533: 0.000466588	(W_sebi#0.00242861: 0.00280466	W_muriae#0.00344757: 0.00280466)#0.00198231: 6.26998e-06)#0.035288; 5
(W_muriae#0.00330439: 0.00269419	(W_sebi#0.00232774: 0.00268818	(W_mellicola#0.00618374: 0.00233047	(W_tropicalis#0.00126204: 0.00217926	W_canadensis#0.000312386: 0.00217926)#0.00280287: 0.000151211)#0.00801704: 0.000357709)#0.002593: 6.00958e-06)#0.0338224; 5
(W_muriae#0.00330439: 0.00269419	(W_sebi#0.00232774: 0.00265124	(W_mellicola#0.00618374: 0.00245242	(W_tropicalis#0.00126204: 0.00217926	W_canadensis#0.000312386: 0.00217926)#0.00280287: 0.000273156)#0.00678853: 0.000198827)#0.00262913: 4.29469e-05)#0.0316741; 5
(W_muriae#0.00330439: 0.00269419	(W_sebi#0.00232774: 0.00259448	(W_tropicalis#0.00126204: 0.00245242	(W_mellicola#0.00618374: 0.00217926	W_canadensis#0.000312386: 0.00217926)#0.00341222: 0.000273156)#0.00818808: 0.000142064)#0.00268665: 9.97097e-05)#0.0294663; 5
(W_sebi#0.00232774: 0.00269419	(W_muriae#0.00330439: 0.00255683	(W_tropicalis#0.00126204: 0.00245242	(W_mellicola#0.00618374: 0.00217926	W_canadensis#0.000312386: 0.00217926)#0.00341222: 0.000273156)#0.00650776: 0.00010442)#0.00357721: 0.000137354)#0.0294663; 5
(W_sebi#0.00232774: 0.00269419	(W_muriae#0.00330439: 0.00260412	(W_tropicalis#0.00126204: 0.00245242	(W_mellicola#0.00618374: 0.00217926	W_canadensis#0.000312386: 0.00217926)#0.00341222: 0.000273156)#0.00495844: 0.000151704)#0.00198634: 9.00693e-05)#0.0313293; 5
(W_sebi#0.00232774: 0.00269419	(W_muriae#0.00330439: 0.00260412	(W_tropicalis#0.000897113: 0.00244772	(W_mellicola#0.00618374: 0.00217926	W_canadensis#0.000312386: 0.00217926)#0.00341222: 0.000268463)#0.00496795: 0.000156397)#0.00539254: 9.00693e-05)#0.0340218; 5
(W_muriae#0.00353183: 0.00287963	(W_sebi#0.00248797: 0.00285316	(W_tropicalis#0.000958863: 0.0026162	(W_mellicola#0.00660937: 0.002315	W_canadensis#0.000333888: 0.002315)#0.00244649: 0.000301206)#0.0053099: 0.000236961)#0.00326989: 2.64695e-05)#0.035037; 5
(W_muriae#0.00353183: 0.00287963	((W_mellicola#0.00775978: 0.002315	W_canadensis#0.000333888: 0.002315)#0.00244649: 0.000538167	(W_tropicalis#0.000958863: 0.0026162	W_sebi#0.00248797: 0.0026162)#0.00362861: 0.000236961)#0.00326989: 2.64695e-05)#0.0382807; 5
((W_mellicola#0.00775978: 0.002315	W_canadensis#0.000333888: 0.002315)#0.00425597: 0.000564637	(W_muriae#0.00353183: 0.00285316	(W_tropicalis#0.000958863: 0.0026162	W_sebi#0.00248797: 0.0026162)#0.00164299: 0.000236961)#0.00326989: 2.64695e-05)#0.0382807; 5
((W_mellicola#0.00775978: 0.00228415	W_canadensis#0.000333888: 0.00228415)#0.00431345: 0.000595486	(W_muriae#0.00353183: 0.00285316	(W_tropicalis#0.000958863: 0.0026162	W_sebi#0.00248797: 0.0026162)#0.00412149: 0.000236961)#0.00167574: 2.64695e-05)#0.0403559; 5
(W_muriae#0.00353183: 0.00287963	((W_mellicola#0.00775978: 0.00228415	W_canadensis#0.000333888: 0.00228415)#0.00431345: 0.000589387	(W_tropicalis#0.000958863: 0.0026162	W_sebi#0.00248797: 0.0026162)#0.00412149: 0.000257331)#0.00278082: 6.09947e-06)#0.0432181; 5
(W_muriae#0.00318326: 0.00259543	(W_tropicalis#0.000864229: 0.00258993	((W_mellicola#0.00699394: 0.00205872	W_canadensis#0.000300935: 0.00205872)#0.00254881: 0.000397338	W_sebi#0.00224242: 0.00245605)#0.00356642: 0.000133879)#0.000674468: 5.49749e-06)#0.0389527; 5
(W_muriae#0.00318326: 0.00259543	(W_tropicalis#0.000864229: 0.0025918	((W_mellicola#0.00500381: 0.00205872	W_canadensis#0.000300935: 0.00205872)#0.00254881: 0.000379159	W_sebi#0.00224242: 0.00243788)#0.00166052: 0.000153929)#0.0017467: 3.6273e-06)#0.0371302; 5
(W_muriae#0.00318326: 0.00259543	(W_tropicalis#0.000864229: 0.00257026	((W_mellicola#0.00500381: 0.00205872	W_canadensis#0.000300935: 0.00205872)#0.00254881: 0.000379159	W_sebi#0.00224242: 0.00243788)#0.00166052: 0.000132385)#0.00309501: 2.51716e-05)#0.0353918; 5
(W_muriae#0.00318326: 0.00259543	(W_tropicalis#0.000864229: 0.0024908	((W_mellicola#0.00500381: 0.00205872	W_canadensis#0.000300935: 0.00205872)#0.00254881: 0.00041008	W_sebi#0.00224242: 0.0024688)#0.00163973: 2.20036e-05)#0.00407518: 0.000104631)#0.0376621; 5
(W_muriae#0.00318326: 0.00259543	(W_tropicalis#0.000864229: 0.0024928	((W_mellicola#0.00500381: 0.00205872	W_canadensis#0.000300935: 0.00205872)#0.00254881: 0.00041008	W_sebi#0.00224242: 0.0024688)#0.00163973: 2.39982e-05)#0.00333018: 0.000102637)#0.03562; 5
(W_muriae#0.00318326: 0.00259543	(W_tropicalis#0.000864229: 0.00248543	((W_mellicola#0.00703332: 0.00205872	W_canadensis#0.000300935: 0.00205872)#0.00170757: 0.00041008	W_sebi#0.00224242: 0.0024688)#0.00163973: 1.66305e-05)#0.00334005: 0.000110004)#0.0377051; 5
(W_muriae#0.00329671: 0.00268793	(W_tropicalis#0.0027782: 0.00263643	((W_mellicola#0.00728399: 0.00213209	W_canadensis#0.000311661: 0.00213209)#0.00176843: 0.000424696	W_sebi#0.00232234: 0.00255679)#0.00169817: 7.96488e-05)#0.00337718: 5.14994e-05)#0.0403882; 5
(W_muriae#0.00329671: 0.00268793	(W_tropicalis#0.0027782: 0.00260447	((W_mellicola#0.00526408: 0.00213209	W_canadensis#0.000311661: 0.00213209)#0.00176843: 0.000289104	W_sebi#0.00232234: 0.00242119)#0.0037421: 0.000183276)#0.00185774: 8.34641e-05)#0.0403882; 5
(((W_mellicola#0.00699325: 0.00213209	W_canadensis#0.000311661: 0.00213209)#0.00176843: 0.000289104	W_sebi#0.00232234: 0.00242119)#0.0037421: 0.000266741	(W_tropicalis#0.0027782: 0.00260447	W_muriae#0.00329671: 0.00260447)#0.00185774: 8.34641e-05)#0.0403882; 5
(((W_mellicola#0.00699325: 0.00213209	W_canadensis#0.000311661: 0.00213209)#0.00176843: 0.000289104	W_sebi#0.00232234: 0.00242119)#0.00503375: 0.000266741	(W_tropicalis#0.0027782: 0.00260447	W_muriae#0.00329671: 0.00260447)#0.00401114: 8.34641e-05)#0.0410534; 5
(W_tropicalis#0.000630952: 0.00268793	(((W_mellicola#0.00699325: 0.00213209	W_canadensis#0.000311661: 0.00213209)#0.00176843: 0.000289104	W_sebi#0.00232234: 0.00242119)#0.00503375: 0.00019384	W_muriae#0.00329671: 0.00261503)#0.00399494: 7.29004e-05)#0.0393483; 5
(W_tropicalis#0.00231373: 0.00268793	(((W_mellicola#0.00699325: 0.00213209	W_canadensis#0.000311661: 0.00213209)#0.00176843: 0.000289104	W_sebi#0.00232234: 0.00242119)#0.00336182: 0.00019384	W_muriae#0.00329671: 0.00261503)#0.00399494: 7.29004e-05)#0.0393483; 5
(W_muriae#0.00354897: 0.00289361	(((W_mellicola#0.00752836: 0.00229523	W_canadensis#0.000335509: 0.00229523)#0.00190375: 0.0004901	W_sebi#0.00250004: 0.00278533)#0.00338665: 2.97982e-05	W_tropicalis#0.00249077: 0.00281513)#0.00430063: 7.84787e-05)#0.0411886; 5
(W_muriae#0.00354897: 0.00289361	(((W_mellicola#0.00752836: 0.00229523	W_canadensis#0.000335509: 0.00229523)#0.00190375: 0.000370934	W_sebi#0.00250004: 0.00266617)#0.00353802: 0.000148964	W_tropicalis#0.00249077: 0.00281513)#0.00572246: 7.84787e-05)#0.0411886; 5
(W_muriae#0.00326837: 0.00266483	(((W_mellicola#0.00693313: 0.00211376	W_canadensis#0.000308981: 0.00211376)#0.00175323: 0.000341606	W_sebi#0.00230238: 0.00245537)#0.00474639: 0.000137186	W_tropicalis#0.000926272: 0.00259255)#0.00454868: 7.22737e-05)#0.0354087; 5
(W_muriae#0.00326837: 0.00266483	(((W_mellicola#0.00693313: 0.00211376	W_canadensis#0.000308981: 0.00211376)#0.00175323: 0.000325676	W_sebi#0.00230238: 0.00243944)#0.00287318: 0.000218967	W_tropicalis#0.000926272: 0.0026584)#0.00499407: 6.42288e-06)#0.0379794; 5
(W_muriae#0.00326837: 0.00266483	(((W_mellicola#0.00693313: 0.00211376	W_canadensis#0.000308981: 0.00211376)#0.00175323: 0.000325676	W_tropicalis#0.000926272: 0.00243944)#0.00287318: 0.000218967	W_sebi#0.00230238: 0.0026584)#0.00499407: 6.42288e-06)#0.0396368; 5
(W_muriae#0.00326837: 0.00266483	(((W_mellicola#0.00693313: 0.00211376	W_canadensis#0.000308981: 0.00211376)#0.00175323: 0.000433239	W_tropicalis#0.000926272: 0.002547)#0.00275184: 0.000111404	W_sebi#0.00230238: 0.0026584)#0.00325236: 6.42288e-06)#0.0374543; 5
(W_muriae#0.00326837: 0.00266483	(((W_mellicola#0.00693313: 0.00211376	W_canadensis#0.000308981: 0.00211376)#0.00175323: 0.000411189	W_tropicalis#0.000926272: 0.00252495)#0.00519956: 0.000134074	W_sebi#0.00230238: 0.00265902)#0.00131497: 5.80233e-06)#0.0374543; 5
(W_muriae#0.00326837: 0.00266483	(((W_mellicola#0.00693313: 0.00211376	W_canadensis#0.000308981: 0.00211376)#0.00175323: 0.000411189	W_tropicalis#0.000926272: 0.00252495)#0.00317738: 0.000134074	W_sebi#0.00230238: 0.00265902)#0.000900403: 5.80233e-06)#0.0351521; 5
(W_sebi#0.00230238: 0.00266483	(((W_mellicola#0.00693313: 0.00211376	W_canadensis#0.000308981: 0.00211376)#0.00175323: 0.000487523	W_tropicalis#0.000926272: 0.00260128)#0.00308414: 5.77399e-05	W_muriae#0.00326837: 0.00265902)#0.00339466: 5.80233e-06)#0.0337565; 5
(W_sebi#0.00230238: 0.00266483	(((W_mellicola#0.00693313: 0.00198251	W_canadensis#0.000308981: 0.00198251)#0.0018693: 0.000618772	W_tropicalis#0.000926272: 0.00260128)#0.00508154: 5.77399e-05	W_muriae#0.00326837: 0.00265902)#0.00135264: 5.80233e-06)#0.0337565; 5
(W_sebi#0.00230238: 0.00266483	(((W_mellicola#0.00693313: 0.00193112	W_canadensis#0.000308981: 0.00193112)#0.00191905: 0.000670163	W_tropicalis#0.000926272: 0.00260128)#0.00367603: 5.77399e-05	W_muriae#0.00326837: 0.00265902)#0.00135264: 5.80233e-06)#0.0325358; 5
(((W_mellicola#0.00693313: 0.00193112	W_canadensis#0.000308981: 0.00193112)#0.00191905: 0.000670163	W_tropicalis#0.000926272: 0.00260128)#0.00265459: 6.35422e-05	(W_sebi#0.00230238: 0.00265902	W_muriae#0.00406901: 0.00265902)#0.00311758: 5.80233e-06)#0.0357067; 5
(((W_mellicola#0.00693313: 0.00193112	W_canadensis#0.000308981: 0.00193112)#0.00191905: 0.000670163	W_tropicalis#0.000926272: 0.00260128)#0.00265459: 6.35422e-05	(W_sebi#0.00230238: 0.00265902	W_muriae#0.00406901: 0.00265902)#0.000724593: 5.80233e-06)#0.0374352; 5
(W_muriae#0.00406901: 0.00266483	(W_sebi#0.00230238: 0.00264434	((W_mellicola#0.00693313: 0.00193112	W_canadensis#0.000308981: 0.00193112)#0.00370542: 0.000670163	W_tropicalis#0.000926272: 0.00260128)#0.0016708: 4.30579e-05)#0.00153611: 2.04844e-05)#0.0393993; 5
(W_sebi#0.00230238: 0.00266483	(W_muriae#0.00406901: 0.00264434	((W_mellicola#0.00693313: 0.00193112	W_canadensis#0.000308981: 0.00193112)#0.00180172: 0.000670163	W_tropicalis#0.000926272: 0.00260128)#0.0016708: 4.30579e-05)#0.00153611: 2.04844e-05)#0.0393993; 5
(W_sebi#0.00230238: 0.00266483	(W_muriae#0.00406901: 0.00262982	((W_mellicola#0.00823247: 0.00193112	W_canadensis#0.000308981: 0.00193112)#0.00180172: 0.000670163	W_tropicalis#0.00116545: 0.00260128)#0.0016708: 2.85383e-05)#0.00327004: 3.50039e-05)#0.0369886; 5
(W_sebi#0.00230238: 0.00266483	(W_muriae#0.00406901: 0.00261402	((W_mellicola#0.00823247: 0.00193112	W_canadensis#0.000308981: 0.00193112)#0.00180172: 0.000670163	W_tropicalis#0.00116545: 0.00260128)#0.0016708: 1.27338e-05)#0.00328981: 5.08084e-05)#0.0341257; 5
(W_sebi#0.00230238: 0.00266483	(W_muriae#0.00406901: 0.0026066	((W_mellicola#0.00702236: 0.00193112	W_canadensis#0.000308981: 0.00193112)#0.00180172: 0.000670163	W_tropicalis#0.00116545: 0.00260128)#0.0016708: 5.31475e-06)#0.00329917: 5.82275e-05)#0.0341257; 5
(W_sebi#0.00230238: 0.00266483	((W_mellicola#0.00702236: 0.00193112	W_canadensis#0.000308981: 0.00193112)#0.00180172: 0.00068391	(W_muriae#0.00406901: 0.00260128	W_tropicalis#0.00116545: 0.00260128)#0.0016708: 1.37468e-05)#0.00534281: 4.97954e-05)#0.0359795; 5
(W_sebi#0.00230238: 0.00266483	((W_mellicola#0.00702236: 0.00193112	W_canadensis#0.000308981: 0.00193112)#0.00180172: 0.000676831	(W_muriae#0.00406901: 0.00260128	W_tropicalis#0.00116545: 0.00260128)#0.0016708: 6.66804e-06)#0.0068855: 5.68742e-05)#0.0341092; 5
(W_sebi#0.00230238: 0.00266483	((W_mellicola#0.00702236: 0.00173186	W_canadensis#0.000308981: 0.00173186)#0.00188167: 0.000872318	(W_muriae#0.00406901: 0.00260128	W_tropicalis#0.00107832: 0.00260128)#0.00127551: 2.89258e-06)#0.00689549: 6.06496e-05)#0.0364339; 5
(W_sebi#0.00230238: 0.00266483	(W_muriae#0.00406901: 0.00263876	((W_mellicola#0.00702236: 0.00173186	W_canadensis#0.000308981: 0.00173186)#0.00188167: 0.000869426	W_tropicalis#0.00107832: 0.00260128)#0.00111403: 3.74795e-05)#0.0047355: 2.60627e-05)#0.0353113; 5
(W_sebi#0.00230238: 0.00266483	(W_muriae#0.00406901: 0.00261276	((W_mellicola#0.00702236: 0.00173186	W_canadensis#0.000308981: 0.00173186)#0.00188167: 0.000869426	W_tropicalis#0.00123551: 0.00260128)#0.00269798: 1.14794e-05)#0.00478263: 5.20629e-05)#0.0367333; 5
(W_sebi#0.00230238: 0.00266483	(W_tropicalis#0.00123551: 0.00260321	((W_mellicola#0.00702236: 0.00173186	W_canadensis#0.000308981: 0.00173186)#0.00188167: 0.000869426	W_muriae#0.00406901: 0.00260128)#0.000607451: 1.9286e-06)#0.00626562: 6.16136e-05)#0.0345121; 5
(W_sebi#0.00230238: 0.00266483	(W_tropicalis#0.0024964: 0.00265407	((W_mellicola#0.00702236: 0.00173186	W_canadensis#0.000308981: 0.00173186)#0.00188167: 0.000869426	W_muriae#0.00406901: 0.00260128)#0.00171336: 5.27827e-05)#0.00350254: 1.07595e-05)#0.0314165; 5
(W_sebi#0.00230238: 0.00266483	((W_mellicola#0.00702236: 0.00173186	W_canadensis#0.000308981: 0.00173186)#0.00188167: 0.000924704	(W_tropicalis#0.0024964: 0.00260128	W_muriae#0.00406901: 0.00260128)#0.00158836: 5.52779e-05)#0.0023371: 8.26436e-06)#0.0321551; 5
(W_sebi#0.00230238: 0.00266483	((W_mellicola#0.00702236: 0.00173215	W_canadensis#0.000308981: 0.00173215)#0.00188135: 0.000883164	(W_tropicalis#0.00123599: 0.00260128	W_muriae#0.00312162: 0.00260128)#0.000762963: 1.40267e-05)#0.00237396: 4.95156e-05)#0.0297721; 5
(W_sebi#0.00230238: 0.00266483	(W_tropicalis#0.00123599: 0.00265634	((W_mellicola#0.00702236: 0.00173215	W_canadensis#0.000308981: 0.00173215)#0.0045728: 0.000869138	W_muriae#0.00312162: 0.00260128)#0.00116105: 5.50539e-05)#0.00464127: 8.48835e-06)#0.0307347; 5
(W_sebi#0.00230238: 0.00266483	(W_muriae#0.00312162: 0.00265634	((W_mellicola#0.00702236: 0.00173215	W_canadensis#0.000308981: 0.00173215)#0.00211639: 0.000869138	W_tropicalis#0.00123599: 0.00260128)#0.00333574: 5.50539e-05)#0.00117776: 8.48835e-06)#0.0307347; 5
(W_muriae#0.00312162: 0.00266483	(W_sebi#0.00230238: 0.00265634	((W_mellicola#0.00702236: 0.00173215	W_canadensis#0.000308981: 0.00173215)#0.00211639: 0.000869138	W_tropicalis#0.00123599: 0.00260128)#0.00333574: 5.50539e-05)#0.00117776: 8.48835e-06)#0.0307347; 5
(W_muriae#0.00312162: 0.00266483	(W_sebi#0.00230238: 0.00265297	((W_mellicola#0.00702236: 0.00173215	W_canadensis#0.000308981: 0.00173215)#0.00211639: 0.000869138	W_tropicalis#0.00123599: 0.00260128)#0.00200636: 5.16859e-05)#0.00117926: 1.18563e-05)#0.0322046; 5
(W_muriae#0.00312162: 0.00266483	(W_sebi#0.00230238: 0.00265297	((W_mellicola#0.00702236: 0.00173215	W_canadensis#0.000346951: 0.00173215)#0.00211639: 0.000869138	W_tropicalis#0.000923496: 0.00260128)#0.00200636: 5.16859e-05)#0.00138165: 1.18563e-05)#0.0335177; 5
(W_muriae#0.00312162: 0.00266483	(W_tropicalis#0.000923496: 0.00265028	((W_mellicola#0.00702236: 0.00173215	W_canadensis#0.000346951: 0.00173215)#0.00211639: 0.000869138	W_sebi#0.00230238: 0.00260128)#0.00430697: 4.89954e-05)#0.00146208: 1.45468e-05)#0.0357666; 5
(W_muriae#0.00312162: 0.00266483	(W_tropicalis#0.00210194: 0.00261884	((W_mellicola#0.00702236: 0.00173215	W_canadensis#0.000346951: 0.00173215)#0.00211639: 0.000871693	W_sebi#0.00230238: 0.00260384)#0.00253984: 1.50013e-05)#0.00147964: 4.59856e-05)#0.0357666; 5
(((W_mellicola#0.00702236: 0.00173215	W_canadensis#0.000346951: 0.00173215)#0.00303889: 0.000871693	W_sebi#0.00230238: 0.00260384)#0.00117372: 6.09869e-05	(W_tropicalis#0.00210194: 0.00261884	W_muriae#0.00312162: 0.00261884)#0.00203429: 4.59856e-05)#0.0345292; 5
(((W_mellicola#0.00702236: 0.00173215	W_canadensis#0.000346951: 0.00173215)#0.00364559: 0.000871693	W_sebi#0.00230238: 0.00260384)#0.00234091: 6.09869e-05	(W_tropicalis#0.00210194: 0.00261884	W_muriae#0.00312162: 0.00261884)#0.00203429: 4.59856e-05)#0.0361093; 5
(((W_mellicola#0.00888484: 0.00189372	W_canadensis#0.000379315: 0.00189372)#0.00306589: 0.000953005	W_sebi#0.00251714: 0.00284673)#0.00255927: 6.66757e-05	(W_tropicalis#0.00229801: 0.00286313	W_muriae#0.00341281: 0.00286313)#0.000975029: 5.02751e-05)#0.0394776; 5
(((W_mellicola#0.00615725: 0.00160481	W_canadensis#0.000321446: 0.00160481)#0.00259815: 0.000778951	W_sebi#0.00213312: 0.00238376)#0.0021949: 8.51655e-05	(W_tropicalis#0.000851007: 0.00242632	W_muriae#0.00289215: 0.00242632)#0.00270161: 4.26051e-05)#0.035779; 5
(((W_mellicola#0.00688221: 0.00179377	W_canadensis#0.000359293: 0.00179377)#0.00290406: 0.000870665	W_sebi#0.00238428: 0.00266443)#0.00245333: 9.5193e-05	(W_tropicalis#0.000951205: 0.002712	W_muriae#0.00323267: 0.002712)#0.0030197: 4.76215e-05)#0.0375949; 5
(((W_mellicola#0.00688221: 0.00179377	W_canadensis#0.000359293: 0.00179377)#0.00374581: 0.000870665	W_sebi#0.00238428: 0.00266443)#0.00245333: 9.5193e-05	(W_tropicalis#0.000951205: 0.002712	W_muriae#0.00323267: 0.002712)#0.000888157: 4.76215e-05)#0.0402362; 5
(((W_mellicola#0.00688221: 0.00179377	W_canadensis#0.000359293: 0.00179377)#0.00374581: 0.000870665	W_sebi#0.00238428: 0.00266443)#0.00245333: 9.5193e-05	(W_tropicalis#0.00105363: 0.002712	W_muriae#0.00323267: 0.002712)#0.000888157: 4.76215e-05)#0.0388053; 5
(W_tropicalis#0.00158508: 0.00275962	(((W_mellicola#0.00688221: 0.00179377	W_canadensis#0.000359293: 0.00179377)#0.00374581: 0.000870665	W_sebi#0.00238428: 0.00266443)#0.00245333: 7.84547e-05	W_muriae#0.00323267: 0.00274289)#0.00261979: 1.67383e-05)#0.0374426; 5
(W_tropicalis#0.00158508: 0.00275962	(((W_mellicola#0.00688221: 0.00184786	W_canadensis#0.000359293: 0.00184786)#0.00152998: 0.000816572	W_muriae#0.00323267: 0.00266443)#0.00245333: 5.3496e-05	W_sebi#0.00238428: 0.00271793)#0.00264385: 4.1697e-05)#0.0363132; 5
(W_tropicalis#0.00158508: 0.00275962	((W_sebi#0.00238428: 0.00266443	W_muriae#0.00323267: 0.00266443)#0.00245333: 5.3496e-05	(W_mellicola#0.00688221: 0.00184786	W_canadensis#0.000359293: 0.00184786)#0.00152998: 0.000870068)#0.00264385: 4.1697e-05)#0.0337747; 5
(W_tropicalis#0.00158508: 0.00275962	((W_sebi#0.00238428: 0.00267775	(W_mellicola#0.00688221: 0.00184786	W_canadensis#0.000359293: 0.00184786)#0.00342619: 0.000829892)#0.00244113: 5.02187e-05	W_muriae#0.00323267: 0.00272797)#0.00263412: 3.16549e-05)#0.0327881; 5
(W_tropicalis#0.00158508: 0.00275962	((W_sebi#0.00238428: 0.00250462	(W_mellicola#0.00688221: 0.00192578	W_canadensis#0.000359293: 0.00192578)#0.00328757: 0.000578842)#0.00518356: 0.000234563	W_muriae#0.00323267: 0.00273918)#0.000956667: 2.04413e-05)#0.0334093; 5
(W_tropicalis#0.00158508: 0.00275962	((W_sebi#0.00238428: 0.00250462	(W_mellicola#0.00844141: 0.00192578	W_canadensis#0.000359293: 0.00192578)#0.00103736: 0.000578842)#0.00518356: 0.000234563	W_muriae#0.00323267: 0.00273918)#0.000956667: 2.04413e-05)#0.0314135; 5
(W_tropicalis#0.00158508: 0.00275962	((W_sebi#0.00238428: 0.00250462	(W_mellicola#0.00844141: 0.00199255	W_canadensis#0.000359293: 0.00199255)#0.00185939: 0.00051207)#0.00267892: 0.000234563	W_muriae#0.00323267: 0.00273918)#0.00111956: 2.04413e-05)#0.0347563; 5
(W_tropicalis#0.00158508: 0.00275962	((W_sebi#0.00238428: 0.00250462	(W_mellicola#0.00844141: 0.00199255	W_canadensis#0.000310669: 0.00199255)#0.00185939: 0.00051207)#0.00267892: 0.000234563	W_muriae#0.00323267: 0.00273918)#0.00111956: 2.04413e-05)#0.0369567; 5
(W_muriae#0.00323267: 0.00275962	((W_sebi#0.00238428: 0.00250462	(W_mellicola#0.00844141: 0.00199255	W_canadensis#0.000310669: 0.00199255)#0.00294871: 0.00051207)#0.00495386: 0.000234563	W_tropicalis#0.00158508: 0.00273918)#0.00111956: 2.04413e-05)#0.0388079; 5
(W_muriae#0.00323267: 0.00275962	((W_sebi#0.00238428: 0.00250462	(W_mellicola#0.00682021: 0.00199255	W_canadensis#0.000310669: 0.00199255)#0.00294871: 0.00051207)#0.00282025: 8.32618e-06	W_tropicalis#0.00158508: 0.00251295)#0.00364197: 0.000246678)#0.0388079; 5
(W_muriae#0.00323267: 0.00275962	((W_tropicalis#0.00158508: 0.00250462	(W_mellicola#0.00816751: 0.00199255	W_canadensis#0.000310669: 0.00199255)#0.00371063: 0.00051207)#0.00282025: 8.32618e-06	W_sebi#0.00238428: 0.00251295)#0.00364197: 0.000246678)#0.0388079; 5
(W_muriae#0.00323267: 0.00275962	((W_sebi#0.00238428: 0.00250462	(W_mellicola#0.00816751: 0.00199255	W_canadensis#0.000310669: 0.00199255)#0.00371063: 0.00051207)#0.0053429: 0.000122823	W_tropicalis#0.00106551: 0.00262744)#0.00418496: 0.000132182)#0.0375309; 5
(W_muriae#0.00323267: 0.00275962	((W_tropicalis#0.00106551: 0.00250462	(W_mellicola#0.00816751: 0.00199255	W_canadensis#0.000310669: 0.00199255)#0.00228675: 0.00051207)#0.00392876: 8.49979e-05	W_sebi#0.00238428: 0.00258962)#0.00424609: 0.000170007)#0.0351457; 5
(W_muriae#0.00323267: 0.00275962	((W_tropicalis#0.00106551: 0.00231478	(W_mellicola#0.00816751: 0.00199255	W_canadensis#0.000310669: 0.00199255)#0.00228675: 0.000322234)#0.00425096: 0.000332038	W_sebi#0.00238428: 0.00264682)#0.00298326: 0.000112803)#0.0340759; 5
(W_muriae#0.00323267: 0.00275962	((W_tropicalis#0.00106551: 0.00225344	(W_mellicola#0.00816751: 0.00199255	W_canadensis#0.000310669: 0.00199255)#0.00228675: 0.000260892)#0.00436668: 0.00039338	W_sebi#0.00332997: 0.00264682)#0.00476558: 0.000112803)#0.0315333; 5
(W_muriae#0.00323267: 0.00275962	((W_tropicalis#0.00142233: 0.00225344	(W_mellicola#0.00816751: 0.00199255	W_canadensis#0.000310669: 0.00199255)#0.00134375: 0.000260892)#0.00436668: 0.000395162	W_sebi#0.00332997: 0.0026486)#0.00476237: 0.00011102)#0.0287301; 5
(W_muriae#0.00323267: 0.00275962	((W_tropicalis#0.00146913: 0.00225344	W_sebi#0.00332997: 0.00225344)#0.00210913: 0.000381146	(W_mellicola#0.00816751: 0.00199255	W_canadensis#0.000310669: 0.00199255)#0.00134375: 0.000642038)#0.0047877: 0.000125036)#0.0268968; 5
(W_muriae#0.00323267: 0.00275962	(((W_mellicola#0.00816751: 0.00199255	W_canadensis#0.000310669: 0.00199255)#0.00134375: 0.000260892	W_sebi#0.00332997: 0.00225344)#0.00367131: 0.000381146	W_tropicalis#0.00146913: 0.00263459)#0.00236648: 0.000125036)#0.0278369; 5
(W_muriae#0.00323267: 0.00275962	(((W_mellicola#0.00816751: 0.00199255	W_canadensis#0.000310669: 0.00199255)#0.00134375: 0.000260892	W_sebi#0.00332997: 0.00225344)#0.00560855: 0.000381146	W_tropicalis#0.00146913: 0.00263459)#0.00429088: 0.000125036)#0.0292973; 5
(W_muriae#0.00323267: 0.00275962	(((W_mellicola#0.00666239: 0.00199255	W_canadensis#0.000310669: 0.00199255)#0.00134375: 0.000289641	W_sebi#0.00332997: 0.00228219)#0.0055379: 0.000352398	W_tropicalis#0.00146913: 0.00263459)#0.00235996: 0.000125036)#0.0274754; 5
(W_tropicalis#0.00234458: 0.00297823	(((W_mellicola#0.00719016: 0.00215039	W_canadensis#0.000335279: 0.00215039)#0.0014502: 0.000312585	W_sebi#0.00359376: 0.00246298)#0.00597659: 0.000380313	W_muriae#0.00348875: 0.00284329)#0.00254691: 0.000134941)#0.0296519; 5
(W_muriae#0.00348875: 0.00297823	(((W_mellicola#0.00719016: 0.00215039	W_canadensis#0.000335279: 0.00215039)#0.00148672: 0.000557362	W_sebi#0.00359376: 0.00270775)#0.00652361: 0.000135537	W_tropicalis#0.00234458: 0.00284329)#0.00445031: 0.000134941)#0.0283244; 5
(W_muriae#0.00348875: 0.00297823	(((W_mellicola#0.00719016: 0.00215039	W_canadensis#0.000335279: 0.00215039)#0.00332258: 0.000557362	W_tropicalis#0.000700746: 0.00270775)#0.00575198: 0.000260995	W_sebi#0.00359376: 0.00296875)#0.00723705: 9.48294e-06)#0.0310434; 5
(W_muriae#0.0032717: 0.00279294	(((W_mellicola#0.00674283: 0.00201661	W_canadensis#0.00031442: 0.00201661)#0.00311587: 0.000522686	W_tropicalis#0.00065715: 0.00253929)#0.00708083: 0.000244757	W_sebi#0.00337017: 0.00278405)#0.00678681: 8.89298e-06)#0.0291121; 5
(W_muriae#0.00304543: 0.00259978	(((W_mellicola#0.00627649: 0.00187714	W_canadensis#0.000292674: 0.00187714)#0.00454165: 0.000486536	W_tropicalis#0.000611701: 0.00236367)#0.00471701: 0.000217928	W_sebi#0.00313709: 0.0025816)#0.00696371: 1.81799e-05)#0.0255052; 5
(W_sebi#0.00352336: 0.00291989	(((W_mellicola#0.00704931: 0.00210827	W_canadensis#0.000328711: 0.00210827)#0.00510086: 0.000630802	W_tropicalis#0.000687019: 0.00273907)#0.00513465: 0.000160402	W_muriae#0.00342041: 0.00289947)#0.00782115: 2.04183e-05)#0.0286457; 5
(W_sebi#0.00352336: 0.00291989	(((W_mellicola#0.00704931: 0.00210827	W_canadensis#0.000328711: 0.00210827)#0.00227807: 0.000630802	W_tropicalis#0.00156501: 0.00273907)#0.0038321: 0.000160402	W_muriae#0.00342041: 0.00289947)#0.00969815: 2.04183e-05)#0.0296933; 5
(W_sebi#0.00352336: 0.00291989	(((W_mellicola#0.00704931: 0.00210827	W_canadensis#0.000328711: 0.00210827)#0.00227807: 0.000578188	W_muriae#0.00342041: 0.00268646)#0.00390715: 0.000209652	W_tropicalis#0.00156501: 0.00289611)#0.0118315: 2.37832e-05)#0.0296933; 5
(W_sebi#0.00352336: 0.00291989	(((W_mellicola#0.00704931: 0.00201391	W_canadensis#0.000328711: 0.00201391)#0.00238481: 0.000672548	W_muriae#0.00342041: 0.00268646)#0.00390715: 0.000209652	W_tropicalis#0.000955076: 0.00289611)#0.0118315: 2.37832e-05)#0.0320334; 5
(W_sebi#0.00352336: 0.00291989	((W_tropicalis#0.000955076: 0.00268646	W_muriae#0.00342041: 0.00268646)#0.00390715: 0.000209652	(W_mellicola#0.00704931: 0.00201391	W_canadensis#0.000328711: 0.00201391)#0.00238481: 0.0008822)#0.00970791: 2.37832e-05)#0.0305795; 5
(W_sebi#0.00352336: 0.00291989	((W_tropicalis#0.000955076: 0.00268646	W_muriae#0.00342041: 0.00268646)#0.00184961: 0.000196498	(W_mellicola#0.00536341: 0.00201391	W_canadensis#0.000328711: 0.00201391)#0.00345601: 0.000869047)#0.00975221: 3.69363e-05)#0.0305795; 5
(W_sebi#0.00352336: 0.00291989	((W_tropicalis#0.000955076: 0.00268646	W_muriae#0.00342041: 0.00268646)#0.00184961: 0.000159916	(W_mellicola#0.00536341: 0.00201391	W_canadensis#0.000328711: 0.00201391)#0.00345601: 0.000832465)#0.00987754: 7.35187e-05)#0.0328182; 5
(W_sebi#0.00352336: 0.00291989	((W_tropicalis#0.000955076: 0.00268646	W_muriae#0.00342041: 0.00268646)#0.00377265: 0.000159916	(W_mellicola#0.00727505: 0.00201391	W_canadensis#0.000328711: 0.00201391)#0.00345601: 0.000832465)#0.00722171: 7.35187e-05)#0.0319452; 5
((W_mellicola#0.00727505: 0.00253151	W_canadensis#0.000328711: 0.00253151)#0.00274938: 0.000388376	((W_tropicalis#0.000955076: 0.00268646	W_muriae#0.00342041: 0.00268646)#0.00377265: 0.000210366	W_sebi#0.00203063: 0.00289682)#0.00834736: 2.3069e-05)#0.0340808; 5
((W_mellicola#0.00727505: 0.00253151	W_canadensis#0.000328711: 0.00253151)#0.00274938: 0.000388376	((W_tropicalis#0.000955076: 0.00268646	W_sebi#0.00203063: 0.00268646)#0.0023044: 0.000210589	W_muriae#0.00342041: 0.00289704)#0.00834672: 2.28459e-05)#0.0321762; 5
((W_mellicola#0.00727505: 0.00253151	W_canadensis#0.000328711: 0.00253151)#0.00274938: 0.000388376	((W_tropicalis#0.000955076: 0.00268646	W_sebi#0.00203063: 0.00268646)#0.0023044: 0.000199548	W_muriae#0.00342041: 0.002886)#0.00661091: 3.38866e-05)#0.0342619; 5
((W_mellicola#0.00727505: 0.00253151	W_canadensis#0.000328711: 0.00253151)#0.00274938: 0.000388376	((W_tropicalis#0.000955076: 0.00268646	W_muriae#0.00342041: 0.00268646)#0.0023044: 5.75666e-05	W_sebi#0.00203063: 0.00274402)#0.00695298: 0.000175868)#0.0360269; 5
((W_mellicola#0.00727505: 0.00253151	W_canadensis#0.000328711: 0.00253151)#0.00274938: 0.000388376	((W_tropicalis#0.000955076: 0.00268646	W_muriae#0.00342041: 0.00268646)#0.000756879: 3.18939e-05	W_sebi#0.00203063: 0.00271835)#0.00611176: 0.000201541)#0.0360269; 5
((W_mellicola#0.00761476: 0.00264972	W_canadensis#0.00034406: 0.00264972)#0.00287776: 0.000406511	((W_tropicalis#0.00116438: 0.0028119	W_muriae#0.00358012: 0.0028119)#0.000792222: 9.50754e-05	W_sebi#0.00212545: 0.00290697)#0.00383178: 0.00014926)#0.0377092; 5
((W_mellicola#0.00761476: 0.00264972	W_canadensis#0.00034406: 0.00264972)#0.00287776: 0.000406511	((W_sebi#0.00212545: 0.0028119	W_muriae#0.00358012: 0.0028119)#0.00151972: 0.000132309	W_tropicalis#0.00116438: 0.00294421)#0.00378332: 0.000112026)#0.0377092; 5
((W_mellicola#0.00761476: 0.00264972	W_canadensis#0.00034406: 0.00264972)#0.00287776: 0.000406511	((W_sebi#0.00212545: 0.0028119	W_muriae#0.00358012: 0.0028119)#0.00317227: 0.000226508	W_tropicalis#0.00116438: 0.00303841)#0.00366603: 1.78271e-05)#0.0377092; 5
((W_mellicola#0.00761476: 0.00264972	W_canadensis#0.00034406: 0.00264972)#0.00287776: 0.000406511	((W_tropicalis#0.00116438: 0.0028119	W_muriae#0.00358012: 0.0028119)#0.00317227: 0.000226508	W_sebi#0.00212545: 0.00303841)#0.00366603: 1.78271e-05)#0.0377092; 5
((W_mellicola#0.00761476: 0.00264972	W_canadensis#0.00034406: 0.00264972)#0.00287776: 0.000406511	((W_tropicalis#0.00116438: 0.0028119	W_sebi#0.00212545: 0.0028119)#0.00160695: 5.51214e-05	W_muriae#0.00358012: 0.00286702)#0.00612367: 0.000189214)#0.0377092; 5
((W_mellicola#0.00761476: 0.00264972	W_canadensis#0.00034406: 0.00264972)#0.00287776: 0.000406511	((W_tropicalis#0.00116438: 0.0028119	W_sebi#0.00212545: 0.0028119)#0.00160695: 5.51214e-05	W_muriae#0.00358012: 0.00286702)#0.00612367: 0.000189214)#0.0352515; 5
((W_mellicola#0.00761476: 0.00264972	W_canadensis#0.00034406: 0.00264972)#0.00287776: 0.000406511	((W_tropicalis#0.0011081: 0.0028119	W_sebi#0.00212545: 0.0028119)#0.00160695: 6.31082e-05	W_muriae#0.00358012: 0.00287501)#0.00727867: 0.000181227)#0.0352515; 5
(W_muriae#0.00358012: 0.00305623	((W_tropicalis#0.0011081: 0.0028119	W_sebi#0.00212545: 0.0028119)#0.00160695: 5.7434e-05	(W_mellicola#0.00761476: 0.00264972	W_canadensis#0.00034406: 0.00264972)#0.00287776: 0.00021961)#0.00434388: 0.000186901)#0.0352515; 5
(W_muriae#0.00329988: 0.002817	(((W_mellicola#0.0070187: 0.00244231	W_canadensis#0.000317129: 0.00244231)#0.00101889: 0.000264821	W_sebi#0.00195908: 0.00270713)#0.00141806: 7.07598e-06	W_tropicalis#0.00102137: 0.00271421)#0.00390137: 0.000102794)#0.0351234; 5
(W_muriae#0.00329988: 0.002817	(((W_mellicola#0.0070187: 0.00244231	W_canadensis#0.000317129: 0.00244231)#0.00101889: 0.000264821	W_sebi#0.00195908: 0.00270713)#0.00342658: 2.02338e-06	W_tropicalis#0.000726069: 0.00270916)#0.00390864: 0.000107846)#0.0371597; 5
(W_muriae#0.00385088: 0.00328737	(((W_mellicola#0.00819064: 0.00285011	W_canadensis#0.000370081: 0.00285011)#0.00268821: 0.000251178	W_tropicalis#0.000847303: 0.00310129)#0.00407334: 7.80331e-05	W_sebi#0.00228619: 0.00317933)#0.00453573: 0.000108042)#0.0407997; 5
(((W_mellicola#0.00819064: 0.00285011	W_canadensis#0.000370081: 0.00285011)#0.00268821: 0.000251178	W_tropicalis#0.000847303: 0.00310129)#0.00407334: 0.000186075	(W_muriae#0.00385088: 0.00317933	W_sebi#0.00228619: 0.00317933)#0.00453573: 0.000108042)#0.0383971; 5
(((W_mellicola#0.00671935: 0.00233815	W_canadensis#0.000303603: 0.00233815)#0.00220532: 0.000206059	W_tropicalis#0.00133685: 0.0025442)#0.00334164: 0.000152651	(W_muriae#0.00315914: 0.00260822	W_sebi#0.00187552: 0.00260822)#0.0032705: 8.86346e-05)#0.0314998; 5
(((W_mellicola#0.00671935: 0.00233815	W_tropicalis#0.000544251: 0.00233815)#0.00220532: 0.000261196	W_canadensis#0.000303603: 0.00259934)#0.00327076: 9.75139e-05	(W_muriae#0.00315914: 0.00260822	W_sebi#0.00187552: 0.00260822)#0.000990104: 8.86346e-05)#0.0334758; 5
(((W_mellicola#0.00671935: 0.00233815	W_canadensis#0.000303603: 0.00233815)#0.00220532: 0.000261196	W_tropicalis#0.000544251: 0.00259934)#0.00327076: 9.75139e-05	(W_muriae#0.00315914: 0.00260822	W_sebi#0.00187552: 0.00260822)#0.0032449: 8.86346e-05)#0.0363095; 5
(((W_tropicalis#0.00110144: 0.00233815	W_canadensis#0.000303603: 0.00233815)#0.00220532: 0.000261196	W_mellicola#0.00671935: 0.00259934)#0.00158099: 9.75139e-05	(W_muriae#0.00315914: 0.00260822	W_sebi#0.00187552: 0.00260822)#0.0032449: 8.86346e-05)#0.0345349; 5
(W_muriae#0.00338826: 0.00289245	(((W_tropicalis#0.00118132: 0.00250772	W_canadensis#0.000325622: 0.00250772)#0.00236527: 0.00028466	W_mellicola#0.00720667: 0.00279238)#0.00114868: 5.00243e-06	W_sebi#0.00201155: 0.00279738)#0.00348024: 9.50629e-05)#0.0355499; 5
(W_muriae#0.00338826: 0.00289245	(((W_tropicalis#0.00118132: 0.00250772	W_mellicola#0.00720667: 0.00250772)#0.00236527: 0.00028466	W_canadensis#0.000325622: 0.00279238)#0.00114868: 6.67562e-05	W_sebi#0.00201155: 0.00285914)#0.00522284: 3.33091e-05)#0.0355499; 5
(W_muriae#0.00338826: 0.00289245	(((W_tropicalis#0.00118132: 0.00250772	W_mellicola#0.00720667: 0.00250772)#0.00236527: 0.00028466	W_sebi#0.00201155: 0.00279238)#0.00273041: 8.26099e-05	W_canadensis#0.000325622: 0.00287499)#0.00623948: 1.74554e-05)#0.037516; 5
(W_canadensis#0.000325622: 0.00289245	(((W_tropicalis#0.00118132: 0.00250772	W_mellicola#0.00720667: 0.00250772)#0.00236527: 0.00028466	W_sebi#0.00201155: 0.00279238)#0.00440613: 9.77664e-05	W_muriae#0.00338826: 0.00289015)#0.00413692: 2.29889e-06)#0.0356401; 5
(W_canadensis#0.000325622: 0.00289245	(((W_tropicalis#0.00118132: 0.00250772	W_mellicola#0.00720667: 0.00250772)#0.00236527: 0.00028466	W_muriae#0.00338826: 0.00279238)#0.00340801: 9.12236e-06	W_sebi#0.00201155: 0.0028015)#0.00540458: 9.09429e-05)#0.0371035; 5
(W_canadensis#0.000325622: 0.00289245	(((W_tropicalis#0.00118132: 0.00250772	W_mellicola#0.00720667: 0.00250772)#0.00236527: 0.00028466	W_muriae#0.00338826: 0.00279238)#0.00176141: 9.12236e-06	W_sebi#0.00201155: 0.0028015)#0.00345394: 9.09429e-05)#0.0351877; 5
(W_canadensis#0.000325622: 0.00289245	((W_sebi#0.00201155: 0.00279238	W_muriae#0.00338826: 0.00279238)#0.00176141: 9.12236e-06	(W_tropicalis#0.00118132: 0.00250772	W_mellicola#0.00720667: 0.00250772)#0.00236527: 0.000293782)#0.00345394: 9.09429e-05)#0.0351877; 5
((W_sebi#0.00201155: 0.00279238	W_muriae#0.00338826: 0.00279238)#0.00176141: 0.000100065	(W_canadensis#0.000325622: 0.0028015	(W_tropicalis#0.00119485: 0.00250772	W_mellicola#0.00720667: 0.00250772)#0.00236527: 0.000293782)#0.00345394: 9.09429e-05)#0.0364494; 5
((W_tropicalis#0.00119485: 0.00250772	W_mellicola#0.00720667: 0.00250772)#0.00236527: 0.000384725	(W_canadensis#0.000325622: 0.00283825	(W_sebi#0.00201155: 0.00279238	W_muriae#0.00338826: 0.00279238)#0.00176141: 4.58654e-05)#0.00225041: 5.41998e-05)#0.0339767; 5
((W_sebi#0.00344264: 0.00265582	W_muriae#0.00322256: 0.00265582)#0.00167527: 9.51717e-05	(W_canadensis#0.000309698: 0.00274342	(W_tropicalis#0.000746506: 0.00238509	W_mellicola#0.00685424: 0.00238509)#0.0022496: 0.000358335)#0.00210605: 7.57552e-06)#0.0323151; 5
((W_sebi#0.00377526: 0.00291242	W_muriae#0.00353392: 0.00291242)#0.00183713: 0.000104367	(W_canadensis#0.00033962: 0.00300848	(W_tropicalis#0.0013975: 0.00261553	W_mellicola#0.00751648: 0.00261553)#0.00246695: 0.000392957)#0.00122398: 8.30745e-06)#0.0378227; 5
(W_canadensis#0.00033962: 0.00301679	((W_sebi#0.00377526: 0.00291242	W_muriae#0.00353392: 0.00291242)#0.000553503: 7.9172e-05	(W_tropicalis#0.00125695: 0.00261553	W_mellicola#0.00751648: 0.00261553)#0.00246695: 0.000376069)#0.00316617: 2.5195e-05)#0.0378227; 5
(W_canadensis#0.00033962: 0.00301679	((W_sebi#0.00377526: 0.00291242	W_muriae#0.00353392: 0.00291242)#0.00165781: 9.1602e-05	(W_tropicalis#0.00125695: 0.00261553	W_mellicola#0.00751648: 0.00261553)#0.00246695: 0.000388499)#0.00315307: 1.2765e-05)#0.0378227; 5
(W_canadensis#0.00033962: 0.00301679	((W_sebi#0.00377526: 0.00291242	W_muriae#0.00353392: 0.00291242)#0.00165781: 9.1602e-05	(W_tropicalis#0.00125695: 0.00261553	W_mellicola#0.00751648: 0.00261553)#0.00246695: 0.000388499)#0.00169706: 1.2765e-05)#0.0346074; 5
((W_tropicalis#0.00140159: 0.00261553	W_mellicola#0.00751648: 0.00261553)#0.00246695: 0.000401264	((W_sebi#0.00377526: 0.00291242	W_muriae#0.00353392: 0.00291242)#0.00165781: 9.1602e-05	W_canadensis#0.00033962: 0.00300403)#0.00169706: 1.2765e-05)#0.0352982; 5
((W_tropicalis#0.00140159: 0.00261553	W_mellicola#0.00751648: 0.00261553)#0.00246695: 0.000401264	((W_sebi#0.00377526: 0.00291242	W_muriae#0.00353392: 0.00291242)#0.00165781: 9.1602e-05	W_canadensis#0.00033962: 0.00300403)#0.0008899: 1.2765e-05)#0.0352982; 5
((W_tropicalis#0.00140159: 0.00261553	W_mellicola#0.00892772: 0.00261553)#0.00246695: 0.000401264	((W_canadensis#0.00033962: 0.00291242	W_muriae#0.00353392: 0.00291242)#0.00165781: 9.1602e-05	W_sebi#0.00377526: 0.00300403)#0.0023848: 1.2765e-05)#0.0381096; 5
((W_canadensis#0.00033962: 0.00291242	W_muriae#0.00353392: 0.00291242)#0.00357767: 0.000104367	((W_tropicalis#0.00140159: 0.00261553	W_mellicola#0.00892772: 0.00261553)#0.00246695: 0.000388499	W_sebi#0.00377526: 0.00300403)#0.0023848: 1.2765e-05)#0.0361037; 5
(W_sebi#0.00377526: 0.00301679	((W_tropicalis#0.00140159: 0.00261553	W_mellicola#0.00763675: 0.00261553)#0.00246695: 0.000382883	(W_canadensis#0.00033962: 0.00291242	W_muriae#0.00353392: 0.00291242)#0.00169072: 8.59858e-05)#0.00238927: 1.83812e-05)#0.0382319; 5
(W_sebi#0.00377526: 0.00301679	((W_tropicalis#0.00140159: 0.00261553	W_mellicola#0.00763675: 0.00261553)#0.00246695: 0.000382883	(W_canadensis#0.00033962: 0.00291242	W_muriae#0.00353392: 0.00291242)#0.00169072: 8.59858e-05)#0.00352332: 1.83812e-05)#0.0382319; 5
((W_canadensis#0.00033962: 0.00291242	W_muriae#0.00353392: 0.00291242)#0.00169072: 0.000104367	((W_tropicalis#0.00140159: 0.00261553	W_mellicola#0.00763675: 0.00261553)#0.00246695: 0.000382883	W_sebi#0.00377526: 0.00299841)#0.0063969: 1.83812e-05)#0.0360048; 5
((W_canadensis#0.000300932: 0.00258065	W_muriae#0.00313135: 0.00258065)#0.00149812: 9.24779e-05	((W_tropicalis#0.00124193: 0.00231757	W_mellicola#0.00589815: 0.00231757)#0.00218592: 0.000339266	W_sebi#0.00334519: 0.00265684)#0.00471612: 1.62873e-05)#0.0298286; 5
((W_canadensis#0.000343271: 0.00294373	W_muriae#0.00357191: 0.00294373)#0.00422239: 0.000105489	((W_tropicalis#0.00141666: 0.00264365	W_mellicola#0.00672799: 0.00264365)#0.00249347: 0.000365284	W_sebi#0.00381585: 0.00300893)#0.00541848: 4.02939e-05)#0.0355451; 5
((W_canadensis#0.000343271: 0.00294373	W_muriae#0.00357191: 0.00294373)#0.00344196: 0.000105489	((W_tropicalis#0.00141666: 0.00251267	W_mellicola#0.00672799: 0.00251267)#0.00262344: 0.000496256	W_sebi#0.00308052: 0.00300893)#0.003662: 4.02939e-05)#0.0335448; 5
((W_canadensis#0.000343271: 0.00294373	W_muriae#0.00357191: 0.00294373)#0.00572463: 0.000105489	((W_tropicalis#0.00185298: 0.00251267	W_mellicola#0.00672799: 0.00251267)#0.00262344: 0.000496256	W_sebi#0.00308052: 0.00300893)#0.00153492: 4.02939e-05)#0.0335448; 5
((W_canadensis#0.000343271: 0.00294373	W_muriae#0.00357191: 0.00294373)#0.00400194: 0.000105489	((W_tropicalis#0.00185298: 0.00251267	W_sebi#0.00308052: 0.00251267)#0.00363727: 0.000496256	W_mellicola#0.00672799: 0.00300893)#0.00367147: 4.02939e-05)#0.0325411; 5
((W_canadensis#0.000323778: 0.00277657	W_muriae#0.00336907: 0.00277657)#0.00266614: 9.94986e-05	((W_tropicalis#0.00174775: 0.00236999	W_sebi#0.00290559: 0.00236999)#0.00343072: 0.000468075	W_mellicola#0.00634593: 0.00283806)#0.0065594: 3.80057e-05)#0.0297034; 5
((W_canadensis#0.000323778: 0.00277657	W_muriae#0.00336907: 0.00277657)#0.00266614: 9.94986e-05	((W_tropicalis#0.00174775: 0.00236999	W_mellicola#0.00634593: 0.00236999)#0.00343072: 0.000468075	W_sebi#0.00290559: 0.00283806)#0.0065594: 3.80057e-05)#0.0297034; 5
((W_canadensis#0.000368261: 0.00315804	W_muriae#0.00383194: 0.00315804)#0.00437575: 0.000113169	((W_tropicalis#0.00198787: 0.00269559	W_mellicola#0.00721778: 0.00269559)#0.00390206: 0.000565357	W_sebi#0.00266356: 0.00326095)#0.0055532: 1.02526e-05)#0.0315235; 5
((W_canadensis#0.000326867: 0.00280306	W_muriae#0.00340121: 0.00280306)#0.0038839: 0.000100448	((W_tropicalis#0.00089077: 0.0023926	W_sebi#0.00236416: 0.0023926)#0.00286112: 0.000501808	W_mellicola#0.00640646: 0.0028944)#0.00492899: 9.10013e-06)#0.0255791; 5
((W_canadensis#0.000326867: 0.00280306	W_muriae#0.00340121: 0.00280306)#0.00331991: 0.000100448	((W_tropicalis#0.00089077: 0.0023926	W_mellicola#0.00640646: 0.0023926)#0.00286112: 0.000501808	W_sebi#0.00236416: 0.0028944)#0.00321809: 9.10013e-06)#0.0255791; 5
((W_tropicalis#0.00102755: 0.00267995	W_mellicola#0.00739021: 0.00267995)#0.00215265: 0.000669407	((W_canadensis#0.000377059: 0.00323348	W_muriae#0.00392349: 0.00323348)#0.0038297: 4.8772e-05	W_sebi#0.00272719: 0.00328225)#0.00265419: 6.71001e-05)#0.0315894; 5
((W_tropicalis#0.00102755: 0.00267995	W_mellicola#0.00739021: 0.00267995)#0.00215265: 0.000669407	((W_sebi#0.00272719: 0.00323348	W_muriae#0.00392349: 0.00323348)#0.0038297: 2.30016e-05	W_canadensis#0.000377059: 0.00325648)#0.00267519: 9.28705e-05)#0.029379; 5
((W_sebi#0.00272719: 0.00323348	W_muriae#0.00392349: 0.00323348)#0.00234689: 0.000115872	((W_tropicalis#0.00102755: 0.00267995	W_mellicola#0.00739021: 0.00267995)#0.00215265: 0.000576536	W_canadensis#0.000377059: 0.00325648)#0.00267519: 9.28705e-05)#0.0308626; 5
((W_sebi#0.00169833: 0.00323348	W_muriae#0.00392349: 0.00323348)#0.00100877: 0.000115872	((W_tropicalis#0.00102755: 0.00267995	W_mellicola#0.00822366: 0.00267995)#0.00215265: 0.000576536	W_canadensis#0.000377059: 0.00325648)#0.00456323: 9.28705e-05)#0.0319871; 5
((W_tropicalis#0.00102755: 0.00267995	W_mellicola#0.00822366: 0.00267995)#0.00401676: 0.000669407	((W_sebi#0.00169833: 0.00323348	W_muriae#0.00392349: 0.00323348)#0.00100877: 6.75154e-05	W_canadensis#0.000377059: 0.003301)#0.00355587: 4.83567e-05)#0.0302714; 5
((W_tropicalis#0.00102755: 0.00267995	W_mellicola#0.00822366: 0.00267995)#0.00575534: 0.000669407	((W_canadensis#0.000377059: 0.00323348	W_muriae#0.00392349: 0.00323348)#0.00100877: 8.52487e-05	W_sebi#0.00169833: 0.00331873)#0.00353687: 3.06234e-05)#0.0323764; 5
((W_tropicalis#0.00102755: 0.00267995	W_mellicola#0.00704151: 0.00267995)#0.0032931: 0.000669407	((W_canadensis#0.000377059: 0.00323348	W_muriae#0.00392349: 0.00323348)#0.0024291: 7.83472e-05	W_sebi#0.00169833: 0.00331183)#0.00354424: 3.75249e-05)#0.0316521; 5
(W_sebi#0.00307517: 0.00334935	((W_canadensis#0.000377059: 0.00323348	W_muriae#0.00392349: 0.00323348)#0.0024291: 7.83472e-05	(W_tropicalis#0.00102755: 0.00267995	W_mellicola#0.00704151: 0.00267995)#0.0032931: 0.000631882)#0.0017203: 3.75249e-05)#0.0330213; 5
((W_canadensis#0.000377059: 0.00323348	W_muriae#0.00392349: 0.00323348)#0.0024291: 0.000115872	(W_sebi#0.00307517: 0.00331183	(W_tropicalis#0.00102755: 0.00267995	W_mellicola#0.00562296: 0.00267995)#0.00160056: 0.000631882)#0.00339044: 3.75249e-05)#0.0330213; 5
(W_sebi#0.00307517: 0.00334935	((W_canadensis#0.000778229: 0.00323348	W_muriae#0.00392349: 0.00323348)#0.0024291: 8.38819e-05	(W_tropicalis#0.00102755: 0.00267995	W_mellicola#0.00562296: 0.00267995)#0.00160056: 0.000637416)#0.00338478: 3.19902e-05)#0.0343934; 5
(W_sebi#0.00307517: 0.00334935	((W_canadensis#0.000426611: 0.00323348	W_muriae#0.00392349: 0.00323348)#0.0024291: 8.38819e-05	(W_tropicalis#0.000920702: 0.00267995	W_mellicola#0.00562296: 0.00267995)#0.00160056: 0.000637416)#0.0022348: 3.19902e-05)#0.0356941; 5
((W_tropicalis#0.000920702: 0.00267995	W_mellicola#0.00562296: 0.00267995)#0.00160056: 0.000669407	((W_canadensis#0.000426611: 0.00323348	W_muriae#0.00392349: 0.00323348)#0.0024291: 8.38819e-05	W_sebi#0.00307517: 0.00331736)#0.00397762: 3.19902e-05)#0.0329911; 5
((W_tropicalis#0.000874977: 0.00267995	W_mellicola#0.00562296: 0.00267995)#0.00160056: 0.000669407	((W_sebi#0.00307517: 0.00323348	W_muriae#0.00392349: 0.00323348)#0.0024291: 8.38819e-05	W_canadensis#0.000426611: 0.00331736)#0.00397762: 3.19902e-05)#0.0329911; 5
((W_tropicalis#0.000874977: 0.00267995	W_mellicola#0.00562296: 0.00267995)#0.00160056: 0.000669407	((W_sebi#0.00307517: 0.00323348	W_muriae#0.00392349: 0.00323348)#0.00157292: 0.000112906	W_canadensis#0.000426611: 0.00334639)#0.0023435: 2.96574e-06)#0.0310127; 5
((W_tropicalis#0.000874977: 0.00267995	W_mellicola#0.00460175: 0.00267995)#0.00160056: 0.000669407	((W_sebi#0.00307517: 0.00323348	W_muriae#0.00392349: 0.00323348)#0.00235171: 4.89372e-05	W_canadensis#0.000426611: 0.00328242)#0.00238917: 6.69349e-05)#0.028382; 5
((W_sebi#0.00307517: 0.00323348	W_muriae#0.00392349: 0.00323348)#0.00390411: 0.000115872	((W_tropicalis#0.00130542: 0.00267995	W_mellicola#0.00460175: 0.00267995)#0.00160056: 0.000602472	W_canadensis#0.000426611: 0.00328242)#0.0012144: 6.69349e-05)#0.0302892; 5
((W_tropicalis#0.00130542: 0.002782	W_mellicola#0.00618967: 0.002782)#0.00154185: 0.000567357	((W_sebi#0.00307517: 0.00323348	W_muriae#0.00392349: 0.00323348)#0.00459796: 2.04592e-05	W_canadensis#0.000426611: 0.00325394)#0.00298196: 9.54129e-05)#0.0302892; 5
((W_tropicalis#0.00130542: 0.002782	W_mellicola#0.00618967: 0.002782)#0.00154185: 0.000567357	((W_canadensis#0.000426611: 0.00323348	W_muriae#0.00392349: 0.00323348)#0.00459796: 9.24658e-05	W_sebi#0.00307517: 0.00332595)#0.0029174: 2.34063e-05)#0.0313497; 5
(W_sebi#0.00307517: 0.00334935	((W_canadensis#0.000426611: 0.00323348	W_muriae#0.00392349: 0.00323348)#0.00193335: 9.24658e-05	(W_tropicalis#0.00130542: 0.002782	W_mellicola#0.00618967: 0.002782)#0.00222401: 0.000543951)#0.00234271: 2.34063e-05)#0.0331438; 5
(W_sebi#0.00292139: 0.00318187	((W_canadensis#0.000405278: 0.00307179	W_muriae#0.00372729: 0.00307179)#0.00183667: 8.7842e-05	(W_tropicalis#0.00124014: 0.00264288	W_mellicola#0.00588015: 0.00264288)#0.0021128: 0.00051675)#0.000731751: 2.22358e-05)#0.0330379; 5
((W_canadensis#0.000405278: 0.00307179	W_muriae#0.00372729: 0.00307179)#0.00367809: 0.000110078	(W_sebi#0.00292139: 0.00313618	(W_tropicalis#0.00124014: 0.00264288	W_mellicola#0.00588015: 0.00264288)#0.0021128: 0.000493303)#0.000737222: 4.56831e-05)#0.0330379; 5
((W_canadensis#0.000424868: 0.00322027	W_muriae#0.00390746: 0.00322027)#0.00161243: 0.000115399	(W_sebi#0.00306261: 0.00328778	(W_tropicalis#0.00130008: 0.00277063	W_mellicola#0.00616438: 0.00277063)#0.00221492: 0.000517147)#0.00269296: 4.78913e-05)#0.0327061; 5
((W_canadensis#0.000424868: 0.00322027	W_muriae#0.00390746: 0.00322027)#0.00145903: 0.000115399	(W_sebi#0.00306261: 0.00328778	(W_tropicalis#0.00130008: 0.00277063	W_mellicola#0.00616438: 0.00277063)#0.00221492: 0.000517147)#0.000787825: 4.78913e-05)#0.0327061; 5
((W_canadensis#0.000424868: 0.00322027	W_muriae#0.00390746: 0.00322027)#0.00145903: 0.000115399	(W_sebi#0.00306261: 0.00328778	(W_tropicalis#0.00130008: 0.00277063	W_mellicola#0.00616438: 0.00277063)#0.00221492: 0.000517147)#0.00158256: 4.78913e-05)#0.0294883; 5
((W_canadensis#0.000424868: 0.00322027	W_muriae#0.00390746: 0.00322027)#0.00250052: 0.000115399	(W_sebi#0.00306261: 0.00328778	(W_tropicalis#0.00130008: 0.00270176	W_mellicola#0.00616438: 0.00270176)#0.00227138: 0.000586016)#0.00158256: 4.78913e-05)#0.0306974; 5
(W_sebi#0.00306261: 0.00333567	((W_canadensis#0.000424868: 0.00322027	W_muriae#0.00390746: 0.00322027)#0.00250052: 5.47147e-05	(W_tropicalis#0.00130008: 0.00270176	W_mellicola#0.00616438: 0.00270176)#0.00227138: 0.000573223)#0.00177827: 6.06839e-05)#0.0331694; 5
(W_sebi#0.00306261: 0.00333567	((W_canadensis#0.000424868: 0.00322027	W_muriae#0.00390746: 0.00322027)#0.00250052: 0.000101951	(W_tropicalis#0.00130008: 0.00270176	W_mellicola#0.00616438: 0.00270176)#0.00227138: 0.00062046)#0.00175299: 1.34472e-05)#0.0339321; 5
(W_sebi#0.00199101: 0.00333567	((W_canadensis#0.000424868: 0.00322027	W_muriae#0.00390746: 0.00322027)#0.00250052: 8.85847e-05	(W_tropicalis#0.00130008: 0.00240446	W_mellicola#0.00616438: 0.00240446)#0.00255222: 0.000904391)#0.00176007: 2.68139e-05)#0.0339321; 5
(W_sebi#0.00199101: 0.00333567	(((W_tropicalis#0.00130008: 0.00240446	W_mellicola#0.00616438: 0.00240446)#0.00255222: 0.000815806	W_muriae#0.00390746: 0.00322027)#0.00250052: 3.9425e-05	W_canadensis#0.000424868: 0.00325969)#0.00157509: 7.59736e-05)#0.03632; 5
(W_sebi#0.00199101: 0.00333567	(((W_tropicalis#0.00130008: 0.00238333	W_mellicola#0.00616438: 0.00238333)#0.00257486: 0.000836941	W_muriae#0.00390746: 0.00322027)#0.00143363: 3.9425e-05	W_canadensis#0.000424868: 0.00325969)#0.00157509: 7.59736e-05)#0.0351349; 5
(W_sebi#0.0024902: 0.00333567	(((W_tropicalis#0.00111195: 0.00238333	W_mellicola#0.00616438: 0.00238333)#0.00257486: 0.000836941	W_muriae#0.00390746: 0.00322027)#0.00143363: 1.97687e-05	W_canadensis#0.000424868: 0.00324004)#0.00158465: 9.56299e-05)#0.0339156; 5
(W_sebi#0.0024902: 0.00333567	(((W_tropicalis#0.00111195: 0.00238333	W_mellicola#0.00616438: 0.00238333)#0.00257486: 0.000836941	W_muriae#0.00390746: 0.00322027)#0.00109487: 1.97687e-05	W_canadensis#0.000424868: 0.00324004)#0.00154877: 9.56299e-05)#0.0314005; 5
(W_sebi#0.0024902: 0.00333567	(((W_tropicalis#0.00111195: 0.00238333	W_mellicola#0.00616438: 0.00238333)#0.00147046: 0.000836941	W_muriae#0.00390746: 0.00322027)#0.00109487: 1.41345e-05	W_canadensis#0.000424868: 0.0032344)#0.00431946: 0.000101264)#0.0299289; 5
(W_sebi#0.0024902: 0.00333567	(((W_tropicalis#0.00111195: 0.00238333	W_mellicola#0.00616438: 0.00238333)#0.003315: 0.000813905	W_muriae#0.00390746: 0.00319723)#0.00110276: 3.71711e-05	W_canadensis#0.000424868: 0.0032344)#0.00250759: 0.000101264)#0.0313646; 5
(W_sebi#0.0024902: 0.00333567	(((W_tropicalis#0.00111195: 0.00238333	W_mellicola#0.00543595: 0.00238333)#0.003315: 0.000813905	W_canadensis#0.000424868: 0.00319723)#0.00110276: 3.71711e-05	W_muriae#0.00390746: 0.0032344)#0.00379252: 0.000101264)#0.0319225; 5
(W_muriae#0.00390746: 0.00333567	(((W_tropicalis#0.00111195: 0.00238333	W_mellicola#0.00543595: 0.00238333)#0.003315: 0.000813905	W_canadensis#0.000424868: 0.00319723)#0.00110276: 3.71711e-05	W_sebi#0.0024902: 0.0032344)#0.00379252: 0.000101264)#0.0299008; 5
(W_muriae#0.00390746: 0.00333567	(((W_tropicalis#0.00111195: 0.00238333	W_mellicola#0.00543595: 0.00238333)#0.00440736: 0.000823624	W_sebi#0.0024902: 0.00320695)#0.0013955: 5.58091e-05	W_canadensis#0.000424868: 0.00326276)#0.0018323: 7.2907e-05)#0.0322302; 5
(W_muriae#0.00390746: 0.00333567	(((W_tropicalis#0.00111195: 0.00238333	W_mellicola#0.00543595: 0.00238333)#0.00440736: 0.000823624	W_sebi#0.0024902: 0.00320695)#0.000813473: 0.00010578	W_canadensis#0.000424868: 0.00331273)#0.000685395: 2.29366e-05)#0.0346101; 5
(W_muriae#0.00390746: 0.00333567	(((W_sebi#0.0024902: 0.00238333	W_mellicola#0.00543595: 0.00238333)#0.00440736: 0.000823624	W_tropicalis#0.00111195: 0.00320695)#0.000813473: 7.95705e-05	W_canadensis#0.000424868: 0.00328652)#0.00069086: 4.91457e-05)#0.0346101; 5
(W_muriae#0.00390746: 0.00333567	((W_canadensis#0.000424868: 0.00320695	W_tropicalis#0.000789306: 0.00320695)#0.000813473: 7.95705e-05	(W_sebi#0.00339196: 0.00238333	W_mellicola#0.00543595: 0.00238333)#0.00440736: 0.000903194)#0.000799076: 4.91457e-05)#0.0346101; 5
(W_muriae#0.00425735: 0.00363436	((W_canadensis#0.000462913: 0.00349412	W_tropicalis#0.00171391: 0.00349412)#0.000886316: 0.000124542	(W_sebi#0.0036957: 0.00314019	W_mellicola#0.00592271: 0.00314019)#0.00240946: 0.000478471)#0.000861524: 1.57003e-05)#0.0345722; 5
(W_muriae#0.00425735: 0.00363436	((W_canadensis#0.000462913: 0.00349412	W_tropicalis#0.00171391: 0.00349412)#0.00176749: 0.000122001	(W_sebi#0.0036957: 0.00314019	W_mellicola#0.00773662: 0.00314019)#0.00240946: 0.00047593)#0.000862129: 1.82409e-05)#0.0335816; 5
(W_muriae#0.00397605: 0.00339422	((W_canadensis#0.000432326: 0.00326325	W_tropicalis#0.00160067: 0.00326325)#0.00156604: 8.51685e-05	(W_sebi#0.00345151: 0.0029327	W_mellicola#0.00722543: 0.0029327)#0.00225026: 0.000415712)#0.000812084: 4.58072e-05)#0.0338742; 5
(W_muriae#0.00397605: 0.00339422	((W_canadensis#0.000432326: 0.00326325	W_tropicalis#0.00160067: 0.00326325)#0.000661172: 8.51685e-05	(W_sebi#0.00345151: 0.00277828	W_mellicola#0.00576392: 0.00277828)#0.00237533: 0.000570134)#0.000812084: 4.58072e-05)#0.0320077; 5
(W_muriae#0.00350931: 0.00299578	((W_canadensis#0.000381576: 0.00288018	W_tropicalis#0.00141277: 0.00288018)#0.000583557: 5.4144e-05	(W_sebi#0.00304634: 0.00245214	W_mellicola#0.0050873: 0.00245214)#0.00209649: 0.00048218)#0.000979662: 6.14566e-05)#0.0302261; 5
(W_muriae#0.0040076: 0.00342116	((W_canadensis#0.000435757: 0.00328914	W_tropicalis#0.00161337: 0.00328914)#0.00196247: 7.74313e-05	(W_sebi#0.0034789: 0.00280033	W_mellicola#0.00580965: 0.00280033)#0.00239418: 0.000566245)#0.00448066: 5.45837e-05)#0.0324786; 5
(W_muriae#0.00362032: 0.00309055	((W_canadensis#0.000393647: 0.00297129	W_tropicalis#0.00145746: 0.00297129)#0.000937742: 8.4044e-05	(W_sebi#0.00314271: 0.00252971	W_mellicola#0.00524823: 0.00252971)#0.00216281: 0.00052562)#0.00606812: 3.52135e-05)#0.0305984; 5
(W_muriae#0.0041899: 0.00357678	((W_canadensis#0.000455579: 0.00343876	W_tropicalis#0.00326279: 0.00343876)#0.00108528: 8.04627e-05	(W_sebi#0.00363715: 0.00292771	W_mellicola#0.00607393: 0.00292771)#0.00250309: 0.000591512)#0.00474534: 5.75575e-05)#0.0375765; 5
(W_muriae#0.0041899: 0.00357678	((W_canadensis#0.000455579: 0.00343876	W_tropicalis#0.00326279: 0.00343876)#0.0010312: 9.44662e-05	(W_sebi#0.00363715: 0.00292771	W_mellicola#0.00607393: 0.00292771)#0.00250309: 0.000605516)#0.00295281: 4.35541e-05)#0.0386444; 5
(W_muriae#0.0041899: 0.00357678	((W_canadensis#0.000455579: 0.00343876	W_tropicalis#0.00326279: 0.00343876)#0.0010312: 8.62139e-05	(W_sebi#0.00363715: 0.00292771	W_mellicola#0.00607393: 0.00292771)#0.00250309: 0.000597263)#0.00120115: 5.18064e-05)#0.0386444; 5
(W_muriae#0.00374838: 0.00319987	((W_canadensis#0.000407572: 0.0030764	W_tropicalis#0.00448937: 0.0030764)#0.0013377: 7.7129e-05	(W_sebi#0.00325388: 0.0026192	W_mellicola#0.00543388: 0.0026192)#0.00223932: 0.000534326)#0.00107458: 4.63472e-05)#0.0324949; 5
(W_muriae#0.00374838: 0.00319987	((W_canadensis#0.000407572: 0.0030764	W_tropicalis#0.00448937: 0.0030764)#0.00295975: 4.11548e-05	(W_sebi#0.00325388: 0.0026192	W_mellicola#0.00543388: 0.0026192)#0.00223932: 0.000498352)#0.000843218: 8.23214e-05)#0.0305166; 5
(W_muriae#0.00428938: 0.0036617	(((W_sebi#0.0037235: 0.00299722	W_mellicola#0.00621814: 0.00299722)#0.00256252: 0.000587118	W_tropicalis#0.00158875: 0.00358434)#0.00332651: 4.17717e-05	W_canadensis#0.000466396: 0.00362611)#0.00094932: 3.55903e-05)#0.0373699; 5
(W_muriae#0.00428938: 0.0036617	(((W_sebi#0.0037235: 0.00299722	W_mellicola#0.00621814: 0.00299722)#0.00256252: 0.000587118	W_tropicalis#0.00158875: 0.00358434)#0.00332651: 4.17717e-05	W_canadensis#0.000466396: 0.00362611)#0.00094932: 3.55903e-05)#0.0373699; 5
(W_muriae#0.00405873: 0.00346481	(((W_sebi#0.00352328: 0.00283606	W_mellicola#0.00588378: 0.00283606)#0.00349943: 0.000555548	W_canadensis#0.000441317: 0.0033916)#0.00189414: 1.18911e-05	W_tropicalis#0.00150332: 0.0034035)#0.000905567: 6.1311e-05)#0.0380171; 5
(W_muriae#0.00405873: 0.00346481	(((W_canadensis#0.000441317: 0.0023998	W_mellicola#0.00588378: 0.0023998)#0.00413558: 0.000991802	W_sebi#0.00352328: 0.0033916)#0.000485628: 1.18911e-05	W_tropicalis#0.00150332: 0.0034035)#0.00172261: 6.1311e-05)#0.0380171; 5
(W_muriae#0.00405873: 0.00346481	(((W_canadensis#0.000590636: 0.0023998	W_mellicola#0.00588378: 0.0023998)#0.00300765: 0.000991802	W_sebi#0.00352328: 0.0033916)#0.00120499: 2.46692e-05	W_tropicalis#0.00150332: 0.00341627)#0.00171617: 4.8533e-05)#0.0355195; 5
(W_muriae#0.00405873: 0.00346481	(((W_canadensis#0.000590636: 0.0023998	W_mellicola#0.00588378: 0.0023998)#0.00300765: 0.000991802	W_tropicalis#0.00150332: 0.0033916)#0.00120499: 9.86018e-07	W_sebi#0.00352328: 0.00339259)#0.000855704: 7.22162e-05)#0.0346541; 5
(W_muriae#0.00405873: 0.00346481	(((W_canadensis#0.000590636: 0.0023998	W_mellicola#0.00588378: 0.0023998)#0.00300765: 0.000991802	W_tropicalis#0.00150332: 0.0033916)#0.00120499: 9.86018e-07	W_sebi#0.00352328: 0.00339259)#0.00294932: 7.22162e-05)#0.035989; 5
(((W_canadensis#0.000590636: 0.0023998	W_mellicola#0.00588378: 0.0023998)#0.00300765: 0.000991802	W_tropicalis#0.00150332: 0.0033916)#0.00166405: 7.32022e-05	(W_muriae#0.00405873: 0.00339259	W_sebi#0.00352328: 0.00339259)#0.00294932: 7.22162e-05)#0.0349629; 5
(W_sebi#0.00352328: 0.00346481	(W_muriae#0.00405873: 0.00339729	((W_canadensis#0.000590636: 0.0023998	W_mellicola#0.00588378: 0.0023998)#0.00300765: 0.000991802	W_tropicalis#0.00150332: 0.0033916)#0.00166405: 5.68555e-06)#0.00294524: 6.75166e-05)#0.0372307; 5
(W_sebi#0.00352328: 0.00346481	(W_muriae#0.00405873: 0.00342031	((W_canadensis#0.000590636: 0.0023998	W_mellicola#0.00588378: 0.0023998)#0.00300765: 0.000991802	W_tropicalis#0.00150332: 0.0033916)#0.00166405: 2.87023e-05)#0.00292542: 4.44998e-05)#0.0399743; 5
(W_sebi#0.00352328: 0.00346481	(W_muriae#0.00405873: 0.00342031	((W_canadensis#0.000590636: 0.0023998	W_mellicola#0.00588378: 0.0023998)#0.00300765: 0.000991802	W_tropicalis#0.00150332: 0.0033916)#0.00166405: 2.87023e-05)#0.00292542: 4.44998e-05)#0.0386333; 5
(W_sebi#0.0031956: 0.00314257	(W_muriae#0.00368125: 0.00310426	((W_canadensis#0.000535704: 0.00217661	W_mellicola#0.00533657: 0.00217661)#0.00272793: 0.00089956	W_tropicalis#0.00136351: 0.00307617)#0.00150929: 2.80915e-05)#0.00265158: 3.83025e-05)#0.0341442; 5
(W_muriae#0.00368125: 0.00314257	(W_sebi#0.0031956: 0.0030885	((W_canadensis#0.000535704: 0.00217661	W_mellicola#0.00533657: 0.00217661)#0.00272793: 0.00089956	W_tropicalis#0.00136351: 0.00307617)#0.00222525: 1.23288e-05)#0.00266511: 5.40652e-05)#0.0374765; 5
(W_muriae#0.00368125: 0.00314257	((W_canadensis#0.000535704: 0.00177924	W_mellicola#0.00533657: 0.00177924)#0.00333718: 0.00130926	(W_sebi#0.0031956: 0.00307617	W_tropicalis#0.00136351: 0.00307617)#0.000113817: 1.23288e-05)#0.00266511: 5.40652e-05)#0.0374765; 5
(W_muriae#0.00368125: 0.00314257	((W_canadensis#0.000535704: 0.00177924	W_mellicola#0.00533657: 0.00177924)#0.00333718: 0.00136048	(W_sebi#0.0031956: 0.00307617	W_tropicalis#0.000977126: 0.00307617)#0.00262854: 6.35489e-05)#0.00262164: 2.84516e-06)#0.0359705; 5
(W_muriae#0.00368125: 0.00314257	(W_sebi#0.0031956: 0.00314108	((W_canadensis#0.000535704: 0.00177924	W_mellicola#0.00533657: 0.00177924)#0.00333718: 0.00129694	W_tropicalis#0.000977126: 0.00307617)#0.00262854: 6.49048e-05)#0.0026205: 1.4893e-06)#0.0350881; 5
(W_muriae#0.00368125: 0.00314257	(W_tropicalis#0.000977126: 0.00313905	((W_canadensis#0.000535704: 0.00177924	W_mellicola#0.00533657: 0.00177924)#0.00333718: 0.00129694	W_sebi#0.0031956: 0.00307617)#0.00262854: 6.28836e-05)#0.00262219: 3.51041e-06)#0.0364576; 5
(W_tropicalis#0.000977126: 0.00314257	(W_muriae#0.00368125: 0.00313905	((W_canadensis#0.000535704: 0.00177924	W_mellicola#0.00533657: 0.00177924)#0.00333718: 0.00129694	W_sebi#0.0031956: 0.00307617)#0.0044664: 6.28836e-05)#0.0054003: 3.51041e-06)#0.0374934; 5
(W_tropicalis#0.000977126: 0.00314257	(W_sebi#0.0031956: 0.00313905	((W_canadensis#0.000535704: 0.00177924	W_mellicola#0.00533657: 0.00177924)#0.00333718: 0.00129694	W_muriae#0.00368125: 0.00307617)#0.0044664: 6.28836e-05)#0.00385079: 3.51041e-06)#0.0356749; 5
(W_sebi#0.0031956: 0.00314257	(W_tropicalis#0.000977126: 0.00313205	((W_canadensis#0.000535704: 0.00177924	W_mellicola#0.00533657: 0.00177924)#0.00333718: 0.00129627	W_muriae#0.00368125: 0.0030755)#0.00208817: 5.6548e-05)#0.0014662: 1.05162e-05)#0.0356749; 5
(W_tropicalis#0.000862454: 0.00314257	(W_sebi#0.0031956: 0.00313205	((W_canadensis#0.000535704: 0.00177924	W_mellicola#0.00533657: 0.00177924)#0.00333718: 0.00129627	W_muriae#0.00368125: 0.0030755)#0.00208817: 5.6548e-05)#0.0010414: 1.05162e-05)#0.0333659; 5
(W_tropicalis#0.000946679: 0.00344946	((W_canadensis#0.00058802: 0.00190504	W_mellicola#0.00585772: 0.00190504)#0.00375529: 0.00153288	(W_sebi#0.00350768: 0.00337585	W_muriae#0.00404076: 0.00337585)#0.00229209: 6.20704e-05)#0.00242791: 1.15432e-05)#0.0330672; 5
(W_tropicalis#0.000939212: 0.00312321	((W_canadensis#0.000532404: 0.00172486	W_mellicola#0.00530369: 0.00172486)#0.00340011: 0.0013879	(W_sebi#0.00317592: 0.00305656	W_muriae#0.00365858: 0.00305656)#0.0020753: 5.61997e-05)#0.00219828: 1.04514e-05)#0.0317197; 5
(W_tropicalis#0.000939212: 0.00312321	(W_muriae#0.00365858: 0.00309718	(W_sebi#0.00317592: 0.00305656	(W_canadensis#0.000532404: 0.00172486	W_mellicola#0.00530369: 0.00172486)#0.00340011: 0.0013317)#0.0034878: 4.06195e-05)#0.00220933: 2.60317e-05)#0.0290879; 5
(W_tropicalis#0.00102286: 0.00312321	(W_muriae#0.00365858: 0.00311642	(W_sebi#0.00317592: 0.00305656	(W_canadensis#0.000532404: 0.00172486	W_mellicola#0.00530369: 0.00172486)#0.00340011: 0.0013317)#0.0034878: 5.98593e-05)#0.00318648: 6.79186e-06)#0.0274426; 5
(W_tropicalis#0.00102286: 0.00312321	(W_muriae#0.00365858: 0.00311642	(W_sebi#0.00317592: 0.00305656	(W_canadensis#0.000532404: 0.00172486	W_mellicola#0.00530369: 0.00172486)#0.00340011: 0.0013317)#0.0034878: 5.98593e-05)#0.00318648: 6.79186e-06)#0.0293069; 5
(W_tropicalis#0.00102286: 0.00312321	(W_sebi#0.00317592: 0.00311642	(W_muriae#0.00365858: 0.00305656	(W_canadensis#0.000532404: 0.00172486	W_mellicola#0.00530369: 0.00172486)#0.00340011: 0.0013317)#0.00129494: 5.98593e-05)#0.00133829: 6.79186e-06)#0.0293069; 5
(W_tropicalis#0.00102286: 0.00312321	((W_canadensis#0.000532404: 0.00172486	W_mellicola#0.00530369: 0.00172486)#0.00340011: 0.00139156	(W_muriae#0.00365858: 0.00305656	W_sebi#0.00317592: 0.00305656)#0.00293755: 5.98593e-05)#0.00133829: 6.79186e-06)#0.0313489; 5
((W_canadensis#0.000532404: 0.00172486	W_mellicola#0.00530369: 0.00172486)#0.00237559: 0.00139835	(W_tropicalis#0.00102286: 0.00311642	(W_muriae#0.00365858: 0.00305656	W_sebi#0.00317592: 0.00305656)#0.00293755: 5.98593e-05)#0.00133829: 6.79186e-06)#0.0313489; 5
((W_canadensis#0.000532404: 0.00172486	W_mellicola#0.00530369: 0.00172486)#0.00237559: 0.00139835	(W_sebi#0.00317592: 0.00311642	(W_muriae#0.00365858: 0.00305656	W_tropicalis#0.00102286: 0.00305656)#0.00377013: 5.98593e-05)#0.00108046: 6.79186e-06)#0.0313489; 5
(W_sebi#0.00317592: 0.00312321	((W_canadensis#0.000532404: 0.00172486	W_mellicola#0.00530369: 0.00172486)#0.00237559: 0.00139156	(W_muriae#0.00365858: 0.00305656	W_tropicalis#0.000827577: 0.00305656)#0.00628856: 5.98593e-05)#0.00103561: 6.79186e-06)#0.0330691; 5
(W_sebi#0.00317592: 0.00312321	(W_muriae#0.00365858: 0.0031093	((W_canadensis#0.000532404: 0.00172486	W_mellicola#0.00530369: 0.00172486)#0.00237559: 0.0013317	W_tropicalis#0.00114982: 0.00305656)#0.00349099: 5.2742e-05)#0.00129655: 1.39092e-05)#0.0309073; 5
(W_muriae#0.00393795: 0.0033617	(W_sebi#0.00341843: 0.00334673	((W_canadensis#0.000573059: 0.00185657	W_mellicola#0.00570869: 0.00185657)#0.00255699: 0.00143339	W_tropicalis#0.000901395: 0.00328996)#0.00114668: 5.67694e-05)#0.00160516: 1.49713e-05)#0.0317439; 5
(W_sebi#0.00341843: 0.0033617	(W_muriae#0.00393795: 0.00334673	((W_canadensis#0.000573059: 0.00185657	W_mellicola#0.00570869: 0.00185657)#0.00255699: 0.00143339	W_tropicalis#0.000901395: 0.00328996)#0.00246221: 5.67694e-05)#0.00160516: 1.49713e-05)#0.0317439; 5
(W_sebi#0.00314073: 0.0030886	((W_canadensis#0.000526505: 0.00170575	W_mellicola#0.00524492: 0.00170575)#0.00478926: 0.0013691	(W_muriae#0.00361804: 0.00302269	W_tropicalis#0.000828168: 0.00302269)#0.00226219: 5.21575e-05)#0.000693084: 1.3755e-05)#0.0303962; 5
((W_muriae#0.00361804: 0.00302269	W_tropicalis#0.000828168: 0.00302269)#0.00142366: 6.59126e-05	((W_canadensis#0.000526505: 0.00170575	W_mellicola#0.00627183: 0.00170575)#0.00478926: 0.0013691	W_sebi#0.00314073: 0.00307484)#0.00382205: 1.3755e-05)#0.0283809; 5
((W_muriae#0.00361804: 0.00302269	W_tropicalis#0.000828168: 0.00302269)#0.00142366: 6.59126e-05	((W_canadensis#0.000526505: 0.00170575	W_mellicola#0.00627183: 0.00170575)#0.0025292: 0.0013691	W_sebi#0.00314073: 0.00307484)#0.00382205: 1.3755e-05)#0.0265828; 5
((W_muriae#0.00361804: 0.00302269	W_tropicalis#0.000828168: 0.00302269)#0.00142366: 6.59126e-05	((W_canadensis#0.000526505: 0.00170575	W_mellicola#0.00627183: 0.00170575)#0.00343744: 0.0013691	W_sebi#0.00314073: 0.00307484)#0.00516542: 1.3755e-05)#0.0283269; 5
(W_sebi#0.00296637: 0.00291713	((W_canadensis#0.000497275: 0.00161105	W_mellicola#0.00592364: 0.00161105)#0.0032466: 0.00130041	(W_muriae#0.00341718: 0.00285488	W_tropicalis#0.000782191: 0.00285488)#0.00106007: 5.65772e-05)#0.00359479: 5.67617e-06)#0.0293612; 5
(W_sebi#0.00296637: 0.00291713	((W_canadensis#0.000497275: 0.00161105	W_mellicola#0.00506619: 0.00161105)#0.0032466: 0.00130041	(W_muriae#0.00341718: 0.00285488	W_tropicalis#0.000782191: 0.00285488)#0.00106007: 5.65772e-05)#0.00149139: 5.67617e-06)#0.0283515; 5
(W_sebi#0.00296637: 0.00291713	((W_canadensis#0.000497275: 0.00161105	W_mellicola#0.00506619: 0.00161105)#0.0032466: 0.00130041	(W_muriae#0.00341718: 0.00285488	W_tropicalis#0.000782191: 0.00285488)#0.00141281: 5.65772e-05)#0.00236153: 5.67617e-06)#0.0268815; 5
(W_sebi#0.00296637: 0.00291713	((W_canadensis#0.000497275: 0.00161105	W_mellicola#0.00506619: 0.00161105)#0.0032466: 0.00130113	(W_muriae#0.00341718: 0.00285488	W_tropicalis#0.00163685: 0.00285488)#0.00110946: 5.72998e-05)#0.000862681: 4.95362e-06)#0.0248376; 5
((W_muriae#0.00341718: 0.00285488	W_tropicalis#0.00163685: 0.00285488)#0.00110946: 6.22534e-05	((W_canadensis#0.000497275: 0.00161105	W_mellicola#0.00506619: 0.00161105)#0.0032466: 0.00130113	W_sebi#0.00296637: 0.00291218)#0.00167674: 4.95362e-06)#0.0273786; 5
((W_muriae#0.00341718: 0.00285488	W_tropicalis#0.00163685: 0.00285488)#0.00249219: 6.22534e-05	((W_canadensis#0.000497275: 0.00161105	W_mellicola#0.00640975: 0.00161105)#0.0032466: 0.00130113	W_sebi#0.00296637: 0.00291218)#0.0011962: 4.95362e-06)#0.029814; 5
((W_muriae#0.00390423: 0.00326179	W_tropicalis#0.00132979: 0.00326179)#0.00284741: 7.11264e-05	((W_canadensis#0.00131397: 0.00184067	W_mellicola#0.00676718: 0.00184067)#0.00315307: 0.00148658	W_sebi#0.00338917: 0.00332726)#0.00159364: 5.65967e-06)#0.0354576; 5
((W_muriae#0.00390423: 0.00326179	W_tropicalis#0.00132979: 0.00326179)#0.00284741: 7.11264e-05	((W_canadensis#0.00131397: 0.00184067	W_mellicola#0.00676718: 0.00184067)#0.00315307: 0.00148658	W_sebi#0.00338917: 0.00332726)#0.00321927: 5.65967e-06)#0.0354576; 5
((W_canadensis#0.00131397: 0.00236079	W_mellicola#0.00676718: 0.00236079)#0.00245841: 0.000972129	((W_muriae#0.00390423: 0.00326179	W_tropicalis#0.00103357: 0.00326179)#0.00284741: 7.03791e-05	W_sebi#0.00338917: 0.00333217)#0.00118465: 7.47317e-07)#0.034068; 5
((W_canadensis#0.00131397: 0.00207245	W_mellicola#0.00676718: 0.00207245)#0.00481618: 0.00126046	((W_muriae#0.00520208: 0.00326179	W_sebi#0.00338917: 0.00326179)#0.00284741: 7.03791e-05	W_tropicalis#0.00103357: 0.00333217)#0.00321185: 7.47317e-07)#0.0325929; 5
((W_canadensis#0.00131397: 0.00207245	W_mellicola#0.00676718: 0.00207245)#0.00481618: 0.00126046	((W_muriae#0.00520208: 0.00326179	W_tropicalis#0.00103357: 0.00326179)#0.00175948: 1.2601e-05	W_sebi#0.00338917: 0.00327439)#0.00326853: 5.85255e-05)#0.0342112; 5
((W_canadensis#0.00131397: 0.00207245	W_mellicola#0.00676718: 0.00207245)#0.00346838: 0.00126046	((W_muriae#0.00520208: 0.00326179	W_tropicalis#0.00103357: 0.00326179)#0.00098976: 3.98689e-05	W_sebi#0.00338917: 0.00330166)#0.00324153: 3.12576e-05)#0.0321392; 5
((W_canadensis#0.00131397: 0.00207245	W_mellicola#0.00676718: 0.00207245)#0.00346838: 0.00126046	((W_muriae#0.00520208: 0.00326179	W_tropicalis#0.00103357: 0.00326179)#0.00183485: 1.28346e-05	W_sebi#0.00338917: 0.00327462)#0.00326829: 5.82918e-05)#0.0347087; 5
((W_canadensis#0.00159267: 0.00207245	W_mellicola#0.00835487: 0.00207245)#0.00346838: 0.00126046	((W_muriae#0.00520208: 0.00326179	W_tropicalis#0.00103357: 0.00326179)#0.00183485: 6.71586e-05	W_sebi#0.00338917: 0.00332895)#0.00181794: 3.96786e-06)#0.0316745; 5
(W_sebi#0.00338917: 0.00333291	((W_muriae#0.00520208: 0.00326179	W_tropicalis#0.00103357: 0.00326179)#0.000678303: 6.17459e-05	(W_canadensis#0.00159267: 0.00207245	W_mellicola#0.00835487: 0.00207245)#0.00346838: 0.00125108)#0.0018209: 9.38057e-06)#0.0316745; 5
(W_sebi#0.00338917: 0.00333291	((W_muriae#0.00422488: 0.00326179	W_tropicalis#0.00103357: 0.00326179)#0.00164472: 4.63094e-05	(W_canadensis#0.00159267: 0.00207245	W_mellicola#0.00835487: 0.00207245)#0.00346838: 0.00123565)#0.0033465: 2.4817e-05)#0.0335794; 5
(W_sebi#0.00338917: 0.00333291	((W_muriae#0.00422488: 0.00326179	W_tropicalis#0.00103357: 0.00326179)#0.00164472: 5.42774e-05	(W_canadensis#0.00159267: 0.00207245	W_mellicola#0.00835487: 0.00207245)#0.00346838: 0.00124361)#0.00333846: 1.6849e-05)#0.035946; 5
(W_sebi#0.00338917: 0.00333291	((W_muriae#0.00422488: 0.00326179	W_tropicalis#0.00103357: 0.00326179)#0.00164472: 3.67767e-08	(W_canadensis#0.00159267: 0.00207245	W_mellicola#0.00835487: 0.00207245)#0.00346838: 0.00118937)#0.00464176: 7.10896e-05)#0.0372028; 5
((W_canadensis#0.00311679: 0.00202274	W_mellicola#0.00835487: 0.00202274)#0.00355363: 0.00131018	((W_muriae#0.00422488: 0.00326179	W_tropicalis#0.00101766: 0.00326179)#0.00164472: 6.41343e-05	W_sebi#0.00338917: 0.00332592)#0.0045523: 6.99217e-06)#0.0372028; 5
((W_canadensis#0.00311679: 0.00202274	W_mellicola#0.00835487: 0.00202274)#0.00355363: 0.00131018	((W_sebi#0.00338917: 0.00326179	W_tropicalis#0.00101766: 0.00326179)#0.00164472: 3.52375e-05	W_muriae#0.00422488: 0.00329703)#0.00270026: 3.5889e-05)#0.0364472; 5
((W_canadensis#0.00231448: 0.00206504	W_mellicola#0.00835487: 0.00206504)#0.00348084: 0.00126788	((W_sebi#0.00338917: 0.00326179	W_tropicalis#0.00180826: 0.00326179)#0.00164472: 4.16454e-05	W_muriae#0.00422488: 0.00330343)#0.000922008: 2.94811e-05)#0.0364472; 5
((W_canadensis#0.00231448: 0.00206504	W_mellicola#0.00835487: 0.00206504)#0.00348084: 0.00126788	((W_sebi#0.00338917: 0.00326179	W_tropicalis#0.00180826: 0.00326179)#0.00164472: 6.65186e-05	W_muriae#0.00422488: 0.00332831)#0.00185134: 4.60781e-06)#0.035115; 5
((W_canadensis#0.00231448: 0.00206504	W_mellicola#0.00835487: 0.00206504)#0.00348084: 0.00126788	((W_sebi#0.00338917: 0.00326179	W_tropicalis#0.00180826: 0.00326179)#0.00164472: 6.65186e-05	W_muriae#0.00422488: 0.00332831)#0.000538111: 4.60781e-06)#0.0328229; 5
((W_sebi#0.00338917: 0.00326179	W_tropicalis#0.00180826: 0.00326179)#0.00164472: 7.11264e-05	((W_canadensis#0.00231448: 0.00206504	W_mellicola#0.00835487: 0.00206504)#0.00348084: 0.00126327	W_muriae#0.00422488: 0.00332831)#0.00116025: 4.60781e-06)#0.0320993; 5
((W_sebi#0.00338917: 0.00326179	W_tropicalis#0.00180826: 0.00326179)#0.00448953: 7.11264e-05	((W_canadensis#0.00171225: 0.00206504	W_mellicola#0.00591888: 0.00206504)#0.00348084: 0.00126327	W_muriae#0.00422488: 0.00332831)#0.00116025: 4.60781e-06)#0.0347149; 5
((W_sebi#0.00309467: 0.00297836	W_tropicalis#0.00228193: 0.00297836)#0.00268134: 6.49459e-05	((W_canadensis#0.00156347: 0.0018856	W_mellicola#0.00540456: 0.0018856)#0.00317837: 0.0011535	W_muriae#0.00385776: 0.00303909)#0.00105943: 4.20742e-06)#0.0339289; 5
((W_canadensis#0.00156347: 0.0018856	W_mellicola#0.00540456: 0.0018856)#0.00317837: 0.00115771	((W_sebi#0.00309467: 0.00297836	W_tropicalis#0.00228193: 0.00297836)#0.00268134: 6.07385e-05	W_muriae#0.00385776: 0.00303909)#0.00105943: 4.20742e-06)#0.0315024; 5
((W_canadensis#0.00171853: 0.0020726	W_mellicola#0.00594056: 0.0020726)#0.00349359: 0.00127252	((W_muriae#0.00424037: 0.00327374	W_tropicalis#0.00250825: 0.00327374)#0.00294727: 6.53995e-05	W_sebi#0.00340159: 0.00333914)#0.00116498: 5.98756e-06)#0.0370631; 5
((W_muriae#0.00424037: 0.00327374	W_tropicalis#0.00250825: 0.00327374)#0.00128721: 7.13871e-05	((W_canadensis#0.00171853: 0.0020726	W_mellicola#0.00594056: 0.0020726)#0.00349359: 0.00126654	W_sebi#0.00340159: 0.00333914)#0.00211566: 5.98756e-06)#0.0350061; 5
((W_muriae#0.00424037: 0.00327374	W_tropicalis#0.00250825: 0.00327374)#0.0038322: 7.13871e-05	((W_canadensis#0.000906907: 0.0020726	W_mellicola#0.00594056: 0.0020726)#0.00482511: 0.00126654	W_sebi#0.00340159: 0.00333914)#0.00211566: 5.98756e-06)#0.0368807; 5
((W_muriae#0.00424037: 0.00327374	W_tropicalis#0.00109693: 0.00327374)#0.0038322: 7.13871e-05	((W_canadensis#0.000906907: 0.0020726	W_mellicola#0.00594056: 0.0020726)#0.00312218: 0.00126654	W_sebi#0.00340159: 0.00333914)#0.00097345: 5.98756e-06)#0.0398639; 5
(W_sebi#0.00340159: 0.00334513	((W_canadensis#0.000906907: 0.0020726	W_mellicola#0.00594056: 0.0020726)#0.00538844: 0.00123553	(W_muriae#0.00424037: 0.00327374	W_tropicalis#0.00147037: 0.00327374)#0.00252372: 3.43946e-05)#0.00267607: 3.69924e-05)#0.0383262; 5
(W_sebi#0.00340159: 0.00334513	((W_canadensis#0.00141104: 0.0020726	W_mellicola#0.00594056: 0.0020726)#0.00313067: 0.00122742	(W_muriae#0.00424037: 0.00327374	W_tropicalis#0.00147037: 0.00327374)#0.000612329: 2.6284e-05)#0.00268265: 4.5103e-05)#0.0374322; 5
(W_sebi#0.00340159: 0.00334513	((W_canadensis#0.00141104: 0.0020726	W_mellicola#0.00594056: 0.0020726)#0.00313067: 0.00123956	(W_muriae#0.00586248: 0.00327374	W_tropicalis#0.00147037: 0.00327374)#0.00339254: 3.8425e-05)#0.00267282: 3.2962e-05)#0.0374322; 5
(W_sebi#0.00323363: 0.00317996	(W_muriae#0.00557302: 0.00317755	((W_canadensis#0.00134137: 0.00197027	W_mellicola#0.00564725: 0.00197027)#0.00297609: 0.001011	W_tropicalis#0.00139777: 0.00298127)#0.00513582: 0.000196284)#0.00251772: 2.41296e-06)#0.035584; 5
(W_sebi#0.00323363: 0.00317996	(W_muriae#0.00557302: 0.00317755	((W_canadensis#0.00134137: 0.00197027	W_mellicola#0.00564725: 0.00197027)#0.00297609: 0.001011	W_tropicalis#0.00139777: 0.00298127)#0.0030599: 0.000196284)#0.00251772: 2.41296e-06)#0.033714; 5
(W_sebi#0.00323363: 0.00317996	(W_tropicalis#0.00139777: 0.00317755	((W_canadensis#0.00134137: 0.00197027	W_mellicola#0.00564725: 0.00197027)#0.00375717: 0.001011	W_muriae#0.00557302: 0.00298127)#0.0030599: 0.000196284)#0.00251772: 2.41296e-06)#0.032008; 5
(W_sebi#0.00323363: 0.00317996	(W_muriae#0.00394776: 0.00317755	((W_canadensis#0.000967862: 0.00197027	W_mellicola#0.00564725: 0.00197027)#0.00375717: 0.001011	W_tropicalis#0.00139777: 0.00298127)#0.00179103: 0.000196284)#0.00251772: 2.41296e-06)#0.0349845; 5
(W_sebi#0.00323363: 0.00317996	(W_muriae#0.00394776: 0.00317755	((W_canadensis#0.000967862: 0.00197027	W_tropicalis#0.00139777: 0.00197027)#0.00375717: 0.001011	W_mellicola#0.00564725: 0.00298127)#0.00477477: 0.000196284)#0.000724387: 2.41296e-06)#0.0316313; 5
(((W_canadensis#0.0010517: 0.00214093	W_tropicalis#0.000769223: 0.00214093)#0.0040826: 0.00109857	W_mellicola#0.0061364: 0.0032395)#0.00247069: 0.000215908	(W_muriae#0.00428971: 0.00345278	W_sebi#0.00351372: 0.00345278)#0.00137467: 2.62196e-06)#0.0324804; 5
(W_sebi#0.00307704: 0.00302597	(W_muriae#0.00375659: 0.00302368	((W_canadensis#0.000920994: 0.00187486	W_tropicalis#0.000673626: 0.00187486)#0.00357523: 0.00096204	W_mellicola#0.00537378: 0.0028369)#0.00216364: 0.000186779)#0.00120383: 2.29611e-06)#0.0301919; 5
(W_sebi#0.00307704: 0.00302597	(W_muriae#0.00375659: 0.00302368	((W_canadensis#0.000920994: 0.00222601	W_tropicalis#0.00138189: 0.00222601)#0.00301124: 0.000610889	W_mellicola#0.00537378: 0.0028369)#0.00216364: 0.000186779)#0.00120383: 2.29611e-06)#0.0325615; 5
(W_sebi#0.00307704: 0.00302597	(W_muriae#0.00375659: 0.00302368	((W_canadensis#0.000383408: 0.00222601	W_tropicalis#0.00138189: 0.00222601)#0.00301124: 0.000600319	W_mellicola#0.00537378: 0.00282633)#0.00217173: 0.000197349)#0.000677181: 2.29611e-06)#0.0325615; 5
(W_sebi#0.00370824: 0.00364669	(W_muriae#0.00452718: 0.00364392	((W_canadensis#0.000462056: 0.00268263	W_tropicalis#0.00166535: 0.00268263)#0.00700876: 0.000723461	W_mellicola#0.0064761: 0.00340609)#0.00261722: 0.000237831)#0.00144365: 2.76711e-06)#0.0370692; 5
(W_sebi#0.00370824: 0.00364669	(W_muriae#0.00452718: 0.00364392	((W_canadensis#0.000462056: 0.00268263	W_tropicalis#0.00360076: 0.00268263)#0.00700876: 0.000723461	W_mellicola#0.0064761: 0.00340609)#0.00477859: 0.000237831)#0.00071898: 2.76711e-06)#0.0370692; 5
(W_sebi#0.00370824: 0.00364669	(W_muriae#0.00452718: 0.00364392	((W_canadensis#0.000462056: 0.00268263	W_tropicalis#0.00360076: 0.00268263)#0.00700876: 0.000723461	W_mellicola#0.0064761: 0.00340609)#0.00477859: 0.000237831)#0.000964095: 2.76711e-06)#0.0359514; 5
(W_muriae#0.00393395: 0.00316883	(W_sebi#0.00322232: 0.00316643	((W_canadensis#0.000401509: 0.0023311	W_tropicalis#0.00312892: 0.0023311)#0.00738419: 0.000620243	W_mellicola#0.00562749: 0.00295135)#0.00416426: 0.000215084)#0.00278055: 2.40451e-06)#0.0296379; 5
(W_muriae#0.0043784: 0.00352685	(W_sebi#0.00358637: 0.00352417	((W_mellicola#0.00626327: 0.00259447	W_tropicalis#0.00348242: 0.00259447)#0.00926803: 0.000690317	W_canadensis#0.000446871: 0.00328478)#0.00326919: 0.000239384)#0.000922901: 2.67617e-06)#0.0309177; 5
(W_muriae#0.0043784: 0.00352685	(W_sebi#0.00358637: 0.00352417	((W_canadensis#0.000513609: 0.00259447	W_tropicalis#0.00348242: 0.00259447)#0.00805838: 0.000690317	W_mellicola#0.00626327: 0.00328478)#0.00326919: 0.000239384)#0.00292415: 2.67617e-06)#0.0309177; 5
(W_sebi#0.00358637: 0.00352685	(W_muriae#0.0043784: 0.00352417	((W_canadensis#0.000513609: 0.00259447	W_tropicalis#0.00348242: 0.00259447)#0.00585544: 0.000690317	W_mellicola#0.00626327: 0.00328478)#0.00326919: 0.000239384)#0.00292415: 2.67617e-06)#0.0317552; 5
(W_sebi#0.00358637: 0.00352685	(W_muriae#0.0043784: 0.00352417	((W_canadensis#0.000513609: 0.00259447	W_tropicalis#0.00348242: 0.00259447)#0.00585544: 0.000690317	W_mellicola#0.00626327: 0.00328478)#0.00573029: 0.000239384)#0.00292415: 2.67617e-06)#0.0324298; 5
(W_sebi#0.0031887: 0.00313578	(W_muriae#0.00389291: 0.0031334	((W_canadensis#0.000456658: 0.00230678	W_tropicalis#0.00146032: 0.00230678)#0.00435041: 0.000711772	W_mellicola#0.00556878: 0.00301856)#0.00612755: 0.000114841)#0.000935685: 2.37943e-06)#0.030537; 5
(W_sebi#0.00353866: 0.00347993	((W_canadensis#0.000506777: 0.00312036	W_tropicalis#0.00302935: 0.00312036)#0.00196032: 0.000356931	(W_muriae#0.00575878: 0.00334985	W_mellicola#0.00617996: 0.00334985)#0.00479268: 0.000127445)#0.00348396: 2.64057e-06)#0.0313335; 5
(W_sebi#0.00353866: 0.00347993	((W_canadensis#0.000506777: 0.00312036	W_tropicalis#0.00302935: 0.00312036)#0.00196032: 0.000356931	(W_muriae#0.00575878: 0.00334985	W_mellicola#0.00617996: 0.00334985)#0.00302267: 0.000127445)#0.00348396: 2.64057e-06)#0.0294256; 5
(W_sebi#0.00353866: 0.00347993	(W_muriae#0.00575878: 0.00347729	((W_canadensis#0.000506777: 0.00312036	W_tropicalis#0.00302935: 0.00312036)#0.0037659: 0.000218719	W_mellicola#0.00617996: 0.00333908)#0.00303242: 0.000138211)#0.00181912: 2.64057e-06)#0.0319297; 5
(W_sebi#0.00327407: 0.00321973	(W_muriae#0.00532818: 0.00321728	((W_mellicola#0.00571787: 0.00288704	W_tropicalis#0.00215066: 0.00288704)#0.00348431: 0.000192319	W_canadensis#0.000468883: 0.00307936)#0.00281483: 0.000137923)#0.0016831: 2.44313e-06)#0.0288874; 5
(W_sebi#0.00369973: 0.00363832	(W_muriae#0.00602089: 0.00363556	((W_mellicola#0.00646124: 0.00326238	W_tropicalis#0.00243026: 0.00326238)#0.0039373: 0.000236469	W_canadensis#0.000529843: 0.00349885)#0.00579456: 0.000136707)#0.00190192: 2.76076e-06)#0.0326431; 5
(W_sebi#0.00369973: 0.00363832	(W_muriae#0.00602089: 0.00363051	((W_mellicola#0.00646124: 0.00326238	W_tropicalis#0.00243026: 0.00326238)#0.00184219: 0.000236469	W_canadensis#0.000529843: 0.00349885)#0.00362383: 0.000131653)#0.00399018: 7.81505e-06)#0.0312642; 5
(W_sebi#0.00369973: 0.00363832	(W_muriae#0.00602089: 0.00356043	((W_mellicola#0.00646124: 0.00326238	W_tropicalis#0.00243026: 0.00326238)#0.0026549: 0.000181663	W_canadensis#0.000529843: 0.00344405)#0.0036815: 0.000116385)#0.00301703: 7.78891e-05)#0.0312642; 5
(W_sebi#0.00369973: 0.00363832	(W_muriae#0.00602089: 0.00350898	((W_canadensis#0.000529843: 0.00326238	W_tropicalis#0.00243026: 0.00326238)#0.0026549: 0.000181663	W_mellicola#0.00646124: 0.00344405)#0.0023241: 6.49344e-05)#0.00505672: 0.00012934)#0.0320718; 5
(W_sebi#0.00369973: 0.00363832	(W_mellicola#0.00646124: 0.00353587	((W_canadensis#0.000529843: 0.00326238	W_tropicalis#0.00243026: 0.00326238)#0.0026549: 0.000181663	W_muriae#0.00602089: 0.00344405)#0.0040859: 9.18208e-05)#0.00387205: 0.000102454)#0.0304831; 5
(W_mellicola#0.00646124: 0.00363832	(W_sebi#0.00369973: 0.00353587	((W_canadensis#0.000529843: 0.00326238	W_tropicalis#0.00374845: 0.00326238)#0.0026549: 0.000237134	W_muriae#0.00602089: 0.00349952)#0.00237719: 3.63489e-05)#0.0030008: 0.000102454)#0.0278074; 5
(W_mellicola#0.00646124: 0.00363832	(W_sebi#0.00369973: 0.00353587	((W_canadensis#0.000529843: 0.00326238	W_muriae#0.00602089: 0.00326238)#0.00382604: 0.000211514	W_tropicalis#0.00374845: 0.0034739)#0.00239472: 6.19691e-05)#0.0030008: 0.000102454)#0.0301097; 5
(W_mellicola#0.00646124: 0.00363832	((W_canadensis#0.000529843: 0.00326238	W_muriae#0.00602089: 0.00326238)#0.00382604: 0.000250445	(W_sebi#0.00369973: 0.0034739	W_tropicalis#0.00374845: 0.0034739)#0.00239472: 3.89304e-05)#0.00486528: 0.000125492)#0.0321518; 5
(W_mellicola#0.00646124: 0.00363832	((W_canadensis#0.000529843: 0.00326238	W_muriae#0.00602089: 0.00326238)#0.00665682: 0.000332709	(W_sebi#0.00276617: 0.0034739	W_tropicalis#0.00184798: 0.0034739)#0.00239472: 0.000121194)#0.00282993: 4.32285e-05)#0.0297121; 5
((W_sebi#0.00276617: 0.0034739	W_tropicalis#0.00184798: 0.0034739)#0.00239472: 0.000164423	((W_canadensis#0.000529843: 0.00326238	W_muriae#0.00602089: 0.00326238)#0.0047805: 0.000332709	W_mellicola#0.00646124: 0.00359509)#0.0010895: 4.32285e-05)#0.0297121; 5
((W_sebi#0.00276617: 0.0034739	W_tropicalis#0.00184798: 0.0034739)#0.00239472: 0.000164423	((W_canadensis#0.000529843: 0.00326238	W_mellicola#0.00646124: 0.00326238)#0.0047805: 0.000342106	W_muriae#0.00602089: 0.00360449)#0.00108666: 3.38315e-05)#0.030991; 5
((W_sebi#0.00276617: 0.0034739	W_tropicalis#0.00184798: 0.0034739)#0.00545599: 0.000164423	((W_canadensis#0.000529843: 0.00326238	W_mellicola#0.00646124: 0.00326238)#0.0047805: 0.000342106	W_muriae#0.00602089: 0.00360449)#0.000733633: 3.38315e-05)#0.0326753; 5
((W_sebi#0.00356351: 0.0034739	W_tropicalis#0.00184798: 0.0034739)#0.00545599: 0.000164423	((W_canadensis#0.000529843: 0.00326238	W_mellicola#0.00646124: 0.00326238)#0.0047805: 0.00035403	W_muriae#0.00602089: 0.00361641)#0.000731214: 2.19068e-05)#0.0345586; 5
((W_sebi#0.00356351: 0.0034739	W_tropicalis#0.00184798: 0.0034739)#0.00299183: 0.000164423	((W_canadensis#0.000529843: 0.00326238	W_mellicola#0.00646124: 0.00326238)#0.0047805: 0.00035403	W_muriae#0.00602089: 0.00361641)#0.000731214: 2.19068e-05)#0.0356776; 5
((W_sebi#0.00356351: 0.0034739	W_tropicalis#0.00184798: 0.0034739)#0.000922391: 0.000164423	((W_canadensis#0.000529843: 0.00326238	W_mellicola#0.00646124: 0.00326238)#0.0047805: 0.00035403	W_muriae#0.00602089: 0.00361641)#0.00179222: 2.19068e-05)#0.0379546; 5
((W_sebi#0.00202985: 0.00311575	W_tropicalis#0.00165746: 0.00311575)#0.00294243: 0.000147471	((W_canadensis#0.000475217: 0.00292604	W_muriae#0.00540016: 0.00292604)#0.00279499: 0.000226979	W_mellicola#0.00579511: 0.00315302)#0.00165361: 0.0001102)#0.0359909; 5
((W_sebi#0.00202985: 0.00311575	W_tropicalis#0.0014458: 0.00311575)#0.00294243: 0.000147471	((W_canadensis#0.000475217: 0.00292604	W_mellicola#0.00579511: 0.00292604)#0.00279499: 0.000226979	W_muriae#0.00540016: 0.00315302)#0.00165361: 0.0001102)#0.0331035; 5
((W_sebi#0.00202985: 0.00311575	W_tropicalis#0.0011576: 0.00311575)#0.00294243: 0.000147471	((W_canadensis#0.000779619: 0.00292604	W_mellicola#0.00579511: 0.00292604)#0.00279499: 0.000229624	W_muriae#0.00540016: 0.00315567)#0.00165222: 0.000107555)#0.0314831; 5
((W_sebi#0.00228009: 0.00349986	W_tropicalis#0.00130031: 0.00349986)#0.00330518: 0.000165652	((W_canadensis#0.00087573: 0.00328676	W_mellicola#0.00650953: 0.00328676)#0.00313955: 0.000242649	W_muriae#0.00606589: 0.00352941)#0.00186395: 0.000136098)#0.032926; 5
((W_canadensis#0.00087573: 0.00328676	W_mellicola#0.00650953: 0.00328676)#0.00313955: 0.000378746	((W_sebi#0.00228009: 0.00349986	W_tropicalis#0.00130031: 0.00349986)#0.00194337: 2.9554e-05	W_muriae#0.00606589: 0.00352941)#0.00186395: 0.000136098)#0.0349916; 5
((W_canadensis#0.000985277: 0.00328676	W_mellicola#0.00650953: 0.00328676)#0.00313955: 0.000378746	((W_sebi#0.00228009: 0.00349986	W_tropicalis#0.00130031: 0.00349986)#0.00113145: 2.9554e-05	W_muriae#0.00606589: 0.00352941)#0.00186395: 0.000136098)#0.0360177; 5
((W_canadensis#0.000922625: 0.00307776	W_mellicola#0.00802102: 0.00307776)#0.00293991: 0.000354663	((W_sebi#0.00483819: 0.00327731	W_tropicalis#0.000895367: 0.00327731)#0.0010595: 2.76747e-05	W_muriae#0.00568017: 0.00330498)#0.00174542: 0.000127443)#0.0310983; 5
((W_canadensis#0.000922625: 0.00307776	W_mellicola#0.00802102: 0.00307776)#0.00153918: 0.000354663	((W_sebi#0.00347984: 0.00327731	W_tropicalis#0.00138814: 0.00327731)#0.0010595: 3.41838e-05	W_muriae#0.00568017: 0.00331149)#0.00174199: 0.000120934)#0.0285299; 5
((W_sebi#0.00347984: 0.00327731	W_tropicalis#0.00138814: 0.00327731)#0.00122169: 0.000155118	((W_canadensis#0.000940086: 0.00307776	W_mellicola#0.00802102: 0.00307776)#0.00153918: 0.000233728	W_muriae#0.00568017: 0.00331149)#0.00174199: 0.000120934)#0.030057; 5
((W_sebi#0.00347984: 0.00327731	W_tropicalis#0.00138814: 0.00327731)#0.00240569: 0.000155118	((W_canadensis#0.000940086: 0.00307776	W_mellicola#0.00802102: 0.00307776)#0.00153918: 0.000221823	W_muriae#0.00568017: 0.00329959)#0.00172555: 0.000132839)#0.0311889; 5
((W_sebi#0.00347984: 0.00327731	W_tropicalis#0.00138814: 0.00327731)#0.00126452: 0.000155118	((W_canadensis#0.000940086: 0.00307776	W_mellicola#0.00802102: 0.00307776)#0.00153918: 0.000207492	W_muriae#0.00568017: 0.00328526)#0.00312199: 0.000147171)#0.0331692; 5
((W_sebi#0.00347984: 0.00327731	W_tropicalis#0.00138814: 0.00327731)#0.00198897: 0.000155118	((W_canadensis#0.000940086: 0.00307776	W_mellicola#0.00802102: 0.00307776)#0.00153918: 0.000207492	W_muriae#0.00568017: 0.00328526)#0.00312199: 0.000147171)#0.0345915; 5
((W_sebi#0.00347984: 0.00327731	W_tropicalis#0.00138814: 0.00327731)#0.00198897: 0.000155118	((W_canadensis#0.000940086: 0.00307776	W_mellicola#0.00624615: 0.00307776)#0.000752159: 0.000134152	W_muriae#0.00568017: 0.00321192)#0.00319327: 0.000220511)#0.0345915; 5
((W_sebi#0.00347984: 0.00327731	W_tropicalis#0.00138814: 0.00327731)#0.00198897: 0.000155118	((W_canadensis#0.000940086: 0.00307776	W_mellicola#0.00624615: 0.00307776)#0.00123801: 6.36996e-05	W_muriae#0.00568017: 0.00314146)#0.00556367: 0.000290963)#0.0337925; 5
((W_sebi#0.00307444: 0.00289551	W_tropicalis#0.00211545: 0.00289551)#0.00175726: 0.000137047	((W_canadensis#0.000830567: 0.00271921	W_mellicola#0.00714583: 0.00271921)#0.00109378: 0.000248554	W_muriae#0.00501844: 0.00296776)#0.00337817: 6.47909e-05)#0.0287085; 5
((W_sebi#0.00348076: 0.00327817	W_tropicalis#0.00239503: 0.00327817)#0.0019895: 0.000155159	((W_canadensis#0.000940334: 0.00307858	W_mellicola#0.00809022: 0.00307858)#0.00123834: 0.000281403	W_muriae#0.00568167: 0.00335998)#0.00315668: 7.33535e-05)#0.0347966; 5
((W_sebi#0.00348076: 0.00327817	W_tropicalis#0.00239503: 0.00327817)#0.00444228: 0.000155159	((W_canadensis#0.000743658: 0.00307858	W_mellicola#0.00809022: 0.00307858)#0.00123834: 0.000254681	W_muriae#0.00568167: 0.00333326)#0.00177017: 0.000100075)#0.038175; 5
((W_sebi#0.00348076: 0.00327817	W_tropicalis#0.00239503: 0.00327817)#0.00444228: 0.000155159	((W_canadensis#0.000893669: 0.00307858	W_mellicola#0.00618447: 0.00307858)#0.000786549: 0.000224178	W_muriae#0.00568167: 0.00330275)#0.00178652: 0.000130578)#0.0359764; 5
((W_sebi#0.00326965: 0.00307935	W_tropicalis#0.00224977: 0.00307935)#0.00417285: 0.000145748	((W_canadensis#0.000839467: 0.00289186	W_mellicola#0.00580938: 0.00289186)#0.00160156: 0.000281448	W_muriae#0.00533707: 0.00317331)#0.00164069: 5.17918e-05)#0.0337944; 5
((W_sebi#0.00351257: 0.00330814	W_tropicalis#0.00113171: 0.00330814)#0.00206614: 0.000156577	((W_canadensis#0.000901837: 0.00310672	W_mellicola#0.006241: 0.00310672)#0.00172055: 0.000302359	W_muriae#0.0057336: 0.00340908)#0.00176259: 5.56398e-05)#0.0363052; 5
((W_sebi#0.00351257: 0.00330814	W_tropicalis#0.00113171: 0.00330814)#0.00206614: 0.000156577	((W_canadensis#0.000901837: 0.00329865	W_mellicola#0.00691171: 0.00329865)#0.00162044: 0.000110429	W_muriae#0.0057336: 0.00340908)#0.00176259: 5.56398e-05)#0.0345578; 5
((W_sebi#0.00351257: 0.00330814	W_tropicalis#0.00113171: 0.00330814)#0.00206614: 0.000156577	((W_canadensis#0.000901837: 0.00329865	W_mellicola#0.00691171: 0.00329865)#0.00162044: 0.000110429	W_muriae#0.0057336: 0.00340908)#0.00176259: 5.56398e-05)#0.0329121; 5
((W_canadensis#0.00083103: 0.00329865	W_mellicola#0.00691171: 0.00329865)#0.00162044: 0.000166069	((W_sebi#0.00351257: 0.00330814	W_tropicalis#0.000809856: 0.00330814)#0.000756445: 0.000100937	W_muriae#0.0057336: 0.00340908)#0.00358518: 5.56398e-05)#0.0329121; 5
((W_canadensis#0.000744059: 0.00295343	W_mellicola#0.00618837: 0.00295343)#0.00145086: 0.000148689	((W_sebi#0.00314497: 0.00296193	W_tropicalis#0.000725101: 0.00296193)#0.0026434: 6.85261e-05	W_muriae#0.00513355: 0.00303045)#0.00323311: 7.16646e-05)#0.0319916; 5
((W_sebi#0.00314497: 0.00296193	W_tropicalis#0.000725101: 0.00296193)#0.0026434: 0.000140191	((W_canadensis#0.000744059: 0.00295343	W_mellicola#0.00618837: 0.00295343)#0.00187123: 0.000107635	W_muriae#0.00513355: 0.00306106)#0.00320078: 4.1054e-05)#0.0344725; 5
((W_sebi#0.00240459: 0.00296193	W_tropicalis#0.000725101: 0.00296193)#0.0013127: 0.000140191	((W_canadensis#0.000744059: 0.00295343	W_mellicola#0.0053684: 0.00295343)#0.00187123: 8.30488e-05	W_muriae#0.00513355: 0.00303648)#0.0032267: 6.56404e-05)#0.0373045; 5
((W_sebi#0.00252581: 0.00311124	W_tropicalis#0.000761655: 0.00311124)#0.00095005: 0.000147258	((W_canadensis#0.000781569: 0.00310232	W_mellicola#0.00563903: 0.00310232)#0.00196556: 8.72354e-05	W_muriae#0.00539235: 0.00318955)#0.00120186: 6.89495e-05)#0.0412265; 5
((W_sebi#0.00237943: 0.00293093	W_tropicalis#0.000717513: 0.00293093)#0.00190962: 0.000138724	((W_canadensis#0.000736272: 0.00292252	W_mellicola#0.00531222: 0.00292252)#0.00185164: 9.64557e-05	W_muriae#0.00507983: 0.00301898)#0.00252818: 5.06775e-05)#0.0369718; 5
((W_sebi#0.00237943: 0.00293093	W_tropicalis#0.000717513: 0.00293093)#0.00190962: 0.000138724	((W_canadensis#0.000736272: 0.00292252	W_mellicola#0.00531222: 0.00292252)#0.00367696: 7.97781e-05	W_muriae#0.00507983: 0.0030023)#0.00254223: 6.7355e-05)#0.0346179; 5
((W_sebi#0.00237943: 0.00293093	W_tropicalis#0.000717513: 0.00293093)#0.00190962: 0.000138724	((W_canadensis#0.000736272: 0.00292252	W_mellicola#0.00531222: 0.00292252)#0.00367696: 0.00013128	W_muriae#0.00507983: 0.0030538)#0.00249935: 1.58532e-05)#0.032318; 5
((W_sebi#0.00237943: 0.00293093	W_tropicalis#0.000717513: 0.00293093)#0.00409417: 0.000138724	((W_canadensis#0.000736272: 0.00292252	W_mellicola#0.00531222: 0.00292252)#0.00149859: 0.00013128	W_muriae#0.00507983: 0.0030538)#0.00249935: 1.58532e-05)#0.0311457; 5
((W_sebi#0.00237943: 0.00293093	W_tropicalis#0.000889921: 0.00293093)#0.00175273: 0.000138724	((W_canadensis#0.000736272: 0.00292252	W_mellicola#0.00531222: 0.00292252)#0.00149859: 0.000119452	W_muriae#0.00507983: 0.00304197)#0.00250907: 2.7681e-05)#0.0300708; 5
((W_sebi#0.00264268: 0.0032552	W_tropicalis#0.00098838: 0.0032552)#0.00194665: 0.000154072	((W_canadensis#0.000817732: 0.00324586	W_mellicola#0.00589996: 0.00324586)#0.00166439: 0.000132668	W_muriae#0.00564186: 0.00337853)#0.00278667: 3.07436e-05)#0.0350005; 5
((W_sebi#0.00264268: 0.0032552	W_tropicalis#0.00128793: 0.0032552)#0.00194665: 0.000154072	((W_canadensis#0.000817732: 0.00301381	W_mellicola#0.00589996: 0.00301381)#0.00179255: 0.0003917	W_muriae#0.00564186: 0.00340551)#0.00276459: 3.76493e-06)#0.0326515; 5
((W_sebi#0.00264268: 0.0032552	W_tropicalis#0.00128793: 0.0032552)#0.00194665: 0.000154072	((W_canadensis#0.000817732: 0.00301381	W_mellicola#0.00589996: 0.00301381)#0.0031973: 0.0003917	W_muriae#0.00564186: 0.00340551)#0.000244981: 3.76493e-06)#0.0309593; 5
((W_sebi#0.00264268: 0.0032552	W_tropicalis#0.00064388: 0.0032552)#0.00283841: 0.000154072	((W_canadensis#0.000573178: 0.00301381	W_mellicola#0.00589996: 0.00301381)#0.00404019: 0.0003917	W_muriae#0.00564186: 0.00340551)#0.00148662: 3.76493e-06)#0.0319546; 5
((W_sebi#0.00264268: 0.0032552	W_tropicalis#0.00064388: 0.0032552)#0.00283841: 0.000154072	((W_canadensis#0.000573178: 0.00301381	W_mellicola#0.00589996: 0.00301381)#0.00404019: 0.00036876	W_muriae#0.00564186: 0.00338257)#0.0014967: 2.67055e-05)#0.0345073; 5
(W_muriae#0.00564186: 0.00340928	((W_canadensis#0.000573178: 0.00301381	W_mellicola#0.00589996: 0.00301381)#0.00224992: 0.000332151	(W_sebi#0.00264268: 0.0032552	W_tropicalis#0.00123801: 0.0032552)#0.00283841: 9.07571e-05)#0.0028613: 6.33146e-05)#0.0312871; 5
(W_muriae#0.00542622: 0.00327897	(W_tropicalis#0.0011907: 0.0032028	(W_sebi#0.00254167: 0.00313078	(W_canadensis#0.00055127: 0.00289862	W_mellicola#0.00567445: 0.00289862)#0.00216393: 0.000232167)#0.00272992: 7.20152e-05)#0.00276506: 7.61677e-05)#0.0300912; 5
(W_muriae#0.00542622: 0.00327897	(W_tropicalis#0.0011907: 0.00317885	(W_sebi#0.00254167: 0.00313078	(W_canadensis#0.00055127: 0.00289862	W_mellicola#0.00567445: 0.00289862)#0.00388307: 0.000232167)#0.00199813: 4.80697e-05)#0.00371263: 0.000100113)#0.0283739; 5
(W_muriae#0.00542622: 0.00327897	(W_tropicalis#0.00186832: 0.00322101	(W_sebi#0.00254167: 0.00313898	(W_canadensis#0.00055127: 0.00289862	W_mellicola#0.00567445: 0.00289862)#0.00192073: 0.000240362)#0.00199291: 8.20348e-05)#0.00225376: 5.7953e-05)#0.0304008; 5
(W_muriae#0.00542622: 0.00327897	(W_tropicalis#0.00186832: 0.00322101	(W_sebi#0.00254167: 0.00320579	(W_canadensis#0.00055127: 0.00289862	W_mellicola#0.00567445: 0.00289862)#0.00192073: 0.000307175)#0.00195138: 1.52223e-05)#0.00225376: 5.7953e-05)#0.0318842; 5
(W_muriae#0.00542622: 0.00327897	(W_tropicalis#0.00116663: 0.00321803	(W_sebi#0.00254167: 0.00320579	(W_canadensis#0.00155291: 0.00289862	W_mellicola#0.00567445: 0.00289862)#0.00246562: 0.000307175)#0.000372372: 1.22381e-05)#0.00225585: 6.09372e-05)#0.0318842; 5
(W_muriae#0.00542622: 0.00327897	(W_tropicalis#0.00116663: 0.00322647	(W_sebi#0.00254167: 0.00320579	(W_canadensis#0.00155291: 0.00289862	W_mellicola#0.00567445: 0.00289862)#0.00246562: 0.000307175)#0.00256334: 2.06732e-05)#0.00224995: 5.2502e-05)#0.0299979; 5
(W_muriae#0.00542622: 0.00327897	(W_tropicalis#0.00116663: 0.00326093	(W_mellicola#0.00567445: 0.00324263	(W_canadensis#0.000661102: 0.00289862	W_sebi#0.00254167: 0.00289862)#0.00246562: 0.00034401)#0.00253422: 1.83023e-05)#0.00071068: 1.80376e-05)#0.0280574; 5
(W_muriae#0.00542622: 0.00327897	(W_tropicalis#0.00116663: 0.00325092	(W_mellicola#0.00567445: 0.00324263	(W_canadensis#0.000661102: 0.00289862	W_sebi#0.00254167: 0.00289862)#0.00163652: 0.00034401)#0.00116787: 8.2966e-06)#0.00240328: 2.80433e-05)#0.0302605; 5
(W_muriae#0.00542622: 0.00327897	(W_tropicalis#0.00107698: 0.00325374	(W_mellicola#0.00567445: 0.00324263	(W_canadensis#0.000661102: 0.00289862	W_sebi#0.00254167: 0.00289862)#0.00497074: 0.00034401)#0.000920775: 1.11126e-05)#0.00294175: 2.52274e-05)#0.0295909; 5
(W_muriae#0.00542622: 0.00327897	((W_canadensis#0.000661102: 0.00289862	W_sebi#0.00254167: 0.00289862)#0.00350534: 0.000355123	(W_mellicola#0.00567445: 0.00324263	W_tropicalis#0.00131936: 0.00324263)#0.000920775: 1.11126e-05)#0.00079918: 2.52274e-05)#0.0278476; 5
(W_muriae#0.00582882: 0.00352225	(W_mellicola#0.00609547: 0.00350755	((W_canadensis#0.000710152: 0.00311368	W_sebi#0.00273026: 0.00311368)#0.00376542: 0.000369534	W_tropicalis#0.00141725: 0.00348321)#0.00325149: 2.43331e-05)#0.000855441: 1.47031e-05)#0.0280234; 5
(W_muriae#0.00582882: 0.00352225	(W_tropicalis#0.00141725: 0.00348633	((W_canadensis#0.000710152: 0.00311368	W_sebi#0.00273026: 0.00311368)#0.00177928: 0.000369534	W_mellicola#0.00609547: 0.00348321)#0.00105554: 3.11704e-06)#0.000860647: 3.59191e-05)#0.0280234; 5
(W_muriae#0.00530263: 0.00320429	(W_tropicalis#0.00128931: 0.00317618	((W_mellicola#0.00554521: 0.0028326	W_sebi#0.00248379: 0.0028326)#0.00161865: 0.000336175	W_canadensis#0.000646044: 0.00316877)#0.00096025: 7.40596e-06)#0.00178315: 2.81063e-05)#0.0245511; 5
(W_muriae#0.00530263: 0.00320429	(W_tropicalis#0.00194183: 0.00318748	((W_canadensis#0.000646044: 0.0028326	W_sebi#0.00248379: 0.0028326)#0.00161865: 0.000336175	W_mellicola#0.00554521: 0.00316877)#0.00307859: 1.87043e-05)#0.00177683: 1.68079e-05)#0.0245511; 5
(W_muriae#0.00530263: 0.00320429	(W_tropicalis#0.000456203: 0.00318443	((W_mellicola#0.00554521: 0.0028326	W_sebi#0.00248379: 0.0028326)#0.00345249: 0.000336175	W_canadensis#0.000646044: 0.00316877)#0.000825365: 1.56523e-05)#0.00457041: 1.986e-05)#0.0253803; 5
(W_muriae#0.00451818: 0.00320429	(W_tropicalis#0.0010702: 0.00317915	((W_mellicola#0.00554521: 0.0028326	W_sebi#0.00248379: 0.0028326)#0.00345249: 0.000336175	W_canadensis#0.000646044: 0.00316877)#0.000825365: 1.03726e-05)#0.003207: 2.51396e-05)#0.0285636; 5
(W_muriae#0.00451818: 0.00320429	(W_tropicalis#0.0010702: 0.00319868	((W_mellicola#0.00554521: 0.0028326	W_canadensis#0.000646044: 0.0028326)#0.00345249: 0.000336175	W_sebi#0.00248379: 0.00316877)#0.000825365: 2.99072e-05)#0.0010368: 5.60502e-06)#0.0310907; 5
(W_muriae#0.00514073: 0.0036458	(W_tropicalis#0.00139442: 0.00363942	((W_mellicola#0.00630927: 0.0032229	W_sebi#0.00282602: 0.0032229)#0.00392819: 0.000379327	W_canadensis#0.000735061: 0.00360222)#0.00210729: 3.7197e-05)#0.00117966: 6.37733e-06)#0.0322982; 5
(W_muriae#0.00486433: 0.00344977	(W_tropicalis#0.00131945: 0.00344374	((W_canadensis#0.000695539: 0.00304961	W_sebi#0.00267407: 0.00304961)#0.00145216: 0.00034514	W_mellicola#0.00597004: 0.00339475)#0.00200209: 4.89883e-05)#0.00111623: 6.03444e-06)#0.0315061; 5
(W_muriae#0.00464894: 0.00329702	(W_mellicola#0.00570569: 0.00329544	((W_canadensis#0.000664742: 0.00291458	W_sebi#0.00255567: 0.00291458)#0.00138786: 0.000329858	W_tropicalis#0.00126103: 0.00324443)#0.00414502: 5.10088e-05)#0.00097015: 1.57756e-06)#0.0317947; 5
(W_muriae#0.00438051: 0.00310665	(W_mellicola#0.00537624: 0.00310516	((W_canadensis#0.000626359: 0.00274629	W_sebi#0.0024081: 0.00274629)#0.0012984: 0.000310812	W_tropicalis#0.00118821: 0.0030571)#0.00272657: 4.80636e-05)#0.0020527: 1.48647e-06)#0.0299588; 5
(W_muriae#0.00438051: 0.00310665	((W_canadensis#0.000626359: 0.00274629	W_sebi#0.0024081: 0.00274629)#0.00203334: 0.000352715	(W_mellicola#0.00537624: 0.0030571	W_tropicalis#0.00118821: 0.0030571)#0.00272657: 4.19029e-05)#0.00107931: 7.64718e-06)#0.0316729; 5
(W_muriae#0.00438051: 0.00310665	(W_mellicola#0.00537624: 0.003099	((W_canadensis#0.000626359: 0.00274629	W_sebi#0.0024081: 0.00274629)#0.00203334: 0.000310812	W_tropicalis#0.00118821: 0.0030571)#0.000955773: 4.19029e-05)#0.0020619: 7.64718e-06)#0.0343117; 5
(W_muriae#0.00438051: 0.00310665	(W_mellicola#0.00537624: 0.003099	((W_canadensis#0.000626359: 0.00274629	W_sebi#0.0024081: 0.00274629)#0.00203334: 0.000310812	W_tropicalis#0.00163695: 0.0030571)#0.0025352: 4.19029e-05)#0.000573477: 7.64718e-06)#0.0367188; 5
(W_muriae#0.00438051: 0.00310665	(W_tropicalis#0.00163695: 0.003099	((W_canadensis#0.000626359: 0.00274629	W_sebi#0.0024081: 0.00274629)#0.00203334: 0.000310812	W_mellicola#0.00537624: 0.0030571)#0.0025352: 4.19029e-05)#0.00184175: 7.64718e-06)#0.0344478; 5
(W_tropicalis#0.000940514: 0.00310665	(W_muriae#0.00503802: 0.00308511	((W_canadensis#0.000626359: 0.00274629	W_sebi#0.0024081: 0.00274629)#0.00203334: 0.000310812	W_mellicola#0.00537624: 0.0030571)#0.00104547: 2.8014e-05)#0.00185004: 2.1536e-05)#0.035479; 5
(W_tropicalis#0.000940514: 0.00310665	(W_muriae#0.00503802: 0.00306354	((W_canadensis#0.000626359: 0.00274629	W_sebi#0.0024081: 0.00274629)#0.00203334: 0.000310812	W_mellicola#0.00537624: 0.0030571)#0.00110265: 6.44235e-06)#0.00186306: 4.31077e-05)#0.0337335; 5
(W_tropicalis#0.000940514: 0.00310665	(W_mellicola#0.00537624: 0.00307102	((W_canadensis#0.000626359: 0.00274629	W_sebi#0.0024081: 0.00274629)#0.00203334: 0.000310812	W_muriae#0.00503802: 0.0030571)#0.00110265: 1.39213e-05)#0.00331678: 3.56287e-05)#0.0337335; 5
(W_tropicalis#0.00149628: 0.00310665	(W_mellicola#0.00537624: 0.00307102	((W_canadensis#0.000626359: 0.00274629	W_sebi#0.0024081: 0.00274629)#0.00203334: 0.000310812	W_muriae#0.00503802: 0.0030571)#0.00110265: 1.39213e-05)#0.00331678: 3.56287e-05)#0.0309964; 5
(W_mellicola#0.00537624: 0.00310665	(W_tropicalis#0.00149628: 0.00307102	((W_canadensis#0.000626359: 0.00274629	W_sebi#0.0024081: 0.00274629)#0.00203334: 0.000310812	W_muriae#0.00503802: 0.0030571)#0.00110265: 1.39213e-05)#0.00331678: 3.56287e-05)#0.0322158; 5
(W_mellicola#0.00537624: 0.00310665	(W_tropicalis#0.00149628: 0.00307102	((W_canadensis#0.000626359: 0.00274629	W_sebi#0.0024081: 0.00274629)#0.00203334: 0.000310812	W_muriae#0.00503802: 0.0030571)#0.00119959: 1.39213e-05)#0.00548197: 3.56287e-05)#0.030558; 5
(W_mellicola#0.00537624: 0.00310665	(W_tropicalis#0.00149628: 0.00309713	((W_canadensis#0.000626359: 0.00274629	W_sebi#0.0024081: 0.00274629)#0.00367951: 0.000310812	W_muriae#0.00503802: 0.0030571)#0.00149838: 4.00346e-05)#0.00657617: 9.51547e-06)#0.0326975; 5
(W_mellicola#0.00537624: 0.00310665	(W_muriae#0.00503802: 0.0030621	((W_canadensis#0.000626359: 0.00274629	W_sebi#0.0024081: 0.00274629)#0.00247838: 0.000310812	W_tropicalis#0.00149628: 0.0030571)#0.00149838: 5.00397e-06)#0.0066514: 4.45461e-05)#0.0344483; 5
(W_muriae#0.00503802: 0.00310665	(W_mellicola#0.00537624: 0.00308467	((W_canadensis#0.000626359: 0.00274629	W_sebi#0.0024081: 0.00274629)#0.00247838: 0.000310812	W_tropicalis#0.00149628: 0.0030571)#0.00149838: 2.75709e-05)#0.00529182: 2.19792e-05)#0.032564; 5
(W_muriae#0.00503802: 0.00310665	(W_mellicola#0.00537624: 0.00309087	((W_canadensis#0.000626359: 0.00274629	W_sebi#0.0024081: 0.00274629)#0.00455851: 0.000310812	W_tropicalis#0.00149628: 0.0030571)#0.00149838: 3.37735e-05)#0.0043005: 1.57766e-05)#0.0306075; 5
(W_mellicola#0.00537624: 0.00310665	(W_muriae#0.00503802: 0.00305948	((W_canadensis#0.000626359: 0.00274629	W_sebi#0.0024081: 0.00274629)#0.00289917: 0.000297961	W_tropicalis#0.00149628: 0.00304425)#0.0015047: 1.52358e-05)#0.00434462: 4.71648e-05)#0.0277436; 5
(W_mellicola#0.00537624: 0.00310665	((W_canadensis#0.000626359: 0.00274629	W_sebi#0.0024081: 0.00274629)#0.00149699: 0.000313006	(W_muriae#0.00503802: 0.00304425	W_tropicalis#0.00149628: 0.00304425)#0.0015047: 1.50452e-05)#0.00434489: 4.73553e-05)#0.0299666; 5
(W_mellicola#0.00537624: 0.00310665	(W_muriae#0.00503802: 0.00305929	((W_canadensis#0.000669067: 0.00274629	W_sebi#0.0024081: 0.00274629)#0.00219844: 0.000297961	W_tropicalis#0.00149628: 0.00304425)#0.000954903: 1.50452e-05)#0.00434489: 4.73553e-05)#0.0323206; 5
(W_mellicola#0.00537624: 0.00310665	(W_muriae#0.00503802: 0.00304801	((W_canadensis#0.000669067: 0.00274629	W_sebi#0.0024081: 0.00274629)#0.00429727: 0.000297961	W_tropicalis#0.00149628: 0.00304425)#0.000954903: 3.76527e-06)#0.00436097: 5.86352e-05)#0.0323206; 5
(W_mellicola#0.00537624: 0.00310665	(W_muriae#0.00503802: 0.00304801	((W_tropicalis#0.00149628: 0.00274629	W_sebi#0.0024081: 0.00274629)#0.00291357: 0.000297961	W_canadensis#0.0031617: 0.00304425)#0.000954903: 3.76527e-06)#0.00231596: 5.86352e-05)#0.0310688; 5
(W_mellicola#0.00612018: 0.00353653	(W_muriae#0.00573516: 0.00346978	((W_tropicalis#0.00170333: 0.00312631	W_sebi#0.00274133: 0.00312631)#0.00331674: 0.000255706	W_canadensis#0.00163325: 0.00338201)#0.00111387: 8.77718e-05)#0.00263643: 6.67489e-05)#0.0323444; 5
(W_mellicola#0.00612018: 0.00353653	(W_muriae#0.00573516: 0.00349388	((W_tropicalis#0.00170333: 0.00312631	W_canadensis#0.00163325: 0.00312631)#0.00139525: 5.83891e-05	W_sebi#0.00212725: 0.0031847)#0.00334396: 0.000309186)#0.00261824: 4.26522e-05)#0.0352075; 5
(((W_tropicalis#0.00170333: 0.00312631	W_canadensis#0.00163325: 0.00312631)#0.00158025: 0.000218468	W_sebi#0.00212725: 0.00334477)#0.00318392: 0.000191759	(W_muriae#0.00573516: 0.00349388	W_mellicola#0.00721955: 0.00349388)#0.00261824: 4.26522e-05)#0.0365696; 5
(W_mellicola#0.00721955: 0.00353653	(W_muriae#0.00573516: 0.00352011	((W_tropicalis#0.00170333: 0.00312631	W_canadensis#0.00163325: 0.00312631)#0.00158025: 0.000275289	W_sebi#0.00212725: 0.0034016)#0.00313073: 0.000118512)#0.00427198: 1.64256e-05)#0.0365696; 5
(W_mellicola#0.00721955: 0.00353653	(W_muriae#0.00573516: 0.00352011	((W_tropicalis#0.00170333: 0.00312631	W_canadensis#0.00219523: 0.00312631)#0.00325642: 0.000275289	W_sebi#0.00212725: 0.0034016)#0.00313073: 0.000118512)#0.00427198: 1.64256e-05)#0.0365696; 5
(W_mellicola#0.00532659: 0.00353653	(W_muriae#0.00573516: 0.00352011	((W_tropicalis#0.00170333: 0.00312631	W_canadensis#0.00219523: 0.00312631)#0.00100086: 0.000109966	W_sebi#0.00212725: 0.00323627)#0.00329066: 0.000283836)#0.00249055: 1.64256e-05)#0.0365696; 5
(W_mellicola#0.00532659: 0.00353653	(W_muriae#0.00573516: 0.00352011	((W_sebi#0.00212725: 0.00312631	W_canadensis#0.00219523: 0.00312631)#0.00100086: 0.000109966	W_tropicalis#0.00170333: 0.00323627)#0.00329066: 0.000283836)#0.00249055: 1.64256e-05)#0.0365696; 5
(W_mellicola#0.00532659: 0.00353653	(W_muriae#0.00453552: 0.00343238	((W_tropicalis#0.00170333: 0.00312631	W_canadensis#0.00219523: 0.00312631)#0.00100086: 0.000130851	W_sebi#0.00212725: 0.00325716)#0.00528284: 0.000175222)#0.00423663: 0.000104153)#0.0341657; 5
(((W_tropicalis#0.00170333: 0.00312631	W_canadensis#0.00219523: 0.00312631)#0.00100086: 0.000273884	W_sebi#0.00212725: 0.00340019)#0.00506061: 0.000136343	(W_muriae#0.00571701: 0.00343238	W_mellicola#0.00532659: 0.00343238)#0.00423663: 0.000104153)#0.0341657; 5
(((W_tropicalis#0.00170333: 0.00312631	W_canadensis#0.00219523: 0.00312631)#0.00100086: 0.000273884	W_sebi#0.00212725: 0.00340019)#0.00506061: 0.000136343	(W_muriae#0.00571701: 0.00343238	W_mellicola#0.00532659: 0.00343238)#0.00423663: 0.000104153)#0.0364424; 5
(((W_tropicalis#0.00170333: 0.00312631	W_canadensis#0.00219523: 0.00312631)#0.00219778: 0.000273989	W_sebi#0.00212725: 0.0034003)#0.00209741: 0.000136238	(W_muriae#0.00571701: 0.00343238	W_mellicola#0.00532659: 0.00343238)#0.00226384: 0.000104153)#0.0343139; 5
(W_muriae#0.00571701: 0.00353653	(((W_tropicalis#0.00170333: 0.00312631	W_canadensis#0.00219523: 0.00312631)#0.00219778: 0.000317586	W_sebi#0.00212725: 0.00344389)#0.00358168: 6.27197e-05	W_mellicola#0.00532659: 0.00350661)#0.00221592: 2.99217e-05)#0.0310339; 5
(W_muriae#0.00571701: 0.00353653	(((W_tropicalis#0.00104737: 0.00312631	W_canadensis#0.00219523: 0.00312631)#0.00151229: 0.000317586	W_sebi#0.00212725: 0.00344389)#0.00358168: 6.27197e-05	W_mellicola#0.00532659: 0.00350661)#0.00504685: 2.99217e-05)#0.0295066; 5
(W_muriae#0.00523935: 0.00324105	(((W_tropicalis#0.00063672: 0.0028651	W_canadensis#0.00201182: 0.0028651)#0.00138594: 0.000280969	W_sebi#0.00194952: 0.00314607)#0.00532554: 4.04444e-05	W_mellicola#0.00488155: 0.00318651)#0.00466454: 5.45391e-05)#0.0295038; 5
(((W_tropicalis#0.00103678: 0.00332249	W_canadensis#0.000876005: 0.00332249)#0.00160719: 0.000325822	W_sebi#0.00226074: 0.00364831)#0.0061757: 0.000110147	(W_muriae#0.00607575: 0.00369521	W_mellicola#0.00566084: 0.00369521)#0.00293765: 6.32457e-05)#0.0318401; 5
(((W_tropicalis#0.00103678: 0.00332249	W_canadensis#0.000876005: 0.00332249)#0.00348027: 0.000325822	W_sebi#0.00226074: 0.00364831)#0.00407067: 0.000110147	(W_muriae#0.00607575: 0.00369521	W_mellicola#0.00566084: 0.00369521)#0.00293765: 6.32457e-05)#0.0341264; 5
(((W_tropicalis#0.00103678: 0.00332249	W_canadensis#0.00138001: 0.00332249)#0.00489036: 0.000281426	W_sebi#0.00226074: 0.00360391)#0.00241994: 0.000154543	(W_muriae#0.00607575: 0.00369521	W_mellicola#0.00566084: 0.00369521)#0.00564617: 6.32457e-05)#0.03286; 5
(((W_tropicalis#0.00103678: 0.00332249	W_canadensis#0.00138001: 0.00332249)#0.00237236: 0.000113928	W_sebi#0.00226074: 0.00343641)#0.00472659: 0.000322041	(W_muriae#0.00502465: 0.00369521	W_mellicola#0.00566084: 0.00369521)#0.00296491: 6.32457e-05)#0.0354181; 5
(((W_tropicalis#0.00103678: 0.00332249	W_canadensis#0.00138001: 0.00332249)#0.00237236: 0.000115452	W_sebi#0.00226074: 0.00343794)#0.0047245: 0.000320518	(W_muriae#0.00502465: 0.00369521	W_mellicola#0.00566084: 0.00369521)#0.00296491: 6.32457e-05)#0.0363324; 5
(((W_sebi#0.00226074: 0.00332249	W_canadensis#0.00138001: 0.00332249)#0.00237236: 0.000234542	W_tropicalis#0.00103678: 0.00355703)#0.00252543: 0.000201427	(W_muriae#0.00502465: 0.00369521	W_mellicola#0.00566084: 0.00369521)#0.00296491: 6.32457e-05)#0.0335469; 5
(((W_sebi#0.00226074: 0.00332249	W_canadensis#0.00138001: 0.00332249)#0.00410279: 0.000306164	W_tropicalis#0.00103678: 0.00362865)#0.00319775: 0.000129805	(W_muriae#0.00502465: 0.00369521	W_mellicola#0.00566084: 0.00369521)#0.00419633: 6.32457e-05)#0.0349211; 5
(((W_tropicalis#0.00103678: 0.00332249	W_canadensis#0.00138001: 0.00332249)#0.00236323: 0.000422606	W_sebi#0.00308305: 0.00374509)#0.00309833: 1.33633e-05	(W_muriae#0.00502465: 0.00369521	W_mellicola#0.00566084: 0.00369521)#0.00419633: 6.32457e-05)#0.0349211; 5
(((W_tropicalis#0.000940247: 0.00332249	W_canadensis#0.00138001: 0.00332249)#0.00236323: 0.000422606	W_sebi#0.00308305: 0.00374509)#0.000580886: 1.33633e-05	(W_muriae#0.00502465: 0.00369521	W_mellicola#0.00566084: 0.00369521)#0.00267803: 6.32457e-05)#0.0333967; 5
(((W_tropicalis#0.000830527: 0.00293478	W_canadensis#0.00121897: 0.00293478)#0.00208746: 0.000373291	W_sebi#0.00272328: 0.00330807)#0.00142061: 1.18039e-05	(W_muriae#0.00443831: 0.00326401	W_mellicola#0.00500026: 0.00326401)#0.00236553: 5.58654e-05)#0.028304; 5
(((W_tropicalis#0.000830527: 0.00293478	W_canadensis#0.00121897: 0.00293478)#0.00313259: 0.000373291	W_sebi#0.00272328: 0.00330807)#0.000843956: 1.18039e-05	(W_muriae#0.00443831: 0.00326401	W_mellicola#0.00500026: 0.00326401)#0.00236553: 5.58654e-05)#0.0258001; 5
(((W_tropicalis#0.00316716: 0.00293478	W_canadensis#0.00121897: 0.00293478)#0.00185123: 0.000373291	W_sebi#0.00272328: 0.00330807)#0.000843956: 1.18039e-05	(W_muriae#0.00443831: 0.00326401	W_mellicola#0.00500026: 0.00326401)#0.00236553: 5.58654e-05)#0.0279502; 5
(((W_tropicalis#0.00366272: 0.00339397	W_canadensis#0.000769084: 0.00339397)#0.00614256: 0.000431699	W_sebi#0.00314939: 0.00382567)#0.0018423: 1.36508e-05	(W_muriae#0.00513276: 0.00377472	W_mellicola#0.00578264: 0.00377472)#0.00471021: 6.46066e-05)#0.0296614; 5
(((W_muriae#0.00513276: 0.00377472	W_mellicola#0.00578264: 0.00377472)#0.00274098: 4.70067e-05	W_sebi#0.00314939: 0.00382172)#0.0018442: 1.75999e-05	(W_tropicalis#0.00366272: 0.00339397	W_canadensis#0.000769084: 0.00339397)#0.00357351: 0.00044535)#0.0319303; 5
(((W_tropicalis#0.00366272: 0.00339397	W_canadensis#0.000769084: 0.00339397)#0.00582052: 0.00042775	W_sebi#0.00314939: 0.00382172)#0.0018442: 1.75999e-05	(W_muriae#0.00513276: 0.00377472	W_mellicola#0.00578264: 0.00377472)#0.000915694: 6.46066e-05)#0.0319303; 5
(((W_tropicalis#0.000981905: 0.00259006	W_canadensis#0.000769084: 0.00259006)#0.00613184: 0.00123167	W_sebi#0.00314939: 0.00382172)#0.0018442: 1.75999e-05	(W_muriae#0.00513276: 0.00377472	W_mellicola#0.00578264: 0.00377472)#0.000915694: 6.46066e-05)#0.0319303; 5
(((W_tropicalis#0.000981905: 0.00321789	W_canadensis#0.000769084: 0.00321789)#0.00621402: 0.000585701	(W_muriae#0.00513276: 0.00377472	W_mellicola#0.00578264: 0.00377472)#0.00248144: 2.88766e-05)#0.00185299: 3.573e-05	W_sebi#0.00314939: 0.00383932)#0.0329457; 5
((W_sebi#0.00314939: 0.003838	(W_muriae#0.00513276: 0.00377472	W_mellicola#0.00578264: 0.00377472)#0.00248144: 6.32789e-05)#0.00183638: 1.32772e-06	(W_tropicalis#0.000981905: 0.00321789	W_canadensis#0.000769084: 0.00321789)#0.00621402: 0.000621431)#0.0305649; 5
((W_mellicola#0.00578264: 0.003838	(W_muriae#0.00513276: 0.00377472	W_sebi#0.00314939: 0.00377472)#0.00248144: 6.32789e-05)#0.00183638: 1.32772e-06	(W_tropicalis#0.000981905: 0.00321789	W_canadensis#0.000970222: 0.00321789)#0.00621402: 0.000621431)#0.0324373; 5
(((W_tropicalis#0.00089528: 0.00293401	W_canadensis#0.000884628: 0.00293401)#0.00338038: 0.000546516	(W_muriae#0.00467994: 0.00344171	W_sebi#0.00287155: 0.00344171)#0.00226252: 3.88156e-05)#0.00168346: 2.00913e-05	W_mellicola#0.00527249: 0.00350061)#0.0295756; 5
((W_sebi#0.00287155: 0.00345241	(W_muriae#0.00467994: 0.00344171	(W_tropicalis#0.00089528: 0.00293401	W_canadensis#0.000884628: 0.00293401)#0.00338038: 0.0005077)#0.000912394: 1.07039e-05)#0.00169717: 4.8203e-05	W_mellicola#0.00527249: 0.00350061)#0.0295756; 5
((W_muriae#0.00467994: 0.00345241	(W_sebi#0.00287155: 0.00344171	(W_tropicalis#0.00101139: 0.00273049	W_canadensis#0.000808463: 0.00273049)#0.00363233: 0.000711216)#0.000799652: 1.07039e-05)#0.00368688: 4.8203e-05	W_mellicola#0.00527249: 0.00350061)#0.0287311; 5
((W_mellicola#0.00527249: 0.00348282	(W_sebi#0.00287155: 0.00344171	(W_tropicalis#0.00101139: 0.00326259	W_canadensis#0.000808463: 0.00326259)#0.00121202: 0.000179114)#0.00226455: 4.11099e-05)#0.00247179: 1.7797e-05	W_muriae#0.00467994: 0.00350061)#0.0307612; 5
((W_mellicola#0.00545232: 0.00360161	(W_sebi#0.00296949: 0.00346915	(W_tropicalis#0.00104588: 0.00337387	W_canadensis#0.00107293: 0.00337387)#0.00125336: 9.52747e-05)#0.00547304: 0.00013246)#0.00255609: 1.8404e-05	W_muriae#0.00483956: 0.00362001)#0.0333921; 5
((W_sebi#0.00280042: 0.00339655	(W_mellicola#0.0051419: 0.0032582	(W_tropicalis#0.000986336: 0.00318178	W_canadensis#0.00101184: 0.00318178)#0.001182: 7.64154e-05)#0.00296304: 0.000138354)#0.000674329: 1.73562e-05	W_muriae#0.00456403: 0.00341391)#0.0302391; 5
((W_sebi#0.00280042: 0.00339399	(W_mellicola#0.0051419: 0.00323261	(W_tropicalis#0.00111798: 0.00318178	W_canadensis#0.00101184: 0.00318178)#0.001182: 5.08243e-05)#0.00133524: 0.000161377)#0.00126863: 1.99236e-05	W_muriae#0.00456403: 0.00341391)#0.0302391; 5
((W_muriae#0.00456403: 0.00339399	(W_mellicola#0.0051419: 0.00323261	(W_tropicalis#0.001055: 0.00318178	W_canadensis#0.00101184: 0.00318178)#0.001182: 5.08243e-05)#0.00133524: 0.000161377)#0.00126863: 1.99236e-05	W_sebi#0.00280042: 0.00341391)#0.032019; 5
((W_muriae#0.00456403: 0.00338883	(W_mellicola#0.0051419: 0.00323261	(W_tropicalis#0.00289319: 0.00318178	W_canadensis#0.00101184: 0.00318178)#0.001182: 5.08243e-05)#0.00293081: 0.000156226)#0.00127056: 2.50746e-05	W_sebi#0.00280042: 0.00341391)#0.0325258; 5
((W_muriae#0.00456403: 0.00338883	(W_mellicola#0.0051419: 0.00323261	(W_tropicalis#0.00289319: 0.00318178	W_canadensis#0.00101184: 0.00318178)#0.000417013: 5.08243e-05)#0.00293081: 0.000156226)#0.00165635: 2.50746e-05	W_sebi#0.00280042: 0.00341391)#0.0313563; 5
((W_sebi#0.00280042: 0.00338883	(W_mellicola#0.0051419: 0.0032566	(W_tropicalis#0.00194129: 0.00318178	W_canadensis#0.00098888: 0.00318178)#0.00144915: 7.48127e-05)#0.00290922: 0.000132238)#0.000698287: 2.50746e-05	W_muriae#0.00456403: 0.00341391)#0.0313563; 5
((W_sebi#0.00280042: 0.00338883	W_muriae#0.00456403: 0.00338883)#0.00130284: 2.50746e-05	(W_mellicola#0.0051419: 0.00334801	(W_tropicalis#0.00194129: 0.00318178	W_canadensis#0.00098888: 0.00318178)#0.00144915: 0.000166231)#0.00282978: 6.58942e-05)#0.0313563; 5
((W_sebi#0.00280042: 0.00338883	W_muriae#0.00456403: 0.00338883)#0.00130284: 2.50746e-05	(W_mellicola#0.0051419: 0.00321351	(W_tropicalis#0.00194129: 0.00318178	W_canadensis#0.00098888: 0.00318178)#0.00144915: 3.17261e-05)#0.00294822: 0.000200399)#0.0297036; 5
((W_sebi#0.00280042: 0.00338883	W_muriae#0.00456403: 0.00338883)#0.00265804: 2.50746e-05	(W_mellicola#0.0051419: 0.00327227	(W_tropicalis#0.00194129: 0.00318178	W_canadensis#0.00117685: 0.00318178)#0.00144915: 9.04841e-05)#0.00289528: 0.000141641)#0.0313716; 5
((W_sebi#0.00280042: 0.00338883	W_muriae#0.00456403: 0.00338883)#0.00265804: 2.50746e-05	(W_mellicola#0.0051419: 0.00327227	(W_tropicalis#0.00114683: 0.00158886	W_canadensis#0.00117685: 0.00158886)#0.00290201: 0.00168341)#0.00143187: 0.000141641)#0.0307904; 5
((W_sebi#0.00280042: 0.00338883	W_muriae#0.00456403: 0.00338883)#0.00485521: 2.50746e-05	(W_mellicola#0.0051419: 0.00327227	(W_tropicalis#0.000777014: 0.0024266	W_canadensis#0.00117685: 0.0024266)#0.00190015: 0.000845669)#0.00233513: 0.000141641)#0.0278496; 5
((W_sebi#0.00280042: 0.00338883	W_muriae#0.00456403: 0.00338883)#0.00485521: 2.50746e-05	(W_mellicola#0.00668029: 0.0033522	(W_tropicalis#0.000777014: 0.00231234	W_canadensis#0.00117685: 0.00231234)#0.00199404: 0.00103986)#0.00227946: 6.17138e-05)#0.0298932; 5
((W_sebi#0.00280042: 0.00338883	W_muriae#0.00456403: 0.00338883)#0.00485521: 2.50746e-05	(W_mellicola#0.00668029: 0.0031928	(W_tropicalis#0.00184744: 0.00231234	W_canadensis#0.00117685: 0.00231234)#0.00199404: 0.000880463)#0.00434889: 0.00022111)#0.0298932; 5
(((W_mellicola#0.00717153: 0.00342759	(W_tropicalis#0.00198329: 0.00248238	W_canadensis#0.00126339: 0.00248238)#0.00400535: 0.000945209)#0.00466869: 0.000210451	W_muriae#0.00489965: 0.00363804)#0.00332446: 2.69185e-05	W_sebi#0.00300636: 0.00366495)#0.0302104; 5
(((W_mellicola#0.00717153: 0.00312089	(W_tropicalis#0.00198329: 0.00248238	W_canadensis#0.00126339: 0.00248238)#0.00165804: 0.000638513)#0.0051275: 0.000517148	W_muriae#0.00489965: 0.00363804)#0.00332446: 2.69185e-05	W_sebi#0.00300636: 0.00366495)#0.0327804; 5
(((W_mellicola#0.00717153: 0.00302441	(W_tropicalis#0.00198329: 0.00248238	W_canadensis#0.00126339: 0.00248238)#0.00165804: 0.000542038)#0.00456391: 0.000613622	W_muriae#0.00489965: 0.00363804)#0.00332446: 2.69185e-05	W_sebi#0.00300636: 0.00366495)#0.0327804; 5
(((W_mellicola#0.00717153: 0.00297705	(W_tropicalis#0.00198329: 0.00248238	W_canadensis#0.00126339: 0.00248238)#0.00384611: 0.00049467)#0.00463652: 0.00066099	W_muriae#0.00489965: 0.00363804)#0.00332446: 2.69185e-05	W_sebi#0.00300636: 0.00366495)#0.0297087; 5
(((W_mellicola#0.00791591: 0.00297705	(W_tropicalis#0.00107792: 0.00192756	W_canadensis#0.000622982: 0.00192756)#0.00495315: 0.00104949)#0.00463652: 0.00066099	W_muriae#0.00489965: 0.00363804)#0.00117965: 2.69185e-05	W_sebi#0.00300636: 0.00366495)#0.0297087; 5
(((W_mellicola#0.00791591: 0.00297705	(W_tropicalis#0.00107792: 0.00192756	W_canadensis#0.000622982: 0.00192756)#0.00495315: 0.00104949)#0.00193208: 0.00066099	W_muriae#0.00424874: 0.00363804)#0.00321289: 2.69185e-05	W_sebi#0.00300636: 0.00366495)#0.0297087; 5
(((W_mellicola#0.00791591: 0.00297705	(W_tropicalis#0.00107792: 0.00192756	W_canadensis#0.000622982: 0.00192756)#0.00495315: 0.00104949)#0.00359119: 0.00066099	W_muriae#0.00424874: 0.00363804)#0.0050054: 2.69185e-05	W_sebi#0.00300636: 0.00366495)#0.0297087; 5
(((W_mellicola#0.00719824: 0.0029279	(W_tropicalis#0.00107792: 0.00192756	W_canadensis#0.000622982: 0.00192756)#0.00495315: 0.00100034)#0.00608922: 0.000710136	W_muriae#0.00424874: 0.00363804)#0.00237225: 2.69185e-05	W_sebi#0.00300636: 0.00366495)#0.031191; 5
(((W_mellicola#0.00641993: 0.00261132	(W_tropicalis#0.000961368: 0.00171914	W_canadensis#0.000985734: 0.00171914)#0.00441758: 0.000892177)#0.00543082: 0.000633352	W_muriae#0.00378934: 0.00324467)#0.00211575: 2.40079e-05	W_sebi#0.00268129: 0.00326868)#0.0278185; 5
(((W_mellicola#0.00641993: 0.00236942	(W_tropicalis#0.000961368: 0.00171914	W_canadensis#0.000985734: 0.00171914)#0.00363994: 0.000650283)#0.00598525: 0.000875245	W_muriae#0.00378934: 0.00324467)#0.00360249: 2.40079e-05	W_sebi#0.00268129: 0.00326868)#0.0278185; 5
(((W_mellicola#0.00641993: 0.00253311	(W_tropicalis#0.000961368: 0.00171914	W_canadensis#0.000985734: 0.00171914)#0.00363994: 0.000813966)#0.0055985: 0.000711562	W_muriae#0.00378934: 0.00324467)#0.00360249: 2.40079e-05	W_sebi#0.00268129: 0.00326868)#0.0299582; 5
(((W_mellicola#0.00704983: 0.00283376	(W_tropicalis#0.000925989: 0.00267371	W_canadensis#0.00108245: 0.00267371)#0.00282221: 0.000160056)#0.00782832: 0.000729262	W_muriae#0.00416114: 0.00356303)#0.00395595: 2.63635e-05	W_sebi#0.00294437: 0.00358939)#0.0328975; 5
(((W_muriae#0.00416114: 0.00283376	(W_tropicalis#0.000925989: 0.00267371	W_canadensis#0.00108245: 0.00267371)#0.00282221: 0.000160056)#0.0102184: 0.000729262	W_mellicola#0.00573995: 0.00356303)#0.00187681: 2.63635e-05	W_sebi#0.00294437: 0.00358939)#0.0337146; 5
(((W_muriae#0.00367619: 0.00250351	(W_tropicalis#0.000818072: 0.00236211	W_canadensis#0.000956298: 0.00236211)#0.0024933: 0.000141402)#0.00652263: 0.000644271	W_mellicola#0.00683563: 0.00314778)#0.00165808: 2.3291e-05	W_sebi#0.00260122: 0.00317107)#0.0277675; 5
(((W_muriae#0.00367619: 0.00250351	(W_tropicalis#0.000818072: 0.00236211	W_canadensis#0.00159327: 0.00236211)#0.00178309: 0.000141402)#0.0086616: 0.000644271	W_sebi#0.00260122: 0.00314778)#0.00458824: 2.3291e-05	W_mellicola#0.00683563: 0.00317107)#0.0308979; 5
(((W_muriae#0.00367619: 0.00248867	(W_tropicalis#0.000894981: 0.00236211	W_canadensis#0.000507974: 0.00236211)#0.000636671: 0.000126561)#0.00733478: 0.000659113	W_sebi#0.00260122: 0.00314778)#0.00458824: 2.3291e-05	W_mellicola#0.00683563: 0.00317107)#0.0321762; 5
(((W_muriae#0.00367619: 0.00248867	(W_tropicalis#0.000669877: 0.00236211	W_canadensis#0.00155069: 0.00236211)#0.00280422: 0.000126561)#0.00935104: 0.000659113	W_sebi#0.00260122: 0.00314778)#0.00640223: 2.3291e-05	W_mellicola#0.00683563: 0.00317107)#0.0314089; 5
(((W_muriae#0.00400917: 0.00298499	(W_tropicalis#0.00108864: 0.00257606	W_canadensis#0.00169114: 0.00257606)#0.00567318: 0.000408925)#0.00708566: 0.000447913	W_sebi#0.00283684: 0.0034329)#0.00589856: 2.54006e-05	W_mellicola#0.00745479: 0.0034583)#0.0329165; 5
(((W_sebi#0.00283684: 0.00320621	(W_tropicalis#0.00161149: 0.00257606	W_canadensis#0.00169114: 0.00257606)#0.00407396: 0.000630153)#0.00597506: 0.000226685	W_muriae#0.00400917: 0.0034329)#0.00509483: 2.54006e-05	W_mellicola#0.00745479: 0.0034583)#0.0345373; 5
(((W_sebi#0.00253189: 0.00286156	(W_tropicalis#0.00143826: 0.00229915	W_canadensis#0.00101765: 0.00229915)#0.00363603: 0.000562415)#0.00317207: 0.000202318	W_mellicola#0.00665344: 0.00306388)#0.00544162: 2.26702e-05	W_muriae#0.00357821: 0.00308655)#0.0291564; 5
(((W_mellicola#0.00732217: 0.00314918	(W_tropicalis#0.00158282: 0.00253024	W_canadensis#0.00111993: 0.00253024)#0.00400149: 0.000618943)#0.00236655: 0.000235768	W_sebi#0.00278637: 0.00338495)#0.00326852: 1.18334e-05	W_muriae#0.00393785: 0.00339678)#0.0334183; 5
(((W_sebi#0.0026237: 0.00311252	(W_tropicalis#0.00149041: 0.00268672	W_canadensis#0.00105455: 0.00268672)#0.00334124: 0.000425799)#0.00362712: 7.48006e-05	W_mellicola#0.00689469: 0.00318732)#0.0030777: 1.11426e-05	W_muriae#0.00370795: 0.00319847)#0.0300702; 5
(((W_sebi#0.00293621: 0.00347169	(W_tropicalis#0.00166794: 0.00300675	W_canadensis#0.00144464: 0.00300675)#0.00373922: 0.000464948)#0.00407268: 9.52784e-05	W_muriae#0.00414961: 0.00356697)#0.00078097: 1.24698e-05	W_mellicola#0.00771593: 0.00357944)#0.0306919; 5
(((W_muriae#0.00414961: 0.00322709	(W_tropicalis#0.00166794: 0.00300675	W_canadensis#0.00144464: 0.00300675)#0.00373922: 0.000220347)#0.00438137: 0.00033988	W_sebi#0.00293621: 0.00356697)#0.00078097: 1.24698e-05	W_mellicola#0.00714401: 0.00357944)#0.0320708; 5
(((W_canadensis#0.00129256: 0.00296357	(W_tropicalis#0.00149235: 0.00269022	W_muriae#0.00371277: 0.00269022)#0.00148865: 0.000273355)#0.00574011: 0.000227896	W_sebi#0.00262711: 0.00319147)#0.00152991: 1.11571e-05	W_mellicola#0.00639194: 0.00320263)#0.0302616; 5
(((W_canadensis#0.00129256: 0.00296357	(W_tropicalis#0.00149235: 0.00269022	W_muriae#0.00371277: 0.00269022)#0.00148865: 0.000273355)#0.00293363: 0.000227896	W_sebi#0.00262711: 0.00319147)#0.00152991: 1.11571e-05	W_mellicola#0.00639194: 0.00320263)#0.0315386; 5
(((W_canadensis#0.0014357: 0.00332215	(W_tropicalis#0.00165761: 0.00298812	W_muriae#0.00412391: 0.00298812)#0.00189242: 0.000334025)#0.00322867: 0.000222733	W_mellicola#0.00709977: 0.00354488)#0.00169933: 1.23926e-05	W_sebi#0.00291803: 0.00355727)#0.0332626; 5
(((W_tropicalis#0.00141662: 0.00293287	(W_canadensis#0.00122697: 0.0025537	W_muriae#0.00352436: 0.0025537)#0.00161729: 0.000379174)#0.00426275: 0.000103967	W_mellicola#0.00678338: 0.00303684)#0.00144877: 3.26379e-06	W_sebi#0.00249379: 0.0030401)#0.0284268; 5
(((W_tropicalis#0.00169662: 0.00330667	(W_canadensis#0.00136682: 0.00284476	W_muriae#0.00392606: 0.00284476)#0.00362996: 0.000461907)#0.00255716: 7.63008e-05	W_mellicola#0.00755654: 0.00338297)#0.0016139: 3.63579e-06	W_sebi#0.00277803: 0.00338661)#0.0291286; 5
(((W_mellicola#0.00797522: 0.00348988	(W_canadensis#0.00144255: 0.00300238	W_muriae#0.00414359: 0.00300238)#0.00383108: 0.0004875)#0.00269884: 8.24097e-05	W_tropicalis#0.00179063: 0.00357229)#0.00150286: 1.95592e-06	W_sebi#0.00293195: 0.00357425)#0.0323334; 5
(((W_mellicola#0.00748361: 0.00327476	W_tropicalis#0.00168025: 0.00327476)#0.00253248: 7.73298e-05	(W_canadensis#0.00135363: 0.00281731	W_muriae#0.00388817: 0.00281731)#0.00169705: 0.000534779)#0.00141022: 1.83535e-06	W_sebi#0.00275122: 0.00335392)#0.0322672; 5
(((W_mellicola#0.00748361: 0.00327476	W_tropicalis#0.00168025: 0.00327476)#0.00407804: 7.73298e-05	(W_canadensis#0.00135363: 0.00281731	W_muriae#0.00388817: 0.00281731)#0.00169705: 0.000534779)#0.00141022: 1.83535e-06	W_sebi#0.00275122: 0.00335392)#0.0322672; 5
(((W_mellicola#0.00748361: 0.00327476	W_tropicalis#0.00103838: 0.00327476)#0.00407804: 7.16836e-05	W_sebi#0.00275122: 0.00334644)#0.00130391: 7.48146e-06	(W_canadensis#0.000341972: 0.00281731	W_muriae#0.00388817: 0.00281731)#0.00169705: 0.000536615)#0.0339781; 5
(((W_sebi#0.00275122: 0.00327476	W_tropicalis#0.00153598: 0.00327476)#0.00407804: 7.16836e-05	W_mellicola#0.00748361: 0.00334644)#0.00130391: 7.48146e-06	(W_canadensis#0.000341972: 0.00281731	W_muriae#0.00388817: 0.00281731)#0.00169705: 0.000536615)#0.0332262; 5
(((W_mellicola#0.00748361: 0.00327476	W_tropicalis#0.00153598: 0.00327476)#0.00144308: 7.16836e-05	W_sebi#0.00275122: 0.00334644)#0.00130391: 7.48146e-06	(W_canadensis#0.000341972: 0.00281731	W_muriae#0.00388817: 0.00281731)#0.00169705: 0.000536615)#0.0303213; 5
(((W_mellicola#0.00748361: 0.00327476	W_tropicalis#0.00153598: 0.00327476)#0.00363617: 7.16836e-05	W_sebi#0.00275122: 0.00334644)#0.00130391: 7.48146e-06	(W_canadensis#0.000341972: 0.00281731	W_muriae#0.00388817: 0.00281731)#0.00169705: 0.000536615)#0.0303213; 5
(((W_mellicola#0.00748361: 0.00327476	W_tropicalis#0.00153598: 0.00327476)#0.00181473: 7.16836e-05	W_sebi#0.00275122: 0.00334644)#0.000930102: 7.48146e-06	(W_canadensis#0.000341972: 0.00281731	W_muriae#0.00388817: 0.00281731)#0.0036917: 0.000536615)#0.0303213; 5
(((W_mellicola#0.00748361: 0.00327476	W_sebi#0.00275122: 0.00327476)#0.00111632: 4.5349e-05	W_tropicalis#0.00153598: 0.00332011)#0.00210251: 3.38161e-05	(W_canadensis#0.000341972: 0.00281731	W_muriae#0.00388817: 0.00281731)#0.0036917: 0.000536615)#0.0327052; 5
(((W_tropicalis#0.00153598: 0.00327476	W_sebi#0.00275122: 0.00327476)#0.00111632: 2.55419e-05	W_mellicola#0.00748361: 0.0033003)#0.0047322: 5.36233e-05	(W_canadensis#0.000341972: 0.00281731	W_muriae#0.00388817: 0.00281731)#0.00200357: 0.000536615)#0.0351861; 5
(((W_tropicalis#0.00162154: 0.00327476	W_sebi#0.00275122: 0.00327476)#0.00403737: 4.27201e-05	(W_canadensis#0.000341972: 0.00281731	W_muriae#0.00388817: 0.00281731)#0.00200357: 0.00050017)#0.0034521: 3.6445e-05	W_mellicola#0.00748361: 0.00335392)#0.0351861; 5
(((W_tropicalis#0.00171: 0.0034534	(W_canadensis#0.000360627: 0.00297099	W_muriae#0.00410027: 0.00297099)#0.00211287: 0.000482404)#0.00425761: 4.25018e-05	W_sebi#0.0029013: 0.0034959)#0.00364307: 4.09818e-05	W_mellicola#0.00789184: 0.00353688)#0.0357962; 5
(((W_tropicalis#0.00115347: 0.0031935	(W_canadensis#0.000360627: 0.00297099	W_muriae#0.00410027: 0.00297099)#0.00211287: 0.000222505)#0.00460411: 0.000302401	W_sebi#0.0029013: 0.0034959)#0.00364307: 4.09818e-05	W_mellicola#0.0086389: 0.00353688)#0.034457; 5
((W_mellicola#0.0086389: 0.0034959	W_sebi#0.0029013: 0.0034959)#0.00364307: 4.09818e-05	(W_tropicalis#0.00115347: 0.0035119	(W_canadensis#0.000360627: 0.00297099	W_muriae#0.00410027: 0.00297099)#0.00211287: 0.000540909)#0.00418668: 2.49778e-05)#0.036711; 5
((W_mellicola#0.00624534: 0.00330912	W_sebi#0.00274629: 0.00330912)#0.00436796: 3.87922e-05	(W_tropicalis#0.00109184: 0.00332427	(W_canadensis#0.000341359: 0.00281226	W_muriae#0.0038812: 0.00281226)#0.00199998: 0.000512009)#0.00396299: 2.36433e-05)#0.0362485; 5
((W_mellicola#0.00624534: 0.00330912	W_sebi#0.00274629: 0.00330912)#0.00436796: 3.87922e-05	(W_tropicalis#0.00175929: 0.00332427	(W_canadensis#0.000341359: 0.00281226	W_muriae#0.0038812: 0.00281226)#0.00199998: 0.000512009)#0.00396299: 2.36433e-05)#0.0344932; 5
((W_mellicola#0.00624534: 0.00330912	W_sebi#0.00274629: 0.00330912)#0.00262594: 3.87922e-05	(W_tropicalis#0.0010722: 0.00312543	(W_canadensis#0.000341359: 0.00299333	W_muriae#0.0038812: 0.00299333)#0.001879: 0.000132099)#0.00675584: 0.000222486)#0.032029; 5
((W_mellicola#0.00624534: 0.00330912	W_sebi#0.00274629: 0.00330912)#0.00262594: 3.87922e-05	(W_tropicalis#0.00160494: 0.00325489	(W_canadensis#0.000341359: 0.00299333	W_muriae#0.0038812: 0.00299333)#0.001879: 0.000261562)#0.00648713: 9.30224e-05)#0.0338801; 5
((W_mellicola#0.00624534: 0.00327008	(W_tropicalis#0.00160494: 0.00325489	(W_canadensis#0.000341359: 0.00299333	W_muriae#0.0038812: 0.00299333)#0.00134851: 0.000261562)#0.00648713: 1.51934e-05)#0.00265729: 7.78289e-05	W_sebi#0.00274629: 0.00334791)#0.0324525; 5
(((W_canadensis#0.000341359: 0.00299333	W_muriae#0.0038812: 0.00299333)#0.00134851: 0.000277177	(W_tropicalis#0.00160494: 0.00325489	W_mellicola#0.00624534: 0.00325489)#0.00451084: 1.56149e-05)#0.00538328: 7.74074e-05	W_sebi#0.00274629: 0.00334791)#0.0324525; 5
(((W_canadensis#0.000341359: 0.00299333	W_muriae#0.0038812: 0.00299333)#0.00134851: 0.000166812	W_sebi#0.00274629: 0.00316014)#0.00339441: 0.000187772	(W_tropicalis#0.00160494: 0.00325489	W_mellicola#0.00624534: 0.00325489)#0.00215428: 9.30224e-05)#0.0324525; 5
(W_mellicola#0.00624534: 0.00334791	(W_tropicalis#0.00160494: 0.00325559	((W_canadensis#0.000341359: 0.00299333	W_muriae#0.0038812: 0.00299333)#0.00134851: 0.000212095	W_sebi#0.00274629: 0.00320542)#0.00334645: 5.01663e-05)#0.00287329: 9.23228e-05)#0.0341426; 5
(W_mellicola#0.00624534: 0.00334791	((W_canadensis#0.000341359: 0.00299333	W_muriae#0.0038812: 0.00299333)#0.00134851: 0.000242274	(W_tropicalis#0.00160494: 0.00320542	W_sebi#0.00274629: 0.00320542)#0.00334645: 3.01787e-05)#0.00289104: 0.00011231)#0.0341426; 5
(W_mellicola#0.00624534: 0.00334791	(W_sebi#0.00274629: 0.00332682	(W_tropicalis#0.00160494: 0.0032764	(W_canadensis#0.000341359: 0.00299333	W_muriae#0.0038812: 0.00299333)#0.000638042: 0.000283077)#0.00448768: 5.04131e-05)#0.00281177: 2.10946e-05)#0.0360129; 5
(W_mellicola#0.00624534: 0.00334791	(W_sebi#0.00274629: 0.00330995	(W_canadensis#0.000341359: 0.0032764	(W_tropicalis#0.00160494: 0.00299333	W_muriae#0.0038812: 0.00299333)#0.00173894: 0.000283077)#0.00448768: 3.3546e-05)#0.0028261: 3.79616e-05)#0.0338822; 5
(W_mellicola#0.00624534: 0.00334791	(W_sebi#0.00274629: 0.00327874	(W_canadensis#0.000341359: 0.0032764	(W_tropicalis#0.00160494: 0.00299333	W_muriae#0.0038812: 0.00299333)#0.00173894: 0.000283077)#0.00448768: 2.33347e-06)#0.002853: 6.91742e-05)#0.0338822; 5
(W_mellicola#0.00624534: 0.00334791	(W_sebi#0.00274629: 0.0032777	(W_tropicalis#0.00106222: 0.0032458	(W_canadensis#0.000341359: 0.00299333	W_muriae#0.0038812: 0.00299333)#0.00173894: 0.000252475)#0.00350776: 3.18988e-05)#0.00182686: 7.02108e-05)#0.0358098; 5
(W_mellicola#0.00598151: 0.00320648	(W_sebi#0.00263027: 0.00313865	(W_tropicalis#0.00101735: 0.00310869	(W_canadensis#0.000326939: 0.00286688	W_muriae#0.00371724: 0.00286688)#0.00166548: 0.000241809)#0.00335958: 2.9962e-05)#0.00353332: 6.7834e-05)#0.0329583; 5
((W_tropicalis#0.00101735: 0.00310869	(W_canadensis#0.000326939: 0.00286688	W_muriae#0.00371724: 0.00286688)#0.00113887: 0.000241809)#0.00335958: 9.77961e-05	(W_sebi#0.00263027: 0.00313865	W_mellicola#0.00598151: 0.00313865)#0.00353332: 6.7834e-05)#0.0339185; 5
((W_tropicalis#0.00101735: 0.00303223	(W_canadensis#0.000326939: 0.00286688	W_muriae#0.00371724: 0.00286688)#0.00277379: 0.000165356)#0.00415857: 0.00017425	(W_sebi#0.00263027: 0.00313865	W_mellicola#0.00598151: 0.00313865)#0.00201988: 6.7834e-05)#0.0339185; 5
((W_tropicalis#0.00101735: 0.00303223	(W_canadensis#0.000326939: 0.00286688	W_muriae#0.00371724: 0.00286688)#0.00277379: 0.000165356)#0.00254357: 0.00017425	(W_sebi#0.00263027: 0.00313865	W_mellicola#0.00598151: 0.00313865)#0.00201988: 6.7834e-05)#0.0339185; 5
((W_tropicalis#0.00101735: 0.00303223	(W_canadensis#0.000326939: 0.00286688	W_muriae#0.00371724: 0.00286688)#0.000807144: 0.000165356)#0.00087001: 0.00017425	(W_sebi#0.00263027: 0.00313865	W_mellicola#0.005015: 0.00313865)#0.00201988: 6.7834e-05)#0.0359429; 5
((W_tropicalis#0.00102952: 0.00303223	(W_canadensis#0.000326939: 0.00286688	W_muriae#0.00371724: 0.00286688)#0.00154779: 0.000165356)#0.00246179: 0.00017425	(W_sebi#0.00263027: 0.00313865	W_mellicola#0.005015: 0.00313865)#0.00201988: 6.7834e-05)#0.0392893; 5
((W_tropicalis#0.00102952: 0.00303223	(W_canadensis#0.000326939: 0.00286688	W_muriae#0.00371724: 0.00286688)#0.00154779: 0.000165356)#0.00246179: 0.00017425	(W_sebi#0.00263027: 0.00313865	W_mellicola#0.005015: 0.00313865)#0.00201988: 6.7834e-05)#0.0392893; 5
((W_muriae#0.00371724: 0.00292228	(W_canadensis#0.000326939: 0.00286688	W_tropicalis#0.000729004: 0.00286688)#0.00154779: 5.54007e-05)#0.00255442: 0.000284205	(W_sebi#0.00263027: 0.00313865	W_mellicola#0.005015: 0.00313865)#0.00201988: 6.7834e-05)#0.0370898; 5
((W_muriae#0.00371724: 0.0030106	(W_canadensis#0.000326939: 0.00286688	W_tropicalis#0.00104167: 0.00286688)#0.00154779: 0.000143726)#0.00247948: 0.00019588	(W_sebi#0.00263027: 0.00313865	W_mellicola#0.005015: 0.00313865)#0.00201988: 6.7834e-05)#0.0360481; 5
((W_muriae#0.00403233: 0.00331178	(W_canadensis#0.000354652: 0.00310989	W_tropicalis#0.00112997: 0.00310989)#0.00167899: 0.000201895)#0.0026523: 0.000166497	(W_sebi#0.00285322: 0.00340469	W_mellicola#0.00544009: 0.00340469)#0.00276043: 7.3584e-05)#0.0391037; 5
((W_muriae#0.00403233: 0.00330544	(W_canadensis#0.000354652: 0.00310989	W_tropicalis#0.00112997: 0.00310989)#0.00167899: 0.000195555)#0.00265739: 0.000172836	(W_sebi#0.00285322: 0.00340469	W_mellicola#0.00544009: 0.00340469)#0.00276043: 7.3584e-05)#0.0391037; 5
((W_muriae#0.00425514: 0.00343251	(W_canadensis#0.000374248: 0.00328172	W_tropicalis#0.00124798: 0.00328172)#0.0023046: 0.000150785)#0.00284962: 0.000237962	(W_sebi#0.00301088: 0.00359282	W_mellicola#0.00574068: 0.00359282)#0.00115096: 7.76498e-05)#0.0431542; 5
((W_muriae#0.00425514: 0.00343715	(W_canadensis#0.000374248: 0.00328172	W_tropicalis#0.00124798: 0.00328172)#0.0023046: 0.000155432)#0.00284577: 0.000233315	(W_sebi#0.00301088: 0.00359282	W_mellicola#0.00574068: 0.00359282)#0.00166303: 7.76498e-05)#0.0448494; 5
((W_muriae#0.00425514: 0.00352614	(W_canadensis#0.000374248: 0.00328172	W_tropicalis#0.00124798: 0.00328172)#0.00326672: 0.000244415)#0.00277396: 0.000144332	(W_sebi#0.00301088: 0.00359282	W_mellicola#0.00574068: 0.00359282)#0.00166303: 7.76498e-05)#0.0448494; 5
((W_muriae#0.00425514: 0.00360496	(W_canadensis#0.000374248: 0.00328172	W_tropicalis#0.000979052: 0.00328172)#0.00253067: 0.00032324)#0.0027133: 6.55071e-05	(W_sebi#0.00301088: 0.00359282	W_mellicola#0.00574068: 0.00359282)#0.000834285: 7.76498e-05)#0.0448494; 5
((W_muriae#0.00425514: 0.00360496	(W_canadensis#0.000374248: 0.00328172	W_tropicalis#0.00109061: 0.00328172)#0.00462196: 0.00032324)#0.00447082: 6.55071e-05	(W_sebi#0.00301088: 0.00359282	W_mellicola#0.00713661: 0.00359282)#0.00284464: 7.76498e-05)#0.0426909; 5
((W_muriae#0.0035589: 0.00301511	(W_canadensis#0.000313012: 0.00274476	W_tropicalis#0.000912162: 0.00274476)#0.00386571: 0.000270351)#0.00278908: 5.47887e-05	(W_sebi#0.00251823: 0.00300495	W_mellicola#0.00454817: 0.00300495)#0.0023792: 6.49446e-05)#0.0357058; 5
(((W_sebi#0.00251823: 0.00300495	W_mellicola#0.00454817: 0.00300495)#0.000724936: 1.01559e-05	(W_canadensis#0.000313012: 0.00274476	W_tropicalis#0.000912162: 0.00274476)#0.00386571: 0.000270351)#0.00278908: 5.47887e-05	W_muriae#0.0035589: 0.0030699)#0.0357058; 5
(((W_sebi#0.00275188: 0.00328376	W_mellicola#0.00497016: 0.00328376)#0.000792198: 1.10982e-05	W_muriae#0.0038891: 0.00329486)#0.00304785: 5.98721e-05	(W_canadensis#0.000342054: 0.00299942	W_tropicalis#0.00084204: 0.00299942)#0.00353088: 0.000355307)#0.0390186; 5
(((W_sebi#0.00275188: 0.00328376	W_mellicola#0.00637117: 0.00328376)#0.00383691: 4.31584e-05	(W_canadensis#0.000342054: 0.00299942	W_tropicalis#0.00084204: 0.00299942)#0.00416539: 0.000327495)#0.00301848: 2.78119e-05	W_muriae#0.0038891: 0.00335473)#0.0374272; 5
(((W_sebi#0.00294572: 0.00351507	W_mellicola#0.00681995: 0.00351507)#0.00410718: 4.24368e-05	(W_canadensis#0.000366149: 0.0032107	W_tropicalis#0.000901353: 0.0032107)#0.00152496: 0.000346802)#0.00323452: 3.35326e-05	W_muriae#0.00416305: 0.00359104)#0.0400636; 5
((((W_canadensis#0.000366149: 0.0032107	W_tropicalis#0.000901353: 0.0032107)#0.00152496: 0.000304365	W_mellicola#0.00681995: 0.00351507)#0.00557868: 4.24368e-05	W_sebi#0.00294572: 0.00355751)#0.00323452: 3.35326e-05	W_muriae#0.00416305: 0.00359104)#0.0400636; 5
((((W_canadensis#0.00032902: 0.00288513	W_tropicalis#0.000942235: 0.00288513)#0.001149: 0.000273502	W_mellicola#0.00612839: 0.00315863)#0.00374054: 4.53899e-05	W_sebi#0.00264702: 0.00320402)#0.00365209: 2.2876e-05	W_muriae#0.00374091: 0.0032269)#0.034686; 5
((((W_canadensis#0.00032902: 0.00288513	W_tropicalis#0.000942235: 0.00288513)#0.001149: 0.000273502	W_mellicola#0.00612839: 0.00315863)#0.00374054: 4.53899e-05	W_muriae#0.00374091: 0.00320402)#0.00365209: 2.2876e-05	W_sebi#0.00264702: 0.0032269)#0.0329546; 5
((W_sebi#0.00264702: 0.00320402	W_muriae#0.00374091: 0.00320402)#0.00365209: 2.2876e-05	((W_canadensis#0.00032902: 0.00288513	W_tropicalis#0.000942235: 0.00288513)#0.00155381: 0.000273502	W_mellicola#0.00612839: 0.00315863)#0.00470591: 6.82659e-05)#0.0312601; 5
((((W_canadensis#0.000355: 0.00311294	W_tropicalis#0.00101663: 0.00311294)#0.0016765: 0.000295097	W_mellicola#0.00661229: 0.00340804)#0.0050775: 4.8974e-05	W_muriae#0.00403629: 0.00345701)#0.00190863: 2.46823e-05	W_sebi#0.00378905: 0.00348169)#0.0322416; 5
((((W_canadensis#0.000355: 0.00311294	W_tropicalis#0.00101663: 0.00311294)#0.00248192: 0.000295097	W_mellicola#0.00661229: 0.00340804)#0.0050775: 6.72636e-05	W_muriae#0.00403629: 0.0034753)#0.00189858: 6.39262e-06	W_sebi#0.00378905: 0.00348169)#0.0322416; 5
((((W_canadensis#0.000355: 0.00311294	W_tropicalis#0.00101663: 0.00311294)#0.00248192: 0.000295582	W_mellicola#0.00661229: 0.00340852)#0.00646777: 1.99796e-05	W_muriae#0.00403629: 0.0034285)#0.00464168: 5.31918e-05	W_sebi#0.00378905: 0.00348169)#0.0322416; 5
((((W_canadensis#0.000323429: 0.0028361	W_tropicalis#0.000926222: 0.0028361)#0.0022612: 0.000269295	W_mellicola#0.00602424: 0.00310539)#0.00589258: 6.61099e-06	W_muriae#0.00367733: 0.00311201)#0.00424463: 6.00531e-05	W_sebi#0.00345208: 0.00317206)#0.030396; 5
((((W_canadensis#0.000360522: 0.00316137	W_tropicalis#0.00189094: 0.00316137)#0.00252053: 7.90001e-05	W_muriae#0.00409908: 0.00324037)#0.00701673: 0.00022855	W_mellicola#0.00671515: 0.00346892)#0.00286184: 6.69405e-05	W_sebi#0.00384799: 0.00353586)#0.0318095; 5
((((W_canadensis#0.000325668: 0.00285574	W_tropicalis#0.00170813: 0.00285574)#0.00227685: 0.000127753	W_mellicola#0.00606596: 0.00298349)#0.00527877: 0.000150064	W_muriae#0.0037028: 0.00313355)#0.00123568: 6.0469e-05	W_sebi#0.00347598: 0.00319402)#0.0266715; 5
((W_sebi#0.00347598: 0.00313355	W_muriae#0.0037028: 0.00313355)#0.00119405: 6.0469e-05	((W_canadensis#0.000325668: 0.00285574	W_tropicalis#0.00170813: 0.00285574)#0.00126163: 0.000248365	W_mellicola#0.00606596: 0.0031041)#0.00282317: 8.9921e-05)#0.0298055; 5
((((W_canadensis#0.000325668: 0.00285574	W_tropicalis#0.00170813: 0.00285574)#0.00126163: 0.000248365	W_mellicola#0.00606596: 0.0031041)#0.00282317: 8.24208e-05	W_muriae#0.0037028: 0.00318652)#0.0011742: 7.50021e-06	W_sebi#0.00347598: 0.00319402)#0.0307817; 5
((W_sebi#0.00347598: 0.00318652	W_muriae#0.0037028: 0.00318652)#0.000455657: 7.50021e-06	((W_canadensis#0.000325668: 0.00285574	W_tropicalis#0.00170813: 0.00285574)#0.00126163: 0.000248365	W_mellicola#0.00606596: 0.0031041)#0.00282317: 8.9921e-05)#0.0296574; 5
((W_sebi#0.00347598: 0.00318652	W_muriae#0.0037028: 0.00318652)#0.000570583: 7.50021e-06	((W_canadensis#0.000325668: 0.00285574	W_tropicalis#0.00170813: 0.00285574)#0.0037924: 0.000143834	W_mellicola#0.00606596: 0.00299957)#0.00421525: 0.000194452)#0.0296574; 5
((W_sebi#0.00347598: 0.00318652	W_muriae#0.0037028: 0.00318652)#0.000570583: 7.50021e-06	((W_canadensis#0.000325668: 0.00285574	W_tropicalis#0.00170813: 0.00285574)#0.00111856: 0.000112389	W_mellicola#0.00606596: 0.00296813)#0.00425991: 0.000225897)#0.0309499; 5
((W_sebi#0.00347598: 0.00318652	W_muriae#0.0037028: 0.00318652)#0.000570583: 7.50021e-06	((W_canadensis#0.000325668: 0.00285574	W_tropicalis#0.00170813: 0.00285574)#0.00234771: 1.26952e-05	W_mellicola#0.00606596: 0.00286843)#0.00440796: 0.000325591)#0.0290387; 5
((W_sebi#0.00379149: 0.00347576	W_muriae#0.00403889: 0.00347576)#0.000622374: 8.18099e-06	((W_canadensis#0.000355229: 0.00311495	W_mellicola#0.00545551: 0.00311495)#0.0025608: 9.99746e-05	W_tropicalis#0.00186317: 0.00321492)#0.00235074: 0.000269017)#0.0327656; 5
((W_sebi#0.00379149: 0.00347576	W_muriae#0.00403889: 0.00347576)#0.000622374: 8.18099e-06	((W_canadensis#0.000355229: 0.00311495	W_tropicalis#0.00186317: 0.00311495)#0.0025608: 0.000299755	W_mellicola#0.00545551: 0.0034147)#0.00405226: 6.92363e-05)#0.0306362; 5
((W_sebi#0.00379149: 0.00347576	W_muriae#0.00403889: 0.00347576)#0.000622374: 8.18099e-06	((W_canadensis#0.000355229: 0.00283773	W_tropicalis#0.00186317: 0.00283773)#0.00281097: 0.000491751	W_mellicola#0.00545551: 0.00332948)#0.00234652: 0.000154459)#0.0319351; 5
((((W_canadensis#0.000355229: 0.00283773	W_tropicalis#0.00186317: 0.00283773)#0.00281097: 0.000491751	W_mellicola#0.00545551: 0.00332948)#0.00297883: 8.39743e-05	W_muriae#0.00403889: 0.00341345)#0.00221758: 7.0485e-05	W_sebi#0.00379149: 0.00348394)#0.0334495; 5
((((W_canadensis#0.000355229: 0.00283773	W_tropicalis#0.00186317: 0.00283773)#0.00281097: 0.000522112	W_mellicola#0.00545551: 0.00335984)#0.00157896: 8.54631e-05	W_muriae#0.00403889: 0.0034453)#0.00372995: 3.86358e-05	W_sebi#0.00231297: 0.00348394)#0.0321056; 5
(((W_muriae#0.00377889: 0.00314355	W_mellicola#0.00510431: 0.00314355)#0.00212013: 9.74299e-05	(W_canadensis#0.000332361: 0.00265505	W_tropicalis#0.00174323: 0.00265505)#0.00370866: 0.00058593)#0.0014154: 1.86801e-05	W_sebi#0.00216408: 0.00325966)#0.0300388; 5
(((W_muriae#0.00377889: 0.00314355	W_mellicola#0.00510431: 0.00314355)#0.00212013: 7.88845e-05	(W_canadensis#0.000332361: 0.00280151	W_tropicalis#0.00174323: 0.00280151)#0.00351477: 0.000420923)#0.00312051: 3.72255e-05	W_sebi#0.00216408: 0.00325966)#0.0300388; 5
(((W_muriae#0.00402225: 0.003346	W_mellicola#0.00543303: 0.003346)#0.0045371: 0.000120338	W_sebi#0.00230344: 0.00346634)#0.00328662: 3.24989e-06	(W_canadensis#0.000353765: 0.00247972	W_tropicalis#0.0018555: 0.00247972)#0.0044988: 0.000989863)#0.0334911; 5
(((W_muriae#0.00402225: 0.003346	W_mellicola#0.00543303: 0.003346)#0.0045371: 4.92365e-05	(W_canadensis#0.000353765: 0.00336418	W_tropicalis#0.0018555: 0.00336418)#0.00331605: 3.10593e-05)#0.00335545: 7.43511e-05	W_sebi#0.00230344: 0.00346959)#0.0311563; 5
(((W_muriae#0.00402225: 0.003346	W_mellicola#0.00543303: 0.003346)#0.0045371: 6.42066e-05	(W_canadensis#0.000353765: 0.00336418	W_tropicalis#0.0018555: 0.00336418)#0.00331605: 4.60294e-05)#0.00513837: 5.9381e-05	W_sebi#0.00310719: 0.00346959)#0.0340163; 5
(((W_muriae#0.00402225: 0.003346	W_mellicola#0.00543303: 0.003346)#0.00645611: 3.90282e-05	(W_canadensis#0.000353765: 0.00336418	W_tropicalis#0.0018555: 0.00336418)#0.00331605: 2.08511e-05)#0.00406727: 8.45594e-05	W_sebi#0.00310719: 0.00346959)#0.0350257; 5
((W_sebi#0.00310719: 0.00340737	(W_canadensis#0.000353765: 0.00336418	W_tropicalis#0.0018555: 0.00336418)#0.000832567: 4.31935e-05)#0.0024781: 6.22169e-05	(W_muriae#0.00402225: 0.003346	W_mellicola#0.00543303: 0.003346)#0.00435162: 0.000123588)#0.0350257; 5
(((W_muriae#0.00402225: 0.003346	W_mellicola#0.00543303: 0.003346)#0.00232297: 9.88429e-05	(W_canadensis#0.000353765: 0.00336418	W_tropicalis#0.0018555: 0.00336418)#0.00238507: 8.06657e-05)#0.00556174: 2.47447e-05	W_sebi#0.00310719: 0.00346959)#0.0350257; 5
(((W_muriae#0.00402225: 0.003346	W_mellicola#0.00543303: 0.003346)#0.00232297: 6.04884e-05	(W_canadensis#0.000353765: 0.00336418	W_tropicalis#0.000811772: 0.00336418)#0.00102534: 4.23112e-05)#0.00418319: 6.30992e-05	W_sebi#0.00310719: 0.00346959)#0.033452; 5
(((W_muriae#0.00402225: 0.003346	W_mellicola#0.00693211: 0.003346)#0.00232297: 8.22963e-05	(W_canadensis#0.000353765: 0.00336418	W_tropicalis#0.0012255: 0.00336418)#0.00102534: 6.41191e-05)#0.00415658: 4.12913e-05	W_sebi#0.00310719: 0.00346959)#0.033452; 5
(((W_muriae#0.00402225: 0.003346	W_mellicola#0.00693211: 0.003346)#0.00476469: 8.22963e-05	(W_canadensis#0.000353765: 0.00336418	W_tropicalis#0.0012255: 0.00336418)#0.000661072: 6.41191e-05)#0.00415658: 4.12913e-05	W_sebi#0.00234856: 0.00346959)#0.0313606; 5
(((W_muriae#0.00381725: 0.00317546	W_mellicola#0.00511341: 0.00317546)#0.00325545: 7.81019e-05	(W_canadensis#0.000335735: 0.00319271	W_tropicalis#0.00116304: 0.00319271)#0.00113412: 6.08512e-05)#0.00214681: 3.91868e-05	W_sebi#0.00222886: 0.00329275)#0.0274479; 5
((W_sebi#0.00222886: 0.00328219	(W_canadensis#0.000335735: 0.00319271	W_tropicalis#0.00155187: 0.00319271)#0.00113412: 8.94724e-05)#0.00212809: 1.05656e-05	(W_muriae#0.00381725: 0.00317546	W_mellicola#0.00511341: 0.00317546)#0.00325545: 0.000117289)#0.0274479; 5
((W_sebi#0.00222886: 0.0032851	(W_muriae#0.00381725: 0.00317546	W_mellicola#0.00511341: 0.00317546)#0.00438089: 0.000109641)#0.0021262: 7.64816e-06	(W_canadensis#0.000335735: 0.00319271	W_tropicalis#0.00155187: 0.00319271)#0.00164185: 0.000100038)#0.025919; 5
((W_sebi#0.00239882: 0.00353155	(W_canadensis#0.000361336: 0.00343617	W_tropicalis#0.0016702: 0.00343617)#0.00375546: 9.53808e-05)#0.00386759: 1.22854e-05	(W_muriae#0.00410833: 0.0034176	W_mellicola#0.00550331: 0.0034176)#0.00594394: 0.000126232)#0.0278954; 5
(((W_muriae#0.00410833: 0.0034176	W_mellicola#0.00550331: 0.0034176)#0.0025345: 9.92006e-05	(W_canadensis#0.000361336: 0.00343617	W_tropicalis#0.00118473: 0.00343617)#0.00169096: 8.06345e-05)#0.00188184: 2.70317e-05	W_sebi#0.00239882: 0.00354383)#0.026886; 5
(((W_muriae#0.00431243: 0.00358739	W_mellicola#0.00577673: 0.00358739)#0.00266042: 0.00012756	(W_canadensis#0.000379287: 0.00360688	W_tropicalis#0.00124359: 0.00360688)#0.00116521: 0.000108072)#0.00196287: 4.9433e-06	W_sebi#0.00251799: 0.00371989)#0.0298867; 5
((W_sebi#0.00251799: 0.00371302	(W_canadensis#0.000379287: 0.00360688	W_tropicalis#0.00124359: 0.00360688)#0.0016964: 0.00010614)#0.0019639: 6.87484e-06	(W_muriae#0.00431243: 0.00358739	W_mellicola#0.00577673: 0.00358739)#0.00266042: 0.000132504)#0.0319773; 5
((W_sebi#0.00251799: 0.00360959	(W_canadensis#0.000379287: 0.00360688	W_tropicalis#0.00124359: 0.00360688)#0.0016964: 2.70836e-06)#0.00202017: 0.000110307	(W_muriae#0.00431243: 0.00358739	W_mellicola#0.00577673: 0.00358739)#0.00493055: 0.000132504)#0.0304474; 5
((W_canadensis#0.000379287: 0.00361202	(W_sebi#0.00251799: 0.00360688	W_tropicalis#0.00124359: 0.00360688)#0.0016964: 5.14106e-06)#0.00201881: 0.000107874	(W_muriae#0.00431243: 0.00358739	W_mellicola#0.00577673: 0.00358739)#0.00286867: 0.000132504)#0.0274525; 5
((W_sebi#0.00227071: 0.00325471	(W_canadensis#0.000342038: 0.00325266	W_tropicalis#0.00112146: 0.00325266)#0.0015298: 2.05044e-06)#0.00285064: 9.98657e-05	(W_muriae#0.00388892: 0.00323508	W_mellicola#0.00520941: 0.00323508)#0.00258694: 0.000119491)#0.0247565; 5
((W_canadensis#0.000342038: 0.00329907	(W_sebi#0.00227071: 0.00325266	W_tropicalis#0.00112146: 0.00325266)#0.00418619: 4.64104e-05)#0.00468556: 5.55058e-05	(W_muriae#0.00388892: 0.00323508	W_mellicola#0.00520941: 0.00323508)#0.00361259: 0.000119491)#0.0270821; 5
(((W_muriae#0.00388892: 0.00323508	W_mellicola#0.00520941: 0.00323508)#0.00361259: 3.10598e-05	(W_sebi#0.00227071: 0.00325266	W_tropicalis#0.00112146: 0.00325266)#0.00557914: 1.34851e-05)#0.00473279: 8.8431e-05	W_canadensis#0.000342038: 0.00335457)#0.0270821; 5
((W_tropicalis#0.00188005: 0.00356458	(W_sebi#0.00245558: 0.00351747	(W_muriae#0.00420553: 0.00349846	W_mellicola#0.00563353: 0.00349846)#0.00180024: 1.90054e-05)#0.0083903: 4.71114e-05)#0.00341176: 6.31022e-05	W_canadensis#0.000369885: 0.00362768)#0.0269526; 5
((W_tropicalis#0.00172805: 0.00331739	(W_muriae#0.00386551: 0.00324652	(W_sebi#0.00225704: 0.00321561	W_mellicola#0.00517805: 0.00321561)#0.00165469: 3.09146e-05)#0.00848367: 7.08671e-05)#0.00309715: 1.69898e-05	W_canadensis#0.000339979: 0.00333438)#0.0247734; 5
((W_muriae#0.00386551: 0.00331739	(W_tropicalis#0.00129706: 0.00324727	(W_sebi#0.00225704: 0.00321561	W_mellicola#0.00517805: 0.00321561)#0.00165469: 3.166e-05)#0.00848172: 7.01217e-05)#0.00309715: 1.69898e-05	W_canadensis#0.000339979: 0.00333438)#0.0247734; 5
((W_muriae#0.00386551: 0.00331739	W_canadensis#0.000339979: 0.00331739)#0.00354213: 1.69898e-05	(W_tropicalis#0.00175307: 0.00324111	(W_sebi#0.00225704: 0.00321561	W_mellicola#0.00517805: 0.00321561)#0.00084636: 2.54999e-05)#0.00641415: 9.32716e-05)#0.0273528; 5
((W_muriae#0.00386551: 0.00331739	W_canadensis#0.000339979: 0.00331739)#0.00354213: 1.69898e-05	(W_mellicola#0.00517805: 0.00327352	(W_sebi#0.00225704: 0.00321561	W_tropicalis#0.00175307: 0.00321561)#0.00320587: 5.79162e-05)#0.00635063: 6.08553e-05)#0.0300755; 5
((W_muriae#0.00386551: 0.00331739	W_canadensis#0.000339979: 0.00331739)#0.0057738: 1.69898e-05	(W_tropicalis#0.00175307: 0.00326943	(W_sebi#0.00225704: 0.00321561	W_mellicola#0.00517805: 0.00321561)#0.00123464: 5.38196e-05)#0.00439739: 6.49519e-05)#0.0322225; 5
((W_muriae#0.00386551: 0.00331739	W_canadensis#0.000339979: 0.00331739)#0.00440001: 1.69898e-05	(W_tropicalis#0.00175307: 0.00326943	(W_sebi#0.00225704: 0.00321561	W_mellicola#0.00517805: 0.00321561)#0.00369202: 5.38196e-05)#0.00161261: 6.49519e-05)#0.0345927; 5
((W_muriae#0.00386551: 0.00331739	W_canadensis#0.000339979: 0.00331739)#0.00262346: 1.69898e-05	(W_tropicalis#0.00133935: 0.00327773	(W_sebi#0.00225704: 0.00321561	W_mellicola#0.00517805: 0.00321561)#0.00369202: 6.21265e-05)#0.00160852: 5.6645e-05)#0.0352197; 5
((W_muriae#0.00429167: 0.00368312	W_canadensis#0.00113106: 0.00368312)#0.00291268: 1.88628e-05	(W_tropicalis#0.001487: 0.00366058	(W_sebi#0.00250587: 0.00357012	W_mellicola#0.00574891: 0.00357012)#0.00155955: 9.04673e-05)#0.00271875: 4.13984e-05)#0.0420882; 5
((W_muriae#0.00429167: 0.00368152	(W_tropicalis#0.001487: 0.00357938	(W_sebi#0.00250587: 0.00357012	W_mellicola#0.00574891: 0.00357012)#0.00163952: 9.25897e-06)#0.00278043: 0.000102141)#0.00291395: 2.04654e-05	W_canadensis#0.00113106: 0.00370198)#0.0420882; 5
((W_canadensis#0.00113106: 0.00367197	(W_tropicalis#0.001487: 0.00358415	(W_sebi#0.00250587: 0.00357012	W_mellicola#0.00574891: 0.00357012)#0.00163952: 1.40301e-05)#0.00277673: 8.78199e-05)#0.00292153: 3.00157e-05	W_muriae#0.00502116: 0.00370198)#0.0407214; 5
((W_canadensis#0.00105986: 0.00341416	(W_mellicola#0.00538701: 0.0033925	(W_sebi#0.00234812: 0.00334538	W_tropicalis#0.0013934: 0.00334538)#0.00153631: 4.71277e-05)#0.00159244: 2.16544e-05)#0.00474904: 5.47825e-05	W_muriae#0.00470507: 0.00346894)#0.0368509; 5
(((W_sebi#0.00234812: 0.00334538	W_tropicalis#0.00170747: 0.00334538)#0.00153631: 9.41183e-05	(W_mellicola#0.00538701: 0.0033925	W_canadensis#0.00105986: 0.0033925)#0.00159244: 4.69905e-05)#0.00268309: 2.94464e-05	W_muriae#0.00470507: 0.00346894)#0.0393471; 5
(((W_sebi#0.00234812: 0.00334538	W_tropicalis#0.00170747: 0.00334538)#0.00153631: 0.000117441	(W_mellicola#0.00538701: 0.0033925	W_canadensis#0.00105986: 0.0033925)#0.00159244: 7.0313e-05)#0.00266502: 6.12392e-06	W_muriae#0.00470507: 0.00346894)#0.0361757; 5
(((W_sebi#0.00234812: 0.00334538	W_tropicalis#0.00170747: 0.00334538)#0.00153631: 6.26768e-05	(W_mellicola#0.00538701: 0.0033925	W_canadensis#0.0010003: 0.0033925)#0.00159244: 1.55491e-05)#0.00270784: 6.08878e-05	W_muriae#0.00470507: 0.00346894)#0.0361757; 5
(((W_sebi#0.00234812: 0.00334538	W_tropicalis#0.00170747: 0.00334538)#0.00153631: 6.07039e-05	(W_mellicola#0.00538701: 0.0033925	W_canadensis#0.0010003: 0.0033925)#0.00486382: 1.35762e-05)#0.00270941: 6.28607e-05	W_muriae#0.00470507: 0.00346894)#0.0361757; 5
(((W_sebi#0.00234812: 0.00334538	W_tropicalis#0.00170747: 0.00334538)#0.00153631: 5.09256e-05	(W_mellicola#0.00538701: 0.0033925	W_canadensis#0.0010003: 0.0033925)#0.00247917: 3.79782e-06)#0.00271721: 7.26391e-05	W_muriae#0.00470507: 0.00346894)#0.0361757; 5
(((W_sebi#0.00234812: 0.00334538	W_tropicalis#0.00170747: 0.00334538)#0.00153631: 9.38366e-05	(W_mellicola#0.00538701: 0.0033925	W_canadensis#0.0010003: 0.0033925)#0.00088144: 4.67089e-05)#0.00268331: 2.9728e-05	W_muriae#0.00470507: 0.00346894)#0.033244; 5
(((W_sebi#0.00297195: 0.00334538	W_tropicalis#0.00170747: 0.00334538)#0.00260447: 9.38366e-05	W_muriae#0.00470507: 0.00343921)#0.00268331: 2.9728e-05	(W_mellicola#0.00538701: 0.0033925	W_canadensis#0.00149093: 0.0033925)#0.0020794: 7.64369e-05)#0.0317426; 5
(((W_mellicola#0.00538701: 0.0033925	W_canadensis#0.00149093: 0.0033925)#0.000657734: 4.67089e-05	W_muriae#0.00470507: 0.00343921)#0.00268331: 2.9728e-05	(W_sebi#0.00297195: 0.00334538	W_tropicalis#0.00328072: 0.00334538)#0.00260447: 0.000123565)#0.0317426; 5
(((W_mellicola#0.00516857: 0.00325494	W_canadensis#0.00143048: 0.00325494)#0.000885416: 5.79053e-05	W_muriae#0.00451428: 0.00331284)#0.00256433: 1.54321e-05	(W_sebi#0.00285144: 0.00320972	W_tropicalis#0.00314769: 0.00320972)#0.00249886: 0.000118554)#0.0328791; 5
(((W_mellicola#0.00784161: 0.00325494	W_canadensis#0.00143048: 0.00325494)#0.000780867: 5.79053e-05	W_muriae#0.00451428: 0.00331284)#0.000506899: 1.54321e-05	(W_sebi#0.00285144: 0.00320972	W_tropicalis#0.00314769: 0.00320972)#0.00361331: 0.000118554)#0.0310099; 5
(((W_sebi#0.00325175: 0.00366033	W_tropicalis#0.00358958: 0.00366033)#0.00129733: 5.47733e-05	W_muriae#0.00514803: 0.0037151)#0.0024615: 8.04244e-05	(W_mellicola#0.00784013: 0.00371189	W_canadensis#0.0016313: 0.00371189)#0.000890491: 8.36331e-05)#0.0353633; 5
(((W_sebi#0.00280182: 0.00315386	W_muriae#0.00443572: 0.00315386)#0.00111783: 7.12838e-05	W_tropicalis#0.00201821: 0.00322515)#0.00210507: 4.52071e-05	(W_mellicola#0.00675532: 0.00319829	W_canadensis#0.00140558: 0.00319829)#0.00136969: 7.20611e-05)#0.0288482; 5
(((W_sebi#0.00280182: 0.00315386	W_muriae#0.00443572: 0.00315386)#0.00111783: 4.05513e-05	W_tropicalis#0.00201821: 0.00319441)#0.00212533: 7.59395e-05	(W_mellicola#0.00675532: 0.00319829	W_canadensis#0.00140558: 0.00319829)#0.00163982: 7.20611e-05)#0.0309574; 5
(((W_sebi#0.00280182: 0.00315386	W_muriae#0.00443572: 0.00315386)#0.00355094: 6.94706e-05	W_tropicalis#0.00201821: 0.00322333)#0.000816989: 4.70203e-05	(W_mellicola#0.00675532: 0.00319829	W_canadensis#0.000661484: 0.00319829)#0.000353436: 7.20611e-05)#0.0286018; 5
(((W_sebi#0.00280182: 0.00315386	W_muriae#0.00443572: 0.00315386)#0.00355094: 6.94706e-05	W_tropicalis#0.00201821: 0.00322333)#0.00268975: 4.70203e-05	(W_mellicola#0.00675532: 0.00319829	W_canadensis#0.00128225: 0.00319829)#0.0021558: 7.20611e-05)#0.0310532; 5
(((W_mellicola#0.00731589: 0.00346369	W_canadensis#0.00138865: 0.00346369)#0.00233469: 2.71187e-05	W_tropicalis#0.00218569: 0.00349081)#0.00291295: 5.09221e-05	(W_sebi#0.00303432: 0.00341557	W_muriae#0.0048038: 0.00341557)#0.0038456: 0.000126157)#0.031442; 5
(((W_mellicola#0.00666925: 0.00315754	W_canadensis#0.00126591: 0.00315754)#0.00287702: 2.47218e-05	W_tropicalis#0.0019925: 0.00318226)#0.00265548: 4.64211e-05	(W_sebi#0.00276612: 0.00311368	W_muriae#0.0043792: 0.00311368)#0.0035057: 0.000115007)#0.0318301; 5
(((W_mellicola#0.00565545: 0.00315754	W_canadensis#0.000789743: 0.00315754)#0.00287702: 3.3915e-05	W_tropicalis#0.0019925: 0.00319145)#0.00264783: 3.72279e-05	(W_sebi#0.00276612: 0.00311368	W_muriae#0.0043792: 0.00311368)#0.0035057: 0.000115007)#0.0300778; 5
(((W_mellicola#0.00565545: 0.00315754	W_canadensis#0.000789743: 0.00315754)#0.00287702: 3.3915e-05	W_tropicalis#0.00288616: 0.00319145)#0.00264783: 3.72279e-05	(W_sebi#0.00276612: 0.00311368	W_muriae#0.0043792: 0.00311368)#0.00454218: 0.000115007)#0.0325259; 5
(((W_mellicola#0.00646086: 0.00360722	W_canadensis#0.000902213: 0.00360722)#0.00142438: 2.16173e-05	(W_sebi#0.00316005: 0.00355711	W_muriae#0.00500286: 0.00355711)#0.00518905: 7.17277e-05)#0.00303919: 5.96573e-05	W_tropicalis#0.00203218: 0.00368849)#0.035611; 5
((W_tropicalis#0.00225197: 0.00403651	(W_sebi#0.00350183: 0.00394183	W_muriae#0.00554395: 0.00394183)#0.00575027: 9.46826e-05)#0.00335522: 5.09125e-05	(W_mellicola#0.00715963: 0.00399736	W_canadensis#0.00208946: 0.00399736)#0.00157844: 9.00649e-05)#0.0370349; 5
((W_sebi#0.00435314: 0.00402942	(W_tropicalis#0.00358108: 0.00394183	W_muriae#0.00554395: 0.00394183)#0.00575027: 8.75968e-05)#0.00124388: 5.79983e-05	(W_mellicola#0.00715963: 0.00399736	W_canadensis#0.00208946: 0.00399736)#0.00157844: 9.00649e-05)#0.0370349; 5
((W_sebi#0.00435314: 0.00400905	(W_mellicola#0.00715963: 0.00399736	W_canadensis#0.00208946: 0.00399736)#0.00157844: 1.169e-05)#0.0012502: 7.83749e-05	(W_tropicalis#0.00358108: 0.00394183	W_muriae#0.00554395: 0.00394183)#0.00421195: 0.000145595)#0.0349477; 5
((W_sebi#0.00382588: 0.00351513	(W_mellicola#0.00629245: 0.00351319	W_canadensis#0.00183638: 0.00351319)#0.000738915: 1.94001e-06)#0.00110138: 7.72162e-05	(W_tropicalis#0.00314734: 0.00346439	W_muriae#0.00487246: 0.00346439)#0.00111297: 0.00012796)#0.0285946; 5
((W_sebi#0.00382588: 0.00351533	(W_tropicalis#0.00314734: 0.00346439	W_muriae#0.00487246: 0.00346439)#0.00111297: 5.09404e-05)#0.00361062: 7.70201e-05	(W_mellicola#0.00629245: 0.00351319	W_canadensis#0.00183638: 0.00351319)#0.000738915: 7.91562e-05)#0.0260336; 5
((W_sebi#0.00382588: 0.00346982	(W_tropicalis#0.00314734: 0.00346439	W_muriae#0.00487246: 0.00346439)#0.00108854: 5.43181e-06)#0.00365797: 0.000122529	(W_mellicola#0.00629245: 0.00351319	W_canadensis#0.000623133: 0.00351319)#0.000738915: 7.91562e-05)#0.0245234; 5
((W_sebi#0.00402102: 0.00365842	(W_tropicalis#0.0010862: 0.00364109	W_muriae#0.00512098: 0.00364109)#0.00156147: 1.73302e-05)#0.00187336: 0.000117157	(W_mellicola#0.0066134: 0.00369238	W_canadensis#0.000654916: 0.00369238)#0.00170307: 8.31935e-05)#0.0257742; 5
((W_sebi#0.00402102: 0.00365842	(W_tropicalis#0.0010862: 0.00364109	W_muriae#0.00512098: 0.00364109)#0.00135187: 1.73302e-05)#0.00359638: 0.000117157	(W_mellicola#0.0066134: 0.00369238	W_canadensis#0.000654916: 0.00369238)#0.00170307: 8.31935e-05)#0.0257742; 5
((W_muriae#0.00485303: 0.00346836	(W_tropicalis#0.00173439: 0.00345057	W_sebi#0.00381062: 0.00345057)#0.00128114: 1.77843e-05)#0.00340686: 0.000109666	(W_mellicola#0.00626736: 0.00349918	W_canadensis#0.00143632: 0.00349918)#0.00161396: 7.88405e-05)#0.0244256; 5
((W_muriae#0.00485303: 0.00352273	(W_tropicalis#0.00173439: 0.00345057	W_sebi#0.00381062: 0.00345057)#0.000620394: 7.21542e-05)#0.00204797: 5.5296e-05	(W_mellicola#0.00626736: 0.00349918	W_canadensis#0.00143632: 0.00349918)#0.00161396: 7.88405e-05)#0.0244256; 5
((W_muriae#0.00485303: 0.0035206	(W_tropicalis#0.00173439: 0.00345057	W_sebi#0.00381062: 0.00345057)#0.00262733: 7.00223e-05)#0.00204921: 5.74279e-05	(W_mellicola#0.00626736: 0.00349918	W_canadensis#0.000620642: 0.00349918)#0.00161396: 7.88405e-05)#0.0217737; 5
((W_muriae#0.00485303: 0.0035206	(W_mellicola#0.00626736: 0.00349918	W_canadensis#0.000620642: 0.00349918)#0.00161396: 2.14126e-05)#0.00204921: 5.74279e-05	(W_tropicalis#0.00173439: 0.00345057	W_sebi#0.00491204: 0.00345057)#0.00262733: 0.00012745)#0.0217737; 5
((W_muriae#0.00485303: 0.0035206	(W_mellicola#0.00626736: 0.00349918	W_canadensis#0.000620642: 0.00349918)#0.00161396: 2.14126e-05)#0.00252858: 5.74279e-05	(W_tropicalis#0.00173439: 0.00345057	W_sebi#0.00491204: 0.00345057)#0.00262733: 0.00012745)#0.0224187; 5
((W_muriae#0.00500789: 0.00366183	(W_mellicola#0.00646736: 0.00361085	W_canadensis#0.000640448: 0.00361085)#0.00166546: 5.09874e-05)#0.00258869: 3.0369e-05	(W_tropicalis#0.00178974: 0.00356069	W_sebi#0.00506879: 0.00356069)#0.00271118: 0.000131517)#0.0266334; 5
((W_mellicola#0.00646736: 0.00366183	(W_muriae#0.00500789: 0.00361085	W_canadensis#0.000640448: 0.00361085)#0.00166546: 5.09874e-05)#0.00558309: 3.0369e-05	(W_tropicalis#0.00178974: 0.00294154	W_sebi#0.00274019: 0.00294154)#0.00328184: 0.000750667)#0.0266334; 5
(((W_tropicalis#0.00178974: 0.00294154	W_sebi#0.00274019: 0.00294154)#0.00328184: 0.000683922	(W_muriae#0.00500789: 0.00361085	W_canadensis#0.000640448: 0.00361085)#0.00327762: 1.46108e-05)#0.00563911: 6.67456e-05	W_mellicola#0.00646736: 0.0036922)#0.0279066; 5
((W_muriae#0.00500789: 0.00362486	((W_tropicalis#0.00178974: 0.00294154	W_sebi#0.00274019: 0.00294154)#0.00328184: 0.000669311	W_canadensis#0.000640448: 0.00361085)#0.00327762: 1.40105e-05)#0.00564004: 6.73459e-05	W_mellicola#0.00646736: 0.0036922)#0.0310543; 5
((W_muriae#0.00500789: 0.00367704	((W_tropicalis#0.00178974: 0.00294154	W_canadensis#0.00163496: 0.00294154)#0.00328184: 0.000669311	W_sebi#0.00274019: 0.00361085)#0.00255399: 6.6196e-05)#0.00392783: 1.51604e-05	W_mellicola#0.00646736: 0.0036922)#0.0295832; 5
((W_muriae#0.00456949: 0.00331335	((W_tropicalis#0.00163306: 0.00278397	W_canadensis#0.000749247: 0.00278397)#0.00392132: 0.000510774	W_sebi#0.0025003: 0.00329474)#0.000471886: 1.86061e-05)#0.00362918: 5.56281e-05	W_mellicola#0.00590119: 0.00336898)#0.0297195; 5
((W_muriae#0.00508058: 0.00331335	((W_tropicalis#0.00163306: 0.00278397	W_canadensis#0.000817148: 0.00278397)#0.00575607: 0.000438379	W_sebi#0.0025003: 0.00322235)#0.00196942: 9.10005e-05)#0.00362918: 5.56281e-05	W_mellicola#0.00590119: 0.00336898)#0.0283501; 5
((W_muriae#0.00508058: 0.00336036	((W_tropicalis#0.00163306: 0.00278397	W_canadensis#0.000817148: 0.00278397)#0.00346791: 0.000414568	W_sebi#0.0025003: 0.00319854)#0.00198408: 0.000161825)#0.00357841: 8.61451e-06	W_mellicola#0.00590119: 0.00336898)#0.0275055; 5
((W_muriae#0.00508058: 0.00336036	((W_tropicalis#0.00101152: 0.00278397	W_canadensis#0.000817148: 0.00278397)#0.00166432: 0.000414568	W_sebi#0.0025003: 0.00319854)#0.00198408: 0.000161825)#0.0047835: 8.61451e-06	W_mellicola#0.00590119: 0.00336898)#0.0292532; 5
((W_sebi#0.00231182: 0.00310705	((W_tropicalis#0.000935273: 0.00257411	W_canadensis#0.000755549: 0.00257411)#0.00153886: 0.000383317	W_muriae#0.00469759: 0.00295742)#0.00183452: 0.000149626)#0.00570677: 7.96513e-06	W_mellicola#0.00545634: 0.00311501)#0.027048; 5
((W_mellicola#0.00545634: 0.00299753	((W_tropicalis#0.000935273: 0.00257411	W_canadensis#0.000755549: 0.00257411)#0.00298208: 0.000383317	W_muriae#0.00469759: 0.00295742)#0.00152747: 4.01035e-05)#0.00784735: 0.000117488	W_sebi#0.00231182: 0.00311501)#0.0303564; 5
((W_mellicola#0.00556598: 0.00357926	((W_tropicalis#0.00136072: 0.00307367	W_canadensis#0.000902181: 0.00307367)#0.00273223: 0.000457709	W_muriae#0.00560926: 0.00353138)#0.00182391: 4.78865e-05)#0.00562915: 0.000140289	W_sebi#0.00276049: 0.00371955)#0.0398219; 5
((W_mellicola#0.00556598: 0.00360109	((W_tropicalis#0.00136072: 0.00307367	W_canadensis#0.000990556: 0.00307367)#0.00273223: 0.000457709	W_muriae#0.00560926: 0.00353138)#0.000764051: 6.97113e-05)#0.00293452: 0.000118464	W_sebi#0.00276049: 0.00371955)#0.0398219; 5
((W_mellicola#0.00556598: 0.00354483	((W_tropicalis#0.00136072: 0.00307367	W_canadensis#0.00108046: 0.00307367)#0.00403145: 0.00031024	W_muriae#0.00560926: 0.00338391)#0.00264761: 0.000160923)#0.00298109: 0.000174721	W_sebi#0.00276049: 0.00371955)#0.0398219; 5
((W_mellicola#0.0047754: 0.00304133	((W_tropicalis#0.00116745: 0.00263709	W_muriae#0.00481254: 0.00263709)#0.00345884: 0.000332398	W_canadensis#0.000926994: 0.00296949)#0.00222089: 7.18422e-05)#0.00449442: 0.000149904	W_sebi#0.00236839: 0.00319124)#0.0324336; 5
((W_mellicola#0.0047754: 0.00300407	((W_tropicalis#0.00233755: 0.00263709	W_muriae#0.00481254: 0.00263709)#0.00232047: 0.000332398	W_canadensis#0.00113422: 0.00296949)#0.00222089: 3.4573e-05)#0.00455018: 0.000187173	W_sebi#0.00236839: 0.00319124)#0.0302671; 5
(((W_tropicalis#0.00120629: 0.00303187	W_muriae#0.00553298: 0.00303187)#0.00266785: 0.000421907	(W_mellicola#0.00549029: 0.00341403	W_canadensis#0.00130401: 0.00341403)#0.000738183: 3.97486e-05)#0.00523134: 0.000215194	W_sebi#0.00272295: 0.00366897)#0.0323444; 5
((W_canadensis#0.00284334: 0.0034847	(W_mellicola#0.00549029: 0.00343348	(W_tropicalis#0.00119762: 0.00308634	W_muriae#0.00553298: 0.00308634)#0.00262076: 0.000347143)#0.000734001: 5.12175e-05)#0.00384119: 0.000184273	W_sebi#0.00272295: 0.00366897)#0.0341972; 5
((W_canadensis#0.00284334: 0.0034847	(W_mellicola#0.00549029: 0.00343348	(W_tropicalis#0.00119762: 0.00308634	W_muriae#0.00423809: 0.00308634)#0.00262076: 0.000347143)#0.000980084: 5.12175e-05)#0.00384119: 0.000184273	W_sebi#0.00272295: 0.00366897)#0.0331895; 5
(((W_tropicalis#0.00119762: 0.00308634	W_muriae#0.00423809: 0.00308634)#0.00478672: 0.000398361	(W_mellicola#0.00549029: 0.00343348	W_canadensis#0.00284334: 0.00343348)#0.000630465: 5.12175e-05)#0.00688167: 0.000184273	W_sebi#0.00272295: 0.00366897)#0.0331895; 5
(((W_tropicalis#0.00119762: 0.00308634	W_muriae#0.00423809: 0.00308634)#0.00478672: 0.000577517	(W_mellicola#0.00549029: 0.00343348	W_canadensis#0.00284334: 0.00343348)#0.00148891: 0.000230374)#0.00654517: 5.11691e-06	W_sebi#0.00272295: 0.00366897)#0.0360684; 5
(((W_tropicalis#0.00112739: 0.00290534	W_muriae#0.00398954: 0.00290534)#0.00610851: 0.000543649	(W_mellicola#0.00516831: 0.00323213	W_canadensis#0.0026766: 0.00323213)#0.00140159: 0.000216863)#0.00616133: 4.81683e-06	W_sebi#0.00256326: 0.00345381)#0.0317063; 5
(((W_tropicalis#0.00112739: 0.00290534	W_muriae#0.00398954: 0.00290534)#0.00610851: 0.000543649	(W_mellicola#0.00516831: 0.00323213	W_canadensis#0.0026766: 0.00323213)#0.00204129: 0.000216863)#0.00616133: 4.81683e-06	W_sebi#0.00256326: 0.00345381)#0.0346838; 5
(((W_tropicalis#0.00112739: 0.00290534	W_muriae#0.00398954: 0.00290534)#0.00610851: 0.000543649	(W_mellicola#0.00516831: 0.00323213	W_canadensis#0.0026766: 0.00323213)#0.000904098: 0.000216863)#0.00616133: 4.81683e-06	W_sebi#0.00256326: 0.00345381)#0.0368945; 5
(((W_tropicalis#0.00103783: 0.00267454	W_muriae#0.00367261: 0.00267454)#0.00369927: 0.00050046	(W_mellicola#0.00554731: 0.00297536	W_canadensis#0.00118185: 0.00297536)#0.000832275: 0.000199635)#0.00320632: 4.43418e-06	W_sebi#0.00235963: 0.00317943)#0.0339636; 5
(((W_tropicalis#0.00115971: 0.00298864	W_muriae#0.00410393: 0.00298864)#0.00413372: 0.000559236	(W_mellicola#0.0061988: 0.0033248	W_canadensis#0.00132065: 0.0033248)#0.000568025: 0.000223081)#0.00153529: 4.95494e-06	W_sebi#0.00263675: 0.00355283)#0.0344881; 5
(((W_tropicalis#0.00115971: 0.00298864	W_muriae#0.00410393: 0.00298864)#0.00413372: 0.000543188	(W_mellicola#0.0061988: 0.0033248	W_canadensis#0.00132065: 0.0033248)#0.000568025: 0.000207034)#0.000865279: 2.10025e-05	W_sebi#0.00263675: 0.00355283)#0.0344881; 5
(((W_tropicalis#0.00231147: 0.00298864	W_muriae#0.00410393: 0.00298864)#0.00413372: 0.000538215	(W_mellicola#0.0061988: 0.0033248	W_canadensis#0.000964751: 0.0033248)#0.000568025: 0.000202061)#0.00277706: 2.59756e-05	W_sebi#0.00263675: 0.00355283)#0.0344881; 5
((W_sebi#0.00263675: 0.00354638	(W_mellicola#0.0061988: 0.0033248	W_canadensis#0.000724704: 0.0033248)#0.000568025: 0.000221588)#0.00113017: 6.44833e-06	(W_tropicalis#0.00231147: 0.00298864	W_muriae#0.00410393: 0.00298864)#0.00585624: 0.000564191)#0.0366823; 5
(((W_tropicalis#0.00231147: 0.00298864	W_muriae#0.00410393: 0.00298864)#0.00351095: 0.000557742	(W_mellicola#0.0061988: 0.0033248	W_canadensis#0.000724704: 0.0033248)#0.000895483: 0.000221588)#0.00113017: 6.44833e-06	W_sebi#0.00263675: 0.00355283)#0.0342643; 5
(((W_tropicalis#0.00231147: 0.00298864	W_muriae#0.00410393: 0.00298864)#0.00351095: 0.000557742	W_sebi#0.00263675: 0.00354638)#0.00163813: 6.44833e-06	(W_mellicola#0.0061988: 0.0033248	W_canadensis#0.000483339: 0.0033248)#0.00117609: 0.000228036)#0.0318788; 5
(((W_mellicola#0.00572331: 0.00306976	W_canadensis#0.000446264: 0.00306976)#0.00108587: 0.00017264	W_sebi#0.00243449: 0.0032424)#0.00324785: 3.79045e-05	(W_tropicalis#0.00105228: 0.00306336	W_muriae#0.00378913: 0.00306336)#0.00291998: 0.000216945)#0.0271273; 5
(((W_mellicola#0.00572331: 0.00306976	W_canadensis#0.000446264: 0.00306976)#0.00108587: 0.000175733	W_sebi#0.00243449: 0.00324549)#0.00324476: 3.48113e-05	(W_tropicalis#0.00105228: 0.00306336	W_muriae#0.00378913: 0.00306336)#0.00453776: 0.000216945)#0.0271273; 5
(((W_mellicola#0.00599413: 0.00321502	W_canadensis#0.000467381: 0.00321502)#0.003242: 0.000184048	W_sebi#0.00254969: 0.00339907)#0.00100929: 3.64585e-05	(W_tropicalis#0.00114916: 0.00320832	W_muriae#0.00396843: 0.00320832)#0.00475249: 0.000227211)#0.0295581; 5
(((W_mellicola#0.00446274: 0.00321502	W_canadensis#0.000467381: 0.00321502)#0.003242: 0.000184048	(W_tropicalis#0.00405044: 0.00320832	W_muriae#0.00396843: 0.00320832)#0.00475249: 0.000190752)#0.00100929: 3.64585e-05	W_sebi#0.00254969: 0.00343553)#0.0313543; 5
((((W_tropicalis#0.00232686: 0.00320832	W_muriae#0.00396843: 0.00320832)#0.00475249: 0.000171563	W_canadensis#0.000467381: 0.00337988)#0.00308386: 1.91885e-05	W_mellicola#0.00446274: 0.00339907)#0.00100929: 3.64585e-05	W_sebi#0.00254969: 0.00343553)#0.0281122; 5
((((W_tropicalis#0.00232686: 0.00320832	W_canadensis#0.000467381: 0.00320832)#0.00248265: 0.000171563	W_muriae#0.00396843: 0.00337988)#0.00308386: 2.75454e-05	W_mellicola#0.00446274: 0.00340743)#0.00252806: 2.81017e-05	W_sebi#0.00254969: 0.00343553)#0.0293289; 5
((((W_tropicalis#0.00232686: 0.00320832	W_canadensis#0.000467381: 0.00320832)#0.00248265: 0.000171563	W_mellicola#0.00446274: 0.00337988)#0.00308386: 4.58989e-05	W_muriae#0.00396843: 0.00342578)#0.00251452: 9.74813e-06	W_sebi#0.00254969: 0.00343553)#0.0293289; 5
((((W_tropicalis#0.00191096: 0.00320832	W_mellicola#0.00446274: 0.00320832)#0.00116233: 9.05212e-05	W_canadensis#0.000467381: 0.00329884)#0.001254: 0.000113989	W_muriae#0.00396843: 0.00341283)#0.00252406: 2.27006e-05	W_sebi#0.00254969: 0.00343553)#0.0293289; 5
((((W_tropicalis#0.00191096: 0.00320832	W_mellicola#0.00446274: 0.00320832)#0.00234925: 0.000110039	W_canadensis#0.000467381: 0.00331836)#0.00124662: 9.4471e-05	W_muriae#0.00396843: 0.00341283)#0.00252406: 2.27006e-05	W_sebi#0.00254969: 0.00343553)#0.0312705; 5
((((W_tropicalis#0.00191096: 0.00320832	W_mellicola#0.00583995: 0.00320832)#0.00234925: 7.85665e-05	W_muriae#0.00396843: 0.00328688)#0.0025941: 8.36961e-05	W_canadensis#0.000467381: 0.00337058)#0.0025557: 6.49479e-05	W_sebi#0.00254969: 0.00343553)#0.0312705; 5
((((W_tropicalis#0.00191096: 0.00320832	W_mellicola#0.00480806: 0.00320832)#0.00234925: 0.000162176	W_canadensis#0.000467381: 0.00337049)#0.00252975: 5.54224e-05	W_muriae#0.00396843: 0.00342591)#0.00251442: 9.6124e-06	W_sebi#0.00254969: 0.00343553)#0.0292797; 5
((((W_tropicalis#0.00115757: 0.0023999	W_canadensis#0.000467381: 0.0023999)#0.00517538: 0.000970588	W_mellicola#0.00608075: 0.00337049)#0.00252975: 1.85259e-05	W_muriae#0.00396843: 0.00338902)#0.0025418: 4.6509e-05	W_sebi#0.00254969: 0.00343553)#0.0278371; 5
((((W_tropicalis#0.00115757: 0.0023999	W_canadensis#0.000467381: 0.0023999)#0.00729448: 0.000963329	W_mellicola#0.00608075: 0.00336323)#0.00253521: 2.57852e-05	W_muriae#0.00396843: 0.00338902)#0.0025418: 4.6509e-05	W_sebi#0.00254969: 0.00343553)#0.0308187; 5
((W_sebi#0.00254969: 0.00338902	W_muriae#0.00396843: 0.00338902)#0.0025418: 4.6509e-05	((W_tropicalis#0.00115757: 0.0023999	W_canadensis#0.000467381: 0.0023999)#0.0051706: 0.000976987	W_mellicola#0.00608075: 0.00337689)#0.00252495: 5.86362e-05)#0.0289686; 5
((W_sebi#0.00254969: 0.00338813	((W_tropicalis#0.00115757: 0.0023999	W_canadensis#0.000467381: 0.0023999)#0.00291278: 0.000976987	W_mellicola#0.00608075: 0.00337689)#0.00252495: 1.12389e-05)#0.00254246: 4.73973e-05	W_muriae#0.00396843: 0.00343553)#0.0272527; 5
((W_sebi#0.00254969: 0.00338813	W_muriae#0.00396843: 0.00338813)#0.00165415: 4.73973e-05	((W_tropicalis#0.00161312: 0.0023999	W_canadensis#0.000467381: 0.0023999)#0.00466755: 0.000935632	W_mellicola#0.00608075: 0.00333554)#0.00255626: 9.99914e-05)#0.0251115; 5
((W_sebi#0.00254969: 0.00338813	W_muriae#0.00396843: 0.00338813)#0.0008315: 4.73973e-05	((W_tropicalis#0.00161312: 0.00269844	W_canadensis#0.000467381: 0.00269844)#0.00596719: 0.000637096	W_mellicola#0.00608075: 0.00333554)#0.00255626: 9.99914e-05)#0.0251115; 5
((W_sebi#0.00254969: 0.00338813	W_muriae#0.00396843: 0.00338813)#0.0008315: 4.73973e-05	((W_tropicalis#0.00161312: 0.00269844	W_canadensis#0.000467381: 0.00269844)#0.00596719: 0.000637096	W_mellicola#0.00608075: 0.00333554)#0.00352324: 9.99914e-05)#0.0251115; 5
((W_sebi#0.00254969: 0.00338813	W_muriae#0.00396843: 0.00338813)#0.0024115: 4.73973e-05	((W_tropicalis#0.00161312: 0.00269844	W_canadensis#0.000467381: 0.00269844)#0.00332006: 0.000168485	W_mellicola#0.00608075: 0.00286692)#0.00409913: 0.000568603)#0.026581; 5
((W_sebi#0.00254969: 0.00338813	((W_tropicalis#0.00161312: 0.00269844	W_canadensis#0.000467381: 0.00269844)#0.00332006: 0.000149553	W_mellicola#0.00608075: 0.00284799)#0.00412637: 0.000540137)#0.00395186: 4.73973e-05	W_muriae#0.00396843: 0.00343553)#0.0280883; 5
((W_sebi#0.00254969: 0.00298401	((W_tropicalis#0.00161312: 0.00269844	W_mellicola#0.00608075: 0.00269844)#0.00332006: 0.000149553	W_canadensis#0.000467381: 0.00284799)#0.00412637: 0.000136015)#0.00659733: 0.000451519	W_muriae#0.00396843: 0.00343553)#0.0260188; 5
((W_sebi#0.00254969: 0.00314572	((W_canadensis#0.000467381: 0.00269844	W_mellicola#0.00608075: 0.00269844)#0.00183687: 0.000168038	W_tropicalis#0.00077679: 0.00286648)#0.00655368: 0.000279239)#0.0087436: 0.000289811	W_muriae#0.00396843: 0.00343553)#0.0260188; 5
((W_sebi#0.00240726: 0.00296999	((W_canadensis#0.000284054: 0.0025477	W_mellicola#0.00574107: 0.0025477)#0.00278217: 0.000158651	W_tropicalis#0.00093729: 0.00270635)#0.00757502: 0.00026364)#0.00825517: 0.000273621	W_muriae#0.00374675: 0.00324361)#0.0274193; 5
((W_sebi#0.00240726: 0.0031696	((W_canadensis#0.000284054: 0.0025477	W_mellicola#0.00574107: 0.0025477)#0.00278217: 7.61867e-05	W_tropicalis#0.00093729: 0.00262389)#0.00781309: 0.000545713)#0.00982972: 7.40125e-05	W_muriae#0.00461696: 0.00324361)#0.0248658; 5
((W_sebi#0.00240726: 0.00298332	((W_canadensis#0.000284054: 0.0025477	W_mellicola#0.00719606: 0.0025477)#0.00278217: 7.61867e-05	W_tropicalis#0.00093729: 0.00262389)#0.00781309: 0.000359432)#0.0104435: 0.000260294	W_muriae#0.00461696: 0.00324361)#0.0275516; 5
((W_sebi#0.00240726: 0.00298332	((W_canadensis#0.000284054: 0.0025477	W_tropicalis#0.00093729: 0.0025477)#0.00084367: 7.61867e-05	W_mellicola#0.00719606: 0.00262389)#0.00781309: 0.000359432)#0.00834231: 0.000260294	W_muriae#0.00461696: 0.00324361)#0.0249382; 5
((W_sebi#0.00240726: 0.00299932	((W_canadensis#0.000284054: 0.0025477	W_tropicalis#0.00093729: 0.0025477)#0.00310016: 7.61867e-05	W_mellicola#0.00719606: 0.00262389)#0.0047823: 0.000375431)#0.00961204: 0.000244295	W_muriae#0.00461696: 0.00324361)#0.0273206; 5
((W_sebi#0.00240726: 0.00312889	((W_canadensis#0.000284054: 0.0025477	W_tropicalis#0.00106287: 0.0025477)#0.00153972: 0.000104391	W_mellicola#0.00719606: 0.00265209)#0.00473144: 0.000476797)#0.00709487: 0.000114724	W_muriae#0.00461696: 0.00324361)#0.0289942; 5
((W_sebi#0.00240726: 0.00324223	((W_mellicola#0.00719606: 0.0025477	W_tropicalis#0.00106287: 0.0025477)#0.00153972: 0.000104391	W_canadensis#0.000284054: 0.00265209)#0.00326183: 0.000590139)#0.00730819: 1.38278e-06	W_muriae#0.00461696: 0.00324361)#0.0312848; 5
((W_sebi#0.00266323: 0.00358698	((W_mellicola#0.00796123: 0.0028186	W_tropicalis#0.00117589: 0.0028186)#0.00170344: 0.000115492	W_canadensis#0.000314258: 0.00293409)#0.00360867: 0.000652889)#0.00597483: 1.52982e-06	W_muriae#0.00510789: 0.00358851)#0.0346113; 5
((W_muriae#0.00510789: 0.00358698	((W_mellicola#0.00796123: 0.0028186	W_tropicalis#0.00117589: 0.0028186)#0.00170344: 0.000115492	W_canadensis#0.000314258: 0.00293409)#0.00360867: 0.000652889)#0.00356864: 1.52982e-06	W_sebi#0.00266323: 0.00358851)#0.0369164; 5
((W_muriae#0.00510789: 0.00358698	((W_mellicola#0.00796123: 0.0028186	W_tropicalis#0.00117589: 0.0028186)#0.00170344: 0.000115492	W_canadensis#0.000314258: 0.00293409)#0.00585169: 0.000652889)#0.00130115: 1.52982e-06	W_sebi#0.00266323: 0.00358851)#0.0369164; 5
((W_muriae#0.00510789: 0.00358698	((W_mellicola#0.00796123: 0.0028186	W_canadensis#0.000314258: 0.0028186)#0.00170344: 0.000115492	W_tropicalis#0.00117589: 0.00293409)#0.00585169: 0.000652889)#0.00107223: 1.52982e-06	W_sebi#0.00266323: 0.00358851)#0.0352737; 5
((W_sebi#0.00242028: 0.00325976	((W_mellicola#0.00723498: 0.00256148	W_canadensis#0.000285591: 0.00256148)#0.00283981: 0.000254401	W_tropicalis#0.00234559: 0.00281588)#0.00334796: 0.000443885)#0.000974416: 1.39026e-06	W_muriae#0.00464193: 0.00326116)#0.0338618; 5
((W_sebi#0.00242028: 0.00325976	W_muriae#0.00464193: 0.00325976)#0.000974416: 1.39026e-06	((W_mellicola#0.00723498: 0.00256148	W_canadensis#0.000285591: 0.00256148)#0.00537427: 0.000174926	W_tropicalis#0.000575932: 0.00273641)#0.00509676: 0.00052475)#0.0317376; 5
((W_sebi#0.00242028: 0.00325976	W_muriae#0.00464193: 0.00325976)#0.00263727: 1.39026e-06	((W_mellicola#0.00723498: 0.00256148	W_canadensis#0.000285591: 0.00256148)#0.00382169: 0.000525306	W_tropicalis#0.000575932: 0.00308679)#0.00308934: 0.00017437)#0.034252; 5
((((W_mellicola#0.00723498: 0.00256148	W_canadensis#0.000285591: 0.00256148)#0.00382169: 0.000169442	W_tropicalis#0.000575932: 0.00273092)#0.00480202: 0.000528844	W_muriae#0.00464193: 0.00325976)#0.00263727: 1.39026e-06	W_sebi#0.00242028: 0.00326116)#0.0367919; 5
(((W_muriae#0.00464193: 0.00273092	W_tropicalis#0.000575932: 0.00273092)#0.00480202: 0.000528844	(W_mellicola#0.00723498: 0.00256148	W_canadensis#0.000285591: 0.00256148)#0.00382169: 0.000698286)#0.00450703: 1.39026e-06	W_sebi#0.00242028: 0.00326116)#0.0367919; 5
(((W_muriae#0.00464193: 0.00277234	(W_mellicola#0.00723498: 0.00256148	W_canadensis#0.000285591: 0.00256148)#0.00191648: 0.000210859)#0.00473028: 0.000487427	W_tropicalis#0.000575932: 0.00325976)#0.00450703: 1.39026e-06	W_sebi#0.00242028: 0.00326116)#0.0348738; 5
(((W_muriae#0.00464193: 0.00275093	(W_mellicola#0.00723498: 0.00256148	W_canadensis#0.000285591: 0.00256148)#0.00191648: 0.000189447)#0.00791967: 0.000508839	W_tropicalis#0.000980108: 0.00325976)#0.00260126: 1.39026e-06	W_sebi#0.00242028: 0.00326116)#0.0366348; 5
(((W_canadensis#0.000285591: 0.00275093	(W_mellicola#0.00593598: 0.00256148	W_muriae#0.00464193: 0.00256148)#0.00191648: 0.000189447)#0.00791967: 0.000508839	W_tropicalis#0.000980108: 0.00325976)#0.00530788: 1.39026e-06	W_sebi#0.00242028: 0.00326116)#0.0345125; 5
(((W_canadensis#0.000304169: 0.00292988	(W_mellicola#0.00632213: 0.00272811	W_muriae#0.0049439: 0.00272811)#0.00204115: 0.000201771)#0.00843487: 0.000541941	W_tropicalis#0.00104387: 0.00347182)#0.00565318: 1.4807e-06	W_sebi#0.00257773: 0.0034733)#0.0383416; 5
(((W_canadensis#0.000304169: 0.00292988	(W_mellicola#0.00632213: 0.00272811	W_muriae#0.0049439: 0.00272811)#0.00204115: 0.000201771)#0.00843487: 0.000541941	W_tropicalis#0.00104387: 0.00347182)#0.00379824: 1.4807e-06	W_sebi#0.00257773: 0.0034733)#0.0363008; 5
(((W_canadensis#0.000304169: 0.00298903	(W_mellicola#0.00632213: 0.00272811	W_muriae#0.0049439: 0.00272811)#0.00204115: 0.00026092)#0.0101395: 0.000354359	W_tropicalis#0.00104387: 0.00334339)#0.00601657: 0.000129914	W_sebi#0.00257773: 0.0034733)#0.0363008; 5
(((W_muriae#0.0049439: 0.00312627	(W_mellicola#0.00632213: 0.00272811	W_canadensis#0.000304169: 0.00272811)#0.00204115: 0.000398158)#0.00837597: 0.000256485	W_tropicalis#0.00104387: 0.00338275)#0.0034052: 9.05493e-05	W_sebi#0.00257773: 0.0034733)#0.0370607; 5
(((W_tropicalis#0.00104387: 0.00320945	(W_mellicola#0.00632213: 0.00272811	W_canadensis#0.000304169: 0.00272811)#0.00204115: 0.000481336)#0.0062517: 0.000200602	W_muriae#0.0049439: 0.00341005)#0.00337794: 6.32544e-05	W_sebi#0.00257773: 0.0034733)#0.0350897; 5
((W_sebi#0.00257773: 0.00341005	W_muriae#0.0049439: 0.00341005)#0.00337794: 6.32544e-05	(W_tropicalis#0.00224124: 0.00343654	(W_mellicola#0.00632213: 0.00272811	W_canadensis#0.000304169: 0.00272811)#0.00311434: 0.000708432)#0.00462013: 3.67605e-05)#0.0332522; 5
((W_sebi#0.002689: 0.00355725	W_muriae#0.00442442: 0.00355725)#0.00184467: 6.59849e-05	(W_tropicalis#0.00233799: 0.00340393	(W_mellicola#0.00659504: 0.00333694	W_canadensis#0.000317299: 0.00333694)#0.00277068: 6.6991e-05)#0.00507578: 0.000219303)#0.0346876; 5
((W_sebi#0.002689: 0.00355725	W_muriae#0.00442442: 0.00355725)#0.00390529: 6.59849e-05	(W_tropicalis#0.00233799: 0.00341455	(W_mellicola#0.00659504: 0.00333694	W_canadensis#0.000317299: 0.00333694)#0.000809944: 7.76061e-05)#0.00506: 0.000208688)#0.032031; 5
((W_sebi#0.002689: 0.00355725	W_muriae#0.00442442: 0.00355725)#0.00390529: 6.59849e-05	(W_tropicalis#0.00233799: 0.00341455	(W_mellicola#0.00659504: 0.00333694	W_canadensis#0.000317299: 0.00333694)#0.00358947: 7.76061e-05)#0.00506: 0.000208688)#0.0307287; 5
((W_sebi#0.002689: 0.00355725	W_muriae#0.00442442: 0.00355725)#0.00149723: 6.59849e-05	(W_tropicalis#0.00233799: 0.00343314	(W_mellicola#0.00659504: 0.00333694	W_canadensis#0.000317299: 0.00333694)#0.00198422: 9.61979e-05)#0.0050326: 0.000190097)#0.0328868; 5
((W_sebi#0.002689: 0.00355725	W_muriae#0.00442442: 0.00355725)#0.00443463: 6.59849e-05	(W_tropicalis#0.00233799: 0.00343314	(W_mellicola#0.00659504: 0.00333694	W_canadensis#0.000317299: 0.00333694)#0.00198422: 9.61979e-05)#0.00197653: 0.000190097)#0.0354854; 5
(((W_tropicalis#0.00127782: 0.00343314	(W_mellicola#0.00659504: 0.00333694	W_canadensis#0.000317299: 0.00333694)#0.00198422: 9.61979e-05)#0.00197653: 7.12491e-05	W_muriae#0.00442442: 0.00350439)#0.00263231: 0.000118847	W_sebi#0.002689: 0.00362324)#0.0354854; 5
(((W_tropicalis#0.00127782: 0.00345034	(W_mellicola#0.00659504: 0.00333694	W_canadensis#0.000317299: 0.00333694)#0.00198422: 0.000113394)#0.00196668: 0.000110157	W_muriae#0.00442442: 0.00356049)#0.00519752: 6.27428e-05	W_sebi#0.002689: 0.00362324)#0.0374741; 5
(((W_tropicalis#0.00127782: 0.00345034	(W_mellicola#0.00659504: 0.00333694	W_canadensis#0.000317299: 0.00333694)#0.00198422: 0.000113394)#0.00196668: 9.64346e-05	W_muriae#0.00442442: 0.00354677)#0.00424363: 7.64654e-05	W_sebi#0.002689: 0.00362324)#0.0396386; 5
(((W_muriae#0.00442442: 0.00345034	(W_mellicola#0.00659504: 0.00333694	W_canadensis#0.000317299: 0.00333694)#0.00198422: 0.000113394)#0.00254382: 7.72539e-05	W_tropicalis#0.00127782: 0.00352759)#0.0042667: 9.5646e-05	W_sebi#0.002689: 0.00362324)#0.0370803; 5
(((W_muriae#0.00442442: 0.00345034	W_tropicalis#0.00127782: 0.00345034)#0.00254382: 0.000169125	(W_mellicola#0.00774654: 0.00333694	W_canadensis#0.000317299: 0.00333694)#0.00198422: 0.000282519)#0.0041584: 3.77501e-06	W_sebi#0.002689: 0.00362324)#0.0346942; 5
((((W_mellicola#0.00774654: 0.00333694	W_canadensis#0.000317299: 0.00333694)#0.00198422: 0.000113394	W_tropicalis#0.00115817: 0.00345034)#0.00254382: 0.000169125	W_muriae#0.00442442: 0.00361946)#0.00208829: 3.77501e-06	W_sebi#0.002689: 0.00362324)#0.0335943; 5
((((W_mellicola#0.00574229: 0.00333694	W_canadensis#0.000317299: 0.00333694)#0.00198422: 0.000113394	W_tropicalis#0.00115817: 0.00345034)#0.00254382: 0.000122625	W_sebi#0.002689: 0.00357296)#0.00211547: 5.02747e-05	W_muriae#0.00442442: 0.00362324)#0.0343425; 5
((((W_mellicola#0.00726603: 0.00333694	W_canadensis#0.000317299: 0.00333694)#0.00198422: 0.000113394	W_tropicalis#0.00115817: 0.00345034)#0.00254382: 0.000122625	W_sebi#0.002689: 0.00357296)#0.00211547: 5.02747e-05	W_muriae#0.00442442: 0.00362324)#0.0371614; 5
(((W_sebi#0.002689: 0.00345034	W_tropicalis#0.00115817: 0.00345034)#0.00254382: 7.20986e-05	(W_mellicola#0.00726603: 0.00333694	W_canadensis#0.000317299: 0.00333694)#0.00198422: 0.000185493)#0.00410253: 0.000100801	W_muriae#0.00442442: 0.00362324)#0.0349132; 5
(((W_sebi#0.002689: 0.00345034	W_tropicalis#0.00115817: 0.00345034)#0.000590928: 8.78694e-05	(W_mellicola#0.00726603: 0.00333694	W_canadensis#0.000317299: 0.00333694)#0.00198422: 0.000201264)#0.00717988: 8.50306e-05	W_muriae#0.00442442: 0.00362324)#0.0372526; 5
(((W_sebi#0.002689: 0.00345034	W_tropicalis#0.00115817: 0.00345034)#0.00247419: 5.30002e-05	(W_mellicola#0.00726603: 0.00333694	W_canadensis#0.000317299: 0.00333694)#0.000888097: 0.000166395)#0.00725135: 0.0001199	W_muriae#0.00442442: 0.00362324)#0.0349749; 5
(((W_sebi#0.002689: 0.00345034	W_tropicalis#0.00115817: 0.00345034)#0.00247419: 0.000148357	(W_mellicola#0.00726603: 0.00333694	W_canadensis#0.000317299: 0.00333694)#0.00147924: 0.000261751)#0.00534508: 2.4543e-05	W_muriae#0.00442442: 0.00362324)#0.0365072; 5
(((W_sebi#0.002689: 0.00345034	W_tropicalis#0.000968142: 0.00345034)#0.00247419: 3.54981e-05	(W_mellicola#0.00726603: 0.00333694	W_canadensis#0.000317299: 0.00333694)#0.00147924: 0.000148893)#0.00551813: 0.000137402	W_muriae#0.00442442: 0.00362324)#0.0376268; 5
(((W_sebi#0.002689: 0.00345034	W_tropicalis#0.000968142: 0.00345034)#0.00158483: 7.88188e-05	(W_mellicola#0.00726603: 0.00333694	W_canadensis#0.000317299: 0.00333694)#0.00117793: 0.000192213)#0.0054504: 9.40812e-05	W_muriae#0.00442442: 0.00362324)#0.0367941; 5
(((W_sebi#0.00249996: 0.00320777	W_tropicalis#0.000687381: 0.00320777)#0.00147341: 6.84306e-06	(W_mellicola#0.00675522: 0.00310235	W_canadensis#0.000294993: 0.00310235)#0.00109512: 0.000112266)#0.00300434: 0.000153902	W_muriae#0.00411338: 0.00336852)#0.035695; 5
(((W_sebi#0.00249996: 0.00320777	W_tropicalis#0.000687381: 0.00320777)#0.00379909: 2.70981e-05	(W_mellicola#0.00675522: 0.00310235	W_canadensis#0.000294993: 0.00310235)#0.00323383: 0.000132521)#0.00298553: 0.000133647	W_muriae#0.00411338: 0.00336852)#0.0381723; 5
(((W_sebi#0.00249996: 0.00320777	W_tropicalis#0.000687381: 0.00320777)#0.00118514: 5.21788e-05	(W_mellicola#0.00675522: 0.00310235	W_canadensis#0.000294993: 0.00310235)#0.00323383: 0.000157602)#0.00296256: 0.000108566	W_muriae#0.00411338: 0.00336852)#0.0393575; 5
((W_muriae#0.00411338: 0.00325995	(W_mellicola#0.00675522: 0.00310235	W_canadensis#0.000294993: 0.00310235)#0.00323383: 0.000157602)#0.00296256: 0.000108566	(W_sebi#0.00249996: 0.00320777	W_tropicalis#0.00124828: 0.00320777)#0.00347266: 0.000160745)#0.0408044; 5
((W_muriae#0.00411338: 0.00325995	(W_mellicola#0.00675522: 0.00310235	W_canadensis#0.000294993: 0.00310235)#0.00199816: 0.000157602)#0.00296256: 0.000108566	(W_sebi#0.00249996: 0.00320777	W_tropicalis#0.00124828: 0.00320777)#0.000919031: 0.000160745)#0.0380922; 5
((W_muriae#0.00411338: 0.00329345	(W_mellicola#0.00675522: 0.00310235	W_canadensis#0.000294993: 0.00310235)#0.00199816: 0.000191103)#0.0016201: 7.50647e-05	(W_sebi#0.00249996: 0.00320777	W_tropicalis#0.00124828: 0.00320777)#0.000919031: 0.000160745)#0.0359406; 5
((W_canadensis#0.000294993: 0.00332417	(W_mellicola#0.00675522: 0.00310235	W_muriae#0.00411338: 0.00310235)#0.00423749: 0.000221814)#0.00367217: 4.43536e-05	(W_sebi#0.00249996: 0.00320777	W_tropicalis#0.00124828: 0.00320777)#0.000919031: 0.000160745)#0.0345427; 5
((W_muriae#0.00411338: 0.00332417	(W_mellicola#0.00675522: 0.00310235	W_canadensis#0.000294993: 0.00310235)#0.00308008: 0.000221814)#0.00492576: 4.43536e-05	(W_sebi#0.00249996: 0.00320777	W_tropicalis#0.00140505: 0.00320777)#0.000919031: 0.000160745)#0.0345427; 5
((W_muriae#0.00385995: 0.00309813	(W_mellicola#0.00633902: 0.00291121	W_canadensis#0.000276818: 0.00291121)#0.00289032: 0.000186916)#0.00465395: 6.28523e-05	(W_sebi#0.00234594: 0.00301014	W_tropicalis#0.00131848: 0.00301014)#0.00068996: 0.000150841)#0.0302387; 5
((W_muriae#0.00406364: 0.00326162	(W_mellicola#0.00667354: 0.00306484	W_canadensis#0.000291426: 0.00306484)#0.00504079: 0.00019678)#0.00489954: 6.61691e-05	(W_sebi#0.00246974: 0.00316899	W_tropicalis#0.00138806: 0.00316899)#0.00382016: 0.000158801)#0.0318345; 5
((W_muriae#0.00406364: 0.00331622	(W_mellicola#0.00667354: 0.00306484	W_canadensis#0.000291426: 0.00306484)#0.00504079: 0.000251379)#0.00481888: 1.15705e-05	(W_sebi#0.00246974: 0.00316899	W_tropicalis#0.00138806: 0.00316899)#0.00382016: 0.000158801)#0.0318345; 5
((W_muriae#0.00406364: 0.00318784	(W_sebi#0.00246974: 0.00316899	W_tropicalis#0.00138806: 0.00316899)#0.00197444: 1.88553e-05)#0.00501293: 0.000139946	(W_mellicola#0.00667354: 0.00306484	W_canadensis#0.000291426: 0.00306484)#0.00326957: 0.000262949)#0.0341803; 5
((W_sebi#0.00246974: 0.00325197	(W_muriae#0.00406364: 0.00316899	W_tropicalis#0.00138806: 0.00316899)#0.0012032: 8.29856e-05)#0.00491408: 7.58157e-05	(W_mellicola#0.00667354: 0.00306484	W_canadensis#0.000291426: 0.00306484)#0.00326957: 0.000262949)#0.0329687; 5
((W_sebi#0.00233748: 0.00303528	(W_muriae#0.00384604: 0.00299929	W_tropicalis#0.00131373: 0.00299929)#0.00113877: 3.59939e-05)#0.00471613: 0.000114304	(W_mellicola#0.00631618: 0.00290072	W_canadensis#0.00027582: 0.00290072)#0.00309449: 0.000248869)#0.0325567; 5
((W_sebi#0.00233748: 0.00306709	(W_mellicola#0.00631618: 0.00290072	W_canadensis#0.00027582: 0.00290072)#0.00309449: 0.00016637)#0.00243342: 8.24982e-05	(W_muriae#0.00384604: 0.00299929	W_tropicalis#0.00131373: 0.00299929)#0.00113877: 0.000150298)#0.0308413; 5
((W_sebi#0.00233748: 0.00306224	(W_mellicola#0.00631618: 0.00290072	W_canadensis#0.00027582: 0.00290072)#0.00309449: 0.00016152)#0.00243727: 8.73489e-05	(W_muriae#0.00384604: 0.00299929	W_tropicalis#0.00131373: 0.00299929)#0.00113877: 0.000150298)#0.0315991; 5
((W_sebi#0.00256171: 0.00335599	(W_muriae#0.00421498: 0.003287	W_tropicalis#0.00143975: 0.003287)#0.00192386: 6.89872e-05)#0.00267107: 9.5728e-05	(W_mellicola#0.00692207: 0.00317898	W_canadensis#0.000302279: 0.00317898)#0.00339133: 0.000272742)#0.0328885; 5
((W_sebi#0.00256171: 0.0033864	(W_muriae#0.00421498: 0.003287	W_tropicalis#0.00143975: 0.003287)#0.00103902: 9.93964e-05)#0.00391643: 6.53188e-05	(W_mellicola#0.00692207: 0.00317898	W_canadensis#0.000302279: 0.00317898)#0.00165317: 0.000272742)#0.0328885; 5
((W_sebi#0.00256171: 0.00330954	(W_muriae#0.00421498: 0.003287	W_tropicalis#0.00143975: 0.003287)#0.000703593: 2.25379e-05)#0.00400738: 0.000142177	(W_mellicola#0.00692207: 0.00317898	W_canadensis#0.000302279: 0.00317898)#0.00165317: 0.000272742)#0.0346133; 5
((W_sebi#0.00256171: 0.00341332	(W_muriae#0.00421498: 0.003287	W_tropicalis#0.00143975: 0.003287)#0.000703593: 0.000126318)#0.00197357: 3.83975e-05	(W_mellicola#0.00692207: 0.00317898	W_canadensis#0.000302279: 0.00317898)#0.00165317: 0.000272742)#0.0367873; 5
((W_tropicalis#0.00143975: 0.00329675	(W_muriae#0.00421498: 0.003287	W_sebi#0.00256171: 0.003287)#0.00349247: 9.75017e-06)#0.00204336: 0.000154965	(W_mellicola#0.00692207: 0.00317898	W_canadensis#0.000302279: 0.00317898)#0.00165317: 0.000272742)#0.0378666; 5
((W_tropicalis#0.00143975: 0.00336166	(W_muriae#0.00421498: 0.003287	W_sebi#0.00256171: 0.003287)#0.00092254: 7.46538e-05)#0.00200391: 9.00614e-05	(W_mellicola#0.00692207: 0.00317898	W_canadensis#0.000302279: 0.00317898)#0.00165317: 0.000272742)#0.0361066; 5
((W_sebi#0.00256171: 0.00336166	(W_muriae#0.00421498: 0.003287	W_tropicalis#0.00143975: 0.003287)#0.00092254: 7.46538e-05)#0.00200391: 9.00614e-05	(W_mellicola#0.00692207: 0.00317898	W_canadensis#0.000302279: 0.00317898)#0.00165317: 0.000272742)#0.0361066; 5
((W_muriae#0.00421498: 0.00336166	(W_sebi#0.00256171: 0.003287	W_tropicalis#0.00143975: 0.003287)#0.00107342: 7.46538e-05)#0.00200391: 9.00614e-05	(W_mellicola#0.00692207: 0.00317898	W_canadensis#0.000302279: 0.00317898)#0.00165317: 0.000272742)#0.0333563; 5
((W_tropicalis#0.00143975: 0.00337297	(W_sebi#0.00256171: 0.003287	W_muriae#0.00421498: 0.003287)#0.00245252: 8.59708e-05)#0.00199718: 7.87444e-05	(W_mellicola#0.00605334: 0.00317898	W_canadensis#0.000302279: 0.00317898)#0.00165317: 0.000272742)#0.0333563; 5
((W_tropicalis#0.00143975: 0.0034403	(W_mellicola#0.00605334: 0.00317898	W_canadensis#0.000302279: 0.00317898)#0.00165317: 0.000261326)#0.0019581: 1.14158e-05	(W_sebi#0.00256171: 0.003287	W_muriae#0.00421498: 0.003287)#0.00245252: 0.000164715)#0.0349511; 5
((W_tropicalis#0.00143975: 0.00332327	(W_mellicola#0.00605334: 0.00317898	W_canadensis#0.000302279: 0.00317898)#0.00165317: 0.000144291)#0.00202705: 0.000128451	(W_sebi#0.00256171: 0.003287	W_muriae#0.00421498: 0.003287)#0.00152075: 0.000164715)#0.0320616; 5
((W_tropicalis#0.00143975: 0.00328903	(W_mellicola#0.00740441: 0.00317898	W_canadensis#0.000302279: 0.00317898)#0.00165317: 0.000110055)#0.00204815: 0.000162687	(W_sebi#0.00256171: 0.003287	W_muriae#0.00421498: 0.003287)#0.00466902: 0.000164715)#0.0302022; 5
((W_tropicalis#0.00143975: 0.00335318	(W_mellicola#0.00740441: 0.00317898	W_canadensis#0.000302279: 0.00317898)#0.00165317: 0.000174208)#0.00431025: 9.8534e-05	(W_sebi#0.00256171: 0.003287	W_muriae#0.00421498: 0.003287)#0.00276813: 0.000164715)#0.0326015; 5
((W_tropicalis#0.00143975: 0.00335364	(W_mellicola#0.00740441: 0.00317898	W_canadensis#0.000302279: 0.00317898)#0.00165317: 0.000174668)#0.00430966: 9.80737e-05	(W_sebi#0.00256171: 0.003287	W_muriae#0.00421498: 0.003287)#0.00276813: 0.000164715)#0.0350932; 5
((W_tropicalis#0.00143975: 0.00334393	(W_mellicola#0.00791492: 0.00317898	W_canadensis#0.000302279: 0.00317898)#0.00165317: 0.000164955)#0.00432218: 0.000107786	(W_sebi#0.00256171: 0.003287	W_muriae#0.00421498: 0.003287)#0.00407871: 0.000164715)#0.0350932; 5
((W_tropicalis#0.00133491: 0.00301175	(W_mellicola#0.00733857: 0.00294749	W_canadensis#0.000280268: 0.00294749)#0.00153279: 6.42583e-05)#0.00581154: 0.000188623	(W_sebi#0.00237517: 0.00304765	W_muriae#0.00390805: 0.00304765)#0.00555758: 0.000152721)#0.0311935; 5
(W_sebi#0.00237517: 0.00320037	((W_tropicalis#0.000990282: 0.00301175	(W_mellicola#0.00489609: 0.00294749	W_canadensis#0.000280268: 0.00294749)#0.000431758: 6.42583e-05)#0.00581154: 0.000109745	W_muriae#0.00390805: 0.00312149)#0.00361723: 7.88785e-05)#0.0328049; 5
(W_sebi#0.00237517: 0.00320037	((W_tropicalis#0.000924754: 0.00301175	(W_mellicola#0.00489609: 0.00294749	W_canadensis#0.000280268: 0.00294749)#0.000431758: 6.42583e-05)#0.00581154: 0.000109745	W_muriae#0.00390805: 0.00312149)#0.00361723: 7.88785e-05)#0.0297932; 5
((W_tropicalis#0.000924754: 0.00301175	(W_mellicola#0.00489609: 0.00294749	W_canadensis#0.000280268: 0.00294749)#0.000431758: 6.42583e-05)#0.00438534: 0.000188623	(W_sebi#0.00237517: 0.00312149	W_muriae#0.00390805: 0.00312149)#0.00361723: 7.88785e-05)#0.0286455; 5
((W_tropicalis#0.000924754: 0.00301175	(W_mellicola#0.00489609: 0.00294749	W_canadensis#0.000280268: 0.00294749)#0.00175656: 6.42583e-05)#0.00438534: 0.000188623	(W_sebi#0.00237517: 0.00312149	W_muriae#0.00390805: 0.00312149)#0.00544346: 7.88785e-05)#0.0286455; 5
(W_sebi#0.00237517: 0.00320037	((W_tropicalis#0.00196708: 0.00304694	(W_mellicola#0.00489609: 0.00294749	W_canadensis#0.000280268: 0.00294749)#0.000527815: 9.94506e-05)#0.00318649: 0.000133021	W_muriae#0.00390805: 0.00317996)#0.00316295: 2.041e-05)#0.0306529; 5
(W_sebi#0.00237517: 0.00320037	((W_tropicalis#0.00196708: 0.00297408	(W_mellicola#0.00489609: 0.00294749	W_canadensis#0.000280268: 0.00294749)#0.00041852: 2.65922e-05)#0.00326455: 0.000205879	W_muriae#0.00390805: 0.00317996)#0.00138377: 2.041e-05)#0.0325325; 5
(W_sebi#0.00237517: 0.00320037	((W_tropicalis#0.00196708: 0.00297408	(W_mellicola#0.00489609: 0.00294749	W_canadensis#0.000280268: 0.00294749)#0.00041852: 2.65922e-05)#0.00638574: 0.000205879	W_muriae#0.00390805: 0.00317996)#0.00300639: 2.041e-05)#0.0325325; 5
(W_sebi#0.00237517: 0.00320037	((W_muriae#0.00390805: 0.00309826	(W_mellicola#0.00489609: 0.00294749	W_canadensis#0.000280268: 0.00294749)#0.00132388: 0.000150767)#0.00612981: 8.17048e-05	W_tropicalis#0.00196708: 0.00317996)#0.00300639: 2.041e-05)#0.03057; 5
(W_sebi#0.00258341: 0.00348095	((W_muriae#0.00425068: 0.00336989	(W_mellicola#0.00734326: 0.0032059	W_canadensis#0.000304839: 0.0032059)#0.00143994: 0.000163985)#0.00825341: 8.8868e-05	W_tropicalis#0.000813262: 0.00345876)#0.00326996: 2.21994e-05)#0.0347982; 5
(W_sebi#0.00258341: 0.00348095	((W_muriae#0.00425068: 0.00331065	(W_mellicola#0.00734326: 0.0032059	W_canadensis#0.000304839: 0.0032059)#0.00143994: 0.000104751)#0.00621771: 0.000148101	W_tropicalis#0.00166005: 0.00345876)#0.00326996: 2.21994e-05)#0.0347982; 5
(W_sebi#0.00258341: 0.00348095	((W_muriae#0.00425068: 0.00331065	(W_mellicola#0.00734326: 0.0032059	W_canadensis#0.000304839: 0.0032059)#0.00143994: 0.000104751)#0.00621771: 0.000148101	W_tropicalis#0.00166005: 0.00345876)#0.0011182: 2.21994e-05)#0.0347982; 5
(W_sebi#0.00258341: 0.00348095	((W_muriae#0.00425068: 0.00331065	(W_mellicola#0.00594842: 0.0032059	W_canadensis#0.000304839: 0.0032059)#0.00143994: 0.000104751)#0.00621771: 0.000148101	W_tropicalis#0.00166005: 0.00345876)#0.00265193: 2.21994e-05)#0.0347982; 5
(W_sebi#0.00258341: 0.00348095	((W_muriae#0.00425068: 0.00331065	(W_mellicola#0.00594842: 0.0032059	W_canadensis#0.000304839: 0.0032059)#0.00143994: 0.000104751)#0.00490455: 0.00016391	W_tropicalis#0.00261744: 0.00347456)#0.00568635: 6.39011e-06)#0.0347982; 5
(W_tropicalis#0.00235819: 0.00313618	((W_muriae#0.00382966: 0.00298274	(W_mellicola#0.00535925: 0.00288837	W_canadensis#0.000274646: 0.00288837)#0.00129732: 9.43761e-05)#0.00286167: 0.000147676	W_sebi#0.00232753: 0.00313042)#0.00373196: 5.75719e-06)#0.0313515; 5
(W_tropicalis#0.00235819: 0.00313618	((W_muriae#0.00382966: 0.00304562	(W_mellicola#0.00535925: 0.00288837	W_canadensis#0.000274646: 0.00288837)#0.00129732: 0.000157251)#0.00280259: 8.48009e-05	W_sebi#0.00232753: 0.00313042)#0.00373196: 5.75719e-06)#0.0278493; 5
(W_tropicalis#0.00120521: 0.00313618	((W_muriae#0.00382966: 0.00303951	(W_mellicola#0.00588996: 0.00288837	W_canadensis#0.000274646: 0.00288837)#0.00129732: 0.000151143)#0.00336401: 8.61847e-05	W_sebi#0.00232753: 0.0031257)#0.0037376: 1.04812e-05)#0.0257014; 5
(W_tropicalis#0.00312179: 0.00313618	((W_muriae#0.00382966: 0.00303951	(W_mellicola#0.00588996: 0.00288837	W_canadensis#0.000274646: 0.00288837)#0.00129732: 0.000151143)#0.00336401: 6.68228e-05	W_sebi#0.00232753: 0.00310633)#0.00669105: 2.98431e-05)#0.0267217; 5
((W_muriae#0.00382966: 0.00303951	(W_mellicola#0.00588996: 0.00288837	W_canadensis#0.000274646: 0.00288837)#0.00129732: 0.000151143)#0.00404245: 9.66659e-05	(W_tropicalis#0.002189: 0.00310633	W_sebi#0.00232753: 0.00310633)#0.00474922: 2.98431e-05)#0.0288974; 5
(W_tropicalis#0.002189: 0.00313618	((W_muriae#0.00382966: 0.00303951	(W_mellicola#0.00588996: 0.00288837	W_canadensis#0.000274646: 0.00288837)#0.00112155: 0.000151143)#0.00147166: 9.33622e-05	W_sebi#0.00232753: 0.00313287)#0.00470899: 3.30366e-06)#0.0310955; 5
(W_tropicalis#0.002189: 0.00313618	((W_muriae#0.00382966: 0.00294875	(W_mellicola#0.00588996: 0.00288837	W_canadensis#0.000274646: 0.00288837)#0.00133457: 6.03844e-05)#0.00192057: 9.22396e-05	W_sebi#0.00232753: 0.00304099)#0.0025826: 9.51849e-05)#0.0342035; 5
((W_muriae#0.00382966: 0.00294875	(W_mellicola#0.00588996: 0.00288837	W_canadensis#0.000274646: 0.00288837)#0.00133457: 6.03844e-05)#0.00192057: 0.000187425	(W_tropicalis#0.002189: 0.00304099	W_sebi#0.00232753: 0.00304099)#0.00393064: 9.51849e-05)#0.0331408; 5
(W_sebi#0.00232753: 0.00313618	(W_tropicalis#0.002189: 0.00304601	(W_muriae#0.00382966: 0.00294875	(W_mellicola#0.00588996: 0.00288837	W_canadensis#0.000274646: 0.00288837)#0.00133457: 6.03844e-05)#0.00192057: 9.72599e-05)#0.00296116: 9.01646e-05)#0.0313016; 5
(W_sebi#0.00264496: 0.00356389	(W_tropicalis#0.00248754: 0.00346143	(W_muriae#0.00435196: 0.00335091	(W_mellicola#0.00669324: 0.00328229	W_canadensis#0.000312102: 0.00328229)#0.00151658: 6.86197e-05)#0.0021825: 0.000110524)#0.00336501: 0.000102461)#0.0367311; 5
(W_sebi#0.00239496: 0.00322703	(W_tropicalis#0.00225242: 0.00320724	(W_muriae#0.0039406: 0.00302253	(W_mellicola#0.00606059: 0.00297204	W_canadensis#0.000282602: 0.00297204)#0.000665002: 5.04915e-05)#0.00341549: 0.000184702)#0.00297761: 1.97939e-05)#0.0309386; 5
(W_sebi#0.00239496: 0.00322703	(W_muriae#0.0039406: 0.00320724	(W_tropicalis#0.00225242: 0.00302253	(W_mellicola#0.00606059: 0.00297204	W_canadensis#0.000282602: 0.00297204)#0.000665002: 5.04915e-05)#0.00441473: 0.000184702)#0.00297761: 1.97939e-05)#0.0292499; 5
(W_sebi#0.00239496: 0.00322703	(W_muriae#0.0039406: 0.00320724	(W_tropicalis#0.00225242: 0.00301256	(W_mellicola#0.00606059: 0.00297204	W_canadensis#0.000282602: 0.00297204)#0.000665002: 4.05172e-05)#0.000951263: 0.000194677)#0.00297761: 1.97939e-05)#0.0271936; 5
(W_sebi#0.00239496: 0.00322703	(W_muriae#0.0039406: 0.00320724	(W_tropicalis#0.00225242: 0.00300432	(W_mellicola#0.00606059: 0.00297204	W_canadensis#0.000282602: 0.00297204)#0.000665002: 3.22805e-05)#0.00115361: 0.000202913)#0.00437193: 1.97939e-05)#0.0271936; 5
(W_sebi#0.00239496: 0.00322703	(W_muriae#0.0039406: 0.00320724	(W_tropicalis#0.00225242: 0.00300432	(W_mellicola#0.00606059: 0.00297204	W_canadensis#0.00030148: 0.00297204)#0.0012832: 3.22805e-05)#0.00290769: 0.000202913)#0.00437193: 1.97939e-05)#0.0271936; 5
(W_sebi#0.00239496: 0.00322703	((W_mellicola#0.00606059: 0.00297204	W_canadensis#0.00030148: 0.00297204)#0.0012832: 0.000235194	(W_tropicalis#0.00225242: 0.00300432	W_muriae#0.0039406: 0.00300432)#0.00290769: 0.000202913)#0.00609373: 1.97939e-05)#0.0281303; 5
(W_sebi#0.00239496: 0.00322703	((W_mellicola#0.00606059: 0.00297204	W_canadensis#0.00030148: 0.00297204)#0.0012832: 0.000235194	(W_tropicalis#0.00225242: 0.00300432	W_muriae#0.0039406: 0.00300432)#0.00290769: 0.000202913)#0.00609373: 1.97939e-05)#0.0281303; 5
(W_sebi#0.00239496: 0.00322703	((W_mellicola#0.00606059: 0.00297204	W_canadensis#0.00030148: 0.00297204)#0.0012832: 0.000168508	(W_tropicalis#0.00225242: 0.00300432	W_muriae#0.0039406: 0.00300432)#0.00118873: 0.000136228)#0.00622312: 8.64793e-05)#0.0301235; 5
(W_sebi#0.00239496: 0.00322703	((W_mellicola#0.00606059: 0.00297204	W_canadensis#0.00030148: 0.00297204)#0.0012832: 0.000168508	(W_tropicalis#0.00225242: 0.00300432	W_muriae#0.0039406: 0.00300432)#0.00118873: 0.000136228)#0.00394876: 8.64793e-05)#0.0283061; 5
(W_sebi#0.00239496: 0.00322703	((W_mellicola#0.00437616: 0.00297204	W_canadensis#0.00030148: 0.00297204)#0.0012832: 0.000225518	(W_tropicalis#0.00225242: 0.00300432	W_muriae#0.0039406: 0.00300432)#0.000705084: 0.000193237)#0.00257554: 2.94702e-05)#0.0283061; 5
((W_mellicola#0.00437616: 0.00297204	W_canadensis#0.00030148: 0.00297204)#0.000792824: 0.000254988	(W_sebi#0.00239496: 0.00319756	(W_tropicalis#0.00225242: 0.00300432	W_muriae#0.0039406: 0.00300432)#0.000993389: 0.000193237)#0.00257554: 2.94702e-05)#0.0264476; 5
((W_mellicola#0.00437616: 0.00297204	W_canadensis#0.00030148: 0.00297204)#0.000792824: 0.000254988	(W_tropicalis#0.00225242: 0.00319756	(W_sebi#0.00239496: 0.00300432	W_muriae#0.0039406: 0.00300432)#0.000993389: 0.000193237)#0.00257554: 2.94702e-05)#0.0286301; 5
((W_mellicola#0.00437616: 0.00297204	W_canadensis#0.00030148: 0.00297204)#0.000792824: 0.000254988	(W_tropicalis#0.00225242: 0.00322134	(W_sebi#0.00239496: 0.00300432	W_muriae#0.0039406: 0.00300432)#0.000993389: 0.000217017)#0.00484925: 5.68987e-06)#0.0299225; 5
((W_sebi#0.00239496: 0.00300432	W_muriae#0.0039406: 0.00300432)#0.00141517: 0.000222707	(W_tropicalis#0.00225242: 0.00322134	(W_mellicola#0.00618465: 0.00297204	W_canadensis#0.00030148: 0.00297204)#0.000792824: 0.000249298)#0.00538118: 5.68987e-06)#0.0314288; 5
(W_tropicalis#0.00225242: 0.00322703	((W_sebi#0.00239496: 0.00300432	W_muriae#0.0039406: 0.00300432)#0.00141517: 0.000217017	(W_mellicola#0.00618465: 0.00297204	W_canadensis#0.00030148: 0.00297204)#0.000792824: 0.000249298)#0.00371455: 5.68987e-06)#0.0341085; 5
(W_tropicalis#0.00258482: 0.00370326	((W_sebi#0.00274839: 0.00344769	W_muriae#0.00452214: 0.00344769)#0.00162402: 0.000249044	(W_mellicola#0.00709736: 0.00341064	W_canadensis#0.000345971: 0.00341064)#0.000909826: 0.000286088)#0.00243255: 6.52956e-06)#0.0365154; 5
(W_tropicalis#0.00258482: 0.00370326	((W_sebi#0.00274839: 0.00344769	W_muriae#0.00452214: 0.00344769)#0.00162402: 0.000249044	(W_mellicola#0.00709736: 0.00341064	W_canadensis#0.000345971: 0.00341064)#0.00124782: 0.000286088)#0.00243255: 6.52956e-06)#0.0340637; 5
(W_tropicalis#0.00258482: 0.00370326	((W_sebi#0.00274839: 0.00344769	W_muriae#0.00452214: 0.00344769)#0.00162402: 0.000249044	(W_mellicola#0.00709736: 0.00341064	W_canadensis#0.000345971: 0.00341064)#0.00124782: 0.000286088)#0.00155675: 6.52956e-06)#0.0352285; 5
(W_tropicalis#0.00258482: 0.00370326	((W_sebi#0.00274839: 0.00344769	W_muriae#0.00452214: 0.00344769)#0.00352575: 0.000250263	(W_mellicola#0.00709736: 0.00341064	W_canadensis#0.000345971: 0.00341064)#0.00124782: 0.000287307)#0.00155624: 5.3104e-06)#0.0352285; 5
(W_tropicalis#0.00211056: 0.00302379	((W_sebi#0.00224412: 0.00281511	W_muriae#0.00369243: 0.00281511)#0.00287886: 0.000204345	(W_mellicola#0.00579515: 0.00278487	W_canadensis#0.000282493: 0.00278487)#0.00101887: 0.000234593)#0.00256837: 4.33606e-06)#0.0310518; 5
(W_tropicalis#0.00109053: 0.00302379	((W_sebi#0.00224412: 0.00281511	W_muriae#0.00369243: 0.00281511)#0.00287886: 0.000204345	(W_mellicola#0.00505322: 0.00278487	W_canadensis#0.000490197: 0.00278487)#0.00101887: 0.000234593)#0.00256837: 4.33606e-06)#0.0288902; 5
(W_tropicalis#0.00109053: 0.00302379	((W_sebi#0.00224412: 0.00281511	W_muriae#0.00369243: 0.00281511)#0.00287886: 0.000204345	(W_mellicola#0.00505322: 0.00278487	W_canadensis#0.000490197: 0.00278487)#0.00101887: 0.000234593)#0.000380773: 4.33606e-06)#0.0260834; 5
((W_sebi#0.00224412: 0.00281511	W_muriae#0.00369243: 0.00281511)#0.00287886: 0.000208681	(W_tropicalis#0.00231558: 0.00301946	(W_mellicola#0.00505322: 0.00278487	W_canadensis#0.000490197: 0.00278487)#0.00143765: 0.000234593)#0.00222808: 4.33606e-06)#0.0236544; 5
((W_sebi#0.00303281: 0.00281511	W_muriae#0.00369243: 0.00281511)#0.00287886: 0.000208681	(W_tropicalis#0.00231558: 0.00300661	(W_mellicola#0.00505322: 0.00278487	W_canadensis#0.000490197: 0.00278487)#0.00143765: 0.000221744)#0.0022376: 1.71846e-05)#0.0260548; 5
((W_sebi#0.00336476: 0.00312324	W_muriae#0.00409658: 0.00312324)#0.00319396: 0.000231522	(W_tropicalis#0.00256903: 0.00333365	(W_mellicola#0.00560631: 0.00308968	W_canadensis#0.000543851: 0.00308968)#0.001595: 0.000243965)#0.00248404: 2.11156e-05)#0.0299561; 5
(W_tropicalis#0.00256903: 0.00335476	((W_sebi#0.00336476: 0.00312324	W_muriae#0.00409658: 0.00312324)#0.00530144: 0.000210407	(W_mellicola#0.00560631: 0.00308968	W_canadensis#0.000543851: 0.00308968)#0.00113105: 0.000243965)#0.00248404: 2.11156e-05)#0.0289802; 5
(W_tropicalis#0.00256903: 0.00335476	((W_sebi#0.00336476: 0.00312324	W_muriae#0.00409658: 0.00312324)#0.00530144: 0.000210407	(W_mellicola#0.00560631: 0.00308968	W_canadensis#0.000543851: 0.00308968)#0.00113105: 0.000243965)#0.00458889: 2.11156e-05)#0.0289802; 5
(W_tropicalis#0.00256903: 0.00335476	(((W_mellicola#0.00560631: 0.00308968	W_canadensis#0.000543851: 0.00308968)#0.00113105: 1.40613e-05	W_muriae#0.00409658: 0.00310374)#0.00533475: 0.00021791	W_sebi#0.00336476: 0.00332165)#0.00313261: 3.31096e-05)#0.0313417; 5
(W_tropicalis#0.00256903: 0.00335476	(((W_mellicola#0.00560631: 0.00308968	W_canadensis#0.000543851: 0.00308968)#0.00113105: 1.40613e-05	W_muriae#0.00409658: 0.00310374)#0.0023527: 0.00021791	W_sebi#0.00336476: 0.00332165)#0.00104248: 3.31096e-05)#0.0313417; 5
(W_tropicalis#0.00256903: 0.00335476	((W_sebi#0.00336476: 0.00310374	W_muriae#0.00409658: 0.00310374)#0.0023527: 0.000238796	(W_mellicola#0.00560631: 0.00308968	W_canadensis#0.000543851: 0.00308968)#0.00113105: 0.000252858)#0.000966484: 1.22229e-05)#0.0308315; 5
((W_mellicola#0.00560631: 0.00308968	W_canadensis#0.000543851: 0.00308968)#0.00113105: 0.000265081	((W_sebi#0.00336476: 0.00310374	W_muriae#0.00409658: 0.00310374)#0.0040384: 0.000238796	W_tropicalis#0.00256903: 0.00334254)#0.000966484: 1.22229e-05)#0.0294685; 5
(W_tropicalis#0.00256903: 0.00335476	((W_sebi#0.00336476: 0.00310374	W_muriae#0.00409658: 0.00310374)#0.0015965: 0.000238796	(W_mellicola#0.00560631: 0.00308968	W_canadensis#0.000543851: 0.00308968)#0.00113105: 0.000252858)#0.00101497: 1.22229e-05)#0.0309185; 5
(W_tropicalis#0.00256903: 0.00335476	((W_sebi#0.00226311: 0.00310374	W_muriae#0.00409658: 0.00310374)#0.0015965: 0.000238796	(W_mellicola#0.00560631: 0.00308968	W_canadensis#0.000543851: 0.00308968)#0.00113105: 0.000252858)#0.00101497: 1.22229e-05)#0.0333865; 5
((W_mellicola#0.00560631: 0.00308968	W_canadensis#0.000543851: 0.00308968)#0.00113105: 0.000265081	((W_sebi#0.00226311: 0.00310374	W_muriae#0.00409658: 0.00310374)#0.00478761: 0.000238796	W_tropicalis#0.00256903: 0.00334254)#0.00101497: 1.22229e-05)#0.0303272; 5
((W_mellicola#0.00560631: 0.00308968	W_canadensis#0.000543851: 0.00308968)#0.00113105: 0.000265081	((W_tropicalis#0.00256903: 0.00310374	W_muriae#0.00409658: 0.00310374)#0.00390631: 0.000238796	W_sebi#0.00226311: 0.00334254)#0.00108088: 1.22229e-05)#0.0303272; 5
((W_mellicola#0.00560631: 0.00308968	W_canadensis#0.000543851: 0.00308968)#0.00113105: 0.000265081	((W_tropicalis#0.00256903: 0.00310374	W_muriae#0.00409658: 0.00310374)#0.00188905: 0.000238796	W_sebi#0.00226311: 0.00334254)#0.000726215: 1.22229e-05)#0.0317144; 5
(W_sebi#0.00246535: 0.00365456	((W_tropicalis#0.0027986: 0.00338111	W_muriae#0.00446267: 0.00338111)#0.00205787: 0.000260136	(W_mellicola#0.00610732: 0.00336579	W_canadensis#0.000592452: 0.00336579)#0.00123213: 0.000275454)#0.00289301: 1.33152e-05)#0.0331262; 5
(W_sebi#0.00210598: 0.00312184	((W_tropicalis#0.00239066: 0.00288825	W_muriae#0.00381215: 0.00288825)#0.00175789: 0.000222217	(W_mellicola#0.00443255: 0.00287516	W_canadensis#0.000506091: 0.00287516)#0.00105252: 0.000235302)#0.0024713: 1.13743e-05)#0.0297906; 5
(W_sebi#0.00210598: 0.00312184	((W_tropicalis#0.00239066: 0.00288825	W_muriae#0.00381215: 0.00288825)#0.00175789: 0.000222217	(W_mellicola#0.00494998: 0.00287516	W_canadensis#0.000506091: 0.00287516)#0.000758635: 0.000235302)#0.00103388: 1.13743e-05)#0.0308655; 5
((W_tropicalis#0.00289875: 0.0035021	W_muriae#0.00462236: 0.0035021)#0.00373374: 0.000283237	(W_sebi#0.00255357: 0.00377154	(W_mellicola#0.00600202: 0.00348623	W_canadensis#0.000613652: 0.00348623)#0.00091987: 0.000285311)#0.00184611: 1.37917e-05)#0.0374254; 5
(W_sebi#0.00255357: 0.00378533	((W_tropicalis#0.00289875: 0.0035021	W_muriae#0.00462236: 0.0035021)#0.00373374: 0.000269445	(W_mellicola#0.00600202: 0.00348623	W_canadensis#0.000613652: 0.00348623)#0.00091987: 0.000285311)#0.00184611: 1.37917e-05)#0.0399165; 5
(W_sebi#0.00226844: 0.00336266	((W_tropicalis#0.0016954: 0.00311105	W_muriae#0.00410623: 0.00311105)#0.00209378: 0.000239359	(W_mellicola#0.00533183: 0.00309696	W_canadensis#0.000545132: 0.00309696)#0.00276745: 0.000253453)#0.00308813: 1.22517e-05)#0.0354594; 5
((W_mellicola#0.00533183: 0.00309696	W_canadensis#0.000545132: 0.00309696)#0.00276745: 0.000265705	((W_tropicalis#0.0016954: 0.00311105	W_muriae#0.00410623: 0.00311105)#0.00209378: 0.000239359	W_sebi#0.00226844: 0.00335041)#0.00308813: 1.22517e-05)#0.0323022; 5
(W_sebi#0.00226844: 0.00336266	((W_tropicalis#0.0016954: 0.00311105	W_muriae#0.00410623: 0.00311105)#0.00209378: 0.000239359	(W_mellicola#0.00533183: 0.00309696	W_canadensis#0.000545132: 0.00309696)#0.00478055: 0.000253453)#0.00308813: 1.22517e-05)#0.0343228; 5
(W_sebi#0.00226844: 0.00336266	((W_tropicalis#0.0016954: 0.00311105	W_muriae#0.00410623: 0.00311105)#0.00361926: 0.000239359	(W_mellicola#0.00533183: 0.00309696	W_canadensis#0.000545132: 0.00309696)#0.00667047: 0.000253453)#0.00308813: 1.22517e-05)#0.0343228; 5
(W_sebi#0.00226844: 0.00336266	((W_tropicalis#0.0016954: 0.00311105	(W_mellicola#0.00589058: 0.00309696	W_canadensis#0.000545132: 0.00309696)#0.00667047: 1.40944e-05)#0.00361926: 0.000239359	W_muriae#0.00410623: 0.00335041)#0.00308813: 1.22517e-05)#0.0326372; 5
(W_sebi#0.00226844: 0.00336266	((W_tropicalis#0.0016954: 0.00311105	(W_mellicola#0.00589058: 0.00309696	W_canadensis#0.000545132: 0.00309696)#0.00512467: 1.40944e-05)#0.00361926: 0.000228072	W_muriae#0.00410623: 0.00333912)#0.00167264: 2.35386e-05)#0.0326372; 5
(W_muriae#0.00440687: 0.00360886	((W_tropicalis#0.00181953: 0.00333883	(W_mellicola#0.00632187: 0.00332371	W_canadensis#0.000585044: 0.00332371)#0.00549988: 1.51264e-05)#0.00586558: 0.000244771	W_sebi#0.00243452: 0.0035836)#0.00179511: 2.5262e-05)#0.0350268; 5
(W_sebi#0.00226244: 0.00335378	((W_tropicalis#0.00169092: 0.00325626	(W_mellicola#0.00587502: 0.00308878	W_canadensis#0.000543692: 0.00308878)#0.00511113: 0.000167483)#0.00519415: 7.70673e-05	W_muriae#0.00409538: 0.00333333)#0.00166671: 2.04526e-05)#0.0352463; 5
(W_sebi#0.00226244: 0.00335378	((W_canadensis#0.000543692: 0.00325626	(W_mellicola#0.00587502: 0.00308878	W_tropicalis#0.00169092: 0.00308878)#0.00434337: 0.000167483)#0.00319595: 7.70673e-05	W_muriae#0.00409538: 0.00333333)#0.000612173: 2.04526e-05)#0.0330179; 5
(W_sebi#0.00226244: 0.00335378	((W_mellicola#0.00587502: 0.00329672	(W_canadensis#0.000543692: 0.00308878	W_tropicalis#0.00169092: 0.00308878)#0.00434337: 0.000207941)#0.00315673: 4.73122e-05	W_muriae#0.00409538: 0.00334403)#0.00271972: 9.74938e-06)#0.0350165; 5
(W_sebi#0.00226244: 0.00335378	((W_mellicola#0.00587502: 0.00329672	(W_canadensis#0.000543692: 0.00308878	W_tropicalis#0.00169092: 0.00308878)#0.00434337: 0.000207941)#0.00315673: 4.73122e-05	W_muriae#0.00409538: 0.00334403)#0.00271972: 9.74938e-06)#0.0323856; 5
(W_sebi#0.00226244: 0.00335378	((W_muriae#0.00409538: 0.00332667	(W_canadensis#0.000543692: 0.00308878	W_tropicalis#0.000552111: 0.00308878)#0.00434337: 0.000237898)#0.0031283: 2.70094e-06	W_mellicola#0.00587502: 0.00332937)#0.0027317: 2.44044e-05)#0.0313497; 5
(W_sebi#0.00226244: 0.00335378	((W_mellicola#0.00587502: 0.00332667	(W_canadensis#0.000662776: 0.00308878	W_tropicalis#0.00128571: 0.00308878)#0.00434337: 0.000237898)#0.00219508: 2.07405e-05	W_muriae#0.00409538: 0.00334741)#0.00271697: 6.36485e-06)#0.032625; 5
(W_sebi#0.00226244: 0.00335378	((W_tropicalis#0.00128571: 0.00332667	(W_canadensis#0.000662776: 0.00308878	W_mellicola#0.00587502: 0.00308878)#0.00266557: 0.000237898)#0.00148577: 2.54467e-05	W_muriae#0.00409538: 0.00335212)#0.00271316: 1.65864e-06)#0.031458; 5
(W_sebi#0.00226244: 0.00335378	((W_mellicola#0.00587502: 0.00332667	(W_canadensis#0.000648972: 0.00308878	W_tropicalis#0.00128571: 0.00308878)#0.00402269: 0.000237898)#0.00112107: 2.54467e-05	W_muriae#0.00409538: 0.00335212)#0.0012177: 1.65864e-06)#0.0334483; 5
(W_muriae#0.00409538: 0.00335378	((W_mellicola#0.00587502: 0.00332667	(W_canadensis#0.000648972: 0.00308878	W_tropicalis#0.00128571: 0.00308878)#0.00402269: 0.000237898)#0.00112107: 2.00495e-05	W_sebi#0.00226244: 0.00334672)#0.00301969: 7.0559e-06)#0.0317012; 5
(W_muriae#0.00409538: 0.00335378	((W_tropicalis#0.00128571: 0.00332667	(W_canadensis#0.000648972: 0.00308878	W_mellicola#0.00587502: 0.00308878)#0.00402269: 0.000237898)#0.00112107: 1.07021e-05	W_sebi#0.00226244: 0.00333738)#0.00302814: 1.64033e-05)#0.0317012; 5
(W_muriae#0.00409538: 0.00335378	((W_canadensis#0.000648972: 0.00332667	(W_tropicalis#0.00139733: 0.00308878	W_mellicola#0.00587502: 0.00308878)#0.00402269: 0.000237898)#0.00112107: 9.93849e-06	W_sebi#0.00226244: 0.00333661)#0.00527077: 1.71669e-05)#0.0317012; 5
(W_muriae#0.00409538: 0.00335378	((W_canadensis#0.000648972: 0.00332667	(W_tropicalis#0.00139733: 0.00308878	W_mellicola#0.00758206: 0.00308878)#0.00144893: 0.000237898)#0.00165039: 6.16122e-06	W_sebi#0.00226244: 0.00333284)#0.00527674: 2.09442e-05)#0.0333439; 5
(W_muriae#0.00409538: 0.00335378	((W_tropicalis#0.00125667: 0.00332667	(W_canadensis#0.000648972: 0.00308878	W_mellicola#0.00553938: 0.00308878)#0.00144893: 0.000237898)#0.00165039: 2.173e-05	W_sebi#0.00226244: 0.0033484)#0.00291076: 5.37534e-06)#0.0342316; 5
(W_muriae#0.00409538: 0.00335378	((W_sebi#0.00226244: 0.00332667	(W_canadensis#0.000648972: 0.00308878	W_mellicola#0.00553938: 0.00308878)#0.00144893: 0.000237898)#0.00165039: 1.8672e-05	W_tropicalis#0.00125667: 0.00334535)#0.00291342: 8.43336e-06)#0.0322996; 5
(W_tropicalis#0.00125667: 0.00335378	((W_sebi#0.00226244: 0.00332667	(W_canadensis#0.000648972: 0.00308878	W_mellicola#0.00553938: 0.00308878)#0.00144893: 0.000237898)#0.00165039: 1.24672e-05	W_muriae#0.00409538: 0.00333914)#0.00379079: 1.46382e-05)#0.0295393; 5
(W_tropicalis#0.00125667: 0.00335378	((W_sebi#0.00226244: 0.00332667	(W_canadensis#0.000648972: 0.00308878	W_mellicola#0.00553938: 0.00308878)#0.00144893: 0.000237898)#0.000557181: 6.25891e-06	W_muriae#0.00409538: 0.00333293)#0.00379785: 2.08465e-05)#0.0295393; 5
(W_tropicalis#0.00125667: 0.00335378	((W_muriae#0.00409538: 0.00332667	(W_canadensis#0.000648972: 0.00308878	W_mellicola#0.0065445: 0.00308878)#0.00144893: 0.000237898)#0.0034313: 9.19518e-06	W_sebi#0.00226244: 0.00333587)#0.0037945: 1.79102e-05)#0.0295393; 5
(W_tropicalis#0.00125667: 0.00335378	((W_sebi#0.00226244: 0.00322343	(W_canadensis#0.000648972: 0.00308878	W_mellicola#0.0065445: 0.00308878)#0.00144893: 0.000134657)#0.00199613: 9.58824e-05	W_muriae#0.00409538: 0.00331932)#0.00381343: 3.44641e-05)#0.0308087; 5
(W_tropicalis#0.00125667: 0.00335378	((W_muriae#0.00409538: 0.00329831	(W_canadensis#0.000648972: 0.00308878	W_mellicola#0.0065445: 0.00308878)#0.00154541: 0.00020953)#0.00496028: 2.1009e-05	W_sebi#0.00226244: 0.00331932)#0.00151339: 3.44641e-05)#0.0292573; 5
(W_tropicalis#0.00100789: 0.00335378	((W_muriae#0.00409538: 0.00329831	(W_canadensis#0.000648972: 0.00308878	W_mellicola#0.0065445: 0.00308878)#0.00287641: 0.00020953)#0.0026322: 1.18601e-05	W_sebi#0.00226244: 0.00331017)#0.00388531: 4.36129e-05)#0.0292573; 5
(W_tropicalis#0.00192802: 0.00320594	((W_canadensis#0.001474: 0.00315292	(W_muriae#0.00391486: 0.00295262	W_mellicola#0.00625602: 0.00295262)#0.00274962: 0.000200294)#0.00251618: 3.14971e-05	W_sebi#0.00216271: 0.00318441)#0.00174865: 2.15307e-05)#0.0279677; 5
(W_tropicalis#0.00192802: 0.00320594	((W_sebi#0.00216271: 0.00315292	(W_muriae#0.00391486: 0.00295262	W_mellicola#0.00625602: 0.00295262)#0.00410932: 0.000200294)#0.00251618: 3.14971e-05	W_canadensis#0.001474: 0.00318441)#0.00174865: 2.15307e-05)#0.0279677; 5
(W_tropicalis#0.00192802: 0.00320594	((W_canadensis#0.00101843: 0.00315292	(W_muriae#0.00391486: 0.00295262	W_mellicola#0.00625602: 0.00295262)#0.00410932: 0.000200294)#0.00251618: 3.14971e-05	W_sebi#0.00216271: 0.00318441)#0.00122469: 2.15307e-05)#0.0296101; 5
((W_canadensis#0.00100469: 0.00315292	(W_muriae#0.00391486: 0.00295262	W_mellicola#0.00625602: 0.00295262)#0.00205262: 0.000200294)#0.00251618: 5.30278e-05	(W_tropicalis#0.00192802: 0.00318441	W_sebi#0.00216271: 0.00318441)#0.00225683: 2.15307e-05)#0.0310139; 5
((W_canadensis#0.00111422: 0.00349664	(W_muriae#0.00434165: 0.00327451	W_mellicola#0.00693804: 0.00327451)#0.00302591: 0.00022213)#0.00279048: 5.88088e-05	(W_tropicalis#0.00213821: 0.00353157	W_sebi#0.00239849: 0.00353157)#0.00250287: 2.3878e-05)#0.0355081; 5
((W_mellicola#0.00636625: 0.00310642	(W_muriae#0.00398383: 0.00300465	W_canadensis#0.00102239: 0.00300465)#0.00277653: 0.000101779)#0.00441344: 0.000156006	(W_tropicalis#0.00196199: 0.00324052	W_sebi#0.00220082: 0.00324052)#0.00289801: 2.19101e-05)#0.0302573; 5
((W_mellicola#0.00636625: 0.00312453	(W_muriae#0.00398383: 0.00300465	W_canadensis#0.00102239: 0.00300465)#0.00544019: 0.000119881)#0.00438786: 0.000137904	(W_tropicalis#0.00196199: 0.00324052	W_sebi#0.00220082: 0.00324052)#0.00289801: 2.19101e-05)#0.033544; 5
((W_canadensis#0.00102239: 0.00305266	(W_muriae#0.00398383: 0.00300465	W_mellicola#0.00636625: 0.00300465)#0.00544019: 4.80105e-05)#0.00449117: 0.000209774	(W_tropicalis#0.00196199: 0.00324052	W_sebi#0.00220082: 0.00324052)#0.00121718: 2.19101e-05)#0.033544; 5
((W_canadensis#0.000596078: 0.00305266	(W_muriae#0.00398383: 0.00300465	W_mellicola#0.00636625: 0.00300465)#0.00285238: 4.80105e-05)#0.00449117: 0.000209774	(W_tropicalis#0.00196199: 0.00324052	W_sebi#0.00220082: 0.00324052)#0.00202205: 2.19101e-05)#0.0304912; 5
((W_canadensis#0.000596078: 0.00305266	(W_muriae#0.00398383: 0.00300465	W_mellicola#0.00636625: 0.00300465)#0.00285238: 4.80105e-05)#0.00449117: 0.000209774	(W_tropicalis#0.00196199: 0.00324052	W_sebi#0.00220082: 0.00324052)#0.00202205: 2.19101e-05)#0.0317512; 5
((W_canadensis#0.000596078: 0.00305266	(W_muriae#0.00398383: 0.00300465	W_mellicola#0.00636625: 0.00300465)#0.000924374: 4.80105e-05)#0.00288144: 0.000209774	(W_tropicalis#0.00196199: 0.00324052	W_sebi#0.00220082: 0.00324052)#0.00202205: 2.19101e-05)#0.0317512; 5
((W_canadensis#0.000596078: 0.00305266	(W_muriae#0.00398383: 0.00300465	W_mellicola#0.00636625: 0.00300465)#0.00238134: 4.80105e-05)#0.00475934: 0.000209774	(W_tropicalis#0.00196199: 0.00324052	W_sebi#0.00220082: 0.00324052)#0.00202205: 2.19101e-05)#0.030094; 5
((W_muriae#0.00398383: 0.00314289	(W_canadensis#0.000596078: 0.00300465	W_mellicola#0.00636625: 0.00300465)#0.00238134: 0.000138242)#0.0046227: 0.000119543	(W_tropicalis#0.00196199: 0.00324052	W_sebi#0.00220082: 0.00324052)#0.00202205: 2.19101e-05)#0.030094; 5
(W_sebi#0.00220082: 0.00326243	(W_tropicalis#0.00352734: 0.00322051	(W_muriae#0.00398383: 0.00317607	(W_canadensis#0.000596078: 0.00300465	W_mellicola#0.00636625: 0.00300465)#0.00387987: 0.000171423)#0.00763974: 4.44419e-05)#0.00203462: 4.192e-05)#0.0275034; 5
((W_muriae#0.00398383: 0.00318074	(W_canadensis#0.000301157: 0.00300465	W_mellicola#0.00636625: 0.00300465)#0.00566188: 0.000176097)#0.00762851: 8.16884e-05	(W_tropicalis#0.00263381: 0.00322051	W_sebi#0.00220082: 0.00322051)#0.00338361: 4.192e-05)#0.0295905; 5
((W_muriae#0.00398383: 0.00315759	(W_canadensis#0.000301157: 0.00300465	W_mellicola#0.00636625: 0.00300465)#0.00392536: 0.000152945)#0.00592823: 0.00010484	(W_tropicalis#0.00263381: 0.00322051	W_sebi#0.00220082: 0.00322051)#0.00338361: 4.192e-05)#0.0315781; 5
(W_tropicalis#0.00263381: 0.00326243	((W_muriae#0.00398383: 0.00315759	(W_canadensis#0.000301157: 0.00300465	W_mellicola#0.00636625: 0.00300465)#0.00392536: 0.000152945)#0.00326164: 4.05982e-05	W_sebi#0.00305286: 0.00319819)#0.00340723: 6.42418e-05)#0.0303391; 5
(W_tropicalis#0.00263381: 0.00326243	((W_sebi#0.00235761: 0.00315759	(W_canadensis#0.000301157: 0.00300465	W_mellicola#0.00636625: 0.00300465)#0.00159046: 0.000152945)#0.000829448: 3.00539e-05	W_muriae#0.00398383: 0.00318764)#0.0034185: 7.47861e-05)#0.0322689; 5
(W_tropicalis#0.00263381: 0.00326243	((W_sebi#0.00235761: 0.00315759	(W_canadensis#0.000301157: 0.00300465	W_mellicola#0.00636625: 0.00300465)#0.00349709: 0.000152945)#0.00145612: 3.00539e-05	W_muriae#0.00398383: 0.00318764)#0.0034185: 7.47861e-05)#0.0303469; 5
(W_tropicalis#0.00374223: 0.00326243	((W_canadensis#0.000301157: 0.00316919	(W_sebi#0.00235761: 0.00300465	W_mellicola#0.00636625: 0.00300465)#0.00101588: 0.000164547)#0.00145079: 7.40957e-05	W_muriae#0.00398383: 0.00324329)#0.00335985: 1.91419e-05)#0.0303469; 5
(W_tropicalis#0.00374223: 0.00326243	((W_canadensis#0.000301157: 0.00312674	(W_sebi#0.00235761: 0.00300465	W_mellicola#0.00636625: 0.00300465)#0.00101588: 0.000122096)#0.0035523: 0.000117948	W_muriae#0.00398383: 0.00324469)#0.00161665: 1.77412e-05)#0.0328736; 5
(W_tropicalis#0.00212016: 0.00326243	((W_canadensis#0.000301157: 0.00322266	(W_sebi#0.00235761: 0.00300465	W_mellicola#0.00636625: 0.00300465)#0.00101588: 0.000218011)#0.00344657: 2.35626e-06	W_muriae#0.00398383: 0.00322501)#0.00162652: 3.74181e-05)#0.0319755; 5
(W_muriae#0.00398383: 0.00326243	((W_canadensis#0.000301157: 0.00312755	(W_sebi#0.00235761: 0.00300465	W_mellicola#0.00636625: 0.00300465)#0.00186797: 0.000122904)#0.0058441: 9.74633e-05	W_tropicalis#0.00212016: 0.00322501)#0.00162652: 3.74181e-05)#0.034007; 5
(W_tropicalis#0.00230254: 0.00354307	((W_canadensis#0.000327063: 0.00336655	(W_sebi#0.00256042: 0.00326311	W_mellicola#0.00691388: 0.00326311)#0.00202865: 0.000103439)#0.00640345: 0.000135884	W_muriae#0.00432653: 0.00350243)#0.0045605: 4.06369e-05)#0.0369323; 5
(W_muriae#0.00373776: 0.00306091	((W_canadensis#0.000282555: 0.00290841	(W_sebi#0.00221199: 0.00281905	W_mellicola#0.00597301: 0.00281905)#0.000777683: 8.93627e-05)#0.00343639: 9.0062e-05	W_tropicalis#0.0019892: 0.00299848)#0.0061708: 6.24372e-05)#0.0335093; 5
(W_muriae#0.0040888: 0.00334839	((W_sebi#0.00241973: 0.00324197	(W_canadensis#0.000309092: 0.00308381	W_mellicola#0.00741931: 0.00308381)#0.000850721: 0.000158154)#0.0036891: 2.98667e-05	W_tropicalis#0.00217603: 0.00327183)#0.0100179: 7.65566e-05)#0.0366564; 5
(W_muriae#0.0040888: 0.00334839	((W_tropicalis#0.00217603: 0.00324197	(W_canadensis#0.000309092: 0.00308381	W_mellicola#0.00741931: 0.00308381)#0.000850721: 0.000158154)#0.0036891: 4.99996e-05	W_sebi#0.00315391: 0.00329197)#0.0114609: 5.64236e-05)#0.0357961; 5
(W_muriae#0.0040888: 0.00334839	((W_tropicalis#0.00217603: 0.00324197	(W_canadensis#0.000309092: 0.00308381	W_mellicola#0.00741931: 0.00308381)#0.000850721: 0.000158154)#0.0036891: 4.1198e-05	W_sebi#0.00315391: 0.00328316)#0.0102504: 6.52253e-05)#0.0357961; 5
(W_muriae#0.0040888: 0.00334839	((W_tropicalis#0.00217603: 0.00324197	W_sebi#0.00315391: 0.00324197)#0.000855002: 8.54325e-05	(W_canadensis#0.000309092: 0.00308381	W_mellicola#0.00568745: 0.00308381)#0.000850721: 0.000243586)#0.0067169: 2.09908e-05)#0.0357961; 5
((W_canadensis#0.000290751: 0.00290082	W_mellicola#0.00534996: 0.00290082)#0.00080024: 0.000248877	((W_tropicalis#0.0020469: 0.00304959	W_sebi#0.00296676: 0.00304959)#0.00328379: 8.0363e-05	W_muriae#0.00384617: 0.00312995)#0.00631832: 1.97452e-05)#0.0353532; 5
((W_canadensis#0.000290751: 0.00290082	W_mellicola#0.00534996: 0.00290082)#0.00080024: 0.000248877	((W_tropicalis#0.0020469: 0.00304959	W_sebi#0.00296676: 0.00304959)#0.00164569: 7.95047e-05	W_muriae#0.00384617: 0.00312909)#0.00687764: 2.06035e-05)#0.0353532; 5
((W_canadensis#0.000290751: 0.00290082	W_mellicola#0.0066491: 0.00290082)#0.00080024: 0.000248877	((W_muriae#0.00384617: 0.00304959	W_sebi#0.00296676: 0.00304959)#0.00164569: 8.02201e-05	W_tropicalis#0.0020469: 0.00312981)#0.00388822: 1.98881e-05)#0.0327538; 5
((W_canadensis#0.000290751: 0.00289073	W_mellicola#0.0066491: 0.00289073)#0.000803034: 0.000258968	((W_muriae#0.00384617: 0.00304959	W_sebi#0.00296676: 0.00304959)#0.00164569: 6.07389e-05	W_tropicalis#0.0020469: 0.00311033)#0.00391258: 3.93692e-05)#0.0314921; 5
(W_tropicalis#0.0020469: 0.0031497	((W_muriae#0.00384617: 0.00304959	W_sebi#0.00296676: 0.00304959)#0.00295819: 2.06455e-05	(W_canadensis#0.000290751: 0.00289073	W_mellicola#0.0066491: 0.00289073)#0.00107965: 0.000179506)#0.00396367: 7.94626e-05)#0.0296621; 5
(W_tropicalis#0.00224089: 0.0034482	((W_muriae#0.00421068: 0.0033386	W_sebi#0.00324792: 0.0033386)#0.000994041: 2.26021e-05	(W_canadensis#0.000318305: 0.00316468	W_mellicola#0.00727924: 0.00316468)#0.00118197: 0.000196518)#0.00433931: 8.69933e-05)#0.0324732; 5
(W_tropicalis#0.00224089: 0.0034482	(((W_canadensis#0.000318305: 0.00316468	W_mellicola#0.00628929: 0.00316468)#0.00118197: 0.000173915	W_sebi#0.00324792: 0.0033386)#0.000994041: 5.84816e-05	W_muriae#0.00421068: 0.00339708)#0.00429348: 5.11139e-05)#0.0344558; 5
(W_tropicalis#0.00224089: 0.0034482	((W_muriae#0.00421068: 0.0033386	W_sebi#0.00324792: 0.0033386)#0.000994041: 9.79708e-05	(W_canadensis#0.000318305: 0.00316468	W_mellicola#0.00628929: 0.00316468)#0.00118197: 0.000271886)#0.00572693: 1.16247e-05)#0.0336969; 5
(W_tropicalis#0.00224089: 0.0034482	((W_muriae#0.00421068: 0.0033386	W_sebi#0.00324792: 0.0033386)#0.000994041: 0.000106003	(W_canadensis#0.000318305: 0.00316468	W_mellicola#0.00628929: 0.00316468)#0.00118197: 0.000279919)#0.00470478: 3.59226e-06)#0.0316137; 5
(W_tropicalis#0.00224089: 0.0034482	((W_muriae#0.00421068: 0.0033386	W_sebi#0.00324792: 0.0033386)#0.00176201: 0.000106003	(W_canadensis#0.000318305: 0.00316468	W_mellicola#0.00628929: 0.00316468)#0.00424028: 0.000279919)#0.00470478: 3.59226e-06)#0.0305263; 5
(W_tropicalis#0.00224089: 0.0034482	(((W_canadensis#0.000318305: 0.00316468	W_mellicola#0.00628929: 0.00316468)#0.0026653: 0.000173915	W_sebi#0.00324792: 0.0033386)#0.00176201: 8.70972e-05	W_muriae#0.00421068: 0.0034257)#0.00473075: 2.24982e-05)#0.0331518; 5
(W_tropicalis#0.00224089: 0.0034482	(((W_sebi#0.00324792: 0.00316468	W_mellicola#0.00628929: 0.00316468)#0.0026653: 0.000162358	W_canadensis#0.000318305: 0.00332704)#0.00176813: 9.86549e-05	W_muriae#0.00421068: 0.0034257)#0.0064811: 2.24982e-05)#0.0362342; 5
(W_tropicalis#0.00224089: 0.0034482	(((W_canadensis#0.000318305: 0.00316468	W_mellicola#0.00628929: 0.00316468)#0.00397251: 0.000249299	W_sebi#0.00324792: 0.00341398)#0.0017231: 2.05926e-05	W_muriae#0.00421068: 0.00343458)#0.00453341: 1.36196e-05)#0.03521; 5
(((W_canadensis#0.000318305: 0.00316468	W_mellicola#0.00628929: 0.00316468)#0.00189245: 0.000249299	W_sebi#0.00324792: 0.00341398)#0.0017231: 3.42122e-05	(W_tropicalis#0.00224089: 0.00343458	W_muriae#0.00421068: 0.00343458)#0.00622653: 1.36196e-05)#0.0328237; 5
(((W_canadensis#0.000318305: 0.00316468	W_mellicola#0.00628929: 0.00316468)#0.00189245: 0.000249299	W_sebi#0.00324792: 0.00341398)#0.0017231: 3.42122e-05	(W_tropicalis#0.00224089: 0.00343458	W_muriae#0.00421068: 0.00343458)#0.00622653: 1.36196e-05)#0.0301999; 5
(((W_canadensis#0.000318305: 0.00316468	W_mellicola#0.00848126: 0.00316468)#0.00189245: 0.000249299	W_sebi#0.00324792: 0.00341398)#0.0017231: 3.42122e-05	(W_tropicalis#0.00116773: 0.00343458	W_muriae#0.00421068: 0.00343458)#0.00398992: 1.36196e-05)#0.0281927; 5
(((W_canadensis#0.000318305: 0.00316468	W_mellicola#0.00728469: 0.00316468)#0.00189245: 0.000249299	W_sebi#0.00324792: 0.00341398)#0.0017231: 3.42122e-05	(W_tropicalis#0.00116773: 0.00343458	W_muriae#0.00421068: 0.00343458)#0.00166614: 1.36196e-05)#0.029408; 5
(W_muriae#0.00421068: 0.0034482	(W_tropicalis#0.00201941: 0.00343458	((W_canadensis#0.000318305: 0.00316468	W_mellicola#0.00728469: 0.00316468)#0.00189245: 0.000249299	W_sebi#0.00324792: 0.00341398)#0.00441879: 2.05926e-05)#0.00329375: 1.36196e-05)#0.0263278; 5
(W_tropicalis#0.00225085: 0.00384339	(W_muriae#0.00469325: 0.00380306	((W_canadensis#0.000354786: 0.00352738	W_mellicola#0.00811958: 0.00352738)#0.00210934: 0.00018095	W_sebi#0.00362016: 0.00370833)#0.00505394: 9.47251e-05)#0.00369551: 4.03286e-05)#0.0293451; 5
(W_tropicalis#0.00225085: 0.00384339	(W_muriae#0.00469325: 0.0038433	((W_canadensis#0.000354786: 0.00323324	W_mellicola#0.00811958: 0.00323324)#0.00230123: 0.000519824	W_sebi#0.00362016: 0.00375306)#0.0049937: 9.02328e-05)#0.00365682: 8.80066e-08)#0.027147; 5
(W_tropicalis#0.00225085: 0.00384339	(W_muriae#0.00409734: 0.0038433	((W_canadensis#0.000354786: 0.00323324	W_mellicola#0.00811958: 0.00323324)#0.00230123: 0.000519824	W_sebi#0.00362016: 0.00375306)#0.0077851: 9.02328e-05)#0.0015652: 8.80066e-08)#0.0303972; 5
(W_tropicalis#0.00225085: 0.00384339	(W_muriae#0.00409734: 0.0038433	((W_canadensis#0.000354786: 0.00323324	W_mellicola#0.00811958: 0.00323324)#0.00230123: 0.000519824	W_sebi#0.00362016: 0.00375306)#0.0077851: 9.02328e-05)#0.0015652: 8.80066e-08)#0.032398; 5
(W_tropicalis#0.00225085: 0.00384339	(W_sebi#0.00362016: 0.0038433	((W_canadensis#0.000354786: 0.00323324	W_mellicola#0.00811958: 0.00323324)#0.00230123: 0.000519824	W_muriae#0.00409734: 0.00375306)#0.00607962: 9.02328e-05)#0.00113556: 8.80066e-08)#0.034489; 5
(((W_canadensis#0.000883309: 0.00323324	W_mellicola#0.00747671: 0.00323324)#0.00381537: 0.000519824	W_muriae#0.00409734: 0.00375306)#0.00404727: 9.03208e-05	(W_sebi#0.0029301: 0.0038433	W_tropicalis#0.00131373: 0.0038433)#0.00214985: 8.80066e-08)#0.0312364; 5
(W_tropicalis#0.00131373: 0.00384339	(W_sebi#0.0029301: 0.00379998	((W_canadensis#0.000883309: 0.00323324	W_mellicola#0.00747671: 0.00323324)#0.00381537: 0.000519824	W_muriae#0.00409734: 0.00375306)#0.00404727: 4.69105e-05)#0.00284976: 4.34103e-05)#0.0312364; 5
(W_tropicalis#0.00131373: 0.00384339	((W_canadensis#0.000883309: 0.00323324	W_mellicola#0.00747671: 0.00323324)#0.00381537: 0.000578529	(W_sebi#0.0029301: 0.00375306	W_muriae#0.0034854: 0.00375306)#0.00404727: 5.8705e-05)#0.00124636: 3.16158e-05)#0.0277984; 5
((W_canadensis#0.000959549: 0.00323324	W_mellicola#0.00747671: 0.00323324)#0.00225888: 0.000610145	(W_tropicalis#0.00131373: 0.00379783	(W_sebi#0.0029301: 0.00375306	W_muriae#0.0034854: 0.00375306)#0.00193784: 4.47631e-05)#0.00125094: 4.55577e-05)#0.029083; 5
((W_sebi#0.0029301: 0.00375306	W_muriae#0.0034854: 0.00375306)#0.00193784: 9.03208e-05	(W_tropicalis#0.00131373: 0.00379783	(W_canadensis#0.000959549: 0.00323324	W_mellicola#0.00645289: 0.00323324)#0.00225888: 0.000564587)#0.00125094: 4.55577e-05)#0.0306162; 5
((W_canadensis#0.000959549: 0.00323324	W_mellicola#0.00645289: 0.00323324)#0.00225888: 0.000610145	(W_tropicalis#0.00131373: 0.00382551	(W_sebi#0.0029301: 0.00375306	W_muriae#0.0034854: 0.00375306)#0.00193784: 7.24446e-05)#0.00124189: 1.78762e-05)#0.032006; 5
((W_sebi#0.0029301: 0.00375306	W_muriae#0.0034854: 0.00375306)#0.00193784: 9.03208e-05	(W_tropicalis#0.00131373: 0.00382551	(W_canadensis#0.000959549: 0.00323324	W_mellicola#0.00645289: 0.00323324)#0.00344163: 0.000592268)#0.00074205: 1.78762e-05)#0.0297485; 5
((W_sebi#0.00306136: 0.00392119	W_muriae#0.00364153: 0.00392119)#0.00202465: 9.43668e-05	(W_tropicalis#0.00137258: 0.00399688	(W_canadensis#0.000429543: 0.00337808	W_mellicola#0.00674196: 0.00337808)#0.0035958: 0.000618799)#0.00159282: 1.8677e-05)#0.0327412; 5
((W_sebi#0.0028093: 0.00359834	W_muriae#0.00334171: 0.00359834)#0.000388926: 8.65972e-05	(W_tropicalis#0.00125957: 0.0036678	(W_canadensis#0.000394177: 0.00309995	W_mellicola#0.00618686: 0.00309995)#0.00329974: 0.000567851)#0.00146168: 1.71392e-05)#0.0292392; 5
((W_sebi#0.0028093: 0.00359834	W_muriae#0.00334171: 0.00359834)#0.00308012: 8.65972e-05	(W_tropicalis#0.00125957: 0.0036678	(W_canadensis#0.000394177: 0.00309995	W_mellicola#0.00709943: 0.00309995)#0.00329974: 0.000567851)#0.00146168: 1.71392e-05)#0.0322389; 5
((W_sebi#0.00304326: 0.00389801	W_muriae#0.00362: 0.00389801)#0.00134203: 9.3809e-05	(W_tropicalis#0.00136447: 0.00398064	(W_canadensis#0.000427004: 0.00335811	W_mellicola#0.00769066: 0.00335811)#0.00357454: 0.000622535)#0.00158047: 1.11733e-05)#0.0331271; 5
((W_sebi#0.00304326: 0.00389801	W_muriae#0.00362: 0.00389801)#0.00210288: 9.3809e-05	(W_tropicalis#0.00136447: 0.00398064	(W_canadensis#0.000427004: 0.00335811	W_mellicola#0.00614227: 0.00335811)#0.00572464: 0.000622535)#0.00158047: 1.11733e-05)#0.0307109; 5
((W_sebi#0.00304326: 0.00389801	W_muriae#0.00362: 0.00389801)#0.0034349: 9.3809e-05	(W_tropicalis#0.00136447: 0.0039375	(W_canadensis#0.000427004: 0.00335811	W_mellicola#0.00796969: 0.00335811)#0.00407259: 0.000579389)#0.00159778: 5.43191e-05)#0.0334061; 5
((W_sebi#0.00265743: 0.00340382	W_muriae#0.00316106: 0.00340382)#0.00118807: 8.19159e-05	(W_tropicalis#0.00119148: 0.0034383	(W_canadensis#0.000372869: 0.00293237	W_mellicola#0.0069593: 0.00293237)#0.00355627: 0.000505934)#0.00306269: 4.74326e-05)#0.0291708; 5
((W_canadensis#0.000372869: 0.00293237	W_mellicola#0.0069593: 0.00293237)#0.00355627: 0.000553367	(W_tropicalis#0.00119148: 0.00342634	(W_sebi#0.00265743: 0.00340382	W_muriae#0.00316106: 0.00340382)#0.000919578: 2.25267e-05)#0.00307338: 5.93892e-05)#0.032384; 5
((W_canadensis#0.000372869: 0.00293237	W_mellicola#0.0069593: 0.00293237)#0.00355627: 0.000553367	(W_muriae#0.00316106: 0.00342634	(W_sebi#0.00265743: 0.00340382	W_tropicalis#0.00119148: 0.00340382)#0.00194164: 2.25267e-05)#0.00492667: 5.93892e-05)#0.0352495; 5
((W_canadensis#0.000372869: 0.00293237	W_mellicola#0.0069593: 0.00293237)#0.0013858: 0.000553367	(W_muriae#0.00316106: 0.00341273	(W_sebi#0.00265743: 0.00340382	W_tropicalis#0.00119148: 0.00340382)#0.00194164: 8.91516e-06)#0.00367449: 7.30007e-05)#0.0352495; 5
((W_sebi#0.00265743: 0.00340382	W_tropicalis#0.00119148: 0.00340382)#0.00194164: 8.19159e-05	(W_muriae#0.00316106: 0.00341273	(W_canadensis#0.000372869: 0.00293237	W_mellicola#0.0069593: 0.00293237)#0.002485: 0.000480366)#0.00465177: 7.30007e-05)#0.0369191; 5
((W_sebi#0.00265743: 0.00340382	W_tropicalis#0.00119148: 0.00340382)#0.000879021: 8.19159e-05	(W_muriae#0.00316106: 0.00341273	(W_canadensis#0.000372869: 0.00293237	W_mellicola#0.0069593: 0.00293237)#0.002485: 0.000480366)#0.00276984: 7.30007e-05)#0.0369191; 5
(W_muriae#0.00316106: 0.00348573	((W_sebi#0.00265743: 0.00340382	W_tropicalis#0.00119148: 0.00340382)#0.00160431: 7.87012e-05	(W_canadensis#0.000372869: 0.00293237	W_mellicola#0.0069593: 0.00293237)#0.002485: 0.000550152)#0.00271434: 3.21468e-06)#0.0369191; 5
(W_muriae#0.00316106: 0.00348573	((W_sebi#0.00265743: 0.00340382	W_tropicalis#0.00119148: 0.00340382)#0.00160431: 7.87012e-05	(W_canadensis#0.000372869: 0.00293237	W_mellicola#0.0069593: 0.00293237)#0.00171762: 0.000550152)#0.00093314: 3.21468e-06)#0.0357438; 5
((W_sebi#0.00297982: 0.00381675	W_tropicalis#0.00133603: 0.00381675)#0.00179894: 9.18535e-05	(W_muriae#0.00354455: 0.003905	(W_canadensis#0.000418103: 0.00328811	W_mellicola#0.00780357: 0.00328811)#0.00192599: 0.000616894)#0.00288076: 3.60467e-06)#0.043361; 5
((W_sebi#0.00271096: 0.00347238	W_tropicalis#0.00121548: 0.00347238)#0.00163663: 8.3566e-05	(W_muriae#0.00322474: 0.00355267	(W_canadensis#0.00038038: 0.00299144	W_mellicola#0.00709948: 0.00299144)#0.00217826: 0.000561234)#0.000702969: 3.27944e-06)#0.0383827; 5
((W_sebi#0.00271096: 0.00347238	W_tropicalis#0.00121548: 0.00347238)#0.00163663: 8.3566e-05	(W_muriae#0.00322474: 0.00355267	(W_canadensis#0.00038038: 0.00288802	W_mellicola#0.00709948: 0.00288802)#0.00225626: 0.000664649)#0.000702969: 3.27944e-06)#0.0365783; 5
((W_canadensis#0.00038038: 0.00288802	W_mellicola#0.00709948: 0.00288802)#0.00225626: 0.000667929	(W_muriae#0.00322474: 0.00355267	(W_sebi#0.00271096: 0.00347238	W_tropicalis#0.000838437: 0.00347238)#0.00163663: 8.02865e-05)#0.000702969: 3.27944e-06)#0.034792; 5
(W_muriae#0.00322474: 0.00355595	((W_canadensis#0.00038038: 0.00288802	W_mellicola#0.00709948: 0.00288802)#0.00417858: 0.000664649	(W_sebi#0.00271096: 0.00347238	W_tropicalis#0.00152979: 0.00347238)#0.00236544: 8.02865e-05)#0.00300078: 3.27944e-06)#0.0367169; 5
(W_muriae#0.0034112: 0.00376156	(W_sebi#0.00286772: 0.00375809	((W_canadensis#0.000402374: 0.00305501	W_mellicola#0.00750999: 0.00305501)#0.00194145: 0.000618152	W_tropicalis#0.00161825: 0.00367316)#0.00250222: 8.49288e-05)#0.00054849: 3.46906e-06)#0.0363203; 5
(W_muriae#0.0034112: 0.00376156	(W_sebi#0.00286772: 0.00375809	((W_canadensis#0.000402374: 0.00305501	W_mellicola#0.00680344: 0.00305501)#0.00194145: 0.000618152	W_tropicalis#0.00161825: 0.00367316)#0.00250222: 8.49288e-05)#0.0023187: 3.46906e-06)#0.0373724; 5
(W_muriae#0.0034112: 0.00376156	(W_sebi#0.00286772: 0.00375315	((W_canadensis#0.000225282: 0.00305501	W_mellicola#0.00577495: 0.00305501)#0.00194145: 0.00069666	W_tropicalis#0.00161825: 0.00375167)#0.000949496: 1.47695e-06)#0.00387128: 8.41295e-06)#0.035285; 5
(W_muriae#0.0034112: 0.00376156	(W_sebi#0.00286772: 0.00375419	((W_canadensis#0.000225282: 0.00305501	W_mellicola#0.00577495: 0.00305501)#0.00194145: 0.00069666	W_tropicalis#0.00161825: 0.00375167)#0.000949496: 2.5164e-06)#0.0038702: 7.3735e-06)#0.0330906; 5
(W_sebi#0.00286772: 0.00376156	(W_muriae#0.0034112: 0.00374896	((W_canadensis#0.000225282: 0.00305501	W_mellicola#0.00577495: 0.00305501)#0.00194145: 0.000661909	W_tropicalis#0.00161825: 0.00371692)#0.000958373: 3.20363e-05)#0.00150706: 1.26039e-05)#0.0330906; 5
(W_sebi#0.0031677: 0.00415505	(W_muriae#0.00376803: 0.00415165	((W_canadensis#0.000248848: 0.00337459	W_mellicola#0.00637905: 0.00337459)#0.00149219: 0.00073115	W_tropicalis#0.00178753: 0.00410574)#0.00105863: 4.59134e-05)#0.00166049: 3.39659e-06)#0.0332151; 5
(W_sebi#0.00257377: 0.00337599	(W_muriae#0.00306154: 0.0033543	((W_canadensis#0.00020219: 0.00274187	W_mellicola#0.00518301: 0.00274187)#0.00121241: 0.000607816	W_tropicalis#0.00145238: 0.00334968)#0.000522938: 4.61821e-06)#0.00135677: 2.16929e-05)#0.0264204; 5
(W_sebi#0.00293812: 0.00385391	(W_muriae#0.00349494: 0.00383789	((W_canadensis#0.000230813: 0.00317933	W_mellicola#0.00591673: 0.00317933)#0.00126848: 0.000644543	W_tropicalis#0.001296: 0.00382387)#0.00181713: 1.40195e-05)#0.00391749: 1.60163e-05)#0.0301606; 5
(W_sebi#0.00293812: 0.00385391	(W_muriae#0.00349494: 0.00382399	((W_canadensis#0.000230813: 0.00317933	W_mellicola#0.00591673: 0.00317933)#0.00126848: 0.000644543	W_tropicalis#0.000912828: 0.00382387)#0.00104269: 1.15562e-07)#0.00393173: 2.99202e-05)#0.028575; 5
(((W_canadensis#0.000230813: 0.00317933	W_mellicola#0.00591673: 0.00317933)#0.00218069: 0.000644543	W_tropicalis#0.00125814: 0.00382387)#0.00200835: 3.00358e-05	(W_muriae#0.00349494: 0.00382399	W_sebi#0.00293812: 0.00382399)#0.00393173: 2.99202e-05)#0.028575; 5
(((W_canadensis#0.000230813: 0.00317933	W_mellicola#0.00591673: 0.00317933)#0.00218069: 0.000644543	W_tropicalis#0.00125814: 0.00382387)#0.00373985: 3.00358e-05	(W_muriae#0.00349494: 0.00382399	W_sebi#0.00293812: 0.00382399)#0.00516459: 2.99202e-05)#0.0301868; 5
(((W_canadensis#0.000230813: 0.003353	W_mellicola#0.00591673: 0.003353)#0.00321273: 0.000379874	W_tropicalis#0.00139011: 0.00373287)#0.00109004: 0.000121033	(W_muriae#0.00349494: 0.00382399	W_sebi#0.00293812: 0.00382399)#0.00298612: 2.99202e-05)#0.0320494; 5
(((W_canadensis#0.000230813: 0.003353	W_mellicola#0.00591673: 0.003353)#0.00190313: 0.000363047	W_tropicalis#0.00139011: 0.00371605)#0.00109497: 0.000137859	(W_muriae#0.00349494: 0.00382399	W_sebi#0.00293812: 0.00382399)#0.0052634: 2.99202e-05)#0.0327402; 5
(W_sebi#0.00279585: 0.00366729	(W_muriae#0.0033257: 0.00364679	((W_canadensis#0.000219636: 0.00319064	W_mellicola#0.00563022: 0.00319064)#0.00114794: 0.000339671	W_tropicalis#0.00132279: 0.00353031)#0.00295389: 0.000116482)#0.00373757: 2.04972e-05)#0.0282007; 5
(W_sebi#0.00279585: 0.00366729	(W_muriae#0.0033257: 0.003534	((W_canadensis#0.000219636: 0.00319064	W_mellicola#0.00563022: 0.00319064)#0.000894525: 0.000339671	W_tropicalis#0.00132279: 0.00353031)#0.00118294: 3.69482e-06)#0.00482294: 0.000133284)#0.0260128; 5
(W_sebi#0.00295832: 0.0038804	(W_muriae#0.00351896: 0.00380045	((W_canadensis#0.000232399: 0.00337605	W_mellicola#0.0059574: 0.00337605)#0.000946506: 0.00035941	W_tropicalis#0.000601967: 0.00373546)#0.00125168: 6.49972e-05)#0.00274668: 7.9942e-05)#0.0298042; 5
(((W_canadensis#0.000232399: 0.00337605	W_mellicola#0.0059574: 0.00337605)#0.000946506: 0.00040743	W_tropicalis#0.00216132: 0.00378348)#0.00383389: 9.69191e-05	(W_muriae#0.00351896: 0.00380045	W_sebi#0.00295832: 0.00380045)#0.00128622: 7.9942e-05)#0.0275814; 5
(((W_canadensis#0.000232399: 0.00337605	W_mellicola#0.0059574: 0.00337605)#0.000795807: 0.000180886	W_tropicalis#0.00216132: 0.00355693)#0.00407808: 0.000323463	(W_muriae#0.00351896: 0.00380045	W_sebi#0.00295832: 0.00380045)#0.0015255: 7.9942e-05)#0.0306015; 5
(W_muriae#0.00351896: 0.0038804	(((W_canadensis#0.000232399: 0.00337605	W_mellicola#0.0059574: 0.00337605)#0.00153781: 0.000392822	W_tropicalis#0.00216132: 0.00376887)#0.00384875: 5.11092e-05	W_sebi#0.00295832: 0.00381998)#0.00151771: 6.04176e-05)#0.0306015; 5
(W_muriae#0.00351896: 0.0038804	(((W_canadensis#0.000232399: 0.00337605	W_mellicola#0.0059574: 0.00337605)#0.00228147: 0.000392822	W_tropicalis#0.00216132: 0.00376887)#0.00384875: 5.11092e-05	W_sebi#0.00295832: 0.00381998)#0.00151771: 6.04176e-05)#0.0291343; 5
(W_muriae#0.00351896: 0.0038804	(((W_canadensis#0.000232399: 0.00337605	W_mellicola#0.0059574: 0.00337605)#0.0011168: 0.000392822	W_tropicalis#0.00289125: 0.00376887)#0.00384875: 5.1965e-05	W_sebi#0.00295832: 0.00382083)#0.00151737: 5.95618e-05)#0.0313724; 5
(W_muriae#0.00351896: 0.0038804	((W_sebi#0.00295832: 0.00376887	W_tropicalis#0.00289125: 0.00376887)#0.00594985: 6.77148e-05	(W_canadensis#0.000232399: 0.00297942	W_mellicola#0.0059574: 0.00297942)#0.0036319: 0.000857168)#0.00151114: 4.38119e-05)#0.029852; 5
(W_muriae#0.00351896: 0.0038804	((W_sebi#0.00295832: 0.00376887	W_tropicalis#0.00289125: 0.00376887)#0.00456543: 0.000103329	(W_canadensis#0.000232399: 0.0032531	W_mellicola#0.0059574: 0.0032531)#0.00332634: 0.000619096)#0.00149724: 8.19738e-06)#0.0282848; 5
(W_muriae#0.00351896: 0.0038804	((W_sebi#0.00295832: 0.00376887	W_tropicalis#0.00289125: 0.00376887)#0.00247149: 0.000103329	(W_canadensis#0.000232399: 0.0032531	W_mellicola#0.0059574: 0.0032531)#0.00332634: 0.000619096)#0.000825722: 8.19738e-06)#0.0277689; 5
(W_muriae#0.00351896: 0.0038804	((W_sebi#0.00295832: 0.00376887	W_tropicalis#0.00289125: 0.00376887)#0.00247149: 7.9628e-05	(W_canadensis#0.000232399: 0.0032531	W_mellicola#0.0059574: 0.0032531)#0.00332634: 0.000595395)#0.000830807: 3.18988e-05)#0.0290999; 5
(W_muriae#0.00351896: 0.0038804	((W_sebi#0.00295832: 0.00376887	W_tropicalis#0.00289125: 0.00376887)#0.000856183: 7.9628e-05	(W_canadensis#0.000232399: 0.0032531	W_mellicola#0.0059574: 0.0032531)#0.00332634: 0.000595395)#0.00146405: 3.18988e-05)#0.0317456; 5
(W_muriae#0.00351896: 0.0038804	(((W_canadensis#0.000232399: 0.0032531	W_mellicola#0.0059574: 0.0032531)#0.00332634: 0.000515767	W_tropicalis#0.00129585: 0.00376887)#0.00272864: 7.9628e-05	W_sebi#0.00295832: 0.0038485)#0.00146405: 3.18988e-05)#0.0341288; 5
(W_sebi#0.00295832: 0.0038804	(((W_canadensis#0.000232399: 0.0032531	W_mellicola#0.0059574: 0.0032531)#0.00332634: 0.000515767	W_tropicalis#0.00129585: 0.00376887)#0.00425137: 7.9628e-05	W_muriae#0.00351896: 0.0038485)#0.00146405: 3.18988e-05)#0.0315429; 5
(W_muriae#0.00351896: 0.0038804	(((W_canadensis#0.000232399: 0.0032531	W_mellicola#0.0059574: 0.0032531)#0.00332634: 0.000515767	W_tropicalis#0.00129585: 0.00376887)#0.00425137: 7.9628e-05	W_sebi#0.00295832: 0.0038485)#0.00146405: 3.18988e-05)#0.0334521; 5
(W_sebi#0.00274344: 0.00359855	(((W_canadensis#0.000215519: 0.00301682	W_mellicola#0.00552469: 0.00301682)#0.00308474: 0.000491361	W_tropicalis#0.00120173: 0.00350818)#0.00511018: 7.19959e-05	W_muriae#0.00326337: 0.00358018)#0.00135347: 1.83738e-05)#0.0295934; 5
(W_sebi#0.00274344: 0.00359855	(((W_canadensis#0.000215519: 0.00280801	W_mellicola#0.00552469: 0.00280801)#0.00331412: 0.000654734	W_tropicalis#0.00120173: 0.00346275)#0.00517723: 0.000129525	W_muriae#0.00326337: 0.00359227)#0.00134891: 6.2795e-06)#0.027834; 5
(W_sebi#0.00293913: 0.00385523	(((W_canadensis#0.000230892: 0.00277857	W_mellicola#0.00591877: 0.00277857)#0.00384408: 0.000769426	W_tropicalis#0.00128745: 0.003548)#0.00406079: 0.00030051	W_muriae#0.00349614: 0.00384851)#0.00144513: 6.72742e-06)#0.0279542; 5
(W_sebi#0.00274582: 0.00360166	(((W_canadensis#0.000215706: 0.00259582	W_mellicola#0.00552947: 0.00259582)#0.00172057: 0.000718819	W_tropicalis#0.00120277: 0.00331463)#0.0037937: 0.000280744	W_muriae#0.00326619: 0.00359538)#0.000488723: 6.28494e-06)#0.0276302; 5
(W_sebi#0.00317173: 0.00416033	(((W_canadensis#0.000249164: 0.00299846	W_mellicola#0.00638716: 0.00299846)#0.00198745: 0.000830316	W_tropicalis#0.00122623: 0.00382878)#0.00438215: 0.000323353	W_muriae#0.00377282: 0.00415213)#0.00174013: 8.19794e-06)#0.0329245; 5
(W_sebi#0.00317173: 0.00416033	((W_muriae#0.00377282: 0.00382878	W_tropicalis#0.00122623: 0.00382878)#0.00438215: 0.000189947	(W_canadensis#0.000249164: 0.00299846	W_mellicola#0.00638716: 0.00299846)#0.00257699: 0.00102026)#0.00366467: 0.000141604)#0.033773; 5
(W_sebi#0.00278302: 0.00365046	(((W_canadensis#0.000218628: 0.00263099	W_mellicola#0.00560439: 0.00263099)#0.00226117: 0.000723988	W_tropicalis#0.00107595: 0.00335497)#0.00149063: 3.57785e-05	W_muriae#0.00331045: 0.00339075)#0.00176097: 0.000259709)#0.0315169; 5
(W_sebi#0.00278302: 0.00365046	(((W_tropicalis#0.00181619: 0.00263099	W_mellicola#0.00732422: 0.00263099)#0.00226117: 0.000723988	W_canadensis#0.000218628: 0.00335497)#0.000807356: 3.57785e-05	W_muriae#0.00331045: 0.00339075)#0.00400987: 0.000259709)#0.0330983; 5
(W_sebi#0.00278302: 0.00365046	(((W_tropicalis#0.00279926: 0.00274216	W_mellicola#0.00732422: 0.00274216)#0.00150956: 0.000612813	W_canadensis#0.000218628: 0.00335497)#0.000807356: 3.57785e-05	W_muriae#0.00331045: 0.00339075)#0.00400987: 0.000259709)#0.0330983; 5
(W_sebi#0.00278302: 0.00365046	(((W_tropicalis#0.00132382: 0.00274216	W_mellicola#0.00539275: 0.00274216)#0.00349796: 0.000612813	W_canadensis#0.000218628: 0.00335497)#0.00193175: 3.79542e-05	W_muriae#0.00331045: 0.00339293)#0.0040073: 0.000257533)#0.0330983; 5
(W_sebi#0.00278302: 0.00365046	(((W_tropicalis#0.00132382: 0.00274216	W_mellicola#0.00539275: 0.00274216)#0.00249073: 0.000612813	W_canadensis#0.000218628: 0.00335497)#0.00193175: 0.000132938	W_muriae#0.00331045: 0.00348791)#0.00155691: 0.00016255)#0.0342278; 5
(W_sebi#0.00248023: 0.00325329	(((W_tropicalis#0.00117979: 0.00244381	W_mellicola#0.00480601: 0.00244381)#0.00221974: 0.000499782	W_canadensis#0.000194841: 0.00294359)#0.00391632: 0.000259994	W_muriae#0.00295027: 0.00320359)#0.00303403: 4.97008e-05)#0.0305038; 5
(W_sebi#0.00262359: 0.00344134	((W_muriae#0.0031208: 0.00311374	W_canadensis#0.000206104: 0.00311374)#0.00589123: 0.000169449	(W_tropicalis#0.00124799: 0.00258507	W_mellicola#0.00508381: 0.00258507)#0.00234804: 0.000698119)#0.00331261: 0.000158148)#0.0340265; 5
(W_sebi#0.00262359: 0.00344134	((W_muriae#0.0031208: 0.00311374	W_canadensis#0.000206104: 0.00311374)#0.00422313: 0.000238716	(W_tropicalis#0.00124799: 0.00258507	W_mellicola#0.00508381: 0.00258507)#0.00234804: 0.000767387)#0.00324416: 8.88799e-05)#0.0323074; 5
(W_sebi#0.00262359: 0.00344134	((W_muriae#0.0031208: 0.00311374	W_canadensis#0.000206104: 0.00311374)#0.00422313: 0.000221944	(W_tropicalis#0.00124799: 0.00258507	W_mellicola#0.00508381: 0.00258507)#0.00234804: 0.000750615)#0.00106731: 0.000105652)#0.0294846; 5
(W_sebi#0.00262359: 0.00344134	((W_muriae#0.0031208: 0.00311374	(W_tropicalis#0.00107985: 0.00258507	W_mellicola#0.00508381: 0.00258507)#0.00234804: 0.000528671)#0.00422313: 0.000221944	W_canadensis#0.000206104: 0.00333569)#0.00106731: 0.000105652)#0.0312976; 5
(W_sebi#0.00262359: 0.00344134	((W_muriae#0.0031208: 0.00311374	(W_tropicalis#0.00107985: 0.00258507	W_mellicola#0.00651958: 0.00258507)#0.00449729: 0.000528671)#0.00359673: 0.000221944	W_canadensis#0.000206104: 0.00333569)#0.00106731: 0.000105652)#0.0329365; 5
(W_sebi#0.00262359: 0.00344134	((W_canadensis#0.000206104: 0.0031988	(W_tropicalis#0.00107985: 0.00258507	W_mellicola#0.00507901: 0.00258507)#0.00530727: 0.000613728)#0.00350109: 0.000136887	W_muriae#0.0031208: 0.00333569)#0.00445366: 0.000105652)#0.0314233; 5
(W_sebi#0.00262359: 0.00344134	((W_canadensis#0.000206104: 0.0031988	(W_tropicalis#0.00107985: 0.00258507	W_mellicola#0.00507901: 0.00258507)#0.00306606: 0.000613728)#0.00350109: 0.000231476	W_muriae#0.0031208: 0.00343028)#0.00634543: 1.10627e-05)#0.0332298; 5
(W_muriae#0.0031208: 0.00344134	((W_canadensis#0.000206104: 0.0031988	(W_tropicalis#0.00107985: 0.00258507	W_mellicola#0.00507901: 0.00258507)#0.00306606: 0.000613728)#0.00204848: 0.000231476	W_sebi#0.00262359: 0.00343028)#0.00634543: 1.10627e-05)#0.0320471; 5
(W_muriae#0.0031208: 0.00344134	((W_canadensis#0.000206104: 0.0033077	(W_tropicalis#0.00107985: 0.00258507	W_mellicola#0.00507901: 0.00258507)#0.00306606: 0.000722625)#0.00198104: 0.000132852	W_sebi#0.00262359: 0.00344055)#0.00632648: 7.90678e-07)#0.0320471; 5
(W_muriae#0.0031208: 0.00344134	((W_canadensis#0.000206104: 0.0033077	(W_tropicalis#0.00107985: 0.0026997	W_mellicola#0.00507901: 0.0026997)#0.00485057: 0.000607998)#0.00198104: 0.000132852	W_sebi#0.00262359: 0.00344055)#0.00632648: 7.90678e-07)#0.0343944; 5
(W_sebi#0.00279681: 0.00366855	((W_canadensis#0.000219712: 0.00352609	(W_tropicalis#0.00115114: 0.00287795	W_mellicola#0.00541435: 0.00287795)#0.00416219: 0.000648141)#0.00211184: 0.000108691	W_muriae#0.00332685: 0.00363478)#0.0076783: 3.37748e-05)#0.035366; 5
(W_sebi#0.00279681: 0.00366855	((W_canadensis#0.000219712: 0.00352609	(W_tropicalis#0.00115114: 0.00287795	W_mellicola#0.00541435: 0.00287795)#0.00481501: 0.000648141)#0.00211184: 0.000108691	W_muriae#0.00332685: 0.00363478)#0.0076783: 3.37748e-05)#0.0365815; 5
(W_sebi#0.00279681: 0.00366855	((W_canadensis#0.000219712: 0.00349508	(W_tropicalis#0.000871727: 0.00300859	W_mellicola#0.00541435: 0.00300859)#0.00460592: 0.00048649)#0.00262346: 0.000154606	W_muriae#0.00332685: 0.00364969)#0.00536613: 1.88663e-05)#0.0346507; 5
(W_muriae#0.00332685: 0.00366855	((W_canadensis#0.000219712: 0.00349508	(W_tropicalis#0.00106558: 0.00300859	W_mellicola#0.00541435: 0.00300859)#0.00460592: 0.00048649)#0.00262346: 0.000154606	W_sebi#0.00279681: 0.00364969)#0.00536613: 1.88663e-05)#0.0320384; 5
(W_muriae#0.00332685: 0.00366855	((W_mellicola#0.00541435: 0.00349508	(W_tropicalis#0.00106558: 0.0026417	W_canadensis#0.000219712: 0.0026417)#0.00241802: 0.000853385)#0.00262346: 0.000154606	W_sebi#0.00279681: 0.00364969)#0.00292104: 1.88663e-05)#0.0349655; 5
(W_muriae#0.00332685: 0.00366855	((W_mellicola#0.00541435: 0.00349508	(W_tropicalis#0.00106558: 0.0026417	W_canadensis#0.000219712: 0.0026417)#0.00241802: 0.000853385)#0.00262346: 0.000167022	W_sebi#0.00279681: 0.0036621)#0.0046453: 6.45011e-06)#0.0365625; 5
(W_muriae#0.00332685: 0.00366855	((W_mellicola#0.00541435: 0.00357572	(W_tropicalis#0.00106558: 0.00305756	W_canadensis#0.000219712: 0.00305756)#0.00342829: 0.000518155)#0.00515681: 6.23284e-05	W_sebi#0.00279681: 0.00363805)#0.00253068: 3.05082e-05)#0.0340761; 5
(W_muriae#0.00332685: 0.00366855	((W_mellicola#0.00541435: 0.00316055	(W_tropicalis#0.00106558: 0.00305756	W_canadensis#0.000219712: 0.00305756)#0.00342829: 0.000102983)#0.00583421: 0.0004775	W_sebi#0.00279681: 0.00363805)#0.00253068: 3.05082e-05)#0.0372764; 5
(W_sebi#0.00279681: 0.00366855	((W_mellicola#0.00541435: 0.00321744	(W_tropicalis#0.00148318: 0.00305756	W_canadensis#0.000219712: 0.00305756)#0.0011405: 0.000159881)#0.00461993: 0.000420603	W_muriae#0.00332685: 0.00363805)#0.0012155: 3.05082e-05)#0.0360062; 5
(W_sebi#0.00269936: 0.00354072	((W_mellicola#0.00522568: 0.00339107	(W_tropicalis#0.0014315: 0.00295102	W_canadensis#0.000212056: 0.00295102)#0.00172662: 0.000440046)#0.00408323: 0.00012021	W_muriae#0.00321093: 0.00351128)#0.00157175: 2.94451e-05)#0.0338976; 5
(W_sebi#0.00269936: 0.00354072	((W_mellicola#0.00522568: 0.00339107	(W_tropicalis#0.0014315: 0.00295102	W_canadensis#0.000212056: 0.00295102)#0.00172662: 0.000440046)#0.00144666: 0.00012021	W_muriae#0.00321093: 0.00351128)#0.00157175: 2.94451e-05)#0.0338976; 5
(W_sebi#0.00269936: 0.00354072	((W_mellicola#0.00522568: 0.00339107	(W_tropicalis#0.0014315: 0.00295102	W_canadensis#0.000212056: 0.00295102)#0.00172662: 0.000440046)#0.00144666: 0.00012021	W_muriae#0.00321093: 0.00351128)#0.000869897: 2.94451e-05)#0.0353346; 5
(W_sebi#0.00269936: 0.00354072	((W_mellicola#0.00522568: 0.00339107	(W_tropicalis#0.00080842: 0.00295102	W_canadensis#0.000212056: 0.00295102)#0.00449564: 0.000440046)#0.00144666: 0.000138135	W_muriae#0.00321093: 0.0035292)#0.000766796: 1.15205e-05)#0.0367571; 5
(W_sebi#0.00269936: 0.00354072	((W_mellicola#0.00522568: 0.00339107	(W_tropicalis#0.00080842: 0.00295102	W_canadensis#0.000212056: 0.00295102)#0.00337606: 0.000440046)#0.00190519: 0.000128942	W_muriae#0.00321093: 0.00352001)#0.000768799: 2.07131e-05)#0.0343916; 5
(W_sebi#0.00269936: 0.00354072	((W_mellicola#0.00522568: 0.00339107	(W_tropicalis#0.00082205: 0.00255995	W_canadensis#0.000212056: 0.00255995)#0.0038918: 0.00083112)#0.00190519: 0.000128942	W_muriae#0.00321093: 0.00352001)#0.000647456: 2.07131e-05)#0.0315281; 5
(W_sebi#0.00233147: 0.00305817	((W_mellicola#0.00586487: 0.00291849	(W_tropicalis#0.000644734: 0.00221106	W_canadensis#0.000183155: 0.00221106)#0.0033614: 0.000707431)#0.00281585: 3.72835e-05	W_muriae#0.00277332: 0.00295577)#0.00291084: 0.000102394)#0.0279473; 5
(W_sebi#0.00277709: 0.00364268	((W_mellicola#0.00644767: 0.00332684	(W_tropicalis#0.00182011: 0.00305504	W_canadensis#0.000218162: 0.00305504)#0.00572059: 0.000271809)#0.00350472: 0.000180453	W_muriae#0.00330339: 0.0035073)#0.0051018: 0.00013538)#0.0347883; 5
(W_muriae#0.00330339: 0.00364268	((W_mellicola#0.00644767: 0.00318884	(W_tropicalis#0.00182011: 0.00305504	W_canadensis#0.000218162: 0.00305504)#0.00572059: 0.000133809)#0.00365639: 0.000318454	W_sebi#0.00277709: 0.0035073)#0.00735082: 0.00013538)#0.0331007; 5
(W_muriae#0.00330339: 0.00364268	((W_mellicola#0.00644767: 0.0032596	(W_tropicalis#0.00182011: 0.00305504	W_canadensis#0.000218162: 0.00305504)#0.00370765: 0.000204567)#0.00357702: 0.000247695	W_sebi#0.00277709: 0.0035073)#0.00964575: 0.00013538)#0.0298088; 5
(W_muriae#0.00330339: 0.00364268	((W_mellicola#0.00644767: 0.00314049	(W_tropicalis#0.00087156: 0.00305504	W_canadensis#0.000218162: 0.00305504)#0.00571707: 8.54535e-05)#0.00371269: 0.000366809	W_sebi#0.00277709: 0.0035073)#0.0101827: 0.00013538)#0.0280118; 5
(W_muriae#0.00288626: 0.00318271	((W_mellicola#0.0056335: 0.00301403	(W_tropicalis#0.000761506: 0.00266927	W_canadensis#0.000190614: 0.00266927)#0.00343662: 0.000344757)#0.00295319: 5.1984e-05	W_sebi#0.00242642: 0.00306601)#0.00889234: 0.000116699)#0.0244747; 5
(W_muriae#0.00288626: 0.00318271	((W_mellicola#0.0056335: 0.00303173	(W_tropicalis#0.000761506: 0.00230006	W_canadensis#0.000190614: 0.00230006)#0.00398828: 0.000731671)#0.00293595: 2.26321e-05	W_sebi#0.00242642: 0.00305436)#0.00989168: 0.00012835)#0.0244747; 5
(W_muriae#0.00288626: 0.00318271	((W_mellicola#0.0056335: 0.00303173	(W_tropicalis#0.000761506: 0.00230006	W_canadensis#0.000190614: 0.00230006)#0.00398828: 0.000731671)#0.00293595: 0.00011069	W_sebi#0.00242642: 0.00314242)#0.00680126: 4.02924e-05)#0.0244747; 5
((W_mellicola#0.0064379: 0.00346462	(W_tropicalis#0.000989991: 0.00262847	W_canadensis#0.000217831: 0.00262847)#0.00300829: 0.000836144)#0.00506131: 0.00017254	(W_muriae#0.00329838: 0.00359111	W_sebi#0.00277288: 0.00359111)#0.00777239: 4.60457e-05)#0.0279694; 5
(W_sebi#0.00277288: 0.00363716	(W_muriae#0.00329838: 0.00359111	(W_mellicola#0.0064379: 0.00346462	(W_tropicalis#0.000989991: 0.00257848	W_canadensis#0.000217831: 0.00257848)#0.00306661: 0.000886134)#0.00506131: 0.000126495)#0.00777239: 4.60457e-05)#0.0279694; 5
(W_sebi#0.00258289: 0.00338795	(W_muriae#0.00307238: 0.00334506	(W_mellicola#0.00599679: 0.00322723	(W_tropicalis#0.000922159: 0.00240181	W_canadensis#0.000202906: 0.00240181)#0.00453617: 0.000825418)#0.00471452: 0.000117827)#0.00567616: 4.28907e-05)#0.0280663; 5
(W_sebi#0.00288734: 0.00378729	(W_muriae#0.00343453: 0.00373935	(W_mellicola#0.00670364: 0.00313018	(W_tropicalis#0.00103086: 0.00269589	W_canadensis#0.000226823: 0.00269589)#0.00267953: 0.000434292)#0.00607411: 0.000609169)#0.00634522: 4.79464e-05)#0.0337116; 5
((W_mellicola#0.00670364: 0.00328881	(W_tropicalis#0.00103086: 0.00269589	W_canadensis#0.000226823: 0.00269589)#0.00267953: 0.000592927)#0.00578113: 0.00049848	(W_muriae#0.00343453: 0.00373935	W_sebi#0.00288734: 0.00373935)#0.00902972: 4.79464e-05)#0.0311345; 5
(W_sebi#0.00288734: 0.00378729	(W_muriae#0.00343453: 0.00370783	(W_mellicola#0.00568106: 0.00328881	(W_tropicalis#0.000679832: 0.00269589	W_canadensis#0.000226823: 0.00269589)#0.00267953: 0.000592927)#0.00364896: 0.000419012)#0.00702629: 7.94686e-05)#0.0324981; 5
(W_sebi#0.00288734: 0.00378729	(W_muriae#0.00343453: 0.00370783	(W_mellicola#0.00568106: 0.00328881	(W_tropicalis#0.000679832: 0.00269589	W_canadensis#0.000226823: 0.00269589)#0.00168725: 0.000592927)#0.00364896: 0.000419012)#0.00859936: 7.94686e-05)#0.0345655; 5
(W_sebi#0.00288734: 0.00378729	(W_muriae#0.00343453: 0.00366045	(W_mellicola#0.00568106: 0.00341059	(W_tropicalis#0.000570691: 0.00269589	W_canadensis#0.000226823: 0.00269589)#0.00452178: 0.000714707)#0.00351867: 0.000249854)#0.00871066: 0.000126846)#0.0332942; 5
(W_sebi#0.00288734: 0.00378729	(W_muriae#0.00343453: 0.00368414	(W_tropicalis#0.000570691: 0.00341059	(W_mellicola#0.00568106: 0.00269589	W_canadensis#0.000226823: 0.00269589)#0.00452178: 0.000714707)#0.00351867: 0.00027355)#0.00697873: 0.00010315)#0.0305081; 5
(W_sebi#0.00288734: 0.00378729	(W_muriae#0.00343453: 0.00368414	(W_mellicola#0.00568106: 0.00341059	(W_tropicalis#0.0012079: 0.00319212	W_canadensis#0.000226823: 0.00319212)#0.00381885: 0.000218473)#0.00351867: 0.00027355)#0.00538652: 0.00010315)#0.0331822; 5
(W_sebi#0.00288734: 0.00378729	(W_muriae#0.00343453: 0.00377187	(W_mellicola#0.00568106: 0.00329141	(W_tropicalis#0.0012079: 0.00319212	W_canadensis#0.000226823: 0.00319212)#0.00381885: 9.92924e-05)#0.00364608: 0.000480459)#0.00526124: 1.54214e-05)#0.0352672; 5
(W_sebi#0.00355846: 0.00378729	(W_muriae#0.00343453: 0.00377187	(W_canadensis#0.000226823: 0.00324698	(W_tropicalis#0.00148997: 0.00319212	W_mellicola#0.00568106: 0.00319212)#0.00229169: 5.48603e-05)#0.00537681: 0.000524891)#0.00367262: 1.54214e-05)#0.0373999; 5
(W_sebi#0.00355846: 0.00378729	(W_muriae#0.00343453: 0.00377187	(W_canadensis#0.000226823: 0.00322127	(W_tropicalis#0.00148997: 0.00319212	W_mellicola#0.00568106: 0.00319212)#0.00229169: 2.91465e-05)#0.00541973: 0.000550605)#0.00302877: 1.54214e-05)#0.0373999; 5
(W_sebi#0.00355846: 0.00378729	(W_muriae#0.00343453: 0.00377187	(W_canadensis#0.000226823: 0.00322127	(W_tropicalis#0.00108274: 0.00319212	W_mellicola#0.00568106: 0.00319212)#0.00102549: 2.91465e-05)#0.00684829: 0.000550605)#0.00302877: 1.54214e-05)#0.0373999; 5
(W_sebi#0.00355846: 0.00378729	(W_muriae#0.00343453: 0.00377187	(W_canadensis#0.000226823: 0.00322127	(W_tropicalis#0.00211438: 0.00319212	W_mellicola#0.00568106: 0.00319212)#0.000878703: 2.91465e-05)#0.00881754: 0.000550605)#0.00302877: 1.54214e-05)#0.0373999; 5
(W_muriae#0.00343453: 0.00378729	(W_sebi#0.00355846: 0.00364934	(W_canadensis#0.000226823: 0.00322127	(W_tropicalis#0.00211438: 0.00319212	W_mellicola#0.00568106: 0.00319212)#0.000728662: 2.91465e-05)#0.00881754: 0.00042807)#0.00140174: 0.000137957)#0.0352091; 5
(W_muriae#0.00343453: 0.00378729	(W_sebi#0.00355846: 0.00364934	(W_canadensis#0.000226823: 0.00322127	(W_tropicalis#0.00211438: 0.00319212	W_mellicola#0.00568106: 0.00319212)#0.000728662: 2.91465e-05)#0.00881754: 0.00042807)#0.00134445: 0.000137957)#0.0352091; 5
(W_muriae#0.00343453: 0.00378729	(W_sebi#0.00355846: 0.00364934	(W_mellicola#0.00568106: 0.00328151	(W_tropicalis#0.00211438: 0.00319212	W_canadensis#0.000226823: 0.00319212)#0.00300297: 8.93863e-05)#0.0100135: 0.00036783)#0.00322735: 0.000137957)#0.0368063; 5
(W_muriae#0.00343453: 0.00378729	(W_sebi#0.00355846: 0.00364934	(W_mellicola#0.00568106: 0.00328151	(W_tropicalis#0.00211438: 0.00319212	W_canadensis#0.000226823: 0.00319212)#0.00430737: 8.93863e-05)#0.0100135: 0.00036783)#0.0059059: 0.000137957)#0.034904; 5
(W_muriae#0.00343453: 0.00378729	(W_sebi#0.00355846: 0.00364934	(W_mellicola#0.00568106: 0.00328151	(W_tropicalis#0.00211438: 0.00319212	W_canadensis#0.000226823: 0.00319212)#0.00243403: 8.93863e-05)#0.00867432: 0.00036783)#0.00829785: 0.000137957)#0.0334195; 5
(W_muriae#0.00343453: 0.00378729	(W_sebi#0.00427606: 0.00364934	(W_canadensis#0.000226823: 0.00328151	(W_tropicalis#0.00109207: 0.00319212	W_mellicola#0.00568106: 0.00319212)#0.00243403: 8.93863e-05)#0.00867432: 0.00036783)#0.00829785: 0.000137957)#0.0305443; 5
(W_muriae#0.00306458: 0.00337934	(W_sebi#0.00381546: 0.00325625	(W_canadensis#0.000202391: 0.0031785	(W_tropicalis#0.000974438: 0.00284828	W_mellicola#0.00506912: 0.00284828)#0.00435863: 0.000330218)#0.00620295: 7.7749e-05)#0.00476641: 0.000123096)#0.0288924; 5
(W_muriae#0.00306458: 0.00337934	(W_sebi#0.00381546: 0.00325625	(W_canadensis#0.000202391: 0.00308262	(W_tropicalis#0.000974438: 0.00284828	W_mellicola#0.00506912: 0.00284828)#0.00274056: 0.00023434)#0.00494308: 0.000173627)#0.00372074: 0.000123096)#0.0259411; 5
(W_muriae#0.00331026: 0.00365026	(W_sebi#0.00412134: 0.00349515	(W_mellicola#0.00547549: 0.00332975	(W_tropicalis#0.00105256: 0.00307662	W_canadensis#0.000218616: 0.00307662)#0.00296026: 0.000253127)#0.00533935: 0.000165408)#0.00296156: 0.000155103)#0.0298164; 5
(W_muriae#0.00331026: 0.00365026	(W_sebi#0.00412134: 0.00354835	(W_tropicalis#0.00105256: 0.00340819	(W_mellicola#0.00547549: 0.00307662	W_canadensis#0.000218616: 0.00307662)#0.00296026: 0.000331571)#0.00432345: 0.00014016)#0.00291716: 0.000101906)#0.026752; 5
(W_muriae#0.00331026: 0.00365026	(W_sebi#0.00412134: 0.00351418	(W_tropicalis#0.00105256: 0.00340819	(W_mellicola#0.00547549: 0.00307662	W_canadensis#0.000218616: 0.00307662)#0.00296026: 0.000331571)#0.00237668: 0.000105988)#0.00294553: 0.000136078)#0.026752; 5
(W_muriae#0.00331026: 0.00365026	(W_sebi#0.00412134: 0.00353354	(W_tropicalis#0.00105256: 0.00346535	(W_mellicola#0.00547549: 0.00307662	W_canadensis#0.000218616: 0.00307662)#0.00296026: 0.000388733)#0.00422156: 6.819e-05)#0.00292939: 0.000116715)#0.0296612; 5
((W_tropicalis#0.0011036: 0.00346535	(W_mellicola#0.00547549: 0.00307662	W_canadensis#0.000218616: 0.00307662)#0.00178141: 0.000388733)#0.00264518: 0.000184905	(W_sebi#0.00412134: 0.00353354	W_muriae#0.00331026: 0.00353354)#0.00430984: 0.000116715)#0.0319359; 5
((W_tropicalis#0.0011036: 0.00346535	(W_mellicola#0.00547549: 0.00307662	W_canadensis#0.000218616: 0.00307662)#0.00178141: 0.000388733)#0.00264518: 0.000184905	(W_sebi#0.00314152: 0.00353354	W_muriae#0.00331026: 0.00353354)#0.00430984: 0.000116715)#0.0347543; 5
((W_tropicalis#0.00143608: 0.00346535	(W_mellicola#0.00547549: 0.00307662	W_canadensis#0.000218616: 0.00307662)#0.00178141: 0.000388733)#0.00264518: 0.000184905	(W_sebi#0.00314152: 0.00353354	W_muriae#0.00331026: 0.00353354)#0.00540517: 0.000116715)#0.0325039; 5
(W_muriae#0.00331026: 0.00365026	(W_sebi#0.00314152: 0.00359122	(W_tropicalis#0.00143608: 0.00346535	(W_mellicola#0.00547549: 0.00307662	W_canadensis#0.000218616: 0.00307662)#0.00334782: 0.000388733)#0.00264518: 0.000125866)#0.00531837: 5.90385e-05)#0.0307442; 5
(W_muriae#0.00331026: 0.00365026	(W_tropicalis#0.00143608: 0.00359122	(W_sebi#0.00314152: 0.00346535	(W_mellicola#0.00547549: 0.00307662	W_canadensis#0.000218616: 0.00307662)#0.00334782: 0.000388733)#0.00264518: 0.000125866)#0.00424992: 5.90385e-05)#0.0289246; 5
(W_muriae#0.00331026: 0.00365026	(W_sebi#0.00314152: 0.00359122	(W_tropicalis#0.00143608: 0.00326291	(W_mellicola#0.00547549: 0.00307662	W_canadensis#0.000218616: 0.00307662)#0.00334782: 0.000186293)#0.00280929: 0.000328306)#0.00424992: 5.90385e-05)#0.0298763; 5
(W_muriae#0.00331026: 0.00365026	((W_mellicola#0.00547549: 0.00307662	W_canadensis#0.000218616: 0.00307662)#0.00334782: 0.000497449	(W_tropicalis#0.00143608: 0.00326291	W_sebi#0.00314152: 0.00326291)#0.00519604: 0.000311156)#0.00427032: 7.61883e-05)#0.0276754; 5
(W_muriae#0.00331026: 0.00365026	((W_mellicola#0.00547549: 0.00307662	W_canadensis#0.000218616: 0.00307662)#0.00334782: 0.000497449	(W_tropicalis#0.00121471: 0.00326291	W_sebi#0.00314152: 0.00326291)#0.0023897: 0.000311156)#0.00427032: 7.61883e-05)#0.0283273; 5
((W_mellicola#0.00547549: 0.00307662	W_canadensis#0.000218616: 0.00307662)#0.00592718: 0.000573638	(W_muriae#0.00331026: 0.00357407	(W_tropicalis#0.00121471: 0.00326291	W_sebi#0.00314152: 0.00326291)#0.00434796: 0.000311156)#0.00427032: 7.61883e-05)#0.0283273; 5
((W_mellicola#0.00626303: 0.00351913	W_canadensis#0.000250059: 0.00351913)#0.00540471: 0.000656143	(W_muriae#0.00378637: 0.00408812	(W_tropicalis#0.00138942: 0.00373221	W_sebi#0.00359336: 0.00373221)#0.00601545: 0.00035591)#0.00301427: 8.71464e-05)#0.031632; 5
(W_muriae#0.00378637: 0.00417527	((W_mellicola#0.00626303: 0.00351913	W_canadensis#0.000250059: 0.00351913)#0.00371245: 0.000568997	(W_tropicalis#0.00138942: 0.00373221	W_sebi#0.00359336: 0.00373221)#0.00313472: 0.00035591)#0.00301427: 8.71464e-05)#0.031632; 5
(W_muriae#0.00378637: 0.00417527	((W_mellicola#0.00626303: 0.00351913	W_canadensis#0.000250059: 0.00351913)#0.00371245: 0.000568997	(W_tropicalis#0.00125087: 0.00373221	W_sebi#0.00359336: 0.00373221)#0.00313472: 0.00035591)#0.00301427: 8.71464e-05)#0.0286643; 5
(W_muriae#0.00378637: 0.00417527	(W_sebi#0.00359336: 0.00407155	(W_tropicalis#0.00125087: 0.00389291	(W_mellicola#0.00626303: 0.00351913	W_canadensis#0.000250059: 0.00351913)#0.00371245: 0.000373781)#0.00537003: 0.000178646)#0.00132772: 0.000103716)#0.0286643; 5
(W_muriae#0.00321709: 0.00354751	(W_sebi#0.00305309: 0.00349102	(W_mellicola#0.00532138: 0.00330761	(W_tropicalis#0.0010628: 0.00299002	W_canadensis#0.000212463: 0.00299002)#0.00531715: 0.000317583)#0.00651109: 0.000183419)#0.00349492: 5.649e-05)#0.0255337; 5
(W_muriae#0.00321709: 0.00354751	(W_mellicola#0.00532138: 0.00349102	(W_sebi#0.00305309: 0.00318692	(W_tropicalis#0.0010628: 0.00299002	W_canadensis#0.000212463: 0.00299002)#0.00768371: 0.000196898)#0.0039626: 0.000304103)#0.00147058: 5.649e-05)#0.0255337; 5
(W_muriae#0.00321709: 0.00354751	((W_tropicalis#0.0010628: 0.00299002	W_canadensis#0.000212463: 0.00299002)#0.00768371: 0.000501002	(W_sebi#0.00305309: 0.00318692	W_mellicola#0.00532138: 0.00318692)#0.00476741: 0.000304103)#0.00147058: 5.649e-05)#0.0255337; 5
(W_muriae#0.00321709: 0.00354751	((W_tropicalis#0.00168185: 0.00343153	W_canadensis#0.000212463: 0.00343153)#0.00611445: 5.33901e-05	(W_sebi#0.00305309: 0.00318692	W_mellicola#0.00532138: 0.00318692)#0.00476741: 0.000297997)#0.00147316: 6.25961e-05)#0.0255337; 5
(W_muriae#0.00321709: 0.00354751	(((W_sebi#0.002622: 0.00318692	W_mellicola#0.00532138: 0.00318692)#0.00476741: 0.000244607	W_canadensis#0.000212463: 0.00343153)#0.00611445: 9.46641e-05	W_tropicalis#0.00168185: 0.00352619)#0.00103257: 2.13221e-05)#0.0229233; 5
(W_muriae#0.00321709: 0.00354751	(((W_canadensis#0.000212463: 0.00318692	W_mellicola#0.00532138: 0.00318692)#0.00278595: 0.000332217	W_sebi#0.002622: 0.00351914)#0.00750172: 1.40732e-05	W_tropicalis#0.000944741: 0.00353321)#0.00103052: 1.43025e-05)#0.0229233; 5
(W_muriae#0.0037585: 0.00414454	(((W_canadensis#0.000248218: 0.00372326	W_sebi#0.00306327: 0.00372326)#0.00690019: 0.000401163	W_mellicola#0.00621693: 0.00412442)#0.00521614: 3.40561e-06	W_tropicalis#0.00131305: 0.00412783)#0.00120395: 1.67095e-05)#0.0300984; 5
(W_muriae#0.00353693: 0.00390021	(((W_canadensis#0.000233586: 0.00350376	W_sebi#0.00288268: 0.00350376)#0.0046828: 0.000377514	W_mellicola#0.00585043: 0.00388128)#0.00763944: 3.20484e-06	W_tropicalis#0.00211812: 0.00388448)#0.00113297: 1.57245e-05)#0.0305704; 5
(W_muriae#0.00353693: 0.00390021	(((W_canadensis#0.000233586: 0.00376334	W_sebi#0.00288268: 0.00376334)#0.00250885: 0.000111821	W_mellicola#0.00585043: 0.00387516)#0.00765151: 9.32563e-06	W_tropicalis#0.00211812: 0.00388448)#0.00113297: 1.57245e-05)#0.0292174; 5
(W_muriae#0.00353693: 0.00390021	(((W_canadensis#0.000233586: 0.00376334	W_sebi#0.00288268: 0.00376334)#0.00402238: 1.86004e-06	W_mellicola#0.00585043: 0.0037652)#0.00787497: 0.000119286	W_tropicalis#0.00211812: 0.00388448)#0.00113297: 1.57245e-05)#0.0272886; 5
(W_tropicalis#0.00211812: 0.00390021	(((W_canadensis#0.000233586: 0.00376334	W_sebi#0.00288268: 0.00376334)#0.00402238: 4.48065e-05	W_mellicola#0.00585043: 0.00380814)#0.00916337: 4.10656e-05	W_muriae#0.00353693: 0.00384921)#0.00114336: 5.09986e-05)#0.0289286; 5
(W_tropicalis#0.00124339: 0.0042427	(((W_canadensis#0.000254098: 0.00409381	W_sebi#0.00313583: 0.00409381)#0.00134786: 1.13528e-05	W_mellicola#0.00636418: 0.00410517)#0.00673788: 9.36362e-05	W_muriae#0.00384752: 0.0041988)#0.00124033: 4.3901e-05)#0.0296341; 5
(((W_canadensis#0.000254098: 0.00409381	W_sebi#0.00313583: 0.00409381)#0.00411593: 1.13528e-05	W_mellicola#0.00636418: 0.00410517)#0.00673788: 0.000137537	(W_tropicalis#0.00124339: 0.0041988	W_muriae#0.00384752: 0.0041988)#0.00361078: 4.3901e-05)#0.0322774; 5
(W_muriae#0.00384752: 0.0042427	(W_tropicalis#0.00194941: 0.00422452	((W_canadensis#0.000254098: 0.00409381	W_sebi#0.00313583: 0.00409381)#0.00256954: 1.13528e-05	W_mellicola#0.00636418: 0.00410517)#0.00880964: 0.00011935)#0.00133665: 1.81875e-05)#0.0322774; 5
(W_muriae#0.00384752: 0.0042427	(W_mellicola#0.00636418: 0.00419711	((W_canadensis#0.000254098: 0.00409381	W_sebi#0.00313583: 0.00409381)#0.000358895: 2.72792e-05	W_tropicalis#0.00194941: 0.00412109)#0.0087756: 7.60147e-05)#0.00134538: 4.55961e-05)#0.0302047; 5
(W_muriae#0.00384752: 0.0042427	(W_mellicola#0.00636418: 0.00419711	((W_canadensis#0.000254098: 0.00409381	W_tropicalis#0.00194941: 0.00409381)#0.00286325: 7.42968e-05	W_sebi#0.00313583: 0.00416811)#0.00603039: 2.89971e-05)#0.00318319: 4.55961e-05)#0.0311561; 5
(W_muriae#0.00414861: 0.00368132	(W_mellicola#0.00552209: 0.003668	((W_canadensis#0.000220476: 0.00355213	W_sebi#0.0027209: 0.00355213)#0.0024844: 6.44661e-05	W_tropicalis#0.00169147: 0.0036166)#0.00369043: 5.13966e-05)#0.00274224: 1.33266e-05)#0.0270336; 5
(W_muriae#0.00414861: 0.00368132	(W_mellicola#0.00552209: 0.00363322	((W_canadensis#0.000220476: 0.00355213	W_sebi#0.0027209: 0.00355213)#0.0024844: 6.44661e-05	W_tropicalis#0.00169147: 0.0036166)#0.00369043: 1.66202e-05)#0.00276849: 4.8103e-05)#0.0270336; 5
(W_muriae#0.00414861: 0.00368132	(W_mellicola#0.00552209: 0.00363322	((W_canadensis#0.000220476: 0.00355213	W_tropicalis#0.00169147: 0.00355213)#0.0036315: 3.97924e-05	W_sebi#0.0027209: 0.00359193)#0.00307936: 4.12939e-05)#0.00276849: 4.8103e-05)#0.0257811; 5
(W_muriae#0.00455688: 0.0040436	(W_sebi#0.00232404: 0.0039891	((W_canadensis#0.000242174: 0.0039017	W_tropicalis#0.00185793: 0.0039017)#0.00535589: 3.10651e-05	W_mellicola#0.00693771: 0.00393276)#0.00339327: 5.63331e-05)#0.00304221: 5.45046e-05)#0.0309114; 5
(((W_canadensis#0.000242174: 0.0039017	W_tropicalis#0.00185793: 0.0039017)#0.00535589: 3.10651e-05	W_mellicola#0.00549825: 0.00393276)#0.00339327: 0.000110838	(W_sebi#0.00232404: 0.0039891	W_muriae#0.00455688: 0.0039891)#0.00158316: 5.45046e-05)#0.0323124; 5
(((W_canadensis#0.000223556: 0.00360175	W_mellicola#0.00507557: 0.00360175)#0.00554107: 2.8677e-05	W_tropicalis#0.0017151: 0.00363043)#0.00313241: 0.000102317	(W_sebi#0.00214538: 0.00368243	W_muriae#0.00420656: 0.00368243)#0.00100761: 5.03145e-05)#0.0320257; 5
(W_muriae#0.00420656: 0.00373274	(W_sebi#0.00214538: 0.00368243	((W_canadensis#0.000223556: 0.00360175	W_mellicola#0.00507557: 0.00360175)#0.00368447: 2.23361e-05	W_tropicalis#0.00265367: 0.00362409)#0.00254759: 5.83432e-05)#0.00100761: 5.03145e-05)#0.0299097; 5
(W_muriae#0.00420656: 0.00373274	(W_tropicalis#0.00265367: 0.00369987	((W_canadensis#0.000223556: 0.00360175	W_mellicola#0.00507557: 0.00360175)#0.00116536: 3.65456e-05	W_sebi#0.00214538: 0.0036383)#0.00253764: 6.15746e-05)#0.00114763: 3.28737e-05)#0.0320969; 5
(W_muriae#0.00420656: 0.00373274	(W_tropicalis#0.00265367: 0.00369987	((W_canadensis#0.000223556: 0.00360175	W_mellicola#0.00507557: 0.00360175)#0.000712181: 3.65456e-05	W_sebi#0.00214538: 0.0036383)#0.00253764: 6.15746e-05)#0.00114763: 3.28737e-05)#0.0320969; 5
(W_muriae#0.00420656: 0.00373274	(W_sebi#0.00214538: 0.00369891	((W_canadensis#0.000223556: 0.00360175	W_mellicola#0.00507557: 0.00360175)#0.00257965: 6.16623e-05	W_tropicalis#0.00265367: 0.00366341)#0.00364124: 3.54922e-05)#0.00114793: 3.38394e-05)#0.0299824; 5
(W_muriae#0.00420656: 0.00373274	((W_canadensis#0.000223556: 0.00360175	W_mellicola#0.00507557: 0.00360175)#0.000954537: 9.71545e-05	(W_sebi#0.00214538: 0.00366341	W_tropicalis#0.00162466: 0.00366341)#0.00364124: 3.54922e-05)#0.000963054: 3.38394e-05)#0.0299824; 5
(W_muriae#0.00420656: 0.00373274	((W_canadensis#0.000223556: 0.00360175	W_mellicola#0.00507557: 0.00360175)#0.000954537: 6.73786e-05	(W_sebi#0.00214538: 0.00366341	W_tropicalis#0.00162466: 0.00366341)#0.00364124: 5.71631e-06)#0.00229547: 6.36153e-05)#0.0276154; 5
(W_muriae#0.00420656: 0.00373274	((W_canadensis#0.000223556: 0.00360175	W_mellicola#0.00507557: 0.00360175)#0.000954537: 8.92914e-05	(W_sebi#0.00214538: 0.00366341	W_tropicalis#0.00162466: 0.00366341)#0.0011732: 2.76292e-05)#0.00228184: 4.17025e-05)#0.0276154; 5
((W_sebi#0.00214538: 0.00366341	W_tropicalis#0.00162466: 0.00366341)#0.00186488: 6.93316e-05	((W_canadensis#0.0009749: 0.00360175	W_mellicola#0.00738348: 0.00360175)#0.000954537: 8.92914e-05	W_muriae#0.00420656: 0.00369104)#0.0034017: 4.17025e-05)#0.0276154; 5
((W_sebi#0.00214538: 0.00366341	W_tropicalis#0.00162466: 0.00366341)#0.00186488: 6.93316e-05	((W_canadensis#0.000354327: 0.00360175	W_mellicola#0.00738348: 0.00360175)#0.000954537: 8.92914e-05	W_muriae#0.00420656: 0.00369104)#0.00211452: 4.17025e-05)#0.029651; 5
((W_canadensis#0.000354327: 0.00360175	W_mellicola#0.00738348: 0.00360175)#0.000954537: 0.000130994	((W_sebi#0.00214538: 0.00366341	W_tropicalis#0.00162466: 0.00366341)#0.00186488: 5.81523e-05	W_muriae#0.00420656: 0.00372157)#0.00112757: 1.11793e-05)#0.029651; 5
((W_sebi#0.00214538: 0.00366341	W_tropicalis#0.00119285: 0.00366341)#0.00186488: 6.93316e-05	((W_canadensis#0.00058856: 0.00360175	W_mellicola#0.00738348: 0.00360175)#0.00159112: 0.000119815	W_muriae#0.00420656: 0.00372157)#0.00112757: 1.11793e-05)#0.0322721; 5
((W_sebi#0.00230754: 0.00394032	W_tropicalis#0.00157692: 0.00394032)#0.00482496: 7.45722e-05	((W_canadensis#0.000633047: 0.003874	W_mellicola#0.00794157: 0.003874)#0.00171139: 0.000128871	W_muriae#0.00452452: 0.00400287)#0.00241383: 1.20244e-05)#0.0347115; 5
((W_sebi#0.00230754: 0.00394032	W_tropicalis#0.00157692: 0.00394032)#0.00411032: 7.45722e-05	((W_canadensis#0.000633047: 0.003874	W_mellicola#0.00794157: 0.003874)#0.000552547: 8.79534e-05	W_muriae#0.00452452: 0.00396195)#0.00472629: 5.29418e-05)#0.0347115; 5
((W_sebi#0.00230754: 0.00394032	W_tropicalis#0.00157692: 0.00394032)#0.0031564: 7.45722e-05	((W_canadensis#0.000633047: 0.003874	W_mellicola#0.00794157: 0.003874)#0.00204492: 0.000120061	W_muriae#0.00452452: 0.00399406)#0.00138143: 2.08348e-05)#0.0347115; 5
((W_sebi#0.00230754: 0.00394032	W_tropicalis#0.00157692: 0.00394032)#0.0031564: 7.45722e-05	((W_canadensis#0.000633047: 0.003874	W_mellicola#0.00794157: 0.003874)#0.00204492: 0.000120061	W_muriae#0.00452452: 0.00399406)#0.00294837: 2.08348e-05)#0.0352833; 5
(W_muriae#0.00452452: 0.00401489	((W_canadensis#0.000633047: 0.003874	W_mellicola#0.00794157: 0.003874)#0.00204492: 0.000123958	(W_sebi#0.00230754: 0.00394032	W_tropicalis#0.00157692: 0.00394032)#0.0031564: 5.76346e-05)#0.00294549: 1.69376e-05)#0.0373312; 5
(W_muriae#0.00397348: 0.00352591	(W_tropicalis#0.00138487: 0.00351104	(W_sebi#0.00202651: 0.00346042	(W_canadensis#0.000555948: 0.00340218	W_mellicola#0.00583449: 0.00340218)#0.00179587: 5.82456e-05)#0.00415074: 5.06153e-05)#0.00104174: 1.48747e-05)#0.0327846; 5
(W_muriae#0.00397348: 0.00352591	(W_tropicalis#0.00138487: 0.00351104	(W_sebi#0.00202651: 0.00346042	(W_canadensis#0.000555948: 0.00340218	W_mellicola#0.00583449: 0.00340218)#0.00179587: 5.82456e-05)#0.00415074: 5.06153e-05)#0.00236116: 1.48747e-05)#0.0308757; 5
(W_muriae#0.00397348: 0.00352591	(W_tropicalis#0.00138487: 0.00347238	(W_mellicola#0.00583449: 0.00343868	(W_canadensis#0.000555948: 0.00340218	W_sebi#0.00202651: 0.00340218)#0.00179587: 3.65004e-05)#0.00321742: 3.37012e-05)#0.00238745: 5.3534e-05)#0.0297254; 5
(W_muriae#0.00445356: 0.00395192	(W_mellicola#0.00653942: 0.00394669	(W_tropicalis#0.00155219: 0.0038742	(W_canadensis#0.000623118: 0.00381323	W_sebi#0.00227135: 0.00381323)#0.00511694: 6.09662e-05)#0.00358749: 7.24945e-05)#0.00497578: 5.22468e-06)#0.0313475; 5
(W_muriae#0.00445356: 0.00395192	(W_mellicola#0.00653942: 0.00392202	(W_canadensis#0.000623118: 0.0038486	(W_tropicalis#0.00155219: 0.00381323	W_sebi#0.00227135: 0.00381323)#0.00227118: 3.53699e-05)#0.00091952: 7.34152e-05)#0.00229995: 2.99002e-05)#0.0336871; 5
(W_muriae#0.00445356: 0.00395192	(W_mellicola#0.00653942: 0.00389071	(W_tropicalis#0.00155219: 0.00387295	(W_canadensis#0.000623118: 0.00381323	W_sebi#0.00227135: 0.00381323)#0.00227118: 5.97161e-05)#0.00108507: 1.77638e-05)#0.00231845: 6.12054e-05)#0.0307356; 5
(W_muriae#0.00359699: 0.00395192	(W_tropicalis#0.00155219: 0.00388064	(W_mellicola#0.00653942: 0.00383898	(W_canadensis#0.000623118: 0.00381323	W_sebi#0.00227135: 0.00381323)#0.000765401: 2.57477e-05)#0.00128582: 4.16582e-05)#0.00460359: 7.12793e-05)#0.0282562; 5
(W_muriae#0.00359699: 0.00395192	(W_tropicalis#0.00155219: 0.00390932	(W_mellicola#0.00653942: 0.00383898	(W_canadensis#0.000623118: 0.00381323	W_sebi#0.00227135: 0.00381323)#0.00116823: 2.57477e-05)#0.00128582: 7.0338e-05)#0.00290285: 4.25996e-05)#0.0262498; 5
(W_muriae#0.00359699: 0.00395192	(W_tropicalis#0.00155219: 0.00393537	(W_canadensis#0.000623118: 0.003863	(W_mellicola#0.00611012: 0.00381323	W_sebi#0.00227135: 0.00381323)#0.00198895: 4.97663e-05)#0.00127782: 7.23715e-05)#0.00288364: 1.65475e-05)#0.0254195; 5
(W_tropicalis#0.00155219: 0.00395192	(W_muriae#0.00359699: 0.00393424	(W_canadensis#0.000623118: 0.00390908	(W_mellicola#0.00611012: 0.00381323	W_sebi#0.00227135: 0.00381323)#0.00359642: 9.58516e-05)#0.00381507: 2.51541e-05)#0.00556995: 1.76796e-05)#0.0281515; 5
(W_tropicalis#0.00155219: 0.00395192	(W_muriae#0.00359699: 0.00394789	(W_mellicola#0.00611012: 0.00392162	(W_canadensis#0.000623118: 0.00381323	W_sebi#0.00227135: 0.00381323)#0.00225736: 0.000108393)#0.00380287: 2.62619e-05)#0.00708284: 4.03093e-06)#0.0266231; 5
(W_tropicalis#0.00155219: 0.00395192	(W_muriae#0.00359699: 0.00393017	(W_mellicola#0.00611012: 0.00392162	(W_canadensis#0.000623118: 0.00381323	W_sebi#0.00227135: 0.00381323)#0.00165843: 0.000108393)#0.00380287: 8.54338e-06)#0.00572562: 2.17494e-05)#0.0290462; 5
(W_tropicalis#0.00204025: 0.00395192	(W_mellicola#0.00611012: 0.00393672	(W_muriae#0.00359699: 0.00392162	(W_canadensis#0.000623118: 0.00381323	W_sebi#0.00227135: 0.00381323)#0.00165843: 0.000108393)#0.00071518: 1.50928e-05)#0.006473: 1.52e-05)#0.0290462; 5
(W_tropicalis#0.00204025: 0.00395192	((W_canadensis#0.000623118: 0.00381323	W_sebi#0.00227135: 0.00381323)#0.00165843: 0.000130527	(W_muriae#0.00359699: 0.00392162	W_mellicola#0.00611012: 0.00392162)#0.00214849: 2.21348e-05)#0.00646144: 8.15798e-06)#0.026689; 5
((W_muriae#0.00359699: 0.00392162	W_mellicola#0.00611012: 0.00392162)#0.00370102: 3.02928e-05	((W_canadensis#0.000623118: 0.00381323	W_sebi#0.00227135: 0.00381323)#0.00165843: 7.09855e-05	W_tropicalis#0.00204025: 0.00388422)#0.00565208: 6.76998e-05)#0.0289024; 5
((W_muriae#0.00359699: 0.00392162	W_mellicola#0.00611012: 0.00392162)#0.00370102: 3.02928e-05	((W_tropicalis#0.00204025: 0.00381323	W_sebi#0.00227135: 0.00381323)#0.00165843: 0.000105979	W_canadensis#0.000623118: 0.00391921)#0.00560161: 3.2706e-05)#0.0289024; 5
((W_muriae#0.00359699: 0.00392162	W_mellicola#0.00611012: 0.00392162)#0.00226791: 3.02928e-05	((W_tropicalis#0.00204025: 0.00381323	W_sebi#0.00227135: 0.00381323)#0.00165843: 9.55101e-05	W_canadensis#0.000686565: 0.00390874)#0.00469639: 4.31752e-05)#0.0273711; 5
((W_muriae#0.00359699: 0.00392162	W_mellicola#0.00611012: 0.00392162)#0.00226791: 3.02928e-05	((W_tropicalis#0.00204025: 0.00381323	W_sebi#0.00227135: 0.00381323)#0.00165843: 0.000123731	W_canadensis#0.000686565: 0.00393696)#0.00318877: 1.49542e-05)#0.0273711; 5
((W_muriae#0.00359699: 0.00392162	W_mellicola#0.00611012: 0.00392162)#0.00226791: 3.02928e-05	((W_tropicalis#0.00204025: 0.00381323	W_sebi#0.00227135: 0.00381323)#0.00166838: 0.000123731	W_canadensis#0.000686565: 0.00393696)#0.00108375: 1.49542e-05)#0.0255954; 5
((W_muriae#0.00359699: 0.00392162	W_mellicola#0.00611012: 0.00392162)#0.00226791: 3.02928e-05	((W_tropicalis#0.00204025: 0.00259556	W_canadensis#0.000686565: 0.00259556)#0.00245108: 0.0013414	W_sebi#0.00227135: 0.00393696)#0.00108375: 1.49542e-05)#0.0255954; 5
((W_muriae#0.0034025: 0.00370958	W_mellicola#0.00577975: 0.00370958)#0.00214528: 2.86549e-05	((W_tropicalis#0.000880549: 0.00245522	W_canadensis#0.000649442: 0.00245522)#0.00330987: 0.00126887	W_sebi#0.00214854: 0.00372409)#0.00133156: 1.41457e-05)#0.0263804; 5
((W_muriae#0.0034025: 0.00370958	W_mellicola#0.00577975: 0.00370958)#0.00214528: 2.86549e-05	((W_tropicalis#0.00162674: 0.00245522	W_canadensis#0.000649442: 0.00245522)#0.00613215: 0.00126887	W_sebi#0.00214854: 0.00372409)#0.000214847: 1.41457e-05)#0.0243813; 5
((W_muriae#0.0034025: 0.00370958	W_mellicola#0.00577975: 0.00370958)#0.000716526: 2.86549e-05	((W_tropicalis#0.00162674: 0.00313476	W_canadensis#0.000649442: 0.00313476)#0.00229651: 0.00058933	W_sebi#0.00214854: 0.00372409)#0.000767039: 1.41457e-05)#0.0243813; 5
(W_sebi#0.00242377: 0.00421711	((W_tropicalis#0.00183513: 0.00353632	W_canadensis#0.000732636: 0.00353632)#0.00531934: 0.000661474	(W_muriae#0.00383836: 0.00418478	W_mellicola#0.00652014: 0.00418478)#0.000808314: 1.30182e-05)#0.00103968: 1.93073e-05)#0.0275045; 5
(W_sebi#0.00242377: 0.00421711	((W_tropicalis#0.00183513: 0.00353632	W_canadensis#0.000732636: 0.00353632)#0.00420218: 0.000661474	(W_muriae#0.00383836: 0.00418478	W_mellicola#0.00652014: 0.00418478)#0.000808314: 1.30182e-05)#0.00103968: 1.93073e-05)#0.0275045; 5
(W_sebi#0.00242377: 0.00421711	((W_tropicalis#0.00183513: 0.00353632	W_canadensis#0.000732636: 0.00353632)#0.00347458: 0.000661474	(W_muriae#0.00383836: 0.00418478	W_mellicola#0.00652014: 0.00418478)#0.000808314: 1.30182e-05)#0.0036433: 1.93073e-05)#0.0296914; 5
(W_sebi#0.00214539: 0.00373276	((W_tropicalis#0.00162436: 0.00275743	W_canadensis#0.00064849: 0.00275743)#0.00636652: 0.000963128	(W_muriae#0.00339751: 0.00370414	W_mellicola#0.00577128: 0.00370414)#0.00135951: 1.641e-05)#0.00322062: 1.22029e-05)#0.0288989; 5
(W_sebi#0.00214539: 0.00373276	((W_tropicalis#0.00179626: 0.00356334	W_canadensis#0.00064849: 0.00356334)#0.00429588: 0.00015266	(W_muriae#0.00339751: 0.00370414	W_mellicola#0.00577128: 0.00370414)#0.00251771: 1.18548e-05)#0.00529162: 1.6758e-05)#0.0277488; 5
(W_sebi#0.00214539: 0.00373276	(W_muriae#0.00339751: 0.00370936	((W_tropicalis#0.00179626: 0.00356334	W_canadensis#0.00064849: 0.00356334)#0.00429588: 0.000140805	W_mellicola#0.00577128: 0.00370414)#0.00251771: 5.21149e-06)#0.00783296: 2.34014e-05)#0.0258104; 5
(W_sebi#0.00214539: 0.00373276	(W_muriae#0.00339751: 0.00371989	((W_tropicalis#0.00179626: 0.00356334	W_canadensis#0.00064849: 0.00356334)#0.00429588: 0.000104334	W_mellicola#0.00577128: 0.00366767)#0.00254275: 5.22183e-05)#0.00991271: 1.2866e-05)#0.0275469; 5
(W_sebi#0.00214539: 0.00373276	(W_muriae#0.00339751: 0.00371948	((W_tropicalis#0.00179626: 0.00356334	W_canadensis#0.00064849: 0.00356334)#0.00429588: 7.78245e-05	W_mellicola#0.00687699: 0.00364116)#0.00256126: 7.83111e-05)#0.00991382: 1.32823e-05)#0.0304332; 5
(W_sebi#0.00214539: 0.00373276	(W_muriae#0.00339751: 0.00370434	((W_tropicalis#0.00179626: 0.00356334	W_mellicola#0.00479868: 0.00356334)#0.00429588: 1.51951e-05	W_canadensis#0.00064849: 0.00357853)#0.00260609: 0.000125809)#0.00769724: 2.84141e-05)#0.0304332; 5
(W_sebi#0.00214539: 0.00373276	(W_muriae#0.00339751: 0.00370434	((W_tropicalis#0.00179626: 0.00356334	W_mellicola#0.00550732: 0.00356334)#0.00429588: 5.42845e-06	W_canadensis#0.00064849: 0.00356877)#0.00261322: 0.000135575)#0.00414731: 2.84141e-05)#0.0304332; 5
(W_sebi#0.00214539: 0.00373276	(W_muriae#0.00339751: 0.00370434	((W_tropicalis#0.00179626: 0.00356334	W_mellicola#0.00550732: 0.00356334)#0.00259447: 9.1817e-05	W_canadensis#0.00064849: 0.00365516)#0.00255146: 4.91867e-05)#0.00337985: 2.84141e-05)#0.0317463; 5
(W_sebi#0.00214539: 0.00373276	(W_muriae#0.00339751: 0.0037017	((W_tropicalis#0.00179626: 0.00356334	W_mellicola#0.00550732: 0.00356334)#0.00413765: 9.1817e-05	W_canadensis#0.00064849: 0.00365516)#0.000976654: 4.654e-05)#0.00251616: 3.10608e-05)#0.0341945; 5
(W_sebi#0.00214539: 0.00373276	(W_muriae#0.00339751: 0.00367493	((W_canadensis#0.00064849: 0.00356334	W_mellicola#0.00550732: 0.00356334)#0.00272211: 1.46284e-05	W_tropicalis#0.00179626: 0.00357797)#0.00107424: 9.69586e-05)#0.00253449: 5.78308e-05)#0.0321052; 5
(W_sebi#0.00240835: 0.00419028	(W_muriae#0.00381394: 0.00412536	((W_canadensis#0.000727975: 0.0040001	W_mellicola#0.00506963: 0.0040001)#0.00152551: 5.90392e-06	W_tropicalis#0.00201643: 0.004006)#0.00320762: 0.00011936)#0.00284514: 6.49191e-05)#0.0337653; 5
(W_sebi#0.00240835: 0.00419028	(W_muriae#0.00381394: 0.00412536	((W_canadensis#0.000727975: 0.0040001	W_mellicola#0.00675132: 0.0040001)#0.00152551: 1.6922e-06	W_tropicalis#0.00201643: 0.00400179)#0.003211: 0.000123572)#0.00284514: 6.49191e-05)#0.0313033; 5
(W_muriae#0.00381394: 0.00419028	(W_sebi#0.0034772: 0.00412536	((W_canadensis#0.000707424: 0.0040001	W_mellicola#0.00506346: 0.0040001)#0.00152551: 1.6922e-06	W_tropicalis#0.000974869: 0.00400179)#0.00463542: 0.000123572)#0.00371472: 6.49191e-05)#0.0339411; 5
(W_muriae#0.00381394: 0.00419028	(W_sebi#0.0034772: 0.00412536	((W_canadensis#0.000707424: 0.0040001	W_mellicola#0.00506346: 0.0040001)#0.00152551: 1.6922e-06	W_tropicalis#0.000974869: 0.00400179)#0.0033546: 0.000123572)#0.00155845: 6.49191e-05)#0.0339411; 5
(W_sebi#0.0034772: 0.00419028	(W_muriae#0.00381394: 0.00418084	((W_canadensis#0.000707424: 0.0040001	W_mellicola#0.00506346: 0.0040001)#0.00152551: 3.04254e-05	W_tropicalis#0.000974869: 0.00403052)#0.00333069: 0.000150314)#0.00153777: 9.44349e-06)#0.0363609; 5
(W_sebi#0.0034772: 0.00419028	(W_tropicalis#0.000974869: 0.00418084	((W_canadensis#0.000707424: 0.0040001	W_mellicola#0.00506346: 0.0040001)#0.00152551: 3.96369e-05	W_muriae#0.00381394: 0.00403973)#0.00332309: 0.000141103)#0.00153777: 9.44349e-06)#0.0385134; 5
(W_sebi#0.0034772: 0.00419028	(W_muriae#0.00381394: 0.00418084	((W_canadensis#0.000707424: 0.0040001	W_mellicola#0.00506346: 0.0040001)#0.00152551: 9.37996e-05	W_tropicalis#0.000974869: 0.00409389)#0.00327913: 8.69402e-05)#0.00153777: 9.44349e-06)#0.0361063; 5
(W_sebi#0.0034772: 0.00419028	(W_muriae#0.00381394: 0.00418084	((W_canadensis#0.000707424: 0.0040001	W_mellicola#0.00506346: 0.0040001)#0.00152551: 0.000125198	W_tropicalis#0.000974869: 0.00412529)#0.00507953: 5.55416e-05)#0.00153777: 9.44349e-06)#0.0353307; 5
(W_sebi#0.00516133: 0.00419028	(W_muriae#0.00381394: 0.00414828	((W_canadensis#0.000648336: 0.0040001	W_mellicola#0.00506346: 0.0040001)#0.00181584: 9.03032e-05	W_tropicalis#0.000974869: 0.0040904)#0.00512286: 5.78809e-05)#0.00315683: 4.19992e-05)#0.0328166; 5
(W_sebi#0.00516133: 0.00419028	(W_muriae#0.00381394: 0.0041756	((W_canadensis#0.000648336: 0.0040001	W_mellicola#0.00506346: 0.0040001)#0.00181584: 0.000125369	W_tropicalis#0.000974869: 0.00412546)#0.00507932: 5.01324e-05)#0.00313618: 1.46819e-05)#0.0352811; 5
(W_sebi#0.00516133: 0.00419028	(W_tropicalis#0.000974869: 0.00417819	((W_canadensis#0.000648336: 0.0040001	W_mellicola#0.00506346: 0.0040001)#0.00181584: 0.000121389	W_muriae#0.00381394: 0.00412148)#0.00694583: 5.67054e-05)#0.0054233: 1.2089e-05)#0.0327901; 5
(W_sebi#0.00516133: 0.00419028	(W_muriae#0.00381394: 0.00417136	((W_canadensis#0.000648336: 0.0040001	W_mellicola#0.00506346: 0.0040001)#0.00340844: 0.000152672	W_tropicalis#0.000974869: 0.00415277)#0.00524593: 1.85886e-05)#0.00543218: 1.89231e-05)#0.0327901; 5
(W_muriae#0.003574: 0.00392666	(W_sebi#0.00483662: 0.00390893	((W_canadensis#0.000641573: 0.00374844	W_mellicola#0.00474491: 0.00374844)#0.00319401: 1.54316e-05	W_tropicalis#0.000913538: 0.00376387)#0.00383424: 0.000145054)#0.00509043: 1.77326e-05)#0.0318169; 5
(W_muriae#0.003574: 0.00392666	(W_sebi#0.00244068: 0.0039203	((W_canadensis#0.000641573: 0.00374844	W_mellicola#0.00474491: 0.00374844)#0.00119244: 1.54316e-05	W_tropicalis#0.000913538: 0.00376387)#0.00383424: 0.000156425)#0.00255952: 6.3622e-06)#0.0292027; 5
(W_muriae#0.003574: 0.00392666	(W_sebi#0.00244068: 0.0039203	((W_canadensis#0.000641573: 0.00374844	W_mellicola#0.00474491: 0.00374844)#0.00119244: 4.25716e-06	W_tropicalis#0.000913538: 0.0037527)#0.00176131: 0.000167599)#0.00255952: 6.3622e-06)#0.0313933; 5
(W_muriae#0.003574: 0.00392666	(W_sebi#0.00244068: 0.0039203	((W_canadensis#0.000641573: 0.00374844	W_mellicola#0.00474491: 0.00374844)#0.00119244: 3.30375e-05	W_tropicalis#0.00121034: 0.00378148)#0.0017479: 0.000138819)#0.00156554: 6.3622e-06)#0.0342307; 5
(((W_canadensis#0.000641573: 0.00374844	W_mellicola#0.00474491: 0.00374844)#0.00119244: 6.72987e-06	W_tropicalis#0.00121034: 0.00375517)#0.00176015: 0.000171488	(W_sebi#0.00244068: 0.0039203	W_muriae#0.003574: 0.0039203)#0.00156554: 6.3622e-06)#0.0361255; 5
(((W_canadensis#0.000641573: 0.00374844	W_mellicola#0.00474491: 0.00374844)#0.00119244: 1.78059e-05	W_tropicalis#0.00087876: 0.00376625)#0.00434924: 0.000160412	(W_sebi#0.00244068: 0.0039203	W_muriae#0.003574: 0.0039203)#0.00156554: 6.3622e-06)#0.034192; 5
(((W_canadensis#0.000610315: 0.00356581	W_mellicola#0.00451373: 0.00356581)#0.00113434: 1.69384e-05	W_tropicalis#0.000835946: 0.00358275)#0.00208987: 0.000152597	(W_sebi#0.00369713: 0.0037293	W_muriae#0.00339987: 0.0037293)#0.00148926: 6.05223e-06)#0.0308504; 5
(W_muriae#0.00339987: 0.00373535	(W_sebi#0.00369713: 0.00364756	((W_canadensis#0.000654358: 0.00356581	W_mellicola#0.00451373: 0.00356581)#0.00113434: 1.69384e-05	W_tropicalis#0.000835946: 0.00358275)#0.00208987: 6.48088e-05)#0.00152264: 8.77883e-05)#0.0335943; 5
(W_muriae#0.00339987: 0.00373535	(W_sebi#0.00369713: 0.00373013	((W_canadensis#0.000654358: 0.00356581	W_tropicalis#0.000835946: 0.00356581)#0.00113434: 4.16445e-05	W_mellicola#0.00451373: 0.00360746)#0.00207555: 0.000122671)#0.0015651: 5.22027e-06)#0.0367314; 5
(W_muriae#0.00339987: 0.00373535	(W_sebi#0.00369713: 0.00373013	((W_canadensis#0.000654358: 0.00356581	W_tropicalis#0.000835946: 0.00356581)#0.00113434: 0.000128022	W_mellicola#0.00451373: 0.00369383)#0.00358379: 3.6293e-05)#0.000428946: 5.22027e-06)#0.0367314; 5
(((W_canadensis#0.000654358: 0.00356581	W_tropicalis#0.000835946: 0.00356581)#0.000937035: 0.000112202	W_mellicola#0.00451373: 0.00367801)#0.0063665: 5.73336e-05	(W_sebi#0.00369713: 0.00373013	W_muriae#0.00339987: 0.00373013)#0.00205374: 5.22027e-06)#0.0383547; 5
(((W_canadensis#0.00071055: 0.00387202	W_tropicalis#0.000907732: 0.00387202)#0.0010175: 0.000117218	W_mellicola#0.00490134: 0.00398924)#0.00692122: 6.68763e-05	(W_sebi#0.00401461: 0.00405045	W_muriae#0.00369183: 0.00405045)#0.000807968: 5.66855e-06)#0.0395619; 5
(((W_canadensis#0.000667221: 0.00363591	W_tropicalis#0.000852378: 0.00363591)#0.00047872: 0.00011007	W_mellicola#0.00460246: 0.00374598)#0.00870072: 6.27982e-05	(W_sebi#0.0037698: 0.00380345	W_muriae#0.0034667: 0.00380345)#0.00144186: 5.32289e-06)#0.0380124; 5
(W_muriae#0.0034667: 0.00380878	(W_sebi#0.0037698: 0.00380345	((W_canadensis#0.000667221: 0.00363591	W_tropicalis#0.000852378: 0.00363591)#0.00273113: 0.00011007	W_mellicola#0.00460246: 0.00374598)#0.00626043: 5.74753e-05)#0.00144186: 5.32289e-06)#0.0380124; 5
[truncated: 486 more rows]
