# Supplementary material for: Application of the Phylogenetic Species Concept to Wallemia sebi from House Dust and Indoor Air Revealed by Multi-Locus Genealogical Concordance
Source: PLoS One. 2015 Mar 23;10(3):e0120894. doi: 10.1371/journal.pone.0120894 (PMC4370657; doi:10.1371/journal.pone.0120894)
Supplement: S2 File — (ZIP) [file pone.0120894.s006.zip › algorithm1/a2_m1_run2/terminal_output.txt]

bp&p Version 3.0, October 2014
5 species:  W_muriae (42) W_sebi (10) W_mellicola (32) W_tropicalis (3) W_canadensis (3)
(W_muriae, (((W_sebi, W_mellicola), W_tropicalis), W_canadensis));

pop by pop table showing node numbers in species tree

                        1  2  3  4  5  6  7  8  9
species  1 W_muriae     1  0  0  0  0  1  0  0  0
species  2 W_sebi       0  1  0  0  0  1  1  1  1
species  3 W_mellicola   0  0  1  0  0  1  1  1  1
species  4 W_tropicalis   0  0  0  1  0  1  1  1  0
species  5 W_canadensis   0  0  0  0  1  1  1  0  0
species  6 W_muriaeW_sebiW_mellicolaW_tropicalisW_canadensis   0  0  0  0  0  1  0  0  0
species  7 W_sebiW_mellicolaW_tropicalisW_canadensis   0  0  0  0  0  1  1  0  0
species  8 W_sebiW_mellicolaW_tropicalis   0  0  0  0  0  1  1  1  0
species  9 W_sebiW_mellicola   0  0  0  0  0  1  1  1  1

9 theta parameters (populations) in the order:
  theta_1W_muriae theta_2W_sebi theta_3W_mellicola theta_4W_tropicalis theta_5W_canadensis theta_9W_sebiW_mellicola theta_8W_sebiW_mellicolaW_tropicalis theta_7W_sebiW_mellicolaW_tropicalisW_canadensis theta_6W_muriaeW_sebiW_mellicolaW_tropicalisW_canadensis
4 species divergence times in the order:
  tau_6W_muriaeW_sebiW_mellicolaW_tropicalisW_canadensis tau_7W_sebiW_mellicolaW_tropicalisW_canadensis tau_8W_sebiW_mellicolaW_tropicalis tau_9W_sebiW_mellicola

Rates vary among loci, with ri/L ~ Dirichlet(2.00)

Reading Individual-Species map (Imap) from Wallemia.Imap.txt
Individual -> Species map:  3 3 3 4 2 5 2 1 3 3 3 3 3 3 3 3 4 3 3 3 4 3 3 3 3 2 3 3 3 1 1 1 1 1 1 1 3 3 3 1 1 2 3 2 1 2 1 2 1 1 3 3 2 2 2 1 3 5 3 3 5 1 1 1 1 1 1 1 3 1 1 1 1 1 1 1 1 1 1 1 1 1 1 1 1 1 1 1 1 3

Reading sequence data..  5 loci
locus  1: 70 sequences ( 32  9 24  3  2 )   513 sites   110 patterns, messy
locus  2: 90 sequences ( 42 10 32  3  3 )   603 sites   107 patterns, messy
locus  3: 90 sequences ( 42 10 32  3  3 )   610 sites   109 patterns, messy
locus  4: 85 sequences ( 39 10 30  3  3 )   738 sites    63 patterns, messy
locus  5: 90 sequences ( 42 10 32  3  3 )   607 sites   108 patterns, messy
2669952 bytes for conP, 60840 bytes for gene trees.  


MCMC settings: 200 burnin, sampling every 1, 2000 samples
Approximating posterior, using sequence data
(Settings: cleandata=0 print=1 saveconP=1 moveinnode=1)

Starting rjMCMC... 
PrSplit = 0.500000
rj algorithm 1: new theta from G(a=2.00, m=1.00)

Starting species model: 1110

root dist = 0.03934

Initial parameters, np = 10 (gene trees are generated from the prior):

lnL0 =  -20721.062

-10% 0.73 0.05 0.57 0.33 0.00 0.44   4 10 0.0000 0.0000 P(4)=1.000  0.0096 0.0023 1958.11 -13962.93
-10% 0.69 0.05 0.50 0.33 0.00 0.39   4 10 0.0000 0.0000 P(4)=1.000  0.0149 0.0023 1910.42 -12646.11
-10% 0.67 0.04 0.43 0.22 0.33 0.37   4 10 0.0000 0.3333 P(4)=1.000  0.0189 0.0023 1916.58 -11823.54
-10% 0.66 0.04 0.39 0.25 0.50 0.39   4 10 0.0000 0.2500 P(4)=1.000  0.0210 0.0023 1876.61 -11265.90
-10% 0.65 0.04 0.31 0.20 0.40 0.38   4 10 0.0000 0.2000 P(4)=1.000  0.0222 0.0023 1892.23 -10908.85
-10% 0.65 0.03 0.28 0.25 0.50 0.39   5 13 0.1667 0.3333 P(4)=0.833  0.0230 0.0023 1822.97 -10658.48
-10% 0.64 0.03 0.26 0.21 0.57 0.40   5 13 0.1667 0.4286 P(4)=0.714  0.0236 0.0023 1800.81 -10466.80
-10% 0.64 0.03 0.25 0.25 0.62 0.40   5 13 0.1667 0.3750 P(4)=0.625  0.0249 0.0023 1773.54 -10112.84
-10% 0.64 0.03 0.24 0.28 0.56 0.40   5 13 0.1429 0.4444 P(4)=0.556  0.0271 0.0023 1772.99 -9956.98
 -9% 0.64 0.03 0.22 0.28 0.60 0.40   5 13 0.1429 0.4444 P(4)=0.500  0.0288 0.0023 1731.14 -9697.59
 -9% 0.63 0.03 0.22 0.27 0.64 0.40   5 13 0.1429 0.4000 P(5)=0.545  0.0302 0.0023 1744.80 -9606.94
 -9% 0.63 0.03 0.21 0.27 0.58 0.41   5 13 0.1250 0.4000 P(5)=0.583  0.0313 0.0023 1767.03 -9550.68
 -9% 0.63 0.02 0.20 0.27 0.62 0.41   5 13 0.1250 0.4000 P(5)=0.615  0.0323 0.0023 1755.16 -9426.88
 -9% 0.63 0.02 0.20 0.29 0.57 0.40   5 13 0.1111 0.3636 P(5)=0.643  0.0331 0.0023 1784.43 -9413.21
 -9% 0.63 0.02 0.19 0.27 0.60 0.40   5 13 0.1111 0.3333 P(5)=0.667  0.0338 0.0023 1772.19 -9288.81
 -9% 0.64 0.02 0.18 0.27 0.62 0.40   5 13 0.1000 0.3077 P(5)=0.688  0.0344 0.0023 1781.61 -9223.09
 -9% 0.64 0.02 0.17 0.25 0.59 0.40   5 13 0.1000 0.3077 P(5)=0.706  0.0349 0.0023 1775.38 -9102.56
 -9% 0.64 0.02 0.17 0.25 0.61 0.39   5 13 0.1000 0.2857 P(5)=0.722  0.0353 0.0023 1779.14 -9022.35
 -9% 0.64 0.02 0.16 0.25 0.63 0.39   5 13 0.0909 0.2667 P(5)=0.737  0.0357 0.0023 1776.67 -8935.52
 -9% 0.64 0.02 0.17 0.25 0.60 0.39   5 13 0.0909 0.2500 P(5)=0.750  0.0360 0.0023 1720.46 -8784.31
 -9% 0.64 0.02 0.16 0.26 0.62 0.40   5 13 0.0833 0.2353 P(5)=0.762  0.0363 0.0023 1703.13 -8695.85
 -9% 0.64 0.02 0.16 0.25 0.64 0.40   5 13 0.0769 0.2222 P(5)=0.773  0.0366 0.0023 1713.03 -8698.50
 -9% 0.65 0.02 0.15 0.24 0.65 0.40   5 13 0.0714 0.2105 P(5)=0.783  0.0369 0.0023 1746.98 -8639.04
 -9% 0.65 0.02 0.15 0.25 0.67 0.40   5 13 0.0714 0.2000 P(5)=0.792  0.0368 0.0023 1735.85 -8628.32
 -9% 0.65 0.02 0.15 0.24 0.68 0.40   5 13 0.0714 0.1905 P(5)=0.800  0.0367 0.0023 1743.03 -8592.45
 -9% 0.65 0.02 0.15 0.24 0.65 0.40   5 13 0.0667 0.1818 P(5)=0.808  0.0367 0.0023 1735.24 -8577.56
 -9% 0.65 0.02 0.15 0.23 0.67 0.40   5 13 0.0667 0.1739 P(5)=0.815  0.0366 0.0023 1756.69 -8581.89
 -9% 0.65 0.02 0.14 0.24 0.68 0.40   5 13 0.0667 0.1667 P(5)=0.821  0.0365 0.0023 1738.74 -8542.05
 -9% 0.65 0.02 0.14 0.23 0.69 0.41   5 13 0.0625 0.1667 P(5)=0.828  0.0364 0.0022 1741.28 -8551.27
 -8% 0.65 0.02 0.13 0.23 0.70 0.41   5 13 0.0625 0.1667 P(5)=0.833  0.0363 0.0022 1752.29 -8549.17
 -8% 0.65 0.02 0.13 0.22 0.71 0.41   5 13 0.0588 0.1600 P(5)=0.839  0.0363 0.0022 1741.24 -8552.01
 -8% 0.65 0.02 0.13 0.22 0.69 0.41   5 13 0.0588 0.1538 P(5)=0.844  0.0362 0.0022 1740.85 -8538.57
 -8% 0.65 0.02 0.13 0.21 0.70 0.41   5 13 0.0556 0.1481 P(5)=0.848  0.0361 0.0022 1736.40 -8555.66
 -8% 0.65 0.02 0.12 0.22 0.68 0.41   5 13 0.0526 0.1429 P(5)=0.853  0.0360 0.0022 1741.81 -8533.07
 -8% 0.65 0.02 0.12 0.22 0.69 0.41   5 13 0.0500 0.1724 P(5)=0.857  0.0360 0.0022 1744.31 -8533.10
 -8% 0.65 0.02 0.12 0.22 0.69 0.41   5 13 0.0500 0.2000 P(5)=0.861  0.0359 0.0022 1746.49 -8521.43
 -8% 0.65 0.02 0.12 0.22 0.70 0.41   5 13 0.0476 0.1935 P(5)=0.865  0.0358 0.0022 1762.35 -8509.83
 -8% 0.65 0.02 0.12 0.22 0.71 0.41   5 13 0.0476 0.1875 P(5)=0.868  0.0358 0.0022 1769.41 -8513.80
 -8% 0.65 0.02 0.12 0.21 0.72 0.41   5 13 0.0455 0.1875 P(5)=0.872  0.0357 0.0022 1797.53 -8511.96
 -8% 0.65 0.02 0.12 0.21 0.72 0.41   5 13 0.0435 0.1875 P(5)=0.875  0.0356 0.0022 1820.19 -8509.76
 -8% 0.65 0.02 0.12 0.20 0.71 0.41   5 13 0.0417 0.1818 P(5)=0.878  0.0356 0.0022 1815.44 -8508.95
 -8% 0.65 0.02 0.12 0.20 0.69 0.41   5 13 0.0400 0.1818 P(5)=0.881  0.0355 0.0022 1794.91 -8510.38
 -8% 0.65 0.02 0.12 0.20 0.70 0.41   5 13 0.0400 0.1765 P(5)=0.884  0.0355 0.0022 1794.63 -8493.43
 -8% 0.65 0.02 0.11 0.20 0.70 0.41   5 13 0.0385 0.1765 P(5)=0.886  0.0354 0.0022 1798.04 -8482.55
 -8% 0.65 0.02 0.11 0.20 0.69 0.40   5 13 0.0370 0.2000 P(5)=0.889  0.0354 0.0022 1790.42 -8466.79
 -8% 0.65 0.01 0.11 0.20 0.70 0.40   5 13 0.0370 0.1944 P(5)=0.891  0.0354 0.0022 1772.19 -8456.90
 -8% 0.65 0.01 0.11 0.19 0.70 0.40   5 13 0.0370 0.1892 P(5)=0.894  0.0353 0.0022 1792.97 -8455.99
 -8% 0.65 0.01 0.12 0.19 0.71 0.40   5 13 0.0370 0.2105 P(5)=0.896  0.0353 0.0022 1789.57 -8453.23
 -8% 0.65 0.01 0.12 0.18 0.71 0.40   5 13 0.0357 0.2308 P(5)=0.898  0.0353 0.0022 1784.04 -8449.92
 -7% 0.65 0.01 0.11 0.18 0.72 0.40   5 13 0.0345 0.2250 P(5)=0.900  0.0352 0.0022 1799.06 -8432.48
 -7% 0.65 0.01 0.12 0.18 0.73 0.41   5 13 0.0333 0.2195 P(5)=0.902  0.0352 0.0022 1795.43 -8425.76
 -7% 0.65 0.01 0.11 0.18 0.71 0.41   5 13 0.0323 0.2195 P(5)=0.904  0.0352 0.0022 1784.48 -8403.25
 -7% 0.65 0.01 0.11 0.17 0.70 0.41   5 13 0.0323 0.2143 P(5)=0.906  0.0351 0.0022 1788.35 -8394.25
 -7% 0.65 0.01 0.11 0.18 0.69 0.41   5 13 0.0312 0.2093 P(5)=0.907  0.0351 0.0022 1811.54 -8397.48
 -7% 0.65 0.01 0.12 0.17 0.69 0.41   5 13 0.0312 0.2273 P(5)=0.909  0.0352 0.0022 1806.92 -8382.17
 -7% 0.65 0.01 0.11 0.17 0.70 0.41   5 13 0.0303 0.2273 P(5)=0.911  0.0352 0.0022 1830.16 -8376.59
 -7% 0.65 0.01 0.11 0.17 0.70 0.41   5 13 0.0294 0.2222 P(5)=0.912  0.0353 0.0022 1813.69 -8349.51
 -7% 0.65 0.01 0.11 0.17 0.71 0.41   5 13 0.0294 0.2174 P(5)=0.914  0.0353 0.0022 1829.87 -8338.33
 -7% 0.65 0.01 0.11 0.17 0.71 0.41   5 13 0.0286 0.2128 P(5)=0.915  0.0354 0.0022 1808.01 -8335.82
 -7% 0.65 0.01 0.12 0.16 0.72 0.41   5 13 0.0286 0.2083 P(5)=0.917  0.0354 0.0022 1797.24 -8318.23
 -7% 0.65 0.01 0.11 0.16 0.72 0.41   5 13 0.0286 0.2083 P(5)=0.918  0.0355 0.0022 1816.17 -8328.53
 -7% 0.65 0.01 0.11 0.17 0.73 0.41   5 13 0.0286 0.2083 P(5)=0.919  0.0355 0.0022 1824.59 -8332.07
 -7% 0.65 0.01 0.11 0.16 0.73 0.41   5 13 0.0278 0.2041 P(5)=0.921  0.0354 0.0022 1813.39 -8325.02
 -7% 0.65 0.01 0.11 0.16 0.73 0.41   5 13 0.0278 0.2000 P(5)=0.922  0.0353 0.0022 1822.22 -8327.66
 -7% 0.65 0.01 0.11 0.16 0.74 0.41   5 13 0.0270 0.1961 P(5)=0.923  0.0353 0.0022 1801.34 -8315.68
 -7% 0.65 0.01 0.11 0.16 0.74 0.41   5 13 0.0270 0.1923 P(5)=0.924  0.0352 0.0022 1812.07 -8315.07
 -7% 0.65 0.01 0.11 0.16 0.73 0.41   5 13 0.0270 0.1923 P(5)=0.925  0.0351 0.0022 1832.16 -8334.58
 -7% 0.65 0.01 0.11 0.16 0.74 0.41   5 13 0.0270 0.1887 P(5)=0.926  0.0351 0.0022 1827.95 -8328.65
 -7% 0.65 0.01 0.11 0.16 0.74 0.41   5 13 0.0263 0.1852 P(5)=0.928  0.0351 0.0022 1838.29 -8331.59
 -6% 0.65 0.01 0.11 0.16 0.74 0.41   5 13 0.0263 0.1852 P(5)=0.929  0.0351 0.0022 1837.60 -8317.34
 -6% 0.65 0.01 0.11 0.16 0.75 0.41   5 13 0.0256 0.1852 P(5)=0.930  0.0352 0.0022 1837.04 -8312.63
 -6% 0.65 0.01 0.11 0.16 0.74 0.41   5 13 0.0250 0.1852 P(5)=0.931  0.0352 0.0022 1832.75 -8324.19
 -6% 0.65 0.01 0.11 0.16 0.74 0.41   5 13 0.0244 0.1852 P(5)=0.932  0.0352 0.0022 1822.17 -8323.61
 -6% 0.65 0.01 0.11 0.16 0.74 0.41   5 13 0.0238 0.1852 P(5)=0.932  0.0351 0.0022 1839.72 -8328.03
 -6% 0.65 0.01 0.11 0.16 0.73 0.41   5 13 0.0233 0.2000 P(5)=0.933  0.0351 0.0022 1827.35 -8330.90
 -6% 0.65 0.01 0.11 0.15 0.72 0.41   5 13 0.0233 0.2143 P(5)=0.934  0.0350 0.0022 1828.89 -8289.07
 -6% 0.65 0.01 0.11 0.16 0.73 0.41   5 13 0.0227 0.2105 P(5)=0.935  0.0350 0.0022 1824.18 -8282.33
 -6% 0.65 0.01 0.11 0.15 0.73 0.41   5 13 0.0222 0.2105 P(5)=0.936  0.0348 0.0022 1804.83 -8294.47
 -6% 0.65 0.01 0.11 0.16 0.73 0.41   5 13 0.0217 0.2241 P(5)=0.937  0.0347 0.0022 1793.18 -8290.69
 -6% 0.65 0.01 0.11 0.15 0.74 0.41   5 13 0.0213 0.2203 P(5)=0.938  0.0347 0.0022 1821.32 -8284.12
 -6% 0.65 0.01 0.11 0.15 0.74 0.41   5 13 0.0208 0.2167 P(5)=0.938  0.0346 0.0022 1807.51 -8282.73
 -6% 0.65 0.01 0.11 0.15 0.74 0.41   5 13 0.0204 0.2131 P(5)=0.939  0.0346 0.0022 1785.04 -8251.34
 -6% 0.65 0.01 0.11 0.15 0.75 0.41   5 13 0.0200 0.2097 P(5)=0.940  0.0346 0.0022 1796.72 -8257.76
 -6% 0.65 0.01 0.11 0.15 0.75 0.41   5 13 0.0196 0.2097 P(5)=0.940  0.0345 0.0022 1815.51 -8245.46
 -6% 0.65 0.01 0.11 0.15 0.75 0.41   5 13 0.0196 0.2063 P(5)=0.941  0.0344 0.0022 1815.33 -8242.81
 -6% 0.65 0.01 0.11 0.15 0.76 0.41   5 13 0.0192 0.2188 P(5)=0.942  0.0344 0.0022 1787.88 -8232.00
 -6% 0.65 0.01 0.11 0.15 0.76 0.41   5 13 0.0189 0.2154 P(5)=0.943  0.0343 0.0022 1762.39 -8236.98
 -6% 0.65 0.01 0.11 0.14 0.76 0.41   5 13 0.0189 0.2273 P(5)=0.943  0.0343 0.0022 1791.27 -8227.70
 -6% 0.65 0.01 0.11 0.15 0.76 0.41   5 13 0.0189 0.2388 P(5)=0.944  0.0342 0.0022 1802.95 -8222.06
 -5% 0.65 0.01 0.11 0.14 0.77 0.41   5 13 0.0185 0.2353 P(5)=0.944  0.0342 0.0022 1814.40 -8226.20
 -5% 0.65 0.01 0.11 0.14 0.77 0.41   5 13 0.0182 0.2319 P(5)=0.945  0.0341 0.0022 1839.06 -8229.07
 -5% 0.65 0.01 0.11 0.14 0.76 0.41   5 13 0.0179 0.2429 P(5)=0.946  0.0342 0.0022 1826.07 -8187.63
 -5% 0.65 0.01 0.11 0.14 0.76 0.41   5 13 0.0179 0.2394 P(5)=0.946  0.0342 0.0022 1814.29 -8178.35
 -5% 0.65 0.01 0.11 0.14 0.76 0.41   5 13 0.0179 0.2361 P(5)=0.947  0.0342 0.0022 1815.75 -8183.44
 -5% 0.65 0.01 0.11 0.14 0.75 0.42   5 13 0.0179 0.2466 P(5)=0.947  0.0341 0.0022 1808.68 -8183.39
 -5% 0.65 0.01 0.11 0.14 0.75 0.42   5 13 0.0175 0.2466 P(5)=0.948  0.0341 0.0022 1813.47 -8180.14
 -5% 0.65 0.01 0.11 0.14 0.75 0.42   5 13 0.0172 0.2568 P(5)=0.948  0.0341 0.0022 1829.42 -8184.50
 -5% 0.65 0.01 0.10 0.14 0.76 0.41   5 13 0.0172 0.2533 P(5)=0.949  0.0340 0.0022 1820.66 -8173.37
 -5% 0.65 0.01 0.10 0.14 0.76 0.41   5 13 0.0169 0.2500 P(5)=0.949  0.0340 0.0022 1833.17 -8187.60
 -5% 0.65 0.01 0.10 0.14 0.76 0.41   5 13 0.0167 0.2500 P(5)=0.950  0.0340 0.0022 1827.34 -8175.32  0:08


Current Pjump:      0.65483  0.01120  0.10349  0.13750  0.76000  0.41444
Current finetune:   0.01000  0.01000  0.01000  0.01000  0.01000  0.01000
New     finetune:   0.03258  0.00035  0.00322  0.00431  0.04957  0.01495


 -5% 0.67 0.26 0.56 0.25 1.00 0.44   5 13 0.0000 0.0000 P(5)=1.000  0.0309 0.0020 1836.46 -8063.87
 -5% 0.67 0.24 0.28 0.25 0.50 0.44   5 13 0.0000 0.0000 P(5)=1.000  0.0309 0.0020 1849.25 -8011.56
 -5% 0.66 0.24 0.30 0.25 0.33 0.44   5 13 0.0000 0.0000 P(5)=1.000  0.0309 0.0020 1857.72 -7934.47
 -5% 0.66 0.24 0.28 0.19 0.50 0.44   5 13 0.0000 0.0000 P(5)=1.000  0.0305 0.0020 1886.07 -7878.32
 -5% 0.66 0.23 0.24 0.20 0.40 0.40   5 13 0.0000 0.0000 P(5)=1.000  0.0296 0.0020 1900.30 -7870.24
 -5% 0.66 0.23 0.28 0.17 0.33 0.39   5 13 0.0000 0.0000 P(5)=1.000  0.0295 0.0020 1898.57 -7836.90
 -5% 0.67 0.23 0.29 0.21 0.29 0.38   5 13 0.0000 0.0000 P(5)=1.000  0.0294 0.0020 1922.23 -7841.66
 -5% 0.66 0.23 0.28 0.19 0.38 0.39   5 13 0.0000 0.0000 P(5)=1.000  0.0292 0.0020 1899.97 -7789.12
 -5% 0.66 0.22 0.27 0.17 0.44 0.40   5 13 0.0000 0.0000 P(5)=1.000  0.0294 0.0020 1924.36 -7767.37
 -4% 0.66 0.22 0.26 0.17 0.40 0.40   5 13 0.0000 0.0000 P(5)=1.000  0.0296 0.0020 1921.87 -7747.52
 -4% 0.66 0.22 0.27 0.16 0.45 0.38   5 13 0.0000 0.0000 P(5)=1.000  0.0297 0.0019 1960.11 -7744.12
 -4% 0.66 0.22 0.28 0.17 0.42 0.37   5 13 0.0000 0.0000 P(5)=1.000  0.0298 0.0019 1954.38 -7714.09
 -4% 0.66 0.21 0.28 0.15 0.46 0.38   5 13 0.0000 0.1667 P(5)=1.000  0.0297 0.0019 1938.09 -7698.50
 -4% 0.66 0.21 0.27 0.14 0.43 0.38   5 13 0.0000 0.1667 P(5)=1.000  0.0297 0.0019 1949.27 -7697.82
 -4% 0.67 0.21 0.27 0.13 0.47 0.39   5 13 0.0000 0.2857 P(5)=1.000  0.0297 0.0019 1979.35 -7704.95
 -4% 0.66 0.21 0.27 0.12 0.44 0.39   5 13 0.0000 0.3750 P(5)=1.000  0.0296 0.0019 1976.33 -7702.79
 -4% 0.66 0.21 0.27 0.13 0.47 0.39   5 13 0.0000 0.3333 P(5)=1.000  0.0295 0.0019 1974.66 -7678.56
 -4% 0.66 0.21 0.25 0.14 0.50 0.40   5 13 0.0000 0.3000 P(5)=1.000  0.0295 0.0019 1940.78 -7678.11
 -4% 0.67 0.21 0.25 0.13 0.53 0.40   5 13 0.0000 0.2727 P(5)=1.000  0.0294 0.0019 1968.88 -7670.16
 -4% 0.66 0.21 0.24 0.12 0.50 0.40   5 13 0.0000 0.2727 P(5)=1.000  0.0293 0.0019 1961.49 -7666.08
 -4% 0.67 0.21 0.23 0.12 0.48 0.40   5 13 0.0000 0.3333 P(5)=1.000  0.0291 0.0019 1980.45 -7673.78
 -4% 0.66 0.21 0.23 0.12 0.50 0.40   5 13 0.0000 0.3846 P(5)=1.000  0.0293 0.0019 1971.23 -7663.37
 -4% 0.66 0.21 0.23 0.13 0.52 0.40   5 13 0.0000 0.3846 P(5)=1.000  0.0293 0.0019 1995.44 -7678.07
 -4% 0.66 0.21 0.23 0.12 0.50 0.40   5 13 0.0000 0.3571 P(5)=1.000  0.0291 0.0019 1979.79 -7638.03
 -4% 0.66 0.21 0.24 0.12 0.52 0.40   5 13 0.0000 0.3571 P(5)=1.000  0.0290 0.0019 1988.29 -7649.05
 -4% 0.66 0.21 0.24 0.12 0.50 0.40   5 13 0.0000 0.3333 P(5)=1.000  0.0291 0.0019 2001.30 -7642.63
 -4% 0.66 0.20 0.23 0.12 0.52 0.40   5 13 0.0000 0.3125 P(5)=1.000  0.0291 0.0019 2013.85 -7629.10
 -4% 0.66 0.20 0.23 0.12 0.50 0.40   5 13 0.0000 0.2941 P(5)=1.000  0.0291 0.0019 2000.27 -7633.26
 -4% 0.66 0.20 0.22 0.13 0.52 0.40   5 13 0.0000 0.2778 P(5)=1.000  0.0292 0.0019 1988.10 -7615.36
 -3% 0.66 0.20 0.22 0.13 0.50 0.40   5 13 0.0000 0.2778 P(5)=1.000  0.0293 0.0019 1999.22 -7621.27
 -3% 0.66 0.20 0.22 0.14 0.48 0.40   5 13 0.0000 0.2778 P(5)=1.000  0.0294 0.0019 2012.65 -7606.97
 -3% 0.66 0.20 0.22 0.13 0.50 0.40   5 13 0.0000 0.2778 P(5)=1.000  0.0294 0.0019 1984.32 -7620.72
 -3% 0.66 0.20 0.21 0.14 0.52 0.40   5 13 0.0000 0.3158 P(5)=1.000  0.0295 0.0019 2007.03 -7616.98
 -3% 0.66 0.20 0.21 0.13 0.53 0.40   5 13 0.0000 0.3000 P(5)=1.000  0.0295 0.0019 2012.77 -7610.76
 -3% 0.66 0.20 0.20 0.13 0.54 0.40   5 13 0.0000 0.2857 P(5)=1.000  0.0295 0.0019 2048.60 -7605.94
 -3% 0.66 0.20 0.20 0.12 0.53 0.40   5 13 0.0000 0.2727 P(5)=1.000  0.0295 0.0019 2045.99 -7607.35
 -3% 0.66 0.20 0.20 0.12 0.51 0.40   5 13 0.0000 0.2727 P(5)=1.000  0.0296 0.0019 2031.12 -7604.84
 -3% 0.66 0.20 0.20 0.12 0.50 0.40   5 13 0.0000 0.3043 P(5)=1.000  0.0297 0.0019 2027.17 -7607.11
 -3% 0.66 0.20 0.20 0.12 0.49 0.40   5 13 0.0000 0.3333 P(5)=1.000  0.0299 0.0019 2026.53 -7613.25
 -3% 0.66 0.20 0.20 0.11 0.50 0.40   5 13 0.0000 0.3333 P(5)=1.000  0.0300 0.0019 2042.30 -7623.43
 -3% 0.66 0.20 0.20 0.11 0.51 0.40   5 13 0.0000 0.3200 P(5)=1.000  0.0301 0.0019 2031.29 -7628.71
 -3% 0.66 0.20 0.20 0.11 0.52 0.40   5 13 0.0000 0.3077 P(5)=1.000  0.0303 0.0019 2046.55 -7623.29
 -3% 0.66 0.20 0.20 0.10 0.51 0.40   5 13 0.0000 0.3077 P(5)=1.000  0.0304 0.0019 2064.20 -7615.63
 -3% 0.66 0.20 0.20 0.10 0.52 0.40   5 13 0.0000 0.3333 P(5)=1.000  0.0305 0.0019 2029.85 -7613.24
 -3% 0.66 0.20 0.20 0.10 0.51 0.40   5 13 0.0000 0.3333 P(5)=1.000  0.0307 0.0019 2023.15 -7604.26
 -3% 0.66 0.20 0.20 0.10 0.52 0.41   5 13 0.0000 0.3333 P(5)=1.000  0.0308 0.0019 2024.43 -7616.21
 -3% 0.66 0.20 0.21 0.10 0.51 0.40   5 13 0.0000 0.3214 P(5)=1.000  0.0310 0.0019 2025.02 -7615.99
 -3% 0.66 0.20 0.20 0.09 0.52 0.41   5 13 0.0000 0.3103 P(5)=1.000  0.0311 0.0019 2052.15 -7627.91
 -3% 0.66 0.20 0.21 0.09 0.53 0.41   5 13 0.0000 0.3000 P(5)=1.000  0.0313 0.0019 2037.84 -7618.17
 -2% 0.66 0.20 0.20 0.09 0.54 0.40   5 13 0.0000 0.3000 P(5)=1.000  0.0314 0.0019 2039.15 -7610.51
 -2% 0.66 0.20 0.20 0.09 0.53 0.41   5 13 0.0000 0.2903 P(5)=1.000  0.0315 0.0019 2031.26 -7622.01
 -2% 0.66 0.20 0.21 0.09 0.52 0.40   5 13 0.0000 0.2903 P(5)=1.000  0.0315 0.0019 2046.53 -7617.19
 -2% 0.66 0.20 0.21 0.09 0.53 0.40   5 13 0.0000 0.2812 P(5)=1.000  0.0315 0.0019 2033.03 -7618.69
 -2% 0.66 0.20 0.21 0.09 0.54 0.41   5 13 0.0000 0.2812 P(5)=1.000  0.0315 0.0019 1992.34 -7614.98
 -2% 0.66 0.20 0.21 0.09 0.53 0.41   5 13 0.0000 0.2812 P(5)=1.000  0.0315 0.0019 1972.74 -7628.80
 -2% 0.66 0.20 0.21 0.09 0.54 0.41   5 13 0.0000 0.2727 P(5)=1.000  0.0315 0.0019 2038.51 -7615.08
 -2% 0.66 0.20 0.21 0.09 0.53 0.41   5 13 0.0000 0.2647 P(5)=1.000  0.0314 0.0019 2042.25 -7627.23
 -2% 0.66 0.20 0.21 0.09 0.53 0.41   5 13 0.0000 0.2857 P(5)=1.000  0.0314 0.0019 2016.99 -7629.10
 -2% 0.66 0.20 0.21 0.10 0.53 0.41   5 13 0.0000 0.2857 P(5)=1.000  0.0314 0.0019 2032.44 -7620.76
 -2% 0.66 0.20 0.21 0.10 0.53 0.41   5 13 0.0000 0.3056 P(5)=1.000  0.0314 0.0019 2047.27 -7611.70
 -2% 0.66 0.20 0.21 0.09 0.54 0.41   5 13 0.0000 0.3056 P(5)=1.000  0.0314 0.0019 2043.69 -7620.01
 -2% 0.66 0.20 0.21 0.09 0.55 0.41   5 13 0.0000 0.2973 P(5)=1.000  0.0314 0.0019 2061.41 -7626.46
 -2% 0.66 0.20 0.21 0.09 0.54 0.41   5 13 0.0000 0.3158 P(5)=1.000  0.0314 0.0019 2056.58 -7615.58
 -2% 0.66 0.20 0.21 0.09 0.55 0.41   5 13 0.0000 0.3333 P(5)=1.000  0.0314 0.0019 2043.95 -7611.76
 -2% 0.66 0.20 0.20 0.09 0.55 0.41   5 13 0.0000 0.3250 P(5)=1.000  0.0313 0.0019 2069.40 -7624.17
 -2% 0.66 0.20 0.20 0.09 0.56 0.41   5 13 0.0000 0.3250 P(5)=1.000  0.0313 0.0019 2047.40 -7625.33
 -2% 0.66 0.20 0.20 0.09 0.55 0.41   5 13 0.0000 0.3171 P(5)=1.000  0.0313 0.0019 2051.78 -7619.62
 -2% 0.66 0.20 0.20 0.10 0.56 0.41   5 13 0.0000 0.3095 P(5)=1.000  0.0313 0.0019 2064.89 -7624.41
 -2% 0.66 0.19 0.20 0.09 0.57 0.41   5 13 0.0000 0.3023 P(5)=1.000  0.0314 0.0019 2054.13 -7616.24
 -1% 0.66 0.19 0.21 0.09 0.57 0.41   5 13 0.0000 0.3023 P(5)=1.000  0.0314 0.0019 2048.52 -7611.55
 -1% 0.66 0.19 0.21 0.09 0.58 0.41   5 13 0.0000 0.3023 P(5)=1.000  0.0314 0.0019 2068.56 -7605.41
 -1% 0.66 0.19 0.20 0.09 0.58 0.41   5 13 0.0000 0.2955 P(5)=1.000  0.0315 0.0019 2053.46 -7616.10
 -1% 0.66 0.19 0.20 0.09 0.58 0.41   5 13 0.0000 0.2889 P(5)=1.000  0.0315 0.0019 2062.50 -7616.56
 -1% 0.66 0.19 0.21 0.09 0.57 0.41   5 13 0.0000 0.2826 P(5)=1.000  0.0317 0.0019 2049.47 -7617.77
 -1% 0.66 0.19 0.21 0.09 0.56 0.41   5 13 0.0000 0.2826 P(5)=1.000  0.0318 0.0019 2060.90 -7623.59
 -1% 0.66 0.19 0.21 0.09 0.55 0.41   5 13 0.0000 0.2826 P(5)=1.000  0.0319 0.0019 2069.57 -7618.83
 -1% 0.66 0.19 0.21 0.09 0.56 0.41   5 13 0.0000 0.2766 P(5)=1.000  0.0320 0.0019 2088.40 -7615.72
 -1% 0.66 0.19 0.21 0.10 0.56 0.41   5 13 0.0000 0.2917 P(5)=1.000  0.0320 0.0019 2052.65 -7611.77
 -1% 0.66 0.19 0.21 0.10 0.56 0.41   5 13 0.0000 0.3061 P(5)=1.000  0.0321 0.0019 2042.74 -7625.87
 -1% 0.66 0.19 0.21 0.10 0.56 0.41   5 13 0.0000 0.3061 P(5)=1.000  0.0321 0.0019 2028.42 -7621.43
 -1% 0.66 0.19 0.21 0.10 0.57 0.41   5 13 0.0000 0.3200 P(5)=1.000  0.0321 0.0019 2015.86 -7616.02
 -1% 0.66 0.19 0.21 0.10 0.57 0.41   5 13 0.0000 0.3333 P(5)=1.000  0.0321 0.0019 2023.13 -7606.28
 -1% 0.66 0.19 0.21 0.10 0.57 0.41   5 13 0.0000 0.3269 P(5)=1.000  0.0321 0.0019 2033.79 -7614.36
 -1% 0.66 0.19 0.21 0.10 0.57 0.41   5 13 0.0000 0.3396 P(5)=1.000  0.0321 0.0019 2020.40 -7606.99
 -1% 0.66 0.19 0.21 0.10 0.58 0.41   5 13 0.0000 0.3519 P(5)=1.000  0.0320 0.0019 2043.17 -7611.48
 -1% 0.66 0.19 0.21 0.10 0.57 0.41   5 13 0.0000 0.3636 P(5)=1.000  0.0321 0.0019 2051.09 -7614.76
 -1% 0.66 0.19 0.21 0.10 0.57 0.41   5 13 0.0000 0.3750 P(5)=1.000  0.0321 0.0019 2061.36 -7626.39
 -1% 0.66 0.19 0.21 0.11 0.58 0.41   5 13 0.0000 0.3684 P(5)=1.000  0.0321 0.0019 2014.63 -7626.72
 -1% 0.66 0.19 0.20 0.10 0.58 0.41   5 13 0.0000 0.3621 P(5)=1.000  0.0322 0.0019 2039.54 -7629.43
 -0% 0.66 0.19 0.20 0.11 0.58 0.41   5 13 0.0000 0.3729 P(5)=1.000  0.0322 0.0019 2064.29 -7616.50
 -0% 0.66 0.19 0.21 0.11 0.58 0.41   5 13 0.0000 0.3833 P(5)=1.000  0.0321 0.0019 2068.83 -7632.88
 -0% 0.66 0.19 0.20 0.11 0.58 0.41   5 13 0.0000 0.3770 P(5)=1.000  0.0320 0.0019 2059.32 -7622.96
 -0% 0.66 0.19 0.20 0.12 0.58 0.41   5 13 0.0000 0.3710 P(5)=1.000  0.0320 0.0020 2052.73 -7622.53
 -0% 0.66 0.19 0.20 0.12 0.59 0.41   5 13 0.0000 0.3651 P(5)=1.000  0.0320 0.0020 2036.57 -7610.70
 -0% 0.66 0.19 0.20 0.12 0.58 0.41   5 13 0.0000 0.3594 P(5)=1.000  0.0319 0.0020 2037.88 -7616.18
 -0% 0.66 0.19 0.20 0.12 0.58 0.41   5 13 0.0000 0.3538 P(5)=1.000  0.0319 0.0020 2041.27 -7619.52
 -0% 0.66 0.19 0.21 0.12 0.59 0.41   5 13 0.0000 0.3485 P(5)=1.000  0.0319 0.0020 2021.89 -7621.76
 -0% 0.66 0.19 0.20 0.13 0.59 0.41   5 13 0.0000 0.3433 P(5)=1.000  0.0319 0.0020 2065.61 -7612.22
 -0% 0.66 0.19 0.20 0.13 0.60 0.41   5 13 0.0000 0.3382 P(5)=1.000  0.0319 0.0020 2038.08 -7604.04
  0% 0.66 0.19 0.20 0.13 0.59 0.41   5 13 0.0000 0.3333 P(5)=1.000  0.0320 0.0020 2057.79 -7597.53  0:17


Current Pjump:      0.65655  0.19170  0.20333  0.12750  0.59000  0.40889
Current finetune:   0.03258  0.00035  0.00322  0.00431  0.04957  0.01495
New     finetune:   0.10679  0.00021  0.00209  0.00172  0.12957  0.02195


  0% 0.67 0.24 0.22 0.25 0.00 0.44   5 13 0.0000 0.0000 P(5)=1.000  0.0357 0.0020 2071.12 -7608.96
  0% 0.66 0.25 0.22 0.12 0.00 0.44   5 13 0.0000 0.5000 P(5)=1.000  0.0367 0.0020 2050.11 -7613.63
  0% 0.65 0.24 0.22 0.08 0.00 0.44   5 13 0.0000 0.3333 P(5)=1.000  0.0371 0.0020 2073.75 -7608.73
  0% 0.65 0.24 0.25 0.19 0.25 0.44   5 13 0.0000 0.2500 P(5)=1.000  0.0375 0.0021 2038.37 -7597.82
  0% 0.66 0.24 0.27 0.20 0.20 0.42   5 13 0.0000 0.2000 P(5)=1.000  0.0378 0.0021 2056.91 -7589.36
  0% 0.66 0.24 0.26 0.17 0.17 0.43   5 13 0.0000 0.3333 P(5)=1.000  0.0380 0.0021 2051.26 -7594.43
  0% 0.66 0.24 0.25 0.18 0.14 0.43   5 13 0.0000 0.4286 P(5)=1.000  0.0378 0.0021 2024.85 -7596.70
  0% 0.66 0.24 0.26 0.22 0.25 0.42   5 13 0.0000 0.3750 P(5)=1.000  0.0372 0.0021 2053.02 -7615.36
  0% 0.66 0.24 0.27 0.22 0.22 0.41   5 13 0.0000 0.4444 P(5)=1.000  0.0368 0.0021 2071.38 -7616.10
  1% 0.66 0.24 0.26 0.25 0.20 0.39   5 13 0.0000 0.5000 P(5)=1.000  0.0362 0.0021 2079.54 -7601.30
  1% 0.66 0.24 0.25 0.23 0.18 0.39   5 13 0.0000 0.5455 P(5)=1.000  0.0359 0.0021 2097.00 -7608.22
  1% 0.66 0.25 0.25 0.23 0.17 0.40   5 13 0.0000 0.5000 P(5)=1.000  0.0355 0.0021 2083.39 -7619.08
  1% 0.66 0.25 0.24 0.21 0.15 0.39   5 13 0.0000 0.5000 P(5)=1.000  0.0352 0.0021 2063.10 -7622.51
  1% 0.66 0.25 0.22 0.21 0.14 0.40   5 13 0.0000 0.4615 P(5)=1.000  0.0349 0.0021 2060.81 -7620.99
  1% 0.66 0.25 0.23 0.22 0.13 0.39   5 13 0.0000 0.4286 P(5)=1.000  0.0348 0.0021 2058.91 -7633.20
  1% 0.66 0.25 0.24 0.23 0.12 0.40   5 13 0.0000 0.4667 P(5)=1.000  0.0349 0.0021 2060.48 -7624.47
  1% 0.66 0.25 0.25 0.25 0.12 0.40   5 13 0.0000 0.4375 P(5)=1.000  0.0349 0.0021 2064.66 -7627.38
  1% 0.66 0.25 0.27 0.25 0.11 0.40   5 13 0.0000 0.4118 P(5)=1.000  0.0350 0.0021 2065.30 -7634.87
  1% 0.66 0.25 0.25 0.26 0.11 0.39   5 13 0.0000 0.4444 P(5)=1.000  0.0351 0.0021 2084.10 -7638.93
  1% 0.66 0.25 0.25 0.26 0.10 0.39   5 13 0.0000 0.4737 P(5)=1.000  0.0353 0.0021 2082.77 -7628.30
  1% 0.66 0.25 0.26 0.26 0.10 0.39   5 13 0.0000 0.5000 P(5)=1.000  0.0354 0.0021 2066.71 -7623.26
  1% 0.66 0.25 0.26 0.26 0.09 0.39   5 13 0.0000 0.5238 P(5)=1.000  0.0356 0.0021 2059.90 -7623.50
  1% 0.66 0.25 0.27 0.25 0.09 0.40   5 13 0.0000 0.5000 P(5)=1.000  0.0357 0.0021 2073.89 -7620.23
  1% 0.66 0.25 0.26 0.26 0.12 0.39   5 13 0.0000 0.5217 P(5)=1.000  0.0360 0.0021 2064.56 -7613.31
  1% 0.66 0.25 0.26 0.26 0.12 0.39   5 13 0.0000 0.5417 P(5)=1.000  0.0362 0.0021 2044.38 -7611.34
  1% 0.66 0.26 0.27 0.25 0.15 0.39   5 13 0.0000 0.5600 P(5)=1.000  0.0363 0.0021 2078.43 -7603.53
  1% 0.65 0.26 0.28 0.24 0.19 0.40   5 13 0.0000 0.5769 P(5)=1.000  0.0363 0.0021 2047.26 -7610.26
  1% 0.65 0.26 0.27 0.24 0.18 0.40   5 13 0.0000 0.5556 P(5)=1.000  0.0364 0.0021 2038.12 -7624.83
  1% 0.65 0.26 0.27 0.24 0.21 0.40   5 13 0.0000 0.5714 P(5)=1.000  0.0366 0.0021 2043.91 -7619.87
  2% 0.65 0.26 0.27 0.24 0.20 0.40   5 13 0.0000 0.5862 P(5)=1.000  0.0367 0.0021 2050.29 -7625.87
  2% 0.65 0.26 0.27 0.23 0.19 0.40   5 13 0.0000 0.5862 P(5)=1.000  0.0369 0.0021 2050.15 -7629.16
  2% 0.65 0.26 0.27 0.23 0.19 0.40   5 13 0.0000 0.5667 P(5)=1.000  0.0371 0.0021 2055.93 -7624.01
  2% 0.65 0.26 0.27 0.22 0.18 0.40   5 13 0.0000 0.5484 P(5)=1.000  0.0373 0.0021 2048.31 -7628.94
  2% 0.65 0.26 0.27 0.21 0.18 0.40   5 13 0.0000 0.5484 P(5)=1.000  0.0374 0.0021 2023.56 -7640.43
  2% 0.65 0.26 0.27 0.21 0.17 0.40   5 13 0.0000 0.5625 P(5)=1.000  0.0375 0.0021 2037.48 -7630.78
  2% 0.65 0.26 0.27 0.21 0.17 0.39   5 13 0.0000 0.5758 P(5)=1.000  0.0376 0.0021 2047.31 -7612.42
  2% 0.65 0.26 0.26 0.21 0.16 0.39   5 13 0.0000 0.5588 P(5)=1.000  0.0376 0.0021 2060.04 -7600.60
  2% 0.65 0.26 0.27 0.21 0.16 0.39   5 13 0.0000 0.5714 P(5)=1.000  0.0377 0.0021 2083.82 -7604.01
  2% 0.65 0.26 0.26 0.21 0.15 0.39   5 13 0.0000 0.5833 P(5)=1.000  0.0377 0.0021 2061.54 -7603.99
  2% 0.65 0.26 0.26 0.21 0.15 0.39   5 13 0.0000 0.5946 P(5)=1.000  0.0378 0.0021 2087.09 -7608.17
  2% 0.65 0.26 0.25 0.21 0.17 0.39   5 13 0.0000 0.5946 P(5)=1.000  0.0379 0.0021 2022.58 -7596.03
  2% 0.65 0.26 0.25 0.20 0.17 0.39   5 13 0.0000 0.6053 P(5)=1.000  0.0381 0.0021 2036.49 -7593.18
  2% 0.65 0.26 0.25 0.20 0.16 0.39   5 13 0.0000 0.6154 P(5)=1.000  0.0383 0.0021 2021.62 -7599.98
  2% 0.65 0.26 0.26 0.20 0.18 0.39   5 13 0.0000 0.6154 P(5)=1.000  0.0383 0.0021 2035.90 -7599.71
  2% 0.65 0.26 0.25 0.20 0.18 0.39   5 13 0.0000 0.6154 P(5)=1.000  0.0384 0.0021 2031.83 -7598.62
  2% 0.65 0.26 0.25 0.20 0.17 0.39   5 13 0.0000 0.6000 P(5)=1.000  0.0384 0.0021 2017.00 -7604.98
  2% 0.65 0.26 0.25 0.19 0.17 0.39   5 13 0.0000 0.6000 P(5)=1.000  0.0384 0.0021 2036.57 -7612.79
  2% 0.66 0.26 0.25 0.19 0.17 0.39   5 13 0.0000 0.6098 P(5)=1.000  0.0384 0.0021 2057.63 -7615.95
  2% 0.66 0.26 0.25 0.19 0.16 0.39   5 13 0.0000 0.5952 P(5)=1.000  0.0384 0.0021 2075.33 -7611.71
  3% 0.66 0.26 0.25 0.19 0.18 0.40   5 13 0.0000 0.5952 P(5)=1.000  0.0385 0.0021 2017.47 -7604.45
  3% 0.66 0.26 0.25 0.18 0.20 0.39   5 13 0.0000 0.6047 P(5)=1.000  0.0385 0.0021 2078.14 -7611.81
  3% 0.66 0.26 0.25 0.18 0.21 0.39   5 13 0.0000 0.6136 P(5)=1.000  0.0386 0.0021 2029.75 -7612.99
  3% 0.66 0.26 0.25 0.17 0.23 0.39   5 13 0.0000 0.6000 P(5)=1.000  0.0386 0.0021 2093.04 -7622.34
  3% 0.65 0.26 0.25 0.17 0.22 0.39   5 13 0.0000 0.6087 P(5)=1.000  0.0387 0.0021 2114.40 -7617.34
  3% 0.65 0.26 0.25 0.17 0.22 0.39   5 13 0.0000 0.6170 P(5)=1.000  0.0387 0.0021 2093.41 -7614.53
  3% 0.65 0.26 0.25 0.17 0.21 0.39   5 13 0.0000 0.6170 P(5)=1.000  0.0386 0.0021 2101.96 -7603.56
  3% 0.65 0.26 0.25 0.17 0.21 0.39   5 13 0.0000 0.6250 P(5)=1.000  0.0386 0.0021 2088.79 -7612.71
  3% 0.65 0.26 0.25 0.17 0.21 0.39   5 13 0.0000 0.6327 P(5)=1.000  0.0385 0.0021 2085.92 -7605.97
  3% 0.65 0.26 0.26 0.17 0.20 0.39   5 13 0.0000 0.6400 P(5)=1.000  0.0385 0.0021 2081.17 -7615.59
  3% 0.65 0.26 0.26 0.17 0.20 0.39   5 13 0.0000 0.6471 P(5)=1.000  0.0383 0.0021 2060.90 -7603.24
  3% 0.65 0.26 0.26 0.17 0.20 0.39   5 13 0.0000 0.6471 P(5)=1.000  0.0382 0.0021 2059.00 -7594.46
  3% 0.65 0.26 0.26 0.17 0.19 0.39   5 13 0.0000 0.6471 P(5)=1.000  0.0381 0.0021 2090.65 -7595.12
  3% 0.65 0.26 0.26 0.16 0.19 0.39   5 13 0.0000 0.6471 P(5)=1.000  0.0380 0.0021 2084.73 -7604.17
  3% 0.65 0.26 0.26 0.16 0.19 0.39   5 13 0.0000 0.6346 P(5)=1.000  0.0379 0.0021 2086.86 -7602.34
  3% 0.65 0.26 0.25 0.16 0.18 0.39   5 13 0.0000 0.6226 P(5)=1.000  0.0378 0.0021 2105.53 -7602.44
  3% 0.65 0.26 0.26 0.16 0.18 0.39   5 13 0.0000 0.6111 P(5)=1.000  0.0377 0.0021 2112.64 -7599.43
  3% 0.65 0.26 0.26 0.16 0.19 0.39   5 13 0.0000 0.6182 P(5)=1.000  0.0377 0.0021 2042.91 -7601.14
  3% 0.65 0.26 0.26 0.16 0.19 0.39   5 13 0.0000 0.6182 P(5)=1.000  0.0376 0.0021 2017.71 -7608.53
  3% 0.65 0.26 0.25 0.16 0.19 0.39   5 13 0.0000 0.6250 P(5)=1.000  0.0375 0.0021 2019.35 -7619.02
  4% 0.65 0.26 0.26 0.16 0.20 0.39   5 13 0.0000 0.6140 P(5)=1.000  0.0373 0.0021 2068.05 -7613.23
  4% 0.65 0.26 0.26 0.15 0.20 0.39   5 13 0.0000 0.6140 P(5)=1.000  0.0373 0.0021 2093.48 -7607.89
  4% 0.65 0.26 0.25 0.15 0.19 0.39   5 13 0.0000 0.6034 P(5)=1.000  0.0372 0.0021 2082.66 -7604.89
  4% 0.65 0.26 0.25 0.15 0.19 0.39   5 13 0.0000 0.5932 P(5)=1.000  0.0371 0.0021 2073.32 -7601.08
  4% 0.65 0.26 0.26 0.15 0.19 0.39   5 13 0.0000 0.5932 P(5)=1.000  0.0370 0.0021 2079.34 -7603.78
  4% 0.65 0.26 0.26 0.15 0.19 0.39   5 13 0.0000 0.5932 P(5)=1.000  0.0369 0.0021 2067.05 -7603.87
  4% 0.65 0.26 0.26 0.15 0.18 0.39   5 13 0.0000 0.6000 P(5)=1.000  0.0369 0.0021 2079.88 -7595.86
  4% 0.65 0.26 0.26 0.15 0.18 0.39   5 13 0.0000 0.6066 P(5)=1.000  0.0369 0.0021 2098.39 -7598.08
  4% 0.65 0.25 0.26 0.15 0.18 0.39   5 13 0.0000 0.5968 P(5)=1.000  0.0369 0.0021 2094.97 -7598.16
  4% 0.65 0.25 0.26 0.15 0.18 0.39   5 13 0.0000 0.5873 P(5)=1.000  0.0369 0.0021 2110.82 -7601.93
  4% 0.65 0.25 0.26 0.15 0.17 0.39   5 13 0.0000 0.5781 P(5)=1.000  0.0369 0.0021 2100.39 -7600.96
  4% 0.65 0.25 0.26 0.15 0.17 0.39   5 13 0.0000 0.5846 P(5)=1.000  0.0369 0.0021 2099.21 -7596.84
  4% 0.65 0.25 0.25 0.16 0.17 0.39   5 13 0.0000 0.5758 P(5)=1.000  0.0369 0.0021 2070.49 -7595.89
  4% 0.65 0.25 0.26 0.15 0.17 0.39   5 13 0.0000 0.5672 P(5)=1.000  0.0368 0.0021 2067.45 -7608.05
  4% 0.65 0.25 0.26 0.15 0.17 0.39   5 13 0.0000 0.5588 P(5)=1.000  0.0368 0.0021 2071.95 -7621.15
  4% 0.65 0.25 0.25 0.15 0.16 0.39   5 13 0.0000 0.5507 P(5)=1.000  0.0368 0.0021 2075.46 -7630.55
  4% 0.65 0.25 0.25 0.15 0.16 0.39   5 13 0.0000 0.5429 P(5)=1.000  0.0367 0.0021 2083.45 -7617.65
  4% 0.65 0.25 0.25 0.15 0.16 0.39   5 13 0.0000 0.5352 P(5)=1.000  0.0366 0.0021 2070.63 -7637.85
  4% 0.65 0.25 0.25 0.14 0.16 0.39   5 13 0.0000 0.5417 P(5)=1.000  0.0365 0.0021 2046.88 -7644.12
  4% 0.65 0.25 0.25 0.14 0.16 0.39   5 13 0.0000 0.5417 P(5)=1.000  0.0364 0.0021 2066.98 -7644.77
  5% 0.65 0.25 0.25 0.14 0.16 0.39   5 13 0.0000 0.5479 P(5)=1.000  0.0363 0.0021 2096.95 -7626.14
  5% 0.65 0.25 0.26 0.14 0.15 0.39   5 13 0.0000 0.5405 P(5)=1.000  0.0362 0.0021 2067.70 -7624.62
  5% 0.65 0.25 0.26 0.14 0.15 0.39   5 13 0.0000 0.5467 P(5)=1.000  0.0361 0.0021 2077.37 -7620.94
  5% 0.65 0.25 0.25 0.14 0.15 0.39   5 13 0.0000 0.5467 P(5)=1.000  0.0360 0.0021 2078.08 -7613.46
  5% 0.65 0.25 0.25 0.14 0.16 0.39   5 13 0.0000 0.5395 P(5)=1.000  0.0359 0.0021 2065.50 -7608.17
  5% 0.65 0.25 0.25 0.14 0.16 0.39   5 13 0.0000 0.5455 P(5)=1.000  0.0359 0.0021 2085.13 -7620.06
  5% 0.65 0.25 0.25 0.14 0.16 0.39   5 13 0.0000 0.5513 P(5)=1.000  0.0358 0.0021 2077.99 -7621.66
  5% 0.65 0.25 0.25 0.13 0.15 0.39   5 13 0.0000 0.5513 P(5)=1.000  0.0357 0.0022 2077.56 -7607.22
  5% 0.65 0.25 0.25 0.13 0.16 0.39   5 13 0.0000 0.5513 P(5)=1.000  0.0357 0.0022 2008.04 -7615.09
  5% 0.65 0.25 0.25 0.13 0.17 0.39   5 13 0.0000 0.5513 P(5)=1.000  0.0356 0.0022 2076.57 -7614.92
  5% 0.65 0.25 0.25 0.13 0.17 0.39   5 13 0.0000 0.5513 P(5)=1.000  0.0355 0.0022 2074.46 -7607.73  0:25

  5% 0.65 0.25 0.25 0.13 0.18 0.39   5 13 0.0000 0.5443 P(5)=1.000  0.0354 0.0022 2082.21 -7602.09
  5% 0.65 0.25 0.25 0.13 0.18 0.39   5 13 0.0000 0.5375 P(5)=1.000  0.0353 0.0022 2099.22 -7600.19
  5% 0.65 0.25 0.25 0.13 0.17 0.39   5 13 0.0000 0.5309 P(5)=1.000  0.0353 0.0022 2113.89 -7592.82
  5% 0.65 0.25 0.25 0.12 0.17 0.39   5 13 0.0000 0.5244 P(5)=1.000  0.0352 0.0022 2120.76 -7599.79
  5% 0.65 0.25 0.25 0.12 0.18 0.39   5 13 0.0000 0.5244 P(5)=1.000  0.0352 0.0022 2087.58 -7602.28
  5% 0.65 0.25 0.25 0.12 0.18 0.39   5 13 0.0000 0.5301 P(5)=1.000  0.0351 0.0022 2111.72 -7608.58
  5% 0.65 0.25 0.25 0.12 0.18 0.39   5 13 0.0000 0.5301 P(5)=1.000  0.0351 0.0022 2113.73 -7604.24
  5% 0.65 0.25 0.25 0.12 0.18 0.39   5 13 0.0000 0.5301 P(5)=1.000  0.0351 0.0022 2129.50 -7601.97
  5% 0.65 0.25 0.25 0.12 0.18 0.39   5 13 0.0000 0.5357 P(5)=1.000  0.0350 0.0022 2187.63 -7617.04
  6% 0.65 0.25 0.25 0.12 0.19 0.39   5 13 0.0000 0.5412 P(5)=1.000  0.0351 0.0022 2139.91 -7617.09
  6% 0.65 0.25 0.25 0.12 0.19 0.39   5 13 0.0000 0.5412 P(5)=1.000  0.0351 0.0022 2116.45 -7613.96
  6% 0.65 0.25 0.25 0.12 0.19 0.39   5 13 0.0000 0.5349 P(5)=1.000  0.0351 0.0022 2121.86 -7601.04
  6% 0.65 0.25 0.25 0.12 0.19 0.39   5 13 0.0000 0.5287 P(5)=1.000  0.0351 0.0022 2170.16 -7602.11
  6% 0.65 0.25 0.25 0.12 0.19 0.39   5 13 0.0000 0.5287 P(5)=1.000  0.0352 0.0022 2190.12 -7605.77
  6% 0.65 0.25 0.26 0.12 0.20 0.39   5 13 0.0000 0.5287 P(5)=1.000  0.0352 0.0022 2154.80 -7607.43
  6% 0.65 0.25 0.25 0.11 0.20 0.39   5 13 0.0000 0.5341 P(5)=1.000  0.0353 0.0022 2120.55 -7602.72
  6% 0.65 0.25 0.26 0.11 0.20 0.39   5 13 0.0000 0.5341 P(5)=1.000  0.0353 0.0022 2145.03 -7606.32
  6% 0.65 0.25 0.26 0.11 0.19 0.39   5 13 0.0000 0.5393 P(5)=1.000  0.0353 0.0022 2151.83 -7616.87
  6% 0.65 0.25 0.26 0.11 0.19 0.39   5 13 0.0000 0.5393 P(5)=1.000  0.0353 0.0022 2150.10 -7604.17
  6% 0.65 0.25 0.26 0.11 0.20 0.39   5 13 0.0000 0.5444 P(5)=1.000  0.0353 0.0022 2126.26 -7604.32
  6% 0.65 0.25 0.26 0.11 0.21 0.39   5 13 0.0000 0.5385 P(5)=1.000  0.0353 0.0022 2134.05 -7611.89
  6% 0.65 0.25 0.26 0.11 0.20 0.39   5 13 0.0000 0.5435 P(5)=1.000  0.0353 0.0022 2132.32 -7608.09
  6% 0.65 0.25 0.26 0.11 0.20 0.39   5 13 0.0000 0.5376 P(5)=1.000  0.0353 0.0022 2137.00 -7599.27
  6% 0.65 0.25 0.26 0.11 0.20 0.39   5 13 0.0000 0.5319 P(5)=1.000  0.0353 0.0022 2159.46 -7601.33
  6% 0.65 0.25 0.26 0.11 0.20 0.39   5 13 0.0000 0.5368 P(5)=1.000  0.0352 0.0022 2137.07 -7607.76
  6% 0.65 0.25 0.26 0.11 0.20 0.39   5 13 0.0000 0.5417 P(5)=1.000  0.0352 0.0022 2126.14 -7617.47
  6% 0.65 0.25 0.27 0.10 0.20 0.39   5 13 0.0000 0.5464 P(5)=1.000  0.0352 0.0022 2124.93 -7621.21
  6% 0.65 0.25 0.27 0.10 0.20 0.39   5 13 0.0000 0.5510 P(5)=1.000  0.0352 0.0022 2130.01 -7607.72
  6% 0.65 0.25 0.27 0.10 0.19 0.39   5 13 0.0000 0.5455 P(5)=1.000  0.0352 0.0022 2116.98 -7609.70
  7% 0.65 0.25 0.27 0.10 0.19 0.39   5 13 0.0000 0.5500 P(5)=1.000  0.0352 0.0022 2147.74 -7615.55
  7% 0.65 0.25 0.27 0.10 0.20 0.39   5 13 0.0000 0.5545 P(5)=1.000  0.0353 0.0022 2107.56 -7613.04
  7% 0.65 0.25 0.27 0.10 0.20 0.39   5 13 0.0000 0.5545 P(5)=1.000  0.0353 0.0022 2114.89 -7626.42
  7% 0.65 0.25 0.27 0.10 0.20 0.39   5 13 0.0000 0.5588 P(5)=1.000  0.0354 0.0022 2098.20 -7622.81
  7% 0.65 0.25 0.27 0.10 0.19 0.39   5 13 0.0000 0.5534 P(5)=1.000  0.0355 0.0022 2124.58 -7621.33
  7% 0.65 0.25 0.27 0.10 0.19 0.39   5 13 0.0000 0.5481 P(5)=1.000  0.0355 0.0022 2134.81 -7625.22
  7% 0.65 0.25 0.27 0.10 0.19 0.39   5 13 0.0000 0.5481 P(5)=1.000  0.0356 0.0022 2156.04 -7626.96
  7% 0.65 0.25 0.27 0.10 0.19 0.39   5 13 0.0000 0.5481 P(5)=1.000  0.0356 0.0023 2144.01 -7610.65
  7% 0.65 0.25 0.26 0.11 0.19 0.39   5 13 0.0000 0.5524 P(5)=1.000  0.0357 0.0023 2126.89 -7605.33
  7% 0.65 0.25 0.26 0.10 0.19 0.39   5 13 0.0000 0.5566 P(5)=1.000  0.0357 0.0023 2127.84 -7608.39
  7% 0.65 0.25 0.26 0.11 0.19 0.39   5 13 0.0000 0.5566 P(5)=1.000  0.0357 0.0023 2099.30 -7619.38
  7% 0.65 0.25 0.26 0.11 0.19 0.39   5 13 0.0000 0.5514 P(5)=1.000  0.0357 0.0023 2087.39 -7613.30
  7% 0.65 0.25 0.26 0.11 0.20 0.39   5 13 0.0000 0.5463 P(5)=1.000  0.0357 0.0023 2185.03 -7620.11
  7% 0.65 0.25 0.26 0.11 0.20 0.39   5 13 0.0000 0.5463 P(5)=1.000  0.0357 0.0023 2200.55 -7617.64
  7% 0.65 0.25 0.26 0.11 0.19 0.39   5 13 0.0000 0.5413 P(5)=1.000  0.0356 0.0023 2187.54 -7627.01
  7% 0.65 0.25 0.26 0.11 0.19 0.39   5 13 0.0000 0.5413 P(5)=1.000  0.0356 0.0023 2173.96 -7628.01
  7% 0.65 0.25 0.26 0.11 0.19 0.39   5 13 0.0000 0.5364 P(5)=1.000  0.0356 0.0023 2196.90 -7625.47
  7% 0.65 0.25 0.26 0.11 0.19 0.39   5 13 0.0000 0.5315 P(5)=1.000  0.0356 0.0023 2201.77 -7621.39
  7% 0.65 0.25 0.26 0.11 0.20 0.39   5 13 0.0000 0.5357 P(5)=1.000  0.0356 0.0023 2123.30 -7612.95
  7% 0.65 0.25 0.26 0.11 0.19 0.39   5 13 0.0000 0.5398 P(5)=1.000  0.0356 0.0023 2118.85 -7624.98
  8% 0.65 0.25 0.27 0.11 0.19 0.39   5 13 0.0000 0.5439 P(5)=1.000  0.0356 0.0023 2115.45 -7630.12
  8% 0.65 0.25 0.27 0.11 0.19 0.39   5 13 0.0000 0.5391 P(5)=1.000  0.0356 0.0023 2140.91 -7634.99
  8% 0.65 0.25 0.27 0.11 0.19 0.39   5 13 0.0000 0.5391 P(5)=1.000  0.0356 0.0023 2165.36 -7634.35
  8% 0.65 0.25 0.27 0.11 0.20 0.39   5 13 0.0000 0.5391 P(5)=1.000  0.0357 0.0023 2128.07 -7609.52
  8% 0.65 0.25 0.26 0.11 0.19 0.39   5 13 0.0000 0.5391 P(5)=1.000  0.0357 0.0023 2134.19 -7612.46
  8% 0.65 0.25 0.27 0.11 0.19 0.39   5 13 0.0000 0.5345 P(5)=1.000  0.0357 0.0023 2139.51 -7608.74
  8% 0.65 0.25 0.27 0.11 0.19 0.39   5 13 0.0000 0.5385 P(5)=1.000  0.0357 0.0023 2145.13 -7623.77
  8% 0.65 0.25 0.27 0.11 0.19 0.39   5 13 0.0000 0.5424 P(5)=1.000  0.0357 0.0023 2123.40 -7617.69
  8% 0.65 0.25 0.27 0.11 0.19 0.39   5 13 0.0000 0.5378 P(5)=1.000  0.0357 0.0023 2120.87 -7615.92
  8% 0.65 0.25 0.26 0.11 0.19 0.39   5 13 0.0000 0.5378 P(5)=1.000  0.0357 0.0023 2132.52 -7624.55
  8% 0.65 0.25 0.26 0.11 0.19 0.39   5 13 0.0000 0.5333 P(5)=1.000  0.0356 0.0023 2153.89 -7621.14
  8% 0.65 0.25 0.26 0.11 0.19 0.39   5 13 0.0000 0.5372 P(5)=1.000  0.0355 0.0023 2139.81 -7624.67
  8% 0.65 0.25 0.26 0.11 0.20 0.39   5 13 0.0000 0.5410 P(5)=1.000  0.0355 0.0023 2076.25 -7627.71
  8% 0.65 0.25 0.26 0.11 0.20 0.39   5 13 0.0000 0.5447 P(5)=1.000  0.0355 0.0023 2061.76 -7624.53
  8% 0.65 0.25 0.26 0.11 0.20 0.39   5 13 0.0000 0.5403 P(5)=1.000  0.0355 0.0023 2065.11 -7609.39
  8% 0.65 0.25 0.26 0.11 0.19 0.39   5 13 0.0000 0.5360 P(5)=1.000  0.0354 0.0023 2091.01 -7617.86
  8% 0.65 0.25 0.26 0.11 0.19 0.39   5 13 0.0000 0.5317 P(5)=1.000  0.0354 0.0023 2078.35 -7634.05
  8% 0.65 0.25 0.26 0.10 0.19 0.39   5 13 0.0000 0.5317 P(5)=1.000  0.0354 0.0023 2068.19 -7618.24
  8% 0.65 0.25 0.26 0.11 0.20 0.39   5 13 0.0000 0.5276 P(5)=1.000  0.0353 0.0023 2131.60 -7600.19
  8% 0.65 0.25 0.26 0.11 0.20 0.39   5 13 0.0000 0.5312 P(5)=1.000  0.0353 0.0023 2122.83 -7622.13
  9% 0.65 0.25 0.26 0.11 0.19 0.39   5 13 0.0000 0.5349 P(5)=1.000  0.0352 0.0023 2128.60 -7622.83
  9% 0.65 0.25 0.26 0.11 0.19 0.39   5 13 0.0000 0.5308 P(5)=1.000  0.0352 0.0023 2110.99 -7615.98
  9% 0.65 0.25 0.26 0.11 0.19 0.39   5 13 0.0000 0.5344 P(5)=1.000  0.0351 0.0023 2129.23 -7621.58
  9% 0.65 0.25 0.26 0.11 0.20 0.39   5 13 0.0000 0.5379 P(5)=1.000  0.0351 0.0023 2105.20 -7619.60
  9% 0.65 0.25 0.27 0.11 0.20 0.39   5 13 0.0000 0.5379 P(5)=1.000  0.0350 0.0023 2133.74 -7606.86
  9% 0.65 0.25 0.27 0.11 0.20 0.39   5 13 0.0000 0.5414 P(5)=1.000  0.0350 0.0023 2128.16 -7609.34
  9% 0.65 0.25 0.27 0.11 0.20 0.39   5 13 0.0000 0.5414 P(5)=1.000  0.0350 0.0023 2129.08 -7610.41
  9% 0.65 0.25 0.27 0.11 0.20 0.39   5 13 0.0000 0.5448 P(5)=1.000  0.0350 0.0023 2155.32 -7611.90
  9% 0.65 0.25 0.27 0.11 0.20 0.39   5 13 0.0000 0.5448 P(5)=1.000  0.0350 0.0023 2189.66 -7606.32
  9% 0.65 0.25 0.27 0.10 0.20 0.39   5 13 0.0000 0.5448 P(5)=1.000  0.0350 0.0023 2173.14 -7615.38
  9% 0.65 0.25 0.27 0.10 0.20 0.39   5 13 0.0000 0.5481 P(5)=1.000  0.0349 0.0023 2174.17 -7606.11
  9% 0.65 0.25 0.27 0.10 0.20 0.39   5 13 0.0000 0.5481 P(5)=1.000  0.0349 0.0023 2185.35 -7621.49
  9% 0.65 0.25 0.27 0.10 0.20 0.39   5 13 0.0000 0.5481 P(5)=1.000  0.0349 0.0023 2208.00 -7622.08
  9% 0.65 0.25 0.27 0.10 0.20 0.39   5 13 0.0000 0.5481 P(5)=1.000  0.0349 0.0023 2176.67 -7617.73
  9% 0.65 0.25 0.27 0.10 0.20 0.39   5 13 0.0000 0.5481 P(5)=1.000  0.0349 0.0023 2183.99 -7613.78
  9% 0.65 0.25 0.27 0.10 0.20 0.39   5 13 0.0000 0.5515 P(5)=1.000  0.0349 0.0024 2140.53 -7603.99
  9% 0.65 0.25 0.27 0.10 0.20 0.39   5 13 0.0000 0.5474 P(5)=1.000  0.0349 0.0024 2166.57 -7613.59
  9% 0.65 0.25 0.27 0.10 0.20 0.39   5 13 0.0000 0.5507 P(5)=1.000  0.0349 0.0024 2159.99 -7619.95
  9% 0.65 0.25 0.27 0.10 0.20 0.39   5 13 0.0000 0.5507 P(5)=1.000  0.0349 0.0024 2172.18 -7619.49
  9% 0.65 0.25 0.27 0.10 0.21 0.39   5 13 0.0000 0.5507 P(5)=1.000  0.0348 0.0024 2125.52 -7606.52
 10% 0.65 0.25 0.27 0.10 0.21 0.39   5 13 0.0000 0.5540 P(5)=1.000  0.0348 0.0024 2109.43 -7616.73
 10% 0.65 0.25 0.27 0.10 0.20 0.39   5 13 0.0000 0.5540 P(5)=1.000  0.0348 0.0024 2100.40 -7619.66
 10% 0.65 0.25 0.27 0.10 0.20 0.39   5 13 0.0000 0.5500 P(5)=1.000  0.0348 0.0024 2092.16 -7618.05
 10% 0.65 0.25 0.27 0.10 0.21 0.39   5 13 0.0000 0.5461 P(5)=1.000  0.0348 0.0024 2130.57 -7609.26
 10% 0.65 0.25 0.27 0.10 0.21 0.39   5 13 0.0000 0.5423 P(5)=1.000  0.0348 0.0024 2120.21 -7610.21
 10% 0.65 0.25 0.27 0.10 0.21 0.39   5 13 0.0000 0.5455 P(5)=1.000  0.0349 0.0024 2122.35 -7615.69
 10% 0.65 0.25 0.27 0.10 0.20 0.39   5 13 0.0000 0.5455 P(5)=1.000  0.0348 0.0024 2108.61 -7616.30
 10% 0.65 0.25 0.27 0.10 0.20 0.39   5 13 0.0000 0.5417 P(5)=1.000  0.0348 0.0024 2103.54 -7610.15
 10% 0.65 0.25 0.27 0.10 0.21 0.39   5 13 0.0000 0.5417 P(5)=1.000  0.0348 0.0024 2073.09 -7609.22
 10% 0.65 0.25 0.27 0.10 0.21 0.39   5 13 0.0000 0.5417 P(5)=1.000  0.0348 0.0024 2075.08 -7602.88
 10% 0.65 0.25 0.27 0.10 0.20 0.39   5 13 0.0000 0.5448 P(5)=1.000  0.0348 0.0024 2093.66 -7605.26  0:34

 10% 0.65 0.25 0.27 0.10 0.21 0.39   5 13 0.0000 0.5448 P(5)=1.000  0.0348 0.0024 2110.17 -7608.88
 10% 0.65 0.25 0.27 0.10 0.21 0.39   5 13 0.0000 0.5479 P(5)=1.000  0.0348 0.0024 2095.11 -7599.49
 10% 0.65 0.25 0.27 0.10 0.21 0.39   5 13 0.0000 0.5510 P(5)=1.000  0.0348 0.0024 2110.01 -7602.49
 10% 0.65 0.25 0.27 0.10 0.21 0.39   5 13 0.0000 0.5510 P(5)=1.000  0.0347 0.0024 2111.21 -7597.48
 10% 0.65 0.25 0.27 0.10 0.20 0.39   5 13 0.0000 0.5510 P(5)=1.000  0.0347 0.0024 2100.23 -7613.14
 10% 0.65 0.25 0.27 0.10 0.20 0.39   5 13 0.0000 0.5541 P(5)=1.000  0.0347 0.0024 2095.56 -7608.19
 10% 0.65 0.25 0.27 0.10 0.20 0.39   5 13 0.0000 0.5503 P(5)=1.000  0.0346 0.0024 2096.08 -7614.71
 10% 0.65 0.25 0.27 0.10 0.20 0.39   5 13 0.0000 0.5467 P(5)=1.000  0.0346 0.0024 2108.28 -7606.20
 10% 0.65 0.25 0.27 0.10 0.20 0.39   5 13 0.0000 0.5467 P(5)=1.000  0.0346 0.0024 2134.66 -7606.19
 11% 0.65 0.25 0.27 0.10 0.20 0.39   5 13 0.0000 0.5467 P(5)=1.000  0.0346 0.0024 2120.90 -7597.84
 11% 0.65 0.25 0.27 0.10 0.20 0.39   5 13 0.0000 0.5467 P(5)=1.000  0.0346 0.0024 2118.73 -7602.93
 11% 0.65 0.25 0.27 0.10 0.20 0.39   5 13 0.0000 0.5497 P(5)=1.000  0.0346 0.0024 2114.28 -7617.83
 11% 0.65 0.25 0.27 0.10 0.20 0.39   5 13 0.0000 0.5497 P(5)=1.000  0.0346 0.0024 2079.77 -7612.46
 11% 0.65 0.25 0.27 0.11 0.20 0.39   5 13 0.0000 0.5526 P(5)=1.000  0.0346 0.0024 2084.04 -7608.70
 11% 0.65 0.25 0.27 0.11 0.20 0.39   5 13 0.0000 0.5526 P(5)=1.000  0.0346 0.0024 2076.95 -7600.18
 11% 0.65 0.25 0.27 0.11 0.19 0.39   5 13 0.0000 0.5556 P(5)=1.000  0.0346 0.0024 2076.89 -7604.42
 11% 0.65 0.25 0.27 0.11 0.19 0.39   5 13 0.0000 0.5519 P(5)=1.000  0.0346 0.0024 2067.77 -7612.95
 11% 0.65 0.25 0.27 0.11 0.19 0.39   5 13 0.0000 0.5519 P(5)=1.000  0.0346 0.0024 2072.39 -7613.90
 11% 0.65 0.25 0.27 0.11 0.19 0.39   5 13 0.0000 0.5548 P(5)=1.000  0.0346 0.0024 2076.96 -7620.84
 11% 0.65 0.25 0.27 0.11 0.19 0.39   5 13 0.0000 0.5577 P(5)=1.000  0.0346 0.0024 2089.92 -7627.39
 11% 0.65 0.25 0.27 0.11 0.19 0.39   5 13 0.0000 0.5541 P(5)=1.000  0.0346 0.0024 2079.29 -7616.02
 11% 0.65 0.25 0.27 0.11 0.19 0.39   5 13 0.0000 0.5506 P(5)=1.000  0.0346 0.0024 2016.20 -7621.41
 11% 0.65 0.25 0.27 0.11 0.19 0.39   5 13 0.0000 0.5472 P(5)=1.000  0.0346 0.0024 2002.40 -7638.84
 11% 0.65 0.25 0.27 0.11 0.20 0.39   5 13 0.0000 0.5437 P(5)=1.000  0.0346 0.0024 2054.65 -7642.02
 11% 0.65 0.25 0.27 0.11 0.20 0.39   5 13 0.0000 0.5437 P(5)=1.000  0.0345 0.0024 2053.60 -7639.35
 11% 0.65 0.25 0.27 0.11 0.19 0.39   5 13 0.0000 0.5404 P(5)=1.000  0.0345 0.0024 2036.75 -7630.40
 11% 0.65 0.25 0.27 0.11 0.19 0.39   5 13 0.0000 0.5404 P(5)=1.000  0.0345 0.0024 2065.14 -7628.56
 11% 0.65 0.25 0.27 0.11 0.19 0.39   5 13 0.0000 0.5404 P(5)=1.000  0.0346 0.0024 2065.70 -7623.34
 11% 0.65 0.25 0.27 0.11 0.19 0.39   5 13 0.0000 0.5404 P(5)=1.000  0.0346 0.0024 2056.49 -7632.31
 12% 0.65 0.25 0.27 0.11 0.19 0.39   5 13 0.0000 0.5432 P(5)=1.000  0.0346 0.0024 2059.02 -7626.71
 12% 0.65 0.25 0.27 0.10 0.19 0.39   5 13 0.0000 0.5460 P(5)=1.000  0.0346 0.0024 2059.76 -7621.48
 12% 0.65 0.25 0.27 0.11 0.19 0.39   5 13 0.0000 0.5427 P(5)=1.000  0.0346 0.0024 2101.11 -7625.99
 12% 0.65 0.25 0.27 0.11 0.19 0.39   5 13 0.0000 0.5394 P(5)=1.000  0.0346 0.0024 2104.95 -7629.52
 12% 0.65 0.25 0.27 0.11 0.20 0.39   5 13 0.0000 0.5422 P(5)=1.000  0.0347 0.0024 2093.40 -7624.13
 12% 0.65 0.25 0.27 0.11 0.20 0.39   5 13 0.0000 0.5389 P(5)=1.000  0.0347 0.0024 2091.04 -7614.25
 12% 0.65 0.25 0.27 0.11 0.19 0.39   5 13 0.0000 0.5417 P(5)=1.000  0.0347 0.0024 2080.03 -7617.64
 12% 0.65 0.25 0.27 0.11 0.19 0.39   5 13 0.0000 0.5444 P(5)=1.000  0.0347 0.0024 2086.86 -7623.80
 12% 0.65 0.25 0.27 0.11 0.19 0.39   5 13 0.0000 0.5412 P(5)=1.000  0.0347 0.0024 2085.00 -7622.31
 12% 0.65 0.25 0.27 0.10 0.19 0.39   5 13 0.0000 0.5439 P(5)=1.000  0.0347 0.0024 2069.86 -7614.45
 12% 0.65 0.25 0.27 0.10 0.19 0.39   5 13 0.0000 0.5465 P(5)=1.000  0.0347 0.0024 2077.18 -7613.14
 12% 0.65 0.25 0.27 0.10 0.19 0.39   5 13 0.0000 0.5491 P(5)=1.000  0.0347 0.0024 2083.74 -7614.76
 12% 0.65 0.25 0.27 0.10 0.19 0.39   5 13 0.0000 0.5460 P(5)=1.000  0.0347 0.0024 2081.02 -7612.11
 12% 0.65 0.25 0.27 0.10 0.19 0.39   5 13 0.0000 0.5429 P(5)=1.000  0.0347 0.0024 2079.71 -7613.16
 12% 0.65 0.25 0.27 0.10 0.19 0.39   5 13 0.0000 0.5398 P(5)=1.000  0.0347 0.0024 2084.82 -7631.83
 12% 0.65 0.25 0.27 0.10 0.19 0.39   5 13 0.0000 0.5367 P(5)=1.000  0.0347 0.0024 2102.67 -7626.86
 12% 0.65 0.25 0.27 0.10 0.19 0.39   5 13 0.0000 0.5337 P(5)=1.000  0.0347 0.0024 2069.88 -7611.68
 12% 0.65 0.25 0.27 0.10 0.19 0.39   5 13 0.0000 0.5307 P(5)=1.000  0.0346 0.0024 2077.46 -7618.10
 12% 0.65 0.25 0.27 0.10 0.19 0.39   5 13 0.0000 0.5307 P(5)=1.000  0.0346 0.0024 2089.85 -7625.26
 12% 0.65 0.25 0.27 0.10 0.18 0.39   5 13 0.0000 0.5307 P(5)=1.000  0.0346 0.0024 2088.23 -7617.26
 13% 0.65 0.25 0.27 0.10 0.18 0.39   5 13 0.0000 0.5333 P(5)=1.000  0.0346 0.0024 2087.23 -7616.03
 13% 0.65 0.25 0.27 0.10 0.18 0.39   5 13 0.0000 0.5359 P(5)=1.000  0.0346 0.0024 2088.11 -7622.17
 13% 0.65 0.25 0.27 0.10 0.18 0.39   5 13 0.0000 0.5385 P(5)=1.000  0.0346 0.0024 2072.65 -7616.93
 13% 0.65 0.25 0.27 0.10 0.18 0.39   5 13 0.0000 0.5410 P(5)=1.000  0.0345 0.0024 2067.41 -7601.58
 13% 0.65 0.25 0.27 0.10 0.18 0.39   5 13 0.0000 0.5435 P(5)=1.000  0.0345 0.0024 2055.74 -7617.79
 13% 0.65 0.25 0.27 0.10 0.18 0.39   5 13 0.0000 0.5435 P(5)=1.000  0.0345 0.0024 2057.05 -7612.57
 13% 0.65 0.25 0.27 0.10 0.18 0.39   5 13 0.0000 0.5435 P(5)=1.000  0.0345 0.0024 2068.80 -7619.61
 13% 0.65 0.25 0.27 0.10 0.18 0.39   5 13 0.0000 0.5459 P(5)=1.000  0.0345 0.0024 2021.88 -7630.53
 13% 0.65 0.25 0.27 0.10 0.18 0.39   5 13 0.0000 0.5459 P(5)=1.000  0.0345 0.0024 2049.01 -7618.13
 13% 0.65 0.25 0.27 0.10 0.18 0.39   5 13 0.0000 0.5484 P(5)=1.000  0.0345 0.0024 2047.36 -7627.36
 13% 0.65 0.25 0.27 0.10 0.18 0.39   5 13 0.0000 0.5484 P(5)=1.000  0.0345 0.0024 2060.62 -7615.10
 13% 0.65 0.25 0.27 0.10 0.18 0.39   5 13 0.0000 0.5508 P(5)=1.000  0.0345 0.0024 2054.41 -7609.05
 13% 0.65 0.25 0.27 0.10 0.18 0.39   5 13 0.0000 0.5508 P(5)=1.000  0.0345 0.0024 2075.45 -7611.22
 13% 0.65 0.25 0.27 0.10 0.18 0.39   5 13 0.0000 0.5479 P(5)=1.000  0.0345 0.0024 2047.61 -7621.48
 13% 0.65 0.25 0.27 0.10 0.18 0.39   5 13 0.0000 0.5450 P(5)=1.000  0.0345 0.0024 2054.97 -7619.88
 13% 0.65 0.25 0.27 0.10 0.18 0.39   5 13 0.0000 0.5474 P(5)=1.000  0.0345 0.0024 2044.29 -7627.98
 13% 0.65 0.25 0.27 0.10 0.18 0.39   5 13 0.0000 0.5445 P(5)=1.000  0.0344 0.0024 2066.96 -7619.78
 13% 0.65 0.25 0.27 0.10 0.18 0.39   5 13 0.0000 0.5469 P(5)=1.000  0.0344 0.0024 2048.50 -7614.96
 13% 0.65 0.25 0.27 0.10 0.18 0.39   5 13 0.0000 0.5440 P(5)=1.000  0.0344 0.0024 2028.57 -7633.63
 13% 0.65 0.25 0.27 0.10 0.18 0.39   5 13 0.0000 0.5464 P(5)=1.000  0.0344 0.0024 2036.55 -7621.22
 14% 0.65 0.25 0.27 0.10 0.18 0.39   5 13 0.0000 0.5487 P(5)=1.000  0.0344 0.0024 2038.70 -7623.97
 14% 0.65 0.25 0.27 0.10 0.18 0.39   5 13 0.0000 0.5510 P(5)=1.000  0.0344 0.0024 2028.83 -7618.54
 14% 0.65 0.25 0.28 0.10 0.18 0.39   5 13 0.0000 0.5482 P(5)=1.000  0.0344 0.0024 2032.59 -7613.25
 14% 0.65 0.25 0.28 0.10 0.18 0.39   5 13 0.0000 0.5455 P(5)=1.000  0.0344 0.0024 2052.25 -7611.34
 14% 0.65 0.25 0.28 0.10 0.18 0.39   5 13 0.0000 0.5477 P(5)=1.000  0.0345 0.0024 2071.33 -7599.46
 14% 0.65 0.25 0.28 0.11 0.18 0.39   5 13 0.0000 0.5500 P(5)=1.000  0.0345 0.0024 2078.56 -7604.44
 14% 0.65 0.25 0.28 0.11 0.18 0.39   5 13 0.0000 0.5522 P(5)=1.000  0.0345 0.0024 2063.15 -7603.81
 14% 0.65 0.25 0.28 0.11 0.18 0.39   5 13 0.0000 0.5495 P(5)=1.000  0.0345 0.0024 2068.14 -7611.32
 14% 0.65 0.25 0.28 0.11 0.18 0.39   5 13 0.0000 0.5517 P(5)=1.000  0.0345 0.0024 2079.91 -7607.06
 14% 0.65 0.25 0.28 0.11 0.18 0.39   5 13 0.0000 0.5539 P(5)=1.000  0.0345 0.0024 2073.97 -7603.94
 14% 0.65 0.25 0.28 0.11 0.18 0.39   5 13 0.0000 0.5561 P(5)=1.000  0.0345 0.0024 2018.57 -7594.77
 14% 0.65 0.25 0.28 0.11 0.19 0.39   5 13 0.0000 0.5534 P(5)=1.000  0.0345 0.0024 2070.78 -7607.37
 14% 0.65 0.25 0.28 0.11 0.18 0.39   5 13 0.0000 0.5556 P(5)=1.000  0.0345 0.0024 2083.15 -7605.55
 14% 0.65 0.25 0.28 0.11 0.18 0.39   5 13 0.0000 0.5529 P(5)=1.000  0.0345 0.0024 2066.59 -7619.45
 14% 0.65 0.25 0.28 0.11 0.19 0.39   5 13 0.0000 0.5502 P(5)=1.000  0.0345 0.0024 2025.29 -7597.39
 14% 0.65 0.25 0.28 0.11 0.19 0.39   5 13 0.0000 0.5524 P(5)=1.000  0.0345 0.0024 2055.65 -7600.08
 14% 0.65 0.25 0.28 0.11 0.19 0.39   5 13 0.0000 0.5498 P(5)=1.000  0.0345 0.0024 2056.62 -7603.84
 14% 0.65 0.25 0.28 0.11 0.18 0.39   5 13 0.0000 0.5472 P(5)=1.000  0.0345 0.0024 2038.79 -7612.55
 14% 0.65 0.25 0.28 0.11 0.18 0.39   5 13 0.0000 0.5493 P(5)=1.000  0.0345 0.0024 2037.99 -7618.46
 14% 0.65 0.25 0.28 0.11 0.18 0.39   5 13 0.0000 0.5514 P(5)=1.000  0.0345 0.0024 2040.66 -7603.43
 15% 0.65 0.25 0.28 0.11 0.19 0.39   5 13 0.0000 0.5535 P(5)=1.000  0.0345 0.0024 2023.91 -7598.39
 15% 0.65 0.25 0.28 0.11 0.19 0.39   5 13 0.0000 0.5535 P(5)=1.000  0.0345 0.0024 2011.01 -7610.26
 15% 0.65 0.25 0.28 0.11 0.19 0.39   5 13 0.0000 0.5556 P(5)=1.000  0.0345 0.0024 2085.76 -7613.23
 15% 0.65 0.25 0.28 0.11 0.19 0.39   5 13 0.0000 0.5530 P(5)=1.000  0.0345 0.0024 2093.51 -7610.10
 15% 0.65 0.25 0.27 0.11 0.19 0.39   5 13 0.0000 0.5530 P(5)=1.000  0.0345 0.0024 2087.14 -7614.28
 15% 0.65 0.25 0.27 0.11 0.19 0.39   5 13 0.0000 0.5550 P(5)=1.000  0.0345 0.0024 2091.80 -7610.68
 15% 0.65 0.25 0.28 0.11 0.19 0.39   5 13 0.0000 0.5550 P(5)=1.000  0.0344 0.0024 2075.32 -7605.07
 15% 0.65 0.25 0.27 0.11 0.19 0.39   5 13 0.0000 0.5571 P(5)=1.000  0.0344 0.0024 2099.30 -7603.85
 15% 0.65 0.25 0.27 0.11 0.18 0.39   5 13 0.0000 0.5545 P(5)=1.000  0.0344 0.0024 2099.71 -7607.32
 15% 0.65 0.25 0.28 0.11 0.18 0.39   5 13 0.0000 0.5566 P(5)=1.000  0.0344 0.0024 2098.05 -7609.83
 15% 0.65 0.25 0.28 0.11 0.18 0.39   5 13 0.0000 0.5541 P(5)=1.000  0.0344 0.0024 2109.42 -7613.28  0:43

 15% 0.65 0.25 0.28 0.11 0.19 0.39   5 13 0.0000 0.5561 P(5)=1.000  0.0344 0.0024 2039.38 -7615.26
 15% 0.65 0.25 0.28 0.11 0.19 0.39   5 13 0.0000 0.5561 P(5)=1.000  0.0344 0.0024 2031.70 -7605.83
 15% 0.65 0.25 0.28 0.11 0.19 0.39   5 13 0.0000 0.5561 P(5)=1.000  0.0343 0.0024 2120.15 -7618.18
 15% 0.65 0.25 0.28 0.11 0.19 0.39   5 13 0.0000 0.5561 P(5)=1.000  0.0343 0.0024 2040.50 -7603.72
 15% 0.65 0.25 0.28 0.11 0.19 0.39   5 13 0.0000 0.5536 P(5)=1.000  0.0343 0.0024 2067.73 -7606.22
 15% 0.65 0.25 0.28 0.11 0.19 0.39   5 13 0.0000 0.5556 P(5)=1.000  0.0343 0.0024 2060.75 -7602.02
 15% 0.65 0.25 0.28 0.11 0.19 0.39   5 13 0.0000 0.5556 P(5)=1.000  0.0343 0.0024 2060.85 -7599.19
 15% 0.65 0.25 0.28 0.12 0.19 0.39   5 13 0.0000 0.5575 P(5)=1.000  0.0343 0.0024 2089.99 -7598.80
 15% 0.65 0.25 0.28 0.12 0.19 0.39   5 13 0.0000 0.5595 P(5)=1.000  0.0343 0.0024 2101.74 -7594.85
 16% 0.65 0.25 0.28 0.12 0.19 0.39   5 13 0.0000 0.5595 P(5)=1.000  0.0342 0.0024 2114.47 -7605.96
 16% 0.65 0.25 0.28 0.11 0.19 0.39   5 13 0.0000 0.5614 P(5)=1.000  0.0342 0.0024 2116.33 -7613.67
 16% 0.65 0.25 0.28 0.12 0.19 0.39   5 13 0.0000 0.5590 P(5)=1.000  0.0342 0.0024 2101.89 -7600.71
 16% 0.65 0.25 0.28 0.12 0.19 0.39   5 13 0.0000 0.5565 P(5)=1.000  0.0341 0.0024 2120.53 -7603.91
 16% 0.65 0.25 0.28 0.12 0.19 0.39   5 13 0.0000 0.5565 P(5)=1.000  0.0341 0.0024 2160.86 -7613.01
 16% 0.65 0.25 0.28 0.12 0.19 0.39   5 13 0.0000 0.5565 P(5)=1.000  0.0341 0.0024 2167.88 -7604.84
 16% 0.65 0.25 0.28 0.11 0.19 0.39   5 13 0.0000 0.5565 P(5)=1.000  0.0341 0.0024 2146.44 -7604.84
 16% 0.65 0.25 0.28 0.12 0.19 0.39   5 13 0.0000 0.5584 P(5)=1.000  0.0341 0.0024 2142.21 -7615.79
 16% 0.65 0.25 0.28 0.12 0.19 0.39   5 13 0.0000 0.5603 P(5)=1.000  0.0341 0.0025 2123.47 -7620.48
 16% 0.65 0.25 0.27 0.12 0.18 0.39   5 13 0.0000 0.5579 P(5)=1.000  0.0341 0.0025 2115.66 -7608.74
 16% 0.65 0.25 0.28 0.12 0.19 0.39   5 13 0.0000 0.5598 P(5)=1.000  0.0341 0.0025 2093.42 -7605.88
 16% 0.65 0.25 0.28 0.12 0.19 0.39   5 13 0.0000 0.5574 P(5)=1.000  0.0341 0.0025 2104.70 -7616.72
 16% 0.65 0.25 0.28 0.12 0.19 0.39   5 13 0.0000 0.5551 P(5)=1.000  0.0341 0.0025 2088.17 -7615.90
 16% 0.65 0.25 0.28 0.12 0.19 0.39   5 13 0.0000 0.5527 P(5)=1.000  0.0341 0.0025 2089.74 -7625.88
 16% 0.65 0.25 0.28 0.12 0.19 0.39   5 13 0.0000 0.5546 P(5)=1.000  0.0341 0.0025 2108.76 -7626.53
 16% 0.65 0.25 0.28 0.12 0.19 0.39   5 13 0.0000 0.5565 P(5)=1.000  0.0341 0.0025 2039.99 -7601.07
 16% 0.65 0.25 0.28 0.12 0.19 0.39   5 13 0.0000 0.5583 P(5)=1.000  0.0341 0.0025 2075.43 -7602.18
 16% 0.65 0.25 0.28 0.12 0.19 0.39   5 13 0.0000 0.5602 P(5)=1.000  0.0341 0.0025 2073.70 -7614.26
 16% 0.65 0.25 0.28 0.12 0.19 0.39   5 13 0.0000 0.5579 P(5)=1.000  0.0341 0.0025 2093.64 -7621.76
 16% 0.65 0.25 0.28 0.12 0.19 0.39   5 13 0.0000 0.5556 P(5)=1.000  0.0341 0.0025 2115.02 -7613.08
 17% 0.65 0.25 0.28 0.13 0.19 0.39   5 13 0.0000 0.5574 P(5)=1.000  0.0341 0.0025 2115.80 -7619.44
 17% 0.65 0.25 0.28 0.13 0.19 0.39   5 13 0.0000 0.5551 P(5)=1.000  0.0341 0.0025 2114.26 -7615.83
 17% 0.65 0.25 0.28 0.13 0.19 0.39   5 13 0.0000 0.5569 P(5)=1.000  0.0340 0.0025 2100.83 -7620.04
 17% 0.65 0.25 0.28 0.13 0.19 0.39   5 13 0.0000 0.5547 P(5)=1.000  0.0340 0.0025 2071.32 -7613.19
 17% 0.65 0.25 0.28 0.13 0.19 0.39   5 13 0.0000 0.5524 P(5)=1.000  0.0340 0.0025 2072.41 -7617.41
 17% 0.65 0.25 0.28 0.13 0.19 0.39   5 13 0.0000 0.5502 P(5)=1.000  0.0340 0.0025 2063.71 -7641.65
 17% 0.65 0.25 0.28 0.13 0.19 0.39   5 13 0.0000 0.5520 P(5)=1.000  0.0340 0.0025 2048.66 -7629.43
 17% 0.65 0.25 0.28 0.13 0.19 0.39   5 13 0.0000 0.5520 P(5)=1.000  0.0340 0.0025 2095.56 -7625.90
 17% 0.65 0.25 0.28 0.13 0.19 0.39   5 13 0.0000 0.5498 P(5)=1.000  0.0340 0.0025 2074.48 -7617.83
 17% 0.65 0.25 0.28 0.13 0.19 0.39   5 13 0.0000 0.5516 P(5)=1.000  0.0340 0.0025 2092.78 -7625.30
 17% 0.65 0.25 0.28 0.13 0.19 0.39   5 13 0.0000 0.5534 P(5)=1.000  0.0340 0.0025 2095.24 -7623.59
 17% 0.65 0.25 0.28 0.13 0.19 0.39   5 13 0.0000 0.5512 P(5)=1.000  0.0340 0.0025 2080.36 -7623.45
 17% 0.65 0.25 0.28 0.13 0.19 0.39   5 13 0.0000 0.5490 P(5)=1.000  0.0340 0.0025 2102.42 -7633.03
 17% 0.65 0.25 0.28 0.13 0.20 0.39   5 13 0.0000 0.5508 P(5)=1.000  0.0339 0.0025 2045.28 -7629.39
 17% 0.65 0.25 0.28 0.13 0.19 0.39   5 13 0.0000 0.5486 P(5)=1.000  0.0339 0.0025 2037.61 -7629.54
 17% 0.65 0.25 0.28 0.13 0.20 0.39   5 13 0.0000 0.5504 P(5)=1.000  0.0339 0.0025 2089.71 -7638.04
 17% 0.65 0.25 0.28 0.13 0.20 0.39   5 13 0.0000 0.5521 P(5)=1.000  0.0339 0.0025 2095.04 -7616.31
 17% 0.65 0.25 0.28 0.13 0.20 0.39   5 13 0.0000 0.5500 P(5)=1.000  0.0338 0.0025 2053.64 -7607.60
 17% 0.65 0.25 0.28 0.13 0.20 0.39   5 13 0.0000 0.5517 P(5)=1.000  0.0338 0.0025 2114.02 -7605.78
 17% 0.65 0.25 0.28 0.13 0.20 0.39   5 13 0.0000 0.5534 P(5)=1.000  0.0338 0.0025 2016.63 -7608.11
 18% 0.65 0.25 0.28 0.13 0.20 0.39   5 13 0.0000 0.5513 P(5)=1.000  0.0338 0.0025 2032.52 -7611.54
 18% 0.65 0.25 0.28 0.13 0.20 0.39   5 13 0.0000 0.5530 P(5)=1.000  0.0338 0.0025 2033.07 -7604.44
 18% 0.65 0.25 0.28 0.12 0.20 0.39   5 13 0.0000 0.5547 P(5)=1.000  0.0338 0.0025 2116.33 -7612.91
 18% 0.65 0.25 0.28 0.12 0.20 0.39   5 13 0.0000 0.5526 P(5)=1.000  0.0337 0.0025 2125.92 -7613.17
 18% 0.65 0.25 0.28 0.12 0.21 0.39   5 13 0.0000 0.5506 P(5)=1.000  0.0337 0.0025 2070.99 -7607.68
 18% 0.65 0.25 0.28 0.13 0.21 0.39   5 13 0.0000 0.5485 P(5)=1.000  0.0337 0.0025 2060.14 -7614.93
 18% 0.65 0.25 0.28 0.12 0.21 0.39   5 13 0.0000 0.5465 P(5)=1.000  0.0337 0.0025 2056.96 -7614.54
 18% 0.65 0.25 0.28 0.12 0.20 0.39   5 13 0.0000 0.5444 P(5)=1.000  0.0337 0.0025 2068.73 -7626.36
 18% 0.65 0.25 0.28 0.12 0.20 0.39   5 13 0.0000 0.5424 P(5)=1.000  0.0337 0.0025 2075.72 -7613.69
 18% 0.65 0.25 0.28 0.12 0.20 0.39   5 13 0.0000 0.5404 P(5)=1.000  0.0337 0.0025 2083.56 -7616.12
 18% 0.65 0.25 0.28 0.12 0.20 0.39   5 13 0.0000 0.5385 P(5)=1.000  0.0337 0.0025 2070.67 -7611.98
 18% 0.65 0.25 0.28 0.12 0.20 0.39   5 13 0.0000 0.5365 P(5)=1.000  0.0337 0.0025 2075.43 -7617.11
 18% 0.65 0.25 0.28 0.12 0.20 0.39   5 13 0.0000 0.5382 P(5)=1.000  0.0337 0.0025 2096.62 -7620.96
 18% 0.65 0.25 0.28 0.12 0.20 0.39   5 13 0.0000 0.5382 P(5)=1.000  0.0337 0.0025 2098.31 -7616.65
 18% 0.65 0.25 0.28 0.12 0.20 0.39   5 13 0.0000 0.5399 P(5)=1.000  0.0337 0.0025 2101.25 -7608.55
 18% 0.65 0.25 0.28 0.12 0.20 0.39   5 13 0.0000 0.5415 P(5)=1.000  0.0337 0.0025 2104.93 -7600.31
 18% 0.65 0.25 0.28 0.12 0.20 0.39   5 13 0.0000 0.5432 P(5)=1.000  0.0337 0.0025 2038.70 -7595.08
 18% 0.65 0.25 0.28 0.13 0.20 0.39   5 13 0.0000 0.5412 P(5)=1.000  0.0337 0.0025 2032.43 -7594.88
 18% 0.65 0.25 0.28 0.12 0.20 0.39   5 13 0.0000 0.5393 P(5)=1.000  0.0337 0.0025 2036.66 -7605.71
 18% 0.65 0.25 0.28 0.13 0.21 0.39   5 13 0.0000 0.5409 P(5)=1.000  0.0337 0.0025 2102.14 -7615.31
 19% 0.65 0.25 0.28 0.13 0.21 0.39   5 13 0.0000 0.5390 P(5)=1.000  0.0337 0.0025 2091.15 -7620.33
 19% 0.65 0.25 0.28 0.13 0.21 0.39   5 13 0.0000 0.5390 P(5)=1.000  0.0337 0.0025 2053.39 -7607.51
 19% 0.65 0.25 0.28 0.13 0.21 0.39   5 13 0.0000 0.5390 P(5)=1.000  0.0337 0.0025 2065.58 -7600.58
 19% 0.65 0.25 0.28 0.13 0.21 0.39   5 13 0.0000 0.5406 P(5)=1.000  0.0337 0.0025 2069.34 -7592.59
 19% 0.65 0.25 0.28 0.13 0.21 0.39   5 13 0.0000 0.5387 P(5)=1.000  0.0336 0.0025 2047.70 -7590.96
 19% 0.65 0.25 0.28 0.13 0.21 0.39   5 13 0.0000 0.5368 P(5)=1.000  0.0336 0.0025 2056.46 -7597.96
 19% 0.65 0.25 0.28 0.13 0.21 0.39   5 13 0.0000 0.5385 P(5)=1.000  0.0336 0.0025 2042.33 -7594.71
 19% 0.65 0.25 0.28 0.13 0.21 0.39   5 13 0.0000 0.5366 P(5)=1.000  0.0336 0.0025 2098.82 -7596.45
 19% 0.65 0.25 0.28 0.13 0.21 0.39   5 13 0.0000 0.5347 P(5)=1.000  0.0336 0.0025 2096.70 -7591.57
 19% 0.65 0.25 0.28 0.13 0.21 0.39   5 13 0.0000 0.5363 P(5)=1.000  0.0336 0.0025 2098.84 -7584.86
 19% 0.65 0.25 0.28 0.13 0.21 0.39   5 13 0.0000 0.5345 P(5)=1.000  0.0336 0.0025 2104.90 -7582.94
 19% 0.65 0.25 0.28 0.13 0.21 0.39   5 13 0.0000 0.5361 P(5)=1.000  0.0336 0.0025 2108.15 -7596.44
 19% 0.65 0.25 0.28 0.13 0.21 0.39   5 13 0.0000 0.5342 P(5)=1.000  0.0336 0.0025 2090.32 -7602.30
 19% 0.65 0.25 0.28 0.13 0.21 0.39   5 13 0.0000 0.5324 P(5)=1.000  0.0335 0.0025 2083.21 -7607.72
 19% 0.65 0.25 0.28 0.13 0.21 0.39   5 13 0.0000 0.5306 P(5)=1.000  0.0335 0.0025 2086.79 -7614.94
 19% 0.65 0.25 0.28 0.13 0.21 0.39   5 13 0.0000 0.5288 P(5)=1.000  0.0335 0.0025 2096.58 -7600.45
 19% 0.65 0.25 0.28 0.13 0.20 0.39   5 13 0.0000 0.5304 P(5)=1.000  0.0335 0.0025 2097.16 -7612.76
 19% 0.65 0.25 0.28 0.13 0.20 0.39   5 13 0.0000 0.5320 P(5)=1.000  0.0335 0.0025 2117.97 -7608.86
 19% 0.65 0.25 0.28 0.13 0.20 0.39   5 13 0.0000 0.5336 P(5)=1.000  0.0335 0.0025 2119.79 -7607.45
 19% 0.65 0.25 0.28 0.13 0.20 0.39   5 13 0.0000 0.5318 P(5)=1.000  0.0335 0.0025 2128.25 -7597.27
 20% 0.65 0.25 0.28 0.12 0.20 0.39   5 13 0.0000 0.5300 P(5)=1.000  0.0335 0.0025 2133.92 -7600.03
 20% 0.65 0.25 0.28 0.12 0.20 0.39   5 13 0.0000 0.5316 P(5)=1.000  0.0335 0.0025 2150.41 -7594.35
 20% 0.65 0.25 0.28 0.12 0.20 0.39   5 13 0.0000 0.5298 P(5)=1.000  0.0335 0.0025 2140.66 -7606.64
 20% 0.65 0.25 0.28 0.12 0.20 0.39   5 13 0.0000 0.5314 P(5)=1.000  0.0335 0.0025 2100.74 -7598.15
 20% 0.65 0.25 0.28 0.12 0.20 0.39   5 13 0.0000 0.5329 P(5)=1.000  0.0335 0.0025 2143.63 -7594.69
 20% 0.65 0.25 0.28 0.12 0.20 0.39   5 13 0.0000 0.5344 P(5)=1.000  0.0335 0.0025 2110.29 -7602.51
 20% 0.65 0.25 0.28 0.12 0.20 0.39   5 13 0.0000 0.5359 P(5)=1.000  0.0335 0.0025 2099.76 -7605.03
 20% 0.65 0.25 0.28 0.12 0.20 0.39   5 13 0.0000 0.5359 P(5)=1.000  0.0335 0.0025 2113.12 -7603.02
 20% 0.65 0.25 0.28 0.12 0.20 0.39   5 13 0.0000 0.5375 P(5)=1.000  0.0335 0.0025 2149.90 -7600.18
 20% 0.65 0.25 0.28 0.12 0.20 0.39   5 13 0.0000 0.5357 P(5)=1.000  0.0335 0.0025 2140.95 -7605.94
 20% 0.65 0.25 0.28 0.12 0.20 0.39   5 13 0.0000 0.5372 P(5)=1.000  0.0335 0.0025 2142.92 -7602.87  0:51

 20% 0.65 0.25 0.28 0.13 0.20 0.39   5 13 0.0000 0.5387 P(5)=1.000  0.0335 0.0025 2134.61 -7588.01
 20% 0.65 0.25 0.28 0.13 0.20 0.39   5 13 0.0000 0.5370 P(5)=1.000  0.0335 0.0025 2122.22 -7591.02
 20% 0.65 0.25 0.28 0.13 0.20 0.39   5 13 0.0000 0.5353 P(5)=1.000  0.0335 0.0025 2130.09 -7604.40
 20% 0.65 0.25 0.28 0.13 0.20 0.39   5 13 0.0000 0.5367 P(5)=1.000  0.0335 0.0025 2101.90 -7601.72
 20% 0.65 0.25 0.28 0.13 0.20 0.39   5 13 0.0000 0.5382 P(5)=1.000  0.0335 0.0025 2103.39 -7604.02
 20% 0.65 0.25 0.28 0.13 0.20 0.39   5 13 0.0000 0.5397 P(5)=1.000  0.0335 0.0025 2084.34 -7605.11
 20% 0.65 0.25 0.28 0.13 0.20 0.39   5 13 0.0000 0.5397 P(5)=1.000  0.0335 0.0025 2088.23 -7603.68
 20% 0.65 0.25 0.28 0.13 0.20 0.39   5 13 0.0000 0.5411 P(5)=1.000  0.0336 0.0025 2111.45 -7606.62
 20% 0.65 0.25 0.28 0.13 0.20 0.39   5 13 0.0000 0.5426 P(5)=1.000  0.0336 0.0025 2151.91 -7606.61
 21% 0.65 0.25 0.28 0.13 0.20 0.39   5 13 0.0000 0.5409 P(5)=1.000  0.0336 0.0025 2165.59 -7599.42
 21% 0.65 0.25 0.28 0.13 0.20 0.39   5 13 0.0000 0.5392 P(5)=1.000  0.0336 0.0025 2153.43 -7611.03
 21% 0.65 0.25 0.28 0.13 0.20 0.39   5 13 0.0000 0.5375 P(5)=1.000  0.0336 0.0025 2158.25 -7601.02
 21% 0.65 0.25 0.28 0.13 0.20 0.39   5 13 0.0000 0.5358 P(5)=1.000  0.0336 0.0025 2154.97 -7600.87
 21% 0.65 0.25 0.28 0.13 0.20 0.39   5 13 0.0000 0.5342 P(5)=1.000  0.0336 0.0025 2148.78 -7600.25
 21% 0.65 0.25 0.28 0.13 0.20 0.39   5 13 0.0000 0.5325 P(5)=1.000  0.0336 0.0025 2132.41 -7609.75
 21% 0.65 0.25 0.28 0.13 0.20 0.39   5 13 0.0000 0.5309 P(5)=1.000  0.0337 0.0025 2129.24 -7604.36
 21% 0.65 0.25 0.28 0.13 0.20 0.39   5 13 0.0000 0.5323 P(5)=1.000  0.0337 0.0025 2138.44 -7598.97
 21% 0.65 0.25 0.28 0.13 0.20 0.39   5 13 0.0000 0.5307 P(5)=1.000  0.0337 0.0025 2133.76 -7613.86
 21% 0.65 0.25 0.28 0.13 0.20 0.39   5 13 0.0000 0.5321 P(5)=1.000  0.0337 0.0025 2111.70 -7623.49
 21% 0.65 0.25 0.28 0.13 0.20 0.39   5 13 0.0000 0.5305 P(5)=1.000  0.0337 0.0025 2129.99 -7609.58
 21% 0.65 0.25 0.28 0.13 0.20 0.39   5 13 0.0000 0.5319 P(5)=1.000  0.0337 0.0025 2104.46 -7614.58
 21% 0.65 0.25 0.28 0.13 0.20 0.39   5 13 0.0000 0.5303 P(5)=1.000  0.0338 0.0025 2089.42 -7606.55
 21% 0.65 0.25 0.28 0.13 0.20 0.39   5 13 0.0000 0.5287 P(5)=1.000  0.0338 0.0025 2124.26 -7614.25
 21% 0.65 0.25 0.28 0.13 0.20 0.39   5 13 0.0000 0.5271 P(5)=1.000  0.0338 0.0025 2115.17 -7617.67
 21% 0.65 0.25 0.28 0.13 0.20 0.39   5 13 0.0000 0.5285 P(5)=1.000  0.0338 0.0025 2120.23 -7613.12
 21% 0.65 0.25 0.28 0.13 0.20 0.39   5 13 0.0000 0.5269 P(5)=1.000  0.0338 0.0025 2125.05 -7625.67
 21% 0.65 0.25 0.28 0.13 0.20 0.39   5 13 0.0000 0.5254 P(5)=1.000  0.0338 0.0025 2119.94 -7612.47
 21% 0.65 0.25 0.28 0.13 0.20 0.39   5 13 0.0000 0.5238 P(5)=1.000  0.0338 0.0025 2127.28 -7621.23
 21% 0.65 0.25 0.28 0.13 0.20 0.39   5 13 0.0000 0.5252 P(5)=1.000  0.0338 0.0025 2101.54 -7617.28
 22% 0.65 0.25 0.28 0.13 0.20 0.39   5 13 0.0000 0.5237 P(5)=1.000  0.0338 0.0025 2116.36 -7612.33
 22% 0.65 0.25 0.28 0.13 0.20 0.39   5 13 0.0000 0.5221 P(5)=1.000  0.0338 0.0025 2111.03 -7609.05
 22% 0.65 0.25 0.28 0.13 0.20 0.39   5 13 0.0000 0.5235 P(5)=1.000  0.0338 0.0025 2086.96 -7603.91
 22% 0.65 0.25 0.28 0.13 0.20 0.39   5 13 0.0000 0.5235 P(5)=1.000  0.0338 0.0025 2086.88 -7602.46
 22% 0.65 0.25 0.28 0.13 0.20 0.39   5 13 0.0000 0.5249 P(5)=1.000  0.0338 0.0025 2099.43 -7612.09
 22% 0.65 0.25 0.28 0.13 0.20 0.39   5 13 0.0000 0.5263 P(5)=1.000  0.0338 0.0025 2106.20 -7625.71
 22% 0.65 0.25 0.28 0.13 0.20 0.39   5 13 0.0000 0.5248 P(5)=1.000  0.0338 0.0025 2089.79 -7599.41
 22% 0.65 0.25 0.28 0.13 0.20 0.39   5 13 0.0000 0.5233 P(5)=1.000  0.0338 0.0025 2063.72 -7602.70
 22% 0.65 0.25 0.28 0.13 0.20 0.39   5 13 0.0000 0.5217 P(5)=1.000  0.0338 0.0025 2071.67 -7615.40
 22% 0.65 0.25 0.28 0.13 0.20 0.39   5 13 0.0000 0.5231 P(5)=1.000  0.0338 0.0025 2097.49 -7609.63
 22% 0.65 0.25 0.28 0.13 0.20 0.39   5 13 0.0000 0.5216 P(5)=1.000  0.0338 0.0025 2102.17 -7620.99
 22% 0.65 0.25 0.28 0.13 0.20 0.39   5 13 0.0000 0.5216 P(5)=1.000  0.0339 0.0025 2099.75 -7614.57
 22% 0.65 0.25 0.28 0.13 0.19 0.39   5 13 0.0000 0.5230 P(5)=1.000  0.0339 0.0025 2097.40 -7599.46
 22% 0.65 0.25 0.28 0.13 0.19 0.39   5 13 0.0000 0.5215 P(5)=1.000  0.0339 0.0025 2086.75 -7600.56
 22% 0.65 0.25 0.28 0.14 0.19 0.39   5 13 0.0000 0.5229 P(5)=1.000  0.0339 0.0025 2097.80 -7601.48
 22% 0.65 0.25 0.28 0.14 0.19 0.39   5 13 0.0000 0.5214 P(5)=1.000  0.0339 0.0025 2104.67 -7602.03
 22% 0.65 0.25 0.28 0.14 0.19 0.39   5 13 0.0000 0.5227 P(5)=1.000  0.0339 0.0025 2097.55 -7607.58
 22% 0.65 0.25 0.28 0.14 0.19 0.39   5 13 0.0000 0.5227 P(5)=1.000  0.0338 0.0025 2086.09 -7617.43
 22% 0.65 0.25 0.28 0.14 0.19 0.39   5 13 0.0000 0.5241 P(5)=1.000  0.0338 0.0025 2101.21 -7605.98
 22% 0.65 0.25 0.28 0.14 0.19 0.39   5 13 0.0000 0.5254 P(5)=1.000  0.0338 0.0025 2094.38 -7611.85
 23% 0.65 0.25 0.28 0.14 0.19 0.39   5 13 0.0000 0.5268 P(5)=1.000  0.0338 0.0025 2108.25 -7620.27
 23% 0.65 0.25 0.28 0.14 0.19 0.39   5 13 0.0000 0.5253 P(5)=1.000  0.0338 0.0025 2132.56 -7613.39
 23% 0.65 0.25 0.28 0.14 0.19 0.39   5 13 0.0000 0.5238 P(5)=1.000  0.0338 0.0025 2139.02 -7624.40
 23% 0.65 0.25 0.28 0.14 0.19 0.39   5 13 0.0000 0.5251 P(5)=1.000  0.0338 0.0025 2125.32 -7614.19
 23% 0.65 0.25 0.28 0.14 0.19 0.39   5 13 0.0000 0.5237 P(5)=1.000  0.0338 0.0025 2122.31 -7622.03
 23% 0.65 0.25 0.28 0.14 0.19 0.39   5 13 0.0000 0.5250 P(5)=1.000  0.0338 0.0025 2117.74 -7615.13
 23% 0.65 0.25 0.28 0.14 0.19 0.39   5 13 0.0000 0.5235 P(5)=1.000  0.0338 0.0025 2110.19 -7606.87
 23% 0.65 0.25 0.28 0.14 0.19 0.39   5 13 0.0000 0.5221 P(5)=1.000  0.0339 0.0025 2081.28 -7609.17
 23% 0.65 0.25 0.28 0.14 0.19 0.39   5 13 0.0000 0.5207 P(5)=1.000  0.0339 0.0025 2142.91 -7608.70
 23% 0.65 0.25 0.28 0.14 0.19 0.39   5 13 0.0000 0.5207 P(5)=1.000  0.0339 0.0025 2091.87 -7603.85
 23% 0.65 0.25 0.28 0.14 0.19 0.39   5 13 0.0000 0.5192 P(5)=1.000  0.0339 0.0025 2105.74 -7608.65
 23% 0.65 0.25 0.28 0.14 0.19 0.39   5 13 0.0000 0.5178 P(5)=1.000  0.0339 0.0025 2080.51 -7603.90
 23% 0.65 0.25 0.28 0.14 0.19 0.39   5 13 0.0000 0.5191 P(5)=1.000  0.0339 0.0025 2096.56 -7624.28
 23% 0.65 0.25 0.28 0.14 0.19 0.39   5 13 0.0000 0.5204 P(5)=1.000  0.0339 0.0025 2098.13 -7610.16
 23% 0.65 0.25 0.28 0.14 0.19 0.39   5 13 0.0000 0.5217 P(5)=1.000  0.0339 0.0025 2095.27 -7614.61
 23% 0.65 0.25 0.28 0.14 0.19 0.39   5 13 0.0000 0.5230 P(5)=1.000  0.0339 0.0025 2110.69 -7611.23
 23% 0.65 0.25 0.28 0.14 0.19 0.39   5 13 0.0000 0.5216 P(5)=1.000  0.0339 0.0025 2093.85 -7607.26
 23% 0.65 0.25 0.28 0.14 0.19 0.39   5 13 0.0000 0.5202 P(5)=1.000  0.0339 0.0025 2089.42 -7615.49
 23% 0.65 0.25 0.28 0.14 0.19 0.39   5 13 0.0000 0.5188 P(5)=1.000  0.0339 0.0025 2084.02 -7616.03
 23% 0.65 0.25 0.28 0.14 0.19 0.39   5 13 0.0000 0.5174 P(5)=1.000  0.0339 0.0025 2094.75 -7614.40
 24% 0.65 0.25 0.28 0.14 0.19 0.39   5 13 0.0000 0.5187 P(5)=1.000  0.0339 0.0025 2098.20 -7605.97
 24% 0.65 0.25 0.28 0.14 0.19 0.39   5 13 0.0000 0.5173 P(5)=1.000  0.0339 0.0025 2085.59 -7616.46
 24% 0.65 0.25 0.28 0.14 0.19 0.39   5 13 0.0000 0.5186 P(5)=1.000  0.0339 0.0025 2091.04 -7614.23
 24% 0.65 0.25 0.28 0.14 0.19 0.39   5 13 0.0000 0.5199 P(5)=1.000  0.0339 0.0025 2083.10 -7614.31
 24% 0.65 0.25 0.28 0.14 0.19 0.39   5 13 0.0000 0.5212 P(5)=1.000  0.0339 0.0025 2077.79 -7607.99
 24% 0.65 0.25 0.28 0.14 0.19 0.39   5 13 0.0000 0.5198 P(5)=1.000  0.0339 0.0025 2107.87 -7617.71
 24% 0.65 0.25 0.28 0.14 0.19 0.39   5 13 0.0000 0.5184 P(5)=1.000  0.0339 0.0025 2091.60 -7611.52
 24% 0.65 0.25 0.28 0.14 0.19 0.39   5 13 0.0000 0.5171 P(5)=1.000  0.0339 0.0025 2083.43 -7613.74
 24% 0.65 0.25 0.28 0.14 0.19 0.39   5 13 0.0000 0.5183 P(5)=1.000  0.0339 0.0025 2067.63 -7597.65
 24% 0.65 0.25 0.28 0.14 0.19 0.39   5 13 0.0000 0.5196 P(5)=1.000  0.0339 0.0025 2071.50 -7590.14
 24% 0.65 0.25 0.28 0.14 0.19 0.39   5 13 0.0000 0.5182 P(5)=1.000  0.0339 0.0025 2093.61 -7602.81
 24% 0.65 0.25 0.28 0.14 0.19 0.39   5 13 0.0000 0.5169 P(5)=1.000  0.0339 0.0026 2102.27 -7603.43
 24% 0.65 0.25 0.28 0.14 0.19 0.39   5 13 0.0000 0.5181 P(5)=1.000  0.0339 0.0026 2072.35 -7594.59
 24% 0.65 0.25 0.28 0.14 0.19 0.39   5 13 0.0000 0.5194 P(5)=1.000  0.0339 0.0026 2079.18 -7593.07
 24% 0.65 0.25 0.28 0.14 0.19 0.39   5 13 0.0000 0.5206 P(5)=1.000  0.0338 0.0026 2086.83 -7602.79
 24% 0.65 0.25 0.28 0.14 0.19 0.39   5 13 0.0000 0.5193 P(5)=1.000  0.0338 0.0026 2099.94 -7603.78
 24% 0.65 0.25 0.28 0.14 0.19 0.39   5 13 0.0000 0.5179 P(5)=1.000  0.0338 0.0026 2151.59 -7606.17
 24% 0.65 0.25 0.28 0.14 0.19 0.39   5 13 0.0000 0.5192 P(5)=1.000  0.0338 0.0026 2096.57 -7601.56
 24% 0.65 0.25 0.28 0.14 0.19 0.39   5 13 0.0000 0.5179 P(5)=1.000  0.0338 0.0026 2100.85 -7603.15
 24% 0.65 0.25 0.28 0.14 0.19 0.39   5 13 0.0000 0.5191 P(5)=1.000  0.0338 0.0026 2100.54 -7617.04
 25% 0.65 0.25 0.28 0.14 0.19 0.39   5 13 0.0000 0.5178 P(5)=1.000  0.0338 0.0026 2099.15 -7620.70
 25% 0.65 0.25 0.28 0.14 0.19 0.39   5 13 0.0000 0.5190 P(5)=1.000  0.0338 0.0026 2094.50 -7621.79
 25% 0.65 0.25 0.28 0.14 0.19 0.39   5 13 0.0000 0.5190 P(5)=1.000  0.0338 0.0026 2121.05 -7622.16
 25% 0.65 0.25 0.28 0.14 0.19 0.39   5 13 0.0000 0.5177 P(5)=1.000  0.0338 0.0026 2095.06 -7620.14
 25% 0.65 0.25 0.28 0.14 0.19 0.39   5 13 0.0000 0.5177 P(5)=1.000  0.0338 0.0026 2107.22 -7621.42
 25% 0.65 0.25 0.28 0.14 0.19 0.39   5 13 0.0000 0.5189 P(5)=1.000  0.0338 0.0026 2068.04 -7623.33
 25% 0.65 0.25 0.28 0.14 0.19 0.39   5 13 0.0000 0.5201 P(5)=1.000  0.0338 0.0026 2095.33 -7640.46
 25% 0.65 0.25 0.28 0.14 0.19 0.39   5 13 0.0000 0.5188 P(5)=1.000  0.0338 0.0026 2092.75 -7640.74
 25% 0.65 0.25 0.28 0.14 0.19 0.39   5 13 0.0000 0.5200 P(5)=1.000  0.0338 0.0026 2123.82 -7622.67
 25% 0.65 0.25 0.28 0.14 0.19 0.39   5 13 0.0000 0.5187 P(5)=1.000  0.0338 0.0026 2127.12 -7616.85
 25% 0.65 0.25 0.28 0.14 0.19 0.39   5 13 0.0000 0.5174 P(5)=1.000  0.0338 0.0026 2123.10 -7608.23  0:59

 25% 0.65 0.25 0.28 0.14 0.19 0.39   5 13 0.0000 0.5186 P(5)=1.000  0.0338 0.0026 2102.33 -7618.63
 25% 0.65 0.25 0.28 0.14 0.19 0.39   5 13 0.0000 0.5186 P(5)=1.000  0.0338 0.0026 2089.85 -7626.17
 25% 0.65 0.25 0.28 0.14 0.19 0.39   5 13 0.0000 0.5198 P(5)=1.000  0.0338 0.0026 2089.30 -7622.04
 25% 0.65 0.25 0.28 0.14 0.19 0.39   5 13 0.0000 0.5210 P(5)=1.000  0.0338 0.0026 2085.58 -7620.14
 25% 0.65 0.25 0.28 0.14 0.19 0.39   5 13 0.0000 0.5210 P(5)=1.000  0.0338 0.0026 2093.55 -7616.44
 25% 0.65 0.25 0.28 0.14 0.19 0.39   5 13 0.0000 0.5197 P(5)=1.000  0.0338 0.0026 2084.76 -7618.84
 25% 0.65 0.25 0.28 0.14 0.19 0.39   5 13 0.0000 0.5209 P(5)=1.000  0.0338 0.0026 2101.05 -7626.34
 25% 0.65 0.25 0.28 0.14 0.19 0.39   5 13 0.0000 0.5221 P(5)=1.000  0.0338 0.0026 2132.66 -7618.41
 25% 0.65 0.25 0.28 0.14 0.19 0.39   5 13 0.0000 0.5208 P(5)=1.000  0.0338 0.0026 2119.25 -7622.39
 26% 0.65 0.25 0.28 0.14 0.19 0.39   5 13 0.0000 0.5220 P(5)=1.000  0.0339 0.0026 2058.30 -7612.40
 26% 0.65 0.25 0.28 0.14 0.19 0.39   5 13 0.0000 0.5231 P(5)=1.000  0.0339 0.0026 2070.86 -7610.75
 26% 0.65 0.25 0.28 0.14 0.19 0.39   5 13 0.0000 0.5231 P(5)=1.000  0.0339 0.0026 2141.07 -7599.07
 26% 0.65 0.25 0.28 0.14 0.19 0.39   5 13 0.0000 0.5243 P(5)=1.000  0.0339 0.0026 2140.68 -7605.96
 26% 0.65 0.25 0.28 0.14 0.19 0.39   5 13 0.0000 0.5254 P(5)=1.000  0.0339 0.0026 2146.20 -7602.52
 26% 0.65 0.25 0.28 0.14 0.19 0.39   5 13 0.0000 0.5266 P(5)=1.000  0.0339 0.0026 2136.02 -7604.25
 26% 0.65 0.25 0.28 0.14 0.19 0.39   5 13 0.0000 0.5277 P(5)=1.000  0.0339 0.0026 2128.37 -7607.32
 26% 0.65 0.25 0.28 0.14 0.19 0.39   5 13 0.0000 0.5288 P(5)=1.000  0.0339 0.0026 2133.13 -7622.33
 26% 0.65 0.25 0.28 0.14 0.19 0.39   5 13 0.0000 0.5300 P(5)=1.000  0.0339 0.0026 2125.39 -7632.35
 26% 0.65 0.25 0.28 0.14 0.19 0.39   5 13 0.0000 0.5311 P(5)=1.000  0.0339 0.0026 2141.25 -7649.11
 26% 0.65 0.25 0.28 0.14 0.19 0.40   5 13 0.0000 0.5322 P(5)=1.000  0.0339 0.0026 2126.88 -7646.88
 26% 0.65 0.25 0.28 0.14 0.19 0.40   5 13 0.0000 0.5310 P(5)=1.000  0.0339 0.0026 2115.53 -7638.75
 26% 0.65 0.25 0.28 0.14 0.19 0.40   5 13 0.0000 0.5321 P(5)=1.000  0.0339 0.0026 2107.20 -7619.81
 26% 0.65 0.25 0.28 0.14 0.19 0.40   5 13 0.0000 0.5332 P(5)=1.000  0.0339 0.0026 2127.98 -7636.75
 26% 0.65 0.25 0.28 0.14 0.19 0.40   5 13 0.0000 0.5343 P(5)=1.000  0.0339 0.0026 2117.37 -7618.27
 26% 0.65 0.25 0.28 0.14 0.19 0.40   5 13 0.0000 0.5354 P(5)=1.000  0.0339 0.0026 2136.20 -7619.36
 26% 0.65 0.25 0.28 0.14 0.19 0.40   5 13 0.0000 0.5341 P(5)=1.000  0.0339 0.0026 2091.48 -7635.19
 26% 0.65 0.25 0.28 0.14 0.19 0.40   5 13 0.0000 0.5352 P(5)=1.000  0.0339 0.0026 2101.19 -7619.95
 26% 0.65 0.25 0.28 0.14 0.19 0.40   5 13 0.0000 0.5340 P(5)=1.000  0.0339 0.0026 2100.26 -7614.42
 26% 0.65 0.25 0.28 0.14 0.19 0.40   5 13 0.0000 0.5327 P(5)=1.000  0.0339 0.0026 2084.65 -7617.72
 27% 0.65 0.25 0.28 0.14 0.19 0.40   5 13 0.0000 0.5338 P(5)=1.000  0.0339 0.0026 2071.47 -7614.69
 27% 0.65 0.25 0.28 0.14 0.19 0.40   5 13 0.0000 0.5338 P(5)=1.000  0.0339 0.0026 2043.66 -7605.31
 27% 0.65 0.25 0.28 0.14 0.19 0.40   5 13 0.0000 0.5349 P(5)=1.000  0.0339 0.0026 2077.76 -7599.68
 27% 0.65 0.25 0.28 0.14 0.19 0.40   5 13 0.0000 0.5360 P(5)=1.000  0.0339 0.0026 2080.38 -7602.79
 27% 0.65 0.25 0.28 0.14 0.19 0.40   5 13 0.0000 0.5370 P(5)=1.000  0.0339 0.0026 2098.11 -7614.48
 27% 0.65 0.25 0.28 0.14 0.19 0.40   5 13 0.0000 0.5370 P(5)=1.000  0.0339 0.0026 2086.88 -7606.29
 27% 0.65 0.25 0.28 0.14 0.19 0.40   5 13 0.0000 0.5381 P(5)=1.000  0.0340 0.0026 2096.05 -7608.53
 27% 0.65 0.25 0.28 0.14 0.19 0.40   5 13 0.0000 0.5381 P(5)=1.000  0.0339 0.0026 2143.20 -7616.46
 27% 0.65 0.25 0.28 0.14 0.19 0.40   5 13 0.0000 0.5369 P(5)=1.000  0.0339 0.0026 2085.97 -7609.36
 27% 0.65 0.25 0.28 0.14 0.19 0.40   5 13 0.0000 0.5356 P(5)=1.000  0.0339 0.0026 2082.71 -7617.65
 27% 0.65 0.25 0.28 0.14 0.19 0.40   5 13 0.0000 0.5356 P(5)=1.000  0.0339 0.0026 2080.97 -7604.29
 27% 0.65 0.25 0.28 0.14 0.19 0.40   5 13 0.0000 0.5367 P(5)=1.000  0.0339 0.0026 2077.85 -7606.69
 27% 0.65 0.25 0.28 0.14 0.19 0.40   5 13 0.0000 0.5367 P(5)=1.000  0.0339 0.0026 2094.45 -7616.85
 27% 0.65 0.25 0.28 0.14 0.19 0.40   5 13 0.0000 0.5378 P(5)=1.000  0.0339 0.0026 2122.01 -7625.27
 27% 0.65 0.25 0.28 0.14 0.19 0.40   5 13 0.0000 0.5378 P(5)=1.000  0.0339 0.0026 2049.48 -7614.22
 27% 0.65 0.25 0.28 0.14 0.19 0.39   5 13 0.0000 0.5388 P(5)=1.000  0.0339 0.0026 2111.61 -7620.72
 27% 0.65 0.25 0.28 0.14 0.19 0.39   5 13 0.0000 0.5399 P(5)=1.000  0.0339 0.0026 2130.46 -7621.15
 27% 0.65 0.25 0.28 0.14 0.19 0.39   5 13 0.0000 0.5409 P(5)=1.000  0.0339 0.0026 2061.60 -7614.01
 27% 0.65 0.25 0.28 0.14 0.19 0.39   5 13 0.0000 0.5420 P(5)=1.000  0.0339 0.0026 2066.48 -7613.71
 27% 0.65 0.25 0.28 0.14 0.19 0.39   5 13 0.0000 0.5430 P(5)=1.000  0.0339 0.0026 2087.93 -7607.25
 28% 0.65 0.25 0.28 0.14 0.19 0.39   5 13 0.0000 0.5430 P(5)=1.000  0.0339 0.0026 2085.77 -7604.10
 28% 0.65 0.25 0.28 0.14 0.19 0.39   5 13 0.0000 0.5440 P(5)=1.000  0.0339 0.0026 2081.36 -7605.72
 28% 0.65 0.25 0.28 0.14 0.19 0.39   5 13 0.0000 0.5450 P(5)=1.000  0.0339 0.0026 2082.17 -7623.27
 28% 0.65 0.25 0.28 0.14 0.19 0.39   5 13 0.0000 0.5450 P(5)=1.000  0.0339 0.0026 2071.97 -7612.50
 28% 0.65 0.25 0.28 0.14 0.19 0.39   5 13 0.0000 0.5461 P(5)=1.000  0.0339 0.0026 2083.36 -7608.86
 28% 0.65 0.25 0.28 0.14 0.19 0.39   5 13 0.0000 0.5471 P(5)=1.000  0.0339 0.0026 2107.46 -7615.30
 28% 0.65 0.25 0.28 0.14 0.19 0.39   5 13 0.0000 0.5481 P(5)=1.000  0.0339 0.0026 2108.99 -7624.72
 28% 0.65 0.25 0.28 0.14 0.19 0.39   5 13 0.0000 0.5469 P(5)=1.000  0.0339 0.0026 2109.90 -7634.39
 28% 0.65 0.25 0.28 0.14 0.19 0.39   5 13 0.0000 0.5479 P(5)=1.000  0.0339 0.0026 2103.98 -7625.89
 28% 0.65 0.25 0.28 0.14 0.19 0.39   5 13 0.0000 0.5489 P(5)=1.000  0.0339 0.0026 2087.25 -7622.20
 28% 0.65 0.25 0.28 0.14 0.19 0.39   5 13 0.0000 0.5489 P(5)=1.000  0.0338 0.0026 2090.69 -7628.43
 28% 0.65 0.25 0.28 0.14 0.19 0.39   5 13 0.0000 0.5489 P(5)=1.000  0.0338 0.0026 2094.82 -7620.82
 28% 0.65 0.25 0.28 0.14 0.19 0.39   5 13 0.0000 0.5499 P(5)=1.000  0.0338 0.0026 2078.22 -7606.81
 28% 0.65 0.25 0.28 0.14 0.19 0.39   5 13 0.0000 0.5509 P(5)=1.000  0.0338 0.0026 2085.36 -7609.37
 28% 0.65 0.25 0.28 0.14 0.19 0.39   5 13 0.0000 0.5519 P(5)=1.000  0.0338 0.0026 2066.13 -7611.94
 28% 0.65 0.25 0.28 0.14 0.19 0.39   5 13 0.0000 0.5529 P(5)=1.000  0.0338 0.0026 2053.50 -7626.89
 28% 0.65 0.25 0.28 0.14 0.19 0.39   5 13 0.0000 0.5516 P(5)=1.000  0.0338 0.0026 2078.84 -7636.45
 28% 0.65 0.25 0.28 0.14 0.19 0.39   5 13 0.0000 0.5526 P(5)=1.000  0.0338 0.0026 2093.40 -7623.51
 28% 0.65 0.25 0.28 0.14 0.19 0.39   5 13 0.0000 0.5514 P(5)=1.000  0.0338 0.0026 2087.29 -7615.01
 28% 0.65 0.25 0.28 0.14 0.19 0.39   5 13 0.0000 0.5514 P(5)=1.000  0.0338 0.0026 2093.70 -7615.24
 29% 0.65 0.25 0.28 0.14 0.19 0.39   5 13 0.0000 0.5514 P(5)=1.000  0.0338 0.0026 2091.94 -7610.25
 29% 0.65 0.25 0.28 0.14 0.19 0.39   5 13 0.0000 0.5514 P(5)=1.000  0.0338 0.0026 2101.56 -7605.41
 29% 0.65 0.25 0.28 0.14 0.19 0.39   5 13 0.0000 0.5524 P(5)=1.000  0.0338 0.0026 2096.26 -7608.95
 29% 0.65 0.25 0.28 0.14 0.19 0.39   5 13 0.0000 0.5524 P(5)=1.000  0.0338 0.0026 2087.49 -7619.75
 29% 0.65 0.25 0.28 0.14 0.19 0.39   5 13 0.0000 0.5524 P(5)=1.000  0.0338 0.0026 2106.44 -7623.82
 29% 0.65 0.25 0.28 0.14 0.19 0.39   5 13 0.0000 0.5534 P(5)=1.000  0.0338 0.0026 2087.86 -7612.90
 29% 0.65 0.25 0.28 0.14 0.19 0.39   5 13 0.0000 0.5522 P(5)=1.000  0.0338 0.0026 2090.46 -7618.17
 29% 0.65 0.25 0.28 0.14 0.19 0.39   5 13 0.0000 0.5510 P(5)=1.000  0.0338 0.0026 2099.07 -7609.52
 29% 0.65 0.25 0.28 0.14 0.19 0.39   5 13 0.0000 0.5498 P(5)=1.000  0.0338 0.0026 2086.99 -7622.86
 29% 0.65 0.25 0.28 0.14 0.19 0.39   5 13 0.0000 0.5486 P(5)=1.000  0.0338 0.0026 2109.87 -7612.88
 29% 0.65 0.25 0.28 0.14 0.19 0.39   5 13 0.0000 0.5474 P(5)=1.000  0.0338 0.0026 2121.45 -7615.42
 29% 0.65 0.25 0.28 0.14 0.19 0.39   5 13 0.0000 0.5484 P(5)=1.000  0.0338 0.0026 2126.64 -7624.69
 29% 0.65 0.25 0.28 0.14 0.19 0.39   5 13 0.0000 0.5494 P(5)=1.000  0.0338 0.0026 2105.16 -7624.58
 29% 0.65 0.25 0.28 0.14 0.19 0.39   5 13 0.0000 0.5503 P(5)=1.000  0.0338 0.0026 2126.36 -7627.50
 29% 0.65 0.25 0.28 0.14 0.18 0.39   5 13 0.0000 0.5491 P(5)=1.000  0.0338 0.0026 2112.47 -7616.69
 29% 0.65 0.25 0.28 0.14 0.18 0.39   5 13 0.0000 0.5501 P(5)=1.000  0.0338 0.0026 2112.32 -7619.31
 29% 0.65 0.25 0.28 0.14 0.18 0.39   5 13 0.0000 0.5511 P(5)=1.000  0.0338 0.0026 2115.72 -7626.40
 29% 0.65 0.25 0.28 0.14 0.19 0.39   5 13 0.0000 0.5511 P(5)=1.000  0.0338 0.0026 2049.45 -7615.36
 29% 0.65 0.25 0.28 0.14 0.19 0.39   5 13 0.0000 0.5499 P(5)=1.000  0.0338 0.0027 2063.31 -7624.87
 29% 0.65 0.25 0.28 0.14 0.19 0.39   5 13 0.0000 0.5499 P(5)=1.000  0.0338 0.0027 2100.37 -7628.58
 30% 0.65 0.25 0.28 0.14 0.19 0.39   5 13 0.0000 0.5487 P(5)=1.000  0.0338 0.0027 2100.93 -7618.67
 30% 0.65 0.25 0.28 0.14 0.19 0.39   5 13 0.0000 0.5487 P(5)=1.000  0.0338 0.0027 2152.84 -7613.06
 30% 0.65 0.25 0.28 0.14 0.19 0.39   5 13 0.0000 0.5487 P(5)=1.000  0.0338 0.0027 2076.68 -7613.70
 30% 0.65 0.25 0.28 0.14 0.19 0.39   5 13 0.0000 0.5487 P(5)=1.000  0.0338 0.0027 2120.60 -7615.87
 30% 0.65 0.25 0.28 0.14 0.19 0.39   5 13 0.0000 0.5487 P(5)=1.000  0.0338 0.0027 2055.78 -7607.37
 30% 0.65 0.25 0.28 0.14 0.19 0.39   5 13 0.0000 0.5476 P(5)=1.000  0.0338 0.0027 2071.34 -7596.30
 30% 0.65 0.25 0.28 0.15 0.19 0.39   5 13 0.0000 0.5464 P(5)=1.000  0.0338 0.0027 2058.49 -7592.28
 30% 0.65 0.25 0.28 0.14 0.19 0.39   5 13 0.0000 0.5464 P(5)=1.000  0.0338 0.0027 2107.88 -7604.54
 30% 0.65 0.25 0.28 0.15 0.19 0.39   5 13 0.0000 0.5464 P(5)=1.000  0.0338 0.0027 2103.84 -7616.87
 30% 0.65 0.25 0.28 0.15 0.19 0.39   5 13 0.0000 0.5474 P(5)=1.000  0.0338 0.0027 2069.64 -7626.13
 30% 0.65 0.25 0.28 0.15 0.19 0.39   5 13 0.0000 0.5462 P(5)=1.000  0.0338 0.0027 2066.27 -7615.73  1:08

 30% 0.65 0.25 0.28 0.15 0.19 0.39   5 13 0.0000 0.5472 P(5)=1.000  0.0338 0.0027 2080.44 -7604.36
 30% 0.65 0.25 0.28 0.15 0.19 0.39   5 13 0.0000 0.5481 P(5)=1.000  0.0338 0.0027 2113.17 -7599.89
 30% 0.65 0.25 0.28 0.15 0.19 0.39   5 13 0.0000 0.5470 P(5)=1.000  0.0338 0.0027 2096.22 -7594.95
 30% 0.65 0.25 0.28 0.15 0.19 0.39   5 13 0.0000 0.5479 P(5)=1.000  0.0338 0.0027 2090.86 -7605.00
 30% 0.65 0.25 0.28 0.15 0.19 0.39   5 13 0.0000 0.5468 P(5)=1.000  0.0338 0.0027 2084.17 -7610.35
 30% 0.65 0.25 0.28 0.15 0.19 0.39   5 13 0.0000 0.5477 P(5)=1.000  0.0338 0.0027 2087.91 -7599.94
 30% 0.65 0.25 0.28 0.15 0.19 0.39   5 13 0.0000 0.5487 P(5)=1.000  0.0338 0.0027 2094.67 -7612.03
 30% 0.65 0.25 0.28 0.15 0.19 0.39   5 13 0.0000 0.5475 P(5)=1.000  0.0338 0.0027 2086.92 -7593.04
 30% 0.65 0.25 0.28 0.15 0.19 0.39   5 13 0.0000 0.5464 P(5)=1.000  0.0338 0.0027 2077.53 -7595.54
 31% 0.65 0.25 0.28 0.15 0.19 0.39   5 13 0.0000 0.5453 P(5)=1.000  0.0338 0.0027 2131.05 -7598.82
 31% 0.65 0.25 0.28 0.15 0.19 0.39   5 13 0.0000 0.5462 P(5)=1.000  0.0339 0.0027 2109.44 -7601.61
 31% 0.65 0.25 0.27 0.15 0.19 0.39   5 13 0.0000 0.5471 P(5)=1.000  0.0339 0.0027 2121.40 -7598.54
 31% 0.65 0.25 0.27 0.15 0.19 0.39   5 13 0.0000 0.5460 P(5)=1.000  0.0339 0.0027 2143.59 -7610.11
 31% 0.65 0.25 0.27 0.15 0.19 0.39   5 13 0.0000 0.5469 P(5)=1.000  0.0339 0.0027 2137.55 -7613.01
 31% 0.65 0.25 0.27 0.15 0.19 0.39   5 13 0.0000 0.5479 P(5)=1.000  0.0339 0.0027 2134.07 -7619.86
 31% 0.65 0.25 0.27 0.15 0.19 0.39   5 13 0.0000 0.5488 P(5)=1.000  0.0339 0.0027 2135.77 -7613.89
 31% 0.65 0.25 0.27 0.15 0.19 0.39   5 13 0.0000 0.5497 P(5)=1.000  0.0339 0.0027 2148.77 -7606.36
 31% 0.65 0.25 0.27 0.15 0.19 0.39   5 13 0.0000 0.5506 P(5)=1.000  0.0339 0.0027 2151.99 -7608.11
 31% 0.65 0.25 0.27 0.15 0.19 0.39   5 13 0.0000 0.5515 P(5)=1.000  0.0339 0.0027 2145.03 -7600.80
 31% 0.65 0.25 0.27 0.15 0.19 0.39   5 13 0.0000 0.5524 P(5)=1.000  0.0339 0.0027 2094.64 -7614.01
 31% 0.65 0.25 0.27 0.15 0.19 0.39   5 13 0.0000 0.5524 P(5)=1.000  0.0339 0.0027 2121.45 -7612.12
 31% 0.65 0.25 0.27 0.15 0.19 0.39   5 13 0.0000 0.5533 P(5)=1.000  0.0339 0.0027 2106.73 -7617.01
 31% 0.65 0.25 0.27 0.15 0.19 0.39   5 13 0.0000 0.5522 P(5)=1.000  0.0339 0.0027 2098.42 -7606.37
 31% 0.65 0.25 0.27 0.15 0.19 0.39   5 13 0.0000 0.5511 P(5)=1.000  0.0338 0.0027 2084.96 -7624.54
 31% 0.65 0.25 0.27 0.15 0.19 0.39   5 13 0.0000 0.5520 P(5)=1.000  0.0338 0.0027 2048.94 -7608.87
 31% 0.65 0.25 0.27 0.15 0.19 0.39   5 13 0.0000 0.5529 P(5)=1.000  0.0338 0.0027 2083.43 -7605.53
 31% 0.65 0.25 0.27 0.15 0.19 0.39   5 13 0.0000 0.5538 P(5)=1.000  0.0338 0.0027 2099.48 -7595.86
 31% 0.65 0.25 0.27 0.15 0.19 0.39   5 13 0.0000 0.5547 P(5)=1.000  0.0338 0.0027 2075.05 -7596.16
 31% 0.65 0.25 0.27 0.15 0.19 0.39   5 13 0.0000 0.5556 P(5)=1.000  0.0338 0.0027 2085.40 -7602.26
 32% 0.65 0.25 0.27 0.15 0.19 0.39   5 13 0.0000 0.5564 P(5)=1.000  0.0338 0.0027 2073.10 -7600.58
 32% 0.65 0.25 0.27 0.15 0.19 0.39   5 13 0.0000 0.5573 P(5)=1.000  0.0338 0.0027 2054.95 -7595.80
 32% 0.65 0.25 0.27 0.15 0.19 0.39   5 13 0.0000 0.5582 P(5)=1.000  0.0338 0.0027 2067.59 -7616.62
 32% 0.65 0.25 0.27 0.14 0.19 0.39   5 13 0.0000 0.5591 P(5)=1.000  0.0338 0.0027 2104.24 -7610.98
 32% 0.65 0.25 0.27 0.14 0.19 0.39   5 13 0.0000 0.5599 P(5)=1.000  0.0338 0.0027 2096.42 -7594.94
 32% 0.65 0.25 0.27 0.14 0.19 0.39   5 13 0.0000 0.5588 P(5)=1.000  0.0338 0.0027 2076.70 -7607.38
 32% 0.65 0.25 0.27 0.14 0.19 0.39   5 13 0.0000 0.5577 P(5)=1.000  0.0338 0.0027 2064.95 -7610.49
 32% 0.65 0.25 0.27 0.14 0.19 0.39   5 13 0.0000 0.5586 P(5)=1.000  0.0338 0.0027 2092.46 -7607.48
 32% 0.65 0.25 0.27 0.14 0.19 0.39   5 13 0.0000 0.5586 P(5)=1.000  0.0338 0.0027 2101.33 -7609.66
 32% 0.65 0.25 0.27 0.14 0.19 0.39   5 13 0.0000 0.5575 P(5)=1.000  0.0338 0.0027 2107.09 -7613.34
 32% 0.65 0.25 0.28 0.14 0.19 0.39   5 13 0.0000 0.5575 P(5)=1.000  0.0337 0.0027 2087.25 -7618.25
 32% 0.65 0.25 0.27 0.14 0.19 0.39   5 13 0.0000 0.5584 P(5)=1.000  0.0337 0.0027 2101.33 -7623.58
 32% 0.65 0.25 0.28 0.14 0.19 0.39   5 13 0.0000 0.5573 P(5)=1.000  0.0337 0.0027 2106.77 -7622.04
 32% 0.65 0.25 0.28 0.14 0.19 0.39   5 13 0.0000 0.5573 P(5)=1.000  0.0337 0.0027 2064.16 -7610.35
 32% 0.65 0.25 0.28 0.14 0.19 0.39   5 13 0.0000 0.5573 P(5)=1.000  0.0337 0.0027 2049.96 -7622.65
 32% 0.65 0.25 0.28 0.14 0.19 0.39   5 13 0.0000 0.5581 P(5)=1.000  0.0337 0.0027 2041.77 -7631.01
 32% 0.65 0.25 0.28 0.14 0.19 0.39   5 13 0.0000 0.5590 P(5)=1.000  0.0337 0.0027 2058.45 -7634.12
 32% 0.65 0.25 0.28 0.14 0.19 0.39   5 13 0.0000 0.5598 P(5)=1.000  0.0337 0.0027 2052.01 -7626.35
 32% 0.65 0.25 0.28 0.14 0.19 0.39   5 13 0.0000 0.5598 P(5)=1.000  0.0337 0.0027 2048.53 -7643.58
 32% 0.65 0.25 0.28 0.14 0.19 0.39   5 13 0.0000 0.5598 P(5)=1.000  0.0337 0.0027 2036.28 -7627.45
 33% 0.65 0.25 0.28 0.14 0.19 0.39   5 13 0.0000 0.5598 P(5)=1.000  0.0337 0.0027 2024.45 -7611.40
 33% 0.65 0.25 0.28 0.14 0.19 0.39   5 13 0.0000 0.5607 P(5)=1.000  0.0337 0.0027 2010.36 -7612.85
 33% 0.65 0.25 0.28 0.14 0.19 0.39   5 13 0.0000 0.5596 P(5)=1.000  0.0337 0.0027 2021.88 -7594.25
 33% 0.65 0.25 0.28 0.15 0.19 0.39   5 13 0.0000 0.5596 P(5)=1.000  0.0337 0.0027 2028.61 -7602.48
 33% 0.65 0.25 0.28 0.15 0.19 0.39   5 13 0.0000 0.5596 P(5)=1.000  0.0337 0.0027 2023.66 -7602.62
 33% 0.65 0.25 0.28 0.15 0.19 0.39   5 13 0.0000 0.5605 P(5)=1.000  0.0337 0.0027 2024.69 -7613.68
 33% 0.65 0.25 0.28 0.15 0.19 0.39   5 13 0.0000 0.5613 P(5)=1.000  0.0337 0.0027 2025.51 -7612.92
 33% 0.65 0.25 0.28 0.15 0.19 0.39   5 13 0.0000 0.5613 P(5)=1.000  0.0337 0.0027 2029.63 -7608.20
 33% 0.65 0.25 0.28 0.15 0.19 0.39   5 13 0.0000 0.5613 P(5)=1.000  0.0337 0.0027 2035.62 -7608.52
 33% 0.65 0.25 0.28 0.15 0.19 0.39   5 13 0.0000 0.5613 P(5)=1.000  0.0337 0.0027 2029.15 -7611.32
 33% 0.65 0.25 0.28 0.15 0.19 0.39   5 13 0.0000 0.5621 P(5)=1.000  0.0337 0.0027 2017.13 -7608.55
 33% 0.65 0.25 0.28 0.15 0.19 0.39   5 13 0.0000 0.5621 P(5)=1.000  0.0337 0.0027 2032.03 -7616.15
 33% 0.65 0.25 0.28 0.15 0.19 0.39   5 13 0.0000 0.5611 P(5)=1.000  0.0337 0.0027 2059.26 -7619.12
 33% 0.65 0.25 0.28 0.15 0.19 0.39   5 13 0.0000 0.5619 P(5)=1.000  0.0337 0.0027 2080.03 -7623.12
 33% 0.65 0.25 0.28 0.15 0.19 0.39   5 13 0.0000 0.5627 P(5)=1.000  0.0337 0.0027 2052.93 -7604.95
 33% 0.65 0.25 0.28 0.15 0.19 0.39   5 13 0.0000 0.5636 P(5)=1.000  0.0337 0.0027 2059.80 -7604.15
 33% 0.65 0.25 0.28 0.15 0.19 0.39   5 13 0.0000 0.5636 P(5)=1.000  0.0338 0.0027 2054.81 -7607.14
 33% 0.65 0.25 0.28 0.15 0.19 0.39   5 13 0.0000 0.5625 P(5)=1.000  0.0338 0.0027 2055.84 -7612.57
 33% 0.65 0.25 0.28 0.15 0.19 0.39   5 13 0.0000 0.5633 P(5)=1.000  0.0338 0.0027 2058.83 -7625.95
 33% 0.65 0.25 0.28 0.15 0.19 0.39   5 13 0.0000 0.5633 P(5)=1.000  0.0338 0.0027 2068.47 -7620.76
 34% 0.65 0.25 0.28 0.15 0.19 0.39   5 13 0.0000 0.5633 P(5)=1.000  0.0338 0.0027 2052.17 -7633.74
 34% 0.65 0.25 0.28 0.15 0.19 0.39   5 13 0.0000 0.5642 P(5)=1.000  0.0338 0.0027 2056.26 -7623.30
 34% 0.65 0.25 0.28 0.15 0.19 0.39   5 13 0.0000 0.5631 P(5)=1.000  0.0338 0.0027 2052.25 -7618.12
 34% 0.65 0.25 0.28 0.15 0.19 0.39   5 13 0.0000 0.5639 P(5)=1.000  0.0338 0.0027 2052.47 -7624.47
 34% 0.65 0.25 0.28 0.15 0.19 0.39   5 13 0.0000 0.5647 P(5)=1.000  0.0338 0.0027 2062.60 -7624.96
 34% 0.65 0.25 0.28 0.15 0.19 0.39   5 13 0.0000 0.5655 P(5)=1.000  0.0338 0.0027 2070.81 -7620.63
 34% 0.65 0.25 0.28 0.14 0.19 0.39   5 13 0.0000 0.5664 P(5)=1.000  0.0338 0.0027 2025.56 -7606.04
 34% 0.65 0.25 0.28 0.14 0.19 0.39   5 13 0.0000 0.5672 P(5)=1.000  0.0338 0.0027 2067.36 -7601.11
 34% 0.65 0.25 0.28 0.14 0.19 0.39   5 13 0.0000 0.5661 P(5)=1.000  0.0338 0.0027 2097.76 -7608.79
 34% 0.65 0.25 0.28 0.15 0.19 0.39   5 13 0.0000 0.5651 P(5)=1.000  0.0338 0.0027 2096.74 -7604.35
 34% 0.65 0.25 0.28 0.14 0.19 0.39   5 13 0.0000 0.5640 P(5)=1.000  0.0338 0.0027 2037.97 -7608.04
 34% 0.65 0.25 0.28 0.14 0.19 0.39   5 13 0.0000 0.5630 P(5)=1.000  0.0338 0.0027 2020.43 -7609.30
 34% 0.65 0.25 0.28 0.14 0.19 0.39   5 13 0.0000 0.5619 P(5)=1.000  0.0338 0.0027 2001.95 -7618.22
 34% 0.65 0.25 0.28 0.14 0.19 0.39   5 13 0.0000 0.5627 P(5)=1.000  0.0338 0.0027 2107.16 -7618.08
 34% 0.65 0.25 0.28 0.14 0.19 0.39   5 13 0.0000 0.5635 P(5)=1.000  0.0338 0.0027 2045.84 -7604.99
 34% 0.65 0.25 0.28 0.14 0.19 0.39   5 13 0.0000 0.5643 P(5)=1.000  0.0338 0.0027 2027.86 -7603.35
 34% 0.65 0.25 0.28 0.14 0.19 0.39   5 13 0.0000 0.5651 P(5)=1.000  0.0338 0.0027 2013.70 -7609.54
 34% 0.65 0.25 0.28 0.14 0.19 0.39   5 13 0.0000 0.5641 P(5)=1.000  0.0338 0.0027 2025.84 -7622.79
 34% 0.65 0.25 0.28 0.14 0.19 0.39   5 13 0.0000 0.5631 P(5)=1.000  0.0338 0.0027 2064.77 -7638.17
 34% 0.65 0.25 0.28 0.14 0.19 0.39   5 13 0.0000 0.5639 P(5)=1.000  0.0338 0.0027 2001.15 -7628.14
 35% 0.65 0.25 0.28 0.14 0.19 0.39   5 13 0.0000 0.5639 P(5)=1.000  0.0337 0.0027 1981.63 -7616.52
 35% 0.65 0.25 0.28 0.14 0.19 0.39   5 13 0.0000 0.5647 P(5)=1.000  0.0337 0.0027 1998.95 -7624.68
 35% 0.65 0.25 0.28 0.14 0.20 0.39   5 13 0.0000 0.5655 P(5)=1.000  0.0337 0.0027 2028.38 -7627.90
 35% 0.65 0.25 0.28 0.14 0.20 0.39   5 13 0.0000 0.5644 P(5)=1.000  0.0337 0.0027 1985.42 -7623.87
 35% 0.65 0.25 0.28 0.14 0.20 0.39   5 13 0.0000 0.5634 P(5)=1.000  0.0337 0.0027 1971.41 -7618.65
 35% 0.65 0.25 0.28 0.14 0.20 0.39   5 13 0.0000 0.5624 P(5)=1.000  0.0337 0.0027 2012.23 -7612.38
 35% 0.65 0.25 0.28 0.15 0.20 0.39   5 13 0.0000 0.5632 P(5)=1.000  0.0337 0.0028 2001.47 -7608.90
 35% 0.65 0.25 0.28 0.15 0.20 0.39   5 13 0.0000 0.5640 P(5)=1.000  0.0337 0.0028 2008.13 -7618.81
 35% 0.65 0.25 0.28 0.15 0.19 0.39   5 13 0.0000 0.5647 P(5)=1.000  0.0337 0.0028 1993.22 -7622.91
 35% 0.65 0.25 0.28 0.15 0.19 0.39   5 13 0.0000 0.5655 P(5)=1.000  0.0337 0.0028 1980.35 -7618.56
 35% 0.65 0.25 0.28 0.15 0.19 0.39   5 13 0.0000 0.5663 P(5)=1.000  0.0337 0.0028 1988.20 -7615.31  1:16

 35% 0.65 0.25 0.28 0.15 0.19 0.39   5 13 0.0000 0.5653 P(5)=1.000  0.0337 0.0028 1990.92 -7614.21
 35% 0.65 0.25 0.28 0.15 0.19 0.39   5 13 0.0000 0.5661 P(5)=1.000  0.0337 0.0028 2000.96 -7621.48
 35% 0.65 0.25 0.28 0.15 0.19 0.39   5 13 0.0000 0.5668 P(5)=1.000  0.0337 0.0028 1986.70 -7615.67
 35% 0.65 0.25 0.28 0.15 0.19 0.39   5 13 0.0000 0.5658 P(5)=1.000  0.0337 0.0028 1999.41 -7617.09
 35% 0.65 0.25 0.28 0.15 0.19 0.39   5 13 0.0000 0.5648 P(5)=1.000  0.0337 0.0028 2015.71 -7617.35
 35% 0.65 0.25 0.28 0.15 0.19 0.39   5 13 0.0000 0.5638 P(5)=1.000  0.0337 0.0028 2013.23 -7600.69
 35% 0.65 0.25 0.28 0.15 0.19 0.39   5 13 0.0000 0.5628 P(5)=1.000  0.0337 0.0028 2014.18 -7602.96
 35% 0.65 0.25 0.28 0.15 0.19 0.39   5 13 0.0000 0.5636 P(5)=1.000  0.0337 0.0028 2051.12 -7611.38
 35% 0.65 0.25 0.28 0.15 0.19 0.39   5 13 0.0000 0.5644 P(5)=1.000  0.0337 0.0028 2037.05 -7609.61
 36% 0.65 0.25 0.28 0.15 0.19 0.39   5 13 0.0000 0.5644 P(5)=1.000  0.0337 0.0028 2044.07 -7619.25
 36% 0.65 0.25 0.28 0.15 0.19 0.39   5 13 0.0000 0.5634 P(5)=1.000  0.0337 0.0028 1996.12 -7613.66
 36% 0.65 0.25 0.28 0.15 0.19 0.39   5 13 0.0000 0.5641 P(5)=1.000  0.0337 0.0028 2012.03 -7600.25
 36% 0.65 0.25 0.28 0.15 0.19 0.39   5 13 0.0000 0.5632 P(5)=1.000  0.0337 0.0028 1986.14 -7607.11
 36% 0.65 0.25 0.28 0.14 0.19 0.39   5 13 0.0000 0.5622 P(5)=1.000  0.0337 0.0028 2000.26 -7605.69
 36% 0.65 0.25 0.28 0.15 0.19 0.39   5 13 0.0000 0.5612 P(5)=1.000  0.0337 0.0028 1991.62 -7608.03
 36% 0.65 0.25 0.28 0.14 0.19 0.39   5 13 0.0000 0.5620 P(5)=1.000  0.0337 0.0028 2003.19 -7603.70
 36% 0.65 0.25 0.28 0.15 0.19 0.39   5 13 0.0000 0.5610 P(5)=1.000  0.0337 0.0028 2002.48 -7606.49
 36% 0.65 0.25 0.28 0.15 0.19 0.39   5 13 0.0000 0.5600 P(5)=1.000  0.0337 0.0028 1997.77 -7605.93
 36% 0.65 0.25 0.28 0.14 0.19 0.39   5 13 0.0000 0.5590 P(5)=1.000  0.0337 0.0028 2007.63 -7602.95
 36% 0.65 0.25 0.28 0.15 0.19 0.39   5 13 0.0000 0.5581 P(5)=1.000  0.0337 0.0028 2018.38 -7600.65
 36% 0.65 0.25 0.28 0.15 0.19 0.39   5 13 0.0000 0.5571 P(5)=1.000  0.0337 0.0028 2011.11 -7606.01
 36% 0.65 0.25 0.28 0.15 0.19 0.39   5 13 0.0000 0.5561 P(5)=1.000  0.0337 0.0028 2052.26 -7604.51
 36% 0.65 0.25 0.28 0.15 0.20 0.39   5 13 0.0000 0.5552 P(5)=1.000  0.0337 0.0028 2011.10 -7589.91
 36% 0.65 0.25 0.28 0.15 0.19 0.39   5 13 0.0000 0.5552 P(5)=1.000  0.0337 0.0028 1993.27 -7593.43
 36% 0.65 0.25 0.28 0.15 0.19 0.39   5 13 0.0000 0.5542 P(5)=1.000  0.0337 0.0028 1997.19 -7596.78
 36% 0.65 0.25 0.28 0.15 0.20 0.39   5 13 0.0000 0.5533 P(5)=1.000  0.0337 0.0028 2015.31 -7612.45
 36% 0.65 0.25 0.28 0.15 0.20 0.39   5 13 0.0000 0.5533 P(5)=1.000  0.0337 0.0028 2022.71 -7603.48
 36% 0.65 0.25 0.28 0.15 0.20 0.39   5 13 0.0000 0.5523 P(5)=1.000  0.0337 0.0028 2004.67 -7598.09
 36% 0.65 0.25 0.28 0.15 0.20 0.39   5 13 0.0000 0.5514 P(5)=1.000  0.0337 0.0028 2013.65 -7598.95
 37% 0.65 0.25 0.28 0.15 0.20 0.39   5 13 0.0000 0.5521 P(5)=1.000  0.0337 0.0028 2013.45 -7603.92
 37% 0.65 0.25 0.28 0.15 0.20 0.39   5 13 0.0000 0.5521 P(5)=1.000  0.0337 0.0028 2036.02 -7614.78
 37% 0.65 0.25 0.28 0.15 0.20 0.39   5 13 0.0000 0.5529 P(5)=1.000  0.0337 0.0028 2053.72 -7620.18
 37% 0.65 0.25 0.28 0.15 0.20 0.39   5 13 0.0000 0.5529 P(5)=1.000  0.0337 0.0028 2043.98 -7619.71
 37% 0.65 0.25 0.28 0.15 0.20 0.39   5 13 0.0000 0.5529 P(5)=1.000  0.0337 0.0028 2052.68 -7621.93
 37% 0.65 0.25 0.28 0.15 0.20 0.39   5 13 0.0000 0.5529 P(5)=1.000  0.0337 0.0028 2066.79 -7612.29
 37% 0.65 0.25 0.28 0.15 0.20 0.39   5 13 0.0000 0.5529 P(5)=1.000  0.0337 0.0028 2089.53 -7628.90
 37% 0.65 0.25 0.28 0.15 0.20 0.39   5 13 0.0000 0.5520 P(5)=1.000  0.0337 0.0028 2062.54 -7614.89
 37% 0.65 0.25 0.28 0.15 0.20 0.39   5 13 0.0000 0.5510 P(5)=1.000  0.0337 0.0028 2066.61 -7607.07
 37% 0.65 0.25 0.28 0.15 0.20 0.39   5 13 0.0000 0.5501 P(5)=1.000  0.0337 0.0028 2062.58 -7604.00
 37% 0.65 0.25 0.28 0.15 0.20 0.39   5 13 0.0000 0.5501 P(5)=1.000  0.0337 0.0028 2027.55 -7608.77
 37% 0.65 0.25 0.28 0.15 0.20 0.39   5 13 0.0000 0.5501 P(5)=1.000  0.0337 0.0028 2031.99 -7606.37
 37% 0.65 0.25 0.28 0.15 0.20 0.39   5 13 0.0000 0.5501 P(5)=1.000  0.0337 0.0028 2034.18 -7608.35
 37% 0.65 0.25 0.28 0.15 0.20 0.39   5 13 0.0000 0.5501 P(5)=1.000  0.0337 0.0028 2027.33 -7625.67
 37% 0.65 0.25 0.28 0.15 0.20 0.39   5 13 0.0000 0.5501 P(5)=1.000  0.0337 0.0028 2032.14 -7625.29
 37% 0.65 0.25 0.28 0.15 0.20 0.39   5 13 0.0000 0.5508 P(5)=1.000  0.0337 0.0028 2039.68 -7624.64
 37% 0.65 0.25 0.28 0.15 0.20 0.39   5 13 0.0000 0.5516 P(5)=1.000  0.0337 0.0028 2068.11 -7602.42
 37% 0.65 0.25 0.28 0.15 0.20 0.39   5 13 0.0000 0.5507 P(5)=1.000  0.0337 0.0028 2050.86 -7599.59
 37% 0.65 0.25 0.28 0.15 0.20 0.39   5 13 0.0000 0.5497 P(5)=1.000  0.0337 0.0028 2042.27 -7599.67
 37% 0.65 0.25 0.28 0.15 0.20 0.39   5 13 0.0000 0.5488 P(5)=1.000  0.0337 0.0028 2025.22 -7614.06
 38% 0.65 0.25 0.28 0.15 0.20 0.39   5 13 0.0000 0.5479 P(5)=1.000  0.0337 0.0028 2017.55 -7623.31
 38% 0.65 0.25 0.28 0.15 0.20 0.39   5 13 0.0000 0.5470 P(5)=1.000  0.0337 0.0028 2020.01 -7646.79
 38% 0.65 0.25 0.28 0.15 0.20 0.39   5 13 0.0000 0.5477 P(5)=1.000  0.0337 0.0028 2032.68 -7627.89
 38% 0.65 0.25 0.28 0.15 0.20 0.39   5 13 0.0000 0.5468 P(5)=1.000  0.0337 0.0028 2034.15 -7634.75
 38% 0.65 0.25 0.28 0.15 0.20 0.39   5 13 0.0000 0.5459 P(5)=1.000  0.0336 0.0028 2053.55 -7637.98
 38% 0.65 0.25 0.28 0.15 0.20 0.39   5 13 0.0000 0.5467 P(5)=1.000  0.0336 0.0028 2032.06 -7615.79
 38% 0.65 0.25 0.28 0.15 0.20 0.39   5 13 0.0000 0.5474 P(5)=1.000  0.0336 0.0028 2039.93 -7616.78
 38% 0.65 0.25 0.28 0.15 0.20 0.39   5 13 0.0000 0.5482 P(5)=1.000  0.0336 0.0028 2041.38 -7639.72
 38% 0.65 0.25 0.28 0.15 0.20 0.39   5 13 0.0000 0.5489 P(5)=1.000  0.0336 0.0028 2063.32 -7631.55
 38% 0.65 0.25 0.28 0.15 0.20 0.39   5 13 0.0000 0.5497 P(5)=1.000  0.0336 0.0028 2036.35 -7630.29
 38% 0.65 0.25 0.28 0.15 0.20 0.39   5 13 0.0000 0.5504 P(5)=1.000  0.0336 0.0028 2043.60 -7619.76
 38% 0.65 0.25 0.28 0.15 0.20 0.39   5 13 0.0000 0.5495 P(5)=1.000  0.0336 0.0028 2063.76 -7620.34
 38% 0.65 0.25 0.28 0.15 0.20 0.39   5 13 0.0000 0.5502 P(5)=1.000  0.0336 0.0028 2069.57 -7620.25
 38% 0.65 0.25 0.28 0.15 0.20 0.39   5 13 0.0000 0.5510 P(5)=1.000  0.0336 0.0028 2044.83 -7615.45
 38% 0.65 0.25 0.28 0.15 0.20 0.39   5 13 0.0000 0.5517 P(5)=1.000  0.0336 0.0028 2040.71 -7617.85
 38% 0.65 0.25 0.28 0.15 0.20 0.39   5 13 0.0000 0.5525 P(5)=1.000  0.0336 0.0028 2065.59 -7612.40
 38% 0.65 0.25 0.28 0.15 0.20 0.39   5 13 0.0000 0.5516 P(5)=1.000  0.0336 0.0028 2079.82 -7613.90
 38% 0.65 0.25 0.28 0.15 0.20 0.39   5 13 0.0000 0.5523 P(5)=1.000  0.0336 0.0028 2073.75 -7633.36
 38% 0.65 0.25 0.28 0.15 0.20 0.39   5 13 0.0000 0.5530 P(5)=1.000  0.0336 0.0028 2079.11 -7651.29
 38% 0.65 0.25 0.28 0.15 0.20 0.39   5 13 0.0000 0.5521 P(5)=1.000  0.0336 0.0028 2074.13 -7628.00
 39% 0.65 0.25 0.28 0.15 0.20 0.39   5 13 0.0000 0.5528 P(5)=1.000  0.0336 0.0028 2058.24 -7625.37
 39% 0.65 0.25 0.28 0.15 0.20 0.39   5 13 0.0000 0.5536 P(5)=1.000  0.0336 0.0028 2056.72 -7635.34
 39% 0.65 0.25 0.28 0.15 0.20 0.39   5 13 0.0000 0.5527 P(5)=1.000  0.0336 0.0028 2057.64 -7626.04
 39% 0.65 0.25 0.28 0.15 0.20 0.39   5 13 0.0000 0.5534 P(5)=1.000  0.0336 0.0028 2057.16 -7611.64
 39% 0.65 0.25 0.28 0.15 0.20 0.39   5 13 0.0000 0.5525 P(5)=1.000  0.0336 0.0028 2063.97 -7616.65
 39% 0.65 0.25 0.28 0.15 0.20 0.39   5 13 0.0000 0.5532 P(5)=1.000  0.0336 0.0028 2063.42 -7622.21
 39% 0.65 0.25 0.28 0.15 0.20 0.39   5 13 0.0000 0.5523 P(5)=1.000  0.0336 0.0028 2090.54 -7607.67
 39% 0.65 0.25 0.28 0.15 0.20 0.39   5 13 0.0000 0.5514 P(5)=1.000  0.0336 0.0028 2075.05 -7623.61
 39% 0.65 0.25 0.28 0.15 0.20 0.39   5 13 0.0000 0.5522 P(5)=1.000  0.0336 0.0028 2070.25 -7623.39
 39% 0.65 0.25 0.28 0.15 0.20 0.39   5 13 0.0000 0.5529 P(5)=1.000  0.0336 0.0028 2062.67 -7604.00
 39% 0.65 0.25 0.28 0.15 0.20 0.39   5 13 0.0000 0.5520 P(5)=1.000  0.0336 0.0028 2058.00 -7600.59
 39% 0.65 0.25 0.28 0.15 0.20 0.39   5 13 0.0000 0.5527 P(5)=1.000  0.0336 0.0028 2050.25 -7613.88
 39% 0.65 0.25 0.28 0.15 0.20 0.39   5 13 0.0000 0.5534 P(5)=1.000  0.0336 0.0028 2049.97 -7616.59
 39% 0.65 0.25 0.28 0.15 0.20 0.39   5 13 0.0000 0.5541 P(5)=1.000  0.0336 0.0028 2067.41 -7633.02
 39% 0.65 0.25 0.28 0.15 0.20 0.39   5 13 0.0000 0.5533 P(5)=1.000  0.0335 0.0028 2046.05 -7623.03
 39% 0.65 0.25 0.28 0.15 0.20 0.39   5 13 0.0000 0.5540 P(5)=1.000  0.0335 0.0028 2043.44 -7617.42
 39% 0.65 0.25 0.28 0.15 0.20 0.39   5 13 0.0000 0.5531 P(5)=1.000  0.0335 0.0028 2000.45 -7606.70
 39% 0.65 0.25 0.28 0.15 0.20 0.39   5 13 0.0000 0.5538 P(5)=1.000  0.0335 0.0028 2011.39 -7609.53
 39% 0.65 0.25 0.28 0.15 0.20 0.39   5 13 0.0000 0.5545 P(5)=1.000  0.0335 0.0028 2015.52 -7610.97
 39% 0.65 0.25 0.28 0.15 0.20 0.39   5 13 0.0000 0.5552 P(5)=1.000  0.0336 0.0028 2011.74 -7617.60
 40% 0.65 0.25 0.28 0.15 0.20 0.39   5 13 0.0000 0.5543 P(5)=1.000  0.0336 0.0028 2015.72 -7616.09
 40% 0.65 0.25 0.28 0.15 0.20 0.39   5 13 0.0000 0.5535 P(5)=1.000  0.0336 0.0028 2009.00 -7621.39
 40% 0.65 0.25 0.28 0.15 0.20 0.39   5 13 0.0000 0.5542 P(5)=1.000  0.0336 0.0028 2019.43 -7630.12
 40% 0.65 0.25 0.28 0.15 0.20 0.39   5 13 0.0000 0.5549 P(5)=1.000  0.0336 0.0028 2031.82 -7618.76
 40% 0.65 0.25 0.28 0.15 0.20 0.39   5 13 0.0000 0.5556 P(5)=1.000  0.0336 0.0028 2041.25 -7613.95
 40% 0.65 0.25 0.28 0.15 0.19 0.39   5 13 0.0000 0.5556 P(5)=1.000  0.0336 0.0028 2040.02 -7628.38
 40% 0.65 0.25 0.28 0.15 0.19 0.39   5 13 0.0000 0.5547 P(5)=1.000  0.0336 0.0028 2036.57 -7614.84
 40% 0.65 0.25 0.28 0.15 0.19 0.39   5 13 0.0000 0.5554 P(5)=1.000  0.0336 0.0028 2038.26 -7611.05
 40% 0.65 0.25 0.28 0.15 0.19 0.39   5 13 0.0000 0.5545 P(5)=1.000  0.0336 0.0028 2029.30 -7617.48
 40% 0.65 0.25 0.28 0.15 0.20 0.39   5 13 0.0000 0.5537 P(5)=1.000  0.0336 0.0028 2083.65 -7629.43
 40% 0.65 0.25 0.28 0.15 0.20 0.39   5 13 0.0000 0.5543 P(5)=1.000  0.0336 0.0028 2012.62 -7613.43  1:25

 40% 0.65 0.25 0.28 0.15 0.20 0.39   5 13 0.0000 0.5535 P(5)=1.000  0.0336 0.0028 2004.87 -7606.32
 40% 0.65 0.25 0.28 0.15 0.20 0.39   5 13 0.0000 0.5535 P(5)=1.000  0.0336 0.0028 2028.94 -7607.48
 40% 0.65 0.25 0.28 0.15 0.20 0.39   5 13 0.0000 0.5526 P(5)=1.000  0.0336 0.0028 2015.14 -7605.72
 40% 0.65 0.25 0.28 0.15 0.20 0.39   5 13 0.0000 0.5518 P(5)=1.000  0.0336 0.0028 2038.30 -7617.85
 40% 0.65 0.25 0.28 0.15 0.20 0.39   5 13 0.0000 0.5525 P(5)=1.000  0.0336 0.0028 2043.86 -7613.07
 40% 0.65 0.25 0.28 0.15 0.19 0.39   5 13 0.0000 0.5525 P(5)=1.000  0.0336 0.0028 2036.81 -7610.63
 40% 0.65 0.25 0.28 0.15 0.19 0.39   5 13 0.0000 0.5532 P(5)=1.000  0.0336 0.0028 2062.22 -7598.51
 40% 0.65 0.25 0.28 0.15 0.19 0.39   5 13 0.0000 0.5532 P(5)=1.000  0.0336 0.0028 2033.88 -7590.56
 40% 0.65 0.25 0.28 0.15 0.20 0.39   5 13 0.0000 0.5523 P(5)=1.000  0.0336 0.0028 2077.28 -7614.23
 41% 0.65 0.25 0.28 0.15 0.20 0.39   5 13 0.0000 0.5515 P(5)=1.000  0.0335 0.0028 2072.60 -7617.77
 41% 0.65 0.25 0.28 0.15 0.19 0.39   5 13 0.0000 0.5506 P(5)=1.000  0.0335 0.0028 2053.43 -7600.80
 41% 0.65 0.25 0.28 0.15 0.20 0.39   5 13 0.0000 0.5498 P(5)=1.000  0.0335 0.0028 1999.79 -7611.74
 41% 0.65 0.26 0.28 0.15 0.20 0.39   5 13 0.0000 0.5505 P(5)=1.000  0.0335 0.0028 2034.25 -7614.17
 41% 0.65 0.26 0.28 0.15 0.20 0.39   5 13 0.0000 0.5511 P(5)=1.000  0.0335 0.0028 2040.31 -7617.61
 41% 0.65 0.26 0.28 0.15 0.20 0.39   5 13 0.0000 0.5503 P(5)=1.000  0.0335 0.0028 2033.41 -7614.87
 41% 0.65 0.26 0.28 0.15 0.19 0.39   5 13 0.0000 0.5510 P(5)=1.000  0.0335 0.0028 2039.77 -7599.31
 41% 0.65 0.26 0.28 0.15 0.19 0.39   5 13 0.0000 0.5517 P(5)=1.000  0.0335 0.0028 2019.98 -7593.88
 41% 0.65 0.26 0.28 0.15 0.19 0.39   5 13 0.0000 0.5524 P(5)=1.000  0.0335 0.0028 2020.50 -7618.27
 41% 0.65 0.26 0.28 0.15 0.20 0.39   5 13 0.0000 0.5530 P(5)=1.000  0.0335 0.0028 2056.63 -7614.74
 41% 0.65 0.26 0.28 0.15 0.20 0.39   5 13 0.0000 0.5537 P(5)=1.000  0.0335 0.0028 2048.32 -7609.78
 41% 0.65 0.26 0.28 0.15 0.19 0.39   5 13 0.0000 0.5544 P(5)=1.000  0.0335 0.0029 2063.84 -7601.10
 41% 0.65 0.26 0.28 0.15 0.19 0.39   5 13 0.0000 0.5551 P(5)=1.000  0.0335 0.0029 2076.61 -7611.05
 41% 0.65 0.26 0.28 0.15 0.20 0.39   5 13 0.0000 0.5542 P(5)=1.000  0.0335 0.0029 2072.73 -7609.34
 41% 0.65 0.26 0.28 0.15 0.20 0.39   5 13 0.0000 0.5549 P(5)=1.000  0.0335 0.0029 2071.90 -7604.26
 41% 0.65 0.26 0.28 0.15 0.20 0.39   5 13 0.0000 0.5541 P(5)=1.000  0.0335 0.0029 2076.76 -7612.24
 41% 0.65 0.26 0.28 0.15 0.20 0.39   5 13 0.0000 0.5547 P(5)=1.000  0.0335 0.0029 2074.44 -7610.33
 41% 0.65 0.26 0.28 0.15 0.20 0.39   5 13 0.0000 0.5539 P(5)=1.000  0.0335 0.0029 2085.57 -7615.80
 41% 0.65 0.26 0.28 0.15 0.20 0.39   5 13 0.0000 0.5531 P(5)=1.000  0.0335 0.0029 2077.82 -7617.40
 41% 0.65 0.26 0.28 0.15 0.20 0.39   5 13 0.0000 0.5537 P(5)=1.000  0.0335 0.0029 2089.56 -7608.16
 42% 0.65 0.26 0.28 0.15 0.20 0.39   5 13 0.0000 0.5544 P(5)=1.000  0.0335 0.0029 2078.75 -7607.33
 42% 0.65 0.26 0.28 0.15 0.19 0.39   5 13 0.0000 0.5544 P(5)=1.000  0.0335 0.0029 2082.27 -7620.92
 42% 0.65 0.26 0.28 0.15 0.19 0.39   5 13 0.0000 0.5536 P(5)=1.000  0.0335 0.0029 2076.02 -7603.46
 42% 0.65 0.26 0.28 0.15 0.19 0.39   5 13 0.0000 0.5536 P(5)=1.000  0.0335 0.0029 2083.66 -7606.84
 42% 0.65 0.26 0.28 0.15 0.19 0.39   5 13 0.0000 0.5527 P(5)=1.000  0.0335 0.0029 2054.02 -7617.51
 42% 0.65 0.26 0.28 0.15 0.19 0.39   5 13 0.0000 0.5527 P(5)=1.000  0.0335 0.0029 2069.97 -7627.83
 42% 0.65 0.26 0.28 0.15 0.19 0.39   5 13 0.0000 0.5519 P(5)=1.000  0.0335 0.0029 2060.96 -7619.25
 42% 0.65 0.26 0.28 0.15 0.19 0.39   5 13 0.0000 0.5526 P(5)=1.000  0.0335 0.0029 2042.13 -7617.58
 42% 0.65 0.26 0.28 0.15 0.19 0.39   5 13 0.0000 0.5518 P(5)=1.000  0.0335 0.0029 2037.01 -7610.77
 42% 0.65 0.26 0.28 0.15 0.19 0.39   5 13 0.0000 0.5510 P(5)=1.000  0.0335 0.0029 2049.93 -7596.04
 42% 0.65 0.26 0.28 0.15 0.19 0.39   5 13 0.0000 0.5501 P(5)=1.000  0.0335 0.0029 2053.38 -7609.47
 42% 0.65 0.26 0.28 0.15 0.19 0.39   5 13 0.0000 0.5493 P(5)=1.000  0.0334 0.0029 2045.44 -7602.08
 42% 0.65 0.26 0.28 0.15 0.19 0.39   5 13 0.0000 0.5485 P(5)=1.000  0.0334 0.0029 2045.96 -7619.38
 42% 0.65 0.26 0.28 0.15 0.19 0.39   5 13 0.0000 0.5477 P(5)=1.000  0.0334 0.0029 2048.30 -7612.50
 42% 0.65 0.26 0.28 0.15 0.19 0.39   5 13 0.0000 0.5469 P(5)=1.000  0.0334 0.0029 2054.50 -7612.26
 42% 0.65 0.26 0.28 0.15 0.19 0.39   5 13 0.0000 0.5461 P(5)=1.000  0.0334 0.0029 2081.33 -7616.32
 42% 0.65 0.26 0.28 0.15 0.19 0.39   5 13 0.0000 0.5453 P(5)=1.000  0.0334 0.0029 2075.22 -7595.91
 42% 0.65 0.26 0.28 0.15 0.19 0.39   5 13 0.0000 0.5445 P(5)=1.000  0.0334 0.0029 2083.35 -7596.39
 42% 0.65 0.26 0.28 0.15 0.19 0.39   5 13 0.0000 0.5437 P(5)=1.000  0.0334 0.0029 2051.03 -7603.53
 42% 0.65 0.26 0.28 0.15 0.19 0.39   5 13 0.0000 0.5444 P(5)=1.000  0.0334 0.0029 2057.51 -7599.75
 43% 0.65 0.26 0.28 0.15 0.20 0.39   5 13 0.0000 0.5436 P(5)=1.000  0.0334 0.0029 2100.10 -7609.19
 43% 0.65 0.26 0.28 0.15 0.20 0.39   5 13 0.0000 0.5443 P(5)=1.000  0.0334 0.0029 2086.55 -7616.86
 43% 0.65 0.26 0.28 0.15 0.19 0.39   5 13 0.0000 0.5435 P(5)=1.000  0.0334 0.0029 2089.75 -7612.02
 43% 0.65 0.26 0.28 0.15 0.19 0.39   5 13 0.0000 0.5427 P(5)=1.000  0.0334 0.0029 2097.34 -7610.60
 43% 0.65 0.26 0.28 0.15 0.20 0.39   5 13 0.0000 0.5419 P(5)=1.000  0.0334 0.0029 2060.32 -7616.72
 43% 0.65 0.26 0.28 0.15 0.20 0.39   5 13 0.0000 0.5426 P(5)=1.000  0.0334 0.0029 2052.57 -7608.72
 43% 0.65 0.26 0.28 0.15 0.20 0.39   5 13 0.0000 0.5432 P(5)=1.000  0.0334 0.0029 2084.92 -7605.28
 43% 0.65 0.26 0.28 0.15 0.20 0.39   5 13 0.0000 0.5439 P(5)=1.000  0.0334 0.0029 2036.55 -7610.33
 43% 0.65 0.26 0.28 0.15 0.20 0.39   5 13 0.0000 0.5445 P(5)=1.000  0.0334 0.0029 2084.23 -7623.43
 43% 0.65 0.26 0.28 0.15 0.20 0.39   5 13 0.0000 0.5452 P(5)=1.000  0.0334 0.0029 2054.08 -7602.13
 43% 0.65 0.26 0.28 0.15 0.20 0.39   5 13 0.0000 0.5458 P(5)=1.000  0.0334 0.0029 2056.32 -7603.16
 43% 0.65 0.26 0.28 0.15 0.20 0.39   5 13 0.0000 0.5465 P(5)=1.000  0.0334 0.0029 2100.07 -7615.27
 43% 0.65 0.26 0.28 0.15 0.20 0.39   5 13 0.0000 0.5457 P(5)=1.000  0.0334 0.0029 2093.50 -7608.01
 43% 0.65 0.26 0.28 0.15 0.20 0.39   5 13 0.0000 0.5464 P(5)=1.000  0.0334 0.0029 2055.83 -7613.87
 43% 0.65 0.26 0.28 0.15 0.20 0.39   5 13 0.0000 0.5470 P(5)=1.000  0.0334 0.0029 2114.83 -7625.61
 43% 0.65 0.26 0.28 0.15 0.20 0.39   5 13 0.0000 0.5462 P(5)=1.000  0.0334 0.0029 2044.40 -7613.94
 43% 0.65 0.26 0.28 0.15 0.20 0.39   5 13 0.0000 0.5469 P(5)=1.000  0.0334 0.0029 2054.91 -7619.14
 43% 0.65 0.26 0.28 0.15 0.20 0.39   5 13 0.0000 0.5475 P(5)=1.000  0.0334 0.0029 2081.21 -7620.83
 43% 0.65 0.26 0.28 0.15 0.20 0.39   5 13 0.0000 0.5475 P(5)=1.000  0.0334 0.0029 2054.71 -7623.17
 43% 0.65 0.26 0.28 0.15 0.20 0.39   5 13 0.0000 0.5482 P(5)=1.000  0.0334 0.0029 2066.56 -7629.65
 44% 0.65 0.26 0.28 0.15 0.20 0.39   5 13 0.0000 0.5488 P(5)=1.000  0.0334 0.0029 2076.73 -7624.30
 44% 0.65 0.26 0.28 0.15 0.20 0.39   5 13 0.0000 0.5494 P(5)=1.000  0.0334 0.0029 2072.36 -7620.11
 44% 0.65 0.26 0.28 0.15 0.20 0.39   5 13 0.0000 0.5494 P(5)=1.000  0.0334 0.0029 2075.12 -7622.96
 44% 0.65 0.26 0.28 0.15 0.20 0.39   5 13 0.0000 0.5494 P(5)=1.000  0.0334 0.0029 2055.15 -7607.13
 44% 0.65 0.26 0.28 0.15 0.20 0.39   5 13 0.0000 0.5501 P(5)=1.000  0.0334 0.0029 2051.77 -7599.57
 44% 0.65 0.26 0.28 0.15 0.20 0.39   5 13 0.0000 0.5507 P(5)=1.000  0.0334 0.0029 2067.12 -7601.90
 44% 0.65 0.26 0.28 0.15 0.20 0.39   5 13 0.0000 0.5513 P(5)=1.000  0.0334 0.0029 2077.76 -7602.97
 44% 0.65 0.26 0.28 0.15 0.20 0.39   5 13 0.0000 0.5520 P(5)=1.000  0.0334 0.0029 2047.84 -7607.56
 44% 0.65 0.26 0.28 0.15 0.20 0.39   5 13 0.0000 0.5512 P(5)=1.000  0.0334 0.0029 2043.11 -7609.58
 44% 0.65 0.26 0.28 0.15 0.20 0.39   5 13 0.0000 0.5518 P(5)=1.000  0.0334 0.0029 2037.02 -7608.34
 44% 0.65 0.26 0.28 0.15 0.20 0.39   5 13 0.0000 0.5518 P(5)=1.000  0.0334 0.0029 2077.67 -7612.87
 44% 0.65 0.26 0.28 0.15 0.20 0.39   5 13 0.0000 0.5518 P(5)=1.000  0.0334 0.0029 2075.63 -7607.49
 44% 0.65 0.26 0.28 0.15 0.20 0.39   5 13 0.0000 0.5518 P(5)=1.000  0.0334 0.0029 2080.64 -7617.50
 44% 0.65 0.26 0.28 0.15 0.20 0.39   5 13 0.0000 0.5518 P(5)=1.000  0.0334 0.0029 2086.20 -7615.33
 44% 0.65 0.26 0.28 0.15 0.20 0.39   5 13 0.0000 0.5524 P(5)=1.000  0.0334 0.0029 2081.55 -7622.99
 44% 0.65 0.26 0.28 0.15 0.20 0.39   5 13 0.0000 0.5531 P(5)=1.000  0.0334 0.0029 2085.64 -7630.16
 44% 0.65 0.26 0.28 0.15 0.20 0.39   5 13 0.0000 0.5537 P(5)=1.000  0.0334 0.0029 2086.88 -7618.94
 44% 0.65 0.26 0.28 0.16 0.20 0.39   5 13 0.0000 0.5543 P(5)=1.000  0.0334 0.0029 2078.44 -7623.69
 44% 0.65 0.26 0.28 0.16 0.20 0.39   5 13 0.0000 0.5549 P(5)=1.000  0.0334 0.0029 2082.08 -7620.28
 44% 0.65 0.26 0.28 0.16 0.20 0.39   5 13 0.0000 0.5556 P(5)=1.000  0.0334 0.0029 2100.21 -7618.65
 45% 0.65 0.26 0.28 0.16 0.20 0.39   5 13 0.0000 0.5562 P(5)=1.000  0.0334 0.0029 2090.43 -7612.48
 45% 0.65 0.26 0.28 0.16 0.20 0.39   5 13 0.0000 0.5554 P(5)=1.000  0.0334 0.0029 2092.46 -7608.04
 45% 0.65 0.26 0.28 0.16 0.20 0.39   5 13 0.0000 0.5560 P(5)=1.000  0.0334 0.0029 2062.32 -7603.30
 45% 0.65 0.26 0.28 0.16 0.20 0.39   5 13 0.0000 0.5552 P(5)=1.000  0.0334 0.0029 2124.17 -7622.45
 45% 0.65 0.26 0.28 0.16 0.20 0.39   5 13 0.0000 0.5559 P(5)=1.000  0.0334 0.0029 2109.08 -7610.40
 45% 0.65 0.26 0.28 0.16 0.20 0.39   5 13 0.0000 0.5559 P(5)=1.000  0.0334 0.0029 2102.70 -7616.04
 45% 0.65 0.26 0.28 0.16 0.20 0.39   5 13 0.0000 0.5551 P(5)=1.000  0.0334 0.0029 2100.49 -7602.01
 45% 0.65 0.26 0.28 0.16 0.20 0.39   5 13 0.0000 0.5551 P(5)=1.000  0.0334 0.0029 2101.08 -7602.36
 45% 0.65 0.26 0.28 0.16 0.20 0.39   5 13 0.0000 0.5551 P(5)=1.000  0.0334 0.0029 2090.96 -7612.81
 45% 0.65 0.26 0.28 0.16 0.20 0.39   5 13 0.0000 0.5543 P(5)=1.000  0.0334 0.0029 2083.52 -7604.20
 45% 0.65 0.26 0.28 0.16 0.20 0.39   5 13 0.0000 0.5549 P(5)=1.000  0.0334 0.0029 2090.87 -7609.49  1:33

 45% 0.65 0.26 0.28 0.16 0.20 0.39   5 13 0.0000 0.5549 P(5)=1.000  0.0334 0.0029 2095.36 -7603.73
 45% 0.65 0.26 0.28 0.16 0.20 0.39   5 13 0.0000 0.5542 P(5)=1.000  0.0334 0.0029 2080.05 -7611.61
 45% 0.65 0.26 0.28 0.16 0.20 0.39   5 13 0.0000 0.5542 P(5)=1.000  0.0334 0.0029 2065.82 -7600.89
 45% 0.65 0.26 0.28 0.16 0.20 0.39   5 13 0.0000 0.5542 P(5)=1.000  0.0334 0.0029 2055.78 -7592.29
 45% 0.65 0.26 0.28 0.16 0.20 0.39   5 13 0.0000 0.5534 P(5)=1.000  0.0334 0.0029 2037.68 -7603.10
 45% 0.65 0.26 0.28 0.16 0.20 0.39   5 13 0.0000 0.5527 P(5)=1.000  0.0335 0.0029 2044.20 -7599.92
 45% 0.65 0.26 0.28 0.16 0.20 0.39   5 13 0.0000 0.5519 P(5)=1.000  0.0335 0.0029 2055.80 -7601.81
 45% 0.65 0.26 0.28 0.16 0.20 0.39   5 13 0.0000 0.5512 P(5)=1.000  0.0335 0.0029 2073.87 -7609.78
 45% 0.65 0.26 0.28 0.16 0.20 0.39   5 13 0.0000 0.5504 P(5)=1.000  0.0335 0.0029 2159.79 -7626.05
 46% 0.65 0.26 0.28 0.16 0.20 0.39   5 13 0.0000 0.5510 P(5)=1.000  0.0335 0.0029 2147.81 -7618.10
 46% 0.65 0.26 0.28 0.16 0.20 0.39   5 13 0.0000 0.5516 P(5)=1.000  0.0335 0.0029 2111.47 -7608.43
 46% 0.65 0.26 0.28 0.16 0.20 0.39   5 13 0.0000 0.5522 P(5)=1.000  0.0335 0.0029 2102.89 -7594.10
 46% 0.65 0.26 0.28 0.16 0.20 0.39   5 13 0.0000 0.5522 P(5)=1.000  0.0335 0.0029 2082.66 -7599.91
 46% 0.65 0.26 0.28 0.16 0.20 0.39   5 13 0.0000 0.5528 P(5)=1.000  0.0335 0.0029 2084.95 -7606.34
 46% 0.65 0.26 0.28 0.16 0.20 0.39   5 13 0.0000 0.5521 P(5)=1.000  0.0335 0.0029 2121.46 -7606.27
 46% 0.65 0.26 0.28 0.16 0.20 0.39   5 13 0.0000 0.5527 P(5)=1.000  0.0335 0.0029 2131.52 -7606.62
 46% 0.65 0.26 0.28 0.16 0.20 0.39   5 13 0.0000 0.5533 P(5)=1.000  0.0335 0.0029 2122.03 -7604.28
 46% 0.65 0.26 0.28 0.16 0.20 0.39   5 13 0.0000 0.5539 P(5)=1.000  0.0335 0.0029 2102.22 -7602.23
 46% 0.65 0.26 0.28 0.16 0.20 0.39   5 13 0.0000 0.5532 P(5)=1.000  0.0335 0.0029 2090.99 -7593.70
 46% 0.65 0.26 0.28 0.16 0.20 0.39   5 13 0.0000 0.5524 P(5)=1.000  0.0335 0.0029 2100.88 -7580.81
 46% 0.65 0.26 0.28 0.16 0.20 0.39   5 13 0.0000 0.5517 P(5)=1.000  0.0335 0.0029 2141.69 -7593.17
 46% 0.65 0.26 0.28 0.16 0.20 0.39   5 13 0.0000 0.5523 P(5)=1.000  0.0335 0.0029 2075.06 -7600.96
 46% 0.65 0.26 0.28 0.16 0.21 0.39   5 13 0.0000 0.5529 P(5)=1.000  0.0335 0.0029 2095.45 -7606.03
 46% 0.65 0.26 0.28 0.16 0.21 0.39   5 13 0.0000 0.5535 P(5)=1.000  0.0335 0.0029 2088.50 -7607.15
 46% 0.65 0.26 0.28 0.16 0.21 0.39   5 13 0.0000 0.5541 P(5)=1.000  0.0335 0.0029 2113.89 -7614.63
 46% 0.65 0.26 0.28 0.16 0.21 0.39   5 13 0.0000 0.5547 P(5)=1.000  0.0335 0.0029 2104.02 -7611.92
 46% 0.65 0.26 0.28 0.16 0.20 0.39   5 13 0.0000 0.5547 P(5)=1.000  0.0335 0.0029 2093.27 -7616.06
 46% 0.65 0.26 0.28 0.16 0.20 0.39   5 13 0.0000 0.5547 P(5)=1.000  0.0335 0.0029 2111.31 -7605.95
 46% 0.65 0.26 0.28 0.16 0.20 0.39   5 13 0.0000 0.5539 P(5)=1.000  0.0335 0.0029 2113.83 -7585.32
 47% 0.65 0.26 0.28 0.16 0.21 0.39   5 13 0.0000 0.5545 P(5)=1.000  0.0335 0.0029 2090.97 -7585.56
 47% 0.65 0.26 0.28 0.16 0.21 0.39   5 13 0.0000 0.5551 P(5)=1.000  0.0335 0.0029 2109.35 -7596.10
 47% 0.65 0.26 0.28 0.16 0.20 0.39   5 13 0.0000 0.5551 P(5)=1.000  0.0335 0.0029 2113.36 -7597.74
 47% 0.65 0.26 0.28 0.16 0.20 0.39   5 13 0.0000 0.5557 P(5)=1.000  0.0335 0.0029 2101.41 -7608.16
 47% 0.65 0.26 0.28 0.16 0.20 0.39   5 13 0.0000 0.5550 P(5)=1.000  0.0335 0.0029 2070.54 -7595.45
 47% 0.65 0.26 0.28 0.16 0.21 0.39   5 13 0.0000 0.5556 P(5)=1.000  0.0335 0.0029 2097.32 -7579.98
 47% 0.65 0.26 0.28 0.16 0.21 0.39   5 13 0.0000 0.5556 P(5)=1.000  0.0335 0.0029 2109.95 -7587.92
 47% 0.65 0.26 0.28 0.16 0.21 0.39   5 13 0.0000 0.5561 P(5)=1.000  0.0335 0.0029 2073.04 -7600.43
 47% 0.65 0.26 0.28 0.16 0.21 0.39   5 13 0.0000 0.5567 P(5)=1.000  0.0334 0.0029 2085.91 -7610.74
 47% 0.65 0.26 0.28 0.16 0.21 0.39   5 13 0.0000 0.5560 P(5)=1.000  0.0335 0.0029 2091.93 -7587.78
 47% 0.65 0.26 0.28 0.16 0.21 0.39   5 13 0.0000 0.5560 P(5)=1.000  0.0335 0.0029 2102.30 -7598.15
 47% 0.65 0.26 0.28 0.16 0.21 0.39   5 13 0.0000 0.5566 P(5)=1.000  0.0335 0.0029 2081.79 -7600.88
 47% 0.65 0.26 0.28 0.16 0.20 0.39   5 13 0.0000 0.5572 P(5)=1.000  0.0335 0.0029 2090.22 -7601.86
 47% 0.65 0.26 0.28 0.16 0.20 0.39   5 13 0.0000 0.5572 P(5)=1.000  0.0335 0.0029 2111.66 -7610.26
 47% 0.65 0.26 0.28 0.16 0.20 0.39   5 13 0.0000 0.5564 P(5)=1.000  0.0335 0.0029 2089.49 -7610.47
 47% 0.65 0.26 0.28 0.16 0.20 0.39   5 13 0.0000 0.5557 P(5)=1.000  0.0335 0.0029 2084.63 -7615.70
 47% 0.65 0.26 0.28 0.16 0.21 0.39   5 13 0.0000 0.5557 P(5)=1.000  0.0334 0.0029 2101.96 -7608.64
 47% 0.65 0.26 0.28 0.16 0.20 0.39   5 13 0.0000 0.5563 P(5)=1.000  0.0334 0.0029 2107.06 -7607.94
 47% 0.65 0.26 0.28 0.16 0.20 0.39   5 13 0.0000 0.5569 P(5)=1.000  0.0334 0.0029 2115.05 -7609.90
 47% 0.65 0.26 0.28 0.16 0.21 0.39   5 13 0.0000 0.5574 P(5)=1.000  0.0334 0.0029 2092.20 -7615.07
 48% 0.65 0.26 0.28 0.16 0.21 0.39   5 13 0.0000 0.5580 P(5)=1.000  0.0334 0.0029 2084.22 -7617.53
 48% 0.65 0.26 0.28 0.16 0.21 0.39   5 13 0.0000 0.5580 P(5)=1.000  0.0334 0.0029 2066.17 -7610.74
 48% 0.65 0.26 0.28 0.16 0.21 0.39   5 13 0.0000 0.5586 P(5)=1.000  0.0334 0.0029 2078.56 -7623.33
 48% 0.65 0.26 0.28 0.16 0.21 0.39   5 13 0.0000 0.5579 P(5)=1.000  0.0334 0.0029 2074.76 -7625.42
 48% 0.65 0.26 0.28 0.16 0.21 0.39   5 13 0.0000 0.5584 P(5)=1.000  0.0334 0.0029 2058.38 -7632.46
 48% 0.65 0.26 0.28 0.16 0.21 0.39   5 13 0.0000 0.5590 P(5)=1.000  0.0334 0.0029 2125.26 -7628.33
 48% 0.65 0.26 0.28 0.16 0.21 0.39   5 13 0.0000 0.5596 P(5)=1.000  0.0334 0.0029 2113.53 -7631.49
 48% 0.65 0.26 0.28 0.16 0.21 0.39   5 13 0.0000 0.5602 P(5)=1.000  0.0334 0.0029 2116.86 -7627.97
 48% 0.65 0.26 0.28 0.16 0.21 0.39   5 13 0.0000 0.5607 P(5)=1.000  0.0334 0.0029 2067.46 -7629.10
 48% 0.65 0.26 0.28 0.16 0.21 0.39   5 13 0.0000 0.5613 P(5)=1.000  0.0334 0.0029 2107.21 -7619.82
 48% 0.65 0.26 0.28 0.16 0.21 0.39   5 13 0.0000 0.5619 P(5)=1.000  0.0334 0.0029 2092.64 -7613.51
 48% 0.65 0.26 0.28 0.16 0.21 0.39   5 13 0.0000 0.5624 P(5)=1.000  0.0334 0.0029 2086.70 -7607.52
 48% 0.65 0.26 0.28 0.16 0.21 0.39   5 13 0.0000 0.5630 P(5)=1.000  0.0333 0.0029 2125.63 -7615.37
 48% 0.65 0.26 0.28 0.16 0.21 0.39   5 13 0.0000 0.5635 P(5)=1.000  0.0333 0.0029 2132.27 -7617.37
 48% 0.65 0.26 0.28 0.16 0.21 0.39   5 13 0.0000 0.5635 P(5)=1.000  0.0333 0.0029 2130.33 -7617.63
 48% 0.65 0.26 0.28 0.16 0.21 0.39   5 13 0.0000 0.5635 P(5)=1.000  0.0334 0.0029 2124.98 -7608.90
 48% 0.65 0.26 0.28 0.16 0.21 0.39   5 13 0.0000 0.5635 P(5)=1.000  0.0334 0.0029 2082.47 -7624.21
 48% 0.65 0.26 0.28 0.16 0.21 0.39   5 13 0.0000 0.5641 P(5)=1.000  0.0334 0.0029 2068.29 -7622.75
 48% 0.65 0.26 0.28 0.16 0.21 0.39   5 13 0.0000 0.5647 P(5)=1.000  0.0334 0.0029 2059.48 -7617.62
 48% 0.65 0.26 0.28 0.16 0.21 0.39   5 13 0.0000 0.5652 P(5)=1.000  0.0334 0.0029 2079.94 -7615.74
 49% 0.65 0.26 0.28 0.16 0.21 0.39   5 13 0.0000 0.5658 P(5)=1.000  0.0334 0.0029 2079.00 -7614.25
 49% 0.65 0.26 0.28 0.16 0.21 0.39   5 13 0.0000 0.5658 P(5)=1.000  0.0334 0.0029 2061.71 -7611.41
 49% 0.65 0.26 0.28 0.16 0.21 0.39   5 13 0.0000 0.5658 P(5)=1.000  0.0334 0.0029 2074.51 -7611.11
 49% 0.65 0.26 0.28 0.16 0.21 0.39   5 13 0.0000 0.5651 P(5)=1.000  0.0334 0.0029 2066.89 -7610.78
 49% 0.65 0.26 0.28 0.16 0.21 0.39   5 13 0.0000 0.5651 P(5)=1.000  0.0334 0.0029 2076.12 -7602.98
 49% 0.65 0.26 0.28 0.16 0.21 0.39   5 13 0.0000 0.5651 P(5)=1.000  0.0334 0.0029 2080.08 -7599.46
 49% 0.65 0.26 0.28 0.16 0.21 0.39   5 13 0.0000 0.5656 P(5)=1.000  0.0334 0.0029 2048.82 -7603.13
 49% 0.65 0.26 0.28 0.16 0.21 0.39   5 13 0.0000 0.5662 P(5)=1.000  0.0334 0.0029 2034.11 -7610.03
 49% 0.65 0.26 0.28 0.16 0.21 0.39   5 13 0.0000 0.5654 P(5)=1.000  0.0334 0.0029 2081.44 -7618.62
 49% 0.65 0.26 0.28 0.16 0.21 0.39   5 13 0.0000 0.5654 P(5)=1.000  0.0334 0.0029 2047.06 -7629.88
 49% 0.65 0.26 0.28 0.16 0.21 0.39   5 13 0.0000 0.5660 P(5)=1.000  0.0334 0.0029 2017.98 -7630.74
 49% 0.65 0.26 0.28 0.16 0.21 0.39   5 13 0.0000 0.5665 P(5)=1.000  0.0334 0.0029 2081.08 -7618.33
 49% 0.65 0.26 0.28 0.16 0.21 0.39   5 13 0.0000 0.5665 P(5)=1.000  0.0334 0.0029 2077.46 -7614.13
 49% 0.65 0.26 0.28 0.16 0.21 0.39   5 13 0.0000 0.5658 P(5)=1.000  0.0334 0.0029 2076.99 -7613.83
 49% 0.65 0.26 0.28 0.16 0.21 0.39   5 13 0.0000 0.5658 P(5)=1.000  0.0334 0.0029 2100.05 -7606.73
 49% 0.65 0.26 0.28 0.16 0.21 0.39   5 13 0.0000 0.5664 P(5)=1.000  0.0334 0.0029 2054.54 -7622.09
 49% 0.65 0.26 0.28 0.16 0.21 0.39   5 13 0.0000 0.5664 P(5)=1.000  0.0334 0.0029 2075.29 -7631.63
 49% 0.65 0.26 0.28 0.16 0.21 0.39   5 13 0.0000 0.5657 P(5)=1.000  0.0334 0.0029 2079.68 -7627.71
 49% 0.65 0.26 0.28 0.16 0.21 0.39   5 13 0.0000 0.5657 P(5)=1.000  0.0334 0.0029 2089.68 -7624.49
 49% 0.65 0.26 0.28 0.16 0.21 0.39   5 13 0.0000 0.5662 P(5)=1.000  0.0334 0.0029 2049.44 -7637.37
 50% 0.65 0.26 0.28 0.16 0.21 0.39   5 13 0.0000 0.5668 P(5)=1.000  0.0334 0.0029 1996.18 -7619.73
 50% 0.65 0.26 0.28 0.16 0.21 0.39   5 13 0.0000 0.5673 P(5)=1.000  0.0334 0.0029 1998.62 -7620.87
 50% 0.65 0.26 0.28 0.16 0.21 0.39   5 13 0.0000 0.5678 P(5)=1.000  0.0334 0.0029 1977.98 -7618.59
 50% 0.65 0.26 0.28 0.16 0.21 0.39   5 13 0.0000 0.5671 P(5)=1.000  0.0334 0.0029 2034.62 -7633.95
 50% 0.65 0.26 0.28 0.16 0.21 0.39   5 13 0.0000 0.5677 P(5)=1.000  0.0334 0.0029 2017.75 -7625.29
 50% 0.65 0.26 0.28 0.16 0.21 0.39   5 13 0.0000 0.5677 P(5)=1.000  0.0334 0.0029 1996.39 -7619.82
 50% 0.65 0.26 0.28 0.16 0.21 0.39   5 13 0.0000 0.5677 P(5)=1.000  0.0334 0.0030 1992.51 -7609.22
 50% 0.65 0.26 0.28 0.16 0.21 0.39   5 13 0.0000 0.5677 P(5)=1.000  0.0333 0.0030 2001.09 -7618.48
 50% 0.65 0.26 0.28 0.16 0.21 0.39   5 13 0.0000 0.5682 P(5)=1.000  0.0333 0.0030 2019.55 -7622.31
 50% 0.65 0.26 0.28 0.16 0.21 0.39   5 13 0.0000 0.5682 P(5)=1.000  0.0333 0.0030 2026.51 -7623.12
 50% 0.65 0.26 0.28 0.16 0.21 0.39   5 13 0.0000 0.5682 P(5)=1.000  0.0333 0.0030 2015.55 -7606.51  1:42

 50% 0.65 0.26 0.28 0.16 0.21 0.39   5 13 0.0000 0.5687 P(5)=1.000  0.0333 0.0030 2006.08 -7613.48
 50% 0.65 0.26 0.28 0.16 0.21 0.39   5 13 0.0000 0.5680 P(5)=1.000  0.0333 0.0030 2015.42 -7614.88
 50% 0.65 0.26 0.28 0.16 0.21 0.39   5 13 0.0000 0.5673 P(5)=1.000  0.0333 0.0030 1996.08 -7614.90
 50% 0.65 0.26 0.28 0.16 0.21 0.39   5 13 0.0000 0.5679 P(5)=1.000  0.0333 0.0030 2008.78 -7616.19
 50% 0.65 0.26 0.28 0.16 0.21 0.39   5 13 0.0000 0.5684 P(5)=1.000  0.0333 0.0030 2009.56 -7619.52
 50% 0.65 0.26 0.28 0.16 0.21 0.39   5 13 0.0000 0.5689 P(5)=1.000  0.0333 0.0030 2033.30 -7608.22
 50% 0.65 0.26 0.28 0.16 0.21 0.39   5 13 0.0000 0.5695 P(5)=1.000  0.0333 0.0030 2004.56 -7628.29
 50% 0.65 0.26 0.28 0.16 0.21 0.39   5 13 0.0000 0.5688 P(5)=1.000  0.0333 0.0030 2053.11 -7617.53
 50% 0.65 0.26 0.28 0.16 0.21 0.39   5 13 0.0000 0.5681 P(5)=1.000  0.0333 0.0030 2055.52 -7608.06
 51% 0.65 0.26 0.28 0.16 0.21 0.39   5 13 0.0000 0.5674 P(5)=1.000  0.0333 0.0030 2035.53 -7618.22
 51% 0.65 0.26 0.28 0.16 0.21 0.39   5 13 0.0000 0.5667 P(5)=1.000  0.0333 0.0030 2048.83 -7614.90
 51% 0.65 0.26 0.28 0.16 0.21 0.39   5 13 0.0000 0.5672 P(5)=1.000  0.0332 0.0030 2076.47 -7602.38
 51% 0.65 0.26 0.28 0.16 0.21 0.39   5 13 0.0000 0.5677 P(5)=1.000  0.0332 0.0030 2079.76 -7600.15
 51% 0.65 0.26 0.28 0.16 0.21 0.39   5 13 0.0000 0.5670 P(5)=1.000  0.0332 0.0030 2024.81 -7590.00
 51% 0.65 0.26 0.28 0.16 0.21 0.39   5 13 0.0000 0.5663 P(5)=1.000  0.0333 0.0030 2036.52 -7590.40
 51% 0.65 0.26 0.28 0.16 0.21 0.39   5 13 0.0000 0.5656 P(5)=1.000  0.0333 0.0030 2034.58 -7596.24
 51% 0.65 0.26 0.28 0.16 0.21 0.39   5 13 0.0000 0.5662 P(5)=1.000  0.0333 0.0030 2073.21 -7605.89
 51% 0.65 0.26 0.28 0.16 0.21 0.39   5 13 0.0000 0.5655 P(5)=1.000  0.0333 0.0030 2077.89 -7602.24
 51% 0.65 0.26 0.28 0.16 0.21 0.39   5 13 0.0000 0.5660 P(5)=1.000  0.0333 0.0030 2015.27 -7599.83
 51% 0.65 0.26 0.28 0.16 0.21 0.39   5 13 0.0000 0.5665 P(5)=1.000  0.0333 0.0030 2049.22 -7600.87
 51% 0.65 0.26 0.28 0.16 0.21 0.39   5 13 0.0000 0.5659 P(5)=1.000  0.0333 0.0030 2057.09 -7600.51
 51% 0.65 0.26 0.28 0.16 0.21 0.39   5 13 0.0000 0.5664 P(5)=1.000  0.0333 0.0030 2058.56 -7600.35
 51% 0.65 0.26 0.28 0.16 0.21 0.39   5 13 0.0000 0.5657 P(5)=1.000  0.0333 0.0030 2061.02 -7599.08
 51% 0.65 0.26 0.28 0.16 0.21 0.39   5 13 0.0000 0.5650 P(5)=1.000  0.0333 0.0030 2105.42 -7598.03
 51% 0.65 0.26 0.28 0.16 0.21 0.39   5 13 0.0000 0.5650 P(5)=1.000  0.0333 0.0030 2113.43 -7598.84
 51% 0.65 0.26 0.28 0.16 0.21 0.39   5 13 0.0000 0.5650 P(5)=1.000  0.0333 0.0030 2113.31 -7585.16
 51% 0.65 0.26 0.28 0.16 0.21 0.39   5 13 0.0000 0.5650 P(5)=1.000  0.0333 0.0030 2144.85 -7596.09
 51% 0.65 0.26 0.28 0.16 0.21 0.39   5 13 0.0000 0.5643 P(5)=1.000  0.0333 0.0030 2078.70 -7591.37
 51% 0.65 0.26 0.28 0.16 0.21 0.39   5 13 0.0000 0.5643 P(5)=1.000  0.0333 0.0030 2107.24 -7600.20
 52% 0.65 0.26 0.28 0.16 0.21 0.39   5 13 0.0000 0.5636 P(5)=1.000  0.0333 0.0030 2085.40 -7608.67
 52% 0.65 0.26 0.28 0.16 0.21 0.39   5 13 0.0000 0.5642 P(5)=1.000  0.0333 0.0030 2098.59 -7607.68
 52% 0.65 0.26 0.28 0.16 0.21 0.39   5 13 0.0000 0.5647 P(5)=1.000  0.0333 0.0030 2093.56 -7626.27
 52% 0.65 0.26 0.28 0.16 0.21 0.39   5 13 0.0000 0.5652 P(5)=1.000  0.0333 0.0030 2112.36 -7626.60
 52% 0.65 0.26 0.28 0.16 0.21 0.39   5 13 0.0000 0.5657 P(5)=1.000  0.0333 0.0030 2100.65 -7615.83
 52% 0.65 0.26 0.28 0.16 0.21 0.39   5 13 0.0000 0.5651 P(5)=1.000  0.0333 0.0030 2117.89 -7615.94
 52% 0.65 0.26 0.28 0.16 0.21 0.39   5 13 0.0000 0.5644 P(5)=1.000  0.0333 0.0030 2089.66 -7623.59
 52% 0.65 0.26 0.28 0.16 0.21 0.39   5 13 0.0000 0.5649 P(5)=1.000  0.0333 0.0030 2085.09 -7618.45
 52% 0.65 0.26 0.28 0.16 0.21 0.39   5 13 0.0000 0.5654 P(5)=1.000  0.0332 0.0030 2066.41 -7613.85
 52% 0.65 0.26 0.28 0.16 0.21 0.39   5 13 0.0000 0.5659 P(5)=1.000  0.0332 0.0030 2078.30 -7619.52
 52% 0.65 0.26 0.28 0.16 0.21 0.39   5 13 0.0000 0.5665 P(5)=1.000  0.0332 0.0030 2101.41 -7622.50
 52% 0.65 0.26 0.28 0.16 0.21 0.39   5 13 0.0000 0.5670 P(5)=1.000  0.0332 0.0030 2108.29 -7609.57
 52% 0.65 0.26 0.28 0.16 0.21 0.39   5 13 0.0000 0.5663 P(5)=1.000  0.0332 0.0030 2091.46 -7612.43
 52% 0.65 0.26 0.28 0.16 0.21 0.39   5 13 0.0000 0.5668 P(5)=1.000  0.0332 0.0030 2092.09 -7620.03
 52% 0.65 0.26 0.28 0.16 0.21 0.39   5 13 0.0000 0.5673 P(5)=1.000  0.0332 0.0030 2090.51 -7605.57
 52% 0.65 0.26 0.28 0.16 0.21 0.39   5 13 0.0000 0.5679 P(5)=1.000  0.0332 0.0030 2103.00 -7606.02
 52% 0.65 0.26 0.28 0.16 0.21 0.39   5 13 0.0000 0.5672 P(5)=1.000  0.0332 0.0030 2103.27 -7607.19
 52% 0.65 0.26 0.28 0.16 0.21 0.39   5 13 0.0000 0.5677 P(5)=1.000  0.0332 0.0030 2112.52 -7614.43
 52% 0.65 0.26 0.28 0.17 0.21 0.39   5 13 0.0000 0.5682 P(5)=1.000  0.0332 0.0030 2093.04 -7609.68
 52% 0.65 0.26 0.28 0.17 0.21 0.39   5 13 0.0000 0.5687 P(5)=1.000  0.0332 0.0030 2087.26 -7610.10
 53% 0.65 0.26 0.28 0.17 0.21 0.39   5 13 0.0000 0.5680 P(5)=1.000  0.0332 0.0030 2084.11 -7628.32
 53% 0.65 0.26 0.28 0.17 0.21 0.39   5 13 0.0000 0.5674 P(5)=1.000  0.0332 0.0030 2077.68 -7641.90
 53% 0.65 0.26 0.28 0.17 0.21 0.39   5 13 0.0000 0.5667 P(5)=1.000  0.0332 0.0030 2064.15 -7639.88
 53% 0.65 0.26 0.28 0.17 0.21 0.39   5 13 0.0000 0.5672 P(5)=1.000  0.0332 0.0030 2074.89 -7625.70
 53% 0.65 0.26 0.28 0.17 0.21 0.39   5 13 0.0000 0.5677 P(5)=1.000  0.0332 0.0030 2065.75 -7627.10
 53% 0.65 0.26 0.28 0.17 0.21 0.39   5 13 0.0000 0.5682 P(5)=1.000  0.0332 0.0030 2057.78 -7626.97
 53% 0.65 0.26 0.28 0.17 0.21 0.39   5 13 0.0000 0.5676 P(5)=1.000  0.0332 0.0030 2088.27 -7628.88
 53% 0.65 0.26 0.28 0.17 0.21 0.39   5 13 0.0000 0.5669 P(5)=1.000  0.0332 0.0030 2072.34 -7626.99
 53% 0.65 0.26 0.28 0.17 0.21 0.39   5 13 0.0000 0.5662 P(5)=1.000  0.0331 0.0030 2067.36 -7610.19
 53% 0.65 0.26 0.28 0.17 0.21 0.39   5 13 0.0000 0.5667 P(5)=1.000  0.0331 0.0030 2048.50 -7602.69
 53% 0.65 0.26 0.28 0.17 0.21 0.39   5 13 0.0000 0.5661 P(5)=1.000  0.0331 0.0030 2067.46 -7616.52
 53% 0.65 0.26 0.28 0.17 0.21 0.39   5 13 0.0000 0.5654 P(5)=1.000  0.0331 0.0030 2072.05 -7616.42
 53% 0.65 0.26 0.28 0.17 0.21 0.39   5 13 0.0000 0.5659 P(5)=1.000  0.0331 0.0030 2078.18 -7602.33
 53% 0.65 0.26 0.28 0.17 0.21 0.39   5 13 0.0000 0.5653 P(5)=1.000  0.0331 0.0030 2042.21 -7601.09
 53% 0.65 0.26 0.28 0.17 0.21 0.39   5 13 0.0000 0.5658 P(5)=1.000  0.0331 0.0030 2045.53 -7593.01
 53% 0.65 0.26 0.28 0.17 0.21 0.39   5 13 0.0000 0.5651 P(5)=1.000  0.0331 0.0030 2021.75 -7605.71
 53% 0.65 0.26 0.28 0.17 0.21 0.39   5 13 0.0000 0.5656 P(5)=1.000  0.0331 0.0030 2021.27 -7617.09
 53% 0.65 0.26 0.28 0.17 0.21 0.39   5 13 0.0000 0.5661 P(5)=1.000  0.0331 0.0030 2073.64 -7626.33
 53% 0.65 0.26 0.28 0.17 0.21 0.39   5 13 0.0000 0.5666 P(5)=1.000  0.0331 0.0030 2063.01 -7617.16
 53% 0.65 0.26 0.28 0.17 0.21 0.39   5 13 0.0000 0.5666 P(5)=1.000  0.0331 0.0030 2080.06 -7614.17
 54% 0.65 0.26 0.28 0.17 0.21 0.39   5 13 0.0000 0.5671 P(5)=1.000  0.0331 0.0030 2075.54 -7618.74
 54% 0.65 0.26 0.28 0.17 0.21 0.39   5 13 0.0000 0.5676 P(5)=1.000  0.0331 0.0030 2059.42 -7618.85
 54% 0.65 0.26 0.28 0.17 0.21 0.39   5 13 0.0000 0.5681 P(5)=1.000  0.0331 0.0030 2060.76 -7629.94
 54% 0.65 0.26 0.28 0.17 0.21 0.39   5 13 0.0000 0.5675 P(5)=1.000  0.0332 0.0030 2076.26 -7631.76
 54% 0.65 0.26 0.28 0.17 0.21 0.39   5 13 0.0000 0.5680 P(5)=1.000  0.0332 0.0030 2052.04 -7622.46
 54% 0.65 0.26 0.28 0.17 0.21 0.39   5 13 0.0000 0.5673 P(5)=1.000  0.0332 0.0030 2054.98 -7631.21
 54% 0.65 0.26 0.28 0.17 0.21 0.39   5 13 0.0000 0.5667 P(5)=1.000  0.0332 0.0030 2052.84 -7620.54
 54% 0.65 0.26 0.28 0.17 0.21 0.39   5 13 0.0000 0.5660 P(5)=1.000  0.0332 0.0030 2052.25 -7622.65
 54% 0.65 0.26 0.28 0.17 0.21 0.39   5 13 0.0000 0.5665 P(5)=1.000  0.0332 0.0030 2058.07 -7612.28
 54% 0.65 0.26 0.28 0.17 0.21 0.39   5 13 0.0000 0.5670 P(5)=1.000  0.0332 0.0030 2049.59 -7619.02
 54% 0.65 0.26 0.28 0.17 0.21 0.39   5 13 0.0000 0.5675 P(5)=1.000  0.0332 0.0030 2040.87 -7622.74
 54% 0.65 0.26 0.28 0.17 0.21 0.39   5 13 0.0000 0.5669 P(5)=1.000  0.0332 0.0030 2020.07 -7620.48
 54% 0.65 0.26 0.28 0.17 0.21 0.39   5 13 0.0000 0.5669 P(5)=1.000  0.0332 0.0030 2030.63 -7632.46
 54% 0.65 0.26 0.28 0.17 0.21 0.39   5 13 0.0000 0.5662 P(5)=1.000  0.0332 0.0030 2044.46 -7626.97
 54% 0.65 0.26 0.28 0.17 0.21 0.39   5 13 0.0000 0.5662 P(5)=1.000  0.0332 0.0030 2060.26 -7636.98
 54% 0.65 0.26 0.28 0.17 0.21 0.39   5 13 0.0000 0.5662 P(5)=1.000  0.0332 0.0030 2066.45 -7617.89
 54% 0.65 0.26 0.28 0.17 0.21 0.39   5 13 0.0000 0.5667 P(5)=1.000  0.0332 0.0030 2061.54 -7622.83
 54% 0.65 0.26 0.28 0.17 0.21 0.39   5 13 0.0000 0.5661 P(5)=1.000  0.0332 0.0030 2055.48 -7624.21
 54% 0.65 0.26 0.28 0.17 0.21 0.39   5 13 0.0000 0.5654 P(5)=1.000  0.0332 0.0030 2061.66 -7608.97
 54% 0.65 0.26 0.28 0.17 0.21 0.39   5 13 0.0000 0.5659 P(5)=1.000  0.0332 0.0030 2052.90 -7602.41
 55% 0.65 0.26 0.28 0.17 0.21 0.39   5 13 0.0000 0.5664 P(5)=1.000  0.0332 0.0030 2060.89 -7607.20
 55% 0.65 0.26 0.28 0.17 0.21 0.39   5 13 0.0000 0.5669 P(5)=1.000  0.0332 0.0030 2049.16 -7613.26
 55% 0.65 0.26 0.28 0.17 0.21 0.39   5 13 0.0000 0.5674 P(5)=1.000  0.0332 0.0030 2038.47 -7620.40
 55% 0.65 0.26 0.28 0.17 0.21 0.39   5 13 0.0000 0.5667 P(5)=1.000  0.0332 0.0030 2026.84 -7632.81
 55% 0.65 0.26 0.28 0.17 0.21 0.39   5 13 0.0000 0.5672 P(5)=1.000  0.0332 0.0030 2052.88 -7614.69
 55% 0.65 0.26 0.28 0.17 0.21 0.39   5 13 0.0000 0.5672 P(5)=1.000  0.0332 0.0030 2047.80 -7618.08
 55% 0.65 0.26 0.28 0.17 0.21 0.39   5 13 0.0000 0.5672 P(5)=1.000  0.0332 0.0030 2044.05 -7619.08
 55% 0.65 0.26 0.28 0.17 0.21 0.39   5 13 0.0000 0.5666 P(5)=1.000  0.0332 0.0030 2049.01 -7624.37
 55% 0.65 0.26 0.28 0.17 0.21 0.39   5 13 0.0000 0.5666 P(5)=1.000  0.0332 0.0030 2048.12 -7624.66
 55% 0.65 0.26 0.28 0.17 0.21 0.39   5 13 0.0000 0.5666 P(5)=1.000  0.0332 0.0030 2055.37 -7607.97
 55% 0.65 0.26 0.28 0.17 0.21 0.39   5 13 0.0000 0.5660 P(5)=1.000  0.0332 0.0030 2101.28 -7610.06  1:51

 55% 0.65 0.26 0.28 0.17 0.21 0.39   5 13 0.0000 0.5660 P(5)=1.000  0.0332 0.0030 2076.77 -7619.38
 55% 0.65 0.26 0.28 0.17 0.21 0.39   5 13 0.0000 0.5660 P(5)=1.000  0.0332 0.0030 2072.18 -7610.25
 55% 0.65 0.26 0.28 0.17 0.21 0.39   5 13 0.0000 0.5664 P(5)=1.000  0.0332 0.0030 2078.56 -7605.62
 55% 0.65 0.26 0.28 0.17 0.21 0.39   5 13 0.0000 0.5664 P(5)=1.000  0.0332 0.0030 2083.42 -7621.20
 55% 0.65 0.26 0.28 0.17 0.21 0.39   5 13 0.0000 0.5664 P(5)=1.000  0.0332 0.0030 2071.41 -7632.63
 55% 0.65 0.26 0.28 0.17 0.21 0.39   5 13 0.0000 0.5669 P(5)=1.000  0.0332 0.0030 2091.29 -7643.99
 55% 0.65 0.26 0.28 0.17 0.21 0.39   5 13 0.0000 0.5674 P(5)=1.000  0.0332 0.0030 2069.10 -7612.36
 55% 0.65 0.26 0.28 0.17 0.21 0.39   5 13 0.0000 0.5674 P(5)=1.000  0.0332 0.0030 2079.74 -7615.33
 55% 0.65 0.26 0.28 0.17 0.21 0.39   5 13 0.0000 0.5674 P(5)=1.000  0.0332 0.0030 2083.25 -7607.92
 56% 0.65 0.26 0.28 0.17 0.21 0.39   5 13 0.0000 0.5674 P(5)=1.000  0.0332 0.0030 2088.96 -7604.42
 56% 0.65 0.26 0.28 0.17 0.21 0.39   5 13 0.0000 0.5679 P(5)=1.000  0.0332 0.0030 2070.25 -7614.31
 56% 0.65 0.26 0.28 0.17 0.21 0.39   5 13 0.0000 0.5684 P(5)=1.000  0.0332 0.0030 2071.62 -7619.29
 56% 0.65 0.26 0.28 0.17 0.21 0.39   5 13 0.0000 0.5684 P(5)=1.000  0.0332 0.0030 2111.67 -7615.36
 56% 0.65 0.26 0.28 0.17 0.21 0.39   5 13 0.0000 0.5689 P(5)=1.000  0.0332 0.0030 2113.15 -7612.70
 56% 0.65 0.26 0.28 0.17 0.21 0.39   5 13 0.0000 0.5689 P(5)=1.000  0.0332 0.0030 2111.21 -7619.53
 56% 0.65 0.26 0.28 0.17 0.21 0.39   5 13 0.0000 0.5694 P(5)=1.000  0.0332 0.0030 2091.42 -7611.94
 56% 0.65 0.26 0.28 0.17 0.21 0.39   5 13 0.0000 0.5687 P(5)=1.000  0.0332 0.0030 2094.02 -7598.88
 56% 0.65 0.26 0.28 0.17 0.21 0.39   5 13 0.0000 0.5681 P(5)=1.000  0.0332 0.0030 2097.09 -7605.92
 56% 0.65 0.26 0.28 0.17 0.21 0.39   5 13 0.0000 0.5681 P(5)=1.000  0.0332 0.0030 2092.31 -7594.24
 56% 0.65 0.26 0.28 0.17 0.21 0.39   5 13 0.0000 0.5686 P(5)=1.000  0.0332 0.0030 2094.96 -7600.71
 56% 0.65 0.26 0.28 0.17 0.21 0.39   5 13 0.0000 0.5686 P(5)=1.000  0.0332 0.0030 2080.30 -7601.69
 56% 0.65 0.26 0.28 0.17 0.21 0.39   5 13 0.0000 0.5690 P(5)=1.000  0.0332 0.0030 2080.88 -7602.08
 56% 0.65 0.26 0.28 0.17 0.21 0.39   5 13 0.0000 0.5695 P(5)=1.000  0.0332 0.0030 2089.57 -7598.54
 56% 0.65 0.26 0.28 0.17 0.21 0.39   5 13 0.0000 0.5700 P(5)=1.000  0.0332 0.0030 2098.80 -7608.83
 56% 0.65 0.26 0.28 0.17 0.21 0.39   5 13 0.0000 0.5705 P(5)=1.000  0.0332 0.0030 2085.57 -7612.79
 56% 0.65 0.26 0.28 0.17 0.21 0.39   5 13 0.0000 0.5698 P(5)=1.000  0.0332 0.0030 2069.94 -7603.28
 56% 0.65 0.26 0.28 0.17 0.21 0.39   5 13 0.0000 0.5692 P(5)=1.000  0.0332 0.0030 2050.99 -7615.80
 56% 0.65 0.26 0.28 0.17 0.21 0.39   5 13 0.0000 0.5686 P(5)=1.000  0.0332 0.0030 2062.26 -7619.12
 56% 0.65 0.26 0.28 0.17 0.21 0.39   5 13 0.0000 0.5686 P(5)=1.000  0.0332 0.0030 2073.51 -7620.42
 57% 0.65 0.26 0.28 0.17 0.21 0.39   5 13 0.0000 0.5680 P(5)=1.000  0.0332 0.0030 2084.16 -7611.71
 57% 0.65 0.26 0.28 0.17 0.21 0.39   5 13 0.0000 0.5673 P(5)=1.000  0.0332 0.0030 2120.42 -7629.04
 57% 0.65 0.26 0.28 0.17 0.21 0.39   5 13 0.0000 0.5678 P(5)=1.000  0.0332 0.0030 2127.60 -7622.20
 57% 0.65 0.26 0.28 0.17 0.21 0.39   5 13 0.0000 0.5672 P(5)=1.000  0.0332 0.0030 2132.24 -7609.26
 57% 0.65 0.26 0.28 0.17 0.21 0.39   5 13 0.0000 0.5677 P(5)=1.000  0.0332 0.0030 2123.12 -7608.20
 57% 0.65 0.26 0.28 0.17 0.21 0.39   5 13 0.0000 0.5677 P(5)=1.000  0.0332 0.0030 2112.84 -7602.10
 57% 0.65 0.26 0.28 0.17 0.21 0.39   5 13 0.0000 0.5681 P(5)=1.000  0.0332 0.0030 2142.47 -7603.05
 57% 0.65 0.26 0.28 0.17 0.20 0.39   5 13 0.0000 0.5675 P(5)=1.000  0.0332 0.0030 2132.72 -7600.75
 57% 0.65 0.26 0.28 0.17 0.20 0.39   5 13 0.0000 0.5669 P(5)=1.000  0.0332 0.0030 2130.84 -7603.10
 57% 0.65 0.26 0.28 0.17 0.20 0.39   5 13 0.0000 0.5674 P(5)=1.000  0.0332 0.0030 2114.71 -7592.80
 57% 0.65 0.26 0.28 0.17 0.21 0.39   5 13 0.0000 0.5667 P(5)=1.000  0.0332 0.0030 2064.60 -7607.20
 57% 0.65 0.26 0.28 0.17 0.21 0.39   5 13 0.0000 0.5661 P(5)=1.000  0.0332 0.0030 2078.55 -7606.45
 57% 0.65 0.26 0.28 0.17 0.20 0.39   5 13 0.0000 0.5655 P(5)=1.000  0.0332 0.0030 2070.13 -7594.74
 57% 0.65 0.26 0.28 0.17 0.20 0.39   5 13 0.0000 0.5649 P(5)=1.000  0.0332 0.0030 2062.44 -7604.02
 57% 0.65 0.26 0.28 0.17 0.20 0.39   5 13 0.0000 0.5643 P(5)=1.000  0.0332 0.0030 2053.82 -7605.35
 57% 0.65 0.26 0.28 0.17 0.21 0.39   5 13 0.0000 0.5647 P(5)=1.000  0.0332 0.0030 2098.55 -7599.50
 57% 0.65 0.26 0.28 0.17 0.21 0.39   5 13 0.0000 0.5641 P(5)=1.000  0.0332 0.0030 2123.40 -7595.20
 57% 0.65 0.26 0.28 0.17 0.20 0.39   5 13 0.0000 0.5635 P(5)=1.000  0.0332 0.0030 2117.97 -7603.77
 57% 0.65 0.26 0.28 0.17 0.20 0.39   5 13 0.0000 0.5629 P(5)=1.000  0.0332 0.0030 2114.35 -7596.78
 57% 0.65 0.26 0.28 0.17 0.20 0.39   5 13 0.0000 0.5634 P(5)=1.000  0.0332 0.0030 2119.21 -7591.69
 58% 0.65 0.26 0.28 0.17 0.20 0.39   5 13 0.0000 0.5639 P(5)=1.000  0.0332 0.0030 2130.97 -7600.05
 58% 0.65 0.26 0.28 0.17 0.20 0.39   5 13 0.0000 0.5632 P(5)=1.000  0.0332 0.0030 2113.96 -7592.58
 58% 0.65 0.26 0.28 0.17 0.20 0.39   5 13 0.0000 0.5637 P(5)=1.000  0.0332 0.0030 2097.43 -7602.56
 58% 0.65 0.26 0.28 0.17 0.20 0.39   5 13 0.0000 0.5642 P(5)=1.000  0.0332 0.0030 2104.34 -7600.98
 58% 0.65 0.26 0.28 0.17 0.20 0.39   5 13 0.0000 0.5636 P(5)=1.000  0.0332 0.0030 2059.66 -7602.74
 58% 0.65 0.26 0.28 0.17 0.21 0.39   5 13 0.0000 0.5630 P(5)=1.000  0.0332 0.0030 2092.09 -7600.09
 58% 0.65 0.26 0.28 0.17 0.21 0.39   5 13 0.0000 0.5634 P(5)=1.000  0.0332 0.0030 2089.10 -7601.46
 58% 0.65 0.26 0.28 0.17 0.20 0.39   5 13 0.0000 0.5628 P(5)=1.000  0.0332 0.0030 2083.03 -7608.07
 58% 0.65 0.26 0.28 0.17 0.20 0.39   5 13 0.0000 0.5622 P(5)=1.000  0.0332 0.0030 2085.70 -7610.76
 58% 0.65 0.26 0.28 0.17 0.20 0.39   5 13 0.0000 0.5616 P(5)=1.000  0.0332 0.0030 2092.33 -7607.33
 58% 0.65 0.26 0.28 0.17 0.20 0.39   5 13 0.0000 0.5621 P(5)=1.000  0.0332 0.0030 2094.67 -7596.47
 58% 0.65 0.26 0.28 0.17 0.20 0.39   5 13 0.0000 0.5621 P(5)=1.000  0.0332 0.0030 2089.56 -7600.99
 58% 0.65 0.26 0.28 0.17 0.20 0.39   5 13 0.0000 0.5615 P(5)=1.000  0.0332 0.0030 2123.81 -7600.72
 58% 0.65 0.26 0.28 0.17 0.20 0.39   5 13 0.0000 0.5615 P(5)=1.000  0.0332 0.0030 2117.74 -7607.13
 58% 0.65 0.26 0.28 0.17 0.20 0.39   5 13 0.0000 0.5609 P(5)=1.000  0.0332 0.0030 2103.98 -7621.91
 58% 0.65 0.26 0.28 0.17 0.20 0.39   5 13 0.0000 0.5614 P(5)=1.000  0.0332 0.0030 2134.67 -7621.37
 58% 0.65 0.26 0.28 0.17 0.20 0.39   5 13 0.0000 0.5618 P(5)=1.000  0.0332 0.0030 2127.64 -7622.76
 58% 0.65 0.26 0.28 0.17 0.20 0.39   5 13 0.0000 0.5618 P(5)=1.000  0.0332 0.0030 2112.17 -7615.14
 58% 0.65 0.26 0.28 0.17 0.20 0.39   5 13 0.0000 0.5623 P(5)=1.000  0.0332 0.0030 2122.49 -7617.53
 58% 0.65 0.26 0.28 0.17 0.20 0.39   5 13 0.0000 0.5628 P(5)=1.000  0.0332 0.0030 2136.65 -7616.37
 59% 0.65 0.26 0.28 0.17 0.20 0.39   5 13 0.0000 0.5628 P(5)=1.000  0.0332 0.0030 2073.47 -7610.54
 59% 0.65 0.26 0.28 0.17 0.20 0.39   5 13 0.0000 0.5622 P(5)=1.000  0.0332 0.0030 2047.15 -7609.28
 59% 0.65 0.26 0.28 0.17 0.20 0.39   5 13 0.0000 0.5622 P(5)=1.000  0.0332 0.0030 2045.52 -7609.50
 59% 0.65 0.26 0.28 0.17 0.20 0.39   5 13 0.0000 0.5622 P(5)=1.000  0.0332 0.0030 2050.56 -7599.13
 59% 0.65 0.26 0.28 0.17 0.20 0.39   5 13 0.0000 0.5622 P(5)=1.000  0.0332 0.0030 2150.50 -7611.89
 59% 0.65 0.26 0.28 0.17 0.20 0.39   5 13 0.0000 0.5616 P(5)=1.000  0.0332 0.0030 2157.85 -7601.16
 59% 0.65 0.26 0.28 0.17 0.20 0.39   5 13 0.0000 0.5616 P(5)=1.000  0.0331 0.0030 2147.42 -7601.75
 59% 0.65 0.26 0.28 0.17 0.20 0.39   5 13 0.0000 0.5620 P(5)=1.000  0.0331 0.0030 2123.21 -7595.61
 59% 0.65 0.26 0.28 0.17 0.20 0.39   5 13 0.0000 0.5620 P(5)=1.000  0.0331 0.0030 2124.77 -7597.82
 59% 0.65 0.26 0.28 0.17 0.20 0.39   5 13 0.0000 0.5620 P(5)=1.000  0.0331 0.0030 2095.98 -7614.38
 59% 0.65 0.26 0.28 0.17 0.20 0.39   5 13 0.0000 0.5625 P(5)=1.000  0.0331 0.0030 2100.51 -7617.76
 59% 0.65 0.26 0.28 0.17 0.20 0.39   5 13 0.0000 0.5619 P(5)=1.000  0.0331 0.0030 2071.16 -7616.17
 59% 0.65 0.26 0.28 0.17 0.20 0.39   5 13 0.0000 0.5624 P(5)=1.000  0.0331 0.0030 2084.32 -7623.25
 59% 0.65 0.26 0.28 0.17 0.20 0.39   5 13 0.0000 0.5618 P(5)=1.000  0.0331 0.0030 2084.48 -7619.40
 59% 0.65 0.26 0.28 0.17 0.20 0.39   5 13 0.0000 0.5622 P(5)=1.000  0.0331 0.0030 2115.17 -7612.22
 59% 0.65 0.26 0.28 0.17 0.20 0.39   5 13 0.0000 0.5627 P(5)=1.000  0.0331 0.0030 2110.30 -7627.26
 59% 0.65 0.26 0.28 0.17 0.20 0.39   5 13 0.0000 0.5632 P(5)=1.000  0.0331 0.0030 2098.39 -7628.87
 59% 0.65 0.26 0.28 0.17 0.20 0.39   5 13 0.0000 0.5626 P(5)=1.000  0.0331 0.0030 2098.81 -7617.18
 59% 0.65 0.26 0.28 0.17 0.20 0.39   5 13 0.0000 0.5630 P(5)=1.000  0.0331 0.0030 2119.87 -7618.08
 59% 0.65 0.26 0.28 0.17 0.20 0.39   5 13 0.0000 0.5635 P(5)=1.000  0.0331 0.0030 2115.52 -7604.21
 60% 0.65 0.26 0.28 0.17 0.20 0.39   5 13 0.0000 0.5635 P(5)=1.000  0.0331 0.0030 2115.62 -7597.20
 60% 0.65 0.26 0.28 0.17 0.20 0.39   5 13 0.0000 0.5639 P(5)=1.000  0.0331 0.0030 2096.91 -7614.98
 60% 0.65 0.26 0.28 0.17 0.20 0.39   5 13 0.0000 0.5639 P(5)=1.000  0.0331 0.0030 2168.45 -7614.71
 60% 0.65 0.26 0.28 0.17 0.20 0.39   5 13 0.0000 0.5639 P(5)=1.000  0.0331 0.0030 2159.23 -7618.57
 60% 0.65 0.26 0.28 0.17 0.20 0.39   5 13 0.0000 0.5644 P(5)=1.000  0.0331 0.0030 2075.66 -7608.56
 60% 0.65 0.26 0.28 0.17 0.20 0.39   5 13 0.0000 0.5649 P(5)=1.000  0.0331 0.0030 2093.26 -7603.24
 60% 0.65 0.26 0.28 0.16 0.20 0.39   5 13 0.0000 0.5649 P(5)=1.000  0.0331 0.0030 2142.36 -7598.26
 60% 0.65 0.26 0.28 0.16 0.20 0.39   5 13 0.0000 0.5653 P(5)=1.000  0.0331 0.0030 2148.89 -7593.00
 60% 0.65 0.26 0.28 0.16 0.20 0.39   5 13 0.0000 0.5658 P(5)=1.000  0.0331 0.0030 2150.33 -7598.84
 60% 0.65 0.26 0.28 0.16 0.20 0.39   5 13 0.0000 0.5652 P(5)=1.000  0.0331 0.0030 2145.57 -7603.76
 60% 0.65 0.26 0.28 0.16 0.20 0.39   5 13 0.0000 0.5656 P(5)=1.000  0.0331 0.0030 2126.40 -7610.12  1:59

 60% 0.65 0.26 0.28 0.16 0.20 0.39   5 13 0.0000 0.5650 P(5)=1.000  0.0331 0.0030 2122.85 -7613.14
 60% 0.65 0.26 0.28 0.16 0.20 0.39   5 13 0.0000 0.5655 P(5)=1.000  0.0331 0.0030 2080.93 -7616.26
 60% 0.65 0.26 0.28 0.16 0.20 0.39   5 13 0.0000 0.5659 P(5)=1.000  0.0331 0.0030 2106.39 -7605.52
 60% 0.65 0.26 0.28 0.16 0.20 0.39   5 13 0.0000 0.5664 P(5)=1.000  0.0331 0.0030 2105.82 -7604.68
 60% 0.65 0.26 0.28 0.16 0.20 0.39   5 13 0.0000 0.5668 P(5)=1.000  0.0331 0.0030 2101.45 -7608.74
 60% 0.65 0.26 0.28 0.16 0.20 0.39   5 13 0.0000 0.5663 P(5)=1.000  0.0331 0.0030 2096.75 -7607.71
 60% 0.65 0.26 0.28 0.16 0.20 0.39   5 13 0.0000 0.5667 P(5)=1.000  0.0331 0.0030 2090.36 -7608.11
 60% 0.65 0.26 0.28 0.16 0.20 0.39   5 13 0.0000 0.5671 P(5)=1.000  0.0331 0.0030 2102.00 -7600.54
 60% 0.65 0.26 0.28 0.17 0.20 0.39   5 13 0.0000 0.5676 P(5)=1.000  0.0331 0.0030 2089.35 -7604.63
 61% 0.65 0.26 0.28 0.16 0.20 0.39   5 13 0.0000 0.5680 P(5)=1.000  0.0331 0.0030 2101.10 -7611.64
 61% 0.65 0.26 0.28 0.16 0.20 0.39   5 13 0.0000 0.5685 P(5)=1.000  0.0331 0.0030 2105.66 -7609.99
 61% 0.65 0.26 0.28 0.17 0.20 0.39   5 13 0.0000 0.5689 P(5)=1.000  0.0331 0.0030 2090.84 -7610.75
 61% 0.65 0.26 0.28 0.17 0.20 0.39   5 13 0.0000 0.5694 P(5)=1.000  0.0331 0.0030 2085.57 -7608.74
 61% 0.65 0.26 0.28 0.17 0.20 0.39   5 13 0.0000 0.5688 P(5)=1.000  0.0331 0.0030 2075.42 -7609.30
 61% 0.65 0.26 0.28 0.17 0.20 0.39   5 13 0.0000 0.5692 P(5)=1.000  0.0331 0.0030 2065.45 -7599.12
 61% 0.65 0.26 0.28 0.17 0.20 0.39   5 13 0.0000 0.5697 P(5)=1.000  0.0331 0.0030 2087.86 -7598.04
 61% 0.65 0.26 0.28 0.17 0.20 0.39   5 13 0.0000 0.5701 P(5)=1.000  0.0331 0.0030 2071.85 -7597.30
 61% 0.65 0.26 0.28 0.17 0.20 0.39   5 13 0.0000 0.5695 P(5)=1.000  0.0331 0.0030 2083.27 -7612.54
 61% 0.65 0.26 0.28 0.17 0.20 0.39   5 13 0.0000 0.5700 P(5)=1.000  0.0331 0.0030 2084.24 -7610.24
 61% 0.65 0.26 0.28 0.17 0.20 0.39   5 13 0.0000 0.5704 P(5)=1.000  0.0331 0.0030 2081.01 -7625.21
 61% 0.65 0.26 0.28 0.17 0.20 0.39   5 13 0.0000 0.5708 P(5)=1.000  0.0331 0.0030 2076.07 -7619.21
 61% 0.65 0.26 0.28 0.17 0.20 0.39   5 13 0.0000 0.5703 P(5)=1.000  0.0331 0.0030 2076.84 -7638.22
 61% 0.65 0.26 0.28 0.17 0.20 0.39   5 13 0.0000 0.5707 P(5)=1.000  0.0331 0.0030 2089.04 -7625.93
 61% 0.65 0.26 0.28 0.17 0.20 0.39   5 13 0.0000 0.5711 P(5)=1.000  0.0331 0.0030 2100.86 -7609.80
 61% 0.65 0.26 0.28 0.17 0.20 0.39   5 13 0.0000 0.5716 P(5)=1.000  0.0331 0.0030 2110.08 -7605.52
 61% 0.65 0.26 0.28 0.17 0.20 0.39   5 13 0.0000 0.5720 P(5)=1.000  0.0331 0.0030 2121.22 -7603.58
 61% 0.65 0.26 0.28 0.17 0.20 0.39   5 13 0.0000 0.5720 P(5)=1.000  0.0331 0.0030 2064.40 -7597.92
 61% 0.65 0.26 0.28 0.17 0.20 0.39   5 13 0.0000 0.5724 P(5)=1.000  0.0331 0.0030 2094.52 -7623.73
 61% 0.65 0.26 0.28 0.17 0.20 0.39   5 13 0.0000 0.5724 P(5)=1.000  0.0331 0.0030 2089.81 -7603.49
 62% 0.65 0.26 0.28 0.17 0.20 0.40   5 13 0.0000 0.5729 P(5)=1.000  0.0331 0.0030 2083.82 -7589.22
 62% 0.65 0.26 0.28 0.17 0.20 0.39   5 13 0.0000 0.5729 P(5)=1.000  0.0331 0.0030 2091.85 -7594.63
 62% 0.65 0.26 0.28 0.17 0.20 0.40   5 13 0.0000 0.5723 P(5)=1.000  0.0331 0.0030 2102.34 -7595.48
 62% 0.65 0.26 0.28 0.17 0.20 0.40   5 13 0.0000 0.5723 P(5)=1.000  0.0331 0.0030 2105.65 -7589.72
 62% 0.65 0.26 0.28 0.17 0.20 0.40   5 13 0.0000 0.5723 P(5)=1.000  0.0331 0.0030 2095.32 -7586.86
 62% 0.65 0.26 0.28 0.17 0.20 0.40   5 13 0.0000 0.5727 P(5)=1.000  0.0331 0.0030 2102.11 -7585.18
 62% 0.65 0.26 0.28 0.17 0.20 0.40   5 13 0.0000 0.5732 P(5)=1.000  0.0331 0.0030 2089.75 -7604.40
 62% 0.65 0.26 0.28 0.17 0.20 0.40   5 13 0.0000 0.5736 P(5)=1.000  0.0331 0.0030 2109.40 -7604.12
 62% 0.65 0.26 0.28 0.17 0.20 0.40   5 13 0.0000 0.5736 P(5)=1.000  0.0331 0.0030 2107.43 -7589.91
 62% 0.65 0.26 0.28 0.17 0.20 0.40   5 13 0.0000 0.5740 P(5)=1.000  0.0331 0.0030 2102.36 -7585.34
 62% 0.65 0.26 0.28 0.17 0.20 0.40   5 13 0.0000 0.5744 P(5)=1.000  0.0331 0.0030 2071.15 -7598.10
 62% 0.65 0.26 0.28 0.17 0.20 0.40   5 13 0.0000 0.5739 P(5)=1.000  0.0331 0.0030 2092.90 -7590.55
 62% 0.65 0.26 0.28 0.17 0.20 0.40   5 13 0.0000 0.5743 P(5)=1.000  0.0331 0.0030 2092.49 -7593.27
 62% 0.65 0.26 0.28 0.17 0.20 0.40   5 13 0.0000 0.5737 P(5)=1.000  0.0331 0.0030 2075.77 -7596.02
 62% 0.65 0.26 0.28 0.17 0.20 0.40   5 13 0.0000 0.5731 P(5)=1.000  0.0331 0.0030 2089.80 -7600.81
 62% 0.65 0.26 0.28 0.17 0.20 0.40   5 13 0.0000 0.5736 P(5)=1.000  0.0331 0.0030 2090.61 -7598.07
 62% 0.65 0.26 0.28 0.17 0.20 0.40   5 13 0.0000 0.5740 P(5)=1.000  0.0331 0.0030 2076.06 -7613.95
 62% 0.65 0.26 0.28 0.17 0.20 0.40   5 13 0.0000 0.5744 P(5)=1.000  0.0331 0.0030 2130.37 -7630.26
 62% 0.65 0.26 0.28 0.17 0.20 0.40   5 13 0.0000 0.5749 P(5)=1.000  0.0331 0.0030 2075.13 -7615.73
 62% 0.65 0.26 0.28 0.17 0.20 0.40   5 13 0.0000 0.5753 P(5)=1.000  0.0331 0.0030 2067.24 -7616.78
 63% 0.65 0.26 0.28 0.17 0.20 0.40   5 13 0.0000 0.5747 P(5)=1.000  0.0331 0.0030 2063.90 -7606.87
 63% 0.65 0.26 0.28 0.17 0.20 0.40   5 13 0.0000 0.5751 P(5)=1.000  0.0331 0.0030 2091.86 -7617.27
 63% 0.65 0.26 0.28 0.17 0.20 0.40   5 13 0.0000 0.5755 P(5)=1.000  0.0331 0.0030 2108.36 -7610.76
 63% 0.65 0.26 0.28 0.17 0.20 0.40   5 13 0.0000 0.5755 P(5)=1.000  0.0331 0.0030 2126.28 -7589.14
 63% 0.65 0.26 0.28 0.17 0.20 0.40   5 13 0.0000 0.5760 P(5)=1.000  0.0331 0.0030 2099.77 -7598.81
 63% 0.65 0.26 0.28 0.17 0.20 0.40   5 13 0.0000 0.5754 P(5)=1.000  0.0331 0.0030 2107.40 -7615.65
 63% 0.65 0.26 0.28 0.17 0.20 0.40   5 13 0.0000 0.5758 P(5)=1.000  0.0331 0.0030 2094.71 -7613.69
 63% 0.65 0.26 0.28 0.17 0.20 0.40   5 13 0.0000 0.5758 P(5)=1.000  0.0331 0.0030 2068.75 -7612.39
 63% 0.65 0.26 0.28 0.17 0.20 0.40   5 13 0.0000 0.5762 P(5)=1.000  0.0331 0.0030 2076.84 -7614.63
 63% 0.65 0.26 0.28 0.17 0.20 0.40   5 13 0.0000 0.5767 P(5)=1.000  0.0331 0.0030 2064.34 -7599.71
 63% 0.65 0.26 0.28 0.17 0.20 0.40   5 13 0.0000 0.5761 P(5)=1.000  0.0331 0.0030 2055.64 -7605.04
 63% 0.65 0.26 0.28 0.17 0.20 0.40   5 13 0.0000 0.5761 P(5)=1.000  0.0331 0.0030 2044.25 -7611.58
 63% 0.65 0.26 0.28 0.17 0.20 0.40   5 13 0.0000 0.5765 P(5)=1.000  0.0331 0.0030 2052.16 -7609.00
 63% 0.65 0.26 0.28 0.17 0.20 0.40   5 13 0.0000 0.5769 P(5)=1.000  0.0331 0.0030 2062.56 -7629.25
 63% 0.65 0.26 0.28 0.17 0.20 0.40   5 13 0.0000 0.5773 P(5)=1.000  0.0331 0.0030 2063.22 -7626.27
 63% 0.65 0.26 0.28 0.17 0.20 0.40   5 13 0.0000 0.5778 P(5)=1.000  0.0331 0.0030 2054.60 -7620.03
 63% 0.65 0.26 0.28 0.17 0.20 0.40   5 13 0.0000 0.5778 P(5)=1.000  0.0331 0.0030 2039.18 -7626.55
 63% 0.65 0.26 0.28 0.17 0.20 0.40   5 13 0.0000 0.5778 P(5)=1.000  0.0331 0.0030 2041.46 -7615.97
 63% 0.65 0.26 0.28 0.17 0.20 0.40   5 13 0.0000 0.5772 P(5)=1.000  0.0331 0.0030 2056.34 -7610.20
 63% 0.65 0.26 0.28 0.17 0.20 0.40   5 13 0.0000 0.5776 P(5)=1.000  0.0331 0.0030 2060.73 -7628.57
 64% 0.65 0.26 0.28 0.17 0.20 0.40   5 13 0.0000 0.5780 P(5)=1.000  0.0331 0.0030 2021.09 -7625.20
 64% 0.65 0.26 0.28 0.17 0.20 0.40   5 13 0.0000 0.5775 P(5)=1.000  0.0331 0.0030 2035.15 -7636.27
 64% 0.65 0.26 0.28 0.17 0.20 0.40   5 13 0.0000 0.5769 P(5)=1.000  0.0331 0.0030 2039.05 -7635.02
 64% 0.65 0.26 0.28 0.17 0.20 0.40   5 13 0.0000 0.5763 P(5)=1.000  0.0330 0.0030 2057.47 -7632.47
 64% 0.65 0.26 0.28 0.17 0.20 0.40   5 13 0.0000 0.5767 P(5)=1.000  0.0331 0.0030 2061.73 -7622.29
 64% 0.65 0.26 0.28 0.17 0.20 0.40   5 13 0.0000 0.5771 P(5)=1.000  0.0330 0.0030 2056.43 -7609.80
 64% 0.65 0.26 0.28 0.17 0.20 0.40   5 13 0.0000 0.5776 P(5)=1.000  0.0330 0.0030 2070.17 -7609.68
 64% 0.65 0.26 0.28 0.17 0.20 0.40   5 13 0.0000 0.5780 P(5)=1.000  0.0330 0.0030 2081.69 -7618.32
 64% 0.65 0.26 0.28 0.17 0.20 0.40   5 13 0.0000 0.5784 P(5)=1.000  0.0330 0.0030 2099.19 -7619.90
 64% 0.65 0.26 0.28 0.17 0.20 0.40   5 13 0.0000 0.5788 P(5)=1.000  0.0330 0.0031 2106.55 -7626.07
 64% 0.65 0.26 0.28 0.17 0.20 0.40   5 13 0.0000 0.5792 P(5)=1.000  0.0330 0.0031 2086.35 -7622.25
 64% 0.65 0.26 0.28 0.17 0.20 0.40   5 13 0.0000 0.5796 P(5)=1.000  0.0330 0.0031 2103.76 -7619.41
 64% 0.65 0.26 0.28 0.17 0.20 0.40   5 13 0.0000 0.5796 P(5)=1.000  0.0330 0.0031 2106.38 -7624.87
 64% 0.65 0.26 0.28 0.17 0.20 0.39   5 13 0.0000 0.5796 P(5)=1.000  0.0330 0.0031 2131.50 -7612.99
 64% 0.65 0.26 0.28 0.17 0.20 0.39   5 13 0.0000 0.5796 P(5)=1.000  0.0330 0.0031 2112.81 -7604.34
 64% 0.65 0.26 0.28 0.17 0.20 0.39   5 13 0.0000 0.5790 P(5)=1.000  0.0330 0.0031 2096.16 -7594.90
 64% 0.65 0.26 0.28 0.17 0.20 0.39   5 13 0.0000 0.5790 P(5)=1.000  0.0330 0.0031 2077.76 -7602.28
 64% 0.65 0.26 0.28 0.17 0.20 0.39   5 13 0.0000 0.5790 P(5)=1.000  0.0330 0.0031 2085.07 -7621.24
 64% 0.65 0.26 0.28 0.17 0.20 0.39   5 13 0.0000 0.5790 P(5)=1.000  0.0330 0.0031 2120.13 -7609.85
 64% 0.65 0.26 0.28 0.17 0.20 0.39   5 13 0.0000 0.5795 P(5)=1.000  0.0330 0.0031 2101.55 -7611.18
 65% 0.65 0.26 0.28 0.17 0.20 0.39   5 13 0.0000 0.5799 P(5)=1.000  0.0330 0.0031 2100.68 -7614.61
 65% 0.65 0.26 0.28 0.17 0.20 0.39   5 13 0.0000 0.5799 P(5)=1.000  0.0330 0.0031 2093.90 -7619.90
 65% 0.65 0.26 0.28 0.17 0.20 0.39   5 13 0.0000 0.5803 P(5)=1.000  0.0330 0.0031 2101.77 -7616.01
 65% 0.65 0.26 0.28 0.17 0.20 0.40   5 13 0.0000 0.5803 P(5)=1.000  0.0330 0.0031 2108.99 -7603.00
 65% 0.65 0.26 0.28 0.17 0.20 0.39   5 13 0.0000 0.5807 P(5)=1.000  0.0330 0.0031 2125.63 -7624.60
 65% 0.65 0.26 0.28 0.17 0.20 0.40   5 13 0.0000 0.5807 P(5)=1.000  0.0330 0.0031 2121.13 -7611.09
 65% 0.65 0.26 0.28 0.17 0.20 0.39   5 13 0.0000 0.5811 P(5)=1.000  0.0330 0.0031 2094.83 -7612.67
 65% 0.65 0.26 0.28 0.17 0.20 0.40   5 13 0.0000 0.5811 P(5)=1.000  0.0331 0.0031 2130.26 -7613.08
 65% 0.65 0.26 0.28 0.17 0.20 0.39   5 13 0.0000 0.5805 P(5)=1.000  0.0331 0.0031 2148.61 -7599.73
 65% 0.65 0.26 0.28 0.17 0.20 0.39   5 13 0.0000 0.5809 P(5)=1.000  0.0331 0.0031 2150.55 -7608.91
 65% 0.65 0.26 0.28 0.17 0.20 0.39   5 13 0.0000 0.5813 P(5)=1.000  0.0331 0.0031 2137.48 -7611.28  2:08

 65% 0.65 0.26 0.28 0.17 0.20 0.39   5 13 0.0000 0.5817 P(5)=1.000  0.0331 0.0031 2130.81 -7609.05
 65% 0.65 0.26 0.28 0.17 0.20 0.39   5 13 0.0000 0.5812 P(5)=1.000  0.0331 0.0031 2149.65 -7622.54
 65% 0.65 0.26 0.28 0.17 0.20 0.39   5 13 0.0000 0.5806 P(5)=1.000  0.0331 0.0031 2129.57 -7619.34
 65% 0.65 0.26 0.28 0.17 0.20 0.40   5 13 0.0000 0.5801 P(5)=1.000  0.0331 0.0031 2135.25 -7621.01
 65% 0.65 0.26 0.28 0.17 0.20 0.40   5 13 0.0000 0.5805 P(5)=1.000  0.0331 0.0031 2142.48 -7614.32
 65% 0.65 0.26 0.28 0.17 0.20 0.40   5 13 0.0000 0.5799 P(5)=1.000  0.0331 0.0031 2101.25 -7613.76
 65% 0.65 0.26 0.28 0.17 0.20 0.40   5 13 0.0000 0.5793 P(5)=1.000  0.0331 0.0031 2184.71 -7635.47
 65% 0.65 0.26 0.28 0.17 0.20 0.40   5 13 0.0000 0.5788 P(5)=1.000  0.0331 0.0031 2150.71 -7642.56
 65% 0.65 0.26 0.28 0.17 0.20 0.40   5 13 0.0000 0.5782 P(5)=1.000  0.0331 0.0031 2143.44 -7619.91
 66% 0.65 0.26 0.28 0.17 0.20 0.40   5 13 0.0000 0.5786 P(5)=1.000  0.0331 0.0031 2149.23 -7615.76
 66% 0.65 0.26 0.28 0.17 0.20 0.40   5 13 0.0000 0.5786 P(5)=1.000  0.0331 0.0031 2133.63 -7622.78
 66% 0.65 0.26 0.28 0.17 0.20 0.40   5 13 0.0000 0.5786 P(5)=1.000  0.0331 0.0031 2129.94 -7613.84
 66% 0.65 0.26 0.28 0.17 0.20 0.40   5 13 0.0000 0.5786 P(5)=1.000  0.0331 0.0031 2136.85 -7616.09
 66% 0.65 0.26 0.28 0.17 0.20 0.40   5 13 0.0000 0.5790 P(5)=1.000  0.0330 0.0031 2144.95 -7628.95
 66% 0.65 0.26 0.28 0.17 0.20 0.40   5 13 0.0000 0.5785 P(5)=1.000  0.0330 0.0031 2152.35 -7620.70
 66% 0.65 0.26 0.28 0.17 0.20 0.40   5 13 0.0000 0.5779 P(5)=1.000  0.0330 0.0031 2124.17 -7618.55
 66% 0.65 0.26 0.28 0.17 0.20 0.40   5 13 0.0000 0.5783 P(5)=1.000  0.0330 0.0031 2105.54 -7611.92
 66% 0.65 0.26 0.28 0.17 0.20 0.40   5 13 0.0000 0.5783 P(5)=1.000  0.0330 0.0031 2111.38 -7630.83
 66% 0.65 0.26 0.28 0.17 0.20 0.39   5 13 0.0000 0.5787 P(5)=1.000  0.0330 0.0031 2108.41 -7623.77
 66% 0.65 0.26 0.28 0.17 0.20 0.40   5 13 0.0000 0.5782 P(5)=1.000  0.0330 0.0031 2126.86 -7634.01
 66% 0.65 0.26 0.28 0.17 0.20 0.40   5 13 0.0000 0.5777 P(5)=1.000  0.0330 0.0031 2150.66 -7631.88
 66% 0.65 0.26 0.28 0.17 0.20 0.40   5 13 0.0000 0.5781 P(5)=1.000  0.0330 0.0031 2142.61 -7634.48
 66% 0.65 0.26 0.28 0.17 0.20 0.40   5 13 0.0000 0.5781 P(5)=1.000  0.0330 0.0031 2117.95 -7635.10
 66% 0.65 0.26 0.28 0.17 0.20 0.40   5 13 0.0000 0.5775 P(5)=1.000  0.0330 0.0031 2110.50 -7637.16
 66% 0.65 0.26 0.28 0.17 0.20 0.40   5 13 0.0000 0.5770 P(5)=1.000  0.0330 0.0031 2108.62 -7618.19
 66% 0.65 0.26 0.28 0.17 0.20 0.40   5 13 0.0000 0.5764 P(5)=1.000  0.0330 0.0031 2127.53 -7614.29
 66% 0.65 0.26 0.28 0.17 0.20 0.40   5 13 0.0000 0.5768 P(5)=1.000  0.0330 0.0031 2125.52 -7617.50
 66% 0.65 0.26 0.28 0.17 0.20 0.39   5 13 0.0000 0.5772 P(5)=1.000  0.0330 0.0031 2111.98 -7611.60
 66% 0.65 0.26 0.28 0.17 0.20 0.40   5 13 0.0000 0.5776 P(5)=1.000  0.0330 0.0031 2135.64 -7621.53
 67% 0.65 0.26 0.28 0.17 0.20 0.39   5 13 0.0000 0.5780 P(5)=1.000  0.0330 0.0031 2135.67 -7615.06
 67% 0.65 0.26 0.28 0.17 0.20 0.40   5 13 0.0000 0.5775 P(5)=1.000  0.0330 0.0031 2144.18 -7619.03
 67% 0.65 0.26 0.28 0.17 0.20 0.40   5 13 0.0000 0.5769 P(5)=1.000  0.0330 0.0031 2111.15 -7620.11
 67% 0.65 0.26 0.28 0.17 0.20 0.40   5 13 0.0000 0.5764 P(5)=1.000  0.0330 0.0031 2110.12 -7620.02
 67% 0.65 0.26 0.28 0.17 0.20 0.40   5 13 0.0000 0.5758 P(5)=1.000  0.0330 0.0031 2062.79 -7630.66
 67% 0.65 0.26 0.28 0.17 0.20 0.40   5 13 0.0000 0.5762 P(5)=1.000  0.0330 0.0031 2073.59 -7621.51
 67% 0.65 0.26 0.28 0.17 0.20 0.40   5 13 0.0000 0.5766 P(5)=1.000  0.0330 0.0031 2148.19 -7618.37
 67% 0.65 0.26 0.28 0.17 0.20 0.39   5 13 0.0000 0.5770 P(5)=1.000  0.0330 0.0031 2132.33 -7621.59
 67% 0.65 0.26 0.28 0.17 0.20 0.40   5 13 0.0000 0.5765 P(5)=1.000  0.0330 0.0031 2123.60 -7615.49
 67% 0.65 0.26 0.28 0.17 0.20 0.40   5 13 0.0000 0.5760 P(5)=1.000  0.0330 0.0031 2122.45 -7610.82
 67% 0.65 0.26 0.28 0.17 0.20 0.40   5 13 0.0000 0.5754 P(5)=1.000  0.0330 0.0031 2111.72 -7603.16
 67% 0.65 0.26 0.28 0.17 0.20 0.40   5 13 0.0000 0.5749 P(5)=1.000  0.0330 0.0031 2177.25 -7606.53
 67% 0.65 0.26 0.28 0.17 0.20 0.40   5 13 0.0000 0.5753 P(5)=1.000  0.0330 0.0031 2146.80 -7605.07
 67% 0.65 0.26 0.28 0.17 0.20 0.40   5 13 0.0000 0.5753 P(5)=1.000  0.0330 0.0031 2152.81 -7602.56
 67% 0.65 0.26 0.28 0.17 0.20 0.40   5 13 0.0000 0.5753 P(5)=1.000  0.0330 0.0031 2163.27 -7607.39
 67% 0.65 0.26 0.28 0.17 0.20 0.40   5 13 0.0000 0.5757 P(5)=1.000  0.0330 0.0031 2163.37 -7623.84
 67% 0.65 0.26 0.28 0.17 0.20 0.40   5 13 0.0000 0.5751 P(5)=1.000  0.0330 0.0031 2148.97 -7625.08
 67% 0.65 0.26 0.28 0.17 0.20 0.40   5 13 0.0000 0.5755 P(5)=1.000  0.0330 0.0031 2152.59 -7620.69
 67% 0.65 0.26 0.28 0.17 0.20 0.40   5 13 0.0000 0.5750 P(5)=1.000  0.0330 0.0031 2179.85 -7629.02
 67% 0.65 0.26 0.28 0.17 0.20 0.40   5 13 0.0000 0.5754 P(5)=1.000  0.0330 0.0031 2148.10 -7630.07
 68% 0.65 0.26 0.28 0.17 0.20 0.40   5 13 0.0000 0.5749 P(5)=1.000  0.0330 0.0031 2145.90 -7634.89
 68% 0.65 0.26 0.28 0.17 0.20 0.40   5 13 0.0000 0.5743 P(5)=1.000  0.0330 0.0031 2151.65 -7628.25
 68% 0.65 0.26 0.28 0.17 0.20 0.40   5 13 0.0000 0.5747 P(5)=1.000  0.0330 0.0031 2099.89 -7615.66
 68% 0.65 0.26 0.28 0.17 0.20 0.40   5 13 0.0000 0.5742 P(5)=1.000  0.0330 0.0031 2095.11 -7614.09
 68% 0.65 0.26 0.28 0.17 0.20 0.40   5 13 0.0000 0.5737 P(5)=1.000  0.0330 0.0031 2122.06 -7612.95
 68% 0.65 0.26 0.28 0.17 0.20 0.40   5 13 0.0000 0.5741 P(5)=1.000  0.0330 0.0031 2123.77 -7613.26
 68% 0.65 0.26 0.28 0.17 0.20 0.40   5 13 0.0000 0.5744 P(5)=1.000  0.0330 0.0031 2115.15 -7621.75
 68% 0.65 0.26 0.28 0.17 0.20 0.40   5 13 0.0000 0.5739 P(5)=1.000  0.0330 0.0031 2130.82 -7619.21
 68% 0.65 0.26 0.28 0.17 0.20 0.40   5 13 0.0000 0.5734 P(5)=1.000  0.0330 0.0031 2148.44 -7597.59
 68% 0.65 0.26 0.28 0.17 0.20 0.40   5 13 0.0000 0.5729 P(5)=1.000  0.0330 0.0031 2149.57 -7594.78
 68% 0.65 0.26 0.28 0.17 0.20 0.39   5 13 0.0000 0.5733 P(5)=1.000  0.0330 0.0031 2121.76 -7601.14
 68% 0.65 0.26 0.28 0.17 0.20 0.39   5 13 0.0000 0.5727 P(5)=1.000  0.0330 0.0031 2124.47 -7600.68
 68% 0.65 0.26 0.28 0.17 0.20 0.40   5 13 0.0000 0.5722 P(5)=1.000  0.0330 0.0031 2137.08 -7603.17
 68% 0.65 0.26 0.28 0.17 0.20 0.40   5 13 0.0000 0.5717 P(5)=1.000  0.0330 0.0031 2154.71 -7608.77
 68% 0.65 0.26 0.28 0.17 0.20 0.40   5 13 0.0000 0.5712 P(5)=1.000  0.0330 0.0031 2149.98 -7607.90
 68% 0.65 0.26 0.28 0.17 0.20 0.40   5 13 0.0000 0.5706 P(5)=1.000  0.0330 0.0031 2171.39 -7617.72
 68% 0.65 0.26 0.28 0.17 0.20 0.40   5 13 0.0000 0.5701 P(5)=1.000  0.0330 0.0031 2151.74 -7612.80
 68% 0.65 0.26 0.28 0.17 0.20 0.40   5 13 0.0000 0.5696 P(5)=1.000  0.0330 0.0031 2202.21 -7617.90
 68% 0.65 0.26 0.28 0.17 0.20 0.40   5 13 0.0000 0.5691 P(5)=1.000  0.0330 0.0031 2132.71 -7607.54
 68% 0.65 0.26 0.28 0.17 0.20 0.40   5 13 0.0000 0.5695 P(5)=1.000  0.0330 0.0031 2118.41 -7600.29
 69% 0.65 0.26 0.28 0.17 0.20 0.39   5 13 0.0000 0.5690 P(5)=1.000  0.0330 0.0031 2123.53 -7620.36
 69% 0.65 0.26 0.28 0.17 0.20 0.40   5 13 0.0000 0.5684 P(5)=1.000  0.0330 0.0031 2099.15 -7616.60
 69% 0.65 0.26 0.28 0.17 0.20 0.40   5 13 0.0000 0.5679 P(5)=1.000  0.0330 0.0031 2158.99 -7608.65
 69% 0.65 0.26 0.28 0.17 0.20 0.39   5 13 0.0000 0.5674 P(5)=1.000  0.0330 0.0031 2148.26 -7607.71
 69% 0.65 0.26 0.28 0.17 0.20 0.40   5 13 0.0000 0.5669 P(5)=1.000  0.0330 0.0031 2148.55 -7609.42
 69% 0.65 0.26 0.28 0.17 0.20 0.39   5 13 0.0000 0.5673 P(5)=1.000  0.0330 0.0031 2107.53 -7612.05
 69% 0.65 0.26 0.28 0.17 0.20 0.40   5 13 0.0000 0.5677 P(5)=1.000  0.0330 0.0031 2101.68 -7615.98
 69% 0.65 0.26 0.28 0.17 0.20 0.39   5 13 0.0000 0.5672 P(5)=1.000  0.0330 0.0031 2140.40 -7627.23
 69% 0.65 0.26 0.28 0.17 0.20 0.40   5 13 0.0000 0.5667 P(5)=1.000  0.0330 0.0031 2099.40 -7617.00
 69% 0.65 0.26 0.28 0.17 0.20 0.40   5 13 0.0000 0.5671 P(5)=1.000  0.0330 0.0031 2110.64 -7603.22
 69% 0.65 0.26 0.28 0.17 0.20 0.40   5 13 0.0000 0.5674 P(5)=1.000  0.0330 0.0031 2116.65 -7602.91
 69% 0.65 0.26 0.28 0.17 0.20 0.40   5 13 0.0000 0.5669 P(5)=1.000  0.0330 0.0031 2107.68 -7603.34
 69% 0.65 0.26 0.28 0.17 0.20 0.39   5 13 0.0000 0.5664 P(5)=1.000  0.0330 0.0031 2135.14 -7602.43
 69% 0.65 0.26 0.28 0.17 0.20 0.40   5 13 0.0000 0.5668 P(5)=1.000  0.0330 0.0031 2117.74 -7600.34
 69% 0.65 0.26 0.28 0.17 0.20 0.39   5 13 0.0000 0.5672 P(5)=1.000  0.0330 0.0031 2114.24 -7607.78
 69% 0.65 0.26 0.28 0.17 0.20 0.40   5 13 0.0000 0.5667 P(5)=1.000  0.0330 0.0031 2110.68 -7603.30
 69% 0.65 0.26 0.28 0.17 0.20 0.40   5 13 0.0000 0.5671 P(5)=1.000  0.0330 0.0031 2110.15 -7600.18
 69% 0.65 0.26 0.28 0.17 0.20 0.40   5 13 0.0000 0.5666 P(5)=1.000  0.0330 0.0031 2117.02 -7603.50
 69% 0.65 0.26 0.28 0.17 0.20 0.40   5 13 0.0000 0.5661 P(5)=1.000  0.0330 0.0031 2128.26 -7607.99
 69% 0.65 0.26 0.28 0.17 0.20 0.40   5 13 0.0000 0.5656 P(5)=1.000  0.0330 0.0031 2137.73 -7608.85
 70% 0.65 0.26 0.28 0.17 0.20 0.40   5 13 0.0000 0.5660 P(5)=1.000  0.0330 0.0031 2115.07 -7612.11
 70% 0.65 0.26 0.28 0.17 0.20 0.40   5 13 0.0000 0.5654 P(5)=1.000  0.0330 0.0031 2121.12 -7613.38
 70% 0.65 0.26 0.28 0.17 0.20 0.40   5 13 0.0000 0.5658 P(5)=1.000  0.0330 0.0031 2130.80 -7617.87
 70% 0.65 0.26 0.28 0.17 0.20 0.40   5 13 0.0000 0.5653 P(5)=1.000  0.0330 0.0031 2132.58 -7609.57
 70% 0.65 0.26 0.28 0.17 0.20 0.40   5 13 0.0000 0.5648 P(5)=1.000  0.0330 0.0031 2131.79 -7618.43
 70% 0.65 0.26 0.28 0.17 0.20 0.40   5 13 0.0000 0.5652 P(5)=1.000  0.0330 0.0031 2115.23 -7610.96
 70% 0.65 0.26 0.28 0.17 0.20 0.40   5 13 0.0000 0.5647 P(5)=1.000  0.0330 0.0031 2172.76 -7616.37
 70% 0.65 0.26 0.28 0.17 0.20 0.40   5 13 0.0000 0.5642 P(5)=1.000  0.0330 0.0031 2169.82 -7620.14
 70% 0.65 0.26 0.28 0.17 0.20 0.40   5 13 0.0000 0.5646 P(5)=1.000  0.0330 0.0031 2137.00 -7598.33
 70% 0.65 0.26 0.28 0.17 0.20 0.40   5 13 0.0000 0.5650 P(5)=1.000  0.0330 0.0031 2126.54 -7593.49
 70% 0.65 0.26 0.28 0.17 0.20 0.40   5 13 0.0000 0.5645 P(5)=1.000  0.0330 0.0031 2127.60 -7587.29  2:16

 70% 0.65 0.26 0.28 0.17 0.20 0.40   5 13 0.0000 0.5640 P(5)=1.000  0.0330 0.0031 2126.27 -7599.34
 70% 0.65 0.26 0.28 0.17 0.20 0.40   5 13 0.0000 0.5644 P(5)=1.000  0.0330 0.0031 2137.82 -7595.32
 70% 0.65 0.26 0.28 0.17 0.20 0.40   5 13 0.0000 0.5639 P(5)=1.000  0.0330 0.0031 2152.92 -7595.85
 70% 0.65 0.26 0.28 0.17 0.20 0.40   5 13 0.0000 0.5639 P(5)=1.000  0.0330 0.0031 2158.43 -7600.86
 70% 0.65 0.26 0.28 0.17 0.20 0.40   5 13 0.0000 0.5643 P(5)=1.000  0.0330 0.0031 2125.50 -7594.09
 70% 0.65 0.26 0.28 0.17 0.20 0.40   5 13 0.0000 0.5646 P(5)=1.000  0.0330 0.0031 2138.19 -7605.43
 70% 0.65 0.26 0.28 0.17 0.20 0.40   5 13 0.0000 0.5650 P(5)=1.000  0.0330 0.0031 2159.60 -7617.70
 70% 0.65 0.26 0.28 0.17 0.20 0.40   5 13 0.0000 0.5654 P(5)=1.000  0.0330 0.0031 2145.69 -7601.21
 70% 0.65 0.26 0.28 0.17 0.20 0.40   5 13 0.0000 0.5654 P(5)=1.000  0.0330 0.0031 2152.53 -7592.59
 71% 0.65 0.26 0.28 0.17 0.20 0.40   5 13 0.0000 0.5658 P(5)=1.000  0.0330 0.0031 2152.43 -7602.36
 71% 0.65 0.26 0.28 0.17 0.20 0.40   5 13 0.0000 0.5658 P(5)=1.000  0.0330 0.0031 2119.93 -7627.98
 71% 0.65 0.26 0.28 0.17 0.20 0.40   5 13 0.0000 0.5662 P(5)=1.000  0.0330 0.0031 2103.50 -7633.97
 71% 0.65 0.26 0.28 0.17 0.20 0.40   5 13 0.0000 0.5662 P(5)=1.000  0.0330 0.0031 2096.17 -7619.73
 71% 0.65 0.26 0.28 0.17 0.20 0.40   5 13 0.0000 0.5665 P(5)=1.000  0.0329 0.0031 2081.72 -7606.61
 71% 0.65 0.26 0.28 0.17 0.20 0.40   5 13 0.0000 0.5669 P(5)=1.000  0.0329 0.0031 2137.54 -7614.68
 71% 0.65 0.26 0.28 0.17 0.20 0.40   5 13 0.0000 0.5673 P(5)=1.000  0.0329 0.0031 2133.61 -7598.52
 71% 0.65 0.26 0.28 0.17 0.20 0.40   5 13 0.0000 0.5677 P(5)=1.000  0.0329 0.0031 2119.17 -7594.32
 71% 0.65 0.26 0.28 0.17 0.20 0.40   5 13 0.0000 0.5672 P(5)=1.000  0.0329 0.0031 2131.05 -7598.20
 71% 0.65 0.26 0.28 0.17 0.20 0.40   5 13 0.0000 0.5676 P(5)=1.000  0.0329 0.0031 2138.96 -7615.74
 71% 0.65 0.26 0.28 0.17 0.20 0.40   5 13 0.0000 0.5679 P(5)=1.000  0.0329 0.0031 2145.08 -7598.64
 71% 0.65 0.26 0.28 0.17 0.20 0.40   5 13 0.0000 0.5683 P(5)=1.000  0.0329 0.0031 2078.26 -7605.03
 71% 0.65 0.26 0.28 0.17 0.20 0.40   5 13 0.0000 0.5678 P(5)=1.000  0.0329 0.0031 2112.33 -7609.35
 71% 0.65 0.26 0.28 0.17 0.20 0.40   5 13 0.0000 0.5673 P(5)=1.000  0.0329 0.0031 2124.73 -7613.86
 71% 0.65 0.26 0.28 0.17 0.20 0.40   5 13 0.0000 0.5668 P(5)=1.000  0.0329 0.0031 2105.57 -7618.52
 71% 0.65 0.26 0.28 0.17 0.20 0.40   5 13 0.0000 0.5672 P(5)=1.000  0.0329 0.0031 2081.06 -7624.38
 71% 0.65 0.26 0.28 0.17 0.20 0.40   5 13 0.0000 0.5667 P(5)=1.000  0.0329 0.0031 2039.90 -7618.43
 71% 0.65 0.26 0.28 0.17 0.20 0.40   5 13 0.0000 0.5671 P(5)=1.000  0.0329 0.0031 2051.77 -7607.17
 71% 0.65 0.26 0.28 0.17 0.20 0.40   5 13 0.0000 0.5675 P(5)=1.000  0.0329 0.0031 2068.36 -7605.71
 71% 0.65 0.26 0.28 0.17 0.20 0.40   5 13 0.0000 0.5678 P(5)=1.000  0.0329 0.0031 2066.54 -7613.81
 72% 0.65 0.26 0.28 0.17 0.20 0.40   5 13 0.0000 0.5682 P(5)=1.000  0.0329 0.0031 2051.25 -7597.82
 72% 0.65 0.26 0.28 0.17 0.20 0.40   5 13 0.0000 0.5686 P(5)=1.000  0.0329 0.0031 2135.78 -7602.37
 72% 0.65 0.26 0.28 0.17 0.20 0.40   5 13 0.0000 0.5681 P(5)=1.000  0.0329 0.0031 2116.94 -7610.77
 72% 0.65 0.26 0.28 0.17 0.20 0.40   5 13 0.0000 0.5685 P(5)=1.000  0.0329 0.0031 2113.56 -7605.80
 72% 0.65 0.26 0.28 0.17 0.20 0.40   5 13 0.0000 0.5688 P(5)=1.000  0.0329 0.0031 2071.41 -7598.25
 72% 0.65 0.26 0.28 0.17 0.20 0.40   5 13 0.0000 0.5692 P(5)=1.000  0.0329 0.0031 2089.96 -7608.28
 72% 0.65 0.26 0.28 0.17 0.20 0.40   5 13 0.0000 0.5696 P(5)=1.000  0.0329 0.0031 2146.79 -7592.60
 72% 0.65 0.26 0.28 0.17 0.20 0.40   5 13 0.0000 0.5700 P(5)=1.000  0.0329 0.0031 2123.54 -7594.84
 72% 0.65 0.26 0.28 0.17 0.20 0.40   5 13 0.0000 0.5703 P(5)=1.000  0.0329 0.0031 2128.55 -7613.71
 72% 0.65 0.26 0.28 0.17 0.20 0.40   5 13 0.0000 0.5698 P(5)=1.000  0.0329 0.0031 2114.23 -7594.35
 72% 0.65 0.26 0.28 0.17 0.20 0.40   5 13 0.0000 0.5702 P(5)=1.000  0.0329 0.0031 2086.36 -7600.47
 72% 0.65 0.26 0.28 0.17 0.20 0.40   5 13 0.0000 0.5706 P(5)=1.000  0.0329 0.0031 2083.62 -7594.73
 72% 0.65 0.26 0.28 0.17 0.20 0.40   5 13 0.0000 0.5706 P(5)=1.000  0.0329 0.0031 2070.14 -7599.32
 72% 0.65 0.26 0.28 0.17 0.20 0.40   5 13 0.0000 0.5701 P(5)=1.000  0.0329 0.0031 2062.51 -7599.22
 72% 0.65 0.26 0.28 0.17 0.20 0.40   5 13 0.0000 0.5705 P(5)=1.000  0.0329 0.0031 2082.02 -7610.90
 72% 0.65 0.26 0.28 0.17 0.20 0.40   5 13 0.0000 0.5705 P(5)=1.000  0.0329 0.0031 2081.05 -7602.96
 72% 0.65 0.26 0.28 0.17 0.20 0.40   5 13 0.0000 0.5708 P(5)=1.000  0.0329 0.0031 2082.13 -7627.36
 72% 0.65 0.26 0.28 0.17 0.20 0.40   5 13 0.0000 0.5712 P(5)=1.000  0.0329 0.0031 2086.63 -7605.18
 72% 0.65 0.26 0.28 0.17 0.20 0.40   5 13 0.0000 0.5707 P(5)=1.000  0.0329 0.0031 2052.46 -7607.78
 72% 0.65 0.26 0.28 0.17 0.20 0.40   5 13 0.0000 0.5702 P(5)=1.000  0.0329 0.0031 2037.67 -7599.40
 73% 0.65 0.26 0.28 0.17 0.20 0.40   5 13 0.0000 0.5702 P(5)=1.000  0.0329 0.0031 2050.30 -7630.41
 73% 0.65 0.26 0.28 0.17 0.20 0.40   5 13 0.0000 0.5702 P(5)=1.000  0.0329 0.0031 2054.89 -7619.17
 73% 0.65 0.26 0.28 0.17 0.20 0.40   5 13 0.0000 0.5706 P(5)=1.000  0.0329 0.0031 2045.55 -7625.40
 73% 0.65 0.26 0.28 0.17 0.20 0.40   5 13 0.0000 0.5709 P(5)=1.000  0.0329 0.0031 2087.36 -7617.64
 73% 0.65 0.26 0.28 0.17 0.20 0.40   5 13 0.0000 0.5705 P(5)=1.000  0.0329 0.0031 2097.65 -7624.16
 73% 0.65 0.26 0.28 0.17 0.20 0.40   5 13 0.0000 0.5708 P(5)=1.000  0.0329 0.0031 2117.61 -7617.45
 73% 0.65 0.26 0.28 0.17 0.20 0.40   5 13 0.0000 0.5712 P(5)=1.000  0.0329 0.0031 2061.89 -7605.62
 73% 0.65 0.26 0.28 0.17 0.20 0.40   5 13 0.0000 0.5715 P(5)=1.000  0.0329 0.0031 2068.97 -7612.22
 73% 0.65 0.26 0.28 0.17 0.20 0.40   5 13 0.0000 0.5719 P(5)=1.000  0.0329 0.0031 2077.86 -7613.99
 73% 0.65 0.26 0.28 0.17 0.20 0.40   5 13 0.0000 0.5723 P(5)=1.000  0.0329 0.0031 2061.21 -7603.85
 73% 0.65 0.26 0.28 0.17 0.20 0.40   5 13 0.0000 0.5718 P(5)=1.000  0.0329 0.0031 2080.36 -7622.46
 73% 0.65 0.26 0.28 0.17 0.20 0.40   5 13 0.0000 0.5722 P(5)=1.000  0.0328 0.0031 2078.30 -7621.11
 73% 0.65 0.26 0.28 0.17 0.20 0.40   5 13 0.0000 0.5725 P(5)=1.000  0.0328 0.0031 2080.88 -7613.92
 73% 0.65 0.26 0.28 0.17 0.20 0.40   5 13 0.0000 0.5729 P(5)=1.000  0.0328 0.0031 2076.34 -7609.77
 73% 0.65 0.26 0.28 0.18 0.20 0.40   5 13 0.0000 0.5724 P(5)=1.000  0.0328 0.0031 2078.90 -7612.97
 73% 0.65 0.26 0.28 0.18 0.20 0.40   5 13 0.0000 0.5728 P(5)=1.000  0.0328 0.0031 2088.12 -7615.31
 73% 0.65 0.26 0.28 0.18 0.20 0.40   5 13 0.0000 0.5731 P(5)=1.000  0.0328 0.0031 2079.99 -7611.12
 73% 0.65 0.26 0.28 0.18 0.20 0.40   5 13 0.0000 0.5735 P(5)=1.000  0.0328 0.0031 2084.27 -7613.98
 73% 0.65 0.26 0.28 0.18 0.20 0.40   5 13 0.0000 0.5738 P(5)=1.000  0.0328 0.0031 2089.43 -7602.80
 73% 0.65 0.26 0.28 0.18 0.20 0.40   5 13 0.0000 0.5738 P(5)=1.000  0.0328 0.0031 2103.40 -7613.01
 74% 0.65 0.26 0.28 0.18 0.20 0.40   5 13 0.0000 0.5738 P(5)=1.000  0.0328 0.0031 2090.23 -7601.40
 74% 0.65 0.26 0.28 0.18 0.20 0.40   5 13 0.0000 0.5738 P(5)=1.000  0.0328 0.0031 2085.49 -7603.90
 74% 0.65 0.26 0.28 0.18 0.20 0.40   5 13 0.0000 0.5742 P(5)=1.000  0.0328 0.0031 2096.07 -7598.72
 74% 0.65 0.26 0.28 0.18 0.20 0.40   5 13 0.0000 0.5742 P(5)=1.000  0.0328 0.0031 2110.84 -7601.64
 74% 0.65 0.26 0.28 0.18 0.20 0.40   5 13 0.0000 0.5737 P(5)=1.000  0.0328 0.0031 2104.82 -7599.14
 74% 0.65 0.26 0.28 0.18 0.20 0.40   5 13 0.0000 0.5732 P(5)=1.000  0.0328 0.0031 2103.24 -7603.90
 74% 0.65 0.26 0.28 0.18 0.20 0.40   5 13 0.0000 0.5736 P(5)=1.000  0.0328 0.0031 2090.05 -7611.01
 74% 0.65 0.26 0.28 0.18 0.20 0.40   5 13 0.0000 0.5731 P(5)=1.000  0.0328 0.0031 2086.71 -7598.40
 74% 0.65 0.26 0.28 0.17 0.20 0.40   5 13 0.0000 0.5726 P(5)=1.000  0.0328 0.0031 2088.94 -7608.10
 74% 0.65 0.26 0.28 0.18 0.20 0.40   5 13 0.0000 0.5726 P(5)=1.000  0.0328 0.0031 2111.65 -7609.11
 74% 0.65 0.26 0.28 0.18 0.20 0.40   5 13 0.0000 0.5726 P(5)=1.000  0.0328 0.0031 2122.39 -7637.72
 74% 0.65 0.26 0.28 0.18 0.20 0.40   5 13 0.0000 0.5730 P(5)=1.000  0.0328 0.0031 2108.66 -7632.30
 74% 0.65 0.26 0.28 0.18 0.20 0.40   5 13 0.0000 0.5725 P(5)=1.000  0.0328 0.0031 2099.30 -7622.81
 74% 0.65 0.26 0.28 0.18 0.20 0.40   5 13 0.0000 0.5720 P(5)=1.000  0.0328 0.0031 2131.03 -7606.88
 74% 0.65 0.26 0.28 0.18 0.20 0.40   5 13 0.0000 0.5724 P(5)=1.000  0.0328 0.0031 2127.73 -7600.69
 74% 0.65 0.26 0.28 0.18 0.20 0.40   5 13 0.0000 0.5719 P(5)=1.000  0.0328 0.0031 2137.69 -7610.15
 74% 0.65 0.26 0.28 0.18 0.20 0.40   5 13 0.0000 0.5714 P(5)=1.000  0.0328 0.0031 2151.70 -7599.73
 74% 0.65 0.26 0.28 0.18 0.20 0.40   5 13 0.0000 0.5710 P(5)=1.000  0.0328 0.0031 2128.34 -7600.29
 74% 0.65 0.26 0.28 0.18 0.20 0.40   5 13 0.0000 0.5713 P(5)=1.000  0.0328 0.0031 2123.49 -7616.39
 74% 0.65 0.26 0.28 0.18 0.20 0.40   5 13 0.0000 0.5708 P(5)=1.000  0.0328 0.0031 2095.21 -7610.86
 75% 0.65 0.26 0.28 0.18 0.20 0.40   5 13 0.0000 0.5704 P(5)=1.000  0.0328 0.0031 2100.44 -7605.52
 75% 0.65 0.26 0.28 0.18 0.20 0.40   5 13 0.0000 0.5707 P(5)=1.000  0.0328 0.0032 2116.88 -7610.35
 75% 0.65 0.26 0.28 0.18 0.20 0.40   5 13 0.0000 0.5702 P(5)=1.000  0.0328 0.0032 2110.33 -7606.37
 75% 0.65 0.26 0.28 0.18 0.20 0.40   5 13 0.0000 0.5706 P(5)=1.000  0.0328 0.0032 2112.56 -7597.20
 75% 0.65 0.26 0.28 0.18 0.20 0.40   5 13 0.0000 0.5710 P(5)=1.000  0.0328 0.0032 2121.60 -7594.92
 75% 0.65 0.26 0.28 0.18 0.20 0.40   5 13 0.0000 0.5713 P(5)=1.000  0.0328 0.0032 2115.40 -7613.17
 75% 0.65 0.26 0.28 0.18 0.20 0.40   5 13 0.0000 0.5708 P(5)=1.000  0.0328 0.0032 2119.74 -7624.24
 75% 0.65 0.26 0.28 0.18 0.20 0.40   5 13 0.0000 0.5704 P(5)=1.000  0.0328 0.0032 2087.17 -7611.20
 75% 0.65 0.26 0.28 0.18 0.20 0.40   5 13 0.0000 0.5699 P(5)=1.000  0.0328 0.0032 2086.75 -7616.49
 75% 0.65 0.26 0.28 0.18 0.20 0.40   5 13 0.0000 0.5703 P(5)=1.000  0.0328 0.0032 2058.64 -7611.49
 75% 0.65 0.26 0.28 0.18 0.20 0.40   5 13 0.0000 0.5706 P(5)=1.000  0.0328 0.0032 2065.83 -7615.99  2:24

 75% 0.65 0.26 0.28 0.18 0.20 0.40   5 13 0.0000 0.5710 P(5)=1.000  0.0328 0.0032 2122.75 -7620.91
 75% 0.65 0.26 0.28 0.18 0.20 0.40   5 13 0.0000 0.5705 P(5)=1.000  0.0328 0.0032 2136.95 -7632.04
 75% 0.65 0.26 0.28 0.18 0.20 0.40   5 13 0.0000 0.5700 P(5)=1.000  0.0328 0.0032 2150.41 -7617.13
 75% 0.65 0.26 0.28 0.18 0.20 0.40   5 13 0.0000 0.5696 P(5)=1.000  0.0328 0.0032 2144.03 -7615.86
 75% 0.65 0.26 0.28 0.18 0.20 0.40   5 13 0.0000 0.5699 P(5)=1.000  0.0328 0.0032 2141.62 -7609.12
 75% 0.65 0.26 0.28 0.18 0.20 0.40   5 13 0.0000 0.5699 P(5)=1.000  0.0328 0.0032 2134.25 -7604.82
 75% 0.65 0.26 0.28 0.18 0.20 0.40   5 13 0.0000 0.5699 P(5)=1.000  0.0328 0.0032 2149.45 -7616.46
 75% 0.65 0.26 0.28 0.18 0.20 0.40   5 13 0.0000 0.5703 P(5)=1.000  0.0328 0.0032 2142.95 -7607.28
 75% 0.65 0.26 0.28 0.18 0.20 0.40   5 13 0.0000 0.5706 P(5)=1.000  0.0328 0.0032 2152.20 -7607.81
 76% 0.65 0.26 0.28 0.18 0.20 0.40   5 13 0.0000 0.5701 P(5)=1.000  0.0328 0.0032 2164.86 -7616.62
 76% 0.65 0.26 0.28 0.18 0.20 0.40   5 13 0.0000 0.5705 P(5)=1.000  0.0328 0.0032 2168.82 -7608.13
 76% 0.65 0.26 0.28 0.18 0.20 0.40   5 13 0.0000 0.5705 P(5)=1.000  0.0328 0.0032 2132.20 -7606.62
 76% 0.65 0.26 0.28 0.18 0.20 0.40   5 13 0.0000 0.5700 P(5)=1.000  0.0328 0.0032 2153.67 -7607.62
 76% 0.65 0.26 0.28 0.18 0.20 0.40   5 13 0.0000 0.5704 P(5)=1.000  0.0328 0.0032 2153.65 -7616.77
 76% 0.65 0.26 0.28 0.18 0.20 0.40   5 13 0.0000 0.5699 P(5)=1.000  0.0328 0.0032 2140.95 -7603.53
 76% 0.65 0.26 0.28 0.18 0.20 0.40   5 13 0.0000 0.5695 P(5)=1.000  0.0328 0.0032 2133.57 -7603.88
 76% 0.65 0.26 0.28 0.18 0.20 0.40   5 13 0.0000 0.5698 P(5)=1.000  0.0328 0.0032 2191.53 -7600.02
 76% 0.65 0.26 0.28 0.18 0.20 0.40   5 13 0.0000 0.5693 P(5)=1.000  0.0328 0.0032 2115.03 -7603.17
 76% 0.65 0.26 0.28 0.18 0.20 0.40   5 13 0.0000 0.5697 P(5)=1.000  0.0328 0.0032 2095.52 -7614.49
 76% 0.65 0.26 0.28 0.18 0.20 0.40   5 13 0.0000 0.5700 P(5)=1.000  0.0328 0.0032 2103.24 -7613.73
 76% 0.65 0.26 0.28 0.18 0.20 0.40   5 13 0.0000 0.5700 P(5)=1.000  0.0328 0.0032 2092.24 -7606.11
 76% 0.65 0.26 0.28 0.18 0.20 0.40   5 13 0.0000 0.5696 P(5)=1.000  0.0328 0.0032 2100.49 -7593.27
 76% 0.65 0.26 0.28 0.18 0.20 0.40   5 13 0.0000 0.5691 P(5)=1.000  0.0328 0.0032 2117.93 -7586.79
 76% 0.65 0.26 0.28 0.18 0.20 0.40   5 13 0.0000 0.5695 P(5)=1.000  0.0328 0.0032 2124.08 -7601.07
 76% 0.65 0.26 0.28 0.18 0.20 0.40   5 13 0.0000 0.5698 P(5)=1.000  0.0328 0.0032 2112.55 -7602.61
 76% 0.65 0.26 0.28 0.18 0.20 0.40   5 13 0.0000 0.5694 P(5)=1.000  0.0328 0.0032 2133.02 -7598.41
 76% 0.65 0.26 0.28 0.18 0.20 0.40   5 13 0.0000 0.5689 P(5)=1.000  0.0328 0.0032 2109.55 -7598.63
 76% 0.65 0.26 0.28 0.18 0.20 0.40   5 13 0.0000 0.5692 P(5)=1.000  0.0328 0.0032 2067.41 -7596.67
 76% 0.65 0.26 0.28 0.18 0.20 0.40   5 13 0.0000 0.5696 P(5)=1.000  0.0328 0.0032 2068.75 -7602.82
 77% 0.65 0.26 0.28 0.18 0.20 0.40   5 13 0.0000 0.5699 P(5)=1.000  0.0328 0.0032 2091.72 -7603.71
 77% 0.65 0.26 0.28 0.18 0.20 0.40   5 13 0.0000 0.5695 P(5)=1.000  0.0328 0.0032 2073.72 -7611.43
 77% 0.65 0.26 0.28 0.18 0.20 0.40   5 13 0.0000 0.5698 P(5)=1.000  0.0328 0.0032 2077.33 -7612.24
 77% 0.65 0.26 0.28 0.18 0.20 0.40   5 13 0.0000 0.5694 P(5)=1.000  0.0328 0.0032 2067.63 -7604.41
 77% 0.65 0.26 0.28 0.18 0.20 0.40   5 13 0.0000 0.5697 P(5)=1.000  0.0328 0.0032 2044.76 -7601.13
 77% 0.65 0.26 0.28 0.18 0.20 0.40   5 13 0.0000 0.5693 P(5)=1.000  0.0328 0.0032 2057.31 -7601.98
 77% 0.65 0.26 0.28 0.18 0.20 0.40   5 13 0.0000 0.5696 P(5)=1.000  0.0328 0.0032 2058.68 -7582.58
 77% 0.65 0.26 0.28 0.18 0.20 0.40   5 13 0.0000 0.5699 P(5)=1.000  0.0328 0.0032 2053.54 -7603.86
 77% 0.65 0.26 0.28 0.18 0.20 0.40   5 13 0.0000 0.5703 P(5)=1.000  0.0328 0.0032 2068.81 -7597.65
 77% 0.65 0.26 0.28 0.18 0.20 0.40   5 13 0.0000 0.5706 P(5)=1.000  0.0328 0.0032 2080.07 -7609.29
 77% 0.65 0.26 0.28 0.18 0.20 0.40   5 13 0.0000 0.5710 P(5)=1.000  0.0328 0.0032 2097.15 -7621.96
 77% 0.65 0.26 0.28 0.18 0.20 0.40   5 13 0.0000 0.5713 P(5)=1.000  0.0328 0.0032 2086.07 -7611.10
 77% 0.65 0.26 0.28 0.18 0.20 0.40   5 13 0.0000 0.5717 P(5)=1.000  0.0328 0.0032 2070.23 -7607.34
 77% 0.65 0.26 0.28 0.18 0.20 0.40   5 13 0.0000 0.5720 P(5)=1.000  0.0328 0.0032 2089.59 -7608.72
 77% 0.65 0.26 0.28 0.18 0.20 0.40   5 13 0.0000 0.5723 P(5)=1.000  0.0328 0.0032 2074.73 -7617.11
 77% 0.65 0.26 0.28 0.18 0.20 0.40   5 13 0.0000 0.5727 P(5)=1.000  0.0328 0.0032 2073.25 -7603.03
 77% 0.65 0.26 0.28 0.18 0.20 0.40   5 13 0.0000 0.5730 P(5)=1.000  0.0328 0.0032 2073.75 -7599.68
 77% 0.65 0.26 0.28 0.18 0.20 0.40   5 13 0.0000 0.5726 P(5)=1.000  0.0328 0.0032 2045.56 -7606.33
 77% 0.65 0.26 0.28 0.18 0.20 0.40   5 13 0.0000 0.5729 P(5)=1.000  0.0328 0.0032 2043.15 -7613.94
 77% 0.65 0.26 0.28 0.18 0.20 0.40   5 13 0.0000 0.5732 P(5)=1.000  0.0328 0.0032 2037.08 -7604.10
 78% 0.65 0.26 0.28 0.18 0.20 0.40   5 13 0.0000 0.5736 P(5)=1.000  0.0328 0.0032 2041.96 -7609.47
 78% 0.65 0.26 0.28 0.18 0.20 0.40   5 13 0.0000 0.5739 P(5)=1.000  0.0328 0.0032 1999.64 -7605.64
 78% 0.65 0.26 0.28 0.18 0.20 0.40   5 13 0.0000 0.5739 P(5)=1.000  0.0328 0.0032 2002.84 -7608.62
 78% 0.65 0.26 0.28 0.18 0.20 0.40   5 13 0.0000 0.5742 P(5)=1.000  0.0328 0.0032 2013.45 -7614.83
 78% 0.65 0.26 0.28 0.18 0.20 0.40   5 13 0.0000 0.5746 P(5)=1.000  0.0328 0.0032 2030.91 -7610.07
 78% 0.65 0.26 0.28 0.18 0.20 0.40   5 13 0.0000 0.5749 P(5)=1.000  0.0328 0.0032 2006.08 -7617.79
 78% 0.65 0.26 0.28 0.18 0.20 0.40   5 13 0.0000 0.5749 P(5)=1.000  0.0328 0.0032 2004.41 -7606.96
 78% 0.65 0.26 0.28 0.18 0.20 0.40   5 13 0.0000 0.5749 P(5)=1.000  0.0328 0.0032 2024.28 -7609.63
 78% 0.65 0.26 0.28 0.18 0.20 0.40   5 13 0.0000 0.5753 P(5)=1.000  0.0328 0.0032 2038.03 -7606.74
 78% 0.65 0.26 0.28 0.18 0.20 0.40   5 13 0.0000 0.5748 P(5)=1.000  0.0328 0.0032 2017.37 -7609.79
 78% 0.65 0.26 0.28 0.18 0.20 0.40   5 13 0.0000 0.5751 P(5)=1.000  0.0328 0.0032 2033.98 -7602.58
 78% 0.65 0.26 0.28 0.18 0.20 0.40   5 13 0.0000 0.5755 P(5)=1.000  0.0328 0.0032 2021.73 -7609.86
 78% 0.65 0.26 0.28 0.18 0.20 0.40   5 13 0.0000 0.5755 P(5)=1.000  0.0328 0.0032 2032.75 -7606.13
 78% 0.65 0.26 0.28 0.18 0.20 0.40   5 13 0.0000 0.5755 P(5)=1.000  0.0328 0.0032 2043.91 -7615.70
 78% 0.65 0.26 0.28 0.18 0.20 0.40   5 13 0.0000 0.5755 P(5)=1.000  0.0328 0.0032 2063.58 -7622.87
 78% 0.65 0.26 0.28 0.18 0.20 0.40   5 13 0.0000 0.5755 P(5)=1.000  0.0328 0.0032 2038.24 -7616.99
 78% 0.65 0.26 0.28 0.18 0.20 0.40   5 13 0.0000 0.5758 P(5)=1.000  0.0328 0.0032 2037.72 -7619.88
 78% 0.65 0.26 0.28 0.18 0.20 0.40   5 13 0.0000 0.5761 P(5)=1.000  0.0328 0.0032 2068.25 -7627.71
 78% 0.65 0.26 0.28 0.18 0.20 0.40   5 13 0.0000 0.5757 P(5)=1.000  0.0328 0.0032 2080.93 -7630.41
 78% 0.65 0.26 0.28 0.18 0.20 0.40   5 13 0.0000 0.5757 P(5)=1.000  0.0328 0.0032 2074.89 -7636.07
 79% 0.65 0.26 0.28 0.18 0.20 0.40   5 13 0.0000 0.5757 P(5)=1.000  0.0328 0.0032 2093.80 -7634.44
 79% 0.65 0.26 0.28 0.18 0.20 0.40   5 13 0.0000 0.5757 P(5)=1.000  0.0328 0.0032 2082.74 -7630.32
 79% 0.65 0.26 0.28 0.18 0.20 0.40   5 13 0.0000 0.5760 P(5)=1.000  0.0328 0.0032 2105.17 -7625.60
 79% 0.65 0.26 0.28 0.18 0.20 0.40   5 13 0.0000 0.5764 P(5)=1.000  0.0328 0.0032 2055.69 -7616.51
 79% 0.65 0.26 0.28 0.18 0.20 0.40   5 13 0.0000 0.5767 P(5)=1.000  0.0328 0.0032 2069.03 -7608.64
 79% 0.65 0.26 0.28 0.18 0.20 0.40   5 13 0.0000 0.5770 P(5)=1.000  0.0328 0.0032 2063.57 -7604.38
 79% 0.65 0.26 0.28 0.18 0.20 0.40   5 13 0.0000 0.5773 P(5)=1.000  0.0328 0.0032 2051.80 -7615.15
 79% 0.65 0.26 0.28 0.18 0.20 0.40   5 13 0.0000 0.5769 P(5)=1.000  0.0328 0.0032 2059.54 -7613.51
 79% 0.65 0.26 0.28 0.18 0.20 0.40   5 13 0.0000 0.5769 P(5)=1.000  0.0328 0.0032 2088.36 -7611.95
 79% 0.65 0.26 0.28 0.18 0.20 0.40   5 13 0.0000 0.5772 P(5)=1.000  0.0328 0.0032 2081.52 -7603.07
 79% 0.65 0.26 0.28 0.18 0.20 0.40   5 13 0.0000 0.5772 P(5)=1.000  0.0328 0.0032 2081.58 -7603.62
 79% 0.65 0.26 0.28 0.18 0.20 0.40   5 13 0.0000 0.5772 P(5)=1.000  0.0328 0.0032 2161.18 -7619.26
 79% 0.65 0.26 0.28 0.18 0.20 0.40   5 13 0.0000 0.5772 P(5)=1.000  0.0328 0.0032 2120.61 -7603.60
 79% 0.65 0.26 0.28 0.18 0.20 0.40   5 13 0.0000 0.5772 P(5)=1.000  0.0328 0.0032 2118.18 -7597.57
 79% 0.65 0.26 0.28 0.18 0.20 0.40   5 13 0.0000 0.5772 P(5)=1.000  0.0328 0.0032 2118.54 -7601.70
 79% 0.65 0.26 0.28 0.18 0.20 0.40   5 13 0.0000 0.5776 P(5)=1.000  0.0328 0.0032 2139.70 -7596.99
 79% 0.65 0.26 0.28 0.18 0.20 0.40   5 13 0.0000 0.5776 P(5)=1.000  0.0328 0.0032 2161.83 -7602.38
 79% 0.65 0.26 0.28 0.18 0.20 0.40   5 13 0.0000 0.5771 P(5)=1.000  0.0328 0.0032 2158.66 -7598.49
 79% 0.65 0.26 0.28 0.18 0.20 0.40   5 13 0.0000 0.5767 P(5)=1.000  0.0328 0.0032 2155.39 -7602.99
 79% 0.65 0.26 0.28 0.18 0.20 0.40   5 13 0.0000 0.5767 P(5)=1.000  0.0328 0.0032 2165.60 -7622.55
 80% 0.65 0.26 0.28 0.18 0.20 0.40   5 13 0.0000 0.5770 P(5)=1.000  0.0328 0.0032 2155.29 -7624.24
 80% 0.65 0.26 0.28 0.18 0.20 0.40   5 13 0.0000 0.5765 P(5)=1.000  0.0328 0.0032 2131.85 -7632.89
 80% 0.65 0.26 0.28 0.18 0.20 0.40   5 13 0.0000 0.5769 P(5)=1.000  0.0328 0.0032 2115.42 -7638.08
 80% 0.65 0.26 0.28 0.18 0.20 0.40   5 13 0.0000 0.5772 P(5)=1.000  0.0328 0.0032 2153.46 -7634.86
 80% 0.65 0.26 0.28 0.18 0.20 0.40   5 13 0.0000 0.5775 P(5)=1.000  0.0328 0.0032 2117.01 -7616.72
 80% 0.65 0.26 0.28 0.18 0.20 0.40   5 13 0.0000 0.5778 P(5)=1.000  0.0328 0.0032 2136.29 -7618.39
 80% 0.65 0.26 0.28 0.18 0.20 0.40   5 13 0.0000 0.5782 P(5)=1.000  0.0328 0.0032 2076.23 -7622.36
 80% 0.65 0.26 0.28 0.18 0.20 0.40   5 13 0.0000 0.5777 P(5)=1.000  0.0328 0.0032 2094.81 -7622.19
 80% 0.65 0.26 0.28 0.18 0.20 0.40   5 13 0.0000 0.5781 P(5)=1.000  0.0328 0.0032 2095.48 -7610.25
 80% 0.65 0.26 0.28 0.18 0.20 0.40   5 13 0.0000 0.5784 P(5)=1.000  0.0328 0.0032 2112.20 -7597.34
 80% 0.65 0.26 0.28 0.18 0.20 0.40   5 13 0.0000 0.5787 P(5)=1.000  0.0328 0.0032 2141.68 -7614.22  2:32

 80% 0.65 0.26 0.28 0.18 0.20 0.40   5 13 0.0000 0.5790 P(5)=1.000  0.0328 0.0032 2141.99 -7606.62
 80% 0.65 0.26 0.28 0.18 0.20 0.40   5 13 0.0000 0.5794 P(5)=1.000  0.0328 0.0032 2125.73 -7603.83
 80% 0.65 0.26 0.28 0.18 0.20 0.40   5 13 0.0000 0.5789 P(5)=1.000  0.0328 0.0032 2114.57 -7603.46
 80% 0.65 0.26 0.28 0.18 0.20 0.40   5 13 0.0000 0.5792 P(5)=1.000  0.0328 0.0032 2109.34 -7622.43
 80% 0.65 0.26 0.28 0.18 0.20 0.40   5 13 0.0000 0.5788 P(5)=1.000  0.0328 0.0032 2102.88 -7616.15
 80% 0.65 0.26 0.28 0.18 0.20 0.40   5 13 0.0000 0.5791 P(5)=1.000  0.0328 0.0032 2109.47 -7617.53
 80% 0.65 0.26 0.28 0.18 0.20 0.40   5 13 0.0000 0.5794 P(5)=1.000  0.0328 0.0032 2094.39 -7619.03
 80% 0.65 0.26 0.28 0.18 0.20 0.40   5 13 0.0000 0.5790 P(5)=1.000  0.0328 0.0032 2106.66 -7608.84
 80% 0.65 0.26 0.28 0.18 0.20 0.40   5 13 0.0000 0.5793 P(5)=1.000  0.0328 0.0032 2114.46 -7615.98
 81% 0.65 0.26 0.28 0.18 0.20 0.40   5 13 0.0000 0.5796 P(5)=1.000  0.0328 0.0032 2111.01 -7611.59
 81% 0.65 0.26 0.28 0.18 0.20 0.40   5 13 0.0000 0.5800 P(5)=1.000  0.0328 0.0032 2136.73 -7606.68
 81% 0.65 0.26 0.28 0.18 0.20 0.40   5 13 0.0000 0.5803 P(5)=1.000  0.0328 0.0032 2104.10 -7606.49
 81% 0.65 0.26 0.28 0.18 0.20 0.40   5 13 0.0000 0.5803 P(5)=1.000  0.0328 0.0032 2103.36 -7620.48
 81% 0.65 0.26 0.28 0.18 0.20 0.40   5 13 0.0000 0.5803 P(5)=1.000  0.0328 0.0032 2121.76 -7616.34
 81% 0.65 0.26 0.28 0.18 0.20 0.40   5 13 0.0000 0.5806 P(5)=1.000  0.0328 0.0032 2100.35 -7620.78
 81% 0.65 0.26 0.28 0.18 0.20 0.40   5 13 0.0000 0.5809 P(5)=1.000  0.0328 0.0032 2116.99 -7622.59
 81% 0.65 0.26 0.28 0.18 0.20 0.40   5 13 0.0000 0.5812 P(5)=1.000  0.0328 0.0032 2117.08 -7616.97
 81% 0.65 0.26 0.28 0.18 0.20 0.40   5 13 0.0000 0.5816 P(5)=1.000  0.0328 0.0032 2136.32 -7624.18
 81% 0.65 0.26 0.28 0.18 0.20 0.40   5 13 0.0000 0.5819 P(5)=1.000  0.0328 0.0032 2103.67 -7618.88
 81% 0.65 0.26 0.28 0.18 0.20 0.40   5 13 0.0000 0.5822 P(5)=1.000  0.0328 0.0032 2113.02 -7617.84
 81% 0.65 0.26 0.28 0.18 0.20 0.40   5 13 0.0000 0.5825 P(5)=1.000  0.0328 0.0032 2076.53 -7615.94
 81% 0.65 0.26 0.28 0.18 0.20 0.40   5 13 0.0000 0.5821 P(5)=1.000  0.0328 0.0032 2078.48 -7625.81
 81% 0.65 0.26 0.28 0.18 0.20 0.40   5 13 0.0000 0.5816 P(5)=1.000  0.0328 0.0032 2066.48 -7614.49
 81% 0.65 0.26 0.28 0.18 0.20 0.40   5 13 0.0000 0.5812 P(5)=1.000  0.0328 0.0032 2068.62 -7624.86
 81% 0.65 0.26 0.28 0.18 0.20 0.40   5 13 0.0000 0.5815 P(5)=1.000  0.0328 0.0032 2062.59 -7621.87
 81% 0.65 0.26 0.28 0.18 0.20 0.40   5 13 0.0000 0.5818 P(5)=1.000  0.0328 0.0032 2069.27 -7614.74
 81% 0.65 0.26 0.28 0.18 0.20 0.40   5 13 0.0000 0.5821 P(5)=1.000  0.0328 0.0032 2125.44 -7606.12
 81% 0.65 0.26 0.28 0.18 0.20 0.40   5 13 0.0000 0.5817 P(5)=1.000  0.0328 0.0032 2104.72 -7612.59
 81% 0.65 0.26 0.29 0.18 0.20 0.40   5 13 0.0000 0.5813 P(5)=1.000  0.0328 0.0032 2092.99 -7618.20
 82% 0.65 0.26 0.29 0.18 0.20 0.40   5 13 0.0000 0.5808 P(5)=1.000  0.0328 0.0032 2116.66 -7615.59
 82% 0.65 0.26 0.29 0.18 0.20 0.40   5 13 0.0000 0.5804 P(5)=1.000  0.0328 0.0032 2098.17 -7625.18
 82% 0.65 0.26 0.29 0.18 0.20 0.40   5 13 0.0000 0.5799 P(5)=1.000  0.0328 0.0032 2115.09 -7603.12
 82% 0.65 0.26 0.29 0.18 0.20 0.40   5 13 0.0000 0.5799 P(5)=1.000  0.0328 0.0032 2085.86 -7612.13
 82% 0.65 0.26 0.29 0.18 0.20 0.40   5 13 0.0000 0.5803 P(5)=1.000  0.0328 0.0032 2088.29 -7603.09
 82% 0.65 0.26 0.29 0.18 0.20 0.40   5 13 0.0000 0.5798 P(5)=1.000  0.0328 0.0032 2082.35 -7596.37
 82% 0.65 0.26 0.29 0.18 0.20 0.40   5 13 0.0000 0.5801 P(5)=1.000  0.0328 0.0032 2103.75 -7596.64
 82% 0.65 0.26 0.29 0.18 0.20 0.40   5 13 0.0000 0.5805 P(5)=1.000  0.0328 0.0032 2092.18 -7594.33
 82% 0.65 0.26 0.29 0.18 0.20 0.40   5 13 0.0000 0.5808 P(5)=1.000  0.0328 0.0032 2102.15 -7612.92
 82% 0.65 0.26 0.29 0.18 0.20 0.40   5 13 0.0000 0.5811 P(5)=1.000  0.0329 0.0032 2154.34 -7607.72
 82% 0.65 0.26 0.29 0.18 0.20 0.40   5 13 0.0000 0.5814 P(5)=1.000  0.0329 0.0032 2137.97 -7604.41
 82% 0.65 0.26 0.29 0.18 0.20 0.40   5 13 0.0000 0.5817 P(5)=1.000  0.0329 0.0032 2137.73 -7613.29
 82% 0.65 0.26 0.29 0.18 0.20 0.40   5 13 0.0000 0.5820 P(5)=1.000  0.0329 0.0032 2043.08 -7614.77
 82% 0.65 0.26 0.29 0.18 0.20 0.40   5 13 0.0000 0.5823 P(5)=1.000  0.0329 0.0032 2124.39 -7623.26
 82% 0.65 0.26 0.28 0.18 0.20 0.40   5 13 0.0000 0.5823 P(5)=1.000  0.0329 0.0032 2040.67 -7606.98
 82% 0.65 0.26 0.28 0.18 0.20 0.40   5 13 0.0000 0.5826 P(5)=1.000  0.0329 0.0032 2052.76 -7609.30
 82% 0.65 0.26 0.28 0.18 0.20 0.40   5 13 0.0000 0.5830 P(5)=1.000  0.0329 0.0032 2095.67 -7616.55
 82% 0.65 0.26 0.28 0.18 0.20 0.40   5 13 0.0000 0.5833 P(5)=1.000  0.0329 0.0032 2081.74 -7608.43
 82% 0.65 0.26 0.28 0.18 0.20 0.40   5 13 0.0000 0.5836 P(5)=1.000  0.0329 0.0032 2076.58 -7611.67
 82% 0.65 0.26 0.28 0.18 0.20 0.40   5 13 0.0000 0.5831 P(5)=1.000  0.0329 0.0032 2077.66 -7605.23
 83% 0.65 0.26 0.28 0.18 0.20 0.40   5 13 0.0000 0.5835 P(5)=1.000  0.0329 0.0032 2085.41 -7611.29
 83% 0.65 0.26 0.28 0.18 0.20 0.40   5 13 0.0000 0.5830 P(5)=1.000  0.0329 0.0032 2082.15 -7614.03
 83% 0.65 0.26 0.28 0.18 0.20 0.40   5 13 0.0000 0.5833 P(5)=1.000  0.0329 0.0032 2103.69 -7628.92
 83% 0.65 0.26 0.28 0.18 0.20 0.40   5 13 0.0000 0.5836 P(5)=1.000  0.0329 0.0032 2128.43 -7623.59
 83% 0.65 0.26 0.28 0.18 0.20 0.40   5 13 0.0000 0.5832 P(5)=1.000  0.0329 0.0032 2135.00 -7618.66
 83% 0.65 0.26 0.28 0.18 0.20 0.40   5 13 0.0000 0.5835 P(5)=1.000  0.0329 0.0032 2083.26 -7621.96
 83% 0.65 0.26 0.28 0.18 0.20 0.40   5 13 0.0000 0.5838 P(5)=1.000  0.0329 0.0032 2095.21 -7618.94
 83% 0.65 0.26 0.28 0.18 0.20 0.40   5 13 0.0000 0.5841 P(5)=1.000  0.0329 0.0032 2094.41 -7614.88
 83% 0.65 0.26 0.28 0.18 0.20 0.40   5 13 0.0000 0.5837 P(5)=1.000  0.0329 0.0032 2059.09 -7615.92
 83% 0.65 0.26 0.28 0.18 0.20 0.40   5 13 0.0000 0.5837 P(5)=1.000  0.0329 0.0032 2077.15 -7632.02
 83% 0.65 0.26 0.29 0.18 0.20 0.40   5 13 0.0000 0.5837 P(5)=1.000  0.0329 0.0032 2061.15 -7619.89
 83% 0.65 0.26 0.29 0.18 0.20 0.40   5 13 0.0000 0.5840 P(5)=1.000  0.0329 0.0032 2072.83 -7630.78
 83% 0.65 0.26 0.29 0.18 0.20 0.40   5 13 0.0000 0.5840 P(5)=1.000  0.0329 0.0032 2072.31 -7610.16
 83% 0.65 0.26 0.29 0.18 0.20 0.40   5 13 0.0000 0.5836 P(5)=1.000  0.0329 0.0032 2073.39 -7608.27
 83% 0.65 0.26 0.29 0.18 0.20 0.40   5 13 0.0000 0.5836 P(5)=1.000  0.0329 0.0032 2084.84 -7608.06
 83% 0.65 0.26 0.29 0.18 0.20 0.40   5 13 0.0000 0.5839 P(5)=1.000  0.0329 0.0032 2067.00 -7604.68
 83% 0.65 0.26 0.29 0.18 0.20 0.40   5 13 0.0000 0.5842 P(5)=1.000  0.0329 0.0032 2080.44 -7608.59
 83% 0.65 0.26 0.29 0.18 0.20 0.40   5 13 0.0000 0.5845 P(5)=1.000  0.0329 0.0032 2052.49 -7600.61
 83% 0.65 0.26 0.29 0.18 0.20 0.40   5 13 0.0000 0.5841 P(5)=1.000  0.0329 0.0032 2077.78 -7600.51
 83% 0.65 0.26 0.29 0.18 0.20 0.40   5 13 0.0000 0.5844 P(5)=1.000  0.0329 0.0032 2089.17 -7602.20
 84% 0.65 0.26 0.29 0.18 0.20 0.40   5 13 0.0000 0.5844 P(5)=1.000  0.0329 0.0032 2073.87 -7612.32
 84% 0.65 0.26 0.29 0.18 0.20 0.40   5 13 0.0000 0.5847 P(5)=1.000  0.0329 0.0032 2087.17 -7611.44
 84% 0.65 0.26 0.29 0.18 0.20 0.40   5 13 0.0000 0.5850 P(5)=1.000  0.0329 0.0032 2087.51 -7611.00
 84% 0.65 0.26 0.29 0.18 0.20 0.40   5 13 0.0000 0.5846 P(5)=1.000  0.0329 0.0032 2106.48 -7602.60
 84% 0.65 0.26 0.29 0.18 0.20 0.40   5 13 0.0000 0.5841 P(5)=1.000  0.0329 0.0032 2084.90 -7606.74
 84% 0.65 0.26 0.29 0.18 0.20 0.40   5 13 0.0000 0.5844 P(5)=1.000  0.0329 0.0032 2083.89 -7613.22
 84% 0.65 0.26 0.29 0.18 0.20 0.40   5 13 0.0000 0.5847 P(5)=1.000  0.0329 0.0032 2083.01 -7614.92
 84% 0.65 0.26 0.29 0.18 0.20 0.40   5 13 0.0000 0.5850 P(5)=1.000  0.0329 0.0032 2074.89 -7616.01
 84% 0.65 0.26 0.29 0.18 0.20 0.40   5 13 0.0000 0.5853 P(5)=1.000  0.0329 0.0032 2102.01 -7620.59
 84% 0.65 0.26 0.29 0.18 0.20 0.40   5 13 0.0000 0.5857 P(5)=1.000  0.0329 0.0032 2120.83 -7630.49
 84% 0.65 0.26 0.29 0.18 0.20 0.40   5 13 0.0000 0.5860 P(5)=1.000  0.0329 0.0032 2132.02 -7624.31
 84% 0.65 0.26 0.29 0.18 0.20 0.40   5 13 0.0000 0.5863 P(5)=1.000  0.0329 0.0032 2135.08 -7618.93
 84% 0.65 0.26 0.29 0.18 0.20 0.40   5 13 0.0000 0.5858 P(5)=1.000  0.0329 0.0032 2132.28 -7621.00
 84% 0.65 0.26 0.29 0.18 0.20 0.40   5 13 0.0000 0.5861 P(5)=1.000  0.0329 0.0032 2093.96 -7621.67
 84% 0.65 0.26 0.29 0.18 0.20 0.40   5 13 0.0000 0.5864 P(5)=1.000  0.0329 0.0032 2095.10 -7625.81
 84% 0.65 0.26 0.29 0.18 0.20 0.40   5 13 0.0000 0.5864 P(5)=1.000  0.0329 0.0032 2060.69 -7602.73
 84% 0.65 0.26 0.29 0.18 0.20 0.40   5 13 0.0000 0.5864 P(5)=1.000  0.0329 0.0032 2065.60 -7626.86
 84% 0.65 0.26 0.29 0.18 0.20 0.40   5 13 0.0000 0.5860 P(5)=1.000  0.0329 0.0032 2070.71 -7622.45
 84% 0.65 0.26 0.29 0.18 0.20 0.40   5 13 0.0000 0.5863 P(5)=1.000  0.0328 0.0032 2098.10 -7620.95
 84% 0.65 0.26 0.29 0.18 0.20 0.40   5 13 0.0000 0.5866 P(5)=1.000  0.0328 0.0032 2087.84 -7624.16
 85% 0.65 0.26 0.29 0.18 0.20 0.40   5 13 0.0000 0.5869 P(5)=1.000  0.0328 0.0032 2066.57 -7630.29
 85% 0.65 0.26 0.29 0.18 0.20 0.40   5 13 0.0000 0.5872 P(5)=1.000  0.0328 0.0032 2054.23 -7613.99
 85% 0.65 0.26 0.29 0.18 0.20 0.40   5 13 0.0000 0.5872 P(5)=1.000  0.0328 0.0032 2062.15 -7616.34
 85% 0.65 0.26 0.29 0.18 0.20 0.40   5 13 0.0000 0.5875 P(5)=1.000  0.0328 0.0032 2071.78 -7623.91
 85% 0.65 0.26 0.29 0.18 0.20 0.40   5 13 0.0000 0.5878 P(5)=1.000  0.0328 0.0032 2070.25 -7619.51
 85% 0.65 0.26 0.29 0.18 0.20 0.40   5 13 0.0000 0.5881 P(5)=1.000  0.0328 0.0032 2082.62 -7621.59
 85% 0.65 0.26 0.29 0.18 0.20 0.40   5 13 0.0000 0.5884 P(5)=1.000  0.0328 0.0032 2087.48 -7613.01
 85% 0.65 0.26 0.29 0.18 0.20 0.40   5 13 0.0000 0.5887 P(5)=1.000  0.0328 0.0032 2080.17 -7619.17
 85% 0.65 0.26 0.29 0.18 0.20 0.40   5 13 0.0000 0.5890 P(5)=1.000  0.0328 0.0032 2093.24 -7630.02
 85% 0.65 0.26 0.29 0.18 0.20 0.40   5 13 0.0000 0.5893 P(5)=1.000  0.0328 0.0032 2030.86 -7604.63
 85% 0.65 0.26 0.29 0.18 0.20 0.40   5 13 0.0000 0.5896 P(5)=1.000  0.0328 0.0032 2090.23 -7625.71  2:41

 85% 0.65 0.26 0.29 0.18 0.20 0.40   5 13 0.0000 0.5896 P(5)=1.000  0.0328 0.0032 2043.25 -7609.77
 85% 0.65 0.26 0.29 0.18 0.20 0.40   5 13 0.0000 0.5899 P(5)=1.000  0.0328 0.0032 2062.68 -7618.74
 85% 0.65 0.26 0.29 0.18 0.20 0.40   5 13 0.0000 0.5902 P(5)=1.000  0.0328 0.0032 2056.72 -7621.41
 85% 0.65 0.26 0.29 0.18 0.20 0.40   5 13 0.0000 0.5898 P(5)=1.000  0.0328 0.0032 2041.54 -7633.39
 85% 0.65 0.26 0.29 0.18 0.20 0.40   5 13 0.0000 0.5893 P(5)=1.000  0.0328 0.0032 2104.44 -7636.14
 85% 0.65 0.26 0.29 0.18 0.20 0.40   5 13 0.0000 0.5896 P(5)=1.000  0.0328 0.0032 2046.08 -7619.68
 85% 0.65 0.26 0.29 0.18 0.20 0.40   5 13 0.0000 0.5899 P(5)=1.000  0.0328 0.0032 2063.08 -7630.44
 85% 0.65 0.26 0.29 0.18 0.20 0.40   5 13 0.0000 0.5895 P(5)=1.000  0.0328 0.0032 2081.86 -7645.56
 85% 0.65 0.26 0.29 0.18 0.20 0.40   5 13 0.0000 0.5898 P(5)=1.000  0.0328 0.0032 2077.57 -7629.60
 86% 0.65 0.26 0.29 0.18 0.20 0.40   5 13 0.0000 0.5901 P(5)=1.000  0.0328 0.0032 2071.06 -7616.69
 86% 0.65 0.26 0.29 0.18 0.20 0.40   5 13 0.0000 0.5904 P(5)=1.000  0.0328 0.0032 2081.22 -7623.60
 86% 0.65 0.26 0.29 0.18 0.20 0.40   5 13 0.0000 0.5907 P(5)=1.000  0.0328 0.0032 2084.99 -7619.34
 86% 0.65 0.26 0.29 0.18 0.20 0.40   5 13 0.0000 0.5903 P(5)=1.000  0.0328 0.0032 2091.63 -7622.74
 86% 0.65 0.26 0.29 0.18 0.20 0.40   5 13 0.0000 0.5906 P(5)=1.000  0.0328 0.0032 2119.46 -7636.49
 86% 0.65 0.26 0.29 0.18 0.20 0.40   5 13 0.0000 0.5901 P(5)=1.000  0.0328 0.0032 2135.02 -7636.91
 86% 0.65 0.26 0.29 0.18 0.20 0.40   5 13 0.0000 0.5897 P(5)=1.000  0.0328 0.0032 2120.86 -7617.42
 86% 0.65 0.26 0.29 0.18 0.20 0.40   5 13 0.0000 0.5893 P(5)=1.000  0.0328 0.0032 2101.24 -7616.64
 86% 0.65 0.26 0.29 0.19 0.20 0.40   5 13 0.0000 0.5896 P(5)=1.000  0.0328 0.0032 2130.28 -7613.92
 86% 0.65 0.26 0.29 0.19 0.20 0.40   5 13 0.0000 0.5892 P(5)=1.000  0.0328 0.0032 2113.96 -7615.34
 86% 0.65 0.26 0.29 0.19 0.20 0.40   5 13 0.0000 0.5887 P(5)=1.000  0.0328 0.0032 2115.15 -7621.82
 86% 0.65 0.26 0.29 0.19 0.20 0.40   5 13 0.0000 0.5883 P(5)=1.000  0.0328 0.0032 2117.69 -7620.16
 86% 0.65 0.26 0.29 0.19 0.20 0.40   5 13 0.0000 0.5886 P(5)=1.000  0.0328 0.0032 2118.52 -7608.42
 86% 0.65 0.26 0.29 0.19 0.20 0.40   5 13 0.0000 0.5882 P(5)=1.000  0.0328 0.0032 2129.55 -7616.92
 86% 0.65 0.26 0.29 0.19 0.20 0.40   5 13 0.0000 0.5885 P(5)=1.000  0.0328 0.0032 2092.04 -7610.67
 86% 0.65 0.26 0.29 0.19 0.20 0.40   5 13 0.0000 0.5881 P(5)=1.000  0.0328 0.0032 2113.69 -7619.31
 86% 0.65 0.26 0.29 0.19 0.20 0.40   5 13 0.0000 0.5877 P(5)=1.000  0.0328 0.0032 2082.60 -7610.07
 86% 0.65 0.26 0.29 0.19 0.20 0.40   5 13 0.0000 0.5872 P(5)=1.000  0.0328 0.0032 2090.22 -7606.17
 86% 0.65 0.26 0.29 0.19 0.20 0.40   5 13 0.0000 0.5868 P(5)=1.000  0.0328 0.0032 2075.02 -7617.39
 86% 0.65 0.26 0.29 0.19 0.20 0.40   5 13 0.0000 0.5864 P(5)=1.000  0.0328 0.0032 2144.13 -7623.42
 87% 0.65 0.26 0.29 0.19 0.20 0.40   5 13 0.0000 0.5867 P(5)=1.000  0.0328 0.0032 2137.49 -7620.78
 87% 0.65 0.26 0.29 0.19 0.20 0.40   5 13 0.0000 0.5870 P(5)=1.000  0.0327 0.0032 2123.84 -7608.18
 87% 0.65 0.26 0.29 0.19 0.20 0.40   5 13 0.0000 0.5866 P(5)=1.000  0.0327 0.0032 2076.97 -7623.15
 87% 0.65 0.26 0.29 0.19 0.20 0.40   5 13 0.0000 0.5869 P(5)=1.000  0.0327 0.0032 2113.79 -7619.84
 87% 0.65 0.26 0.29 0.19 0.20 0.40   5 13 0.0000 0.5865 P(5)=1.000  0.0327 0.0032 2116.07 -7619.18
 87% 0.65 0.26 0.29 0.19 0.20 0.40   5 13 0.0000 0.5867 P(5)=1.000  0.0327 0.0032 2111.23 -7620.12
 87% 0.65 0.26 0.29 0.19 0.20 0.40   5 13 0.0000 0.5867 P(5)=1.000  0.0327 0.0032 2111.84 -7615.46
 87% 0.65 0.26 0.29 0.19 0.20 0.40   5 13 0.0000 0.5867 P(5)=1.000  0.0327 0.0032 2148.88 -7633.99
 87% 0.65 0.26 0.29 0.19 0.20 0.40   5 13 0.0000 0.5870 P(5)=1.000  0.0327 0.0032 2143.80 -7638.72
 87% 0.65 0.26 0.29 0.19 0.20 0.40   5 13 0.0000 0.5870 P(5)=1.000  0.0327 0.0032 2095.74 -7631.85
 87% 0.65 0.26 0.29 0.19 0.20 0.40   5 13 0.0000 0.5873 P(5)=1.000  0.0327 0.0032 2116.53 -7630.59
 87% 0.65 0.26 0.29 0.19 0.20 0.40   5 13 0.0000 0.5873 P(5)=1.000  0.0327 0.0032 2122.26 -7622.54
 87% 0.65 0.26 0.29 0.19 0.20 0.40   5 13 0.0000 0.5873 P(5)=1.000  0.0327 0.0032 2115.28 -7620.81
 87% 0.65 0.26 0.29 0.19 0.20 0.40   5 13 0.0000 0.5876 P(5)=1.000  0.0327 0.0032 2114.16 -7618.80
 87% 0.65 0.26 0.29 0.19 0.20 0.40   5 13 0.0000 0.5879 P(5)=1.000  0.0327 0.0033 2094.05 -7626.20
 87% 0.65 0.26 0.29 0.19 0.20 0.40   5 13 0.0000 0.5879 P(5)=1.000  0.0327 0.0033 2107.99 -7623.45
 87% 0.65 0.26 0.29 0.19 0.20 0.40   5 13 0.0000 0.5882 P(5)=1.000  0.0327 0.0033 2120.00 -7611.09
 87% 0.65 0.26 0.29 0.19 0.20 0.40   5 13 0.0000 0.5882 P(5)=1.000  0.0327 0.0033 2093.95 -7621.72
 87% 0.65 0.26 0.29 0.19 0.20 0.40   5 13 0.0000 0.5885 P(5)=1.000  0.0327 0.0033 2104.37 -7630.29
 87% 0.65 0.26 0.29 0.19 0.20 0.40   5 13 0.0000 0.5881 P(5)=1.000  0.0327 0.0033 2094.34 -7627.54
 88% 0.65 0.26 0.29 0.19 0.20 0.40   5 13 0.0000 0.5884 P(5)=1.000  0.0327 0.0033 2092.39 -7629.02
 88% 0.65 0.26 0.29 0.19 0.20 0.40   5 13 0.0000 0.5886 P(5)=1.000  0.0327 0.0033 2107.63 -7634.70
 88% 0.65 0.26 0.29 0.19 0.20 0.40   5 13 0.0000 0.5889 P(5)=1.000  0.0327 0.0033 2119.80 -7619.12
 88% 0.65 0.26 0.29 0.19 0.20 0.40   5 13 0.0000 0.5892 P(5)=1.000  0.0327 0.0033 2129.61 -7614.22
 88% 0.65 0.26 0.29 0.19 0.20 0.40   5 13 0.0000 0.5895 P(5)=1.000  0.0327 0.0033 2136.64 -7619.37
 88% 0.65 0.26 0.29 0.19 0.20 0.40   5 13 0.0000 0.5895 P(5)=1.000  0.0327 0.0033 2121.58 -7631.86
 88% 0.65 0.26 0.29 0.19 0.20 0.40   5 13 0.0000 0.5898 P(5)=1.000  0.0327 0.0033 2112.33 -7630.40
 88% 0.65 0.26 0.29 0.19 0.20 0.40   5 13 0.0000 0.5901 P(5)=1.000  0.0327 0.0033 2109.23 -7620.85
 88% 0.65 0.26 0.29 0.19 0.20 0.40   5 13 0.0000 0.5904 P(5)=1.000  0.0327 0.0033 2091.32 -7620.69
 88% 0.65 0.26 0.29 0.19 0.20 0.40   5 13 0.0000 0.5904 P(5)=1.000  0.0327 0.0033 2099.93 -7636.72
 88% 0.65 0.26 0.29 0.19 0.20 0.40   5 13 0.0000 0.5900 P(5)=1.000  0.0327 0.0033 2097.82 -7642.43
 88% 0.65 0.26 0.29 0.19 0.20 0.40   5 13 0.0000 0.5900 P(5)=1.000  0.0327 0.0033 2095.85 -7631.55
 88% 0.65 0.26 0.29 0.19 0.20 0.40   5 13 0.0000 0.5900 P(5)=1.000  0.0327 0.0033 2080.46 -7620.41
 88% 0.65 0.26 0.29 0.19 0.20 0.40   5 13 0.0000 0.5900 P(5)=1.000  0.0327 0.0033 2113.85 -7613.22
 88% 0.65 0.26 0.29 0.19 0.20 0.40   5 13 0.0000 0.5902 P(5)=1.000  0.0327 0.0033 2109.00 -7619.60
 88% 0.65 0.26 0.29 0.19 0.20 0.40   5 13 0.0000 0.5898 P(5)=1.000  0.0327 0.0033 2092.90 -7613.92
 88% 0.65 0.26 0.29 0.19 0.20 0.40   5 13 0.0000 0.5894 P(5)=1.000  0.0327 0.0033 2111.09 -7617.74
 88% 0.65 0.26 0.29 0.19 0.20 0.40   5 13 0.0000 0.5897 P(5)=1.000  0.0327 0.0033 2126.43 -7621.80
 88% 0.65 0.26 0.29 0.19 0.20 0.40   5 13 0.0000 0.5900 P(5)=1.000  0.0327 0.0033 2134.49 -7623.29
 88% 0.65 0.26 0.29 0.19 0.20 0.40   5 13 0.0000 0.5896 P(5)=1.000  0.0327 0.0033 2162.91 -7612.59
 89% 0.65 0.26 0.29 0.19 0.20 0.40   5 13 0.0000 0.5899 P(5)=1.000  0.0327 0.0033 2141.58 -7617.70
 89% 0.65 0.26 0.29 0.19 0.20 0.40   5 13 0.0000 0.5895 P(5)=1.000  0.0327 0.0033 2139.74 -7607.70
 89% 0.65 0.26 0.29 0.19 0.20 0.40   5 13 0.0000 0.5891 P(5)=1.000  0.0327 0.0033 2097.77 -7624.53
 89% 0.65 0.26 0.29 0.19 0.20 0.40   5 13 0.0000 0.5893 P(5)=1.000  0.0327 0.0033 2111.63 -7627.78
 89% 0.65 0.26 0.29 0.19 0.20 0.40   5 13 0.0000 0.5889 P(5)=1.000  0.0327 0.0033 2170.58 -7623.90
 89% 0.65 0.26 0.29 0.19 0.20 0.40   5 13 0.0000 0.5885 P(5)=1.000  0.0327 0.0033 2113.90 -7615.28
 89% 0.65 0.26 0.29 0.19 0.20 0.40   5 13 0.0000 0.5881 P(5)=1.000  0.0328 0.0033 2161.32 -7623.32
 89% 0.65 0.26 0.29 0.19 0.20 0.40   5 13 0.0000 0.5884 P(5)=1.000  0.0328 0.0033 2085.37 -7611.29
 89% 0.65 0.26 0.29 0.19 0.20 0.40   5 13 0.0000 0.5887 P(5)=1.000  0.0328 0.0033 2089.10 -7605.37
 89% 0.65 0.26 0.29 0.19 0.20 0.40   5 13 0.0000 0.5887 P(5)=1.000  0.0328 0.0033 2099.85 -7616.76
 89% 0.65 0.26 0.29 0.19 0.20 0.40   5 13 0.0000 0.5887 P(5)=1.000  0.0328 0.0033 2097.30 -7610.00
 89% 0.65 0.26 0.29 0.19 0.20 0.40   5 13 0.0000 0.5890 P(5)=1.000  0.0328 0.0033 2133.87 -7611.31
 89% 0.65 0.26 0.29 0.19 0.20 0.40   5 13 0.0000 0.5886 P(5)=1.000  0.0328 0.0033 2123.12 -7611.54
 89% 0.65 0.26 0.29 0.19 0.20 0.40   5 13 0.0000 0.5882 P(5)=1.000  0.0328 0.0033 2125.66 -7619.37
 89% 0.65 0.26 0.29 0.19 0.21 0.40   5 13 0.0000 0.5877 P(5)=1.000  0.0328 0.0033 2093.05 -7607.96
 89% 0.65 0.26 0.29 0.19 0.21 0.40   5 13 0.0000 0.5873 P(5)=1.000  0.0328 0.0033 2114.42 -7601.93
 89% 0.65 0.26 0.29 0.19 0.20 0.40   5 13 0.0000 0.5869 P(5)=1.000  0.0328 0.0033 2109.78 -7609.52
 89% 0.65 0.26 0.29 0.19 0.20 0.40   5 13 0.0000 0.5872 P(5)=1.000  0.0328 0.0033 2088.79 -7595.10
 89% 0.65 0.26 0.29 0.19 0.21 0.40   5 13 0.0000 0.5872 P(5)=1.000  0.0328 0.0033 2144.57 -7609.93
 89% 0.65 0.26 0.29 0.19 0.21 0.40   5 13 0.0000 0.5868 P(5)=1.000  0.0328 0.0033 2136.54 -7607.36
 90% 0.65 0.26 0.29 0.19 0.21 0.40   5 13 0.0000 0.5868 P(5)=1.000  0.0328 0.0033 2139.06 -7602.13
 90% 0.65 0.26 0.29 0.19 0.21 0.40   5 13 0.0000 0.5868 P(5)=1.000  0.0328 0.0033 2110.23 -7598.44
 90% 0.65 0.26 0.29 0.19 0.21 0.40   5 13 0.0000 0.5864 P(5)=1.000  0.0328 0.0033 2151.48 -7602.07
 90% 0.65 0.26 0.29 0.19 0.21 0.40   5 13 0.0000 0.5860 P(5)=1.000  0.0328 0.0033 2107.80 -7605.20
 90% 0.65 0.26 0.29 0.19 0.21 0.40   5 13 0.0000 0.5856 P(5)=1.000  0.0328 0.0033 2139.62 -7610.41
 90% 0.65 0.26 0.29 0.19 0.21 0.40   5 13 0.0000 0.5859 P(5)=1.000  0.0328 0.0033 2137.37 -7607.14
 90% 0.65 0.26 0.29 0.19 0.21 0.40   5 13 0.0000 0.5855 P(5)=1.000  0.0328 0.0033 2134.91 -7600.41
 90% 0.65 0.26 0.29 0.19 0.21 0.40   5 13 0.0000 0.5858 P(5)=1.000  0.0328 0.0033 2181.66 -7611.06
 90% 0.65 0.26 0.29 0.19 0.21 0.40   5 13 0.0000 0.5854 P(5)=1.000  0.0328 0.0033 2164.93 -7617.37
 90% 0.65 0.26 0.29 0.19 0.21 0.40   5 13 0.0000 0.5850 P(5)=1.000  0.0328 0.0033 2104.29 -7613.72
 90% 0.65 0.26 0.29 0.19 0.21 0.40   5 13 0.0000 0.5846 P(5)=1.000  0.0328 0.0033 2137.59 -7612.59  2:49

 90% 0.65 0.26 0.29 0.19 0.21 0.40   5 13 0.0000 0.5842 P(5)=1.000  0.0328 0.0033 2132.75 -7618.36
 90% 0.65 0.26 0.29 0.19 0.21 0.40   5 13 0.0000 0.5838 P(5)=1.000  0.0328 0.0033 2150.10 -7629.83
 90% 0.65 0.26 0.29 0.19 0.21 0.40   5 13 0.0000 0.5834 P(5)=1.000  0.0328 0.0033 2144.63 -7622.78
 90% 0.65 0.26 0.29 0.19 0.21 0.40   5 13 0.0000 0.5837 P(5)=1.000  0.0328 0.0033 2145.56 -7623.10
 90% 0.65 0.26 0.29 0.19 0.21 0.40   5 13 0.0000 0.5840 P(5)=1.000  0.0328 0.0033 2092.78 -7613.23
 90% 0.65 0.26 0.29 0.19 0.21 0.40   5 13 0.0000 0.5842 P(5)=1.000  0.0328 0.0033 2101.72 -7614.34
 90% 0.65 0.26 0.29 0.19 0.21 0.40   5 13 0.0000 0.5838 P(5)=1.000  0.0328 0.0033 2107.91 -7615.61
 90% 0.65 0.26 0.29 0.19 0.21 0.40   5 13 0.0000 0.5841 P(5)=1.000  0.0328 0.0033 2118.92 -7610.26
 90% 0.65 0.26 0.29 0.19 0.21 0.40   5 13 0.0000 0.5844 P(5)=1.000  0.0328 0.0033 2121.67 -7612.53
 91% 0.65 0.26 0.29 0.19 0.21 0.40   5 13 0.0000 0.5844 P(5)=1.000  0.0328 0.0033 2110.46 -7599.76
 91% 0.65 0.26 0.29 0.19 0.21 0.40   5 13 0.0000 0.5847 P(5)=1.000  0.0328 0.0033 2157.70 -7601.45
 91% 0.65 0.26 0.29 0.19 0.21 0.40   5 13 0.0000 0.5850 P(5)=1.000  0.0328 0.0033 2150.74 -7607.77
 91% 0.65 0.26 0.29 0.19 0.21 0.40   5 13 0.0000 0.5853 P(5)=1.000  0.0328 0.0033 2115.45 -7615.47
 91% 0.65 0.26 0.29 0.19 0.21 0.40   5 13 0.0000 0.5853 P(5)=1.000  0.0328 0.0033 2117.14 -7619.83
 91% 0.65 0.26 0.29 0.19 0.21 0.40   5 13 0.0000 0.5855 P(5)=1.000  0.0328 0.0033 2157.98 -7615.28
 91% 0.65 0.26 0.29 0.19 0.21 0.40   5 13 0.0000 0.5851 P(5)=1.000  0.0328 0.0033 2167.06 -7620.22
 91% 0.65 0.26 0.29 0.19 0.21 0.40   5 13 0.0000 0.5851 P(5)=1.000  0.0328 0.0033 2150.06 -7629.09
 91% 0.65 0.26 0.29 0.19 0.21 0.40   5 13 0.0000 0.5851 P(5)=1.000  0.0328 0.0033 2132.17 -7615.20
 91% 0.65 0.26 0.29 0.19 0.21 0.40   5 13 0.0000 0.5851 P(5)=1.000  0.0328 0.0033 2076.83 -7610.25
 91% 0.65 0.26 0.29 0.19 0.21 0.40   5 13 0.0000 0.5847 P(5)=1.000  0.0328 0.0033 2092.41 -7611.74
 91% 0.65 0.26 0.29 0.19 0.21 0.40   5 13 0.0000 0.5847 P(5)=1.000  0.0328 0.0033 2102.31 -7609.34
 91% 0.65 0.26 0.29 0.19 0.21 0.40   5 13 0.0000 0.5847 P(5)=1.000  0.0328 0.0033 2096.12 -7613.10
 91% 0.65 0.26 0.29 0.19 0.21 0.40   5 13 0.0000 0.5843 P(5)=1.000  0.0328 0.0033 2113.62 -7618.03
 91% 0.65 0.26 0.29 0.19 0.21 0.40   5 13 0.0000 0.5843 P(5)=1.000  0.0328 0.0033 2142.09 -7628.26
 91% 0.65 0.26 0.29 0.19 0.21 0.40   5 13 0.0000 0.5840 P(5)=1.000  0.0328 0.0033 2108.16 -7629.79
 91% 0.65 0.26 0.29 0.19 0.21 0.40   5 13 0.0000 0.5836 P(5)=1.000  0.0328 0.0033 2102.50 -7612.95
 91% 0.65 0.26 0.29 0.19 0.21 0.40   5 13 0.0000 0.5836 P(5)=1.000  0.0328 0.0033 2136.05 -7617.33
 91% 0.65 0.26 0.29 0.19 0.21 0.40   5 13 0.0000 0.5832 P(5)=1.000  0.0328 0.0033 2097.22 -7606.62
 91% 0.65 0.26 0.29 0.19 0.21 0.40   5 13 0.0000 0.5834 P(5)=1.000  0.0328 0.0033 2096.02 -7603.30
 92% 0.65 0.26 0.29 0.19 0.21 0.40   5 13 0.0000 0.5837 P(5)=1.000  0.0328 0.0033 2152.34 -7619.70
 92% 0.65 0.26 0.29 0.19 0.21 0.40   5 13 0.0000 0.5840 P(5)=1.000  0.0328 0.0033 2134.89 -7620.89
 92% 0.65 0.26 0.29 0.19 0.21 0.40   5 13 0.0000 0.5843 P(5)=1.000  0.0328 0.0033 2155.86 -7634.78
 92% 0.65 0.26 0.29 0.19 0.21 0.40   5 13 0.0000 0.5846 P(5)=1.000  0.0328 0.0033 2156.09 -7618.08
 92% 0.65 0.26 0.29 0.19 0.21 0.40   5 13 0.0000 0.5848 P(5)=1.000  0.0328 0.0033 2153.38 -7630.16
 92% 0.65 0.26 0.29 0.19 0.21 0.40   5 13 0.0000 0.5845 P(5)=1.000  0.0328 0.0033 2153.92 -7620.65
 92% 0.65 0.26 0.29 0.19 0.21 0.40   5 13 0.0000 0.5847 P(5)=1.000  0.0328 0.0033 2146.50 -7614.14
 92% 0.65 0.26 0.29 0.19 0.21 0.40   5 13 0.0000 0.5850 P(5)=1.000  0.0328 0.0033 2153.79 -7609.30
 92% 0.65 0.26 0.29 0.19 0.21 0.40   5 13 0.0000 0.5846 P(5)=1.000  0.0328 0.0033 2155.41 -7605.12
 92% 0.65 0.26 0.29 0.19 0.21 0.40   5 13 0.0000 0.5842 P(5)=1.000  0.0328 0.0033 2147.01 -7609.86
 92% 0.65 0.26 0.29 0.19 0.21 0.40   5 13 0.0000 0.5845 P(5)=1.000  0.0328 0.0033 2139.16 -7609.98
 92% 0.65 0.26 0.29 0.19 0.21 0.40   5 13 0.0000 0.5848 P(5)=1.000  0.0328 0.0033 2116.59 -7596.34
 92% 0.65 0.26 0.29 0.19 0.21 0.40   5 13 0.0000 0.5851 P(5)=1.000  0.0328 0.0033 2106.01 -7598.98
 92% 0.65 0.26 0.29 0.19 0.21 0.40   5 13 0.0000 0.5847 P(5)=1.000  0.0328 0.0033 2070.85 -7602.82
 92% 0.65 0.26 0.29 0.19 0.21 0.40   5 13 0.0000 0.5843 P(5)=1.000  0.0328 0.0033 2156.23 -7603.11
 92% 0.65 0.26 0.29 0.19 0.21 0.40   5 13 0.0000 0.5846 P(5)=1.000  0.0328 0.0033 2132.17 -7612.17
 92% 0.65 0.26 0.29 0.19 0.21 0.40   5 13 0.0000 0.5848 P(5)=1.000  0.0328 0.0033 2161.93 -7628.92
 92% 0.65 0.26 0.29 0.19 0.21 0.40   5 13 0.0000 0.5848 P(5)=1.000  0.0328 0.0033 2145.58 -7620.90
 92% 0.65 0.26 0.29 0.19 0.21 0.40   5 13 0.0000 0.5851 P(5)=1.000  0.0328 0.0033 2144.19 -7635.21
 92% 0.65 0.26 0.29 0.19 0.21 0.40   5 13 0.0000 0.5854 P(5)=1.000  0.0328 0.0033 2136.11 -7619.03
 93% 0.65 0.26 0.29 0.19 0.21 0.40   5 13 0.0000 0.5854 P(5)=1.000  0.0328 0.0033 2133.75 -7614.70
 93% 0.65 0.26 0.29 0.19 0.21 0.40   5 13 0.0000 0.5854 P(5)=1.000  0.0328 0.0033 2134.93 -7631.97
 93% 0.65 0.26 0.29 0.19 0.21 0.40   5 13 0.0000 0.5857 P(5)=1.000  0.0328 0.0033 2126.93 -7622.14
 93% 0.65 0.26 0.29 0.19 0.21 0.40   5 13 0.0000 0.5859 P(5)=1.000  0.0328 0.0033 2139.43 -7617.54
 93% 0.65 0.26 0.29 0.19 0.21 0.40   5 13 0.0000 0.5862 P(5)=1.000  0.0328 0.0033 2158.99 -7619.73
 93% 0.65 0.26 0.29 0.19 0.21 0.40   5 13 0.0000 0.5858 P(5)=1.000  0.0328 0.0033 2168.41 -7623.79
 93% 0.65 0.26 0.29 0.19 0.21 0.40   5 13 0.0000 0.5854 P(5)=1.000  0.0328 0.0033 2137.82 -7618.74
 93% 0.65 0.26 0.29 0.19 0.21 0.40   5 13 0.0000 0.5850 P(5)=1.000  0.0328 0.0033 2098.72 -7601.08
 93% 0.65 0.26 0.29 0.19 0.21 0.40   5 13 0.0000 0.5853 P(5)=1.000  0.0328 0.0033 2147.08 -7616.19
 93% 0.65 0.26 0.29 0.19 0.21 0.40   5 13 0.0000 0.5849 P(5)=1.000  0.0328 0.0033 2136.06 -7624.00
 93% 0.65 0.26 0.29 0.19 0.21 0.40   5 13 0.0000 0.5845 P(5)=1.000  0.0328 0.0033 2126.25 -7618.69
 93% 0.65 0.26 0.29 0.19 0.21 0.40   5 13 0.0000 0.5842 P(5)=1.000  0.0328 0.0033 2140.27 -7615.01
 93% 0.65 0.26 0.29 0.19 0.21 0.40   5 13 0.0000 0.5844 P(5)=1.000  0.0328 0.0033 2119.38 -7615.27
 93% 0.65 0.26 0.29 0.19 0.21 0.40   5 13 0.0000 0.5847 P(5)=1.000  0.0328 0.0033 2118.95 -7618.19
 93% 0.65 0.26 0.29 0.19 0.21 0.40   5 13 0.0000 0.5850 P(5)=1.000  0.0328 0.0033 2127.13 -7624.25
 93% 0.65 0.26 0.29 0.19 0.21 0.40   5 13 0.0000 0.5853 P(5)=1.000  0.0328 0.0033 2103.12 -7615.53
 93% 0.65 0.26 0.29 0.19 0.21 0.40   5 13 0.0000 0.5853 P(5)=1.000  0.0328 0.0033 2101.96 -7605.14
 93% 0.65 0.26 0.29 0.19 0.21 0.40   5 13 0.0000 0.5855 P(5)=1.000  0.0328 0.0033 2104.74 -7616.45
 93% 0.65 0.26 0.29 0.19 0.21 0.40   5 13 0.0000 0.5855 P(5)=1.000  0.0328 0.0033 2105.05 -7610.45
 93% 0.65 0.26 0.29 0.19 0.21 0.40   5 13 0.0000 0.5855 P(5)=1.000  0.0328 0.0033 2072.75 -7615.16
 94% 0.65 0.26 0.29 0.19 0.21 0.40   5 13 0.0000 0.5855 P(5)=1.000  0.0328 0.0033 2086.78 -7624.25
 94% 0.65 0.26 0.29 0.19 0.21 0.40   5 13 0.0000 0.5855 P(5)=1.000  0.0328 0.0033 2075.94 -7623.99
 94% 0.65 0.26 0.29 0.19 0.21 0.40   5 13 0.0000 0.5858 P(5)=1.000  0.0328 0.0033 2089.94 -7615.97
 94% 0.65 0.26 0.29 0.19 0.21 0.40   5 13 0.0000 0.5861 P(5)=1.000  0.0328 0.0033 2111.46 -7626.24
 94% 0.65 0.26 0.29 0.19 0.21 0.40   5 13 0.0000 0.5861 P(5)=1.000  0.0328 0.0033 2089.72 -7614.89
 94% 0.65 0.26 0.29 0.19 0.21 0.40   5 13 0.0000 0.5863 P(5)=1.000  0.0328 0.0033 2081.46 -7630.55
 94% 0.65 0.26 0.29 0.19 0.21 0.40   5 13 0.0000 0.5860 P(5)=1.000  0.0328 0.0033 2093.42 -7612.13
 94% 0.65 0.26 0.29 0.19 0.21 0.40   5 13 0.0000 0.5862 P(5)=1.000  0.0327 0.0033 2103.69 -7613.30
 94% 0.65 0.26 0.29 0.19 0.21 0.40   5 13 0.0000 0.5865 P(5)=1.000  0.0327 0.0033 2088.27 -7619.84
 94% 0.65 0.26 0.29 0.19 0.21 0.40   5 13 0.0000 0.5868 P(5)=1.000  0.0327 0.0033 2069.21 -7613.30
 94% 0.65 0.26 0.29 0.19 0.21 0.40   5 13 0.0000 0.5868 P(5)=1.000  0.0327 0.0033 2115.58 -7622.13
 94% 0.65 0.26 0.29 0.19 0.21 0.40   5 13 0.0000 0.5868 P(5)=1.000  0.0327 0.0033 2073.39 -7612.39
 94% 0.65 0.26 0.29 0.19 0.21 0.40   5 13 0.0000 0.5870 P(5)=1.000  0.0327 0.0033 2088.74 -7628.56
 94% 0.65 0.26 0.29 0.19 0.21 0.40   5 13 0.0000 0.5873 P(5)=1.000  0.0327 0.0033 2061.24 -7623.60
 94% 0.65 0.26 0.29 0.19 0.21 0.40   5 13 0.0000 0.5873 P(5)=1.000  0.0327 0.0033 2058.30 -7613.69
 94% 0.65 0.26 0.29 0.19 0.21 0.40   5 13 0.0000 0.5876 P(5)=1.000  0.0327 0.0033 2058.17 -7625.93
 94% 0.65 0.26 0.29 0.19 0.21 0.40   5 13 0.0000 0.5876 P(5)=1.000  0.0327 0.0033 2039.30 -7624.17
 94% 0.65 0.26 0.29 0.19 0.21 0.40   5 13 0.0000 0.5876 P(5)=1.000  0.0327 0.0033 2087.14 -7609.94
 94% 0.65 0.26 0.29 0.19 0.21 0.40   5 13 0.0000 0.5876 P(5)=1.000  0.0327 0.0033 2059.60 -7607.76
 94% 0.65 0.26 0.29 0.19 0.21 0.40   5 13 0.0000 0.5879 P(5)=1.000  0.0327 0.0033 2051.69 -7622.37
 95% 0.65 0.26 0.29 0.19 0.21 0.40   5 13 0.0000 0.5879 P(5)=1.000  0.0327 0.0033 2049.69 -7614.57
 95% 0.65 0.26 0.29 0.19 0.21 0.40   5 13 0.0000 0.5879 P(5)=1.000  0.0327 0.0033 2043.70 -7613.93
 95% 0.65 0.26 0.29 0.19 0.21 0.40   5 13 0.0000 0.5875 P(5)=1.000  0.0327 0.0033 2108.22 -7624.64
 95% 0.65 0.26 0.29 0.19 0.21 0.40   5 13 0.0000 0.5875 P(5)=1.000  0.0327 0.0033 2058.35 -7620.16
 95% 0.65 0.26 0.29 0.19 0.21 0.40   5 13 0.0000 0.5875 P(5)=1.000  0.0327 0.0033 2071.04 -7619.94
 95% 0.65 0.26 0.29 0.19 0.21 0.40   5 13 0.0000 0.5875 P(5)=1.000  0.0327 0.0033 2058.63 -7616.50
 95% 0.65 0.26 0.29 0.19 0.21 0.40   5 13 0.0000 0.5877 P(5)=1.000  0.0327 0.0033 2072.30 -7622.23
 95% 0.65 0.26 0.29 0.19 0.21 0.40   5 13 0.0000 0.5880 P(5)=1.000  0.0327 0.0033 2068.02 -7616.34
 95% 0.65 0.26 0.29 0.19 0.21 0.40   5 13 0.0000 0.5883 P(5)=1.000  0.0327 0.0033 2070.79 -7620.65
 95% 0.65 0.26 0.29 0.19 0.21 0.40   5 13 0.0000 0.5879 P(5)=1.000  0.0327 0.0033 2054.70 -7622.79
 95% 0.65 0.26 0.29 0.19 0.21 0.40   5 13 0.0000 0.5875 P(5)=1.000  0.0327 0.0033 2064.05 -7623.93  2:58

 95% 0.65 0.26 0.29 0.19 0.21 0.40   5 13 0.0000 0.5875 P(5)=1.000  0.0327 0.0033 2130.78 -7619.36
 95% 0.65 0.26 0.29 0.19 0.21 0.40   5 13 0.0000 0.5878 P(5)=1.000  0.0327 0.0033 2117.25 -7608.11
 95% 0.65 0.26 0.29 0.19 0.21 0.40   5 13 0.0000 0.5880 P(5)=1.000  0.0327 0.0033 2090.46 -7611.60
 95% 0.65 0.26 0.29 0.19 0.21 0.40   5 13 0.0000 0.5883 P(5)=1.000  0.0327 0.0033 2047.89 -7615.22
 95% 0.65 0.26 0.29 0.19 0.21 0.40   5 13 0.0000 0.5886 P(5)=1.000  0.0327 0.0033 2104.04 -7619.72
 95% 0.65 0.26 0.29 0.19 0.21 0.40   5 13 0.0000 0.5888 P(5)=1.000  0.0327 0.0033 2121.33 -7606.94
 95% 0.65 0.26 0.29 0.19 0.21 0.40   5 13 0.0000 0.5888 P(5)=1.000  0.0327 0.0033 2130.40 -7607.01
 95% 0.65 0.26 0.29 0.19 0.21 0.40   5 13 0.0000 0.5888 P(5)=1.000  0.0327 0.0033 2052.90 -7607.41
 95% 0.65 0.26 0.29 0.19 0.21 0.40   5 13 0.0000 0.5885 P(5)=1.000  0.0327 0.0033 2068.42 -7620.30
 96% 0.65 0.26 0.29 0.19 0.21 0.40   5 13 0.0000 0.5887 P(5)=1.000  0.0327 0.0033 2103.68 -7621.03
 96% 0.65 0.26 0.29 0.19 0.21 0.40   5 13 0.0000 0.5883 P(5)=1.000  0.0327 0.0033 2085.51 -7608.75
 96% 0.65 0.26 0.29 0.19 0.21 0.40   5 13 0.0000 0.5880 P(5)=1.000  0.0327 0.0033 2085.70 -7617.84
 96% 0.65 0.26 0.29 0.19 0.21 0.40   5 13 0.0000 0.5876 P(5)=1.000  0.0327 0.0033 2078.27 -7613.13
 96% 0.65 0.26 0.29 0.19 0.21 0.40   5 13 0.0000 0.5872 P(5)=1.000  0.0327 0.0033 2064.96 -7611.82
 96% 0.65 0.26 0.29 0.19 0.21 0.40   5 13 0.0000 0.5875 P(5)=1.000  0.0327 0.0033 2071.94 -7616.61
 96% 0.65 0.26 0.29 0.19 0.21 0.40   5 13 0.0000 0.5877 P(5)=1.000  0.0327 0.0033 2077.41 -7613.08
 96% 0.65 0.26 0.29 0.19 0.21 0.40   5 13 0.0000 0.5877 P(5)=1.000  0.0327 0.0033 2095.93 -7612.99
 96% 0.65 0.26 0.29 0.19 0.21 0.40   5 13 0.0000 0.5880 P(5)=1.000  0.0327 0.0033 2097.99 -7610.46
 96% 0.65 0.26 0.29 0.19 0.21 0.40   5 13 0.0000 0.5876 P(5)=1.000  0.0327 0.0033 2093.63 -7621.89
 96% 0.65 0.26 0.29 0.19 0.21 0.40   5 13 0.0000 0.5876 P(5)=1.000  0.0327 0.0033 2140.91 -7615.80
 96% 0.65 0.26 0.29 0.19 0.21 0.40   5 13 0.0000 0.5873 P(5)=1.000  0.0327 0.0033 2129.83 -7629.19
 96% 0.65 0.26 0.29 0.19 0.21 0.40   5 13 0.0000 0.5875 P(5)=1.000  0.0327 0.0033 2058.76 -7615.65
 96% 0.65 0.26 0.29 0.19 0.21 0.40   5 13 0.0000 0.5875 P(5)=1.000  0.0327 0.0033 2071.68 -7620.86
 96% 0.65 0.26 0.29 0.19 0.21 0.40   5 13 0.0000 0.5871 P(5)=1.000  0.0327 0.0033 2054.07 -7627.08
 96% 0.65 0.26 0.29 0.19 0.21 0.40   5 13 0.0000 0.5874 P(5)=1.000  0.0327 0.0033 2064.74 -7642.01
 96% 0.65 0.26 0.29 0.19 0.21 0.40   5 13 0.0000 0.5870 P(5)=1.000  0.0327 0.0033 2115.75 -7641.79
 96% 0.65 0.26 0.29 0.19 0.21 0.40   5 13 0.0000 0.5873 P(5)=1.000  0.0327 0.0033 2085.06 -7621.08
 96% 0.65 0.26 0.29 0.19 0.21 0.40   5 13 0.0000 0.5873 P(5)=1.000  0.0327 0.0033 2032.75 -7614.48
 96% 0.65 0.26 0.29 0.19 0.21 0.40   5 13 0.0000 0.5876 P(5)=1.000  0.0327 0.0033 2021.54 -7618.17
 97% 0.65 0.26 0.29 0.19 0.21 0.40   5 13 0.0000 0.5876 P(5)=1.000  0.0327 0.0033 2015.11 -7622.44
 97% 0.65 0.26 0.29 0.19 0.21 0.40   5 13 0.0000 0.5878 P(5)=1.000  0.0327 0.0033 2046.81 -7619.54
 97% 0.65 0.26 0.29 0.19 0.21 0.40   5 13 0.0000 0.5881 P(5)=1.000  0.0327 0.0033 2107.83 -7617.83
 97% 0.65 0.26 0.29 0.19 0.21 0.40   5 13 0.0000 0.5883 P(5)=1.000  0.0327 0.0033 2096.28 -7617.86
 97% 0.65 0.26 0.29 0.19 0.21 0.40   5 13 0.0000 0.5880 P(5)=1.000  0.0327 0.0033 2096.54 -7609.28
 97% 0.65 0.26 0.29 0.19 0.21 0.40   5 13 0.0000 0.5880 P(5)=1.000  0.0327 0.0033 2068.32 -7616.62
 97% 0.65 0.26 0.29 0.19 0.21 0.40   5 13 0.0000 0.5882 P(5)=1.000  0.0327 0.0033 2045.25 -7613.06
 97% 0.65 0.26 0.29 0.19 0.21 0.40   5 13 0.0000 0.5885 P(5)=1.000  0.0327 0.0033 2073.52 -7606.67
 97% 0.65 0.26 0.29 0.19 0.21 0.40   5 13 0.0000 0.5885 P(5)=1.000  0.0327 0.0033 2070.26 -7610.18
 97% 0.65 0.26 0.29 0.19 0.21 0.40   5 13 0.0000 0.5888 P(5)=1.000  0.0327 0.0033 2078.20 -7607.61
 97% 0.65 0.26 0.29 0.19 0.21 0.40   5 13 0.0000 0.5888 P(5)=1.000  0.0327 0.0033 2045.25 -7616.86
 97% 0.65 0.26 0.29 0.19 0.21 0.40   5 13 0.0000 0.5888 P(5)=1.000  0.0327 0.0033 2045.76 -7617.67
 97% 0.65 0.26 0.29 0.19 0.21 0.40   5 13 0.0000 0.5884 P(5)=1.000  0.0327 0.0033 2058.65 -7623.22
 97% 0.65 0.26 0.29 0.19 0.21 0.40   5 13 0.0000 0.5886 P(5)=1.000  0.0327 0.0033 2069.99 -7627.08
 97% 0.65 0.26 0.29 0.19 0.21 0.40   5 13 0.0000 0.5886 P(5)=1.000  0.0327 0.0033 2020.38 -7615.63
 97% 0.65 0.26 0.29 0.19 0.21 0.40   5 13 0.0000 0.5889 P(5)=1.000  0.0327 0.0033 2038.28 -7615.64
 97% 0.65 0.26 0.29 0.19 0.21 0.40   5 13 0.0000 0.5892 P(5)=1.000  0.0327 0.0033 2050.23 -7609.54
 97% 0.65 0.26 0.29 0.19 0.21 0.40   5 13 0.0000 0.5894 P(5)=1.000  0.0327 0.0033 2058.30 -7626.37
 97% 0.65 0.26 0.29 0.19 0.21 0.40   5 13 0.0000 0.5897 P(5)=1.000  0.0327 0.0033 2078.74 -7632.73
 97% 0.65 0.26 0.29 0.19 0.21 0.40   5 13 0.0000 0.5900 P(5)=1.000  0.0327 0.0033 2072.20 -7614.99
 98% 0.65 0.26 0.29 0.19 0.21 0.40   5 13 0.0000 0.5902 P(5)=1.000  0.0327 0.0033 2089.82 -7616.03
 98% 0.65 0.26 0.29 0.19 0.21 0.40   5 13 0.0000 0.5902 P(5)=1.000  0.0327 0.0033 2085.27 -7625.05
 98% 0.65 0.26 0.29 0.19 0.21 0.40   5 13 0.0000 0.5902 P(5)=1.000  0.0327 0.0033 2041.12 -7625.84
 98% 0.65 0.26 0.29 0.19 0.21 0.40   5 13 0.0000 0.5905 P(5)=1.000  0.0327 0.0033 2050.58 -7621.27
 98% 0.65 0.26 0.29 0.19 0.21 0.40   5 13 0.0000 0.5907 P(5)=1.000  0.0327 0.0033 2049.82 -7627.88
 98% 0.65 0.26 0.29 0.19 0.21 0.40   5 13 0.0000 0.5904 P(5)=1.000  0.0327 0.0033 2059.76 -7625.75
 98% 0.65 0.26 0.29 0.19 0.21 0.40   5 13 0.0000 0.5906 P(5)=1.000  0.0327 0.0033 2067.27 -7626.93
 98% 0.65 0.26 0.29 0.19 0.21 0.40   5 13 0.0000 0.5902 P(5)=1.000  0.0327 0.0033 2067.66 -7618.43
 98% 0.65 0.26 0.29 0.19 0.21 0.40   5 13 0.0000 0.5905 P(5)=1.000  0.0327 0.0033 2060.20 -7616.58
 98% 0.65 0.26 0.29 0.19 0.21 0.40   5 13 0.0000 0.5901 P(5)=1.000  0.0327 0.0033 2074.51 -7608.78
 98% 0.65 0.26 0.29 0.19 0.21 0.40   5 13 0.0000 0.5898 P(5)=1.000  0.0327 0.0033 2056.26 -7599.35
 98% 0.65 0.26 0.29 0.19 0.21 0.40   5 13 0.0000 0.5900 P(5)=1.000  0.0327 0.0033 2088.10 -7616.81
 98% 0.65 0.26 0.29 0.19 0.21 0.40   5 13 0.0000 0.5903 P(5)=1.000  0.0327 0.0033 2083.42 -7626.94
 98% 0.65 0.26 0.29 0.19 0.21 0.40   5 13 0.0000 0.5905 P(5)=1.000  0.0327 0.0033 2072.59 -7618.52
 98% 0.65 0.26 0.29 0.19 0.21 0.40   5 13 0.0000 0.5902 P(5)=1.000  0.0327 0.0033 2065.47 -7620.01
 98% 0.65 0.26 0.29 0.19 0.21 0.40   5 13 0.0000 0.5904 P(5)=1.000  0.0327 0.0033 2068.91 -7619.61
 98% 0.65 0.26 0.29 0.19 0.21 0.40   5 13 0.0000 0.5901 P(5)=1.000  0.0327 0.0033 2067.45 -7625.30
 98% 0.65 0.26 0.29 0.19 0.21 0.40   5 13 0.0000 0.5903 P(5)=1.000  0.0327 0.0033 2053.61 -7619.56
 98% 0.65 0.26 0.29 0.19 0.21 0.40   5 13 0.0000 0.5906 P(5)=1.000  0.0327 0.0033 2055.21 -7621.85
 98% 0.65 0.26 0.29 0.19 0.21 0.40   5 13 0.0000 0.5908 P(5)=1.000  0.0327 0.0033 2037.72 -7612.97
 99% 0.65 0.26 0.29 0.19 0.21 0.40   5 13 0.0000 0.5911 P(5)=1.000  0.0327 0.0033 2056.89 -7610.20
 99% 0.65 0.26 0.29 0.19 0.21 0.40   5 13 0.0000 0.5913 P(5)=1.000  0.0327 0.0033 2050.31 -7614.96
 99% 0.65 0.26 0.29 0.19 0.21 0.40   5 13 0.0000 0.5916 P(5)=1.000  0.0327 0.0033 2037.96 -7610.57
 99% 0.65 0.26 0.29 0.19 0.21 0.40   5 13 0.0000 0.5912 P(5)=1.000  0.0327 0.0033 2050.94 -7614.05
 99% 0.65 0.26 0.29 0.19 0.21 0.40   5 13 0.0000 0.5915 P(5)=1.000  0.0327 0.0033 2060.32 -7616.40
 99% 0.65 0.26 0.29 0.19 0.21 0.40   5 13 0.0000 0.5917 P(5)=1.000  0.0327 0.0033 2097.74 -7628.66
 99% 0.65 0.26 0.29 0.19 0.21 0.40   5 13 0.0000 0.5914 P(5)=1.000  0.0327 0.0033 2095.46 -7626.19
 99% 0.65 0.26 0.29 0.19 0.21 0.40   5 13 0.0000 0.5910 P(5)=1.000  0.0327 0.0033 2095.88 -7623.80
 99% 0.65 0.26 0.29 0.19 0.21 0.40   5 13 0.0000 0.5913 P(5)=1.000  0.0327 0.0033 2070.37 -7624.04
 99% 0.65 0.26 0.29 0.19 0.21 0.40   5 13 0.0000 0.5909 P(5)=1.000  0.0327 0.0033 2094.36 -7622.39
 99% 0.65 0.26 0.29 0.19 0.21 0.40   5 13 0.0000 0.5905 P(5)=1.000  0.0327 0.0033 2084.14 -7607.52
 99% 0.65 0.26 0.29 0.19 0.21 0.40   5 13 0.0000 0.5901 P(5)=1.000  0.0326 0.0033 2054.58 -7604.50
 99% 0.65 0.26 0.29 0.19 0.21 0.40   5 13 0.0000 0.5898 P(5)=1.000  0.0326 0.0033 2036.31 -7613.15
 99% 0.65 0.26 0.29 0.19 0.21 0.40   5 13 0.0000 0.5900 P(5)=1.000  0.0326 0.0033 2003.50 -7611.49
 99% 0.65 0.26 0.29 0.19 0.21 0.40   5 13 0.0000 0.5903 P(5)=1.000  0.0326 0.0033 2017.82 -7629.87
 99% 0.65 0.26 0.29 0.19 0.21 0.40   5 13 0.0000 0.5905 P(5)=1.000  0.0326 0.0033 2018.48 -7619.14
 99% 0.65 0.26 0.29 0.19 0.21 0.40   5 13 0.0000 0.5908 P(5)=1.000  0.0326 0.0033 2074.32 -7620.68
 99% 0.65 0.26 0.29 0.19 0.21 0.40   5 13 0.0000 0.5911 P(5)=1.000  0.0326 0.0033 2066.18 -7621.36
 99% 0.65 0.26 0.29 0.19 0.21 0.40   5 13 0.0000 0.5907 P(5)=1.000  0.0326 0.0034 2061.70 -7615.33
 99% 0.65 0.26 0.29 0.19 0.21 0.40   5 13 0.0000 0.5903 P(5)=1.000  0.0326 0.0034 2074.92 -7617.86
100% 0.65 0.26 0.29 0.19 0.21 0.40   5 13 0.0000 0.5906 P(5)=1.000  0.0326 0.0034 2069.82 -7622.04
100% 0.65 0.26 0.29 0.19 0.21 0.40   5 13 0.0000 0.5906 P(5)=1.000  0.0326 0.0034 2078.14 -7614.60
100% 0.65 0.26 0.29 0.19 0.21 0.40   5 13 0.0000 0.5906 P(5)=1.000  0.0326 0.0034 2093.57 -7614.00
100% 0.65 0.26 0.29 0.19 0.21 0.40   5 13 0.0000 0.5908 P(5)=1.000  0.0326 0.0034 2098.29 -7616.29
100% 0.65 0.26 0.29 0.19 0.21 0.40   5 13 0.0000 0.5911 P(5)=1.000  0.0326 0.0034 2092.06 -7617.66
100% 0.65 0.26 0.29 0.19 0.21 0.40   5 13 0.0000 0.5911 P(5)=1.000  0.0326 0.0034 2092.78 -7612.59
100% 0.65 0.26 0.29 0.19 0.21 0.40   5 13 0.0000 0.5913 P(5)=1.000  0.0326 0.0034 2088.03 -7614.15
100% 0.65 0.26 0.29 0.19 0.21 0.40   5 13 0.0000 0.5916 P(5)=1.000  0.0326 0.0034 2073.62 -7613.17
100% 0.65 0.26 0.29 0.19 0.21 0.40   5 13 0.0000 0.5912 P(5)=1.000  0.0326 0.0034 2059.13 -7616.76
100% 0.65 0.26 0.29 0.19 0.21 0.40   5 13 0.0000 0.5915 P(5)=1.000  0.0326 0.0034 2062.70 -7618.92
100% 0.65 0.26 0.29 0.19 0.21 0.40   5 13 0.0000 0.5917 P(5)=1.000  0.0326 0.0034 2044.49 -7612.19  3:06

Time used:  3:06
Summarizing the species-tree sample in file mcmc.txt

(A) List of best models (count postP #species SpeciesTree)
   125  0.06250  0.06250   5 (W_muriae W_sebi W_mellicola W_tropicalis W_canadensis)   (W_muriae, ((W_mellicola, W_canadensis), (W_sebi, W_tropicalis)));     00101 01010 01111
   121  0.06050  0.12300   5 (W_muriae W_sebi W_mellicola W_tropicalis W_canadensis)   ((W_sebi, W_tropicalis), (W_muriae, (W_mellicola, W_canadensis)));     00101 01010 10101
   103  0.05150  0.17450   5 (W_muriae W_sebi W_mellicola W_tropicalis W_canadensis)   ((W_mellicola, W_canadensis), (W_muriae, (W_sebi, W_tropicalis)));     00101 01010 11010
    92  0.04600  0.22050   5 (W_muriae W_sebi W_mellicola W_tropicalis W_canadensis)   (W_sebi, (W_muriae, (W_mellicola, (W_tropicalis, W_canadensis))));     00011 00111 10111
    82  0.04100  0.26150   5 (W_muriae W_sebi W_mellicola W_tropicalis W_canadensis)   (W_sebi, (W_muriae, (W_tropicalis, (W_mellicola, W_canadensis))));     00101 00111 10111
    81  0.04050  0.30200   5 (W_muriae W_sebi W_mellicola W_tropicalis W_canadensis)   (W_muriae, (W_sebi, (W_tropicalis, (W_mellicola, W_canadensis))));     00101 00111 01111
    76  0.03800  0.34000   5 (W_muriae W_sebi W_mellicola W_tropicalis W_canadensis)   (W_muriae, (W_sebi, (W_mellicola, (W_tropicalis, W_canadensis))));     00011 00111 01111
    70  0.03500  0.37500   5 (W_muriae W_sebi W_mellicola W_tropicalis W_canadensis)   ((W_tropicalis, (W_mellicola, W_canadensis)), (W_muriae, W_sebi));     00101 00111 11000
    67  0.03350  0.40850   5 (W_muriae W_sebi W_mellicola W_tropicalis W_canadensis)   ((W_mellicola, (W_tropicalis, W_canadensis)), (W_muriae, W_sebi));     00011 00111 11000
    62  0.03100  0.43950   5 (W_muriae W_sebi W_mellicola W_tropicalis W_canadensis)   (W_muriae, (W_tropicalis, (W_sebi, (W_mellicola, W_canadensis))));     00101 01101 01111
    59  0.02950  0.46900   5 (W_muriae W_sebi W_mellicola W_tropicalis W_canadensis)   ((W_mellicola, W_canadensis), (W_sebi, (W_muriae, W_tropicalis)));     00101 10010 11010
    56  0.02800  0.49700   5 (W_muriae W_sebi W_mellicola W_tropicalis W_canadensis)   (W_sebi, ((W_mellicola, W_canadensis), (W_muriae, W_tropicalis)));     00101 10010 10111
    50  0.02500  0.52200   5 (W_muriae W_sebi W_mellicola W_tropicalis W_canadensis)   ((W_sebi, W_mellicola), (W_muriae, (W_tropicalis, W_canadensis)));     00011 01100 10011
    45  0.02250  0.54450   5 (W_muriae W_sebi W_mellicola W_tropicalis W_canadensis)   (W_muriae, ((W_tropicalis, W_canadensis), (W_sebi, W_mellicola)));     00011 01100 01111
    37  0.01850  0.56300   5 (W_muriae W_sebi W_mellicola W_tropicalis W_canadensis)   (W_sebi, (W_muriae, (W_canadensis, (W_mellicola, W_tropicalis))));     00110 00111 10111
    36  0.01800  0.58100   5 (W_muriae W_sebi W_mellicola W_tropicalis W_canadensis)   ((W_sebi, (W_mellicola, W_canadensis)), (W_muriae, W_tropicalis));     00101 01101 10010
    34  0.01700  0.59800   5 (W_muriae W_sebi W_mellicola W_tropicalis W_canadensis)   (W_muriae, (W_mellicola, (W_sebi, (W_tropicalis, W_canadensis))));     00011 01011 01111
    34  0.01700  0.61500   5 (W_muriae W_sebi W_mellicola W_tropicalis W_canadensis)   ((W_mellicola, W_canadensis), (W_tropicalis, (W_muriae, W_sebi)));     00101 11000 11010
    32  0.01600  0.63100   5 (W_muriae W_sebi W_mellicola W_tropicalis W_canadensis)   (W_sebi, (W_tropicalis, (W_muriae, (W_mellicola, W_canadensis))));     00101 10101 10111
    31  0.01550  0.64650   5 (W_muriae W_sebi W_mellicola W_tropicalis W_canadensis)   ((W_tropicalis, W_canadensis), (W_mellicola, (W_muriae, W_sebi)));     00011 11000 11100
    30  0.01500  0.66150   5 (W_muriae W_sebi W_mellicola W_tropicalis W_canadensis)   ((W_sebi, (W_tropicalis, W_canadensis)), (W_muriae, W_mellicola));     00011 01011 10100
    29  0.01450  0.67600   5 (W_muriae W_sebi W_mellicola W_tropicalis W_canadensis)   (W_muriae, (W_sebi, (W_canadensis, (W_mellicola, W_tropicalis))));     00110 00111 01111
    28  0.01400  0.69000   5 (W_muriae W_sebi W_mellicola W_tropicalis W_canadensis)   (W_tropicalis, (W_muriae, (W_sebi, (W_mellicola, W_canadensis))));     00101 01101 11101
    28  0.01400  0.70400   5 (W_muriae W_sebi W_mellicola W_tropicalis W_canadensis)   (W_sebi, ((W_mellicola, W_tropicalis), (W_muriae, W_canadensis)));     00110 10001 10111
    27  0.01350  0.71750   5 (W_muriae W_sebi W_mellicola W_tropicalis W_canadensis)   (W_mellicola, ((W_tropicalis, W_canadensis), (W_muriae, W_sebi)));     00011 11000 11011
    26  0.01300  0.73050   5 (W_muriae W_sebi W_mellicola W_tropicalis W_canadensis)   (W_mellicola, (W_muriae, (W_sebi, (W_tropicalis, W_canadensis))));     00011 01011 11011
    26  0.01300  0.74350   5 (W_muriae W_sebi W_mellicola W_tropicalis W_canadensis)   (W_sebi, ((W_tropicalis, W_canadensis), (W_muriae, W_mellicola)));     00011 10100 10111
    24  0.01200  0.75550   5 (W_muriae W_sebi W_mellicola W_tropicalis W_canadensis)   (W_sebi, (W_mellicola, (W_muriae, (W_tropicalis, W_canadensis))));     00011 10011 10111
    24  0.01200  0.76750   5 (W_muriae W_sebi W_mellicola W_tropicalis W_canadensis)   (W_tropicalis, ((W_mellicola, W_canadensis), (W_muriae, W_sebi)));     00101 11000 11101
    23  0.01150  0.77900   5 (W_muriae W_sebi W_mellicola W_tropicalis W_canadensis)   ((W_tropicalis, W_canadensis), (W_muriae, (W_sebi, W_mellicola)));     00011 01100 11100
    23  0.01150  0.79050   5 (W_muriae W_sebi W_mellicola W_tropicalis W_canadensis)   ((W_sebi, (W_mellicola, W_tropicalis)), (W_muriae, W_canadensis));     00110 01110 10001
    20  0.01000  0.80050   5 (W_muriae W_sebi W_mellicola W_tropicalis W_canadensis)   (W_mellicola, (W_sebi, (W_muriae, (W_tropicalis, W_canadensis))));     00011 10011 11011
    19  0.00950  0.81000   5 (W_muriae W_sebi W_mellicola W_tropicalis W_canadensis)   (W_tropicalis, (W_sebi, (W_muriae, (W_mellicola, W_canadensis))));     00101 10101 11101
    18  0.00900  0.81900   5 (W_muriae W_sebi W_mellicola W_tropicalis W_canadensis)   ((W_tropicalis, W_canadensis), (W_sebi, (W_muriae, W_mellicola)));     00011 10100 11100
    18  0.00900  0.82800   5 (W_muriae W_sebi W_mellicola W_tropicalis W_canadensis)   (W_sebi, (W_canadensis, (W_muriae, (W_mellicola, W_tropicalis))));     00110 10110 10111
    18  0.00900  0.83700   5 (W_muriae W_sebi W_mellicola W_tropicalis W_canadensis)   (W_muriae, (W_mellicola, (W_tropicalis, (W_sebi, W_canadensis))));     01001 01011 01111
    18  0.00900  0.84600   5 (W_muriae W_sebi W_mellicola W_tropicalis W_canadensis)   (W_muriae, (W_tropicalis, (W_mellicola, (W_sebi, W_canadensis))));     01001 01101 01111
    15  0.00750  0.85350   5 (W_muriae W_sebi W_mellicola W_tropicalis W_canadensis)   ((W_canadensis, (W_mellicola, W_tropicalis)), (W_muriae, W_sebi));     00110 00111 11000
    14  0.00700  0.86050   5 (W_muriae W_sebi W_mellicola W_tropicalis W_canadensis)   ((W_sebi, W_tropicalis), (W_canadensis, (W_muriae, W_mellicola)));     01010 10100 10101
    13  0.00650  0.86700   5 (W_muriae W_sebi W_mellicola W_tropicalis W_canadensis)   (W_sebi, (W_tropicalis, (W_canadensis, (W_muriae, W_mellicola))));     10100 10101 10111
    12  0.00600  0.87300   5 (W_muriae W_sebi W_mellicola W_tropicalis W_canadensis)   ((W_mellicola, W_tropicalis), (W_sebi, (W_muriae, W_canadensis)));     00110 10001 11001
    12  0.00600  0.87900   5 (W_muriae W_sebi W_mellicola W_tropicalis W_canadensis)   ((W_sebi, W_tropicalis), (W_mellicola, (W_muriae, W_canadensis)));     01010 10001 10101
    12  0.00600  0.88500   5 (W_muriae W_sebi W_mellicola W_tropicalis W_canadensis)   (W_muriae, (W_tropicalis, (W_canadensis, (W_sebi, W_mellicola))));     01100 01101 01111
    12  0.00600  0.89100   5 (W_muriae W_sebi W_mellicola W_tropicalis W_canadensis)   ((W_sebi, W_mellicola), (W_tropicalis, (W_muriae, W_canadensis)));     01100 10001 10011
    10  0.00500  0.89600   5 (W_muriae W_sebi W_mellicola W_tropicalis W_canadensis)   (W_muriae, ((W_mellicola, W_tropicalis), (W_sebi, W_canadensis)));     00110 01001 01111
    10  0.00500  0.90100   5 (W_muriae W_sebi W_mellicola W_tropicalis W_canadensis)   (W_muriae, (W_canadensis, (W_sebi, (W_mellicola, W_tropicalis))));     00110 01110 01111
     9  0.00450  0.90550   5 (W_muriae W_sebi W_mellicola W_tropicalis W_canadensis)   ((W_mellicola, W_tropicalis), (W_canadensis, (W_muriae, W_sebi)));     00110 11000 11001
     9  0.00450  0.91000   5 (W_muriae W_sebi W_mellicola W_tropicalis W_canadensis)   ((W_canadensis, (W_sebi, W_mellicola)), (W_muriae, W_tropicalis));     01100 01101 10010
     9  0.00450  0.91450   5 (W_muriae W_sebi W_mellicola W_tropicalis W_canadensis)   (W_mellicola, (W_sebi, (W_canadensis, (W_muriae, W_tropicalis))));     10010 10011 11011
     8  0.00400  0.91850   5 (W_muriae W_sebi W_mellicola W_tropicalis W_canadensis)   (W_mellicola, (W_muriae, (W_tropicalis, (W_sebi, W_canadensis))));     01001 01011 11011
     7  0.00350  0.92200   5 (W_muriae W_sebi W_mellicola W_tropicalis W_canadensis)   (W_canadensis, (W_sebi, (W_muriae, (W_mellicola, W_tropicalis))));     00110 10110 11110
     7  0.00350  0.92550   5 (W_muriae W_sebi W_mellicola W_tropicalis W_canadensis)   ((W_mellicola, (W_sebi, W_tropicalis)), (W_muriae, W_canadensis));     01010 01110 10001
     7  0.00350  0.92900   5 (W_muriae W_sebi W_mellicola W_tropicalis W_canadensis)   (W_tropicalis, (W_muriae, (W_canadensis, (W_sebi, W_mellicola))));     01100 01101 11101
     7  0.00350  0.93250   5 (W_muriae W_sebi W_mellicola W_tropicalis W_canadensis)   ((W_tropicalis, (W_sebi, W_mellicola)), (W_muriae, W_canadensis));     01100 01110 10001
     7  0.00350  0.93600   5 (W_muriae W_sebi W_mellicola W_tropicalis W_canadensis)   ((W_sebi, W_mellicola), (W_canadensis, (W_muriae, W_tropicalis)));     01100 10010 10011
     7  0.00350  0.93950   5 (W_muriae W_sebi W_mellicola W_tropicalis W_canadensis)   (W_mellicola, (W_sebi, (W_tropicalis, (W_muriae, W_canadensis))));     10001 10011 11011
     7  0.00350  0.94300   5 (W_muriae W_sebi W_mellicola W_tropicalis W_canadensis)   (W_tropicalis, (W_sebi, (W_canadensis, (W_muriae, W_mellicola))));     10100 10101 11101
     6  0.00300  0.94600   5 (W_muriae W_sebi W_mellicola W_tropicalis W_canadensis)   (W_tropicalis, (W_muriae, (W_mellicola, (W_sebi, W_canadensis))));     01001 01101 11101
     6  0.00300  0.94900   5 (W_muriae W_sebi W_mellicola W_tropicalis W_canadensis)   ((W_canadensis, (W_sebi, W_tropicalis)), (W_muriae, W_mellicola));     01010 01011 10100
     6  0.00300  0.95200   5 (W_muriae W_sebi W_mellicola W_tropicalis W_canadensis)   (W_sebi, (W_tropicalis, (W_mellicola, (W_muriae, W_canadensis))));     10001 10101 10111
     5  0.00250  0.95450   5 (W_muriae W_sebi W_mellicola W_tropicalis W_canadensis)   (W_canadensis, ((W_mellicola, W_tropicalis), (W_muriae, W_sebi)));     00110 11000 11110
     5  0.00250  0.95700   5 (W_muriae W_sebi W_mellicola W_tropicalis W_canadensis)   (W_mellicola, ((W_sebi, W_tropicalis), (W_muriae, W_canadensis)));     01010 10001 11011
     5  0.00250  0.95950   5 (W_muriae W_sebi W_mellicola W_tropicalis W_canadensis)   (W_muriae, (W_canadensis, (W_tropicalis, (W_sebi, W_mellicola))));     01100 01110 01111
     4  0.00200  0.96150   5 (W_muriae W_sebi W_mellicola W_tropicalis W_canadensis)   ((W_mellicola, W_tropicalis), (W_muriae, (W_sebi, W_canadensis)));     00110 01001 11001
     4  0.00200  0.96350   5 (W_muriae W_sebi W_mellicola W_tropicalis W_canadensis)   (W_mellicola, (W_tropicalis, (W_muriae, (W_sebi, W_canadensis))));     01001 11001 11011
     4  0.00200  0.96550   5 (W_muriae W_sebi W_mellicola W_tropicalis W_canadensis)   (W_tropicalis, (W_mellicola, (W_muriae, (W_sebi, W_canadensis))));     01001 11001 11101
     4  0.00200  0.96750   5 (W_muriae W_sebi W_mellicola W_tropicalis W_canadensis)   (W_muriae, (W_canadensis, (W_mellicola, (W_sebi, W_tropicalis))));     01010 01110 01111
     4  0.00200  0.96950   5 (W_muriae W_sebi W_mellicola W_tropicalis W_canadensis)   (W_canadensis, ((W_sebi, W_mellicola), (W_muriae, W_tropicalis)));     01100 10010 11110
     4  0.00200  0.97150   5 (W_muriae W_sebi W_mellicola W_tropicalis W_canadensis)   (W_sebi, (W_mellicola, (W_canadensis, (W_muriae, W_tropicalis))));     10010 10011 10111
     3  0.00150  0.97300   5 (W_muriae W_sebi W_mellicola W_tropicalis W_canadensis)   (W_canadensis, (W_muriae, (W_sebi, (W_mellicola, W_tropicalis))));     00110 01110 11110
     3  0.00150  0.97450   5 (W_muriae W_sebi W_mellicola W_tropicalis W_canadensis)   ((W_tropicalis, (W_sebi, W_canadensis)), (W_muriae, W_mellicola));     01001 01011 10100
     3  0.00150  0.97600   5 (W_muriae W_sebi W_mellicola W_tropicalis W_canadensis)   (W_mellicola, (W_muriae, (W_canadensis, (W_sebi, W_tropicalis))));     01010 01011 11011
     3  0.00150  0.97750   5 (W_muriae W_sebi W_mellicola W_tropicalis W_canadensis)   (W_canadensis, (W_muriae, (W_mellicola, (W_sebi, W_tropicalis))));     01010 01110 11110
     3  0.00150  0.97900   5 (W_muriae W_sebi W_mellicola W_tropicalis W_canadensis)   (W_canadensis, (W_muriae, (W_tropicalis, (W_sebi, W_mellicola))));     01100 01110 11110
     3  0.00150  0.98050   5 (W_muriae W_sebi W_mellicola W_tropicalis W_canadensis)   (W_sebi, (W_mellicola, (W_tropicalis, (W_muriae, W_canadensis))));     10001 10011 10111
     3  0.00150  0.98200   5 (W_muriae W_sebi W_mellicola W_tropicalis W_canadensis)   (W_sebi, (W_canadensis, (W_mellicola, (W_muriae, W_tropicalis))));     10010 10110 10111
     3  0.00150  0.98350   5 (W_muriae W_sebi W_mellicola W_tropicalis W_canadensis)   (W_tropicalis, (W_canadensis, (W_mellicola, (W_muriae, W_sebi))));     11000 11100 11101
     3  0.00150  0.98500   5 (W_muriae W_sebi W_mellicola W_tropicalis W_canadensis)   (W_canadensis, (W_tropicalis, (W_mellicola, (W_muriae, W_sebi))));     11000 11100 11110
     2  0.00100  0.98600   5 (W_muriae W_sebi W_mellicola W_tropicalis W_canadensis)   ((W_sebi, W_canadensis), (W_muriae, (W_mellicola, W_tropicalis)));     00110 01001 10110
     2  0.00100  0.98700   5 (W_muriae W_sebi W_mellicola W_tropicalis W_canadensis)   (W_muriae, (W_mellicola, (W_canadensis, (W_sebi, W_tropicalis))));     01010 01011 01111
     2  0.00100  0.98800   5 (W_muriae W_sebi W_mellicola W_tropicalis W_canadensis)   (W_canadensis, (W_sebi, (W_mellicola, (W_muriae, W_tropicalis))));     10010 10110 11110
     2  0.00100  0.98900   5 (W_muriae W_sebi W_mellicola W_tropicalis W_canadensis)   (W_mellicola, (W_canadensis, (W_sebi, (W_muriae, W_tropicalis))));     10010 11010 11011
     2  0.00100  0.99000   5 (W_muriae W_sebi W_mellicola W_tropicalis W_canadensis)   (W_canadensis, (W_mellicola, (W_sebi, (W_muriae, W_tropicalis))));     10010 11010 11110
     2  0.00100  0.99100   5 (W_muriae W_sebi W_mellicola W_tropicalis W_canadensis)   (W_mellicola, (W_tropicalis, (W_canadensis, (W_muriae, W_sebi))));     11000 11001 11011
     2  0.00100  0.99200   5 (W_muriae W_sebi W_mellicola W_tropicalis W_canadensis)   (W_tropicalis, (W_mellicola, (W_canadensis, (W_muriae, W_sebi))));     11000 11001 11101
     1  0.00050  0.99250   5 (W_muriae W_sebi W_mellicola W_tropicalis W_canadensis)   ((W_mellicola, (W_sebi, W_canadensis)), (W_muriae, W_tropicalis));     01001 01101 10010

(B)  1 species delimitations & their posterior probabilities
   2000   1.00000   5 (W_muriae W_sebi W_mellicola W_tropicalis W_canadensis) 

(C)  5 delimited species & their posterior probabilities
   2000   1.00000  W_muriae
   2000   1.00000  W_sebi
   2000   1.00000  W_mellicola
   2000   1.00000  W_tropicalis
   2000   1.00000  W_canadensis

(D) Posterior probability for # of species
P[5] =   1.00000
