# Supplementary material for: Application of the Phylogenetic Species Concept to Wallemia sebi from House Dust and Indoor Air Revealed by Multi-Locus Genealogical Concordance
Source: PLoS One. 2015 Mar 23;10(3):e0120894. doi: 10.1371/journal.pone.0120894 (PMC4370657; doi:10.1371/journal.pone.0120894)
Supplement: S2 File — (ZIP) [file pone.0120894.s006.zip › algorithm1/a2_m1_run3/mcmc.txt]

(((W_mellicola#0.00431669: 0.000378586	W_tropicalis#0.00047812: 0.000378586)#0.00138282: 1.28131e-05	W_sebi#0.00187718: 0.000391399)#0.0129527: 0.00246241	(W_muriae#0.00627067: 0.000445475	W_canadensis#0.000287712: 0.000445475)#0.00840982: 0.00240833)#0.0309201; 5
(((W_mellicola#0.00431669: 0.000378586	W_tropicalis#0.00047812: 0.000378586)#0.00117078: 1.28131e-05	W_sebi#0.00187718: 0.000391399)#0.0129527: 0.00246241	(W_muriae#0.00627067: 0.000445475	W_canadensis#0.000287712: 0.000445475)#0.0073529: 0.00240833)#0.0300659; 5
(((W_mellicola#0.00431669: 0.000378586	W_tropicalis#0.00047812: 0.000378586)#0.00214237: 1.28131e-05	W_sebi#0.00187718: 0.000391399)#0.0146521: 0.00246241	(W_muriae#0.00438479: 0.000445475	W_canadensis#0.000680352: 0.000445475)#0.00848037: 0.00240833)#0.0300659; 5
(((W_mellicola#0.00431669: 0.000378586	W_tropicalis#0.00047812: 0.000378586)#0.00214237: 1.28131e-05	W_sebi#0.00187718: 0.000391399)#0.0114698: 0.00246241	(W_muriae#0.00438479: 0.000445475	W_canadensis#0.000680352: 0.000445475)#0.00848037: 0.00240833)#0.0300659; 5
(((W_mellicola#0.00431669: 0.000378586	W_tropicalis#0.00047812: 0.000378586)#0.00214237: 1.28131e-05	W_sebi#0.0012236: 0.000391399)#0.0139623: 0.00246241	(W_muriae#0.00438479: 0.0004975	W_canadensis#0.000680352: 0.0004975)#0.00759355: 0.00235631)#0.0269275; 5
(((W_mellicola#0.00431669: 0.000378586	W_tropicalis#0.00047812: 0.000378586)#0.00214237: 1.28131e-05	W_sebi#0.0012236: 0.000391399)#0.0139623: 0.00246241	(W_muriae#0.00438479: 0.0004975	W_canadensis#0.000680352: 0.0004975)#0.00759355: 0.00235631)#0.0269275; 5
(((W_sebi#0.00137283: 0.000378586	W_tropicalis#0.00047812: 0.000378586)#0.00214237: 1.28131e-05	W_mellicola#0.00431669: 0.000391399)#0.0125558: 0.00230916	(W_muriae#0.00438479: 0.0004975	W_canadensis#0.000680352: 0.0004975)#0.00759355: 0.00220306)#0.0284556; 5
(((W_sebi#0.00137283: 0.000378586	W_tropicalis#0.000661721: 0.000378586)#0.00126552: 1.28131e-05	W_mellicola#0.00431669: 0.000391399)#0.0125558: 0.00243874	(W_muriae#0.00438479: 0.0004975	W_canadensis#0.000680352: 0.0004975)#0.00759355: 0.00233264)#0.0295104; 5
(((W_sebi#0.00137283: 0.000378586	W_tropicalis#0.000661721: 0.000378586)#0.00126552: 1.28131e-05	W_mellicola#0.00431669: 0.000391399)#0.0125558: 0.00243874	(W_muriae#0.00438479: 0.0004975	W_canadensis#0.000680352: 0.0004975)#0.00527071: 0.00233264)#0.0326992; 5
(((W_sebi#0.00151025: 0.000416483	W_tropicalis#0.00072796: 0.000416483)#0.0013922: 1.40957e-05	W_mellicola#0.00474879: 0.000430579)#0.0138126: 0.00268286	(W_muriae#0.00482371: 0.0005473	W_canadensis#0.000445761: 0.0005473)#0.00812656: 0.00256614)#0.0359724; 5
(((W_sebi#0.00151025: 0.000416483	W_tropicalis#0.000723117: 0.000416483)#0.00135425: 1.40957e-05	W_mellicola#0.00474879: 0.000430579)#0.0138126: 0.00268286	(W_muriae#0.00482371: 0.0005473	W_canadensis#0.000765399: 0.0005473)#0.00812656: 0.00256614)#0.0359724; 5
(((W_mellicola#0.00474879: 0.000416483	W_tropicalis#0.000723117: 0.000416483)#0.00135425: 1.40957e-05	W_sebi#0.00151025: 0.000430579)#0.0138126: 0.00268286	(W_muriae#0.00482371: 0.0005473	W_canadensis#0.000765399: 0.0005473)#0.00812656: 0.00256614)#0.0359724; 5
(((W_mellicola#0.00474879: 0.000416483	W_tropicalis#0.000723117: 0.000416483)#0.00273395: 1.40957e-05	W_sebi#0.00151025: 0.000430579)#0.0116852: 0.00256461	(W_muriae#0.00482371: 0.0005473	W_canadensis#0.000765399: 0.0005473)#0.00812656: 0.00244789)#0.0373926; 5
(((W_mellicola#0.00474879: 0.000416483	W_tropicalis#0.000723117: 0.000416483)#0.00273395: 1.40957e-05	W_sebi#0.00151025: 0.000430579)#0.0116852: 0.00256461	(W_muriae#0.00482371: 0.0005473	W_canadensis#0.000737927: 0.0005473)#0.00710154: 0.00244789)#0.0345243; 5
(((W_mellicola#0.00418825: 0.000367322	W_tropicalis#0.000637762: 0.000367322)#0.00241124: 1.24319e-05	W_sebi#0.00133199: 0.000379754)#0.00851649: 0.00243585	(W_muriae#0.00425432: 0.000482698	W_canadensis#0.000650824: 0.000482698)#0.00626329: 0.0023329)#0.0264706; 5
(((W_mellicola#0.00418825: 0.000367322	W_tropicalis#0.000637762: 0.000367322)#0.00448904: 1.24319e-05	W_sebi#0.00133199: 0.000379754)#0.0117288: 0.00243585	(W_muriae#0.00425432: 0.000482698	W_canadensis#0.000650824: 0.000482698)#0.00626329: 0.0023329)#0.0288023; 5
(((W_mellicola#0.00418825: 0.000367322	W_tropicalis#0.000637762: 0.000367322)#0.00448904: 1.24319e-05	W_sebi#0.00133199: 0.000379754)#0.0135032: 0.00243585	(W_muriae#0.00425432: 0.000589359	W_canadensis#0.000941199: 0.000589359)#0.00512977: 0.00222624)#0.0314091; 5
(((W_mellicola#0.00418825: 0.000367322	W_tropicalis#0.000637762: 0.000367322)#0.00448904: 1.24319e-05	W_sebi#0.00133199: 0.000379754)#0.0135032: 0.00256222	(W_muriae#0.00425432: 0.00048524	W_canadensis#0.000941199: 0.00048524)#0.00722316: 0.00245673)#0.0312631; 5
(((W_mellicola#0.00418825: 0.000367322	W_tropicalis#0.000637762: 0.000367322)#0.00319139: 1.24319e-05	W_sebi#0.00133199: 0.000379754)#0.0102231: 0.00250373	(W_muriae#0.00425432: 0.00048524	W_canadensis#0.000694046: 0.00048524)#0.00722316: 0.00239824)#0.0347903; 5
(((W_mellicola#0.00418825: 0.000367322	W_sebi#0.00133199: 0.000367322)#0.00618188: 1.24319e-05	W_tropicalis#0.000637762: 0.000379754)#0.0118359: 0.00250373	(W_muriae#0.00425432: 0.00048524	W_canadensis#0.000694046: 0.00048524)#0.00722316: 0.00239824)#0.0347903; 5
(((W_mellicola#0.00418825: 0.000367322	W_sebi#0.00133199: 0.000367322)#0.00618188: 1.24319e-05	W_tropicalis#0.000637762: 0.000379754)#0.0118359: 0.00258814	(W_muriae#0.00425432: 0.00048524	W_canadensis#0.000694046: 0.00048524)#0.00722316: 0.00248265)#0.0317428; 5
(((W_mellicola#0.00418825: 0.000367322	W_sebi#0.00153272: 0.000367322)#0.00618188: 1.24319e-05	W_tropicalis#0.000637762: 0.000379754)#0.0118359: 0.00236891	(W_muriae#0.00425432: 0.00048524	W_canadensis#0.000694046: 0.00048524)#0.00928267: 0.00226342)#0.0356965; 5
(((W_tropicalis#0.000596904: 0.00034379	W_sebi#0.00143453: 0.00034379)#0.00332523: 1.16354e-05	W_mellicola#0.00391993: 0.000355425)#0.00828969: 0.00239514	(W_muriae#0.00398177: 0.000454153	W_canadensis#0.000649582: 0.000454153)#0.00699665: 0.00229641)#0.0281287; 5
(((W_tropicalis#0.00213124: 0.00034379	W_sebi#0.00143453: 0.00034379)#0.00332523: 1.16354e-05	W_mellicola#0.00391993: 0.000355425)#0.00828969: 0.0024846	(W_muriae#0.00398177: 0.000454153	W_canadensis#0.000649582: 0.000454153)#0.00699665: 0.00238587)#0.0289457; 5
(((W_tropicalis#0.00125333: 0.000327297	W_sebi#0.00157397: 0.000327297)#0.00420482: 6.26767e-05	W_mellicola#0.00430096: 0.000389974)#0.0115797: 0.00272611	(W_muriae#0.00436881: 0.000498298	W_canadensis#0.000712723: 0.000498298)#0.00690666: 0.00261778)#0.0340993; 5
(((W_tropicalis#0.00125333: 0.000327297	W_sebi#0.00157397: 0.000327297)#0.0021889: 6.26767e-05	W_mellicola#0.00430096: 0.000389974)#0.0115797: 0.00272611	(W_muriae#0.00436881: 0.000498298	W_canadensis#0.000712723: 0.000498298)#0.00846974: 0.00261778)#0.0340993; 5
(((W_tropicalis#0.000496776: 0.000327297	W_sebi#0.00157397: 0.000327297)#0.00340251: 6.26767e-05	W_mellicola#0.00430096: 0.000389974)#0.0115797: 0.00272611	(W_muriae#0.00436881: 0.000498298	W_canadensis#0.000712723: 0.000498298)#0.00846974: 0.00261778)#0.0340993; 5
(((W_tropicalis#0.000496776: 0.000327297	W_sebi#0.00157397: 0.000327297)#0.00340251: 6.26767e-05	W_mellicola#0.00430096: 0.000389974)#0.013432: 0.00272611	(W_muriae#0.00436881: 0.000498298	W_canadensis#0.000851924: 0.000498298)#0.00846974: 0.00261778)#0.0320117; 5
(((W_tropicalis#0.000496776: 0.000377831	W_sebi#0.00157397: 0.000377831)#0.00294743: 1.21428e-05	W_mellicola#0.00430096: 0.000389974)#0.013432: 0.00262232	(W_muriae#0.00436881: 0.000498298	W_canadensis#0.000851924: 0.000498298)#0.00846974: 0.002514)#0.032093; 5
(((W_tropicalis#0.000916569: 0.000377831	W_mellicola#0.00430096: 0.000377831)#0.00294743: 1.21428e-05	W_sebi#0.00157397: 0.000389974)#0.013432: 0.00262232	(W_muriae#0.00436881: 0.000498298	W_canadensis#0.0011217: 0.000498298)#0.00846974: 0.002514)#0.0337746; 5
(((W_sebi#0.00157397: 0.000377831	W_mellicola#0.00430096: 0.000377831)#0.00294743: 1.21428e-05	W_tropicalis#0.000916569: 0.000389974)#0.0152065: 0.00262232	(W_muriae#0.00436881: 0.000498298	W_canadensis#0.0011217: 0.000498298)#0.00704684: 0.002514)#0.0337746; 5
(((W_tropicalis#0.000829927: 0.000342115	W_mellicola#0.0038944: 0.000342115)#0.00461028: 1.09949e-05	W_sebi#0.00142519: 0.00035311)#0.0137691: 0.00237444	(W_muriae#0.00395583: 0.000451194	W_canadensis#0.00101567: 0.000451194)#0.00638071: 0.00227635)#0.0305819; 5
(((W_tropicalis#0.000946371: 0.000390116	W_mellicola#0.00444081: 0.000390116)#0.00525713: 1.25376e-05	W_sebi#0.00162515: 0.000402653)#0.0140383: 0.00270759	(W_muriae#0.00451086: 0.0005145	W_canadensis#0.00115817: 0.0005145)#0.00852784: 0.00259574)#0.0327846; 5
(((W_tropicalis#0.000946371: 0.000390116	W_mellicola#0.00444081: 0.000390116)#0.00751263: 1.25376e-05	W_sebi#0.00162515: 0.000402653)#0.0122875: 0.00253608	(W_muriae#0.00451086: 0.0005145	W_canadensis#0.00115817: 0.0005145)#0.00852784: 0.00242423)#0.0317733; 5
(((W_tropicalis#0.000946371: 0.000390116	W_mellicola#0.00444081: 0.000390116)#0.00537875: 1.25376e-05	W_sebi#0.00162515: 0.000402653)#0.014314: 0.00253608	(W_muriae#0.00451086: 0.0005145	W_canadensis#0.00115817: 0.0005145)#0.00852784: 0.00242423)#0.0350199; 5
(((W_tropicalis#0.000946371: 0.000390116	W_mellicola#0.00444081: 0.000390116)#0.00287623: 1.25376e-05	W_sebi#0.00179999: 0.000402653)#0.0115692: 0.00253608	(W_muriae#0.00451086: 0.0005145	W_canadensis#0.00115817: 0.0005145)#0.00852784: 0.00242423)#0.0343887; 5
(((W_sebi#0.00179999: 0.000390116	W_mellicola#0.00444081: 0.000390116)#0.00287623: 1.25376e-05	W_tropicalis#0.000946371: 0.000402653)#0.0115692: 0.00263096	(W_muriae#0.00451086: 0.0005145	W_canadensis#0.00115817: 0.0005145)#0.00852784: 0.00251911)#0.0366303; 5
(((W_sebi#0.00163126: 0.000353546	W_mellicola#0.00402452: 0.000353546)#0.0026066: 1.13623e-05	W_tropicalis#0.000674716: 0.000364908)#0.0104847: 0.00238433	(W_muriae#0.00408801: 0.00046627	W_canadensis#0.000118246: 0.00046627)#0.00772843: 0.00228296)#0.0320925; 5
(((W_sebi#0.00163126: 0.000353546	W_mellicola#0.00402452: 0.000353546)#0.0026066: 1.13623e-05	W_tropicalis#0.000674716: 0.000364908)#0.0104847: 0.00253286	(W_muriae#0.00408801: 0.00046627	W_canadensis#0.000118246: 0.00046627)#0.00577233: 0.0024315)#0.0283968; 5
(((W_sebi#0.000916701: 0.000353546	W_mellicola#0.00277722: 0.000353546)#0.00367576: 1.13623e-05	W_tropicalis#0.00139771: 0.000364908)#0.0104847: 0.00269611	(W_muriae#0.00408801: 0.00046627	W_canadensis#0.000118246: 0.00046627)#0.00779287: 0.00259475)#0.0277415; 5
(((W_sebi#0.000916701: 0.000353546	W_mellicola#0.00277722: 0.000353546)#0.00367576: 1.13623e-05	W_tropicalis#0.00139771: 0.000364908)#0.0104847: 0.00269611	(W_muriae#0.00408801: 0.00046627	W_canadensis#0.000118246: 0.00046627)#0.00779287: 0.00259475)#0.0292274; 5
(((W_sebi#0.000916701: 0.000353546	W_mellicola#0.00277722: 0.000353546)#0.00367576: 1.13623e-05	W_tropicalis#0.000765011: 0.000364908)#0.0104847: 0.00269611	(W_muriae#0.00408801: 0.00046627	W_canadensis#0.000118246: 0.00046627)#0.00779287: 0.00259475)#0.0292274; 5
(((W_sebi#0.00100694: 0.000388348	W_mellicola#0.0030506: 0.000388348)#0.00308924: 1.24808e-05	W_tropicalis#0.000840316: 0.000400828)#0.0115168: 0.00275623	(W_muriae#0.00449042: 0.000512168	W_canadensis#0.000129886: 0.000512168)#0.00855997: 0.00264489)#0.0310052; 5
(((W_sebi#0.00100694: 0.000388348	W_tropicalis#0.000840316: 0.000388348)#0.00075068: 1.24808e-05	W_mellicola#0.0030506: 0.000400828)#0.0146215: 0.00275623	(W_muriae#0.00449042: 0.000512168	W_canadensis#0.000129886: 0.000512168)#0.00855997: 0.00264489)#0.032743; 5
(((W_sebi#0.00100694: 0.000388348	W_tropicalis#0.000840316: 0.000388348)#0.00075068: 1.24808e-05	W_mellicola#0.0030506: 0.000400828)#0.0131903: 0.00275623	(W_muriae#0.00449042: 0.000512168	W_canadensis#0.000129886: 0.000512168)#0.00855997: 0.00264489)#0.032743; 5
(((W_sebi#0.00100694: 0.000388348	W_tropicalis#0.000840316: 0.000388348)#0.00177759: 1.24808e-05	W_mellicola#0.00430513: 0.000400828)#0.0131903: 0.00275623	(W_muriae#0.00449042: 0.000434933	W_canadensis#0.000129886: 0.000434933)#0.01008: 0.00272213)#0.0309766; 5
(((W_sebi#0.00100694: 0.000388348	W_mellicola#0.00430513: 0.000388348)#0.00286941: 1.24808e-05	W_tropicalis#0.000840316: 0.000400828)#0.0151834: 0.00290094	(W_muriae#0.00449042: 0.000434933	W_canadensis#0.000129886: 0.000434933)#0.00829929: 0.00286683)#0.029619; 5
(((W_sebi#0.00100694: 0.000388348	W_mellicola#0.00430513: 0.000388348)#0.00105693: 1.24808e-05	W_tropicalis#0.000840316: 0.000400828)#0.0134456: 0.00290094	(W_muriae#0.00449042: 0.000434933	W_canadensis#0.000129886: 0.000434933)#0.00829929: 0.00286683)#0.029619; 5
(((W_sebi#0.00100694: 0.000388348	W_mellicola#0.00430513: 0.000388348)#0.00105693: 1.24808e-05	W_tropicalis#0.000840316: 0.000400828)#0.01194: 0.00290094	(W_muriae#0.00449042: 0.000562958	W_canadensis#0.000129886: 0.000562958)#0.00641191: 0.00273881)#0.0264801; 5
(((W_sebi#0.00100694: 0.000388348	W_mellicola#0.00430513: 0.000388348)#0.0043766: 1.24808e-05	W_tropicalis#0.000888479: 0.000400828)#0.0127945: 0.00290094	(W_muriae#0.00449042: 0.000562958	W_canadensis#0.000129886: 0.000562958)#0.00854032: 0.00273881)#0.0264801; 5
(((W_sebi#0.00100694: 0.000388348	W_mellicola#0.00350924: 0.000388348)#0.00332845: 1.24808e-05	W_tropicalis#0.000888479: 0.000400828)#0.0158081: 0.00275581	(W_muriae#0.00449042: 0.000562958	W_canadensis#0.000129886: 0.000562958)#0.00935793: 0.00259368)#0.0301357; 5
(((W_sebi#0.00100694: 0.000388348	W_mellicola#0.00350924: 0.000388348)#0.00332845: 1.24808e-05	W_tropicalis#0.000888479: 0.000400828)#0.0185929: 0.00271608	(W_muriae#0.00449042: 0.000562958	W_canadensis#0.000129886: 0.000562958)#0.00784405: 0.00255395)#0.027132; 5
(((W_sebi#0.00100694: 0.000388348	W_mellicola#0.00350924: 0.000388348)#0.00332845: 1.24808e-05	W_tropicalis#0.000888479: 0.000400828)#0.0164107: 0.00271608	(W_muriae#0.00449042: 0.000562958	W_canadensis#0.000129886: 0.000562958)#0.00784405: 0.00255395)#0.0239054; 5
(((W_sebi#0.00100694: 0.000388348	W_mellicola#0.00350924: 0.000388348)#0.00209787: 1.24808e-05	W_tropicalis#0.000888479: 0.000400828)#0.0164107: 0.00256362	(W_muriae#0.00449042: 0.000562958	W_canadensis#0.000129886: 0.000562958)#0.00784405: 0.0024015)#0.0276662; 5
(((W_sebi#0.00100694: 0.000388348	W_mellicola#0.00350924: 0.000388348)#0.00118665: 1.24808e-05	W_tropicalis#0.000888479: 0.000400828)#0.0164107: 0.00263964	(W_muriae#0.00449042: 0.000562958	W_canadensis#0.000129886: 0.000562958)#0.00784405: 0.00247751)#0.0256214; 5
(((W_tropicalis#0.00103269: 0.000451379	W_mellicola#0.00407881: 0.000451379)#0.00137925: 1.45065e-05	W_sebi#0.00110025: 0.000465885)#0.0160399: 0.00285619	(W_muriae#0.00521924: 0.000526153	W_canadensis#0.000150967: 0.000526153)#0.0113382: 0.00279593)#0.0330303; 5
(((W_tropicalis#0.00103269: 0.000451379	W_mellicola#0.00407881: 0.000451379)#0.00137925: 1.45065e-05	W_sebi#0.00110025: 0.000465885)#0.0141583: 0.00278556	(W_muriae#0.00521924: 0.000526153	W_canadensis#0.000150967: 0.000526153)#0.00807254: 0.00272529)#0.0314124; 5
(((W_tropicalis#0.000830681: 0.000451379	W_mellicola#0.00407881: 0.000451379)#0.00137925: 1.45065e-05	W_sebi#0.00110025: 0.000465885)#0.0152416: 0.00278556	(W_muriae#0.00521924: 0.000526153	W_canadensis#0.000150967: 0.000526153)#0.00807254: 0.00272529)#0.0343619; 5
(((W_tropicalis#0.000830681: 0.000451379	W_mellicola#0.00407881: 0.000451379)#0.00175739: 1.45065e-05	W_sebi#0.00110025: 0.000465885)#0.0152416: 0.00275158	(W_muriae#0.00521924: 0.000526153	W_canadensis#0.000150967: 0.000526153)#0.00807254: 0.00269131)#0.0358062; 5
(((W_tropicalis#0.00155288: 0.000451379	W_mellicola#0.00407881: 0.000451379)#0.00175739: 1.45065e-05	W_sebi#0.00110025: 0.000465885)#0.0152416: 0.00285166	(W_muriae#0.00521924: 0.000526153	W_canadensis#0.000150967: 0.000526153)#0.00807254: 0.00279139)#0.0342317; 5
(((W_tropicalis#0.00155288: 0.000451379	W_mellicola#0.00407881: 0.000451379)#0.00175739: 1.45065e-05	W_sebi#0.00110025: 0.000465885)#0.0158233: 0.00285166	(W_muriae#0.00521924: 0.000526153	W_canadensis#0.000150967: 0.000526153)#0.0100472: 0.00279139)#0.0365152; 5
(((W_tropicalis#0.00155288: 0.000451379	W_mellicola#0.00407881: 0.000451379)#0.00175739: 1.45065e-05	W_sebi#0.00110025: 0.000465885)#0.0179182: 0.00285166	(W_muriae#0.00521924: 0.000526153	W_canadensis#0.000150967: 0.000526153)#0.0100472: 0.00279139)#0.0385163; 5
(((W_tropicalis#0.000713749: 0.000451379	W_mellicola#0.00407881: 0.000451379)#0.000596374: 1.45065e-05	W_sebi#0.00110025: 0.000465885)#0.015034: 0.00297062	(W_muriae#0.00521924: 0.000631334	W_canadensis#0.000150967: 0.000631334)#0.00837337: 0.00280517)#0.0360243; 5
(((W_tropicalis#0.00138338: 0.000451379	W_mellicola#0.00407881: 0.000451379)#0.000596374: 1.45065e-05	W_sebi#0.00110025: 0.000465885)#0.0130433: 0.00283514	(W_muriae#0.00521924: 0.000631334	W_canadensis#0.000150967: 0.000631334)#0.00837337: 0.00266969)#0.0367052; 5
(((W_tropicalis#0.00138338: 0.000451379	W_mellicola#0.00407881: 0.000451379)#0.00147662: 1.45065e-05	W_sebi#0.00110025: 0.000465885)#0.0130433: 0.00295271	(W_muriae#0.00521924: 0.000631334	W_canadensis#0.000150967: 0.000631334)#0.00837337: 0.00278726)#0.0354428; 5
(((W_tropicalis#0.00123411: 0.000341478	W_sebi#0.00094851: 0.000341478)#0.00133349: 7.41375e-05	W_mellicola#0.00261474: 0.000415616)#0.0116359: 0.00263411	(W_muriae#0.00465608: 0.000563212	W_canadensis#0.000134678: 0.000563212)#0.00746988: 0.00248651)#0.0305999; 5
(((W_tropicalis#0.00123411: 0.000386407	W_sebi#0.00094851: 0.000386407)#0.00117845: 2.92092e-05	W_mellicola#0.00261474: 0.000415616)#0.0116359: 0.00263411	(W_muriae#0.00465608: 0.000563212	W_canadensis#0.000134678: 0.000563212)#0.00984947: 0.00248651)#0.0322328; 5
(((W_tropicalis#0.00123411: 0.000386407	W_sebi#0.00094851: 0.000386407)#0.00351772: 2.92092e-05	W_mellicola#0.00261474: 0.000415616)#0.0136796: 0.00272586	(W_muriae#0.00465608: 0.000563212	W_canadensis#0.000134678: 0.000563212)#0.00984947: 0.00257827)#0.0325641; 5
(((W_tropicalis#0.00123411: 0.000386407	W_sebi#0.00094851: 0.000386407)#0.00351772: 4.37383e-05	W_mellicola#0.00261474: 0.000430145)#0.0140126: 0.00255684	(W_muriae#0.00465608: 0.000563212	W_canadensis#0.000134678: 0.000563212)#0.00703301: 0.00242377)#0.0326018; 5
(((W_tropicalis#0.00073765: 0.000403879	W_sebi#0.00094851: 0.000403879)#0.00336554: 2.62657e-05	W_mellicola#0.00261474: 0.000430145)#0.0133033: 0.00255684	(W_muriae#0.00465608: 0.000563212	W_canadensis#0.000134678: 0.000563212)#0.00920498: 0.00242377)#0.033734; 5
(((W_tropicalis#0.00073765: 0.000403879	W_sebi#0.00094851: 0.000403879)#0.000863162: 2.62657e-05	W_mellicola#0.00261474: 0.000430145)#0.0154214: 0.00255684	(W_muriae#0.00465608: 0.000563212	W_canadensis#0.000134678: 0.000563212)#0.0114216: 0.00242377)#0.033734; 5
(((W_tropicalis#0.00073765: 0.000403879	W_sebi#0.00094851: 0.000403879)#0.0027119: 2.62657e-05	W_mellicola#0.00261474: 0.000430145)#0.0154214: 0.00275558	(W_muriae#0.00465608: 0.000563212	W_canadensis#0.000134678: 0.000563212)#0.00875179: 0.00262251)#0.0331923; 5
(((W_tropicalis#0.00073765: 0.000403879	W_sebi#0.00094851: 0.000403879)#0.00404268: 2.62657e-05	W_mellicola#0.00261474: 0.000430145)#0.0154214: 0.00275558	(W_muriae#0.00465608: 0.000563212	W_canadensis#0.000134678: 0.000563212)#0.00701147: 0.00262251)#0.0312662; 5
(((W_tropicalis#0.000829341: 0.000403879	W_sebi#0.00094851: 0.000403879)#0.00404268: 2.62657e-05	W_mellicola#0.00261474: 0.000430145)#0.0161109: 0.0026582	(W_muriae#0.00465608: 0.000563212	W_canadensis#0.000134678: 0.000563212)#0.00936186: 0.00252514)#0.034538; 5
(((W_tropicalis#0.000575797: 0.000403879	W_sebi#0.00094851: 0.000403879)#0.00404268: 2.62657e-05	W_mellicola#0.00261474: 0.000430145)#0.0161109: 0.0026582	(W_muriae#0.00465608: 0.000563212	W_canadensis#0.000134678: 0.000563212)#0.00769575: 0.00252514)#0.0309226; 5
(((W_tropicalis#0.000575797: 0.000403879	W_sebi#0.00112379: 0.000403879)#0.00177621: 2.62657e-05	W_mellicola#0.00261474: 0.000430145)#0.0146026: 0.0026582	(W_muriae#0.00465608: 0.000563212	W_canadensis#0.000134678: 0.000563212)#0.00769575: 0.00252514)#0.0309226; 5
(((W_tropicalis#0.000575797: 0.000403879	W_sebi#0.00112379: 0.000403879)#0.00177621: 2.62657e-05	W_mellicola#0.00261474: 0.000430145)#0.0146026: 0.0026582	(W_muriae#0.00465608: 0.000563212	W_canadensis#0.000134678: 0.000563212)#0.00769575: 0.00252514)#0.0327647; 5
(((W_tropicalis#0.000575797: 0.000403879	W_sebi#0.00112379: 0.000403879)#0.00177621: 2.62657e-05	W_mellicola#0.00261474: 0.000430145)#0.0165675: 0.0026582	(W_muriae#0.00465608: 0.000563212	W_canadensis#0.000134678: 0.000563212)#0.00769575: 0.00252514)#0.0327647; 5
(((W_tropicalis#0.000575797: 0.000403879	W_sebi#0.00124672: 0.000403879)#0.00177621: 2.62657e-05	W_mellicola#0.00261474: 0.000430145)#0.0139037: 0.0026582	(W_muriae#0.00465608: 0.000563212	W_canadensis#0.000134678: 0.000563212)#0.00977705: 0.00252514)#0.0336159; 5
(((W_tropicalis#0.000575797: 0.000403879	W_sebi#0.00124672: 0.000403879)#0.00346351: 2.62657e-05	W_mellicola#0.00261474: 0.000430145)#0.0139037: 0.0026582	(W_muriae#0.00465608: 0.000563212	W_canadensis#0.000134678: 0.000563212)#0.00678969: 0.00252514)#0.0311728; 5
(((W_tropicalis#0.000575797: 0.000403879	W_sebi#0.00124672: 0.000403879)#0.00346351: 2.62657e-05	W_mellicola#0.00261474: 0.000430145)#0.0139037: 0.0026582	(W_muriae#0.00465608: 0.000563212	W_canadensis#0.000134678: 0.000563212)#0.00846506: 0.00252514)#0.0311728; 5
(((W_tropicalis#0.000575797: 0.000403879	W_sebi#0.00124672: 0.000403879)#0.00346351: 2.62657e-05	W_mellicola#0.00261474: 0.000430145)#0.0139037: 0.0026582	(W_muriae#0.00465608: 0.000563212	W_canadensis#0.000134678: 0.000563212)#0.00846506: 0.00252514)#0.0303384; 5
(((W_tropicalis#0.000575797: 0.000403879	W_sebi#0.00124672: 0.000403879)#0.00098816: 2.62657e-05	W_mellicola#0.00261474: 0.000430145)#0.0139037: 0.0026582	(W_muriae#0.00465608: 0.000563212	W_canadensis#0.000134678: 0.000563212)#0.00846506: 0.00252514)#0.0322147; 5
(((W_tropicalis#0.000575797: 0.000403879	W_sebi#0.00124672: 0.000403879)#0.00340003: 2.62657e-05	W_mellicola#0.00261474: 0.000430145)#0.0139037: 0.0026582	(W_muriae#0.00465608: 0.000563212	W_canadensis#0.000134678: 0.000563212)#0.00963776: 0.00252514)#0.029855; 5
(((W_tropicalis#0.000575797: 0.000403879	W_mellicola#0.00261474: 0.000403879)#0.00340003: 2.62657e-05	W_sebi#0.00154023: 0.000430145)#0.0154682: 0.0026582	(W_muriae#0.00465608: 0.000563212	W_canadensis#0.000134678: 0.000563212)#0.00963776: 0.00252514)#0.0328901; 5
(((W_tropicalis#0.000940749: 0.000403879	W_mellicola#0.00261474: 0.000403879)#0.00340003: 2.62657e-05	W_sebi#0.00103434: 0.000430145)#0.013479: 0.0026582	(W_muriae#0.00465608: 0.000563212	W_canadensis#0.000134678: 0.000563212)#0.00963776: 0.00252514)#0.0305962; 5
(((W_tropicalis#0.00169823: 0.000403879	W_mellicola#0.00261474: 0.000403879)#0.0046527: 2.62657e-05	W_sebi#0.00103434: 0.000430145)#0.013479: 0.00257615	(W_muriae#0.00465608: 0.000563212	W_canadensis#0.000134678: 0.000563212)#0.00963776: 0.00244308)#0.0285515; 5
(((W_tropicalis#0.000720211: 0.000403879	W_mellicola#0.00261474: 0.000403879)#0.0046527: 2.62657e-05	W_sebi#0.00103434: 0.000430145)#0.0152884: 0.00257615	(W_muriae#0.00465608: 0.000645682	W_canadensis#0.000134678: 0.000645682)#0.00731464: 0.00236061)#0.0316912; 5
(((W_tropicalis#0.000720211: 0.000403879	W_mellicola#0.00261474: 0.000403879)#0.0046527: 2.62657e-05	W_sebi#0.00103434: 0.000430145)#0.0152884: 0.00257615	(W_muriae#0.00465608: 0.000645682	W_canadensis#0.000134678: 0.000645682)#0.00731464: 0.00236061)#0.0316912; 5
(((W_tropicalis#0.000720211: 0.000403879	W_mellicola#0.00261474: 0.000403879)#0.00249998: 2.62657e-05	W_sebi#0.00103434: 0.000430145)#0.0152884: 0.00257615	(W_muriae#0.00465608: 0.000645682	W_canadensis#0.000134678: 0.000645682)#0.00731464: 0.00236061)#0.0316912; 5
(((W_tropicalis#0.000720211: 0.000403879	W_mellicola#0.00261474: 0.000403879)#0.00249998: 2.62657e-05	W_sebi#0.00103434: 0.000430145)#0.01335: 0.00243984	(W_muriae#0.00465608: 0.000645682	W_canadensis#0.000134678: 0.000645682)#0.00731464: 0.0022243)#0.0331964; 5
(((W_tropicalis#0.000720211: 0.000403879	W_mellicola#0.00261474: 0.000403879)#0.00467781: 2.62657e-05	W_sebi#0.00103434: 0.000430145)#0.0112672: 0.00243984	(W_muriae#0.00465608: 0.000645682	W_canadensis#0.000134678: 0.000645682)#0.00731464: 0.0022243)#0.0331964; 5
(((W_tropicalis#0.000720211: 0.000403879	W_mellicola#0.00261474: 0.000403879)#0.00467781: 2.62657e-05	W_sebi#0.00105237: 0.000430145)#0.0112672: 0.00231954	(W_muriae#0.00465608: 0.000786911	W_canadensis#0.000134678: 0.000786911)#0.00600186: 0.00196278)#0.0359076; 5
(((W_tropicalis#0.000720211: 0.000403879	W_mellicola#0.00261474: 0.000403879)#0.00769271: 2.62657e-05	W_sebi#0.00105237: 0.000430145)#0.0112672: 0.00245536	(W_muriae#0.00465608: 0.000661848	W_canadensis#0.000134678: 0.000661848)#0.00713598: 0.00222366)#0.0342175; 5
(((W_tropicalis#0.000682335: 0.000403879	W_mellicola#0.00261474: 0.000403879)#0.00769271: 2.62657e-05	W_sebi#0.00105237: 0.000430145)#0.0143675: 0.00245536	(W_muriae#0.00465608: 0.000661848	W_canadensis#0.000134678: 0.000661848)#0.00713598: 0.00222366)#0.036876; 5
(((W_tropicalis#0.00181553: 0.000403879	W_mellicola#0.00261474: 0.000403879)#0.00769271: 2.62657e-05	W_sebi#0.00105237: 0.000430145)#0.011917: 0.00245536	(W_muriae#0.00465608: 0.000661848	W_canadensis#0.000134678: 0.000661848)#0.00713598: 0.00222366)#0.037969; 5
(((W_tropicalis#0.00181553: 0.000403879	W_mellicola#0.00261474: 0.000403879)#0.00714627: 2.62657e-05	W_sebi#0.00117065: 0.000430145)#0.011917: 0.00245536	(W_muriae#0.00465608: 0.000792644	W_canadensis#0.000134678: 0.000792644)#0.00734245: 0.00209286)#0.0357413; 5
(((W_tropicalis#0.00173929: 0.000403879	W_mellicola#0.00261474: 0.000403879)#0.00714627: 0.00014996	W_sebi#0.00117065: 0.000553839)#0.00754663: 0.00238729	(W_muriae#0.00465608: 0.000792644	W_canadensis#0.000134678: 0.000792644)#0.00558406: 0.00214848)#0.0336264; 5
(((W_tropicalis#0.00173929: 0.000403879	W_mellicola#0.00261474: 0.000403879)#0.00550061: 5.14896e-05	W_sebi#0.00117065: 0.000455369)#0.0122967: 0.00260023	(W_muriae#0.00465608: 0.000662983	W_canadensis#0.000134678: 0.000662983)#0.00667615: 0.00239262)#0.0336207; 5
(((W_tropicalis#0.00173929: 0.000403879	W_mellicola#0.00261474: 0.000403879)#0.00393171: 5.14896e-05	W_sebi#0.00117065: 0.000455369)#0.0122967: 0.00260023	(W_muriae#0.00465608: 0.000662983	W_canadensis#0.000134678: 0.000662983)#0.00667615: 0.00239262)#0.0356989; 5
(((W_tropicalis#0.000572154: 0.000403879	W_mellicola#0.00261474: 0.000403879)#0.00393171: 7.31957e-05	W_sebi#0.00117065: 0.000477075)#0.0131016: 0.00257853	(W_muriae#0.00465608: 0.000569539	W_canadensis#0.000134678: 0.000569539)#0.0077715: 0.00248606)#0.0338564; 5
(((W_tropicalis#0.000572154: 0.000401443	W_mellicola#0.00261474: 0.000401443)#0.00167228: 7.56321e-05	W_sebi#0.00117065: 0.000477075)#0.0153084: 0.00257853	(W_muriae#0.00465608: 0.000569539	W_canadensis#0.000134678: 0.000569539)#0.0077715: 0.00248606)#0.0346044; 5
(((W_tropicalis#0.000572154: 0.000401443	W_mellicola#0.00261474: 0.000401443)#0.00167228: 5.87533e-05	W_sebi#0.00117065: 0.000460196)#0.0181928: 0.0025954	(W_muriae#0.00465608: 0.000569539	W_canadensis#0.000134678: 0.000569539)#0.0077715: 0.00248606)#0.0329857; 5
(((W_tropicalis#0.000572154: 0.000401443	W_mellicola#0.00261474: 0.000401443)#0.00167228: 5.87533e-05	W_sebi#0.00117065: 0.000460196)#0.0214502: 0.0025954	(W_muriae#0.00465608: 0.000569539	W_canadensis#0.000134678: 0.000569539)#0.0077715: 0.00248606)#0.0310233; 5
(((W_tropicalis#0.00177574: 0.000401443	W_mellicola#0.00261474: 0.000401443)#0.00167228: 5.87533e-05	W_sebi#0.00117065: 0.000460196)#0.0182953: 0.0025954	(W_muriae#0.00465608: 0.000569539	W_canadensis#0.000134678: 0.000569539)#0.0077715: 0.00248606)#0.0278634; 5
(((W_tropicalis#0.000870739: 0.000401443	W_mellicola#0.00261474: 0.000401443)#0.00167228: 5.87533e-05	W_sebi#0.00117065: 0.000460196)#0.0151591: 0.00279415	(W_muriae#0.00465608: 0.000569539	W_canadensis#0.000134678: 0.000569539)#0.0077715: 0.0026848)#0.0287489; 5
(((W_tropicalis#0.000870739: 0.000401443	W_mellicola#0.00261474: 0.000401443)#0.00167228: 5.87533e-05	W_sebi#0.00117065: 0.000460196)#0.0141507: 0.00267508	(W_muriae#0.00465608: 0.000569539	W_canadensis#0.000134678: 0.000569539)#0.00968024: 0.00256574)#0.0298406; 5
(((W_tropicalis#0.000870739: 0.000401443	W_mellicola#0.00261474: 0.000401443)#0.00167228: 5.87533e-05	W_sebi#0.00117065: 0.000460196)#0.0141507: 0.00251297	(W_muriae#0.00465608: 0.000569539	W_canadensis#0.000134678: 0.000569539)#0.0131177: 0.00240363)#0.028607; 5
(((W_tropicalis#0.000870739: 0.000401443	W_mellicola#0.00261474: 0.000401443)#0.00167228: 5.4934e-05	W_sebi#0.00117065: 0.000456377)#0.0142691: 0.00251679	(W_muriae#0.00465608: 0.000569539	W_canadensis#0.000134678: 0.000569539)#0.0131177: 0.00240363)#0.0298472; 5
(((W_tropicalis#0.000870739: 0.000401443	W_mellicola#0.00261474: 0.000401443)#0.00167228: 5.4934e-05	W_sebi#0.00117065: 0.000456377)#0.0142691: 0.00241827	(W_muriae#0.00465608: 0.000569539	W_canadensis#0.000134678: 0.000569539)#0.0108059: 0.00230511)#0.0308701; 5
(((W_tropicalis#0.000870739: 0.000401443	W_mellicola#0.00261474: 0.000401443)#0.00137763: 5.4934e-05	W_sebi#0.00117065: 0.000456377)#0.0142691: 0.00241827	(W_muriae#0.00465608: 0.000569539	W_canadensis#0.000134678: 0.000569539)#0.00848459: 0.00230511)#0.0331573; 5
(((W_tropicalis#0.00274158: 0.000401443	W_mellicola#0.00261474: 0.000401443)#0.00137763: 5.4934e-05	W_sebi#0.00117065: 0.000456377)#0.0116664: 0.00251205	(W_muriae#0.00465608: 0.000569539	W_canadensis#0.000134678: 0.000569539)#0.00848459: 0.00239889)#0.0311495; 5
(((W_tropicalis#0.00274158: 0.000408852	W_mellicola#0.00261474: 0.000408852)#0.00200136: 4.75253e-05	W_sebi#0.00117065: 0.000456377)#0.0116664: 0.00251205	(W_muriae#0.00465608: 0.000459686	W_canadensis#0.000134678: 0.000459686)#0.0105122: 0.00250874)#0.0284203; 5
(((W_tropicalis#0.00274158: 0.000408852	W_sebi#0.00117065: 0.000408852)#0.00200136: 4.75253e-05	W_mellicola#0.00261474: 0.000456377)#0.0116664: 0.00260592	(W_muriae#0.00465608: 0.000459686	W_canadensis#0.000134678: 0.000459686)#0.0105122: 0.00260261)#0.0247511; 5
(((W_tropicalis#0.00274158: 0.000408852	W_sebi#0.00135498: 0.000408852)#0.00200136: 4.75253e-05	W_mellicola#0.00261474: 0.000456377)#0.0144837: 0.00260592	(W_muriae#0.00465608: 0.000459686	W_canadensis#0.000134678: 0.000459686)#0.0112815: 0.00260261)#0.0263851; 5
(((W_tropicalis#0.00141628: 0.000408852	W_sebi#0.00135498: 0.000408852)#0.00200136: 4.75253e-05	W_mellicola#0.00261474: 0.000456377)#0.0126813: 0.00251039	(W_muriae#0.00465608: 0.00056645	W_canadensis#0.000134678: 0.00056645)#0.00915515: 0.00240032)#0.0296025; 5
(((W_tropicalis#0.000620935: 0.000451247	W_mellicola#0.00261474: 0.000451247)#0.00355271: 5.78742e-05	W_sebi#0.00135498: 0.000509121)#0.0130679: 0.00261401	(W_muriae#0.00465608: 0.000464588	W_canadensis#0.000134678: 0.000464588)#0.0111624: 0.00265854)#0.0250104; 5
(((W_tropicalis#0.00108029: 0.000451247	W_mellicola#0.00261474: 0.000451247)#0.00355271: 0.000101043	W_sebi#0.00135498: 0.000552289)#0.0133818: 0.00240128	(W_muriae#0.00465608: 0.000464588	W_canadensis#0.000134678: 0.000464588)#0.00852268: 0.00248898)#0.0264462; 5
(((W_tropicalis#0.00121124: 0.000505948	W_mellicola#0.0029317: 0.000505948)#0.00738444: 0.000244933	W_sebi#0.00151923: 0.000750881)#0.0137663: 0.00239638	(W_muriae#0.0052205: 0.000520907	W_canadensis#0.000151004: 0.000520907)#0.00955583: 0.00262636)#0.0290486; 5
(((W_tropicalis#0.00121124: 0.000505948	W_mellicola#0.0029317: 0.000505948)#0.00738444: 0.000244933	W_sebi#0.00151923: 0.000750881)#0.0137663: 0.00228188	(W_muriae#0.0042687: 0.000520907	W_canadensis#0.000151004: 0.000520907)#0.00879664: 0.00251186)#0.0301453; 5
(((W_tropicalis#0.00121124: 0.000505948	W_mellicola#0.0029317: 0.000505948)#0.00462801: 0.000244933	W_sebi#0.00151923: 0.000750881)#0.0137663: 0.00228188	(W_muriae#0.0042687: 0.000520907	W_canadensis#0.000151004: 0.000520907)#0.00647604: 0.00251186)#0.0311571; 5
(((W_tropicalis#0.00121124: 0.000505948	W_mellicola#0.0029317: 0.000505948)#0.00462801: 0.000244933	W_sebi#0.00151923: 0.000750881)#0.0137663: 0.00228188	(W_muriae#0.0042687: 0.000520907	W_canadensis#0.000771939: 0.000520907)#0.00647604: 0.00251186)#0.0284342; 5
(((W_tropicalis#0.00121124: 0.000505948	W_mellicola#0.0029317: 0.000505948)#0.00462801: 0.000170464	W_sebi#0.00151923: 0.000676412)#0.0152819: 0.00219704	(W_muriae#0.0042687: 0.000520907	W_canadensis#0.000771939: 0.000520907)#0.00873963: 0.00235255)#0.0329456; 5
(((W_tropicalis#0.00121124: 0.000505948	W_mellicola#0.0029317: 0.000505948)#0.00462801: 0.000170464	W_sebi#0.00131674: 0.000676412)#0.0124046: 0.00219704	(W_muriae#0.0042687: 0.000520907	W_canadensis#0.000771939: 0.000520907)#0.0108989: 0.00235255)#0.0329456; 5
(((W_tropicalis#0.00121124: 0.000505948	W_mellicola#0.0029317: 0.000505948)#0.00299709: 0.000170464	W_sebi#0.00131674: 0.000676412)#0.0124046: 0.00238438	(W_muriae#0.0042687: 0.000520907	W_canadensis#0.000771939: 0.000520907)#0.00857981: 0.00253989)#0.0298846; 5
(((W_tropicalis#0.001086: 0.00070685	W_sebi#0.00131674: 0.00070685)#0.00214525: 0.000113561	W_mellicola#0.0029317: 0.000820411)#0.00899905: 0.00210014	(W_muriae#0.0042687: 0.000520907	W_canadensis#0.000580365: 0.000520907)#0.00857981: 0.00239964)#0.034075; 5
(((W_tropicalis#0.001086: 0.000708169	W_sebi#0.00162081: 0.000708169)#0.00214126: 0.000112242	W_mellicola#0.0029317: 0.000820411)#0.0113018: 0.00210014	(W_muriae#0.0042687: 0.000520907	W_canadensis#0.000580365: 0.000520907)#0.00857981: 0.00239964)#0.0320506; 5
(((W_tropicalis#0.001086: 0.000708169	W_sebi#0.00162081: 0.000708169)#0.00214126: 3.08074e-05	W_mellicola#0.0029317: 0.000738976)#0.0125472: 0.00232526	(W_muriae#0.0042687: 0.000467963	W_canadensis#0.000580365: 0.000467963)#0.00955051: 0.00259627)#0.0305477; 5
(((W_tropicalis#0.001086: 0.000718471	W_sebi#0.00162081: 0.000718471)#0.00211055: 7.46498e-05	W_mellicola#0.0029317: 0.000793121)#0.00903493: 0.00227111	(W_muriae#0.0042687: 0.000467963	W_canadensis#0.000580365: 0.000467963)#0.00955051: 0.00259627)#0.0305477; 5
(((W_tropicalis#0.001086: 0.000718471	W_sebi#0.00162081: 0.000718471)#0.00211055: 7.46498e-05	W_mellicola#0.0029317: 0.000793121)#0.00903493: 0.00203232	(W_muriae#0.0042687: 0.000467963	W_canadensis#0.000580365: 0.000467963)#0.00749691: 0.00235748)#0.0306756; 5
(((W_tropicalis#0.000570346: 0.000730742	W_sebi#0.00162081: 0.000730742)#0.00207511: 6.23792e-05	W_mellicola#0.0029317: 0.000793121)#0.00903493: 0.0021519	(W_muriae#0.0042687: 0.000467963	W_canadensis#0.000580365: 0.000467963)#0.00749691: 0.00247706)#0.0311802; 5
(((W_tropicalis#0.00115302: 0.000730742	W_sebi#0.00162081: 0.000730742)#0.00207511: 7.94169e-05	W_mellicola#0.0029317: 0.000810158)#0.0106611: 0.00213487	(W_muriae#0.0042687: 0.000467963	W_canadensis#0.000580365: 0.000467963)#0.00749691: 0.00247706)#0.0311802; 5
(((W_mellicola#0.0029317: 0.000688144	W_sebi#0.00162081: 0.000688144)#0.00515419: 0.000122015	W_tropicalis#0.00115302: 0.000810158)#0.0106611: 0.00192999	(W_muriae#0.0042687: 0.000467963	W_canadensis#0.000580365: 0.000467963)#0.0102033: 0.00227218)#0.0307004; 5
(((W_mellicola#0.0029317: 0.000688144	W_sebi#0.00162081: 0.000688144)#0.00515419: 0.000122015	W_tropicalis#0.00115302: 0.000810158)#0.00888398: 0.00215852	(W_muriae#0.0042687: 0.000467963	W_canadensis#0.000580365: 0.000467963)#0.00884408: 0.00250072)#0.028337; 5
(((W_mellicola#0.0029317: 0.000697656	W_sebi#0.00162081: 0.000697656)#0.00747722: 5.96945e-05	W_tropicalis#0.00115302: 0.00075735)#0.00950344: 0.00221133	(W_muriae#0.0042687: 0.000467963	W_canadensis#0.000580365: 0.000467963)#0.00884408: 0.00250072)#0.0290225; 5
(((W_mellicola#0.0029317: 0.000762106	W_tropicalis#0.000570787: 0.000762106)#0.00684489: 0.000113765	W_sebi#0.00162081: 0.00087587)#0.00821746: 0.00209281	(W_muriae#0.0042687: 0.000467963	W_canadensis#0.000580365: 0.000467963)#0.0112393: 0.00250072)#0.0302518; 5
(((W_mellicola#0.0029317: 0.000762106	W_tropicalis#0.0015988: 0.000762106)#0.00569783: 0.000113765	W_sebi#0.00162081: 0.00087587)#0.0075292: 0.00196136	(W_muriae#0.0042687: 0.000589014	W_canadensis#0.000580365: 0.000589014)#0.00661549: 0.00224822)#0.030066; 5
(((W_mellicola#0.0029317: 0.00075223	W_tropicalis#0.0015988: 0.00075223)#0.00367395: 4.16339e-05	W_sebi#0.00162081: 0.000793864)#0.0125625: 0.00219052	(W_muriae#0.0042687: 0.000589014	W_canadensis#0.000580365: 0.000589014)#0.00918024: 0.00239537)#0.0312463; 5
(((W_sebi#0.00162081: 0.00075223	W_tropicalis#0.0015988: 0.00075223)#0.00137965: 4.16339e-05	W_mellicola#0.0029317: 0.000793864)#0.0102536: 0.00219052	(W_muriae#0.0042687: 0.000589014	W_canadensis#0.000580365: 0.000589014)#0.0107406: 0.00239537)#0.0293255; 5
(((W_sebi#0.00171902: 0.000797808	W_mellicola#0.00310934: 0.000797808)#0.00246792: 4.41565e-05	W_tropicalis#0.000706591: 0.000841965)#0.0108748: 0.00217	(W_muriae#0.00452734: 0.000624703	W_canadensis#0.00061553: 0.000624703)#0.00845799: 0.00238727)#0.0357611; 5
(((W_sebi#0.00171902: 0.000797808	W_mellicola#0.00310934: 0.000797808)#0.00353754: 4.41565e-05	W_tropicalis#0.000706591: 0.000841965)#0.0108748: 0.00217	(W_muriae#0.00452734: 0.000624703	W_canadensis#0.00061553: 0.000624703)#0.00845799: 0.00238727)#0.0357611; 5
(((W_sebi#0.00171902: 0.000797808	W_mellicola#0.00310934: 0.000797808)#0.00353754: 4.41565e-05	W_tropicalis#0.000706591: 0.000841965)#0.0117425: 0.00207535	(W_muriae#0.00452734: 0.000624703	W_canadensis#0.00061553: 0.000624703)#0.0104522: 0.00229261)#0.0369214; 5
(((W_sebi#0.00185088: 0.000859006	W_tropicalis#0.000760793: 0.000859006)#0.00516277: 4.67862e-05	W_mellicola#0.00443996: 0.000905793)#0.0126538: 0.0022353	(W_muriae#0.00487463: 0.000672622	W_canadensis#0.000662746: 0.000672622)#0.0100548: 0.00246847)#0.03729; 5
(((W_sebi#0.00185088: 0.000863011	W_tropicalis#0.000760793: 0.000863011)#0.00200729: 4.27818e-05	W_mellicola#0.00443996: 0.000905793)#0.0117967: 0.0022353	(W_muriae#0.00487463: 0.000672622	W_canadensis#0.000662746: 0.000672622)#0.0100548: 0.00246847)#0.0403144; 5
(((W_sebi#0.00185088: 0.000881808	W_tropicalis#0.000760793: 0.000881808)#0.0019645: 2.39845e-05	W_mellicola#0.00443996: 0.000905793)#0.0129808: 0.0022353	(W_muriae#0.00487463: 0.000672622	W_canadensis#0.000662746: 0.000672622)#0.0117885: 0.00246847)#0.0392497; 5
(((W_sebi#0.00185088: 0.000881808	W_tropicalis#0.000760793: 0.000881808)#0.0019645: 2.39845e-05	W_mellicola#0.00443996: 0.000905793)#0.010636: 0.0022353	(W_muriae#0.00487463: 0.000672622	W_canadensis#0.000662746: 0.000672622)#0.0107142: 0.00246847)#0.0371143; 5
(((W_mellicola#0.00443996: 0.000881808	W_tropicalis#0.000760793: 0.000881808)#0.0033225: 2.39845e-05	W_sebi#0.00185088: 0.000905793)#0.00938721: 0.00234024	(W_muriae#0.00487463: 0.000672622	W_canadensis#0.000662746: 0.000672622)#0.00883545: 0.00257341)#0.0324682; 5
(((W_mellicola#0.00443996: 0.000881808	W_tropicalis#0.000760793: 0.000881808)#0.0033225: 2.39845e-05	W_sebi#0.00185088: 0.000905793)#0.00831846: 0.00234024	(W_muriae#0.00487463: 0.000672622	W_canadensis#0.000662746: 0.000672622)#0.00883545: 0.00257341)#0.0313715; 5
(((W_sebi#0.00185088: 0.000881808	W_tropicalis#0.000760793: 0.000881808)#0.0033225: 2.39845e-05	W_mellicola#0.00443996: 0.000905793)#0.00831846: 0.00234024	(W_muriae#0.00487463: 0.000672622	W_canadensis#0.000662746: 0.000672622)#0.00883545: 0.00257341)#0.0313715; 5
(((W_sebi#0.00185088: 0.000848671	W_tropicalis#0.000760793: 0.000848671)#0.00124127: 5.7122e-05	W_mellicola#0.00443996: 0.000905793)#0.00831846: 0.00217788	(W_muriae#0.00392459: 0.000672622	W_canadensis#0.000662746: 0.000672622)#0.00883545: 0.00241105)#0.0309638; 5
(((W_sebi#0.00185088: 0.000848671	W_tropicalis#0.000760793: 0.000848671)#0.00167453: 5.7122e-05	W_mellicola#0.00443996: 0.000905793)#0.00831846: 0.00217788	(W_muriae#0.00392459: 0.000672622	W_canadensis#0.000844563: 0.000672622)#0.00883545: 0.00241105)#0.0282488; 5
(((W_sebi#0.00185088: 0.000848671	W_tropicalis#0.000760793: 0.000848671)#0.000588071: 5.7122e-05	W_mellicola#0.00443996: 0.000905793)#0.0109635: 0.00207591	(W_muriae#0.00392459: 0.000672622	W_canadensis#0.000844563: 0.000672622)#0.00646834: 0.00230908)#0.0292149; 5
(((W_sebi#0.00185088: 0.000848671	W_tropicalis#0.000760793: 0.000848671)#0.00129209: 8.40813e-05	W_mellicola#0.00443996: 0.000932752)#0.00879652: 0.00194948	(W_muriae#0.00392459: 0.000672622	W_canadensis#0.000823304: 0.000672622)#0.00857298: 0.00220961)#0.0319938; 5
(((W_sebi#0.00208266: 0.000954948	W_tropicalis#0.000856065: 0.000954948)#0.00378735: 0.00032474	W_mellicola#0.00499597: 0.00127969)#0.0081181: 0.00187594	(W_muriae#0.00441606: 0.000756854	W_canadensis#0.000628125: 0.000756854)#0.00806343: 0.00239878)#0.0392136; 5
(((W_sebi#0.00208266: 0.00108872	W_tropicalis#0.000856065: 0.00108872)#0.00332198: 4.76008e-05	W_mellicola#0.00499597: 0.00113632)#0.00914231: 0.00201931	(W_muriae#0.00441606: 0.00086424	W_canadensis#0.000628125: 0.00086424)#0.0070615: 0.00229139)#0.0403155; 5
(((W_sebi#0.00208266: 0.00108872	W_tropicalis#0.000799914: 0.00108872)#0.00475537: 0.000162952	W_mellicola#0.00499597: 0.00125168)#0.00993799: 0.00190396	(W_muriae#0.00441606: 0.00086424	W_canadensis#0.000628125: 0.00086424)#0.00877469: 0.00229139)#0.0369312; 5
(((W_sebi#0.00208266: 0.00122504	W_tropicalis#0.000799914: 0.00122504)#0.00422621: 2.66346e-05	W_mellicola#0.00499597: 0.00125168)#0.00993799: 0.00207342	(W_muriae#0.00441606: 0.00086424	W_canadensis#0.000628125: 0.00086424)#0.00877469: 0.00246086)#0.0331472; 5
(((W_sebi#0.00208266: 0.00132466	W_tropicalis#0.000799914: 0.00132466)#0.00390839: 4.84088e-05	W_mellicola#0.00499597: 0.00137307)#0.010342: 0.00187021	(W_muriae#0.00441606: 0.000721662	W_canadensis#0.000567226: 0.000721662)#0.0105083: 0.00252161)#0.0361029; 5
(((W_sebi#0.00208266: 0.00132466	W_mellicola#0.00499597: 0.00132466)#0.00390839: 6.42316e-05	W_tropicalis#0.000799914: 0.00138889)#0.0102241: 0.00185438	(W_muriae#0.00441606: 0.000810953	W_canadensis#0.000567226: 0.000810953)#0.0077337: 0.00243232)#0.0361029; 5
(((W_sebi#0.00178419: 0.00113482	W_mellicola#0.00427999: 0.00113482)#0.00334828: 2.5896e-05	W_tropicalis#0.000685278: 0.00116072)#0.00897874: 0.00161776	(W_muriae#0.00378319: 0.000694734	W_canadensis#0.000485936: 0.000694734)#0.00865888: 0.00208374)#0.0298042; 5
(((W_sebi#0.00178419: 0.00113482	W_mellicola#0.00427999: 0.00113482)#0.00158194: 2.5896e-05	W_tropicalis#0.00116447: 0.00116072)#0.00897874: 0.00168818	(W_muriae#0.00378319: 0.000694734	W_canadensis#0.000485936: 0.000694734)#0.0101173: 0.00215416)#0.0290675; 5
(((W_sebi#0.0020472: 0.0013021	W_mellicola#0.00491089: 0.0013021)#0.00181513: 2.97132e-05	W_tropicalis#0.00133612: 0.00133181)#0.0137258: 0.00193703	(W_muriae#0.00434086: 0.000797143	W_canadensis#0.000557566: 0.000797143)#0.00895528: 0.00247169)#0.0308751; 5
(((W_sebi#0.0020472: 0.0013021	W_mellicola#0.00491089: 0.0013021)#0.00146098: 2.97132e-05	W_tropicalis#0.00133612: 0.00133181)#0.0137258: 0.00182257	(W_muriae#0.00434086: 0.000797143	W_canadensis#0.000557566: 0.000797143)#0.00895528: 0.00235724)#0.0338221; 5
(((W_sebi#0.0020472: 0.0013021	W_mellicola#0.00491089: 0.0013021)#0.00146098: 2.97132e-05	W_tropicalis#0.00133612: 0.00133181)#0.0137258: 0.00182257	(W_muriae#0.00434086: 0.000938463	W_canadensis#0.000557566: 0.000938463)#0.00916489: 0.00221592)#0.0327386; 5
(((W_sebi#0.0020472: 0.0013021	W_tropicalis#0.00133612: 0.0013021)#0.00146098: 2.97132e-05	W_mellicola#0.00491089: 0.00133181)#0.0137258: 0.00182257	(W_muriae#0.00434086: 0.000938463	W_canadensis#0.000557566: 0.000938463)#0.010053: 0.00221592)#0.0349285; 5
(((W_sebi#0.00234079: 0.00148884	W_tropicalis#0.00152774: 0.00148884)#0.00167051: 0.000172189	W_mellicola#0.00561518: 0.00166103)#0.0111869: 0.00182901	(W_muriae#0.00496339: 0.00107305	W_canadensis#0.000637529: 0.00107305)#0.00868388: 0.00241699)#0.0377645; 5
(((W_sebi#0.00234079: 0.00161886	W_tropicalis#0.00152774: 0.00161886)#0.00153634: 4.21702e-05	W_mellicola#0.00561518: 0.00166103)#0.0111869: 0.00175806	(W_muriae#0.00496339: 0.000911555	W_canadensis#0.000637529: 0.000911555)#0.00772425: 0.00250753)#0.0385482; 5
(((W_sebi#0.00234079: 0.00161886	W_tropicalis#0.00152774: 0.00161886)#0.00206833: 0.00012899	W_mellicola#0.00561518: 0.00174785)#0.0106312: 0.00167124	(W_muriae#0.00496339: 0.00100224	W_canadensis#0.000637529: 0.00100224)#0.00702535: 0.00241684)#0.0406984; 5
(((W_sebi#0.00234079: 0.00151589	W_tropicalis#0.00355678: 0.00151589)#0.00406878: 0.000281878	W_mellicola#0.00561518: 0.00179776)#0.0115565: 0.00162132	(W_muriae#0.00496339: 0.00100224	W_canadensis#0.000637529: 0.00100224)#0.00702535: 0.00241684)#0.0387541; 5
(((W_sebi#0.00234079: 0.00151589	W_tropicalis#0.00355678: 0.00151589)#0.00406878: 0.000500739	W_mellicola#0.00561518: 0.00201663)#0.00769932: 0.00140246	(W_muriae#0.00496339: 0.00100224	W_canadensis#0.000637529: 0.00100224)#0.00702535: 0.00241684)#0.0367709; 5
(((W_sebi#0.00200511: 0.0012985	W_tropicalis#0.000660367: 0.0012985)#0.00534186: 0.00042893	W_mellicola#0.00480992: 0.00172743)#0.00739362: 0.00120133	(W_muriae#0.00425161: 0.000858511	W_canadensis#0.00116695: 0.000858511)#0.00760236: 0.00207025)#0.030438; 5
(((W_sebi#0.00200511: 0.00144021	W_tropicalis#0.000660367: 0.00144021)#0.00714695: 0.000380024	W_mellicola#0.00480992: 0.00182024)#0.00925836: 0.00124138	(W_muriae#0.00425161: 0.000858511	W_canadensis#0.00116695: 0.000858511)#0.00760236: 0.0022031)#0.0261075; 5
(((W_sebi#0.00200511: 0.00150449	W_tropicalis#0.00251791: 0.00150449)#0.00684158: 0.000315741	W_mellicola#0.00480992: 0.00182024)#0.00720387: 0.00129995	(W_muriae#0.00425161: 0.000858511	W_canadensis#0.00116204: 0.000858511)#0.00760236: 0.00226168)#0.0288785; 5
(((W_sebi#0.00200511: 0.00154627	W_mellicola#0.00480992: 0.00154627)#0.00374028: 0.000273963	W_tropicalis#0.00251791: 0.00182024)#0.00942304: 0.001201	(W_muriae#0.00425161: 0.000858511	W_canadensis#0.00116204: 0.000858511)#0.00760236: 0.00216272)#0.0313493; 5
(((W_sebi#0.00200511: 0.0014324	W_mellicola#0.00480992: 0.0014324)#0.00403764: 0.000530643	W_tropicalis#0.00251791: 0.00196304)#0.00873756: 0.00105819	(W_muriae#0.00425161: 0.000858511	W_canadensis#0.00116204: 0.000858511)#0.00760236: 0.00216272)#0.0289163; 5
(((W_sebi#0.00200511: 0.00166175	W_mellicola#0.00480992: 0.00166175)#0.00596394: 0.000559442	W_tropicalis#0.00251791: 0.00222119)#0.00510752: 0.00080004	(W_muriae#0.00425161: 0.000858511	W_canadensis#0.000253365: 0.000858511)#0.00577289: 0.00216272)#0.0264064; 5
(((W_sebi#0.00200511: 0.00172308	W_mellicola#0.00704475: 0.00172308)#0.00575166: 0.000406103	W_tropicalis#0.00251791: 0.00212918)#0.00667811: 0.000892049	(W_muriae#0.00425161: 0.000858511	W_canadensis#0.000253365: 0.000858511)#0.00657734: 0.00216272)#0.0293162; 5
(((W_muriae#0.00425161: 0.000858511	W_canadensis#0.000253365: 0.000858511)#0.00657734: 0.001353	W_tropicalis#0.00251791: 0.00221151)#0.00642949: 0.000809719	(W_sebi#0.00200511: 0.00172308	W_mellicola#0.00704475: 0.00172308)#0.00421389: 0.00129815)#0.0276557; 5
(((W_muriae#0.00425161: 0.000858511	W_canadensis#0.000253365: 0.000858511)#0.00657734: 0.0012067	W_tropicalis#0.00355838: 0.00206521)#0.00688497: 0.000956023	(W_sebi#0.00200511: 0.00172308	W_mellicola#0.00704475: 0.00172308)#0.00421389: 0.00129815)#0.0276557; 5
(((W_muriae#0.00425161: 0.000858511	W_canadensis#0.000253365: 0.000858511)#0.00746366: 0.0010878	W_tropicalis#0.00355838: 0.00194631)#0.00580809: 0.00107492	(W_sebi#0.00200511: 0.0019384	W_mellicola#0.00704475: 0.0019384)#0.00285019: 0.00108283)#0.024994; 5
(((W_muriae#0.00425161: 0.000858511	W_canadensis#0.000253365: 0.000858511)#0.00746366: 0.00127196	W_tropicalis#0.00137048: 0.00213047)#0.00724782: 0.000890757	(W_sebi#0.00200511: 0.00174854	W_mellicola#0.00561182: 0.00174854)#0.00315968: 0.0012727)#0.0272533; 5
(((W_muriae#0.00425161: 0.000902626	W_canadensis#0.000253365: 0.000902626)#0.00933883: 0.00122785	W_tropicalis#0.00224049: 0.00213047)#0.00724782: 0.000890757	(W_sebi#0.00200511: 0.00174854	W_mellicola#0.00561182: 0.00174854)#0.00315968: 0.0012727)#0.0290387; 5
(((W_muriae#0.00425161: 0.000902626	W_canadensis#0.000253365: 0.000902626)#0.00612185: 0.00115265	W_tropicalis#0.00224049: 0.00205528)#0.00521141: 0.000965956	(W_sebi#0.00200511: 0.00159198	W_mellicola#0.00561182: 0.00159198)#0.0034704: 0.00142925)#0.0260092; 5
(((W_tropicalis#0.00224049: 0.000711632	W_canadensis#0.000253365: 0.000711632)#0.00309794: 0.00134364	W_muriae#0.00425161: 0.00205528)#0.00651126: 0.000904286	(W_sebi#0.00200511: 0.00159198	W_mellicola#0.00561182: 0.00159198)#0.0034704: 0.00136758)#0.0295758; 5
(((W_tropicalis#0.00245952: 0.000917871	W_canadensis#0.000278134: 0.000917871)#0.00289442: 0.00133833	W_muriae#0.00466725: 0.0022562)#0.00907468: 0.00106294	(W_sebi#0.00220112: 0.00174762	W_mellicola#0.00616043: 0.00174762)#0.00380966: 0.00157153)#0.0317799; 5
(((W_tropicalis#0.00245952: 0.00107562	W_canadensis#0.000278134: 0.00107562)#0.00246992: 0.00118058	W_muriae#0.00466725: 0.0022562)#0.00639949: 0.00106294	(W_sebi#0.00220112: 0.00195734	W_mellicola#0.00616043: 0.00195734)#0.00425455: 0.0013618)#0.0342987; 5
(((W_tropicalis#0.00332325: 0.000899955	W_canadensis#0.000278134: 0.000899955)#0.00295204: 0.00135624	W_muriae#0.00466725: 0.0022562)#0.00885817: 0.00106294	(W_sebi#0.00220112: 0.00195734	W_mellicola#0.00616043: 0.00195734)#0.00425455: 0.0013618)#0.036533; 5
(((W_tropicalis#0.00141459: 0.000899955	W_canadensis#0.000278134: 0.000899955)#0.00549837: 0.00154697	W_muriae#0.00466725: 0.00244693)#0.0064475: 0.000872214	(W_sebi#0.00220112: 0.00195734	W_mellicola#0.00616043: 0.00195734)#0.00425455: 0.0013618)#0.036533; 5
(((W_tropicalis#0.00126523: 0.0008842	W_canadensis#0.000248766: 0.0008842)#0.00577179: 0.00141553	W_muriae#0.00417444: 0.00229973)#0.00548797: 0.000668955	(W_sebi#0.00196871: 0.00162725	W_mellicola#0.00550997: 0.00162725)#0.00409394: 0.00134143)#0.0326755; 5
(((W_tropicalis#0.00148219: 0.00103582	W_canadensis#0.000291425: 0.00103582)#0.00676155: 0.00165826	W_muriae#0.00489028: 0.00269409)#0.00642905: 0.000783668	(W_sebi#0.00230631: 0.00190629	W_mellicola#0.00645482: 0.00190629)#0.00479597: 0.00157146)#0.0358413; 5
(((W_tropicalis#0.00107484: 0.000953685	W_canadensis#0.000291425: 0.000953685)#0.0073439: 0.0017404	W_muriae#0.00489028: 0.00269409)#0.00842295: 0.000783668	(W_sebi#0.00230631: 0.001821	W_mellicola#0.00645482: 0.001821)#0.00705447: 0.00165675)#0.032992; 5
(((W_tropicalis#0.00158169: 0.00110174	W_canadensis#0.000291425: 0.00110174)#0.00408382: 0.00173176	W_muriae#0.00489028: 0.0028335)#0.00614153: 0.000644256	(W_sebi#0.00230631: 0.00196103	W_mellicola#0.00645482: 0.00196103)#0.00352898: 0.00151673)#0.0311743; 5
(((W_tropicalis#0.00158169: 0.00125678	W_canadensis#0.000291425: 0.00125678)#0.00358003: 0.00176197	W_muriae#0.00489028: 0.00301874)#0.00576466: 0.000366373	(W_sebi#0.00230631: 0.00218824	W_mellicola#0.00645482: 0.00218824)#0.00430181: 0.00119688)#0.029011; 5
(((W_tropicalis#0.00158169: 0.00138044	W_canadensis#0.000451427: 0.00138044)#0.00325933: 0.00158184	W_muriae#0.0041365: 0.00296227)#0.00309332: 0.000422841	(W_sebi#0.00230631: 0.0020803	W_mellicola#0.00645482: 0.0020803)#0.00452501: 0.00130482)#0.026454; 5
(((W_sebi#0.00230631: 0.0020803	W_mellicola#0.00645482: 0.0020803)#0.00452501: 0.00105976	W_muriae#0.0041365: 0.00314006)#0.00397727: 0.000245058	(W_tropicalis#0.000856389: 0.00124092	W_canadensis#0.000451427: 0.00124092)#0.00362579: 0.0021442)#0.0237711; 5
(((W_sebi#0.00230631: 0.0020803	W_mellicola#0.00645482: 0.0020803)#0.00452501: 0.00119773	W_muriae#0.0041365: 0.00327803)#0.00380987: 0.000107089	(W_tropicalis#0.00156245: 0.00135319	W_canadensis#0.000451427: 0.00135319)#0.00332496: 0.00203193)#0.0237711; 5
(((W_sebi#0.00230631: 0.00192695	W_mellicola#0.00524598: 0.00192695)#0.00488511: 0.00135108	(W_tropicalis#0.00156245: 0.00135319	W_canadensis#0.000451427: 0.00135319)#0.00505799: 0.00192484)#0.00380987: 0.000107089	W_muriae#0.0041365: 0.00338512)#0.0237711; 5
(((W_sebi#0.00230631: 0.00181904	W_mellicola#0.00524598: 0.00181904)#0.00659491: 0.00145899	(W_tropicalis#0.00156245: 0.00154651	W_canadensis#0.000451427: 0.00154651)#0.00442573: 0.00173152)#0.00248454: 0.000100516	W_muriae#0.0041365: 0.00337854)#0.0257216; 5
((W_muriae#0.0041365: 0.00327803	(W_tropicalis#0.00156245: 0.00137973	W_canadensis#0.000451427: 0.00137973)#0.00680897: 0.0018983)#0.00248454: 0.000100516	(W_sebi#0.00230631: 0.00181904	W_mellicola#0.00524598: 0.00181904)#0.0036251: 0.0015595)#0.0271231; 5
((W_muriae#0.0041365: 0.00327803	(W_tropicalis#0.00156245: 0.00151242	W_canadensis#0.000451427: 0.00151242)#0.00621158: 0.00176561)#0.00460455: 0.000112528	(W_sebi#0.00230631: 0.00202876	W_mellicola#0.00524598: 0.00202876)#0.00325036: 0.0013618)#0.0270271; 5
((W_muriae#0.0041365: 0.00327803	(W_tropicalis#0.00063325: 0.00163604	W_canadensis#0.000451427: 0.00163604)#0.00574223: 0.00164199)#0.00199118: 0.000112528	(W_sebi#0.00230631: 0.00225326	W_mellicola#0.00524598: 0.00225326)#0.00292652: 0.0011373)#0.02501; 5
((W_muriae#0.00456069: 0.00361418	(W_tropicalis#0.00069819: 0.00196574	W_canadensis#0.000497721: 0.00196574)#0.00339306: 0.00164845)#0.00303752: 0.000124068	(W_sebi#0.00254282: 0.00235601	W_mellicola#0.00578395: 0.00235601)#0.00504616: 0.00138224)#0.0303971; 5
((W_muriae#0.00456069: 0.0035127	(W_tropicalis#0.000768769: 0.00185034	W_canadensis#0.000497721: 0.00185034)#0.00485986: 0.00166237)#0.00312528: 0.000215753	(W_sebi#0.00254282: 0.00235601	W_mellicola#0.00578395: 0.00235601)#0.00504616: 0.00137244)#0.0281328; 5
((W_muriae#0.00456069: 0.00365593	(W_tropicalis#0.000768769: 0.00204675	W_canadensis#0.000497721: 0.00204675)#0.0043935: 0.00160918)#0.00300284: 7.25311e-05	(W_sebi#0.00254282: 0.00252131	W_mellicola#0.00578395: 0.00252131)#0.00471533: 0.00120715)#0.0298264; 5
(((W_sebi#0.00285556: 0.0028314	W_mellicola#0.00649531: 0.0028314)#0.00771995: 0.00130781	(W_tropicalis#0.00086332: 0.00229848	W_canadensis#0.000558935: 0.00229848)#0.00799446: 0.00184074)#0.00334475: 4.77984e-05	W_muriae#0.00512161: 0.00418702)#0.0334948; 5
((((W_tropicalis#0.000971958: 0.00247615	W_canadensis#0.000558935: 0.00247615)#0.00592117: 0.000188638	W_mellicola#0.00649531: 0.00266479)#0.0091944: 0.00147443	W_sebi#0.00285556: 0.00413922)#0.00334475: 4.77984e-05	W_muriae#0.00512161: 0.00418702)#0.036116; 5
((((W_mellicola#0.00649531: 0.00247615	W_canadensis#0.000409437: 0.00247615)#0.00392041: 0.000234887	W_tropicalis#0.000971958: 0.00271104)#0.00903755: 0.00142818	W_sebi#0.00285556: 0.00413922)#0.00539792: 4.77984e-05	W_muriae#0.00512161: 0.00418702)#0.0366746; 5
((((W_mellicola#0.00649531: 0.0023771	W_canadensis#0.000409437: 0.0023771)#0.00408377: 0.000422825	W_tropicalis#0.000971958: 0.00279993)#0.00875064: 0.00135369	W_sebi#0.00285556: 0.00415362)#0.00355284: 3.3398e-05	W_muriae#0.00512161: 0.00418702)#0.0338999; 5
((((W_mellicola#0.00649531: 0.00243902	W_canadensis#0.000409437: 0.00243902)#0.00465565: 0.000360904	W_sebi#0.00285556: 0.00279993)#0.00875064: 0.00135369	W_tropicalis#0.000971958: 0.00415362)#0.00121986: 3.3398e-05	W_muriae#0.00512161: 0.00418702)#0.0311679; 5
(((W_tropicalis#0.000744942: 0.00261026	W_sebi#0.00254687: 0.00261026)#0.00696013: 0.00109435	(W_mellicola#0.00579317: 0.00195069	W_canadensis#0.000365176: 0.00195069)#0.00463063: 0.00175393)#0.001088: 2.97877e-05	W_muriae#0.00456796: 0.0037344)#0.0277986; 5
((W_muriae#0.00456796: 0.00367346	(W_mellicola#0.00579317: 0.00195069	W_canadensis#0.000365176: 0.00195069)#0.00463063: 0.00172278)#0.00348372: 6.09357e-05	(W_tropicalis#0.000744942: 0.00261026	W_sebi#0.00254687: 0.00261026)#0.00324873: 0.00112414)#0.0296862; 5
(((W_tropicalis#0.000744942: 0.00261026	W_sebi#0.00254687: 0.00261026)#0.00324873: 0.00107677	(W_mellicola#0.00579317: 0.00208683	W_canadensis#0.000365176: 0.00208683)#0.007052: 0.0016002)#0.00347091: 4.73731e-05	W_muriae#0.00456796: 0.0037344)#0.0318755; 5
((W_muriae#0.00456796: 0.00368703	(W_mellicola#0.00771789: 0.0022317	W_canadensis#0.000365176: 0.0022317)#0.00659424: 0.00145533)#0.00347091: 4.76439e-05	(W_tropicalis#0.000744942: 0.00269785	W_sebi#0.00254687: 0.00269785)#0.00314326: 0.00103682)#0.0298962; 5
((W_muriae#0.00489958: 0.00394284	(W_mellicola#0.00624985: 0.00217644	W_canadensis#0.000391687: 0.00217644)#0.0055199: 0.0017664)#0.00442038: 6.29566e-05	(W_tropicalis#0.000799022: 0.00289371	W_sebi#0.00273177: 0.00289371)#0.00618846: 0.00111209)#0.0320666; 5
((W_muriae#0.00489958: 0.00394284	(W_mellicola#0.00624985: 0.00217644	W_canadensis#0.000391687: 0.00217644)#0.0055199: 0.0017664)#0.00340823: 6.29566e-05	(W_tropicalis#0.000799022: 0.00302852	W_sebi#0.00273177: 0.00302852)#0.00674836: 0.000977274)#0.0305883; 5
((W_muriae#0.00489958: 0.00394284	(W_mellicola#0.00624985: 0.00232334	W_canadensis#0.000391687: 0.00232334)#0.00517089: 0.0016195)#0.0014754: 6.29566e-05	(W_tropicalis#0.000799022: 0.00284902	W_sebi#0.00273177: 0.00284902)#0.00375058: 0.00115678)#0.0279978; 5
((W_muriae#0.00420915: 0.00394284	(W_tropicalis#0.000799022: 0.00276672	W_sebi#0.00273177: 0.00276672)#0.00386214: 0.00117612)#0.00213319: 6.29566e-05	(W_mellicola#0.00624985: 0.00232334	W_canadensis#0.000391687: 0.00232334)#0.00517089: 0.00168246)#0.0306305; 5
((W_muriae#0.00420915: 0.00394284	(W_tropicalis#0.000799022: 0.00276672	W_sebi#0.00273177: 0.00276672)#0.00386214: 0.00117612)#0.00213319: 6.29566e-05	(W_mellicola#0.00624985: 0.00250714	W_canadensis#0.000391687: 0.00250714)#0.00479179: 0.00149865)#0.028439; 5
((W_muriae#0.00420915: 0.00397295	(W_tropicalis#0.000799022: 0.00290088	W_sebi#0.00273177: 0.00290088)#0.00688592: 0.00107207)#0.00515669: 3.37778e-05	(W_mellicola#0.00624985: 0.00250714	W_canadensis#0.000391687: 0.00250714)#0.00479179: 0.00149958)#0.02966; 5
((W_muriae#0.00420915: 0.00397295	(W_tropicalis#0.000799022: 0.00307224	W_sebi#0.00273177: 0.00307224)#0.00460912: 0.000900709)#0.00515669: 3.37778e-05	(W_mellicola#0.00624985: 0.00239157	W_canadensis#0.000391687: 0.00239157)#0.00502336: 0.00161516)#0.028583; 5
(((W_mellicola#0.00564329: 0.00215946	W_canadensis#0.000353673: 0.00215946)#0.0025062: 0.00135091	(W_tropicalis#0.000721475: 0.00277407	W_sebi#0.00246664: 0.00277407)#0.0041618: 0.000736306)#0.00475833: 0.000107486	W_muriae#0.00380064: 0.00361786)#0.0275739; 5
(((W_mellicola#0.00564329: 0.00215946	W_canadensis#0.000353673: 0.00215946)#0.0025062: 0.00131833	(W_tropicalis#0.000721475: 0.00263472	W_sebi#0.00246664: 0.00263472)#0.00438192: 0.000843079)#0.00480291: 0.000140067	W_muriae#0.00380064: 0.00361786)#0.0285488; 5
(((W_mellicola#0.00564329: 0.00215946	W_canadensis#0.000353673: 0.00215946)#0.0025062: 0.00143653	(W_tropicalis#0.000721475: 0.002556	W_sebi#0.00246664: 0.002556)#0.00366753: 0.00104)#0.0069579: 2.18662e-05	W_muriae#0.00380064: 0.00361786)#0.0264258; 5
(((W_mellicola#0.00564329: 0.00226941	W_canadensis#0.000353673: 0.00226941)#0.00238478: 0.001285	(W_tropicalis#0.00091868: 0.00242688	W_sebi#0.00246664: 0.00242688)#0.00609696: 0.00112753)#0.0070393: 6.34535e-05	W_muriae#0.00380064: 0.00361786)#0.0288129; 5
(((W_mellicola#0.00564329: 0.00217804	W_canadensis#0.000353673: 0.00217804)#0.00248483: 0.00137637	(W_tropicalis#0.00091868: 0.00234046	W_sebi#0.00246664: 0.00234046)#0.00632209: 0.00121396)#0.00516385: 6.34535e-05	W_muriae#0.00380064: 0.00361786)#0.0268372; 5
(((W_mellicola#0.00564329: 0.00217804	W_canadensis#0.000353673: 0.00217804)#0.00248483: 0.00137637	W_muriae#0.00380064: 0.00355441)#0.0038217: 6.34535e-05	(W_tropicalis#0.00165515: 0.00251638	W_sebi#0.00246664: 0.00251638)#0.00388803: 0.00110148)#0.0268372; 5
(((W_mellicola#0.00564329: 0.00231929	W_canadensis#0.000353673: 0.00231929)#0.0023335: 0.00123017	W_muriae#0.00380064: 0.00354946)#0.00219433: 6.68646e-05	(W_tropicalis#0.00165515: 0.00268919	W_sebi#0.00246664: 0.00268919)#0.00363819: 0.000927132)#0.0285356; 5
(((W_mellicola#0.00668069: 0.00283583	W_canadensis#0.000418689: 0.00283583)#0.00267461: 0.00136612	W_muriae#0.00449932: 0.00420196)#0.00442129: 7.91563e-05	(W_tropicalis#0.00195941: 0.00291898	W_sebi#0.00292009: 0.00291898)#0.00469736: 0.00136213)#0.0353444; 5
(((W_mellicola#0.00668069: 0.00270471	W_canadensis#0.000418689: 0.00270471)#0.00439864: 0.00149725	W_muriae#0.00449932: 0.00420196)#0.00239629: 7.91563e-05	(W_tropicalis#0.00195941: 0.00298863	W_sebi#0.00292009: 0.00298863)#0.0045879: 0.00129249)#0.0333746; 5
(((W_tropicalis#0.00195941: 0.00298863	W_sebi#0.00292009: 0.00298863)#0.0045879: 0.00121333	W_muriae#0.00449932: 0.00420196)#0.00239629: 7.91563e-05	(W_mellicola#0.00668069: 0.00289844	W_canadensis#0.000418689: 0.00289844)#0.00410464: 0.00138267)#0.0322231; 5
(((W_tropicalis#0.00172437: 0.00251746	W_sebi#0.00256981: 0.00251746)#0.00421825: 0.00118045	(W_mellicola#0.00587931: 0.00247158	W_canadensis#0.000368465: 0.00247158)#0.00372798: 0.00122633)#0.00136644: 6.96611e-05	W_muriae#0.0039596: 0.00376757)#0.0303901; 5
(((W_tropicalis#0.00172437: 0.00238812	W_sebi#0.00256981: 0.00238812)#0.00608699: 0.00130979	W_muriae#0.0039596: 0.00369791)#0.00136644: 6.96611e-05	(W_mellicola#0.00587931: 0.00263424	W_canadensis#0.000368465: 0.00263424)#0.00349779: 0.00113333)#0.0303901; 5
(((W_mellicola#0.00785925: 0.00279302	W_canadensis#0.000368465: 0.00279302)#0.00486577: 0.000904894	W_muriae#0.0039596: 0.00369791)#0.00172314: 6.96611e-05	(W_tropicalis#0.00172437: 0.00221535	W_sebi#0.00256981: 0.00221535)#0.00415502: 0.00155222)#0.027734; 5
(((W_mellicola#0.00785925: 0.00296411	W_canadensis#0.000368465: 0.00296411)#0.0022479: 0.000733804	W_muriae#0.0039596: 0.00369791)#0.00172314: 6.96611e-05	(W_tropicalis#0.00172437: 0.00232065	W_sebi#0.00256981: 0.00232065)#0.0039665: 0.00144693)#0.0249956; 5
(((W_mellicola#0.00785925: 0.00308374	W_canadensis#0.000368465: 0.00308374)#0.00342883: 0.000614166	W_muriae#0.0039596: 0.00369791)#0.00172314: 6.96611e-05	(W_tropicalis#0.00172437: 0.00217058	W_sebi#0.00256981: 0.00217058)#0.00424072: 0.00159699)#0.0274225; 5
(((W_mellicola#0.00584489: 0.00297218	W_canadensis#0.000368465: 0.00297218)#0.00355753: 0.000704388	W_muriae#0.0039596: 0.00367657)#0.00173314: 9.09997e-05	(W_tropicalis#0.00172437: 0.0020442	W_sebi#0.00256981: 0.0020442)#0.00450291: 0.00172337)#0.0296131; 5
(((W_mellicola#0.00662138: 0.00336704	W_canadensis#0.000417415: 0.00336704)#0.00403015: 0.000797967	W_muriae#0.00448563: 0.00416501)#0.00196339: 0.000103089	(W_tropicalis#0.00195345: 0.00242745	W_sebi#0.00291121: 0.00242745)#0.00486644: 0.00184065)#0.0302819; 5
(((W_tropicalis#0.00195345: 0.0021932	W_sebi#0.00401137: 0.0021932)#0.00847859: 0.00192993	W_muriae#0.00448563: 0.00412314)#0.00481511: 0.000144961	(W_mellicola#0.00662138: 0.00347973	W_canadensis#0.000417415: 0.00347973)#0.00389964: 0.000788369)#0.030958; 5
(((W_tropicalis#0.000807267: 0.00206445	W_sebi#0.00401137: 0.00206445)#0.0104086: 0.00205869	W_muriae#0.00448563: 0.00412314)#0.00322312: 0.000144961	(W_mellicola#0.00662138: 0.00347973	W_canadensis#0.000417415: 0.00347973)#0.00389964: 0.000788369)#0.030958; 5
(((W_tropicalis#0.000807267: 0.00206445	W_sebi#0.00401137: 0.00206445)#0.0104086: 0.00205869	W_muriae#0.00448563: 0.00412314)#0.00322312: 0.000144961	(W_mellicola#0.00662138: 0.00347973	W_canadensis#0.000417415: 0.00347973)#0.00389964: 0.000788369)#0.0294657; 5
(((W_tropicalis#0.000807267: 0.00228554	W_sebi#0.00401137: 0.00228554)#0.0094017: 0.0019354	W_muriae#0.00448563: 0.00422094)#0.000878628: 4.7157e-05	(W_mellicola#0.00662138: 0.00363718	W_canadensis#0.000417415: 0.00363718)#0.00373082: 0.000630916)#0.0299189; 5
(((W_tropicalis#0.000807267: 0.00245567	W_sebi#0.00401137: 0.00245567)#0.00875033: 0.00176527	W_muriae#0.00448563: 0.00422094)#0.000878628: 4.7157e-05	(W_mellicola#0.00662138: 0.00357893	W_canadensis#0.000417415: 0.00357893)#0.00221814: 0.00068917)#0.0267818; 5
(((W_tropicalis#0.000807267: 0.00235688	W_sebi#0.00401137: 0.00235688)#0.006476: 0.00186406	W_muriae#0.00448563: 0.00422094)#0.0012268: 4.7157e-05	(W_mellicola#0.00662138: 0.00374513	W_canadensis#0.000417415: 0.00374513)#0.0021197: 0.000522964)#0.02917; 5
(((W_tropicalis#0.0015603: 0.00221006	W_sebi#0.00401137: 0.00221006)#0.00690624: 0.00201088	W_muriae#0.00448563: 0.00422094)#0.00432684: 4.7157e-05	(W_mellicola#0.00662138: 0.00387312	W_canadensis#0.000417415: 0.00387312)#0.00431913: 0.000394974)#0.0269468; 5
(((W_tropicalis#0.00107863: 0.00221006	W_sebi#0.00401137: 0.00221006)#0.00435834: 0.00178267	W_muriae#0.00448563: 0.00399273)#0.00594098: 0.00027537	(W_mellicola#0.00662138: 0.00378916	W_canadensis#0.000417415: 0.00378916)#0.00441484: 0.000478937)#0.0250275; 5
(((W_tropicalis#0.00107863: 0.00208766	W_sebi#0.00401137: 0.00208766)#0.00674684: 0.00190506	W_muriae#0.00448563: 0.00399273)#0.00794277: 0.00027537	(W_mellicola#0.00662138: 0.00364918	W_canadensis#0.000417415: 0.00364918)#0.00458419: 0.000618917)#0.0250275; 5
(((W_tropicalis#0.00107863: 0.00208766	W_sebi#0.00401137: 0.00208766)#0.00674684: 0.00196777	W_muriae#0.00448563: 0.00405543)#0.00781996: 0.000212665	(W_mellicola#0.00662138: 0.00364918	W_canadensis#0.000417415: 0.00364918)#0.00458419: 0.000618917)#0.0265311; 5
(((W_tropicalis#0.00107863: 0.00195069	W_sebi#0.00401137: 0.00195069)#0.0072206: 0.00210474	(W_mellicola#0.00662138: 0.00389612	W_canadensis#0.000417415: 0.00389612)#0.00237476: 0.000159308)#0.00606272: 0.000212665	W_muriae#0.00448563: 0.0042681)#0.0238523; 5
(((W_tropicalis#0.00107863: 0.00195069	W_sebi#0.00401137: 0.00195069)#0.00406583: 0.0022188	(W_mellicola#0.00662138: 0.0040292	W_canadensis#0.000417415: 0.0040292)#0.00229632: 0.00014028)#0.00589688: 9.86127e-05	W_muriae#0.00448563: 0.0042681)#0.0238523; 5
((W_muriae#0.00448563: 0.00416948	(W_mellicola#0.00662138: 0.0040292	W_canadensis#0.000718566: 0.0040292)#0.00229632: 0.00014028)#0.00304652: 9.86127e-05	(W_tropicalis#0.00107863: 0.00214567	W_sebi#0.00240968: 0.00214567)#0.00369636: 0.00212242)#0.0238523; 5
((W_muriae#0.00448563: 0.00420722	(W_mellicola#0.00662138: 0.0040292	W_canadensis#0.000718566: 0.0040292)#0.00229632: 0.000178011)#0.0030192: 6.08817e-05	(W_tropicalis#0.00107863: 0.00233693	W_sebi#0.00240968: 0.00233693)#0.00339385: 0.00193117)#0.0261825; 5
((W_muriae#0.00448563: 0.0040725	(W_mellicola#0.00662138: 0.00390367	W_canadensis#0.000718566: 0.00390367)#0.00459024: 0.000168831)#0.00311907: 0.000195595	(W_tropicalis#0.00107863: 0.00219578	W_sebi#0.00240968: 0.00219578)#0.00525254: 0.00207232)#0.0261825; 5
((W_muriae#0.00448563: 0.00423278	(W_tropicalis#0.00107863: 0.00219578	W_sebi#0.00240968: 0.00219578)#0.00525254: 0.002037)#0.00300096: 3.53158e-05	(W_mellicola#0.00662138: 0.00390367	W_canadensis#0.000718566: 0.00390367)#0.00459024: 0.000364426)#0.0261825; 5
((W_muriae#0.00448563: 0.00423278	(W_tropicalis#0.00166858: 0.00232882	W_sebi#0.00240968: 0.00232882)#0.0029565: 0.00190396)#0.000682958: 3.53158e-05	(W_mellicola#0.00662138: 0.00403596	W_canadensis#0.000718566: 0.00403596)#0.00160888: 0.000232136)#0.0273549; 5
((W_muriae#0.00448563: 0.00423278	(W_tropicalis#0.000429549: 0.00208119	W_sebi#0.00339384: 0.00208119)#0.00330827: 0.00215159)#0.00128031: 3.53158e-05	(W_mellicola#0.00662138: 0.00403596	W_canadensis#0.00030698: 0.00403596)#0.00116527: 0.000232136)#0.0253366; 5
(((W_mellicola#0.00662138: 0.00409935	W_canadensis#0.00030698: 0.00409935)#0.00254858: 0.000133432	(W_tropicalis#0.000429549: 0.0021787	W_sebi#0.00339384: 0.0021787)#0.00316022: 0.00205408)#0.00128031: 3.53158e-05	W_muriae#0.00448563: 0.0042681)#0.0279515; 5
(((W_mellicola#0.00662138: 0.00405217	W_canadensis#0.00030698: 0.00405217)#0.00257826: 0.000180613	W_muriae#0.00448563: 0.00423278)#0.00128031: 3.53158e-05	(W_tropicalis#0.000429549: 0.00231022	W_sebi#0.00339384: 0.00231022)#0.0029803: 0.00195788)#0.0300201; 5
(((W_mellicola#0.00662138: 0.00398065	W_canadensis#0.00030698: 0.00398065)#0.00262458: 0.000184054	W_muriae#0.00448563: 0.0041647)#0.00130124: 0.000103397	(W_tropicalis#0.000429549: 0.00212786	W_sebi#0.00339384: 0.00212786)#0.00323572: 0.00214024)#0.0300201; 5
(((W_mellicola#0.00662138: 0.00398065	W_canadensis#0.00030698: 0.00398065)#0.00262458: 0.000222215	W_muriae#0.00448563: 0.00420286)#0.00363561: 6.52362e-05	(W_tropicalis#0.000429549: 0.00223392	W_sebi#0.00339384: 0.00223392)#0.00308209: 0.00203417)#0.0266906; 5
(((W_mellicola#0.00662138: 0.00398065	W_canadensis#0.00030698: 0.00398065)#0.00262458: 0.000222215	W_muriae#0.00448563: 0.00420286)#0.00103585: 6.52362e-05	(W_tropicalis#0.000429549: 0.00223392	W_sebi#0.00339384: 0.00223392)#0.00500494: 0.00203417)#0.0266906; 5
(((W_mellicola#0.00662138: 0.00398065	W_canadensis#0.00030698: 0.00398065)#0.00350399: 0.000229618	W_muriae#0.00448563: 0.00421026)#0.00347921: 5.78332e-05	(W_tropicalis#0.000429549: 0.00238401	W_sebi#0.00339384: 0.00238401)#0.00351126: 0.00188408)#0.0266906; 5
(((W_mellicola#0.00662138: 0.00398065	W_canadensis#0.00030698: 0.00398065)#0.00350399: 0.000218661	W_muriae#0.00448563: 0.00419931)#0.00348829: 6.87903e-05	(W_tropicalis#0.000429549: 0.00238401	W_sebi#0.00339384: 0.00238401)#0.00351126: 0.00188408)#0.0266906; 5
(((W_mellicola#0.00662138: 0.00398065	W_canadensis#0.00030698: 0.00398065)#0.00167001: 0.000128347	(W_tropicalis#0.000429549: 0.00218687	W_sebi#0.00339384: 0.00218687)#0.0038278: 0.00192213)#0.00472612: 0.000159104	W_muriae#0.00448563: 0.0042681)#0.0244902; 5
(((W_mellicola#0.00662138: 0.00398065	W_canadensis#0.00030698: 0.00398065)#0.00398987: 3.49442e-05	W_muriae#0.00448563: 0.00401559)#0.00483605: 0.000252507	(W_tropicalis#0.000429549: 0.00218687	W_sebi#0.00339384: 0.00218687)#0.0038278: 0.00208123)#0.0244902; 5
(((W_mellicola#0.00662138: 0.00398065	W_muriae#0.00448563: 0.00398065)#0.00167638: 3.49442e-05	W_canadensis#0.00030698: 0.00401559)#0.00334442: 0.000252507	(W_tropicalis#0.000429549: 0.00218687	W_sebi#0.00506245: 0.00218687)#0.0038278: 0.00208123)#0.0230181; 5
(((W_mellicola#0.00662138: 0.00398065	W_muriae#0.00448563: 0.00398065)#0.00167638: 3.49442e-05	W_canadensis#0.00030698: 0.00401559)#0.00497896: 0.000252507	(W_tropicalis#0.000429549: 0.00218687	W_sebi#0.00506245: 0.00218687)#0.0038278: 0.00208123)#0.0219373; 5
(((W_canadensis#0.00030698: 0.00398065	W_muriae#0.00448563: 0.00398065)#0.000406311: 3.49442e-05	W_mellicola#0.00662138: 0.00401559)#0.00452597: 0.000252507	(W_tropicalis#0.000429549: 0.00218687	W_sebi#0.00506245: 0.00218687)#0.0038278: 0.00208123)#0.0250807; 5
(((W_canadensis#0.000355059: 0.00398065	W_muriae#0.00448563: 0.00398065)#0.00262213: 0.000261559	W_mellicola#0.00662138: 0.00424221)#0.00626385: 2.58919e-05	(W_tropicalis#0.000429549: 0.00224499	W_sebi#0.00506245: 0.00224499)#0.00372869: 0.0020231)#0.0250807; 5
(((W_canadensis#0.000355059: 0.00398065	W_muriae#0.00448563: 0.00398065)#0.00366526: 0.000261559	(W_tropicalis#0.000429549: 0.00224499	W_sebi#0.00506245: 0.00224499)#0.00372869: 0.00199721)#0.00385864: 2.58919e-05	W_mellicola#0.00662138: 0.0042681)#0.027093; 5
(((W_canadensis#0.000355059: 0.003863	(W_tropicalis#0.000429549: 0.00224499	W_sebi#0.00506245: 0.00224499)#0.00372869: 0.001618)#0.00197579: 0.00037921	W_muriae#0.00448563: 0.00424221)#0.000753554: 2.58919e-05	W_mellicola#0.00662138: 0.0042681)#0.027093; 5
((W_mellicola#0.00662138: 0.00424221	W_muriae#0.00448563: 0.00424221)#0.001876: 2.58919e-05	(W_canadensis#0.000355059: 0.003863	(W_tropicalis#0.000429549: 0.00209242	W_sebi#0.00506245: 0.00209242)#0.00400058: 0.00177058)#0.00197579: 0.000405102)#0.027093; 5
((W_mellicola#0.00662138: 0.00424324	W_muriae#0.00448563: 0.00424324)#0.00367228: 2.48589e-05	(W_sebi#0.00506245: 0.00398356	(W_tropicalis#0.000429549: 0.00197363	W_canadensis#0.000355059: 0.00197363)#0.00492364: 0.00200993)#0.00313669: 0.000284537)#0.0292835; 5
((W_mellicola#0.00662138: 0.00424296	W_muriae#0.00448563: 0.00424296)#0.00152253: 2.51357e-05	(W_sebi#0.00506245: 0.00381812	(W_tropicalis#0.000429549: 0.00197363	W_canadensis#0.000355059: 0.00197363)#0.00492364: 0.00184448)#0.00327261: 0.000449982)#0.0317205; 5
((W_mellicola#0.00553138: 0.00424296	W_muriae#0.00448563: 0.00424296)#0.00410682: 2.51357e-05	(W_sebi#0.00327265: 0.00407582	(W_tropicalis#0.000429549: 0.00180744	W_canadensis#0.000355059: 0.00180744)#0.00537637: 0.00226838)#0.00306569: 0.000192278)#0.0333512; 5
((W_mellicola#0.00553138: 0.00424296	(W_sebi#0.00327265: 0.00389317	(W_tropicalis#0.000429549: 0.00168023	W_canadensis#0.000355059: 0.00168023)#0.00890386: 0.00221295)#0.00601436: 0.000349786)#0.00115626: 2.51357e-05	W_muriae#0.00448563: 0.0042681)#0.0333512; 5
((W_muriae#0.00448563: 0.00424296	(W_sebi#0.00439046: 0.00406669	(W_tropicalis#0.000429549: 0.00168023	W_canadensis#0.000355059: 0.00168023)#0.00592418: 0.00238646)#0.00283884: 0.000176271)#0.00146952: 2.51357e-05	W_mellicola#0.00553138: 0.0042681)#0.030823; 5
((W_muriae#0.00448563: 0.00424296	(W_sebi#0.00439046: 0.00406669	(W_tropicalis#0.000429549: 0.00150743	W_canadensis#0.000355059: 0.00150743)#0.00881613: 0.00255926)#0.00283884: 0.000176271)#0.00146952: 2.51357e-05	W_mellicola#0.00553138: 0.0042681)#0.0288676; 5
((W_muriae#0.00448563: 0.00424296	(W_sebi#0.00439046: 0.0040091	(W_tropicalis#0.000429549: 0.00150743	W_canadensis#0.000355059: 0.00150743)#0.0101724: 0.00250167)#0.00193356: 0.000233865)#0.00146952: 2.51357e-05	W_mellicola#0.00553138: 0.0042681)#0.0314066; 5
((W_muriae#0.00448563: 0.00424296	(W_sebi#0.00439046: 0.00390662	(W_tropicalis#0.000429549: 0.00150743	W_canadensis#0.000355059: 0.00150743)#0.00814873: 0.00239919)#0.00198428: 0.000336339)#0.00146952: 2.51357e-05	W_mellicola#0.00553138: 0.0042681)#0.0289519; 5
((W_muriae#0.00448563: 0.00424296	(W_sebi#0.00439046: 0.00376978	(W_tropicalis#0.000429549: 0.00150743	W_canadensis#0.000355059: 0.00150743)#0.00576631: 0.00226235)#0.00205631: 0.000473179)#0.000766548: 2.51357e-05	W_mellicola#0.00553138: 0.0042681)#0.0313687; 5
((W_muriae#0.00448563: 0.00424296	W_mellicola#0.00553138: 0.00424296)#0.000791825: 2.51357e-05	(W_sebi#0.00439046: 0.00385895	(W_tropicalis#0.000429549: 0.00156663	W_canadensis#0.000355059: 0.00156663)#0.00554842: 0.00229232)#0.00443049: 0.000409147)#0.0276518; 5
((W_muriae#0.00448563: 0.00424296	W_mellicola#0.00553138: 0.00424296)#0.000791825: 2.51357e-05	(W_sebi#0.00439046: 0.00385895	(W_tropicalis#0.000429549: 0.00163102	W_canadensis#0.000355059: 0.00163102)#0.00532937: 0.00222793)#0.00332051: 0.000409147)#0.0261009; 5
((W_muriae#0.00448563: 0.00424296	(W_sebi#0.00439046: 0.00385895	(W_tropicalis#0.000995106: 0.00144516	W_canadensis#0.000355059: 0.00144516)#0.00377792: 0.00241379)#0.00332051: 0.000384012)#0.000791825: 2.51357e-05	W_mellicola#0.00553138: 0.0042681)#0.0282867; 5
(((W_tropicalis#0.000995106: 0.00137361	W_canadensis#0.000355059: 0.00137361)#0.00397472: 0.00286935	(W_sebi#0.00321005: 0.00401938	W_muriae#0.00448563: 0.00401938)#0.00318797: 0.000223581)#0.000791825: 2.51357e-05	W_mellicola#0.00553138: 0.0042681)#0.0260089; 5
(((W_tropicalis#0.000995106: 0.00122477	W_canadensis#0.000355059: 0.00122477)#0.00611299: 0.00301819	(W_sebi#0.00321005: 0.00401938	W_muriae#0.00448563: 0.00401938)#0.00318797: 0.000223581)#0.000791825: 2.51357e-05	W_mellicola#0.00553138: 0.0042681)#0.0260089; 5
(((W_tropicalis#0.00151579: 0.00122477	W_canadensis#0.000355059: 0.00122477)#0.00422585: 0.00301819	(W_sebi#0.00321005: 0.00391692	W_muriae#0.00448563: 0.00391692)#0.00327136: 0.000326043)#0.000791825: 2.51357e-05	W_mellicola#0.00553138: 0.0042681)#0.0235187; 5
(((W_tropicalis#0.00165216: 0.00148617	W_canadensis#0.000387: 0.00148617)#0.00639611: 0.00313849	(W_sebi#0.00349883: 0.00417026	W_muriae#0.00488917: 0.00417026)#0.00365033: 0.000454403)#0.000863058: 2.7397e-05	W_mellicola#0.00602899: 0.00465206)#0.0276676; 5
((W_muriae#0.00488917: 0.00462466	(W_sebi#0.00349883: 0.00417026	(W_tropicalis#0.00165216: 0.00142485	W_canadensis#0.000387: 0.00142485)#0.00667137: 0.00274541)#0.00365033: 0.000454403)#0.00128323: 2.7397e-05	W_mellicola#0.00602899: 0.00465206)#0.0310483; 5
((W_muriae#0.00403758: 0.00381915	(W_sebi#0.00288941: 0.00354183	(W_tropicalis#0.00137052: 0.00117667	W_canadensis#0.000319594: 0.00117667)#0.00550936: 0.00236516)#0.00515706: 0.000277317)#0.00105972: 2.2625e-05	W_mellicola#0.00497887: 0.00384178)#0.0249565; 5
((W_muriae#0.00403758: 0.00381915	(W_sebi#0.00288941: 0.00354183	(W_tropicalis#0.00137052: 0.00117667	W_canadensis#0.00121805: 0.00117667)#0.00550936: 0.00236516)#0.00515706: 0.000277317)#0.000954898: 2.2625e-05	W_mellicola#0.00497887: 0.00384178)#0.0249565; 5
((W_muriae#0.00403758: 0.00381915	(W_sebi#0.00288941: 0.00354183	(W_tropicalis#0.0013819: 0.00117667	W_canadensis#0.00121805: 0.00117667)#0.00550936: 0.00236516)#0.00515706: 0.000277317)#0.000954898: 2.2625e-05	W_mellicola#0.00497887: 0.00384178)#0.0249565; 5
((W_muriae#0.00447461: 0.00423253	(W_sebi#0.00320216: 0.00408789	(W_tropicalis#0.00153148: 0.00145282	W_canadensis#0.000704042: 0.00145282)#0.00719717: 0.00263506)#0.00298933: 0.000144645)#0.00105825: 2.50739e-05	W_mellicola#0.00551778: 0.0042576)#0.0305797; 5
((W_muriae#0.00447461: 0.00423253	(W_sebi#0.00320216: 0.00419285	(W_tropicalis#0.00153148: 0.00153305	W_canadensis#0.000704042: 0.00153305)#0.00502287: 0.0026598)#0.00291449: 3.96791e-05)#0.00105825: 2.50739e-05	W_mellicola#0.00551778: 0.0042576)#0.0292938; 5
((W_muriae#0.00447461: 0.00423925	(W_sebi#0.00320216: 0.00419285	(W_tropicalis#0.00153148: 0.00158481	W_canadensis#0.000704042: 0.00158481)#0.00485883: 0.00260804)#0.00434115: 4.63998e-05)#0.00239849: 1.83532e-05	W_mellicola#0.00551778: 0.0042576)#0.0280321; 5
((W_muriae#0.00447461: 0.00423846	(W_sebi#0.00320216: 0.00422023	(W_tropicalis#0.00153148: 0.00142398	W_canadensis#0.000695918: 0.00142398)#0.00733996: 0.00279625)#0.0058187: 1.82266e-05)#0.00239894: 1.91454e-05	W_mellicola#0.00551778: 0.0042576)#0.0312168; 5
((W_sebi#0.00320216: 0.00423846	(W_muriae#0.00447461: 0.00422023	(W_tropicalis#0.00153148: 0.00151508	W_canadensis#0.000695918: 0.00151508)#0.00469609: 0.00270516)#0.00265078: 1.82266e-05)#0.000521893: 1.91454e-05	W_mellicola#0.00551778: 0.0042576)#0.0312168; 5
((W_muriae#0.00447461: 0.00422507	(W_sebi#0.00320216: 0.00422023	(W_tropicalis#0.00130295: 0.00151508	W_canadensis#0.000695918: 0.00151508)#0.00650455: 0.00270516)#0.000400191: 4.84281e-06)#0.00150366: 3.25292e-05	W_mellicola#0.00551778: 0.0042576)#0.0325164; 5
((W_sebi#0.00320216: 0.00424733	(W_muriae#0.00447461: 0.00422023	(W_tropicalis#0.00130295: 0.00139716	W_canadensis#0.000695918: 0.00139716)#0.00468273: 0.00282307)#0.00220659: 2.70977e-05)#0.000962386: 1.02743e-05	W_mellicola#0.00551778: 0.0042576)#0.0303047; 5
((W_sebi#0.00320216: 0.00423831	(W_muriae#0.00447461: 0.00422023	(W_tropicalis#0.00130295: 0.00139716	W_canadensis#0.000695918: 0.00139716)#0.00688408: 0.00282307)#0.00220659: 1.80807e-05)#0.000964434: 1.92913e-05	W_mellicola#0.00551778: 0.0042576)#0.0309519; 5
((W_sebi#0.00297738: 0.003935	(W_muriae#0.00416051: 0.00392399	(W_tropicalis#0.00121149: 0.00116956	W_canadensis#0.000647067: 0.00116956)#0.00710972: 0.00275443)#0.0020517: 1.10119e-05)#0.00301854: 2.37368e-05	W_mellicola#0.00513046: 0.00395874)#0.0259682; 5
((W_sebi#0.0034247: 0.00451425	(W_muriae#0.00478558: 0.00451353	(W_tropicalis#0.0013935: 0.00117023	W_canadensis#0.000744282: 0.00117023)#0.00644237: 0.00334329)#0.00235994: 7.23113e-07)#0.00348123: 3.92461e-05	W_mellicola#0.00590125: 0.0045535)#0.0328153; 5
((W_mellicola#0.00590125: 0.00452026	(W_muriae#0.00478558: 0.00451353	(W_tropicalis#0.0013935: 0.00135731	W_canadensis#0.000744282: 0.00135731)#0.00555443: 0.00315622)#0.00235994: 6.72949e-06)#0.00459203: 3.32397e-05	W_sebi#0.0034247: 0.0045535)#0.0328153; 5
((W_sebi#0.0034247: 0.00453489	(W_muriae#0.00478558: 0.00451353	(W_tropicalis#0.0013935: 0.00135731	W_canadensis#0.000744282: 0.00135731)#0.00555443: 0.00315622)#0.00235994: 2.13615e-05)#0.00182423: 1.86077e-05	W_mellicola#0.0065726: 0.0045535)#0.0328153; 5
((W_sebi#0.0034247: 0.00451417	(W_muriae#0.00478558: 0.00451353	(W_tropicalis#0.00106093: 0.00135731	W_canadensis#0.000744282: 0.00135731)#0.00555443: 0.00315622)#0.00419044: 6.37788e-07)#0.00304645: 3.93315e-05	W_mellicola#0.0065726: 0.0045535)#0.0299471; 5
((W_sebi#0.0034247: 0.00452363	(W_muriae#0.00404596: 0.00451353	(W_tropicalis#0.00117951: 0.00152307	W_canadensis#0.000744282: 0.00152307)#0.00683974: 0.00299046)#0.00211982: 1.01013e-05)#0.00160206: 2.9868e-05	W_mellicola#0.0065726: 0.0045535)#0.0281252; 5
((W_sebi#0.0034247: 0.00452363	(W_muriae#0.00404596: 0.00437492	(W_tropicalis#0.00117951: 0.00166036	W_canadensis#0.000744282: 0.00166036)#0.0041793: 0.00271455)#0.00433791: 0.000148711)#0.00160206: 2.9868e-05	W_mellicola#0.0065726: 0.0045535)#0.0281252; 5
((W_muriae#0.00404596: 0.00454658	(W_sebi#0.0034247: 0.00450557	(W_tropicalis#0.00117951: 0.00182365	W_canadensis#0.000744282: 0.00182365)#0.00505692: 0.00268193)#0.00219378: 4.10081e-05)#0.00159397: 6.91623e-06	W_mellicola#0.0065726: 0.0045535)#0.0259061; 5
((W_sebi#0.0034247: 0.00452548	(W_muriae#0.00404596: 0.00450557	(W_tropicalis#0.00142241: 0.00198538	W_canadensis#0.000744282: 0.00198538)#0.00718758: 0.0025202)#0.00219378: 1.9903e-05)#0.0016014: 2.80213e-05	W_mellicola#0.0065726: 0.0045535)#0.0259061; 5
((W_sebi#0.0034247: 0.00452548	(W_muriae#0.00404596: 0.00439093	(W_tropicalis#0.00142241: 0.00198538	W_canadensis#0.000744282: 0.00198538)#0.00718758: 0.00240555)#0.00225106: 0.000134551)#0.000663679: 2.80213e-05	W_mellicola#0.0065726: 0.0045535)#0.0259061; 5
((W_mellicola#0.0065726: 0.00448852	(W_muriae#0.00404596: 0.00443627	(W_tropicalis#0.00142241: 0.00187463	W_canadensis#0.000744282: 0.00187463)#0.004276: 0.00256164)#0.00222805: 5.22536e-05)#0.00128082: 6.49771e-05	W_sebi#0.0034247: 0.0045535)#0.0250635; 5
((W_mellicola#0.0060072: 0.0041024	(W_muriae#0.00369791: 0.00397026	(W_tropicalis#0.00130005: 0.00191031	W_canadensis#0.000680256: 0.00191031)#0.00350524: 0.00205995)#0.00207967: 0.00013214)#0.0029538: 5.93875e-05	W_sebi#0.0031301: 0.00416179)#0.0250361; 5
((W_mellicola#0.0060072: 0.00403578	(W_muriae#0.00369791: 0.00397026	(W_tropicalis#0.00130005: 0.00196564	W_canadensis#0.000680256: 0.00196564)#0.00340658: 0.00200462)#0.00100827: 6.55211e-05)#0.00450347: 0.000122028	W_sebi#0.0031301: 0.00415781)#0.02506; 5
((W_mellicola#0.0060072: 0.00411856	(W_muriae#0.00369791: 0.00397026	(W_tropicalis#0.00130005: 0.00179241	W_canadensis#0.000680256: 0.00179241)#0.0037358: 0.00217785)#0.00100827: 0.000148295)#0.00310848: 3.92542e-05	W_sebi#0.0031301: 0.00415781)#0.0281636; 5
((W_mellicola#0.0060072: 0.00411856	(W_muriae#0.00369791: 0.00404177	(W_tropicalis#0.00130005: 0.0015912	W_canadensis#0.00101266: 0.0015912)#0.00420819: 0.00245057)#0.000944075: 7.67835e-05)#0.00310848: 3.92542e-05	W_sebi#0.0031301: 0.00415781)#0.0264144; 5
((W_muriae#0.00369791: 0.0040249	(W_mellicola#0.00776654: 0.00396932	(W_tropicalis#0.00130005: 0.00171261	W_canadensis#0.00101266: 0.00171261)#0.00390989: 0.00225671)#0.000961308: 5.55859e-05)#0.00318081: 0.000132905	W_sebi#0.0031301: 0.00415781)#0.0245496; 5
(((W_tropicalis#0.00130005: 0.00171261	W_canadensis#0.00101266: 0.00171261)#0.00542645: 0.00229808	(W_mellicola#0.00596804: 0.00396932	W_muriae#0.00369791: 0.00396932)#0.000961308: 4.13706e-05)#0.00319208: 0.00014712	W_sebi#0.0031301: 0.00415781)#0.0245496; 5
(((W_tropicalis#0.00142648: 0.00197855	W_canadensis#0.00100759: 0.00197855)#0.00669396: 0.00242218	(W_mellicola#0.00654844: 0.00435534	W_muriae#0.00405753: 0.00435534)#0.00105479: 4.53939e-05)#0.00571006: 0.000161428	W_sebi#0.0034345: 0.00456216)#0.026937; 5
(((W_tropicalis#0.00134295: 0.00204207	W_canadensis#0.000948587: 0.00204207)#0.0074635: 0.00214851	(W_mellicola#0.00616498: 0.00403559	W_muriae#0.00381993: 0.00403559)#0.00100895: 0.000154988)#0.00304223: 0.000104429	W_sebi#0.00225048: 0.00429501)#0.0253596; 5
(((W_tropicalis#0.00134295: 0.0022	W_canadensis#0.000948587: 0.0022)#0.00692775: 0.00203294	(W_mellicola#0.00616498: 0.0041511	W_muriae#0.00381993: 0.0041511)#0.000980875: 8.18352e-05)#0.00301179: 6.20706e-05	W_sebi#0.00225048: 0.00429501)#0.0253596; 5
(((W_tropicalis#0.00134295: 0.00200212	W_canadensis#0.000948587: 0.00200212)#0.00587247: 0.00223082	(W_mellicola#0.00616498: 0.0041511	W_muriae#0.00381993: 0.0041511)#0.000980875: 8.18352e-05)#0.0012783: 6.20706e-05	W_sebi#0.00225048: 0.00429501)#0.0253596; 5
(((W_tropicalis#0.00134295: 0.00212718	W_canadensis#0.000967272: 0.00212718)#0.00680685: 0.00210575	(W_mellicola#0.00616498: 0.00416103	W_muriae#0.00381993: 0.00416103)#0.000978536: 7.19118e-05)#0.00397112: 6.20706e-05	W_sebi#0.00225048: 0.00429501)#0.0232451; 5
((W_sebi#0.00225048: 0.00426683	(W_mellicola#0.00616498: 0.00416103	W_muriae#0.00381993: 0.00416103)#0.000978536: 0.000105801)#0.0014507: 2.81819e-05	(W_tropicalis#0.00134295: 0.00226129	W_canadensis#0.000967272: 0.00226129)#0.00445214: 0.00203372)#0.0248161; 5
((W_sebi#0.00234915: 0.0044539	(W_mellicola#0.00643528: 0.00435802	W_muriae#0.00398741: 0.00435802)#0.000962391: 9.58808e-05)#0.00107047: 2.94175e-05	(W_tropicalis#0.00140183: 0.00236044	W_canadensis#0.00100968: 0.00236044)#0.00464734: 0.00212288)#0.0283525; 5
((W_sebi#0.00234915: 0.0044539	(W_tropicalis#0.00109864: 0.00211041	W_canadensis#0.00100968: 0.00211041)#0.00519793: 0.0023435)#0.00107047: 2.94175e-05	(W_mellicola#0.00643528: 0.00427608	W_muriae#0.00398741: 0.00427608)#0.000980834: 0.000207243)#0.0307396; 5
((W_sebi#0.00234915: 0.0044539	(W_tropicalis#0.00114514: 0.00190983	W_canadensis#0.00100429: 0.00190983)#0.00574385: 0.00254408)#0.00107047: 2.94175e-05	(W_mellicola#0.00643528: 0.00427608	W_muriae#0.00398741: 0.00427608)#0.000980834: 0.000207243)#0.0330175; 5
((W_sebi#0.00234915: 0.00436013	(W_tropicalis#0.00114514: 0.00202818	W_canadensis#0.00100429: 0.00202818)#0.00388882: 0.00233196)#0.00109349: 0.00012319	(W_mellicola#0.00643528: 0.00408483	W_muriae#0.00398741: 0.00408483)#0.00102676: 0.000398493)#0.0359842; 5
((W_sebi#0.00234915: 0.00443522	(W_tropicalis#0.00114514: 0.00202818	W_canadensis#0.00227578: 0.00202818)#0.00388882: 0.00240704)#0.00169498: 4.81059e-05	(W_mellicola#0.00643528: 0.00408483	W_muriae#0.00398741: 0.00408483)#0.00102676: 0.000398493)#0.0359842; 5
((W_sebi#0.00234915: 0.00436925	(W_tropicalis#0.00114514: 0.00222771	W_canadensis#0.00227578: 0.00222771)#0.00568749: 0.00214154)#0.00523434: 0.000114068	(W_mellicola#0.00643528: 0.00425983	W_muriae#0.00398741: 0.00425983)#0.00219397: 0.000223488)#0.0347945; 5
((W_sebi#0.00234915: 0.00431073	(W_tropicalis#0.00114514: 0.0022928	W_canadensis#0.000976348: 0.0022928)#0.00552604: 0.00201793)#0.0053054: 0.000172594	(W_mellicola#0.00643528: 0.00411442	W_muriae#0.00398741: 0.00411442)#0.00227151: 0.000368906)#0.0321887; 5
((W_sebi#0.00234915: 0.00431073	(W_tropicalis#0.00114514: 0.0022928	W_canadensis#0.00162252: 0.0022928)#0.00723584: 0.00201793)#0.00316232: 0.000172594	(W_mellicola#0.00643528: 0.00411442	W_muriae#0.00398741: 0.00411442)#0.00130714: 0.000368906)#0.0321887; 5
((W_sebi#0.00234915: 0.00431073	(W_tropicalis#0.00114514: 0.0022928	W_canadensis#0.00162252: 0.0022928)#0.00419077: 0.00201793)#0.00316232: 0.000172594	(W_mellicola#0.00643528: 0.00411442	W_muriae#0.00398741: 0.00411442)#0.00130714: 0.000368906)#0.0321887; 5
(((W_mellicola#0.00643528: 0.00411442	W_muriae#0.00398741: 0.00411442)#0.00137156: 0.000196311	(W_tropicalis#0.00114514: 0.0022928	W_canadensis#0.00162252: 0.0022928)#0.00419077: 0.00201793)#0.00509561: 0.000172594	W_sebi#0.00234915: 0.00448332)#0.0292113; 5
(((W_mellicola#0.00643528: 0.00405125	W_muriae#0.00398741: 0.00405125)#0.0013498: 0.000259473	(W_tropicalis#0.00158585: 0.0023997	W_canadensis#0.0012828: 0.0023997)#0.00400408: 0.00191103)#0.00509561: 0.000172594	W_sebi#0.00234915: 0.00448332)#0.0260605; 5
(((W_mellicola#0.00643528: 0.00396771	W_muriae#0.00398741: 0.00396771)#0.00137822: 0.000343016	(W_tropicalis#0.00158585: 0.00254704	W_canadensis#0.0012828: 0.00254704)#0.00377246: 0.00176369)#0.00509561: 0.000172594	W_sebi#0.00234915: 0.00448332)#0.0276198; 5
(((W_mellicola#0.00643528: 0.00396771	W_muriae#0.00398741: 0.00396771)#0.00137822: 0.000229613	(W_tropicalis#0.00158585: 0.00239265	W_canadensis#0.0012828: 0.00239265)#0.00640472: 0.00180468)#0.00523328: 0.000285997	W_sebi#0.00234915: 0.00448332)#0.0276198; 5
(((W_mellicola#0.00643528: 0.00406613	W_muriae#0.00398741: 0.00406613)#0.00229181: 0.00031113	(W_tropicalis#0.00158585: 0.0022643	W_canadensis#0.0012828: 0.0022643)#0.00676775: 0.00211296)#0.00501816: 0.000106062	W_sebi#0.00234915: 0.00448332)#0.0262564; 5
(((W_mellicola#0.00643528: 0.00382312	W_muriae#0.00398741: 0.00382312)#0.00243748: 0.000644078	W_sebi#0.00234915: 0.00446719)#0.00491713: 1.61269e-05	(W_tropicalis#0.00158585: 0.0022643	W_canadensis#0.0012828: 0.0022643)#0.00676775: 0.00221902)#0.0275499; 5
(((W_mellicola#0.00643528: 0.00370358	W_muriae#0.00398741: 0.00370358)#0.00251616: 0.000763617	W_sebi#0.00234915: 0.00446719)#0.00491713: 1.61269e-05	(W_tropicalis#0.00158585: 0.0022643	W_canadensis#0.0012828: 0.0022643)#0.00830082: 0.00221902)#0.0264652; 5
(((W_mellicola#0.00643528: 0.00370358	W_muriae#0.00398741: 0.00370358)#0.00251616: 0.000561646	W_sebi#0.00234915: 0.00426522)#0.00514997: 0.000218097	(W_tropicalis#0.00178351: 0.00217541	W_canadensis#0.0012828: 0.00217541)#0.00863999: 0.00230791)#0.0285744; 5
(((W_mellicola#0.00643528: 0.00370358	W_muriae#0.00398741: 0.00370358)#0.00251616: 0.000765362	W_sebi#0.00234915: 0.00446894)#0.00491521: 1.43814e-05	(W_tropicalis#0.00178351: 0.00237547	W_canadensis#0.00181359: 0.00237547)#0.00606424: 0.00210785)#0.0285744; 5
(((W_mellicola#0.00643528: 0.00370358	W_muriae#0.00398741: 0.00370358)#0.00251616: 0.000765362	W_sebi#0.00234915: 0.00446894)#0.00491521: 1.43814e-05	(W_tropicalis#0.00178351: 0.00226666	W_canadensis#0.00181359: 0.00226666)#0.00635536: 0.00221667)#0.0285744; 5
(((W_mellicola#0.00643528: 0.00370358	W_muriae#0.00398741: 0.00370358)#0.00251616: 0.000635264	W_sebi#0.00234915: 0.00433884)#0.00227956: 0.000144479	(W_tropicalis#0.00178351: 0.00238351	W_canadensis#0.00181359: 0.00238351)#0.00604379: 0.00209982)#0.0259795; 5
(((W_tropicalis#0.00178351: 0.00249228	W_canadensis#0.00181359: 0.00249228)#0.00578001: 0.00184656	W_sebi#0.00234915: 0.00433884)#0.00227956: 0.000144479	(W_mellicola#0.00643528: 0.00370358	W_muriae#0.00398741: 0.00370358)#0.00251616: 0.000779744)#0.0241082; 5
(((W_tropicalis#0.00178351: 0.00235067	W_canadensis#0.000672758: 0.00235067)#0.00612821: 0.00207442	W_sebi#0.00234915: 0.0044251)#0.00223512: 5.82248e-05	(W_mellicola#0.00643528: 0.00356123	W_muriae#0.00398741: 0.00356123)#0.00261673: 0.000922088)#0.0250997; 5
(((W_tropicalis#0.00178351: 0.00235067	W_sebi#0.00234915: 0.00235067)#0.00612821: 0.00207442	W_canadensis#0.000672758: 0.0044251)#0.00223512: 5.82248e-05	(W_mellicola#0.00643528: 0.00373376	W_muriae#0.00398741: 0.00373376)#0.00515594: 0.000749558)#0.028429; 5
(((W_tropicalis#0.00178351: 0.0021977	W_sebi#0.00234915: 0.0021977)#0.00655476: 0.00207381	W_canadensis#0.000951541: 0.00427151)#0.00512556: 0.000211811	(W_mellicola#0.00643528: 0.00352045	W_muriae#0.00398741: 0.00352045)#0.00299955: 0.000962874)#0.0299387; 5
(((W_tropicalis#0.00178351: 0.00235387	W_sebi#0.00234915: 0.00235387)#0.00419944: 0.00205633	W_canadensis#0.000951541: 0.0044102)#0.00712935: 7.31252e-05	(W_mellicola#0.00643528: 0.00374055	W_muriae#0.00398741: 0.00374055)#0.00282305: 0.000742768)#0.0299387; 5
(((W_tropicalis#0.00373491: 0.00229922	W_sebi#0.00234915: 0.00229922)#0.00696066: 0.00211097	(W_mellicola#0.00643528: 0.00374055	W_muriae#0.00398741: 0.00374055)#0.00282305: 0.000669643)#0.0048348: 7.31252e-05	W_canadensis#0.00124324: 0.00448332)#0.0315743; 5
(((W_tropicalis#0.00147434: 0.00229922	W_sebi#0.00234915: 0.00229922)#0.00943193: 0.00211097	(W_mellicola#0.00643528: 0.00374055	W_muriae#0.00398741: 0.00374055)#0.00282305: 0.000669643)#0.00130636: 7.31252e-05	W_canadensis#0.00057754: 0.00448332)#0.0337287; 5
(((W_tropicalis#0.00157688: 0.00255285	W_sebi#0.00251255: 0.00255285)#0.00782061: 0.00216409	W_canadensis#0.000632138: 0.00471695)#0.00139723: 7.82114e-05	(W_mellicola#0.00688288: 0.00390506	W_muriae#0.00426476: 0.00390506)#0.00309338: 0.000890096)#0.0335591; 5
(((W_tropicalis#0.00157688: 0.00267586	W_sebi#0.00251255: 0.00267586)#0.00520287: 0.00202675	W_canadensis#0.000632138: 0.00470261)#0.00140149: 9.25524e-05	(W_mellicola#0.0080336: 0.00390506	W_muriae#0.00426476: 0.00390506)#0.00140383: 0.000890096)#0.0335591; 5
(((W_tropicalis#0.00157688: 0.00276266	W_sebi#0.00251255: 0.00276266)#0.00503939: 0.00193994	W_canadensis#0.000731953: 0.00470261)#0.00140149: 9.25524e-05	(W_mellicola#0.0080336: 0.00390506	W_muriae#0.00426476: 0.00390506)#0.0014735: 0.000890096)#0.0352114; 5
(((W_canadensis#0.000731953: 0.0026382	W_sebi#0.00251255: 0.0026382)#0.00527714: 0.00206441	W_tropicalis#0.00157688: 0.00470261)#0.00140149: 9.25524e-05	(W_mellicola#0.0080336: 0.00374438	W_muriae#0.00426476: 0.00374438)#0.0037667: 0.00105077)#0.0360701; 5
(((W_canadensis#0.000731953: 0.0026382	W_sebi#0.00251255: 0.0026382)#0.00527714: 0.00215015	W_tropicalis#0.00157688: 0.00478834)#0.00137639: 6.81369e-06	(W_mellicola#0.0080336: 0.00374438	W_muriae#0.00426476: 0.00374438)#0.00198016: 0.00105077)#0.0332567; 5
(((W_tropicalis#0.00168498: 0.00264404	W_sebi#0.00268479: 0.00264404)#0.00854996: 0.00247255	W_canadensis#0.00078213: 0.0051166)#0.00250842: 7.28079e-06	(W_mellicola#0.00858432: 0.00400107	W_muriae#0.00455712: 0.00400107)#0.00348786: 0.00112281)#0.0331207; 5
(((W_tropicalis#0.00168498: 0.00257025	W_sebi#0.00268479: 0.00257025)#0.00879543: 0.00244664	W_canadensis#0.00078213: 0.00501689)#0.00255827: 0.000106987	(W_mellicola#0.00778369: 0.00415961	W_muriae#0.00455712: 0.00415961)#0.00255556: 0.000964264)#0.0302859; 5
(((W_tropicalis#0.00168498: 0.00247575	W_sebi#0.00268479: 0.00247575)#0.00913116: 0.00262356	W_canadensis#0.00078213: 0.00509931)#0.00251692: 2.45667e-05	(W_mellicola#0.00778369: 0.0042735	W_muriae#0.00455712: 0.0042735)#0.00248745: 0.000850375)#0.0302859; 5
(((W_mellicola#0.00778369: 0.0043804	W_muriae#0.00455712: 0.0043804)#0.00242675: 0.000718914	W_canadensis#0.00078213: 0.00509931)#0.00347868: 2.45667e-05	(W_tropicalis#0.00168498: 0.00266032	W_sebi#0.00268479: 0.00266032)#0.0106526: 0.00246356)#0.0277763; 5
(((W_tropicalis#0.000936622: 0.0024901	W_sebi#0.00268479: 0.0024901)#0.0113808: 0.00257644	W_canadensis#0.00078213: 0.00506654)#0.00350118: 5.73369e-05	(W_mellicola#0.00778369: 0.00418107	W_muriae#0.00455712: 0.00418107)#0.00488158: 0.000942804)#0.0307354; 5
(((W_canadensis#0.00078213: 0.0024901	W_sebi#0.00268479: 0.0024901)#0.00829962: 0.00248711	W_tropicalis#0.000936622: 0.00497721)#0.00356401: 0.000146664	(W_mellicola#0.00778369: 0.00418107	W_muriae#0.00455712: 0.00418107)#0.00488158: 0.000942804)#0.0307354; 5
(((W_canadensis#0.00078213: 0.00265955	W_sebi#0.00268479: 0.00265955)#0.00672348: 0.00231766	W_tropicalis#0.00274827: 0.00497721)#0.00356401: 0.000146664	(W_mellicola#0.00778369: 0.00418107	W_muriae#0.00455712: 0.00418107)#0.00488158: 0.000942804)#0.0318302; 5
(((W_canadensis#0.000675317: 0.00246427	W_sebi#0.00231813: 0.00246427)#0.00397676: 0.00183322	W_tropicalis#0.00237295: 0.00429749)#0.00465504: 0.000126635	(W_mellicola#0.00672069: 0.00368051	W_muriae#0.00393476: 0.00368051)#0.00413426: 0.000743618)#0.0248064; 5
(((W_canadensis#0.000675317: 0.00262584	W_sebi#0.00231813: 0.00262584)#0.00529826: 0.00169214	W_tropicalis#0.00237295: 0.00431798)#0.00463294: 0.000106139	(W_mellicola#0.00672069: 0.00386987	W_muriae#0.00393476: 0.00386987)#0.00393196: 0.000554254)#0.0266259; 5
(((W_canadensis#0.000675317: 0.00277552	W_sebi#0.00231813: 0.00277552)#0.00501254: 0.00154246	W_tropicalis#0.00237295: 0.00431798)#0.00463294: 0.000106139	(W_mellicola#0.00672069: 0.00386987	W_muriae#0.00393476: 0.00386987)#0.00178587: 0.000554254)#0.0300201; 5
(((W_canadensis#0.000675317: 0.00298289	W_sebi#0.00231813: 0.00298289)#0.00466406: 0.00133509	W_tropicalis#0.00237295: 0.00431798)#0.00463294: 0.000106139	(W_mellicola#0.00672069: 0.00400057	W_muriae#0.00393476: 0.00400057)#0.00172753: 0.000423553)#0.0327098; 5
(((W_canadensis#0.000731757: 0.00298289	W_sebi#0.00231813: 0.00298289)#0.00466406: 0.00133682	W_tropicalis#0.00237295: 0.00431971)#0.00167354: 0.00010441	(W_mellicola#0.00672069: 0.0041629	W_muriae#0.00393476: 0.0041629)#0.00166016: 0.000261223)#0.0304618; 5
(((W_canadensis#0.000731757: 0.0028636	W_sebi#0.00231813: 0.0028636)#0.00485835: 0.00141517	W_tropicalis#0.00237295: 0.00427878)#0.00168956: 0.000145348	(W_mellicola#0.00672069: 0.00421513	W_muriae#0.00393476: 0.00421513)#0.00163959: 0.00020899)#0.0295461; 5
(((W_canadensis#0.000731757: 0.0028636	W_sebi#0.00231813: 0.0028636)#0.00282624: 0.00141517	W_tropicalis#0.00237295: 0.00427878)#0.00168956: 0.000145348	(W_mellicola#0.00821373: 0.00428101	W_muriae#0.00393476: 0.00428101)#0.00161436: 0.00014311)#0.0312917; 5
(((W_canadensis#0.000731757: 0.0028636	W_tropicalis#0.00237295: 0.0028636)#0.00636206: 0.00155101	W_sebi#0.00231813: 0.00441462)#0.00109408: 9.50543e-06	(W_mellicola#0.00917713: 0.00436733	W_muriae#0.00393476: 0.00436733)#0.00158245: 5.67926e-05)#0.0312917; 5
(((W_canadensis#0.000495945: 0.00303847	W_tropicalis#0.00375032: 0.00303847)#0.00599591: 0.00128873	W_sebi#0.00231813: 0.0043272)#0.00289739: 9.69202e-05	(W_mellicola#0.00917713: 0.0042338	W_muriae#0.00393476: 0.0042338)#0.00163236: 0.000190328)#0.0334043; 5
(((W_canadensis#0.000495945: 0.00324445	W_tropicalis#0.00375032: 0.00324445)#0.00561527: 0.00109486	W_sebi#0.00231813: 0.0043393)#0.00288931: 8.48743e-05	(W_mellicola#0.00675539: 0.00406842	W_muriae#0.00393476: 0.00406842)#0.00169872: 0.000355754)#0.0334039; 5
(((W_canadensis#0.000495945: 0.00340334	W_tropicalis#0.00375032: 0.00340334)#0.00483438: 0.000835825	W_sebi#0.00231813: 0.00423916)#0.00295756: 0.000185014	(W_mellicola#0.00675539: 0.0041912	W_muriae#0.00393476: 0.0041912)#0.00316961: 0.000232974)#0.0323348; 5
(((W_canadensis#0.000495945: 0.00352074	W_tropicalis#0.00375032: 0.00352074)#0.00368241: 0.000892771	(W_mellicola#0.00675539: 0.00412359	W_muriae#0.00393476: 0.00412359)#0.00322158: 0.000289919)#0.0020747: 1.06618e-05	W_sebi#0.00231813: 0.00442418)#0.0296861; 5
((W_mellicola#0.00675539: 0.00441351	((W_canadensis#0.000495945: 0.00352074	W_tropicalis#0.00220464: 0.00352074)#0.000833204: 0.000534867	W_muriae#0.00393476: 0.00405561)#0.00327558: 0.000357903)#0.0020747: 1.06618e-05	W_sebi#0.00231813: 0.00442418)#0.0268262; 5
((W_mellicola#0.00675539: 0.00441351	((W_canadensis#0.000495945: 0.00362066	W_tropicalis#0.00220464: 0.00362066)#0.00203578: 0.000592773	W_muriae#0.00393476: 0.00421343)#0.00315289: 0.000200079)#0.0020747: 1.06618e-05	W_sebi#0.00231813: 0.00442418)#0.0254392; 5
((W_mellicola#0.00675539: 0.00441351	((W_canadensis#0.000495945: 0.0038046	W_tropicalis#0.00220464: 0.0038046)#0.00193736: 0.000459502	W_muriae#0.00393476: 0.0042641)#0.00311542: 0.000149411)#0.000537657: 1.06618e-05	W_sebi#0.00231813: 0.00442418)#0.0254392; 5
((W_mellicola#0.00675539: 0.00441351	((W_canadensis#0.000495945: 0.0038046	W_tropicalis#0.00220464: 0.0038046)#0.00392947: 0.00034582	W_muriae#0.00393476: 0.00415042)#0.00320076: 0.000263093)#0.000537657: 1.06618e-05	W_sebi#0.00231813: 0.00442418)#0.0278644; 5
((W_mellicola#0.00675539: 0.00441351	((W_canadensis#0.000495945: 0.00358023	W_tropicalis#0.00220464: 0.00358023)#0.00548736: 0.000766197	W_muriae#0.00393476: 0.00434643)#0.00305641: 6.70822e-05)#0.000537657: 1.06618e-05	W_sebi#0.00231813: 0.00442418)#0.0284932; 5
((W_mellicola#0.00675539: 0.00441344	((W_canadensis#0.000495945: 0.00358023	W_tropicalis#0.00220464: 0.00358023)#0.00251231: 0.000765752	W_muriae#0.00393476: 0.00434599)#0.00305673: 6.74567e-05)#0.000537666: 1.07324e-05	W_sebi#0.00231813: 0.00442418)#0.0284932; 5
(((W_canadensis#0.000495945: 0.00376933	W_tropicalis#0.00220464: 0.00376933)#0.00238627: 0.000626381	(W_mellicola#0.00813155: 0.00434599	W_muriae#0.00393476: 0.00434599)#0.00305673: 4.97292e-05)#0.00298548: 2.84599e-05	W_sebi#0.00231813: 0.00442418)#0.0313205; 5
(((W_canadensis#0.000495945: 0.0039192	W_tropicalis#0.00220464: 0.0039192)#0.00229503: 0.000476519	(W_mellicola#0.00654245: 0.00434599	W_muriae#0.00473542: 0.00434599)#0.000878626: 4.97292e-05)#0.00298548: 2.84599e-05	W_sebi#0.00231813: 0.00442418)#0.0288709; 5
(((W_canadensis#0.000495945: 0.00409985	W_tropicalis#0.00220464: 0.00409985)#0.00363575: 0.000295866	(W_mellicola#0.00654245: 0.00434599	W_muriae#0.00473542: 0.00434599)#0.00175517: 4.97292e-05)#0.00169387: 2.84599e-05	W_sebi#0.00231813: 0.00442418)#0.0304839; 5
(((W_canadensis#0.000495945: 0.00399996	W_tropicalis#0.00220464: 0.00399996)#0.00372654: 0.000395751	(W_mellicola#0.00654245: 0.00422459	W_muriae#0.00473542: 0.00422459)#0.00180561: 0.000171124)#0.00169387: 2.84599e-05	W_sebi#0.00231813: 0.00442418)#0.0277699; 5
(((W_canadensis#0.000495945: 0.00420288	W_tropicalis#0.00220464: 0.00420288)#0.00246673: 0.000192834	(W_mellicola#0.00791382: 0.00422459	W_muriae#0.00473542: 0.00422459)#0.00180561: 0.000171124)#0.0014142: 2.84599e-05	W_sebi#0.00231813: 0.00442418)#0.0273045; 5
(((W_canadensis#0.000495945: 0.00436132	W_tropicalis#0.00154312: 0.00436132)#0.00237712: 3.4392e-05	W_sebi#0.00231813: 0.00439572)#0.000490657: 2.84599e-05	(W_mellicola#0.00791382: 0.00422459	W_muriae#0.00473542: 0.00422459)#0.00180561: 0.000199584)#0.0292906; 5
(((W_sebi#0.00231813: 0.00436132	W_tropicalis#0.00154312: 0.00436132)#0.00361009: 1.54063e-05	W_canadensis#0.000495945: 0.00437673)#0.00192556: 4.74456e-05	(W_mellicola#0.00668817: 0.00434981	W_muriae#0.00473542: 0.00434981)#0.00175363: 7.43614e-05)#0.0307233; 5
(((W_mellicola#0.00668817: 0.00434981	W_muriae#0.00473542: 0.00434981)#0.00175363: 2.26988e-05	W_canadensis#0.000495945: 0.00437251)#0.00192742: 5.16625e-05	(W_sebi#0.00231813: 0.00423065	W_tropicalis#0.00154312: 0.00423065)#0.00492783: 0.000193521)#0.028318; 5
(((W_sebi#0.00231813: 0.00425413	W_tropicalis#0.00154312: 0.00425413)#0.00490063: 4.55436e-05	W_canadensis#0.000495945: 0.00429967)#0.00424088: 0.000124501	(W_mellicola#0.00668817: 0.00434981	W_muriae#0.00473542: 0.00434981)#0.00175363: 7.43614e-05)#0.0306421; 5
(((W_canadensis#0.000495945: 0.00402197	W_tropicalis#0.00154312: 0.00402197)#0.00381278: 0.000277703	W_sebi#0.00231813: 0.00429967)#0.00424088: 0.000124501	(W_mellicola#0.00668817: 0.00433712	W_muriae#0.00473542: 0.00433712)#0.00161689: 8.70515e-05)#0.0335261; 5
(((W_sebi#0.00231813: 0.00415942	W_tropicalis#0.00154312: 0.00415942)#0.00109635: 0.000140255	W_canadensis#0.000495945: 0.00429967)#0.00200234: 0.000124501	(W_mellicola#0.00731375: 0.00433712	W_muriae#0.00473542: 0.00433712)#0.0032637: 8.70515e-05)#0.0313732; 5
(((W_sebi#0.00231813: 0.00415942	W_tropicalis#0.00154312: 0.00415942)#0.00195914: 0.000246233	W_canadensis#0.000495945: 0.00440565)#0.00249069: 1.85226e-05	(W_mellicola#0.00731375: 0.00435417	W_muriae#0.00473542: 0.00435417)#0.00222697: 7.00101e-05)#0.0289428; 5
(((W_sebi#0.00231813: 0.00422479	W_tropicalis#0.00154312: 0.00422479)#0.00494426: 0.000180859	W_canadensis#0.000495945: 0.00440565)#0.00249069: 1.85226e-05	(W_mellicola#0.00731375: 0.00435417	W_muriae#0.00473542: 0.00435417)#0.00222697: 7.00101e-05)#0.0302312; 5
(((W_sebi#0.00231813: 0.00422479	W_canadensis#0.000495945: 0.00422479)#0.00494426: 0.000180859	W_tropicalis#0.00154312: 0.00440565)#0.00362187: 1.85226e-05	(W_mellicola#0.00731375: 0.00438365	W_muriae#0.00473542: 0.00438365)#0.00221199: 4.05266e-05)#0.032317; 5
(((W_sebi#0.00231813: 0.00433955	W_canadensis#0.000495945: 0.00433955)#0.00156111: 6.61036e-05	W_tropicalis#0.00154312: 0.00440565)#0.00121339: 1.85226e-05	(W_mellicola#0.00731375: 0.00438365	W_muriae#0.00473542: 0.00438365)#0.000654518: 4.05266e-05)#0.0300606; 5
(((W_sebi#0.00231813: 0.00420796	W_tropicalis#0.00154312: 0.00420796)#0.00425337: 0.000173212	W_canadensis#0.000495945: 0.00438117)#0.00122017: 4.30006e-05	(W_mellicola#0.00731375: 0.00438365	W_muriae#0.00473542: 0.00438365)#0.00123246: 4.05266e-05)#0.029287; 5
(((W_sebi#0.00240875: 0.00437245	W_canadensis#0.000515332: 0.00437245)#0.00645727: 0.000179983	W_tropicalis#0.00160344: 0.00455244)#0.00140378: 4.46815e-05	(W_mellicola#0.00759965: 0.00455501	W_muriae#0.00492054: 0.00455501)#0.00320982: 4.21108e-05)#0.0273737; 5
(((W_sebi#0.00217949: 0.00403758	W_tropicalis#0.00145083: 0.00403758)#0.00383144: 8.1571e-05	W_canadensis#0.000466285: 0.00411915)#0.00128567: 4.04289e-05	(W_mellicola#0.00484169: 0.00406565	W_muriae#0.00445222: 0.00406565)#0.0029442: 9.39276e-05)#0.02702; 5
(((W_sebi#0.00217949: 0.00403758	W_tropicalis#0.00145083: 0.00403758)#0.00250118: 2.16393e-05	W_canadensis#0.000466285: 0.00405922)#0.00296204: 0.000100361	(W_mellicola#0.0060017: 0.00412762	W_muriae#0.00445222: 0.00412762)#0.00564639: 3.19648e-05)#0.0245912; 5
(W_mellicola#0.0060017: 0.00415958	(((W_sebi#0.00217949: 0.00385033	W_tropicalis#0.00145083: 0.00385033)#0.00262282: 0.00019722	W_canadensis#0.000466285: 0.00404755)#0.00297058: 7.26802e-05	W_muriae#0.00445222: 0.00412023)#0.00406494: 3.93502e-05)#0.0245912; 5
(W_mellicola#0.0060017: 0.00415958	(((W_sebi#0.00217949: 0.00383526	W_tropicalis#0.00145083: 0.00383526)#0.00112159: 5.94848e-05	W_canadensis#0.000466285: 0.00389474)#0.00526144: 0.00024542	W_muriae#0.00445222: 0.00414016)#0.00404537: 1.94181e-05)#0.0245912; 5
(((W_sebi#0.00276763: 0.00383692	W_tropicalis#0.000849746: 0.00383692)#0.00194992: 9.41061e-05	W_canadensis#0.000466285: 0.00393103)#0.0061605: 0.000228555	(W_mellicola#0.0060017: 0.00414016	W_muriae#0.00445222: 0.00414016)#0.00525085: 1.94181e-05)#0.0268282; 5
(((W_sebi#0.00276763: 0.0037251	W_canadensis#0.000466285: 0.0037251)#0.00200845: 0.000398504	W_tropicalis#0.000849746: 0.00412361)#0.00421073: 3.59767e-05	(W_mellicola#0.0060017: 0.00414016	W_muriae#0.00445222: 0.00414016)#0.00772665: 1.94181e-05)#0.0303308; 5
(((W_sebi#0.00276763: 0.00358348	W_tropicalis#0.00152088: 0.00358348)#0.00277495: 0.000540123	W_canadensis#0.000466285: 0.00412361)#0.00421073: 3.59767e-05	(W_mellicola#0.0060017: 0.00414016	W_muriae#0.00445222: 0.00414016)#0.00607833: 1.94181e-05)#0.0278612; 5
(((W_sebi#0.00276763: 0.00344797	W_tropicalis#0.00152088: 0.00344797)#0.00288402: 0.000576026	W_canadensis#0.000466285: 0.00402399)#0.00431497: 0.000135588	(W_mellicola#0.0060017: 0.00408853	W_muriae#0.00445222: 0.00408853)#0.00324987: 7.10552e-05)#0.0267255; 5
(((W_canadensis#0.000466285: 0.00336113	W_tropicalis#0.00152088: 0.00336113)#0.00295853: 0.00075526	W_sebi#0.00276763: 0.00411639)#0.00189455: 4.31958e-05	(W_mellicola#0.0060017: 0.00408853	W_muriae#0.00445222: 0.00408853)#0.00324987: 7.10552e-05)#0.0267255; 5
(((W_mellicola#0.0060017: 0.0040302	W_muriae#0.00445222: 0.0040302)#0.0032969: 8.6182e-05	W_sebi#0.00276763: 0.00411639)#0.00189455: 4.31958e-05	(W_canadensis#0.000466285: 0.003244	W_tropicalis#0.00152088: 0.003244)#0.00306535: 0.000915584)#0.0289032; 5
(((W_mellicola#0.0060017: 0.0040302	W_muriae#0.00445222: 0.0040302)#0.0032969: 0.000119866	W_sebi#0.00276763: 0.00415007)#0.00356108: 9.51136e-06	(W_canadensis#0.000466285: 0.003244	W_tropicalis#0.00152088: 0.003244)#0.00427401: 0.000915584)#0.0265352; 5
(((W_canadensis#0.000466285: 0.003244	W_tropicalis#0.00152088: 0.003244)#0.00427401: 0.000906073	W_sebi#0.00276763: 0.00415007)#0.00102776: 9.51136e-06	(W_mellicola#0.0060017: 0.00406157	W_muriae#0.00445222: 0.00406157)#0.00327144: 9.801e-05)#0.0265352; 5
(((W_canadensis#0.000466285: 0.00344715	W_tropicalis#0.00152088: 0.00344715)#0.00402214: 0.000520911	W_sebi#0.00276763: 0.00396806)#0.00434533: 0.000191527	(W_mellicola#0.0060017: 0.00406157	W_muriae#0.00445222: 0.00406157)#0.00134601: 9.801e-05)#0.0300979; 5
(W_mellicola#0.00516775: 0.00416224	(((W_canadensis#0.000466285: 0.00361394	W_tropicalis#0.00152088: 0.00361394)#0.00221569: 0.000354114	W_sebi#0.00276763: 0.00396806)#0.00434533: 0.000124863	W_muriae#0.00445222: 0.00409292)#0.0013357: 6.93223e-05)#0.0300787; 5
(W_mellicola#0.00516775: 0.00416224	(((W_canadensis#0.000466285: 0.00355811	W_tropicalis#0.00152088: 0.00355811)#0.00225046: 0.000409945	W_muriae#0.00445222: 0.00396806)#0.00434533: 0.000124863	W_sebi#0.00276763: 0.00409292)#0.00203918: 6.93223e-05)#0.0280349; 5
(W_mellicola#0.00645678: 0.00415992	(((W_canadensis#0.000466285: 0.00344988	W_tropicalis#0.00144554: 0.00344988)#0.00232106: 0.000518174	W_muriae#0.00445222: 0.00396806)#0.00220061: 7.82077e-05	W_sebi#0.00276763: 0.00404626)#0.0020627: 0.000113661)#0.0265029; 5
(W_mellicola#0.00645678: 0.00415992	(((W_canadensis#0.000466285: 0.00363071	W_tropicalis#0.00138622: 0.00363071)#0.00499337: 0.000451265	W_muriae#0.00445222: 0.00408197)#0.0021392: 4.61838e-05	W_sebi#0.00276763: 0.00412816)#0.00393262: 3.17676e-05)#0.0249992; 5
(W_mellicola#0.00698424: 0.00449975	(((W_canadensis#0.000504376: 0.00379141	W_tropicalis#0.00149946: 0.00379141)#0.00559488: 0.00055495	W_sebi#0.00299372: 0.00434636)#0.00235073: 0.000119032	W_muriae#0.00481592: 0.00446539)#0.00244494: 3.43627e-05)#0.0296341; 5
(W_mellicola#0.00698424: 0.00449975	(((W_sebi#0.00299372: 0.00386693	W_tropicalis#0.00149946: 0.00386693)#0.00548561: 0.000367024	W_canadensis#0.000504376: 0.00423396)#0.00241314: 0.000231434	W_muriae#0.00481592: 0.00446539)#0.00395767: 3.43627e-05)#0.0267443; 5
(W_mellicola#0.00698424: 0.00449975	(((W_sebi#0.00299372: 0.00405364	W_tropicalis#0.00149946: 0.00405364)#0.00523294: 2.48407e-05	W_canadensis#0.000504376: 0.00407848)#0.00250512: 0.000386906	W_muriae#0.00481592: 0.00446539)#0.00102289: 3.43627e-05)#0.0267443; 5
(((W_sebi#0.00299372: 0.00405364	W_tropicalis#0.00149946: 0.00405364)#0.00523294: 0.000224586	W_canadensis#0.000504376: 0.00427823)#0.00238816: 0.000221523	(W_mellicola#0.00698424: 0.00436436	W_muriae#0.00481592: 0.00436436)#0.00133877: 0.000135392)#0.0267443; 5
(((W_sebi#0.00299372: 0.00384913	W_tropicalis#0.00149946: 0.00384913)#0.007432: 0.000337264	W_canadensis#0.000504376: 0.0041864)#0.00244055: 0.000313356	(W_mellicola#0.00698424: 0.00446531	W_muriae#0.00481592: 0.00446531)#0.00134715: 3.44404e-05)#0.0286756; 5
(((W_sebi#0.00299372: 0.00384913	W_tropicalis#0.00149946: 0.00384913)#0.007432: 0.000202594	W_canadensis#0.000504376: 0.00405173)#0.00252167: 0.000448026	(W_mellicola#0.00698424: 0.00446531	W_muriae#0.00481592: 0.00446531)#0.000311428: 3.44404e-05)#0.0299611; 5
(((W_sebi#0.00299372: 0.0037491	W_tropicalis#0.00149946: 0.0037491)#0.0050045: 0.000418412	W_canadensis#0.000504376: 0.00416751)#0.00484874: 0.000332244	(W_mellicola#0.00698424: 0.00440047	W_muriae#0.00481592: 0.00440047)#0.00248817: 9.92858e-05)#0.0275343; 5
(((W_sebi#0.00299372: 0.0037491	W_tropicalis#0.000940292: 0.0037491)#0.0050045: 0.000293016	W_canadensis#0.000504376: 0.00404211)#0.00499916: 0.000457641	(W_mellicola#0.00698424: 0.00440047	W_muriae#0.00481592: 0.00440047)#0.00248817: 9.92858e-05)#0.0251206; 5
(W_muriae#0.00481592: 0.00449975	(W_mellicola#0.00698424: 0.00440047	((W_sebi#0.00299372: 0.00360347	W_tropicalis#0.000940292: 0.00360347)#0.00520675: 0.00043864	W_canadensis#0.000504376: 0.00404211)#0.00499916: 0.000358355)#0.00248817: 9.92858e-05)#0.0271873; 5
(W_muriae#0.00481592: 0.00449975	(W_mellicola#0.00698424: 0.00440047	((W_sebi#0.00299372: 0.00375125	W_tropicalis#0.00192845: 0.00375125)#0.0059665: 0.000149722	W_canadensis#0.00162722: 0.00390097)#0.00728824: 0.000499493)#0.00486472: 9.92858e-05)#0.0248953; 5
(W_mellicola#0.00698424: 0.00449975	(W_muriae#0.00481592: 0.00443732	((W_sebi#0.00299372: 0.00375125	W_tropicalis#0.00117439: 0.00375125)#0.00375074: 0.000332443	W_canadensis#0.00162722: 0.0040837)#0.00696213: 0.000353626)#0.00482432: 6.24312e-05)#0.0275501; 5
(W_mellicola#0.00698424: 0.00449975	(W_muriae#0.00481592: 0.00443732	((W_canadensis#0.000606652: 0.0036022	W_tropicalis#0.00117439: 0.0036022)#0.00390594: 0.000481495	W_sebi#0.00299372: 0.0040837)#0.00696213: 0.000353626)#0.00482432: 6.24312e-05)#0.0275501; 5
(W_mellicola#0.00599431: 0.00449975	((W_canadensis#0.000606652: 0.00340749	W_tropicalis#0.00117439: 0.00340749)#0.00412914: 0.000834355	(W_muriae#0.00481592: 0.0040837	W_sebi#0.00299372: 0.0040837)#0.00352927: 0.000158144)#0.00504664: 0.000257913)#0.029899; 5
((W_muriae#0.00481592: 0.0040837	W_sebi#0.00299372: 0.0040837)#0.00497425: 0.000416057	((W_canadensis#0.000606652: 0.00340749	W_tropicalis#0.00123882: 0.00340749)#0.00412914: 0.000949051	W_mellicola#0.00599431: 0.00435654)#0.00491378: 0.000143217)#0.0276109; 5
((W_muriae#0.00481592: 0.00416471	W_sebi#0.00299372: 0.00416471)#0.00143465: 0.000335043	((W_canadensis#0.000606652: 0.00329412	W_tropicalis#0.00123882: 0.00329412)#0.00427124: 0.00106242	W_mellicola#0.00599431: 0.00435654)#0.00606841: 0.000143217)#0.0242535; 5
((W_canadensis#0.000606652: 0.00345133	W_tropicalis#0.00123882: 0.00345133)#0.0059565: 0.00104842	((W_muriae#0.00481592: 0.00416471	W_sebi#0.00299372: 0.00416471)#0.00143465: 0.000191826	W_mellicola#0.00599431: 0.00435654)#0.00606841: 0.000143217)#0.0260039; 5
((W_canadensis#0.000606652: 0.00358907	W_tropicalis#0.00123882: 0.00358907)#0.00438277: 0.000910681	((W_muriae#0.00481592: 0.00431333	W_sebi#0.00299372: 0.00431333)#0.00138521: 0.000175006	W_mellicola#0.00599431: 0.00448834)#0.00426485: 1.14137e-05)#0.0260039; 5
((W_canadensis#0.000606652: 0.00370078	W_tropicalis#0.00332107: 0.00370078)#0.00683276: 0.000798969	((W_muriae#0.00481592: 0.00431333	W_sebi#0.00299372: 0.00431333)#0.00207159: 0.000175006	W_mellicola#0.00599431: 0.00448834)#0.00167375: 1.14137e-05)#0.0241838; 5
((W_canadensis#0.000606652: 0.00370078	W_tropicalis#0.00148696: 0.00370078)#0.00377461: 0.000798969	((W_muriae#0.00481592: 0.00431333	W_sebi#0.00299372: 0.00431333)#0.00345129: 0.000175006	W_mellicola#0.00599431: 0.00448834)#0.00167375: 1.14137e-05)#0.0241838; 5
((W_muriae#0.00481592: 0.0044829	W_sebi#0.00299372: 0.0044829)#0.00332074: 1.68525e-05	((W_canadensis#0.000606652: 0.00370078	W_tropicalis#0.00148696: 0.00370078)#0.00377461: 0.000677647	W_mellicola#0.00599431: 0.00437843)#0.00171576: 0.000121323)#0.0241838; 5
((W_muriae#0.00481592: 0.0044829	((W_canadensis#0.000606652: 0.00356262	W_tropicalis#0.00325962: 0.00356262)#0.00392099: 0.000837405	W_mellicola#0.00599431: 0.00440003)#0.00439649: 8.28721e-05)#0.000499633: 1.68525e-05	W_sebi#0.00299372: 0.00449975)#0.0227322; 5
((W_muriae#0.00481592: 0.0044829	W_sebi#0.00299372: 0.0044829)#0.000499633: 1.68525e-05	((W_canadensis#0.000606652: 0.00371106	W_tropicalis#0.00325962: 0.00371106)#0.00275139: 0.000688967	W_mellicola#0.00599431: 0.00440003)#0.00439649: 9.97246e-05)#0.024477; 5
((W_muriae#0.00481592: 0.0044829	W_sebi#0.00299372: 0.0044829)#0.00125426: 1.68525e-05	((W_canadensis#0.000606652: 0.00385639	W_tropicalis#0.00325962: 0.00385639)#0.0026477: 0.00059511	W_mellicola#0.00599431: 0.0044515)#0.00434566: 4.82539e-05)#0.024477; 5
((W_muriae#0.00481592: 0.00436222	W_sebi#0.00299372: 0.00436222)#0.00128896: 0.000137531	((W_canadensis#0.000606652: 0.00389791	W_tropicalis#0.00132504: 0.00389791)#0.0026195: 0.00055127	W_mellicola#0.00599431: 0.00444918)#0.00198183: 5.05687e-05)#0.0277199; 5
((W_muriae#0.00481592: 0.0042339	W_sebi#0.00299372: 0.0042339)#0.00132803: 0.000265849	((W_canadensis#0.000880483: 0.00373219	W_tropicalis#0.00312188: 0.00373219)#0.00273581: 0.000689294	W_mellicola#0.00599431: 0.00442149)#0.00199424: 7.82671e-05)#0.0277199; 5
((W_muriae#0.00481592: 0.0042339	W_sebi#0.00299372: 0.0042339)#0.00132803: 0.000265849	((W_canadensis#0.000880483: 0.00359087	W_tropicalis#0.00312188: 0.00359087)#0.00485112: 0.000830619	W_mellicola#0.00599431: 0.00442149)#0.00387372: 7.82671e-05)#0.0261484; 5
((W_muriae#0.00481592: 0.0042339	W_sebi#0.00299372: 0.0042339)#0.00132803: 0.000265849	((W_canadensis#0.000880483: 0.00374057	W_tropicalis#0.00312188: 0.00374057)#0.00465697: 0.000680913	W_mellicola#0.00599431: 0.00442149)#0.00214447: 7.82671e-05)#0.0288392; 5
((W_muriae#0.00481592: 0.0042339	W_sebi#0.00299372: 0.0042339)#0.00309815: 0.000265849	((W_canadensis#0.000880483: 0.00388756	W_tropicalis#0.00312188: 0.00388756)#0.00448089: 0.000533931	W_mellicola#0.00599431: 0.00442149)#0.00214447: 7.82671e-05)#0.0272947; 5
(W_mellicola#0.00599431: 0.00449975	((W_canadensis#0.000759457: 0.00410773	W_tropicalis#0.00312188: 0.00410773)#0.00424072: 0.000313757	(W_muriae#0.00481592: 0.0042339	W_sebi#0.00299372: 0.0042339)#0.00309815: 0.000187582)#0.00214447: 7.82671e-05)#0.0255499; 5
(W_mellicola#0.00599431: 0.00449975	(W_muriae#0.00481592: 0.00438273	((W_canadensis#0.000759457: 0.00419568	W_tropicalis#0.00312188: 0.00419568)#0.000520216: 3.82258e-05	W_sebi#0.00299372: 0.0042339)#0.00309815: 0.000148826)#0.00408779: 0.000117023)#0.0233127; 5
(W_mellicola#0.00599431: 0.00449975	(W_muriae#0.00481592: 0.00446952	((W_sebi#0.00299372: 0.00417834	W_tropicalis#0.0014461: 0.00417834)#0.0020522: 0.000101047	W_canadensis#0.000759457: 0.00427939)#0.00175227: 0.000190133)#0.00587956: 3.02328e-05)#0.0255387; 5
(W_mellicola#0.00599431: 0.00449975	(W_muriae#0.00481592: 0.00446952	((W_sebi#0.00299372: 0.00417834	W_tropicalis#0.00145566: 0.00417834)#0.0020522: 6.82634e-05	W_canadensis#0.000759457: 0.0042466)#0.00456571: 0.000222917)#0.00342103: 3.02328e-05)#0.0291116; 5
(W_muriae#0.00481592: 0.00449975	(W_mellicola#0.00599431: 0.00446952	((W_sebi#0.00299372: 0.00417834	W_tropicalis#0.00145566: 0.00417834)#0.0020522: 6.01768e-05	W_canadensis#0.000759457: 0.00423852)#0.00457442: 0.000231003)#0.00342103: 3.02328e-05)#0.0311313; 5
(W_muriae#0.00481592: 0.00449975	(W_mellicola#0.00599431: 0.00446952	((W_canadensis#0.000759457: 0.00417834	W_tropicalis#0.00107473: 0.00417834)#0.000451887: 0.000164588	W_sebi#0.00299372: 0.00434293)#0.0027892: 0.000126592)#0.00342103: 3.02328e-05)#0.0333454; 5
(((W_canadensis#0.000759457: 0.00417834	W_tropicalis#0.00107473: 0.00417834)#0.00063127: 0.000164588	W_sebi#0.00299372: 0.00434293)#0.0027892: 0.000156825	(W_mellicola#0.00599431: 0.00446952	W_muriae#0.00481592: 0.00446952)#0.00540996: 3.02328e-05)#0.0324252; 5
(((W_canadensis#0.000759457: 0.00409587	W_tropicalis#0.00107473: 0.00409587)#0.00107665: 0.000135934	W_sebi#0.00299372: 0.00423181)#0.00286244: 0.000267948	(W_mellicola#0.00599431: 0.00446952	W_muriae#0.00481592: 0.00446952)#0.00540996: 3.02328e-05)#0.0295865; 5
(((W_canadensis#0.00121099: 0.00428161	W_tropicalis#0.00113848: 0.00428161)#0.00191968: 0.000141607	W_sebi#0.00299372: 0.00442321)#0.00273858: 7.6541e-05	(W_mellicola#0.00599431: 0.00446952	W_muriae#0.00481592: 0.00446952)#0.00195877: 3.02328e-05)#0.0277672; 5
(W_muriae#0.00481592: 0.00449975	(W_mellicola#0.00599431: 0.00443151	((W_canadensis#0.00121099: 0.00420273	W_tropicalis#0.00113848: 0.00420273)#0.00295625: 9.37712e-05	W_sebi#0.00299372: 0.0042965)#0.00281934: 0.000135014)#0.00197557: 6.82417e-05)#0.0292562; 5
(W_muriae#0.00481592: 0.00449975	(W_mellicola#0.00599431: 0.00442525	((W_sebi#0.00299372: 0.00429055	W_tropicalis#0.00113848: 0.00429055)#0.00161228: 5.67998e-05	W_canadensis#0.00121099: 0.00434735)#0.00278637: 7.78984e-05)#0.00197837: 7.45038e-05)#0.0302485; 5
(W_muriae#0.00481592: 0.00449975	(W_canadensis#0.00121099: 0.00438816	((W_sebi#0.00299372: 0.00429055	W_tropicalis#0.00311897: 0.00429055)#0.00161228: 5.42048e-05	W_mellicola#0.00534236: 0.00434476)#0.00278803: 4.34079e-05)#0.00199509: 0.000111589)#0.0320511; 5
(((W_sebi#0.00299372: 0.00433877	W_tropicalis#0.00139008: 0.00433877)#0.000955778: 5.47953e-05	W_mellicola#0.00534236: 0.00439356)#0.00275706: 9.22441e-05	(W_canadensis#0.00114328: 0.00438816	W_muriae#0.00481592: 0.00438816)#0.00199509: 9.76431e-05)#0.0301312; 5
(((W_sebi#0.00332112: 0.00490154	W_tropicalis#0.00207638: 0.00490154)#0.00104121: 6.57595e-05	W_mellicola#0.00592661: 0.0049673)#0.00300116: 9.08218e-06	(W_canadensis#0.00126831: 0.00486169	W_muriae#0.0053426: 0.00486169)#0.00221618: 0.000114695)#0.0334264; 5
(((W_sebi#0.00311275: 0.00459402	W_tropicalis#0.0019461: 0.00459402)#0.000975881: 6.16337e-05	W_mellicola#0.00555477: 0.00465565)#0.00281286: 8.51236e-06	(W_canadensis#0.00118874: 0.00451412	W_muriae#0.0050074: 0.00451412)#0.00209671: 0.000150042)#0.0292516; 5
(((W_sebi#0.00311275: 0.00459402	W_tropicalis#0.0019461: 0.00459402)#0.00295119: 6.16337e-05	(W_canadensis#0.00142469: 0.00444118	W_muriae#0.0050074: 0.00444118)#0.00213114: 0.000214471)#0.00281286: 8.51236e-06	W_mellicola#0.00555477: 0.00466416)#0.0292516; 5
(((W_sebi#0.00311275: 0.00459402	W_tropicalis#0.0035142: 0.00459402)#0.000566616: 1.3301e-05	(W_canadensis#0.00142469: 0.00444118	W_muriae#0.0050074: 0.00444118)#0.00213114: 0.000166139)#0.00578869: 5.6845e-05	W_mellicola#0.00555477: 0.00466416)#0.0314537; 5
(((W_sebi#0.00311275: 0.00459402	W_tropicalis#0.0035142: 0.00459402)#0.000566616: 6.56822e-05	(W_canadensis#0.00142469: 0.00456014	W_muriae#0.0050074: 0.00456014)#0.00207555: 9.95567e-05)#0.00784709: 4.75152e-06	W_mellicola#0.00555477: 0.00466445)#0.0328762; 5
(((W_sebi#0.00311275: 0.00465265	W_tropicalis#0.00193933: 0.00465265)#0.00130917: 2.62629e-06	(W_canadensis#0.00142469: 0.00451094	W_muriae#0.0050074: 0.00451094)#0.00209819: 0.000144335)#0.00587302: 9.17593e-06	W_mellicola#0.00555477: 0.00466445)#0.0310707; 5
(((W_sebi#0.00311275: 0.00465265	(W_canadensis#0.00142469: 0.00451094	W_muriae#0.0050074: 0.00451094)#0.00209819: 0.000141708)#0.00130917: 3.85846e-06	W_tropicalis#0.00193933: 0.00465651)#0.00447897: 7.94376e-06	W_mellicola#0.00555477: 0.00466445)#0.033159; 5
(((W_sebi#0.0036503: 0.0054678	(W_canadensis#0.00167072: 0.0054373	W_muriae#0.00587215: 0.0054373)#0.000941734: 3.05017e-05)#0.00153198: 1.41022e-06	W_mellicola#0.00651405: 0.00546921)#0.00181769: 7.59132e-07	W_tropicalis#0.00227424: 0.00546997)#0.035277; 5
(((W_mellicola#0.00594259: 0.0054678	(W_canadensis#0.00167072: 0.00533046	W_muriae#0.00587215: 0.00533046)#0.00408446: 0.000137339)#0.00153198: 6.28126e-07	W_sebi#0.0036503: 0.00546843)#0.00037295: 1.54122e-06	W_tropicalis#0.00227424: 0.00546997)#0.0321113; 5
(((W_muriae#0.00498328: 0.00462545	(W_canadensis#0.000738471: 0.00461396	W_mellicola#0.00504305: 0.00461396)#0.00131694: 1.14903e-05)#0.00256709: 1.55421e-05	W_sebi#0.00309775: 0.00464099)#0.00207504: 9.79642e-07	W_tropicalis#0.00192999: 0.00464197)#0.0243196; 5
((W_tropicalis#0.00192999: 0.00464099	W_sebi#0.00309775: 0.00464099)#0.000596576: 9.79642e-07	(W_muriae#0.00498328: 0.00461656	(W_canadensis#0.000738471: 0.00461396	W_mellicola#0.00504305: 0.00461396)#0.000899257: 2.59412e-06)#0.00257204: 2.54179e-05)#0.0243196; 5
((W_tropicalis#0.00217973: 0.00524154	W_sebi#0.0034986: 0.00524154)#0.00264481: 1.10641e-06	(W_canadensis#0.000834029: 0.00522627	(W_muriae#0.00562811: 0.00521101	W_mellicola#0.00569563: 0.00521101)#0.00158903: 1.52575e-05)#0.00289801: 1.63792e-05)#0.0303051; 5
((W_tropicalis#0.00217973: 0.00524154	(W_canadensis#0.000834029: 0.00522627	(W_muriae#0.00562811: 0.00521101	W_mellicola#0.00569563: 0.00521101)#0.00089389: 1.52575e-05)#0.00109702: 1.52728e-05)#0.00264481: 1.10641e-06	W_sebi#0.0034986: 0.00524265)#0.0335953; 5
((W_sebi#0.0034986: 0.00524017	(W_canadensis#0.000834029: 0.00522627	(W_muriae#0.00424524: 0.00505613	W_mellicola#0.00569563: 0.00505613)#0.00289767: 0.000170134)#0.00109702: 1.38987e-05)#0.0026455: 2.48051e-06	W_tropicalis#0.00217973: 0.00524265)#0.035984; 5
((W_sebi#0.0034986: 0.00523668	(W_muriae#0.00424524: 0.00521817	(W_canadensis#0.000834029: 0.00521639	W_mellicola#0.00569563: 0.00521639)#0.00280865: 1.77845e-06)#0.00308214: 1.85039e-05)#0.0017137: 5.97213e-06	W_tropicalis#0.00217973: 0.00524265)#0.035984; 5
((W_sebi#0.00296852: 0.0044301	(W_mellicola#0.00483267: 0.00440638	(W_canadensis#0.000707664: 0.00435019	W_muriae#0.00360204: 0.00435019)#0.00242466: 5.61982e-05)#0.00262772: 2.37193e-05)#0.00145837: 1.82195e-05	W_tropicalis#0.00184947: 0.00444832)#0.030532; 5
(((W_canadensis#0.000799782: 0.00491478	W_muriae#0.00407092: 0.00491478)#0.00274122: 7.72365e-05	(W_mellicola#0.00546175: 0.00497997	W_sebi#0.00335494: 0.00497997)#0.00296978: 1.20496e-05)#0.00219523: 3.53484e-05	W_tropicalis#0.00209022: 0.00502737)#0.0345064; 5
((W_tropicalis#0.00109693: 0.00498295	(W_mellicola#0.00546175: 0.00491157	W_sebi#0.00335494: 0.00491157)#0.00512931: 7.13851e-05)#0.00219923: 4.44178e-05	(W_canadensis#0.000799782: 0.0047211	W_muriae#0.00407092: 0.0047211)#0.00285368: 0.000306271)#0.0345064; 5
((W_sebi#0.00335494: 0.00494545	(W_mellicola#0.00546175: 0.00491157	W_tropicalis#0.00133253: 0.00491157)#0.00391545: 3.38813e-05)#0.00123617: 8.19215e-05	(W_canadensis#0.000634857: 0.00462081	W_muriae#0.00407092: 0.00462081)#0.00162067: 0.000406555)#0.0322386; 5
((W_sebi#0.00335494: 0.00494545	(W_mellicola#0.00546175: 0.00491157	W_tropicalis#0.00133253: 0.00491157)#0.00391545: 3.38813e-05)#0.00202405: 8.19215e-05	(W_canadensis#0.000634857: 0.00474887	W_muriae#0.00407092: 0.00474887)#0.00359292: 0.000278497)#0.0354715; 5
((W_mellicola#0.00546175: 0.00493071	(W_sebi#0.00335494: 0.00491157	W_tropicalis#0.00133253: 0.00491157)#0.00123948: 1.91465e-05)#0.0020301: 9.66563e-05	(W_canadensis#0.000634857: 0.00474887	W_muriae#0.00407092: 0.00474887)#0.00205719: 0.000278497)#0.0333766; 5
((W_sebi#0.00335494: 0.00500155	(W_mellicola#0.00546175: 0.00491809	W_tropicalis#0.00166921: 0.00491809)#0.00262379: 8.3466e-05)#0.00200135: 2.58172e-05	(W_canadensis#0.000634857: 0.00474887	W_muriae#0.00407092: 0.00474887)#0.00205719: 0.000278497)#0.0363204; 5
((W_sebi#0.00335494: 0.00500155	(W_canadensis#0.000329499: 0.00491205	W_muriae#0.00407092: 0.00491205)#0.00104894: 8.95032e-05)#0.00200135: 2.58172e-05	(W_mellicola#0.00546175: 0.00492315	W_tropicalis#0.00166921: 0.00492315)#0.00262109: 0.000104222)#0.0352522; 5
((W_sebi#0.0030324: 0.00450162	(W_mellicola#0.00493666: 0.00440789	W_tropicalis#0.00150874: 0.00440789)#0.00239165: 9.37325e-05)#0.00132515: 4.24218e-05	(W_canadensis#0.000297821: 0.00443981	W_muriae#0.00367955: 0.00443981)#0.000948096: 0.000104234)#0.0318631; 5
((W_sebi#0.0030324: 0.0044769	(W_mellicola#0.00493666: 0.00440789	W_tropicalis#0.00150874: 0.00440789)#0.00239165: 6.9011e-05)#0.00133247: 6.71433e-05	(W_canadensis#0.000297821: 0.00436037	W_muriae#0.00367955: 0.00436037)#0.00096537: 0.00018368)#0.0318631; 5
((W_sebi#0.0030324: 0.00445045	(W_mellicola#0.00493666: 0.00440789	W_tropicalis#0.00150874: 0.00440789)#0.00239165: 4.25593e-05)#0.00341577: 9.3595e-05	(W_canadensis#0.000297821: 0.0044691	W_muriae#0.00367955: 0.0044691)#0.000941882: 7.49402e-05)#0.0341034; 5
((W_sebi#0.0030324: 0.00452935	(W_mellicola#0.00493666: 0.00451051	W_tropicalis#0.00150874: 0.00451051)#0.000778081: 1.88396e-05)#0.00090924: 1.46964e-05	(W_canadensis#0.000297821: 0.0044691	W_muriae#0.00367955: 0.0044691)#0.000941882: 7.49402e-05)#0.0322701; 5
((W_sebi#0.0030324: 0.00453844	(W_mellicola#0.00493666: 0.00437295	W_tropicalis#0.00150874: 0.00437295)#0.00233529: 0.000165484)#0.000907419: 5.60835e-06	(W_canadensis#0.000561993: 0.0044287	W_muriae#0.00367955: 0.0044287)#0.000950475: 0.000115349)#0.032874; 5
(((W_canadensis#0.00209111: 0.0044287	W_muriae#0.00367955: 0.0044287)#0.000950475: 0.00010974	(W_mellicola#0.00493666: 0.00437295	W_tropicalis#0.00150874: 0.00437295)#0.00233529: 0.000165484)#0.0012369: 5.60835e-06	W_sebi#0.0030324: 0.00454405)#0.032874; 5
(((W_canadensis#0.00106888: 0.0044287	W_muriae#0.00367955: 0.0044287)#0.000987967: 0.00010974	(W_mellicola#0.00493666: 0.00437295	W_tropicalis#0.00134923: 0.00437295)#0.00233529: 0.000165484)#0.00151789: 5.60835e-06	W_sebi#0.0030324: 0.00454405)#0.0308773; 5
(((W_canadensis#0.00106888: 0.0044287	W_muriae#0.00367955: 0.0044287)#0.000987967: 0.00010974	(W_mellicola#0.00493666: 0.004459	W_tropicalis#0.00134923: 0.004459)#0.00229022: 7.94353e-05)#0.000588436: 5.60835e-06	W_sebi#0.0030324: 0.00454405)#0.0295987; 5
((W_sebi#0.0030324: 0.00453844	(W_mellicola#0.00493666: 0.00451334	W_tropicalis#0.00134923: 0.00451334)#0.00226265: 2.50942e-05)#0.000588436: 5.60835e-06	(W_canadensis#0.00106888: 0.00426132	W_muriae#0.00367955: 0.00426132)#0.0044773: 0.000282726)#0.0295987; 5
((W_mellicola#0.00493666: 0.00452309	(W_sebi#0.0030324: 0.00451334	W_tropicalis#0.00134923: 0.00451334)#0.00226265: 9.75068e-06)#0.000590432: 2.09518e-05	(W_canadensis#0.00106888: 0.00434451	W_muriae#0.00367955: 0.00434451)#0.00439157: 0.000199536)#0.0274241; 5
((W_mellicola#0.00537297: 0.00492285	(W_sebi#0.0033004: 0.00483265	W_tropicalis#0.00146848: 0.00483265)#0.00250318: 9.01963e-05)#0.000642615: 2.28036e-05	(W_canadensis#0.00116335: 0.00461026	W_muriae#0.00400475: 0.00461026)#0.003174: 0.000335392)#0.0275084; 5
((W_mellicola#0.00537297: 0.00492285	(W_sebi#0.0033004: 0.00485456	W_tropicalis#0.00146848: 0.00485456)#0.00249188: 6.82843e-05)#0.00165324: 2.28036e-05	(W_canadensis#0.00116335: 0.00461026	W_muriae#0.00400475: 0.00461026)#0.003174: 0.000335392)#0.0275084; 5
((W_tropicalis#0.00146848: 0.0048689	(W_sebi#0.0033004: 0.00485456	W_mellicola#0.00537297: 0.00485456)#0.00249188: 1.43306e-05)#0.00282438: 7.67572e-05	(W_canadensis#0.00116335: 0.00461026	W_muriae#0.00400475: 0.00461026)#0.003174: 0.000335392)#0.0285586; 5
((W_tropicalis#0.00146848: 0.0048689	(W_canadensis#0.00113212: 0.00461026	W_muriae#0.00400475: 0.00461026)#0.003174: 0.000258635)#0.00529724: 7.67572e-05	(W_sebi#0.0033004: 0.00485456	W_mellicola#0.00537297: 0.00485456)#0.00249188: 9.10878e-05)#0.0304836; 5
((W_tropicalis#0.00146848: 0.0048689	(W_canadensis#0.00113212: 0.00461026	W_muriae#0.00400475: 0.00461026)#0.003174: 0.000258635)#0.00211931: 7.67572e-05	(W_sebi#0.0033004: 0.00486491	W_mellicola#0.00537297: 0.00486491)#0.001304: 8.07381e-05)#0.0272362; 5
(((W_sebi#0.0033004: 0.00486491	W_mellicola#0.00537297: 0.00486491)#0.00146084: 1.68772e-05	(W_canadensis#0.00113212: 0.00461026	W_muriae#0.00400475: 0.00461026)#0.003174: 0.000271531)#0.00211371: 6.3861e-05	W_tropicalis#0.00146848: 0.00494565)#0.0293929; 5
(((W_sebi#0.0033004: 0.00479426	W_mellicola#0.00537297: 0.00479426)#0.00176186: 0.000126759	(W_canadensis#0.000925415: 0.00461026	W_muriae#0.00400475: 0.00461026)#0.003174: 0.000310753)#0.00209687: 2.46388e-05	W_tropicalis#0.00146848: 0.00494565)#0.0293929; 5
(((W_sebi#0.0033004: 0.00479426	W_mellicola#0.00537297: 0.00479426)#0.00176186: 0.000126759	(W_canadensis#0.000925415: 0.00478864	W_muriae#0.00400475: 0.00478864)#0.00305576: 0.000132373)#0.00209687: 2.46388e-05	W_tropicalis#0.00146848: 0.00494565)#0.031437; 5
(((W_sebi#0.0033004: 0.00483811	W_mellicola#0.00537297: 0.00483811)#0.00174589: 8.29049e-05	(W_canadensis#0.00144741: 0.00489081	W_muriae#0.00400475: 0.00489081)#0.000377896: 3.02082e-05)#0.00209687: 2.46388e-05	W_tropicalis#0.00126284: 0.00494565)#0.0335625; 5
(((W_sebi#0.0033004: 0.00483811	W_mellicola#0.00537297: 0.00483811)#0.00174589: 8.29049e-05	(W_canadensis#0.00144741: 0.00488497	W_muriae#0.00400475: 0.00488497)#0.00218311: 3.60422e-05)#0.000941916: 2.46388e-05	W_tropicalis#0.00126284: 0.00494565)#0.0306125; 5
(((W_sebi#0.0033004: 0.00478514	W_mellicola#0.00537297: 0.00478514)#0.00116959: 8.48735e-05	(W_canadensis#0.0012468: 0.00464862	W_muriae#0.00400475: 0.00464862)#0.00229411: 0.000221392)#0.00288198: 7.564e-05	W_tropicalis#0.00126284: 0.00494565)#0.0282669; 5
(((W_sebi#0.00215175: 0.00477792	W_mellicola#0.00657283: 0.00477792)#0.00188663: 9.20973e-05	(W_canadensis#0.00186071: 0.00471676	W_muriae#0.00400475: 0.00471676)#0.00106437: 0.000153257)#0.00288198: 7.564e-05	W_tropicalis#0.00126284: 0.00494565)#0.0260003; 5
(((W_sebi#0.00215175: 0.00477792	W_mellicola#0.00657283: 0.00477792)#0.00100638: 8.01551e-05	(W_canadensis#0.00186071: 0.00471676	W_muriae#0.00400475: 0.00471676)#0.00106437: 0.000141315)#0.00288907: 8.75822e-05	W_tropicalis#0.00126284: 0.00494565)#0.0260003; 5
((((W_canadensis#0.00198549: 0.00488878	W_muriae#0.00427332: 0.00488878)#0.00118849: 0.000209557	W_mellicola#0.00701363: 0.00509834)#0.00107388: 8.55305e-05	W_sebi#0.00229605: 0.00518387)#0.00308282: 9.34557e-05	W_tropicalis#0.00134753: 0.00527732)#0.0269952; 5
((((W_canadensis#0.00092589: 0.00475589	W_muriae#0.00427332: 0.00475589)#0.003112: 0.000342448	W_sebi#0.00315119: 0.00509834)#0.00107388: 4.61452e-05	W_mellicola#0.00701363: 0.00514448)#0.00310642: 0.000132841	W_tropicalis#0.00134753: 0.00527732)#0.0253234; 5
((((W_canadensis#0.00092589: 0.00475589	W_muriae#0.00427332: 0.00475589)#0.003112: 0.000342448	W_sebi#0.00315119: 0.00509834)#0.00219641: 6.5558e-05	W_tropicalis#0.00134753: 0.0051639)#0.000879104: 0.000113428	W_mellicola#0.00483344: 0.00527732)#0.022964; 5
((((W_canadensis#0.00092589: 0.00496327	W_muriae#0.00427332: 0.00496327)#0.00298197: 0.000135063	W_tropicalis#0.00134753: 0.00509834)#0.00219641: 1.39839e-05	W_sebi#0.00315119: 0.00511232)#0.00307717: 0.000165002	W_mellicola#0.00544096: 0.00527732)#0.0249517; 5
((W_mellicola#0.00544096: 0.00523007	W_sebi#0.00242631: 0.00523007)#0.00478967: 4.72498e-05	((W_canadensis#0.00092589: 0.00496327	W_muriae#0.00427332: 0.00496327)#0.00298197: 0.00025949	W_tropicalis#0.00134753: 0.00522276)#0.00214408: 5.45591e-05)#0.0272667; 5
((W_mellicola#0.00544096: 0.00522902	W_sebi#0.00242631: 0.00522902)#0.00294238: 4.83052e-05	((W_canadensis#0.00092589: 0.00496327	W_tropicalis#0.000837923: 0.00496327)#0.000661279: 0.000147679	W_muriae#0.00427332: 0.00511095)#0.00396335: 0.00016637)#0.0253346; 5
((W_mellicola#0.00544096: 0.00522902	W_sebi#0.00242631: 0.00522902)#0.00294238: 4.83052e-05	((W_muriae#0.00427332: 0.00496327	W_tropicalis#0.000801318: 0.00496327)#0.00271633: 0.000285027	W_canadensis#0.00092589: 0.0052483)#0.00220107: 2.90222e-05)#0.0275021; 5
(W_canadensis#0.00092589: 0.00527732	((W_muriae#0.00427332: 0.00510568	W_tropicalis#0.000801318: 0.00510568)#0.00264057: 0.000131916	(W_mellicola#0.00544096: 0.00522902	W_sebi#0.00242631: 0.00522902)#0.00132506: 8.57959e-06)#0.00220557: 3.97256e-05)#0.0254222; 5
((W_muriae#0.00427332: 0.00510568	W_tropicalis#0.000801318: 0.00510568)#0.00492012: 0.000170186	(W_canadensis#0.00092589: 0.0052376	(W_mellicola#0.00544096: 0.00508669	W_sebi#0.00242631: 0.00508669)#0.00136214: 0.000150905)#0.00220557: 3.82698e-05)#0.0235791; 5
((W_mellicola#0.00544096: 0.00508669	W_sebi#0.00242631: 0.00508669)#0.00136214: 0.000189175	(W_canadensis#0.00092589: 0.0052561	(W_muriae#0.00427332: 0.00519505	W_tropicalis#0.000801318: 0.00519505)#0.00268384: 6.10544e-05)#0.0021978: 1.97632e-05)#0.0235791; 5
((W_mellicola#0.00544096: 0.00508669	W_sebi#0.00242631: 0.00508669)#0.00226571: 0.000189175	(W_muriae#0.00427332: 0.0052561	(W_canadensis#0.00092589: 0.00519505	W_tropicalis#0.000801318: 0.00519505)#0.00268384: 6.10544e-05)#0.000594911: 1.97632e-05)#0.0235791; 5
((W_mellicola#0.00544096: 0.00523378	W_sebi#0.00242631: 0.00523378)#0.00220203: 4.20827e-05	(W_muriae#0.00427332: 0.0052298	(W_canadensis#0.00092589: 0.00519505	W_tropicalis#0.000801318: 0.00519505)#0.00376493: 3.47502e-05)#0.00158438: 4.60674e-05)#0.0257651; 5
((W_mellicola#0.00544096: 0.00523378	W_sebi#0.00242631: 0.00523378)#0.00132933: 4.20827e-05	(W_canadensis#0.00124879: 0.0051943	(W_muriae#0.00427332: 0.00506574	W_tropicalis#0.00152907: 0.00506574)#0.00386104: 0.000128557)#0.00506611: 8.15677e-05)#0.0257651; 5
((W_mellicola#0.00544096: 0.00523378	W_sebi#0.00242631: 0.00523378)#0.00132933: 4.20827e-05	(W_canadensis#0.00124879: 0.0051943	(W_muriae#0.00427332: 0.00518344	W_tropicalis#0.00152907: 0.00518344)#0.00170622: 1.08561e-05)#0.00204529: 8.15677e-05)#0.0257651; 5
((W_mellicola#0.00544096: 0.00515661	W_sebi#0.00242631: 0.00515661)#0.00455: 0.000119254	(W_tropicalis#0.000474387: 0.00512295	(W_muriae#0.00427332: 0.0050669	W_canadensis#0.00124879: 0.0050669)#0.00324458: 5.60441e-05)#0.00207377: 0.00015292)#0.0257651; 5
((W_mellicola#0.00544096: 0.00515661	W_sebi#0.00242631: 0.00515661)#0.00171089: 0.000119254	(W_tropicalis#0.000474387: 0.0052482	(W_muriae#0.00427332: 0.0050907	W_canadensis#0.00124879: 0.0050907)#0.00322941: 0.000157504)#0.00202428: 2.7665e-05)#0.0278504; 5
((W_mellicola#0.00544096: 0.00509446	W_sebi#0.00242631: 0.00509446)#0.00186183: 0.000181409	(W_tropicalis#0.000541909: 0.00500954	(W_muriae#0.00427332: 0.00492997	W_canadensis#0.00124879: 0.00492997)#0.0033347: 7.9567e-05)#0.00212072: 0.000266326)#0.0305252; 5
(((W_tropicalis#0.000541909: 0.00504838	(W_muriae#0.00427332: 0.00496382	W_canadensis#0.00124879: 0.00496382)#0.00111318: 8.45558e-05)#0.00437138: 4.60781e-05	W_sebi#0.00242631: 0.00509446)#0.00478781: 0.000181409	W_mellicola#0.00544096: 0.00527587)#0.0283285; 5
(((W_sebi#0.00242631: 0.00504334	(W_muriae#0.00427332: 0.00496382	W_canadensis#0.00124879: 0.00496382)#0.00111318: 7.95144e-05)#0.00253452: 5.11195e-05	W_tropicalis#0.000650159: 0.00509446)#0.00612244: 0.000181409	W_mellicola#0.00544096: 0.00527587)#0.0264601; 5
(((W_muriae#0.00427332: 0.00501615	(W_sebi#0.00242631: 0.00496382	W_canadensis#0.00124879: 0.00496382)#0.0031009: 5.23242e-05)#0.00410718: 7.83097e-05	W_tropicalis#0.000650159: 0.00509446)#0.00374326: 0.000181409	W_mellicola#0.00544096: 0.00527587)#0.0292054; 5
(((W_muriae#0.00427332: 0.00501615	(W_sebi#0.00242631: 0.00486856	W_canadensis#0.00124879: 0.00486856)#0.00316158: 0.000147594)#0.000618562: 2.87146e-06	W_tropicalis#0.000650159: 0.00501902)#0.00379953: 0.000256847	W_mellicola#0.00544096: 0.00527587)#0.0312461; 5
(((W_muriae#0.00427332: 0.00501615	(W_sebi#0.00242631: 0.00486856	W_canadensis#0.00124879: 0.00486856)#0.00316158: 0.000147594)#0.00236457: 2.87146e-06	W_mellicola#0.00544096: 0.00501902)#0.00379953: 0.000256847	W_tropicalis#0.000650159: 0.00527587)#0.0305761; 5
(((W_canadensis#0.00120999: 0.00513914	(W_sebi#0.00242631: 0.00486856	W_muriae#0.00427332: 0.00486856)#0.00316158: 0.000270583)#0.00230798: 5.45085e-05	W_mellicola#0.00544096: 0.00519365)#0.00367178: 8.22206e-05	W_tropicalis#0.000650159: 0.00527587)#0.0317922; 5
(((W_canadensis#0.000669173: 0.00518055	(W_sebi#0.00242631: 0.00505892	W_muriae#0.00427332: 0.00505892)#0.00173613: 0.000121632)#0.00440633: 4.81123e-05	W_mellicola#0.00544096: 0.00522866)#0.00364719: 4.72067e-05	W_tropicalis#0.000650159: 0.00527587)#0.0304434; 5
(((W_canadensis#0.000669173: 0.00518055	(W_sebi#0.00242631: 0.00505892	W_muriae#0.00427332: 0.00505892)#0.0010007: 0.000121632)#0.00440633: 4.81123e-05	W_tropicalis#0.000650159: 0.00522866)#0.00284457: 3.96656e-05	W_mellicola#0.00544096: 0.00526833)#0.0277382; 5
((W_mellicola#0.00596274: 0.00573009	W_tropicalis#0.0015872: 0.00573009)#0.000720458: 4.34695e-05	(W_canadensis#0.000733346: 0.00561061	(W_sebi#0.00265899: 0.00554407	W_muriae#0.00468313: 0.00554407)#0.00124894: 6.6547e-05)#0.00798272: 0.000162945)#0.0281085; 5
((W_mellicola#0.00596274: 0.00573009	W_tropicalis#0.0015872: 0.00573009)#0.00114802: 3.54851e-05	(W_canadensis#0.000733346: 0.00575619	(W_sebi#0.00265899: 0.00539641	W_muriae#0.00468313: 0.00539641)#0.00128311: 0.000359775)#0.00696394: 9.38536e-06)#0.0266428; 5
((W_mellicola#0.00596274: 0.00573009	W_tropicalis#0.0015872: 0.00573009)#0.00114802: 3.54851e-05	(W_canadensis#0.000733346: 0.00559869	(W_sebi#0.00371666: 0.0054981	W_muriae#0.00468313: 0.0054981)#0.00125938: 0.000100594)#0.00715984: 0.000166883)#0.0252527; 5
((W_mellicola#0.00596274: 0.00573009	W_tropicalis#0.00141674: 0.00573009)#0.00114802: 3.54851e-05	(W_sebi#0.00371666: 0.00559869	(W_canadensis#0.000733346: 0.0053726	W_muriae#0.00468313: 0.0053726)#0.00269904: 0.000226092)#0.0049291: 0.000166883)#0.0252527; 5
((W_mellicola#0.00709764: 0.00682071	W_tropicalis#0.00168639: 0.00682071)#0.00136653: 4.2239e-05	(W_muriae#0.00557448: 0.0066643	(W_canadensis#0.000872925: 0.00639517	W_sebi#0.00442405: 0.00639517)#0.00321275: 0.000269124)#0.00586726: 0.000198647)#0.0274327; 5
((W_mellicola#0.00617256: 0.00583613	W_tropicalis#0.00146659: 0.00583613)#0.00212573: 0.000132326	(W_muriae#0.00484792: 0.00591977	(W_canadensis#0.000759151: 0.00570326	W_sebi#0.00384744: 0.00570326)#0.00272464: 0.000216514)#0.0069856: 4.86802e-05)#0.0214463; 5
((W_mellicola#0.00617256: 0.00589112	W_tropicalis#0.00146659: 0.00589112)#0.00210589: 7.73377e-05	(W_muriae#0.00484792: 0.00585463	(W_canadensis#0.000759151: 0.00559057	W_sebi#0.00206094: 0.00559057)#0.00159013: 0.000264061)#0.00462712: 0.000113824)#0.0232139; 5
((W_mellicola#0.00758001: 0.00717778	W_tropicalis#0.00160071: 0.00717778)#0.00260646: 0.000151581	(W_muriae#0.00595333: 0.00729135	(W_canadensis#0.000932251: 0.00711621	W_sebi#0.00253087: 0.00711621)#0.00188387: 0.000175141)#0.00560287: 3.80108e-05)#0.0260136; 5
((W_mellicola#0.00758001: 0.00717778	W_tropicalis#0.00160071: 0.00717778)#0.00260646: 0.000151581	(W_sebi#0.00253087: 0.00732182	(W_canadensis#0.000932251: 0.00728791	W_muriae#0.00595333: 0.00728791)#0.00107469: 3.39116e-05)#0.00557956: 7.54338e-06)#0.0283232; 5
((W_canadensis#0.000932251: 0.00728791	W_muriae#0.00595333: 0.00728791)#0.00107469: 4.1455e-05	(W_sebi#0.00396851: 0.00724498	(W_mellicola#0.00758001: 0.00720938	W_tropicalis#0.00160071: 0.00720938)#0.00259504: 3.5598e-05)#0.00245439: 8.43852e-05)#0.0259048; 5
((W_canadensis#0.000932251: 0.00728791	W_muriae#0.00595333: 0.00728791)#0.00107469: 4.1455e-05	(W_mellicola#0.00758001: 0.00730396	(W_sebi#0.00396851: 0.00720938	W_tropicalis#0.000887352: 0.00720938)#0.00259504: 9.45792e-05)#0.00243457: 2.5404e-05)#0.0283642; 5
((W_canadensis#0.000932251: 0.00718593	W_muriae#0.00595333: 0.00718593)#0.00100252: 0.000143428	(W_mellicola#0.00758001: 0.00727046	(W_sebi#0.00396851: 0.00726486	W_tropicalis#0.00124757: 0.00726486)#0.00100004: 5.60298e-06)#0.00085535: 5.89022e-05)#0.0283642; 5
((W_canadensis#0.000932251: 0.00726994	W_muriae#0.00595333: 0.00726994)#0.000990937: 5.94268e-05	(W_mellicola#0.00758001: 0.00730979	(W_sebi#0.00396851: 0.00726486	W_tropicalis#0.00124757: 0.00726486)#0.00100004: 4.4931e-05)#0.00177686: 1.95741e-05)#0.0283642; 5
(W_mellicola#0.00607317: 0.00732936	((W_canadensis#0.000932251: 0.00713878	W_muriae#0.00595333: 0.00713878)#0.00245382: 0.000181443	(W_sebi#0.00396851: 0.00726486	W_tropicalis#0.00124757: 0.00726486)#0.00204769: 5.53612e-05)#0.00177432: 9.14403e-06)#0.0283642; 5
(W_mellicola#0.00607317: 0.00732936	((W_canadensis#0.000447137: 0.00692284	W_muriae#0.00595333: 0.00692284)#0.00253036: 0.00039738	(W_sebi#0.00396851: 0.00716507	W_tropicalis#0.00134763: 0.00716507)#0.00207621: 0.00015515)#0.00177432: 9.14403e-06)#0.0314619; 5
(W_mellicola#0.00512189: 0.00618132	((W_canadensis#0.0003771: 0.00577944	W_muriae#0.00502083: 0.00577944)#0.00215581: 0.000384248	(W_sebi#0.0033469: 0.00614067	W_tropicalis#0.00113655: 0.00614067)#0.00468633: 2.30231e-05)#0.00235981: 1.76315e-05)#0.0285264; 5
(W_mellicola#0.00572951: 0.00691462	(W_sebi#0.00374394: 0.00689046	((W_canadensis#0.000421835: 0.00669877	W_muriae#0.00561646: 0.00669877)#0.00232743: 3.29547e-05	W_tropicalis#0.00127138: 0.00673172)#0.00347365: 0.000158738)#0.00264146: 2.4166e-05)#0.0306515; 5
(W_mellicola#0.00572951: 0.00691462	(W_sebi#0.00374394: 0.0068257	((W_canadensis#0.000421835: 0.00667786	W_tropicalis#0.00127138: 0.00667786)#0.00233472: 0.000142205	W_muriae#0.00561646: 0.00682006)#0.00222106: 5.63184e-06)#0.00266652: 8.89277e-05)#0.0306515; 5
(W_mellicola#0.00572951: 0.00691462	(W_sebi#0.00374394: 0.00689614	((W_canadensis#0.000421835: 0.00676028	W_tropicalis#0.00127138: 0.00676028)#0.0042919: 3.69382e-05	W_muriae#0.00561646: 0.00679722)#0.00222852: 9.89267e-05)#0.00263928: 1.84798e-05)#0.0306515; 5
(W_sebi#0.00284004: 0.00691462	(W_mellicola#0.00572951: 0.00689614	((W_canadensis#0.000421835: 0.00672117	W_tropicalis#0.00127138: 0.00672117)#0.00554606: 0.000150577	W_muriae#0.00561646: 0.00687175)#0.00220435: 2.43965e-05)#0.00263928: 1.84798e-05)#0.0306515; 5
(W_sebi#0.00260996: 0.00635443	((W_canadensis#0.00038766: 0.00632158	W_tropicalis#0.00116837: 0.00632158)#0.0049799: 2.20957e-05	(W_mellicola#0.00526533: 0.00631503	W_muriae#0.00516144: 0.00631503)#0.00357112: 2.8647e-05)#0.000422642: 1.07557e-05)#0.0263283; 5
(W_sebi#0.00260996: 0.00635443	((W_canadensis#0.00038766: 0.00632158	W_tropicalis#0.00116837: 0.00632158)#0.00652828: 6.57663e-06	(W_mellicola#0.00526533: 0.00631503	W_muriae#0.00516144: 0.00631503)#0.00357112: 1.31279e-05)#0.00241732: 2.62748e-05)#0.024496; 5
((W_canadensis#0.00038766: 0.00619111	W_tropicalis#0.00116837: 0.00619111)#0.00420354: 0.000163324	(W_sebi#0.00260996: 0.00632795	(W_mellicola#0.00526533: 0.00631503	W_muriae#0.00516144: 0.00631503)#0.00132094: 1.29226e-05)#0.0024174: 2.64801e-05)#0.0222977; 5
((W_canadensis#0.00038766: 0.00615187	W_tropicalis#0.00117033: 0.00615187)#0.00320133: 0.000202566	(W_mellicola#0.00526533: 0.00632795	(W_sebi#0.00260996: 0.00618163	W_muriae#0.00516144: 0.00618163)#0.00242888: 0.000146318)#0.0024174: 2.64801e-05)#0.0247819; 5
((W_canadensis#0.00038766: 0.00615187	W_tropicalis#0.00117033: 0.00615187)#0.00320133: 0.000202566	(W_mellicola#0.00526533: 0.0062921	(W_sebi#0.00260996: 0.00603095	W_muriae#0.00516144: 0.00603095)#0.00248957: 0.000261147)#0.00243118: 6.23363e-05)#0.0259594; 5
((W_canadensis#0.000452488: 0.00718064	W_tropicalis#0.00136604: 0.00718064)#0.00648758: 0.000236441	(W_mellicola#0.00614585: 0.00730356	(W_sebi#0.00304642: 0.007273	W_muriae#0.00602458: 0.007273)#0.0028126: 3.05594e-05)#0.00285358: 0.000113517)#0.0303006; 5
((W_canadensis#0.000452488: 0.00718064	W_tropicalis#0.00136604: 0.00718064)#0.00648758: 0.000236441	(W_mellicola#0.00614585: 0.00730356	(W_sebi#0.00304642: 0.007273	W_muriae#0.00602458: 0.007273)#0.00110154: 3.05594e-05)#0.00285358: 0.000113517)#0.0303006; 5
((W_canadensis#0.000452488: 0.00708976	W_tropicalis#0.00136604: 0.00708976)#0.00323128: 0.000327323	(W_mellicola#0.00614585: 0.00730356	(W_sebi#0.00304642: 0.007273	W_muriae#0.00602458: 0.007273)#0.000518983: 3.05594e-05)#0.00285358: 0.000113517)#0.0285991; 5
((W_canadensis#0.000384773: 0.00614752	W_tropicalis#0.00116161: 0.00614752)#0.00269464: 0.000159589	(W_mellicola#0.00522612: 0.00621058	(W_sebi#0.00259052: 0.0061846	W_muriae#0.005123: 0.0061846)#0.000403166: 2.59862e-05)#0.00242654: 9.65294e-05)#0.0243193; 5
((W_canadensis#0.000384773: 0.00614752	W_tropicalis#0.00116161: 0.00614752)#0.00269464: 0.000159589	(W_mellicola#0.00522612: 0.00620367	(W_sebi#0.00375781: 0.00614516	W_muriae#0.005123: 0.00614516)#0.00168231: 5.85128e-05)#0.00242924: 0.000103439)#0.0227984; 5
((W_canadensis#0.000384773: 0.00626047	W_tropicalis#0.00116161: 0.00626047)#0.00264603: 4.66456e-05	(W_mellicola#0.00522612: 0.00620367	(W_sebi#0.00375781: 0.00613561	W_muriae#0.005123: 0.00613561)#0.000746849: 6.80634e-05)#0.00242924: 0.000103439)#0.0244471; 5
((W_canadensis#0.000420027: 0.00672671	W_tropicalis#0.00136069: 0.00672671)#0.00504699: 0.000158267	(W_muriae#0.00559238: 0.00678753	(W_sebi#0.0041021: 0.00669776	W_mellicola#0.00751578: 0.00669776)#0.000841276: 8.97693e-05)#0.00264577: 9.74457e-05)#0.0285966; 5
((W_canadensis#0.000420027: 0.00679118	W_tropicalis#0.00136069: 0.00679118)#0.00499908: 9.37958e-05	(W_muriae#0.00559238: 0.00683266	(W_sebi#0.00247754: 0.00676142	W_mellicola#0.00751578: 0.00676142)#0.00114727: 7.1234e-05)#0.00262829: 5.23187e-05)#0.0264225; 5
((W_canadensis#0.000420027: 0.00666198	W_tropicalis#0.00136069: 0.00666198)#0.00351791: 0.000222996	(W_mellicola#0.00751578: 0.00681369	(W_sebi#0.00247754: 0.00676142	W_muriae#0.00559238: 0.00676142)#0.00227939: 5.22645e-05)#0.00263561: 7.12882e-05)#0.0264225; 5
((W_canadensis#0.000420027: 0.00651666	W_tropicalis#0.00136069: 0.00651666)#0.00472105: 0.000368314	(W_mellicola#0.00680618: 0.00681392	(W_sebi#0.00247754: 0.00676142	W_muriae#0.00559238: 0.00676142)#0.00227939: 5.24951e-05)#0.00263552: 7.10576e-05)#0.0247355; 5
((W_canadensis#0.000420027: 0.00651666	W_tropicalis#0.000656579: 0.00651666)#0.00188767: 0.000368314	(W_mellicola#0.00680618: 0.00677099	(W_sebi#0.00247754: 0.00676142	W_muriae#0.00559238: 0.00676142)#0.00140683: 9.56694e-06)#0.00265223: 0.000113986)#0.0235999; 5
((W_canadensis#0.000420027: 0.00677615	W_tropicalis#0.000656579: 0.00677615)#0.00181538: 0.000108824	(W_muriae#0.00559238: 0.00688484	(W_sebi#0.00247754: 0.00676142	W_mellicola#0.00680618: 0.00676142)#0.00140683: 0.000123417)#0.00205526: 1.35374e-07)#0.0235999; 5
((W_canadensis#0.000420027: 0.00684959	W_tropicalis#0.000656579: 0.00684959)#0.000770701: 3.53895e-05	(W_muriae#0.00559238: 0.00688438	(W_sebi#0.00247754: 0.00685686	W_mellicola#0.00680618: 0.00685686)#0.00138725: 2.75187e-05)#0.000808923: 5.92319e-07)#0.0203795; 5
((W_canadensis#0.000420027: 0.00662475	W_tropicalis#0.000866194: 0.00662475)#0.000796858: 0.000260221	(W_muriae#0.00559238: 0.00687926	(W_sebi#0.00247754: 0.00685686	W_mellicola#0.00680618: 0.00685686)#0.000722159: 2.23965e-05)#0.000869017: 5.7145e-06)#0.0183698; 5
((W_sebi#0.00247754: 0.00685686	W_mellicola#0.00680618: 0.00685686)#0.00229866: 2.8111e-05	(W_muriae#0.00559238: 0.00688231	(W_canadensis#0.000420027: 0.00680838	W_tropicalis#0.000866194: 0.00680838)#0.00285767: 7.39287e-05)#0.00137474: 2.66724e-06)#0.0183698; 5
((W_sebi#0.00247754: 0.00678788	W_mellicola#0.00680618: 0.00678788)#0.000996627: 9.70992e-05	(W_muriae#0.00559238: 0.00688231	(W_canadensis#0.000420027: 0.00678594	W_tropicalis#0.000866194: 0.00678594)#0.000694194: 9.63718e-05)#0.00096606: 2.66724e-06)#0.0208661; 5
((W_sebi#0.00247754: 0.00678788	W_mellicola#0.00815629: 0.00678788)#0.000996627: 9.70992e-05	(W_muriae#0.00559238: 0.00688231	(W_canadensis#0.000420027: 0.00678594	W_tropicalis#0.000866194: 0.00678594)#0.00224853: 9.63718e-05)#0.00096606: 2.66724e-06)#0.0234859; 5
(W_muriae#0.00559238: 0.00688498	((W_sebi#0.00247754: 0.0067885	W_mellicola#0.00732376: 0.0067885)#0.00364956: 9.38056e-05	(W_canadensis#0.000420027: 0.00668403	W_tropicalis#0.000866194: 0.00668403)#0.00228281: 0.000198276)#0.00337763: 2.66724e-06)#0.0219457; 5
(W_muriae#0.00559238: 0.00688498	((W_sebi#0.00247754: 0.0067885	W_mellicola#0.00732376: 0.0067885)#0.00104268: 4.49403e-05	(W_canadensis#0.000420027: 0.00658703	W_tropicalis#0.00129533: 0.00658703)#0.000930184: 0.000246412)#0.00340178: 5.15326e-05)#0.0246277; 5
((W_sebi#0.00247754: 0.0067885	W_mellicola#0.00732376: 0.0067885)#0.00104268: 9.64729e-05	(W_muriae#0.00559238: 0.00683344	(W_canadensis#0.000420027: 0.00666398	W_tropicalis#0.00129533: 0.00666398)#0.000919442: 0.000169461)#0.00123337: 5.15326e-05)#0.0263065; 5
((W_sebi#0.00247754: 0.00662142	W_mellicola#0.00635206: 0.00662142)#0.00106899: 0.000263554	(W_muriae#0.00559238: 0.00684789	(W_canadensis#0.000420027: 0.00666398	W_tropicalis#0.00129533: 0.00666398)#0.00329748: 0.000183906)#0.00248702: 3.70876e-05)#0.0263065; 5
((W_sebi#0.00247754: 0.00662142	W_mellicola#0.00635206: 0.00662142)#0.0011821: 0.000263554	(W_tropicalis#0.00129533: 0.00687801	(W_canadensis#0.000420027: 0.00683588	W_muriae#0.00559238: 0.00683588)#0.00443211: 4.21357e-05)#0.00247613: 6.96246e-06)#0.0263065; 5
((W_sebi#0.00247754: 0.00662142	W_mellicola#0.00635206: 0.00662142)#0.0011821: 0.000263554	(W_muriae#0.00559238: 0.00684685	(W_canadensis#0.000420027: 0.00683588	W_tropicalis#0.00129533: 0.00683588)#0.00443211: 1.09716e-05)#0.0024874: 3.81265e-05)#0.0275393; 5
(W_muriae#0.00559238: 0.00688498	((W_sebi#0.00247754: 0.00679747	W_mellicola#0.00635206: 0.00679747)#0.00115148: 7.14829e-05	(W_canadensis#0.000420027: 0.00683588	W_tropicalis#0.00129533: 0.00683588)#0.00222988: 3.30762e-05)#0.000707765: 1.6022e-05)#0.0275393; 5
(W_muriae#0.00559238: 0.00688498	((W_sebi#0.00247754: 0.00666756	W_mellicola#0.00635206: 0.00666756)#0.00122578: 0.000201396	(W_canadensis#0.000420027: 0.00683588	W_tropicalis#0.00129533: 0.00683588)#0.00222988: 3.30762e-05)#0.000448654: 1.6022e-05)#0.0291519; 5
(W_muriae#0.00559238: 0.00688498	(W_tropicalis#0.00129533: 0.00686895	(W_canadensis#0.000420027: 0.00673542	(W_sebi#0.00247754: 0.00666756	W_mellicola#0.00635206: 0.00666756)#0.00122578: 6.78595e-05)#0.00226314: 0.000133536)#0.000448654: 1.6022e-05)#0.0279978; 5
(W_muriae#0.00559238: 0.00688498	(W_canadensis#0.000420027: 0.00686895	(W_tropicalis#0.00129533: 0.0067604	(W_sebi#0.00247754: 0.00673616	W_mellicola#0.00635206: 0.00673616)#0.0012133: 2.42404e-05)#0.00225478: 0.000108553)#0.000448654: 1.6022e-05)#0.0303037; 5
(W_muriae#0.00559238: 0.00688498	(W_canadensis#0.000420027: 0.00688115	(W_sebi#0.00247754: 0.00685567	(W_tropicalis#0.00129533: 0.00678247	W_mellicola#0.00635206: 0.00678247)#0.00285831: 7.31991e-05)#0.00113593: 2.54817e-05)#0.000447858: 3.82449e-06)#0.0286441; 5
(W_muriae#0.00559238: 0.00688498	(W_canadensis#0.000420027: 0.00688056	(W_tropicalis#0.00129533: 0.00685567	(W_sebi#0.00247754: 0.00684225	W_mellicola#0.00635206: 0.00684225)#0.00186537: 1.34171e-05)#0.00113593: 2.48958e-05)#0.000447897: 4.41045e-06)#0.0286441; 5
(W_muriae#0.00613502: 0.00755305	(W_canadensis#0.000460783: 0.00754518	(W_sebi#0.00271795: 0.0075209	(W_tropicalis#0.00142102: 0.00735885	W_mellicola#0.0059632: 0.00735885)#0.00208735: 0.00016205)#0.00124616: 2.42815e-05)#0.000491555: 7.8684e-06)#0.0314235; 5
(W_muriae#0.00552982: 0.00680796	(W_canadensis#0.000415328: 0.00680225	(W_mellicola#0.00537495: 0.00677898	(W_tropicalis#0.00128084: 0.00651262	W_sebi#0.00244983: 0.00651262)#0.00278437: 0.000266367)#0.00112323: 2.3266e-05)#0.000442974: 5.71236e-06)#0.0283237; 5
(W_muriae#0.00552982: 0.00680796	(W_canadensis#0.000415328: 0.00680602	(W_mellicola#0.00617348: 0.00677898	(W_tropicalis#0.00128084: 0.00675502	W_sebi#0.00244983: 0.00675502)#0.00268445: 2.39596e-05)#0.00112323: 2.70401e-05)#0.000442729: 1.93827e-06)#0.0260041; 5
(W_muriae#0.00552982: 0.00680796	(W_canadensis#0.000415328: 0.00680369	(W_tropicalis#0.00128084: 0.00679596	(W_mellicola#0.00617348: 0.00668951	W_sebi#0.00244983: 0.00668951)#0.00271074: 0.000106447)#0.00112042: 7.73118e-06)#0.000291435: 4.27344e-06)#0.0246203; 5
(W_muriae#0.00552982: 0.00680796	(W_canadensis#0.000415328: 0.00680369	(W_mellicola#0.00617348: 0.00679596	(W_tropicalis#0.00128084: 0.00674835	W_sebi#0.00244983: 0.00674835)#0.00135843: 4.76053e-05)#0.00112042: 7.73118e-06)#0.000291435: 4.27344e-06)#0.0273288; 5
(W_muriae#0.00552982: 0.00680796	(W_canadensis#0.000415328: 0.00680251	(W_mellicola#0.00617348: 0.00679596	(W_tropicalis#0.00128084: 0.00674614	W_sebi#0.00244983: 0.00674614)#0.00135888: 4.98146e-05)#0.00112042: 6.55306e-06)#0.000291486: 5.45156e-06)#0.0273288; 5
(W_muriae#0.00552982: 0.00680796	(W_mellicola#0.00617348: 0.00679169	(W_canadensis#0.000415328: 0.00679152	(W_tropicalis#0.00128084: 0.0066698	W_sebi#0.00244983: 0.0066698)#0.00212919: 0.000121723)#0.00112115: 1.72986e-07)#0.0011563: 1.62662e-05)#0.0273288; 5
(W_muriae#0.00525413: 0.00646855	(W_mellicola#0.0058657: 0.00645309	(W_canadensis#0.000394622: 0.00645293	(W_tropicalis#0.00121698: 0.0063862	W_sebi#0.00232769: 0.0063862)#0.00200754: 6.67325e-05)#0.00106526: 1.64362e-07)#0.00109866: 1.54553e-05)#0.0230561; 5
(W_muriae#0.00525413: 0.00646855	(W_mellicola#0.0058657: 0.00645309	(W_canadensis#0.000394622: 0.00645293	(W_tropicalis#0.00121698: 0.0063862	W_sebi#0.00232769: 0.0063862)#0.00200754: 6.67325e-05)#0.000657151: 1.64362e-07)#0.00109866: 1.54553e-05)#0.0230561; 5
(W_muriae#0.00525413: 0.00646855	(W_canadensis#0.000394622: 0.00645309	(W_mellicola#0.0058657: 0.00645293	(W_tropicalis#0.00121698: 0.00637132	W_sebi#0.00232769: 0.00637132)#0.00201223: 8.1607e-05)#0.000931254: 1.64362e-07)#0.000726802: 1.54553e-05)#0.0230561; 5
(W_muriae#0.00525413: 0.00646855	(W_canadensis#0.000394622: 0.00645309	(W_mellicola#0.0058657: 0.00645293	(W_tropicalis#0.00121698: 0.00642715	W_sebi#0.00232769: 0.00642715)#0.00130412: 2.5777e-05)#0.000532939: 1.64362e-07)#0.000726802: 1.54553e-05)#0.0258934; 5
(W_muriae#0.00525413: 0.00646855	(W_canadensis#0.000394622: 0.00645309	(W_mellicola#0.0058657: 0.00645293	(W_tropicalis#0.00121698: 0.00618429	W_sebi#0.00232769: 0.00618429)#0.00303425: 0.000268637)#0.000532939: 1.64362e-07)#0.000726802: 1.54553e-05)#0.029351; 5
(W_muriae#0.00525413: 0.00646855	(W_canadensis#0.000394622: 0.00645829	(W_mellicola#0.00743574: 0.00645293	(W_tropicalis#0.00208973: 0.00630552	W_sebi#0.00232769: 0.00630552)#0.00297592: 0.000147408)#0.000532939: 5.35981e-06)#0.000726217: 1.02598e-05)#0.029351; 5
(W_muriae#0.00525413: 0.00646855	(W_canadensis#0.000394622: 0.00645475	(W_mellicola#0.00743574: 0.00645293	(W_tropicalis#0.00125411: 0.00607511	W_sebi#0.00232769: 0.00607511)#0.00427902: 0.000377823)#0.000532939: 1.82574e-06)#0.000726615: 1.37939e-05)#0.0269092; 5
(W_muriae#0.00525413: 0.00646855	(W_canadensis#0.000673452: 0.0064583	(W_tropicalis#0.00125411: 0.00645293	(W_mellicola#0.00743574: 0.00619085	W_sebi#0.00232769: 0.00619085)#0.00604236: 0.000262083)#0.000532939: 5.37094e-06)#0.000726216: 1.02487e-05)#0.0269092; 5
(W_muriae#0.00545211: 0.00671229	(W_canadensis#0.000698828: 0.00669737	(W_mellicola#0.00771592: 0.00669608	(W_tropicalis#0.0042915: 0.00642412	W_sebi#0.0024154: 0.00642412)#0.00420087: 0.000271959)#0.00310214: 1.29594e-06)#0.000754061: 1.49123e-05)#0.0243015; 5
(W_muriae#0.00545211: 0.00671229	(W_canadensis#0.000698828: 0.00670018	(W_mellicola#0.00771592: 0.00669608	(W_tropicalis#0.0042915: 0.0065631	W_sebi#0.0024154: 0.0065631)#0.00314219: 0.000132974)#0.00310214: 4.10355e-06)#0.000753745: 1.21047e-05)#0.0264641; 5
(W_muriae#0.00545211: 0.00671229	(W_canadensis#0.000926433: 0.00661898	(W_mellicola#0.00771592: 0.00658766	(W_tropicalis#0.00262986: 0.00638057	W_sebi#0.0024154: 0.00638057)#0.00323209: 0.000207094)#0.00451607: 3.13142e-05)#0.00375299: 9.3311e-05)#0.0258034; 5
(W_muriae#0.00545211: 0.00671229	(W_canadensis#0.00217752: 0.00661064	(W_mellicola#0.00771592: 0.00658766	(W_tropicalis#0.00262986: 0.00622567	W_sebi#0.0024154: 0.00622567)#0.0033125: 0.00036199)#0.00252043: 2.29753e-05)#0.00375773: 0.00010165)#0.0287592; 5
(W_muriae#0.00545211: 0.00671229	(W_canadensis#0.00106773: 0.00654291	(W_tropicalis#0.00262986: 0.00644189	(W_mellicola#0.00771592: 0.00637118	W_sebi#0.0024154: 0.00637118)#0.000783135: 7.07083e-05)#0.00257746: 0.000101026)#0.00379662: 0.000169374)#0.0254247; 5
(W_muriae#0.00545211: 0.00671229	(W_canadensis#0.0010037: 0.00670576	(W_tropicalis#0.00262986: 0.00653707	(W_mellicola#0.00771592: 0.00637118	W_sebi#0.0024154: 0.00637118)#0.00242857: 0.000165896)#0.00253993: 0.000168685)#0.00370442: 6.52777e-06)#0.0274797; 5
(W_muriae#0.00545211: 0.00671229	(W_tropicalis#0.00262986: 0.00655761	(W_canadensis#0.00142037: 0.00653707	(W_mellicola#0.00771592: 0.00637118	W_sebi#0.0024154: 0.00637118)#0.00242857: 0.000165896)#0.00253993: 2.05395e-05)#0.00378811: 0.000154673)#0.0292854; 5
(W_muriae#0.0050257: 0.00618732	(W_tropicalis#0.00242418: 0.00604475	(W_sebi#0.00222649: 0.00602581	(W_mellicola#0.00711246: 0.00602237	W_canadensis#0.00130929: 0.00602237)#0.00218307: 3.44172e-06)#0.00108378: 1.89331e-05)#0.00349184: 0.000142576)#0.026995; 5
(W_muriae#0.0050257: 0.00618732	(W_tropicalis#0.00242418: 0.00604475	(W_mellicola#0.00711246: 0.00603903	(W_sebi#0.00222649: 0.00602237	W_canadensis#0.000868278: 0.00602237)#0.000937924: 1.66543e-05)#0.00108141: 5.72049e-06)#0.00349184: 0.000142576)#0.0249156; 5
(W_muriae#0.0050257: 0.00618732	(W_tropicalis#0.00242418: 0.00604475	(W_mellicola#0.00711246: 0.00603277	(W_sebi#0.00222649: 0.00590516	W_canadensis#0.000868278: 0.00590516)#0.00229576: 0.000127614)#0.00108253: 1.1975e-05)#0.00349184: 0.000142576)#0.0249156; 5
(W_muriae#0.0050257: 0.00618732	((W_sebi#0.00222649: 0.00601485	W_canadensis#0.000868278: 0.00601485)#0.0029069: 6.22543e-05	(W_mellicola#0.00711246: 0.00588062	W_tropicalis#0.00242418: 0.00588062)#0.00111054: 0.000196489)#0.00586382: 0.000110218)#0.022916; 5
(W_muriae#0.0050257: 0.00618732	((W_sebi#0.00222649: 0.00589847	(W_mellicola#0.00711246: 0.00588062	W_tropicalis#0.00242418: 0.00588062)#0.00111054: 1.78543e-05)#0.00296426: 3.55188e-05	W_canadensis#0.000868278: 0.00593399)#0.00600525: 0.000253335)#0.0259148; 5
(W_muriae#0.0050257: 0.00618732	((W_mellicola#0.00711246: 0.00590829	(W_sebi#0.00222649: 0.00588062	W_tropicalis#0.000853854: 0.00588062)#0.000647726: 2.76705e-05)#0.00295933: 9.56534e-05	W_canadensis#0.000868278: 0.00600394)#0.00757223: 0.000183384)#0.0242214; 5
(W_muriae#0.0050257: 0.00618732	((W_mellicola#0.00711246: 0.00598197	(W_sebi#0.00222649: 0.00588062	W_tropicalis#0.00336183: 0.00588062)#0.00249574: 0.000101359)#0.00292288: 0.000199167	W_canadensis#0.000868278: 0.00618114)#0.00735515: 6.18208e-06)#0.022744; 5
(W_canadensis#0.000868278: 0.00618732	((W_mellicola#0.00711246: 0.00612107	(W_sebi#0.00222649: 0.00576158	W_tropicalis#0.00336183: 0.00576158)#0.0025473: 0.000359487)#0.00285646: 2.00472e-05	W_muriae#0.0050257: 0.00614112)#0.00560832: 4.62056e-05)#0.021557; 5
(W_canadensis#0.000868278: 0.00618732	((W_mellicola#0.00711246: 0.00612107	(W_sebi#0.00222649: 0.00596101	W_tropicalis#0.00105255: 0.00596101)#0.00408277: 0.000160062)#0.00285646: 5.85626e-05	W_muriae#0.0050257: 0.00617963)#0.00868896: 7.69021e-06)#0.0247221; 5
(W_canadensis#0.000868278: 0.00618732	((W_mellicola#0.00788213: 0.0061057	(W_sebi#0.00340057: 0.00580128	W_tropicalis#0.00105255: 0.00580128)#0.00143786: 0.000304417)#0.00286365: 2.03257e-06	W_muriae#0.0050257: 0.00610773)#0.00879125: 7.95951e-05)#0.0228175; 5
(W_canadensis#0.000868278: 0.00618732	((W_sebi#0.00340057: 0.0061057	(W_mellicola#0.00788213: 0.00591852	W_tropicalis#0.00105255: 0.00591852)#0.00140937: 0.000187179)#0.00286365: 3.50614e-05	W_muriae#0.0050257: 0.00614076)#0.00874397: 4.65663e-05)#0.0253347; 5
(W_muriae#0.0050257: 0.00618732	((W_sebi#0.00340057: 0.0061057	(W_mellicola#0.00652496: 0.00591852	W_tropicalis#0.00105255: 0.00591852)#0.00180511: 0.000187179)#0.00286365: 2.46372e-05	W_canadensis#0.000868278: 0.00613033)#0.00875884: 5.69905e-05)#0.0289051; 5
(W_muriae#0.0050257: 0.00618732	((W_tropicalis#0.00105255: 0.0061057	(W_mellicola#0.00652496: 0.00591852	W_sebi#0.00340057: 0.00591852)#0.00180511: 0.000187179)#0.000791383: 2.22499e-05	W_canadensis#0.000868278: 0.00612795)#0.00730301: 5.93778e-05)#0.0262981; 5
(W_muriae#0.0050257: 0.00618732	((W_mellicola#0.00652496: 0.00601589	(W_tropicalis#0.00105255: 0.00587046	W_sebi#0.00340057: 0.00587046)#0.00181989: 0.000145435)#0.00297677: 6.40177e-05	W_canadensis#0.000868278: 0.00607991)#0.0073607: 0.000107414)#0.0282506; 5
(W_muriae#0.0050257: 0.00618732	((W_mellicola#0.00652496: 0.00602178	(W_tropicalis#0.00105255: 0.0060082	W_sebi#0.00340057: 0.0060082)#0.00177817: 1.35798e-05)#0.00297386: 0.000106527	W_canadensis#0.000868278: 0.0061283)#0.00362631: 5.90209e-05)#0.0261972; 5
(W_muriae#0.0050257: 0.00618732	((W_sebi#0.00340057: 0.00609737	(W_tropicalis#0.00105255: 0.0060082	W_mellicola#0.00652496: 0.0060082)#0.00177817: 8.91727e-05)#0.00293699: 8.75569e-05	W_canadensis#0.000868278: 0.00618493)#0.00159648: 2.39754e-06)#0.0261972; 5
(W_muriae#0.0050257: 0.00618732	((W_sebi#0.00340057: 0.00610916	(W_tropicalis#0.00105255: 0.0060082	W_mellicola#0.00652496: 0.0060082)#0.000903569: 0.000100965)#0.00293132: 7.57648e-05	W_canadensis#0.000868278: 0.00618493)#0.00098585: 2.39754e-06)#0.027375; 5
(W_muriae#0.00551913: 0.0067948	((W_canadensis#0.000953526: 0.00670897	(W_tropicalis#0.00115589: 0.00640294	W_mellicola#0.00716559: 0.00640294)#0.00312618: 0.000306025)#0.00321912: 8.32035e-05	W_sebi#0.00373445: 0.00679217)#0.00168939: 2.63294e-06)#0.0274308; 5
(W_muriae#0.00551913: 0.0067948	((W_canadensis#0.000953526: 0.00660416	(W_tropicalis#0.00115589: 0.00659956	W_mellicola#0.00716559: 0.00659956)#0.00303305: 4.60419e-06)#0.0050214: 0.000188009	W_sebi#0.00373445: 0.00679217)#0.00168939: 2.63294e-06)#0.0274308; 5
(W_muriae#0.00551913: 0.0067948	((W_canadensis#0.000953526: 0.00660416	(W_tropicalis#0.00115589: 0.00659956	W_mellicola#0.00716559: 0.00659956)#0.00303305: 4.60419e-06)#0.0050214: 0.000188009	W_sebi#0.00373445: 0.00679217)#0.00168939: 2.63294e-06)#0.0294725; 5
(W_muriae#0.00551913: 0.0067948	((W_canadensis#0.000953526: 0.00677179	(W_tropicalis#0.00115589: 0.00651822	W_mellicola#0.00716559: 0.00651822)#0.00501443: 0.000253565)#0.00271682: 2.14919e-05	W_sebi#0.00241826: 0.00679328)#0.00168911: 1.51927e-06)#0.0306475; 5
(W_muriae#0.00465161: 0.0067948	((W_canadensis#0.000953526: 0.00677179	(W_tropicalis#0.00115589: 0.00664135	W_mellicola#0.00716559: 0.00664135)#0.00275446: 0.00013044)#0.00209716: 1.52812e-05	W_sebi#0.00377259: 0.00678707)#0.0035816: 7.72999e-06)#0.0280253; 5
(W_sebi#0.00377259: 0.0067948	((W_canadensis#0.000953526: 0.00677319	(W_tropicalis#0.00115589: 0.0067284	W_mellicola#0.00716559: 0.0067284)#0.00099109: 4.47919e-05)#0.00209673: 1.29997e-05	W_muriae#0.00465161: 0.00678619)#0.00126641: 8.61145e-06)#0.0262876; 5
(W_sebi#0.00377259: 0.0067948	((W_canadensis#0.000953526: 0.00675112	(W_tropicalis#0.000632311: 0.0067284	W_mellicola#0.00716559: 0.0067284)#0.00099109: 2.27228e-05)#0.00210358: 3.50687e-05	W_muriae#0.00465161: 0.00678619)#0.00126641: 8.61145e-06)#0.0291062; 5
(W_sebi#0.00314497: 0.0056644	((W_canadensis#0.000794895: 0.00560281	(W_tropicalis#0.000776526: 0.00549112	W_mellicola#0.0059735: 0.00549112)#0.00294564: 0.0001117)#0.000647328: 5.44032e-05	W_muriae#0.00387776: 0.00565722)#0.000272707: 7.17883e-06)#0.0263246; 5
(W_sebi#0.00359881: 0.0064818	((W_canadensis#0.000909602: 0.00641133	(W_tropicalis#0.000888583: 0.00628351	W_mellicola#0.00683551: 0.00628351)#0.00337072: 0.000127819)#0.00378987: 6.82984e-05	W_muriae#0.00443734: 0.00647963)#0.000311769: 2.17024e-06)#0.0301233; 5
(W_sebi#0.00359881: 0.0064818	((W_canadensis#0.000909602: 0.00641299	W_muriae#0.00443734: 0.00641299)#0.00110944: 5.90792e-05	(W_tropicalis#0.000888583: 0.00628351	W_mellicola#0.00683551: 0.00628351)#0.00337072: 0.000188551)#0.00248852: 9.73568e-06)#0.0322508; 5
(W_sebi#0.00359881: 0.0064818	((W_canadensis#0.000909602: 0.00630364	W_muriae#0.00443734: 0.00630364)#0.00228916: 0.000168419	(W_tropicalis#0.00124655: 0.00628351	W_mellicola#0.00683551: 0.00628351)#0.00337072: 0.000188551)#0.00248852: 9.73568e-06)#0.0322508; 5
(W_sebi#0.00359881: 0.0064818	((W_canadensis#0.000909602: 0.00630364	W_muriae#0.00443734: 0.00630364)#0.00228916: 0.000168419	(W_tropicalis#0.00124655: 0.00628351	W_mellicola#0.00683551: 0.00628351)#0.00337072: 0.000188551)#0.00475522: 9.73568e-06)#0.0344967; 5
(W_sebi#0.00359881: 0.0064818	((W_canadensis#0.000909602: 0.00622724	(W_tropicalis#0.00124655: 0.00615217	W_mellicola#0.00683551: 0.00615217)#0.00528504: 7.5071e-05)#0.00231724: 0.000244819	W_muriae#0.00443734: 0.00647206)#0.00174112: 9.73568e-06)#0.0351045; 5
(W_sebi#0.00359881: 0.0064818	((W_tropicalis#0.00124655: 0.00622724	(W_canadensis#0.000909602: 0.00615217	W_mellicola#0.00683551: 0.00615217)#0.00284986: 7.5071e-05)#0.00231724: 0.00019776	W_muriae#0.00443734: 0.00642501)#0.00383606: 5.6795e-05)#0.0323056; 5
(W_sebi#0.00359881: 0.0064818	((W_tropicalis#0.00124655: 0.00622724	(W_canadensis#0.000909602: 0.00615217	W_mellicola#0.00683551: 0.00615217)#0.000578062: 7.5071e-05)#0.00169692: 0.00019776	W_muriae#0.00443734: 0.00642501)#0.00383606: 5.6795e-05)#0.0328746; 5
(W_sebi#0.00329089: 0.00592721	((W_mellicola#0.00625065: 0.00556863	(W_canadensis#0.000831775: 0.00541835	W_tropicalis#0.0011399: 0.00541835)#0.00247177: 0.000150275)#0.00319764: 0.000228404	W_muriae#0.00533749: 0.00579703)#0.00355519: 0.000130176)#0.0321443; 5
(W_sebi#0.00329089: 0.00592721	((W_muriae#0.00533749: 0.00556863	(W_canadensis#0.000831775: 0.00526111	W_tropicalis#0.0011399: 0.00526111)#0.00254565: 0.000307518)#0.00319764: 0.000228404	W_mellicola#0.00625065: 0.00579703)#0.00355519: 0.000130176)#0.0326652; 5
(W_sebi#0.00329089: 0.00592721	((W_mellicola#0.00625065: 0.00551151	(W_canadensis#0.000831775: 0.00526111	W_tropicalis#0.0011399: 0.00526111)#0.000839523: 0.0002504)#0.00536283: 0.000385154	W_muriae#0.00533749: 0.00589666)#0.00349512: 3.05447e-05)#0.0326652; 5
(W_muriae#0.00533749: 0.00592721	((W_mellicola#0.00625065: 0.00567409	(W_canadensis#0.000831775: 0.00536656	W_tropicalis#0.0011399: 0.00536656)#0.00165406: 0.000307532)#0.00189144: 0.000222573	W_sebi#0.00329089: 0.00589666)#0.0056967: 3.05447e-05)#0.0310299; 5
(W_muriae#0.00533749: 0.00592721	((W_mellicola#0.00625065: 0.00577851	(W_canadensis#0.000831775: 0.0055581	W_tropicalis#0.00170236: 0.0055581)#0.00159706: 0.000220408)#0.00185726: 7.21902e-05	W_sebi#0.00329089: 0.0058507)#0.00574145: 7.65045e-05)#0.0280947; 5
(W_sebi#0.00329089: 0.00592721	((W_mellicola#0.00625065: 0.0057847	(W_canadensis#0.000831775: 0.0054577	W_tropicalis#0.00170236: 0.0054577)#0.00162644: 0.000327001)#0.00185527: 0.00012398	W_muriae#0.00533749: 0.00590868)#0.00268838: 1.85253e-05)#0.0280947; 5
(W_sebi#0.00329089: 0.00592721	((W_mellicola#0.00625065: 0.00583758	(W_canadensis#0.000831775: 0.00561131	W_tropicalis#0.00170236: 0.00561131)#0.00158191: 0.00022627)#0.0037923: 6.39625e-05	W_muriae#0.00533749: 0.00590155)#0.00269163: 2.56614e-05)#0.0280947; 5
(W_sebi#0.00377868: 0.00680576	((W_mellicola#0.00784285: 0.00670285	(W_canadensis#0.000955064: 0.00624285	W_tropicalis#0.00195469: 0.00624285)#0.00187464: 0.000460001)#0.00153116: 6.75524e-05	W_muriae#0.00612864: 0.00677041)#0.001403: 3.53559e-05)#0.028639; 5
(W_sebi#0.00377868: 0.00680576	((W_mellicola#0.00784285: 0.00670285	(W_canadensis#0.000955064: 0.00641004	W_tropicalis#0.00195469: 0.00641004)#0.00182574: 0.000292809)#0.00415129: 9.15034e-05	W_muriae#0.00612864: 0.00679436)#0.00139806: 1.14049e-05)#0.0311932; 5
(W_sebi#0.00377868: 0.00680576	((W_mellicola#0.00784285: 0.00668302	(W_canadensis#0.000955064: 0.00658382	W_tropicalis#0.00195469: 0.00658382)#0.00177755: 9.91952e-05)#0.00416361: 0.000111339	W_muriae#0.00612864: 0.00679436)#0.00139806: 1.14049e-05)#0.0311932; 5
(W_sebi#0.00377868: 0.00680576	((W_mellicola#0.00784285: 0.00671471	W_muriae#0.00612864: 0.00671471)#0.00276479: 8.79406e-05	(W_canadensis#0.000955064: 0.00658382	W_tropicalis#0.00195469: 0.00658382)#0.00177755: 0.000218829)#0.00165975: 3.11025e-06)#0.0329328; 5
(W_sebi#0.00377868: 0.00680576	((W_mellicola#0.00625704: 0.00675416	W_muriae#0.00612864: 0.00675416)#0.00274865: 4.84921e-05	(W_canadensis#0.000955064: 0.00639557	W_tropicalis#0.00195469: 0.00639557)#0.00182987: 0.00040708)#0.00290244: 3.11025e-06)#0.0329328; 5
(W_sebi#0.00377868: 0.00680576	(((W_canadensis#0.000955064: 0.00659359	W_tropicalis#0.00195469: 0.00659359)#0.00177492: 0.000160569	W_muriae#0.00472586: 0.00675416)#0.00274865: 4.63915e-05	W_mellicola#0.00625704: 0.00680055)#0.00290333: 5.21087e-06)#0.0298552; 5
(W_sebi#0.00377868: 0.00680576	(((W_canadensis#0.000955064: 0.00650643	W_tropicalis#0.00195469: 0.00650643)#0.0017987: 0.000247734	W_mellicola#0.00625704: 0.00675416)#0.00274865: 4.41568e-06	W_muriae#0.00472586: 0.00675858)#0.00140908: 4.71867e-05)#0.0298552; 5
(((W_canadensis#0.000955064: 0.00667217	W_tropicalis#0.00195469: 0.00667217)#0.00175401: 8.19862e-05	W_mellicola#0.00625704: 0.00675416)#0.00274865: 5.16024e-05	(W_sebi#0.00377868: 0.00671082	W_muriae#0.00472586: 0.00671082)#0.00141911: 9.49374e-05)#0.0316356; 5
(((W_canadensis#0.000380808: 0.00670421	W_tropicalis#0.00195469: 0.00670421)#0.000787617: 3.20089e-05	W_mellicola#0.00625704: 0.00673622)#0.00275597: 6.95439e-05	(W_sebi#0.00377868: 0.00652909	W_muriae#0.00472586: 0.00652909)#0.00131054: 0.000276676)#0.0316356; 5
(((W_canadensis#0.000380808: 0.00670421	W_tropicalis#0.00195469: 0.00670421)#0.000787617: 3.20089e-05	W_mellicola#0.00625704: 0.00673622)#0.00275597: 6.95439e-05	(W_sebi#0.00377868: 0.00652909	W_muriae#0.00472586: 0.00652909)#0.00347828: 0.000276676)#0.0290124; 5
(((W_canadensis#0.000380808: 0.00670421	W_mellicola#0.00625704: 0.00670421)#0.00388342: 4.79163e-05	W_tropicalis#0.00195469: 0.00675213)#0.00274947: 5.36365e-05	(W_sebi#0.00377868: 0.00638686	W_muriae#0.00472586: 0.00638686)#0.00355574: 0.000418901)#0.0290124; 5
(((W_canadensis#0.000380808: 0.00661674	W_mellicola#0.00625704: 0.00661674)#0.00205407: 0.000135384	W_tropicalis#0.00195469: 0.00675213)#0.000431527: 5.36365e-05	(W_sebi#0.00324208: 0.00638686	W_muriae#0.00472586: 0.00638686)#0.00225135: 0.000418901)#0.0258121; 5
(((W_canadensis#0.000380808: 0.00673922	W_mellicola#0.00625704: 0.00673922)#0.00201674: 6.08199e-05	W_tropicalis#0.00195469: 0.00680004)#0.000905103: 5.72125e-06	(W_sebi#0.00324208: 0.00638686	W_muriae#0.00472586: 0.00638686)#0.00225135: 0.000418901)#0.02382; 5
(((W_canadensis#0.000380808: 0.00673922	W_mellicola#0.00625704: 0.00673922)#0.00201674: 5.90863e-05	W_tropicalis#0.000719231: 0.00679831)#0.000905334: 7.45485e-06	(W_sebi#0.00324208: 0.00657151	W_muriae#0.00472586: 0.00657151)#0.00218809: 0.000234256)#0.025319; 5
(((W_tropicalis#0.000719231: 0.00673922	W_mellicola#0.00625704: 0.00673922)#0.00201674: 4.83224e-05	W_canadensis#0.000380808: 0.00678754)#0.00059409: 1.82188e-05	(W_sebi#0.00324208: 0.00673138	W_muriae#0.00472586: 0.00673138)#0.00213613: 7.43838e-05)#0.025319; 5
(((W_canadensis#0.000380808: 0.00673922	W_mellicola#0.00625704: 0.00673922)#0.00133826: 1.15635e-05	W_tropicalis#0.000839363: 0.00675078)#0.00117884: 5.49777e-05	(W_sebi#0.00324208: 0.00675171	W_muriae#0.00472586: 0.00675171)#0.00368907: 5.40494e-05)#0.0236017; 5
(((W_canadensis#0.000380808: 0.00657292	W_tropicalis#0.000839363: 0.00657292)#0.00141652: 0.000177861	W_mellicola#0.00625704: 0.00675078)#0.00098675: 5.49777e-05	(W_sebi#0.00324208: 0.00662015	W_muriae#0.00472586: 0.00662015)#0.00376238: 0.000185611)#0.0236017; 5
(((W_canadensis#0.000380808: 0.00643168	W_tropicalis#0.000839363: 0.00643168)#0.00280386: 0.000361981	W_mellicola#0.00625704: 0.00679366)#0.003004: 1.20974e-05	(W_sebi#0.00324208: 0.00678049	W_muriae#0.00472586: 0.00678049)#0.00367342: 2.52759e-05)#0.0236017; 5
(((W_canadensis#0.000380808: 0.00657739	W_tropicalis#0.000940122: 0.00657739)#0.00274175: 0.000165451	W_mellicola#0.00625704: 0.00674285)#0.00302664: 6.29165e-05	(W_sebi#0.00324208: 0.00678049	W_muriae#0.00472586: 0.00678049)#0.000584336: 2.52759e-05)#0.0236017; 5
(((W_canadensis#0.000380808: 0.00647783	W_tropicalis#0.000940122: 0.00647783)#0.00103817: 0.000134627	W_mellicola#0.00625704: 0.00661246)#0.00308632: 0.000193305	(W_sebi#0.00324208: 0.00678049	W_muriae#0.00472586: 0.00678049)#0.00184133: 2.52759e-05)#0.0236017; 5
(((W_canadensis#0.000380808: 0.00633086	W_tropicalis#0.000940122: 0.00633086)#0.0019327: 0.000122145	W_mellicola#0.00625704: 0.00645301)#0.00458137: 0.000352755	(W_sebi#0.00324208: 0.00678049	W_muriae#0.00472586: 0.00678049)#0.000852546: 2.52759e-05)#0.0236017; 5
(W_muriae#0.00472586: 0.00680576	(W_sebi#0.00324208: 0.00678049	((W_canadensis#0.000380808: 0.00643217	W_tropicalis#0.000940122: 0.00643217)#0.00190226: 0.00018698	W_mellicola#0.00625704: 0.00661915)#0.00446637: 0.000161339)#0.00377008: 2.52759e-05)#0.0236017; 5
(W_muriae#0.00472586: 0.00680576	(W_mellicola#0.00625704: 0.00677903	((W_canadensis#0.00033606: 0.00643217	W_tropicalis#0.000940122: 0.00643217)#0.000803664: 0.000344044	W_sebi#0.00324208: 0.00677621)#0.00436285: 2.81468e-06)#0.00377089: 2.67361e-05)#0.0256327; 5
(W_muriae#0.00472586: 0.00680576	(W_mellicola#0.00625704: 0.00664723	((W_canadensis#0.00033606: 0.00632788	W_tropicalis#0.000940122: 0.00632788)#0.00179805: 0.000303007	W_sebi#0.00324208: 0.00663088)#0.00445847: 1.63464e-05)#0.00602051: 0.000158533)#0.0279879; 5
(W_muriae#0.00472586: 0.00680576	(W_sebi#0.00324208: 0.0067671	((W_canadensis#0.00033606: 0.0064961	W_tropicalis#0.000940122: 0.0064961)#0.00175149: 0.000134784	W_mellicola#0.00625704: 0.00663088)#0.00445847: 0.000136221)#0.00591386: 3.86585e-05)#0.0279879; 5
(W_muriae#0.00472586: 0.00680576	(W_sebi#0.00324208: 0.00663148	((W_canadensis#0.00033606: 0.0064961	W_tropicalis#0.000940122: 0.0064961)#0.000686779: 0.000134784	W_mellicola#0.00625704: 0.00663088)#0.00185652: 5.92749e-07)#0.0037221: 0.000174287)#0.0304259; 5
(W_muriae#0.00472586: 0.00680576	(W_mellicola#0.00625704: 0.00663148	((W_canadensis#0.00033606: 0.00640253	W_tropicalis#0.00170814: 0.00640253)#0.000928275: 0.000228351	W_sebi#0.00324208: 0.00663088)#5.6746e-05: 5.92749e-07)#0.0037221: 0.000174287)#0.0286351; 5
(W_mellicola#0.00625704: 0.00680576	(W_muriae#0.00472586: 0.00663148	((W_canadensis#0.00033606: 0.00640253	W_tropicalis#0.00170814: 0.00640253)#0.00190231: 8.43294e-05	W_sebi#0.00324208: 0.00648686)#0.00287463: 0.000144614)#0.0037221: 0.000174287)#0.0249475; 5
(W_mellicola#0.00625704: 0.00680576	(W_sebi#0.00324208: 0.00678794	((W_canadensis#0.00033606: 0.00639318	W_tropicalis#0.00170814: 0.00639318)#0.00190509: 0.000188934	W_muriae#0.00472586: 0.00658212)#0.00283303: 0.000205822)#0.00258775: 1.78224e-05)#0.0249475; 5
(W_mellicola#0.00491606: 0.00680576	(W_sebi#0.00324208: 0.00678794	((W_canadensis#0.00033606: 0.00655647	W_tropicalis#0.000835252: 0.00655647)#0.00185764: 0.00013959	W_muriae#0.00472586: 0.00669606)#0.00278483: 9.18841e-05)#0.00188093: 1.78224e-05)#0.0226916; 5
(W_mellicola#0.00491606: 0.00680576	(W_muriae#0.00472586: 0.00680528	((W_canadensis#0.00033606: 0.00664678	W_tropicalis#0.000835252: 0.00664678)#0.0018324: 0.000119063	W_sebi#0.00324208: 0.00676585)#0.0027561: 3.94327e-05)#0.00187614: 4.8268e-07)#0.0226916; 5
(W_mellicola#0.00491606: 0.00680576	(W_muriae#0.00472586: 0.00678504	((W_canadensis#0.00033606: 0.00664678	W_tropicalis#0.000835252: 0.00664678)#0.0018324: 0.000119063	W_sebi#0.00324208: 0.00676585)#0.00191856: 1.91921e-05)#0.00188173: 2.07233e-05)#0.0226916; 5
(W_mellicola#0.00491606: 0.00680576	(W_sebi#0.00324208: 0.00679	((W_canadensis#0.00033606: 0.00669455	W_tropicalis#0.000835252: 0.00669455)#0.00181933: 7.25047e-05	W_muriae#0.00472586: 0.00676706)#0.000687194: 2.29365e-05)#0.00188036: 1.57668e-05)#0.0226916; 5
(W_mellicola#0.00491606: 0.00680576	(W_sebi#0.00324208: 0.00677126	((W_canadensis#0.00033606: 0.00656655	W_tropicalis#0.000835252: 0.00656655)#0.00382327: 0.000200506	W_muriae#0.00472586: 0.00676706)#0.000687194: 4.20456e-06)#0.00188556: 3.44987e-05)#0.0237159; 5
(((W_canadensis#0.00033606: 0.0064725	W_tropicalis#0.000835252: 0.0064725)#0.00387883: 0.000262939	W_muriae#0.00472586: 0.00673544)#0.00236531: 7.03246e-05	(W_sebi#0.00324208: 0.00664215	W_mellicola#0.00491606: 0.00664215)#0.00192221: 0.000163614)#0.0252488; 5
(((W_canadensis#0.00033606: 0.00640904	W_tropicalis#0.00246265: 0.00640904)#0.00391724: 0.00035184	W_muriae#0.00472586: 0.00676088)#0.00235641: 4.48832e-05	(W_sebi#0.00324208: 0.00676047	W_mellicola#0.00491606: 0.00676047)#0.00188857: 4.52923e-05)#0.0272403; 5
(((W_canadensis#0.00033606: 0.00640904	W_tropicalis#0.00246265: 0.00640904)#0.00310776: 0.00035184	W_muriae#0.00472586: 0.00676088)#0.00117294: 4.48832e-05	(W_sebi#0.00324208: 0.00676047	W_mellicola#0.00719233: 0.00676047)#0.00188857: 4.52923e-05)#0.0249152; 5
(((W_canadensis#0.00033606: 0.00658946	W_tropicalis#0.00246265: 0.00658946)#0.00167578: 0.000171422	W_muriae#0.00472586: 0.00676088)#0.000750081: 4.48832e-05	(W_sebi#0.00324208: 0.00676047	W_mellicola#0.00551634: 0.00676047)#0.00188857: 4.52923e-05)#0.0269776; 5
(((W_canadensis#0.00033606: 0.00658946	W_tropicalis#0.00246265: 0.00658946)#0.00167578: 0.000171422	W_muriae#0.00472586: 0.00676088)#0.00236362: 4.48832e-05	(W_sebi#0.00324208: 0.00674695	W_mellicola#0.00551634: 0.00674695)#0.000781023: 5.88124e-05)#0.0250106; 5
(((W_canadensis#0.00033606: 0.00670363	W_muriae#0.00472586: 0.00670363)#0.00164724: 3.20597e-05	W_tropicalis#0.00246265: 0.00673569)#0.00237246: 7.18056e-05	(W_sebi#0.00324208: 0.00674695	W_mellicola#0.00551634: 0.00674695)#0.00390829: 6.05422e-05)#0.0278722; 5
(W_mellicola#0.00673192: 0.00680749	(W_sebi#0.00324208: 0.0066968	((W_canadensis#0.00033606: 0.00656636	W_muriae#0.00472586: 0.00656636)#0.00168168: 5.92835e-05	W_tropicalis#0.00246265: 0.00662564)#0.00241186: 7.11557e-05)#0.00104936: 0.000110692)#0.0257745; 5
(W_mellicola#0.00673192: 0.00680749	(W_sebi#0.00324208: 0.00677326	((W_canadensis#0.00033606: 0.00656636	W_muriae#0.00472586: 0.00656636)#0.00124383: 8.80748e-05	W_tropicalis#0.00104117: 0.00665444)#0.00240143: 0.000118826)#0.00294528: 3.42299e-05)#0.0257745; 5
(W_mellicola#0.00673192: 0.00680749	(W_tropicalis#0.00104117: 0.00670919	((W_canadensis#0.00105462: 0.00658583	W_muriae#0.00472586: 0.00658583)#0.00124015: 0.000118308	W_sebi#0.00324208: 0.00670414)#0.00108816: 5.04488e-06)#0.00297341: 9.83053e-05)#0.0275943; 5
(W_mellicola#0.00673192: 0.00680749	(W_sebi#0.00324208: 0.00674848	((W_canadensis#0.00105462: 0.00658583	W_muriae#0.00472586: 0.00658583)#0.00120997: 0.000118308	W_tropicalis#0.00104117: 0.00670414)#0.00108816: 4.43401e-05)#0.00295609: 5.901e-05)#0.0290514; 5
(W_mellicola#0.00673192: 0.00680749	(W_sebi#0.00324208: 0.00674848	((W_canadensis#0.00105462: 0.00665354	W_tropicalis#0.00137194: 0.00665354)#0.00250203: 5.06018e-05	W_muriae#0.00472586: 0.00670414)#0.00108816: 4.43401e-05)#0.00205538: 5.901e-05)#0.0299373; 5
(W_mellicola#0.00620217: 0.00627179	(W_sebi#0.00298695: 0.0062398	((W_canadensis#0.000589297: 0.00606631	W_tropicalis#0.00126398: 0.00606631)#0.000441029: 0.000136596	W_muriae#0.00435397: 0.00620291)#0.0016229: 3.6893e-05)#0.00188685: 3.19896e-05)#0.0268154; 5
(W_mellicola#0.00620217: 0.00627179	(W_muriae#0.00435397: 0.0062398	((W_canadensis#0.000589297: 0.00606631	W_tropicalis#0.000978933: 0.00606631)#0.00077469: 0.000136596	W_sebi#0.00298695: 0.00620291)#0.0016229: 3.6893e-05)#0.00188685: 3.19896e-05)#0.0287989; 5
(W_muriae#0.00435397: 0.00627179	(W_mellicola#0.00620217: 0.00624207	((W_canadensis#0.000589297: 0.00595923	W_tropicalis#0.000978933: 0.00595923)#0.00078861: 0.00022056	W_sebi#0.00298695: 0.00617979)#0.00162897: 6.22801e-05)#0.00188616: 2.97166e-05)#0.0260215; 5
(W_mellicola#0.00620217: 0.00627179	(W_muriae#0.00435397: 0.00624207	((W_canadensis#0.000589297: 0.00610898	W_tropicalis#0.000978933: 0.00610898)#0.000769279: 5.76193e-05	W_sebi#0.00298695: 0.0061666)#0.00140604: 7.54726e-05)#0.00188616: 2.97166e-05)#0.0234151; 5
(W_mellicola#0.00738506: 0.00746796	(W_muriae#0.00518437: 0.00739987	((W_canadensis#0.000701689: 0.00718198	W_tropicalis#0.00116564: 0.00718198)#0.000927747: 0.000181995	W_sebi#0.00355663: 0.00736398)#0.00154036: 3.58927e-05)#0.000948287: 6.80931e-05)#0.0262905; 5
(W_mellicola#0.0060037: 0.0060711	(W_muriae#0.00421464: 0.00601574	((W_sebi#0.00289137: 0.0059524	W_tropicalis#0.000947608: 0.0059524)#0.00236049: 3.95121e-05	W_canadensis#0.00057044: 0.00599191)#0.00125112: 2.38341e-05)#0.000770912: 5.53564e-05)#0.0231214; 5
(W_mellicola#0.00711481: 0.00719468	(W_muriae#0.00603599: 0.00714124	((W_canadensis#0.000676012: 0.00705401	W_tropicalis#0.000793693: 0.00705401)#0.000762466: 2.11083e-05	W_sebi#0.00342648: 0.00707512)#0.00311215: 6.61173e-05)#0.00299437: 5.34454e-05)#0.0241583; 5
(W_mellicola#0.00711481: 0.00719468	(W_sebi#0.00342648: 0.00712824	((W_canadensis#0.000766715: 0.00691829	W_tropicalis#0.000793693: 0.00691829)#0.000777425: 0.000156835	W_muriae#0.00603599: 0.00707512)#0.00311215: 5.31154e-05)#0.00299983: 6.64473e-05)#0.0241583; 5
(W_mellicola#0.00788463: 0.00719468	(W_sebi#0.00342648: 0.00701049	((W_canadensis#0.000973338: 0.00672986	W_tropicalis#0.00100867: 0.00672986)#0.00141536: 0.000250541	W_muriae#0.00603599: 0.00698041)#0.00315437: 3.00882e-05)#0.00305021: 0.000184189)#0.0255195; 5
(W_mellicola#0.00677588: 0.00618295	(W_sebi#0.00294464: 0.00602466	((W_canadensis#0.000431222: 0.00563039	W_tropicalis#0.000866826: 0.00563039)#0.00366739: 0.000299774	W_muriae#0.00649289: 0.00593017)#0.00274218: 9.44965e-05)#0.00262128: 0.000158288)#0.0219309; 5
(W_mellicola#0.00677588: 0.00618295	(W_sebi#0.00294464: 0.00602466	((W_muriae#0.00649289: 0.00563039	W_tropicalis#0.00167224: 0.00563039)#0.00366739: 0.000301648	W_canadensis#0.000431222: 0.00593204)#0.00148606: 9.26222e-05)#0.00474533: 0.000158288)#0.0219309; 5
(W_mellicola#0.00677588: 0.00618295	(W_sebi#0.00294464: 0.00600334	((W_muriae#0.00649289: 0.00576433	W_canadensis#0.000431222: 0.00576433)#0.00127864: 0.000181164	W_tropicalis#0.00167224: 0.00594549)#0.0014827: 5.78515e-05)#0.00476219: 0.00017961)#0.0205058; 5
(W_mellicola#0.00677588: 0.00618295	(W_sebi#0.00294464: 0.00608648	((W_muriae#0.00649289: 0.00576433	W_tropicalis#0.00167224: 0.00576433)#0.000884822: 0.000191893	W_canadensis#0.000431222: 0.00595622)#0.00148003: 0.000130258)#0.00469714: 9.64745e-05)#0.0227018; 5
(W_mellicola#0.00677588: 0.00618295	(W_sebi#0.00294464: 0.00608648	((W_muriae#0.00649289: 0.00576433	W_tropicalis#0.00167224: 0.00576433)#0.000884822: 0.000191893	W_canadensis#0.000431222: 0.00595622)#0.00148003: 0.000130258)#0.00298484: 9.64745e-05)#0.0227018; 5
(W_mellicola#0.00774624: 0.00706841	(W_sebi#0.00336634: 0.00683952	((W_muriae#0.00742273: 0.00650607	W_canadensis#0.000492976: 0.00650607)#0.00102456: 0.000303134	W_tropicalis#0.00191172: 0.0068092)#0.00169198: 3.03168e-05)#0.00456117: 0.000228886)#0.0224888; 5
(W_mellicola#0.00699398: 0.00638197	(W_sebi#0.00303942: 0.00617531	((W_muriae#0.00670188: 0.00575475	W_canadensis#0.000445101: 0.00575475)#0.0036731: 0.000393186	W_tropicalis#0.00172606: 0.00614794)#0.0016482: 2.73726e-05)#0.00411822: 0.000206658)#0.0203048; 5
(((W_muriae#0.00670188: 0.00575475	W_canadensis#0.000445101: 0.00575475)#0.00235981: 0.000526355	W_tropicalis#0.00172606: 0.0062811)#0.00443044: 0.000100861	(W_sebi#0.00303942: 0.00631466	W_mellicola#0.00699398: 0.00631466)#0.000960304: 6.73046e-05)#0.0220426; 5
(((W_muriae#0.00670188: 0.00583873	W_canadensis#0.000445101: 0.00583873)#0.00383981: 0.000314814	W_tropicalis#0.00172606: 0.00615354)#0.00339747: 0.000228423	(W_sebi#0.00424454: 0.00622413	W_mellicola#0.00699398: 0.00622413)#0.00234163: 0.000157836)#0.0220426; 5
(((W_muriae#0.00670188: 0.00599217	W_canadensis#0.000445101: 0.00599217)#0.00374148: 4.16074e-05	W_tropicalis#0.00172606: 0.00603378)#0.00346491: 0.000348187	(W_sebi#0.00319026: 0.00617698	W_mellicola#0.00699398: 0.00617698)#0.00235951: 0.000204984)#0.0220426; 5
(((W_muriae#0.00670188: 0.00593858	W_canadensis#0.000445101: 0.00593858)#0.00377525: 9.51959e-05	W_tropicalis#0.00172606: 0.00603378)#0.00346491: 0.000348187	(W_sebi#0.00536647: 0.00617698	W_mellicola#0.00699398: 0.00617698)#0.00423919: 0.000204984)#0.0220426; 5
(((W_muriae#0.00670188: 0.00583196	W_canadensis#0.000445101: 0.00583196)#0.00384427: 0.000201823	W_tropicalis#0.00172606: 0.00603378)#0.00346491: 0.000348187	(W_sebi#0.00536647: 0.0063757	W_mellicola#0.00699398: 0.0063757)#0.00410706: 6.26051e-06)#0.0220426; 5
(W_mellicola#0.00699398: 0.00638197	(W_sebi#0.00536647: 0.0063757	((W_muriae#0.00670188: 0.00583196	W_canadensis#0.000445101: 0.00583196)#0.00384427: 0.000201823	W_tropicalis#0.000966134: 0.00603378)#0.00346491: 0.000341926)#0.00094451: 6.26051e-06)#0.0220426; 5
(W_sebi#0.00439475: 0.00638197	(W_mellicola#0.00699398: 0.0063757	((W_muriae#0.00670188: 0.00583196	W_canadensis#0.000445101: 0.00583196)#0.00173877: 0.000201823	W_tropicalis#0.000966134: 0.00603378)#0.00346491: 0.000341926)#0.00094451: 6.26051e-06)#0.0241738; 5
(W_sebi#0.00439475: 0.00638197	(W_mellicola#0.00699398: 0.0063757	((W_muriae#0.00670188: 0.00601392	W_canadensis#0.000445101: 0.00601392)#0.00168616: 5.79307e-05	W_tropicalis#0.00104993: 0.00607185)#0.00344318: 0.000303857)#0.00094451: 6.26051e-06)#0.027445; 5
(W_sebi#0.00439475: 0.00638197	(W_mellicola#0.00699398: 0.0063757	((W_muriae#0.00670188: 0.00580779	W_canadensis#0.000445101: 0.00580779)#0.00174601: 0.000264058	W_tropicalis#0.00104993: 0.00607185)#0.00344318: 0.000303857)#0.00257265: 6.26051e-06)#0.0294157; 5
(W_sebi#0.00439475: 0.00638197	(W_mellicola#0.00699398: 0.0063757	((W_muriae#0.00670188: 0.00580779	W_tropicalis#0.00110905: 0.00580779)#0.00114757: 0.000264058	W_canadensis#0.000445101: 0.00607185)#0.00528168: 0.000303857)#0.000358131: 6.26051e-06)#0.0274649; 5
(((W_muriae#0.00670188: 0.00602428	W_tropicalis#0.000867165: 0.00602428)#0.00215373: 0.00015363	W_canadensis#0.000445101: 0.00617791)#0.00415875: 0.00020406	(W_mellicola#0.00699398: 0.0063757	W_sebi#0.00439475: 0.0063757)#0.000358131: 6.26051e-06)#0.0241909; 5
(((W_muriae#0.00711264: 0.0063935	W_tropicalis#0.000920313: 0.0063935)#0.00081564: 3.57043e-05	W_canadensis#0.000472382: 0.00642921)#0.00728648: 0.000343909	(W_mellicola#0.00742264: 0.00676647	W_sebi#0.0046641: 0.00676647)#0.0024139: 6.64421e-06)#0.0244323; 5
(((W_muriae#0.00711264: 0.00634061	W_tropicalis#0.00138584: 0.00634061)#0.000822444: 4.33846e-05	W_canadensis#0.000472382: 0.00638399)#0.00733808: 0.00038912	(W_mellicola#0.00742264: 0.00676647	W_sebi#0.0046641: 0.00676647)#0.0024139: 6.64421e-06)#0.0228187; 5
(((W_muriae#0.00711264: 0.00634061	W_tropicalis#0.00138584: 0.00634061)#0.000822444: 0.000171746	W_canadensis#0.000472382: 0.00651236)#0.00503514: 0.000260759	(W_mellicola#0.00742264: 0.00676647	W_sebi#0.0046641: 0.00676647)#0.000384576: 6.64421e-06)#0.0249192; 5
(((W_muriae#0.00711264: 0.00634061	W_tropicalis#0.00138584: 0.00634061)#0.00122204: 0.000254757	W_canadensis#0.000472382: 0.00659537)#0.00573802: 0.000177748	(W_mellicola#0.00742264: 0.00671801	W_sebi#0.0046641: 0.00671801)#0.00220801: 5.51012e-05)#0.0238246; 5
(W_mellicola#0.0064306: 0.00586788	(((W_muriae#0.00616203: 0.00559855	W_tropicalis#0.00120062: 0.00559855)#0.00103879: 0.00011534	W_canadensis#0.000409248: 0.00571389)#0.00342359: 0.000106255	W_sebi#0.00404074: 0.00582015)#0.000909311: 4.77369e-05)#0.0237039; 5
(W_mellicola#0.00761421: 0.00694792	(((W_muriae#0.00729621: 0.00669513	W_canadensis#0.000484573: 0.00669513)#0.00121784: 0.000188779	W_tropicalis#0.00142161: 0.00688391)#0.00398406: 5.59195e-05	W_sebi#0.00478448: 0.00693983)#0.00106916: 8.09451e-06)#0.0243901; 5
(W_mellicola#0.00667057: 0.00608686	(((W_muriae#0.00639198: 0.00577113	W_canadensis#0.00042452: 0.00577113)#0.00108434: 0.000238686	W_sebi#0.00419153: 0.00600982)#0.00350248: 6.99498e-05	W_tropicalis#0.00124543: 0.00607977)#0.000715428: 7.09135e-06)#0.0213674; 5
(W_tropicalis#0.00118289: 0.0057812	(((W_muriae#0.006071: 0.00535643	W_canadensis#0.000403202: 0.00535643)#0.00342408: 0.0003516	W_sebi#0.00398105: 0.00570803)#0.00125691: 5.51428e-05	W_mellicola#0.0063356: 0.00576317)#0.000680834: 1.80296e-05)#0.0227794; 5
(W_mellicola#0.0063356: 0.0057812	(((W_muriae#0.006071: 0.00553949	W_canadensis#0.000403202: 0.00553949)#0.00185896: 0.000168539	W_sebi#0.00398105: 0.00570803)#0.00125691: 3.3048e-05	W_tropicalis#0.00118289: 0.00574108)#0.00192969: 4.01244e-05)#0.0227794; 5
(W_mellicola#0.0063356: 0.0057812	(((W_muriae#0.006071: 0.00563601	W_canadensis#0.000403202: 0.00563601)#0.00182712: 7.20145e-05	W_sebi#0.00398105: 0.00570803)#0.00125691: 3.97873e-05	W_tropicalis#0.00118289: 0.00574781)#0.00321736: 3.33851e-05)#0.0227794; 5
(W_mellicola#0.0063356: 0.0057812	(((W_sebi#0.00398105: 0.00563347	W_canadensis#0.000750653: 0.00563347)#0.00182795: 7.45564e-05	W_muriae#0.006071: 0.00570803)#0.00240514: 1.94495e-05	W_tropicalis#0.00118289: 0.00572748)#0.00322878: 5.37229e-05)#0.0253011; 5
(W_mellicola#0.0063356: 0.0057812	(((W_sebi#0.00398105: 0.0056199	W_muriae#0.006071: 0.0056199)#0.00183236: 8.81255e-05	W_canadensis#0.000750653: 0.00570803)#0.00442579: 2.98266e-05	W_tropicalis#0.00118289: 0.00573785)#0.001574: 4.33458e-05)#0.0253011; 5
(W_mellicola#0.0063356: 0.0057812	(((W_sebi#0.00398105: 0.00562478	W_canadensis#0.000667439: 0.00562478)#0.003877: 0.000107946	W_muriae#0.006071: 0.00573273)#0.00235925: 3.60999e-05	W_tropicalis#0.00118289: 0.00576883)#0.00156555: 1.23736e-05)#0.024775; 5
(W_mellicola#0.0063356: 0.0057812	(((W_muriae#0.006071: 0.00562478	W_canadensis#0.000667439: 0.00562478)#0.003877: 0.000107946	W_sebi#0.00398105: 0.00573273)#0.00235925: 4.19961e-05	W_tropicalis#0.00118289: 0.00577472)#0.000735498: 6.47737e-06)#0.0262112; 5
(W_mellicola#0.0063356: 0.0057812	(((W_muriae#0.006071: 0.00562478	W_canadensis#0.000667439: 0.00562478)#0.00588813: 1.2847e-05	W_sebi#0.00398105: 0.00563763)#0.00239904: 8.38199e-05	W_tropicalis#0.00118289: 0.00572145)#0.00184861: 5.97524e-05)#0.0238103; 5
(W_mellicola#0.0063356: 0.0057812	((W_tropicalis#0.00127968: 0.00563763	W_sebi#0.00398105: 0.00563763)#0.000507887: 8.62663e-05	(W_muriae#0.00537675: 0.00561719	W_canadensis#0.000667439: 0.00561719)#0.00589609: 0.000106707)#0.00184782: 5.73059e-05)#0.0266528; 5
(W_mellicola#0.0063356: 0.0057812	((W_tropicalis#0.00127968: 0.00563763	W_sebi#0.00398105: 0.00563763)#0.00243172: 0.000134545	(W_muriae#0.00537675: 0.0056926	W_canadensis#0.000667439: 0.0056926)#0.00581798: 7.95763e-05)#0.00183236: 9.02718e-06)#0.0241688; 5
(W_mellicola#0.0063356: 0.0057812	((W_tropicalis#0.00127968: 0.0056994	W_sebi#0.00398105: 0.0056994)#0.00240537: 4.85415e-05	(W_muriae#0.00537675: 0.00558938	W_canadensis#0.000667439: 0.00558938)#0.00905432: 0.00015856)#0.000653644: 3.32546e-05)#0.0263313; 5
(W_mellicola#0.0063356: 0.0057812	((W_tropicalis#0.00127968: 0.0057217	W_sebi#0.00398105: 0.0057217)#0.00239599: 4.37057e-05	(W_muriae#0.00537675: 0.00558938	W_canadensis#0.000667439: 0.00558938)#0.00905432: 0.000176018)#0.00252285: 1.5797e-05)#0.0246255; 5
(W_mellicola#0.0063356: 0.0057812	((W_tropicalis#0.000560777: 0.00561978	W_sebi#0.00398105: 0.00561978)#0.000842805: 6.73365e-05	(W_muriae#0.00537675: 0.00545223	W_canadensis#0.000667439: 0.00545223)#0.00552402: 0.000234891)#0.00255758: 9.40811e-05)#0.0262368; 5
(W_mellicola#0.0063356: 0.0057812	((W_tropicalis#0.000560777: 0.00561978	W_sebi#0.00398105: 0.00561978)#0.000842805: 0.000118364	(W_muriae#0.00537675: 0.00561136	W_canadensis#0.000667439: 0.00561136)#0.00318416: 0.000126784)#0.00528024: 4.30531e-05)#0.0246122; 5
(W_mellicola#0.0063356: 0.0057812	((W_tropicalis#0.000560777: 0.00566581	W_sebi#0.00398105: 0.00566581)#0.000962222: 5.84033e-05	(W_muriae#0.00537675: 0.00539237	W_canadensis#0.000667439: 0.00539237)#0.00166035: 0.000331839)#0.00529309: 5.69878e-05)#0.0267726; 5
(W_mellicola#0.0063356: 0.0057812	((W_tropicalis#0.000560777: 0.00566581	W_sebi#0.00398105: 0.00566581)#0.000962222: 0.000105797	(W_muriae#0.00537675: 0.00546243	W_canadensis#0.000667439: 0.00546243)#0.004181: 0.000309179)#0.00270177: 9.59444e-06)#0.0252149; 5
(W_mellicola#0.00437632: 0.0057812	((W_tropicalis#0.000560777: 0.00566581	W_sebi#0.00398105: 0.00566581)#0.000962222: 0.000105797	(W_muriae#0.00537675: 0.00530185	W_canadensis#0.000667439: 0.00530185)#0.00430763: 0.000469756)#0.000857806: 9.59444e-06)#0.0233759; 5
(W_mellicola#0.00616639: 0.0057812	((W_tropicalis#0.000560777: 0.00566631	W_sebi#0.00398105: 0.00566631)#0.000962137: 0.000105297	(W_muriae#0.00537675: 0.00516293	W_canadensis#0.000667439: 0.00516293)#0.000806502: 0.000608678)#0.000857806: 9.59444e-06)#0.0265274; 5
(W_mellicola#0.00616639: 0.0057812	((W_tropicalis#0.000560777: 0.00566631	(W_muriae#0.00537675: 0.00516293	W_canadensis#0.000667439: 0.00516293)#0.00347496: 0.000503381)#0.000842518: 1.44177e-05	W_sebi#0.00398105: 0.00568073)#0.00175296: 0.000100474)#0.0280898; 5
(W_mellicola#0.00688666: 0.00645648	((W_tropicalis#0.000626279: 0.00632817	(W_muriae#0.00600479: 0.00587874	W_canadensis#0.0007454: 0.00587874)#0.00380642: 0.00044943)#0.00338566: 4.66089e-06	W_sebi#0.00444606: 0.00633283)#0.00465792: 0.000123651)#0.0297519; 5
(W_mellicola#0.00607495: 0.00569548	((W_canadensis#0.000767572: 0.00558229	(W_muriae#0.00529702: 0.00518583	W_tropicalis#0.000552462: 0.00518583)#0.00335777: 0.000396457)#0.00298661: 7.59713e-05	W_sebi#0.00392202: 0.00565826)#0.00405672: 3.72167e-05)#0.0262451; 5
(W_mellicola#0.00441002: 0.00569548	((W_muriae#0.00529702: 0.00558311	(W_canadensis#0.000767572: 0.00518583	W_tropicalis#0.000552462: 0.00518583)#0.00651291: 0.000397279)#0.00148032: 9.66492e-05	W_sebi#0.00392202: 0.00567976)#0.00101935: 1.57168e-05)#0.0262451; 5
(W_mellicola#0.00514415: 0.00664359	((W_muriae#0.0061788: 0.00651252	(W_canadensis#0.000895347: 0.00576502	W_tropicalis#0.000644428: 0.00576502)#0.00683656: 0.000747493)#0.00375544: 5.27458e-05	W_sebi#0.00457491: 0.00656526)#0.00308145: 7.83254e-05)#0.0328196; 5
(W_mellicola#0.00514415: 0.00664359	((W_muriae#0.0061788: 0.00651252	(W_canadensis#0.000895347: 0.00565009	W_tropicalis#0.000644428: 0.00565009)#0.00697563: 0.000862426)#0.00181207: 0.000126787	W_sebi#0.00457491: 0.0066393)#0.00304709: 4.28403e-06)#0.0349659; 5
(W_mellicola#0.00789619: 0.00664359	((W_muriae#0.0061788: 0.00651252	(W_canadensis#0.000873006: 0.00555894	W_tropicalis#0.000817536: 0.00555894)#0.00582537: 0.000953573)#0.00181207: 0.000126787	W_sebi#0.00457491: 0.0066393)#0.00304709: 4.28403e-06)#0.0365473; 5
(W_mellicola#0.00789619: 0.00664359	((W_sebi#0.00322524: 0.00638608	(W_canadensis#0.000873006: 0.00572005	W_tropicalis#0.000817536: 0.00572005)#0.0031792: 0.000666029)#0.00395939: 0.000253223	W_muriae#0.0061788: 0.0066393)#0.000962808: 4.28403e-06)#0.0347446; 5
(W_mellicola#0.00575025: 0.00581438	((W_sebi#0.00282269: 0.00571809	(W_canadensis#0.000764043: 0.0051185	W_tropicalis#0.000715497: 0.0051185)#0.0027213: 0.00059958)#0.00338699: 9.25463e-05	W_muriae#0.00540761: 0.00581063)#0.000933116: 3.74932e-06)#0.0318794; 5
(W_muriae#0.00540761: 0.00581438	((W_sebi#0.00282269: 0.0055283	(W_canadensis#0.000764043: 0.00529827	W_tropicalis#0.000715497: 0.00529827)#0.00262897: 0.000230029)#0.00350326: 0.000282327	W_mellicola#0.00575025: 0.00581063)#0.00159847: 3.74932e-06)#0.0287436; 5
(W_muriae#0.00540761: 0.00581438	((W_sebi#0.00501298: 0.0055283	W_mellicola#0.00575025: 0.0055283)#0.00104648: 0.000282327	(W_canadensis#0.000764043: 0.00545458	W_tropicalis#0.000715497: 0.00545458)#0.00255363: 0.000356052)#0.000588133: 3.74932e-06)#0.0309106; 5
((W_canadensis#0.000764043: 0.00531695	W_tropicalis#0.000715497: 0.00531695)#0.00261973: 0.000497428	((W_sebi#0.00311888: 0.0055283	W_mellicola#0.00575025: 0.0055283)#0.00104648: 0.000282327	W_muriae#0.00540761: 0.00581063)#0.00154031: 3.74932e-06)#0.0284975; 5
((W_canadensis#0.000764043: 0.00531695	W_tropicalis#0.000715497: 0.00531695)#0.00119678: 0.000497428	((W_sebi#0.00311888: 0.00536751	W_mellicola#0.00575025: 0.00536751)#0.00197806: 0.000443117	W_muriae#0.00540761: 0.00581063)#0.000183649: 3.74932e-06)#0.0270314; 5
(W_muriae#0.00540761: 0.00581438	((W_sebi#0.00311888: 0.00547032	W_mellicola#0.00575025: 0.00547032)#0.00308458: 0.000340315	(W_canadensis#0.000764043: 0.00542644	W_tropicalis#0.000715497: 0.00542644)#0.00399543: 0.000384196)#0.00194795: 3.74932e-06)#0.0255999; 5
(W_muriae#0.00540761: 0.00581438	((W_sebi#0.00311888: 0.00563544	W_mellicola#0.00575025: 0.00563544)#0.00494264: 0.000175188	(W_canadensis#0.000764043: 0.00542644	W_tropicalis#0.000715497: 0.00542644)#0.00170859: 0.000384196)#0.00194795: 3.74932e-06)#0.0265602; 5
(W_muriae#0.00540761: 0.00581438	((W_sebi#0.00311888: 0.00544856	W_mellicola#0.00575025: 0.00544856)#0.0029485: 0.00036207	(W_canadensis#0.000764043: 0.0053005	W_tropicalis#0.000715497: 0.0053005)#0.00406891: 0.000510135)#0.00394942: 3.74932e-06)#0.0265602; 5
(W_muriae#0.00610014: 0.00655901	((W_sebi#0.00351831: 0.00597725	W_mellicola#0.00648666: 0.00597725)#0.00148642: 0.000436311	(W_canadensis#0.000861891: 0.00612224	W_tropicalis#0.000807128: 0.00612224)#0.00448284: 0.000291322)#0.0045533: 0.000145445)#0.0282465; 5
(W_muriae#0.00610014: 0.00655901	(W_tropicalis#0.000807128: 0.00641356	(W_canadensis#0.000861891: 0.00629136	(W_sebi#0.00351831: 0.00613978	W_mellicola#0.00648666: 0.00613978)#0.00144707: 0.000151582)#0.00436234: 0.000122201)#0.00631297: 0.000145445)#0.0282465; 5
(W_muriae#0.00610014: 0.00655901	(W_tropicalis#0.000807128: 0.00650343	(W_sebi#0.00351831: 0.0062121	(W_canadensis#0.000907348: 0.0061316	W_mellicola#0.00648666: 0.0061316)#0.00313923: 8.05007e-05)#0.004418: 0.000291332)#0.00622573: 5.55768e-05)#0.0292639; 5
(W_muriae#0.00610014: 0.00655901	(W_tropicalis#0.000807128: 0.00642016	(W_mellicola#0.00648666: 0.00614668	(W_canadensis#0.000907348: 0.0060503	W_sebi#0.00351831: 0.0060503)#0.00372129: 9.63795e-05)#0.00446502: 0.000273484)#0.00630648: 0.00013884)#0.0273426; 5
((W_mellicola#0.00648666: 0.006159	(W_canadensis#0.00134877: 0.0060503	W_sebi#0.00351831: 0.0060503)#0.00372129: 0.000108695)#0.0071174: 0.000400009	(W_tropicalis#0.000807128: 0.00655831	W_muriae#0.00610014: 0.00655831)#0.00330758: 6.90757e-07)#0.0303318; 5
((W_mellicola#0.00648666: 0.00625159	(W_canadensis#0.00134877: 0.0060503	W_sebi#0.00351831: 0.0060503)#0.00372129: 0.000201287)#0.00414764: 0.000307417	(W_tropicalis#0.00180286: 0.00655831	W_muriae#0.00610014: 0.00655831)#0.00330758: 6.90757e-07)#0.0274417; 5
((W_mellicola#0.00648666: 0.0061598	(W_canadensis#0.00134877: 0.00592492	W_sebi#0.00351831: 0.00592492)#0.00380003: 0.000234879)#0.00420945: 0.000399205	(W_tropicalis#0.00180286: 0.006406	W_muriae#0.00610014: 0.006406)#0.00338622: 0.000153001)#0.0274417; 5
((W_canadensis#0.00134877: 0.0061598	(W_mellicola#0.00648666: 0.00592492	W_sebi#0.00351831: 0.00592492)#0.00103485: 0.000234879)#0.00420945: 0.000399205	(W_tropicalis#0.00180286: 0.00634785	W_muriae#0.00610014: 0.00634785)#0.00549307: 0.000211156)#0.0310688; 5
(W_muriae#0.00610014: 0.00655901	(W_tropicalis#0.00180286: 0.00623879	(W_canadensis#0.00134877: 0.0062186	(W_mellicola#0.00648666: 0.00601163	W_sebi#0.00351831: 0.00601163)#0.00319786: 0.000206969)#0.00197615: 2.01987e-05)#0.0034675: 0.00032021)#0.0310688; 5
(W_tropicalis#0.00180286: 0.00655901	(W_muriae#0.00610014: 0.00623879	(W_canadensis#0.00134877: 0.0062186	(W_mellicola#0.00648666: 0.00581017	W_sebi#0.00351831: 0.00581017)#0.00330874: 0.000408424)#0.00059866: 2.01987e-05)#0.0034675: 0.00032021)#0.0319447; 5
(W_tropicalis#0.00180286: 0.00655901	(W_muriae#0.00610014: 0.00623879	(W_sebi#0.00351831: 0.0062186	(W_mellicola#0.00648666: 0.00574029	W_canadensis#0.00134877: 0.00574029)#0.00395236: 0.000478302)#0.00232752: 2.01987e-05)#0.0034675: 0.00032021)#0.0348566; 5
(W_muriae#0.00496352: 0.00655901	(W_tropicalis#0.00180286: 0.00635483	(W_sebi#0.00351831: 0.0062186	(W_mellicola#0.00648666: 0.0057915	W_canadensis#0.00134877: 0.0057915)#0.00391742: 0.000427094)#0.00232752: 0.000136229)#0.00466915: 0.00020418)#0.0318337; 5
(W_muriae#0.00461339: 0.00609634	((W_mellicola#0.0060291: 0.00523821	W_canadensis#0.00125363: 0.00523821)#0.00374172: 0.000745565	(W_sebi#0.00327013: 0.00586117	W_tropicalis#0.00167569: 0.00586117)#0.00213336: 0.000122596)#0.00651387: 0.000112569)#0.0295882; 5
(W_muriae#0.00461339: 0.00609634	(W_tropicalis#0.00167569: 0.00603924	(W_sebi#0.00327013: 0.0059298	(W_mellicola#0.0060291: 0.00546602	W_canadensis#0.00125363: 0.00546602)#0.00358577: 0.000463779)#0.00329251: 0.000109444)#0.00559539: 5.70954e-05)#0.0279698; 5
(W_muriae#0.00461339: 0.00609634	(W_tropicalis#0.00167569: 0.00599674	(W_sebi#0.00327013: 0.00595636	(W_mellicola#0.0060291: 0.00534893	W_canadensis#0.00125363: 0.00534893)#0.00366426: 0.000607431)#0.00327783: 4.03816e-05)#0.00563505: 9.95969e-05)#0.0279698; 5
((W_sebi#0.00327013: 0.00607501	(W_mellicola#0.0060291: 0.00534893	W_canadensis#0.00125363: 0.00534893)#0.00366426: 0.000726077)#0.00416999: 2.1333e-05	(W_tropicalis#0.00167569: 0.00579433	W_muriae#0.00461339: 0.00579433)#0.00583189: 0.000302007)#0.0279698; 5
((W_sebi#0.00327013: 0.00607501	(W_tropicalis#0.00167569: 0.00562496	W_muriae#0.00461339: 0.00562496)#0.00600749: 0.000450042)#0.00197451: 2.1333e-05	(W_mellicola#0.0060291: 0.00525023	W_canadensis#0.00125363: 0.00525023)#0.00503683: 0.00084611)#0.0279698; 5
((W_sebi#0.00327013: 0.00593507	(W_tropicalis#0.00167569: 0.00548909	W_muriae#0.00461339: 0.00548909)#0.00397224: 0.000445972)#0.0040716: 0.000161273	(W_mellicola#0.0060291: 0.00536902	W_canadensis#0.00118567: 0.00536902)#0.00492539: 0.000727318)#0.0279698; 5
((W_sebi#0.00327013: 0.00593507	(W_mellicola#0.0060291: 0.00518655	W_canadensis#0.000755181: 0.00518655)#0.0033885: 0.000748518)#0.00655888: 0.000161273	(W_tropicalis#0.00167569: 0.00557369	W_muriae#0.00461339: 0.00557369)#0.00279507: 0.000522651)#0.0258355; 5
((W_sebi#0.00327013: 0.00572659	(W_mellicola#0.00481337: 0.00526152	W_canadensis#0.000755181: 0.00526152)#0.00334021: 0.000465064)#0.0042059: 0.000369753	(W_tropicalis#0.00167569: 0.00573293	W_muriae#0.0058981: 0.00573293)#0.00440482: 0.000363411)#0.0270509; 5
((W_sebi#0.00327013: 0.00583573	(W_mellicola#0.00481337: 0.00512259	W_canadensis#0.000755181: 0.00512259)#0.00282248: 0.000713136)#0.00588326: 0.000260611	(W_tropicalis#0.00167569: 0.00559593	W_muriae#0.0058981: 0.00559593)#0.00689449: 0.00050041)#0.0306098; 5
(((W_tropicalis#0.00167569: 0.00559593	W_muriae#0.0058981: 0.00559593)#0.00689449: 0.000377406	(W_mellicola#0.00481337: 0.00492993	W_canadensis#0.000755181: 0.00492993)#0.00293278: 0.00104341)#0.00363855: 0.000123004	W_sebi#0.00327013: 0.00609634)#0.0327455; 5
((W_sebi#0.00327013: 0.00607383	(W_mellicola#0.00643596: 0.00500968	W_canadensis#0.000755181: 0.00500968)#0.00288609: 0.00106414)#0.00549231: 2.2511e-05	(W_tropicalis#0.00167569: 0.00542349	W_muriae#0.0058981: 0.00542349)#0.00557357: 0.000672854)#0.0327455; 5
((W_sebi#0.00327013: 0.00591193	(W_mellicola#0.00643596: 0.00488712	W_canadensis#0.000755181: 0.00488712)#0.00295848: 0.00102482)#0.00352141: 0.000184405	(W_tropicalis#0.00177557: 0.00525931	W_muriae#0.0058981: 0.00525931)#0.00574756: 0.000837032)#0.0313826; 5
((W_sebi#0.00327013: 0.00591193	(W_mellicola#0.00643596: 0.00478852	W_canadensis#0.000755181: 0.00478852)#0.00301939: 0.00112341)#0.00352141: 0.000184405	(W_tropicalis#0.00177557: 0.00539937	W_muriae#0.0058981: 0.00539937)#0.00410646: 0.000696966)#0.0313826; 5
(((W_tropicalis#0.0027052: 0.00539937	W_muriae#0.0058981: 0.00539937)#0.00410646: 0.000512562	(W_mellicola#0.00472936: 0.00489857	W_canadensis#0.000755181: 0.00489857)#0.00295156: 0.00101337)#0.00352141: 0.000184405	W_sebi#0.00327013: 0.00609634)#0.0313826; 5
((W_sebi#0.00327013: 0.00578592	(W_mellicola#0.00472936: 0.00480021	W_canadensis#0.000755181: 0.00480021)#0.00301204: 0.000985712)#0.0035981: 0.000310415	(W_tropicalis#0.0027052: 0.00556163	W_muriae#0.0058981: 0.00556163)#0.00398666: 0.000534706)#0.0313826; 5
((W_sebi#0.00327013: 0.00578592	(W_mellicola#0.00472936: 0.00454234	W_canadensis#0.000755181: 0.00454234)#0.00318304: 0.00124359)#0.0035981: 0.000310415	(W_tropicalis#0.00185457: 0.00569004	W_muriae#0.0058981: 0.00569004)#0.00389669: 0.000406299)#0.0325089; 5
((W_sebi#0.00327013: 0.00578592	(W_mellicola#0.00472936: 0.00433304	W_canadensis#0.000881173: 0.00433304)#0.00333678: 0.00145288)#0.0035981: 0.000310415	(W_tropicalis#0.00185457: 0.00569004	W_muriae#0.0058981: 0.00569004)#0.00389669: 0.000406299)#0.0316604; 5
((W_sebi#0.00327013: 0.00578592	(W_mellicola#0.00472936: 0.00427043	W_canadensis#0.000881173: 0.00427043)#0.0033857: 0.00151549)#0.00583057: 0.000310415	(W_tropicalis#0.000803209: 0.0058998	W_muriae#0.0058981: 0.0058998)#0.00375815: 0.000196544)#0.0316604; 5
((W_sebi#0.00327013: 0.00578592	(W_mellicola#0.00472936: 0.00407906	W_canadensis#0.000881173: 0.00407906)#0.00354455: 0.00170686)#0.00319752: 0.000310415	(W_tropicalis#0.000803209: 0.0058998	W_muriae#0.0058981: 0.0058998)#0.000761817: 0.000196544)#0.0316604; 5
((W_sebi#0.00327013: 0.00596688	(W_mellicola#0.00570811: 0.00422554	W_canadensis#0.000811492: 0.00422554)#0.0019862: 0.00174134)#0.00310055: 0.000129462	(W_tropicalis#0.00298391: 0.0058998	W_muriae#0.0058981: 0.0058998)#0.000761817: 0.000196544)#0.0329234; 5
((W_sebi#0.00327013: 0.00596688	(W_mellicola#0.00570811: 0.00422554	W_canadensis#0.000811492: 0.00422554)#0.00411322: 0.00174134)#0.00310055: 0.000129462	(W_tropicalis#0.00298391: 0.0058998	W_muriae#0.0058981: 0.0058998)#0.000761817: 0.000196544)#0.0298632; 5
((W_sebi#0.00327013: 0.00577688	(W_mellicola#0.00570811: 0.00436802	W_canadensis#0.000811492: 0.00436802)#0.00320593: 0.00140887)#0.00320252: 0.000319455	(W_tropicalis#0.00298391: 0.00583	W_muriae#0.0058981: 0.00583)#0.00190925: 0.000266338)#0.0264384; 5
((W_sebi#0.00327013: 0.00590921	(W_mellicola#0.00570811: 0.00421397	W_canadensis#0.000811492: 0.00421397)#0.00332312: 0.00169524)#0.00313081: 0.000187127	(W_tropicalis#0.00298391: 0.00569931	W_muriae#0.0058981: 0.00569931)#0.00195303: 0.000397033)#0.0247095; 5
((W_sebi#0.00327013: 0.00590921	(W_mellicola#0.00570811: 0.00405735	W_canadensis#0.000811492: 0.00405735)#0.0034514: 0.00185186)#0.00313081: 0.000187127	(W_tropicalis#0.00298391: 0.00581106	W_muriae#0.0058981: 0.00581106)#0.00191548: 0.000285282)#0.0225511; 5
((W_sebi#0.00327013: 0.00574203	(W_mellicola#0.00570811: 0.00426272	W_canadensis#0.000811492: 0.00426272)#0.00328512: 0.00147932)#0.00597337: 0.000354306	(W_tropicalis#0.00298391: 0.00581106	W_muriae#0.0058981: 0.00581106)#0.00191548: 0.000285282)#0.0225511; 5
((W_sebi#0.00327013: 0.00584999	(W_mellicola#0.00570811: 0.00417376	W_canadensis#0.000811492: 0.00417376)#0.00335514: 0.00167623)#0.00586314: 0.000246349	(W_tropicalis#0.00298391: 0.00563486	W_muriae#0.0058981: 0.00563486)#0.00197537: 0.00046148)#0.0225511; 5
((W_sebi#0.00327013: 0.00599959	(W_mellicola#0.00570811: 0.00402052	W_canadensis#0.000811492: 0.00402052)#0.00520576: 0.00197908)#0.00481901: 9.6748e-05	(W_tropicalis#0.00298391: 0.00571844	W_muriae#0.0058981: 0.00571844)#0.00277384: 0.000377895)#0.0207601; 5
((W_sebi#0.00327013: 0.00599959	(W_mellicola#0.00570811: 0.00423829	W_canadensis#0.000811492: 0.00423829)#0.00493827: 0.0017613)#0.00275643: 9.6748e-05	(W_tropicalis#0.00298391: 0.00589102	W_muriae#0.0058981: 0.00589102)#0.00269258: 0.000205317)#0.0207601; 5
((W_sebi#0.00327013: 0.00598235	(W_mellicola#0.00570811: 0.00434279	W_canadensis#0.000811492: 0.00434279)#0.00671076: 0.00163956)#0.00276437: 0.00011399	(W_tropicalis#0.00298391: 0.00589102	W_muriae#0.0058981: 0.00589102)#0.000429693: 0.000205317)#0.0225941; 5
((W_sebi#0.00387173: 0.00708227	(W_mellicola#0.00675822: 0.0053724	W_canadensis#0.00096078: 0.0053724)#0.00760419: 0.00170987)#0.00327322: 0.000135606	(W_tropicalis#0.00353285: 0.00681708	W_muriae#0.00698316: 0.00681708)#0.00474504: 0.000400788)#0.0267507; 5
((W_sebi#0.00339777: 0.00609027	(W_mellicola#0.00593091: 0.00465064	W_canadensis#0.000843166: 0.00465064)#0.00676529: 0.00143963)#0.0029315: 0.000244023	(W_tropicalis#0.001135: 0.00598257	W_muriae#0.00612831: 0.00598257)#0.00416417: 0.000351725)#0.023476; 5
((W_sebi#0.00339777: 0.00592571	(W_mellicola#0.00593091: 0.00442567	W_canadensis#0.000803992: 0.00442567)#0.00710918: 0.00150003)#0.00301291: 0.000408584	(W_tropicalis#0.000994987: 0.00616303	W_muriae#0.00612831: 0.00616303)#0.0019868: 0.00017126)#0.0256826; 5
((W_sebi#0.00359202: 0.00642809	(W_mellicola#0.00626998: 0.00467869	W_canadensis#0.000819993: 0.00467869)#0.00536557: 0.00174941)#0.00310408: 0.000268328	(W_tropicalis#0.00105187: 0.00651537	W_muriae#0.00647866: 0.00651537)#0.00210039: 0.000181051)#0.0287476; 5
((W_sebi#0.00359202: 0.00626846	(W_mellicola#0.00626998: 0.00467869	W_canadensis#0.000819993: 0.00467869)#0.00287413: 0.00158977)#0.00318313: 0.000427963	(W_tropicalis#0.000843596: 0.00641524	W_muriae#0.00647866: 0.00641524)#0.00213317: 0.000281179)#0.0253743; 5
((W_sebi#0.00359202: 0.00646807	(W_mellicola#0.00787293: 0.00467869	W_canadensis#0.000819993: 0.00467869)#0.00564481: 0.00178938)#0.0030849: 0.000228356	(W_tropicalis#0.000843596: 0.00649081	W_muriae#0.00647866: 0.00649081)#0.00114478: 0.000205608)#0.0219755; 5
((W_sebi#0.00427476: 0.00587172	(W_mellicola#0.00528541: 0.00436389	W_canadensis#0.00074439: 0.00436389)#0.00775372: 0.00150783)#0.00280047: 0.000207302	(W_tropicalis#0.000765818: 0.00581081	W_muriae#0.00588134: 0.00581081)#0.00326694: 0.000268208)#0.0228579; 5
((W_sebi#0.005498: 0.00579064	(W_mellicola#0.00642386: 0.00436389	W_canadensis#0.00074439: 0.00436389)#0.00608422: 0.00142675)#0.00283968: 0.000288377	(W_tropicalis#0.000765818: 0.00594203	W_muriae#0.00588134: 0.00594203)#0.00151166: 0.000136988)#0.0253555; 5
((W_sebi#0.005498: 0.00579064	(W_mellicola#0.00642386: 0.00451837	W_canadensis#0.00074439: 0.00451837)#0.00785841: 0.00127227)#0.00450069: 0.000288377	(W_tropicalis#0.000765818: 0.00578939	W_muriae#0.00588134: 0.00578939)#0.00155151: 0.000289631)#0.0275182; 5
((W_sebi#0.005498: 0.00579064	(W_mellicola#0.00642386: 0.00451837	W_canadensis#0.00074439: 0.00451837)#0.00785841: 0.00127227)#0.00251982: 0.000288377	(W_tropicalis#0.000765818: 0.00593097	W_muriae#0.00588134: 0.00593097)#0.00165997: 0.000148043)#0.0283961; 5
((W_sebi#0.005498: 0.0058819	(W_mellicola#0.00642386: 0.00464398	W_canadensis#0.00074439: 0.00464398)#0.00764586: 0.00123792)#0.00248072: 0.000197115	(W_tropicalis#0.000765818: 0.00593097	W_muriae#0.00588134: 0.00593097)#0.00165997: 0.000148043)#0.0259334; 5
((W_sebi#0.005498: 0.0060256	(W_mellicola#0.00642386: 0.00474812	W_canadensis#0.00076619: 0.00474812)#0.0103233: 0.00127748)#0.00242156: 5.34185e-05	(W_tropicalis#0.000765818: 0.00573687	W_muriae#0.00588134: 0.00573687)#0.00171613: 0.000342148)#0.0267524; 5
((W_sebi#0.005498: 0.00606552	(W_mellicola#0.00642386: 0.0048231	W_canadensis#0.00076619: 0.0048231)#0.00803007: 0.00124242)#0.00071367: 1.34973e-05	(W_tropicalis#0.000765818: 0.00566389	W_muriae#0.00588134: 0.00566389)#0.00173824: 0.000415122)#0.0267524; 5
((W_sebi#0.00607456: 0.0067016	(W_mellicola#0.00709752: 0.00532889	W_canadensis#0.000846538: 0.00532889)#0.00703258: 0.00137271)#0.000788511: 1.49127e-05	(W_tropicalis#0.000846127: 0.00647047	W_muriae#0.0064981: 0.00647047)#0.00185742: 0.000246043)#0.0275973; 5
((W_sebi#0.005532: 0.00604664	(W_mellicola#0.00646359: 0.00497613	W_canadensis#0.000501426: 0.00497613)#0.00624588: 0.00107051)#0.000989059: 6.99674e-05	(W_tropicalis#0.000770554: 0.00603051	W_muriae#0.00591771: 0.00603051)#0.00165282: 8.60994e-05)#0.0243553; 5
((W_sebi#0.00579242: 0.00623038	(W_mellicola#0.00676785: 0.00536368	W_canadensis#0.00052503: 0.00536368)#0.00314763: 0.000866707)#0.00164186: 0.000174161	(W_tropicalis#0.00120411: 0.00632689	W_muriae#0.00619628: 0.00632689)#0.00477716: 7.76586e-05)#0.0255018; 5
((W_sebi#0.00579242: 0.00610524	(W_mellicola#0.00676785: 0.00536368	W_canadensis#0.00052503: 0.00536368)#0.00314763: 0.00074156)#0.00360007: 0.000299308	(W_tropicalis#0.00120411: 0.00632689	W_muriae#0.00619628: 0.00632689)#0.00566557: 7.76586e-05)#0.0244078; 5
((W_sebi#0.00579242: 0.00621625	(W_mellicola#0.00676785: 0.00518866	W_canadensis#0.00191192: 0.00518866)#0.00507094: 0.00102758)#0.00353578: 0.000188296	(W_tropicalis#0.00130226: 0.00627462	W_muriae#0.00619628: 0.00627462)#0.00571276: 0.000129921)#0.0244078; 5
(W_muriae#0.00619628: 0.00640454	(W_tropicalis#0.00125386: 0.00607051	(W_sebi#0.00579242: 0.00602098	(W_mellicola#0.00676785: 0.00504605	W_canadensis#0.00191192: 0.00504605)#0.00241206: 0.000974934)#0.00365044: 4.9523e-05)#0.00338442: 0.000334037)#0.0260056; 5
(W_muriae#0.00619628: 0.00640454	(W_tropicalis#0.00125386: 0.00607051	(W_sebi#0.00579242: 0.00602098	(W_mellicola#0.00676785: 0.00521075	W_canadensis#0.00191192: 0.00521075)#0.00413222: 0.000810235)#0.0025517: 4.9523e-05)#0.00338442: 0.000334037)#0.0245851; 5
(W_tropicalis#0.00125386: 0.00640454	(W_muriae#0.00619628: 0.00613755	(W_sebi#0.00579242: 0.00602098	(W_mellicola#0.00676785: 0.00536947	W_canadensis#0.00191192: 0.00536947)#0.00683094: 0.000651515)#0.0025517: 0.00011657)#0.00334745: 0.00026699)#0.0237245; 5
(W_tropicalis#0.00125386: 0.00640454	((W_mellicola#0.00676785: 0.00557873	W_canadensis#0.00191192: 0.00557873)#0.00453027: 0.000404726	(W_sebi#0.00579242: 0.00590438	W_muriae#0.00619628: 0.00590438)#0.00260209: 7.90796e-05)#0.00601095: 0.000421085)#0.0209509; 5
((W_mellicola#0.00676785: 0.00557873	W_canadensis#0.00191192: 0.00557873)#0.00453027: 0.000825812	(W_tropicalis#0.00125386: 0.00605012	(W_sebi#0.00579242: 0.00590438	W_muriae#0.00619628: 0.00590438)#0.0054573: 0.000145737)#0.00594472: 0.000354428)#0.02381; 5
((W_mellicola#0.00612696: 0.00489678	W_canadensis#0.000601913: 0.00489678)#0.00422996: 0.000901268	(W_tropicalis#0.00113513: 0.00559118	(W_sebi#0.00524389: 0.00547238	W_muriae#0.00560951: 0.00547238)#0.00291804: 0.000118805)#0.00357305: 0.000206869)#0.0243347; 5
(W_tropicalis#0.00113513: 0.00579805	((W_mellicola#0.00612696: 0.0047027	W_canadensis#0.000601913: 0.0047027)#0.00440453: 0.00086607	(W_sebi#0.00524389: 0.00547238	W_muriae#0.00560951: 0.00547238)#0.000694268: 9.63966e-05)#0.00559233: 0.000229277)#0.0243347; 5
(W_tropicalis#0.00113513: 0.00579805	((W_mellicola#0.00612696: 0.00452103	W_canadensis#0.000601913: 0.00452103)#0.00319894: 0.00125324	(W_sebi#0.00524389: 0.00555838	W_muriae#0.00560951: 0.00555838)#0.00205827: 0.000215891)#0.00646885: 2.37812e-05)#0.0262337; 5
((W_sebi#0.00524389: 0.00542007	W_muriae#0.00560951: 0.00542007)#0.00491393: 0.000377981	((W_mellicola#0.00612696: 0.00474792	W_canadensis#0.00144976: 0.00474792)#0.00304607: 0.00102635	W_tropicalis#0.00113513: 0.00577427)#0.00424158: 2.37812e-05)#0.0240886; 5
((W_sebi#0.00313556: 0.00542007	W_muriae#0.00560951: 0.00542007)#0.00241278: 0.000377981	((W_mellicola#0.00612696: 0.00452753	W_canadensis#0.00144976: 0.00452753)#0.00319434: 0.00116549	W_tropicalis#0.00113513: 0.00569302)#0.00430211: 0.000105029)#0.0254349; 5
((W_sebi#0.00313556: 0.00517455	W_muriae#0.00560951: 0.00517455)#0.00252725: 0.000623498	((W_mellicola#0.00612696: 0.00452753	W_canadensis#0.00136853: 0.00452753)#0.00319434: 0.00124056	W_tropicalis#0.00113513: 0.00576809)#0.00561749: 2.99586e-05)#0.0254349; 5
(W_tropicalis#0.00113513: 0.00579805	((W_mellicola#0.00612696: 0.00463901	W_canadensis#0.00136853: 0.00463901)#0.00311758: 0.00100465	(W_sebi#0.00313556: 0.00534787	W_muriae#0.00560951: 0.00534787)#0.00244535: 0.000295796)#0.00652521: 0.000154391)#0.0254349; 5
(W_tropicalis#0.00113513: 0.00579805	(W_sebi#0.00313556: 0.00546494	((W_mellicola#0.00612696: 0.00443663	W_canadensis#0.00178445: 0.00443663)#0.0032598: 0.00091124	W_muriae#0.00560951: 0.00534787)#0.00414941: 0.000117074)#0.00800835: 0.000333112)#0.0254349; 5
(W_sebi#0.00340236: 0.0062914	(W_tropicalis#0.00123171: 0.00592994	((W_mellicola#0.00664829: 0.00500394	W_canadensis#0.00193629: 0.00500394)#0.00340299: 0.000798962	W_muriae#0.00608681: 0.00580291)#0.00248519: 0.000127036)#0.0069983: 0.000361456)#0.0311692; 5
(W_sebi#0.00340236: 0.0062914	(W_tropicalis#0.00123171: 0.00607777	((W_mellicola#0.00664829: 0.00500394	W_canadensis#0.0012136: 0.00500394)#0.00340299: 0.000798962	W_muriae#0.00608681: 0.00580291)#0.00248519: 0.000274867)#0.00682808: 0.000213624)#0.0289947; 5
(W_sebi#0.00340236: 0.0062914	(W_tropicalis#0.000592185: 0.00591685	((W_mellicola#0.00664829: 0.00519763	W_canadensis#0.00118876: 0.00519763)#0.00327618: 0.000700365	W_muriae#0.00608681: 0.005898)#0.00474907: 1.88477e-05)#0.00701379: 0.00037455)#0.0271897; 5
(W_sebi#0.00340236: 0.0062914	(W_muriae#0.00608681: 0.00592787	((W_mellicola#0.00664829: 0.00506155	W_canadensis#0.00118876: 0.00506155)#0.00336426: 0.00075692	W_tropicalis#0.000592185: 0.00581847)#0.00481398: 0.000109398)#0.00700075: 0.000363528)#0.0255587; 5
(W_sebi#0.00312762: 0.00578336	(W_muriae#0.0055953: 0.00544919	((W_mellicola#0.00611144: 0.00470748	W_canadensis#0.00109277: 0.00470748)#0.00177986: 0.000641148	W_tropicalis#0.00123393: 0.00534863)#0.00116217: 0.000100564)#0.00643544: 0.000334173)#0.0260571; 5
(W_sebi#0.00312762: 0.00578336	((W_mellicola#0.00611144: 0.00457104	W_canadensis#0.00109277: 0.00457104)#0.00463008: 0.00085458	(W_muriae#0.0055953: 0.00534863	W_tropicalis#0.00109133: 0.00534863)#0.00196258: 7.69891e-05)#0.0064634: 0.000357748)#0.0253092; 5
(W_sebi#0.00520311: 0.00578336	((W_mellicola#0.00611144: 0.00476006	W_canadensis#0.00109277: 0.00476006)#0.00444622: 0.000610466	(W_muriae#0.0055953: 0.00527107	W_tropicalis#0.00109133: 0.00527107)#0.00199146: 9.94556e-05)#0.00652971: 0.000412842)#0.0240448; 5
(W_sebi#0.00520311: 0.00578336	((W_mellicola#0.00611144: 0.00453976	W_canadensis#0.00212777: 0.00453976)#0.00466198: 0.00096952	(W_muriae#0.0055953: 0.00527107	W_tropicalis#0.00109133: 0.00527107)#0.00199146: 0.000238214)#0.00636525: 0.000274083)#0.0250597; 5
((W_muriae#0.0055953: 0.00512604	W_tropicalis#0.00109133: 0.00512604)#0.0020478: 0.000657329	((W_mellicola#0.00611144: 0.0043433	W_canadensis#0.00212777: 0.0043433)#0.00487286: 0.00131873	W_sebi#0.00520311: 0.00566202)#0.00715232: 0.000121342)#0.0250597; 5
((W_mellicola#0.00611144: 0.00419173	W_canadensis#0.00212777: 0.00419173)#0.00718385: 0.00159164	((W_muriae#0.0055953: 0.00533267	W_tropicalis#0.00122174: 0.00533267)#0.00196845: 0.000396086	W_sebi#0.00520311: 0.00572875)#0.00405896: 5.46108e-05)#0.0271331; 5
((W_mellicola#0.00611144: 0.00436323	W_canadensis#0.00212777: 0.00436323)#0.00464789: 0.00142013	((W_muriae#0.00455183: 0.00520059	W_tropicalis#0.00122174: 0.00520059)#0.00291989: 0.000474782	W_sebi#0.00520311: 0.00567537)#0.00351854: 0.000107992)#0.0262254; 5
((W_muriae#0.00455183: 0.00511942	W_tropicalis#0.00122174: 0.00511942)#0.00296618: 0.000663945	((W_mellicola#0.00611144: 0.00456314	W_canadensis#0.00123615: 0.00456314)#0.00444427: 0.00119035	W_sebi#0.00520311: 0.00575349)#0.00347077: 2.98758e-05)#0.0234474; 5
((W_mellicola#0.00611144: 0.00456314	W_canadensis#0.00123615: 0.00456314)#0.00444427: 0.00122023	((W_muriae#0.00455183: 0.00493509	W_tropicalis#0.00122174: 0.00493509)#0.00307697: 0.0008184	W_sebi#0.00520311: 0.00575349)#0.00195974: 2.98758e-05)#0.0216004; 5
((W_muriae#0.00455183: 0.00493509	W_tropicalis#0.00122174: 0.00493509)#0.00307697: 0.000848276	((W_mellicola#0.00611144: 0.00473455	W_canadensis#0.00123615: 0.00473455)#0.00428337: 0.00101894	W_sebi#0.00295684: 0.00575349)#0.00326162: 2.98758e-05)#0.023131; 5
(W_sebi#0.00295684: 0.00578336	((W_mellicola#0.00611144: 0.00459707	W_canadensis#0.00109271: 0.00459707)#0.00341566: 0.00115642	(W_muriae#0.00455183: 0.00515242	W_tropicalis#0.00122174: 0.00515242)#0.00294719: 0.000601073)#0.0053751: 2.98758e-05)#0.0248904; 5
((W_muriae#0.00455183: 0.00491283	W_tropicalis#0.00122174: 0.00491283)#0.00309092: 0.000870536	((W_mellicola#0.00611144: 0.00437561	W_canadensis#0.00109271: 0.00437561)#0.00358853: 0.00137788	W_sebi#0.00295684: 0.00575349)#0.0053751: 2.98758e-05)#0.0248904; 5
((W_muriae#0.00523803: 0.0058523	W_tropicalis#0.00140592: 0.0058523)#0.00410296: 0.000802925	((W_mellicola#0.00703275: 0.00477284	W_canadensis#0.00125743: 0.00477284)#0.00435654: 0.001848	W_sebi#0.00340259: 0.00662084)#0.00344915: 3.43797e-05)#0.0307617; 5
((W_muriae#0.00465891: 0.00506533	W_tropicalis#0.00125048: 0.00506533)#0.00147264: 0.000854092	((W_mellicola#0.00625521: 0.00430371	W_canadensis#0.000249653: 0.00430371)#0.00612705: 0.00158513	W_sebi#0.0030264: 0.00588884)#0.00480601: 3.05787e-05)#0.0253244; 5
((W_muriae#0.00465891: 0.00506533	W_tropicalis#0.000543697: 0.00506533)#0.00270808: 0.000854092	((W_mellicola#0.00625521: 0.00449753	W_canadensis#0.000249653: 0.00449753)#0.00299987: 0.00139132	W_sebi#0.0030264: 0.00588884)#0.00628566: 3.05787e-05)#0.0253244; 5
((W_muriae#0.00465891: 0.00515427	W_tropicalis#0.000543697: 0.00515427)#0.00528362: 0.000764261	((W_mellicola#0.00625521: 0.00464357	W_canadensis#0.000249653: 0.00464357)#0.00290553: 0.00122212	W_sebi#0.0030264: 0.00586569)#0.00631047: 5.28445e-05)#0.0253282; 5
((W_muriae#0.00465891: 0.00526547	W_tropicalis#0.000543697: 0.00526547)#0.00517204: 0.000653061	((W_mellicola#0.00625521: 0.00451777	W_canadensis#0.000249653: 0.00451777)#0.00298643: 0.00129626	W_sebi#0.0030264: 0.00581403)#0.00636654: 0.000104504)#0.0274304; 5
((W_muriae#0.00465891: 0.00503556	W_tropicalis#0.000543697: 0.00503556)#0.00540818: 0.000882972	((W_mellicola#0.00625521: 0.00459729	W_canadensis#0.000249653: 0.00459729)#0.00293477: 0.00108825	W_sebi#0.0030264: 0.00568554)#0.00428566: 0.000232992)#0.0294565; 5
((W_muriae#0.00465891: 0.00516002	W_tropicalis#0.00219543: 0.00516002)#0.00726449: 0.000758513	((W_mellicola#0.00625521: 0.0047266	W_canadensis#0.000249653: 0.0047266)#0.00285449: 0.00112469	W_sebi#0.0030264: 0.00585129)#0.00416426: 6.72429e-05)#0.0294565; 5
(W_sebi#0.0030264: 0.00591853	((W_mellicola#0.00625521: 0.004598	W_canadensis#0.000249653: 0.004598)#0.00293432: 0.00125329	(W_muriae#0.00465891: 0.00528791	W_tropicalis#0.00219543: 0.00528791)#0.00536128: 0.000563382)#0.00161654: 6.72429e-05)#0.0275544; 5
(W_sebi#0.0030264: 0.00591853	(W_tropicalis#0.00219543: 0.00589937	(W_muriae#0.0052706: 0.00540984	(W_mellicola#0.00752808: 0.00448139	W_canadensis#0.000249653: 0.00448139)#0.00301067: 0.000928446)#0.00524044: 0.000489532)#0.00385291: 1.91609e-05)#0.0304831; 5
(W_sebi#0.0030264: 0.00591853	(W_muriae#0.0052706: 0.00571835	(W_tropicalis#0.00219543: 0.00540984	(W_mellicola#0.00752808: 0.00440289	W_canadensis#0.000249653: 0.00440289)#0.00306435: 0.00100695)#0.00335118: 0.00030851)#0.00397488: 0.000200183)#0.0268147; 5
(W_sebi#0.0030264: 0.00591853	((W_mellicola#0.00752808: 0.00440289	W_canadensis#0.000249653: 0.00440289)#0.00233873: 0.00136705	(W_tropicalis#0.000938417: 0.00545035	W_muriae#0.0052706: 0.00545035)#0.00652974: 0.000319593)#0.00508563: 0.000148589)#0.0299664; 5
((W_mellicola#0.00752808: 0.00457111	W_canadensis#0.000249653: 0.00457111)#0.00517169: 0.00134743	(W_sebi#0.0030264: 0.00557793	(W_tropicalis#0.00113417: 0.00545035	W_muriae#0.0052706: 0.00545035)#0.00387353: 0.000127584)#0.00526069: 0.000340598)#0.0299664; 5
((W_tropicalis#0.00113417: 0.00555747	W_muriae#0.0052706: 0.00555747)#0.00379887: 0.000361062	(W_sebi#0.0030264: 0.00557793	(W_mellicola#0.00752808: 0.00481108	W_canadensis#0.000249653: 0.00481108)#0.00491373: 0.000766854)#0.00526069: 0.000340598)#0.0283549; 5
((W_tropicalis#0.00167633: 0.00568112	W_muriae#0.0052706: 0.00568112)#0.00371619: 0.00023741	(W_sebi#0.0030264: 0.00564442	(W_mellicola#0.00638935: 0.00456659	W_canadensis#0.000249653: 0.00456659)#0.00278255: 0.00107783)#0.00193435: 0.000274114)#0.0269682; 5
((W_tropicalis#0.00167633: 0.00568112	W_muriae#0.0052706: 0.00568112)#0.00371619: 0.00023741	(W_sebi#0.0030264: 0.00551417	(W_mellicola#0.00638935: 0.00444259	W_canadensis#0.000249653: 0.00444259)#0.00286022: 0.00107159)#0.00358919: 0.000404358)#0.0252237; 5
((W_tropicalis#0.00146978: 0.00568112	W_muriae#0.0052706: 0.00568112)#0.00371619: 0.00023741	(W_sebi#0.0030264: 0.00542789	(W_mellicola#0.00638935: 0.00432506	W_canadensis#0.000249653: 0.00432506)#0.00293794: 0.00110283)#0.00541329: 0.000490644)#0.0224478; 5
((W_tropicalis#0.000787171: 0.00581508	W_muriae#0.0052706: 0.00581508)#0.00363057: 0.000103448	(W_sebi#0.0030264: 0.00529727	(W_mellicola#0.00638935: 0.00418627	W_canadensis#0.000249653: 0.00418627)#0.00303534: 0.001111)#0.00554677: 0.000621258)#0.0241006; 5
((W_tropicalis#0.00083054: 0.00608084	W_muriae#0.00556099: 0.00608084)#0.00220019: 0.000163775	(W_sebi#0.00319314: 0.00540924	(W_mellicola#0.00674137: 0.00441692	W_canadensis#0.000263408: 0.00441692)#0.00586734: 0.00099232)#0.006047: 0.00083538)#0.0275341; 5
((W_tropicalis#0.00083054: 0.00608084	W_muriae#0.00556099: 0.00608084)#0.00130915: 0.000163775	(W_sebi#0.00319314: 0.00517946	(W_mellicola#0.00674137: 0.00426417	W_canadensis#0.000263408: 0.00426417)#0.00298016: 0.00091529)#0.00631526: 0.00106515)#0.0275341; 5
((W_tropicalis#0.00083054: 0.00597161	W_muriae#0.00556099: 0.00597161)#0.00233795: 0.000273007	(W_sebi#0.00319314: 0.00539205	(W_mellicola#0.00674137: 0.00426417	W_canadensis#0.000263408: 0.00426417)#0.00298016: 0.00112788)#0.00606628: 0.000852568)#0.025838; 5
((W_tropicalis#0.00109467: 0.00510276	W_muriae#0.00475188: 0.00510276)#0.00199778: 0.000233285	(W_sebi#0.00272855: 0.00451363	(W_mellicola#0.00576052: 0.00344498	W_canadensis#0.000225083: 0.00344498)#0.00269349: 0.00106864)#0.00694063: 0.00082242)#0.019713; 5
((W_tropicalis#0.00109467: 0.00521899	W_muriae#0.00475188: 0.00521899)#0.00195329: 0.000117055	(W_sebi#0.00272855: 0.00473874	(W_mellicola#0.00576052: 0.00364712	W_canadensis#0.000225083: 0.00364712)#0.00441131: 0.00109162)#0.00572857: 0.000597302)#0.019713; 5
((W_tropicalis#0.00109467: 0.00521899	W_muriae#0.00475188: 0.00521899)#0.00195329: 0.000117055	(W_sebi#0.00272855: 0.00485227	(W_mellicola#0.00576052: 0.00347165	W_canadensis#0.000225083: 0.00347165)#0.0026904: 0.00138061)#0.00559454: 0.000483781)#0.019713; 5
((W_tropicalis#0.00114515: 0.00532781	W_muriae#0.00497101: 0.00532781)#0.00209393: 0.0002543	(W_sebi#0.00285437: 0.00507602	(W_mellicola#0.00602616: 0.00363175	W_canadensis#0.000235462: 0.00363175)#0.00460491: 0.00144428)#0.00804126: 0.00050609)#0.020622; 5
((W_tropicalis#0.00114515: 0.00532781	W_muriae#0.00497101: 0.00532781)#0.000818063: 0.0002543	(W_sebi#0.00285437: 0.00489312	(W_mellicola#0.00602616: 0.00363175	W_canadensis#0.000235462: 0.00363175)#0.00237576: 0.00126138)#0.00834183: 0.000688989)#0.020622; 5
((W_tropicalis#0.00122417: 0.00637551	W_muriae#0.0057593: 0.00637551)#0.00351241: 9.17955e-05	(W_sebi#0.00330701: 0.00582074	(W_mellicola#0.00698177: 0.00432396	W_canadensis#0.000272801: 0.00432396)#0.00267847: 0.00149678)#0.00677252: 0.000646568)#0.0260411; 5
((W_tropicalis#0.00122417: 0.00637551	W_muriae#0.0057593: 0.00637551)#0.00242947: 9.17955e-05	(W_sebi#0.00330701: 0.00594007	(W_mellicola#0.00698177: 0.00449189	W_canadensis#0.000272801: 0.00449189)#0.00549584: 0.00144818)#0.00368344: 0.000527234)#0.0283788; 5
(((W_sebi#0.00330701: 0.00594007	(W_mellicola#0.00698177: 0.00441372	W_canadensis#0.000272801: 0.00441372)#0.00396442: 0.00152635)#0.00584377: 0.000435439	W_muriae#0.0057593: 0.00637551)#0.00242947: 9.17955e-05	W_tropicalis#0.00122417: 0.0064673)#0.0283788; 5
(((W_sebi#0.00330701: 0.00594007	(W_mellicola#0.00698177: 0.00428833	W_canadensis#0.000272801: 0.00428833)#0.00646518: 0.00165175)#0.00584377: 0.000435439	W_muriae#0.0057593: 0.00637551)#0.00242947: 9.17955e-05	W_tropicalis#0.00122417: 0.0064673)#0.0251119; 5
(((W_sebi#0.00299189: 0.0055185	(W_mellicola#0.0063165: 0.00387971	W_canadensis#0.000246807: 0.00387971)#0.00768272: 0.0016388)#0.00365373: 0.000249507	W_muriae#0.00521051: 0.00576801)#0.00314531: 8.30486e-05	W_tropicalis#0.00110753: 0.00585106)#0.0238037; 5
(((W_sebi#0.00299189: 0.0055185	(W_mellicola#0.0063165: 0.00377911	W_canadensis#0.000246807: 0.00377911)#0.00788724: 0.0017394)#0.00365373: 0.000249507	W_muriae#0.00521051: 0.00576801)#0.00314531: 8.30486e-05	W_tropicalis#0.00110753: 0.00585106)#0.0225708; 5
(((W_muriae#0.00521051: 0.0055636	(W_mellicola#0.00711787: 0.00388483	W_canadensis#0.000246807: 0.00388483)#0.00546755: 0.00167877)#0.00190775: 6.3804e-05	W_sebi#0.00299189: 0.00562741)#0.00501593: 0.000223648	W_tropicalis#0.00110753: 0.00585106)#0.0225708; 5
(((W_muriae#0.00521051: 0.0055636	(W_mellicola#0.00711787: 0.00395533	W_canadensis#0.000246807: 0.00395533)#0.00755694: 0.00160827)#0.00129879: 6.3804e-05	W_tropicalis#0.00110753: 0.00562741)#0.00501593: 0.000223648	W_sebi#0.00299189: 0.00585106)#0.0225708; 5
(((W_muriae#0.00575258: 0.0061424	(W_mellicola#0.00785836: 0.00417492	W_canadensis#0.000272483: 0.00417492)#0.00741708: 0.00196748)#0.0014339: 0.000198293	W_tropicalis#0.00197626: 0.00634069)#0.00542609: 0.000119063	W_sebi#0.00330315: 0.00645976)#0.0249189; 5
(((W_muriae#0.00575258: 0.00606351	W_tropicalis#0.00197626: 0.00606351)#0.00145256: 0.000362198	(W_mellicola#0.00785836: 0.00433194	W_canadensis#0.000272483: 0.00433194)#0.00786151: 0.00209377)#0.00338749: 3.40525e-05	W_sebi#0.00330315: 0.00645976)#0.0259071; 5
(((W_muriae#0.00575258: 0.00628265	W_tropicalis#0.00197626: 0.00628265)#0.00140189: 0.000143055	(W_mellicola#0.00785836: 0.00443902	W_canadensis#0.000272483: 0.00443902)#0.00631752: 0.00198668)#0.00338749: 3.40525e-05	W_sebi#0.00330315: 0.00645976)#0.0269634; 5
(((W_muriae#0.00575258: 0.00628265	W_tropicalis#0.00197626: 0.00628265)#0.00385966: 0.000155841	(W_mellicola#0.00785836: 0.00431555	W_canadensis#0.000272483: 0.00431555)#0.00470549: 0.00212294)#0.00338076: 2.12657e-05	W_sebi#0.00330315: 0.00645976)#0.0292826; 5
((((W_mellicola#0.00785836: 0.00453202	W_canadensis#0.000272483: 0.00453202)#0.00448074: 0.00173267	W_tropicalis#0.00197626: 0.00626468)#0.00387073: 9.40604e-05	W_muriae#0.00575258: 0.00635874)#0.00342316: 0.000101014	W_sebi#0.00330315: 0.00645976)#0.0323547; 5
((W_sebi#0.00330315: 0.0063845	W_muriae#0.00575258: 0.0063845)#0.00176011: 7.52516e-05	((W_mellicola#0.00785836: 0.00435316	W_canadensis#0.000272483: 0.00435316)#0.00466484: 0.00197601	W_tropicalis#0.00102264: 0.00632917)#0.00383128: 0.000130581)#0.0303053; 5
((W_sebi#0.00308616: 0.00600001	W_muriae#0.00537467: 0.00600001)#0.00163491: 3.5389e-05	((W_mellicola#0.00734213: 0.00387188	W_canadensis#0.000254583: 0.00387188)#0.007391: 0.00204151	W_tropicalis#0.000604083: 0.00591339)#0.00162195: 0.000122003)#0.0283144; 5
((W_sebi#0.00308616: 0.00592552	W_muriae#0.00537467: 0.00592552)#0.00165547: 0.000109881	((W_mellicola#0.00734213: 0.00387188	W_canadensis#0.000254583: 0.00387188)#0.007391: 0.00204151	W_tropicalis#0.00205339: 0.00591339)#0.00162195: 0.000122003)#0.0261156; 5
((W_sebi#0.00308616: 0.00588597	W_muriae#0.00537467: 0.00588597)#0.00166659: 0.000149426	((W_mellicola#0.00734213: 0.00400067	W_canadensis#0.000254583: 0.00400067)#0.00715307: 0.00202306	W_tropicalis#0.00205339: 0.00602373)#0.00374442: 1.16692e-05)#0.0236984; 5
(W_tropicalis#0.00225013: 0.00661365	((W_mellicola#0.00804558: 0.00459353	W_canadensis#0.000278974: 0.00459353)#0.00415352: 0.00200072	(W_sebi#0.00338184: 0.00659232	W_muriae#0.00588962: 0.00659232)#0.00173098: 1.92864e-06)#0.0016384: 1.94001e-05)#0.0274448; 5
(W_tropicalis#0.00225013: 0.00661365	((W_mellicola#0.00804558: 0.00478164	W_canadensis#0.000278974: 0.00478164)#0.00399012: 0.00181261	(W_sebi#0.00338184: 0.00639367	W_muriae#0.00588962: 0.00639367)#0.00399939: 0.000200578)#0.0016384: 1.94001e-05)#0.0274448; 5
(W_tropicalis#0.00129071: 0.00661365	(W_muriae#0.00588962: 0.00659425	(W_sebi#0.00338184: 0.00615567	(W_mellicola#0.00804558: 0.00464223	W_canadensis#0.000278974: 0.00464223)#0.00410995: 0.00151344)#0.00415402: 0.000438585)#0.0016384: 1.94001e-05)#0.0274448; 5
(W_tropicalis#0.00129071: 0.00661365	(W_muriae#0.00588962: 0.00650916	(W_sebi#0.00338184: 0.00615567	(W_mellicola#0.00804558: 0.00449444	W_canadensis#0.000278974: 0.00449444)#0.00424509: 0.00166122)#0.00415402: 0.000353491)#0.00484348: 0.000104494)#0.0293874; 5
(W_tropicalis#0.00129071: 0.00661365	((W_mellicola#0.00804558: 0.00434567	W_canadensis#0.000278974: 0.00434567)#0.00439042: 0.00216348	(W_sebi#0.00338184: 0.00603967	W_muriae#0.00588962: 0.00603967)#0.0042338: 0.000469486)#0.00358775: 0.000104494)#0.0285395; 5
(W_tropicalis#0.00124019: 0.00635474	(W_sebi#0.00324945: 0.00634899	((W_mellicola#0.00773062: 0.00430263	W_canadensis#0.000268053: 0.00430263)#0.00409395: 0.00134133	W_muriae#0.00565906: 0.00564397)#0.00418286: 0.000705025)#0.00339591: 5.75085e-06)#0.0256196; 5
(((W_mellicola#0.00773062: 0.0044553	W_canadensis#0.000268053: 0.0044553)#0.00240732: 0.00111497	W_muriae#0.00565906: 0.00557027)#0.0042382: 0.000784478	(W_sebi#0.00324945: 0.0061658	W_tropicalis#0.00124019: 0.0061658)#0.0034968: 0.000188945)#0.0229359; 5
(((W_mellicola#0.00773062: 0.00432903	W_canadensis#0.000268053: 0.00432903)#0.0048809: 0.0014099	W_muriae#0.00460437: 0.00573893)#0.00411364: 0.000615811	(W_sebi#0.00324945: 0.00628553	W_tropicalis#0.00124019: 0.00628553)#0.00453434: 6.92191e-05)#0.0240328; 5
(((W_mellicola#0.00773062: 0.00453488	W_canadensis#0.000268053: 0.00453488)#0.00465935: 0.00120406	W_muriae#0.00460437: 0.00573893)#0.00411364: 0.000615811	(W_sebi#0.00324945: 0.00627504	W_tropicalis#0.00124019: 0.00627504)#0.00191067: 7.97046e-05)#0.0213889; 5
(((W_mellicola#0.00773062: 0.00436948	W_canadensis#0.000268053: 0.00436948)#0.00483572: 0.00155325	W_muriae#0.00460437: 0.00592273)#0.00398599: 0.000432018	(W_sebi#0.00324945: 0.00627504	W_tropicalis#0.00124019: 0.00627504)#0.00130664: 7.97046e-05)#0.0244392; 5
(((W_mellicola#0.00773062: 0.00451765	W_canadensis#0.000268053: 0.00451765)#0.00467712: 0.00140508	W_muriae#0.00460437: 0.00592273)#0.00398599: 0.000432018	(W_sebi#0.00324945: 0.00627504	W_tropicalis#0.00124019: 0.00627504)#0.00143519: 7.97046e-05)#0.0263975; 5
(((W_mellicola#0.00808026: 0.00483163	W_canadensis#0.000280177: 0.00483163)#0.0047777: 0.00130756	W_muriae#0.00481261: 0.00613919)#0.00420115: 0.000502963	(W_sebi#0.00339642: 0.00655885	W_tropicalis#0.00129628: 0.00655885)#0.00239589: 8.33094e-05)#0.0256989; 5
(W_sebi#0.00339642: 0.00664216	(((W_mellicola#0.00808026: 0.00493417	W_canadensis#0.000280177: 0.00493417)#0.0039379: 0.00098935	W_muriae#0.00481261: 0.00592352)#0.00435412: 0.000635326	W_tropicalis#0.00123851: 0.00655885)#0.00239589: 8.33094e-05)#0.0246553; 5
(W_sebi#0.00339642: 0.00664216	((W_tropicalis#0.00123851: 0.00592352	W_muriae#0.00481261: 0.00592352)#0.00685196: 0.000635326	(W_mellicola#0.00808026: 0.00475048	W_canadensis#0.000280177: 0.00475048)#0.00717304: 0.00180836)#0.00239589: 8.33094e-05)#0.0232906; 5
(W_sebi#0.00339642: 0.00664216	((W_tropicalis#0.00123851: 0.0060946	(W_mellicola#0.00808026: 0.00467066	W_canadensis#0.000280177: 0.00467066)#0.00729564: 0.00142394)#0.0047024: 0.000513495	W_muriae#0.00481261: 0.0066081)#0.00237804: 3.40609e-05)#0.024896; 5
(W_sebi#0.00339642: 0.00664216	((W_muriae#0.00481261: 0.0062564	(W_mellicola#0.00808026: 0.0048867	W_canadensis#0.000280177: 0.0048867)#0.00545054: 0.0013697)#0.00458079: 0.000351699	W_tropicalis#0.00123851: 0.0066081)#0.00237804: 3.40609e-05)#0.0224093; 5
(W_sebi#0.00339642: 0.00664216	((W_muriae#0.00481261: 0.00612932	(W_mellicola#0.00808026: 0.0048867	W_canadensis#0.000280177: 0.0048867)#0.00260858: 0.00124262)#0.00467576: 0.000478777	W_tropicalis#0.00123851: 0.0066081)#0.00237804: 3.40609e-05)#0.0246272; 5
(W_sebi#0.00230098: 0.00664216	((W_muriae#0.00481261: 0.00630076	(W_mellicola#0.00808026: 0.00496372	W_canadensis#0.000280177: 0.00496372)#0.00449964: 0.00133703)#0.00454854: 0.00030734	W_tropicalis#0.00123851: 0.0066081)#0.00237804: 3.40609e-05)#0.0279427; 5
(W_sebi#0.00230098: 0.00664216	((W_muriae#0.00481261: 0.00624169	(W_mellicola#0.00808026: 0.00481122	W_canadensis#0.000280177: 0.00481122)#0.00576325: 0.00143048)#0.00313934: 0.000366402	W_tropicalis#0.00123851: 0.0066081)#0.00237804: 3.40609e-05)#0.0279427; 5
(W_sebi#0.00230098: 0.00664216	((W_muriae#0.00481261: 0.00638059	(W_mellicola#0.00808026: 0.00465875	W_canadensis#0.000280177: 0.00465875)#0.00595186: 0.00172184)#0.00307101: 0.000227507	W_tropicalis#0.00131131: 0.0066081)#0.00237804: 3.40609e-05)#0.0273293; 5
(W_sebi#0.00230098: 0.00664216	((W_muriae#0.00481261: 0.00654336	W_tropicalis#0.00131131: 0.00654336)#0.00299461: 6.47344e-05	(W_mellicola#0.00808026: 0.00481422	W_canadensis#0.000280177: 0.00481422)#0.00575965: 0.00179388)#0.00237804: 3.40609e-05)#0.0262916; 5
((W_muriae#0.00481261: 0.00654845	W_tropicalis#0.00131131: 0.00654845)#0.00299228: 9.37076e-05	(W_sebi#0.00230098: 0.0066081	(W_mellicola#0.00808026: 0.00481422	W_canadensis#0.000280177: 0.00481422)#0.00575965: 0.00179388)#0.00375176: 3.40609e-05)#0.0289856; 5
((W_muriae#0.00432921: 0.00584074	W_tropicalis#0.00117959: 0.00584074)#0.00059004: 0.000134247	(W_sebi#0.00206986: 0.00594434	(W_mellicola#0.00726863: 0.00419887	W_canadensis#0.000252034: 0.00419887)#0.00361145: 0.00174547)#0.00337491: 3.06396e-05)#0.0241156; 5
((W_mellicola#0.00726863: 0.00415054	W_canadensis#0.000252034: 0.00415054)#0.0036535: 0.00182444	(W_sebi#0.00206986: 0.00594434	(W_muriae#0.00432921: 0.00584074	W_tropicalis#0.00117959: 0.00584074)#0.00178735: 0.000103608)#0.00107822: 3.06396e-05)#0.0264987; 5
((W_mellicola#0.00726863: 0.00405711	W_canadensis#0.000252034: 0.00405711)#0.00569236: 0.00191788	(W_tropicalis#0.00117959: 0.00594434	(W_muriae#0.00432921: 0.00585258	W_sebi#0.00206986: 0.00585258)#0.000698566: 9.1768e-05)#0.00107822: 3.06396e-05)#0.025123; 5
(W_tropicalis#0.00117959: 0.00597498	((W_mellicola#0.00726863: 0.0039735	W_canadensis#0.000252034: 0.0039735)#0.00581213: 0.0019633	(W_muriae#0.00432921: 0.00585258	W_sebi#0.00206986: 0.00585258)#0.00219139: 8.4221e-05)#0.00107959: 3.81866e-05)#0.0230092; 5
(W_tropicalis#0.00139702: 0.00597498	((W_mellicola#0.00726863: 0.00384685	W_canadensis#0.000252034: 0.00384685)#0.00600348: 0.00208994	(W_muriae#0.00432921: 0.0058695	W_sebi#0.00206986: 0.0058695)#0.00218507: 6.72993e-05)#0.00107959: 3.81866e-05)#0.0249662; 5
((W_muriae#0.00432921: 0.00591992	W_sebi#0.00206986: 0.00591992)#0.00216646: 5.50629e-05	((W_mellicola#0.00726863: 0.00384685	W_canadensis#0.000252034: 0.00384685)#0.00446277: 0.00208994	W_tropicalis#0.00139702: 0.0059368)#0.00107959: 3.81866e-05)#0.0274026; 5
((W_muriae#0.00432921: 0.00596167	W_sebi#0.00206986: 0.00596167)#0.00215128: 1.33082e-05	((W_mellicola#0.00726863: 0.00384685	W_canadensis#0.000252034: 0.00384685)#0.00446277: 0.00208994	W_tropicalis#0.00139702: 0.0059368)#0.00120247: 3.81866e-05)#0.0308064; 5
((W_muriae#0.00432921: 0.00596167	W_sebi#0.00206986: 0.00596167)#0.000434476: 1.33082e-05	((W_mellicola#0.00726863: 0.00402934	W_canadensis#0.000252034: 0.00402934)#0.00345605: 0.00190746	W_tropicalis#0.00104339: 0.0059368)#0.00120247: 3.81866e-05)#0.0308064; 5
((W_muriae#0.00432921: 0.00596167	W_sebi#0.0032028: 0.00596167)#0.00230273: 1.33082e-05	((W_mellicola#0.00726863: 0.00412856	W_canadensis#0.000252034: 0.00412856)#0.00557963: 0.00180824	W_tropicalis#0.00104339: 0.0059368)#0.00344307: 3.81866e-05)#0.0308064; 5
((W_muriae#0.00432921: 0.00594572	((W_mellicola#0.00726863: 0.00426989	W_canadensis#0.000252034: 0.00426989)#0.00539495: 0.00149576	W_tropicalis#0.000854477: 0.00576565)#0.00639698: 0.000180075)#0.00132244: 2.92587e-05	W_sebi#0.0032028: 0.00597498)#0.0308064; 5
((W_sebi#0.0032028: 0.00594572	((W_mellicola#0.00726863: 0.00440785	W_canadensis#0.000252034: 0.00440785)#0.00750618: 0.0013578	W_tropicalis#0.000854477: 0.00576565)#0.00446344: 0.000180075)#0.00132244: 2.92587e-05	W_muriae#0.00432921: 0.00597498)#0.0308064; 5
((W_sebi#0.0032028: 0.00594572	((W_mellicola#0.00726863: 0.00459374	W_canadensis#0.000252034: 0.00459374)#0.00720243: 0.00109687	W_tropicalis#0.000854477: 0.00569062)#0.00452229: 0.000255108)#0.00124837: 2.92587e-05	W_muriae#0.00432921: 0.00597498)#0.0287289; 5
((W_tropicalis#0.000854477: 0.00594572	((W_mellicola#0.00726863: 0.00477194	W_canadensis#0.000252034: 0.00477194)#0.00498346: 0.00111187	W_sebi#0.0032028: 0.00588381)#0.00302048: 6.19188e-05)#0.00124837: 2.92587e-05	W_muriae#0.00432921: 0.00597498)#0.0250879; 5
((W_tropicalis#0.000854477: 0.00593562	((W_mellicola#0.00726863: 0.00490706	W_sebi#0.0032028: 0.00490706)#0.00484623: 0.000905205	W_canadensis#0.000252034: 0.00581227)#0.00455233: 0.000123353)#0.00125049: 3.93637e-05	W_muriae#0.00432921: 0.00597498)#0.0229769; 5
((W_muriae#0.00432921: 0.00593562	((W_mellicola#0.00726863: 0.00474993	W_sebi#0.0032028: 0.00474993)#0.00417101: 0.00106234	W_canadensis#0.000252034: 0.00581227)#0.00455233: 0.000123353)#0.00125049: 4.4011e-05	W_tropicalis#0.00110761: 0.00597963)#0.0229591; 5
((W_tropicalis#0.00110761: 0.00591582	((W_mellicola#0.00726863: 0.00488856	W_sebi#0.0032028: 0.00488856)#0.00405273: 0.00098021	W_canadensis#0.000252034: 0.00586877)#0.0045085: 4.70462e-05)#0.00403243: 6.38133e-05	W_muriae#0.00432921: 0.00597963)#0.0245943; 5
((W_tropicalis#0.00109609: 0.00591582	((W_mellicola#0.00726863: 0.00488856	W_canadensis#0.000252034: 0.00488856)#0.00405273: 0.000810591	W_sebi#0.0032028: 0.00569915)#0.00464268: 0.000216666)#0.00403243: 6.38133e-05	W_muriae#0.00432921: 0.00597963)#0.0271426; 5
((W_tropicalis#0.000748825: 0.00591582	((W_mellicola#0.00726863: 0.00498629	W_canadensis#0.000252034: 0.00498629)#0.00620711: 0.000712858	W_sebi#0.0032028: 0.00569915)#0.00178612: 0.000216666)#0.00291878: 6.38133e-05	W_muriae#0.00432921: 0.00597963)#0.0271426; 5
((W_tropicalis#0.000748825: 0.00591582	((W_mellicola#0.00726863: 0.00498629	W_canadensis#0.000252034: 0.00498629)#0.00620711: 0.000639052	W_sebi#0.0032028: 0.00562534)#0.00519765: 0.000290472)#0.00473435: 6.38133e-05	W_muriae#0.00432921: 0.00597963)#0.0297481; 5
((W_muriae#0.00432921: 0.00591582	((W_mellicola#0.00726863: 0.00488373	W_canadensis#0.000252034: 0.00488373)#0.00633747: 0.000941101	W_sebi#0.0032028: 0.00582483)#0.00351378: 9.0985e-05)#0.00232303: 6.38133e-05	W_tropicalis#0.000748825: 0.00597963)#0.0278991; 5
((W_muriae#0.00432921: 0.00596842	((W_mellicola#0.00726863: 0.00464073	W_canadensis#0.000252034: 0.00464073)#0.00400264: 0.00128263	W_sebi#0.0032028: 0.00592335)#0.00345533: 4.50636e-05)#0.00230255: 1.12118e-05	W_tropicalis#0.000748825: 0.00597963)#0.0264419; 5
((W_muriae#0.00432921: 0.00593654	((W_mellicola#0.00726863: 0.00478412	W_canadensis#0.000252034: 0.00478412)#0.00388268: 0.00113924	W_sebi#0.0032028: 0.00592335)#0.0010526: 1.31822e-05)#0.00231492: 4.30932e-05	W_tropicalis#0.000748825: 0.00597963)#0.02817; 5
((W_muriae#0.00432921: 0.00593316	((W_sebi#0.0032028: 0.00469147	W_canadensis#0.000252034: 0.00469147)#0.00242807: 0.00123188	W_mellicola#0.00726863: 0.00592335)#0.0010526: 9.80813e-06)#0.00231623: 4.64673e-05	W_tropicalis#0.000748825: 0.00597963)#0.0255217; 5
((W_muriae#0.00432921: 0.00597425	((W_sebi#0.0032028: 0.0045067	W_canadensis#0.000252034: 0.0045067)#0.00252762: 0.00136085	W_mellicola#0.00950014: 0.00586755)#0.0024216: 0.000106699)#0.00139092: 5.38283e-06	W_tropicalis#0.000748825: 0.00597963)#0.0269891; 5
((W_muriae#0.00432921: 0.00590465	((W_sebi#0.0032028: 0.00436057	W_mellicola#0.006389: 0.00436057)#0.00261232: 0.00150698	W_canadensis#0.000252034: 0.00586755)#0.0024216: 3.71024e-05)#0.00350034: 7.49789e-05	W_tropicalis#0.000748825: 0.00597963)#0.0244864; 5
((W_canadensis#0.000252034: 0.0059476	((W_sebi#0.0032028: 0.00422591	W_mellicola#0.006389: 0.00422591)#0.00269556: 0.00160762	W_muriae#0.00432921: 0.00583353)#0.00335579: 0.000114071)#0.00347506: 3.2028e-05	W_tropicalis#0.000748825: 0.00597963)#0.0272019; 5
((W_canadensis#0.000252034: 0.0059476	((W_sebi#0.0032028: 0.00422591	W_mellicola#0.006389: 0.00422591)#0.00488297: 0.00140698	W_muriae#0.00432921: 0.00563289)#0.00347532: 0.000314711)#0.00456854: 3.2028e-05	W_tropicalis#0.000748825: 0.00597963)#0.0246671; 5
((W_muriae#0.00432921: 0.0059476	((W_sebi#0.0032028: 0.00416551	W_mellicola#0.006389: 0.00416551)#0.006745: 0.00169996	W_canadensis#0.000252034: 0.00586547)#0.00333752: 8.2135e-05)#0.00187965: 3.2028e-05	W_tropicalis#0.000748825: 0.00597963)#0.023786; 5
(((W_sebi#0.00355359: 0.00462174	W_mellicola#0.00708877: 0.00462174)#0.00566326: 0.00197728	(W_muriae#0.00480337: 0.00650789	W_canadensis#0.000279639: 0.00650789)#0.00687588: 9.11309e-05)#0.00208552: 3.55359e-05	W_tropicalis#0.000830841: 0.00663456)#0.0263912; 5
(((W_sebi#0.00311355: 0.00416442	W_mellicola#0.00621098: 0.00416442)#0.004825: 0.00161746	W_tropicalis#0.00072796: 0.00578188)#0.00182728: 3.11356e-05	(W_muriae#0.00420858: 0.00564345	W_canadensis#0.000245012: 0.00564345)#0.006087: 0.000169568)#0.0249656; 5
(((W_sebi#0.00311355: 0.00433863	W_mellicola#0.00621098: 0.00433863)#0.00463125: 0.00144325	W_tropicalis#0.00072796: 0.00578188)#0.00253539: 3.11356e-05	(W_muriae#0.00420858: 0.00573085	W_canadensis#0.000245012: 0.00573085)#0.00599417: 8.21693e-05)#0.0249656; 5
(((W_sebi#0.00331168: 0.00482377	W_mellicola#0.0066062: 0.00482377)#0.0077305: 0.00132603	W_tropicalis#0.000774282: 0.00614979)#0.00269673: 3.31168e-05	(W_muriae#0.00447638: 0.00610884	W_canadensis#0.000260602: 0.00610884)#0.00356534: 7.40696e-05)#0.0250876; 5
(((W_sebi#0.00331168: 0.00467677	W_mellicola#0.0066062: 0.00467677)#0.00576767: 0.00147923	(W_muriae#0.00447638: 0.00614376	W_canadensis#0.000260602: 0.00614376)#0.000662174: 1.22441e-05)#0.00269401: 2.69099e-05	W_tropicalis#0.000774282: 0.00618291)#0.0250876; 5
((W_muriae#0.00447638: 0.00616196	((W_sebi#0.00331168: 0.00445318	W_mellicola#0.0066062: 0.00445318)#0.00311935: 0.00169058	W_canadensis#0.000260602: 0.00614376)#0.00312571: 1.82034e-05)#0.0026914: 2.09505e-05	W_tropicalis#0.00126162: 0.00618291)#0.0269077; 5
((W_canadensis#0.000260602: 0.00615783	((W_sebi#0.00331168: 0.00445318	W_mellicola#0.0066062: 0.00445318)#0.00311935: 0.00161157	W_muriae#0.00447638: 0.00606475)#0.00316643: 9.30801e-05)#0.00269321: 2.50852e-05	W_tropicalis#0.00126162: 0.00618291)#0.0269077; 5
((W_muriae#0.00447638: 0.00614265	((W_sebi#0.00473727: 0.00454806	W_mellicola#0.0066062: 0.00454806)#0.00305427: 0.00138635	W_canadensis#0.000260602: 0.00593441)#0.00323597: 0.00020824)#0.00269986: 4.02597e-05	W_tropicalis#0.00126162: 0.00618291)#0.0269077; 5
((W_muriae#0.00447638: 0.00614265	((W_sebi#0.00356732: 0.00438121	W_mellicola#0.0066062: 0.00438121)#0.00477869: 0.00135816	W_canadensis#0.000260602: 0.00573936)#0.00535462: 0.000403289)#0.00417959: 4.02597e-05	W_tropicalis#0.00138967: 0.00618291)#0.0247062; 5
((W_muriae#0.00447638: 0.00614265	((W_sebi#0.00356732: 0.00422879	W_mellicola#0.0066062: 0.00422879)#0.00392323: 0.00164301	W_canadensis#0.000260602: 0.00587181)#0.00279581: 0.000270846)#0.00127271: 4.02597e-05	W_tropicalis#0.00138967: 0.00618291)#0.0275569; 5
((W_muriae#0.00414978: 0.00559901	((W_sebi#0.00330704: 0.00392025	W_mellicola#0.0061242: 0.00392025)#0.00363698: 0.00152314	W_canadensis#0.000241588: 0.00544339)#0.00259183: 0.000155623)#0.00405965: 0.000132784	W_tropicalis#0.00128828: 0.0057318)#0.0255463; 5
((W_muriae#0.00451843: 0.00609641	((W_sebi#0.00360083: 0.00402081	W_canadensis#0.00026305: 0.00402081)#0.00733526: 0.00190615	W_mellicola#0.00666825: 0.00592696)#0.00282207: 0.000169448)#0.0044203: 0.00014458	W_tropicalis#0.00140273: 0.00624099)#0.0251528; 5
((W_muriae#0.00451843: 0.00609641	((W_sebi#0.00360083: 0.0039315	W_canadensis#0.00026305: 0.0039315)#0.00531205: 0.00199546	W_mellicola#0.00553885: 0.00592696)#0.00385806: 0.000169448)#0.0044203: 0.00014458	W_tropicalis#0.00150808: 0.00624099)#0.027883; 5
((W_tropicalis#0.00150808: 0.00609641	((W_sebi#0.00360083: 0.0039315	W_canadensis#0.00026305: 0.0039315)#0.00385993: 0.00212563	W_mellicola#0.00553885: 0.00605713)#0.00377515: 3.92785e-05)#0.0044203: 0.00014458	W_muriae#0.00451843: 0.00624099)#0.0270069; 5
((W_muriae#0.00451843: 0.00622845	((W_sebi#0.00360083: 0.0039315	W_canadensis#0.00026305: 0.0039315)#0.00385993: 0.00220732	W_mellicola#0.00553885: 0.00613882)#0.00228617: 8.96337e-05)#0.00689887: 1.25351e-05	W_tropicalis#0.00150808: 0.00624099)#0.0248017; 5
((W_mellicola#0.00553885: 0.00620048	((W_sebi#0.00360083: 0.00376103	W_canadensis#0.00026305: 0.00376103)#0.00611827: 0.00237779	W_muriae#0.00451843: 0.00613882)#0.00228617: 6.16634e-05)#0.00692999: 4.05054e-05	W_tropicalis#0.00150808: 0.00624099)#0.0248017; 5
((W_mellicola#0.00553885: 0.00619906	((W_sebi#0.00360083: 0.00363147	W_canadensis#0.00026305: 0.00363147)#0.00489822: 0.00250735	W_muriae#0.00451843: 0.00613882)#0.00228617: 6.02451e-05)#0.00693157: 4.19237e-05	W_tropicalis#0.00150808: 0.00624099)#0.0217327; 5
((W_mellicola#0.00553885: 0.00615384	((W_sebi#0.00360083: 0.00354939	W_canadensis#0.00026305: 0.00354939)#0.00777961: 0.00258943	W_muriae#0.00451843: 0.00613882)#0.00228617: 1.50251e-05)#0.00698251: 8.71438e-05	W_tropicalis#0.00150808: 0.00624099)#0.0217327; 5
(((W_sebi#0.00360083: 0.00372831	W_canadensis#0.00026305: 0.00372831)#0.00628028: 0.00243119	(W_mellicola#0.00553885: 0.00613882	W_muriae#0.00451843: 0.00613882)#0.00228617: 2.06786e-05)#0.0100916: 8.14903e-05	W_tropicalis#0.00150808: 0.00624099)#0.0240617; 5
(((W_sebi#0.00360083: 0.00372831	W_canadensis#0.00026305: 0.00372831)#0.00628028: 0.00239526	W_tropicalis#0.00150808: 0.00612357)#0.0084529: 0.000117418	(W_mellicola#0.00553885: 0.00613882	W_muriae#0.00451843: 0.00613882)#0.00228617: 0.000102169)#0.0254332; 5
(((W_sebi#0.00360083: 0.00378182	W_canadensis#0.00026305: 0.00378182)#0.00619142: 0.00244084	W_tropicalis#0.00150808: 0.00622266)#0.0083183: 1.83291e-05	(W_mellicola#0.00553885: 0.00613882	W_muriae#0.00451843: 0.00613882)#0.00228617: 0.000102169)#0.0254332; 5
(((W_sebi#0.00360083: 0.00378182	W_canadensis#0.00026305: 0.00378182)#0.00883952: 0.00244114	(W_mellicola#0.00553885: 0.00613882	W_muriae#0.00451843: 0.00613882)#0.00228617: 8.41471e-05)#0.00449292: 1.80218e-05	W_tropicalis#0.00150808: 0.00624099)#0.023112; 5
(((W_sebi#0.00360083: 0.00399411	W_canadensis#0.00026305: 0.00399411)#0.0063315: 0.00222886	(W_mellicola#0.00553885: 0.00604579	W_muriae#0.00451843: 0.00604579)#0.0043986: 0.000177173)#0.00449292: 1.80218e-05	W_tropicalis#0.00150808: 0.00624099)#0.0253082; 5
((W_muriae#0.00451843: 0.00622297	(W_mellicola#0.00553885: 0.00604579	(W_sebi#0.00234311: 0.00389446	W_canadensis#0.00026305: 0.00389446)#0.00933812: 0.00215134)#0.00251209: 0.000177173)#0.00182445: 1.80218e-05	W_tropicalis#0.00150808: 0.00624099)#0.0278028; 5
((W_muriae#0.00451843: 0.00622297	(W_mellicola#0.00553885: 0.00604579	(W_sebi#0.00234311: 0.00396634	W_canadensis#0.00026305: 0.00396634)#0.00916889: 0.00207946)#0.00251209: 0.000177173)#0.00182445: 1.80218e-05	W_tropicalis#0.00188072: 0.00624099)#0.0300177; 5
((W_muriae#0.00451843: 0.00605121	W_tropicalis#0.00188072: 0.00605121)#0.00302318: 0.000189776	(W_mellicola#0.00553885: 0.00604579	(W_sebi#0.00234311: 0.00410247	W_canadensis#0.00026305: 0.00410247)#0.00766764: 0.00194332)#0.00251209: 0.000195195)#0.0273663; 5
((W_muriae#0.00422038: 0.00576535	W_tropicalis#0.000579395: 0.00576535)#0.00276827: 6.39587e-05	(W_sebi#0.00218855: 0.00578366	(W_mellicola#0.00517349: 0.00371982	W_canadensis#0.000245699: 0.00371982)#0.00737756: 0.00206383)#0.00229094: 4.56544e-05)#0.0231495; 5
((W_mellicola#0.00551816: 0.00396765	W_canadensis#0.000262068: 0.00396765)#0.00786907: 0.00225003	(W_sebi#0.00233436: 0.00616543	(W_muriae#0.00450155: 0.00614946	W_tropicalis#0.000791954: 0.00614946)#0.000402176: 1.59679e-05)#0.00115394: 5.22518e-05)#0.0218723; 5
((W_mellicola#0.00551816: 0.00410815	W_canadensis#0.000262068: 0.00410815)#0.00595328: 0.00210952	(W_muriae#0.00450155: 0.00620375	(W_sebi#0.00233436: 0.00614946	W_tropicalis#0.000791954: 0.00614946)#0.00169872: 5.42946e-05)#0.00114681: 1.39251e-05)#0.0218723; 5
((W_mellicola#0.00625695: 0.00452451	W_canadensis#0.000297154: 0.00452451)#0.00449588: 0.0025256	(W_sebi#0.00264688: 0.00703432	(W_muriae#0.00510423: 0.00681366	W_tropicalis#0.000897982: 0.00681366)#0.002744: 0.000220658)#0.000699383: 1.57895e-05)#0.0239879; 5
((W_mellicola#0.00625695: 0.00470923	W_canadensis#0.000297154: 0.00470923)#0.00431953: 0.00234088	(W_sebi#0.00264688: 0.00703432	(W_muriae#0.00510423: 0.00666352	W_tropicalis#0.000897982: 0.00666352)#0.00280583: 0.0003708)#0.00168722: 1.57895e-05)#0.0239879; 5
((W_mellicola#0.00625695: 0.004538	W_canadensis#0.000297154: 0.004538)#0.00448252: 0.00251211	(W_sebi#0.00488052: 0.00691313	(W_muriae#0.00510423: 0.00690264	W_tropicalis#0.000897982: 0.00690264)#0.00270863: 1.04948e-05)#0.00171679: 0.000136978)#0.0251505; 5
((W_mellicola#0.00565714: 0.00420125	W_canadensis#0.000648704: 0.00420125)#0.00395802: 0.00217302	(W_sebi#0.00441266: 0.00631454	(W_muriae#0.00461492: 0.00624093	W_tropicalis#0.0014041: 0.00624093)#0.000343415: 7.36031e-05)#0.00153646: 5.97322e-05)#0.024158; 5
((W_mellicola#0.00565714: 0.00408538	W_canadensis#0.0007486: 0.00408538)#0.00407027: 0.00228889	(W_sebi#0.00441266: 0.00635108	(W_muriae#0.00461492: 0.00624093	W_tropicalis#0.00237479: 0.00624093)#0.000647046: 0.000110143)#0.00155821: 2.31925e-05)#0.024158; 5
((W_mellicola#0.00565714: 0.00422715	W_canadensis#0.0007486: 0.00422715)#0.00393376: 0.00214712	(W_tropicalis#0.00237479: 0.00634363	(W_muriae#0.00461492: 0.00624093	W_sebi#0.00441266: 0.00624093)#0.00185836: 0.000102694)#0.00382426: 3.06412e-05)#0.0258655; 5
((W_mellicola#0.00565714: 0.00422715	W_canadensis#0.0007486: 0.00422715)#0.00393376: 0.00214712	(W_tropicalis#0.00237479: 0.00634363	(W_muriae#0.00461492: 0.00624093	W_sebi#0.00441266: 0.00624093)#0.00185836: 0.000102694)#0.00382426: 3.06412e-05)#0.0281311; 5
((W_mellicola#0.0061534: 0.00451957	W_canadensis#0.00081427: 0.00451957)#0.00435307: 0.00241387	(W_sebi#0.00479975: 0.00690011	(W_muriae#0.00501976: 0.00678841	W_tropicalis#0.00258311: 0.00678841)#0.00202138: 0.000111703)#0.00415974: 3.33291e-05)#0.0277174; 5
((W_mellicola#0.0061534: 0.00473447	W_canadensis#0.00081427: 0.00473447)#0.00415548: 0.00219897	(W_sebi#0.00479975: 0.00684679	(W_muriae#0.00501976: 0.00678841	W_tropicalis#0.00258311: 0.00678841)#0.00169906: 5.83857e-05)#0.00419213: 8.66461e-05)#0.0257795; 5
((W_mellicola#0.00549979: 0.00437222	W_canadensis#0.000970904: 0.00437222)#0.00359461: 0.00182475	(W_muriae#0.00448656: 0.00601129	(W_sebi#0.00352317: 0.00600576	W_tropicalis#0.00230874: 0.00600576)#0.00153416: 5.52915e-06)#0.00381431: 0.00018568)#0.0253106; 5
((W_mellicola#0.00611498: 0.00509693	W_canadensis#0.00107951: 0.00509693)#0.00381192: 0.00179322	(W_tropicalis#0.00256699: 0.0068101	(W_sebi#0.00391726: 0.00667755	W_muriae#0.00498842: 0.00667755)#0.00170577: 0.000132551)#0.00416225: 8.00467e-05)#0.025044; 5
(W_tropicalis#0.00256699: 0.00689015	((W_mellicola#0.00611498: 0.00516687	W_canadensis#0.00107951: 0.00516687)#0.00376032: 0.00155459	(W_sebi#0.00391726: 0.00667755	W_muriae#0.00498842: 0.00667755)#0.00170577: 4.39085e-05)#0.00239199: 0.000168689)#0.025044; 5
((W_sebi#0.00391726: 0.00679116	W_muriae#0.00498842: 0.00679116)#0.00167723: 9.89886e-05	((W_mellicola#0.00611498: 0.00502274	W_canadensis#0.00107951: 0.00502274)#0.00469911: 0.00169872	W_tropicalis#0.00256699: 0.00672146)#0.00239199: 0.000168689)#0.0231431; 5
((W_sebi#0.00391726: 0.00679116	W_muriae#0.00498842: 0.00679116)#0.00167723: 9.89886e-05	((W_mellicola#0.00611498: 0.00485609	W_canadensis#0.00107951: 0.00485609)#0.00244308: 0.00177203	W_tropicalis#0.00256699: 0.00662813)#0.00242568: 0.000262024)#0.0207115; 5
((W_sebi#0.00391726: 0.00688364	W_muriae#0.00498842: 0.00688364)#0.00236968: 6.50758e-06	((W_mellicola#0.00611498: 0.005016	W_canadensis#0.00107951: 0.005016)#0.00422049: 0.00161213	W_tropicalis#0.00256699: 0.00662813)#0.00541197: 0.000262024)#0.0207115; 5
((W_sebi#0.00391726: 0.00688364	W_muriae#0.00498842: 0.00688364)#0.000277445: 6.50758e-06	((W_mellicola#0.00611498: 0.00509056	W_canadensis#0.00107951: 0.00509056)#0.00415867: 0.00145753	W_tropicalis#0.00256699: 0.00654809)#0.00547812: 0.000342062)#0.0207115; 5
((W_sebi#0.0034939: 0.00603957	W_muriae#0.00444929: 0.00603957)#0.00193899: 0.000105924	((W_mellicola#0.0054541: 0.00466606	W_canadensis#0.000962838: 0.00466606)#0.00360932: 0.00109173	W_tropicalis#0.00228956: 0.00575779)#0.00344957: 0.000387703)#0.0184731; 5
((W_sebi#0.0034939: 0.00605453	W_muriae#0.00444929: 0.00605453)#0.00351503: 9.09562e-05	((W_mellicola#0.0054541: 0.00458437	W_canadensis#0.000962838: 0.00458437)#0.00531733: 0.00130832	W_tropicalis#0.00228956: 0.00589269)#0.0033706: 0.000252803)#0.0184731; 5
((W_sebi#0.0034939: 0.00605453	W_muriae#0.00444929: 0.00605453)#0.00351503: 9.09562e-05	((W_mellicola#0.00763327: 0.00480188	W_canadensis#0.000962838: 0.00480188)#0.00507648: 0.00109081	W_tropicalis#0.00228956: 0.00589269)#0.0033706: 0.000252803)#0.0184731; 5
((W_sebi#0.0034939: 0.00607295	W_muriae#0.00444929: 0.00607295)#0.00350437: 7.25439e-05	((W_mellicola#0.00763327: 0.00480188	W_canadensis#0.000962838: 0.00480188)#0.00507648: 0.00128847	W_tropicalis#0.00147765: 0.00609035)#0.0032612: 5.51364e-05)#0.0212939; 5
((W_sebi#0.0034939: 0.00589635	W_muriae#0.00444929: 0.00589635)#0.00360932: 0.000249138	((W_tropicalis#0.00147765: 0.00469904	W_canadensis#0.000962838: 0.00469904)#0.00518758: 0.00139132	W_mellicola#0.00763327: 0.00609035)#0.00111224: 5.51364e-05)#0.0231749; 5
((W_tropicalis#0.00147765: 0.00487915	W_canadensis#0.000962838: 0.00487915)#0.00713863: 0.00126634	((W_sebi#0.0034939: 0.00607276	W_muriae#0.00444929: 0.00607276)#0.00197819: 1.1051e-05	W_mellicola#0.00763327: 0.00608381)#0.00172776: 6.16779e-05)#0.0260859; 5
((W_tropicalis#0.00147765: 0.00508086	W_canadensis#0.000962838: 0.00508086)#0.00685522: 0.00106463	((W_mellicola#0.00763327: 0.00607276	W_muriae#0.00444929: 0.00607276)#0.00129596: 4.29322e-07	W_sebi#0.0034939: 0.00607319)#0.00403985: 7.22995e-05)#0.0260859; 5
((W_tropicalis#0.0013418: 0.00490714	W_canadensis#0.000962838: 0.00490714)#0.00709791: 0.00123835	((W_mellicola#0.00763327: 0.00607276	W_muriae#0.00444929: 0.00607276)#0.000318789: 4.29322e-07	W_sebi#0.0034939: 0.00607319)#0.00152096: 7.22995e-05)#0.0282127; 5
((W_tropicalis#0.0013418: 0.00484154	W_canadensis#0.000962838: 0.00484154)#0.00402113: 0.00130395	((W_sebi#0.0034939: 0.00607276	W_muriae#0.00444929: 0.00607276)#0.00071881: 4.65543e-06	W_mellicola#0.0066876: 0.00607742)#0.0015199: 6.80734e-05)#0.0257961; 5
((W_tropicalis#0.0013418: 0.00468092	W_canadensis#0.000962838: 0.00468092)#0.0041591: 0.00146457	((W_sebi#0.0034939: 0.00607276	W_mellicola#0.0066876: 0.00607276)#0.00071881: 1.63808e-05	W_muriae#0.00444929: 0.00608914)#0.00151697: 5.63481e-05)#0.0246747; 5
(W_muriae#0.00444929: 0.00614549	((W_sebi#0.0034939: 0.005993	W_mellicola#0.0066876: 0.005993)#0.00265167: 0.000124349	(W_tropicalis#0.00113692: 0.00481375	W_canadensis#0.000962838: 0.00481375)#0.00404434: 0.0013036)#0.00150998: 2.81439e-05)#0.0225745; 5
(W_muriae#0.00444929: 0.00614549	((W_sebi#0.0034939: 0.005993	W_mellicola#0.0066876: 0.005993)#0.00265167: 0.000124349	(W_tropicalis#0.00113692: 0.00466939	W_canadensis#0.00027156: 0.00466939)#0.00416938: 0.00144796)#0.00150998: 2.81439e-05)#0.0261607; 5
(W_muriae#0.00444929: 0.00614549	((W_sebi#0.0034939: 0.005993	(W_tropicalis#0.00113692: 0.00453529	W_canadensis#0.00027156: 0.00453529)#0.00429265: 0.00145771)#0.00265167: 0.000124349	W_mellicola#0.0066876: 0.00611735)#0.00150998: 2.81439e-05)#0.0279047; 5
(W_muriae#0.00444929: 0.00614549	((W_tropicalis#0.00113692: 0.005993	(W_sebi#0.0034939: 0.00453529	W_canadensis#0.00027156: 0.00453529)#0.0022227: 0.00145771)#0.00265167: 0.000124349	W_mellicola#0.0066876: 0.00611735)#0.00150998: 2.81439e-05)#0.0248161; 5
(W_muriae#0.00444929: 0.00614549	((W_sebi#0.0034939: 0.005993	(W_tropicalis#0.00113692: 0.00461713	W_canadensis#0.00027156: 0.00461713)#0.0040844: 0.00137587)#0.0055952: 0.000124349	W_mellicola#0.0066876: 0.00611735)#0.00150998: 2.81439e-05)#0.0248161; 5
(W_muriae#0.00444929: 0.00614549	((W_sebi#0.0034939: 0.00608224	(W_tropicalis#0.00113692: 0.0044659	W_canadensis#0.00027156: 0.0044659)#0.00422271: 0.00161634)#0.00381786: 1.54677e-05	W_mellicola#0.0066876: 0.00609771)#0.00151484: 4.77851e-05)#0.0248161; 5
(W_muriae#0.00444929: 0.00614549	((W_canadensis#0.00027156: 0.00608224	(W_tropicalis#0.00113692: 0.00432194	W_sebi#0.0034939: 0.00432194)#0.00436337: 0.0017603)#0.00381786: 5.70647e-05	W_mellicola#0.0066876: 0.0061393)#0.00150458: 6.18807e-06)#0.0283076; 5
(W_muriae#0.00444929: 0.00614549	((W_canadensis#0.00027156: 0.00608224	(W_tropicalis#0.00113692: 0.00456888	W_sebi#0.00591047: 0.00456888)#0.00412753: 0.00151336)#0.00381786: 2.58622e-05	W_mellicola#0.0066876: 0.0061081)#0.00151227: 3.73906e-05)#0.0257591; 5
(W_muriae#0.00444929: 0.00614549	((W_canadensis#0.00027156: 0.00608224	(W_tropicalis#0.00113692: 0.0047586	W_sebi#0.00591047: 0.0047586)#0.00274185: 0.00132363)#0.00381786: 2.83452e-05	W_mellicola#0.0066876: 0.00611058)#0.00151165: 3.49075e-05)#0.0257591; 5
(W_muriae#0.00444929: 0.00614549	((W_canadensis#0.00027156: 0.00608224	(W_tropicalis#0.00094735: 0.00493868	W_sebi#0.00450702: 0.00493868)#0.00264188: 0.00114356)#0.00203005: 3.24626e-05	W_mellicola#0.0066876: 0.0061147)#0.00151063: 3.07901e-05)#0.02259; 5
(W_muriae#0.00444929: 0.00614549	((W_canadensis#0.00027156: 0.00608224	W_mellicola#0.0066876: 0.00608224)#0.00203005: 3.24626e-05	(W_tropicalis#0.00094735: 0.0051646	W_sebi#0.00450702: 0.0051646)#0.00252631: 0.000950096)#0.000802794: 3.07901e-05)#0.024744; 5
(W_muriae#0.00510966: 0.00705761	((W_canadensis#0.000311865: 0.00698497	W_mellicola#0.00768018: 0.00698497)#0.00233135: 3.72808e-05	(W_tropicalis#0.00108796: 0.00609376	W_sebi#0.00517596: 0.00609376)#0.00282384: 0.000928491)#0.00189061: 3.536e-05)#0.0312393; 5
(W_muriae#0.00510966: 0.00705761	((W_canadensis#0.000311865: 0.00698497	W_mellicola#0.00768018: 0.00698497)#0.000965961: 2.38057e-05	(W_tropicalis#0.00108796: 0.00588379	W_sebi#0.00380941: 0.00588379)#0.00292462: 0.00112498)#0.00189425: 4.88351e-05)#0.0312393; 5
(W_muriae#0.00510966: 0.00705761	((W_canadensis#0.000311865: 0.00696551	W_mellicola#0.00768018: 0.00696551)#0.00252718: 1.8562e-06	(W_tropicalis#0.00108796: 0.00601069	W_sebi#0.00380941: 0.00601069)#0.00286287: 0.000956678)#0.0019055: 9.02426e-05)#0.0288468; 5
(W_muriae#0.00510966: 0.00705761	((W_canadensis#0.000311865: 0.00696551	(W_tropicalis#0.00108796: 0.00613928	W_sebi#0.00519373: 0.00613928)#0.0028029: 0.000826228)#0.000384588: 1.8562e-06	W_mellicola#0.00768018: 0.00696737)#0.0019055: 9.02426e-05)#0.0265117; 5
(W_muriae#0.00510966: 0.00705761	((W_canadensis#0.000311865: 0.00696551	(W_tropicalis#0.00108796: 0.00622181	W_sebi#0.00519373: 0.00622181)#0.00276573: 0.000743704)#0.00191905: 4.41461e-05	W_mellicola#0.00768018: 0.00700966)#0.00189401: 4.79527e-05)#0.0294706; 5
(W_muriae#0.00441346: 0.00609601	((W_canadensis#0.000269373: 0.00601646	(W_tropicalis#0.000939722: 0.00531348	W_sebi#0.00448608: 0.00531348)#0.00241614: 0.000702981)#0.00316887: 3.81312e-05	W_mellicola#0.00663375: 0.00605459)#0.00278663: 4.14191e-05)#0.0254553; 5
(W_muriae#0.00441346: 0.00609601	((W_canadensis#0.000269373: 0.00601646	(W_tropicalis#0.000939722: 0.00531348	W_sebi#0.00448608: 0.00531348)#0.00241614: 0.000702981)#0.000953014: 3.26025e-06	W_mellicola#0.00663375: 0.00601972)#0.00280278: 7.629e-05)#0.0275953; 5
(W_muriae#0.00441346: 0.00609601	((W_sebi#0.00448608: 0.00601646	(W_tropicalis#0.000939722: 0.00541006	W_canadensis#0.000269373: 0.00541006)#0.00357583: 0.000606394)#0.000953014: 4.12735e-06	W_mellicola#0.00663375: 0.00602059)#0.00280237: 7.54229e-05)#0.0289145; 5
(W_muriae#0.00467165: 0.00645263	((W_sebi#0.00474852: 0.00636842	(W_tropicalis#0.000994697: 0.00554452	W_canadensis#0.000482958: 0.00554452)#0.00390929: 0.000823899)#0.000804259: 4.36881e-06	W_mellicola#0.00702183: 0.00637279)#0.00296631: 7.98352e-05)#0.0328707; 5
(W_muriae#0.00467165: 0.00645263	((W_mellicola#0.00702183: 0.00636842	(W_tropicalis#0.000994697: 0.00568263	W_canadensis#0.000482958: 0.00568263)#0.002241: 0.000685789)#0.00099707: 4.36881e-06	W_sebi#0.00474852: 0.00637279)#0.00296631: 7.98352e-05)#0.0336361; 5
(W_muriae#0.00467165: 0.00645263	((W_mellicola#0.00702183: 0.00636842	(W_tropicalis#0.000994697: 0.00553442	W_canadensis#0.000482958: 0.00553442)#0.00230101: 0.000834005)#0.00099707: 4.36881e-06	W_sebi#0.00474852: 0.00637279)#0.00453052: 7.98352e-05)#0.0313242; 5
(W_muriae#0.00467165: 0.00645263	((W_mellicola#0.00702183: 0.00636842	(W_tropicalis#0.000994697: 0.00536317	W_canadensis#0.000482958: 0.00536317)#0.00471088: 0.00100525)#0.00099707: 3.40228e-05	W_sebi#0.00474852: 0.00640245)#0.00450954: 5.01812e-05)#0.0325458; 5
(W_muriae#0.00467165: 0.00645263	((W_mellicola#0.00702183: 0.00636842	(W_tropicalis#0.000994697: 0.00513879	W_canadensis#0.000482958: 0.00513879)#0.00491657: 0.00122963)#0.00102195: 5.39434e-05	W_sebi#0.00474852: 0.00642237)#0.00449555: 3.02606e-05)#0.0358275; 5
(W_muriae#0.00396894: 0.00548202	((W_mellicola#0.00596559: 0.00538956	(W_tropicalis#0.000845073: 0.00421968	W_canadensis#0.000410311: 0.00421968)#0.00260061: 0.00116988)#0.00266923: 6.67453e-05	W_sebi#0.00403424: 0.00545631)#0.00381932: 2.57088e-05)#0.027841; 5
(W_muriae#0.00396894: 0.00548202	((W_mellicola#0.00596559: 0.00538956	(W_tropicalis#0.000845073: 0.00416732	W_canadensis#0.000410311: 0.00416732)#0.00263328: 0.00122224)#0.00266923: 6.67453e-05	W_sebi#0.00403424: 0.00545631)#0.00281815: 2.57088e-05)#0.029927; 5
((W_mellicola#0.00596559: 0.0052788	(W_tropicalis#0.000845073: 0.00416732	W_canadensis#0.000410311: 0.00416732)#0.00263328: 0.00111148)#0.00272523: 0.000203214	(W_muriae#0.00396894: 0.00545631	W_sebi#0.00403424: 0.00545631)#0.00281815: 2.57088e-05)#0.0323523; 5
((W_mellicola#0.00596559: 0.00514612	(W_tropicalis#0.000845073: 0.00406604	W_canadensis#0.000410311: 0.00406604)#0.00269888: 0.00108009)#0.00279549: 0.000335891	(W_muriae#0.00396894: 0.00536132	W_sebi#0.00403424: 0.00536132)#0.00286808: 0.000120698)#0.0286431; 5
(W_sebi#0.00403424: 0.00548202	(W_muriae#0.00396894: 0.00536132	(W_mellicola#0.00596559: 0.00514612	(W_tropicalis#0.000711173: 0.00423435	W_canadensis#0.000410311: 0.00423435)#0.0025916: 0.000911772)#0.00130768: 0.000215194)#0.0055819: 0.000120698)#0.0286431; 5
(W_sebi#0.00403424: 0.00548202	(W_muriae#0.00396894: 0.00543633	(W_mellicola#0.00596559: 0.00528576	(W_tropicalis#0.000711173: 0.00414599	W_canadensis#0.000410311: 0.00414599)#0.00264684: 0.00113978)#0.00356968: 0.000150569)#0.00214751: 4.56849e-05)#0.0276026; 5
(W_sebi#0.00403424: 0.00548202	(W_muriae#0.00396894: 0.00543633	(W_mellicola#0.00596559: 0.00528576	(W_tropicalis#0.00165246: 0.00414599	W_canadensis#0.000410311: 0.00414599)#0.00264684: 0.00113978)#0.00356968: 0.000150569)#0.000755291: 4.56849e-05)#0.0290659; 5
(W_sebi#0.00403424: 0.00548202	(W_muriae#0.00396894: 0.00543633	(W_mellicola#0.00596559: 0.00528576	(W_tropicalis#0.00165246: 0.00428461	W_canadensis#0.000410311: 0.00428461)#0.00490091: 0.00100115)#0.0013727: 0.000150569)#0.00394164: 4.56849e-05)#0.0290659; 5
(W_sebi#0.00403424: 0.00548202	(W_muriae#0.00396894: 0.00543633	(W_tropicalis#0.000733724: 0.00535713	(W_mellicola#0.00596559: 0.00451699	W_canadensis#0.000410311: 0.00451699)#0.00365494: 0.000840142)#0.00145662: 7.91979e-05)#0.00509075: 4.56849e-05)#0.0273288; 5
(W_sebi#0.00475965: 0.00646775	(W_muriae#0.00468261: 0.00645188	(W_tropicalis#0.000865657: 0.00632042	(W_mellicola#0.00703829: 0.00508088	W_canadensis#0.00048409: 0.00508088)#0.0045229: 0.00123953)#0.00171854: 0.000131464)#0.00597074: 1.5874e-05)#0.0289406; 5
(W_sebi#0.00475965: 0.00646775	(W_muriae#0.00468261: 0.00645188	(W_tropicalis#0.000865657: 0.00621181	(W_mellicola#0.00703829: 0.00521931	W_canadensis#0.00048409: 0.00521931)#0.00440294: 0.000992506)#0.00356355: 0.000240068)#0.00597074: 1.5874e-05)#0.0265197; 5
(W_sebi#0.00475965: 0.00646775	(W_muriae#0.00468261: 0.00645188	(W_tropicalis#0.000865657: 0.00635436	(W_mellicola#0.00703829: 0.00537695	W_canadensis#0.00157622: 0.00537695)#0.00427386: 0.000977406)#0.00348361: 9.75239e-05)#0.00377683: 1.5874e-05)#0.0235897; 5
(W_muriae#0.00468261: 0.00646775	(W_sebi#0.00475965: 0.00635361	(W_tropicalis#0.0013697: 0.00634501	(W_mellicola#0.00703829: 0.00548502	W_canadensis#0.00157622: 0.00548502)#0.00166209: 0.000859986)#0.00159252: 8.6003e-06)#0.00383525: 0.000114144)#0.0254506; 5
(W_muriae#0.00468261: 0.00646775	(W_sebi#0.00475965: 0.00645624	(W_tropicalis#0.0013697: 0.00634501	(W_mellicola#0.00703829: 0.00531616	W_canadensis#0.00157622: 0.00531616)#0.00171489: 0.00102885)#0.00332239: 0.000111231)#0.00377428: 1.15136e-05)#0.0277471; 5
(W_sebi#0.00475965: 0.00646775	(W_muriae#0.00468261: 0.00642178	(W_tropicalis#0.00119712: 0.00642106	(W_mellicola#0.00703829: 0.00521489	W_canadensis#0.00123844: 0.00521489)#0.00333652: 0.00120618)#0.00236777: 7.13875e-07)#0.00379453: 4.59772e-05)#0.0304108; 5
(W_sebi#0.00475965: 0.00646775	(W_muriae#0.00468261: 0.00646088	(W_tropicalis#0.00119712: 0.00621231	(W_mellicola#0.00703829: 0.0053375	W_canadensis#0.00123844: 0.0053375)#0.00325988: 0.00087481)#0.00361092: 0.000248573)#0.00274199: 6.87566e-06)#0.0279763; 5
(W_muriae#0.00409137: 0.00565112	(W_sebi#0.00415869: 0.00564511	(W_tropicalis#0.00104597: 0.00554294	(W_mellicola#0.00614962: 0.00454012	W_canadensis#0.000449472: 0.00454012)#0.00292573: 0.00100282)#0.00308954: 0.000102174)#0.00239578: 6.00753e-06)#0.024444; 5
(W_muriae#0.00409137: 0.00565112	(W_tropicalis#0.00104597: 0.00564511	(W_sebi#0.00415869: 0.00560886	(W_mellicola#0.00614962: 0.00468221	W_canadensis#0.000449472: 0.00468221)#0.00283694: 0.000926653)#0.00443504: 3.62516e-05)#0.000717305: 6.00753e-06)#0.024444; 5
(W_muriae#0.00459425: 0.00634572	(W_tropicalis#0.00117454: 0.00632127	(W_sebi#0.00466985: 0.00629827	(W_mellicola#0.00690549: 0.00545682	W_canadensis#0.000504718: 0.00545682)#0.00306941: 0.000841449)#0.00332808: 2.3001e-05)#0.00270905: 2.44523e-05)#0.0293072; 5
(W_muriae#0.00459425: 0.00634572	(W_tropicalis#0.00117454: 0.00630904	(W_sebi#0.00466985: 0.00627702	(W_mellicola#0.00690549: 0.00570159	W_canadensis#0.000496473: 0.00570159)#0.00293764: 0.00057543)#0.00333935: 3.20195e-05)#0.0027143: 3.66809e-05)#0.0293072; 5
(W_muriae#0.00459425: 0.00634572	(W_tropicalis#0.00117454: 0.00630904	(W_sebi#0.00466985: 0.00622049	(W_mellicola#0.00690549: 0.00550694	W_canadensis#0.000496473: 0.00550694)#0.00304147: 0.000713551)#0.00336969: 8.85507e-05)#0.000913483: 3.66809e-05)#0.0293072; 5
(W_muriae#0.00459425: 0.00634572	((W_mellicola#0.00690549: 0.00569628	W_canadensis#0.000496473: 0.00569628)#0.00294037: 0.000612762	(W_sebi#0.00466985: 0.00598737	W_tropicalis#0.00117454: 0.00598737)#0.00350089: 0.00032167)#0.00345509: 3.66809e-05)#0.0263843; 5
(W_muriae#0.00459425: 0.00634572	(W_tropicalis#0.00117454: 0.00629816	(W_sebi#0.00466985: 0.00616054	(W_mellicola#0.00690549: 0.00587748	W_canadensis#0.000496473: 0.00587748)#0.00284972: 0.000283067)#0.00183595: 0.000137621)#0.00223081: 4.75548e-05)#0.0237331; 5
(W_muriae#0.00459425: 0.00634572	(W_tropicalis#0.00128985: 0.00623939	(W_sebi#0.00466985: 0.00616054	(W_mellicola#0.00690549: 0.00607314	W_canadensis#0.000496473: 0.00607314)#0.00275791: 8.73991e-05)#0.00183595: 7.88426e-05)#0.00225182: 0.000106334)#0.0266089; 5
((W_sebi#0.00466985: 0.00629983	(W_mellicola#0.00690549: 0.00607314	W_canadensis#0.000496473: 0.00607314)#0.00275791: 0.000226692)#0.00179536: 4.58837e-05	(W_tropicalis#0.00128985: 0.00623939	W_muriae#0.00459425: 0.00623939)#0.000790921: 0.000106334)#0.0266089; 5
((W_sebi#0.00466985: 0.0061642	(W_mellicola#0.00690549: 0.00607314	W_canadensis#0.000496473: 0.00607314)#0.00275791: 9.10588e-05)#0.00183486: 0.000181516	(W_tropicalis#0.00128985: 0.00623939	W_muriae#0.00459425: 0.00623939)#0.000790921: 0.000106334)#0.0252671; 5
((W_sebi#0.00466985: 0.00615724	(W_mellicola#0.00690549: 0.00593408	W_canadensis#0.00103006: 0.00593408)#0.00282254: 0.000223158)#0.00183693: 0.000188477	(W_tropicalis#0.00128985: 0.00633225	W_muriae#0.00459425: 0.00633225)#0.000779322: 1.34646e-05)#0.0231986; 5
(W_tropicalis#0.00156232: 0.00634572	((W_sebi#0.00466985: 0.00626261	(W_mellicola#0.00690549: 0.00593408	W_canadensis#0.000845759: 0.00593408)#0.00282254: 0.000328529)#0.00180603: 7.23116e-05	W_muriae#0.00459425: 0.00633492)#0.000778993: 1.07945e-05)#0.0240552; 5
(W_tropicalis#0.00156232: 0.00634572	((W_sebi#0.00466985: 0.00625737	W_muriae#0.00459425: 0.00625737)#0.00066285: 7.75507e-05	(W_mellicola#0.00690549: 0.00593408	W_canadensis#0.000845759: 0.00593408)#0.00505731: 0.00040084)#0.000778993: 1.07945e-05)#0.0266504; 5
(W_tropicalis#0.00156232: 0.00634572	((W_sebi#0.00276427: 0.00631789	W_muriae#0.00459425: 0.00631789)#0.00368882: 1.33573e-05	(W_mellicola#0.00690549: 0.00593408	W_canadensis#0.000845759: 0.00593408)#0.00191017: 0.000397163)#0.000348979: 1.44719e-05)#0.0245758; 5
(W_tropicalis#0.00131972: 0.00634572	((W_sebi#0.00276427: 0.00631789	W_muriae#0.00459425: 0.00631789)#0.00251293: 1.33573e-05	(W_mellicola#0.00690549: 0.0058375	W_canadensis#0.000845759: 0.0058375)#0.00194177: 0.000493749)#0.0026114: 1.44719e-05)#0.0266465; 5
(W_tropicalis#0.00164058: 0.00634572	((W_sebi#0.00445761: 0.00631789	(W_mellicola#0.00690549: 0.00566255	W_canadensis#0.000845759: 0.00566255)#0.00200176: 0.000655338)#0.00251293: 1.85555e-05	W_muriae#0.00459425: 0.00633644)#0.00260925: 9.27371e-06)#0.02866; 5
(W_tropicalis#0.00156321: 0.00634572	((W_muriae#0.00459425: 0.00631789	(W_mellicola#0.00690549: 0.0054446	W_canadensis#0.000845759: 0.0054446)#0.00208189: 0.00087329)#0.00251293: 1.47958e-05	W_sebi#0.00445761: 0.00633269)#0.0026108: 1.30334e-05)#0.0256877; 5
(W_tropicalis#0.0014335: 0.00581916	((W_muriae#0.00421303: 0.00579364	(W_mellicola#0.00633248: 0.00478406	W_canadensis#0.00077558: 0.00478406)#0.00199245: 0.00100958)#0.00230441: 1.81845e-05	W_sebi#0.00408773: 0.00581183)#0.000413546: 7.33552e-06)#0.0266586; 5
(W_tropicalis#0.0014335: 0.00581916	((W_muriae#0.00421303: 0.00579364	(W_mellicola#0.00633248: 0.00473354	W_canadensis#0.00077558: 0.00473354)#0.00513276: 0.00106011)#0.00459674: 1.79822e-05	W_sebi#0.00408773: 0.00581163)#0.00284465: 7.53779e-06)#0.0241423; 5
(W_tropicalis#0.0014335: 0.00581916	((W_muriae#0.00421303: 0.00579364	(W_mellicola#0.00633248: 0.0048823	W_canadensis#0.000599836: 0.0048823)#0.00497636: 0.000911343)#0.00459674: 3.11553e-06	W_sebi#0.00408773: 0.00579676)#0.00285195: 2.24044e-05)#0.0241423; 5
(W_tropicalis#0.00156592: 0.00635669	((W_muriae#0.0046022: 0.00617302	(W_mellicola#0.00691743: 0.00533329	W_canadensis#0.000655244: 0.00533329)#0.00166748: 0.000839725)#0.00207826: 0.000159204	W_sebi#0.00446532: 0.00633222)#0.000801903: 2.4474e-05)#0.0263723; 5
(W_tropicalis#0.00156592: 0.00635669	((W_sebi#0.00446532: 0.00617302	(W_mellicola#0.00691743: 0.00533329	W_canadensis#0.000655244: 0.00533329)#0.0047754: 0.000839725)#0.00318554: 0.000159204	W_muriae#0.0046022: 0.00633222)#0.00286621: 2.4474e-05)#0.0245708; 5
(W_tropicalis#0.00156592: 0.00635669	((W_sebi#0.00446532: 0.006292	W_muriae#0.0046022: 0.006292)#0.00133974: 4.02151e-05	(W_mellicola#0.00691743: 0.00520199	W_canadensis#0.000655244: 0.00520199)#0.00405219: 0.00113023)#0.00286621: 2.4474e-05)#0.0272322; 5
(W_tropicalis#0.00156592: 0.00635669	((W_sebi#0.00446532: 0.006292	W_muriae#0.0046022: 0.006292)#0.00133974: 3.01307e-05	(W_mellicola#0.00691743: 0.00502744	W_canadensis#0.000655244: 0.00502744)#0.00419288: 0.0012947)#0.00287078: 3.45584e-05)#0.0241777; 5
(W_tropicalis#0.00156592: 0.00635669	((W_sebi#0.00446532: 0.006292	(W_mellicola#0.00691743: 0.00507855	W_canadensis#0.000655244: 0.00507855)#0.00415068: 0.00121345)#0.00247167: 2.18185e-05	W_muriae#0.0046022: 0.00631382)#0.00287456: 4.28705e-05)#0.0265076; 5
(W_tropicalis#0.00156592: 0.00635669	((W_sebi#0.00446532: 0.00623001	W_muriae#0.0046022: 0.00623001)#0.00249626: 3.17637e-05	(W_mellicola#0.00582007: 0.00507855	W_canadensis#0.000655244: 0.00507855)#0.00415068: 0.00118322)#0.00289845: 9.49196e-05)#0.0248548; 5
((W_mellicola#0.00582007: 0.0049983	W_canadensis#0.000655244: 0.0049983)#0.00421732: 0.00135839	((W_sebi#0.00446532: 0.00616873	W_muriae#0.0046022: 0.00616873)#0.00367687: 0.000104297	W_tropicalis#0.00139986: 0.00627303)#0.00289325: 8.36631e-05)#0.0248548; 5
(W_tropicalis#0.00139986: 0.00635669	((W_sebi#0.00446532: 0.00622201	W_muriae#0.0046022: 0.00622201)#0.00364538: 1.19175e-05	(W_mellicola#0.00582007: 0.00514075	W_canadensis#0.000655244: 0.00514075)#0.00410046: 0.00109318)#0.0029114: 0.000122763)#0.0248548; 5
(W_tropicalis#0.00139986: 0.00635669	((W_sebi#0.00446532: 0.00622201	W_muriae#0.0046022: 0.00622201)#0.00165278: 0.000129719	(W_mellicola#0.00582007: 0.00492092	W_canadensis#0.000655244: 0.00492092)#0.00666661: 0.00143081)#0.00170747: 4.96201e-06)#0.0272613; 5
((W_sebi#0.00405877: 0.00565552	W_muriae#0.00418318: 0.00565552)#0.00150229: 0.000122418	(W_tropicalis#0.00127241: 0.00577342	(W_mellicola#0.00529017: 0.00452712	W_canadensis#0.000595586: 0.00452712)#0.00502851: 0.00124631)#0.000906333: 4.51023e-06)#0.0261178; 5
((W_mellicola#0.00529017: 0.00437723	W_canadensis#0.000595586: 0.00437723)#0.00407831: 0.0014007	(W_tropicalis#0.00127241: 0.00573647	(W_sebi#0.00405877: 0.0057211	W_muriae#0.00418318: 0.0057211)#0.00148507: 1.53619e-05)#0.000793794: 4.14696e-05)#0.0261178; 5
((W_mellicola#0.00529017: 0.00455957	W_canadensis#0.000595586: 0.00455957)#0.0063617: 0.00121836	(W_tropicalis#0.00127241: 0.00576675	(W_sebi#0.00405877: 0.0057211	W_muriae#0.00418318: 0.0057211)#0.000344917: 4.56504e-05)#0.00247762: 1.1181e-05)#0.0253021; 5
((W_mellicola#0.00529017: 0.00469856	W_canadensis#0.000595586: 0.00469856)#0.00407725: 0.00107937	(W_tropicalis#0.00209929: 0.00574732	(W_sebi#0.00405877: 0.0057211	W_muriae#0.00418318: 0.0057211)#0.000344917: 2.62218e-05)#0.00248599: 3.06097e-05)#0.0253021; 5
((W_mellicola#0.00529017: 0.00461965	W_canadensis#0.000595586: 0.00461965)#0.0041469: 0.00115829	(W_tropicalis#0.00209929: 0.00575209	(W_sebi#0.00405877: 0.00553732	W_muriae#0.00418318: 0.00553732)#0.00205663: 0.000214771)#0.00133592: 2.58399e-05)#0.0278769; 5
((W_mellicola#0.00529017: 0.00480232	W_canadensis#0.000595586: 0.00480232)#0.00398916: 0.000975617	(W_tropicalis#0.00209929: 0.00575209	(W_sebi#0.00405877: 0.00569913	W_muriae#0.00418318: 0.00569913)#0.00199824: 5.29646e-05)#0.000874182: 2.58399e-05)#0.0292381; 5
((W_sebi#0.00405877: 0.00569913	W_muriae#0.00418318: 0.00569913)#0.00199824: 7.88045e-05	(W_tropicalis#0.000599552: 0.00575209	(W_mellicola#0.00529017: 0.00480232	W_canadensis#0.000595586: 0.00480232)#0.00248927: 0.000949777)#0.00227645: 2.58399e-05)#0.0320389; 5
((W_mellicola#0.00529017: 0.00480232	W_canadensis#0.000595586: 0.00480232)#0.00248927: 0.000975617	(W_tropicalis#0.000599552: 0.00575209	(W_sebi#0.00405877: 0.00559553	W_muriae#0.00418318: 0.00559553)#0.00203524: 0.000156566)#0.000960233: 2.58399e-05)#0.0307264; 5
((W_mellicola#0.00628822: 0.00495165	W_canadensis#0.000595586: 0.00495165)#0.00241419: 0.00082628	(W_muriae#0.00418318: 0.00575209	(W_sebi#0.00405877: 0.00546681	W_tropicalis#0.000599552: 0.00546681)#0.00208316: 0.000285285)#0.00312089: 2.58399e-05)#0.0295197; 5
(W_muriae#0.00418318: 0.00577793	((W_mellicola#0.00628822: 0.00506578	W_canadensis#0.000595586: 0.00506578)#0.0023598: 0.00068631	(W_sebi#0.00405877: 0.00555187	W_tropicalis#0.00224654: 0.00555187)#0.00205124: 0.000200224)#0.00312089: 2.58399e-05)#0.027196; 5
((W_mellicola#0.00628822: 0.00522131	W_canadensis#0.000595586: 0.00522131)#0.00228951: 0.000556624	(W_muriae#0.00418318: 0.00575209	(W_sebi#0.00240438: 0.00555187	W_tropicalis#0.00224654: 0.00555187)#0.00205124: 0.000200224)#0.000673775: 2.58399e-05)#0.027196; 5
((W_mellicola#0.00628822: 0.00522131	W_canadensis#0.000595586: 0.00522131)#0.00228951: 0.000556624	(W_sebi#0.00413506: 0.00574352	(W_muriae#0.00418318: 0.00572255	W_tropicalis#0.00224654: 0.00572255)#0.00304366: 2.09758e-05)#0.00103635: 3.44122e-05)#0.027196; 5
((W_mellicola#0.00628822: 0.00510346	W_canadensis#0.000595586: 0.00510346)#0.00234238: 0.000674471	(W_muriae#0.00418318: 0.00574352	(W_sebi#0.00413506: 0.00572255	W_tropicalis#0.00224654: 0.00572255)#0.00304366: 2.09758e-05)#0.00103635: 3.44122e-05)#0.0295398; 5
((W_mellicola#0.00628822: 0.00515767	W_canadensis#0.000595586: 0.00515767)#0.00231776: 0.000620267	(W_muriae#0.00418318: 0.00566003	(W_sebi#0.00413506: 0.00563256	W_tropicalis#0.00224654: 0.00563256)#0.00126585: 2.74682e-05)#0.00221273: 0.000117907)#0.0275168; 5
((W_mellicola#0.00628822: 0.00495334	W_canadensis#0.000595586: 0.00495334)#0.0040769: 0.000824598	(W_tropicalis#0.00224654: 0.00573604	(W_sebi#0.00413506: 0.00563256	W_muriae#0.00418318: 0.00563256)#0.00126585: 0.000103482)#0.0021834: 4.18931e-05)#0.0256399; 5
((W_mellicola#0.00628822: 0.0048068	W_canadensis#0.000595586: 0.0048068)#0.00420118: 0.000971131	(W_muriae#0.00418318: 0.00573604	(W_sebi#0.00413506: 0.00563256	W_tropicalis#0.0028894: 0.00563256)#0.00336964: 0.000103482)#0.0021834: 4.18931e-05)#0.0278; 5
((W_sebi#0.00413506: 0.00573287	W_tropicalis#0.0028894: 0.00573287)#0.00540246: 4.50668e-05	(W_muriae#0.00418318: 0.00553644	(W_mellicola#0.00512006: 0.00462873	W_canadensis#0.000595586: 0.00462873)#0.00436281: 0.000907715)#0.00226212: 0.000241495)#0.0269217; 5
((W_sebi#0.00500816: 0.00686503	W_tropicalis#0.00146619: 0.00686503)#0.00661781: 0.00013289	(W_muriae#0.00506644: 0.00670544	(W_mellicola#0.00620115: 0.00578789	W_canadensis#0.000721341: 0.00578789)#0.005118: 0.000917546)#0.00273976: 0.000292486)#0.0294896; 5
((W_sebi#0.00470849: 0.00656065	W_tropicalis#0.00137846: 0.00656065)#0.00612093: 1.85489e-05	(W_muriae#0.00476329: 0.00649939	(W_mellicola#0.0058301: 0.00554022	W_canadensis#0.000678179: 0.00554022)#0.00186453: 0.000959171)#0.00391511: 7.9809e-05)#0.0287024; 5
(((W_muriae#0.00476329: 0.00635304	(W_mellicola#0.0058301: 0.00554022	W_canadensis#0.000678179: 0.00554022)#0.00186453: 0.000812819)#0.0040053: 0.000192451	W_tropicalis#0.00137846: 0.00654549)#0.00613511: 3.37104e-05	W_sebi#0.00470849: 0.0065792)#0.0265447; 5
(((W_muriae#0.00476329: 0.0064022	(W_mellicola#0.0058301: 0.00534922	W_canadensis#0.000678179: 0.00534922)#0.00447509: 0.00105298)#0.00397454: 0.000143283	W_tropicalis#0.00122102: 0.00654549)#0.00422148: 3.37104e-05	W_sebi#0.00470849: 0.0065792)#0.0265447; 5
(((W_muriae#0.00476329: 0.0064022	(W_mellicola#0.0058301: 0.00551853	W_canadensis#0.000678179: 0.00551853)#0.00612269: 0.00088367)#0.002316: 8.53569e-05	W_tropicalis#0.00122102: 0.00648756)#0.00425917: 9.1637e-05	W_sebi#0.00271251: 0.0065792)#0.0241781; 5
(((W_muriae#0.00476329: 0.0064022	(W_mellicola#0.0058301: 0.00543825	W_canadensis#0.000678179: 0.00543825)#0.00621309: 0.000963958)#0.002316: 5.60773e-05	W_tropicalis#0.00122102: 0.00645828)#0.00427848: 0.000120917	W_sebi#0.00389005: 0.0065792)#0.0253369; 5
(((W_muriae#0.00476329: 0.0064022	(W_mellicola#0.0058301: 0.0052142	W_canadensis#0.000570274: 0.0052142)#0.00288783: 0.00118801)#0.002316: 0.000140109	W_tropicalis#0.00122102: 0.00654231)#0.00422353: 3.68846e-05	W_sebi#0.00389005: 0.0065792)#0.0229836; 5
(((W_tropicalis#0.00105737: 0.00646942	(W_mellicola#0.0058301: 0.00516168	W_canadensis#0.00066174: 0.00516168)#0.00291721: 0.00130774)#0.00447636: 7.28956e-05	W_muriae#0.00476329: 0.00654231)#0.000689683: 3.68846e-05	W_sebi#0.00389005: 0.0065792)#0.0264549; 5
(((W_mellicola#0.0058301: 0.00646942	(W_tropicalis#0.00105737: 0.00516168	W_canadensis#0.00066174: 0.00516168)#0.00291721: 0.00130774)#0.00317415: 7.28956e-05	W_muriae#0.00476329: 0.00654231)#0.00268605: 3.68846e-05	W_sebi#0.00389005: 0.0065792)#0.0257257; 5
(((W_mellicola#0.0058301: 0.00646942	(W_tropicalis#0.00105737: 0.00538588	W_canadensis#0.00066174: 0.00538588)#0.00279578: 0.00108354)#0.0018529: 7.28956e-05	W_sebi#0.00389005: 0.00654231)#0.00268605: 3.68846e-05	W_muriae#0.00476329: 0.0065792)#0.0233627; 5
(((W_sebi#0.00389005: 0.0064685	(W_tropicalis#0.00105737: 0.0055379	W_canadensis#0.00066174: 0.0055379)#0.00271903: 0.000930605)#0.00185316: 6.80647e-05	W_mellicola#0.0058301: 0.00653657)#0.00376752: 4.26312e-05	W_muriae#0.00476329: 0.0065792)#0.0225047; 5
(((W_sebi#0.00389005: 0.00655417	(W_tropicalis#0.00105737: 0.0054013	W_canadensis#0.00066174: 0.0054013)#0.00278779: 0.00115286)#0.00518953: 3.61137e-06	W_muriae#0.00476329: 0.00655778)#0.000954037: 2.14217e-05	W_mellicola#0.0058301: 0.0065792)#0.0241434; 5
(((W_sebi#0.00389005: 0.00642733	W_muriae#0.00476329: 0.00642733)#0.00273567: 0.000127255	(W_tropicalis#0.00105737: 0.00554113	W_canadensis#0.00066174: 0.00554113)#0.00271745: 0.00101345)#0.00172992: 2.46175e-05	W_mellicola#0.0058301: 0.0065792)#0.0257008; 5
((((W_tropicalis#0.00105737: 0.00554113	W_canadensis#0.00066174: 0.00554113)#0.00271745: 0.000886194	W_muriae#0.00476329: 0.00642733)#0.00273567: 0.000127255	W_sebi#0.00389005: 0.00655458)#0.00172992: 2.46175e-05	W_mellicola#0.00479117: 0.0065792)#0.0257008; 5
(((W_sebi#0.00389005: 0.00626404	W_muriae#0.00476329: 0.00626404)#0.00121162: 0.000290546	(W_tropicalis#0.00141777: 0.00554113	W_canadensis#0.000608052: 0.00554113)#0.00440996: 0.00101345)#0.00172992: 2.46175e-05	W_mellicola#0.00479117: 0.0065792)#0.0257008; 5
(((W_sebi#0.00389005: 0.00626404	W_muriae#0.00476329: 0.00626404)#0.000891033: 0.000173034	(W_tropicalis#0.00141777: 0.00547598	W_canadensis#0.000608052: 0.00547598)#0.00446243: 0.000961088)#0.00412806: 0.000142129	W_mellicola#0.00479117: 0.0065792)#0.0257008; 5
(((W_sebi#0.00389005: 0.00626404	W_muriae#0.00476329: 0.00626404)#0.00226759: 0.000173034	W_mellicola#0.00479117: 0.00643707)#0.00412806: 0.000142129	(W_tropicalis#0.00141777: 0.0054123	W_canadensis#0.000608052: 0.0054123)#0.00572824: 0.0011669)#0.0272593; 5
(((W_sebi#0.00389005: 0.00620888	W_muriae#0.00476329: 0.00620888)#0.00228774: 0.000228191	W_mellicola#0.00479117: 0.00643707)#0.00172879: 0.000142129	(W_tropicalis#0.00141777: 0.00553518	W_canadensis#0.000608052: 0.00553518)#0.00434603: 0.00104402)#0.0248615; 5
(((W_tropicalis#0.00141777: 0.00532819	W_canadensis#0.000608052: 0.00532819)#0.00451486: 0.00110888	W_mellicola#0.00479117: 0.00643707)#0.00172879: 0.000142129	(W_sebi#0.00389005: 0.00607993	W_muriae#0.00476329: 0.00607993)#0.00233626: 0.000499268)#0.0272882; 5
(((W_tropicalis#0.00141777: 0.00551106	W_canadensis#0.000608052: 0.00551106)#0.00631542: 0.00104216	(W_sebi#0.00389005: 0.006202	W_muriae#0.00476329: 0.006202)#0.00229027: 0.000351222)#0.00169815: 2.59773e-05	W_mellicola#0.00479117: 0.0065792)#0.026186; 5
(((W_tropicalis#0.00284294: 0.00551106	W_canadensis#0.000608052: 0.00551106)#0.00631542: 0.00105092	(W_sebi#0.00389005: 0.00609948	W_muriae#0.00476329: 0.00609948)#0.00232877: 0.000462503)#0.00169588: 1.722e-05	W_mellicola#0.00479117: 0.0065792)#0.026186; 5
(((W_tropicalis#0.00284294: 0.00540442	W_canadensis#0.000608052: 0.00540442)#0.00277985: 0.00115755	(W_sebi#0.00389005: 0.00594694	W_muriae#0.00476329: 0.00594694)#0.0023885: 0.000615041)#0.00112093: 1.722e-05	W_mellicola#0.00479117: 0.0065792)#0.0243735; 5
((W_mellicola#0.00479117: 0.00656198	(W_sebi#0.00389005: 0.00603927	W_muriae#0.00476329: 0.00603927)#0.00489092: 0.00052271)#0.00112093: 1.722e-05	(W_tropicalis#0.00284294: 0.00525928	W_canadensis#0.000608052: 0.00525928)#0.00535897: 0.00131992)#0.0243735; 5
((W_muriae#0.00476329: 0.00656198	(W_sebi#0.00389005: 0.00614251	W_mellicola#0.00479117: 0.00614251)#0.00480872: 0.000419466)#0.000914231: 1.722e-05	(W_tropicalis#0.00079274: 0.00532103	W_canadensis#0.000608052: 0.00532103)#0.00243751: 0.00125816)#0.0265396; 5
((W_muriae#0.00476329: 0.00640536	(W_sebi#0.00389005: 0.00614251	W_mellicola#0.00479117: 0.00614251)#0.00480872: 0.000262843)#0.00304472: 0.000173843	(W_tropicalis#0.00079274: 0.00513931	W_canadensis#0.000608052: 0.00513931)#0.00553561: 0.00143989)#0.028524; 5
((W_sebi#0.00389005: 0.00640536	(W_muriae#0.00476329: 0.00629289	W_mellicola#0.00479117: 0.00629289)#0.00684642: 0.000112462)#0.00544363: 0.000173843	(W_tropicalis#0.00079274: 0.00527271	W_canadensis#0.000608052: 0.00527271)#0.00293437: 0.00130649)#0.0262088; 5
(((W_tropicalis#0.00079274: 0.00542789	W_canadensis#0.000608052: 0.00542789)#0.00404243: 0.00104769	(W_muriae#0.00476329: 0.00629289	W_mellicola#0.00479117: 0.00629289)#0.00466426: 0.00018268)#0.00743038: 0.000103624	W_sebi#0.00389005: 0.0065792)#0.0229506; 5
(((W_tropicalis#0.00079274: 0.00555271	W_canadensis#0.000608052: 0.00555271)#0.00395155: 0.000982083	W_sebi#0.00389005: 0.00653479)#0.00611694: 4.44039e-05	(W_muriae#0.00476329: 0.00651396	W_mellicola#0.00479117: 0.00651396)#0.00450597: 6.52427e-05)#0.0254537; 5
(((W_muriae#0.00476329: 0.00654125	W_mellicola#0.00479117: 0.00654125)#0.00232111: 1.44518e-05	W_sebi#0.00389005: 0.0065557)#0.00609743: 2.34965e-05	(W_tropicalis#0.00079274: 0.00572719	W_canadensis#0.000608052: 0.00572719)#0.00216528: 0.000852004)#0.0277012; 5
(((W_sebi#0.00389005: 0.00654125	W_mellicola#0.0065422: 0.00654125)#0.000461981: 3.26961e-05	W_muriae#0.00476329: 0.00657395)#0.00340534: 5.25216e-06	(W_tropicalis#0.00079274: 0.00585874	W_canadensis#0.000608052: 0.00585874)#0.00367152: 0.000720456)#0.0253453; 5
(((W_tropicalis#0.00079274: 0.00570491	W_canadensis#0.000608052: 0.00570491)#0.00377052: 0.000869034	W_muriae#0.00476329: 0.00657395)#0.00141157: 5.25216e-06	(W_sebi#0.00389005: 0.0065003	W_mellicola#0.0065422: 0.0065003)#0.00242166: 7.88954e-05)#0.023206; 5
(((W_tropicalis#0.00079274: 0.00553317	W_canadensis#0.000608052: 0.00553317)#0.00388755: 0.00104319	(W_sebi#0.00389005: 0.0065003	W_mellicola#0.0065422: 0.0065003)#0.00242166: 7.60642e-05)#0.00141105: 2.83115e-06	W_muriae#0.00476329: 0.0065792)#0.024172; 5
(((W_tropicalis#0.00079274: 0.00553317	W_canadensis#0.000608052: 0.00553317)#0.00388755: 0.00104319	W_muriae#0.00476329: 0.00657637)#0.00141105: 2.83115e-06	(W_sebi#0.00389005: 0.0065003	W_mellicola#0.0065422: 0.0065003)#0.00081846: 7.88954e-05)#0.0217541; 5
(((W_tropicalis#0.00079274: 0.00553317	W_canadensis#0.000608052: 0.00553317)#0.00260919: 0.00104319	W_muriae#0.00476329: 0.00657637)#0.00141105: 2.83115e-06	(W_sebi#0.00389005: 0.00647606	W_mellicola#0.0065422: 0.00647606)#0.000821524: 0.000103142)#0.0217541; 5
(((W_tropicalis#0.00079274: 0.00541984	W_canadensis#0.000608052: 0.00541984)#0.00429329: 0.00115653	W_muriae#0.00476329: 0.00657637)#0.00086116: 2.83115e-06	(W_sebi#0.00389005: 0.0063133	W_mellicola#0.0065422: 0.0063133)#0.00303297: 0.0002659)#0.0203806; 5
(((W_tropicalis#0.000910954: 0.00530026	W_canadensis#0.000608052: 0.00530026)#0.00647707: 0.00127611	W_muriae#0.00476329: 0.00657637)#0.00285563: 2.83115e-06	(W_sebi#0.00389005: 0.00645376	W_mellicola#0.0065422: 0.00645376)#0.00296696: 0.000125438)#0.0238891; 5
(((W_tropicalis#0.00114694: 0.00519705	W_canadensis#0.000608052: 0.00519705)#0.0050714: 0.00137932	W_muriae#0.00476329: 0.00657637)#0.00285563: 2.83115e-06	(W_sebi#0.00389005: 0.00654378	W_mellicola#0.0065422: 0.00654378)#0.00292614: 3.54234e-05)#0.0263277; 5
(((W_tropicalis#0.00114694: 0.00527747	W_canadensis#0.000608052: 0.00527747)#0.00499412: 0.0012989	W_muriae#0.00476329: 0.00657637)#0.000592572: 2.83115e-06	(W_sebi#0.00389005: 0.00644372	W_mellicola#0.0065422: 0.00644372)#0.00297158: 0.00013548)#0.0290886; 5
(((W_tropicalis#0.00114694: 0.00539033	W_canadensis#0.000608052: 0.00539033)#0.00488956: 0.00118604	(W_sebi#0.00389005: 0.00653109	W_mellicola#0.0065422: 0.00653109)#0.00293183: 4.52817e-05)#0.000592572: 2.83115e-06	W_muriae#0.00476329: 0.0065792)#0.0278384; 5
((W_mellicola#0.00751648: 0.00657637	(W_sebi#0.00389005: 0.00653109	(W_tropicalis#0.00114694: 0.00558033	W_canadensis#0.000608052: 0.00558033)#0.00243223: 0.000950756)#0.00118028: 4.52817e-05)#0.000592572: 2.83115e-06	W_muriae#0.00476329: 0.0065792)#0.0252277; 5
((W_mellicola#0.00751648: 0.00655025	(W_sebi#0.00389005: 0.00653109	(W_tropicalis#0.00114694: 0.00580225	W_canadensis#0.000608052: 0.00580225)#0.00233921: 0.000728834)#0.00118028: 1.9168e-05)#0.000594935: 2.89448e-05	W_muriae#0.00476329: 0.0065792)#0.0252277; 5
((W_mellicola#0.00751648: 0.00655443	(W_sebi#0.00291907: 0.00653109	(W_tropicalis#0.00114694: 0.00558834	W_canadensis#0.000608052: 0.00558834)#0.00242875: 0.000942743)#0.0010712: 2.33454e-05)#0.00183742: 2.47675e-05	W_muriae#0.00476329: 0.0065792)#0.0234045; 5
(((W_tropicalis#0.00114694: 0.00558834	W_canadensis#0.000608052: 0.00558834)#0.00242875: 0.000961057	(W_sebi#0.00291907: 0.00653109	W_mellicola#0.00751648: 0.00653109)#0.0010712: 1.83136e-05)#0.00183883: 2.97993e-05	W_muriae#0.00476329: 0.0065792)#0.0222575; 5
(((W_tropicalis#0.00114367: 0.00552055	W_canadensis#0.000608052: 0.00552055)#0.00245857: 0.00104975	(W_sebi#0.00291907: 0.00653109	W_mellicola#0.00751648: 0.00653109)#0.0010712: 3.92106e-05)#0.00183299: 8.90225e-06	W_muriae#0.00476329: 0.0065792)#0.0222575; 5
((W_muriae#0.00476329: 0.00654409	(W_sebi#0.00291907: 0.00653109	W_mellicola#0.00751648: 0.00653109)#0.00127437: 1.30077e-05)#0.00184033: 3.51051e-05	(W_tropicalis#0.00157598: 0.00561075	W_canadensis#0.000608052: 0.00561075)#0.00241905: 0.000968451)#0.0198952; 5
(((W_tropicalis#0.00157598: 0.00582162	W_canadensis#0.000680591: 0.00582162)#0.00233142: 0.000749278	(W_sebi#0.00291907: 0.00653109	W_mellicola#0.00751648: 0.00653109)#0.00127437: 3.98149e-05)#0.00183282: 8.29794e-06	W_muriae#0.00476329: 0.0065792)#0.0219972; 5
(((W_tropicalis#0.000958202: 0.00604999	W_canadensis#0.000680591: 0.00604999)#0.00224342: 0.000526962	(W_sebi#0.00291907: 0.00643686	W_mellicola#0.00751648: 0.00643686)#0.00129674: 0.000140091)#0.00145027: 2.2482e-06	W_muriae#0.00476329: 0.0065792)#0.0219972; 5
(((W_tropicalis#0.000958202: 0.00609511	W_canadensis#0.000728253: 0.00609511)#0.00356808: 0.000481839	(W_sebi#0.00291907: 0.00629065	W_mellicola#0.00751648: 0.00629065)#0.00132688: 0.000286299)#0.00145027: 2.2482e-06	W_muriae#0.00476329: 0.0065792)#0.0229129; 5
((W_sebi#0.00291907: 0.00657695	((W_tropicalis#0.00186419: 0.00597811	W_canadensis#0.000728253: 0.00597811)#0.00363792: 0.000400226	W_mellicola#0.00751648: 0.00637833)#0.0021461: 0.000198617)#0.00145027: 2.2482e-06	W_muriae#0.00476329: 0.0065792)#0.0238418; 5
((W_sebi#0.00291907: 0.00657695	((W_tropicalis#0.00186419: 0.00597811	W_canadensis#0.000728253: 0.00597811)#0.00363792: 0.000530026	W_mellicola#0.00751648: 0.00650813)#0.00462754: 6.88167e-05)#0.000823271: 2.2482e-06	W_muriae#0.00476329: 0.0065792)#0.023281; 5
((W_sebi#0.00291907: 0.00657695	W_muriae#0.00476329: 0.00657695)#0.00229482: 2.2482e-06	((W_tropicalis#0.00186419: 0.00597811	W_canadensis#0.000728253: 0.00597811)#0.00363792: 0.000530026	W_mellicola#0.00751648: 0.00650813)#0.00325605: 7.10649e-05)#0.023281; 5
((W_sebi#0.00291907: 0.00657695	W_muriae#0.00476329: 0.00657695)#0.000277311: 2.2482e-06	((W_tropicalis#0.00186419: 0.0058567	W_canadensis#0.000728253: 0.0058567)#0.00147101: 0.000651435	W_mellicola#0.00751648: 0.00650813)#0.00231354: 7.10649e-05)#0.0213611; 5
((((W_tropicalis#0.00186419: 0.00593903	W_canadensis#0.000405778: 0.00593903)#0.00145062: 0.000569101	W_mellicola#0.00751648: 0.00650813)#0.00231354: 6.9422e-05	W_muriae#0.00476329: 0.00657756)#0.00142564: 1.6429e-06	W_sebi#0.00291907: 0.0065792)#0.0197433; 5
((((W_tropicalis#0.00186419: 0.00578548	W_canadensis#0.000405778: 0.00578548)#0.00148912: 0.000700674	W_mellicola#0.00751648: 0.00648616)#0.00373017: 9.23775e-05	W_muriae#0.00476329: 0.00657853)#0.00334615: 6.66042e-07	W_sebi#0.00291907: 0.0065792)#0.0197433; 5
(((W_muriae#0.00476329: 0.00648616	W_mellicola#0.00751648: 0.00648616)#0.00151859: 9.23775e-05	(W_tropicalis#0.00186419: 0.00587548	W_canadensis#0.000405778: 0.00587548)#0.00315142: 0.000703053)#0.00136237: 6.66042e-07	W_sebi#0.00291907: 0.0065792)#0.0197433; 5
(((W_muriae#0.00476329: 0.00649309	W_mellicola#0.00751648: 0.00649309)#0.00151696: 8.54385e-05	W_sebi#0.00291907: 0.00657853)#0.00136237: 6.66042e-07	(W_tropicalis#0.00186419: 0.00587548	W_canadensis#0.000405778: 0.00587548)#0.00160586: 0.000703719)#0.0228099; 5
(((W_muriae#0.00476329: 0.00649309	W_mellicola#0.00751648: 0.00649309)#0.00151696: 4.07046e-06	W_sebi#0.00291907: 0.00649716)#0.00375047: 8.20341e-05	(W_tropicalis#0.00186419: 0.00565329	W_canadensis#0.000405778: 0.00565329)#0.00166898: 0.000925913)#0.0246144; 5
(((W_muriae#0.00476329: 0.00649309	W_mellicola#0.00751648: 0.00649309)#0.00151696: 4.07046e-06	W_sebi#0.00291907: 0.00649716)#0.00375047: 8.20341e-05	(W_tropicalis#0.00186419: 0.00565329	W_canadensis#0.000405778: 0.00565329)#0.00422082: 0.000925913)#0.0266726; 5
(((W_muriae#0.00476329: 0.00648965	W_mellicola#0.00751648: 0.00648965)#0.00151777: 4.71462e-05	W_sebi#0.00291907: 0.00653679)#0.00372773: 4.24062e-05	(W_tropicalis#0.00186419: 0.00565329	W_canadensis#0.000405778: 0.00565329)#0.00422082: 0.000925913)#0.0248149; 5
(((W_muriae#0.00476329: 0.00652975	W_mellicola#0.00751648: 0.00652975)#0.0016596: 6.56353e-06	W_sebi#0.00291907: 0.00653632)#0.000925422: 4.28805e-05	(W_tropicalis#0.00186419: 0.00573908	W_canadensis#0.000405778: 0.00573908)#0.00415772: 0.000840115)#0.0277749; 5
(((W_sebi#0.00291907: 0.00652975	W_mellicola#0.00751648: 0.00652975)#0.000888933: 2.21808e-05	W_muriae#0.00476329: 0.00655194)#0.000923216: 2.72632e-05	(W_tropicalis#0.00186419: 0.0058231	W_canadensis#0.000405778: 0.0058231)#0.00229494: 0.000756101)#0.0253063; 5
(((W_sebi#0.00291907: 0.00652975	W_mellicola#0.00751648: 0.00652975)#0.00216977: 1.14426e-05	(W_tropicalis#0.00186419: 0.0058231	W_canadensis#0.000405778: 0.0058231)#0.00372299: 0.0007181)#0.00240498: 3.80014e-05	W_muriae#0.00476329: 0.0065792)#0.0228653; 5
((((W_tropicalis#0.00102535: 0.00572392	W_canadensis#0.000405778: 0.00572392)#0.00378749: 0.000805832	W_mellicola#0.00751648: 0.00652975)#0.000642006: 1.14426e-05	W_sebi#0.00291907: 0.0065412)#0.00307521: 3.80014e-05	W_muriae#0.00476329: 0.0065792)#0.0255731; 5
((((W_tropicalis#0.00102535: 0.00586974	W_canadensis#0.000405778: 0.00586974)#0.0036934: 0.000660012	W_mellicola#0.00751648: 0.00652975)#0.00189901: 2.59375e-05	W_sebi#0.00291907: 0.00655569)#0.00515421: 2.35065e-05	W_muriae#0.00476329: 0.0065792)#0.0255731; 5
(((W_sebi#0.00320032: 0.00715889	W_mellicola#0.00824068: 0.00715889)#0.00208198: 1.6489e-05	(W_tropicalis#0.00109919: 0.00663657	W_canadensis#0.000444874: 0.00663657)#0.00392645: 0.000538811)#0.00566022: 3.77189e-05	W_muriae#0.00522223: 0.0072131)#0.0248132; 5
((((W_tropicalis#0.00109919: 0.00663657	W_canadensis#0.000444874: 0.00663657)#0.00392645: 0.000493143	W_mellicola#0.00824068: 0.00712971)#0.00341578: 8.15666e-05	W_sebi#0.00320032: 0.00721128)#0.00245428: 1.8201e-06	W_muriae#0.00522223: 0.0072131)#0.0273387; 5
((W_muriae#0.00522223: 0.00721128	W_sebi#0.00320032: 0.00721128)#0.00125949: 1.8201e-06	((W_tropicalis#0.00109919: 0.00681094	W_canadensis#0.000444874: 0.00681094)#0.00382593: 0.000384909	W_mellicola#0.0063612: 0.00719585)#0.00338439: 1.72548e-05)#0.0301727; 5
((W_muriae#0.00522223: 0.00721128	W_sebi#0.00320032: 0.00721128)#0.00302016: 1.8201e-06	((W_tropicalis#0.00109919: 0.00696203	W_canadensis#0.000444874: 0.00696203)#0.00233433: 0.000233815	W_mellicola#0.0063612: 0.00719585)#0.00120425: 1.72548e-05)#0.0319625; 5
((W_muriae#0.00522223: 0.00721128	W_sebi#0.00320032: 0.00721128)#0.00218944: 1.8201e-06	((W_tropicalis#0.00107467: 0.00681813	W_canadensis#0.000444874: 0.00681813)#0.0023836: 0.000377716	W_mellicola#0.0063612: 0.00719585)#0.00255901: 1.72548e-05)#0.0301678; 5
((W_muriae#0.00474958: 0.0065586	((W_tropicalis#0.000977406: 0.00632549	W_canadensis#0.00040461: 0.00632549)#0.00212521: 6.43061e-05	W_mellicola#0.00578546: 0.0063898)#0.00238377: 0.000168804)#0.00199128: 1.65536e-06	W_sebi#0.00291066: 0.00656026)#0.0255225; 5
((W_mellicola#0.00578546: 0.0065586	((W_tropicalis#0.000977406: 0.00632549	W_canadensis#0.00040461: 0.00632549)#0.00212521: 0.000216025	W_muriae#0.00474958: 0.00654152)#0.00476276: 1.70854e-05)#0.00199128: 1.65536e-06	W_sebi#0.00291066: 0.00656026)#0.0222929; 5
((W_sebi#0.00291066: 0.00654842	((W_tropicalis#0.000977406: 0.00644212	W_canadensis#0.00040461: 0.00644212)#0.00208673: 3.25693e-05	W_muriae#0.00474958: 0.00647469)#0.00481192: 7.37289e-05)#0.00199438: 1.18405e-05	W_mellicola#0.00578546: 0.00656026)#0.0246778; 5
((W_sebi#0.00291066: 0.00649959	((W_tropicalis#0.000977406: 0.0063574	W_canadensis#0.00040461: 0.0063574)#0.00211454: 0.000110261	W_muriae#0.00474958: 0.00646766)#0.00273018: 3.19274e-05)#0.00467806: 6.06656e-05	W_mellicola#0.00578546: 0.00656026)#0.0264894; 5
((W_sebi#0.00291066: 0.00649924	((W_tropicalis#0.000977406: 0.0063574	W_muriae#0.00474958: 0.0063574)#0.00211454: 2.33847e-06	W_canadensis#0.00040461: 0.00635974)#0.00169595: 0.000139495)#0.00311498: 6.10197e-05	W_mellicola#0.00578546: 0.00656026)#0.0239706; 5
((W_sebi#0.00291066: 0.00644003	((W_tropicalis#0.000906897: 0.0063574	W_canadensis#0.00040461: 0.0063574)#0.00211454: 1.69411e-05	W_muriae#0.00474958: 0.00637434)#0.00169207: 6.56858e-05)#0.00480398: 0.000120227	W_mellicola#0.00578546: 0.00656026)#0.0268819; 5
((W_sebi#0.00291066: 0.0065386	((W_tropicalis#0.000616376: 0.0063574	W_canadensis#0.00040461: 0.0063574)#0.000797756: 1.69411e-05	W_muriae#0.00474958: 0.00637434)#0.00400255: 0.000164259)#0.00299088: 2.16537e-05	W_mellicola#0.00578546: 0.00656026)#0.0282308; 5
((W_sebi#0.00291066: 0.0065386	((W_tropicalis#0.000616376: 0.0063574	W_canadensis#0.00040461: 0.0063574)#0.000788664: 1.69411e-05	W_muriae#0.00474958: 0.00637434)#0.00400255: 0.000164259)#0.0020243: 2.16537e-05	W_mellicola#0.00578546: 0.00656026)#0.0307082; 5
((W_sebi#0.00291066: 0.00638542	((W_tropicalis#0.000616376: 0.0063574	W_muriae#0.00474958: 0.0063574)#0.000778138: 2.41453e-05	W_canadensis#0.00040461: 0.00638155)#0.00154833: 3.86914e-06)#0.00413623: 0.000174839	W_mellicola#0.00680779: 0.00656026)#0.0287026; 5
((W_sebi#0.00291066: 0.00638542	((W_tropicalis#0.000616376: 0.0063574	W_canadensis#0.00040461: 0.0063574)#0.000778138: 2.41453e-05	W_muriae#0.00474958: 0.00638155)#0.000191546: 3.86914e-06)#0.00413623: 0.000174839	W_mellicola#0.00680779: 0.00656026)#0.0302179; 5
(((W_tropicalis#0.00194199: 0.00641701	W_canadensis#0.00040461: 0.00641701)#0.00381162: 8.27288e-05	(W_sebi#0.00291066: 0.00625747	W_muriae#0.00474958: 0.00625747)#0.00329537: 0.000242264)#0.00406348: 6.05178e-05	W_mellicola#0.00680779: 0.00656026)#0.0284229; 5
(((W_tropicalis#0.00194199: 0.00632968	W_canadensis#0.00040461: 0.00632968)#0.00118668: 0.000182165	(W_sebi#0.00291066: 0.0063313	W_muriae#0.00474958: 0.0063313)#0.00325695: 0.00018055)#0.00190427: 4.84103e-05	W_mellicola#0.00680779: 0.00656026)#0.0297924; 5
(((W_tropicalis#0.00194199: 0.00642798	W_canadensis#0.00040461: 0.00642798)#0.00196647: 8.38676e-05	(W_sebi#0.00291066: 0.00614489	W_muriae#0.00474958: 0.00614489)#0.00226697: 0.000366957)#0.00322614: 4.84103e-05	W_mellicola#0.00680779: 0.00656026)#0.0297924; 5
(((W_tropicalis#0.00194199: 0.00637503	W_canadensis#0.00040461: 0.00637503)#0.0019828: 0.000129028	(W_sebi#0.00291066: 0.00633095	W_muriae#0.00474958: 0.00633095)#0.00220034: 0.000173106)#0.00323001: 5.62035e-05	W_mellicola#0.00680779: 0.00656026)#0.0274069; 5
(((W_tropicalis#0.00194199: 0.00644637	W_canadensis#0.00040461: 0.00644637)#0.000346881: 5.76794e-05	(W_sebi#0.00291066: 0.00641138	W_muriae#0.00474958: 0.00641138)#0.00334133: 9.26699e-05)#0.00323001: 5.62035e-05	W_mellicola#0.00680779: 0.00656026)#0.024307; 5
(((W_tropicalis#0.00194199: 0.00638008	W_canadensis#0.00040461: 0.00638008)#0.00218162: 0.000141875	(W_sebi#0.00291066: 0.00621762	W_muriae#0.00474958: 0.00621762)#0.00344547: 0.00030434)#0.00322114: 3.83011e-05	W_mellicola#0.00680779: 0.00656026)#0.0267762; 5
(((W_tropicalis#0.00194199: 0.006397	W_canadensis#0.00040461: 0.006397)#0.00217586: 6.49109e-05	W_mellicola#0.00680779: 0.00646191)#0.00325107: 9.83489e-05	(W_sebi#0.00291066: 0.0064073	W_muriae#0.00474958: 0.0064073)#0.00240146: 0.000152959)#0.0267762; 5
(((W_tropicalis#0.00194199: 0.00634061	W_canadensis#0.00040461: 0.00634061)#0.00219521: 0.000121299	W_mellicola#0.00680779: 0.00646191)#0.00325107: 9.83489e-05	(W_sebi#0.00291066: 0.0064073	W_muriae#0.00474958: 0.0064073)#0.00473237: 0.000152959)#0.0253721; 5
(((W_tropicalis#0.00194199: 0.00624678	W_canadensis#0.00040461: 0.00624678)#0.00222818: 0.000283194	W_mellicola#0.00680779: 0.00652997)#0.00110688: 3.02857e-05	(W_sebi#0.00291066: 0.00622776	W_muriae#0.00474958: 0.00622776)#0.00486879: 0.000332496)#0.0226562; 5
(((W_tropicalis#0.00194199: 0.0061387	W_canadensis#0.00040461: 0.0061387)#0.00226741: 0.000391271	W_mellicola#0.00680779: 0.00652997)#0.00110688: 3.02857e-05	(W_sebi#0.00291066: 0.00638016	W_muriae#0.00474958: 0.00638016)#0.0047525: 0.000180101)#0.0259588; 5
(((W_tropicalis#0.00194199: 0.00606451	W_canadensis#0.00040461: 0.00606451)#0.00229515: 0.000465464	W_mellicola#0.00680779: 0.00652997)#0.00110688: 3.02857e-05	(W_sebi#0.00291066: 0.00619794	W_muriae#0.00474958: 0.00619794)#0.0020878: 0.000362319)#0.0287144; 5
(((W_tropicalis#0.00194199: 0.00587459	W_mellicola#0.00680779: 0.00587459)#0.00236935: 0.000580551	W_canadensis#0.00040461: 0.00645514)#0.00111972: 0.000105115	(W_sebi#0.00291066: 0.00624661	W_muriae#0.00474958: 0.00624661)#0.00207154: 0.000313645)#0.0287144; 5
(((W_tropicalis#0.00194199: 0.00576788	W_canadensis#0.00040461: 0.00576788)#0.00241318: 0.000687263	W_mellicola#0.00680779: 0.00645514)#0.00175353: 0.000105115	(W_sebi#0.00291066: 0.00609032	W_muriae#0.00474958: 0.00609032)#0.0021247: 0.00046994)#0.0287144; 5
(((W_tropicalis#0.00194199: 0.00576788	W_canadensis#0.00040461: 0.00576788)#0.00149822: 0.000544906	W_mellicola#0.00680779: 0.00631278)#0.00179307: 0.000247472	(W_sebi#0.00291066: 0.00591996	W_muriae#0.00474958: 0.00591996)#0.00308996: 0.000640298)#0.0249496; 5
(((W_tropicalis#0.00194199: 0.0059191	W_canadensis#0.00040461: 0.0059191)#0.00210059: 0.000393688	W_mellicola#0.00680779: 0.00631278)#0.00311675: 0.000247472	(W_sebi#0.00291066: 0.00591996	W_muriae#0.00474958: 0.00591996)#0.00308996: 0.000640298)#0.0249496; 5
(((W_tropicalis#0.00194199: 0.00576811	W_canadensis#0.00040461: 0.00576811)#0.00215557: 0.000544675	W_mellicola#0.00680779: 0.00631278)#0.00311675: 0.000247472	(W_sebi#0.00291066: 0.00602908	W_muriae#0.00474958: 0.00602908)#0.00303404: 0.000531172)#0.0226097; 5
(((W_tropicalis#0.00194199: 0.00561994	W_canadensis#0.00040461: 0.00561994)#0.00221241: 0.000692846	W_mellicola#0.00680779: 0.00631278)#0.00528689: 0.000247472	(W_sebi#0.00291066: 0.00602908	W_muriae#0.00474958: 0.00602908)#0.00474647: 0.000531172)#0.0263335; 5
(((W_tropicalis#0.00194199: 0.00581665	W_canadensis#0.00040461: 0.00581665)#0.00372525: 0.000496136	W_mellicola#0.00680779: 0.00631278)#0.00358672: 0.000247472	(W_sebi#0.00291066: 0.00615691	W_muriae#0.00474958: 0.00615691)#0.00289154: 0.000403349)#0.0263335; 5
(((W_tropicalis#0.00194199: 0.00591249	W_canadensis#0.00040461: 0.00591249)#0.00174783: 0.000582146	(W_sebi#0.00291066: 0.00625003	W_muriae#0.00474958: 0.00625003)#0.00284846: 0.000244606)#0.00348629: 6.56211e-05	W_mellicola#0.00800721: 0.00656026)#0.0233651; 5
((W_sebi#0.00291066: 0.00643319	((W_tropicalis#0.00194199: 0.00607733	W_canadensis#0.00040461: 0.00607733)#0.00170042: 0.00022721	W_muriae#0.00474958: 0.00630454)#0.00282383: 0.000128648)#0.00127892: 0.000127064	W_mellicola#0.00800721: 0.00656026)#0.0233651; 5
((W_muriae#0.00474958: 0.00643319	((W_tropicalis#0.00194199: 0.00597061	W_canadensis#0.00040461: 0.00597061)#0.00173082: 0.000401034	W_sebi#0.00291066: 0.00637164)#0.00119355: 6.15539e-05)#0.00128598: 0.000127064	W_mellicola#0.00800721: 0.00656026)#0.0202921; 5
((W_muriae#0.00474958: 0.00643319	W_mellicola#0.00800721: 0.00643319)#0.00139077: 0.000127064	((W_tropicalis#0.00194199: 0.00610879	W_canadensis#0.00040461: 0.00610879)#0.00327609: 0.000403024	W_sebi#0.00291066: 0.00651182)#0.000771798: 4.84411e-05)#0.0202921; 5
((W_muriae#0.00474958: 0.00647326	W_mellicola#0.00800721: 0.00647326)#0.00312175: 8.70004e-05	((W_tropicalis#0.0012869: 0.00593098	W_canadensis#0.00040461: 0.00593098)#0.00337431: 0.000438877	W_sebi#0.00211766: 0.00636986)#0.00369145: 0.000190399)#0.0202921; 5
((W_muriae#0.00474958: 0.0065562	W_mellicola#0.00800721: 0.0065562)#0.00161133: 4.0522e-06	((W_tropicalis#0.0012869: 0.00579939	W_canadensis#0.00040461: 0.00579939)#0.00345087: 0.000570465	W_sebi#0.00211766: 0.00636986)#0.00369145: 0.000190399)#0.0202921; 5
((W_muriae#0.00474958: 0.00644942	W_mellicola#0.00800721: 0.00644942)#0.00200104: 0.000110838	((W_tropicalis#0.00108907: 0.00593193	W_canadensis#0.00040461: 0.00593193)#0.00337377: 0.000384566	W_sebi#0.00211766: 0.00631649)#0.00372264: 0.000243763)#0.0202921; 5
((W_muriae#0.00474958: 0.00644942	W_mellicola#0.00800721: 0.00644942)#0.00200104: 0.000110838	((W_tropicalis#0.00114895: 0.00607013	W_canadensis#0.00040461: 0.00607013)#0.00329695: 0.000246361	W_sebi#0.00211766: 0.00631649)#0.00372264: 0.000243763)#0.0234125; 5
((W_muriae#0.00474958: 0.00651915	((W_tropicalis#0.00114895: 0.00613154	W_canadensis#0.00040461: 0.00613154)#0.00326394: 0.000238905	W_sebi#0.00211766: 0.00637044)#0.00158716: 0.000148705)#0.00421209: 4.11095e-05	W_mellicola#0.00800721: 0.00656026)#0.0215041; 5
((W_muriae#0.00474958: 0.00643759	((W_tropicalis#0.00114895: 0.00629743	W_canadensis#0.00040461: 0.00629743)#0.00161317: 6.194e-05	W_sebi#0.00211766: 0.00635937)#0.00158993: 7.82247e-05)#0.00628739: 0.000122664	W_mellicola#0.00800721: 0.00656026)#0.0215041; 5
((W_muriae#0.00474958: 0.0065165	((W_tropicalis#0.00114895: 0.00629743	W_sebi#0.00211766: 0.00629743)#0.000357593: 0.000112245	W_canadensis#0.00040461: 0.00640967)#0.00157745: 0.000106824)#0.00433517: 4.37591e-05	W_mellicola#0.00800721: 0.00656026)#0.0237021; 5
((W_muriae#0.00474958: 0.00648224	((W_tropicalis#0.00114895: 0.00629743	W_sebi#0.00211766: 0.00629743)#0.00113962: 9.48837e-05	W_canadensis#0.00104187: 0.00639231)#0.00184934: 8.9925e-05)#0.00206372: 7.80197e-05	W_mellicola#0.00800721: 0.00656026)#0.0220234; 5
((W_muriae#0.00474958: 0.00651418	W_mellicola#0.00800721: 0.00651418)#0.0020536: 4.60743e-05	((W_tropicalis#0.00114895: 0.00629743	W_sebi#0.00211766: 0.00629743)#0.00112811: 9.48837e-05	W_canadensis#0.00104187: 0.00639231)#0.0012523: 0.000167945)#0.0246281; 5
((W_muriae#0.00437703: 0.00600323	W_mellicola#0.00667723: 0.00600323)#0.00189253: 4.24604e-05	((W_tropicalis#0.00105883: 0.00584476	W_sebi#0.00195155: 0.00584476)#0.00276634: 0.000193849	W_canadensis#0.00096015: 0.00603861)#0.00112585: 7.08349e-06)#0.0202232; 5
((W_muriae#0.00437703: 0.00592035	W_mellicola#0.00667723: 0.00592035)#0.00173416: 0.000125338	((W_tropicalis#0.00105883: 0.00601812	W_canadensis#0.00096015: 0.00601812)#0.00401929: 8.72062e-06	W_sebi#0.00195155: 0.00602684)#0.00237053: 1.88486e-05)#0.0227007; 5
((W_muriae#0.00437703: 0.00576106	W_mellicola#0.00465779: 0.00576106)#0.00388814: 0.000284627	((W_tropicalis#0.00105883: 0.00601812	W_canadensis#0.00096015: 0.00601812)#0.00401929: 1.68239e-05	W_sebi#0.00195155: 0.00603494)#0.00236734: 1.07453e-05)#0.0227007; 5
(W_sebi#0.00222362: 0.00688851	((W_tropicalis#0.00120644: 0.0068571	W_canadensis#0.001094: 0.0068571)#0.00457962: 2.97838e-05	(W_muriae#0.00498723: 0.00638346	W_mellicola#0.00530712: 0.00638346)#0.00455563: 0.000503428)#0.00269322: 1.62879e-06)#0.023287; 5
(W_sebi#0.00296201: 0.00688851	((W_tropicalis#0.00120644: 0.00674388	W_canadensis#0.001094: 0.00674388)#0.00272748: 6.60243e-05	(W_muriae#0.00498723: 0.0062625	W_mellicola#0.00530712: 0.0062625)#0.00464362: 0.000547398)#0.00272366: 7.86144e-05)#0.023287; 5
(W_sebi#0.00210148: 0.00688851	((W_tropicalis#0.0010371: 0.00663444	W_canadensis#0.00103137: 0.00663444)#0.00277246: 0.000175458	(W_muriae#0.00498723: 0.0062625	W_mellicola#0.00530712: 0.0062625)#0.00464362: 0.000547398)#0.00452504: 7.86144e-05)#0.023287; 5
(W_sebi#0.00210148: 0.00688851	((W_tropicalis#0.00162956: 0.00654311	(W_muriae#0.00498723: 0.0062625	W_mellicola#0.00530712: 0.0062625)#0.00184824: 0.00028061)#0.00388096: 0.000310003	W_canadensis#0.00103137: 0.00685311)#0.00184616: 3.54003e-05)#0.0259977; 5
(W_sebi#0.00210148: 0.00688851	((W_canadensis#0.00103137: 0.00659696	(W_muriae#0.00498723: 0.0062625	W_mellicola#0.00530712: 0.0062625)#0.00184824: 0.00033446)#0.00384928: 0.000256152	W_tropicalis#0.00162956: 0.00685311)#0.00184616: 3.54003e-05)#0.0259977; 5
(W_sebi#0.00210148: 0.00688851	((W_tropicalis#0.00162956: 0.00679413	(W_muriae#0.00498723: 0.00636268	W_mellicola#0.00530712: 0.00636268)#0.00396298: 0.000431448)#0.00306714: 1.32676e-05	W_canadensis#0.00103137: 0.0068074)#0.00185856: 8.11168e-05)#0.0277754; 5
(W_canadensis#0.00103137: 0.00688851	((W_tropicalis#0.00162956: 0.0066831	(W_muriae#0.00498723: 0.0065917	W_mellicola#0.00530712: 0.0065917)#0.00382529: 9.13994e-05)#0.0031181: 0.000137594	W_sebi#0.00210148: 0.00682069)#0.00185494: 6.78192e-05)#0.025855; 5
(W_canadensis#0.00103137: 0.00688851	((W_tropicalis#0.00162956: 0.0067599	(W_muriae#0.00498723: 0.00660937	W_mellicola#0.00530712: 0.00660937)#0.00136262: 0.00015053)#0.00308267: 6.07937e-05	W_sebi#0.00210148: 0.00682069)#0.00403045: 6.78192e-05)#0.0241694; 5
(W_canadensis#0.00103137: 0.00688851	((W_tropicalis#0.00162956: 0.00681771	(W_muriae#0.00498723: 0.00671353	W_mellicola#0.00530712: 0.00671353)#0.00376853: 0.000104188)#0.00305653: 2.98112e-06	W_sebi#0.00210148: 0.00682069)#0.00403045: 6.78192e-05)#0.0241694; 5
(W_sebi#0.00210148: 0.00688851	((W_tropicalis#0.00162956: 0.00674512	(W_muriae#0.00498723: 0.0065282	W_mellicola#0.00530712: 0.0065282)#0.00245297: 0.000216919)#0.00308943: 0.000126596	W_canadensis#0.00103137: 0.00687172)#0.00155644: 1.67975e-05)#0.0259739; 5
(W_sebi#0.00210148: 0.00688851	((W_muriae#0.00498723: 0.00685316	(W_tropicalis#0.00162956: 0.00671301	W_mellicola#0.00530712: 0.00671301)#0.00238543: 0.000140147)#0.00120182: 2.41487e-05	W_canadensis#0.00103137: 0.00687731)#0.00375413: 1.12031e-05)#0.0238435; 5
(W_sebi#0.00210148: 0.00688851	((W_mellicola#0.00530712: 0.00677441	(W_tropicalis#0.00162956: 0.00671301	W_muriae#0.00498723: 0.00671301)#0.000693648: 6.13951e-05)#0.00121579: 0.000102901	W_canadensis#0.00103137: 0.00687731)#0.000218125: 1.12031e-05)#0.0214635; 5
(W_sebi#0.00210148: 0.00688851	((W_mellicola#0.00668956: 0.00687549	W_canadensis#0.00103137: 0.00687549)#0.00135082: 1.82386e-06	(W_tropicalis#0.00162956: 0.00686732	W_muriae#0.00498723: 0.00686732)#0.00195423: 9.99435e-06)#0.00146772: 1.12031e-05)#0.0235213; 5
(W_sebi#0.00210148: 0.00688851	((W_mellicola#0.00668956: 0.00687549	W_canadensis#0.00103137: 0.00687549)#0.000547468: 1.17806e-05	(W_tropicalis#0.00162956: 0.00686732	W_muriae#0.00498723: 0.00686732)#0.00195423: 1.9951e-05)#0.0014656: 1.24645e-06)#0.0235213; 5
(W_sebi#0.00210148: 0.00688851	((W_mellicola#0.00573331: 0.00685035	(W_tropicalis#0.00162956: 0.00679986	W_muriae#0.00498723: 0.00679986)#0.00197362: 5.04882e-05)#0.00262257: 2.98343e-05	W_canadensis#0.00103137: 0.00688018)#0.00146711: 8.333e-06)#0.0215059; 5
(W_sebi#0.00210148: 0.00688851	((W_mellicola#0.00573331: 0.00673184	W_canadensis#0.00103137: 0.00673184)#0.00266873: 9.51469e-05	(W_tropicalis#0.00162956: 0.00680526	W_muriae#0.00498723: 0.00680526)#0.00197205: 2.17315e-05)#0.00147854: 6.15221e-05)#0.0250561; 5
(W_sebi#0.00210148: 0.00688851	(W_muriae#0.00498723: 0.00682699	(W_tropicalis#0.00325814: 0.00678169	(W_mellicola#0.00573331: 0.00673184	W_canadensis#0.000627904: 0.00673184)#0.000994951: 4.98485e-05)#0.00197891: 4.52985e-05)#0.00147854: 6.15221e-05)#0.0233543; 5
(W_muriae#0.00568155: 0.00688851	(W_sebi#0.00210148: 0.00681041	(W_tropicalis#0.00325814: 0.00673617	(W_mellicola#0.00573331: 0.00673184	W_canadensis#0.000627904: 0.00673184)#0.00362393: 4.32176e-06)#0.00199228: 7.42403e-05)#0.00148214: 7.8107e-05)#0.0258347; 5
((W_tropicalis#0.00325814: 0.00673617	(W_mellicola#0.00573331: 0.00673184	W_canadensis#0.000627904: 0.00673184)#0.000495225: 4.32176e-06)#0.00199228: 0.000152347	(W_sebi#0.00210148: 0.00681041	W_muriae#0.00568155: 0.00681041)#0.00148214: 7.8107e-05)#0.0258347; 5
((W_tropicalis#0.00325814: 0.00673617	(W_mellicola#0.00573331: 0.00667101	W_canadensis#0.000627904: 0.00667101)#0.00179621: 6.51563e-05)#0.00199228: 0.000152347	(W_sebi#0.00210148: 0.00673338	W_muriae#0.00568155: 0.00673338)#0.000807604: 0.000155138)#0.0236705; 5
((W_tropicalis#0.00325814: 0.00674529	(W_mellicola#0.00573331: 0.00667101	W_canadensis#0.000627904: 0.00667101)#0.00179621: 7.42807e-05)#0.00198959: 0.000143223	(W_sebi#0.00210148: 0.00688303	W_muriae#0.00568155: 0.00688303)#0.00332229: 5.48825e-06)#0.0236705; 5
(W_sebi#0.00210148: 0.00688851	((W_tropicalis#0.00325814: 0.00685954	(W_mellicola#0.00573331: 0.00685872	W_canadensis#0.000627904: 0.00685872)#0.00114314: 8.24307e-07)#0.00195645: 2.34853e-05	W_muriae#0.00568155: 0.00688303)#0.00483292: 5.48825e-06)#0.0236705; 5
(W_sebi#0.00210148: 0.00688851	((W_canadensis#0.000627904: 0.00685954	(W_mellicola#0.00573331: 0.00685872	W_tropicalis#0.00325814: 0.00685872)#0.00114314: 8.24307e-07)#0.00195645: 2.34853e-05	W_muriae#0.00568155: 0.00688303)#0.00483292: 5.48825e-06)#0.0203681; 5
(W_sebi#0.00210148: 0.00688851	((W_canadensis#0.000627904: 0.0068792	(W_mellicola#0.00573331: 0.00685872	W_tropicalis#0.00325814: 0.00685872)#0.00114314: 2.04884e-05)#0.000657278: 4.16849e-06	W_muriae#0.00568155: 0.00688337)#0.00483268: 5.14093e-06)#0.0203681; 5
(W_sebi#0.00210148: 0.00688851	((W_canadensis#0.000627904: 0.00687918	(W_mellicola#0.00573331: 0.00677163	W_tropicalis#0.00325814: 0.00677163)#0.00229482: 0.000107549)#0.00065728: 4.5706e-06	W_muriae#0.00568155: 0.00688375)#0.00327972: 4.76541e-06)#0.0217155; 5
(W_sebi#0.00210148: 0.00688851	((W_tropicalis#0.00325814: 0.00683508	(W_mellicola#0.00573331: 0.00677163	W_canadensis#0.000627904: 0.00677163)#0.00229482: 6.34482e-05)#0.000661521: 4.78546e-05	W_muriae#0.00568155: 0.00688293)#0.00202092: 5.58183e-06)#0.0241871; 5
(W_sebi#0.00210148: 0.00688851	((W_mellicola#0.00573331: 0.00683508	(W_tropicalis#0.00325814: 0.00667303	W_canadensis#0.000627904: 0.00667303)#0.00232873: 0.000162043)#0.00131266: 4.78546e-05	W_muriae#0.00568155: 0.00688293)#0.000964031: 5.58183e-06)#0.0272482; 5
(W_sebi#0.00210148: 0.00688851	((W_muriae#0.00568155: 0.00683203	(W_tropicalis#0.00418078: 0.0068288	W_canadensis#0.000627904: 0.0068288)#0.00227561: 3.22922e-06)#0.00131324: 3.76103e-05	W_mellicola#0.00573331: 0.00686964)#0.0014741: 1.88694e-05)#0.0243769; 5
(W_sebi#0.00224285: 0.00735189	((W_canadensis#0.000670142: 0.00729842	(W_tropicalis#0.00446202: 0.00728817	W_muriae#0.00606374: 0.00728817)#0.00350428: 1.02493e-05)#0.00140028: 4.00858e-05	W_mellicola#0.00611898: 0.0073385)#0.00157181: 1.33904e-05)#0.0260167; 5
(W_sebi#0.00224285: 0.00735189	((W_canadensis#0.000670142: 0.00729087	(W_tropicalis#0.00181431: 0.00728817	W_muriae#0.00606374: 0.00728817)#0.00214019: 2.70522e-06)#0.00129577: 4.76299e-05	W_mellicola#0.00611898: 0.0073385)#0.00157181: 1.33904e-05)#0.0267231; 5
(W_sebi#0.00224285: 0.00735189	((W_tropicalis#0.00181431: 0.00729087	(W_canadensis#0.000661772: 0.00704982	W_muriae#0.00606374: 0.00704982)#0.00353153: 0.00024105)#0.00129577: 4.76299e-05	W_mellicola#0.00611898: 0.0073385)#0.00157181: 1.33904e-05)#0.0267231; 5
(W_mellicola#0.00611898: 0.00735189	((W_tropicalis#0.00181431: 0.00723818	(W_canadensis#0.000661772: 0.00704982	W_muriae#0.00606374: 0.00704982)#0.00143275: 0.000188357)#0.0013052: 8.80787e-05	W_sebi#0.00224285: 0.00732626)#0.00157444: 2.56339e-05)#0.0254467; 5
((W_tropicalis#0.00149531: 0.00712369	(W_canadensis#0.000661772: 0.00711032	W_muriae#0.00606374: 0.00711032)#0.00142056: 1.33717e-05)#0.00132618: 0.000228201	(W_mellicola#0.00611898: 0.00717343	W_sebi#0.00224285: 0.00717343)#0.00160798: 0.00017846)#0.0254467; 5
(W_sebi#0.00186599: 0.00611658	(W_mellicola#0.00509084: 0.00600895	(W_tropicalis#0.00154207: 0.00592673	(W_canadensis#0.000550577: 0.0059156	W_muriae#0.00504487: 0.0059156)#0.00118187: 1.11249e-05)#0.00110335: 8.22185e-05)#0.0013287: 0.000107639)#0.021171; 5
(W_sebi#0.00228879: 0.00750249	((W_canadensis#0.000675328: 0.00724588	W_muriae#0.00618795: 0.00724588)#0.00153211: 0.000130478	(W_tropicalis#0.00189147: 0.00728923	W_mellicola#0.00624432: 0.00728923)#0.00319683: 8.71189e-05)#0.00217034: 0.000126136)#0.0230964; 5
(W_sebi#0.00228879: 0.00750249	(W_mellicola#0.00624432: 0.00747525	(W_tropicalis#0.00189147: 0.00732167	(W_canadensis#0.000675328: 0.00718667	W_muriae#0.00618795: 0.00718667)#0.00154473: 0.000135003)#0.00318267: 0.000153583)#0.00214163: 2.7236e-05)#0.0230964; 5
(W_mellicola#0.00624432: 0.00750249	(W_sebi#0.00228879: 0.00747525	(W_tropicalis#0.00113368: 0.00732167	(W_canadensis#0.000675328: 0.0071364	W_muriae#0.00618795: 0.0071364)#0.00374963: 0.000185266)#0.00318267: 0.000153583)#0.00101566: 2.7236e-05)#0.0253122; 5
(W_mellicola#0.00624432: 0.00750249	((W_canadensis#0.000675328: 0.00734976	W_muriae#0.00618795: 0.00734976)#0.00523692: 7.55285e-05	(W_tropicalis#0.00263161: 0.00732167	W_sebi#0.00228879: 0.00732167)#0.000534093: 0.000103623)#0.00334049: 7.71963e-05)#0.0222661; 5
(W_mellicola#0.00624432: 0.00750249	((W_canadensis#0.000675328: 0.00719852	W_muriae#0.00618795: 0.00719852)#0.00281526: 0.000233597	(W_tropicalis#0.00263161: 0.00732167	W_sebi#0.00228879: 0.00732167)#0.00188666: 0.000110444)#0.00333742: 7.03749e-05)#0.0237399; 5
(W_mellicola#0.00624432: 0.00750249	((W_canadensis#0.000675328: 0.00719852	W_muriae#0.00618795: 0.00719852)#0.00189068: 0.000233597	(W_tropicalis#0.00263161: 0.00738709	W_sebi#0.00228879: 0.00738709)#0.00186995: 4.5021e-05)#0.00333742: 7.03749e-05)#0.0256784; 5
(W_mellicola#0.00624432: 0.00750249	(W_sebi#0.00228879: 0.00739401	(W_tropicalis#0.00263161: 0.00738709	(W_canadensis#0.00141163: 0.00708558	W_muriae#0.00618795: 0.00708558)#0.00387822: 0.000301509)#0.00186995: 6.92161e-06)#0.00335462: 0.000108474)#0.0225107; 5
(W_mellicola#0.00624432: 0.00750249	(W_sebi#0.00228879: 0.00739401	(W_tropicalis#0.00263161: 0.00738709	(W_canadensis#0.00141163: 0.00730809	W_muriae#0.00618795: 0.00730809)#0.00376015: 7.90075e-05)#0.00186995: 6.92161e-06)#0.00335462: 0.000108474)#0.0241748; 5
((W_tropicalis#0.00246719: 0.00692555	(W_canadensis#0.00132343: 0.00674676	W_muriae#0.00580133: 0.00674676)#0.00357993: 0.000178793)#0.00175312: 0.000108186	(W_sebi#0.00214579: 0.00693204	W_mellicola#0.00585418: 0.00693204)#0.00125071: 0.000101697)#0.0200983; 5
((W_muriae#0.00580133: 0.00680536	(W_canadensis#0.00132343: 0.00674676	W_tropicalis#0.00246719: 0.00674676)#0.00357993: 5.86075e-05)#0.00391994: 0.000228371	(W_sebi#0.00214579: 0.00677376	W_mellicola#0.00585418: 0.00677376)#0.00127993: 0.000259972)#0.0180867; 5
((W_muriae#0.00580133: 0.00682566	(W_canadensis#0.000930035: 0.00675298	W_tropicalis#0.00246719: 0.00675298)#0.00125693: 7.26778e-05)#0.00390828: 0.000208076	(W_sebi#0.00214579: 0.00657784	W_mellicola#0.00585418: 0.00657784)#0.00131805: 0.00045589)#0.0201784; 5
((W_muriae#0.00580133: 0.00682566	(W_sebi#0.00214579: 0.00657784	W_mellicola#0.00585418: 0.00657784)#0.00408746: 0.000247814)#0.00390828: 0.000208076	(W_canadensis#0.000930035: 0.00693803	W_tropicalis#0.00246719: 0.00693803)#0.00122341: 9.57006e-05)#0.0201784; 5
((W_muriae#0.00580133: 0.00665646	(W_sebi#0.00214579: 0.00657784	W_mellicola#0.00585418: 0.00657784)#0.0026429: 7.86148e-05)#0.00400763: 0.000378818	(W_canadensis#0.000930035: 0.00699387	W_tropicalis#0.00246719: 0.00699387)#0.00121364: 4.14024e-05)#0.0206504; 5
((W_muriae#0.00580133: 0.00686989	(W_sebi#0.00214579: 0.00672396	W_mellicola#0.00672969: 0.00672396)#0.00133523: 0.000145929)#0.00388312: 0.000165386	(W_canadensis#0.000930035: 0.00699387	W_tropicalis#0.00246719: 0.00699387)#0.000297399: 4.14024e-05)#0.021269; 5
((W_muriae#0.00580133: 0.00700087	(W_sebi#0.00214579: 0.00672396	W_mellicola#0.00672969: 0.00672396)#0.00133523: 0.000276903)#0.000832977: 3.44122e-05	(W_canadensis#0.000930035: 0.00693537	W_tropicalis#0.00246719: 0.00693537)#0.00177587: 9.9912e-05)#0.0241643; 5
((W_muriae#0.00580133: 0.00692026	(W_sebi#0.00214579: 0.00660936	W_mellicola#0.00672969: 0.00660936)#0.00340162: 0.000310905)#0.000842679: 0.000115013	(W_canadensis#0.000597509: 0.00697747	W_tropicalis#0.00246719: 0.00697747)#0.00176516: 5.78109e-05)#0.0262664; 5
((W_muriae#0.00580133: 0.00697881	(W_sebi#0.00214579: 0.0068135	W_mellicola#0.00672969: 0.0068135)#0.00329971: 0.000165308)#0.00250504: 5.64706e-05	(W_canadensis#0.000597509: 0.00695326	W_tropicalis#0.00161386: 0.00695326)#0.00309033: 8.20192e-05)#0.0292538; 5
((W_muriae#0.00580133: 0.00685314	(W_sebi#0.00214579: 0.00669649	W_mellicola#0.00672969: 0.00669649)#0.00130738: 0.000156659)#0.00255097: 0.000182133	(W_canadensis#0.000597509: 0.00691648	W_tropicalis#0.00161386: 0.00691648)#0.000988567: 0.000118795)#0.0324825; 5
((W_muriae#0.00580133: 0.00685314	(W_sebi#0.00214579: 0.00679504	W_mellicola#0.00672969: 0.00679504)#0.00292182: 5.81037e-05)#0.00255097: 0.000164319	(W_canadensis#0.000597509: 0.00686177	W_tropicalis#0.00161386: 0.00686177)#0.000817223: 0.000155694)#0.032565; 5
((W_muriae#0.00506952: 0.00685314	(W_sebi#0.00214579: 0.00683175	W_mellicola#0.00672969: 0.00683175)#0.00290612: 2.13967e-05)#0.00354687: 0.000164319	(W_canadensis#0.000597509: 0.00694004	W_tropicalis#0.00161386: 0.00694004)#0.00391241: 7.7422e-05)#0.0295263; 5
((W_muriae#0.00506952: 0.00685314	(W_sebi#0.00214579: 0.00683175	W_mellicola#0.00672969: 0.00683175)#0.000316943: 2.13967e-05)#0.00124668: 0.000164319	(W_canadensis#0.000597509: 0.00679005	W_tropicalis#0.00161386: 0.00679005)#0.00190418: 0.000227413)#0.0295263; 5
((W_mellicola#0.00672969: 0.00698437	(W_sebi#0.00214579: 0.00694315	W_muriae#0.00506952: 0.00694315)#0.00239158: 4.122e-05)#0.00268329: 3.30933e-05	(W_canadensis#0.000597509: 0.00698399	W_tropicalis#0.00161386: 0.00698399)#0.00185131: 3.34768e-05)#0.0295263; 5
((W_mellicola#0.00672969: 0.00701028	(W_sebi#0.00214579: 0.00680947	W_muriae#0.00506952: 0.00680947)#0.00243853: 0.000200806)#0.00267337: 7.18208e-06	(W_canadensis#0.000597509: 0.00695128	W_tropicalis#0.00161386: 0.00695128)#0.00186002: 6.61821e-05)#0.0295263; 5
(((W_canadensis#0.000597509: 0.00685117	W_tropicalis#0.00161386: 0.00685117)#0.00397994: 0.000159111	(W_sebi#0.00214579: 0.00680947	W_muriae#0.00506952: 0.00680947)#0.00243853: 0.000200806)#0.00267337: 7.18208e-06	W_mellicola#0.00672969: 0.00701746)#0.0320869; 5
(((W_canadensis#0.000597509: 0.00699477	W_tropicalis#0.00161386: 0.00699477)#0.00269488: 1.55079e-05	(W_sebi#0.00214579: 0.0066712	W_muriae#0.00506952: 0.0066712)#0.00248907: 0.000339079)#0.00267337: 7.18208e-06	W_mellicola#0.00672969: 0.00701746)#0.0300082; 5
(((W_canadensis#0.000597509: 0.00699477	W_tropicalis#0.00131822: 0.00699477)#0.00269488: 1.87696e-05	(W_sebi#0.00214579: 0.00653598	W_muriae#0.00506952: 0.00653598)#0.00563852: 0.000477558)#0.00267213: 3.92039e-06	W_mellicola#0.00672969: 0.00701746)#0.027844; 5
(((W_canadensis#0.00068861: 0.00806125	W_tropicalis#0.00151921: 0.00806125)#0.000315777: 2.60877e-05	W_mellicola#0.00775575: 0.00808734)#0.00307785: 6.1725e-08	(W_sebi#0.00247295: 0.00767691	W_muriae#0.00584245: 0.00767691)#0.00297129: 0.000410488)#0.0301503; 5
(((W_sebi#0.00247295: 0.00752384	W_muriae#0.00584245: 0.00752384)#0.00506274: 0.000563498	W_mellicola#0.00775575: 0.00808734)#0.00130455: 6.1725e-08	(W_canadensis#0.00068861: 0.00806125	W_tropicalis#0.00151921: 0.00806125)#0.0018612: 2.61494e-05)#0.0275354; 5
(((W_canadensis#0.00068861: 0.00806125	W_tropicalis#0.00151921: 0.00806125)#0.000509675: 2.60877e-05	W_mellicola#0.00775575: 0.00808734)#0.000370508: 6.1725e-08	(W_sebi#0.00247295: 0.00771762	W_muriae#0.00584245: 0.00771762)#0.00699246: 0.000369774)#0.0289565; 5
(((W_canadensis#0.00068861: 0.00806125	W_tropicalis#0.00151921: 0.00806125)#0.000875823: 9.83507e-06	(W_sebi#0.00247295: 0.00794383	W_muriae#0.00648131: 0.00794383)#0.00875983: 0.000127258)#0.0019334: 1.63144e-05	W_mellicola#0.00775575: 0.0080874)#0.0260349; 5
(((W_canadensis#0.00068861: 0.00806125	(W_sebi#0.00247295: 0.00786149	W_muriae#0.00648131: 0.00786149)#0.00885157: 0.000199758)#0.00161388: 5.51201e-06	W_tropicalis#0.00135441: 0.00806676)#0.00193444: 2.06374e-05	W_mellicola#0.00775575: 0.0080874)#0.0240888; 5
((W_mellicola#0.00567596: 0.00787267	W_tropicalis#0.00135441: 0.00787267)#0.00198213: 0.000214731	(W_canadensis#0.00068861: 0.00792055	(W_sebi#0.00247295: 0.00781274	W_muriae#0.00648131: 0.00781274)#0.0089068: 0.000107811)#0.0047552: 0.000166844)#0.0267672; 5
((W_sebi#0.00247295: 0.00772605	W_muriae#0.00648131: 0.00772605)#0.00544793: 0.000361345	(W_canadensis#0.00068861: 0.00792055	(W_mellicola#0.00567596: 0.00769902	W_tropicalis#0.001313: 0.00769902)#0.00181947: 0.000221531)#0.00350102: 0.000166844)#0.0290335; 5
((W_sebi#0.00247295: 0.00772605	W_muriae#0.00648131: 0.00772605)#0.00376325: 0.000361345	(W_canadensis#0.00068861: 0.00792055	(W_mellicola#0.00567596: 0.00790457	W_tropicalis#0.001313: 0.00790457)#0.00177215: 1.59877e-05)#0.00350102: 0.000166844)#0.026842; 5
((W_sebi#0.00247295: 0.00788242	W_muriae#0.00648131: 0.00788242)#0.0027763: 0.000204979	(W_canadensis#0.00114925: 0.00792055	(W_mellicola#0.00736338: 0.00790457	W_tropicalis#0.00128949: 0.00790457)#0.00126704: 1.59877e-05)#0.00350102: 0.000166844)#0.0291203; 5
((W_sebi#0.00247295: 0.00776159	W_muriae#0.00648131: 0.00776159)#0.0012939: 0.000325812	(W_canadensis#0.000617709: 0.00800466	(W_mellicola#0.00736338: 0.00790457	W_tropicalis#0.00128949: 0.00790457)#0.00396195: 0.000100098)#0.00346424: 8.27339e-05)#0.0275897; 5
((W_sebi#0.00247295: 0.00776159	W_muriae#0.00648131: 0.00776159)#0.0012939: 0.000325812	(W_canadensis#0.000617709: 0.00800466	(W_mellicola#0.00736338: 0.00788716	W_tropicalis#0.00128949: 0.00788716)#0.00222741: 0.000117504)#0.00169241: 8.27339e-05)#0.0242537; 5
((W_sebi#0.00247295: 0.00785764	W_muriae#0.00648131: 0.00785764)#0.00127808: 0.000229759	(W_canadensis#0.000617709: 0.00798885	(W_mellicola#0.00736338: 0.00793711	W_tropicalis#0.00128949: 0.00793711)#0.00221339: 5.17441e-05)#0.00169576: 9.85491e-05)#0.0228135; 5
((W_sebi#0.00247295: 0.00798121	W_muriae#0.00648131: 0.00798121)#0.00190404: 0.000106189	(W_canadensis#0.000617709: 0.00798885	(W_mellicola#0.00736338: 0.00793711	W_tropicalis#0.00128949: 0.00793711)#0.00221339: 5.17441e-05)#0.00307681: 9.85491e-05)#0.0255381; 5
((W_sebi#0.00247295: 0.00807247	W_muriae#0.00648131: 0.00807247)#0.00188252: 1.49273e-05	(W_mellicola#0.00736338: 0.00798885	(W_canadensis#0.000617709: 0.00772484	W_tropicalis#0.00128949: 0.00772484)#0.00227421: 0.00026401)#0.0012803: 9.85491e-05)#0.0234851; 5
((W_sebi#0.00247295: 0.00807247	(W_mellicola#0.00736338: 0.0079118	(W_canadensis#0.000617709: 0.0076228	W_tropicalis#0.00128949: 0.0076228)#0.00230465: 0.000289001)#0.00132639: 0.000160673)#0.000719834: 1.49273e-05	W_muriae#0.00648131: 0.0080874)#0.0214385; 5
((W_sebi#0.00247295: 0.00807247	(W_mellicola#0.00640916: 0.0077969	(W_canadensis#0.000742975: 0.00775594	W_tropicalis#0.00128949: 0.00775594)#0.00226509: 4.09667e-05)#0.00315547: 0.000275569)#0.00232689: 1.49273e-05	W_muriae#0.00648131: 0.0080874)#0.0214385; 5
((W_sebi#0.00247295: 0.00799167	(W_mellicola#0.00640916: 0.00770634	(W_canadensis#0.000742975: 0.00760599	W_tropicalis#0.0015569: 0.00760599)#0.00146333: 0.000100353)#0.00319255: 0.000285322)#0.00235042: 9.57321e-05	W_muriae#0.00648131: 0.0080874)#0.0214385; 5
((W_sebi#0.00247295: 0.00799167	(W_mellicola#0.00640916: 0.00763745	(W_canadensis#0.000742975: 0.00758425	W_tropicalis#0.00149083: 0.00758425)#0.00146752: 5.31944e-05)#0.00407878: 0.000354221)#0.00235042: 9.57321e-05	W_muriae#0.00648131: 0.0080874)#0.0214385; 5
((W_sebi#0.00247295: 0.00799167	W_muriae#0.00648131: 0.00799167)#0.00235042: 9.57321e-05	(W_mellicola#0.00640916: 0.00772093	(W_canadensis#0.000718559: 0.00758425	W_tropicalis#0.00149083: 0.00758425)#0.00146752: 0.00013668)#0.00403467: 0.000366468)#0.0214385; 5
(((W_mellicola#0.00640916: 0.00783541	(W_canadensis#0.000718559: 0.00769231	W_tropicalis#0.00149083: 0.00769231)#0.00144691: 0.000143094)#0.00593737: 0.000210229	W_muriae#0.00648131: 0.00804564)#0.00233465: 4.17607e-05	W_sebi#0.00247295: 0.0080874)#0.02367; 5
(((W_muriae#0.00648131: 0.00799116	(W_canadensis#0.000718559: 0.00776942	W_tropicalis#0.00150837: 0.00776942)#0.00116634: 0.000221743)#0.0030888: 8.97372e-05	W_mellicola#0.00640916: 0.0080809)#0.00232446: 6.49921e-06	W_sebi#0.00247295: 0.0080874)#0.026533; 5
(((W_tropicalis#0.00150837: 0.00799116	(W_canadensis#0.000718559: 0.00796961	W_muriae#0.00648131: 0.00796961)#0.0021864: 2.15518e-05)#0.00131913: 9.26683e-05	W_mellicola#0.00640916: 0.00808383)#0.00232362: 3.56808e-06	W_sebi#0.00247295: 0.0080874)#0.0255081; 5
(((W_tropicalis#0.00150837: 0.00795291	W_mellicola#0.00640916: 0.00795291)#0.00132547: 2.6964e-05	(W_canadensis#0.000718559: 0.00788116	W_muriae#0.00648131: 0.00788116)#0.0046555: 9.87228e-05)#0.0038818: 0.00010752	W_sebi#0.00247295: 0.0080874)#0.0238167; 5
(((W_tropicalis#0.00150837: 0.00784031	W_mellicola#0.00640916: 0.00784031)#0.00322671: 0.000184344	(W_canadensis#0.000718559: 0.00794807	W_muriae#0.00648131: 0.00794807)#0.00279199: 7.65771e-05)#0.00386014: 6.27489e-05	W_sebi#0.00247295: 0.0080874)#0.0244403; 5
((W_muriae#0.00648131: 0.00805328	(W_canadensis#0.000718559: 0.00797871	(W_tropicalis#0.00150837: 0.00795133	W_mellicola#0.00640916: 0.00795133)#0.00318166: 2.73851e-05)#0.000704403: 7.45629e-05)#0.00384642: 3.41212e-05	W_sebi#0.00247295: 0.0080874)#0.0229027; 5
(((W_tropicalis#0.00150837: 0.00780373	W_mellicola#0.00802926: 0.00780373)#0.00324184: 0.000173482	(W_canadensis#0.000718559: 0.00793502	W_muriae#0.00501243: 0.00793502)#0.000708282: 4.21916e-05)#0.00249132: 0.000110191	W_sebi#0.00247295: 0.0080874)#0.0255434; 5
(((W_tropicalis#0.00150837: 0.00772854	W_mellicola#0.00802926: 0.00772854)#0.00193126: 0.000286336	W_sebi#0.00247295: 0.00801488)#0.00247961: 7.25182e-05	(W_canadensis#0.000718559: 0.00782352	W_muriae#0.00501243: 0.00782352)#0.00214989: 0.000263877)#0.0222811; 5
(((W_tropicalis#0.00122602: 0.00739879	W_sebi#0.00287126: 0.00739879)#0.00178966: 6.74561e-06	W_mellicola#0.00756261: 0.00740554)#0.00238077: 0.000209622	(W_canadensis#0.000676798: 0.00725243	W_muriae#0.00472112: 0.00725243)#0.00205744: 0.000362729)#0.0229574; 5
(((W_tropicalis#0.00121225: 0.00739879	W_sebi#0.00287126: 0.00739879)#0.000386611: 6.74561e-06	W_mellicola#0.00756261: 0.00740554)#0.00238077: 0.000209622	(W_canadensis#0.000676798: 0.00716758	W_muriae#0.00472112: 0.00716758)#0.00208179: 0.000447575)#0.0215675; 5
(((W_tropicalis#0.00121225: 0.00739879	W_sebi#0.00287126: 0.00739879)#0.00248352: 0.000177776	W_mellicola#0.00756261: 0.00757657)#0.00232702: 3.85917e-05	(W_canadensis#0.000922435: 0.00716758	W_muriae#0.00472112: 0.00716758)#0.00419956: 0.000447575)#0.0252719; 5
(((W_tropicalis#0.00121225: 0.00739879	W_sebi#0.00287126: 0.00739879)#0.00248352: 0.000177776	(W_canadensis#0.000922435: 0.00716758	W_muriae#0.00472112: 0.00716758)#0.00419956: 0.000408983)#0.00232702: 3.85917e-05	W_mellicola#0.00756261: 0.00761516)#0.0228372; 5
(((W_tropicalis#0.00121225: 0.00739879	(W_canadensis#0.000922435: 0.00728931	W_muriae#0.00472112: 0.00728931)#0.00412943: 0.000109481)#0.00468302: 0.000177776	W_sebi#0.00287126: 0.00757657)#0.00232702: 3.85917e-05	W_mellicola#0.00756261: 0.00761516)#0.0228372; 5
(((W_muriae#0.00472112: 0.00755401	(W_canadensis#0.000922435: 0.00737465	W_tropicalis#0.00125541: 0.00737465)#0.00189672: 0.000179359)#0.00679844: 4.72413e-05	W_sebi#0.00287126: 0.00760125)#0.00231947: 1.39024e-05	W_mellicola#0.00756261: 0.00761516)#0.0228372; 5
(((W_muriae#0.00472112: 0.00755401	(W_canadensis#0.000922435: 0.00737465	W_tropicalis#0.00125541: 0.00737465)#0.00189672: 0.000179359)#0.00758652: 4.34103e-05	W_mellicola#0.00756261: 0.00759742)#0.00232063: 1.77335e-05	W_sebi#0.00287126: 0.00761516)#0.0265141; 5
((W_sebi#0.00287126: 0.00759742	W_mellicola#0.00756261: 0.00759742)#0.000557225: 1.77335e-05	(W_muriae#0.00472112: 0.00755401	(W_canadensis#0.000922435: 0.00720484	W_tropicalis#0.000700198: 0.00720484)#0.00194142: 0.000349172)#0.00472777: 6.11437e-05)#0.0247197; 5
((W_sebi#0.00287126: 0.00752394	W_mellicola#0.0060962: 0.00752394)#0.00238516: 9.12133e-05	(W_muriae#0.00472112: 0.00755401	(W_canadensis#0.00218137: 0.00701989	W_tropicalis#0.000700198: 0.00701989)#0.00199257: 0.00053412)#0.0025632: 6.11437e-05)#0.027323; 5
((W_sebi#0.00287126: 0.00756746	W_mellicola#0.0060962: 0.00756746)#0.00237144: 4.76944e-05	(W_muriae#0.00472112: 0.0075082	(W_canadensis#0.00218137: 0.00690736	W_tropicalis#0.000700198: 0.00690736)#0.00202504: 0.000600844)#0.00257884: 0.000106957)#0.027323; 5
((W_sebi#0.00287126: 0.00756746	(W_muriae#0.00472112: 0.0075082	(W_canadensis#0.00103391: 0.0070739	W_tropicalis#0.000825566: 0.0070739)#0.00197736: 0.000434303)#0.00257884: 5.92624e-05)#0.00237144: 4.76944e-05	W_mellicola#0.0060962: 0.00761516)#0.0291003; 5
((W_muriae#0.00472112: 0.00752616	(W_sebi#0.00287126: 0.0075082	(W_canadensis#0.000315519: 0.0068869	W_tropicalis#0.000825566: 0.0068869)#0.00408173: 0.000621296)#0.000582737: 1.79552e-05)#0.00238446: 8.90017e-05	W_mellicola#0.0060962: 0.00761516)#0.0284217; 5
((W_sebi#0.00287126: 0.0075658	(W_muriae#0.00472112: 0.0073618	(W_canadensis#0.000315519: 0.00675921	W_tropicalis#0.000825566: 0.00675921)#0.00347125: 0.000602595)#0.00345501: 0.000203996)#0.0046484: 4.93584e-05	W_mellicola#0.0060962: 0.00761516)#0.0284217; 5
(((W_canadensis#0.000315519: 0.00655975	W_tropicalis#0.000825566: 0.00655975)#0.0035768: 0.00100605	(W_muriae#0.00472112: 0.0073618	W_sebi#0.00287126: 0.0073618)#0.00236842: 0.000203996)#0.001505: 4.93584e-05	W_mellicola#0.0060962: 0.00761516)#0.0284217; 5
((W_sebi#0.00287126: 0.0075658	(W_muriae#0.00472112: 0.00730894	(W_canadensis#0.000315519: 0.00668681	W_tropicalis#0.000741967: 0.00668681)#0.00350883: 0.000622132)#0.00238555: 0.000256861)#0.001505: 4.93584e-05	W_mellicola#0.0060962: 0.00761516)#0.0255646; 5
((W_muriae#0.00472112: 0.0075658	(W_sebi#0.00287126: 0.00745165	(W_canadensis#0.000315519: 0.00658503	W_tropicalis#0.000741967: 0.00658503)#0.00356307: 0.000866619)#0.00486851: 0.000114153)#0.001505: 4.93584e-05	W_mellicola#0.0060962: 0.00761516)#0.0255646; 5
((W_sebi#0.00287126: 0.0075658	(W_muriae#0.00472112: 0.00747575	(W_canadensis#0.000315519: 0.00646135	W_tropicalis#0.000741967: 0.00646135)#0.0014562: 0.0010144)#0.00417596: 9.00495e-05)#0.00379005: 4.93584e-05	W_mellicola#0.0060962: 0.00761516)#0.0233929; 5
(((W_canadensis#0.000315519: 0.00667742	W_tropicalis#0.000811026: 0.00667742)#0.00140908: 0.000901087	(W_muriae#0.00472112: 0.0075455	W_sebi#0.00287126: 0.0075455)#0.00682653: 3.29977e-05)#0.0037837: 3.66543e-05	W_mellicola#0.0060962: 0.00761516)#0.0202446; 5
((W_sebi#0.00287126: 0.00760177	(W_muriae#0.00472112: 0.0075455	(W_canadensis#0.000315519: 0.00652765	W_tropicalis#0.000811026: 0.00652765)#0.00500541: 0.00101785)#0.00311158: 5.62637e-05)#0.00150563: 1.33883e-05	W_mellicola#0.0060962: 0.00761516)#0.0218386; 5
((W_mellicola#0.0060962: 0.00761347	(W_muriae#0.00472112: 0.0075455	(W_canadensis#0.000315519: 0.00660877	W_tropicalis#0.00203854: 0.00660877)#0.00690152: 0.000936735)#0.00311158: 6.7962e-05)#0.00372759: 1.68992e-06	W_sebi#0.00287126: 0.00761516)#0.0247709; 5
((W_mellicola#0.0060962: 0.00756011	(W_muriae#0.00472112: 0.0075455	(W_canadensis#0.000315519: 0.00672445	W_tropicalis#0.00125297: 0.00672445)#0.00678279: 0.00082105)#0.000886922: 1.46075e-05)#0.0037539: 5.50444e-05	W_sebi#0.00287126: 0.00761516)#0.0247709; 5
((W_sebi#0.00287126: 0.00756284	(W_muriae#0.00472112: 0.0075455	(W_canadensis#0.000315519: 0.00655682	W_tropicalis#0.00125297: 0.00655682)#0.0041852: 0.000988683)#0.000824801: 1.73362e-05)#0.00375254: 5.23158e-05	W_mellicola#0.0060962: 0.00761516)#0.0247709; 5
((W_muriae#0.00472112: 0.00755112	(W_sebi#0.00287126: 0.0075455	(W_canadensis#0.000315519: 0.00670303	W_tropicalis#0.00118183: 0.00670303)#0.00409391: 0.000842477)#0.000971652: 5.61212e-06)#0.00375837: 6.40398e-05	W_mellicola#0.0060962: 0.00761516)#0.0247709; 5
((W_muriae#0.00472112: 0.00757617	(W_sebi#0.00287126: 0.0075455	(W_canadensis#0.000315519: 0.00681753	W_tropicalis#0.00118183: 0.00681753)#0.00402515: 0.000727977)#0.000971652: 3.06644e-05)#0.00374594: 3.89876e-05	W_mellicola#0.0060962: 0.00761516)#0.0247709; 5
((W_muriae#0.00472112: 0.00753624	(W_sebi#0.00287126: 0.00749276	(W_canadensis#0.000315519: 0.00695966	W_tropicalis#0.00118183: 0.00695966)#0.0066435: 0.000533094)#0.00186201: 4.34872e-05)#0.00376579: 7.89137e-05	W_mellicola#0.0060962: 0.00761516)#0.0258321; 5
((W_mellicola#0.0060962: 0.0075719	(W_sebi#0.00287126: 0.00749276	(W_canadensis#0.000315519: 0.00699836	W_tropicalis#0.00118183: 0.00699836)#0.00345159: 0.000494396)#0.00186201: 7.91411e-05)#0.00374806: 4.32598e-05	W_muriae#0.00472112: 0.00761516)#0.0225658; 5
((W_mellicola#0.0060962: 0.0075719	(W_sebi#0.00287126: 0.00749276	(W_canadensis#0.000315519: 0.00699836	W_tropicalis#0.00118183: 0.00699836)#0.00345159: 0.000494396)#0.00104977: 7.91411e-05)#0.00155603: 4.32598e-05	W_muriae#0.00472112: 0.00761516)#0.0205092; 5
((W_mellicola#0.0060962: 0.00756673	(W_canadensis#0.000315519: 0.00749276	(W_sebi#0.00287126: 0.00699836	W_tropicalis#0.00118183: 0.00699836)#0.00120429: 0.000494396)#0.000819396: 7.39711e-05)#0.00113413: 4.84297e-05	W_muriae#0.00472112: 0.00761516)#0.0234986; 5
((W_mellicola#0.0060962: 0.00748152	(W_canadensis#0.000315519: 0.00744131	(W_sebi#0.00287126: 0.0072007	W_tropicalis#0.00118183: 0.0072007)#0.00124043: 0.00024061)#0.000825062: 4.02184e-05)#0.00159181: 0.000133632	W_muriae#0.00472112: 0.00761516)#0.0234986; 5
((W_mellicola#0.0060962: 0.007516	(W_canadensis#0.000315519: 0.00743156	(W_sebi#0.00287126: 0.00741901	W_tropicalis#0.00118183: 0.00741901)#0.00340749: 1.25506e-05)#0.00294458: 8.44347e-05)#0.0052949: 9.91614e-05	W_muriae#0.00472112: 0.00761516)#0.025128; 5
((W_mellicola#0.0060962: 0.00757888	(W_canadensis#0.000315519: 0.00742446	(W_sebi#0.00287126: 0.00741901	W_tropicalis#0.00115082: 0.00741901)#0.00340749: 5.45045e-06)#0.0029474: 0.000154424)#0.00525096: 3.62727e-05	W_muriae#0.00472112: 0.00761516)#0.0262332; 5
((W_mellicola#0.00520166: 0.00757888	(W_canadensis#0.000315519: 0.00742446	(W_sebi#0.00287126: 0.00733308	W_tropicalis#0.00115082: 0.00733308)#0.00344742: 9.13824e-05)#0.00156973: 0.000154424)#0.00320064: 3.62727e-05	W_muriae#0.00472112: 0.00761516)#0.0280336; 5
((W_muriae#0.00472112: 0.00746481	(W_canadensis#0.000315519: 0.00723227	(W_sebi#0.00287126: 0.00716141	W_tropicalis#0.00115082: 0.00716141)#0.00353006: 7.08651e-05)#0.00367293: 0.000232536)#0.00476122: 0.000150348	W_mellicola#0.00520166: 0.00761516)#0.0280336; 5
((W_muriae#0.00472112: 0.00746481	(W_canadensis#0.000315519: 0.00739459	(W_sebi#0.00287126: 0.00723219	W_tropicalis#0.00115082: 0.00723219)#0.0034955: 0.000162393)#0.00359231: 7.02205e-05)#0.00476122: 0.000150348	W_mellicola#0.00520166: 0.00761516)#0.0255579; 5
((W_muriae#0.00472112: 0.00738467	(W_sebi#0.00287126: 0.00737768	(W_canadensis#0.000315519: 0.00723219	W_tropicalis#0.00115082: 0.00723219)#0.0034955: 0.000145486)#0.00148617: 6.98964e-06)#0.00481289: 0.000230487	W_mellicola#0.00520166: 0.00761516)#0.0234102; 5
((W_muriae#0.00472112: 0.0074956	(W_sebi#0.00287126: 0.00737768	(W_canadensis#0.000315519: 0.00728915	W_tropicalis#0.00153084: 0.00728915)#0.000860371: 8.85337e-05)#0.00148617: 0.000117915)#0.00474167: 0.000119561	W_mellicola#0.00520166: 0.00761516)#0.0248395; 5
((W_mellicola#0.00520166: 0.00753381	(W_sebi#0.00287126: 0.00745919	(W_canadensis#0.000315519: 0.00717327	W_tropicalis#0.00153084: 0.00717327)#0.00179894: 0.000285915)#0.00248086: 7.46266e-05)#0.00225953: 8.13441e-05	W_muriae#0.00366469: 0.00761516)#0.0223175; 5
((W_mellicola#0.00520166: 0.00759137	(W_sebi#0.00287126: 0.0074843	(W_canadensis#0.000315519: 0.00717327	W_tropicalis#0.00153084: 0.00717327)#0.00179894: 0.00031103)#0.00409791: 0.000107073)#0.00168169: 2.34591e-05	W_muriae#0.00366469: 0.00761483)#0.0236152; 5
((W_mellicola#0.00520166: 0.00759137	(W_sebi#0.00287126: 0.00755318	(W_canadensis#0.000315519: 0.00733249	W_tropicalis#0.00153084: 0.00733249)#0.00175988: 0.000220692)#0.00201507: 3.81922e-05)#0.00168169: 2.34591e-05	W_muriae#0.00366469: 0.00761483)#0.026206; 5
((W_muriae#0.00366469: 0.00759596	(W_sebi#0.00287126: 0.00755318	(W_canadensis#0.00058267: 0.00743342	W_tropicalis#0.00153084: 0.00743342)#0.00173598: 0.000119759)#0.000457648: 4.27756e-05)#0.00168068: 1.88756e-05	W_mellicola#0.00520166: 0.00761483)#0.0292571; 5
((W_sebi#0.00287126: 0.0076017	(W_muriae#0.00366469: 0.00758143	(W_canadensis#0.00058267: 0.00753952	W_tropicalis#0.00153084: 0.00753952)#0.00127521: 4.19157e-05)#0.00254306: 2.02619e-05)#0.00167941: 1.31371e-05	W_mellicola#0.00520166: 0.00761483)#0.0292571; 5
((W_muriae#0.00366469: 0.00759045	(W_sebi#0.00287126: 0.00756556	(W_canadensis#0.00058267: 0.00752197	W_tropicalis#0.000817366: 0.00752197)#0.00228598: 4.35956e-05)#0.0025484: 2.48856e-05)#0.0016819: 2.43836e-05	W_mellicola#0.00520166: 0.00761483)#0.0271964; 5
((W_muriae#0.00366469: 0.00758454	(W_sebi#0.00287126: 0.00756556	(W_canadensis#0.00058267: 0.00737951	W_tropicalis#0.000817366: 0.00737951)#0.00233011: 0.000186058)#0.0025484: 1.8973e-05)#0.00168321: 3.02962e-05	W_mellicola#0.00520166: 0.00761483)#0.0271964; 5
((W_muriae#0.00366469: 0.00759675	(W_sebi#0.00287126: 0.00752706	(W_canadensis#0.00058267: 0.00746233	W_tropicalis#0.000817366: 0.00746233)#0.00360204: 6.4728e-05)#0.00456095: 6.96973e-05)#0.0016805: 1.80775e-05	W_mellicola#0.00520166: 0.00761483)#0.0271964; 5
((W_muriae#0.00366469: 0.00756122	(W_sebi#0.00287126: 0.00751622	(W_canadensis#0.00058267: 0.00745553	W_tropicalis#0.000817366: 0.00745553)#0.0015329: 6.06902e-05)#0.00305517: 4.49994e-05)#0.0034782: 5.36099e-05	W_mellicola#0.00520166: 0.00761483)#0.0271964; 5
((W_mellicola#0.00520166: 0.00752839	(W_sebi#0.00287126: 0.00750096	(W_canadensis#0.00058267: 0.00745553	W_tropicalis#0.00232546: 0.00745553)#0.00138285: 4.54312e-05)#0.00119609: 2.74274e-05)#0.00349337: 8.64408e-05	W_muriae#0.00366469: 0.00761483)#0.0239717; 5
((W_mellicola#0.00520166: 0.00756368	(W_tropicalis#0.00232546: 0.00746771	(W_canadensis#0.00058267: 0.00745553	W_sebi#0.00287126: 0.00745553)#0.00138285: 1.21741e-05)#0.00120141: 9.59704e-05)#0.00347707: 5.11549e-05	W_muriae#0.00366469: 0.00761483)#0.0256197; 5
((W_mellicola#0.00520166: 0.00755875	(W_tropicalis#0.00232546: 0.00754759	(W_canadensis#0.00058267: 0.00745553	W_sebi#0.00287126: 0.00745553)#0.00138285: 9.20524e-05)#0.00253566: 1.11649e-05)#0.00553384: 5.60821e-05	W_muriae#0.00366469: 0.00761483)#0.0256197; 5
((W_mellicola#0.00520166: 0.00750639	W_muriae#0.00366469: 0.00750639)#0.00557244: 0.000108446	(W_tropicalis#0.00232546: 0.00752498	(W_canadensis#0.00058267: 0.00750723	W_sebi#0.00287126: 0.00750723)#0.00139341: 1.77417e-05)#0.00254328: 8.9856e-05)#0.0242391; 5
(W_tropicalis#0.00232546: 0.00761483	((W_mellicola#0.00520166: 0.00749253	W_muriae#0.00366469: 0.00749253)#0.00298378: 6.01983e-05	(W_canadensis#0.00058267: 0.00750723	W_sebi#0.00287126: 0.00750723)#0.00196617: 4.5491e-05)#0.00253393: 6.21068e-05)#0.0242391; 5
(W_tropicalis#0.00232546: 0.00761483	((W_mellicola#0.00520166: 0.00749253	W_muriae#0.00366469: 0.00749253)#0.00298378: 9.55015e-06	(W_canadensis#0.00058267: 0.00743289	W_sebi#0.00287126: 0.00743289)#0.00198584: 6.91856e-05)#0.00422474: 0.000112755)#0.0251806; 5
(W_tropicalis#0.00232546: 0.00761483	((W_mellicola#0.00520166: 0.00749253	W_muriae#0.00366469: 0.00749253)#0.000686891: 1.97909e-05	(W_canadensis#0.00058267: 0.00743289	W_sebi#0.00287126: 0.00743289)#0.00198584: 7.94263e-05)#0.00316914: 0.000102514)#0.0224491; 5
(W_tropicalis#0.00232546: 0.00761483	((W_mellicola#0.00520166: 0.00755847	(W_canadensis#0.00058267: 0.007468	W_sebi#0.00287126: 0.007468)#0.000787515: 9.04636e-05)#0.00363474: 2.99118e-05	W_muriae#0.00366469: 0.00758838)#0.00148753: 2.64521e-05)#0.0250148; 5
(W_tropicalis#0.00232546: 0.00761483	((W_muriae#0.00366469: 0.00755847	(W_canadensis#0.00058267: 0.007468	W_sebi#0.00287126: 0.007468)#0.0020363: 9.04636e-05)#0.00143845: 2.99118e-05	W_mellicola#0.00520166: 0.00758838)#0.00206509: 2.64521e-05)#0.0275264; 5
(W_tropicalis#0.00232546: 0.00761483	((W_muriae#0.00366469: 0.0074205	(W_canadensis#0.00058267: 0.00737546	W_sebi#0.00287126: 0.00737546)#0.00206186: 4.50461e-05)#0.00300825: 0.000167879	W_mellicola#0.00520166: 0.00758838)#0.00206509: 2.64521e-05)#0.0244982; 5
(W_tropicalis#0.00232546: 0.00761483	((W_sebi#0.00287126: 0.0074205	(W_canadensis#0.00058267: 0.00716651	W_muriae#0.00366469: 0.00716651)#0.00212197: 0.00025399)#0.00140823: 0.000167879	W_mellicola#0.00520166: 0.00758838)#0.000923125: 2.64521e-05)#0.0222753; 5
(W_tropicalis#0.000883893: 0.00761483	((W_canadensis#0.00058267: 0.00746341	(W_sebi#0.00287126: 0.00731251	W_muriae#0.00366469: 0.00731251)#0.0020796: 0.000150903)#0.00162922: 1.16625e-05	W_mellicola#0.00520166: 0.00747507)#0.00294079: 0.00013976)#0.0244469; 5
(W_tropicalis#0.00217762: 0.00761483	((W_canadensis#0.00058267: 0.00747304	(W_sebi#0.00287126: 0.00744993	W_muriae#0.00366469: 0.00744993)#0.00366059: 2.31061e-05)#0.00162712: 2.0318e-06	W_mellicola#0.00520166: 0.00747507)#0.00294079: 0.00013976)#0.0254941; 5
(W_tropicalis#0.00217762: 0.00761483	((W_canadensis#0.00058267: 0.00747304	(W_sebi#0.00287126: 0.00733033	W_muriae#0.00366469: 0.00733033)#0.00372032: 0.00014271)#0.000375711: 2.0318e-06	W_mellicola#0.00520166: 0.00747507)#0.00294079: 0.00013976)#0.0240605; 5
(W_tropicalis#0.00217762: 0.00761483	((W_sebi#0.00287126: 0.0074108	(W_canadensis#0.00058267: 0.0071134	W_muriae#0.00366469: 0.0071134)#0.00383377: 0.000297397)#0.0027224: 6.42719e-05	W_mellicola#0.00520166: 0.00747507)#0.00294079: 0.00013976)#0.0214164; 5
(W_tropicalis#0.00217762: 0.00761483	((W_sebi#0.00287126: 0.00756817	(W_canadensis#0.00058267: 0.00687314	W_muriae#0.00366469: 0.00687314)#0.00396779: 0.000695025)#0.00393094: 1.44754e-05	W_mellicola#0.00520166: 0.00758264)#0.00509217: 3.21916e-05)#0.0181531; 5
(W_tropicalis#0.00217762: 0.00761483	((W_mellicola#0.00637786: 0.00756817	(W_canadensis#0.00058267: 0.00667792	W_muriae#0.00366469: 0.00667792)#0.00250378: 0.000890247)#0.000409984: 1.1351e-05	W_sebi#0.00287126: 0.00757952)#0.00434944: 3.5316e-05)#0.0181531; 5
(W_tropicalis#0.00217762: 0.00761483	((W_mellicola#0.00485261: 0.00736401	(W_canadensis#0.00058267: 0.00663117	W_muriae#0.00366469: 0.00663117)#0.00252143: 0.000732839)#0.00372599: 0.000204241	W_sebi#0.00287126: 0.00756825)#0.00146597: 4.65794e-05)#0.0181531; 5
(W_tropicalis#0.00217762: 0.00761483	((W_mellicola#0.00485261: 0.00731573	W_sebi#0.00287126: 0.00731573)#0.00375058: 0.000114817	(W_canadensis#0.00058267: 0.00673099	W_muriae#0.00366469: 0.00673099)#0.00383845: 0.000699554)#0.00427502: 0.000184287)#0.0181531; 5
(W_tropicalis#0.00217762: 0.00761483	((W_mellicola#0.00485261: 0.00725056	W_sebi#0.00287126: 0.00725056)#0.00147433: 0.000179984	(W_canadensis#0.00058267: 0.00664655	W_muriae#0.00366469: 0.00664655)#0.00388722: 0.000783997)#0.00427502: 0.000184287)#0.0196297; 5
(W_tropicalis#0.00217762: 0.00761483	((W_mellicola#0.00485261: 0.00725056	W_sebi#0.00287126: 0.00725056)#0.000474524: 0.000179984	(W_canadensis#0.00058267: 0.00678901	W_muriae#0.00366469: 0.00678901)#0.00235374: 0.00064154)#0.00560035: 0.000184287)#0.0196297; 5
(W_tropicalis#0.00217762: 0.00761483	((W_mellicola#0.00485261: 0.00725056	W_sebi#0.00287126: 0.00725056)#0.000474524: 4.53375e-05	(W_canadensis#0.00058267: 0.00691223	W_muriae#0.00366469: 0.00691223)#0.00231178: 0.000383673)#0.00437369: 0.000318933)#0.0196297; 5
(W_tropicalis#0.00217762: 0.00761483	((W_mellicola#0.00485261: 0.00725056	W_sebi#0.00287126: 0.00725056)#0.00285931: 0.000141208	(W_canadensis#0.00058267: 0.00707138	W_muriae#0.00366469: 0.00707138)#0.00225975: 0.000320391)#0.00431697: 0.000223063)#0.0209664; 5
(W_tropicalis#0.00217762: 0.00761483	((W_mellicola#0.00485261: 0.0073013	W_sebi#0.00287126: 0.0073013)#0.00283944: 5.01141e-05	(W_canadensis#0.00058267: 0.00697964	W_muriae#0.00366469: 0.00697964)#0.00228946: 0.000371777)#0.00434066: 0.000263416)#0.0209664; 5
(W_tropicalis#0.00084423: 0.00761483	(((W_canadensis#0.00058267: 0.00688473	W_muriae#0.00366469: 0.00688473)#0.00232102: 0.000416572	W_sebi#0.00287126: 0.0073013)#0.00283944: 5.01141e-05	W_mellicola#0.00485261: 0.00735142)#0.00434066: 0.000263416)#0.0209664; 5
(W_tropicalis#0.00084423: 0.00761483	(((W_canadensis#0.00058267: 0.00670544	W_muriae#0.00366469: 0.00670544)#0.00238308: 0.000473329	W_sebi#0.00287126: 0.00717877)#0.0028879: 0.000172649	W_mellicola#0.00485261: 0.00735142)#0.00434066: 0.000263416)#0.0209664; 5
(W_tropicalis#0.00084423: 0.00761483	(((W_sebi#0.00287126: 0.00646958	W_muriae#0.00366469: 0.00646958)#0.00246996: 0.000811994	W_canadensis#0.00058267: 0.00728157)#0.0018794: 6.98457e-05	W_mellicola#0.00485261: 0.00735142)#0.00434066: 0.000263416)#0.0209664; 5
(W_tropicalis#0.00199493: 0.00811985	(((W_sebi#0.00306168: 0.00707608	W_muriae#0.00390773: 0.00707608)#0.0047608: 0.000700203	W_canadensis#0.000621313: 0.00777628)#0.002001: 8.24595e-05	W_mellicola#0.00517444: 0.00785874)#0.00461689: 0.000261109)#0.0223569; 5
(W_tropicalis#0.00199493: 0.00811985	((W_mellicola#0.00517444: 0.00792068	W_canadensis#0.000621313: 0.00792068)#0.00196452: 4.87389e-05	(W_sebi#0.00306168: 0.00730192	W_muriae#0.00390773: 0.00730192)#0.00461355: 0.000667496)#0.00455277: 0.000150434)#0.0246723; 5
(W_tropicalis#0.000576932: 0.00811985	((W_mellicola#0.00517444: 0.0079382	W_canadensis#0.000621313: 0.0079382)#0.0035998: 8.0038e-05	(W_sebi#0.00306168: 0.00708128	W_muriae#0.00390773: 0.00708128)#0.00475731: 0.000936965)#0.00452505: 0.000101607)#0.021573; 5
(W_tropicalis#0.000576932: 0.00811985	((W_mellicola#0.00642096: 0.00784332	(W_sebi#0.00306168: 0.00727043	W_muriae#0.00390773: 0.00727043)#0.00261124: 0.000572884)#0.00364335: 0.000174925	W_canadensis#0.000621313: 0.00801824)#0.00452505: 0.000101607)#0.0207965; 5
(W_tropicalis#0.000576932: 0.00811985	((W_canadensis#0.000621313: 0.00778705	(W_sebi#0.00306168: 0.00727043	W_muriae#0.00390773: 0.00727043)#0.00504871: 0.000516616)#0.00366967: 0.000231193	W_mellicola#0.00642096: 0.00801824)#0.00293961: 0.000101607)#0.0239255; 5
(W_tropicalis#0.000576932: 0.00811985	((W_canadensis#0.000621313: 0.00789086	(W_sebi#0.00306168: 0.00717426	W_muriae#0.00390773: 0.00717426)#0.00511639: 0.000716599)#0.0036214: 0.000127385	W_mellicola#0.00642096: 0.00801824)#0.00293961: 0.000101607)#0.0219634; 5
(W_tropicalis#0.000576932: 0.00811985	((W_canadensis#0.000621313: 0.00770468	(W_sebi#0.00306168: 0.00732429	W_muriae#0.00390773: 0.00732429)#0.00501158: 0.000380391)#0.0037089: 0.000376753	W_mellicola#0.00642096: 0.00808144)#0.00291662: 3.84123e-05)#0.0246236; 5
(W_tropicalis#0.000576932: 0.00811985	((W_canadensis#0.000621313: 0.00786337	(W_sebi#0.00306168: 0.00741808	W_muriae#0.00390773: 0.00741808)#0.00380278: 0.000445289)#0.00529164: 5.82718e-05	W_mellicola#0.00642096: 0.00792164)#0.00297546: 0.000198207)#0.0246236; 5
(W_tropicalis#0.000576932: 0.00811985	((W_canadensis#0.000634472: 0.00785326	W_mellicola#0.00642096: 0.00785326)#0.00316555: 0.000104495	(W_sebi#0.00306168: 0.00741808	W_muriae#0.00390773: 0.00741808)#0.00380278: 0.000539672)#0.00470577: 0.000162095)#0.0259175; 5
(W_tropicalis#0.000576932: 0.00811985	(((W_sebi#0.00306168: 0.0075517	W_muriae#0.00390773: 0.0075517)#0.00502434: 0.000301557	W_mellicola#0.00642096: 0.00785326)#0.00316555: 0.000239593	W_canadensis#0.000634472: 0.00809285)#0.00274809: 2.69972e-05)#0.0259175; 5
(W_tropicalis#0.000576932: 0.00811985	((W_canadensis#0.000634472: 0.0079959	W_mellicola#0.00642096: 0.0079959)#0.00310907: 9.69508e-05	(W_sebi#0.00306168: 0.00766632	W_muriae#0.00390773: 0.00766632)#0.00494922: 0.000426536)#0.00111817: 2.69972e-05)#0.0279288; 5
(W_tropicalis#0.000760165: 0.00811985	(((W_sebi#0.00306168: 0.00766632	W_muriae#0.00390773: 0.00766632)#0.00254571: 0.000367618	W_mellicola#0.00642096: 0.00803393)#0.00309436: 5.8918e-05	W_canadensis#0.000634472: 0.00809285)#0.00111817: 2.69972e-05)#0.0279288; 5
(W_tropicalis#0.00188156: 0.00811985	(((W_sebi#0.00306168: 0.00756578	W_muriae#0.00390773: 0.00756578)#0.00257954: 0.000468159	W_mellicola#0.00642096: 0.00803393)#0.00109962: 5.8918e-05	W_canadensis#0.000634472: 0.00809285)#0.00113338: 2.69972e-05)#0.0279288; 5
(W_tropicalis#0.00188156: 0.00811985	(((W_sebi#0.00306168: 0.00767326	W_muriae#0.00390773: 0.00767326)#0.0025434: 0.000256723	W_mellicola#0.00642096: 0.00792998)#0.00366321: 0.000159133	W_canadensis#0.000634472: 0.00808911)#0.00113391: 3.07348e-05)#0.0305264; 5
(W_tropicalis#0.00188156: 0.00811985	((W_canadensis#0.000634472: 0.00803545	W_mellicola#0.00642096: 0.00803545)#0.000952992: 5.36609e-05	(W_sebi#0.00306168: 0.00781141	W_muriae#0.00390773: 0.00781141)#0.00371517: 0.000277706)#0.00116707: 3.07348e-05)#0.0287516; 5
((W_canadensis#0.000634472: 0.00803545	W_mellicola#0.00642096: 0.00803545)#0.000952992: 8.43958e-05	(W_tropicalis#0.00188156: 0.00807436	(W_sebi#0.00306168: 0.00765136	W_muriae#0.00390773: 0.00765136)#0.00379288: 0.000422997)#0.00146043: 4.54879e-05)#0.0293925; 5
((W_canadensis#0.000634472: 0.00810105	W_mellicola#0.00642096: 0.00810105)#0.000945276: 1.88015e-05	(W_tropicalis#0.00188156: 0.00807436	(W_sebi#0.00306168: 0.00752055	W_muriae#0.00390773: 0.00752055)#0.0055704: 0.000553815)#0.00128215: 4.54879e-05)#0.0281679; 5
((W_canadensis#0.000634472: 0.00810105	W_mellicola#0.00642096: 0.00810105)#0.000249498: 1.88015e-05	(W_muriae#0.00390773: 0.00807436	(W_sebi#0.00306168: 0.00774217	W_tropicalis#0.00188156: 0.00774217)#0.00541094: 0.000332194)#0.000710239: 4.54879e-05)#0.0259945; 5
((W_canadensis#0.000634472: 0.00793489	W_mellicola#0.00642096: 0.00793489)#0.00240171: 0.000184956	(W_muriae#0.00390773: 0.00807436	(W_sebi#0.00306168: 0.00757507	W_tropicalis#0.00107694: 0.00757507)#0.00268689: 0.000499288)#0.000710239: 4.54879e-05)#0.0238511; 5
((W_canadensis#0.000634472: 0.00805848	W_mellicola#0.00642096: 0.00805848)#0.00236487: 6.13661e-05	(W_muriae#0.00390773: 0.00803346	(W_sebi#0.00306168: 0.00739793	W_tropicalis#0.00107694: 0.00739793)#0.00275123: 0.000635523)#0.00414617: 8.63918e-05)#0.026183; 5
((W_canadensis#0.000634472: 0.00783956	W_mellicola#0.00642096: 0.00783956)#0.00243092: 0.000280294	(W_muriae#0.00390773: 0.00803872	(W_sebi#0.00306168: 0.00754771	W_tropicalis#0.00107694: 0.00754771)#0.00269663: 0.000491011)#0.00125246: 8.11314e-05)#0.022699; 5
((W_canadensis#0.000634472: 0.00796816	W_mellicola#0.00642096: 0.00796816)#0.00239168: 0.000151688	(W_muriae#0.00390773: 0.00792323	(W_sebi#0.00306168: 0.00773149	W_tropicalis#0.00107694: 0.00773149)#0.00263253: 0.000191746)#0.00396162: 0.000196615)#0.0204457; 5
((W_canadensis#0.000656546: 0.00796816	W_mellicola#0.00642096: 0.00796816)#0.00239168: 0.000151688	(W_muriae#0.00390773: 0.00792323	(W_sebi#0.00306168: 0.00790575	W_tropicalis#0.00107694: 0.00790575)#0.00257451: 1.74885e-05)#0.00587329: 0.000196615)#0.022912; 5
((W_canadensis#0.000656546: 0.00808956	W_mellicola#0.00642096: 0.00808956)#0.00235579: 3.02909e-05	(W_muriae#0.00390773: 0.00792323	(W_sebi#0.00420099: 0.00790575	W_tropicalis#0.00107694: 0.00790575)#0.000185863: 1.74885e-05)#0.00423646: 0.000196615)#0.0201773; 5
((W_canadensis#0.000912383: 0.00792504	W_mellicola#0.00642096: 0.00792504)#0.000827542: 0.00019481	(W_tropicalis#0.00107694: 0.00810546	(W_sebi#0.00420099: 0.00790575	W_muriae#0.00390773: 0.00790575)#0.00119511: 0.000199718)#0.00254216: 1.43858e-05)#0.0201773; 5
((W_canadensis#0.00108538: 0.00792504	W_mellicola#0.00642096: 0.00792504)#0.00173443: 0.00019481	(W_muriae#0.00390773: 0.0080925	(W_sebi#0.00420099: 0.00806216	W_tropicalis#0.00107694: 0.00806216)#0.00117192: 3.03366e-05)#0.00254623: 2.7349e-05)#0.018048; 5
(W_muriae#0.00390773: 0.00811985	((W_canadensis#0.00108538: 0.00768446	W_mellicola#0.00642096: 0.00768446)#0.00178873: 0.00040804	(W_sebi#0.00420099: 0.00806216	W_tropicalis#0.00107694: 0.00806216)#0.00117192: 3.03366e-05)#0.000768741: 2.7349e-05)#0.018048; 5
(W_muriae#0.00390773: 0.00811985	(W_tropicalis#0.00107694: 0.0080925	(W_sebi#0.00420099: 0.00806216	(W_canadensis#0.00108538: 0.00756701	W_mellicola#0.00642096: 0.00756701)#0.0037527: 0.000495151)#0.00090391: 3.03366e-05)#0.00288344: 2.7349e-05)#0.0200958; 5
(W_muriae#0.00390773: 0.00811985	(W_sebi#0.00420099: 0.0080925	(W_tropicalis#0.00107694: 0.00806216	(W_canadensis#0.00108538: 0.00780053	W_mellicola#0.0083583: 0.00780053)#0.0065179: 0.000261629)#0.00185236: 3.03366e-05)#0.0020833: 2.7349e-05)#0.0224835; 5
(W_muriae#0.00390773: 0.00811985	(W_sebi#0.00420099: 0.0080925	(W_tropicalis#0.00288329: 0.00806216	(W_canadensis#0.00155683: 0.00780053	W_mellicola#0.0083583: 0.00780053)#0.00545662: 0.000261629)#0.00185236: 3.03366e-05)#0.0020833: 2.7349e-05)#0.0200249; 5
(W_muriae#0.00390773: 0.00811985	(W_sebi#0.00420099: 0.00807061	(W_mellicola#0.00948873: 0.00806216	(W_canadensis#0.00154765: 0.00788735	W_tropicalis#0.00288329: 0.00788735)#0.00398054: 0.000174814)#0.00132901: 8.44658e-06)#0.00124497: 4.9239e-05)#0.0186084; 5
(W_muriae#0.00390773: 0.00811985	(W_mellicola#0.00637829: 0.00807061	(W_sebi#0.00420099: 0.00791403	(W_canadensis#0.00154765: 0.00777181	W_tropicalis#0.00288329: 0.00777181)#0.00403972: 0.000142225)#0.00437448: 0.000156578)#0.00124497: 4.9239e-05)#0.0186084; 5
(W_muriae#0.00390773: 0.00811985	(W_mellicola#0.00637829: 0.00806255	(W_sebi#0.00420099: 0.00781702	(W_canadensis#0.000508114: 0.00766512	W_tropicalis#0.00288329: 0.00766512)#0.00409595: 0.000151907)#0.00133653: 0.000245524)#0.00124622: 5.73033e-05)#0.020903; 5
(W_muriae#0.00390773: 0.00811985	((W_canadensis#0.000508114: 0.00782898	W_tropicalis#0.00288329: 0.00782898)#0.00401022: 0.000187376	(W_sebi#0.00420099: 0.008009	W_mellicola#0.00637829: 0.008009)#0.00230274: 7.3557e-06)#0.0012534: 0.000103493)#0.0237179; 5
(W_muriae#0.00390773: 0.00811985	((W_canadensis#0.000881961: 0.0078772	W_tropicalis#0.00288329: 0.0078772)#0.0022163: 0.000144674	(W_sebi#0.00420099: 0.008009	W_mellicola#0.00637829: 0.008009)#0.00230274: 1.28736e-05)#0.00137408: 9.79748e-05)#0.0270021; 5
(W_muriae#0.00390773: 0.00811985	((W_canadensis#0.00041156: 0.0078772	W_tropicalis#0.00182756: 0.0078772)#0.0022163: 2.0824e-05	(W_sebi#0.00420099: 0.00789185	W_mellicola#0.00637829: 0.00789185)#0.00312524: 6.1706e-06)#0.00139562: 0.000221825)#0.0286206; 5
(W_muriae#0.00390773: 0.00811985	((W_canadensis#0.00041156: 0.00769569	W_tropicalis#0.00182756: 0.00769569)#0.00226857: 0.000284013	(W_sebi#0.00292335: 0.00776588	W_mellicola#0.00637829: 0.00776588)#0.00317593: 0.000213826)#0.00236728: 0.000140144)#0.0270562; 5
(W_muriae#0.00390773: 0.00811985	((W_canadensis#0.00041156: 0.00751044	W_tropicalis#0.00182756: 0.00751044)#0.00232453: 0.000559461	(W_sebi#0.00292335: 0.00790767	W_mellicola#0.00637829: 0.00790767)#0.00311898: 0.000162228)#0.00234082: 4.99522e-05)#0.0255683; 5
(W_muriae#0.00390773: 0.00811985	(W_mellicola#0.00637829: 0.0080699	(W_sebi#0.00292335: 0.00771309	(W_canadensis#0.00041156: 0.00736727	W_tropicalis#0.00182756: 0.00736727)#0.0023697: 0.000345822)#0.00319767: 0.000356805)#0.00234082: 4.99522e-05)#0.0255683; 5
(W_muriae#0.00390773: 0.00811985	(W_mellicola#0.00526225: 0.0080699	(W_sebi#0.00292335: 0.00782746	(W_canadensis#0.00041156: 0.00731641	W_tropicalis#0.000896572: 0.00731641)#0.00238618: 0.000511052)#0.00523431: 0.000242433)#0.00234082: 4.99522e-05)#0.0233926; 5
(W_muriae#0.00390773: 0.00811985	(W_mellicola#0.00646692: 0.0079798	(W_sebi#0.00292335: 0.00769057	(W_canadensis#0.00041156: 0.00738444	W_tropicalis#0.000896572: 0.00738444)#0.00236419: 0.000306131)#0.0027214: 0.000289225)#0.00236725: 0.000140054)#0.0217728; 5
(W_muriae#0.00390773: 0.00811985	(W_mellicola#0.00646692: 0.00807608	(W_sebi#0.00292335: 0.00789929	(W_canadensis#0.00041156: 0.00724749	W_tropicalis#0.000896572: 0.00724749)#0.00240887: 0.0006518)#0.00264949: 0.000176787)#0.00233903: 4.37743e-05)#0.0239379; 5
(W_muriae#0.00390773: 0.00811985	(W_mellicola#0.00646692: 0.00790233	(W_sebi#0.00292335: 0.00789929	(W_canadensis#0.00041156: 0.00746465	W_tropicalis#0.000896572: 0.00746465)#0.00233879: 0.000434635)#0.00264949: 3.04576e-06)#0.00239045: 0.000217515)#0.022716; 5
(W_muriae#0.00390773: 0.00811985	(W_mellicola#0.00646692: 0.00790233	(W_sebi#0.00292335: 0.00789929	(W_canadensis#0.00041156: 0.00738386	W_tropicalis#0.00125297: 0.00738386)#0.00236438: 0.000515426)#0.00264949: 3.04576e-06)#0.0047757: 0.000217515)#0.0196414; 5
(W_muriae#0.00390773: 0.00811985	(W_mellicola#0.00646692: 0.00790233	(W_sebi#0.00292335: 0.00773344	(W_canadensis#0.00041156: 0.00748406	W_tropicalis#0.00125297: 0.00748406)#0.00233272: 0.000249377)#0.00270631: 0.000168893)#0.0047757: 0.000217515)#0.0171635; 5
(W_muriae#0.00390773: 0.00811985	(W_mellicola#0.00646692: 0.00790233	(W_sebi#0.00292335: 0.00789923	(W_canadensis#0.00041156: 0.00734372	W_tropicalis#0.00125297: 0.00734372)#0.00136093: 0.000555512)#0.00264952: 3.10731e-06)#0.0047757: 0.000217515)#0.0197355; 5
(W_muriae#0.00390773: 0.00811985	(W_mellicola#0.00646692: 0.00790233	(W_sebi#0.00292335: 0.00789923	(W_canadensis#0.00041156: 0.00747348	W_tropicalis#0.00125297: 0.00747348)#0.00167561: 0.000425746)#0.00264952: 3.10731e-06)#0.0047757: 0.000217515)#0.0218333; 5
(W_muriae#0.00390773: 0.00811985	((W_canadensis#0.00041156: 0.00747348	W_tropicalis#0.000843101: 0.00747348)#0.00167561: 0.000428854	(W_sebi#0.00292335: 0.00771409	W_mellicola#0.00646692: 0.00771409)#0.0027131: 0.000188243)#0.0047757: 0.000217515)#0.0218333; 5
(W_muriae#0.00390773: 0.00811985	(W_mellicola#0.00646692: 0.00784518	(W_sebi#0.00292335: 0.00781926	(W_canadensis#0.00041156: 0.00747348	W_tropicalis#0.00198308: 0.00747348)#0.00167561: 0.000345779)#0.00267661: 2.59214e-05)#0.00751793: 0.000274668)#0.0218333; 5
(W_muriae#0.00390773: 0.00811985	(W_mellicola#0.00646692: 0.00778388	(W_sebi#0.00292335: 0.00773822	(W_canadensis#0.00041156: 0.00766443	W_tropicalis#0.00198308: 0.00766443)#0.00163387: 7.37951e-05)#0.00270464: 4.5653e-05)#0.00479356: 0.000335973)#0.0196002; 5
(W_muriae#0.00390773: 0.00811985	(W_mellicola#0.00646692: 0.00784535	(W_sebi#0.00292335: 0.0077624	(W_canadensis#0.00041156: 0.00766443	W_tropicalis#0.000588917: 0.00766443)#0.00202598: 9.79759e-05)#0.00269622: 8.29489e-05)#0.00378564: 0.000274497)#0.0170989; 5
(W_muriae#0.00423465: 0.00879915	((W_canadensis#0.000445991: 0.00821156	W_tropicalis#0.000638185: 0.00821156)#0.00222062: 0.000290127	(W_sebi#0.00316791: 0.00847854	W_mellicola#0.00700794: 0.00847854)#0.00428416: 2.31501e-05)#0.00569699: 0.000297461)#0.0185294; 5
(W_muriae#0.00423465: 0.00879915	((W_canadensis#0.000445991: 0.00807361	W_tropicalis#0.000638185: 0.00807361)#0.00225857: 0.000575646	(W_sebi#0.00316791: 0.00847854	W_mellicola#0.00777006: 0.00847854)#0.00428416: 0.000170714)#0.00393918: 0.000149897)#0.0185294; 5
(W_muriae#0.00423465: 0.00879915	((W_canadensis#0.000445991: 0.00830865	W_tropicalis#0.000592713: 0.00830865)#0.00219468: 0.000293504	(W_sebi#0.00316791: 0.00859319	W_mellicola#0.00777006: 0.00859319)#0.00501721: 8.97086e-06)#0.00396075: 0.000196995)#0.0185294; 5
(W_muriae#0.00423465: 0.00879915	((W_canadensis#0.000445991: 0.00842854	W_tropicalis#0.000592713: 0.00842854)#0.00216346: 0.000347434	(W_sebi#0.00316791: 0.00859319	W_mellicola#0.00777006: 0.00859319)#0.00501721: 0.000182792)#0.0038823: 2.3173e-05)#0.0185294; 5
(W_muriae#0.00423465: 0.00879915	((W_canadensis#0.000445991: 0.00847084	W_tropicalis#0.000592713: 0.00847084)#0.00215265: 0.000305137	(W_sebi#0.00316791: 0.00867966	W_mellicola#0.00777006: 0.00867966)#0.00496723: 9.63167e-05)#0.00111463: 2.3173e-05)#0.0158715; 5
(W_muriae#0.00423465: 0.00879915	((W_canadensis#0.000445991: 0.00830657	W_tropicalis#0.00169109: 0.00830657)#0.00219523: 0.000435921	(W_sebi#0.00316791: 0.00869864	W_mellicola#0.00777006: 0.00869864)#0.00218852: 4.38542e-05)#0.00481255: 5.6659e-05)#0.0180232; 5
(W_muriae#0.00423465: 0.00879915	((W_canadensis#0.000445991: 0.00816168	W_tropicalis#0.00169109: 0.00816168)#0.0022342: 0.000543636	(W_sebi#0.00316791: 0.00869864	W_mellicola#0.00777006: 0.00869864)#0.00218852: 6.67416e-06)#0.003234: 9.3839e-05)#0.0201622; 5
((W_canadensis#0.000445991: 0.00830855	W_tropicalis#0.00169109: 0.00830855)#0.0021947: 0.000490604	(W_muriae#0.00423465: 0.00877781	(W_sebi#0.00316791: 0.00869864	W_mellicola#0.00777006: 0.00869864)#0.00218852: 7.91666e-05)#0.00320729: 2.13466e-05)#0.0217841; 5
((W_canadensis#0.000445991: 0.00848374	W_tropicalis#0.00169109: 0.00848374)#0.00214938: 0.000315409	(W_muriae#0.00423465: 0.00857136	(W_sebi#0.00316791: 0.00854041	W_mellicola#0.00653499: 0.00854041)#0.00106831: 3.09555e-05)#0.00328454: 0.000227791)#0.0193517; 5
((W_canadensis#0.000445991: 0.00841422	W_tropicalis#0.00169109: 0.00841422)#0.0046596: 0.00038493	(W_muriae#0.00423465: 0.00857136	(W_sebi#0.00316791: 0.00854041	W_mellicola#0.00801992: 0.00854041)#0.00106831: 3.09555e-05)#0.00328454: 0.000227791)#0.0193517; 5
((W_canadensis#0.000445991: 0.00822119	W_tropicalis#0.00169109: 0.00822119)#0.00254786: 0.000577963	(W_sebi#0.00316791: 0.00869321	(W_muriae#0.00423465: 0.00854041	W_mellicola#0.00801992: 0.00854041)#0.00222376: 0.0001528)#0.00534271: 0.000105946)#0.0193517; 5
((W_canadensis#0.00109529: 0.00807157	W_tropicalis#0.00169109: 0.00807157)#0.00259509: 0.000727584	(W_mellicola#0.00801992: 0.00859535	(W_muriae#0.00423465: 0.00854041	W_sebi#0.00316791: 0.00854041)#0.000675865: 5.49428e-05)#0.00540353: 0.000203804)#0.0193517; 5
((W_canadensis#0.00109529: 0.00828679	W_tropicalis#0.00169109: 0.00828679)#0.00508411: 0.000512364	(W_mellicola#0.00682606: 0.00847661	(W_muriae#0.00423465: 0.00836432	W_sebi#0.00316791: 0.00836432)#0.0033127: 0.000112288)#0.00547923: 0.000322547)#0.0208239; 5
((W_canadensis#0.00109529: 0.008195	W_tropicalis#0.00169109: 0.008195)#0.00227647: 0.000604152	(W_mellicola#0.00816502: 0.00869704	(W_muriae#0.00423465: 0.00836432	W_sebi#0.00316791: 0.00836432)#0.00497955: 0.000332722)#0.00534035: 0.000102113)#0.0208239; 5
((W_canadensis#0.00111808: 0.00804268	W_tropicalis#0.00169109: 0.00804268)#0.00231959: 0.000756474	(W_mellicola#0.00669402: 0.00864674	(W_muriae#0.00423465: 0.00836432	W_sebi#0.00316791: 0.00836432)#0.00497955: 0.000282424)#0.00537142: 0.000152412)#0.0208239; 5
((W_canadensis#0.00111808: 0.00819633	W_tropicalis#0.000881387: 0.00819633)#0.0022761: 0.000602827	(W_mellicola#0.00669402: 0.00864674	(W_muriae#0.00423465: 0.00836432	W_sebi#0.00316791: 0.00836432)#0.00242226: 0.000282424)#0.0029238: 0.000152412)#0.0185869; 5
((W_canadensis#0.00111808: 0.00813239	W_tropicalis#0.00293352: 0.00813239)#0.00461055: 0.000666758	(W_mellicola#0.00669402: 0.00864674	(W_muriae#0.00423465: 0.00858224	W_sebi#0.00316791: 0.00858224)#0.00236075: 6.45007e-05)#0.0029238: 0.000152412)#0.0162668; 5
((W_canadensis#0.00111808: 0.00837037	W_tropicalis#0.00293352: 0.00837037)#0.00447946: 0.00042878	(W_muriae#0.00423465: 0.00875381	(W_mellicola#0.00669402: 0.00858224	W_sebi#0.00316791: 0.00858224)#0.000547484: 0.000171574)#0.00288803: 4.53388e-05)#0.0197114; 5
((W_mellicola#0.00669402: 0.00858224	W_sebi#0.00316791: 0.00858224)#0.00363744: 0.000216912	(W_muriae#0.00423465: 0.00875381	(W_canadensis#0.00150331: 0.00822616	W_tropicalis#0.00171898: 0.00822616)#0.00455799: 0.000527652)#0.00288803: 4.53388e-05)#0.0203563; 5
((W_canadensis#0.00150331: 0.00802095	W_tropicalis#0.00171898: 0.00802095)#0.00467461: 0.000778206	(W_muriae#0.00423465: 0.00875381	(W_mellicola#0.00669402: 0.00836483	W_sebi#0.00316791: 0.00836483)#0.00373198: 0.000388979)#0.00162393: 4.53388e-05)#0.0218286; 5
((W_canadensis#0.000877822: 0.00797191	W_tropicalis#0.00171898: 0.00797191)#0.00119935: 0.000827246	(W_muriae#0.00423465: 0.00875381	(W_mellicola#0.00669402: 0.00857179	W_sebi#0.00316791: 0.00857179)#0.00364188: 0.000182026)#0.00162393: 4.53388e-05)#0.0238937; 5
((W_canadensis#0.000877822: 0.00785107	W_tropicalis#0.00171898: 0.00785107)#0.00121781: 0.000948085	(W_muriae#0.00423465: 0.00875381	(W_mellicola#0.00669402: 0.00831978	W_sebi#0.00421747: 0.00831978)#0.00375219: 0.000434032)#0.00162393: 4.53388e-05)#0.0227223; 5
((W_canadensis#0.000877822: 0.00797146	W_tropicalis#0.00171898: 0.00797146)#0.00208172: 0.000827697	(W_muriae#0.00423465: 0.00875381	(W_mellicola#0.00669402: 0.00839012	W_sebi#0.00421747: 0.00839012)#0.00372073: 0.00036369)#0.00162393: 4.53388e-05)#0.0201243; 5
((W_mellicola#0.00669402: 0.00861917	W_sebi#0.00421747: 0.00861917)#0.00160781: 0.000179982	(W_muriae#0.00423465: 0.00875381	(W_canadensis#0.000877822: 0.00787322	W_tropicalis#0.00171898: 0.00787322)#0.00210769: 0.000880588)#0.00102475: 4.53388e-05)#0.0201243; 5
((W_mellicola#0.00669402: 0.00845944	W_sebi#0.00253848: 0.00845944)#0.00389526: 0.000339711	(W_muriae#0.00423465: 0.00867438	(W_canadensis#0.000877822: 0.0077849	W_tropicalis#0.00171898: 0.0077849)#0.00213161: 0.000889486)#0.00391344: 0.00012477)#0.0213251; 5
((W_mellicola#0.00669402: 0.00831884	W_sebi#0.00253848: 0.00831884)#0.0039611: 0.000480316	(W_muriae#0.00423465: 0.00867438	(W_canadensis#0.000877822: 0.00800243	W_tropicalis#0.00171898: 0.00800243)#0.00207366: 0.000671948)#0.00391344: 0.00012477)#0.0225403; 5
((W_mellicola#0.00669402: 0.00818222	W_sebi#0.00253848: 0.00818222)#0.00322087: 0.000616932	(W_muriae#0.00423465: 0.0086002	(W_canadensis#0.000877822: 0.00791751	W_tropicalis#0.00122976: 0.00791751)#0.0020959: 0.000682697)#0.00321515: 0.000198948)#0.0207886; 5
((W_mellicola#0.00669402: 0.0080318	W_sebi#0.00253848: 0.0080318)#0.00328119: 0.000767353	(W_muriae#0.00423465: 0.00845977	(W_canadensis#0.000877822: 0.00773754	W_tropicalis#0.00122976: 0.00773754)#0.00214465: 0.000722231)#0.00326852: 0.00033938)#0.0190078; 5
((W_canadensis#0.00125367: 0.00757169	W_tropicalis#0.00122976: 0.00757169)#0.00474362: 0.00122746	(W_muriae#0.00423465: 0.00845977	(W_mellicola#0.00669402: 0.00821294	W_sebi#0.00253848: 0.00821294)#0.00320882: 0.000246831)#0.00326852: 0.00033938)#0.0190078; 5
((W_mellicola#0.00669402: 0.00804761	W_sebi#0.00253848: 0.00804761)#0.00327474: 0.000751541	(W_muriae#0.00423465: 0.00845977	(W_canadensis#0.00156788: 0.00740374	W_tropicalis#0.00122976: 0.00740374)#0.00485122: 0.00105603)#0.0059609: 0.00033938)#0.0197028; 5
((W_mellicola#0.00583852: 0.0078769	W_sebi#0.00253848: 0.0078769)#0.00334571: 0.000922252	(W_muriae#0.00423465: 0.00833256	(W_canadensis#0.00156788: 0.00751099	W_tropicalis#0.00210019: 0.00751099)#0.00253397: 0.000821574)#0.00411195: 0.000466588)#0.0214027; 5
((W_mellicola#0.00583852: 0.00810286	W_sebi#0.00253848: 0.00810286)#0.00325241: 0.000696293	(W_muriae#0.00423465: 0.00851659	(W_canadensis#0.00156788: 0.00751099	W_tropicalis#0.00137088: 0.00751099)#0.00253397: 0.0010056)#0.0040231: 0.00028256)#0.023385; 5
((W_mellicola#0.00583852: 0.0080064	W_sebi#0.00253848: 0.0080064)#0.0032916: 0.000792749	(W_muriae#0.00423465: 0.00837073	(W_canadensis#0.00183366: 0.00767585	W_tropicalis#0.00161901: 0.00767585)#0.00247954: 0.000694883)#0.0040932: 0.00042842)#0.0214572; 5
((W_canadensis#0.00183366: 0.00785257	W_tropicalis#0.00161901: 0.00785257)#0.00242374: 0.000872379	(W_muriae#0.00423465: 0.0084494	(W_mellicola#0.00583852: 0.00796053	W_sebi#0.00253848: 0.00796053)#0.00331056: 0.000488867)#0.00405509: 0.000275546)#0.0216397; 5
(W_muriae#0.00423465: 0.00872495	((W_canadensis#0.00183366: 0.00775576	W_tropicalis#0.000492686: 0.00775576)#0.002454: 0.000636792	(W_mellicola#0.00583852: 0.00779144	W_sebi#0.00253848: 0.00779144)#0.00338241: 0.000601109)#0.00408256: 0.000332396)#0.0182252; 5
(W_muriae#0.00423465: 0.00872495	((W_canadensis#0.00183366: 0.00756959	W_tropicalis#0.000492686: 0.00756959)#0.00251435: 0.00063738	(W_mellicola#0.00583852: 0.00798208	W_sebi#0.00253848: 0.00798208)#0.00190358: 0.000224888)#0.00417487: 0.000517974)#0.0204784; 5
(W_muriae#0.00423465: 0.00872495	((W_canadensis#0.000424748: 0.00780395	W_tropicalis#0.000492686: 0.00780395)#0.00471242: 0.000403018	(W_mellicola#0.00583852: 0.00812575	W_sebi#0.00253848: 0.00812575)#0.00186993: 8.12193e-05)#0.00417487: 0.000517974)#0.0204784; 5
(W_muriae#0.00423465: 0.00872495	((W_canadensis#0.000424748: 0.00765398	W_tropicalis#0.000492686: 0.00765398)#0.00294406: 0.000674023	(W_mellicola#0.00583852: 0.00812575	W_sebi#0.00253848: 0.00812575)#0.00186993: 0.00020225)#0.00580865: 0.000396943)#0.0204784; 5
(W_muriae#0.00423465: 0.00872495	(W_mellicola#0.00583852: 0.0083878	((W_canadensis#0.000424748: 0.0075454	W_tropicalis#0.000492686: 0.0075454)#0.00298642: 0.000769242	W_sebi#0.00253848: 0.00831464)#0.00182745: 7.31534e-05)#0.00442141: 0.000337149)#0.0194495; 5
(W_muriae#0.00487805: 0.0100506	(W_mellicola#0.00926014: 0.00966221	((W_canadensis#0.000503643: 0.00852287	W_tropicalis#0.000567543: 0.00852287)#0.00350836: 0.000966544	W_sebi#0.00292416: 0.00948942)#0.00212474: 0.000172792)#0.00325402: 0.000388374)#0.0213192; 5
(W_muriae#0.00487805: 0.0100506	(W_mellicola#0.00646138: 0.00989341	((W_canadensis#0.000503643: 0.0086581	W_tropicalis#0.000567543: 0.0086581)#0.0028396: 0.000949684	W_sebi#0.00292416: 0.00960779)#0.00209856: 0.000285623)#0.00317797: 0.000157174)#0.0188594; 5
(W_muriae#0.00487805: 0.0100506	(W_mellicola#0.00915668: 0.00989341	((W_canadensis#0.000503643: 0.00843167	W_tropicalis#0.000567543: 0.00843167)#0.00291586: 0.00122562	W_sebi#0.00292416: 0.00965729)#0.00506596: 0.000236123)#0.00317797: 0.000157174)#0.0174949; 5
(W_muriae#0.00487805: 0.0100506	((W_canadensis#0.000503643: 0.00846682	W_tropicalis#0.000567543: 0.00846682)#0.00290375: 0.00142659	(W_mellicola#0.00915668: 0.00981715	W_sebi#0.00292416: 0.00981715)#0.00248395: 7.62591e-05)#0.00480585: 0.000157174)#0.0192033; 5
(W_muriae#0.00487805: 0.0100506	(W_sebi#0.00292416: 0.00998288	(W_mellicola#0.00915668: 0.00981542	(W_canadensis#0.000503643: 0.00835536	W_tropicalis#0.000567543: 0.00835536)#0.00294248: 0.00146005)#0.00248439: 0.000167466)#0.00302028: 6.77026e-05)#0.0208509; 5
(W_muriae#0.00487805: 0.0100506	(W_sebi#0.00292416: 0.00998288	(W_mellicola#0.00660544: 0.00988781	(W_canadensis#0.000503643: 0.00847722	W_tropicalis#0.00116268: 0.00847722)#0.00389343: 0.00141059)#0.0024662: 9.50756e-05)#0.00228968: 6.77026e-05)#0.0188874; 5
(W_muriae#0.00561134: 0.0100506	(W_sebi#0.00292416: 0.00996006	(W_mellicola#0.00660544: 0.00977245	(W_canadensis#0.000503643: 0.00830808	W_tropicalis#0.00116268: 0.00830808)#0.00397269: 0.00146436)#0.000807934: 0.000187616)#0.00229492: 9.05221e-05)#0.0205369; 5
(W_muriae#0.00561134: 0.0100506	(W_sebi#0.00213192: 0.010049	(W_mellicola#0.00875081: 0.00995889	(W_canadensis#0.000503643: 0.00812398	W_tropicalis#0.00116268: 0.00812398)#0.00406272: 0.0018349)#0.000885177: 9.01601e-05)#0.0022746: 1.53623e-06)#0.0184089; 5
(W_muriae#0.00561134: 0.0100506	(W_sebi#0.00213192: 0.0100166	(W_mellicola#0.00635299: 0.00995889	(W_canadensis#0.000503643: 0.00801938	W_tropicalis#0.00104195: 0.00801938)#0.00411571: 0.0019395)#0.000885177: 5.77276e-05)#0.00228196: 3.39687e-05)#0.0216685; 5
(W_muriae#0.00561134: 0.0100506	(W_sebi#0.00213192: 0.0099883	(W_mellicola#0.00786824: 0.00995889	(W_canadensis#0.000503643: 0.00807543	W_tropicalis#0.00104195: 0.00807543)#0.00567288: 0.00188345)#0.000770985: 2.94111e-05)#0.00228843: 6.22852e-05)#0.0205422; 5
(W_muriae#0.00561134: 0.0100519	(W_sebi#0.00213192: 0.00999102	(W_canadensis#0.000248923: 0.00995889	(W_mellicola#0.00786824: 0.00793265	W_tropicalis#0.00104195: 0.00793265)#0.00743613: 0.00202624)#0.00312748: 3.21332e-05)#0.00228781: 6.08381e-05)#0.0232208; 5
(W_sebi#0.00213192: 0.0100519	(W_muriae#0.00561134: 0.0100262	(W_canadensis#0.000248923: 0.00995889	(W_mellicola#0.00574513: 0.00780494	W_tropicalis#0.00104195: 0.00780494)#0.00755781: 0.00215395)#0.00178152: 6.72631e-05)#0.00227979: 2.57082e-05)#0.0206435; 5
(W_muriae#0.00561134: 0.0100519	(W_sebi#0.00213192: 0.0100429	(W_canadensis#0.000248923: 0.00995889	(W_mellicola#0.00574513: 0.00772702	W_tropicalis#0.000886283: 0.00772702)#0.00763403: 0.00223187)#0.00178152: 8.40215e-05)#0.00368579: 8.94984e-06)#0.0225302; 5
(W_muriae#0.00382899: 0.00874184	(W_sebi#0.00185408: 0.00873406	(W_canadensis#0.000216482: 0.00856894	(W_mellicola#0.00499639: 0.00654507	W_tropicalis#0.000770778: 0.00654507)#0.00340726: 0.00202387)#0.00156598: 0.000165119)#0.00154854: 7.78345e-06)#0.0195939; 5
(W_muriae#0.00417699: 0.00953636	(W_sebi#0.00202259: 0.00952787	(W_canadensis#0.000236157: 0.00934774	(W_mellicola#0.0064412: 0.00734813	W_tropicalis#0.000840831: 0.00734813)#0.00361163: 0.00199962)#0.00170831: 0.000180126)#0.00228429: 8.49086e-06)#0.0202443; 5
(W_muriae#0.00417699: 0.00953636	(W_sebi#0.00202259: 0.00952787	(W_mellicola#0.0064412: 0.00934774	(W_canadensis#0.000236157: 0.00724578	W_tropicalis#0.000840831: 0.00724578)#0.00366264: 0.00210197)#0.00170831: 0.000180126)#0.00228429: 8.49086e-06)#0.0222955; 5
(W_muriae#0.00417699: 0.00953636	(W_sebi#0.00202259: 0.00952787	(W_mellicola#0.0064412: 0.00934774	(W_canadensis#0.000236157: 0.00736999	W_tropicalis#0.000840831: 0.00736999)#0.00360091: 0.00197775)#0.00170831: 0.000180126)#0.00228429: 8.49086e-06)#0.0244881; 5
(W_muriae#0.00417699: 0.00953636	(W_sebi#0.00202259: 0.00952787	(W_mellicola#0.0064412: 0.00934774	(W_canadensis#0.000236157: 0.00725458	W_tropicalis#0.000840831: 0.00725458)#0.0036582: 0.00209316)#0.00173007: 0.000180126)#0.000847132: 8.49086e-06)#0.0244881; 5
(W_muriae#0.00417699: 0.00953636	((W_canadensis#0.000236157: 0.00703802	W_tropicalis#0.000839551: 0.00703802)#0.00377076: 0.00248985	(W_mellicola#0.0064412: 0.00920912	W_sebi#0.00202259: 0.00920912)#0.00175611: 0.000318744)#0.000847132: 8.49086e-06)#0.0244881; 5
(W_muriae#0.00417699: 0.00953636	((W_canadensis#0.000236157: 0.00717603	W_tropicalis#0.000839551: 0.00717603)#0.006326: 0.00235184	(W_mellicola#0.0064412: 0.00907085	W_sebi#0.00202259: 0.00907085)#0.00178288: 0.000457014)#0.00282885: 8.49086e-06)#0.0244881; 5
(W_muriae#0.00439787: 0.0100406	((W_canadensis#0.000248645: 0.00755549	W_tropicalis#0.00125668: 0.00755549)#0.00666052: 0.0024762	(W_mellicola#0.00678181: 0.00955051	W_sebi#0.00212954: 0.00955051)#0.00135119: 0.000481181)#0.000835469: 8.93985e-06)#0.0233189; 5
((W_canadensis#0.000248645: 0.00762665	W_tropicalis#0.00125668: 0.00762665)#0.00659838: 0.00241398	(W_muriae#0.00439787: 0.0100317	(W_mellicola#0.00678181: 0.00974808	W_sebi#0.00212954: 0.00974808)#0.00161732: 0.000283618)#0.000835469: 8.93985e-06)#0.0233189; 5
((W_canadensis#0.000248645: 0.0077603	W_tropicalis#0.00101598: 0.0077603)#0.00648474: 0.00228034	(W_muriae#0.00439787: 0.0100317	(W_mellicola#0.00678181: 0.00960474	W_sebi#0.00212954: 0.00960474)#0.00164146: 0.000426956)#0.00285122: 8.93985e-06)#0.0206789; 5
((W_canadensis#0.000248645: 0.00796209	W_tropicalis#0.00101598: 0.00796209)#0.00632039: 0.00207855	(W_muriae#0.00439787: 0.0100317	(W_mellicola#0.00678181: 0.00949832	W_sebi#0.00212954: 0.00949832)#0.00165985: 0.000533374)#0.000372335: 8.93985e-06)#0.0224879; 5
((W_canadensis#0.000248645: 0.00819081	W_tropicalis#0.00101598: 0.00819081)#0.0061439: 0.00184983	(W_muriae#0.00439787: 0.00989581	(W_mellicola#0.00678181: 0.00971335	W_sebi#0.00212954: 0.00971335)#0.0016231: 0.000182462)#0.00167784: 0.000144824)#0.0224879; 5
((W_canadensis#0.00118858: 0.00819081	W_tropicalis#0.00101598: 0.00819081)#0.00917411: 0.00184983	(W_muriae#0.00439787: 0.00973427	(W_mellicola#0.00678181: 0.00971335	W_sebi#0.00212954: 0.00971335)#0.0016231: 2.09238e-05)#0.00170568: 0.000306363)#0.0224879; 5
((W_canadensis#0.00118858: 0.00825433	W_tropicalis#0.00113237: 0.00825433)#0.00910351: 0.0017863	(W_muriae#0.00439787: 0.00973427	(W_mellicola#0.00678181: 0.00971335	W_sebi#0.00286695: 0.00971335)#0.00119047: 2.09238e-05)#0.00403598: 0.000306363)#0.0232863; 5
((W_canadensis#0.00118858: 0.00809264	W_tropicalis#0.00113237: 0.00809264)#0.00707108: 0.00194799	(W_muriae#0.00439787: 0.009737	(W_mellicola#0.00678181: 0.00962576	W_sebi#0.00286695: 0.00962576)#0.00380378: 0.000111242)#0.00403485: 0.000303637)#0.0232863; 5
((W_canadensis#0.00118858: 0.00825824	W_tropicalis#0.00113237: 0.00825824)#0.00548048: 0.0017824	(W_sebi#0.00286695: 0.00985865	(W_mellicola#0.00678181: 0.00968836	W_muriae#0.00439787: 0.00968836)#0.00293387: 0.000170288)#0.00398506: 0.000181986)#0.0232863; 5
((W_canadensis#0.000918383: 0.00848821	W_tropicalis#0.00113237: 0.00848821)#0.00301792: 0.00155243	(W_mellicola#0.00678181: 0.00986124	(W_sebi#0.00366573: 0.00977434	W_muriae#0.00439787: 0.00977434)#0.0011405: 8.68942e-05)#0.00134322: 0.000179396)#0.0209512; 5
((W_canadensis#0.000918383: 0.00869306	W_tropicalis#0.00113237: 0.00869306)#0.00135749: 0.00134758	(W_mellicola#0.00678181: 0.0100064	(W_sebi#0.00366573: 0.00977434	W_muriae#0.00439787: 0.00977434)#0.0011405: 0.000232105)#0.0021394: 3.41857e-05)#0.0209512; 5
((W_canadensis#0.000918383: 0.00857126	W_tropicalis#0.00113237: 0.00857126)#0.00358532: 0.00146938	(W_mellicola#0.00678181: 0.00996047	(W_sebi#0.00366573: 0.00994497	W_muriae#0.00439787: 0.00994497)#0.00289622: 1.55037e-05)#0.00214927: 8.01598e-05)#0.0190254; 5
((W_canadensis#0.000918383: 0.008627	W_tropicalis#0.00113237: 0.008627)#0.00356216: 0.00141363	(W_muriae#0.00439787: 0.0100206	(W_sebi#0.00366573: 0.00994497	W_mellicola#0.00678181: 0.00994497)#0.00483286: 7.56353e-05)#0.0031047: 2.00282e-05)#0.020567; 5
((W_canadensis#0.000918383: 0.00853998	W_tropicalis#0.00113237: 0.00853998)#0.0052404: 0.00150065	(W_muriae#0.00439787: 0.0100206	(W_sebi#0.00366573: 0.00974151	W_mellicola#0.00549261: 0.00974151)#0.00276727: 0.000279094)#0.00147994: 2.00282e-05)#0.0197679; 5
((W_canadensis#0.000918383: 0.00876509	W_tropicalis#0.00113237: 0.00876509)#0.00707048: 0.00127555	(W_muriae#0.00439787: 0.00992014	(W_sebi#0.00366573: 0.00969097	W_mellicola#0.00549261: 0.00969097)#0.0027817: 0.000229174)#0.00266144: 0.000120493)#0.0179561; 5
((W_canadensis#0.000918383: 0.00863519	W_tropicalis#0.00113237: 0.00863519)#0.00342335: 0.00140545	(W_muriae#0.00439787: 0.00996664	(W_sebi#0.00366573: 0.0098367	W_mellicola#0.00549261: 0.0098367)#0.00274049: 0.000129942)#0.00264903: 7.39932e-05)#0.0211247; 5
((W_sebi#0.00366573: 0.00997338	W_mellicola#0.00669989: 0.00997338)#0.00270293: 6.72505e-05	(W_muriae#0.00439787: 0.00996664	(W_canadensis#0.000918383: 0.00878501	W_tropicalis#0.00120695: 0.00878501)#0.00336496: 0.00118163)#0.00264903: 7.39932e-05)#0.0211247; 5
(((W_muriae#0.00439787: 0.00989324	(W_canadensis#0.000918383: 0.00883046	W_tropicalis#0.00120695: 0.00883046)#0.00334764: 0.00106277)#0.00266868: 0.000138563	W_mellicola#0.00669989: 0.0100318)#0.00268719: 5.90977e-06	W_sebi#0.00366573: 0.0100377)#0.0181425; 5
(((W_muriae#0.00525917: 0.00989324	(W_canadensis#0.000918383: 0.00869152	W_tropicalis#0.00120695: 0.00869152)#0.00340116: 0.00120172)#0.00266868: 1.42673e-05	W_mellicola#0.00669989: 0.0099075)#0.00510947: 0.000130205	W_sebi#0.00366573: 0.0100377)#0.0199222; 5
(((W_muriae#0.00525917: 0.00989324	(W_canadensis#0.000918383: 0.00884512	W_tropicalis#0.00120695: 0.00884512)#0.00334209: 0.00104811)#0.00101384: 1.42673e-05	W_mellicola#0.00669989: 0.0099075)#0.00510947: 0.000130205	W_sebi#0.00366573: 0.0100377)#0.0176754; 5
(((W_mellicola#0.00669989: 0.00980344	(W_canadensis#0.000918383: 0.00904533	W_tropicalis#0.00134579: 0.00904533)#0.00326812: 0.000758104)#0.00277522: 0.000208873	W_muriae#0.00525917: 0.0100123)#0.00505599: 2.53991e-05	W_sebi#0.00366573: 0.0100377)#0.0161028; 5
(((W_mellicola#0.00669989: 0.00980344	(W_canadensis#0.000918383: 0.00924128	W_tropicalis#0.00134579: 0.00924128)#0.00118704: 0.000562157)#0.00277522: 0.000208873	W_sebi#0.00366573: 0.0100123)#0.00505599: 2.53991e-05	W_muriae#0.00525917: 0.0100377)#0.0161028; 5
(((W_mellicola#0.00611729: 0.00890571	(W_canadensis#0.000838523: 0.00843768	W_tropicalis#0.0013334: 0.00843768)#0.00196194: 0.000468027)#0.00360616: 0.000134729	W_sebi#0.00334697: 0.00904044)#0.00466802: 0.000124418	W_muriae#0.00435536: 0.00916486)#0.01779; 5
(((W_mellicola#0.00611729: 0.00879038	(W_canadensis#0.000838523: 0.00862836	W_tropicalis#0.0013334: 0.00862836)#0.00191858: 0.000162023)#0.00365347: 0.000271724	W_sebi#0.00334697: 0.00906211)#0.0066552: 0.000102752	W_muriae#0.00435536: 0.00916486)#0.0153205; 5
(((W_mellicola#0.00611729: 0.00893649	(W_canadensis#0.000838523: 0.00844371	W_tropicalis#0.0013334: 0.00844371)#0.00196054: 0.000492782)#0.00359374: 0.000206152	W_sebi#0.00334697: 0.00914265)#0.00435713: 2.22113e-05	W_muriae#0.00435536: 0.00916486)#0.0153205; 5
(((W_mellicola#0.00611729: 0.00893649	(W_canadensis#0.00153874: 0.00829501	W_tropicalis#0.0013334: 0.00829501)#0.00199568: 0.000641481)#0.00359374: 0.000206152	W_sebi#0.00334697: 0.00914265)#0.00435713: 2.22113e-05	W_muriae#0.00435536: 0.00916486)#0.0170915; 5
(((W_mellicola#0.00611729: 0.00902605	(W_canadensis#0.00137975: 0.008431	W_tropicalis#0.0013334: 0.008431)#0.00385578: 0.000595049)#0.00535396: 0.000116593	W_sebi#0.00334697: 0.00914265)#0.00132128: 2.22113e-05	W_muriae#0.00435536: 0.00916486)#0.0204058; 5
(((W_mellicola#0.00611729: 0.00907897	W_sebi#0.00334697: 0.00907897)#0.00532275: 6.36805e-05	(W_canadensis#0.0010668: 0.008431	W_tropicalis#0.0013334: 0.008431)#0.00170447: 0.000711643)#0.0035404: 2.22113e-05	W_muriae#0.00435536: 0.00916486)#0.0219866; 5
((((W_canadensis#0.0010668: 0.008431	W_tropicalis#0.0013334: 0.008431)#0.00345911: 0.000620342	W_sebi#0.00334697: 0.00905135)#0.00320061: 9.13008e-05	W_mellicola#0.00611729: 0.00914265)#0.000815075: 2.22113e-05	W_muriae#0.00435536: 0.00916486)#0.024157; 5
((W_muriae#0.00435536: 0.00914265	W_mellicola#0.00611729: 0.00914265)#0.000815075: 2.22113e-05	((W_canadensis#0.0010668: 0.00858112	W_tropicalis#0.0013334: 0.00858112)#0.00505909: 0.000568493	W_sebi#0.00334697: 0.00914961)#0.00102996: 1.52456e-05)#0.0214802; 5
((W_muriae#0.00435536: 0.00914265	W_mellicola#0.00611729: 0.00914265)#0.00236611: 2.22113e-05	((W_canadensis#0.0010668: 0.00837821	W_tropicalis#0.0013334: 0.00837821)#0.00518162: 0.00069608	W_sebi#0.00334697: 0.00907429)#0.00395274: 9.05684e-05)#0.0214802; 5
((W_muriae#0.00435536: 0.00914265	W_mellicola#0.00611729: 0.00914265)#0.00236611: 2.22113e-05	((W_canadensis#0.0010668: 0.00820563	W_tropicalis#0.00145669: 0.00820563)#0.00316456: 0.000871939	W_sebi#0.00334697: 0.00907757)#0.00173877: 8.72864e-05)#0.0227404; 5
((W_muriae#0.00435536: 0.00914265	W_mellicola#0.00611729: 0.00914265)#0.000551419: 2.22113e-05	((W_canadensis#0.0010668: 0.00835007	W_tropicalis#0.00362119: 0.00835007)#0.00310982: 0.000712778	W_sebi#0.00334697: 0.00906285)#0.0017416: 0.000102007)#0.0211371; 5
((W_muriae#0.00435536: 0.008989	W_mellicola#0.00611729: 0.008989)#0.00162072: 0.000175856	((W_canadensis#0.0010668: 0.00820047	W_tropicalis#0.00256105: 0.00820047)#0.00379099: 0.000911133	W_sebi#0.00334697: 0.00911161)#0.00173228: 5.325e-05)#0.0186734; 5
((W_muriae#0.00435536: 0.008989	W_mellicola#0.00611729: 0.008989)#0.00162072: 0.000175856	((W_canadensis#0.0010668: 0.00801343	W_tropicalis#0.00256105: 0.00801343)#0.00387948: 0.00109818	W_sebi#0.00334697: 0.00911161)#0.00173228: 5.325e-05)#0.0186734; 5
((W_muriae#0.00494328: 0.0102024	W_mellicola#0.00694305: 0.0102024)#0.0018395: 0.000199594	((W_canadensis#0.00121081: 0.00927728	W_tropicalis#0.00290676: 0.00927728)#0.00431672: 0.00104003	W_sebi#0.00223044: 0.0103173)#0.00197074: 8.4699e-05)#0.0211941; 5
((W_muriae#0.00494328: 0.0102024	W_mellicola#0.00694305: 0.0102024)#0.0018395: 0.000199594	((W_canadensis#0.00121081: 0.00919477	W_tropicalis#0.00290676: 0.00919477)#0.00435546: 0.00115746	W_sebi#0.00223044: 0.0103522)#0.00196409: 4.97798e-05)#0.0187256; 5
((W_muriae#0.00494328: 0.0102024	W_mellicola#0.00694305: 0.0102024)#0.00266262: 0.000199594	((W_canadensis#0.00121081: 0.00928989	W_tropicalis#0.00290676: 0.00928989)#0.00431086: 0.00103604	W_sebi#0.00223044: 0.0103259)#0.00324817: 7.6083e-05)#0.0187256; 5
((W_muriae#0.00428365: 0.00897641	W_mellicola#0.00490888: 0.00897641)#0.00227252: 3.75532e-05	((W_canadensis#0.00104924: 0.00795599	W_tropicalis#0.00251888: 0.00795599)#0.00377987: 0.000992796	W_sebi#0.0019328: 0.00894878)#0.0028145: 6.51766e-05)#0.0162269; 5
((W_muriae#0.00428365: 0.00898245	((W_canadensis#0.00104924: 0.00780116	W_tropicalis#0.00251888: 0.00780116)#0.00561311: 0.00114762	W_sebi#0.0019328: 0.00894878)#0.0028145: 3.36626e-05)#0.00227099: 3.1514e-05	W_mellicola#0.00490888: 0.00901396)#0.0162269; 5
((W_muriae#0.00428365: 0.00898683	((W_canadensis#0.00104924: 0.00794058	W_tropicalis#0.00251888: 0.00794058)#0.00551455: 0.0010082	W_sebi#0.0019328: 0.00894878)#0.0028145: 3.80489e-05)#0.00226988: 2.71277e-05	W_mellicola#0.00490888: 0.00901396)#0.0162269; 5
((W_sebi#0.0019328: 0.00898683	((W_canadensis#0.00104924: 0.00780719	W_tropicalis#0.00251888: 0.00780719)#0.00737004: 0.0011416	W_muriae#0.00428365: 0.00894878)#0.00464231: 3.80489e-05)#0.00150745: 2.71277e-05	W_mellicola#0.00490888: 0.00901396)#0.0144119; 5
((W_sebi#0.00222177: 0.0103304	((W_canadensis#0.00135236: 0.00888696	W_tropicalis#0.00289547: 0.00888696)#0.00855526: 0.00129948	W_muriae#0.00492408: 0.0101864)#0.00538888: 0.000143975)#0.00173283: 3.11835e-05	W_mellicola#0.00564278: 0.0103616)#0.0185256; 5
((W_muriae#0.00492408: 0.0103304	((W_canadensis#0.00123581: 0.00897937	W_tropicalis#0.00289547: 0.00897937)#0.00766232: 0.00128913	W_sebi#0.00222177: 0.0102685)#0.00306039: 6.19181e-05)#0.000954739: 3.11835e-05	W_mellicola#0.00564278: 0.0103616)#0.0205803; 5
((W_muriae#0.00492408: 0.0103206	((W_canadensis#0.00123581: 0.00908199	W_tropicalis#0.00289547: 0.00908199)#0.00757574: 0.00118651	W_sebi#0.00222177: 0.0102685)#0.00592092: 5.20782e-05)#0.00127193: 4.10234e-05	W_mellicola#0.00564278: 0.0103616)#0.0205803; 5
((W_sebi#0.00181194: 0.00840517	((W_canadensis#0.00100786: 0.00728001	W_tropicalis#0.00236137: 0.00728001)#0.00468326: 0.00109437	W_muriae#0.00401578: 0.00837437)#0.00232902: 3.07932e-05)#0.00220125: 4.51349e-05	W_mellicola#0.00460192: 0.0084503)#0.0183062; 5
((W_mellicola#0.00460192: 0.00838072	((W_canadensis#0.00100786: 0.00709742	W_tropicalis#0.00115605: 0.00709742)#0.00480374: 0.00127696	W_muriae#0.00401578: 0.00837437)#0.00232902: 6.34442e-06)#0.00220768: 6.95837e-05	W_sebi#0.00181194: 0.0084503)#0.0183062; 5
((W_muriae#0.00449681: 0.00944094	((W_canadensis#0.000920888: 0.00779553	W_tropicalis#0.00129452: 0.00779553)#0.00445798: 0.00158195	W_mellicola#0.00515315: 0.00937748)#0.00260799: 6.34635e-05)#0.00245736: 2.15595e-05	W_sebi#0.00202898: 0.0094625)#0.0172166; 5
((W_sebi#0.00202898: 0.00944094	((W_canadensis#0.00204691: 0.00764015	W_tropicalis#0.00129452: 0.00764015)#0.00338606: 0.00173733	W_mellicola#0.00515315: 0.00937748)#0.00260799: 6.34635e-05)#0.00129786: 2.15595e-05	W_muriae#0.00449681: 0.0094625)#0.0172166; 5
((W_muriae#0.00449681: 0.00943945	((W_canadensis#0.00204691: 0.00781257	W_tropicalis#0.00129452: 0.00781257)#0.00331133: 0.00144528	W_mellicola#0.00515315: 0.00925785)#0.00264169: 0.0001816)#0.00252886: 2.3049e-05	W_sebi#0.00202898: 0.0094625)#0.0172166; 5
((W_muriae#0.00449681: 0.00934844	W_sebi#0.00202898: 0.00934844)#0.00255347: 0.000114058	((W_canadensis#0.00204691: 0.00798278	W_tropicalis#0.00131055: 0.00798278)#0.00660961: 0.00127507	W_mellicola#0.00515315: 0.00925785)#0.00264169: 0.000204649)#0.0172166; 5
((W_muriae#0.00449681: 0.00942484	W_sebi#0.00202898: 0.00942484)#0.00144893: 3.76634e-05	((W_mellicola#0.00515315: 0.00812969	W_tropicalis#0.00131055: 0.00812969)#0.00819723: 0.00106312	W_canadensis#0.00150055: 0.00919281)#0.00266039: 0.000269691)#0.0162399; 5
((W_muriae#0.00449681: 0.00942484	((W_mellicola#0.00515315: 0.00808019	W_tropicalis#0.00131055: 0.00808019)#0.00716359: 0.00126233	W_canadensis#0.00150055: 0.00934252)#0.00261775: 8.23127e-05)#0.00144893: 3.76634e-05	W_sebi#0.00202898: 0.0094625)#0.0162399; 5
(((W_mellicola#0.00515315: 0.00808019	W_tropicalis#0.00161366: 0.00808019)#0.00716359: 0.00135987	(W_muriae#0.00449681: 0.00936729	W_canadensis#0.00148016: 0.00936729)#0.00261083: 7.27684e-05)#0.00340074: 2.24379e-05	W_sebi#0.00202898: 0.0094625)#0.0162399; 5
(((W_mellicola#0.00515315: 0.00798324	W_tropicalis#0.00161366: 0.00798324)#0.00725059: 0.00142357	(W_muriae#0.00449681: 0.00926781	W_canadensis#0.00148016: 0.00926781)#0.000567117: 0.000139001)#0.00341276: 5.56894e-05	W_sebi#0.00202898: 0.0094625)#0.0162399; 5
(((W_mellicola#0.00515315: 0.00815427	W_tropicalis#0.00161366: 0.00815427)#0.00709851: 0.00125254	(W_muriae#0.00449681: 0.00909154	W_canadensis#0.00148016: 0.00909154)#0.00414053: 0.000315268)#0.00205069: 5.11618e-05	W_sebi#0.00202898: 0.00945797)#0.0162476; 5
((W_sebi#0.00202898: 0.00940681	(W_muriae#0.00449681: 0.00924776	W_canadensis#0.00148016: 0.00924776)#0.00200317: 0.000159051)#0.00205069: 5.11618e-05	(W_mellicola#0.00515315: 0.00831093	W_tropicalis#0.00161366: 0.00831093)#0.00498568: 0.00114704)#0.0179359; 5
((W_sebi#0.00202898: 0.00940681	(W_muriae#0.00449681: 0.00938593	W_canadensis#0.00148016: 0.00938593)#0.0010612: 2.08843e-05)#0.00144763: 5.11618e-05	(W_mellicola#0.00515315: 0.00831093	W_tropicalis#0.00161366: 0.00831093)#0.00798256: 0.00114704)#0.0159911; 5
((W_muriae#0.00449681: 0.0093985	(W_sebi#0.00202898: 0.00938593	W_canadensis#0.00148016: 0.00938593)#0.0010612: 1.25758e-05)#0.00347283: 5.94703e-05	(W_mellicola#0.00515315: 0.00846463	W_tropicalis#0.00105922: 0.00846463)#0.00542349: 0.000993342)#0.0159911; 5
[truncated: 485 more rows]
