# Supplementary material for: Application of the Phylogenetic Species Concept to Wallemia sebi from House Dust and Indoor Air Revealed by Multi-Locus Genealogical Concordance
Source: PLoS One. 2015 Mar 23;10(3):e0120894. doi: 10.1371/journal.pone.0120894 (PMC4370657; doi:10.1371/journal.pone.0120894)
Supplement: S2 File — (ZIP) [file pone.0120894.s006.zip › algorithm1/a2_m1_run3/terminal_output.txt]

bp&p Version 3.0, October 2014
5 species:  W_muriae (42) W_sebi (10) W_mellicola (32) W_tropicalis (3) W_canadensis (3)
(W_muriae, (((W_sebi, W_mellicola), W_tropicalis), W_canadensis));

pop by pop table showing node numbers in species tree

                        1  2  3  4  5  6  7  8  9
species  1 W_muriae     1  0  0  0  0  1  0  0  0
species  2 W_sebi       0  1  0  0  0  1  1  1  1
species  3 W_mellicola   0  0  1  0  0  1  1  1  1
species  4 W_tropicalis   0  0  0  1  0  1  1  1  0
species  5 W_canadensis   0  0  0  0  1  1  1  0  0
species  6 W_muriaeW_sebiW_mellicolaW_tropicalisW_canadensis   0  0  0  0  0  1  0  0  0
species  7 W_sebiW_mellicolaW_tropicalisW_canadensis   0  0  0  0  0  1  1  0  0
species  8 W_sebiW_mellicolaW_tropicalis   0  0  0  0  0  1  1  1  0
species  9 W_sebiW_mellicola   0  0  0  0  0  1  1  1  1

9 theta parameters (populations) in the order:
  theta_1W_muriae theta_2W_sebi theta_3W_mellicola theta_4W_tropicalis theta_5W_canadensis theta_9W_sebiW_mellicola theta_8W_sebiW_mellicolaW_tropicalis theta_7W_sebiW_mellicolaW_tropicalisW_canadensis theta_6W_muriaeW_sebiW_mellicolaW_tropicalisW_canadensis
4 species divergence times in the order:
  tau_6W_muriaeW_sebiW_mellicolaW_tropicalisW_canadensis tau_7W_sebiW_mellicolaW_tropicalisW_canadensis tau_8W_sebiW_mellicolaW_tropicalis tau_9W_sebiW_mellicola

Rates vary among loci, with ri/L ~ Dirichlet(2.00)

Reading Individual-Species map (Imap) from Wallemia.Imap.txt
Individual -> Species map:  3 3 3 4 2 5 2 1 3 3 3 3 3 3 3 3 4 3 3 3 4 3 3 3 3 2 3 3 3 1 1 1 1 1 1 1 3 3 3 1 1 2 3 2 1 2 1 2 1 1 3 3 2 2 2 1 3 5 3 3 5 1 1 1 1 1 1 1 3 1 1 1 1 1 1 1 1 1 1 1 1 1 1 1 1 1 1 1 1 3

Reading sequence data..  5 loci
locus  1: 70 sequences ( 32  9 24  3  2 )   513 sites   110 patterns, messy
locus  2: 90 sequences ( 42 10 32  3  3 )   603 sites   107 patterns, messy
locus  3: 90 sequences ( 42 10 32  3  3 )   610 sites   109 patterns, messy
locus  4: 85 sequences ( 39 10 30  3  3 )   738 sites    63 patterns, messy
locus  5: 90 sequences ( 42 10 32  3  3 )   607 sites   108 patterns, messy
2669952 bytes for conP, 60840 bytes for gene trees.  


MCMC settings: 200 burnin, sampling every 1, 2000 samples
Approximating posterior, using sequence data
(Settings: cleandata=0 print=1 saveconP=1 moveinnode=1)

Starting rjMCMC... 
PrSplit = 0.500000
rj algorithm 1: new theta from G(a=2.00, m=1.00)

Starting species model: 0000

root dist = 0.03934

Initial parameters, np = 1 (gene trees are generated from the prior):

lnL0 =  -70144.732

-10% 0.70 0.17 1.00 0.00 1.00 0.33   1  1 0.0000 0.0000 P(1)=1.000  0.0081 0.0000 -1082.83 -34115.66
-10% 0.67 0.18 0.67 0.00 0.50 0.39   2  4 1.0000 0.0000 P(1)=0.500  0.0081 0.0024 -2312.82 -18771.90
-10% 0.64 0.15 0.56 0.00 0.67 0.33   2  4 0.5000 0.0000 P(2)=0.667  0.0099 0.0032 -1084.61 -14926.06
-10% 0.60 0.13 0.50 0.00 0.75 0.28   2  4 0.3333 0.0000 P(2)=0.750  0.0108 0.0035 -488.39 -12941.76
-10% 0.60 0.12 0.53 0.00 0.60 0.27   2  4 0.2500 0.0000 P(2)=0.800  0.0137 0.0038  492.33 -11574.56
-10% 0.60 0.11 0.61 0.00 0.67 0.26   2  4 0.2000 0.0000 P(2)=0.833  0.0171 0.0039  776.30 -10739.27
-10% 0.60 0.10 0.52 0.00 0.71 0.25   2  4 0.1667 0.0000 P(2)=0.857  0.0194 0.0040  798.62 -10339.27
-10% 0.60 0.10 0.50 0.00 0.62 0.22   2  4 0.1429 0.0000 P(2)=0.875  0.0211 0.0041  894.68 -10036.09
-10% 0.60 0.09 0.52 0.00 0.56 0.25   2  4 0.1250 0.0000 P(2)=0.889  0.0236 0.0042  965.26 -9765.71
 -9% 0.60 0.08 0.47 0.00 0.60 0.26   2  4 0.1111 0.0000 P(2)=0.900  0.0254 0.0042  992.73 -9502.20
 -9% 0.60 0.08 0.45 0.00 0.55 0.27   2  4 0.1000 0.0000 P(2)=0.909  0.0270 0.0042 1060.35 -9330.78
 -9% 0.60 0.07 0.42 0.00 0.58 0.27   2  4 0.0909 0.0000 P(2)=0.917  0.0282 0.0043 1084.38 -9168.14
 -9% 0.61 0.07 0.41 0.00 0.54 0.26   2  4 0.0833 0.0000 P(2)=0.923  0.0293 0.0043 1108.94 -9057.39
 -9% 0.61 0.07 0.40 0.00 0.57 0.27   2  4 0.0769 0.0000 P(2)=0.929  0.0299 0.0043 1127.65 -8946.25
 -9% 0.61 0.06 0.40 0.00 0.60 0.27   2  4 0.0714 0.0000 P(2)=0.933  0.0306 0.0043 1118.38 -8890.39
 -9% 0.61 0.06 0.42 0.00 0.56 0.28   2  4 0.0667 0.0000 P(2)=0.938  0.0317 0.0043 1113.89 -8838.81
 -9% 0.61 0.06 0.43 0.00 0.59 0.28   2  4 0.0625 0.0000 P(2)=0.941  0.0319 0.0043 1134.76 -8814.15
 -9% 0.61 0.06 0.41 0.00 0.56 0.28   2  4 0.0588 0.0000 P(2)=0.944  0.0321 0.0043 1154.44 -8734.12
 -9% 0.61 0.05 0.40 0.00 0.53 0.29   2  4 0.0556 0.0000 P(2)=0.947  0.0323 0.0044 1173.40 -8684.22
 -9% 0.62 0.05 0.43 0.00 0.55 0.29   2  4 0.0526 0.0000 P(2)=0.950  0.0327 0.0044 1195.20 -8602.96
 -9% 0.62 0.05 0.41 0.00 0.57 0.30   2  4 0.0500 0.0000 P(2)=0.952  0.0331 0.0044 1221.42 -8493.37
 -9% 0.62 0.05 0.39 0.00 0.55 0.30   2  4 0.0476 0.0000 P(2)=0.955  0.0335 0.0044 1244.52 -8450.80
 -9% 0.62 0.05 0.41 0.00 0.57 0.30   2  4 0.0455 0.0000 P(2)=0.957  0.0333 0.0044 1245.18 -8437.10
 -9% 0.62 0.05 0.39 0.00 0.54 0.31   2  4 0.0435 0.0000 P(2)=0.958  0.0332 0.0044 1240.51 -8416.03
 -9% 0.62 0.05 0.39 0.00 0.52 0.31   2  4 0.0417 0.0000 P(2)=0.960  0.0334 0.0044 1278.14 -8386.26
 -9% 0.62 0.04 0.37 0.00 0.50 0.31   2  4 0.0400 0.0000 P(2)=0.962  0.0337 0.0044 1293.43 -8373.44
 -9% 0.62 0.04 0.37 0.00 0.52 0.31   2  4 0.0385 0.0000 P(2)=0.963  0.0335 0.0044 1302.14 -8347.55
 -9% 0.62 0.04 0.37 0.00 0.50 0.31   2  4 0.0370 0.0000 P(2)=0.964  0.0336 0.0044 1318.03 -8344.70
 -9% 0.62 0.04 0.37 0.00 0.48 0.31   2  4 0.0357 0.0000 P(2)=0.966  0.0336 0.0044 1320.46 -8326.77
 -8% 0.62 0.04 0.36 0.00 0.50 0.32   2  4 0.0345 0.0000 P(2)=0.967  0.0336 0.0044 1334.71 -8330.22
 -8% 0.62 0.04 0.34 0.00 0.52 0.32   2  4 0.0333 0.0000 P(2)=0.968  0.0336 0.0044 1348.15 -8308.71
 -8% 0.62 0.04 0.33 0.00 0.50 0.33   2  4 0.0323 0.0000 P(2)=0.969  0.0335 0.0044 1347.71 -8310.08
 -8% 0.62 0.04 0.32 0.00 0.52 0.33   2  4 0.0312 0.0000 P(2)=0.970  0.0335 0.0044 1357.55 -8297.87
 -8% 0.62 0.04 0.33 0.00 0.53 0.33   2  4 0.0303 0.0000 P(2)=0.971  0.0333 0.0043 1357.60 -8302.80
 -8% 0.62 0.04 0.32 0.00 0.51 0.33   2  4 0.0294 0.0000 P(2)=0.971  0.0331 0.0043 1360.52 -8290.14
 -8% 0.62 0.04 0.31 0.00 0.53 0.33   2  4 0.0286 0.0000 P(2)=0.972  0.0329 0.0043 1351.31 -8277.01
 -8% 0.63 0.03 0.31 0.00 0.54 0.33   2  4 0.0278 0.0000 P(2)=0.973  0.0327 0.0043 1353.35 -8285.90
 -8% 0.63 0.03 0.31 0.00 0.55 0.33   2  4 0.0270 0.0000 P(2)=0.974  0.0325 0.0043 1358.88 -8270.60
 -8% 0.63 0.03 0.30 0.00 0.54 0.33   2  4 0.0263 0.0000 P(2)=0.974  0.0324 0.0043 1370.12 -8262.05
 -8% 0.63 0.03 0.29 0.00 0.53 0.33   2  4 0.0256 0.0000 P(2)=0.975  0.0322 0.0043 1377.09 -8245.89
 -8% 0.63 0.03 0.28 0.00 0.54 0.34   2  4 0.0250 0.0000 P(2)=0.976  0.0321 0.0043 1389.67 -8220.71
 -8% 0.63 0.03 0.29 0.00 0.52 0.34   2  4 0.0244 0.0000 P(2)=0.976  0.0322 0.0043 1408.92 -8197.60
 -8% 0.63 0.03 0.29 0.00 0.51 0.34   2  4 0.0238 0.0000 P(2)=0.977  0.0321 0.0043 1408.54 -8202.09
 -8% 0.63 0.03 0.28 0.00 0.52 0.34   2  4 0.0233 0.0000 P(2)=0.977  0.0320 0.0043 1420.58 -8197.03
 -8% 0.63 0.03 0.27 0.02 0.53 0.34   2  4 0.0227 0.0000 P(2)=0.978  0.0320 0.0043 1486.89 -8197.58
 -8% 0.63 0.03 0.27 0.02 0.54 0.35   2  4 0.0222 0.0000 P(2)=0.978  0.0320 0.0043 1484.32 -8196.31
 -8% 0.63 0.03 0.26 0.02 0.55 0.35   2  4 0.0217 0.0000 P(2)=0.979  0.0320 0.0043 1466.71 -8180.62
 -8% 0.63 0.03 0.26 0.02 0.56 0.35   2  4 0.0213 0.0000 P(2)=0.979  0.0318 0.0042 1461.20 -8172.45
 -8% 0.63 0.03 0.26 0.02 0.57 0.35   2  4 0.0208 0.0000 P(2)=0.980  0.0316 0.0042 1473.22 -8182.37
 -7% 0.63 0.03 0.26 0.02 0.58 0.34   2  4 0.0204 0.0000 P(2)=0.980  0.0315 0.0042 1483.21 -8177.04
 -7% 0.63 0.03 0.25 0.04 0.59 0.34   2  4 0.0200 0.0000 P(2)=0.980  0.0314 0.0042 1461.93 -8196.68
 -7% 0.64 0.03 0.25 0.04 0.60 0.35   2  4 0.0196 0.0000 P(2)=0.981  0.0313 0.0042 1460.11 -8194.68
 -7% 0.64 0.03 0.25 0.04 0.60 0.35   2  4 0.0192 0.0000 P(2)=0.981  0.0312 0.0042 1472.06 -8193.39
 -7% 0.64 0.03 0.24 0.04 0.59 0.35   2  4 0.0189 0.0000 P(2)=0.981  0.0312 0.0042 1474.09 -8180.67
 -7% 0.64 0.03 0.24 0.04 0.60 0.35   2  4 0.0185 0.0000 P(2)=0.982  0.0311 0.0042 1477.08 -8190.22
 -7% 0.64 0.03 0.23 0.04 0.59 0.35   2  4 0.0182 0.0000 P(2)=0.982  0.0310 0.0041 1472.99 -8179.06
 -7% 0.64 0.02 0.23 0.04 0.60 0.35   2  4 0.0179 0.0000 P(2)=0.982  0.0310 0.0041 1481.12 -8205.88
 -7% 0.64 0.02 0.23 0.03 0.60 0.35   2  4 0.0175 0.0000 P(2)=0.983  0.0311 0.0041 1479.91 -8190.29
 -7% 0.64 0.02 0.23 0.03 0.61 0.35   2  4 0.0172 0.0000 P(2)=0.983  0.0309 0.0041 1480.84 -8189.26
 -7% 0.64 0.02 0.23 0.03 0.62 0.36   2  4 0.0169 0.0000 P(2)=0.983  0.0309 0.0041 1506.93 -8181.72
 -7% 0.64 0.02 0.23 0.03 0.62 0.36   2  4 0.0167 0.0000 P(2)=0.984  0.0309 0.0041 1505.49 -8172.71
 -7% 0.64 0.02 0.23 0.03 0.63 0.36   2  4 0.0164 0.0000 P(2)=0.984  0.0309 0.0041 1509.47 -8169.10
 -7% 0.64 0.02 0.23 0.03 0.63 0.36   2  4 0.0161 0.0000 P(2)=0.984  0.0308 0.0041 1500.09 -8158.85
 -7% 0.64 0.02 0.22 0.03 0.64 0.36   2  4 0.0159 0.0000 P(2)=0.984  0.0308 0.0041 1509.26 -8151.57
 -7% 0.64 0.02 0.22 0.03 0.65 0.36   2  4 0.0156 0.0000 P(2)=0.985  0.0308 0.0041 1512.44 -8152.92
 -7% 0.64 0.02 0.22 0.05 0.65 0.36   2  4 0.0154 0.0000 P(2)=0.985  0.0307 0.0041 1517.94 -8159.55
 -7% 0.64 0.02 0.22 0.04 0.64 0.36   2  4 0.0152 0.0000 P(2)=0.985  0.0306 0.0040 1509.80 -8165.70
 -7% 0.64 0.02 0.22 0.04 0.65 0.36   2  4 0.0149 0.0000 P(2)=0.985  0.0304 0.0040 1512.99 -8144.32
 -7% 0.64 0.02 0.22 0.04 0.65 0.36   2  4 0.0147 0.0000 P(2)=0.986  0.0303 0.0040 1518.59 -8142.94
 -6% 0.64 0.02 0.22 0.04 0.66 0.36   2  4 0.0145 0.0000 P(2)=0.986  0.0302 0.0040 1518.64 -8139.98
 -6% 0.64 0.02 0.22 0.04 0.65 0.36   2  4 0.0143 0.0000 P(2)=0.986  0.0302 0.0040 1515.80 -8148.36
 -6% 0.64 0.02 0.21 0.04 0.65 0.36   2  4 0.0141 0.0000 P(2)=0.986  0.0301 0.0040 1524.23 -8131.64
 -6% 0.64 0.02 0.21 0.04 0.66 0.36   2  4 0.0139 0.0000 P(2)=0.986  0.0301 0.0040 1522.78 -8153.41
 -6% 0.64 0.02 0.21 0.04 0.66 0.36   2  4 0.0137 0.0000 P(2)=0.986  0.0300 0.0040 1523.84 -8142.96
 -6% 0.64 0.02 0.20 0.04 0.67 0.36   2  4 0.0135 0.0000 P(2)=0.987  0.0300 0.0040 1510.80 -8133.88
 -6% 0.64 0.02 0.21 0.04 0.66 0.36   2  4 0.0133 0.0000 P(2)=0.987  0.0301 0.0040 1508.30 -8130.22
 -6% 0.64 0.02 0.20 0.04 0.66 0.36   2  4 0.0132 0.0000 P(2)=0.987  0.0301 0.0040 1516.82 -8130.42
 -6% 0.64 0.02 0.20 0.04 0.67 0.36   2  4 0.0130 0.0000 P(2)=0.987  0.0302 0.0040 1530.60 -8139.14
 -6% 0.64 0.02 0.20 0.04 0.66 0.36   2  4 0.0128 0.0000 P(2)=0.987  0.0303 0.0040 1549.02 -8146.44
 -6% 0.64 0.02 0.20 0.04 0.66 0.36   2  4 0.0127 0.0000 P(2)=0.988  0.0303 0.0039 1540.67 -8136.72
 -6% 0.64 0.02 0.19 0.04 0.67 0.36   2  4 0.0125 0.0000 P(2)=0.988  0.0304 0.0039 1555.74 -8146.98
 -6% 0.64 0.02 0.19 0.04 0.67 0.36   2  4 0.0123 0.0000 P(2)=0.988  0.0304 0.0039 1550.79 -8148.47
 -6% 0.64 0.02 0.19 0.04 0.67 0.36   2  4 0.0122 0.0000 P(2)=0.988  0.0305 0.0039 1548.89 -8142.95
 -6% 0.64 0.02 0.19 0.04 0.68 0.36   2  4 0.0120 0.0000 P(2)=0.988  0.0304 0.0039 1563.98 -8155.04
 -6% 0.64 0.02 0.19 0.04 0.68 0.36   2  4 0.0119 0.0000 P(2)=0.988  0.0305 0.0039 1551.49 -8140.30
 -6% 0.64 0.02 0.19 0.03 0.67 0.36   2  4 0.0118 0.0000 P(2)=0.988  0.0305 0.0039 1551.23 -8133.84
 -6% 0.64 0.02 0.18 0.03 0.68 0.36   2  4 0.0116 0.0000 P(2)=0.989  0.0305 0.0039 1545.51 -8106.58
 -6% 0.64 0.02 0.18 0.03 0.68 0.36   3  7 0.0230 0.0000 P(2)=0.977  0.0305 0.0039 1557.78 -8108.83
 -6% 0.64 0.02 0.18 0.03 0.67 0.36   3  7 0.0227 0.0000 P(2)=0.966  0.0305 0.0039 1562.90 -8095.25
 -5% 0.64 0.02 0.18 0.03 0.67 0.36   3  7 0.0225 0.0000 P(2)=0.956  0.0304 0.0039 1565.10 -8097.77
 -5% 0.64 0.02 0.18 0.03 0.67 0.36   3  7 0.0222 0.0000 P(2)=0.945  0.0304 0.0039 1595.21 -8117.22
 -5% 0.65 0.02 0.18 0.03 0.67 0.36   3  7 0.0220 0.0000 P(2)=0.935  0.0304 0.0039 1583.65 -8096.85
 -5% 0.65 0.02 0.18 0.03 0.68 0.36   3  7 0.0217 0.0000 P(2)=0.925  0.0303 0.0039 1586.08 -8109.74
 -5% 0.65 0.02 0.18 0.03 0.68 0.36   3  7 0.0215 0.0000 P(2)=0.915  0.0303 0.0039 1605.04 -8111.37
 -5% 0.65 0.02 0.18 0.03 0.68 0.36   3  7 0.0213 0.0000 P(2)=0.905  0.0304 0.0039 1604.91 -8096.80
 -5% 0.65 0.02 0.18 0.03 0.69 0.36   3  7 0.0211 0.0000 P(2)=0.896  0.0304 0.0039 1609.10 -8093.70
 -5% 0.65 0.02 0.18 0.03 0.69 0.37   3  7 0.0208 0.0000 P(2)=0.887  0.0303 0.0039 1604.45 -8092.25
 -5% 0.65 0.02 0.18 0.03 0.69 0.37   3  7 0.0206 0.0000 P(2)=0.878  0.0302 0.0039 1609.36 -8096.07
 -5% 0.65 0.02 0.18 0.03 0.70 0.37   3  7 0.0204 0.0000 P(2)=0.869  0.0302 0.0039 1610.74 -8097.61
 -5% 0.65 0.02 0.18 0.03 0.70 0.37   3  7 0.0202 0.0000 P(2)=0.860  0.0302 0.0039 1604.71 -8065.59  0:08


Current Pjump:      0.64533  0.01768  0.18200  0.03000  0.70000  0.36667
Current finetune:   0.01000  0.01000  0.01000  0.01000  0.01000  0.01000
New     finetune:   0.03151  0.00055  0.00577  0.00093  0.03852  0.01275


 -5% 0.64 0.19 0.00 0.00 1.00 0.33   3  7 0.0000 0.0000 P(3)=1.000  0.0258 0.0034 1610.48 -8057.11
 -5% 0.63 0.18 0.00 0.00 1.00 0.39   3  7 0.0000 0.0000 P(3)=1.000  0.0254 0.0034 1631.56 -7963.33
 -5% 0.63 0.18 0.07 0.00 1.00 0.41   3  7 0.0000 0.0000 P(3)=1.000  0.0262 0.0033 1650.01 -7916.36
 -5% 0.64 0.17 0.05 0.00 1.00 0.42   3  7 0.0000 0.0000 P(3)=1.000  0.0263 0.0033 1684.00 -7908.08
 -5% 0.63 0.17 0.04 0.00 1.00 0.38   3  7 0.0000 0.0000 P(3)=1.000  0.0260 0.0032 1707.21 -7841.94
 -5% 0.64 0.16 0.10 0.00 1.00 0.37   3  7 0.0000 0.0000 P(3)=1.000  0.0257 0.0031 1724.12 -7814.56
 -5% 0.64 0.16 0.11 0.00 1.00 0.38   3  7 0.0000 0.0000 P(3)=1.000  0.0254 0.0031 1742.87 -7783.20
 -5% 0.64 0.16 0.12 0.00 1.00 0.38   3  7 0.0000 0.0000 P(3)=1.000  0.0252 0.0031 1753.90 -7725.72
 -5% 0.65 0.16 0.13 0.00 1.00 0.38   3  7 0.0000 0.0000 P(3)=1.000  0.0251 0.0030 1762.22 -7723.04
 -4% 0.65 0.16 0.14 0.00 1.00 0.39   3  7 0.0000 0.0000 P(3)=1.000  0.0257 0.0030 1736.88 -7702.50
 -4% 0.65 0.16 0.15 0.00 0.91 0.38   3  7 0.0000 0.0000 P(3)=1.000  0.0256 0.0030 1732.99 -7694.22
 -4% 0.65 0.16 0.15 0.00 0.83 0.39   3  7 0.0000 0.0000 P(3)=1.000  0.0255 0.0030 1751.91 -7683.58
 -4% 0.66 0.15 0.14 0.00 0.85 0.39   3  7 0.0000 0.0000 P(3)=1.000  0.0253 0.0030 1765.98 -7677.25
 -4% 0.66 0.15 0.14 0.00 0.86 0.40   3  7 0.0000 0.0000 P(3)=1.000  0.0251 0.0030 1796.48 -7671.06
 -4% 0.66 0.15 0.15 0.00 0.80 0.40   3  7 0.0000 0.0000 P(3)=1.000  0.0252 0.0030 1813.11 -7678.07
 -4% 0.66 0.15 0.14 0.00 0.81 0.40   3  7 0.0000 0.0000 P(3)=1.000  0.0253 0.0029 1787.21 -7677.26
 -4% 0.67 0.15 0.14 0.00 0.82 0.41   3  7 0.0000 0.0000 P(3)=1.000  0.0252 0.0029 1758.94 -7675.31
 -4% 0.66 0.15 0.13 0.00 0.83 0.40   3  7 0.0000 0.0000 P(3)=1.000  0.0251 0.0029 1739.76 -7674.72
 -4% 0.66 0.15 0.14 0.00 0.79 0.40   3  7 0.0000 0.0000 P(3)=1.000  0.0250 0.0030 1739.04 -7663.88
 -4% 0.66 0.15 0.13 0.03 0.80 0.40   3  7 0.0000 0.0000 P(3)=1.000  0.0250 0.0030 1773.07 -7648.18
 -4% 0.66 0.15 0.13 0.02 0.81 0.40   3  7 0.0000 0.0000 P(3)=1.000  0.0250 0.0030 1798.03 -7637.28
 -4% 0.66 0.15 0.13 0.02 0.82 0.40   3  7 0.0000 0.0000 P(3)=1.000  0.0251 0.0030 1797.68 -7640.51
 -4% 0.66 0.14 0.13 0.02 0.78 0.40   3  7 0.0000 0.0000 P(3)=1.000  0.0249 0.0030 1790.91 -7647.12
 -4% 0.66 0.14 0.14 0.02 0.79 0.39   3  7 0.0000 0.0000 P(3)=1.000  0.0251 0.0030 1778.26 -7643.99
 -4% 0.66 0.14 0.14 0.02 0.80 0.40   3  7 0.0000 0.0000 P(3)=1.000  0.0252 0.0030 1796.00 -7645.42
 -4% 0.66 0.14 0.15 0.02 0.81 0.40   3  7 0.0000 0.0000 P(3)=1.000  0.0252 0.0030 1757.54 -7640.66
 -4% 0.66 0.14 0.15 0.02 0.81 0.40   3  7 0.0000 0.0370 P(3)=1.000  0.0252 0.0030 1755.82 -7633.52
 -4% 0.66 0.14 0.15 0.02 0.82 0.40   3  7 0.0000 0.0357 P(3)=1.000  0.0251 0.0030 1754.73 -7615.09
 -4% 0.66 0.14 0.15 0.02 0.83 0.40   4 10 0.0345 0.0345 P(3)=0.966  0.0251 0.0030 1771.81 -7620.18
 -3% 0.66 0.14 0.15 0.02 0.83 0.40   4 10 0.0333 0.0333 P(3)=0.933  0.0250 0.0030 1791.54 -7618.85
 -3% 0.66 0.14 0.15 0.02 0.81 0.40   5 13 0.0645 0.0645 P(3)=0.903  0.0252 0.0030 1836.62 -7627.00
 -3% 0.66 0.14 0.15 0.02 0.78 0.40   4 10 0.0938 0.0645 P(3)=0.875  0.0253 0.0030 1844.63 -7630.11
 -3% 0.66 0.14 0.15 0.02 0.76 0.40   4 10 0.0909 0.0645 P(3)=0.848  0.0254 0.0030 1841.29 -7612.68
 -3% 0.66 0.14 0.15 0.02 0.74 0.40   5 13 0.1176 0.0645 P(3)=0.824  0.0256 0.0030 1859.36 -7611.78
 -3% 0.66 0.14 0.16 0.02 0.74 0.40   4 10 0.1429 0.0625 P(3)=0.800  0.0257 0.0030 1835.39 -7619.03
 -3% 0.66 0.14 0.15 0.03 0.75 0.40   4 10 0.1389 0.0625 P(3)=0.778  0.0257 0.0031 1825.39 -7634.73
 -3% 0.66 0.14 0.15 0.03 0.76 0.39   4 10 0.1351 0.0606 P(3)=0.757  0.0257 0.0031 1836.48 -7626.11
 -3% 0.66 0.14 0.14 0.03 0.74 0.39   4 10 0.1316 0.0606 P(3)=0.737  0.0257 0.0031 1847.43 -7635.52
 -3% 0.66 0.14 0.14 0.03 0.72 0.40   4 10 0.1282 0.0588 P(3)=0.718  0.0257 0.0031 1847.01 -7628.76
 -3% 0.66 0.14 0.14 0.03 0.72 0.40   4 10 0.1250 0.0571 P(3)=0.700  0.0258 0.0031 1836.63 -7641.47
 -3% 0.66 0.14 0.14 0.03 0.73 0.39   4 10 0.1220 0.0571 P(3)=0.683  0.0260 0.0031 1819.34 -7631.45
 -3% 0.66 0.14 0.13 0.03 0.74 0.39   4 10 0.1190 0.0571 P(3)=0.667  0.0260 0.0031 1868.07 -7614.35
 -3% 0.66 0.14 0.14 0.03 0.72 0.39   4 10 0.1163 0.0556 P(3)=0.651  0.0261 0.0031 1895.83 -7620.05
 -3% 0.66 0.14 0.14 0.03 0.73 0.39   4 10 0.1136 0.0556 P(3)=0.636  0.0261 0.0031 1849.16 -7618.90
 -3% 0.66 0.14 0.14 0.03 0.73 0.39   4 10 0.1111 0.0541 P(3)=0.622  0.0261 0.0031 1870.21 -7626.75
 -3% 0.66 0.14 0.14 0.03 0.74 0.39   4 10 0.1087 0.0541 P(3)=0.609  0.0262 0.0031 1911.69 -7633.67
 -3% 0.66 0.14 0.14 0.03 0.74 0.39   4 10 0.1064 0.0526 P(3)=0.596  0.0263 0.0031 1913.85 -7613.31
 -3% 0.65 0.14 0.14 0.03 0.75 0.40   4 10 0.1042 0.0526 P(3)=0.583  0.0264 0.0031 1954.42 -7607.90
 -3% 0.66 0.14 0.14 0.03 0.76 0.40   4 10 0.1020 0.0526 P(3)=0.571  0.0265 0.0031 1937.40 -7622.52
 -2% 0.66 0.14 0.13 0.03 0.76 0.40   4 10 0.1000 0.0526 P(3)=0.560  0.0266 0.0031 1947.01 -7615.39
 -2% 0.66 0.13 0.13 0.03 0.76 0.40   4 10 0.0980 0.0526 P(3)=0.549  0.0267 0.0031 1959.33 -7621.46
 -2% 0.66 0.13 0.13 0.03 0.77 0.40   4 10 0.0962 0.0526 P(3)=0.538  0.0268 0.0031 1956.70 -7615.49
 -2% 0.66 0.13 0.13 0.03 0.77 0.40   4 10 0.0943 0.0526 P(3)=0.528  0.0268 0.0031 1933.98 -7593.66
 -2% 0.66 0.13 0.13 0.03 0.78 0.40   5 13 0.1111 0.0526 P(3)=0.519  0.0269 0.0031 1954.51 -7600.68
 -2% 0.66 0.13 0.14 0.03 0.76 0.40   5 13 0.1091 0.0526 P(3)=0.509  0.0269 0.0031 1959.99 -7603.28
 -2% 0.66 0.13 0.13 0.03 0.75 0.40   5 13 0.1071 0.0526 P(3)=0.500  0.0269 0.0031 1960.29 -7606.85
 -2% 0.66 0.13 0.13 0.03 0.75 0.40   5 13 0.1053 0.0513 P(3)=0.491  0.0268 0.0031 1980.19 -7620.43
 -2% 0.66 0.13 0.13 0.03 0.74 0.40   5 13 0.1034 0.0500 P(3)=0.483  0.0270 0.0031 1975.50 -7605.77
 -2% 0.66 0.13 0.13 0.03 0.75 0.40   5 13 0.1034 0.0732 P(3)=0.475  0.0270 0.0031 1992.37 -7607.46
 -2% 0.66 0.13 0.13 0.04 0.75 0.40   5 13 0.1034 0.0714 P(3)=0.467  0.0271 0.0031 1977.55 -7624.69
 -2% 0.66 0.13 0.13 0.04 0.75 0.40   5 13 0.1034 0.0698 P(3)=0.459  0.0272 0.0031 1975.86 -7608.18
 -2% 0.66 0.13 0.13 0.03 0.76 0.40   5 13 0.1034 0.0682 P(3)=0.452  0.0273 0.0031 1988.92 -7608.25
 -2% 0.66 0.13 0.13 0.03 0.76 0.40   5 13 0.1034 0.0682 P(3)=0.444  0.0273 0.0031 1998.81 -7616.13
 -2% 0.66 0.13 0.13 0.04 0.75 0.40   5 13 0.1017 0.0667 P(3)=0.438  0.0272 0.0031 2018.25 -7623.22
 -2% 0.66 0.13 0.13 0.04 0.75 0.40   5 13 0.1017 0.0667 P(3)=0.431  0.0273 0.0031 2013.68 -7617.55
 -2% 0.66 0.13 0.13 0.04 0.76 0.40   5 13 0.1000 0.0652 P(3)=0.424  0.0273 0.0030 2009.36 -7619.23
 -2% 0.66 0.13 0.13 0.04 0.76 0.40   5 13 0.1000 0.0638 P(3)=0.418  0.0273 0.0030 2024.50 -7622.98
 -2% 0.66 0.13 0.13 0.04 0.76 0.40   5 13 0.1000 0.0638 P(3)=0.412  0.0274 0.0030 2022.37 -7617.57
 -2% 0.66 0.13 0.13 0.04 0.77 0.40   5 13 0.1000 0.0638 P(3)=0.406  0.0274 0.0030 2045.70 -7643.18
 -1% 0.66 0.13 0.13 0.05 0.76 0.40   5 13 0.1000 0.0638 P(3)=0.400  0.0274 0.0030 2026.05 -7653.98
 -1% 0.66 0.13 0.13 0.05 0.76 0.40   5 13 0.1000 0.0638 P(3)=0.394  0.0274 0.0030 2004.73 -7648.07
 -1% 0.66 0.13 0.13 0.05 0.76 0.40   5 13 0.1000 0.0638 P(3)=0.389  0.0274 0.0030 1978.67 -7636.27
 -1% 0.66 0.13 0.13 0.05 0.75 0.40   5 13 0.0984 0.0638 P(3)=0.384  0.0275 0.0030 1981.02 -7625.69
 -1% 0.66 0.13 0.13 0.05 0.76 0.40   5 13 0.0968 0.0625 P(3)=0.378  0.0275 0.0030 2000.03 -7618.59
 -1% 0.66 0.13 0.13 0.05 0.76 0.40   5 13 0.0968 0.0612 P(3)=0.373  0.0276 0.0030 1963.47 -7635.54
 -1% 0.66 0.13 0.13 0.05 0.76 0.40   5 13 0.0952 0.0600 P(3)=0.368  0.0276 0.0030 1983.42 -7636.22
 -1% 0.66 0.13 0.13 0.05 0.77 0.40   5 13 0.0938 0.0600 P(3)=0.364  0.0277 0.0030 1954.31 -7641.46
 -1% 0.66 0.13 0.13 0.05 0.76 0.40   5 13 0.0938 0.0588 P(3)=0.359  0.0277 0.0030 1963.68 -7639.38
 -1% 0.66 0.13 0.13 0.05 0.76 0.40   5 13 0.0938 0.0577 P(3)=0.354  0.0277 0.0030 1979.48 -7630.75
 -1% 0.66 0.13 0.13 0.05 0.76 0.40   5 13 0.0938 0.0566 P(5)=0.362  0.0277 0.0030 2010.90 -7629.71
 -1% 0.66 0.13 0.13 0.05 0.75 0.40   5 13 0.0923 0.0556 P(5)=0.370  0.0277 0.0030 2032.35 -7638.88
 -1% 0.66 0.13 0.13 0.05 0.74 0.40   5 13 0.0923 0.0727 P(5)=0.378  0.0278 0.0030 2038.22 -7641.28
 -1% 0.66 0.13 0.13 0.05 0.75 0.40   5 13 0.0909 0.0893 P(5)=0.386  0.0278 0.0030 2023.98 -7627.88
 -1% 0.66 0.13 0.13 0.05 0.74 0.40   5 13 0.0909 0.0877 P(5)=0.393  0.0278 0.0030 2001.98 -7627.38
 -1% 0.66 0.13 0.13 0.05 0.74 0.40   5 13 0.0909 0.0862 P(5)=0.400  0.0279 0.0030 2044.92 -7641.77
 -1% 0.66 0.13 0.13 0.05 0.74 0.40   5 13 0.0896 0.0862 P(5)=0.407  0.0279 0.0030 2026.86 -7627.60
 -1% 0.66 0.13 0.13 0.05 0.74 0.40   5 13 0.0882 0.0847 P(5)=0.414  0.0279 0.0030 2030.53 -7628.68
 -1% 0.66 0.13 0.13 0.05 0.74 0.40   5 13 0.0882 0.0847 P(5)=0.420  0.0279 0.0030 2034.82 -7620.89
 -1% 0.66 0.13 0.13 0.06 0.74 0.40   5 13 0.0870 0.0847 P(5)=0.427  0.0279 0.0030 2022.26 -7638.62
 -0% 0.66 0.13 0.13 0.05 0.74 0.40   5 13 0.0857 0.0833 P(5)=0.433  0.0280 0.0030 2023.94 -7640.63
 -0% 0.66 0.13 0.13 0.06 0.75 0.40   5 13 0.0857 0.0833 P(5)=0.440  0.0280 0.0030 2033.70 -7629.23
 -0% 0.66 0.13 0.13 0.06 0.75 0.40   5 13 0.0857 0.0820 P(5)=0.446  0.0280 0.0030 2051.04 -7628.48
 -0% 0.66 0.13 0.13 0.06 0.75 0.40   5 13 0.0857 0.0968 P(5)=0.452  0.0280 0.0030 2048.29 -7617.42
 -0% 0.66 0.13 0.13 0.05 0.76 0.40   5 13 0.0845 0.0968 P(5)=0.457  0.0280 0.0030 2047.96 -7609.61
 -0% 0.66 0.13 0.13 0.05 0.75 0.40   5 13 0.0833 0.0952 P(5)=0.463  0.0280 0.0030 2050.05 -7605.20
 -0% 0.65 0.13 0.13 0.06 0.74 0.40   5 13 0.0822 0.0952 P(5)=0.469  0.0280 0.0030 2046.30 -7603.07
 -0% 0.65 0.13 0.13 0.06 0.74 0.40   5 13 0.0822 0.0938 P(5)=0.474  0.0281 0.0030 2055.92 -7612.24
 -0% 0.65 0.13 0.13 0.06 0.73 0.40   5 13 0.0822 0.0938 P(5)=0.480  0.0281 0.0030 2044.28 -7598.75
 -0% 0.65 0.13 0.13 0.05 0.74 0.40   5 13 0.0822 0.0938 P(5)=0.485  0.0281 0.0030 2040.63 -7602.43
  0% 0.65 0.13 0.13 0.05 0.74 0.40   5 13 0.0811 0.1077 P(5)=0.490  0.0282 0.0030 2026.31 -7602.92  0:17


Current Pjump:      0.65436  0.12549  0.12708  0.05417  0.74000  0.40222
Current finetune:   0.03151  0.00055  0.00577  0.00093  0.03852  0.01275
New     finetune:   0.10247  0.00021  0.00229  0.00015  0.17469  0.01831


  0% 0.68 0.24 0.44 0.25 0.00 0.22   5 13 0.0000 0.0000 P(5)=1.000  0.0309 0.0029 2029.01 -7610.65
  0% 0.67 0.23 0.39 0.12 0.00 0.33   5 13 0.0000 0.0000 P(5)=1.000  0.0305 0.0029 2040.75 -7608.21
  0% 0.66 0.23 0.44 0.08 0.00 0.37   5 13 0.0000 0.0000 P(5)=1.000  0.0304 0.0029 2044.22 -7616.20
  0% 0.66 0.23 0.36 0.06 0.00 0.39   5 13 0.0000 0.0000 P(5)=1.000  0.0303 0.0029 2057.75 -7612.14
  0% 0.66 0.22 0.36 0.10 0.00 0.40   5 13 0.0000 0.0000 P(5)=1.000  0.0296 0.0029 2063.52 -7606.28
  0% 0.66 0.22 0.30 0.08 0.00 0.41   5 13 0.0000 0.0000 P(5)=1.000  0.0292 0.0029 2069.04 -7593.79
  0% 0.66 0.21 0.29 0.11 0.00 0.41   5 13 0.0000 0.5000 P(5)=1.000  0.0291 0.0028 2091.53 -7610.46
  0% 0.66 0.21 0.29 0.12 0.00 0.40   5 13 0.0000 0.3333 P(5)=1.000  0.0291 0.0028 2104.36 -7604.31
  0% 0.65 0.21 0.28 0.11 0.00 0.41   5 13 0.0000 0.2500 P(5)=1.000  0.0295 0.0028 2092.06 -7608.41
  1% 0.66 0.21 0.28 0.10 0.10 0.41   5 13 0.0000 0.2000 P(5)=1.000  0.0302 0.0029 2048.59 -7606.52
  1% 0.65 0.21 0.28 0.09 0.09 0.41   5 13 0.0000 0.1667 P(5)=1.000  0.0307 0.0029 2037.74 -7606.83
  1% 0.65 0.21 0.26 0.08 0.08 0.42   5 13 0.0000 0.2857 P(5)=1.000  0.0311 0.0029 2028.89 -7601.63
  1% 0.65 0.21 0.26 0.10 0.08 0.42   5 13 0.0000 0.2857 P(5)=1.000  0.0316 0.0029 2046.39 -7602.27
  1% 0.65 0.21 0.26 0.09 0.07 0.41   5 13 0.0000 0.2857 P(5)=1.000  0.0318 0.0029 2061.80 -7612.18
  1% 0.65 0.21 0.26 0.10 0.13 0.41   5 13 0.0000 0.2500 P(5)=1.000  0.0315 0.0029 2070.52 -7605.82
  1% 0.65 0.21 0.26 0.09 0.12 0.42   5 13 0.0000 0.2500 P(5)=1.000  0.0313 0.0029 2080.56 -7607.03
  1% 0.65 0.21 0.27 0.10 0.12 0.42   5 13 0.0000 0.2500 P(5)=1.000  0.0313 0.0029 2066.00 -7618.53
  1% 0.65 0.20 0.27 0.12 0.11 0.42   5 13 0.0000 0.2500 P(5)=1.000  0.0313 0.0029 2094.03 -7607.60
  1% 0.64 0.20 0.27 0.13 0.11 0.42   5 13 0.0000 0.2500 P(5)=1.000  0.0315 0.0029 2102.92 -7600.21
  1% 0.64 0.20 0.27 0.12 0.10 0.42   5 13 0.0000 0.3333 P(5)=1.000  0.0316 0.0029 2096.71 -7605.08
  1% 0.64 0.20 0.26 0.13 0.10 0.42   5 13 0.0000 0.3000 P(5)=1.000  0.0317 0.0029 2081.95 -7599.95
  1% 0.64 0.20 0.27 0.14 0.09 0.42   5 13 0.0000 0.3000 P(5)=1.000  0.0318 0.0029 2108.57 -7611.18
  1% 0.64 0.20 0.28 0.14 0.13 0.43   5 13 0.0000 0.3636 P(5)=1.000  0.0317 0.0029 2126.77 -7620.70
  1% 0.64 0.20 0.27 0.15 0.12 0.43   5 13 0.0000 0.3333 P(5)=1.000  0.0316 0.0029 2112.30 -7619.80
  1% 0.64 0.20 0.28 0.15 0.16 0.42   5 13 0.0000 0.3077 P(5)=1.000  0.0317 0.0029 2077.19 -7618.30
  1% 0.64 0.20 0.28 0.14 0.15 0.42   5 13 0.0000 0.2857 P(5)=1.000  0.0318 0.0029 2063.47 -7609.60
  1% 0.64 0.20 0.28 0.14 0.15 0.42   5 13 0.0000 0.2667 P(5)=1.000  0.0318 0.0029 2060.55 -7609.01
  1% 0.64 0.20 0.28 0.13 0.14 0.42   5 13 0.0000 0.2500 P(5)=1.000  0.0319 0.0029 2047.89 -7599.07
  1% 0.64 0.20 0.27 0.15 0.14 0.42   5 13 0.0000 0.2353 P(5)=1.000  0.0319 0.0029 2056.90 -7592.31
  2% 0.64 0.20 0.27 0.14 0.13 0.41   5 13 0.0000 0.2778 P(5)=1.000  0.0319 0.0029 2055.35 -7594.97
  2% 0.64 0.20 0.27 0.14 0.13 0.41   5 13 0.0000 0.3158 P(5)=1.000  0.0320 0.0029 2060.48 -7599.39
  2% 0.64 0.20 0.27 0.13 0.16 0.41   5 13 0.0000 0.3500 P(5)=1.000  0.0319 0.0029 2088.40 -7606.86
  2% 0.64 0.20 0.27 0.13 0.18 0.41   5 13 0.0000 0.3333 P(5)=1.000  0.0320 0.0029 2033.24 -7595.99
  2% 0.64 0.20 0.27 0.13 0.18 0.42   5 13 0.0000 0.3182 P(5)=1.000  0.0320 0.0029 2042.48 -7609.44
  2% 0.65 0.20 0.27 0.13 0.17 0.42   5 13 0.0000 0.3182 P(5)=1.000  0.0320 0.0029 2038.64 -7615.68
  2% 0.65 0.20 0.28 0.12 0.17 0.42   5 13 0.0000 0.3182 P(5)=1.000  0.0321 0.0029 2057.65 -7607.31
  2% 0.65 0.20 0.27 0.13 0.16 0.41   5 13 0.0000 0.3478 P(5)=1.000  0.0322 0.0029 2047.00 -7603.31
  2% 0.65 0.20 0.27 0.12 0.18 0.42   5 13 0.0000 0.3478 P(5)=1.000  0.0322 0.0029 2084.72 -7612.12
  2% 0.65 0.20 0.27 0.13 0.18 0.42   5 13 0.0000 0.3333 P(5)=1.000  0.0321 0.0029 2115.40 -7621.39
  2% 0.65 0.20 0.28 0.13 0.17 0.42   5 13 0.0000 0.3333 P(5)=1.000  0.0320 0.0029 2103.96 -7616.53
  2% 0.64 0.20 0.28 0.13 0.17 0.42   5 13 0.0000 0.3333 P(5)=1.000  0.0320 0.0029 2094.68 -7602.67
  2% 0.64 0.20 0.28 0.12 0.17 0.42   5 13 0.0000 0.3333 P(5)=1.000  0.0319 0.0029 2098.95 -7603.44
  2% 0.64 0.20 0.27 0.13 0.19 0.42   5 13 0.0000 0.3333 P(5)=1.000  0.0319 0.0029 2071.42 -7606.43
  2% 0.64 0.20 0.28 0.12 0.18 0.42   5 13 0.0000 0.3600 P(5)=1.000  0.0319 0.0029 2072.18 -7609.64
  2% 0.64 0.20 0.27 0.12 0.18 0.41   5 13 0.0000 0.3462 P(5)=1.000  0.0319 0.0030 2071.46 -7608.12
  2% 0.64 0.20 0.27 0.12 0.17 0.41   5 13 0.0000 0.3333 P(5)=1.000  0.0319 0.0030 2111.48 -7601.59
  2% 0.64 0.20 0.27 0.13 0.17 0.41   5 13 0.0000 0.3571 P(5)=1.000  0.0318 0.0030 2130.34 -7614.72
  2% 0.64 0.20 0.27 0.12 0.17 0.41   5 13 0.0000 0.3571 P(5)=1.000  0.0318 0.0030 2100.85 -7605.48
  2% 0.64 0.20 0.27 0.13 0.16 0.41   5 13 0.0000 0.3571 P(5)=1.000  0.0317 0.0030 2063.84 -7614.69
  3% 0.64 0.20 0.28 0.12 0.16 0.41   5 13 0.0000 0.3448 P(5)=1.000  0.0316 0.0030 2101.02 -7615.99
  3% 0.64 0.20 0.28 0.13 0.16 0.41   5 13 0.0000 0.3448 P(5)=1.000  0.0316 0.0030 2110.38 -7615.09
  3% 0.64 0.20 0.28 0.13 0.15 0.41   5 13 0.0000 0.3333 P(5)=1.000  0.0315 0.0030 2113.03 -7617.91
  3% 0.64 0.20 0.28 0.13 0.15 0.41   5 13 0.0000 0.3226 P(5)=1.000  0.0313 0.0030 2111.04 -7605.24
  3% 0.64 0.20 0.28 0.13 0.15 0.41   5 13 0.0000 0.3125 P(5)=1.000  0.0313 0.0030 2131.01 -7624.04
  3% 0.64 0.20 0.28 0.13 0.15 0.41   5 13 0.0000 0.3125 P(5)=1.000  0.0312 0.0030 2109.72 -7618.94
  3% 0.64 0.20 0.28 0.14 0.16 0.41   5 13 0.0000 0.3333 P(5)=1.000  0.0312 0.0030 2079.98 -7600.38
  3% 0.64 0.20 0.28 0.14 0.16 0.41   5 13 0.0000 0.3235 P(5)=1.000  0.0312 0.0030 2079.48 -7620.46
  3% 0.64 0.20 0.28 0.14 0.16 0.41   5 13 0.0000 0.3143 P(5)=1.000  0.0312 0.0030 2095.77 -7623.04
  3% 0.64 0.20 0.28 0.14 0.15 0.41   5 13 0.0000 0.3143 P(5)=1.000  0.0313 0.0030 2109.19 -7640.18
  3% 0.64 0.20 0.28 0.14 0.15 0.41   5 13 0.0000 0.3143 P(5)=1.000  0.0314 0.0030 2095.98 -7625.93
  3% 0.64 0.20 0.28 0.14 0.15 0.41   5 13 0.0000 0.3056 P(5)=1.000  0.0315 0.0030 2099.46 -7618.34
  3% 0.64 0.20 0.28 0.14 0.15 0.41   5 13 0.0000 0.3056 P(5)=1.000  0.0316 0.0030 2124.11 -7621.92
  3% 0.64 0.20 0.28 0.14 0.14 0.41   5 13 0.0000 0.2973 P(5)=1.000  0.0316 0.0030 2079.09 -7612.35
  3% 0.64 0.20 0.28 0.14 0.14 0.41   5 13 0.0000 0.2895 P(5)=1.000  0.0317 0.0030 2092.38 -7611.82
  3% 0.64 0.20 0.28 0.15 0.14 0.41   5 13 0.0000 0.2821 P(5)=1.000  0.0318 0.0030 2090.62 -7604.86
  3% 0.64 0.20 0.28 0.15 0.15 0.41   5 13 0.0000 0.3000 P(5)=1.000  0.0318 0.0030 2150.20 -7608.62
  3% 0.64 0.20 0.28 0.15 0.15 0.41   5 13 0.0000 0.3000 P(5)=1.000  0.0318 0.0030 2139.13 -7604.81
  3% 0.64 0.20 0.28 0.15 0.15 0.41   5 13 0.0000 0.2927 P(5)=1.000  0.0318 0.0030 2125.28 -7608.74
  3% 0.64 0.20 0.28 0.16 0.14 0.41   5 13 0.0000 0.2857 P(5)=1.000  0.0318 0.0030 2145.95 -7622.49
  4% 0.64 0.20 0.29 0.16 0.14 0.40   5 13 0.0000 0.2791 P(5)=1.000  0.0318 0.0030 2160.29 -7634.78
  4% 0.64 0.20 0.29 0.15 0.14 0.41   5 13 0.0000 0.2727 P(5)=1.000  0.0318 0.0030 2167.24 -7641.30
  4% 0.64 0.20 0.29 0.16 0.14 0.41   5 13 0.0000 0.2667 P(5)=1.000  0.0319 0.0030 2159.79 -7629.08
  4% 0.64 0.20 0.29 0.15 0.14 0.41   5 13 0.0000 0.2609 P(5)=1.000  0.0319 0.0030 2151.61 -7620.50
  4% 0.64 0.20 0.29 0.16 0.14 0.41   5 13 0.0000 0.2609 P(5)=1.000  0.0319 0.0030 2148.05 -7626.02
  4% 0.64 0.20 0.29 0.15 0.13 0.41   5 13 0.0000 0.2609 P(5)=1.000  0.0319 0.0030 2154.17 -7634.36
  4% 0.64 0.20 0.29 0.15 0.13 0.41   5 13 0.0000 0.2553 P(5)=1.000  0.0319 0.0030 2142.29 -7616.80
  4% 0.64 0.20 0.29 0.15 0.13 0.41   5 13 0.0000 0.2553 P(5)=1.000  0.0319 0.0030 2156.59 -7600.69
  4% 0.64 0.20 0.29 0.15 0.13 0.40   5 13 0.0000 0.2500 P(5)=1.000  0.0319 0.0030 2149.59 -7595.98
  4% 0.64 0.20 0.29 0.15 0.13 0.41   5 13 0.0000 0.2500 P(5)=1.000  0.0319 0.0030 2153.00 -7597.60
  4% 0.64 0.20 0.29 0.14 0.12 0.40   5 13 0.0000 0.2500 P(5)=1.000  0.0319 0.0030 2151.48 -7597.73
  4% 0.64 0.20 0.29 0.14 0.12 0.40   5 13 0.0000 0.2449 P(5)=1.000  0.0319 0.0030 2135.49 -7601.59
  4% 0.64 0.20 0.28 0.14 0.12 0.40   5 13 0.0000 0.2449 P(5)=1.000  0.0319 0.0030 2132.05 -7606.54
  4% 0.64 0.20 0.28 0.14 0.12 0.40   5 13 0.0000 0.2400 P(5)=1.000  0.0319 0.0030 2131.76 -7601.54
  4% 0.64 0.20 0.28 0.14 0.12 0.40   5 13 0.0000 0.2400 P(5)=1.000  0.0319 0.0031 2156.06 -7598.68
  4% 0.64 0.19 0.28 0.14 0.12 0.40   5 13 0.0000 0.2549 P(5)=1.000  0.0319 0.0031 2160.21 -7610.24
  4% 0.64 0.19 0.29 0.13 0.12 0.40   5 13 0.0000 0.2500 P(5)=1.000  0.0319 0.0031 2117.05 -7618.10
  4% 0.64 0.19 0.29 0.14 0.11 0.40   5 13 0.0000 0.2453 P(5)=1.000  0.0318 0.0031 2130.40 -7633.87
  4% 0.64 0.19 0.29 0.14 0.11 0.40   5 13 0.0000 0.2453 P(5)=1.000  0.0318 0.0031 2123.74 -7639.15
  4% 0.64 0.19 0.29 0.13 0.11 0.40   5 13 0.0000 0.2453 P(5)=1.000  0.0318 0.0030 2135.55 -7628.76
  5% 0.64 0.19 0.28 0.13 0.11 0.40   5 13 0.0000 0.2407 P(5)=1.000  0.0318 0.0030 2150.91 -7617.72
  5% 0.64 0.19 0.28 0.13 0.11 0.40   5 13 0.0000 0.2364 P(5)=1.000  0.0318 0.0030 2155.05 -7613.98
  5% 0.64 0.19 0.28 0.13 0.11 0.40   5 13 0.0000 0.2321 P(5)=1.000  0.0318 0.0030 2186.84 -7631.99
  5% 0.64 0.19 0.28 0.14 0.11 0.40   5 13 0.0000 0.2321 P(5)=1.000  0.0319 0.0030 2131.85 -7619.83
  5% 0.64 0.19 0.28 0.14 0.11 0.40   5 13 0.0000 0.2281 P(5)=1.000  0.0319 0.0030 2174.58 -7616.33
  5% 0.64 0.19 0.28 0.14 0.11 0.40   5 13 0.0000 0.2281 P(5)=1.000  0.0320 0.0030 2169.96 -7612.87
  5% 0.64 0.19 0.28 0.14 0.10 0.40   5 13 0.0000 0.2281 P(5)=1.000  0.0320 0.0030 2167.65 -7622.19
  5% 0.64 0.19 0.28 0.14 0.10 0.40   5 13 0.0000 0.2241 P(5)=1.000  0.0321 0.0030 2123.41 -7604.36
  5% 0.64 0.19 0.28 0.14 0.10 0.40   5 13 0.0000 0.2203 P(5)=1.000  0.0321 0.0030 2103.13 -7608.57
  5% 0.64 0.19 0.28 0.15 0.10 0.40   5 13 0.0000 0.2167 P(5)=1.000  0.0321 0.0030 2168.78 -7604.40
  5% 0.64 0.19 0.28 0.15 0.10 0.40   5 13 0.0000 0.2131 P(5)=1.000  0.0321 0.0030 2177.55 -7604.56  0:25

  5% 0.64 0.19 0.28 0.15 0.10 0.40   5 13 0.0000 0.2131 P(5)=1.000  0.0321 0.0030 2200.34 -7612.88
  5% 0.64 0.19 0.28 0.15 0.10 0.40   5 13 0.0000 0.2131 P(5)=1.000  0.0322 0.0030 2186.55 -7596.58
  5% 0.64 0.19 0.28 0.15 0.10 0.40   5 13 0.0000 0.2097 P(5)=1.000  0.0322 0.0030 2201.37 -7592.69
  5% 0.64 0.19 0.28 0.15 0.10 0.40   5 13 0.0000 0.2097 P(5)=1.000  0.0322 0.0030 2184.59 -7583.07
  5% 0.64 0.19 0.28 0.15 0.10 0.40   5 13 0.0000 0.2063 P(5)=1.000  0.0321 0.0030 2169.03 -7581.47
  5% 0.64 0.19 0.28 0.15 0.09 0.40   5 13 0.0000 0.2031 P(5)=1.000  0.0321 0.0030 2147.49 -7594.92
  5% 0.64 0.19 0.28 0.15 0.09 0.40   5 13 0.0000 0.2031 P(5)=1.000  0.0321 0.0030 2142.34 -7593.12
  5% 0.64 0.19 0.28 0.15 0.09 0.40   5 13 0.0000 0.2000 P(5)=1.000  0.0320 0.0030 2135.67 -7603.23
  5% 0.64 0.19 0.28 0.15 0.09 0.40   5 13 0.0000 0.1970 P(5)=1.000  0.0320 0.0030 2116.05 -7600.19
  6% 0.64 0.19 0.28 0.15 0.09 0.40   5 13 0.0000 0.1940 P(5)=1.000  0.0320 0.0030 2141.99 -7607.10
  6% 0.64 0.19 0.28 0.15 0.09 0.40   5 13 0.0000 0.1912 P(5)=1.000  0.0320 0.0030 2148.43 -7612.53
  6% 0.64 0.19 0.28 0.15 0.09 0.40   5 13 0.0000 0.1884 P(5)=1.000  0.0320 0.0030 2121.78 -7618.79
  6% 0.64 0.19 0.28 0.16 0.09 0.40   5 13 0.0000 0.1884 P(5)=1.000  0.0320 0.0030 2168.44 -7618.03
  6% 0.64 0.19 0.28 0.16 0.09 0.40   5 13 0.0000 0.2000 P(5)=1.000  0.0319 0.0030 2154.59 -7612.55
  6% 0.64 0.19 0.28 0.16 0.09 0.40   5 13 0.0000 0.2000 P(5)=1.000  0.0319 0.0030 2170.37 -7612.86
  6% 0.64 0.19 0.28 0.16 0.09 0.40   5 13 0.0000 0.1972 P(5)=1.000  0.0318 0.0030 2155.45 -7618.54
  6% 0.64 0.19 0.28 0.17 0.09 0.40   5 13 0.0000 0.2083 P(5)=1.000  0.0318 0.0030 2140.28 -7621.86
  6% 0.64 0.19 0.28 0.17 0.08 0.40   5 13 0.0000 0.2083 P(5)=1.000  0.0317 0.0030 2140.28 -7615.02
  6% 0.64 0.19 0.28 0.17 0.09 0.40   5 13 0.0000 0.2055 P(5)=1.000  0.0317 0.0030 2101.92 -7619.82
  6% 0.64 0.19 0.28 0.17 0.09 0.40   5 13 0.0000 0.2027 P(5)=1.000  0.0317 0.0030 2120.49 -7609.51
  6% 0.64 0.19 0.28 0.17 0.09 0.40   5 13 0.0000 0.2027 P(5)=1.000  0.0317 0.0030 2121.25 -7607.98
  6% 0.64 0.19 0.28 0.17 0.09 0.40   5 13 0.0000 0.2000 P(5)=1.000  0.0317 0.0030 2110.98 -7605.76
  6% 0.64 0.19 0.28 0.17 0.09 0.40   5 13 0.0000 0.1974 P(5)=1.000  0.0317 0.0030 2108.95 -7604.84
  6% 0.64 0.19 0.28 0.17 0.09 0.40   5 13 0.0000 0.1948 P(5)=1.000  0.0317 0.0030 2129.10 -7609.23
  6% 0.64 0.19 0.28 0.17 0.09 0.40   5 13 0.0000 0.1923 P(5)=1.000  0.0317 0.0030 2119.46 -7611.51
  6% 0.64 0.19 0.28 0.18 0.09 0.40   5 13 0.0000 0.2025 P(5)=1.000  0.0317 0.0030 2132.13 -7610.66
  6% 0.64 0.19 0.28 0.18 0.09 0.40   5 13 0.0000 0.2000 P(5)=1.000  0.0317 0.0030 2149.18 -7614.15
  6% 0.64 0.19 0.28 0.18 0.09 0.40   5 13 0.0000 0.1975 P(5)=1.000  0.0317 0.0030 2142.62 -7610.07
  6% 0.64 0.19 0.28 0.18 0.09 0.40   5 13 0.0000 0.1951 P(5)=1.000  0.0317 0.0030 2106.94 -7608.63
  7% 0.64 0.19 0.28 0.18 0.08 0.40   5 13 0.0000 0.1928 P(5)=1.000  0.0317 0.0030 2122.99 -7590.60
  7% 0.64 0.19 0.28 0.19 0.08 0.40   5 13 0.0000 0.1928 P(5)=1.000  0.0317 0.0030 2113.46 -7594.09
  7% 0.64 0.19 0.28 0.19 0.08 0.40   5 13 0.0000 0.1905 P(5)=1.000  0.0317 0.0030 2110.82 -7609.91
  7% 0.64 0.19 0.28 0.19 0.08 0.40   5 13 0.0000 0.2000 P(5)=1.000  0.0317 0.0030 2140.72 -7607.82
  7% 0.64 0.19 0.28 0.19 0.08 0.40   5 13 0.0000 0.1977 P(5)=1.000  0.0316 0.0030 2121.17 -7592.31
  7% 0.64 0.19 0.28 0.19 0.08 0.40   5 13 0.0000 0.1954 P(5)=1.000  0.0316 0.0030 2120.69 -7589.45
  7% 0.64 0.19 0.28 0.19 0.08 0.40   5 13 0.0000 0.2045 P(5)=1.000  0.0316 0.0030 2111.22 -7593.90
  7% 0.64 0.19 0.28 0.20 0.08 0.40   5 13 0.0000 0.2022 P(5)=1.000  0.0316 0.0030 2097.46 -7594.97
  7% 0.64 0.19 0.28 0.20 0.08 0.40   5 13 0.0000 0.2022 P(5)=1.000  0.0316 0.0030 2085.91 -7599.59
  7% 0.64 0.19 0.28 0.20 0.08 0.40   5 13 0.0000 0.2111 P(5)=1.000  0.0316 0.0030 2084.41 -7603.34
  7% 0.64 0.19 0.28 0.20 0.09 0.40   5 13 0.0000 0.2198 P(5)=1.000  0.0316 0.0030 2088.65 -7613.04
  7% 0.64 0.19 0.28 0.20 0.09 0.40   5 13 0.0000 0.2198 P(5)=1.000  0.0316 0.0030 2109.98 -7619.47
  7% 0.64 0.19 0.28 0.20 0.08 0.40   5 13 0.0000 0.2198 P(5)=1.000  0.0317 0.0030 2118.25 -7613.83
  7% 0.64 0.19 0.28 0.20 0.09 0.40   5 13 0.0000 0.2283 P(5)=1.000  0.0317 0.0030 2070.26 -7606.91
  7% 0.64 0.19 0.28 0.20 0.09 0.40   5 13 0.0000 0.2258 P(5)=1.000  0.0318 0.0030 2076.17 -7618.38
  7% 0.64 0.19 0.29 0.20 0.09 0.40   5 13 0.0000 0.2234 P(5)=1.000  0.0318 0.0030 2077.90 -7625.33
  7% 0.64 0.19 0.29 0.20 0.09 0.40   5 13 0.0000 0.2234 P(5)=1.000  0.0319 0.0030 2081.44 -7613.56
  7% 0.64 0.20 0.29 0.20 0.09 0.40   5 13 0.0000 0.2316 P(5)=1.000  0.0319 0.0030 2080.61 -7616.20
  7% 0.64 0.20 0.29 0.20 0.09 0.40   5 13 0.0000 0.2292 P(5)=1.000  0.0319 0.0030 2083.73 -7623.46
  7% 0.64 0.20 0.28 0.20 0.09 0.40   5 13 0.0000 0.2371 P(5)=1.000  0.0319 0.0030 2102.07 -7615.88
  8% 0.64 0.20 0.28 0.20 0.09 0.40   5 13 0.0000 0.2371 P(5)=1.000  0.0319 0.0030 2108.61 -7607.27
  8% 0.64 0.20 0.28 0.20 0.09 0.40   5 13 0.0000 0.2347 P(5)=1.000  0.0318 0.0030 2107.54 -7608.51
  8% 0.64 0.20 0.29 0.20 0.09 0.40   5 13 0.0000 0.2347 P(5)=1.000  0.0318 0.0030 2111.11 -7605.40
  8% 0.64 0.20 0.29 0.20 0.08 0.40   5 13 0.0000 0.2323 P(5)=1.000  0.0318 0.0030 2141.54 -7615.05
  8% 0.64 0.20 0.29 0.20 0.09 0.40   5 13 0.0000 0.2300 P(5)=1.000  0.0319 0.0030 2085.59 -7606.06
  8% 0.64 0.20 0.29 0.20 0.09 0.40   5 13 0.0000 0.2300 P(5)=1.000  0.0319 0.0030 2071.69 -7612.67
  8% 0.64 0.20 0.29 0.21 0.09 0.40   5 13 0.0000 0.2277 P(5)=1.000  0.0320 0.0030 2081.25 -7597.81
  8% 0.64 0.20 0.29 0.21 0.09 0.40   5 13 0.0000 0.2255 P(5)=1.000  0.0320 0.0030 2076.69 -7596.51
  8% 0.64 0.20 0.29 0.21 0.09 0.40   5 13 0.0000 0.2233 P(5)=1.000  0.0320 0.0030 2086.50 -7591.32
  8% 0.64 0.20 0.29 0.21 0.09 0.40   5 13 0.0000 0.2308 P(5)=1.000  0.0320 0.0030 2076.96 -7594.51
  8% 0.64 0.20 0.29 0.21 0.09 0.40   5 13 0.0000 0.2308 P(5)=1.000  0.0320 0.0030 2163.42 -7613.51
  8% 0.64 0.20 0.29 0.21 0.09 0.40   5 13 0.0000 0.2286 P(5)=1.000  0.0320 0.0030 2159.64 -7613.02
  8% 0.64 0.20 0.29 0.21 0.10 0.40   5 13 0.0000 0.2264 P(5)=1.000  0.0320 0.0030 2110.14 -7604.49
  8% 0.64 0.20 0.29 0.21 0.10 0.40   5 13 0.0000 0.2243 P(5)=1.000  0.0320 0.0030 2112.03 -7606.55
  8% 0.64 0.20 0.29 0.21 0.10 0.40   5 13 0.0000 0.2243 P(5)=1.000  0.0320 0.0030 2085.23 -7604.02
  8% 0.64 0.20 0.29 0.21 0.10 0.40   5 13 0.0000 0.2315 P(5)=1.000  0.0320 0.0030 2092.01 -7599.57
  8% 0.64 0.20 0.29 0.21 0.10 0.40   5 13 0.0000 0.2315 P(5)=1.000  0.0320 0.0030 2037.25 -7612.89
  8% 0.64 0.20 0.28 0.22 0.10 0.40   5 13 0.0000 0.2294 P(5)=1.000  0.0321 0.0030 2060.70 -7613.06
  8% 0.64 0.20 0.28 0.22 0.10 0.40   5 13 0.0000 0.2273 P(5)=1.000  0.0321 0.0030 2029.53 -7619.60
  8% 0.64 0.20 0.29 0.22 0.10 0.40   5 13 0.0000 0.2252 P(5)=1.000  0.0322 0.0030 2023.75 -7622.81
  9% 0.64 0.20 0.28 0.22 0.10 0.40   5 13 0.0000 0.2232 P(5)=1.000  0.0322 0.0030 2032.20 -7615.45
  9% 0.64 0.20 0.29 0.22 0.11 0.40   5 13 0.0000 0.2212 P(5)=1.000  0.0322 0.0030 2106.74 -7609.21
  9% 0.64 0.20 0.29 0.22 0.10 0.41   5 13 0.0000 0.2193 P(5)=1.000  0.0322 0.0030 2090.27 -7600.92
  9% 0.64 0.20 0.29 0.22 0.10 0.41   5 13 0.0000 0.2174 P(5)=1.000  0.0321 0.0030 2084.99 -7601.37
  9% 0.64 0.20 0.29 0.23 0.10 0.41   5 13 0.0000 0.2241 P(5)=1.000  0.0321 0.0030 2082.68 -7600.46
  9% 0.64 0.20 0.29 0.23 0.10 0.41   5 13 0.0000 0.2241 P(5)=1.000  0.0321 0.0030 2088.61 -7603.30
  9% 0.64 0.20 0.29 0.23 0.10 0.41   5 13 0.0000 0.2222 P(5)=1.000  0.0321 0.0030 2071.49 -7610.54
  9% 0.64 0.20 0.29 0.23 0.10 0.41   5 13 0.0000 0.2222 P(5)=1.000  0.0321 0.0030 2061.61 -7615.39
  9% 0.64 0.20 0.29 0.23 0.10 0.41   5 13 0.0000 0.2288 P(5)=1.000  0.0320 0.0030 2066.30 -7610.62
  9% 0.64 0.20 0.29 0.23 0.10 0.41   5 13 0.0000 0.2288 P(5)=1.000  0.0320 0.0030 2064.72 -7620.10
  9% 0.65 0.20 0.29 0.23 0.10 0.41   5 13 0.0000 0.2269 P(5)=1.000  0.0320 0.0030 2042.12 -7602.62
  9% 0.64 0.20 0.29 0.23 0.10 0.41   5 13 0.0000 0.2269 P(5)=1.000  0.0319 0.0030 2076.47 -7605.90
  9% 0.64 0.20 0.29 0.23 0.10 0.41   5 13 0.0000 0.2250 P(5)=1.000  0.0319 0.0030 2060.86 -7606.75
  9% 0.65 0.20 0.29 0.23 0.10 0.41   5 13 0.0000 0.2231 P(5)=1.000  0.0319 0.0030 2076.38 -7611.57
  9% 0.65 0.20 0.29 0.24 0.10 0.41   5 13 0.0000 0.2295 P(5)=1.000  0.0319 0.0030 2096.00 -7617.43
  9% 0.65 0.20 0.29 0.24 0.10 0.41   5 13 0.0000 0.2295 P(5)=1.000  0.0319 0.0030 2054.59 -7613.69
  9% 0.65 0.20 0.29 0.24 0.10 0.41   5 13 0.0000 0.2276 P(5)=1.000  0.0319 0.0030 2028.95 -7610.50
  9% 0.65 0.20 0.29 0.24 0.10 0.41   5 13 0.0000 0.2258 P(5)=1.000  0.0319 0.0031 2010.60 -7609.07
  9% 0.65 0.20 0.29 0.24 0.10 0.41   5 13 0.0000 0.2240 P(5)=1.000  0.0319 0.0031 2039.13 -7616.98
  9% 0.65 0.20 0.29 0.24 0.11 0.41   5 13 0.0000 0.2222 P(5)=1.000  0.0320 0.0031 2097.04 -7620.98
 10% 0.65 0.20 0.29 0.24 0.11 0.41   5 13 0.0000 0.2222 P(5)=1.000  0.0320 0.0031 2022.29 -7613.48
 10% 0.65 0.20 0.29 0.24 0.11 0.41   5 13 0.0000 0.2222 P(5)=1.000  0.0320 0.0031 2033.34 -7615.98
 10% 0.65 0.20 0.29 0.24 0.11 0.41   5 13 0.0000 0.2222 P(5)=1.000  0.0320 0.0031 2013.69 -7604.78
 10% 0.65 0.20 0.29 0.25 0.11 0.41   5 13 0.0000 0.2205 P(5)=1.000  0.0320 0.0031 2024.04 -7617.69
 10% 0.65 0.20 0.29 0.25 0.11 0.41   5 13 0.0000 0.2188 P(5)=1.000  0.0319 0.0031 2046.66 -7625.18
 10% 0.65 0.20 0.29 0.25 0.11 0.41   5 13 0.0000 0.2248 P(5)=1.000  0.0319 0.0031 2064.38 -7620.78
 10% 0.65 0.20 0.29 0.25 0.11 0.41   5 13 0.0000 0.2231 P(5)=1.000  0.0318 0.0031 2082.17 -7624.34
 10% 0.65 0.21 0.29 0.25 0.11 0.41   5 13 0.0000 0.2290 P(5)=1.000  0.0318 0.0031 2100.84 -7629.34
 10% 0.65 0.21 0.29 0.26 0.11 0.41   5 13 0.0000 0.2273 P(5)=1.000  0.0318 0.0031 2092.50 -7630.05
 10% 0.65 0.21 0.29 0.26 0.11 0.41   5 13 0.0000 0.2331 P(5)=1.000  0.0318 0.0031 2109.88 -7627.11
 10% 0.65 0.21 0.29 0.26 0.10 0.41   5 13 0.0000 0.2313 P(5)=1.000  0.0317 0.0031 2087.39 -7608.28  0:34

 10% 0.65 0.21 0.29 0.26 0.10 0.41   5 13 0.0000 0.2313 P(5)=1.000  0.0317 0.0031 2094.28 -7610.55
 10% 0.65 0.21 0.29 0.26 0.11 0.41   5 13 0.0000 0.2313 P(5)=1.000  0.0317 0.0031 2055.82 -7624.11
 10% 0.65 0.21 0.29 0.26 0.11 0.41   5 13 0.0000 0.2296 P(5)=1.000  0.0317 0.0031 2077.91 -7626.06
 10% 0.65 0.21 0.29 0.27 0.11 0.41   5 13 0.0000 0.2279 P(5)=1.000  0.0317 0.0031 2077.60 -7630.29
 10% 0.65 0.21 0.29 0.27 0.11 0.41   5 13 0.0000 0.2336 P(5)=1.000  0.0317 0.0031 2040.49 -7633.80
 10% 0.65 0.21 0.29 0.27 0.11 0.41   5 13 0.0000 0.2391 P(5)=1.000  0.0317 0.0031 2038.85 -7624.08
 10% 0.65 0.21 0.29 0.27 0.11 0.41   5 13 0.0000 0.2446 P(5)=1.000  0.0317 0.0031 2036.14 -7625.96
 10% 0.65 0.21 0.29 0.27 0.11 0.41   5 13 0.0000 0.2429 P(5)=1.000  0.0317 0.0031 2036.67 -7621.57
 10% 0.65 0.21 0.29 0.27 0.11 0.41   5 13 0.0000 0.2482 P(5)=1.000  0.0317 0.0031 2034.95 -7628.41
 11% 0.65 0.21 0.29 0.27 0.11 0.41   5 13 0.0000 0.2535 P(5)=1.000  0.0317 0.0031 2068.49 -7626.87
 11% 0.65 0.21 0.29 0.27 0.11 0.41   5 13 0.0000 0.2587 P(5)=1.000  0.0317 0.0031 2075.38 -7627.99
 11% 0.65 0.21 0.29 0.27 0.11 0.41   5 13 0.0000 0.2639 P(5)=1.000  0.0317 0.0031 2065.22 -7624.67
 11% 0.65 0.21 0.29 0.27 0.11 0.41   5 13 0.0000 0.2690 P(5)=1.000  0.0317 0.0031 2047.61 -7600.00
 11% 0.65 0.21 0.29 0.27 0.12 0.41   5 13 0.0000 0.2671 P(5)=1.000  0.0317 0.0031 2033.80 -7599.73
 11% 0.65 0.21 0.29 0.27 0.12 0.41   5 13 0.0000 0.2671 P(5)=1.000  0.0317 0.0031 2051.09 -7608.97
 11% 0.65 0.21 0.29 0.28 0.12 0.41   5 13 0.0000 0.2653 P(5)=1.000  0.0317 0.0031 2026.76 -7625.71
 11% 0.65 0.21 0.29 0.28 0.12 0.41   5 13 0.0000 0.2703 P(5)=1.000  0.0317 0.0031 2051.49 -7612.10
 11% 0.65 0.21 0.29 0.28 0.11 0.41   5 13 0.0000 0.2685 P(5)=1.000  0.0316 0.0031 2037.59 -7604.46
 11% 0.65 0.21 0.29 0.28 0.11 0.41   5 13 0.0000 0.2685 P(5)=1.000  0.0316 0.0031 2040.95 -7613.54
 11% 0.65 0.21 0.29 0.28 0.11 0.41   5 13 0.0000 0.2685 P(5)=1.000  0.0316 0.0031 2057.12 -7621.09
 11% 0.65 0.21 0.29 0.28 0.12 0.41   5 13 0.0000 0.2733 P(5)=1.000  0.0316 0.0032 2102.02 -7622.31
 11% 0.65 0.21 0.29 0.28 0.12 0.41   5 13 0.0000 0.2715 P(5)=1.000  0.0316 0.0032 2126.53 -7619.36
 11% 0.65 0.21 0.29 0.28 0.12 0.41   5 13 0.0000 0.2697 P(5)=1.000  0.0316 0.0032 2102.53 -7624.40
 11% 0.65 0.21 0.29 0.28 0.12 0.41   5 13 0.0000 0.2680 P(5)=1.000  0.0316 0.0032 2079.50 -7619.71
 11% 0.65 0.21 0.29 0.28 0.12 0.41   5 13 0.0000 0.2662 P(5)=1.000  0.0315 0.0032 2081.35 -7639.13
 11% 0.65 0.21 0.29 0.28 0.12 0.41   5 13 0.0000 0.2710 P(5)=1.000  0.0315 0.0032 2075.83 -7621.70
 11% 0.65 0.21 0.29 0.29 0.11 0.41   5 13 0.0000 0.2710 P(5)=1.000  0.0315 0.0032 2077.44 -7620.53
 11% 0.65 0.21 0.29 0.29 0.12 0.41   5 13 0.0000 0.2710 P(5)=1.000  0.0315 0.0032 2004.31 -7610.53
 11% 0.65 0.21 0.29 0.29 0.12 0.41   5 13 0.0000 0.2710 P(5)=1.000  0.0315 0.0032 2012.70 -7626.41
 12% 0.65 0.21 0.29 0.29 0.12 0.41   5 13 0.0000 0.2756 P(5)=1.000  0.0315 0.0032 2027.94 -7621.37
 12% 0.65 0.21 0.29 0.29 0.12 0.41   5 13 0.0000 0.2803 P(5)=1.000  0.0315 0.0032 2090.35 -7610.72
 12% 0.65 0.21 0.29 0.29 0.12 0.40   5 13 0.0000 0.2848 P(5)=1.000  0.0315 0.0032 2090.12 -7618.13
 12% 0.65 0.21 0.29 0.29 0.12 0.40   5 13 0.0000 0.2893 P(5)=1.000  0.0315 0.0032 2070.65 -7609.41
 12% 0.65 0.21 0.29 0.29 0.12 0.41   5 13 0.0000 0.2893 P(5)=1.000  0.0315 0.0032 2061.85 -7610.27
 12% 0.65 0.21 0.29 0.29 0.12 0.41   5 13 0.0000 0.2893 P(5)=1.000  0.0315 0.0032 2068.76 -7624.99
 12% 0.65 0.21 0.29 0.29 0.12 0.41   5 13 0.0000 0.2893 P(5)=1.000  0.0315 0.0032 2078.00 -7616.80
 12% 0.65 0.21 0.29 0.29 0.12 0.41   5 13 0.0000 0.2893 P(5)=1.000  0.0314 0.0032 2003.92 -7619.45
 12% 0.65 0.21 0.29 0.30 0.12 0.41   5 13 0.0000 0.2938 P(5)=1.000  0.0314 0.0032 2014.76 -7606.69
 12% 0.65 0.22 0.29 0.30 0.12 0.41   5 13 0.0000 0.2919 P(5)=1.000  0.0314 0.0032 2042.13 -7604.44
 12% 0.65 0.22 0.29 0.29 0.12 0.41   5 13 0.0000 0.2901 P(5)=1.000  0.0314 0.0032 2068.57 -7607.62
 12% 0.65 0.22 0.29 0.30 0.12 0.40   5 13 0.0000 0.2883 P(5)=1.000  0.0314 0.0032 2066.17 -7609.40
 12% 0.65 0.22 0.29 0.30 0.12 0.40   5 13 0.0000 0.2866 P(5)=1.000  0.0314 0.0032 2070.10 -7605.07
 12% 0.65 0.22 0.29 0.30 0.12 0.40   5 13 0.0000 0.2866 P(5)=1.000  0.0314 0.0032 2063.12 -7614.05
 12% 0.65 0.22 0.29 0.30 0.12 0.40   5 13 0.0000 0.2848 P(5)=1.000  0.0314 0.0032 2063.72 -7628.76
 12% 0.65 0.22 0.29 0.30 0.12 0.40   5 13 0.0000 0.2831 P(5)=1.000  0.0314 0.0032 2053.39 -7615.86
 12% 0.65 0.22 0.29 0.30 0.12 0.40   5 13 0.0000 0.2831 P(5)=1.000  0.0313 0.0032 2069.46 -7612.22
 12% 0.65 0.22 0.29 0.30 0.12 0.40   5 13 0.0000 0.2814 P(5)=1.000  0.0313 0.0032 2073.43 -7598.87
 12% 0.65 0.22 0.29 0.30 0.12 0.40   5 13 0.0000 0.2857 P(5)=1.000  0.0313 0.0032 2075.80 -7605.08
 12% 0.65 0.22 0.29 0.30 0.12 0.40   5 13 0.0000 0.2840 P(5)=1.000  0.0313 0.0032 2082.51 -7613.58
 13% 0.65 0.22 0.29 0.30 0.12 0.40   5 13 0.0000 0.2882 P(5)=1.000  0.0312 0.0033 2059.31 -7601.92
 13% 0.65 0.22 0.29 0.30 0.12 0.40   5 13 0.0000 0.2882 P(5)=1.000  0.0312 0.0033 2063.04 -7593.15
 13% 0.65 0.22 0.29 0.30 0.12 0.40   5 13 0.0000 0.2882 P(5)=1.000  0.0312 0.0033 2068.99 -7589.00
 13% 0.65 0.22 0.29 0.30 0.11 0.40   5 13 0.0000 0.2924 P(5)=1.000  0.0312 0.0033 2070.24 -7597.31
 13% 0.65 0.22 0.29 0.31 0.11 0.40   5 13 0.0000 0.2907 P(5)=1.000  0.0311 0.0033 2068.89 -7597.77
 13% 0.65 0.22 0.29 0.30 0.11 0.40   5 13 0.0000 0.2907 P(5)=1.000  0.0311 0.0033 2092.77 -7607.64
 13% 0.65 0.22 0.29 0.31 0.11 0.40   5 13 0.0000 0.2948 P(5)=1.000  0.0311 0.0033 2079.65 -7592.10
 13% 0.65 0.22 0.29 0.31 0.11 0.40   5 13 0.0000 0.2989 P(5)=1.000  0.0311 0.0033 2082.00 -7602.21
 13% 0.65 0.22 0.29 0.31 0.11 0.40   5 13 0.0000 0.2971 P(5)=1.000  0.0311 0.0033 2083.78 -7616.28
 13% 0.65 0.22 0.29 0.31 0.11 0.40   5 13 0.0000 0.2955 P(5)=1.000  0.0311 0.0033 2073.65 -7614.86
 13% 0.65 0.22 0.29 0.31 0.11 0.40   5 13 0.0000 0.2938 P(5)=1.000  0.0311 0.0033 2081.80 -7616.88
 13% 0.65 0.22 0.29 0.31 0.11 0.40   5 13 0.0000 0.2921 P(5)=1.000  0.0311 0.0033 2093.57 -7614.15
 13% 0.65 0.22 0.28 0.31 0.11 0.40   5 13 0.0000 0.2905 P(5)=1.000  0.0310 0.0033 2080.71 -7619.99
 13% 0.65 0.22 0.28 0.31 0.11 0.40   5 13 0.0000 0.2944 P(5)=1.000  0.0310 0.0033 2060.14 -7609.53
 13% 0.65 0.22 0.28 0.31 0.11 0.40   5 13 0.0000 0.2983 P(5)=1.000  0.0310 0.0033 2034.06 -7610.62
 13% 0.65 0.22 0.28 0.31 0.11 0.40   5 13 0.0000 0.3022 P(5)=1.000  0.0310 0.0033 2035.97 -7613.06
 13% 0.65 0.22 0.28 0.31 0.11 0.40   5 13 0.0000 0.3005 P(5)=1.000  0.0309 0.0033 2034.21 -7605.25
 13% 0.65 0.22 0.28 0.31 0.11 0.40   5 13 0.0000 0.3043 P(5)=1.000  0.0309 0.0033 2049.09 -7616.53
 13% 0.65 0.22 0.28 0.31 0.11 0.40   5 13 0.0000 0.3043 P(5)=1.000  0.0309 0.0033 2053.12 -7610.74
 13% 0.65 0.22 0.28 0.30 0.11 0.40   5 13 0.0000 0.3081 P(5)=1.000  0.0309 0.0033 2068.31 -7609.43
 14% 0.65 0.22 0.28 0.30 0.11 0.40   5 13 0.0000 0.3118 P(5)=1.000  0.0308 0.0033 2063.56 -7610.79
 14% 0.65 0.22 0.28 0.30 0.11 0.40   5 13 0.0000 0.3155 P(5)=1.000  0.0308 0.0033 2076.32 -7615.42
 14% 0.65 0.22 0.28 0.31 0.11 0.40   5 13 0.0000 0.3191 P(5)=1.000  0.0308 0.0033 2084.20 -7599.58
 14% 0.65 0.22 0.28 0.31 0.11 0.40   5 13 0.0000 0.3175 P(5)=1.000  0.0308 0.0033 2066.15 -7606.35
 14% 0.65 0.22 0.28 0.31 0.11 0.40   5 13 0.0000 0.3158 P(5)=1.000  0.0308 0.0033 2070.58 -7610.95
 14% 0.65 0.22 0.28 0.31 0.11 0.40   5 13 0.0000 0.3194 P(5)=1.000  0.0309 0.0033 2073.93 -7617.10
 14% 0.65 0.22 0.29 0.31 0.11 0.40   5 13 0.0000 0.3229 P(5)=1.000  0.0309 0.0033 2093.92 -7605.12
 14% 0.65 0.22 0.29 0.31 0.10 0.40   5 13 0.0000 0.3212 P(5)=1.000  0.0308 0.0034 2077.62 -7609.77
 14% 0.65 0.22 0.29 0.31 0.10 0.40   5 13 0.0000 0.3196 P(5)=1.000  0.0308 0.0034 2064.13 -7602.70
 14% 0.65 0.22 0.29 0.31 0.10 0.40   5 13 0.0000 0.3179 P(5)=1.000  0.0308 0.0034 2076.50 -7600.69
 14% 0.65 0.22 0.29 0.31 0.10 0.40   5 13 0.0000 0.3163 P(5)=1.000  0.0308 0.0034 2069.36 -7608.43
 14% 0.65 0.22 0.29 0.31 0.10 0.40   5 13 0.0000 0.3198 P(5)=1.000  0.0308 0.0034 2077.71 -7610.73
 14% 0.65 0.22 0.29 0.31 0.10 0.40   5 13 0.0000 0.3182 P(5)=1.000  0.0308 0.0034 2086.99 -7612.58
 14% 0.65 0.22 0.29 0.31 0.10 0.40   5 13 0.0000 0.3216 P(5)=1.000  0.0308 0.0034 2091.69 -7619.77
 14% 0.65 0.22 0.29 0.31 0.10 0.40   5 13 0.0000 0.3250 P(5)=1.000  0.0308 0.0034 2094.01 -7624.68
 14% 0.65 0.22 0.28 0.31 0.10 0.40   5 13 0.0000 0.3250 P(5)=1.000  0.0308 0.0034 2076.18 -7617.87
 14% 0.65 0.22 0.29 0.31 0.10 0.40   5 13 0.0000 0.3250 P(5)=1.000  0.0307 0.0034 2070.72 -7619.24
 14% 0.65 0.22 0.28 0.31 0.10 0.40   5 13 0.0000 0.3234 P(5)=1.000  0.0307 0.0034 2050.13 -7614.12
 14% 0.65 0.22 0.28 0.31 0.10 0.40   5 13 0.0000 0.3267 P(5)=1.000  0.0307 0.0034 2048.92 -7612.61
 14% 0.65 0.22 0.28 0.31 0.11 0.40   5 13 0.0000 0.3251 P(5)=1.000  0.0307 0.0034 2142.90 -7634.36
 15% 0.65 0.22 0.28 0.31 0.11 0.40   5 13 0.0000 0.3235 P(5)=1.000  0.0307 0.0034 2130.46 -7625.86
 15% 0.65 0.22 0.28 0.31 0.11 0.40   5 13 0.0000 0.3220 P(5)=1.000  0.0307 0.0034 2131.12 -7617.97
 15% 0.65 0.22 0.28 0.31 0.11 0.40   5 13 0.0000 0.3204 P(5)=1.000  0.0307 0.0034 2097.38 -7613.72
 15% 0.65 0.22 0.28 0.31 0.11 0.40   5 13 0.0000 0.3188 P(5)=1.000  0.0307 0.0034 2112.10 -7628.78
 15% 0.65 0.23 0.28 0.31 0.11 0.40   5 13 0.0000 0.3173 P(5)=1.000  0.0307 0.0034 2085.62 -7632.88
 15% 0.65 0.23 0.29 0.31 0.11 0.40   5 13 0.0000 0.3158 P(5)=1.000  0.0307 0.0034 2095.08 -7610.77
 15% 0.65 0.23 0.29 0.31 0.11 0.40   5 13 0.0000 0.3190 P(5)=1.000  0.0307 0.0034 2107.15 -7612.18
 15% 0.65 0.23 0.29 0.31 0.11 0.40   5 13 0.0000 0.3223 P(5)=1.000  0.0307 0.0034 2116.06 -7609.23
 15% 0.65 0.23 0.29 0.31 0.11 0.40   5 13 0.0000 0.3255 P(5)=1.000  0.0307 0.0034 2114.34 -7602.96
 15% 0.65 0.23 0.29 0.31 0.11 0.40   5 13 0.0000 0.3239 P(5)=1.000  0.0307 0.0034 2126.55 -7613.89
 15% 0.65 0.23 0.29 0.31 0.11 0.40   5 13 0.0000 0.3224 P(5)=1.000  0.0307 0.0034 2135.89 -7631.34  0:43

 15% 0.65 0.23 0.29 0.31 0.11 0.40   5 13 0.0000 0.3209 P(5)=1.000  0.0307 0.0034 2061.35 -7622.05
 15% 0.65 0.23 0.29 0.31 0.11 0.40   5 13 0.0000 0.3241 P(5)=1.000  0.0307 0.0034 2058.98 -7613.11
 15% 0.65 0.23 0.29 0.31 0.11 0.40   5 13 0.0000 0.3272 P(5)=1.000  0.0307 0.0034 2079.26 -7611.43
 15% 0.65 0.23 0.29 0.31 0.11 0.40   5 13 0.0000 0.3257 P(5)=1.000  0.0307 0.0034 2067.99 -7620.91
 15% 0.65 0.23 0.29 0.31 0.11 0.40   5 13 0.0000 0.3242 P(5)=1.000  0.0307 0.0034 2065.83 -7615.16
 15% 0.65 0.23 0.29 0.31 0.11 0.40   5 13 0.0000 0.3227 P(5)=1.000  0.0307 0.0034 2064.46 -7616.79
 15% 0.65 0.23 0.29 0.31 0.11 0.40   5 13 0.0000 0.3258 P(5)=1.000  0.0306 0.0034 2055.44 -7613.77
 15% 0.65 0.23 0.29 0.31 0.11 0.40   5 13 0.0000 0.3288 P(5)=1.000  0.0306 0.0034 2055.75 -7615.96
 15% 0.65 0.23 0.29 0.31 0.11 0.40   5 13 0.0000 0.3274 P(5)=1.000  0.0306 0.0035 2066.79 -7631.57
 16% 0.65 0.23 0.29 0.32 0.11 0.40   5 13 0.0000 0.3304 P(5)=1.000  0.0306 0.0035 2046.96 -7629.67
 16% 0.65 0.23 0.29 0.32 0.11 0.40   5 13 0.0000 0.3289 P(5)=1.000  0.0306 0.0035 2092.78 -7621.55
 16% 0.65 0.23 0.29 0.32 0.11 0.40   5 13 0.0000 0.3274 P(5)=1.000  0.0306 0.0035 2114.03 -7633.97
 16% 0.65 0.23 0.29 0.32 0.11 0.40   5 13 0.0000 0.3260 P(5)=1.000  0.0306 0.0035 2110.09 -7630.07
 16% 0.65 0.23 0.29 0.32 0.11 0.40   5 13 0.0000 0.3246 P(5)=1.000  0.0305 0.0035 2106.27 -7634.45
 16% 0.65 0.23 0.29 0.32 0.11 0.40   5 13 0.0000 0.3275 P(5)=1.000  0.0305 0.0035 2083.28 -7643.08
 16% 0.65 0.23 0.29 0.32 0.11 0.40   5 13 0.0000 0.3304 P(5)=1.000  0.0305 0.0035 2093.42 -7633.06
 16% 0.65 0.23 0.29 0.32 0.11 0.40   5 13 0.0000 0.3290 P(5)=1.000  0.0305 0.0035 2048.13 -7618.60
 16% 0.65 0.23 0.29 0.32 0.12 0.40   5 13 0.0000 0.3276 P(5)=1.000  0.0305 0.0035 2096.24 -7617.43
 16% 0.65 0.23 0.28 0.32 0.12 0.40   5 13 0.0000 0.3262 P(5)=1.000  0.0305 0.0035 2105.49 -7626.10
 16% 0.65 0.23 0.28 0.32 0.12 0.40   5 13 0.0000 0.3262 P(5)=1.000  0.0304 0.0035 2118.17 -7617.21
 16% 0.65 0.23 0.29 0.32 0.12 0.40   5 13 0.0000 0.3248 P(5)=1.000  0.0304 0.0035 2093.70 -7621.11
 16% 0.65 0.23 0.29 0.32 0.11 0.40   5 13 0.0000 0.3277 P(5)=1.000  0.0304 0.0035 2101.37 -7601.05
 16% 0.65 0.23 0.29 0.32 0.12 0.40   5 13 0.0000 0.3277 P(5)=1.000  0.0304 0.0035 2102.53 -7605.84
 16% 0.65 0.23 0.29 0.32 0.12 0.40   5 13 0.0000 0.3305 P(5)=1.000  0.0304 0.0035 2113.51 -7614.73
 16% 0.65 0.23 0.29 0.32 0.12 0.40   5 13 0.0000 0.3305 P(5)=1.000  0.0304 0.0035 2108.02 -7609.47
 16% 0.65 0.23 0.29 0.32 0.12 0.40   5 13 0.0000 0.3305 P(5)=1.000  0.0304 0.0035 2089.43 -7617.93
 16% 0.65 0.23 0.29 0.32 0.12 0.40   5 13 0.0000 0.3305 P(5)=1.000  0.0304 0.0035 2083.52 -7623.98
 16% 0.65 0.23 0.29 0.33 0.12 0.40   5 13 0.0000 0.3305 P(5)=1.000  0.0305 0.0035 2056.93 -7627.24
 16% 0.65 0.23 0.29 0.33 0.12 0.40   5 13 0.0000 0.3305 P(5)=1.000  0.0305 0.0035 2082.37 -7616.28
 17% 0.65 0.23 0.29 0.33 0.12 0.40   5 13 0.0000 0.3305 P(5)=1.000  0.0305 0.0035 2101.02 -7615.22
 17% 0.65 0.23 0.29 0.32 0.11 0.40   5 13 0.0000 0.3305 P(5)=1.000  0.0305 0.0035 2071.42 -7624.28
 17% 0.65 0.23 0.29 0.32 0.11 0.40   5 13 0.0000 0.3333 P(5)=1.000  0.0305 0.0035 2068.12 -7610.65
 17% 0.65 0.23 0.29 0.32 0.11 0.40   5 13 0.0000 0.3333 P(5)=1.000  0.0305 0.0035 2069.16 -7610.59
 17% 0.65 0.23 0.29 0.32 0.11 0.40   5 13 0.0000 0.3333 P(5)=1.000  0.0304 0.0035 2082.36 -7598.11
 17% 0.65 0.23 0.28 0.33 0.11 0.40   5 13 0.0000 0.3319 P(5)=1.000  0.0304 0.0035 2091.46 -7607.62
 17% 0.65 0.23 0.28 0.33 0.11 0.40   5 13 0.0000 0.3319 P(5)=1.000  0.0304 0.0035 2080.13 -7609.97
 17% 0.65 0.23 0.28 0.33 0.11 0.40   5 13 0.0000 0.3347 P(5)=1.000  0.0304 0.0035 2093.43 -7615.11
 17% 0.65 0.23 0.28 0.33 0.11 0.40   5 13 0.0000 0.3333 P(5)=1.000  0.0304 0.0035 2102.55 -7611.17
 17% 0.65 0.23 0.28 0.33 0.11 0.40   5 13 0.0000 0.3333 P(5)=1.000  0.0304 0.0035 2105.68 -7625.00
 17% 0.65 0.23 0.28 0.33 0.11 0.40   5 13 0.0000 0.3320 P(5)=1.000  0.0304 0.0035 2120.90 -7623.10
 17% 0.65 0.23 0.28 0.33 0.11 0.40   5 13 0.0000 0.3320 P(5)=1.000  0.0304 0.0035 2109.06 -7615.93
 17% 0.65 0.23 0.28 0.33 0.11 0.40   5 13 0.0000 0.3306 P(5)=1.000  0.0304 0.0035 2087.85 -7618.84
 17% 0.65 0.23 0.28 0.33 0.11 0.40   5 13 0.0000 0.3333 P(5)=1.000  0.0304 0.0035 2085.31 -7630.91
 17% 0.65 0.23 0.28 0.33 0.11 0.40   5 13 0.0000 0.3333 P(5)=1.000  0.0303 0.0035 2088.46 -7626.94
 17% 0.65 0.23 0.28 0.33 0.11 0.40   5 13 0.0000 0.3361 P(5)=1.000  0.0303 0.0036 2062.60 -7629.05
 17% 0.65 0.23 0.28 0.33 0.11 0.40   5 13 0.0000 0.3361 P(5)=1.000  0.0303 0.0036 2098.37 -7643.77
 17% 0.65 0.23 0.28 0.33 0.11 0.40   5 13 0.0000 0.3361 P(5)=1.000  0.0303 0.0036 2071.13 -7651.43
 17% 0.65 0.23 0.28 0.33 0.11 0.40   5 13 0.0000 0.3388 P(5)=1.000  0.0303 0.0036 2058.22 -7636.58
 17% 0.65 0.23 0.28 0.33 0.11 0.40   5 13 0.0000 0.3388 P(5)=1.000  0.0303 0.0036 2055.18 -7623.48
 18% 0.65 0.23 0.28 0.33 0.11 0.40   5 13 0.0000 0.3415 P(5)=1.000  0.0304 0.0036 2050.03 -7628.38
 18% 0.65 0.23 0.28 0.33 0.11 0.40   5 13 0.0000 0.3415 P(5)=1.000  0.0304 0.0036 2076.25 -7627.12
 18% 0.65 0.23 0.28 0.33 0.11 0.40   5 13 0.0000 0.3415 P(5)=1.000  0.0304 0.0036 2048.67 -7623.38
 18% 0.65 0.23 0.28 0.33 0.11 0.40   5 13 0.0000 0.3441 P(5)=1.000  0.0304 0.0036 2027.22 -7613.96
 18% 0.65 0.23 0.28 0.33 0.11 0.40   5 13 0.0000 0.3427 P(5)=1.000  0.0304 0.0036 2049.58 -7599.65
 18% 0.65 0.23 0.28 0.33 0.11 0.40   5 13 0.0000 0.3454 P(5)=1.000  0.0304 0.0036 2038.94 -7605.75
 18% 0.65 0.23 0.28 0.33 0.11 0.40   5 13 0.0000 0.3454 P(5)=1.000  0.0304 0.0036 2020.90 -7617.73
 18% 0.65 0.23 0.28 0.33 0.11 0.40   5 13 0.0000 0.3454 P(5)=1.000  0.0304 0.0036 2015.19 -7618.47
 18% 0.65 0.23 0.28 0.33 0.11 0.40   5 13 0.0000 0.3480 P(5)=1.000  0.0304 0.0036 2021.40 -7622.00
 18% 0.65 0.23 0.28 0.33 0.11 0.40   5 13 0.0000 0.3506 P(5)=1.000  0.0304 0.0036 2040.58 -7619.57
 18% 0.65 0.23 0.28 0.33 0.11 0.40   5 13 0.0000 0.3532 P(5)=1.000  0.0304 0.0036 2059.35 -7619.19
 18% 0.65 0.23 0.28 0.33 0.11 0.40   5 13 0.0000 0.3518 P(5)=1.000  0.0304 0.0036 2042.85 -7611.78
 18% 0.65 0.23 0.28 0.33 0.11 0.40   5 13 0.0000 0.3518 P(5)=1.000  0.0304 0.0036 2075.79 -7615.55
 18% 0.65 0.23 0.28 0.34 0.11 0.40   5 13 0.0000 0.3504 P(5)=1.000  0.0304 0.0036 2082.04 -7618.60
 18% 0.65 0.23 0.28 0.34 0.11 0.40   5 13 0.0000 0.3490 P(5)=1.000  0.0304 0.0036 2085.73 -7613.34
 18% 0.65 0.23 0.28 0.34 0.11 0.40   5 13 0.0000 0.3477 P(5)=1.000  0.0304 0.0036 2068.70 -7613.55
 18% 0.65 0.23 0.28 0.34 0.11 0.40   5 13 0.0000 0.3477 P(5)=1.000  0.0304 0.0036 2056.69 -7617.76
 18% 0.65 0.23 0.28 0.34 0.11 0.40   5 13 0.0000 0.3463 P(5)=1.000  0.0304 0.0036 2060.55 -7628.41
 18% 0.65 0.23 0.28 0.34 0.11 0.40   5 13 0.0000 0.3450 P(5)=1.000  0.0304 0.0036 2049.46 -7621.57
 18% 0.65 0.23 0.28 0.34 0.11 0.40   5 13 0.0000 0.3475 P(5)=1.000  0.0304 0.0036 2066.77 -7603.80
 19% 0.65 0.23 0.28 0.34 0.11 0.40   5 13 0.0000 0.3475 P(5)=1.000  0.0304 0.0036 2083.52 -7607.81
 19% 0.65 0.23 0.28 0.34 0.11 0.40   5 13 0.0000 0.3462 P(5)=1.000  0.0304 0.0036 2077.91 -7616.56
 19% 0.65 0.23 0.28 0.34 0.11 0.40   5 13 0.0000 0.3448 P(5)=1.000  0.0304 0.0036 2064.56 -7626.96
 19% 0.65 0.23 0.28 0.34 0.11 0.40   5 13 0.0000 0.3473 P(5)=1.000  0.0304 0.0036 2039.66 -7629.03
 19% 0.65 0.23 0.28 0.34 0.11 0.40   5 13 0.0000 0.3498 P(5)=1.000  0.0304 0.0036 2051.95 -7615.56
 19% 0.65 0.23 0.28 0.34 0.11 0.40   5 13 0.0000 0.3485 P(5)=1.000  0.0304 0.0036 2067.13 -7614.19
 19% 0.65 0.23 0.28 0.34 0.11 0.40   5 13 0.0000 0.3472 P(5)=1.000  0.0304 0.0036 2079.13 -7607.37
 19% 0.65 0.23 0.28 0.34 0.11 0.40   5 13 0.0000 0.3459 P(5)=1.000  0.0304 0.0036 2069.86 -7610.22
 19% 0.65 0.23 0.28 0.34 0.11 0.40   5 13 0.0000 0.3446 P(5)=1.000  0.0304 0.0036 2088.04 -7626.06
 19% 0.65 0.23 0.28 0.34 0.11 0.40   5 13 0.0000 0.3433 P(5)=1.000  0.0304 0.0036 2090.03 -7609.97
 19% 0.65 0.23 0.28 0.34 0.11 0.40   5 13 0.0000 0.3457 P(5)=1.000  0.0304 0.0037 2073.40 -7613.22
 19% 0.65 0.23 0.28 0.34 0.11 0.40   5 13 0.0000 0.3444 P(5)=1.000  0.0304 0.0037 2063.47 -7628.52
 19% 0.65 0.23 0.28 0.34 0.11 0.40   5 13 0.0000 0.3444 P(5)=1.000  0.0304 0.0037 2053.57 -7615.70
 19% 0.65 0.23 0.28 0.34 0.11 0.40   5 13 0.0000 0.3444 P(5)=1.000  0.0303 0.0037 2076.13 -7612.42
 19% 0.65 0.23 0.28 0.34 0.11 0.40   5 13 0.0000 0.3444 P(5)=1.000  0.0303 0.0037 2052.67 -7613.78
 19% 0.65 0.23 0.28 0.34 0.11 0.40   5 13 0.0000 0.3469 P(5)=1.000  0.0303 0.0037 2079.06 -7614.77
 19% 0.65 0.23 0.28 0.34 0.11 0.40   5 13 0.0000 0.3493 P(5)=1.000  0.0303 0.0037 2044.51 -7606.70
 19% 0.65 0.23 0.28 0.34 0.11 0.40   5 13 0.0000 0.3516 P(5)=1.000  0.0303 0.0037 2040.25 -7622.64
 19% 0.65 0.23 0.28 0.35 0.11 0.40   5 13 0.0000 0.3540 P(5)=1.000  0.0303 0.0037 2028.88 -7611.83
 19% 0.65 0.23 0.28 0.35 0.11 0.40   5 13 0.0000 0.3564 P(5)=1.000  0.0303 0.0037 2016.87 -7628.76
 20% 0.65 0.24 0.28 0.35 0.11 0.40   5 13 0.0000 0.3587 P(5)=1.000  0.0303 0.0037 2019.43 -7630.32
 20% 0.65 0.24 0.28 0.35 0.10 0.40   5 13 0.0000 0.3587 P(5)=1.000  0.0303 0.0037 2039.43 -7617.91
 20% 0.65 0.24 0.28 0.35 0.10 0.40   5 13 0.0000 0.3587 P(5)=1.000  0.0303 0.0037 2038.05 -7609.74
 20% 0.65 0.24 0.28 0.35 0.10 0.40   5 13 0.0000 0.3610 P(5)=1.000  0.0303 0.0037 2037.38 -7614.65
 20% 0.65 0.24 0.28 0.35 0.10 0.40   5 13 0.0000 0.3610 P(5)=1.000  0.0303 0.0037 2048.57 -7611.85
 20% 0.65 0.24 0.28 0.35 0.10 0.40   5 13 0.0000 0.3633 P(5)=1.000  0.0303 0.0037 2033.22 -7623.58
 20% 0.65 0.24 0.28 0.34 0.11 0.40   5 13 0.0000 0.3656 P(5)=1.000  0.0303 0.0037 2020.99 -7616.53
 20% 0.65 0.24 0.29 0.35 0.11 0.40   5 13 0.0000 0.3679 P(5)=1.000  0.0303 0.0037 2057.86 -7619.70
 20% 0.65 0.24 0.29 0.35 0.11 0.40   5 13 0.0000 0.3679 P(5)=1.000  0.0303 0.0037 2083.43 -7618.79
 20% 0.65 0.24 0.29 0.35 0.11 0.40   5 13 0.0000 0.3701 P(5)=1.000  0.0303 0.0037 2080.51 -7618.28
 20% 0.65 0.24 0.29 0.35 0.11 0.40   5 13 0.0000 0.3688 P(5)=1.000  0.0303 0.0037 2094.70 -7607.57  0:51

 20% 0.65 0.24 0.29 0.35 0.11 0.40   5 13 0.0000 0.3710 P(5)=1.000  0.0303 0.0037 2091.95 -7607.83
 20% 0.65 0.24 0.29 0.35 0.11 0.40   5 13 0.0000 0.3732 P(5)=1.000  0.0303 0.0037 2102.86 -7607.59
 20% 0.65 0.24 0.29 0.35 0.11 0.40   5 13 0.0000 0.3754 P(5)=1.000  0.0303 0.0037 2099.05 -7610.59
 20% 0.65 0.24 0.29 0.35 0.11 0.40   5 13 0.0000 0.3754 P(5)=1.000  0.0303 0.0037 2114.95 -7626.42
 20% 0.65 0.24 0.29 0.35 0.11 0.40   5 13 0.0000 0.3776 P(5)=1.000  0.0303 0.0037 2096.80 -7608.97
 20% 0.65 0.24 0.29 0.35 0.11 0.40   5 13 0.0000 0.3798 P(5)=1.000  0.0302 0.0037 2108.99 -7602.71
 20% 0.65 0.24 0.29 0.35 0.11 0.40   5 13 0.0000 0.3785 P(5)=1.000  0.0302 0.0037 2110.33 -7606.58
 20% 0.65 0.24 0.29 0.35 0.11 0.40   5 13 0.0000 0.3806 P(5)=1.000  0.0302 0.0037 2098.41 -7594.23
 20% 0.65 0.24 0.29 0.35 0.11 0.40   5 13 0.0000 0.3806 P(5)=1.000  0.0302 0.0037 2094.58 -7594.19
 21% 0.65 0.24 0.29 0.35 0.10 0.40   5 13 0.0000 0.3828 P(5)=1.000  0.0302 0.0037 2094.30 -7599.64
 21% 0.65 0.24 0.29 0.35 0.10 0.40   5 13 0.0000 0.3849 P(5)=1.000  0.0302 0.0037 2076.69 -7609.83
 21% 0.65 0.24 0.29 0.35 0.10 0.40   5 13 0.0000 0.3836 P(5)=1.000  0.0302 0.0037 2078.03 -7610.05
 21% 0.65 0.24 0.29 0.35 0.10 0.40   5 13 0.0000 0.3823 P(5)=1.000  0.0302 0.0037 2078.93 -7617.51
 21% 0.65 0.24 0.29 0.35 0.11 0.40   5 13 0.0000 0.3844 P(5)=1.000  0.0302 0.0037 2056.22 -7617.97
 21% 0.65 0.24 0.29 0.35 0.11 0.40   5 13 0.0000 0.3864 P(5)=1.000  0.0302 0.0037 2037.79 -7630.69
 21% 0.65 0.24 0.29 0.35 0.11 0.40   5 13 0.0000 0.3851 P(5)=1.000  0.0302 0.0037 2025.56 -7624.83
 21% 0.65 0.24 0.28 0.35 0.11 0.40   5 13 0.0000 0.3872 P(5)=1.000  0.0302 0.0037 2053.60 -7613.28
 21% 0.65 0.24 0.28 0.35 0.11 0.40   5 13 0.0000 0.3872 P(5)=1.000  0.0302 0.0037 2056.80 -7631.04
 21% 0.65 0.24 0.28 0.35 0.11 0.40   5 13 0.0000 0.3872 P(5)=1.000  0.0302 0.0037 2030.74 -7617.23
 21% 0.65 0.24 0.29 0.36 0.10 0.40   5 13 0.0000 0.3872 P(5)=1.000  0.0302 0.0037 2058.14 -7617.95
 21% 0.65 0.24 0.29 0.36 0.10 0.40   5 13 0.0000 0.3872 P(5)=1.000  0.0302 0.0037 2067.72 -7619.70
 21% 0.65 0.24 0.28 0.35 0.10 0.40   5 13 0.0000 0.3893 P(5)=1.000  0.0301 0.0037 2075.89 -7614.66
 21% 0.65 0.24 0.29 0.36 0.10 0.40   5 13 0.0000 0.3880 P(5)=1.000  0.0301 0.0037 2070.40 -7614.22
 21% 0.65 0.24 0.29 0.36 0.10 0.40   5 13 0.0000 0.3900 P(5)=1.000  0.0301 0.0037 2045.86 -7607.67
 21% 0.65 0.24 0.29 0.36 0.10 0.40   5 13 0.0000 0.3920 P(5)=1.000  0.0301 0.0037 2057.26 -7613.29
 21% 0.65 0.24 0.29 0.36 0.10 0.40   5 13 0.0000 0.3940 P(5)=1.000  0.0301 0.0037 2067.56 -7607.03
 21% 0.65 0.24 0.29 0.36 0.10 0.40   5 13 0.0000 0.3960 P(5)=1.000  0.0301 0.0037 2089.27 -7627.93
 21% 0.65 0.24 0.29 0.36 0.10 0.40   5 13 0.0000 0.3960 P(5)=1.000  0.0301 0.0037 2066.97 -7629.08
 21% 0.65 0.24 0.29 0.36 0.10 0.40   5 13 0.0000 0.3980 P(5)=1.000  0.0301 0.0037 2050.54 -7619.21
 22% 0.65 0.24 0.29 0.36 0.10 0.40   5 13 0.0000 0.3980 P(5)=1.000  0.0301 0.0037 2037.30 -7621.25
 22% 0.65 0.24 0.29 0.36 0.10 0.40   5 13 0.0000 0.3967 P(5)=1.000  0.0301 0.0037 2040.66 -7625.37
 22% 0.65 0.24 0.29 0.36 0.10 0.40   5 13 0.0000 0.3967 P(5)=1.000  0.0301 0.0037 2061.64 -7623.21
 22% 0.65 0.24 0.29 0.36 0.10 0.40   5 13 0.0000 0.3987 P(5)=1.000  0.0300 0.0037 2033.23 -7622.27
 22% 0.65 0.24 0.29 0.36 0.10 0.40   5 13 0.0000 0.4007 P(5)=1.000  0.0300 0.0037 2053.01 -7628.67
 22% 0.65 0.24 0.29 0.36 0.10 0.40   5 13 0.0000 0.4026 P(5)=1.000  0.0300 0.0037 2058.90 -7626.24
 22% 0.65 0.24 0.29 0.36 0.10 0.40   5 13 0.0000 0.4026 P(5)=1.000  0.0300 0.0037 2076.88 -7626.77
 22% 0.65 0.24 0.29 0.36 0.10 0.40   5 13 0.0000 0.4026 P(5)=1.000  0.0300 0.0037 2071.33 -7625.15
 22% 0.65 0.24 0.29 0.36 0.10 0.40   5 13 0.0000 0.4013 P(5)=1.000  0.0300 0.0037 2057.38 -7616.10
 22% 0.65 0.24 0.29 0.36 0.10 0.40   5 13 0.0000 0.4000 P(5)=1.000  0.0300 0.0037 2047.55 -7615.21
 22% 0.65 0.24 0.29 0.36 0.10 0.40   5 13 0.0000 0.4000 P(5)=1.000  0.0300 0.0038 2043.98 -7612.06
 22% 0.65 0.24 0.28 0.36 0.10 0.40   5 13 0.0000 0.3987 P(5)=1.000  0.0300 0.0038 2047.66 -7602.17
 22% 0.65 0.24 0.28 0.36 0.10 0.40   5 13 0.0000 0.4006 P(5)=1.000  0.0300 0.0038 2064.98 -7615.25
 22% 0.65 0.24 0.28 0.36 0.10 0.40   5 13 0.0000 0.4026 P(5)=1.000  0.0299 0.0038 2081.37 -7623.92
 22% 0.65 0.24 0.29 0.36 0.10 0.40   5 13 0.0000 0.4045 P(5)=1.000  0.0299 0.0038 2077.02 -7635.44
 22% 0.65 0.24 0.29 0.36 0.10 0.40   5 13 0.0000 0.4032 P(5)=1.000  0.0299 0.0038 2055.22 -7623.11
 22% 0.65 0.24 0.29 0.36 0.10 0.40   5 13 0.0000 0.4051 P(5)=1.000  0.0299 0.0038 2056.04 -7612.15
 22% 0.65 0.24 0.29 0.36 0.10 0.40   5 13 0.0000 0.4069 P(5)=1.000  0.0299 0.0038 2079.39 -7621.40
 22% 0.65 0.24 0.29 0.36 0.10 0.40   5 13 0.0000 0.4088 P(5)=1.000  0.0300 0.0038 2084.02 -7623.20
 22% 0.65 0.24 0.29 0.36 0.10 0.40   5 13 0.0000 0.4088 P(5)=1.000  0.0299 0.0038 2076.56 -7627.12
 23% 0.65 0.24 0.29 0.36 0.10 0.40   5 13 0.0000 0.4075 P(5)=1.000  0.0299 0.0038 2056.96 -7622.50
 23% 0.65 0.24 0.29 0.36 0.10 0.40   5 13 0.0000 0.4094 P(5)=1.000  0.0299 0.0038 2063.81 -7623.39
 23% 0.65 0.24 0.29 0.36 0.10 0.40   5 13 0.0000 0.4112 P(5)=1.000  0.0299 0.0038 2057.02 -7620.33
 23% 0.65 0.24 0.29 0.36 0.10 0.40   5 13 0.0000 0.4130 P(5)=1.000  0.0299 0.0038 2056.39 -7619.93
 23% 0.65 0.24 0.29 0.36 0.10 0.40   5 13 0.0000 0.4149 P(5)=1.000  0.0299 0.0038 2064.79 -7625.91
 23% 0.65 0.24 0.29 0.36 0.10 0.40   5 13 0.0000 0.4136 P(5)=1.000  0.0300 0.0038 2020.93 -7622.38
 23% 0.65 0.24 0.29 0.36 0.10 0.40   5 13 0.0000 0.4136 P(5)=1.000  0.0300 0.0038 2047.97 -7614.83
 23% 0.65 0.24 0.29 0.36 0.10 0.40   5 13 0.0000 0.4154 P(5)=1.000  0.0300 0.0038 2074.00 -7613.08
 23% 0.65 0.24 0.29 0.36 0.10 0.40   5 13 0.0000 0.4141 P(5)=1.000  0.0300 0.0038 2075.94 -7615.68
 23% 0.65 0.24 0.29 0.36 0.10 0.40   5 13 0.0000 0.4141 P(5)=1.000  0.0300 0.0038 2075.16 -7609.77
 23% 0.65 0.24 0.29 0.36 0.10 0.40   5 13 0.0000 0.4141 P(5)=1.000  0.0300 0.0038 2086.89 -7614.52
 23% 0.65 0.24 0.29 0.36 0.10 0.40   5 13 0.0000 0.4159 P(5)=1.000  0.0300 0.0038 2066.76 -7610.34
 23% 0.65 0.24 0.29 0.36 0.10 0.40   5 13 0.0000 0.4177 P(5)=1.000  0.0300 0.0038 1992.75 -7598.14
 23% 0.65 0.24 0.29 0.36 0.10 0.40   5 13 0.0000 0.4195 P(5)=1.000  0.0300 0.0038 2015.64 -7611.12
 23% 0.65 0.24 0.29 0.36 0.10 0.40   5 13 0.0000 0.4212 P(5)=1.000  0.0300 0.0038 2070.89 -7613.35
 23% 0.65 0.24 0.29 0.36 0.10 0.40   5 13 0.0000 0.4230 P(5)=1.000  0.0300 0.0038 2060.31 -7612.59
 23% 0.65 0.24 0.29 0.36 0.11 0.40   5 13 0.0000 0.4247 P(5)=1.000  0.0300 0.0038 2012.57 -7603.60
 23% 0.65 0.24 0.29 0.36 0.10 0.40   5 13 0.0000 0.4264 P(5)=1.000  0.0300 0.0038 2033.76 -7607.70
 23% 0.65 0.24 0.29 0.36 0.10 0.40   5 13 0.0000 0.4281 P(5)=1.000  0.0300 0.0038 2061.99 -7610.68
 23% 0.65 0.24 0.29 0.36 0.10 0.40   5 13 0.0000 0.4299 P(5)=1.000  0.0300 0.0038 2050.43 -7615.84
 24% 0.65 0.24 0.29 0.36 0.11 0.40   5 13 0.0000 0.4315 P(5)=1.000  0.0300 0.0038 2140.80 -7615.91
 24% 0.65 0.24 0.29 0.36 0.11 0.40   5 13 0.0000 0.4332 P(5)=1.000  0.0300 0.0038 2091.43 -7604.70
 24% 0.65 0.24 0.29 0.37 0.11 0.40   5 13 0.0000 0.4349 P(5)=1.000  0.0300 0.0038 2100.32 -7602.10
 24% 0.65 0.24 0.29 0.37 0.11 0.40   5 13 0.0000 0.4366 P(5)=1.000  0.0300 0.0038 2120.92 -7609.12
 24% 0.65 0.24 0.29 0.37 0.11 0.40   5 13 0.0000 0.4353 P(5)=1.000  0.0300 0.0038 2109.23 -7617.07
 24% 0.65 0.24 0.29 0.37 0.11 0.40   5 13 0.0000 0.4370 P(5)=1.000  0.0300 0.0038 2115.27 -7613.19
 24% 0.65 0.24 0.29 0.37 0.11 0.40   5 13 0.0000 0.4386 P(5)=1.000  0.0301 0.0038 2100.98 -7618.96
 24% 0.65 0.24 0.29 0.37 0.11 0.40   5 13 0.0000 0.4402 P(5)=1.000  0.0301 0.0038 2095.73 -7619.77
 24% 0.65 0.24 0.29 0.37 0.11 0.40   5 13 0.0000 0.4419 P(5)=1.000  0.0301 0.0038 2140.65 -7619.85
 24% 0.65 0.24 0.29 0.37 0.11 0.40   5 13 0.0000 0.4419 P(5)=1.000  0.0301 0.0038 2144.74 -7625.78
 24% 0.65 0.24 0.29 0.37 0.11 0.40   5 13 0.0000 0.4419 P(5)=1.000  0.0301 0.0038 2146.48 -7625.12
 24% 0.65 0.24 0.29 0.37 0.11 0.40   5 13 0.0000 0.4406 P(5)=1.000  0.0301 0.0038 2160.33 -7620.88
 24% 0.65 0.24 0.29 0.37 0.11 0.40   5 13 0.0000 0.4406 P(5)=1.000  0.0301 0.0038 2146.96 -7611.22
 24% 0.65 0.24 0.29 0.37 0.11 0.40   5 13 0.0000 0.4422 P(5)=1.000  0.0301 0.0038 2152.60 -7622.15
 24% 0.65 0.24 0.29 0.37 0.11 0.40   5 13 0.0000 0.4422 P(5)=1.000  0.0301 0.0038 2144.05 -7623.33
 24% 0.65 0.24 0.29 0.37 0.11 0.40   5 13 0.0000 0.4422 P(5)=1.000  0.0301 0.0038 2140.51 -7616.58
 24% 0.65 0.24 0.29 0.37 0.11 0.40   5 13 0.0000 0.4438 P(5)=1.000  0.0301 0.0038 2152.16 -7618.36
 24% 0.65 0.24 0.29 0.37 0.11 0.40   5 13 0.0000 0.4454 P(5)=1.000  0.0301 0.0038 2130.05 -7612.66
 24% 0.65 0.24 0.29 0.37 0.11 0.40   5 13 0.0000 0.4454 P(5)=1.000  0.0301 0.0038 2092.61 -7612.07
 24% 0.65 0.24 0.29 0.37 0.11 0.40   5 13 0.0000 0.4441 P(5)=1.000  0.0301 0.0038 2081.81 -7606.60
 25% 0.65 0.24 0.29 0.37 0.11 0.40   5 13 0.0000 0.4457 P(5)=1.000  0.0301 0.0039 2107.61 -7621.24
 25% 0.65 0.24 0.29 0.37 0.11 0.40   5 13 0.0000 0.4473 P(5)=1.000  0.0301 0.0039 2105.66 -7625.55
 25% 0.65 0.24 0.29 0.37 0.11 0.40   5 13 0.0000 0.4473 P(5)=1.000  0.0301 0.0039 2115.78 -7628.74
 25% 0.65 0.24 0.29 0.37 0.11 0.40   5 13 0.0000 0.4489 P(5)=1.000  0.0301 0.0039 2114.45 -7621.60
 25% 0.65 0.24 0.29 0.37 0.11 0.40   5 13 0.0000 0.4476 P(5)=1.000  0.0301 0.0039 2092.90 -7606.06
 25% 0.65 0.24 0.28 0.37 0.11 0.40   5 13 0.0000 0.4463 P(5)=1.000  0.0301 0.0039 2101.16 -7610.28
 25% 0.65 0.24 0.29 0.37 0.11 0.40   5 13 0.0000 0.4463 P(5)=1.000  0.0301 0.0039 2119.71 -7608.33
 25% 0.65 0.24 0.29 0.37 0.11 0.40   5 13 0.0000 0.4451 P(5)=1.000  0.0301 0.0039 2118.43 -7606.52
 25% 0.65 0.24 0.29 0.37 0.11 0.40   5 13 0.0000 0.4451 P(5)=1.000  0.0301 0.0039 2109.93 -7620.45
 25% 0.65 0.24 0.29 0.37 0.11 0.40   5 13 0.0000 0.4451 P(5)=1.000  0.0301 0.0039 2096.59 -7625.04
 25% 0.65 0.24 0.29 0.37 0.11 0.40   5 13 0.0000 0.4451 P(5)=1.000  0.0301 0.0039 2109.06 -7603.94  1:00

 25% 0.65 0.24 0.29 0.37 0.11 0.40   5 13 0.0000 0.4466 P(5)=1.000  0.0301 0.0039 2090.30 -7611.77
 25% 0.65 0.24 0.29 0.37 0.11 0.40   5 13 0.0000 0.4482 P(5)=1.000  0.0300 0.0039 2089.02 -7615.26
 25% 0.65 0.24 0.29 0.37 0.11 0.40   5 13 0.0000 0.4497 P(5)=1.000  0.0300 0.0039 2081.71 -7619.75
 25% 0.65 0.24 0.29 0.37 0.11 0.40   5 13 0.0000 0.4513 P(5)=1.000  0.0300 0.0039 2096.07 -7621.19
 25% 0.65 0.24 0.29 0.37 0.11 0.40   5 13 0.0000 0.4528 P(5)=1.000  0.0300 0.0039 2095.98 -7613.53
 25% 0.65 0.24 0.29 0.37 0.11 0.40   5 13 0.0000 0.4543 P(5)=1.000  0.0300 0.0039 2092.07 -7612.03
 25% 0.65 0.24 0.29 0.37 0.11 0.40   5 13 0.0000 0.4558 P(5)=1.000  0.0300 0.0039 2094.99 -7617.21
 25% 0.65 0.24 0.29 0.37 0.11 0.40   5 13 0.0000 0.4573 P(5)=1.000  0.0300 0.0039 2092.97 -7609.61
 25% 0.65 0.24 0.29 0.37 0.11 0.40   5 13 0.0000 0.4588 P(5)=1.000  0.0300 0.0039 2081.49 -7604.77
 26% 0.65 0.24 0.29 0.37 0.11 0.40   5 13 0.0000 0.4603 P(5)=1.000  0.0300 0.0039 2068.92 -7609.04
 26% 0.65 0.24 0.29 0.37 0.11 0.40   5 13 0.0000 0.4617 P(5)=1.000  0.0300 0.0039 2085.21 -7610.03
 26% 0.65 0.24 0.29 0.37 0.11 0.40   5 13 0.0000 0.4605 P(5)=1.000  0.0299 0.0039 2059.49 -7606.38
 26% 0.65 0.24 0.29 0.37 0.11 0.40   5 13 0.0000 0.4620 P(5)=1.000  0.0299 0.0039 2094.99 -7608.04
 26% 0.65 0.24 0.29 0.37 0.11 0.40   5 13 0.0000 0.4607 P(5)=1.000  0.0299 0.0039 2080.19 -7617.37
 26% 0.65 0.24 0.29 0.37 0.10 0.40   5 13 0.0000 0.4622 P(5)=1.000  0.0299 0.0039 2086.48 -7608.12
 26% 0.65 0.24 0.29 0.37 0.10 0.40   5 13 0.0000 0.4622 P(5)=1.000  0.0299 0.0039 2086.10 -7608.49
 26% 0.65 0.24 0.29 0.37 0.10 0.40   5 13 0.0000 0.4609 P(5)=1.000  0.0299 0.0039 2080.60 -7596.05
 26% 0.65 0.24 0.29 0.37 0.10 0.40   5 13 0.0000 0.4624 P(5)=1.000  0.0299 0.0039 2092.03 -7610.45
 26% 0.65 0.24 0.29 0.37 0.10 0.40   5 13 0.0000 0.4638 P(5)=1.000  0.0299 0.0039 2106.12 -7610.26
 26% 0.65 0.24 0.29 0.37 0.10 0.40   5 13 0.0000 0.4652 P(5)=1.000  0.0299 0.0039 2113.63 -7617.99
 26% 0.65 0.24 0.29 0.37 0.10 0.40   5 13 0.0000 0.4640 P(5)=1.000  0.0299 0.0039 2116.63 -7621.96
 26% 0.65 0.24 0.29 0.37 0.10 0.40   5 13 0.0000 0.4654 P(5)=1.000  0.0299 0.0039 2122.67 -7628.77
 26% 0.65 0.24 0.29 0.37 0.10 0.40   5 13 0.0000 0.4668 P(5)=1.000  0.0299 0.0039 2123.25 -7622.93
 26% 0.65 0.24 0.29 0.37 0.10 0.40   5 13 0.0000 0.4656 P(5)=1.000  0.0299 0.0039 2106.93 -7624.38
 26% 0.65 0.24 0.29 0.37 0.10 0.40   5 13 0.0000 0.4670 P(5)=1.000  0.0299 0.0039 2116.32 -7624.84
 26% 0.65 0.24 0.29 0.37 0.10 0.40   5 13 0.0000 0.4684 P(5)=1.000  0.0299 0.0039 2084.13 -7633.52
 26% 0.65 0.24 0.29 0.37 0.10 0.40   5 13 0.0000 0.4672 P(5)=1.000  0.0299 0.0039 2065.07 -7622.50
 26% 0.65 0.24 0.29 0.37 0.10 0.40   5 13 0.0000 0.4672 P(5)=1.000  0.0299 0.0040 2069.24 -7613.90
 26% 0.65 0.24 0.29 0.37 0.10 0.40   5 13 0.0000 0.4686 P(5)=1.000  0.0299 0.0040 2068.29 -7617.80
 27% 0.65 0.24 0.29 0.37 0.11 0.40   5 13 0.0000 0.4700 P(5)=1.000  0.0299 0.0040 2001.42 -7610.38
 27% 0.65 0.24 0.29 0.37 0.11 0.40   5 13 0.0000 0.4688 P(5)=1.000  0.0299 0.0040 2078.76 -7611.93
 27% 0.65 0.24 0.29 0.37 0.11 0.40   5 13 0.0000 0.4688 P(5)=1.000  0.0299 0.0040 2089.66 -7620.49
 27% 0.65 0.24 0.29 0.37 0.11 0.40   5 13 0.0000 0.4688 P(5)=1.000  0.0298 0.0040 1995.90 -7628.98
 27% 0.65 0.24 0.29 0.37 0.11 0.40   5 13 0.0000 0.4701 P(5)=1.000  0.0298 0.0040 1988.70 -7610.15
 27% 0.65 0.24 0.29 0.37 0.11 0.40   5 13 0.0000 0.4715 P(5)=1.000  0.0298 0.0040 1993.75 -7600.28
 27% 0.65 0.25 0.29 0.37 0.11 0.40   5 13 0.0000 0.4729 P(5)=1.000  0.0298 0.0040 2000.11 -7605.86
 27% 0.65 0.25 0.29 0.37 0.11 0.40   5 13 0.0000 0.4716 P(5)=1.000  0.0298 0.0040 2006.43 -7613.77
 27% 0.65 0.25 0.29 0.37 0.11 0.40   5 13 0.0000 0.4704 P(5)=1.000  0.0298 0.0040 1988.17 -7618.27
 27% 0.65 0.25 0.29 0.37 0.11 0.40   5 13 0.0000 0.4718 P(5)=1.000  0.0298 0.0040 2001.41 -7621.60
 27% 0.65 0.25 0.29 0.37 0.11 0.40   5 13 0.0000 0.4718 P(5)=1.000  0.0298 0.0040 2017.82 -7619.21
 27% 0.65 0.25 0.29 0.37 0.11 0.40   5 13 0.0000 0.4706 P(5)=1.000  0.0298 0.0040 2097.26 -7618.39
 27% 0.65 0.25 0.29 0.37 0.11 0.40   5 13 0.0000 0.4719 P(5)=1.000  0.0298 0.0040 2032.48 -7615.18
 27% 0.65 0.25 0.29 0.37 0.11 0.40   5 13 0.0000 0.4733 P(5)=1.000  0.0298 0.0040 2031.70 -7612.46
 27% 0.65 0.25 0.29 0.38 0.11 0.40   5 13 0.0000 0.4721 P(5)=1.000  0.0298 0.0040 2038.93 -7607.10
 27% 0.65 0.25 0.29 0.38 0.11 0.40   5 13 0.0000 0.4734 P(5)=1.000  0.0298 0.0040 2067.16 -7613.94
 27% 0.65 0.25 0.29 0.38 0.11 0.40   5 13 0.0000 0.4747 P(5)=1.000  0.0298 0.0040 2116.31 -7620.72
 27% 0.65 0.25 0.29 0.38 0.11 0.40   5 13 0.0000 0.4736 P(5)=1.000  0.0298 0.0041 2102.81 -7621.33
 27% 0.65 0.25 0.29 0.38 0.11 0.40   5 13 0.0000 0.4749 P(5)=1.000  0.0298 0.0041 2087.30 -7620.85
 27% 0.65 0.25 0.29 0.38 0.11 0.40   5 13 0.0000 0.4762 P(5)=1.000  0.0298 0.0041 2067.24 -7623.27
 28% 0.65 0.25 0.29 0.38 0.11 0.40   5 13 0.0000 0.4762 P(5)=1.000  0.0298 0.0041 2057.88 -7637.94
 28% 0.65 0.25 0.29 0.38 0.11 0.40   5 13 0.0000 0.4762 P(5)=1.000  0.0298 0.0041 1981.69 -7643.05
 28% 0.65 0.25 0.29 0.38 0.11 0.40   5 13 0.0000 0.4762 P(5)=1.000  0.0298 0.0041 1974.57 -7629.31
 28% 0.65 0.25 0.29 0.38 0.11 0.40   5 13 0.0000 0.4762 P(5)=1.000  0.0298 0.0041 1970.89 -7623.84
 28% 0.65 0.25 0.29 0.38 0.11 0.40   5 13 0.0000 0.4750 P(5)=1.000  0.0298 0.0041 2049.81 -7629.97
 28% 0.65 0.25 0.29 0.38 0.11 0.40   5 13 0.0000 0.4738 P(5)=1.000  0.0298 0.0041 2059.53 -7635.29
 28% 0.65 0.25 0.29 0.38 0.11 0.40   5 13 0.0000 0.4726 P(5)=1.000  0.0298 0.0041 2074.90 -7624.90
 28% 0.65 0.25 0.29 0.38 0.11 0.40   5 13 0.0000 0.4739 P(5)=1.000  0.0298 0.0041 2050.07 -7611.11
 28% 0.65 0.25 0.29 0.38 0.11 0.40   5 13 0.0000 0.4739 P(5)=1.000  0.0297 0.0041 2050.68 -7622.11
 28% 0.65 0.25 0.29 0.38 0.11 0.40   5 13 0.0000 0.4752 P(5)=1.000  0.0297 0.0041 2054.64 -7609.81
 28% 0.65 0.25 0.29 0.38 0.11 0.40   5 13 0.0000 0.4752 P(5)=1.000  0.0297 0.0041 2060.67 -7613.66
 28% 0.65 0.25 0.29 0.38 0.11 0.40   5 13 0.0000 0.4741 P(5)=1.000  0.0297 0.0041 2052.50 -7607.97
 28% 0.65 0.25 0.29 0.38 0.11 0.40   5 13 0.0000 0.4754 P(5)=1.000  0.0297 0.0041 2050.71 -7607.61
 28% 0.65 0.25 0.29 0.38 0.11 0.40   5 13 0.0000 0.4754 P(5)=1.000  0.0297 0.0041 2050.08 -7597.11
 28% 0.65 0.25 0.29 0.38 0.11 0.40   5 13 0.0000 0.4754 P(5)=1.000  0.0297 0.0041 2034.13 -7609.16
 28% 0.65 0.25 0.29 0.38 0.11 0.40   5 13 0.0000 0.4767 P(5)=1.000  0.0297 0.0041 2049.95 -7620.42
 28% 0.65 0.25 0.29 0.38 0.11 0.40   5 13 0.0000 0.4767 P(5)=1.000  0.0296 0.0041 2038.92 -7625.63
 28% 0.65 0.25 0.29 0.38 0.11 0.40   5 13 0.0000 0.4767 P(5)=1.000  0.0296 0.0041 2030.86 -7625.19
 28% 0.65 0.25 0.29 0.38 0.11 0.40   5 13 0.0000 0.4779 P(5)=1.000  0.0296 0.0042 2015.25 -7618.36
 28% 0.65 0.25 0.29 0.38 0.11 0.40   5 13 0.0000 0.4779 P(5)=1.000  0.0296 0.0042 2039.83 -7619.99
 29% 0.65 0.25 0.29 0.38 0.11 0.40   5 13 0.0000 0.4792 P(5)=1.000  0.0296 0.0042 2033.60 -7619.36
 29% 0.65 0.25 0.29 0.38 0.11 0.40   5 13 0.0000 0.4780 P(5)=1.000  0.0296 0.0042 2046.14 -7609.32
 29% 0.65 0.25 0.29 0.38 0.11 0.40   5 13 0.0000 0.4793 P(5)=1.000  0.0296 0.0042 2050.34 -7607.74
 29% 0.65 0.25 0.29 0.38 0.11 0.40   5 13 0.0000 0.4806 P(5)=1.000  0.0296 0.0042 2040.79 -7612.47
 29% 0.65 0.25 0.29 0.38 0.11 0.40   5 13 0.0000 0.4818 P(5)=1.000  0.0296 0.0042 2041.06 -7604.38
 29% 0.65 0.25 0.29 0.38 0.11 0.40   5 13 0.0000 0.4818 P(5)=1.000  0.0296 0.0042 2036.01 -7598.37
 29% 0.65 0.25 0.29 0.38 0.11 0.40   5 13 0.0000 0.4831 P(5)=1.000  0.0296 0.0042 2040.78 -7602.62
 29% 0.65 0.25 0.29 0.38 0.11 0.40   5 13 0.0000 0.4843 P(5)=1.000  0.0296 0.0042 2027.63 -7608.03
 29% 0.65 0.25 0.29 0.38 0.11 0.40   5 13 0.0000 0.4856 P(5)=1.000  0.0296 0.0042 2049.99 -7612.11
 29% 0.65 0.25 0.29 0.38 0.11 0.40   5 13 0.0000 0.4868 P(5)=1.000  0.0296 0.0042 2055.82 -7608.40
 29% 0.65 0.25 0.29 0.38 0.11 0.40   5 13 0.0000 0.4880 P(5)=1.000  0.0296 0.0042 2001.52 -7609.87
 29% 0.65 0.25 0.29 0.38 0.11 0.40   5 13 0.0000 0.4893 P(5)=1.000  0.0296 0.0042 2040.44 -7600.36
 29% 0.65 0.25 0.29 0.38 0.11 0.40   5 13 0.0000 0.4881 P(5)=1.000  0.0296 0.0042 2053.44 -7601.07
 29% 0.65 0.25 0.29 0.38 0.11 0.40   5 13 0.0000 0.4893 P(5)=1.000  0.0296 0.0042 2045.13 -7604.76
 29% 0.65 0.25 0.29 0.38 0.11 0.40   5 13 0.0000 0.4905 P(5)=1.000  0.0296 0.0042 2046.10 -7592.28
 29% 0.65 0.25 0.29 0.38 0.11 0.40   5 13 0.0000 0.4894 P(5)=1.000  0.0296 0.0042 2057.83 -7614.78
 29% 0.65 0.25 0.29 0.38 0.11 0.40   5 13 0.0000 0.4906 P(5)=1.000  0.0295 0.0042 2047.13 -7616.83
 29% 0.65 0.25 0.29 0.38 0.11 0.40   5 13 0.0000 0.4894 P(5)=1.000  0.0295 0.0042 2049.30 -7614.30
 29% 0.65 0.25 0.29 0.38 0.11 0.40   5 13 0.0000 0.4883 P(5)=1.000  0.0295 0.0042 2051.19 -7617.99
 29% 0.65 0.25 0.29 0.38 0.11 0.40   5 13 0.0000 0.4895 P(5)=1.000  0.0295 0.0042 2061.08 -7617.88
 30% 0.65 0.25 0.29 0.38 0.11 0.40   5 13 0.0000 0.4883 P(5)=1.000  0.0295 0.0043 2047.65 -7605.81
 30% 0.65 0.25 0.29 0.38 0.11 0.40   5 13 0.0000 0.4872 P(5)=1.000  0.0295 0.0043 2056.37 -7602.49
 30% 0.65 0.25 0.29 0.38 0.11 0.40   5 13 0.0000 0.4860 P(5)=1.000  0.0295 0.0043 2057.64 -7599.77
 30% 0.65 0.25 0.29 0.38 0.11 0.40   5 13 0.0000 0.4849 P(5)=1.000  0.0295 0.0043 2064.43 -7598.62
 30% 0.65 0.25 0.29 0.38 0.11 0.40   5 13 0.0000 0.4861 P(5)=1.000  0.0295 0.0043 2043.66 -7608.54
 30% 0.65 0.25 0.29 0.38 0.11 0.40   5 13 0.0000 0.4873 P(5)=1.000  0.0295 0.0043 2016.23 -7616.17
 30% 0.65 0.25 0.29 0.38 0.11 0.40   5 13 0.0000 0.4862 P(5)=1.000  0.0295 0.0043 1993.44 -7610.74
 30% 0.65 0.25 0.29 0.38 0.11 0.40   5 13 0.0000 0.4851 P(5)=1.000  0.0295 0.0043 2002.32 -7607.52
 30% 0.65 0.25 0.29 0.38 0.11 0.40   5 13 0.0000 0.4839 P(5)=1.000  0.0295 0.0043 2000.39 -7629.26
 30% 0.65 0.25 0.29 0.38 0.11 0.40   5 13 0.0000 0.4851 P(5)=1.000  0.0295 0.0043 2000.66 -7617.47
 30% 0.65 0.25 0.29 0.38 0.11 0.40   5 13 0.0000 0.4840 P(5)=1.000  0.0295 0.0043 2004.10 -7608.08  1:08

 30% 0.65 0.25 0.29 0.38 0.11 0.40   5 13 0.0000 0.4852 P(5)=1.000  0.0295 0.0043 1996.62 -7606.65
 30% 0.65 0.25 0.29 0.38 0.11 0.40   5 13 0.0000 0.4864 P(5)=1.000  0.0295 0.0043 2029.75 -7615.00
 30% 0.65 0.25 0.29 0.38 0.11 0.40   5 13 0.0000 0.4875 P(5)=1.000  0.0295 0.0043 2036.59 -7613.02
 30% 0.65 0.25 0.29 0.38 0.11 0.40   5 13 0.0000 0.4864 P(5)=1.000  0.0294 0.0043 2025.45 -7611.01
 30% 0.65 0.25 0.29 0.38 0.11 0.40   5 13 0.0000 0.4876 P(5)=1.000  0.0294 0.0043 2040.08 -7605.38
 30% 0.65 0.25 0.29 0.38 0.11 0.40   5 13 0.0000 0.4887 P(5)=1.000  0.0294 0.0043 2045.13 -7612.43
 30% 0.65 0.25 0.29 0.38 0.11 0.40   5 13 0.0000 0.4899 P(5)=1.000  0.0294 0.0043 2024.34 -7619.80
 30% 0.65 0.25 0.29 0.38 0.11 0.40   5 13 0.0000 0.4888 P(5)=1.000  0.0294 0.0043 2043.23 -7620.81
 30% 0.65 0.25 0.29 0.38 0.11 0.40   5 13 0.0000 0.4899 P(5)=1.000  0.0294 0.0043 2045.40 -7618.36
 31% 0.65 0.25 0.29 0.38 0.11 0.40   5 13 0.0000 0.4888 P(5)=1.000  0.0294 0.0043 2032.56 -7616.28
 31% 0.65 0.25 0.29 0.38 0.11 0.40   5 13 0.0000 0.4878 P(5)=1.000  0.0294 0.0043 2015.22 -7612.87
 31% 0.65 0.25 0.29 0.38 0.11 0.40   5 13 0.0000 0.4889 P(5)=1.000  0.0294 0.0043 2024.90 -7597.46
 31% 0.65 0.25 0.29 0.38 0.11 0.40   5 13 0.0000 0.4900 P(5)=1.000  0.0294 0.0043 2029.71 -7589.02
 31% 0.65 0.25 0.29 0.38 0.11 0.40   5 13 0.0000 0.4912 P(5)=1.000  0.0294 0.0043 2020.33 -7608.34
 31% 0.65 0.25 0.29 0.38 0.11 0.40   5 13 0.0000 0.4923 P(5)=1.000  0.0294 0.0043 2021.27 -7597.24
 31% 0.65 0.25 0.29 0.38 0.11 0.40   5 13 0.0000 0.4912 P(5)=1.000  0.0294 0.0043 2045.71 -7601.67
 31% 0.65 0.25 0.29 0.38 0.11 0.40   5 13 0.0000 0.4923 P(5)=1.000  0.0294 0.0043 2078.63 -7599.34
 31% 0.65 0.25 0.29 0.38 0.11 0.40   5 13 0.0000 0.4912 P(5)=1.000  0.0294 0.0043 2085.37 -7599.67
 31% 0.65 0.25 0.29 0.38 0.11 0.40   5 13 0.0000 0.4923 P(5)=1.000  0.0294 0.0044 2069.77 -7600.29
 31% 0.65 0.25 0.29 0.38 0.11 0.40   5 13 0.0000 0.4913 P(5)=1.000  0.0293 0.0044 2067.36 -7594.92
 31% 0.65 0.25 0.28 0.38 0.11 0.40   5 13 0.0000 0.4902 P(5)=1.000  0.0293 0.0044 2049.60 -7599.90
 31% 0.65 0.25 0.29 0.38 0.11 0.40   5 13 0.0000 0.4891 P(5)=1.000  0.0293 0.0044 2038.11 -7592.53
 31% 0.65 0.25 0.29 0.38 0.11 0.40   5 13 0.0000 0.4881 P(5)=1.000  0.0293 0.0044 2037.09 -7598.24
 31% 0.65 0.25 0.29 0.39 0.11 0.40   5 13 0.0000 0.4892 P(5)=1.000  0.0293 0.0044 2027.27 -7590.91
 31% 0.65 0.25 0.29 0.38 0.11 0.40   5 13 0.0000 0.4881 P(5)=1.000  0.0293 0.0044 2037.94 -7596.93
 31% 0.65 0.25 0.29 0.38 0.11 0.40   5 13 0.0000 0.4871 P(5)=1.000  0.0293 0.0044 2119.04 -7607.86
 31% 0.65 0.25 0.29 0.38 0.11 0.40   5 13 0.0000 0.4860 P(5)=1.000  0.0293 0.0044 2063.59 -7596.79
 31% 0.65 0.25 0.29 0.38 0.11 0.40   5 13 0.0000 0.4871 P(5)=1.000  0.0293 0.0044 2057.53 -7599.46
 31% 0.65 0.25 0.29 0.38 0.11 0.40   5 13 0.0000 0.4871 P(5)=1.000  0.0293 0.0044 2078.44 -7606.32
 32% 0.65 0.25 0.29 0.38 0.11 0.40   5 13 0.0000 0.4871 P(5)=1.000  0.0294 0.0044 2064.40 -7619.16
 32% 0.65 0.25 0.29 0.38 0.11 0.40   5 13 0.0000 0.4882 P(5)=1.000  0.0294 0.0044 2040.89 -7607.23
 32% 0.65 0.25 0.29 0.38 0.11 0.40   5 13 0.0000 0.4893 P(5)=1.000  0.0294 0.0044 2051.62 -7595.91
 32% 0.65 0.25 0.29 0.38 0.11 0.40   5 13 0.0000 0.4883 P(5)=1.000  0.0294 0.0044 2047.42 -7606.47
 32% 0.65 0.25 0.29 0.38 0.12 0.40   5 13 0.0000 0.4894 P(5)=1.000  0.0294 0.0044 2071.81 -7616.61
 32% 0.65 0.25 0.29 0.38 0.11 0.40   5 13 0.0000 0.4904 P(5)=1.000  0.0294 0.0044 2060.28 -7610.41
 32% 0.65 0.25 0.29 0.38 0.11 0.40   5 13 0.0000 0.4915 P(5)=1.000  0.0294 0.0044 2047.28 -7619.03
 32% 0.65 0.25 0.29 0.38 0.11 0.40   5 13 0.0000 0.4926 P(5)=1.000  0.0294 0.0044 2044.05 -7613.39
 32% 0.65 0.25 0.29 0.38 0.11 0.40   5 13 0.0000 0.4916 P(5)=1.000  0.0294 0.0044 2029.12 -7606.98
 32% 0.65 0.25 0.29 0.39 0.11 0.40   5 13 0.0000 0.4926 P(5)=1.000  0.0294 0.0044 2050.35 -7611.63
 32% 0.65 0.25 0.29 0.39 0.11 0.40   5 13 0.0000 0.4916 P(5)=1.000  0.0294 0.0044 2038.98 -7623.89
 32% 0.65 0.25 0.29 0.39 0.12 0.40   5 13 0.0000 0.4906 P(5)=1.000  0.0294 0.0044 1978.13 -7616.97
 32% 0.65 0.25 0.29 0.39 0.12 0.40   5 13 0.0000 0.4895 P(5)=1.000  0.0294 0.0044 2002.41 -7621.80
 32% 0.65 0.25 0.29 0.39 0.12 0.40   5 13 0.0000 0.4885 P(5)=1.000  0.0294 0.0044 2015.68 -7629.14
 32% 0.65 0.25 0.29 0.39 0.11 0.40   5 13 0.0000 0.4896 P(5)=1.000  0.0294 0.0044 2003.60 -7626.37
 32% 0.65 0.25 0.29 0.39 0.11 0.40   5 13 0.0000 0.4896 P(5)=1.000  0.0294 0.0044 1994.31 -7613.36
 32% 0.65 0.25 0.29 0.39 0.11 0.40   5 13 0.0000 0.4906 P(5)=1.000  0.0294 0.0044 2016.69 -7601.92
 32% 0.65 0.25 0.28 0.39 0.11 0.40   5 13 0.0000 0.4917 P(5)=1.000  0.0294 0.0044 2033.73 -7602.06
 32% 0.65 0.25 0.28 0.39 0.11 0.40   5 13 0.0000 0.4928 P(5)=1.000  0.0294 0.0044 2019.51 -7587.51
 32% 0.65 0.25 0.28 0.39 0.11 0.40   5 13 0.0000 0.4928 P(5)=1.000  0.0294 0.0045 2046.32 -7595.55
 33% 0.65 0.25 0.28 0.39 0.11 0.40   5 13 0.0000 0.4928 P(5)=1.000  0.0294 0.0045 2047.67 -7601.41
 33% 0.65 0.25 0.28 0.39 0.11 0.40   5 13 0.0000 0.4938 P(5)=1.000  0.0294 0.0045 2060.00 -7601.67
 33% 0.65 0.25 0.28 0.39 0.11 0.40   5 13 0.0000 0.4938 P(5)=1.000  0.0294 0.0045 2084.50 -7623.38
 33% 0.65 0.25 0.28 0.39 0.11 0.40   5 13 0.0000 0.4928 P(5)=1.000  0.0294 0.0045 2058.96 -7615.95
 33% 0.65 0.25 0.28 0.39 0.11 0.40   5 13 0.0000 0.4928 P(5)=1.000  0.0294 0.0045 2066.95 -7603.71
 33% 0.65 0.25 0.28 0.39 0.11 0.40   5 13 0.0000 0.4938 P(5)=1.000  0.0294 0.0045 2058.21 -7600.08
 33% 0.65 0.25 0.28 0.39 0.11 0.40   5 13 0.0000 0.4949 P(5)=1.000  0.0294 0.0045 2065.93 -7601.94
 33% 0.65 0.25 0.28 0.39 0.11 0.40   5 13 0.0000 0.4959 P(5)=1.000  0.0294 0.0045 2065.89 -7605.77
 33% 0.65 0.25 0.28 0.39 0.11 0.40   5 13 0.0000 0.4949 P(5)=1.000  0.0294 0.0045 2035.90 -7601.97
 33% 0.65 0.25 0.28 0.39 0.11 0.40   5 13 0.0000 0.4949 P(5)=1.000  0.0293 0.0045 2035.62 -7597.37
 33% 0.65 0.25 0.28 0.39 0.11 0.40   5 13 0.0000 0.4939 P(5)=1.000  0.0293 0.0045 2055.61 -7601.33
 33% 0.65 0.25 0.28 0.39 0.11 0.40   5 13 0.0000 0.4939 P(5)=1.000  0.0293 0.0045 2068.01 -7595.59
 33% 0.65 0.25 0.28 0.39 0.11 0.40   5 13 0.0000 0.4949 P(5)=1.000  0.0293 0.0045 2076.05 -7615.39
 33% 0.65 0.25 0.28 0.39 0.11 0.40   5 13 0.0000 0.4959 P(5)=1.000  0.0293 0.0045 2071.46 -7619.78
 33% 0.65 0.25 0.28 0.39 0.11 0.40   5 13 0.0000 0.4949 P(5)=1.000  0.0293 0.0045 2083.48 -7608.58
 33% 0.65 0.25 0.28 0.39 0.11 0.40   5 13 0.0000 0.4960 P(5)=1.000  0.0293 0.0045 2087.99 -7608.07
 33% 0.65 0.25 0.28 0.39 0.11 0.40   5 13 0.0000 0.4949 P(5)=1.000  0.0293 0.0045 2067.77 -7603.89
 33% 0.65 0.25 0.28 0.39 0.11 0.40   5 13 0.0000 0.4960 P(5)=1.000  0.0293 0.0045 2076.34 -7607.08
 33% 0.65 0.25 0.28 0.39 0.11 0.40   5 13 0.0000 0.4970 P(5)=1.000  0.0293 0.0045 2059.14 -7599.11
 33% 0.65 0.25 0.28 0.39 0.11 0.40   5 13 0.0000 0.4980 P(5)=1.000  0.0293 0.0045 2053.39 -7600.84
 34% 0.65 0.25 0.28 0.39 0.11 0.40   5 13 0.0000 0.4970 P(5)=1.000  0.0293 0.0045 2062.35 -7592.79
 34% 0.65 0.25 0.28 0.39 0.11 0.41   5 13 0.0000 0.4980 P(5)=1.000  0.0293 0.0045 2067.21 -7605.18
 34% 0.65 0.25 0.28 0.39 0.11 0.41   5 13 0.0000 0.4970 P(5)=1.000  0.0293 0.0045 2069.75 -7607.00
 34% 0.65 0.25 0.28 0.39 0.11 0.41   5 13 0.0000 0.4980 P(5)=1.000  0.0293 0.0045 2050.14 -7607.53
 34% 0.65 0.25 0.28 0.39 0.11 0.41   5 13 0.0000 0.4970 P(5)=1.000  0.0293 0.0045 2045.05 -7621.49
 34% 0.65 0.25 0.28 0.39 0.11 0.41   5 13 0.0000 0.4980 P(5)=1.000  0.0292 0.0045 2049.44 -7604.34
 34% 0.65 0.25 0.28 0.39 0.11 0.41   5 13 0.0000 0.4980 P(5)=1.000  0.0292 0.0045 2032.82 -7603.49
 34% 0.65 0.25 0.28 0.39 0.11 0.41   5 13 0.0000 0.4980 P(5)=1.000  0.0292 0.0045 2058.53 -7615.80
 34% 0.65 0.25 0.28 0.39 0.11 0.41   5 13 0.0000 0.4980 P(5)=1.000  0.0292 0.0046 2048.37 -7604.24
 34% 0.65 0.25 0.28 0.39 0.11 0.41   5 13 0.0000 0.4980 P(5)=1.000  0.0292 0.0046 2058.56 -7616.89
 34% 0.65 0.25 0.28 0.39 0.11 0.41   5 13 0.0000 0.4990 P(5)=1.000  0.0292 0.0046 2063.78 -7614.08
 34% 0.65 0.25 0.28 0.39 0.11 0.41   5 13 0.0000 0.5000 P(5)=1.000  0.0292 0.0046 2050.88 -7608.84
 34% 0.65 0.25 0.28 0.39 0.11 0.41   5 13 0.0000 0.4990 P(5)=1.000  0.0292 0.0046 2069.56 -7622.88
 34% 0.65 0.25 0.28 0.39 0.11 0.41   5 13 0.0000 0.5000 P(5)=1.000  0.0292 0.0046 2060.36 -7612.67
 34% 0.65 0.25 0.28 0.39 0.11 0.41   5 13 0.0000 0.5010 P(5)=1.000  0.0292 0.0046 2049.05 -7604.78
 34% 0.65 0.25 0.28 0.39 0.11 0.41   5 13 0.0000 0.5020 P(5)=1.000  0.0292 0.0046 2049.49 -7601.28
 34% 0.65 0.25 0.28 0.39 0.11 0.41   5 13 0.0000 0.5010 P(5)=1.000  0.0292 0.0046 2071.68 -7612.49
 34% 0.65 0.25 0.28 0.39 0.11 0.41   5 13 0.0000 0.5020 P(5)=1.000  0.0292 0.0046 2071.11 -7609.51
 34% 0.65 0.25 0.28 0.39 0.11 0.41   5 13 0.0000 0.5029 P(5)=1.000  0.0292 0.0046 2076.64 -7604.58
 34% 0.65 0.25 0.28 0.39 0.11 0.41   5 13 0.0000 0.5039 P(5)=1.000  0.0292 0.0046 2092.64 -7591.24
 35% 0.65 0.25 0.28 0.39 0.11 0.41   5 13 0.0000 0.5029 P(5)=1.000  0.0292 0.0046 2020.74 -7582.80
 35% 0.65 0.25 0.28 0.39 0.11 0.41   5 13 0.0000 0.5039 P(5)=1.000  0.0292 0.0046 2071.85 -7591.84
 35% 0.65 0.25 0.28 0.39 0.11 0.41   5 13 0.0000 0.5048 P(5)=1.000  0.0292 0.0046 2015.75 -7589.90
 35% 0.65 0.25 0.28 0.39 0.11 0.41   5 13 0.0000 0.5058 P(5)=1.000  0.0292 0.0046 1999.13 -7604.57
 35% 0.65 0.25 0.28 0.39 0.11 0.41   5 13 0.0000 0.5048 P(5)=1.000  0.0292 0.0046 1978.50 -7607.29
 35% 0.65 0.25 0.28 0.39 0.11 0.41   5 13 0.0000 0.5038 P(5)=1.000  0.0292 0.0046 2029.47 -7615.02
 35% 0.65 0.25 0.28 0.39 0.11 0.41   5 13 0.0000 0.5048 P(5)=1.000  0.0291 0.0046 2022.75 -7622.62
 35% 0.65 0.25 0.28 0.40 0.11 0.41   5 13 0.0000 0.5057 P(5)=1.000  0.0291 0.0046 2028.24 -7618.84
 35% 0.65 0.25 0.28 0.40 0.11 0.41   5 13 0.0000 0.5067 P(5)=1.000  0.0291 0.0046 2030.65 -7615.75
 35% 0.65 0.25 0.28 0.39 0.11 0.41   5 13 0.0000 0.5057 P(5)=1.000  0.0291 0.0046 2016.65 -7612.07
 35% 0.65 0.25 0.28 0.40 0.11 0.41   5 13 0.0000 0.5067 P(5)=1.000  0.0291 0.0046 1955.58 -7600.28  1:17

 35% 0.65 0.25 0.28 0.39 0.12 0.41   5 13 0.0000 0.5057 P(5)=1.000  0.0291 0.0046 2015.14 -7611.85
 35% 0.65 0.25 0.28 0.39 0.12 0.41   5 13 0.0000 0.5066 P(5)=1.000  0.0291 0.0046 1996.37 -7609.15
 35% 0.65 0.25 0.28 0.40 0.12 0.41   5 13 0.0000 0.5066 P(5)=1.000  0.0291 0.0046 2007.74 -7610.55
 35% 0.65 0.25 0.28 0.40 0.12 0.41   5 13 0.0000 0.5066 P(5)=1.000  0.0291 0.0046 2009.08 -7617.90
 35% 0.65 0.25 0.28 0.40 0.11 0.41   5 13 0.0000 0.5066 P(5)=1.000  0.0291 0.0046 1998.78 -7614.67
 35% 0.65 0.25 0.28 0.40 0.11 0.41   5 13 0.0000 0.5066 P(5)=1.000  0.0290 0.0046 1966.42 -7618.92
 35% 0.65 0.25 0.28 0.40 0.11 0.41   5 13 0.0000 0.5076 P(5)=1.000  0.0290 0.0046 1968.73 -7620.91
 35% 0.65 0.25 0.28 0.39 0.11 0.41   5 13 0.0000 0.5085 P(5)=1.000  0.0290 0.0046 1981.07 -7617.71
 35% 0.65 0.26 0.28 0.39 0.11 0.41   5 13 0.0000 0.5075 P(5)=1.000  0.0290 0.0046 1979.16 -7615.91
 36% 0.65 0.26 0.28 0.39 0.11 0.41   5 13 0.0000 0.5066 P(5)=1.000  0.0290 0.0046 1985.47 -7629.27
 36% 0.65 0.26 0.28 0.39 0.11 0.41   5 13 0.0000 0.5075 P(5)=1.000  0.0290 0.0046 1984.72 -7629.87
 36% 0.65 0.26 0.28 0.39 0.11 0.41   5 13 0.0000 0.5084 P(5)=1.000  0.0290 0.0046 1981.01 -7624.12
 36% 0.65 0.26 0.28 0.39 0.12 0.41   5 13 0.0000 0.5084 P(5)=1.000  0.0290 0.0046 1947.27 -7619.53
 36% 0.65 0.26 0.28 0.39 0.11 0.40   5 13 0.0000 0.5084 P(5)=1.000  0.0290 0.0047 1954.86 -7622.91
 36% 0.65 0.26 0.28 0.39 0.11 0.40   5 13 0.0000 0.5084 P(5)=1.000  0.0290 0.0047 1973.10 -7616.46
 36% 0.65 0.26 0.28 0.39 0.11 0.41   5 13 0.0000 0.5084 P(5)=1.000  0.0290 0.0047 1966.91 -7618.61
 36% 0.65 0.26 0.28 0.39 0.12 0.41   5 13 0.0000 0.5094 P(5)=1.000  0.0290 0.0047 2052.33 -7617.91
 36% 0.65 0.26 0.28 0.39 0.12 0.40   5 13 0.0000 0.5103 P(5)=1.000  0.0290 0.0047 1966.50 -7610.92
 36% 0.65 0.26 0.28 0.39 0.12 0.40   5 13 0.0000 0.5112 P(5)=1.000  0.0290 0.0047 2012.11 -7618.10
 36% 0.65 0.26 0.28 0.39 0.12 0.40   5 13 0.0000 0.5121 P(5)=1.000  0.0290 0.0047 2031.73 -7616.72
 36% 0.65 0.26 0.28 0.39 0.12 0.40   5 13 0.0000 0.5130 P(5)=1.000  0.0289 0.0047 2009.45 -7601.91
 36% 0.65 0.26 0.28 0.40 0.12 0.40   5 13 0.0000 0.5121 P(5)=1.000  0.0289 0.0047 2004.95 -7611.93
 36% 0.65 0.26 0.28 0.40 0.12 0.40   5 13 0.0000 0.5130 P(5)=1.000  0.0289 0.0047 2014.43 -7614.35
 36% 0.65 0.26 0.28 0.40 0.12 0.40   5 13 0.0000 0.5139 P(5)=1.000  0.0289 0.0047 2011.58 -7617.84
 36% 0.65 0.26 0.28 0.40 0.12 0.40   5 13 0.0000 0.5148 P(5)=1.000  0.0289 0.0047 2026.75 -7604.79
 36% 0.65 0.26 0.28 0.40 0.12 0.40   5 13 0.0000 0.5157 P(5)=1.000  0.0289 0.0047 2030.40 -7615.82
 36% 0.65 0.26 0.28 0.40 0.12 0.40   5 13 0.0000 0.5147 P(5)=1.000  0.0289 0.0047 2011.54 -7607.66
 36% 0.65 0.26 0.28 0.40 0.12 0.40   5 13 0.0000 0.5156 P(5)=1.000  0.0289 0.0047 2018.92 -7601.97
 36% 0.65 0.26 0.28 0.40 0.12 0.40   5 13 0.0000 0.5147 P(5)=1.000  0.0289 0.0047 2012.03 -7615.86
 37% 0.65 0.26 0.28 0.40 0.12 0.40   5 13 0.0000 0.5147 P(5)=1.000  0.0289 0.0047 2033.10 -7610.32
 37% 0.65 0.26 0.28 0.40 0.12 0.40   5 13 0.0000 0.5147 P(5)=1.000  0.0289 0.0047 2032.77 -7620.20
 37% 0.65 0.26 0.28 0.40 0.12 0.40   5 13 0.0000 0.5137 P(5)=1.000  0.0289 0.0047 2050.22 -7602.01
 37% 0.65 0.26 0.28 0.40 0.12 0.40   5 13 0.0000 0.5137 P(5)=1.000  0.0289 0.0047 2021.85 -7613.52
 37% 0.65 0.26 0.28 0.40 0.12 0.40   5 13 0.0000 0.5128 P(5)=1.000  0.0289 0.0047 2031.46 -7607.99
 37% 0.65 0.26 0.28 0.40 0.12 0.40   5 13 0.0000 0.5118 P(5)=1.000  0.0289 0.0047 2053.17 -7607.39
 37% 0.65 0.26 0.28 0.40 0.12 0.40   5 13 0.0000 0.5109 P(5)=1.000  0.0289 0.0047 2048.84 -7604.67
 37% 0.65 0.26 0.28 0.40 0.12 0.40   5 13 0.0000 0.5100 P(5)=1.000  0.0289 0.0047 2066.17 -7608.46
 37% 0.65 0.26 0.29 0.40 0.12 0.40   5 13 0.0000 0.5109 P(5)=1.000  0.0289 0.0047 2078.35 -7613.84
 37% 0.65 0.26 0.29 0.40 0.12 0.40   5 13 0.0000 0.5099 P(5)=1.000  0.0289 0.0047 2017.02 -7606.02
 37% 0.65 0.26 0.28 0.40 0.12 0.40   5 13 0.0000 0.5108 P(5)=1.000  0.0289 0.0047 2075.56 -7622.38
 37% 0.65 0.26 0.29 0.40 0.12 0.40   5 13 0.0000 0.5117 P(5)=1.000  0.0289 0.0047 2065.54 -7608.43
 37% 0.65 0.26 0.29 0.40 0.12 0.40   5 13 0.0000 0.5108 P(5)=1.000  0.0289 0.0047 2004.24 -7593.40
 37% 0.65 0.26 0.29 0.40 0.12 0.40   5 13 0.0000 0.5099 P(5)=1.000  0.0289 0.0047 2006.76 -7600.26
 37% 0.65 0.26 0.29 0.40 0.12 0.40   5 13 0.0000 0.5090 P(5)=1.000  0.0289 0.0047 2022.21 -7590.60
 37% 0.65 0.26 0.29 0.40 0.12 0.40   5 13 0.0000 0.5098 P(5)=1.000  0.0289 0.0047 2020.94 -7590.62
 37% 0.65 0.26 0.29 0.40 0.12 0.40   5 13 0.0000 0.5089 P(5)=1.000  0.0289 0.0047 2070.23 -7612.32
 37% 0.65 0.26 0.29 0.40 0.12 0.40   5 13 0.0000 0.5098 P(5)=1.000  0.0289 0.0047 2082.69 -7608.97
 37% 0.65 0.26 0.29 0.40 0.12 0.40   5 13 0.0000 0.5107 P(5)=1.000  0.0289 0.0047 2070.16 -7614.76
 37% 0.65 0.26 0.29 0.40 0.12 0.40   5 13 0.0000 0.5115 P(5)=1.000  0.0289 0.0047 2058.36 -7621.27
 38% 0.65 0.26 0.29 0.40 0.12 0.40   5 13 0.0000 0.5115 P(5)=1.000  0.0289 0.0047 2061.22 -7621.14
 38% 0.65 0.26 0.29 0.40 0.12 0.40   5 13 0.0000 0.5124 P(5)=1.000  0.0289 0.0047 2040.84 -7614.41
 38% 0.65 0.26 0.29 0.40 0.12 0.40   5 13 0.0000 0.5115 P(5)=1.000  0.0289 0.0047 2046.11 -7612.86
 38% 0.65 0.26 0.29 0.40 0.12 0.40   5 13 0.0000 0.5106 P(5)=1.000  0.0289 0.0047 2077.84 -7621.24
 38% 0.65 0.26 0.29 0.40 0.12 0.40   5 13 0.0000 0.5106 P(5)=1.000  0.0289 0.0047 2025.68 -7617.49
 38% 0.65 0.26 0.29 0.40 0.12 0.40   5 13 0.0000 0.5115 P(5)=1.000  0.0289 0.0047 2023.68 -7604.69
 38% 0.65 0.26 0.29 0.40 0.12 0.40   5 13 0.0000 0.5123 P(5)=1.000  0.0289 0.0047 2012.24 -7606.79
 38% 0.65 0.26 0.29 0.40 0.12 0.40   5 13 0.0000 0.5132 P(5)=1.000  0.0289 0.0047 2002.12 -7610.07
 38% 0.65 0.26 0.29 0.40 0.12 0.40   5 13 0.0000 0.5140 P(5)=1.000  0.0289 0.0047 2010.62 -7617.34
 38% 0.65 0.26 0.29 0.40 0.12 0.40   5 13 0.0000 0.5140 P(5)=1.000  0.0289 0.0047 1985.81 -7627.19
 38% 0.65 0.26 0.29 0.40 0.12 0.40   5 13 0.0000 0.5140 P(5)=1.000  0.0289 0.0047 2011.05 -7621.65
 38% 0.65 0.26 0.29 0.40 0.12 0.40   5 13 0.0000 0.5149 P(5)=1.000  0.0289 0.0047 2001.45 -7631.15
 38% 0.65 0.26 0.29 0.40 0.12 0.40   5 13 0.0000 0.5157 P(5)=1.000  0.0289 0.0047 2000.40 -7625.05
 38% 0.65 0.26 0.29 0.40 0.12 0.40   5 13 0.0000 0.5166 P(5)=1.000  0.0289 0.0047 1999.23 -7631.52
 38% 0.65 0.26 0.29 0.40 0.12 0.40   5 13 0.0000 0.5174 P(5)=1.000  0.0289 0.0047 1995.26 -7619.79
 38% 0.65 0.26 0.29 0.40 0.12 0.40   5 13 0.0000 0.5183 P(5)=1.000  0.0289 0.0047 2015.29 -7630.86
 38% 0.65 0.26 0.29 0.40 0.12 0.40   5 13 0.0000 0.5191 P(5)=1.000  0.0289 0.0048 2063.12 -7623.57
 38% 0.65 0.26 0.29 0.40 0.12 0.40   5 13 0.0000 0.5199 P(5)=1.000  0.0289 0.0048 2049.32 -7632.31
 38% 0.65 0.26 0.29 0.40 0.12 0.40   5 13 0.0000 0.5190 P(5)=1.000  0.0289 0.0048 2064.43 -7634.42
 38% 0.65 0.26 0.29 0.40 0.12 0.40   5 13 0.0000 0.5199 P(5)=1.000  0.0289 0.0048 2052.16 -7638.67
 39% 0.65 0.26 0.29 0.40 0.12 0.40   5 13 0.0000 0.5207 P(5)=1.000  0.0289 0.0048 2065.80 -7633.70
 39% 0.65 0.26 0.29 0.40 0.12 0.40   5 13 0.0000 0.5207 P(5)=1.000  0.0289 0.0048 2049.59 -7626.51
 39% 0.65 0.26 0.29 0.40 0.12 0.40   5 13 0.0000 0.5215 P(5)=1.000  0.0289 0.0048 2032.79 -7615.84
 39% 0.65 0.26 0.29 0.40 0.12 0.40   5 13 0.0000 0.5206 P(5)=1.000  0.0289 0.0048 2030.59 -7623.67
 39% 0.65 0.26 0.29 0.40 0.12 0.40   5 13 0.0000 0.5197 P(5)=1.000  0.0289 0.0048 2046.30 -7621.05
 39% 0.65 0.26 0.29 0.40 0.12 0.40   5 13 0.0000 0.5205 P(5)=1.000  0.0289 0.0048 2046.10 -7610.37
 39% 0.65 0.26 0.29 0.40 0.12 0.40   5 13 0.0000 0.5214 P(5)=1.000  0.0289 0.0048 2049.04 -7614.13
 39% 0.65 0.26 0.29 0.40 0.12 0.40   5 13 0.0000 0.5214 P(5)=1.000  0.0289 0.0048 2050.00 -7610.30
 39% 0.65 0.26 0.29 0.40 0.12 0.40   5 13 0.0000 0.5214 P(5)=1.000  0.0289 0.0048 2056.35 -7607.21
 39% 0.65 0.26 0.29 0.40 0.12 0.40   5 13 0.0000 0.5222 P(5)=1.000  0.0289 0.0048 2037.08 -7605.07
 39% 0.65 0.26 0.29 0.40 0.12 0.40   5 13 0.0000 0.5230 P(5)=1.000  0.0289 0.0048 2033.58 -7604.75
 39% 0.65 0.26 0.29 0.40 0.12 0.40   5 13 0.0000 0.5221 P(5)=1.000  0.0289 0.0048 2045.25 -7609.19
 39% 0.65 0.26 0.29 0.40 0.12 0.40   5 13 0.0000 0.5221 P(5)=1.000  0.0289 0.0048 2025.05 -7623.02
 39% 0.65 0.26 0.29 0.40 0.12 0.40   5 13 0.0000 0.5212 P(5)=1.000  0.0289 0.0048 2052.31 -7616.56
 39% 0.65 0.26 0.29 0.40 0.12 0.40   5 13 0.0000 0.5203 P(5)=1.000  0.0289 0.0048 2066.39 -7624.87
 39% 0.65 0.26 0.29 0.40 0.12 0.40   5 13 0.0000 0.5195 P(5)=1.000  0.0289 0.0048 2038.55 -7617.79
 39% 0.65 0.26 0.29 0.40 0.12 0.41   5 13 0.0000 0.5186 P(5)=1.000  0.0289 0.0048 2035.68 -7614.58
 39% 0.65 0.26 0.29 0.40 0.12 0.40   5 13 0.0000 0.5177 P(5)=1.000  0.0289 0.0048 2033.83 -7614.84
 39% 0.65 0.26 0.29 0.40 0.12 0.40   5 13 0.0000 0.5168 P(5)=1.000  0.0289 0.0048 2020.22 -7621.64
 39% 0.65 0.26 0.29 0.40 0.12 0.41   5 13 0.0000 0.5160 P(5)=1.000  0.0289 0.0048 2015.86 -7627.40
 40% 0.65 0.26 0.29 0.40 0.12 0.41   5 13 0.0000 0.5160 P(5)=1.000  0.0289 0.0048 1988.24 -7628.94
 40% 0.65 0.26 0.28 0.41 0.12 0.40   5 13 0.0000 0.5160 P(5)=1.000  0.0289 0.0048 2001.71 -7617.24
 40% 0.65 0.26 0.29 0.41 0.12 0.40   5 13 0.0000 0.5160 P(5)=1.000  0.0289 0.0048 2008.26 -7622.77
 40% 0.65 0.26 0.28 0.41 0.12 0.40   5 13 0.0000 0.5151 P(5)=1.000  0.0289 0.0048 1995.45 -7627.05
 40% 0.65 0.26 0.28 0.41 0.12 0.40   5 13 0.0000 0.5142 P(5)=1.000  0.0289 0.0048 2003.88 -7638.36
 40% 0.65 0.26 0.28 0.41 0.12 0.40   5 13 0.0000 0.5134 P(5)=1.000  0.0289 0.0048 1954.02 -7626.68
 40% 0.65 0.26 0.28 0.41 0.12 0.40   5 13 0.0000 0.5134 P(5)=1.000  0.0289 0.0048 2015.32 -7637.59
 40% 0.65 0.26 0.28 0.41 0.12 0.40   5 13 0.0000 0.5134 P(5)=1.000  0.0289 0.0048 2039.30 -7641.70
 40% 0.65 0.26 0.28 0.41 0.12 0.40   5 13 0.0000 0.5134 P(5)=1.000  0.0289 0.0048 2012.94 -7626.13
 40% 0.65 0.26 0.28 0.41 0.12 0.40   5 13 0.0000 0.5134 P(5)=1.000  0.0289 0.0048 1999.42 -7620.13
 40% 0.65 0.26 0.29 0.41 0.12 0.40   5 13 0.0000 0.5125 P(5)=1.000  0.0288 0.0048 1978.52 -7624.09  1:25

 40% 0.65 0.26 0.29 0.41 0.12 0.40   5 13 0.0000 0.5125 P(5)=1.000  0.0288 0.0048 2011.61 -7624.17
 40% 0.65 0.26 0.29 0.41 0.12 0.40   5 13 0.0000 0.5117 P(5)=1.000  0.0288 0.0048 2011.43 -7622.91
 40% 0.65 0.26 0.29 0.41 0.12 0.40   5 13 0.0000 0.5117 P(5)=1.000  0.0288 0.0048 2017.88 -7628.67
 40% 0.65 0.26 0.29 0.41 0.12 0.40   5 13 0.0000 0.5108 P(5)=1.000  0.0288 0.0048 1998.10 -7621.47
 40% 0.65 0.26 0.29 0.41 0.12 0.40   5 13 0.0000 0.5108 P(5)=1.000  0.0288 0.0048 1989.52 -7618.85
 40% 0.65 0.26 0.29 0.41 0.12 0.40   5 13 0.0000 0.5100 P(5)=1.000  0.0288 0.0048 1997.46 -7607.80
 40% 0.65 0.26 0.29 0.41 0.12 0.40   5 13 0.0000 0.5091 P(5)=1.000  0.0288 0.0048 1998.85 -7598.48
 40% 0.65 0.26 0.29 0.41 0.12 0.40   5 13 0.0000 0.5083 P(5)=1.000  0.0288 0.0048 1955.87 -7612.12
 40% 0.65 0.26 0.29 0.41 0.12 0.40   5 13 0.0000 0.5074 P(5)=1.000  0.0288 0.0048 1984.71 -7625.45
 41% 0.65 0.26 0.29 0.41 0.12 0.40   5 13 0.0000 0.5066 P(5)=1.000  0.0288 0.0048 1945.08 -7620.87
 41% 0.65 0.26 0.29 0.41 0.12 0.40   5 13 0.0000 0.5066 P(5)=1.000  0.0288 0.0048 1955.44 -7626.51
 41% 0.65 0.26 0.29 0.41 0.12 0.40   5 13 0.0000 0.5066 P(5)=1.000  0.0288 0.0048 1964.84 -7622.68
 41% 0.65 0.26 0.29 0.41 0.12 0.40   5 13 0.0000 0.5074 P(5)=1.000  0.0288 0.0048 1970.81 -7612.77
 41% 0.65 0.26 0.29 0.41 0.12 0.40   5 13 0.0000 0.5066 P(5)=1.000  0.0288 0.0048 1986.88 -7625.84
 41% 0.65 0.26 0.29 0.41 0.12 0.40   5 13 0.0000 0.5074 P(5)=1.000  0.0288 0.0048 1966.35 -7607.31
 41% 0.65 0.26 0.29 0.41 0.12 0.40   5 13 0.0000 0.5082 P(5)=1.000  0.0288 0.0048 1961.61 -7611.41
 41% 0.65 0.26 0.29 0.41 0.12 0.40   5 13 0.0000 0.5090 P(5)=1.000  0.0288 0.0048 1953.63 -7607.86
 41% 0.65 0.26 0.29 0.41 0.12 0.40   5 13 0.0000 0.5082 P(5)=1.000  0.0288 0.0048 2001.67 -7615.02
 41% 0.65 0.26 0.29 0.41 0.12 0.40   5 13 0.0000 0.5090 P(5)=1.000  0.0288 0.0048 2025.06 -7620.23
 41% 0.65 0.26 0.29 0.41 0.12 0.40   5 13 0.0000 0.5090 P(5)=1.000  0.0288 0.0048 2022.02 -7605.96
 41% 0.65 0.26 0.29 0.41 0.12 0.40   5 13 0.0000 0.5098 P(5)=1.000  0.0287 0.0048 2018.20 -7603.34
 41% 0.65 0.26 0.29 0.41 0.12 0.40   5 13 0.0000 0.5098 P(5)=1.000  0.0287 0.0048 2019.81 -7604.53
 41% 0.65 0.26 0.29 0.41 0.12 0.40   5 13 0.0000 0.5098 P(5)=1.000  0.0287 0.0049 2033.73 -7614.84
 41% 0.65 0.26 0.29 0.41 0.12 0.40   5 13 0.0000 0.5106 P(5)=1.000  0.0287 0.0049 2024.74 -7610.87
 41% 0.65 0.26 0.29 0.41 0.12 0.40   5 13 0.0000 0.5114 P(5)=1.000  0.0287 0.0049 2031.80 -7616.07
 41% 0.65 0.26 0.29 0.41 0.12 0.40   5 13 0.0000 0.5122 P(5)=1.000  0.0287 0.0049 1974.29 -7602.86
 41% 0.65 0.26 0.29 0.41 0.12 0.40   5 13 0.0000 0.5113 P(5)=1.000  0.0287 0.0049 1977.80 -7597.94
 41% 0.65 0.26 0.29 0.41 0.12 0.40   5 13 0.0000 0.5105 P(5)=1.000  0.0287 0.0049 1986.65 -7600.20
 41% 0.65 0.26 0.29 0.41 0.12 0.40   5 13 0.0000 0.5113 P(5)=1.000  0.0287 0.0049 1995.55 -7607.07
 42% 0.65 0.26 0.29 0.41 0.12 0.40   5 13 0.0000 0.5105 P(5)=1.000  0.0287 0.0049 2027.45 -7606.14
 42% 0.65 0.26 0.29 0.41 0.12 0.40   5 13 0.0000 0.5113 P(5)=1.000  0.0287 0.0049 2027.28 -7604.08
 42% 0.65 0.26 0.29 0.41 0.12 0.40   5 13 0.0000 0.5104 P(5)=1.000  0.0287 0.0049 2013.72 -7616.63
 42% 0.65 0.26 0.29 0.41 0.12 0.40   5 13 0.0000 0.5096 P(5)=1.000  0.0287 0.0049 2006.95 -7605.88
 42% 0.65 0.26 0.29 0.41 0.12 0.40   5 13 0.0000 0.5104 P(5)=1.000  0.0287 0.0049 1992.73 -7605.61
 42% 0.65 0.26 0.29 0.41 0.12 0.40   5 13 0.0000 0.5112 P(5)=1.000  0.0287 0.0049 2005.79 -7619.79
 42% 0.65 0.26 0.29 0.41 0.12 0.40   5 13 0.0000 0.5112 P(5)=1.000  0.0287 0.0049 2026.97 -7625.31
 42% 0.65 0.26 0.29 0.41 0.12 0.40   5 13 0.0000 0.5120 P(5)=1.000  0.0287 0.0049 2041.69 -7630.85
 42% 0.65 0.26 0.29 0.41 0.12 0.40   5 13 0.0000 0.5127 P(5)=1.000  0.0287 0.0049 2040.34 -7615.68
 42% 0.65 0.26 0.29 0.41 0.12 0.40   5 13 0.0000 0.5135 P(5)=1.000  0.0287 0.0049 2048.03 -7603.82
 42% 0.65 0.26 0.29 0.41 0.12 0.40   5 13 0.0000 0.5143 P(5)=1.000  0.0287 0.0049 2065.26 -7615.23
 42% 0.65 0.26 0.29 0.41 0.12 0.40   5 13 0.0000 0.5151 P(5)=1.000  0.0287 0.0049 2086.63 -7606.22
 42% 0.65 0.26 0.29 0.41 0.12 0.40   5 13 0.0000 0.5151 P(5)=1.000  0.0287 0.0049 2002.59 -7615.71
 42% 0.65 0.26 0.29 0.41 0.12 0.40   5 13 0.0000 0.5151 P(5)=1.000  0.0287 0.0049 2054.16 -7620.76
 42% 0.65 0.26 0.29 0.41 0.12 0.40   5 13 0.0000 0.5142 P(5)=1.000  0.0287 0.0049 2076.44 -7625.34
 42% 0.65 0.26 0.29 0.41 0.12 0.40   5 13 0.0000 0.5142 P(5)=1.000  0.0287 0.0049 2065.40 -7623.31
 42% 0.65 0.26 0.29 0.41 0.12 0.40   5 13 0.0000 0.5134 P(5)=1.000  0.0287 0.0049 2054.92 -7620.64
 42% 0.65 0.26 0.29 0.41 0.12 0.40   5 13 0.0000 0.5134 P(5)=1.000  0.0287 0.0049 2071.83 -7619.55
 42% 0.65 0.26 0.29 0.42 0.12 0.40   5 13 0.0000 0.5126 P(5)=1.000  0.0287 0.0049 2065.93 -7624.48
 42% 0.65 0.26 0.29 0.42 0.12 0.40   5 13 0.0000 0.5134 P(5)=1.000  0.0287 0.0049 2040.91 -7611.51
 43% 0.65 0.26 0.29 0.42 0.12 0.40   5 13 0.0000 0.5142 P(5)=1.000  0.0287 0.0049 2058.33 -7603.07
 43% 0.65 0.26 0.29 0.42 0.12 0.40   5 13 0.0000 0.5149 P(5)=1.000  0.0287 0.0049 2056.91 -7617.56
 43% 0.65 0.26 0.29 0.42 0.12 0.40   5 13 0.0000 0.5157 P(5)=1.000  0.0287 0.0049 2057.54 -7610.56
 43% 0.65 0.26 0.29 0.42 0.12 0.40   5 13 0.0000 0.5164 P(5)=1.000  0.0287 0.0049 2051.97 -7609.36
 43% 0.65 0.26 0.29 0.42 0.12 0.40   5 13 0.0000 0.5172 P(5)=1.000  0.0287 0.0049 2038.68 -7614.29
 43% 0.65 0.26 0.29 0.42 0.12 0.40   5 13 0.0000 0.5172 P(5)=1.000  0.0287 0.0049 2051.65 -7621.84
 43% 0.65 0.26 0.29 0.42 0.12 0.40   5 13 0.0000 0.5172 P(5)=1.000  0.0287 0.0049 2067.54 -7613.90
 43% 0.65 0.26 0.29 0.42 0.12 0.40   5 13 0.0000 0.5164 P(5)=1.000  0.0287 0.0049 2036.60 -7619.94
 43% 0.65 0.26 0.29 0.42 0.12 0.40   5 13 0.0000 0.5156 P(5)=1.000  0.0286 0.0049 2029.27 -7620.38
 43% 0.65 0.26 0.29 0.42 0.12 0.40   5 13 0.0000 0.5156 P(5)=1.000  0.0286 0.0049 2014.06 -7623.81
 43% 0.65 0.26 0.29 0.42 0.12 0.40   5 13 0.0000 0.5148 P(5)=1.000  0.0286 0.0049 2044.98 -7625.32
 43% 0.65 0.26 0.29 0.42 0.12 0.40   5 13 0.0000 0.5148 P(5)=1.000  0.0286 0.0049 2041.02 -7613.31
 43% 0.65 0.26 0.29 0.42 0.12 0.40   5 13 0.0000 0.5140 P(5)=1.000  0.0286 0.0049 2108.95 -7607.01
 43% 0.65 0.26 0.29 0.42 0.12 0.40   5 13 0.0000 0.5140 P(5)=1.000  0.0286 0.0049 2096.99 -7608.61
 43% 0.65 0.26 0.29 0.42 0.12 0.40   5 13 0.0000 0.5132 P(5)=1.000  0.0286 0.0049 2087.61 -7615.26
 43% 0.65 0.26 0.29 0.42 0.12 0.40   5 13 0.0000 0.5124 P(5)=1.000  0.0286 0.0049 2076.50 -7615.98
 43% 0.65 0.26 0.29 0.42 0.12 0.40   5 13 0.0000 0.5116 P(5)=1.000  0.0286 0.0049 2064.10 -7614.37
 43% 0.65 0.26 0.29 0.42 0.12 0.40   5 13 0.0000 0.5108 P(5)=1.000  0.0286 0.0049 2011.50 -7602.33
 43% 0.65 0.26 0.29 0.42 0.12 0.40   5 13 0.0000 0.5108 P(5)=1.000  0.0286 0.0049 1995.02 -7599.33
 43% 0.65 0.26 0.29 0.42 0.12 0.40   5 13 0.0000 0.5116 P(5)=1.000  0.0286 0.0049 2021.36 -7611.91
 44% 0.65 0.26 0.29 0.42 0.12 0.40   5 13 0.0000 0.5108 P(5)=1.000  0.0286 0.0049 2014.24 -7619.87
 44% 0.65 0.26 0.29 0.42 0.13 0.40   5 13 0.0000 0.5100 P(5)=1.000  0.0286 0.0049 2064.82 -7614.64
 44% 0.65 0.26 0.29 0.42 0.13 0.40   5 13 0.0000 0.5092 P(5)=1.000  0.0286 0.0049 2045.62 -7609.97
 44% 0.65 0.26 0.29 0.42 0.12 0.40   5 13 0.0000 0.5100 P(5)=1.000  0.0286 0.0049 2047.65 -7617.73
 44% 0.65 0.26 0.29 0.42 0.12 0.40   5 13 0.0000 0.5107 P(5)=1.000  0.0286 0.0049 2023.62 -7625.21
 44% 0.65 0.26 0.29 0.42 0.13 0.40   5 13 0.0000 0.5099 P(5)=1.000  0.0286 0.0049 1985.83 -7618.80
 44% 0.65 0.26 0.29 0.42 0.13 0.40   5 13 0.0000 0.5107 P(5)=1.000  0.0286 0.0049 1978.27 -7609.16
 44% 0.65 0.26 0.29 0.42 0.13 0.40   5 13 0.0000 0.5107 P(5)=1.000  0.0285 0.0049 1971.06 -7607.78
 44% 0.65 0.26 0.29 0.42 0.13 0.40   5 13 0.0000 0.5107 P(5)=1.000  0.0285 0.0049 1979.83 -7618.15
 44% 0.65 0.26 0.29 0.42 0.13 0.40   5 13 0.0000 0.5114 P(5)=1.000  0.0286 0.0049 1972.77 -7622.86
 44% 0.65 0.26 0.29 0.42 0.13 0.40   5 13 0.0000 0.5122 P(5)=1.000  0.0286 0.0049 1972.70 -7620.51
 44% 0.65 0.26 0.29 0.42 0.13 0.40   5 13 0.0000 0.5122 P(5)=1.000  0.0286 0.0049 2015.46 -7628.99
 44% 0.65 0.26 0.29 0.42 0.13 0.40   5 13 0.0000 0.5114 P(5)=1.000  0.0286 0.0049 2034.89 -7626.78
 44% 0.65 0.26 0.29 0.42 0.13 0.40   5 13 0.0000 0.5114 P(5)=1.000  0.0285 0.0049 2037.83 -7621.98
 44% 0.65 0.26 0.29 0.42 0.13 0.40   5 13 0.0000 0.5121 P(5)=1.000  0.0285 0.0049 1989.03 -7622.60
 44% 0.65 0.26 0.29 0.42 0.13 0.40   5 13 0.0000 0.5121 P(5)=1.000  0.0285 0.0049 1993.01 -7617.24
 44% 0.65 0.26 0.29 0.42 0.13 0.40   5 13 0.0000 0.5129 P(5)=1.000  0.0285 0.0049 1980.02 -7624.03
 44% 0.65 0.26 0.29 0.42 0.13 0.40   5 13 0.0000 0.5121 P(5)=1.000  0.0285 0.0049 1985.15 -7616.25
 44% 0.65 0.26 0.29 0.42 0.13 0.40   5 13 0.0000 0.5128 P(5)=1.000  0.0285 0.0049 1997.74 -7609.93
 44% 0.65 0.26 0.29 0.42 0.13 0.40   5 13 0.0000 0.5136 P(5)=1.000  0.0285 0.0049 2006.85 -7603.63
 45% 0.65 0.26 0.29 0.42 0.13 0.40   5 13 0.0000 0.5143 P(5)=1.000  0.0285 0.0049 2006.33 -7610.32
 45% 0.65 0.26 0.29 0.42 0.13 0.40   5 13 0.0000 0.5143 P(5)=1.000  0.0285 0.0049 2013.35 -7606.21
 45% 0.65 0.26 0.29 0.42 0.13 0.40   5 13 0.0000 0.5143 P(5)=1.000  0.0285 0.0049 2019.75 -7621.50
 45% 0.65 0.26 0.29 0.42 0.13 0.40   5 13 0.0000 0.5143 P(5)=1.000  0.0285 0.0049 2034.88 -7610.01
 45% 0.65 0.26 0.29 0.42 0.13 0.40   5 13 0.0000 0.5135 P(5)=1.000  0.0285 0.0049 2008.68 -7613.65
 45% 0.65 0.26 0.29 0.42 0.13 0.40   5 13 0.0000 0.5127 P(5)=1.000  0.0285 0.0049 2022.77 -7617.83
 45% 0.65 0.26 0.29 0.42 0.13 0.40   5 13 0.0000 0.5135 P(5)=1.000  0.0285 0.0050 2027.47 -7617.24
 45% 0.65 0.26 0.29 0.42 0.13 0.40   5 13 0.0000 0.5142 P(5)=1.000  0.0285 0.0050 2040.97 -7619.84
 45% 0.65 0.26 0.29 0.42 0.13 0.40   5 13 0.0000 0.5149 P(5)=1.000  0.0285 0.0050 2024.64 -7599.43
 45% 0.65 0.26 0.29 0.42 0.13 0.40   5 13 0.0000 0.5156 P(5)=1.000  0.0285 0.0050 2033.95 -7613.18
 45% 0.65 0.26 0.29 0.42 0.13 0.40   5 13 0.0000 0.5149 P(5)=1.000  0.0285 0.0050 2039.76 -7603.49  1:34

 45% 0.65 0.26 0.29 0.42 0.13 0.40   5 13 0.0000 0.5141 P(5)=1.000  0.0285 0.0050 2031.56 -7613.48
 45% 0.65 0.26 0.29 0.42 0.13 0.40   5 13 0.0000 0.5134 P(5)=1.000  0.0285 0.0050 2041.73 -7616.08
 45% 0.65 0.26 0.29 0.42 0.13 0.40   5 13 0.0000 0.5126 P(5)=1.000  0.0285 0.0050 2052.15 -7598.08
 45% 0.65 0.26 0.29 0.42 0.13 0.40   5 13 0.0000 0.5133 P(5)=1.000  0.0285 0.0050 2026.26 -7608.59
 45% 0.65 0.26 0.29 0.42 0.13 0.40   5 13 0.0000 0.5140 P(5)=1.000  0.0285 0.0050 2036.42 -7625.11
 45% 0.65 0.26 0.29 0.42 0.13 0.40   5 13 0.0000 0.5140 P(5)=1.000  0.0285 0.0050 2091.39 -7616.68
 45% 0.65 0.26 0.29 0.42 0.13 0.40   5 13 0.0000 0.5147 P(5)=1.000  0.0285 0.0050 2096.03 -7616.15
 45% 0.65 0.26 0.29 0.42 0.13 0.40   5 13 0.0000 0.5155 P(5)=1.000  0.0285 0.0050 2063.22 -7610.66
 45% 0.65 0.26 0.29 0.42 0.13 0.40   5 13 0.0000 0.5162 P(5)=1.000  0.0285 0.0050 2083.26 -7604.79
 46% 0.65 0.26 0.29 0.42 0.13 0.40   5 13 0.0000 0.5162 P(5)=1.000  0.0285 0.0050 2079.00 -7602.86
 46% 0.65 0.26 0.29 0.42 0.13 0.40   5 13 0.0000 0.5169 P(5)=1.000  0.0285 0.0050 2088.62 -7607.35
 46% 0.65 0.26 0.29 0.42 0.13 0.40   5 13 0.0000 0.5161 P(5)=1.000  0.0285 0.0050 2085.47 -7610.91
 46% 0.65 0.26 0.29 0.42 0.13 0.40   5 13 0.0000 0.5154 P(5)=1.000  0.0285 0.0050 2099.33 -7612.65
 46% 0.65 0.26 0.29 0.42 0.13 0.40   5 13 0.0000 0.5154 P(5)=1.000  0.0285 0.0050 2090.90 -7609.15
 46% 0.65 0.26 0.29 0.42 0.13 0.40   5 13 0.0000 0.5161 P(5)=1.000  0.0285 0.0050 2098.79 -7609.84
 46% 0.65 0.26 0.29 0.42 0.13 0.40   5 13 0.0000 0.5168 P(5)=1.000  0.0285 0.0050 2090.31 -7605.95
 46% 0.65 0.26 0.29 0.42 0.13 0.40   5 13 0.0000 0.5160 P(5)=1.000  0.0285 0.0050 2074.06 -7609.66
 46% 0.65 0.26 0.29 0.42 0.13 0.40   5 13 0.0000 0.5167 P(5)=1.000  0.0285 0.0050 2062.61 -7595.76
 46% 0.65 0.26 0.29 0.42 0.13 0.40   5 13 0.0000 0.5174 P(5)=1.000  0.0285 0.0050 2066.36 -7604.56
 46% 0.65 0.26 0.29 0.42 0.13 0.40   5 13 0.0000 0.5181 P(5)=1.000  0.0285 0.0050 2064.14 -7601.08
 46% 0.65 0.26 0.29 0.42 0.12 0.40   5 13 0.0000 0.5188 P(5)=1.000  0.0285 0.0050 2062.60 -7600.08
 46% 0.65 0.26 0.29 0.42 0.12 0.40   5 13 0.0000 0.5195 P(5)=1.000  0.0285 0.0050 2077.38 -7613.56
 46% 0.65 0.26 0.29 0.42 0.12 0.40   5 13 0.0000 0.5188 P(5)=1.000  0.0285 0.0050 2080.56 -7616.84
 46% 0.65 0.26 0.29 0.42 0.12 0.40   5 13 0.0000 0.5180 P(5)=1.000  0.0285 0.0050 2079.44 -7619.17
 46% 0.65 0.26 0.29 0.42 0.12 0.40   5 13 0.0000 0.5187 P(5)=1.000  0.0285 0.0050 2068.07 -7624.52
 46% 0.65 0.26 0.29 0.42 0.12 0.40   5 13 0.0000 0.5180 P(5)=1.000  0.0284 0.0050 2064.71 -7630.35
 46% 0.65 0.26 0.29 0.42 0.12 0.40   5 13 0.0000 0.5172 P(5)=1.000  0.0284 0.0050 2075.01 -7626.76
 46% 0.65 0.26 0.29 0.42 0.12 0.40   5 13 0.0000 0.5179 P(5)=1.000  0.0284 0.0050 2067.48 -7624.17
 46% 0.65 0.26 0.29 0.42 0.12 0.40   5 13 0.0000 0.5172 P(5)=1.000  0.0284 0.0050 2054.90 -7624.84
 47% 0.65 0.26 0.29 0.42 0.12 0.40   5 13 0.0000 0.5179 P(5)=1.000  0.0284 0.0050 2058.11 -7616.53
 47% 0.65 0.26 0.29 0.42 0.12 0.40   5 13 0.0000 0.5186 P(5)=1.000  0.0284 0.0050 2064.00 -7597.93
 47% 0.65 0.26 0.29 0.42 0.12 0.40   5 13 0.0000 0.5178 P(5)=1.000  0.0284 0.0050 2076.92 -7608.25
 47% 0.65 0.26 0.29 0.42 0.12 0.40   5 13 0.0000 0.5185 P(5)=1.000  0.0284 0.0050 2084.87 -7614.77
 47% 0.65 0.26 0.29 0.42 0.12 0.40   5 13 0.0000 0.5192 P(5)=1.000  0.0284 0.0050 2048.26 -7616.92
 47% 0.65 0.26 0.29 0.42 0.13 0.40   5 13 0.0000 0.5199 P(5)=1.000  0.0284 0.0050 2103.31 -7614.59
 47% 0.65 0.26 0.29 0.42 0.13 0.40   5 13 0.0000 0.5199 P(5)=1.000  0.0284 0.0050 2099.05 -7616.14
 47% 0.65 0.26 0.29 0.42 0.13 0.40   5 13 0.0000 0.5191 P(5)=1.000  0.0284 0.0050 2058.03 -7610.41
 47% 0.65 0.26 0.29 0.42 0.13 0.40   5 13 0.0000 0.5198 P(5)=1.000  0.0284 0.0050 2084.00 -7607.94
 47% 0.65 0.26 0.29 0.42 0.13 0.40   5 13 0.0000 0.5205 P(5)=1.000  0.0284 0.0050 2086.81 -7630.26
 47% 0.65 0.26 0.28 0.42 0.13 0.40   5 13 0.0000 0.5212 P(5)=1.000  0.0284 0.0050 2078.09 -7627.08
 47% 0.65 0.26 0.28 0.42 0.13 0.40   5 13 0.0000 0.5219 P(5)=1.000  0.0284 0.0050 2081.89 -7619.76
 47% 0.65 0.26 0.29 0.42 0.13 0.40   5 13 0.0000 0.5211 P(5)=1.000  0.0284 0.0050 2091.27 -7617.46
 47% 0.65 0.26 0.29 0.42 0.13 0.40   5 13 0.0000 0.5204 P(5)=1.000  0.0284 0.0050 2083.81 -7613.51
 47% 0.65 0.26 0.29 0.42 0.13 0.40   5 13 0.0000 0.5197 P(5)=1.000  0.0284 0.0050 2127.64 -7612.42
 47% 0.65 0.26 0.29 0.42 0.13 0.40   5 13 0.0000 0.5203 P(5)=1.000  0.0284 0.0050 2095.19 -7602.73
 47% 0.65 0.26 0.29 0.42 0.13 0.40   5 13 0.0000 0.5196 P(5)=1.000  0.0284 0.0050 2079.35 -7604.91
 47% 0.65 0.26 0.29 0.42 0.13 0.40   5 13 0.0000 0.5203 P(5)=1.000  0.0284 0.0050 2097.38 -7616.82
 47% 0.65 0.26 0.29 0.42 0.13 0.40   5 13 0.0000 0.5209 P(5)=1.000  0.0284 0.0050 2084.59 -7612.70
 47% 0.65 0.26 0.29 0.42 0.13 0.40   5 13 0.0000 0.5216 P(5)=1.000  0.0284 0.0050 2089.28 -7620.26
 48% 0.65 0.26 0.29 0.42 0.13 0.40   5 13 0.0000 0.5209 P(5)=1.000  0.0284 0.0050 2093.00 -7609.64
 48% 0.65 0.26 0.28 0.42 0.13 0.40   5 13 0.0000 0.5202 P(5)=1.000  0.0284 0.0050 2085.17 -7610.84
 48% 0.65 0.26 0.29 0.42 0.13 0.40   5 13 0.0000 0.5208 P(5)=1.000  0.0284 0.0050 2053.91 -7607.31
 48% 0.65 0.26 0.28 0.42 0.13 0.40   5 13 0.0000 0.5215 P(5)=1.000  0.0284 0.0050 2052.36 -7606.07
 48% 0.65 0.26 0.28 0.42 0.13 0.40   5 13 0.0000 0.5215 P(5)=1.000  0.0284 0.0050 2058.69 -7598.77
 48% 0.65 0.26 0.28 0.42 0.13 0.40   5 13 0.0000 0.5222 P(5)=1.000  0.0284 0.0050 2076.93 -7603.74
 48% 0.65 0.26 0.28 0.42 0.13 0.40   5 13 0.0000 0.5214 P(5)=1.000  0.0284 0.0050 2076.94 -7601.79
 48% 0.65 0.26 0.29 0.42 0.13 0.40   5 13 0.0000 0.5221 P(5)=1.000  0.0284 0.0050 2092.35 -7602.16
 48% 0.65 0.26 0.28 0.42 0.13 0.40   5 13 0.0000 0.5214 P(5)=1.000  0.0284 0.0050 2081.64 -7611.19
 48% 0.65 0.26 0.29 0.42 0.13 0.40   5 13 0.0000 0.5220 P(5)=1.000  0.0284 0.0050 2097.44 -7612.85
 48% 0.65 0.26 0.28 0.42 0.13 0.40   5 13 0.0000 0.5227 P(5)=1.000  0.0283 0.0050 2135.99 -7613.18
 48% 0.65 0.26 0.29 0.42 0.13 0.40   5 13 0.0000 0.5234 P(5)=1.000  0.0283 0.0050 2103.92 -7611.69
 48% 0.65 0.26 0.29 0.42 0.13 0.40   5 13 0.0000 0.5240 P(5)=1.000  0.0283 0.0050 2091.46 -7613.93
 48% 0.65 0.26 0.29 0.42 0.13 0.40   5 13 0.0000 0.5247 P(5)=1.000  0.0283 0.0050 2050.78 -7614.89
 48% 0.65 0.26 0.29 0.42 0.13 0.40   5 13 0.0000 0.5247 P(5)=1.000  0.0283 0.0050 2050.55 -7599.10
 48% 0.65 0.26 0.28 0.42 0.13 0.40   5 13 0.0000 0.5247 P(5)=1.000  0.0283 0.0050 2060.57 -7606.48
 48% 0.65 0.26 0.29 0.42 0.13 0.40   5 13 0.0000 0.5247 P(5)=1.000  0.0283 0.0050 2106.89 -7608.64
 48% 0.65 0.26 0.29 0.42 0.13 0.40   5 13 0.0000 0.5239 P(5)=1.000  0.0283 0.0050 2106.38 -7618.19
 48% 0.65 0.26 0.29 0.42 0.13 0.40   5 13 0.0000 0.5246 P(5)=1.000  0.0283 0.0050 2104.78 -7619.39
 48% 0.65 0.26 0.29 0.42 0.13 0.40   5 13 0.0000 0.5239 P(5)=1.000  0.0283 0.0050 2102.78 -7618.73
 49% 0.65 0.26 0.28 0.42 0.13 0.40   5 13 0.0000 0.5245 P(5)=1.000  0.0283 0.0050 2054.27 -7628.73
 49% 0.65 0.26 0.28 0.42 0.13 0.40   5 13 0.0000 0.5245 P(5)=1.000  0.0283 0.0050 2034.35 -7635.20
 49% 0.65 0.26 0.28 0.42 0.13 0.40   5 13 0.0000 0.5252 P(5)=1.000  0.0283 0.0051 2092.85 -7638.05
 49% 0.65 0.26 0.28 0.42 0.13 0.40   5 13 0.0000 0.5258 P(5)=1.000  0.0283 0.0051 2031.79 -7620.84
 49% 0.65 0.26 0.28 0.42 0.13 0.40   5 13 0.0000 0.5265 P(5)=1.000  0.0283 0.0051 2031.82 -7615.29
 49% 0.65 0.26 0.28 0.42 0.13 0.40   5 13 0.0000 0.5271 P(5)=1.000  0.0283 0.0051 2041.83 -7623.90
 49% 0.65 0.26 0.28 0.42 0.13 0.40   5 13 0.0000 0.5264 P(5)=1.000  0.0283 0.0051 2026.55 -7621.40
 49% 0.65 0.26 0.28 0.42 0.13 0.40   5 13 0.0000 0.5257 P(5)=1.000  0.0283 0.0051 2026.20 -7619.15
 49% 0.65 0.26 0.28 0.42 0.13 0.40   5 13 0.0000 0.5257 P(5)=1.000  0.0283 0.0051 2018.94 -7614.79
 49% 0.65 0.26 0.28 0.42 0.13 0.40   5 13 0.0000 0.5250 P(5)=1.000  0.0283 0.0051 2039.70 -7626.60
 49% 0.65 0.26 0.28 0.42 0.13 0.40   5 13 0.0000 0.5250 P(5)=1.000  0.0283 0.0051 2046.89 -7609.34
 49% 0.65 0.26 0.28 0.42 0.13 0.40   5 13 0.0000 0.5243 P(5)=1.000  0.0282 0.0051 2049.22 -7613.57
 49% 0.65 0.26 0.28 0.42 0.13 0.40   5 13 0.0000 0.5236 P(5)=1.000  0.0282 0.0051 2050.34 -7621.10
 49% 0.65 0.26 0.28 0.42 0.13 0.40   5 13 0.0000 0.5242 P(5)=1.000  0.0282 0.0051 2048.03 -7618.33
 49% 0.65 0.26 0.28 0.43 0.13 0.40   5 13 0.0000 0.5248 P(5)=1.000  0.0282 0.0051 2041.69 -7630.90
 49% 0.65 0.26 0.28 0.43 0.13 0.40   5 13 0.0000 0.5255 P(5)=1.000  0.0282 0.0051 2062.84 -7628.93
 49% 0.65 0.26 0.28 0.42 0.13 0.40   5 13 0.0000 0.5255 P(5)=1.000  0.0282 0.0051 2076.09 -7632.48
 49% 0.65 0.26 0.28 0.43 0.13 0.40   5 13 0.0000 0.5261 P(5)=1.000  0.0282 0.0051 2071.82 -7634.07
 49% 0.65 0.26 0.28 0.43 0.13 0.40   5 13 0.0000 0.5267 P(5)=1.000  0.0282 0.0051 2057.32 -7625.17
 49% 0.65 0.26 0.28 0.43 0.13 0.40   5 13 0.0000 0.5274 P(5)=1.000  0.0282 0.0051 2063.35 -7610.08
 50% 0.65 0.26 0.28 0.43 0.13 0.40   5 13 0.0000 0.5274 P(5)=1.000  0.0282 0.0051 2081.91 -7611.91
 50% 0.65 0.26 0.28 0.43 0.13 0.40   5 13 0.0000 0.5280 P(5)=1.000  0.0282 0.0051 2072.24 -7620.68
 50% 0.65 0.26 0.28 0.42 0.13 0.40   5 13 0.0000 0.5286 P(5)=1.000  0.0282 0.0051 2065.38 -7623.51
 50% 0.65 0.26 0.28 0.42 0.13 0.40   5 13 0.0000 0.5293 P(5)=1.000  0.0282 0.0051 2049.69 -7636.23
 50% 0.65 0.26 0.28 0.42 0.13 0.40   5 13 0.0000 0.5286 P(5)=1.000  0.0282 0.0051 2045.03 -7618.62
 50% 0.65 0.26 0.28 0.42 0.13 0.40   5 13 0.0000 0.5292 P(5)=1.000  0.0282 0.0051 2062.93 -7626.58
 50% 0.65 0.26 0.28 0.42 0.13 0.40   5 13 0.0000 0.5285 P(5)=1.000  0.0282 0.0051 2033.01 -7637.37
 50% 0.65 0.26 0.28 0.43 0.13 0.40   5 13 0.0000 0.5278 P(5)=1.000  0.0282 0.0051 2049.01 -7630.04
 50% 0.65 0.26 0.28 0.43 0.13 0.40   5 13 0.0000 0.5271 P(5)=1.000  0.0282 0.0051 2059.76 -7631.45
 50% 0.65 0.26 0.28 0.42 0.13 0.40   5 13 0.0000 0.5277 P(5)=1.000  0.0282 0.0051 2049.42 -7621.83
 50% 0.65 0.26 0.28 0.42 0.13 0.40   5 13 0.0000 0.5270 P(5)=1.000  0.0282 0.0051 1997.79 -7629.67  1:43

 50% 0.65 0.26 0.28 0.42 0.13 0.40   5 13 0.0000 0.5270 P(5)=1.000  0.0282 0.0051 1996.34 -7620.85
 50% 0.65 0.26 0.28 0.43 0.13 0.40   5 13 0.0000 0.5270 P(5)=1.000  0.0282 0.0051 2020.75 -7623.39
 50% 0.65 0.26 0.28 0.42 0.13 0.40   5 13 0.0000 0.5276 P(5)=1.000  0.0282 0.0051 1993.68 -7629.88
 50% 0.65 0.26 0.28 0.43 0.13 0.40   5 13 0.0000 0.5269 P(5)=1.000  0.0282 0.0051 2004.98 -7634.33
 50% 0.65 0.26 0.28 0.42 0.13 0.40   5 13 0.0000 0.5262 P(5)=1.000  0.0282 0.0051 2091.45 -7647.64
 50% 0.65 0.26 0.28 0.42 0.13 0.40   5 13 0.0000 0.5256 P(5)=1.000  0.0282 0.0051 2080.59 -7623.12
 50% 0.65 0.26 0.28 0.42 0.13 0.40   5 13 0.0000 0.5262 P(5)=1.000  0.0282 0.0051 2088.56 -7622.68
 50% 0.65 0.26 0.28 0.42 0.13 0.40   5 13 0.0000 0.5255 P(5)=1.000  0.0282 0.0051 2040.76 -7611.14
 50% 0.65 0.26 0.28 0.42 0.13 0.40   5 13 0.0000 0.5261 P(5)=1.000  0.0282 0.0051 2051.23 -7605.97
 51% 0.65 0.26 0.28 0.42 0.13 0.40   5 13 0.0000 0.5254 P(5)=1.000  0.0282 0.0051 2060.96 -7603.57
 51% 0.65 0.26 0.28 0.42 0.13 0.40   5 13 0.0000 0.5247 P(5)=1.000  0.0282 0.0051 2047.59 -7611.75
 51% 0.65 0.26 0.28 0.42 0.13 0.40   5 13 0.0000 0.5241 P(5)=1.000  0.0282 0.0051 2048.50 -7608.94
 51% 0.65 0.26 0.28 0.42 0.13 0.40   5 13 0.0000 0.5234 P(5)=1.000  0.0282 0.0051 2107.44 -7617.68
 51% 0.65 0.26 0.28 0.42 0.13 0.40   5 13 0.0000 0.5227 P(5)=1.000  0.0282 0.0051 2110.11 -7608.09
 51% 0.65 0.26 0.28 0.42 0.13 0.40   5 13 0.0000 0.5233 P(5)=1.000  0.0282 0.0051 2088.16 -7605.16
 51% 0.65 0.26 0.28 0.42 0.13 0.40   5 13 0.0000 0.5233 P(5)=1.000  0.0282 0.0051 2105.42 -7614.18
 51% 0.65 0.26 0.28 0.42 0.13 0.40   5 13 0.0000 0.5239 P(5)=1.000  0.0282 0.0051 2123.92 -7604.62
 51% 0.65 0.26 0.28 0.42 0.13 0.40   5 13 0.0000 0.5233 P(5)=1.000  0.0282 0.0051 2127.96 -7607.79
 51% 0.65 0.26 0.28 0.42 0.13 0.40   5 13 0.0000 0.5226 P(5)=1.000  0.0282 0.0051 2097.19 -7608.53
 51% 0.65 0.26 0.28 0.42 0.13 0.40   5 13 0.0000 0.5219 P(5)=1.000  0.0282 0.0051 2096.83 -7607.26
 51% 0.65 0.26 0.28 0.42 0.13 0.40   5 13 0.0000 0.5225 P(5)=1.000  0.0282 0.0051 2092.08 -7619.01
 51% 0.65 0.26 0.28 0.42 0.13 0.40   5 13 0.0000 0.5219 P(5)=1.000  0.0282 0.0051 2043.11 -7610.25
 51% 0.65 0.26 0.28 0.42 0.13 0.40   5 13 0.0000 0.5212 P(5)=1.000  0.0282 0.0051 2041.94 -7618.79
 51% 0.65 0.26 0.28 0.42 0.13 0.40   5 13 0.0000 0.5205 P(5)=1.000  0.0282 0.0051 2032.79 -7612.26
 51% 0.65 0.26 0.28 0.42 0.13 0.40   5 13 0.0000 0.5211 P(5)=1.000  0.0282 0.0051 2032.05 -7608.27
 51% 0.65 0.26 0.28 0.42 0.13 0.40   5 13 0.0000 0.5205 P(5)=1.000  0.0282 0.0051 2046.57 -7607.88
 51% 0.65 0.26 0.28 0.43 0.13 0.40   5 13 0.0000 0.5211 P(5)=1.000  0.0282 0.0051 2034.20 -7597.23
 51% 0.65 0.26 0.28 0.43 0.13 0.40   5 13 0.0000 0.5204 P(5)=1.000  0.0282 0.0051 2002.25 -7605.52
 51% 0.65 0.26 0.28 0.43 0.13 0.40   5 13 0.0000 0.5210 P(5)=1.000  0.0282 0.0051 2067.49 -7612.69
 52% 0.65 0.26 0.28 0.43 0.13 0.40   5 13 0.0000 0.5216 P(5)=1.000  0.0282 0.0051 2079.40 -7619.05
 52% 0.65 0.26 0.28 0.43 0.13 0.40   5 13 0.0000 0.5210 P(5)=1.000  0.0282 0.0051 2039.46 -7614.06
 52% 0.65 0.26 0.28 0.43 0.13 0.40   5 13 0.0000 0.5203 P(5)=1.000  0.0282 0.0051 2042.07 -7623.46
 52% 0.65 0.26 0.28 0.43 0.13 0.40   5 13 0.0000 0.5196 P(5)=1.000  0.0282 0.0051 2041.27 -7622.86
 52% 0.65 0.26 0.28 0.43 0.13 0.40   5 13 0.0000 0.5203 P(5)=1.000  0.0282 0.0051 2046.58 -7624.71
 52% 0.65 0.26 0.28 0.43 0.13 0.40   5 13 0.0000 0.5209 P(5)=1.000  0.0282 0.0051 2052.61 -7616.21
 52% 0.65 0.26 0.28 0.43 0.13 0.40   5 13 0.0000 0.5202 P(5)=1.000  0.0282 0.0051 2066.65 -7620.95
 52% 0.65 0.26 0.28 0.43 0.13 0.40   5 13 0.0000 0.5208 P(5)=1.000  0.0282 0.0051 2055.17 -7629.82
 52% 0.65 0.26 0.28 0.43 0.13 0.40   5 13 0.0000 0.5202 P(5)=1.000  0.0282 0.0051 2067.70 -7626.84
 52% 0.65 0.26 0.28 0.43 0.13 0.40   5 13 0.0000 0.5195 P(5)=1.000  0.0282 0.0051 2042.43 -7640.66
 52% 0.65 0.26 0.28 0.43 0.13 0.40   5 13 0.0000 0.5201 P(5)=1.000  0.0282 0.0051 2049.07 -7625.91
 52% 0.65 0.26 0.28 0.43 0.13 0.40   5 13 0.0000 0.5207 P(5)=1.000  0.0282 0.0051 2017.94 -7603.13
 52% 0.65 0.26 0.28 0.43 0.13 0.40   5 13 0.0000 0.5201 P(5)=1.000  0.0282 0.0051 2033.46 -7630.14
 52% 0.65 0.26 0.28 0.43 0.13 0.40   5 13 0.0000 0.5201 P(5)=1.000  0.0282 0.0051 2034.34 -7627.03
 52% 0.65 0.26 0.28 0.43 0.13 0.40   5 13 0.0000 0.5207 P(5)=1.000  0.0282 0.0051 2044.78 -7626.69
 52% 0.65 0.26 0.28 0.43 0.13 0.40   5 13 0.0000 0.5212 P(5)=1.000  0.0282 0.0051 2024.18 -7608.63
 52% 0.65 0.26 0.28 0.43 0.13 0.40   5 13 0.0000 0.5206 P(5)=1.000  0.0282 0.0051 2072.44 -7621.90
 52% 0.65 0.26 0.28 0.43 0.13 0.40   5 13 0.0000 0.5200 P(5)=1.000  0.0282 0.0051 2046.30 -7625.63
 52% 0.65 0.26 0.28 0.43 0.13 0.40   5 13 0.0000 0.5193 P(5)=1.000  0.0282 0.0051 2040.49 -7603.43
 52% 0.65 0.26 0.28 0.43 0.13 0.40   5 13 0.0000 0.5187 P(5)=1.000  0.0282 0.0051 2007.66 -7616.33
 53% 0.65 0.26 0.28 0.43 0.13 0.40   5 13 0.0000 0.5193 P(5)=1.000  0.0282 0.0051 2013.05 -7611.01
 53% 0.65 0.26 0.28 0.43 0.13 0.40   5 13 0.0000 0.5199 P(5)=1.000  0.0282 0.0051 2043.92 -7604.92
 53% 0.65 0.26 0.28 0.43 0.13 0.40   5 13 0.0000 0.5199 P(5)=1.000  0.0282 0.0051 2043.27 -7616.25
 53% 0.65 0.26 0.28 0.43 0.13 0.40   5 13 0.0000 0.5204 P(5)=1.000  0.0282 0.0051 2032.74 -7627.48
 53% 0.65 0.26 0.28 0.43 0.13 0.40   5 13 0.0000 0.5210 P(5)=1.000  0.0282 0.0051 2036.26 -7632.88
 53% 0.65 0.26 0.28 0.43 0.13 0.40   5 13 0.0000 0.5216 P(5)=1.000  0.0282 0.0051 2041.09 -7618.46
 53% 0.65 0.26 0.28 0.43 0.13 0.40   5 13 0.0000 0.5222 P(5)=1.000  0.0282 0.0051 2037.72 -7613.44
 53% 0.65 0.26 0.28 0.43 0.13 0.40   5 13 0.0000 0.5222 P(5)=1.000  0.0281 0.0051 2044.80 -7618.36
 53% 0.65 0.26 0.28 0.43 0.13 0.40   5 13 0.0000 0.5228 P(5)=1.000  0.0281 0.0051 2081.63 -7612.44
 53% 0.65 0.26 0.28 0.43 0.13 0.40   5 13 0.0000 0.5234 P(5)=1.000  0.0281 0.0051 2090.41 -7613.48
 53% 0.65 0.26 0.28 0.43 0.13 0.40   5 13 0.0000 0.5234 P(5)=1.000  0.0281 0.0051 2082.77 -7620.55
 53% 0.65 0.26 0.28 0.43 0.13 0.40   5 13 0.0000 0.5234 P(5)=1.000  0.0281 0.0051 2065.11 -7616.90
 53% 0.65 0.26 0.28 0.43 0.13 0.40   5 13 0.0000 0.5228 P(5)=1.000  0.0281 0.0052 2094.40 -7617.29
 53% 0.65 0.26 0.28 0.43 0.13 0.40   5 13 0.0000 0.5228 P(5)=1.000  0.0281 0.0052 2099.74 -7614.21
 53% 0.65 0.26 0.28 0.43 0.13 0.40   5 13 0.0000 0.5233 P(5)=1.000  0.0281 0.0052 2095.14 -7622.51
 53% 0.65 0.26 0.28 0.43 0.13 0.40   5 13 0.0000 0.5239 P(5)=1.000  0.0281 0.0052 2098.67 -7628.68
 53% 0.65 0.26 0.28 0.43 0.13 0.40   5 13 0.0000 0.5245 P(5)=1.000  0.0281 0.0052 2086.08 -7626.27
 53% 0.65 0.26 0.28 0.43 0.13 0.40   5 13 0.0000 0.5251 P(5)=1.000  0.0281 0.0052 2080.97 -7608.21
 53% 0.65 0.26 0.28 0.43 0.13 0.40   5 13 0.0000 0.5257 P(5)=1.000  0.0281 0.0052 2057.18 -7628.45
 53% 0.65 0.26 0.28 0.43 0.13 0.40   5 13 0.0000 0.5263 P(5)=1.000  0.0281 0.0052 2070.30 -7623.62
 54% 0.65 0.26 0.28 0.43 0.13 0.40   5 13 0.0000 0.5268 P(5)=1.000  0.0281 0.0052 2082.62 -7623.12
 54% 0.65 0.26 0.28 0.43 0.13 0.40   5 13 0.0000 0.5268 P(5)=1.000  0.0281 0.0052 2081.91 -7630.19
 54% 0.65 0.26 0.28 0.43 0.13 0.40   5 13 0.0000 0.5274 P(5)=1.000  0.0281 0.0052 2093.86 -7617.79
 54% 0.65 0.26 0.28 0.43 0.13 0.40   5 13 0.0000 0.5280 P(5)=1.000  0.0281 0.0052 2091.72 -7621.73
 54% 0.65 0.26 0.28 0.43 0.13 0.40   5 13 0.0000 0.5286 P(5)=1.000  0.0281 0.0052 2107.99 -7621.17
 54% 0.65 0.26 0.28 0.43 0.13 0.40   5 13 0.0000 0.5286 P(5)=1.000  0.0281 0.0052 2029.50 -7608.42
 54% 0.65 0.27 0.28 0.43 0.13 0.40   5 13 0.0000 0.5286 P(5)=1.000  0.0281 0.0052 2070.00 -7618.57
 54% 0.65 0.27 0.28 0.43 0.13 0.40   5 13 0.0000 0.5291 P(5)=1.000  0.0281 0.0052 2073.99 -7618.31
 54% 0.65 0.27 0.28 0.43 0.13 0.40   5 13 0.0000 0.5285 P(5)=1.000  0.0281 0.0052 2072.95 -7629.77
 54% 0.65 0.27 0.28 0.43 0.13 0.40   5 13 0.0000 0.5278 P(5)=1.000  0.0281 0.0052 2086.05 -7621.67
 54% 0.65 0.27 0.28 0.43 0.13 0.40   5 13 0.0000 0.5272 P(5)=1.000  0.0281 0.0052 2083.77 -7611.28
 54% 0.65 0.27 0.28 0.43 0.13 0.40   5 13 0.0000 0.5266 P(5)=1.000  0.0281 0.0052 2067.09 -7617.19
 54% 0.65 0.27 0.28 0.43 0.13 0.40   5 13 0.0000 0.5271 P(5)=1.000  0.0281 0.0052 2067.42 -7613.86
 54% 0.65 0.27 0.28 0.43 0.13 0.40   5 13 0.0000 0.5277 P(5)=1.000  0.0281 0.0052 2055.41 -7613.18
 54% 0.65 0.27 0.28 0.43 0.13 0.40   5 13 0.0000 0.5283 P(5)=1.000  0.0281 0.0052 2054.85 -7623.87
 54% 0.65 0.27 0.28 0.43 0.13 0.40   5 13 0.0000 0.5288 P(5)=1.000  0.0281 0.0052 2068.22 -7615.95
 54% 0.65 0.27 0.28 0.43 0.13 0.40   5 13 0.0000 0.5294 P(5)=1.000  0.0281 0.0052 2052.89 -7616.45
 54% 0.65 0.27 0.28 0.43 0.13 0.40   5 13 0.0000 0.5300 P(5)=1.000  0.0281 0.0052 2077.99 -7628.74
 54% 0.65 0.27 0.28 0.43 0.13 0.40   5 13 0.0000 0.5305 P(5)=1.000  0.0281 0.0052 2080.84 -7623.32
 54% 0.65 0.27 0.28 0.43 0.13 0.40   5 13 0.0000 0.5311 P(5)=1.000  0.0281 0.0052 2096.35 -7624.42
 55% 0.65 0.27 0.28 0.43 0.13 0.40   5 13 0.0000 0.5305 P(5)=1.000  0.0281 0.0052 2106.13 -7615.24
 55% 0.65 0.27 0.28 0.43 0.13 0.40   5 13 0.0000 0.5310 P(5)=1.000  0.0281 0.0052 2102.83 -7605.43
 55% 0.65 0.27 0.28 0.43 0.13 0.40   5 13 0.0000 0.5310 P(5)=1.000  0.0281 0.0052 2100.03 -7605.39
 55% 0.65 0.27 0.28 0.43 0.13 0.40   5 13 0.0000 0.5316 P(5)=1.000  0.0281 0.0052 2109.07 -7613.71
 55% 0.65 0.27 0.28 0.43 0.13 0.40   5 13 0.0000 0.5321 P(5)=1.000  0.0281 0.0052 2101.57 -7613.16
 55% 0.65 0.27 0.28 0.43 0.13 0.40   5 13 0.0000 0.5321 P(5)=1.000  0.0281 0.0052 2078.06 -7607.85
 55% 0.65 0.27 0.28 0.43 0.13 0.40   5 13 0.0000 0.5321 P(5)=1.000  0.0281 0.0052 2082.27 -7611.38
 55% 0.65 0.27 0.28 0.43 0.13 0.40   5 13 0.0000 0.5327 P(5)=1.000  0.0281 0.0052 2088.30 -7612.07
 55% 0.65 0.27 0.28 0.43 0.13 0.40   5 13 0.0000 0.5333 P(5)=1.000  0.0281 0.0052 2078.42 -7609.06
 55% 0.65 0.27 0.28 0.43 0.13 0.40   5 13 0.0000 0.5333 P(5)=1.000  0.0281 0.0052 2091.82 -7603.93
 55% 0.65 0.27 0.28 0.43 0.13 0.40   5 13 0.0000 0.5338 P(5)=1.000  0.0281 0.0052 2090.84 -7607.27  1:51

 55% 0.65 0.27 0.28 0.43 0.13 0.40   5 13 0.0000 0.5344 P(5)=1.000  0.0281 0.0052 2116.46 -7614.59
 55% 0.65 0.27 0.28 0.43 0.13 0.40   5 13 0.0000 0.5349 P(5)=1.000  0.0281 0.0052 2081.43 -7605.84
 55% 0.65 0.27 0.28 0.43 0.13 0.40   5 13 0.0000 0.5355 P(5)=1.000  0.0281 0.0052 2091.64 -7606.55
 55% 0.65 0.27 0.28 0.43 0.13 0.40   5 13 0.0000 0.5360 P(5)=1.000  0.0281 0.0052 2070.97 -7605.78
 55% 0.65 0.27 0.28 0.43 0.13 0.40   5 13 0.0000 0.5366 P(5)=1.000  0.0281 0.0052 2072.65 -7618.52
 55% 0.65 0.27 0.28 0.43 0.13 0.40   5 13 0.0000 0.5371 P(5)=1.000  0.0281 0.0052 2060.49 -7601.53
 55% 0.65 0.27 0.28 0.43 0.13 0.40   5 13 0.0000 0.5376 P(5)=1.000  0.0281 0.0052 2029.91 -7596.06
 55% 0.65 0.27 0.28 0.43 0.13 0.40   5 13 0.0000 0.5370 P(5)=1.000  0.0281 0.0052 2016.90 -7595.20
 55% 0.65 0.27 0.28 0.43 0.13 0.40   5 13 0.0000 0.5364 P(5)=1.000  0.0281 0.0052 2045.69 -7606.56
 56% 0.65 0.27 0.28 0.43 0.13 0.40   5 13 0.0000 0.5358 P(5)=1.000  0.0280 0.0052 2036.66 -7609.25
 56% 0.65 0.27 0.28 0.43 0.13 0.40   5 13 0.0000 0.5351 P(5)=1.000  0.0280 0.0052 2037.76 -7622.28
 56% 0.65 0.27 0.28 0.43 0.13 0.40   5 13 0.0000 0.5351 P(5)=1.000  0.0280 0.0052 2051.34 -7609.81
 56% 0.65 0.27 0.28 0.43 0.13 0.40   5 13 0.0000 0.5357 P(5)=1.000  0.0280 0.0052 2044.06 -7625.77
 56% 0.65 0.27 0.28 0.43 0.13 0.40   5 13 0.0000 0.5362 P(5)=1.000  0.0280 0.0052 2039.47 -7617.42
 56% 0.65 0.27 0.28 0.43 0.13 0.40   5 13 0.0000 0.5356 P(5)=1.000  0.0280 0.0052 2033.06 -7614.64
 56% 0.65 0.27 0.28 0.43 0.13 0.40   5 13 0.0000 0.5350 P(5)=1.000  0.0280 0.0052 2021.30 -7599.83
 56% 0.65 0.27 0.28 0.43 0.13 0.40   5 13 0.0000 0.5355 P(5)=1.000  0.0280 0.0052 2039.40 -7607.20
 56% 0.65 0.27 0.28 0.43 0.13 0.40   5 13 0.0000 0.5355 P(5)=1.000  0.0280 0.0052 2050.72 -7613.69
 56% 0.65 0.27 0.28 0.43 0.13 0.40   5 13 0.0000 0.5360 P(5)=1.000  0.0280 0.0052 2040.36 -7607.76
 56% 0.65 0.27 0.28 0.43 0.13 0.40   5 13 0.0000 0.5366 P(5)=1.000  0.0280 0.0052 2047.62 -7607.22
 56% 0.65 0.27 0.28 0.43 0.12 0.40   5 13 0.0000 0.5360 P(5)=1.000  0.0280 0.0052 2050.12 -7606.82
 56% 0.65 0.27 0.28 0.43 0.12 0.40   5 13 0.0000 0.5360 P(5)=1.000  0.0280 0.0052 2049.53 -7613.79
 56% 0.65 0.27 0.28 0.43 0.12 0.40   5 13 0.0000 0.5365 P(5)=1.000  0.0280 0.0052 2039.92 -7626.97
 56% 0.65 0.27 0.28 0.43 0.12 0.40   5 13 0.0000 0.5359 P(5)=1.000  0.0280 0.0052 2027.56 -7620.02
 56% 0.65 0.27 0.28 0.43 0.12 0.40   5 13 0.0000 0.5364 P(5)=1.000  0.0280 0.0052 2016.30 -7632.17
 56% 0.65 0.27 0.28 0.43 0.12 0.40   5 13 0.0000 0.5358 P(5)=1.000  0.0280 0.0052 1991.65 -7624.40
 56% 0.65 0.27 0.28 0.43 0.12 0.40   5 13 0.0000 0.5363 P(5)=1.000  0.0280 0.0052 2026.31 -7637.22
 56% 0.65 0.27 0.28 0.43 0.12 0.40   5 13 0.0000 0.5357 P(5)=1.000  0.0280 0.0052 2038.54 -7622.44
 56% 0.65 0.27 0.28 0.43 0.12 0.40   5 13 0.0000 0.5362 P(5)=1.000  0.0280 0.0052 2038.21 -7601.41
 57% 0.65 0.27 0.28 0.43 0.12 0.40   5 13 0.0000 0.5368 P(5)=1.000  0.0280 0.0052 2026.01 -7601.49
 57% 0.65 0.27 0.28 0.43 0.12 0.40   5 13 0.0000 0.5368 P(5)=1.000  0.0280 0.0052 2047.78 -7610.64
 57% 0.65 0.27 0.28 0.43 0.12 0.40   5 13 0.0000 0.5368 P(5)=1.000  0.0280 0.0052 2054.77 -7611.69
 57% 0.65 0.27 0.28 0.43 0.12 0.40   5 13 0.0000 0.5368 P(5)=1.000  0.0280 0.0052 2045.83 -7614.79
 57% 0.65 0.27 0.28 0.43 0.12 0.40   5 13 0.0000 0.5368 P(5)=1.000  0.0280 0.0052 2050.22 -7608.75
 57% 0.65 0.27 0.28 0.43 0.12 0.40   5 13 0.0000 0.5373 P(5)=1.000  0.0280 0.0052 2055.30 -7600.68
 57% 0.65 0.27 0.28 0.43 0.12 0.40   5 13 0.0000 0.5378 P(5)=1.000  0.0279 0.0052 2048.56 -7597.48
 57% 0.65 0.27 0.28 0.43 0.12 0.40   5 13 0.0000 0.5384 P(5)=1.000  0.0279 0.0052 2076.63 -7596.52
 57% 0.65 0.27 0.28 0.43 0.12 0.40   5 13 0.0000 0.5378 P(5)=1.000  0.0279 0.0052 2080.63 -7600.13
 57% 0.65 0.27 0.28 0.43 0.12 0.40   5 13 0.0000 0.5383 P(5)=1.000  0.0279 0.0052 2056.29 -7607.52
 57% 0.65 0.27 0.28 0.43 0.12 0.40   5 13 0.0000 0.5388 P(5)=1.000  0.0279 0.0052 2058.72 -7603.41
 57% 0.65 0.27 0.28 0.43 0.12 0.40   5 13 0.0000 0.5393 P(5)=1.000  0.0279 0.0052 2047.01 -7614.86
 57% 0.65 0.27 0.28 0.43 0.12 0.40   5 13 0.0000 0.5393 P(5)=1.000  0.0279 0.0052 2058.29 -7610.76
 57% 0.65 0.27 0.28 0.43 0.12 0.40   5 13 0.0000 0.5393 P(5)=1.000  0.0279 0.0052 2047.10 -7623.11
 57% 0.65 0.27 0.28 0.43 0.12 0.40   5 13 0.0000 0.5399 P(5)=1.000  0.0279 0.0052 2084.63 -7627.81
 57% 0.65 0.27 0.28 0.43 0.12 0.40   5 13 0.0000 0.5404 P(5)=1.000  0.0279 0.0052 2094.07 -7633.17
 57% 0.65 0.27 0.28 0.43 0.12 0.40   5 13 0.0000 0.5409 P(5)=1.000  0.0279 0.0052 2093.60 -7619.83
 57% 0.65 0.27 0.28 0.43 0.12 0.40   5 13 0.0000 0.5403 P(5)=1.000  0.0279 0.0053 2062.92 -7630.83
 57% 0.65 0.27 0.28 0.43 0.12 0.40   5 13 0.0000 0.5408 P(5)=1.000  0.0279 0.0053 2093.44 -7625.68
 57% 0.65 0.27 0.28 0.43 0.12 0.40   5 13 0.0000 0.5413 P(5)=1.000  0.0279 0.0053 2080.66 -7611.96
 58% 0.65 0.27 0.28 0.43 0.12 0.40   5 13 0.0000 0.5407 P(5)=1.000  0.0279 0.0053 2106.81 -7615.60
 58% 0.65 0.27 0.28 0.43 0.12 0.40   5 13 0.0000 0.5401 P(5)=1.000  0.0279 0.0053 2118.25 -7627.53
 58% 0.65 0.27 0.28 0.43 0.12 0.40   5 13 0.0000 0.5406 P(5)=1.000  0.0279 0.0053 2092.81 -7625.44
 58% 0.65 0.27 0.28 0.43 0.12 0.40   5 13 0.0000 0.5411 P(5)=1.000  0.0279 0.0053 2086.17 -7620.04
 58% 0.65 0.27 0.28 0.43 0.12 0.40   5 13 0.0000 0.5417 P(5)=1.000  0.0279 0.0053 2072.86 -7605.95
 58% 0.65 0.27 0.28 0.43 0.12 0.40   5 13 0.0000 0.5417 P(5)=1.000  0.0279 0.0053 2069.01 -7598.31
 58% 0.65 0.27 0.28 0.43 0.12 0.40   5 13 0.0000 0.5417 P(5)=1.000  0.0279 0.0053 2061.55 -7599.26
 58% 0.65 0.27 0.28 0.43 0.12 0.40   5 13 0.0000 0.5411 P(5)=1.000  0.0279 0.0053 2053.91 -7609.56
 58% 0.65 0.27 0.28 0.43 0.12 0.40   5 13 0.0000 0.5411 P(5)=1.000  0.0279 0.0053 2041.09 -7608.88
 58% 0.65 0.27 0.28 0.43 0.12 0.40   5 13 0.0000 0.5404 P(5)=1.000  0.0279 0.0053 2043.54 -7604.79
 58% 0.65 0.27 0.28 0.43 0.12 0.40   5 13 0.0000 0.5410 P(5)=1.000  0.0279 0.0053 2044.28 -7611.80
 58% 0.65 0.27 0.28 0.43 0.12 0.40   5 13 0.0000 0.5410 P(5)=1.000  0.0279 0.0053 2058.59 -7613.49
 58% 0.65 0.27 0.28 0.43 0.12 0.40   5 13 0.0000 0.5404 P(5)=1.000  0.0279 0.0053 2043.71 -7619.22
 58% 0.65 0.27 0.28 0.43 0.12 0.40   5 13 0.0000 0.5404 P(5)=1.000  0.0279 0.0053 2037.84 -7625.09
 58% 0.65 0.27 0.28 0.43 0.12 0.40   5 13 0.0000 0.5398 P(5)=1.000  0.0279 0.0053 2047.73 -7606.93
 58% 0.65 0.27 0.28 0.43 0.12 0.40   5 13 0.0000 0.5403 P(5)=1.000  0.0279 0.0053 2062.83 -7613.55
 58% 0.65 0.27 0.28 0.43 0.12 0.40   5 13 0.0000 0.5408 P(5)=1.000  0.0279 0.0053 2034.96 -7603.65
 58% 0.65 0.27 0.28 0.43 0.12 0.40   5 13 0.0000 0.5402 P(5)=1.000  0.0279 0.0053 2054.76 -7601.50
 58% 0.65 0.27 0.28 0.43 0.12 0.40   5 13 0.0000 0.5396 P(5)=1.000  0.0279 0.0053 2067.61 -7605.51
 58% 0.65 0.27 0.28 0.43 0.12 0.40   5 13 0.0000 0.5390 P(5)=1.000  0.0279 0.0053 2055.37 -7600.75
 59% 0.65 0.27 0.28 0.43 0.12 0.40   5 13 0.0000 0.5390 P(5)=1.000  0.0279 0.0053 2068.38 -7605.45
 59% 0.65 0.27 0.28 0.43 0.12 0.40   5 13 0.0000 0.5384 P(5)=1.000  0.0279 0.0053 2051.53 -7603.28
 59% 0.65 0.27 0.28 0.43 0.12 0.40   5 13 0.0000 0.5389 P(5)=1.000  0.0279 0.0053 2037.31 -7592.80
 59% 0.65 0.27 0.28 0.43 0.12 0.40   5 13 0.0000 0.5394 P(5)=1.000  0.0279 0.0053 2040.81 -7612.26
 59% 0.65 0.27 0.28 0.43 0.12 0.40   5 13 0.0000 0.5399 P(5)=1.000  0.0279 0.0053 2036.42 -7606.41
 59% 0.65 0.27 0.28 0.43 0.12 0.40   5 13 0.0000 0.5404 P(5)=1.000  0.0279 0.0053 2053.15 -7591.11
 59% 0.65 0.27 0.28 0.43 0.12 0.40   5 13 0.0000 0.5404 P(5)=1.000  0.0279 0.0053 2037.75 -7617.11
 59% 0.65 0.27 0.28 0.43 0.12 0.40   5 13 0.0000 0.5398 P(5)=1.000  0.0279 0.0053 2039.24 -7615.65
 59% 0.65 0.27 0.28 0.43 0.12 0.40   5 13 0.0000 0.5398 P(5)=1.000  0.0279 0.0053 2054.35 -7617.65
 59% 0.65 0.27 0.28 0.43 0.12 0.40   5 13 0.0000 0.5398 P(5)=1.000  0.0279 0.0053 2058.21 -7615.70
 59% 0.65 0.27 0.28 0.43 0.12 0.40   5 13 0.0000 0.5403 P(5)=1.000  0.0279 0.0053 2053.11 -7601.86
 59% 0.65 0.27 0.28 0.43 0.12 0.40   5 13 0.0000 0.5397 P(5)=1.000  0.0279 0.0053 2047.86 -7599.69
 59% 0.65 0.27 0.28 0.43 0.12 0.40   5 13 0.0000 0.5402 P(5)=1.000  0.0279 0.0053 2027.59 -7591.33
 59% 0.65 0.27 0.28 0.43 0.12 0.40   5 13 0.0000 0.5396 P(5)=1.000  0.0279 0.0053 2008.11 -7595.29
 59% 0.65 0.27 0.28 0.43 0.12 0.40   5 13 0.0000 0.5402 P(5)=1.000  0.0278 0.0053 2026.13 -7600.41
 59% 0.65 0.27 0.28 0.43 0.12 0.40   5 13 0.0000 0.5402 P(5)=1.000  0.0278 0.0053 2085.59 -7600.33
 59% 0.65 0.27 0.28 0.43 0.12 0.40   5 13 0.0000 0.5407 P(5)=1.000  0.0278 0.0053 2094.87 -7612.36
 59% 0.65 0.27 0.28 0.43 0.12 0.40   5 13 0.0000 0.5407 P(5)=1.000  0.0278 0.0053 2102.23 -7609.09
 59% 0.65 0.27 0.28 0.43 0.12 0.40   5 13 0.0000 0.5412 P(5)=1.000  0.0278 0.0053 2090.21 -7603.53
 59% 0.65 0.27 0.28 0.43 0.12 0.40   5 13 0.0000 0.5412 P(5)=1.000  0.0278 0.0053 2093.43 -7618.29
 60% 0.65 0.27 0.28 0.43 0.12 0.40   5 13 0.0000 0.5412 P(5)=1.000  0.0278 0.0053 2099.12 -7610.26
 60% 0.65 0.27 0.28 0.43 0.12 0.40   5 13 0.0000 0.5417 P(5)=1.000  0.0278 0.0053 2094.58 -7614.76
 60% 0.65 0.27 0.28 0.43 0.12 0.40   5 13 0.0000 0.5422 P(5)=1.000  0.0278 0.0053 2091.52 -7618.12
 60% 0.65 0.27 0.28 0.43 0.12 0.40   5 13 0.0000 0.5427 P(5)=1.000  0.0278 0.0053 2076.09 -7612.39
 60% 0.65 0.27 0.28 0.43 0.12 0.40   5 13 0.0000 0.5432 P(5)=1.000  0.0278 0.0053 2060.50 -7625.11
 60% 0.65 0.27 0.28 0.43 0.12 0.40   5 13 0.0000 0.5426 P(5)=1.000  0.0278 0.0053 2043.88 -7624.61
 60% 0.65 0.27 0.28 0.43 0.12 0.40   5 13 0.0000 0.5420 P(5)=1.000  0.0278 0.0053 2053.13 -7629.43
 60% 0.65 0.27 0.28 0.43 0.12 0.40   5 13 0.0000 0.5425 P(5)=1.000  0.0278 0.0053 2068.41 -7607.62
 60% 0.65 0.27 0.28 0.43 0.12 0.40   5 13 0.0000 0.5430 P(5)=1.000  0.0278 0.0053 2075.67 -7609.20
 60% 0.65 0.27 0.28 0.43 0.12 0.40   5 13 0.0000 0.5435 P(5)=1.000  0.0278 0.0053 2074.33 -7627.48
 60% 0.65 0.27 0.28 0.43 0.12 0.40   5 13 0.0000 0.5440 P(5)=1.000  0.0278 0.0053 2082.39 -7628.76  2:00

 60% 0.65 0.27 0.28 0.43 0.12 0.40   5 13 0.0000 0.5440 P(5)=1.000  0.0278 0.0053 2080.60 -7623.50
 60% 0.65 0.27 0.28 0.43 0.12 0.40   5 13 0.0000 0.5445 P(5)=1.000  0.0278 0.0053 2089.52 -7613.08
 60% 0.65 0.27 0.28 0.43 0.12 0.40   5 13 0.0000 0.5450 P(5)=1.000  0.0278 0.0053 2076.67 -7614.65
 60% 0.65 0.27 0.28 0.43 0.12 0.40   5 13 0.0000 0.5455 P(5)=1.000  0.0278 0.0053 2052.31 -7609.89
 60% 0.65 0.27 0.28 0.43 0.12 0.40   5 13 0.0000 0.5459 P(5)=1.000  0.0278 0.0053 2059.79 -7601.64
 60% 0.65 0.27 0.28 0.43 0.12 0.40   5 13 0.0000 0.5464 P(5)=1.000  0.0278 0.0053 2071.31 -7612.43
 60% 0.65 0.27 0.28 0.43 0.12 0.40   5 13 0.0000 0.5458 P(5)=1.000  0.0278 0.0053 2065.68 -7605.17
 60% 0.65 0.27 0.28 0.43 0.12 0.40   5 13 0.0000 0.5453 P(5)=1.000  0.0278 0.0053 2072.65 -7606.92
 60% 0.65 0.27 0.28 0.43 0.12 0.40   5 13 0.0000 0.5457 P(5)=1.000  0.0278 0.0053 2071.46 -7604.27
 61% 0.65 0.27 0.28 0.43 0.12 0.40   5 13 0.0000 0.5462 P(5)=1.000  0.0278 0.0053 2062.46 -7610.43
 61% 0.65 0.27 0.28 0.43 0.12 0.40   5 13 0.0000 0.5456 P(5)=1.000  0.0278 0.0053 2066.12 -7616.86
 61% 0.65 0.27 0.28 0.43 0.12 0.40   5 13 0.0000 0.5451 P(5)=1.000  0.0278 0.0053 2055.36 -7602.31
 61% 0.65 0.27 0.28 0.43 0.12 0.40   5 13 0.0000 0.5456 P(5)=1.000  0.0278 0.0053 2079.13 -7605.95
 61% 0.65 0.27 0.28 0.43 0.12 0.40   5 13 0.0000 0.5460 P(5)=1.000  0.0277 0.0053 2085.83 -7623.69
 61% 0.65 0.27 0.28 0.43 0.12 0.40   5 13 0.0000 0.5465 P(5)=1.000  0.0277 0.0053 2066.56 -7611.72
 61% 0.65 0.27 0.28 0.43 0.12 0.40   5 13 0.0000 0.5470 P(5)=1.000  0.0277 0.0053 2060.63 -7613.04
 61% 0.65 0.27 0.28 0.43 0.12 0.40   5 13 0.0000 0.5464 P(5)=1.000  0.0277 0.0053 2050.74 -7616.99
 61% 0.65 0.27 0.28 0.43 0.12 0.40   5 13 0.0000 0.5469 P(5)=1.000  0.0277 0.0053 2044.97 -7621.08
 61% 0.65 0.27 0.28 0.43 0.12 0.40   5 13 0.0000 0.5474 P(5)=1.000  0.0277 0.0053 2029.94 -7622.57
 61% 0.65 0.27 0.28 0.43 0.12 0.40   5 13 0.0000 0.5479 P(5)=1.000  0.0277 0.0053 2038.53 -7622.58
 61% 0.65 0.27 0.28 0.43 0.12 0.40   5 13 0.0000 0.5484 P(5)=1.000  0.0277 0.0053 2109.46 -7620.35
 61% 0.65 0.27 0.28 0.43 0.12 0.40   5 13 0.0000 0.5488 P(5)=1.000  0.0277 0.0053 2035.38 -7607.58
 61% 0.65 0.27 0.28 0.43 0.12 0.40   5 13 0.0000 0.5493 P(5)=1.000  0.0277 0.0053 2040.33 -7599.83
 61% 0.65 0.27 0.28 0.43 0.12 0.40   5 13 0.0000 0.5498 P(5)=1.000  0.0277 0.0053 2046.24 -7601.85
 61% 0.65 0.27 0.28 0.43 0.12 0.40   5 13 0.0000 0.5503 P(5)=1.000  0.0277 0.0053 2041.75 -7626.24
 61% 0.65 0.27 0.28 0.43 0.12 0.40   5 13 0.0000 0.5503 P(5)=1.000  0.0277 0.0053 2051.38 -7612.24
 61% 0.65 0.27 0.28 0.43 0.12 0.40   5 13 0.0000 0.5503 P(5)=1.000  0.0277 0.0053 2036.87 -7621.82
 61% 0.65 0.27 0.28 0.43 0.12 0.40   5 13 0.0000 0.5507 P(5)=1.000  0.0277 0.0054 2022.57 -7608.84
 61% 0.65 0.27 0.28 0.43 0.12 0.40   5 13 0.0000 0.5502 P(5)=1.000  0.0277 0.0054 2041.91 -7617.08
 62% 0.65 0.27 0.28 0.43 0.12 0.40   5 13 0.0000 0.5506 P(5)=1.000  0.0277 0.0054 2055.96 -7613.50
 62% 0.65 0.27 0.28 0.43 0.12 0.40   5 13 0.0000 0.5511 P(5)=1.000  0.0277 0.0054 2063.75 -7626.81
 62% 0.65 0.27 0.28 0.43 0.12 0.40   5 13 0.0000 0.5505 P(5)=1.000  0.0277 0.0054 2069.62 -7611.48
 62% 0.65 0.27 0.28 0.43 0.12 0.40   5 13 0.0000 0.5510 P(5)=1.000  0.0277 0.0054 2043.88 -7617.15
 62% 0.65 0.27 0.28 0.43 0.12 0.40   5 13 0.0000 0.5510 P(5)=1.000  0.0277 0.0054 2041.32 -7625.13
 62% 0.65 0.27 0.28 0.43 0.12 0.40   5 13 0.0000 0.5510 P(5)=1.000  0.0277 0.0054 2042.16 -7624.30
 62% 0.65 0.27 0.28 0.43 0.12 0.40   5 13 0.0000 0.5510 P(5)=1.000  0.0277 0.0054 2050.69 -7622.39
 62% 0.65 0.27 0.28 0.43 0.12 0.40   5 13 0.0000 0.5510 P(5)=1.000  0.0277 0.0054 2042.99 -7613.75
 62% 0.65 0.27 0.28 0.43 0.12 0.40   5 13 0.0000 0.5504 P(5)=1.000  0.0277 0.0054 2026.49 -7610.40
 62% 0.65 0.27 0.28 0.44 0.12 0.40   5 13 0.0000 0.5498 P(5)=1.000  0.0277 0.0054 2037.07 -7622.50
 62% 0.65 0.27 0.28 0.44 0.12 0.40   5 13 0.0000 0.5493 P(5)=1.000  0.0277 0.0054 2040.53 -7616.47
 62% 0.65 0.27 0.28 0.44 0.12 0.40   5 13 0.0000 0.5487 P(5)=1.000  0.0277 0.0054 2061.23 -7614.77
 62% 0.65 0.27 0.28 0.44 0.12 0.40   5 13 0.0000 0.5487 P(5)=1.000  0.0277 0.0054 2040.60 -7617.80
 62% 0.65 0.27 0.28 0.44 0.12 0.40   5 13 0.0000 0.5492 P(5)=1.000  0.0277 0.0054 2048.30 -7616.08
 62% 0.65 0.27 0.28 0.44 0.12 0.40   5 13 0.0000 0.5492 P(5)=1.000  0.0277 0.0054 2072.34 -7601.34
 62% 0.65 0.27 0.28 0.44 0.12 0.40   5 13 0.0000 0.5496 P(5)=1.000  0.0277 0.0054 2071.58 -7601.74
 62% 0.65 0.27 0.28 0.44 0.12 0.40   5 13 0.0000 0.5496 P(5)=1.000  0.0277 0.0054 2044.94 -7620.61
 62% 0.65 0.27 0.28 0.44 0.12 0.40   5 13 0.0000 0.5491 P(5)=1.000  0.0277 0.0054 2055.52 -7618.12
 62% 0.65 0.27 0.28 0.44 0.12 0.40   5 13 0.0000 0.5495 P(5)=1.000  0.0277 0.0054 2003.27 -7609.56
 62% 0.65 0.27 0.28 0.44 0.12 0.40   5 13 0.0000 0.5500 P(5)=1.000  0.0277 0.0054 1994.95 -7610.53
 63% 0.65 0.27 0.28 0.44 0.12 0.40   5 13 0.0000 0.5505 P(5)=1.000  0.0277 0.0054 1999.66 -7618.94
 63% 0.65 0.27 0.28 0.44 0.12 0.40   5 13 0.0000 0.5509 P(5)=1.000  0.0277 0.0054 1965.87 -7605.53
 63% 0.65 0.27 0.28 0.44 0.12 0.40   5 13 0.0000 0.5514 P(5)=1.000  0.0277 0.0054 1979.86 -7605.61
 63% 0.65 0.27 0.28 0.44 0.12 0.40   5 13 0.0000 0.5519 P(5)=1.000  0.0277 0.0054 2012.81 -7624.51
 63% 0.65 0.27 0.28 0.44 0.12 0.40   5 13 0.0000 0.5523 P(5)=1.000  0.0277 0.0054 2038.71 -7616.03
 63% 0.65 0.27 0.28 0.44 0.12 0.40   5 13 0.0000 0.5518 P(5)=1.000  0.0277 0.0054 2008.97 -7625.07
 63% 0.65 0.27 0.28 0.44 0.12 0.40   5 13 0.0000 0.5518 P(5)=1.000  0.0277 0.0054 2020.49 -7617.25
 63% 0.65 0.27 0.28 0.44 0.12 0.40   5 13 0.0000 0.5518 P(5)=1.000  0.0277 0.0054 2006.29 -7615.61
 63% 0.65 0.27 0.28 0.44 0.12 0.40   5 13 0.0000 0.5512 P(5)=1.000  0.0277 0.0054 1977.44 -7628.10
 63% 0.65 0.27 0.28 0.44 0.12 0.40   5 13 0.0000 0.5512 P(5)=1.000  0.0277 0.0054 1980.29 -7619.43
 63% 0.65 0.27 0.28 0.44 0.12 0.40   5 13 0.0000 0.5506 P(5)=1.000  0.0277 0.0054 1995.96 -7622.84
 63% 0.65 0.27 0.28 0.44 0.12 0.40   5 13 0.0000 0.5511 P(5)=1.000  0.0277 0.0054 1978.88 -7612.90
 63% 0.65 0.27 0.28 0.44 0.12 0.40   5 13 0.0000 0.5515 P(5)=1.000  0.0277 0.0054 1978.82 -7620.91
 63% 0.65 0.27 0.28 0.44 0.12 0.40   5 13 0.0000 0.5510 P(5)=1.000  0.0277 0.0054 1954.24 -7624.12
 63% 0.65 0.27 0.28 0.44 0.12 0.40   5 13 0.0000 0.5504 P(5)=1.000  0.0277 0.0054 1965.30 -7620.42
 63% 0.65 0.27 0.28 0.44 0.12 0.40   5 13 0.0000 0.5498 P(5)=1.000  0.0277 0.0054 1975.51 -7614.45
 63% 0.65 0.27 0.28 0.44 0.12 0.40   5 13 0.0000 0.5503 P(5)=1.000  0.0277 0.0054 1979.93 -7614.79
 63% 0.65 0.27 0.28 0.44 0.12 0.40   5 13 0.0000 0.5508 P(5)=1.000  0.0276 0.0054 2002.96 -7618.36
 63% 0.65 0.27 0.28 0.44 0.12 0.40   5 13 0.0000 0.5512 P(5)=1.000  0.0276 0.0054 2028.51 -7617.15
 63% 0.65 0.27 0.28 0.44 0.12 0.40   5 13 0.0000 0.5517 P(5)=1.000  0.0276 0.0054 2043.14 -7617.82
 64% 0.65 0.27 0.28 0.44 0.12 0.40   5 13 0.0000 0.5521 P(5)=1.000  0.0276 0.0054 2019.96 -7612.24
 64% 0.65 0.27 0.28 0.44 0.12 0.40   5 13 0.0000 0.5521 P(5)=1.000  0.0276 0.0054 2023.15 -7619.54
 64% 0.65 0.27 0.28 0.44 0.12 0.40   5 13 0.0000 0.5526 P(5)=1.000  0.0276 0.0054 2019.28 -7610.72
 64% 0.65 0.27 0.28 0.44 0.12 0.40   5 13 0.0000 0.5531 P(5)=1.000  0.0276 0.0054 2008.78 -7598.04
 64% 0.65 0.27 0.28 0.44 0.12 0.40   5 13 0.0000 0.5535 P(5)=1.000  0.0276 0.0054 2026.80 -7626.74
 64% 0.65 0.27 0.28 0.44 0.12 0.40   5 13 0.0000 0.5540 P(5)=1.000  0.0276 0.0054 2043.30 -7644.52
 64% 0.65 0.27 0.28 0.44 0.12 0.40   5 13 0.0000 0.5534 P(5)=1.000  0.0276 0.0054 2025.08 -7621.04
 64% 0.65 0.27 0.28 0.44 0.12 0.40   5 13 0.0000 0.5528 P(5)=1.000  0.0276 0.0054 2057.57 -7623.76
 64% 0.65 0.27 0.28 0.44 0.12 0.40   5 13 0.0000 0.5533 P(5)=1.000  0.0276 0.0054 2037.12 -7614.94
 64% 0.65 0.27 0.28 0.44 0.12 0.40   5 13 0.0000 0.5538 P(5)=1.000  0.0276 0.0054 2030.74 -7607.74
 64% 0.65 0.27 0.28 0.44 0.12 0.40   5 13 0.0000 0.5542 P(5)=1.000  0.0276 0.0054 2033.27 -7626.59
 64% 0.65 0.27 0.28 0.44 0.12 0.40   5 13 0.0000 0.5547 P(5)=1.000  0.0276 0.0054 2031.28 -7613.09
 64% 0.65 0.27 0.28 0.44 0.12 0.40   5 13 0.0000 0.5551 P(5)=1.000  0.0276 0.0054 2043.80 -7619.33
 64% 0.65 0.27 0.28 0.44 0.12 0.40   5 13 0.0000 0.5551 P(5)=1.000  0.0276 0.0055 2031.34 -7626.68
 64% 0.65 0.27 0.28 0.44 0.12 0.40   5 13 0.0000 0.5551 P(5)=1.000  0.0276 0.0055 2051.10 -7634.61
 64% 0.65 0.27 0.28 0.44 0.12 0.40   5 13 0.0000 0.5556 P(5)=1.000  0.0276 0.0055 2071.66 -7612.75
 64% 0.65 0.27 0.28 0.44 0.12 0.40   5 13 0.0000 0.5560 P(5)=1.000  0.0276 0.0055 2088.23 -7618.16
 64% 0.65 0.27 0.28 0.44 0.12 0.40   5 13 0.0000 0.5565 P(5)=1.000  0.0276 0.0055 2078.65 -7621.36
 64% 0.65 0.27 0.28 0.44 0.12 0.40   5 13 0.0000 0.5569 P(5)=1.000  0.0276 0.0055 2075.38 -7610.01
 64% 0.65 0.27 0.28 0.44 0.12 0.40   5 13 0.0000 0.5573 P(5)=1.000  0.0276 0.0055 2081.24 -7616.46
 65% 0.65 0.27 0.28 0.44 0.12 0.40   5 13 0.0000 0.5578 P(5)=1.000  0.0276 0.0055 2103.91 -7611.21
 65% 0.65 0.27 0.28 0.44 0.12 0.40   5 13 0.0000 0.5582 P(5)=1.000  0.0276 0.0055 2091.05 -7601.49
 65% 0.65 0.27 0.28 0.44 0.12 0.40   5 13 0.0000 0.5587 P(5)=1.000  0.0276 0.0055 2094.58 -7604.46
 65% 0.65 0.27 0.28 0.44 0.12 0.40   5 13 0.0000 0.5591 P(5)=1.000  0.0276 0.0055 2100.12 -7602.16
 65% 0.65 0.27 0.28 0.44 0.12 0.40   5 13 0.0000 0.5596 P(5)=1.000  0.0276 0.0055 2099.27 -7604.61
 65% 0.65 0.27 0.28 0.44 0.12 0.40   5 13 0.0000 0.5590 P(5)=1.000  0.0276 0.0055 2103.37 -7600.39
 65% 0.65 0.27 0.28 0.44 0.12 0.40   5 13 0.0000 0.5594 P(5)=1.000  0.0276 0.0055 2093.97 -7611.74
 65% 0.65 0.27 0.28 0.44 0.12 0.40   5 13 0.0000 0.5599 P(5)=1.000  0.0276 0.0055 2086.80 -7611.72
 65% 0.65 0.27 0.28 0.44 0.12 0.40   5 13 0.0000 0.5593 P(5)=1.000  0.0276 0.0055 2080.19 -7605.47
 65% 0.65 0.27 0.28 0.44 0.12 0.40   5 13 0.0000 0.5588 P(5)=1.000  0.0276 0.0055 2084.56 -7611.95
 65% 0.65 0.27 0.28 0.44 0.12 0.40   5 13 0.0000 0.5592 P(5)=1.000  0.0276 0.0055 2061.77 -7611.38  2:09

 65% 0.65 0.27 0.28 0.44 0.12 0.40   5 13 0.0000 0.5586 P(5)=1.000  0.0276 0.0055 2072.56 -7615.65
 65% 0.65 0.27 0.28 0.44 0.12 0.40   5 13 0.0000 0.5591 P(5)=1.000  0.0276 0.0055 2088.85 -7605.52
 65% 0.65 0.27 0.28 0.44 0.12 0.40   5 13 0.0000 0.5585 P(5)=1.000  0.0276 0.0055 2092.27 -7613.44
 65% 0.65 0.27 0.28 0.44 0.12 0.40   5 13 0.0000 0.5580 P(5)=1.000  0.0276 0.0055 2083.70 -7616.32
 65% 0.65 0.27 0.28 0.44 0.11 0.40   5 13 0.0000 0.5574 P(5)=1.000  0.0276 0.0055 2099.68 -7614.37
 65% 0.65 0.27 0.28 0.44 0.11 0.40   5 13 0.0000 0.5569 P(5)=1.000  0.0276 0.0055 2098.64 -7616.92
 65% 0.65 0.27 0.28 0.44 0.11 0.40   5 13 0.0000 0.5573 P(5)=1.000  0.0276 0.0055 2088.38 -7612.49
 65% 0.65 0.27 0.28 0.44 0.11 0.40   5 13 0.0000 0.5568 P(5)=1.000  0.0276 0.0055 2099.93 -7609.27
 65% 0.65 0.27 0.28 0.44 0.11 0.40   5 13 0.0000 0.5572 P(5)=1.000  0.0276 0.0055 2117.95 -7610.28
 66% 0.65 0.27 0.28 0.44 0.11 0.40   5 13 0.0000 0.5567 P(5)=1.000  0.0276 0.0055 2114.96 -7609.39
 66% 0.65 0.27 0.28 0.44 0.11 0.40   5 13 0.0000 0.5571 P(5)=1.000  0.0276 0.0055 2132.22 -7619.22
 66% 0.65 0.27 0.28 0.44 0.11 0.40   5 13 0.0000 0.5565 P(5)=1.000  0.0275 0.0055 2121.64 -7632.57
 66% 0.65 0.27 0.28 0.44 0.11 0.40   5 13 0.0000 0.5560 P(5)=1.000  0.0275 0.0055 2128.26 -7642.57
 66% 0.65 0.27 0.28 0.44 0.11 0.40   5 13 0.0000 0.5564 P(5)=1.000  0.0275 0.0055 2135.52 -7624.73
 66% 0.65 0.27 0.28 0.44 0.11 0.40   5 13 0.0000 0.5569 P(5)=1.000  0.0275 0.0055 2121.47 -7613.22
 66% 0.65 0.27 0.28 0.44 0.11 0.40   5 13 0.0000 0.5573 P(5)=1.000  0.0275 0.0055 2117.30 -7608.48
 66% 0.65 0.27 0.28 0.44 0.11 0.40   5 13 0.0000 0.5568 P(5)=1.000  0.0275 0.0055 2131.47 -7614.73
 66% 0.65 0.27 0.28 0.44 0.11 0.40   5 13 0.0000 0.5562 P(5)=1.000  0.0275 0.0055 2127.22 -7604.22
 66% 0.65 0.27 0.28 0.44 0.11 0.40   5 13 0.0000 0.5557 P(5)=1.000  0.0275 0.0055 2151.40 -7614.36
 66% 0.65 0.27 0.28 0.44 0.11 0.40   5 13 0.0000 0.5561 P(5)=1.000  0.0275 0.0055 2134.93 -7617.14
 66% 0.65 0.27 0.28 0.44 0.11 0.40   5 13 0.0000 0.5565 P(5)=1.000  0.0275 0.0055 2126.02 -7613.54
 66% 0.65 0.27 0.28 0.44 0.11 0.40   5 13 0.0000 0.5560 P(5)=1.000  0.0275 0.0055 2119.36 -7603.04
 66% 0.65 0.27 0.28 0.44 0.11 0.40   5 13 0.0000 0.5564 P(5)=1.000  0.0275 0.0055 2112.79 -7608.99
 66% 0.65 0.27 0.28 0.44 0.11 0.40   5 13 0.0000 0.5569 P(5)=1.000  0.0275 0.0055 2103.58 -7621.23
 66% 0.65 0.27 0.28 0.44 0.11 0.40   5 13 0.0000 0.5569 P(5)=1.000  0.0275 0.0055 2116.49 -7623.33
 66% 0.65 0.27 0.28 0.44 0.11 0.40   5 13 0.0000 0.5569 P(5)=1.000  0.0275 0.0055 2118.67 -7612.94
 66% 0.65 0.27 0.28 0.44 0.11 0.40   5 13 0.0000 0.5573 P(5)=1.000  0.0275 0.0055 2118.29 -7607.73
 66% 0.65 0.27 0.28 0.44 0.11 0.40   5 13 0.0000 0.5577 P(5)=1.000  0.0275 0.0055 2141.67 -7602.04
 66% 0.65 0.27 0.28 0.44 0.11 0.40   5 13 0.0000 0.5572 P(5)=1.000  0.0275 0.0055 2130.21 -7617.87
 67% 0.65 0.27 0.28 0.44 0.11 0.40   5 13 0.0000 0.5576 P(5)=1.000  0.0275 0.0055 2120.25 -7604.89
 67% 0.65 0.27 0.28 0.44 0.11 0.40   5 13 0.0000 0.5580 P(5)=1.000  0.0275 0.0055 2114.25 -7614.56
 67% 0.65 0.27 0.28 0.44 0.11 0.40   5 13 0.0000 0.5575 P(5)=1.000  0.0275 0.0055 2114.15 -7611.73
 67% 0.65 0.27 0.28 0.44 0.11 0.40   5 13 0.0000 0.5569 P(5)=1.000  0.0275 0.0055 2124.26 -7612.97
 67% 0.65 0.27 0.28 0.44 0.11 0.40   5 13 0.0000 0.5574 P(5)=1.000  0.0275 0.0055 2128.49 -7609.35
 67% 0.65 0.27 0.28 0.44 0.11 0.40   5 13 0.0000 0.5568 P(5)=1.000  0.0275 0.0055 2119.29 -7603.69
 67% 0.65 0.27 0.28 0.44 0.11 0.40   5 13 0.0000 0.5573 P(5)=1.000  0.0275 0.0055 2129.71 -7613.15
 67% 0.65 0.27 0.28 0.44 0.11 0.40   5 13 0.0000 0.5567 P(5)=1.000  0.0275 0.0055 2123.42 -7609.01
 67% 0.65 0.27 0.28 0.44 0.11 0.40   5 13 0.0000 0.5572 P(5)=1.000  0.0275 0.0055 2125.67 -7623.69
 67% 0.65 0.27 0.28 0.44 0.11 0.40   5 13 0.0000 0.5572 P(5)=1.000  0.0275 0.0055 2131.49 -7632.22
 67% 0.65 0.27 0.28 0.44 0.11 0.40   5 13 0.0000 0.5566 P(5)=1.000  0.0275 0.0055 2147.90 -7637.29
 67% 0.65 0.27 0.28 0.44 0.11 0.40   5 13 0.0000 0.5566 P(5)=1.000  0.0275 0.0055 2155.99 -7641.69
 67% 0.65 0.27 0.28 0.44 0.11 0.40   5 13 0.0000 0.5561 P(5)=1.000  0.0275 0.0055 2162.37 -7628.23
 67% 0.65 0.27 0.28 0.44 0.11 0.40   5 13 0.0000 0.5561 P(5)=1.000  0.0275 0.0055 2152.57 -7633.57
 67% 0.65 0.27 0.28 0.44 0.11 0.40   5 13 0.0000 0.5565 P(5)=1.000  0.0275 0.0055 2144.36 -7632.66
 67% 0.65 0.27 0.28 0.44 0.11 0.40   5 13 0.0000 0.5560 P(5)=1.000  0.0274 0.0056 2149.64 -7635.72
 67% 0.65 0.27 0.28 0.44 0.11 0.40   5 13 0.0000 0.5564 P(5)=1.000  0.0274 0.0056 2165.66 -7623.83
 67% 0.65 0.27 0.28 0.44 0.11 0.40   5 13 0.0000 0.5559 P(5)=1.000  0.0274 0.0056 2107.04 -7615.21
 67% 0.65 0.27 0.28 0.44 0.11 0.40   5 13 0.0000 0.5563 P(5)=1.000  0.0274 0.0056 2127.42 -7613.97
 67% 0.65 0.27 0.28 0.44 0.11 0.40   5 13 0.0000 0.5558 P(5)=1.000  0.0274 0.0056 2132.43 -7625.44
 68% 0.65 0.27 0.28 0.44 0.11 0.40   5 13 0.0000 0.5562 P(5)=1.000  0.0274 0.0056 2128.40 -7634.62
 68% 0.65 0.27 0.28 0.44 0.11 0.40   5 13 0.0000 0.5566 P(5)=1.000  0.0274 0.0056 2134.85 -7624.21
 68% 0.65 0.27 0.28 0.44 0.11 0.40   5 13 0.0000 0.5561 P(5)=1.000  0.0274 0.0056 2129.14 -7630.34
 68% 0.65 0.27 0.28 0.44 0.11 0.40   5 13 0.0000 0.5556 P(5)=1.000  0.0274 0.0056 2130.53 -7614.72
 68% 0.65 0.27 0.28 0.44 0.11 0.40   5 13 0.0000 0.5550 P(5)=1.000  0.0274 0.0056 2112.93 -7608.33
 68% 0.65 0.27 0.28 0.44 0.11 0.40   5 13 0.0000 0.5555 P(5)=1.000  0.0274 0.0056 2122.57 -7615.53
 68% 0.65 0.27 0.28 0.44 0.11 0.40   5 13 0.0000 0.5559 P(5)=1.000  0.0274 0.0056 2104.82 -7621.64
 68% 0.65 0.27 0.28 0.44 0.11 0.40   5 13 0.0000 0.5563 P(5)=1.000  0.0274 0.0056 2097.88 -7630.71
 68% 0.65 0.27 0.28 0.44 0.11 0.40   5 13 0.0000 0.5567 P(5)=1.000  0.0274 0.0056 2084.57 -7628.34
 68% 0.65 0.27 0.28 0.44 0.11 0.40   5 13 0.0000 0.5562 P(5)=1.000  0.0274 0.0056 2090.03 -7619.24
 68% 0.65 0.27 0.28 0.44 0.11 0.40   5 13 0.0000 0.5557 P(5)=1.000  0.0274 0.0056 2092.03 -7626.08
 68% 0.65 0.27 0.28 0.44 0.11 0.40   5 13 0.0000 0.5561 P(5)=1.000  0.0274 0.0056 2091.92 -7614.72
 68% 0.65 0.27 0.28 0.44 0.11 0.40   5 13 0.0000 0.5565 P(5)=1.000  0.0274 0.0056 2125.04 -7616.38
 68% 0.65 0.27 0.28 0.44 0.11 0.40   5 13 0.0000 0.5560 P(5)=1.000  0.0274 0.0056 2094.75 -7612.59
 68% 0.65 0.27 0.28 0.44 0.11 0.40   5 13 0.0000 0.5564 P(5)=1.000  0.0274 0.0056 2091.84 -7606.66
 68% 0.65 0.27 0.28 0.44 0.11 0.40   5 13 0.0000 0.5559 P(5)=1.000  0.0274 0.0056 2091.49 -7614.58
 68% 0.65 0.27 0.28 0.44 0.11 0.40   5 13 0.0000 0.5559 P(5)=1.000  0.0274 0.0056 2079.40 -7608.25
 68% 0.65 0.27 0.28 0.44 0.11 0.40   5 13 0.0000 0.5559 P(5)=1.000  0.0274 0.0056 2081.91 -7605.88
 68% 0.65 0.27 0.28 0.44 0.11 0.40   5 13 0.0000 0.5559 P(5)=1.000  0.0274 0.0056 2095.05 -7621.88
 68% 0.65 0.27 0.28 0.44 0.11 0.40   5 13 0.0000 0.5553 P(5)=1.000  0.0274 0.0056 2107.99 -7617.89
 69% 0.65 0.27 0.28 0.44 0.11 0.40   5 13 0.0000 0.5553 P(5)=1.000  0.0274 0.0056 2099.31 -7618.84
 69% 0.65 0.27 0.28 0.44 0.11 0.40   5 13 0.0000 0.5558 P(5)=1.000  0.0274 0.0056 2091.37 -7607.46
 69% 0.65 0.27 0.28 0.44 0.11 0.40   5 13 0.0000 0.5562 P(5)=1.000  0.0274 0.0056 2083.64 -7616.05
 69% 0.65 0.27 0.28 0.44 0.11 0.40   5 13 0.0000 0.5566 P(5)=1.000  0.0274 0.0056 2059.23 -7611.62
 69% 0.65 0.27 0.28 0.44 0.11 0.40   5 13 0.0000 0.5570 P(5)=1.000  0.0274 0.0056 2071.39 -7628.20
 69% 0.65 0.27 0.28 0.44 0.11 0.40   5 13 0.0000 0.5574 P(5)=1.000  0.0274 0.0056 2059.81 -7625.26
 69% 0.65 0.27 0.28 0.44 0.11 0.40   5 13 0.0000 0.5569 P(5)=1.000  0.0274 0.0056 2057.10 -7624.71
 69% 0.65 0.27 0.28 0.44 0.11 0.40   5 13 0.0000 0.5573 P(5)=1.000  0.0274 0.0056 2036.31 -7622.48
 69% 0.65 0.27 0.28 0.44 0.11 0.40   5 13 0.0000 0.5577 P(5)=1.000  0.0274 0.0056 2035.82 -7618.57
 69% 0.65 0.27 0.28 0.44 0.11 0.40   5 13 0.0000 0.5572 P(5)=1.000  0.0273 0.0056 2054.54 -7610.40
 69% 0.65 0.27 0.28 0.44 0.11 0.40   5 13 0.0000 0.5576 P(5)=1.000  0.0273 0.0056 2062.60 -7606.87
 69% 0.65 0.27 0.28 0.44 0.11 0.40   5 13 0.0000 0.5576 P(5)=1.000  0.0273 0.0056 2084.72 -7613.22
 69% 0.65 0.27 0.28 0.44 0.11 0.40   5 13 0.0000 0.5576 P(5)=1.000  0.0273 0.0056 2071.02 -7624.79
 69% 0.65 0.27 0.28 0.44 0.11 0.40   5 13 0.0000 0.5571 P(5)=1.000  0.0273 0.0056 2072.66 -7620.51
 69% 0.65 0.27 0.28 0.44 0.11 0.40   5 13 0.0000 0.5566 P(5)=1.000  0.0273 0.0056 2075.65 -7620.39
 69% 0.65 0.27 0.28 0.44 0.11 0.40   5 13 0.0000 0.5570 P(5)=1.000  0.0273 0.0056 2100.36 -7627.54
 69% 0.65 0.27 0.28 0.44 0.11 0.40   5 13 0.0000 0.5565 P(5)=1.000  0.0273 0.0056 2075.70 -7621.84
 69% 0.65 0.27 0.28 0.44 0.11 0.40   5 13 0.0000 0.5560 P(5)=1.000  0.0273 0.0056 2102.65 -7614.43
 69% 0.65 0.27 0.28 0.44 0.11 0.40   5 13 0.0000 0.5555 P(5)=1.000  0.0273 0.0056 2102.96 -7624.57
 69% 0.65 0.27 0.28 0.44 0.11 0.40   5 13 0.0000 0.5549 P(5)=1.000  0.0273 0.0056 2103.34 -7602.66
 70% 0.65 0.27 0.28 0.44 0.11 0.40   5 13 0.0000 0.5544 P(5)=1.000  0.0273 0.0056 2092.80 -7613.81
 70% 0.65 0.27 0.28 0.44 0.11 0.40   5 13 0.0000 0.5539 P(5)=1.000  0.0273 0.0056 2067.51 -7616.17
 70% 0.65 0.27 0.28 0.44 0.11 0.40   5 13 0.0000 0.5534 P(5)=1.000  0.0273 0.0056 2081.92 -7615.02
 70% 0.65 0.27 0.28 0.44 0.11 0.40   5 13 0.0000 0.5529 P(5)=1.000  0.0273 0.0056 2095.76 -7610.71
 70% 0.65 0.27 0.28 0.44 0.11 0.40   5 13 0.0000 0.5533 P(5)=1.000  0.0273 0.0056 2123.38 -7608.10
 70% 0.65 0.27 0.28 0.44 0.11 0.40   5 13 0.0000 0.5537 P(5)=1.000  0.0273 0.0056 2138.86 -7605.59
 70% 0.65 0.27 0.28 0.44 0.11 0.40   5 13 0.0000 0.5532 P(5)=1.000  0.0273 0.0056 2119.84 -7622.53
 70% 0.65 0.27 0.28 0.44 0.11 0.40   5 13 0.0000 0.5527 P(5)=1.000  0.0273 0.0056 2098.06 -7606.94
 70% 0.65 0.27 0.28 0.44 0.11 0.40   5 13 0.0000 0.5531 P(5)=1.000  0.0273 0.0056 2075.08 -7617.87
 70% 0.65 0.27 0.28 0.44 0.11 0.40   5 13 0.0000 0.5526 P(5)=1.000  0.0273 0.0056 2067.26 -7616.63
 70% 0.65 0.27 0.28 0.44 0.11 0.40   5 13 0.0000 0.5526 P(5)=1.000  0.0273 0.0057 2073.55 -7619.96  2:18

 70% 0.65 0.27 0.28 0.44 0.11 0.40   5 13 0.0000 0.5526 P(5)=1.000  0.0273 0.0057 2070.94 -7611.48
 70% 0.65 0.27 0.28 0.44 0.11 0.40   5 13 0.0000 0.5521 P(5)=1.000  0.0273 0.0057 2072.06 -7631.48
 70% 0.65 0.27 0.28 0.44 0.11 0.40   5 13 0.0000 0.5521 P(5)=1.000  0.0272 0.0057 2083.04 -7606.64
 70% 0.65 0.27 0.28 0.44 0.11 0.40   5 13 0.0000 0.5521 P(5)=1.000  0.0272 0.0057 2077.29 -7605.60
 70% 0.65 0.27 0.28 0.44 0.11 0.40   5 13 0.0000 0.5525 P(5)=1.000  0.0272 0.0057 2079.41 -7617.01
 70% 0.65 0.27 0.28 0.44 0.11 0.40   5 13 0.0000 0.5525 P(5)=1.000  0.0272 0.0057 2097.19 -7621.63
 70% 0.65 0.27 0.28 0.44 0.11 0.40   5 13 0.0000 0.5525 P(5)=1.000  0.0272 0.0057 2084.07 -7611.24
 70% 0.65 0.27 0.28 0.44 0.11 0.40   5 13 0.0000 0.5529 P(5)=1.000  0.0272 0.0057 2076.09 -7619.18
 70% 0.65 0.27 0.28 0.44 0.11 0.40   5 13 0.0000 0.5533 P(5)=1.000  0.0272 0.0057 2072.51 -7606.30
 71% 0.65 0.27 0.28 0.45 0.11 0.40   5 13 0.0000 0.5528 P(5)=1.000  0.0272 0.0057 2075.01 -7607.43
 71% 0.65 0.27 0.28 0.45 0.11 0.40   5 13 0.0000 0.5523 P(5)=1.000  0.0272 0.0057 2058.58 -7614.96
 71% 0.65 0.27 0.28 0.45 0.11 0.40   5 13 0.0000 0.5518 P(5)=1.000  0.0272 0.0057 2072.71 -7612.74
 71% 0.65 0.27 0.28 0.44 0.11 0.40   5 13 0.0000 0.5518 P(5)=1.000  0.0272 0.0057 2065.99 -7614.60
 71% 0.65 0.27 0.28 0.45 0.11 0.40   5 13 0.0000 0.5513 P(5)=1.000  0.0272 0.0057 2068.93 -7613.83
 71% 0.65 0.27 0.28 0.45 0.11 0.40   5 13 0.0000 0.5517 P(5)=1.000  0.0272 0.0057 2083.80 -7614.77
 71% 0.65 0.27 0.28 0.44 0.11 0.40   5 13 0.0000 0.5521 P(5)=1.000  0.0272 0.0057 2077.45 -7621.05
 71% 0.65 0.27 0.28 0.44 0.11 0.40   5 13 0.0000 0.5525 P(5)=1.000  0.0272 0.0057 2089.06 -7620.94
 71% 0.65 0.27 0.28 0.44 0.11 0.40   5 13 0.0000 0.5525 P(5)=1.000  0.0272 0.0057 2077.93 -7624.30
 71% 0.65 0.27 0.28 0.45 0.11 0.40   5 13 0.0000 0.5520 P(5)=1.000  0.0272 0.0057 2089.29 -7616.95
 71% 0.65 0.27 0.28 0.45 0.11 0.40   5 13 0.0000 0.5520 P(5)=1.000  0.0272 0.0057 2069.16 -7612.05
 71% 0.65 0.27 0.28 0.45 0.11 0.40   5 13 0.0000 0.5524 P(5)=1.000  0.0272 0.0057 2050.91 -7605.30
 71% 0.65 0.27 0.28 0.45 0.11 0.40   5 13 0.0000 0.5524 P(5)=1.000  0.0272 0.0057 2082.44 -7599.05
 71% 0.65 0.27 0.28 0.45 0.11 0.40   5 13 0.0000 0.5524 P(5)=1.000  0.0272 0.0057 2071.88 -7599.71
 71% 0.65 0.27 0.28 0.45 0.11 0.40   5 13 0.0000 0.5519 P(5)=1.000  0.0272 0.0057 2087.62 -7597.00
 71% 0.65 0.27 0.28 0.45 0.11 0.40   5 13 0.0000 0.5514 P(5)=1.000  0.0271 0.0057 2090.68 -7608.78
 71% 0.65 0.27 0.28 0.45 0.11 0.40   5 13 0.0000 0.5518 P(5)=1.000  0.0271 0.0057 2078.16 -7605.98
 71% 0.65 0.27 0.28 0.45 0.11 0.40   5 13 0.0000 0.5523 P(5)=1.000  0.0271 0.0057 2074.57 -7617.99
 71% 0.65 0.27 0.28 0.45 0.11 0.40   5 13 0.0000 0.5523 P(5)=1.000  0.0271 0.0057 2065.49 -7603.08
 71% 0.65 0.27 0.28 0.45 0.11 0.40   5 13 0.0000 0.5518 P(5)=1.000  0.0271 0.0057 2093.04 -7598.09
 72% 0.65 0.27 0.28 0.45 0.11 0.40   5 13 0.0000 0.5513 P(5)=1.000  0.0271 0.0057 2095.93 -7612.24
 72% 0.65 0.27 0.28 0.45 0.11 0.40   5 13 0.0000 0.5517 P(5)=1.000  0.0271 0.0057 2099.06 -7618.43
 72% 0.65 0.27 0.28 0.45 0.11 0.40   5 13 0.0000 0.5521 P(5)=1.000  0.0271 0.0057 2092.92 -7639.93
 72% 0.65 0.27 0.28 0.45 0.11 0.40   5 13 0.0000 0.5516 P(5)=1.000  0.0271 0.0057 2082.98 -7624.17
 72% 0.65 0.27 0.28 0.45 0.11 0.40   5 13 0.0000 0.5511 P(5)=1.000  0.0271 0.0057 2079.54 -7620.27
 72% 0.65 0.27 0.28 0.45 0.11 0.40   5 13 0.0000 0.5506 P(5)=1.000  0.0271 0.0057 2078.29 -7623.64
 72% 0.65 0.27 0.28 0.45 0.11 0.40   5 13 0.0000 0.5510 P(5)=1.000  0.0271 0.0057 2078.95 -7623.25
 72% 0.65 0.27 0.28 0.45 0.11 0.40   5 13 0.0000 0.5505 P(5)=1.000  0.0271 0.0057 2012.05 -7621.02
 72% 0.65 0.27 0.28 0.45 0.11 0.40   5 13 0.0000 0.5500 P(5)=1.000  0.0271 0.0057 2021.99 -7620.99
 72% 0.65 0.27 0.28 0.45 0.11 0.40   5 13 0.0000 0.5495 P(5)=1.000  0.0271 0.0057 2047.13 -7620.96
 72% 0.65 0.27 0.28 0.45 0.11 0.40   5 13 0.0000 0.5499 P(5)=1.000  0.0271 0.0057 2025.02 -7615.68
 72% 0.65 0.27 0.28 0.45 0.11 0.40   5 13 0.0000 0.5503 P(5)=1.000  0.0271 0.0057 2039.09 -7613.97
 72% 0.65 0.27 0.28 0.45 0.11 0.40   5 13 0.0000 0.5498 P(5)=1.000  0.0271 0.0057 2045.66 -7608.27
 72% 0.65 0.27 0.28 0.45 0.11 0.40   5 13 0.0000 0.5493 P(5)=1.000  0.0271 0.0058 2044.68 -7595.46
 72% 0.65 0.27 0.28 0.45 0.11 0.40   5 13 0.0000 0.5488 P(5)=1.000  0.0271 0.0058 2052.71 -7612.36
 72% 0.65 0.27 0.28 0.45 0.11 0.40   5 13 0.0000 0.5484 P(5)=1.000  0.0270 0.0058 2033.82 -7612.90
 72% 0.65 0.27 0.28 0.45 0.11 0.40   5 13 0.0000 0.5479 P(5)=1.000  0.0270 0.0058 2041.17 -7622.03
 72% 0.65 0.27 0.28 0.45 0.11 0.40   5 13 0.0000 0.5483 P(5)=1.000  0.0270 0.0058 2049.30 -7621.52
 72% 0.65 0.27 0.28 0.45 0.11 0.40   5 13 0.0000 0.5487 P(5)=1.000  0.0270 0.0058 2083.60 -7636.34
 72% 0.65 0.27 0.28 0.45 0.11 0.40   5 13 0.0000 0.5491 P(5)=1.000  0.0270 0.0058 2096.91 -7605.39
 73% 0.65 0.27 0.28 0.45 0.11 0.40   5 13 0.0000 0.5486 P(5)=1.000  0.0270 0.0058 2154.40 -7612.20
 73% 0.65 0.27 0.28 0.45 0.11 0.40   5 13 0.0000 0.5481 P(5)=1.000  0.0270 0.0058 2122.65 -7623.64
 73% 0.65 0.27 0.28 0.45 0.11 0.40   5 13 0.0000 0.5485 P(5)=1.000  0.0270 0.0058 2116.78 -7618.22
 73% 0.65 0.27 0.28 0.45 0.11 0.40   5 13 0.0000 0.5480 P(5)=1.000  0.0270 0.0058 2123.11 -7624.05
 73% 0.65 0.27 0.28 0.45 0.11 0.40   5 13 0.0000 0.5475 P(5)=1.000  0.0270 0.0058 2125.12 -7621.96
 73% 0.65 0.27 0.28 0.45 0.11 0.40   5 13 0.0000 0.5479 P(5)=1.000  0.0270 0.0058 2122.34 -7625.27
 73% 0.65 0.27 0.28 0.45 0.11 0.40   5 13 0.0000 0.5479 P(5)=1.000  0.0270 0.0058 2120.41 -7624.89
 73% 0.65 0.27 0.28 0.45 0.11 0.40   5 13 0.0000 0.5479 P(5)=1.000  0.0270 0.0058 2103.14 -7622.70
 73% 0.65 0.27 0.28 0.45 0.11 0.40   5 13 0.0000 0.5483 P(5)=1.000  0.0270 0.0058 2110.25 -7608.34
 73% 0.65 0.27 0.28 0.45 0.11 0.40   5 13 0.0000 0.5483 P(5)=1.000  0.0270 0.0058 2099.69 -7623.62
 73% 0.65 0.27 0.28 0.45 0.11 0.40   5 13 0.0000 0.5483 P(5)=1.000  0.0270 0.0058 2107.86 -7621.65
 73% 0.65 0.27 0.28 0.45 0.11 0.40   5 13 0.0000 0.5478 P(5)=1.000  0.0270 0.0058 2091.97 -7628.09
 73% 0.65 0.27 0.28 0.45 0.11 0.40   5 13 0.0000 0.5478 P(5)=1.000  0.0270 0.0058 2085.40 -7623.48
 73% 0.65 0.27 0.28 0.45 0.11 0.40   5 13 0.0000 0.5478 P(5)=1.000  0.0270 0.0058 2080.95 -7611.88
 73% 0.65 0.27 0.28 0.45 0.11 0.40   5 13 0.0000 0.5478 P(5)=1.000  0.0270 0.0058 2077.58 -7605.03
 73% 0.65 0.27 0.28 0.45 0.11 0.40   5 13 0.0000 0.5482 P(5)=1.000  0.0270 0.0058 2091.14 -7621.46
 73% 0.65 0.27 0.28 0.45 0.11 0.40   5 13 0.0000 0.5486 P(5)=1.000  0.0270 0.0058 2059.07 -7626.23
 73% 0.65 0.27 0.28 0.45 0.11 0.40   5 13 0.0000 0.5482 P(5)=1.000  0.0270 0.0058 2092.66 -7637.15
 73% 0.65 0.27 0.28 0.45 0.11 0.40   5 13 0.0000 0.5482 P(5)=1.000  0.0270 0.0058 2078.07 -7616.76
 73% 0.65 0.27 0.28 0.45 0.11 0.40   5 13 0.0000 0.5486 P(5)=1.000  0.0270 0.0058 2076.15 -7613.98
 74% 0.65 0.27 0.28 0.45 0.11 0.40   5 13 0.0000 0.5486 P(5)=1.000  0.0270 0.0058 2074.68 -7616.08
 74% 0.65 0.27 0.28 0.45 0.11 0.40   5 13 0.0000 0.5486 P(5)=1.000  0.0270 0.0058 2074.18 -7622.92
 74% 0.65 0.27 0.28 0.45 0.11 0.40   5 13 0.0000 0.5486 P(5)=1.000  0.0270 0.0058 2070.06 -7625.53
 74% 0.65 0.27 0.28 0.45 0.11 0.40   5 13 0.0000 0.5490 P(5)=1.000  0.0269 0.0058 2063.53 -7627.79
 74% 0.65 0.27 0.28 0.45 0.11 0.40   5 13 0.0000 0.5493 P(5)=1.000  0.0269 0.0058 2056.10 -7621.41
 74% 0.65 0.27 0.28 0.45 0.11 0.40   5 13 0.0000 0.5489 P(5)=1.000  0.0269 0.0058 2048.07 -7614.04
 74% 0.65 0.27 0.28 0.45 0.11 0.40   5 13 0.0000 0.5484 P(5)=1.000  0.0269 0.0058 2047.71 -7609.50
 74% 0.65 0.27 0.28 0.45 0.11 0.40   5 13 0.0000 0.5488 P(5)=1.000  0.0269 0.0058 2026.96 -7611.26
 74% 0.65 0.27 0.28 0.45 0.11 0.40   5 13 0.0000 0.5492 P(5)=1.000  0.0269 0.0059 2039.76 -7607.16
 74% 0.65 0.27 0.28 0.45 0.11 0.40   5 13 0.0000 0.5487 P(5)=1.000  0.0269 0.0059 2092.19 -7601.44
 74% 0.65 0.27 0.28 0.45 0.11 0.40   5 13 0.0000 0.5482 P(5)=1.000  0.0269 0.0059 2101.68 -7605.00
 74% 0.65 0.27 0.28 0.45 0.11 0.40   5 13 0.0000 0.5477 P(5)=1.000  0.0269 0.0059 2092.78 -7611.74
 74% 0.65 0.27 0.28 0.45 0.11 0.40   5 13 0.0000 0.5473 P(5)=1.000  0.0269 0.0059 2092.56 -7614.98
 74% 0.65 0.27 0.28 0.45 0.11 0.40   5 13 0.0000 0.5468 P(5)=1.000  0.0269 0.0059 2076.78 -7606.06
 74% 0.65 0.27 0.28 0.45 0.11 0.40   5 13 0.0000 0.5472 P(5)=1.000  0.0269 0.0059 2082.96 -7623.86
 74% 0.65 0.27 0.28 0.45 0.11 0.40   5 13 0.0000 0.5476 P(5)=1.000  0.0269 0.0059 2083.65 -7615.67
 74% 0.65 0.27 0.28 0.45 0.11 0.40   5 13 0.0000 0.5480 P(5)=1.000  0.0269 0.0059 2075.43 -7607.71
 74% 0.65 0.27 0.28 0.45 0.11 0.40   5 13 0.0000 0.5480 P(5)=1.000  0.0269 0.0059 2100.46 -7609.80
 74% 0.65 0.27 0.28 0.45 0.11 0.40   5 13 0.0000 0.5475 P(5)=1.000  0.0269 0.0059 2103.15 -7611.96
 74% 0.65 0.27 0.28 0.45 0.11 0.40   5 13 0.0000 0.5475 P(5)=1.000  0.0269 0.0059 2102.91 -7610.32
 75% 0.65 0.27 0.28 0.45 0.11 0.40   5 13 0.0000 0.5475 P(5)=1.000  0.0269 0.0059 2105.24 -7617.56
 75% 0.65 0.27 0.28 0.45 0.11 0.40   5 13 0.0000 0.5475 P(5)=1.000  0.0269 0.0059 2104.79 -7606.15
 75% 0.65 0.27 0.28 0.45 0.11 0.40   5 13 0.0000 0.5470 P(5)=1.000  0.0269 0.0059 2061.71 -7617.58
 75% 0.65 0.27 0.28 0.45 0.11 0.40   5 13 0.0000 0.5466 P(5)=1.000  0.0268 0.0059 2055.12 -7614.30
 75% 0.65 0.27 0.28 0.45 0.11 0.40   5 13 0.0000 0.5461 P(5)=1.000  0.0268 0.0059 2061.50 -7604.85
 75% 0.65 0.27 0.28 0.45 0.11 0.40   5 13 0.0000 0.5456 P(5)=1.000  0.0268 0.0059 2125.74 -7606.44
 75% 0.65 0.27 0.28 0.45 0.11 0.40   5 13 0.0000 0.5460 P(5)=1.000  0.0268 0.0059 2144.04 -7627.81
 75% 0.65 0.27 0.28 0.45 0.11 0.40   5 13 0.0000 0.5455 P(5)=1.000  0.0268 0.0059 2138.45 -7627.23
 75% 0.65 0.27 0.28 0.45 0.11 0.40   5 13 0.0000 0.5459 P(5)=1.000  0.0268 0.0059 2119.51 -7623.50
 75% 0.65 0.27 0.28 0.45 0.11 0.40   5 13 0.0000 0.5455 P(5)=1.000  0.0268 0.0059 2073.69 -7614.74
 75% 0.65 0.27 0.28 0.45 0.11 0.40   5 13 0.0000 0.5458 P(5)=1.000  0.0268 0.0059 2063.42 -7605.18  2:27

 75% 0.65 0.27 0.28 0.45 0.11 0.40   5 13 0.0000 0.5454 P(5)=1.000  0.0268 0.0059 2045.97 -7623.32
 75% 0.65 0.27 0.28 0.45 0.11 0.40   5 13 0.0000 0.5458 P(5)=1.000  0.0268 0.0059 2141.52 -7618.48
 75% 0.65 0.27 0.28 0.45 0.11 0.40   5 13 0.0000 0.5462 P(5)=1.000  0.0268 0.0059 2141.74 -7609.22
 75% 0.65 0.27 0.28 0.45 0.11 0.40   5 13 0.0000 0.5465 P(5)=1.000  0.0268 0.0059 2094.45 -7607.96
 75% 0.65 0.27 0.28 0.45 0.11 0.40   5 13 0.0000 0.5469 P(5)=1.000  0.0268 0.0059 2106.76 -7620.61
 75% 0.65 0.27 0.28 0.45 0.11 0.40   5 13 0.0000 0.5473 P(5)=1.000  0.0268 0.0059 2114.51 -7625.66
 75% 0.65 0.27 0.28 0.45 0.11 0.40   5 13 0.0000 0.5477 P(5)=1.000  0.0268 0.0059 2113.34 -7618.48
 75% 0.65 0.27 0.28 0.45 0.11 0.40   5 13 0.0000 0.5481 P(5)=1.000  0.0268 0.0059 2099.97 -7614.70
 75% 0.65 0.27 0.28 0.45 0.11 0.40   5 13 0.0000 0.5485 P(5)=1.000  0.0267 0.0059 2094.40 -7607.10
 76% 0.65 0.27 0.28 0.45 0.11 0.40   5 13 0.0000 0.5489 P(5)=1.000  0.0267 0.0059 2120.64 -7614.76
 76% 0.65 0.27 0.28 0.45 0.11 0.40   5 13 0.0000 0.5489 P(5)=1.000  0.0267 0.0059 2115.51 -7617.93
 76% 0.65 0.27 0.28 0.45 0.11 0.40   5 13 0.0000 0.5484 P(5)=1.000  0.0267 0.0059 2104.94 -7614.26
 76% 0.65 0.27 0.28 0.45 0.11 0.40   5 13 0.0000 0.5488 P(5)=1.000  0.0267 0.0059 2106.46 -7608.58
 76% 0.65 0.27 0.28 0.45 0.11 0.40   5 13 0.0000 0.5488 P(5)=1.000  0.0267 0.0059 2132.11 -7617.92
 76% 0.65 0.27 0.28 0.45 0.11 0.40   5 13 0.0000 0.5492 P(5)=1.000  0.0267 0.0059 2142.70 -7630.63
 76% 0.65 0.27 0.28 0.45 0.11 0.40   5 13 0.0000 0.5495 P(5)=1.000  0.0267 0.0059 2119.50 -7633.91
 76% 0.65 0.27 0.28 0.45 0.11 0.40   5 13 0.0000 0.5495 P(5)=1.000  0.0267 0.0059 2118.37 -7628.40
 76% 0.65 0.27 0.28 0.45 0.11 0.40   5 13 0.0000 0.5499 P(5)=1.000  0.0267 0.0059 2109.14 -7631.91
 76% 0.65 0.27 0.28 0.45 0.11 0.40   5 13 0.0000 0.5495 P(5)=1.000  0.0267 0.0059 2105.26 -7617.23
 76% 0.65 0.27 0.28 0.45 0.11 0.40   5 13 0.0000 0.5498 P(5)=1.000  0.0267 0.0059 2087.90 -7615.64
 76% 0.65 0.27 0.28 0.45 0.11 0.40   5 13 0.0000 0.5494 P(5)=1.000  0.0267 0.0060 2098.73 -7614.58
 76% 0.65 0.27 0.28 0.45 0.11 0.40   5 13 0.0000 0.5497 P(5)=1.000  0.0267 0.0060 2102.14 -7610.84
 76% 0.65 0.27 0.28 0.45 0.11 0.40   5 13 0.0000 0.5501 P(5)=1.000  0.0267 0.0060 2092.77 -7617.71
 76% 0.65 0.27 0.28 0.45 0.11 0.40   5 13 0.0000 0.5501 P(5)=1.000  0.0267 0.0060 2061.71 -7612.57
 76% 0.65 0.27 0.28 0.45 0.11 0.40   5 13 0.0000 0.5505 P(5)=1.000  0.0267 0.0060 2078.35 -7602.28
 76% 0.65 0.27 0.28 0.45 0.11 0.40   5 13 0.0000 0.5500 P(5)=1.000  0.0267 0.0060 2067.93 -7601.78
 76% 0.65 0.27 0.28 0.45 0.11 0.40   5 13 0.0000 0.5496 P(5)=1.000  0.0267 0.0060 2053.64 -7610.28
 76% 0.65 0.27 0.28 0.45 0.11 0.40   5 13 0.0000 0.5500 P(5)=1.000  0.0267 0.0060 2067.64 -7622.96
 76% 0.65 0.27 0.28 0.45 0.11 0.40   5 13 0.0000 0.5503 P(5)=1.000  0.0267 0.0060 2019.04 -7607.77
 77% 0.65 0.27 0.28 0.45 0.11 0.40   5 13 0.0000 0.5507 P(5)=1.000  0.0266 0.0060 1994.64 -7607.45
 77% 0.65 0.27 0.28 0.45 0.11 0.40   5 13 0.0000 0.5503 P(5)=1.000  0.0266 0.0060 2012.91 -7607.16
 77% 0.65 0.27 0.28 0.45 0.11 0.40   5 13 0.0000 0.5498 P(5)=1.000  0.0266 0.0060 2011.22 -7605.65
 77% 0.65 0.27 0.28 0.45 0.11 0.40   5 13 0.0000 0.5493 P(5)=1.000  0.0266 0.0060 2032.11 -7608.95
 77% 0.65 0.27 0.28 0.45 0.11 0.40   5 13 0.0000 0.5489 P(5)=1.000  0.0266 0.0060 2020.31 -7612.01
 77% 0.65 0.27 0.28 0.45 0.11 0.40   5 13 0.0000 0.5484 P(5)=1.000  0.0266 0.0060 2001.77 -7618.70
 77% 0.65 0.27 0.28 0.45 0.11 0.40   5 13 0.0000 0.5488 P(5)=1.000  0.0266 0.0060 2008.36 -7624.75
 77% 0.65 0.27 0.28 0.45 0.11 0.40   5 13 0.0000 0.5492 P(5)=1.000  0.0266 0.0060 1990.67 -7636.01
 77% 0.65 0.27 0.28 0.45 0.11 0.40   5 13 0.0000 0.5492 P(5)=1.000  0.0266 0.0060 1991.92 -7632.13
 77% 0.65 0.27 0.28 0.45 0.11 0.40   5 13 0.0000 0.5495 P(5)=1.000  0.0266 0.0060 1994.78 -7636.04
 77% 0.65 0.27 0.28 0.45 0.11 0.40   5 13 0.0000 0.5499 P(5)=1.000  0.0266 0.0060 1989.39 -7632.04
 77% 0.65 0.27 0.28 0.45 0.11 0.40   5 13 0.0000 0.5499 P(5)=1.000  0.0266 0.0060 2024.62 -7622.94
 77% 0.65 0.27 0.28 0.45 0.11 0.40   5 13 0.0000 0.5503 P(5)=1.000  0.0266 0.0060 2014.10 -7618.53
 77% 0.65 0.27 0.28 0.45 0.11 0.40   5 13 0.0000 0.5503 P(5)=1.000  0.0266 0.0060 2024.78 -7619.33
 77% 0.65 0.27 0.28 0.45 0.11 0.40   5 13 0.0000 0.5507 P(5)=1.000  0.0266 0.0060 2010.14 -7615.42
 77% 0.65 0.27 0.28 0.45 0.11 0.40   5 13 0.0000 0.5507 P(5)=1.000  0.0266 0.0060 2017.89 -7631.89
 77% 0.65 0.27 0.28 0.45 0.11 0.40   5 13 0.0000 0.5507 P(5)=1.000  0.0266 0.0060 2011.88 -7634.61
 77% 0.65 0.27 0.28 0.45 0.11 0.40   5 13 0.0000 0.5502 P(5)=1.000  0.0266 0.0060 2002.48 -7626.10
 77% 0.65 0.27 0.28 0.45 0.11 0.40   5 13 0.0000 0.5502 P(5)=1.000  0.0266 0.0060 2013.96 -7616.75
 77% 0.65 0.27 0.28 0.45 0.11 0.40   5 13 0.0000 0.5506 P(5)=1.000  0.0266 0.0060 2050.67 -7605.89
 78% 0.65 0.27 0.28 0.45 0.11 0.40   5 13 0.0000 0.5501 P(5)=1.000  0.0266 0.0060 2072.30 -7610.41
 78% 0.65 0.27 0.28 0.45 0.11 0.40   5 13 0.0000 0.5505 P(5)=1.000  0.0266 0.0060 2066.31 -7614.92
 78% 0.65 0.27 0.28 0.45 0.11 0.40   5 13 0.0000 0.5505 P(5)=1.000  0.0266 0.0060 2069.48 -7625.38
 78% 0.65 0.27 0.28 0.45 0.11 0.40   5 13 0.0000 0.5509 P(5)=1.000  0.0266 0.0060 2044.86 -7629.59
 78% 0.65 0.27 0.28 0.45 0.11 0.40   5 13 0.0000 0.5504 P(5)=1.000  0.0265 0.0060 2036.87 -7634.66
 78% 0.65 0.27 0.28 0.45 0.11 0.40   5 13 0.0000 0.5504 P(5)=1.000  0.0265 0.0060 2037.98 -7619.40
 78% 0.65 0.27 0.28 0.45 0.11 0.40   5 13 0.0000 0.5508 P(5)=1.000  0.0265 0.0060 2010.09 -7621.39
 78% 0.65 0.27 0.28 0.45 0.11 0.40   5 13 0.0000 0.5508 P(5)=1.000  0.0265 0.0061 2027.70 -7618.61
 78% 0.65 0.27 0.28 0.45 0.11 0.40   5 13 0.0000 0.5512 P(5)=1.000  0.0265 0.0061 2040.15 -7621.26
 78% 0.65 0.27 0.28 0.45 0.11 0.40   5 13 0.0000 0.5515 P(5)=1.000  0.0265 0.0061 2021.75 -7617.05
 78% 0.65 0.27 0.28 0.45 0.11 0.40   5 13 0.0000 0.5511 P(5)=1.000  0.0265 0.0061 2049.04 -7612.71
 78% 0.65 0.27 0.28 0.45 0.11 0.40   5 13 0.0000 0.5514 P(5)=1.000  0.0265 0.0061 2060.12 -7618.38
 78% 0.65 0.27 0.28 0.45 0.10 0.40   5 13 0.0000 0.5518 P(5)=1.000  0.0265 0.0061 2060.79 -7618.63
 78% 0.65 0.27 0.28 0.45 0.10 0.40   5 13 0.0000 0.5514 P(5)=1.000  0.0265 0.0061 2065.48 -7602.45
 78% 0.65 0.27 0.28 0.45 0.10 0.40   5 13 0.0000 0.5509 P(5)=1.000  0.0265 0.0061 2078.94 -7607.85
 78% 0.65 0.27 0.28 0.45 0.10 0.40   5 13 0.0000 0.5513 P(5)=1.000  0.0265 0.0061 2086.11 -7612.94
 78% 0.65 0.27 0.28 0.45 0.10 0.40   5 13 0.0000 0.5508 P(5)=1.000  0.0265 0.0061 2103.18 -7623.09
 78% 0.65 0.27 0.28 0.45 0.10 0.40   5 13 0.0000 0.5512 P(5)=1.000  0.0265 0.0061 2102.32 -7610.01
 78% 0.65 0.27 0.28 0.45 0.10 0.40   5 13 0.0000 0.5507 P(5)=1.000  0.0265 0.0061 2095.40 -7609.64
 78% 0.65 0.27 0.28 0.45 0.10 0.40   5 13 0.0000 0.5511 P(5)=1.000  0.0265 0.0061 2094.94 -7613.23
 79% 0.65 0.27 0.28 0.45 0.10 0.40   5 13 0.0000 0.5515 P(5)=1.000  0.0265 0.0061 2089.11 -7615.93
 79% 0.65 0.27 0.28 0.45 0.10 0.40   5 13 0.0000 0.5518 P(5)=1.000  0.0265 0.0061 2101.41 -7610.02
 79% 0.65 0.27 0.28 0.45 0.10 0.40   5 13 0.0000 0.5522 P(5)=1.000  0.0265 0.0061 2091.54 -7613.97
 79% 0.65 0.27 0.28 0.45 0.10 0.40   5 13 0.0000 0.5518 P(5)=1.000  0.0265 0.0061 2081.41 -7632.38
 79% 0.65 0.27 0.28 0.45 0.10 0.40   5 13 0.0000 0.5513 P(5)=1.000  0.0265 0.0061 2081.05 -7628.56
 79% 0.65 0.27 0.28 0.45 0.10 0.40   5 13 0.0000 0.5509 P(5)=1.000  0.0265 0.0061 2093.21 -7632.74
 79% 0.65 0.27 0.28 0.45 0.10 0.40   5 13 0.0000 0.5504 P(5)=1.000  0.0264 0.0061 2087.25 -7630.30
 79% 0.65 0.27 0.28 0.45 0.10 0.40   5 13 0.0000 0.5508 P(5)=1.000  0.0264 0.0061 2101.61 -7613.88
 79% 0.65 0.27 0.28 0.46 0.10 0.40   5 13 0.0000 0.5508 P(5)=1.000  0.0264 0.0061 2062.45 -7603.54
 79% 0.65 0.27 0.28 0.46 0.10 0.40   5 13 0.0000 0.5511 P(5)=1.000  0.0264 0.0061 2068.37 -7613.09
 79% 0.65 0.27 0.28 0.46 0.10 0.40   5 13 0.0000 0.5507 P(5)=1.000  0.0264 0.0061 2097.75 -7611.75
 79% 0.65 0.27 0.28 0.46 0.10 0.40   5 13 0.0000 0.5502 P(5)=1.000  0.0264 0.0061 2119.71 -7623.87
 79% 0.65 0.27 0.28 0.46 0.10 0.40   5 13 0.0000 0.5498 P(5)=1.000  0.0264 0.0061 2093.25 -7616.54
 79% 0.65 0.27 0.28 0.46 0.10 0.40   5 13 0.0000 0.5502 P(5)=1.000  0.0264 0.0061 2102.33 -7624.64
 79% 0.65 0.27 0.28 0.46 0.10 0.40   5 13 0.0000 0.5505 P(5)=1.000  0.0264 0.0061 2055.29 -7623.15
 79% 0.65 0.27 0.28 0.46 0.11 0.40   5 13 0.0000 0.5509 P(5)=1.000  0.0264 0.0061 2107.71 -7612.30
 79% 0.65 0.27 0.28 0.46 0.11 0.40   5 13 0.0000 0.5504 P(5)=1.000  0.0264 0.0061 2127.20 -7610.79
 79% 0.65 0.27 0.28 0.46 0.11 0.40   5 13 0.0000 0.5508 P(5)=1.000  0.0264 0.0061 2128.71 -7634.42
 79% 0.65 0.27 0.28 0.46 0.11 0.40   5 13 0.0000 0.5504 P(5)=1.000  0.0264 0.0062 2059.74 -7625.61
 79% 0.65 0.27 0.28 0.46 0.11 0.40   5 13 0.0000 0.5504 P(5)=1.000  0.0264 0.0062 2076.18 -7617.98
 80% 0.65 0.27 0.28 0.46 0.11 0.40   5 13 0.0000 0.5507 P(5)=1.000  0.0264 0.0062 2068.71 -7613.40
 80% 0.65 0.27 0.28 0.46 0.11 0.40   5 13 0.0000 0.5511 P(5)=1.000  0.0264 0.0062 2058.75 -7614.26
 80% 0.65 0.27 0.28 0.46 0.11 0.40   5 13 0.0000 0.5514 P(5)=1.000  0.0264 0.0062 2082.60 -7609.38
 80% 0.65 0.27 0.28 0.46 0.11 0.40   5 13 0.0000 0.5514 P(5)=1.000  0.0263 0.0062 2051.02 -7608.89
 80% 0.65 0.27 0.28 0.46 0.11 0.40   5 13 0.0000 0.5518 P(5)=1.000  0.0263 0.0062 2074.24 -7614.20
 80% 0.65 0.27 0.28 0.46 0.11 0.40   5 13 0.0000 0.5514 P(5)=1.000  0.0263 0.0062 2063.34 -7610.67
 80% 0.65 0.27 0.28 0.46 0.11 0.40   5 13 0.0000 0.5514 P(5)=1.000  0.0263 0.0062 2055.35 -7617.33
 80% 0.65 0.27 0.28 0.46 0.11 0.40   5 13 0.0000 0.5509 P(5)=1.000  0.0263 0.0062 2059.20 -7620.72
 80% 0.65 0.27 0.28 0.46 0.11 0.40   5 13 0.0000 0.5509 P(5)=1.000  0.0263 0.0062 2053.34 -7621.50
 80% 0.65 0.27 0.28 0.46 0.11 0.40   5 13 0.0000 0.5509 P(5)=1.000  0.0263 0.0062 2023.36 -7614.17
 80% 0.65 0.27 0.28 0.46 0.11 0.40   5 13 0.0000 0.5505 P(5)=1.000  0.0263 0.0062 2081.52 -7629.97  2:35

 80% 0.65 0.27 0.28 0.46 0.11 0.40   5 13 0.0000 0.5500 P(5)=1.000  0.0263 0.0062 2063.71 -7627.39
 80% 0.65 0.27 0.28 0.46 0.11 0.40   5 13 0.0000 0.5496 P(5)=1.000  0.0263 0.0062 2063.13 -7631.30
 80% 0.65 0.27 0.28 0.46 0.11 0.40   5 13 0.0000 0.5492 P(5)=1.000  0.0263 0.0062 2054.34 -7622.12
 80% 0.65 0.27 0.28 0.46 0.11 0.40   5 13 0.0000 0.5487 P(5)=1.000  0.0263 0.0062 2048.52 -7620.51
 80% 0.65 0.27 0.28 0.46 0.11 0.40   5 13 0.0000 0.5487 P(5)=1.000  0.0263 0.0062 2054.07 -7631.68
 80% 0.65 0.27 0.28 0.46 0.11 0.40   5 13 0.0000 0.5491 P(5)=1.000  0.0263 0.0062 2026.86 -7628.83
 80% 0.65 0.27 0.28 0.46 0.11 0.40   5 13 0.0000 0.5486 P(5)=1.000  0.0263 0.0062 2032.71 -7621.88
 80% 0.65 0.27 0.28 0.46 0.11 0.40   5 13 0.0000 0.5490 P(5)=1.000  0.0263 0.0062 2051.25 -7631.78
 80% 0.65 0.27 0.28 0.46 0.11 0.40   5 13 0.0000 0.5490 P(5)=1.000  0.0263 0.0062 2039.95 -7625.01
 81% 0.65 0.27 0.28 0.46 0.11 0.40   5 13 0.0000 0.5490 P(5)=1.000  0.0263 0.0062 2029.05 -7619.23
 81% 0.65 0.27 0.28 0.46 0.11 0.40   5 13 0.0000 0.5486 P(5)=1.000  0.0263 0.0062 2040.54 -7617.62
 81% 0.65 0.27 0.28 0.46 0.11 0.40   5 13 0.0000 0.5486 P(5)=1.000  0.0263 0.0062 2053.86 -7608.82
 81% 0.65 0.27 0.28 0.46 0.11 0.40   5 13 0.0000 0.5481 P(5)=1.000  0.0262 0.0062 2033.91 -7606.96
 81% 0.65 0.27 0.28 0.46 0.11 0.40   5 13 0.0000 0.5485 P(5)=1.000  0.0262 0.0063 2036.32 -7612.57
 81% 0.65 0.27 0.28 0.46 0.11 0.40   5 13 0.0000 0.5481 P(5)=1.000  0.0262 0.0063 2045.32 -7633.98
 81% 0.65 0.27 0.28 0.46 0.11 0.40   5 13 0.0000 0.5476 P(5)=1.000  0.0262 0.0063 2051.30 -7619.65
 81% 0.65 0.27 0.28 0.46 0.11 0.40   5 13 0.0000 0.5480 P(5)=1.000  0.0262 0.0063 2049.46 -7628.37
 81% 0.65 0.27 0.28 0.46 0.11 0.40   5 13 0.0000 0.5483 P(5)=1.000  0.0262 0.0063 2012.74 -7634.54
 81% 0.65 0.27 0.28 0.46 0.11 0.40   5 13 0.0000 0.5487 P(5)=1.000  0.0262 0.0063 1984.48 -7642.86
 81% 0.65 0.27 0.28 0.46 0.11 0.40   5 13 0.0000 0.5491 P(5)=1.000  0.0262 0.0063 1979.65 -7637.03
 81% 0.65 0.27 0.28 0.46 0.11 0.40   5 13 0.0000 0.5494 P(5)=1.000  0.0262 0.0063 1992.96 -7642.78
 81% 0.65 0.27 0.28 0.46 0.11 0.40   5 13 0.0000 0.5498 P(5)=1.000  0.0262 0.0063 1990.72 -7633.29
 81% 0.65 0.27 0.28 0.46 0.11 0.40   5 13 0.0000 0.5498 P(5)=1.000  0.0262 0.0063 1998.31 -7647.34
 81% 0.65 0.27 0.28 0.46 0.11 0.40   5 13 0.0000 0.5493 P(5)=1.000  0.0262 0.0063 2044.22 -7647.82
 81% 0.65 0.27 0.28 0.46 0.11 0.40   5 13 0.0000 0.5493 P(5)=1.000  0.0262 0.0063 2036.38 -7636.26
 81% 0.65 0.27 0.28 0.46 0.11 0.40   5 13 0.0000 0.5497 P(5)=1.000  0.0262 0.0063 2032.38 -7625.02
 81% 0.65 0.27 0.28 0.46 0.11 0.40   5 13 0.0000 0.5500 P(5)=1.000  0.0262 0.0063 2064.15 -7642.26
 81% 0.65 0.27 0.28 0.46 0.11 0.40   5 13 0.0000 0.5504 P(5)=1.000  0.0262 0.0063 2104.32 -7633.13
 81% 0.65 0.27 0.28 0.46 0.11 0.40   5 13 0.0000 0.5500 P(5)=1.000  0.0261 0.0063 2105.53 -7652.68
 82% 0.65 0.27 0.28 0.46 0.11 0.40   5 13 0.0000 0.5500 P(5)=1.000  0.0261 0.0063 2015.02 -7639.21
 82% 0.65 0.27 0.28 0.46 0.11 0.40   5 13 0.0000 0.5495 P(5)=1.000  0.0261 0.0063 2084.15 -7647.76
 82% 0.65 0.27 0.28 0.46 0.11 0.40   5 13 0.0000 0.5495 P(5)=1.000  0.0261 0.0063 2044.78 -7643.22
 82% 0.65 0.27 0.28 0.46 0.11 0.40   5 13 0.0000 0.5491 P(5)=1.000  0.0261 0.0063 2083.46 -7640.13
 82% 0.65 0.27 0.28 0.46 0.11 0.40   5 13 0.0000 0.5491 P(5)=1.000  0.0261 0.0063 2001.76 -7634.15
 82% 0.65 0.27 0.28 0.46 0.11 0.40   5 13 0.0000 0.5487 P(5)=1.000  0.0261 0.0063 2080.06 -7654.13
 82% 0.65 0.27 0.28 0.46 0.11 0.40   5 13 0.0000 0.5482 P(5)=1.000  0.0261 0.0063 2102.05 -7644.34
 82% 0.65 0.27 0.28 0.46 0.11 0.40   5 13 0.0000 0.5482 P(5)=1.000  0.0261 0.0063 2083.22 -7656.33
 82% 0.65 0.27 0.28 0.46 0.11 0.40   5 13 0.0000 0.5478 P(5)=1.000  0.0261 0.0063 2085.19 -7634.48
 82% 0.65 0.27 0.28 0.46 0.11 0.40   5 13 0.0000 0.5482 P(5)=1.000  0.0261 0.0063 2082.82 -7633.34
 82% 0.65 0.27 0.28 0.46 0.11 0.40   5 13 0.0000 0.5482 P(5)=1.000  0.0261 0.0063 2113.58 -7640.62
 82% 0.65 0.27 0.28 0.46 0.11 0.40   5 13 0.0000 0.5477 P(5)=1.000  0.0261 0.0063 2105.48 -7648.15
 82% 0.65 0.27 0.28 0.46 0.11 0.40   5 13 0.0000 0.5477 P(5)=1.000  0.0261 0.0064 2066.52 -7628.42
 82% 0.65 0.27 0.28 0.46 0.11 0.40   5 13 0.0000 0.5477 P(5)=1.000  0.0261 0.0064 2063.83 -7633.83
 82% 0.65 0.27 0.28 0.46 0.11 0.40   5 13 0.0000 0.5481 P(5)=1.000  0.0261 0.0064 2064.96 -7616.06
 82% 0.65 0.27 0.28 0.46 0.11 0.40   5 13 0.0000 0.5484 P(5)=1.000  0.0260 0.0064 2085.45 -7618.48
 82% 0.65 0.27 0.28 0.46 0.11 0.40   5 13 0.0000 0.5480 P(5)=1.000  0.0260 0.0064 2079.11 -7620.82
 82% 0.65 0.27 0.28 0.46 0.11 0.40   5 13 0.0000 0.5484 P(5)=1.000  0.0260 0.0064 2048.33 -7613.81
 82% 0.65 0.27 0.28 0.46 0.11 0.40   5 13 0.0000 0.5487 P(5)=1.000  0.0260 0.0064 2046.58 -7624.50
 82% 0.65 0.27 0.28 0.46 0.11 0.40   5 13 0.0000 0.5483 P(5)=1.000  0.0260 0.0064 2053.29 -7637.73
 83% 0.65 0.27 0.28 0.46 0.11 0.40   5 13 0.0000 0.5486 P(5)=1.000  0.0260 0.0064 2082.00 -7635.25
 83% 0.65 0.27 0.28 0.46 0.11 0.40   5 13 0.0000 0.5482 P(5)=1.000  0.0260 0.0064 2074.41 -7640.59
 83% 0.65 0.27 0.28 0.46 0.11 0.40   5 13 0.0000 0.5486 P(5)=1.000  0.0260 0.0064 2062.47 -7623.68
 83% 0.65 0.27 0.28 0.46 0.11 0.40   5 13 0.0000 0.5489 P(5)=1.000  0.0260 0.0064 2076.76 -7633.62
 83% 0.65 0.27 0.28 0.46 0.11 0.40   5 13 0.0000 0.5489 P(5)=1.000  0.0260 0.0064 2083.53 -7638.20
 83% 0.65 0.27 0.28 0.46 0.11 0.40   5 13 0.0000 0.5489 P(5)=1.000  0.0260 0.0064 2090.85 -7636.80
 83% 0.65 0.27 0.28 0.46 0.11 0.40   5 13 0.0000 0.5489 P(5)=1.000  0.0260 0.0064 2098.77 -7636.50
 83% 0.65 0.27 0.28 0.46 0.11 0.40   5 13 0.0000 0.5485 P(5)=1.000  0.0260 0.0064 2076.37 -7638.06
 83% 0.65 0.27 0.28 0.46 0.11 0.40   5 13 0.0000 0.5488 P(5)=1.000  0.0260 0.0064 2082.64 -7636.21
 83% 0.65 0.27 0.28 0.46 0.11 0.40   5 13 0.0000 0.5484 P(5)=1.000  0.0260 0.0064 2081.20 -7631.52
 83% 0.65 0.27 0.28 0.46 0.11 0.40   5 13 0.0000 0.5480 P(5)=1.000  0.0260 0.0064 2094.54 -7625.33
 83% 0.65 0.27 0.28 0.46 0.11 0.40   5 13 0.0000 0.5483 P(5)=1.000  0.0260 0.0064 2088.95 -7626.93
 83% 0.65 0.27 0.28 0.46 0.11 0.40   5 13 0.0000 0.5479 P(5)=1.000  0.0259 0.0064 2067.53 -7625.14
 83% 0.65 0.27 0.28 0.46 0.11 0.40   5 13 0.0000 0.5475 P(5)=1.000  0.0259 0.0064 2079.10 -7626.60
 83% 0.65 0.27 0.28 0.46 0.11 0.40   5 13 0.0000 0.5471 P(5)=1.000  0.0259 0.0064 2086.82 -7639.58
 83% 0.65 0.27 0.28 0.46 0.11 0.40   5 13 0.0000 0.5466 P(5)=1.000  0.0259 0.0064 2082.91 -7635.36
 83% 0.65 0.27 0.28 0.46 0.11 0.40   5 13 0.0000 0.5462 P(5)=1.000  0.0259 0.0064 2066.62 -7633.41
 83% 0.65 0.27 0.28 0.46 0.11 0.40   5 13 0.0000 0.5466 P(5)=1.000  0.0259 0.0064 2063.12 -7615.11
 83% 0.65 0.27 0.28 0.46 0.11 0.40   5 13 0.0000 0.5462 P(5)=1.000  0.0259 0.0064 2065.72 -7626.59
 83% 0.65 0.27 0.28 0.46 0.11 0.40   5 13 0.0000 0.5457 P(5)=1.000  0.0259 0.0065 2081.14 -7622.55
 84% 0.65 0.27 0.28 0.46 0.11 0.40   5 13 0.0000 0.5453 P(5)=1.000  0.0259 0.0065 2057.61 -7610.62
 84% 0.65 0.27 0.28 0.46 0.11 0.40   5 13 0.0000 0.5449 P(5)=1.000  0.0259 0.0065 2072.97 -7610.85
 84% 0.65 0.27 0.28 0.46 0.11 0.40   5 13 0.0000 0.5445 P(5)=1.000  0.0259 0.0065 2092.49 -7607.71
 84% 0.65 0.27 0.28 0.46 0.11 0.40   5 13 0.0000 0.5448 P(5)=1.000  0.0259 0.0065 2089.12 -7606.04
 84% 0.65 0.27 0.28 0.46 0.11 0.40   5 13 0.0000 0.5452 P(5)=1.000  0.0259 0.0065 2069.48 -7616.00
 84% 0.65 0.27 0.28 0.46 0.11 0.40   5 13 0.0000 0.5448 P(5)=1.000  0.0259 0.0065 2084.78 -7607.89
 84% 0.65 0.27 0.28 0.46 0.11 0.40   5 13 0.0000 0.5448 P(5)=1.000  0.0259 0.0065 2081.65 -7624.77
 84% 0.65 0.27 0.28 0.46 0.11 0.40   5 13 0.0000 0.5451 P(5)=1.000  0.0259 0.0065 2079.56 -7629.85
 84% 0.65 0.27 0.28 0.46 0.11 0.40   5 13 0.0000 0.5455 P(5)=1.000  0.0258 0.0065 2080.30 -7621.14
 84% 0.65 0.27 0.28 0.46 0.11 0.40   5 13 0.0000 0.5458 P(5)=1.000  0.0258 0.0065 2083.85 -7617.09
 84% 0.65 0.27 0.28 0.46 0.11 0.40   5 13 0.0000 0.5458 P(5)=1.000  0.0258 0.0065 2053.98 -7602.73
 84% 0.65 0.27 0.28 0.46 0.11 0.40   5 13 0.0000 0.5458 P(5)=1.000  0.0258 0.0065 2054.82 -7606.38
 84% 0.65 0.27 0.28 0.46 0.11 0.40   5 13 0.0000 0.5461 P(5)=1.000  0.0258 0.0065 2070.62 -7617.87
 84% 0.65 0.27 0.28 0.46 0.11 0.40   5 13 0.0000 0.5465 P(5)=1.000  0.0258 0.0065 2072.97 -7620.41
 84% 0.65 0.27 0.28 0.46 0.11 0.40   5 13 0.0000 0.5461 P(5)=1.000  0.0258 0.0065 2063.30 -7623.57
 84% 0.65 0.27 0.28 0.46 0.11 0.40   5 13 0.0000 0.5457 P(5)=1.000  0.0258 0.0065 2040.23 -7619.42
 84% 0.65 0.27 0.28 0.46 0.11 0.40   5 13 0.0000 0.5452 P(5)=1.000  0.0258 0.0065 2031.47 -7618.42
 84% 0.65 0.27 0.28 0.46 0.11 0.40   5 13 0.0000 0.5448 P(5)=1.000  0.0258 0.0065 2027.85 -7619.88
 84% 0.65 0.27 0.28 0.46 0.11 0.40   5 13 0.0000 0.5444 P(5)=1.000  0.0258 0.0065 2037.90 -7623.43
 84% 0.65 0.27 0.28 0.46 0.11 0.40   5 13 0.0000 0.5448 P(5)=1.000  0.0258 0.0065 2061.12 -7615.26
 85% 0.65 0.27 0.28 0.46 0.11 0.40   5 13 0.0000 0.5451 P(5)=1.000  0.0258 0.0065 2040.19 -7623.23
 85% 0.65 0.27 0.28 0.46 0.11 0.40   5 13 0.0000 0.5451 P(5)=1.000  0.0258 0.0065 2020.45 -7614.48
 85% 0.65 0.27 0.28 0.46 0.11 0.40   5 13 0.0000 0.5455 P(5)=1.000  0.0258 0.0065 2051.96 -7618.69
 85% 0.65 0.27 0.28 0.46 0.11 0.40   5 13 0.0000 0.5458 P(5)=1.000  0.0258 0.0065 2052.82 -7623.65
 85% 0.65 0.27 0.28 0.46 0.11 0.40   5 13 0.0000 0.5454 P(5)=1.000  0.0257 0.0065 2054.05 -7634.13
 85% 0.65 0.27 0.28 0.46 0.11 0.40   5 13 0.0000 0.5450 P(5)=1.000  0.0257 0.0065 2061.79 -7636.65
 85% 0.65 0.27 0.28 0.46 0.11 0.40   5 13 0.0000 0.5446 P(5)=1.000  0.0257 0.0065 2048.26 -7631.79
 85% 0.65 0.27 0.28 0.46 0.11 0.40   5 13 0.0000 0.5446 P(5)=1.000  0.0257 0.0065 2050.88 -7629.33
 85% 0.65 0.27 0.28 0.46 0.11 0.40   5 13 0.0000 0.5446 P(5)=1.000  0.0257 0.0066 2059.49 -7644.32
 85% 0.65 0.27 0.28 0.46 0.11 0.40   5 13 0.0000 0.5446 P(5)=1.000  0.0257 0.0066 2039.88 -7642.96
 85% 0.65 0.27 0.28 0.46 0.11 0.40   5 13 0.0000 0.5446 P(5)=1.000  0.0257 0.0066 2032.03 -7653.71  2:44

 85% 0.65 0.27 0.28 0.46 0.11 0.40   5 13 0.0000 0.5449 P(5)=1.000  0.0257 0.0066 2034.24 -7633.91
 85% 0.65 0.27 0.28 0.46 0.11 0.40   5 13 0.0000 0.5449 P(5)=1.000  0.0257 0.0066 2020.69 -7627.21
 85% 0.65 0.27 0.28 0.46 0.11 0.40   5 13 0.0000 0.5452 P(5)=1.000  0.0257 0.0066 2032.95 -7629.65
 85% 0.65 0.27 0.28 0.46 0.11 0.40   5 13 0.0000 0.5456 P(5)=1.000  0.0257 0.0066 2026.05 -7628.20
 85% 0.65 0.27 0.28 0.46 0.11 0.40   5 13 0.0000 0.5459 P(5)=1.000  0.0257 0.0066 2034.55 -7623.57
 85% 0.65 0.27 0.28 0.46 0.11 0.40   5 13 0.0000 0.5463 P(5)=1.000  0.0257 0.0066 2018.29 -7614.60
 85% 0.65 0.27 0.28 0.46 0.11 0.40   5 13 0.0000 0.5459 P(5)=1.000  0.0257 0.0066 2034.89 -7628.46
 85% 0.65 0.27 0.28 0.46 0.11 0.40   5 13 0.0000 0.5462 P(5)=1.000  0.0257 0.0066 2042.24 -7620.84
 85% 0.65 0.27 0.28 0.46 0.11 0.40   5 13 0.0000 0.5465 P(5)=1.000  0.0257 0.0066 2052.03 -7628.36
 86% 0.65 0.27 0.28 0.46 0.11 0.40   5 13 0.0000 0.5461 P(5)=1.000  0.0257 0.0066 2049.29 -7617.32
 86% 0.65 0.27 0.28 0.46 0.11 0.40   5 13 0.0000 0.5465 P(5)=1.000  0.0256 0.0066 2055.39 -7604.46
 86% 0.65 0.27 0.28 0.46 0.11 0.40   5 13 0.0000 0.5465 P(5)=1.000  0.0256 0.0066 2064.16 -7602.36
 86% 0.65 0.27 0.28 0.46 0.11 0.40   5 13 0.0000 0.5468 P(5)=1.000  0.0256 0.0066 2059.32 -7612.05
 86% 0.65 0.27 0.28 0.46 0.11 0.40   5 13 0.0000 0.5464 P(5)=1.000  0.0256 0.0066 2071.06 -7601.05
 86% 0.65 0.27 0.28 0.46 0.11 0.40   5 13 0.0000 0.5460 P(5)=1.000  0.0256 0.0066 2075.75 -7612.10
 86% 0.65 0.27 0.28 0.46 0.11 0.40   5 13 0.0000 0.5456 P(5)=1.000  0.0256 0.0066 2068.83 -7612.49
 86% 0.65 0.27 0.28 0.46 0.11 0.40   5 13 0.0000 0.5452 P(5)=1.000  0.0256 0.0066 2087.94 -7604.77
 86% 0.65 0.27 0.28 0.46 0.11 0.40   5 13 0.0000 0.5452 P(5)=1.000  0.0256 0.0066 2090.12 -7621.52
 86% 0.65 0.27 0.28 0.46 0.11 0.40   5 13 0.0000 0.5455 P(5)=1.000  0.0256 0.0066 2123.63 -7608.86
 86% 0.65 0.27 0.28 0.46 0.11 0.40   5 13 0.0000 0.5459 P(5)=1.000  0.0256 0.0066 2101.54 -7607.36
 86% 0.65 0.27 0.28 0.46 0.11 0.40   5 13 0.0000 0.5455 P(5)=1.000  0.0256 0.0066 2094.02 -7627.37
 86% 0.65 0.27 0.28 0.46 0.11 0.40   5 13 0.0000 0.5455 P(5)=1.000  0.0256 0.0066 2091.47 -7626.98
 86% 0.65 0.27 0.28 0.46 0.11 0.40   5 13 0.0000 0.5450 P(5)=1.000  0.0256 0.0066 2091.57 -7617.68
 86% 0.65 0.27 0.28 0.46 0.11 0.40   5 13 0.0000 0.5454 P(5)=1.000  0.0256 0.0066 2040.00 -7619.47
 86% 0.65 0.27 0.28 0.46 0.11 0.40   5 13 0.0000 0.5457 P(5)=1.000  0.0256 0.0066 2045.66 -7625.68
 86% 0.65 0.27 0.28 0.46 0.11 0.40   5 13 0.0000 0.5457 P(5)=1.000  0.0256 0.0066 2049.25 -7614.13
 86% 0.65 0.27 0.28 0.46 0.11 0.40   5 13 0.0000 0.5457 P(5)=1.000  0.0256 0.0067 2109.39 -7622.10
 86% 0.65 0.27 0.28 0.46 0.11 0.40   5 13 0.0000 0.5457 P(5)=1.000  0.0256 0.0067 2107.64 -7619.02
 86% 0.65 0.27 0.28 0.46 0.11 0.40   5 13 0.0000 0.5453 P(5)=1.000  0.0256 0.0067 2115.06 -7627.55
 87% 0.65 0.27 0.28 0.46 0.11 0.40   5 13 0.0000 0.5457 P(5)=1.000  0.0256 0.0067 2097.34 -7632.16
 87% 0.65 0.27 0.28 0.46 0.11 0.40   5 13 0.0000 0.5453 P(5)=1.000  0.0256 0.0067 2050.57 -7627.22
 87% 0.65 0.27 0.28 0.46 0.11 0.40   5 13 0.0000 0.5448 P(5)=1.000  0.0255 0.0067 2067.11 -7625.95
 87% 0.65 0.27 0.28 0.46 0.11 0.40   5 13 0.0000 0.5448 P(5)=1.000  0.0255 0.0067 2084.20 -7642.07
 87% 0.65 0.27 0.28 0.46 0.11 0.40   5 13 0.0000 0.5444 P(5)=1.000  0.0255 0.0067 2067.04 -7647.73
 87% 0.65 0.27 0.28 0.46 0.11 0.40   5 13 0.0000 0.5440 P(5)=1.000  0.0255 0.0067 2073.69 -7635.34
 87% 0.65 0.27 0.28 0.46 0.11 0.40   5 13 0.0000 0.5436 P(5)=1.000  0.0255 0.0067 2055.75 -7631.52
 87% 0.65 0.27 0.28 0.46 0.11 0.40   5 13 0.0000 0.5440 P(5)=1.000  0.0255 0.0067 2053.03 -7629.06
 87% 0.65 0.27 0.28 0.46 0.11 0.40   5 13 0.0000 0.5443 P(5)=1.000  0.0255 0.0067 2053.02 -7627.62
 87% 0.65 0.27 0.28 0.46 0.11 0.40   5 13 0.0000 0.5446 P(5)=1.000  0.0255 0.0067 2095.33 -7627.25
 87% 0.65 0.27 0.28 0.46 0.11 0.40   5 13 0.0000 0.5446 P(5)=1.000  0.0255 0.0067 2072.80 -7637.86
 87% 0.65 0.27 0.28 0.46 0.11 0.40   5 13 0.0000 0.5450 P(5)=1.000  0.0255 0.0067 2079.77 -7639.36
 87% 0.65 0.27 0.28 0.46 0.11 0.40   5 13 0.0000 0.5453 P(5)=1.000  0.0255 0.0067 2086.49 -7642.24
 87% 0.65 0.27 0.28 0.46 0.11 0.40   5 13 0.0000 0.5457 P(5)=1.000  0.0255 0.0067 2032.41 -7632.72
 87% 0.65 0.27 0.28 0.46 0.11 0.40   5 13 0.0000 0.5453 P(5)=1.000  0.0255 0.0067 2018.20 -7626.84
 87% 0.65 0.27 0.28 0.46 0.11 0.40   5 13 0.0000 0.5449 P(5)=1.000  0.0255 0.0067 2009.76 -7626.75
 87% 0.65 0.27 0.28 0.46 0.11 0.40   5 13 0.0000 0.5452 P(5)=1.000  0.0255 0.0067 2062.54 -7640.44
 87% 0.65 0.27 0.28 0.46 0.11 0.40   5 13 0.0000 0.5448 P(5)=1.000  0.0255 0.0067 2047.51 -7635.41
 87% 0.65 0.27 0.28 0.46 0.11 0.40   5 13 0.0000 0.5444 P(5)=1.000  0.0254 0.0067 2059.35 -7628.88
 87% 0.65 0.27 0.28 0.46 0.11 0.40   5 13 0.0000 0.5447 P(5)=1.000  0.0254 0.0067 2059.50 -7632.06
 88% 0.65 0.27 0.28 0.46 0.11 0.40   5 13 0.0000 0.5447 P(5)=1.000  0.0254 0.0067 2079.14 -7629.93
 88% 0.65 0.27 0.28 0.46 0.11 0.40   5 13 0.0000 0.5443 P(5)=1.000  0.0254 0.0067 2048.28 -7636.83
 88% 0.65 0.27 0.28 0.46 0.11 0.40   5 13 0.0000 0.5447 P(5)=1.000  0.0254 0.0067 2043.81 -7635.28
 88% 0.65 0.27 0.28 0.46 0.11 0.40   5 13 0.0000 0.5443 P(5)=1.000  0.0254 0.0067 2046.33 -7642.20
 88% 0.65 0.27 0.28 0.46 0.11 0.40   5 13 0.0000 0.5439 P(5)=1.000  0.0254 0.0068 2083.39 -7646.82
 88% 0.65 0.27 0.28 0.46 0.11 0.40   5 13 0.0000 0.5435 P(5)=1.000  0.0254 0.0068 2088.83 -7639.14
 88% 0.65 0.27 0.28 0.46 0.11 0.40   5 13 0.0000 0.5431 P(5)=1.000  0.0254 0.0068 2111.27 -7640.82
 88% 0.65 0.27 0.28 0.46 0.11 0.40   5 13 0.0000 0.5427 P(5)=1.000  0.0254 0.0068 2079.88 -7636.69
 88% 0.65 0.27 0.28 0.46 0.11 0.40   5 13 0.0000 0.5423 P(5)=1.000  0.0254 0.0068 2089.48 -7626.53
 88% 0.65 0.27 0.28 0.46 0.11 0.40   5 13 0.0000 0.5419 P(5)=1.000  0.0254 0.0068 2013.39 -7621.68
 88% 0.65 0.27 0.28 0.46 0.11 0.40   5 13 0.0000 0.5415 P(5)=1.000  0.0254 0.0068 2032.01 -7621.57
 88% 0.65 0.27 0.28 0.46 0.11 0.40   5 13 0.0000 0.5411 P(5)=1.000  0.0253 0.0068 2019.95 -7623.06
 88% 0.65 0.27 0.28 0.46 0.11 0.40   5 13 0.0000 0.5407 P(5)=1.000  0.0253 0.0068 2033.43 -7618.12
 88% 0.65 0.27 0.28 0.46 0.11 0.40   5 13 0.0000 0.5403 P(5)=1.000  0.0253 0.0068 2042.48 -7622.78
 88% 0.65 0.27 0.28 0.46 0.11 0.40   5 13 0.0000 0.5399 P(5)=1.000  0.0253 0.0068 2027.70 -7623.56
 88% 0.65 0.27 0.28 0.46 0.11 0.40   5 13 0.0000 0.5395 P(5)=1.000  0.0253 0.0068 2020.33 -7633.56
 88% 0.65 0.27 0.28 0.46 0.11 0.40   5 13 0.0000 0.5391 P(5)=1.000  0.0253 0.0068 2016.73 -7625.29
 88% 0.65 0.27 0.28 0.46 0.11 0.40   5 13 0.0000 0.5395 P(5)=1.000  0.0253 0.0068 2011.22 -7620.46
 88% 0.65 0.27 0.28 0.46 0.11 0.40   5 13 0.0000 0.5391 P(5)=1.000  0.0253 0.0068 2096.62 -7642.38
 88% 0.65 0.27 0.28 0.46 0.11 0.40   5 13 0.0000 0.5387 P(5)=1.000  0.0253 0.0068 2082.94 -7622.37
 89% 0.65 0.27 0.28 0.46 0.11 0.40   5 13 0.0000 0.5383 P(5)=1.000  0.0253 0.0068 2078.52 -7625.09
 89% 0.65 0.27 0.28 0.46 0.11 0.40   5 13 0.0000 0.5383 P(5)=1.000  0.0253 0.0068 2086.87 -7617.70
 89% 0.65 0.27 0.28 0.46 0.11 0.40   5 13 0.0000 0.5379 P(5)=1.000  0.0253 0.0068 2108.79 -7635.28
 89% 0.65 0.27 0.28 0.46 0.11 0.40   5 13 0.0000 0.5379 P(5)=1.000  0.0253 0.0068 2031.48 -7619.09
 89% 0.65 0.27 0.28 0.46 0.11 0.40   5 13 0.0000 0.5382 P(5)=1.000  0.0253 0.0068 2032.53 -7628.50
 89% 0.65 0.27 0.28 0.46 0.11 0.40   5 13 0.0000 0.5379 P(5)=1.000  0.0253 0.0068 2018.02 -7632.47
 89% 0.65 0.27 0.28 0.46 0.11 0.40   5 13 0.0000 0.5375 P(5)=1.000  0.0253 0.0068 2041.31 -7630.32
 89% 0.65 0.27 0.28 0.46 0.11 0.40   5 13 0.0000 0.5371 P(5)=1.000  0.0253 0.0068 2031.30 -7633.75
 89% 0.65 0.27 0.28 0.46 0.11 0.40   5 13 0.0000 0.5367 P(5)=1.000  0.0253 0.0068 2067.79 -7636.88
 89% 0.65 0.27 0.28 0.46 0.11 0.40   5 13 0.0000 0.5363 P(5)=1.000  0.0253 0.0068 2055.77 -7634.97
 89% 0.65 0.27 0.28 0.46 0.11 0.40   5 13 0.0000 0.5359 P(5)=1.000  0.0252 0.0069 2075.03 -7640.76
 89% 0.65 0.27 0.28 0.46 0.11 0.40   5 13 0.0000 0.5363 P(5)=1.000  0.0252 0.0069 2045.52 -7623.65
 89% 0.65 0.27 0.28 0.46 0.11 0.40   5 13 0.0000 0.5359 P(5)=1.000  0.0252 0.0069 2124.63 -7639.18
 89% 0.65 0.27 0.28 0.46 0.11 0.40   5 13 0.0000 0.5355 P(5)=1.000  0.0252 0.0069 2119.24 -7637.70
 89% 0.65 0.27 0.28 0.46 0.11 0.40   5 13 0.0000 0.5358 P(5)=1.000  0.0252 0.0069 2133.25 -7644.39
 89% 0.65 0.27 0.28 0.46 0.11 0.40   5 13 0.0000 0.5354 P(5)=1.000  0.0252 0.0069 2125.70 -7642.68
 89% 0.65 0.27 0.28 0.46 0.11 0.40   5 13 0.0000 0.5354 P(5)=1.000  0.0252 0.0069 2126.67 -7637.35
 89% 0.65 0.27 0.28 0.47 0.11 0.40   5 13 0.0000 0.5351 P(5)=1.000  0.0252 0.0069 2066.70 -7624.40
 89% 0.65 0.27 0.28 0.47 0.11 0.40   5 13 0.0000 0.5347 P(5)=1.000  0.0252 0.0069 2063.58 -7629.83
 89% 0.65 0.27 0.28 0.47 0.11 0.40   5 13 0.0000 0.5343 P(5)=1.000  0.0252 0.0069 2071.83 -7626.44
 90% 0.65 0.27 0.28 0.47 0.11 0.40   5 13 0.0000 0.5339 P(5)=1.000  0.0252 0.0069 2073.36 -7622.06
 90% 0.65 0.27 0.28 0.47 0.11 0.40   5 13 0.0000 0.5339 P(5)=1.000  0.0252 0.0069 2071.23 -7621.08
 90% 0.65 0.27 0.28 0.47 0.11 0.40   5 13 0.0000 0.5335 P(5)=1.000  0.0252 0.0069 2081.56 -7626.41
 90% 0.65 0.27 0.28 0.47 0.11 0.40   5 13 0.0000 0.5331 P(5)=1.000  0.0252 0.0069 2135.97 -7633.23
 90% 0.65 0.27 0.28 0.47 0.11 0.40   5 13 0.0000 0.5328 P(5)=1.000  0.0252 0.0069 2122.33 -7637.18
 90% 0.65 0.27 0.28 0.47 0.11 0.40   5 13 0.0000 0.5324 P(5)=1.000  0.0252 0.0069 2124.40 -7642.26
 90% 0.65 0.27 0.28 0.47 0.11 0.40   5 13 0.0000 0.5324 P(5)=1.000  0.0251 0.0069 2122.92 -7625.37
 90% 0.65 0.27 0.28 0.47 0.11 0.40   5 13 0.0000 0.5320 P(5)=1.000  0.0251 0.0069 2112.55 -7637.91
 90% 0.65 0.27 0.28 0.47 0.11 0.40   5 13 0.0000 0.5316 P(5)=1.000  0.0251 0.0069 2118.68 -7627.13
 90% 0.65 0.27 0.28 0.47 0.11 0.40   5 13 0.0000 0.5312 P(5)=1.000  0.0251 0.0069 2106.84 -7630.92
 90% 0.65 0.27 0.28 0.47 0.11 0.40   5 13 0.0000 0.5309 P(5)=1.000  0.0251 0.0069 2107.17 -7622.55  2:52

 90% 0.65 0.27 0.28 0.47 0.11 0.40   5 13 0.0000 0.5309 P(5)=1.000  0.0251 0.0069 2116.41 -7620.85
 90% 0.65 0.27 0.28 0.47 0.11 0.40   5 13 0.0000 0.5309 P(5)=1.000  0.0251 0.0069 2142.69 -7618.79
 90% 0.65 0.27 0.28 0.47 0.11 0.40   5 13 0.0000 0.5309 P(5)=1.000  0.0251 0.0069 2144.87 -7627.72
 90% 0.65 0.27 0.28 0.47 0.11 0.40   5 13 0.0000 0.5305 P(5)=1.000  0.0251 0.0069 2152.39 -7632.31
 90% 0.65 0.27 0.28 0.47 0.11 0.40   5 13 0.0000 0.5301 P(5)=1.000  0.0251 0.0069 2160.38 -7636.67
 90% 0.65 0.27 0.28 0.47 0.11 0.40   5 13 0.0000 0.5297 P(5)=1.000  0.0251 0.0069 2136.39 -7631.56
 90% 0.65 0.27 0.28 0.47 0.11 0.40   5 13 0.0000 0.5294 P(5)=1.000  0.0251 0.0069 2080.53 -7635.50
 90% 0.65 0.27 0.28 0.47 0.11 0.40   5 13 0.0000 0.5290 P(5)=1.000  0.0251 0.0069 2115.93 -7633.97
 90% 0.65 0.27 0.28 0.47 0.11 0.40   5 13 0.0000 0.5286 P(5)=1.000  0.0251 0.0069 2122.29 -7633.86
 91% 0.65 0.27 0.28 0.47 0.11 0.40   5 13 0.0000 0.5282 P(5)=1.000  0.0251 0.0070 2132.74 -7638.61
 91% 0.65 0.27 0.28 0.47 0.11 0.40   5 13 0.0000 0.5282 P(5)=1.000  0.0251 0.0070 2052.49 -7629.04
 91% 0.65 0.27 0.28 0.47 0.11 0.40   5 13 0.0000 0.5282 P(5)=1.000  0.0250 0.0070 2047.04 -7633.08
 91% 0.65 0.27 0.28 0.47 0.11 0.40   5 13 0.0000 0.5279 P(5)=1.000  0.0250 0.0070 2038.67 -7626.86
 91% 0.65 0.27 0.28 0.47 0.11 0.40   5 13 0.0000 0.5275 P(5)=1.000  0.0250 0.0070 2047.33 -7624.15
 91% 0.65 0.27 0.28 0.47 0.11 0.40   5 13 0.0000 0.5271 P(5)=1.000  0.0250 0.0070 2053.59 -7623.01
 91% 0.65 0.27 0.28 0.47 0.11 0.40   5 13 0.0000 0.5268 P(5)=1.000  0.0250 0.0070 2043.67 -7620.05
 91% 0.65 0.27 0.28 0.47 0.11 0.40   5 13 0.0000 0.5264 P(5)=1.000  0.0250 0.0070 2044.34 -7627.49
 91% 0.65 0.27 0.28 0.47 0.11 0.40   5 13 0.0000 0.5264 P(5)=1.000  0.0250 0.0070 2061.36 -7623.96
 91% 0.65 0.27 0.28 0.47 0.11 0.40   5 13 0.0000 0.5260 P(5)=1.000  0.0250 0.0070 2063.18 -7627.75
 91% 0.65 0.27 0.28 0.47 0.11 0.40   5 13 0.0000 0.5257 P(5)=1.000  0.0250 0.0070 2059.26 -7634.00
 91% 0.65 0.27 0.28 0.47 0.11 0.40   5 13 0.0000 0.5253 P(5)=1.000  0.0250 0.0070 2071.69 -7629.57
 91% 0.65 0.27 0.28 0.47 0.11 0.40   5 13 0.0000 0.5253 P(5)=1.000  0.0250 0.0070 2069.95 -7618.30
 91% 0.65 0.27 0.28 0.47 0.11 0.40   5 13 0.0000 0.5253 P(5)=1.000  0.0250 0.0070 2059.01 -7620.28
 91% 0.65 0.27 0.28 0.47 0.11 0.40   5 13 0.0000 0.5253 P(5)=1.000  0.0250 0.0070 2047.66 -7619.08
 91% 0.65 0.27 0.28 0.47 0.11 0.40   5 13 0.0000 0.5253 P(5)=1.000  0.0250 0.0070 2049.46 -7629.35
 91% 0.65 0.27 0.28 0.47 0.11 0.40   5 13 0.0000 0.5249 P(5)=1.000  0.0250 0.0070 2070.59 -7622.26
 91% 0.65 0.27 0.28 0.47 0.11 0.40   5 13 0.0000 0.5245 P(5)=1.000  0.0249 0.0070 2068.95 -7619.42
 91% 0.65 0.27 0.28 0.47 0.11 0.40   5 13 0.0000 0.5242 P(5)=1.000  0.0249 0.0070 2045.63 -7625.81
 91% 0.65 0.27 0.28 0.47 0.11 0.40   5 13 0.0000 0.5238 P(5)=1.000  0.0249 0.0070 2060.38 -7634.82
 92% 0.65 0.27 0.28 0.47 0.11 0.40   5 13 0.0000 0.5234 P(5)=1.000  0.0249 0.0070 2035.60 -7634.84
 92% 0.65 0.27 0.28 0.47 0.11 0.40   5 13 0.0000 0.5231 P(5)=1.000  0.0249 0.0071 2058.74 -7638.75
 92% 0.65 0.27 0.28 0.47 0.11 0.40   5 13 0.0000 0.5231 P(5)=1.000  0.0249 0.0071 2047.26 -7636.48
 92% 0.65 0.27 0.28 0.47 0.11 0.40   5 13 0.0000 0.5227 P(5)=1.000  0.0249 0.0071 2068.37 -7646.93
 92% 0.65 0.27 0.28 0.47 0.11 0.40   5 13 0.0000 0.5230 P(5)=1.000  0.0249 0.0071 2072.55 -7654.38
 92% 0.65 0.27 0.28 0.47 0.11 0.40   5 13 0.0000 0.5234 P(5)=1.000  0.0249 0.0071 2067.00 -7638.70
 92% 0.65 0.27 0.28 0.47 0.11 0.40   5 13 0.0000 0.5234 P(5)=1.000  0.0249 0.0071 2078.48 -7622.24
 92% 0.65 0.27 0.28 0.47 0.11 0.40   5 13 0.0000 0.5234 P(5)=1.000  0.0249 0.0071 2061.93 -7625.42
 92% 0.65 0.27 0.28 0.47 0.11 0.40   5 13 0.0000 0.5230 P(5)=1.000  0.0249 0.0071 2059.08 -7617.86
 92% 0.65 0.27 0.28 0.47 0.11 0.40   5 13 0.0000 0.5226 P(5)=1.000  0.0249 0.0071 2072.18 -7628.31
 92% 0.65 0.27 0.28 0.47 0.11 0.40   5 13 0.0000 0.5226 P(5)=1.000  0.0248 0.0071 2085.38 -7617.83
 92% 0.65 0.27 0.28 0.47 0.11 0.40   5 13 0.0000 0.5223 P(5)=1.000  0.0248 0.0071 2088.96 -7628.55
 92% 0.65 0.27 0.28 0.47 0.11 0.40   5 13 0.0000 0.5226 P(5)=1.000  0.0248 0.0071 2077.85 -7625.94
 92% 0.65 0.27 0.28 0.47 0.11 0.40   5 13 0.0000 0.5229 P(5)=1.000  0.0248 0.0071 2090.27 -7633.23
 92% 0.65 0.27 0.28 0.47 0.11 0.40   5 13 0.0000 0.5233 P(5)=1.000  0.0248 0.0071 2081.89 -7622.56
 92% 0.65 0.27 0.28 0.47 0.11 0.40   5 13 0.0000 0.5233 P(5)=1.000  0.0248 0.0071 2076.16 -7619.54
 92% 0.65 0.27 0.28 0.47 0.11 0.40   5 13 0.0000 0.5236 P(5)=1.000  0.0248 0.0071 2071.71 -7633.42
 92% 0.65 0.27 0.28 0.47 0.11 0.40   5 13 0.0000 0.5239 P(5)=1.000  0.0248 0.0071 2063.92 -7625.36
 92% 0.65 0.27 0.28 0.47 0.11 0.40   5 13 0.0000 0.5239 P(5)=1.000  0.0248 0.0071 2099.43 -7633.02
 92% 0.65 0.27 0.28 0.47 0.11 0.40   5 13 0.0000 0.5236 P(5)=1.000  0.0248 0.0071 2114.71 -7631.20
 93% 0.65 0.27 0.28 0.47 0.11 0.40   5 13 0.0000 0.5232 P(5)=1.000  0.0248 0.0071 2098.92 -7631.50
 93% 0.65 0.27 0.28 0.47 0.11 0.40   5 13 0.0000 0.5235 P(5)=1.000  0.0248 0.0071 2113.45 -7627.72
 93% 0.65 0.27 0.28 0.47 0.11 0.40   5 13 0.0000 0.5235 P(5)=1.000  0.0248 0.0071 2123.04 -7621.41
 93% 0.65 0.27 0.28 0.47 0.11 0.40   5 13 0.0000 0.5235 P(5)=1.000  0.0247 0.0071 2042.82 -7616.26
 93% 0.65 0.27 0.28 0.47 0.11 0.40   5 13 0.0000 0.5239 P(5)=1.000  0.0247 0.0072 2055.80 -7608.57
 93% 0.65 0.27 0.28 0.47 0.11 0.40   5 13 0.0000 0.5235 P(5)=1.000  0.0247 0.0072 2133.73 -7610.20
 93% 0.65 0.27 0.28 0.47 0.11 0.40   5 13 0.0000 0.5238 P(5)=1.000  0.0247 0.0072 2125.84 -7621.25
 93% 0.65 0.27 0.28 0.47 0.11 0.40   5 13 0.0000 0.5238 P(5)=1.000  0.0247 0.0072 2067.30 -7610.95
 93% 0.65 0.27 0.28 0.47 0.11 0.40   5 13 0.0000 0.5235 P(5)=1.000  0.0247 0.0072 2054.38 -7622.20
 93% 0.65 0.27 0.28 0.47 0.11 0.40   5 13 0.0000 0.5231 P(5)=1.000  0.0247 0.0072 2048.31 -7624.95
 93% 0.65 0.27 0.28 0.47 0.11 0.40   5 13 0.0000 0.5231 P(5)=1.000  0.0247 0.0072 2048.04 -7617.18
 93% 0.65 0.27 0.28 0.47 0.11 0.40   5 13 0.0000 0.5231 P(5)=1.000  0.0247 0.0072 2036.89 -7607.78
 93% 0.65 0.27 0.28 0.47 0.11 0.40   5 13 0.0000 0.5228 P(5)=1.000  0.0247 0.0072 2050.49 -7601.93
 93% 0.65 0.27 0.28 0.47 0.11 0.40   5 13 0.0000 0.5224 P(5)=1.000  0.0247 0.0072 2061.80 -7612.39
 93% 0.65 0.27 0.28 0.47 0.11 0.40   5 13 0.0000 0.5220 P(5)=1.000  0.0247 0.0072 2066.09 -7615.14
 93% 0.65 0.27 0.28 0.47 0.11 0.40   5 13 0.0000 0.5217 P(5)=1.000  0.0246 0.0072 2038.01 -7619.68
 93% 0.65 0.27 0.28 0.47 0.11 0.40   5 13 0.0000 0.5213 P(5)=1.000  0.0246 0.0072 2058.92 -7614.14
 93% 0.65 0.27 0.28 0.47 0.11 0.40   5 13 0.0000 0.5213 P(5)=1.000  0.0246 0.0072 2076.39 -7611.45
 93% 0.65 0.27 0.28 0.47 0.11 0.40   5 13 0.0000 0.5210 P(5)=1.000  0.0246 0.0072 2085.26 -7607.46
 93% 0.65 0.27 0.28 0.47 0.11 0.40   5 13 0.0000 0.5213 P(5)=1.000  0.0246 0.0072 2083.76 -7613.20
 94% 0.65 0.27 0.28 0.47 0.11 0.40   5 13 0.0000 0.5209 P(5)=1.000  0.0246 0.0072 2078.20 -7621.07
 94% 0.65 0.27 0.28 0.47 0.11 0.40   5 13 0.0000 0.5206 P(5)=1.000  0.0246 0.0072 2074.10 -7617.78
 94% 0.65 0.27 0.28 0.47 0.11 0.40   5 13 0.0000 0.5202 P(5)=1.000  0.0246 0.0073 2097.58 -7629.99
 94% 0.65 0.27 0.28 0.47 0.11 0.40   5 13 0.0000 0.5205 P(5)=1.000  0.0246 0.0073 2085.88 -7633.68
 94% 0.65 0.27 0.28 0.47 0.11 0.40   5 13 0.0000 0.5209 P(5)=1.000  0.0246 0.0073 2094.22 -7640.96
 94% 0.65 0.27 0.28 0.47 0.11 0.40   5 13 0.0000 0.5212 P(5)=1.000  0.0246 0.0073 2093.77 -7620.44
 94% 0.65 0.27 0.28 0.47 0.11 0.40   5 13 0.0000 0.5215 P(5)=1.000  0.0245 0.0073 2085.79 -7619.78
 94% 0.65 0.27 0.28 0.47 0.11 0.40   5 13 0.0000 0.5212 P(5)=1.000  0.0245 0.0073 2088.70 -7641.53
 94% 0.65 0.27 0.28 0.47 0.11 0.40   5 13 0.0000 0.5215 P(5)=1.000  0.0245 0.0073 2075.29 -7632.33
 94% 0.65 0.27 0.28 0.47 0.11 0.40   5 13 0.0000 0.5211 P(5)=1.000  0.0245 0.0073 2083.23 -7628.46
 94% 0.65 0.27 0.28 0.47 0.11 0.40   5 13 0.0000 0.5208 P(5)=1.000  0.0245 0.0073 2130.61 -7630.63
 94% 0.65 0.27 0.28 0.47 0.11 0.40   5 13 0.0000 0.5204 P(5)=1.000  0.0245 0.0073 2133.03 -7637.50
 94% 0.65 0.27 0.28 0.47 0.11 0.40   5 13 0.0000 0.5201 P(5)=1.000  0.0245 0.0073 2133.56 -7635.13
 94% 0.65 0.27 0.28 0.47 0.11 0.40   5 13 0.0000 0.5204 P(5)=1.000  0.0245 0.0073 2138.19 -7627.34
 94% 0.65 0.27 0.28 0.47 0.11 0.40   5 13 0.0000 0.5201 P(5)=1.000  0.0245 0.0073 2145.72 -7622.36
 94% 0.65 0.27 0.28 0.47 0.11 0.40   5 13 0.0000 0.5197 P(5)=1.000  0.0245 0.0073 2156.72 -7619.08
 94% 0.65 0.27 0.28 0.47 0.11 0.40   5 13 0.0000 0.5193 P(5)=1.000  0.0245 0.0073 2141.93 -7627.36
 94% 0.65 0.27 0.28 0.47 0.11 0.40   5 13 0.0000 0.5190 P(5)=1.000  0.0245 0.0073 2139.17 -7618.67
 94% 0.65 0.27 0.28 0.47 0.11 0.40   5 13 0.0000 0.5193 P(5)=1.000  0.0245 0.0073 2149.34 -7621.18
 94% 0.65 0.27 0.28 0.47 0.11 0.40   5 13 0.0000 0.5190 P(5)=1.000  0.0245 0.0073 2143.23 -7617.08
 95% 0.65 0.27 0.28 0.47 0.11 0.40   5 13 0.0000 0.5186 P(5)=1.000  0.0245 0.0073 2140.45 -7633.90
 95% 0.65 0.27 0.28 0.47 0.11 0.40   5 13 0.0000 0.5183 P(5)=1.000  0.0244 0.0073 2136.72 -7631.61
 95% 0.65 0.27 0.28 0.47 0.11 0.40   5 13 0.0000 0.5186 P(5)=1.000  0.0244 0.0074 2067.84 -7621.40
 95% 0.65 0.27 0.28 0.47 0.11 0.40   5 13 0.0000 0.5189 P(5)=1.000  0.0244 0.0074 2136.45 -7616.24
 95% 0.65 0.27 0.28 0.47 0.11 0.40   5 13 0.0000 0.5192 P(5)=1.000  0.0244 0.0074 2152.62 -7622.79
 95% 0.65 0.27 0.28 0.47 0.11 0.40   5 13 0.0000 0.5196 P(5)=1.000  0.0244 0.0074 2159.95 -7625.32
 95% 0.65 0.27 0.28 0.47 0.11 0.40   5 13 0.0000 0.5192 P(5)=1.000  0.0244 0.0074 2101.59 -7620.98
 95% 0.65 0.27 0.28 0.47 0.11 0.40   5 13 0.0000 0.5189 P(5)=1.000  0.0244 0.0074 2125.94 -7621.79
 95% 0.65 0.27 0.28 0.47 0.11 0.40   5 13 0.0000 0.5192 P(5)=1.000  0.0244 0.0074 2121.60 -7635.84
 95% 0.65 0.27 0.28 0.47 0.11 0.40   5 13 0.0000 0.5188 P(5)=1.000  0.0244 0.0074 2111.43 -7623.03
 95% 0.65 0.27 0.28 0.47 0.11 0.40   5 13 0.0000 0.5185 P(5)=1.000  0.0244 0.0074 2128.08 -7628.79  3:01

 95% 0.65 0.27 0.28 0.47 0.11 0.40   5 13 0.0000 0.5188 P(5)=1.000  0.0244 0.0074 2142.35 -7621.76
 95% 0.65 0.27 0.28 0.47 0.11 0.40   5 13 0.0000 0.5185 P(5)=1.000  0.0244 0.0074 2162.25 -7628.65
 95% 0.65 0.27 0.28 0.47 0.11 0.40   5 13 0.0000 0.5181 P(5)=1.000  0.0243 0.0074 2159.12 -7624.03
 95% 0.65 0.27 0.28 0.47 0.11 0.40   5 13 0.0000 0.5178 P(5)=1.000  0.0243 0.0074 2167.31 -7631.22
 95% 0.65 0.27 0.28 0.47 0.11 0.40   5 13 0.0000 0.5174 P(5)=1.000  0.0243 0.0074 2167.40 -7628.29
 95% 0.65 0.27 0.28 0.47 0.11 0.40   5 13 0.0000 0.5171 P(5)=1.000  0.0243 0.0074 2166.65 -7626.60
 95% 0.65 0.27 0.28 0.47 0.11 0.40   5 13 0.0000 0.5167 P(5)=1.000  0.0243 0.0074 2143.99 -7629.41
 95% 0.65 0.27 0.28 0.47 0.11 0.40   5 13 0.0000 0.5164 P(5)=1.000  0.0243 0.0074 2157.78 -7631.56
 95% 0.65 0.27 0.28 0.48 0.11 0.40   5 13 0.0000 0.5160 P(5)=1.000  0.0243 0.0074 2152.01 -7627.53
 96% 0.65 0.27 0.28 0.48 0.11 0.40   5 13 0.0000 0.5157 P(5)=1.000  0.0243 0.0074 2170.58 -7635.94
 96% 0.65 0.27 0.28 0.48 0.11 0.40   5 13 0.0000 0.5154 P(5)=1.000  0.0243 0.0074 2166.96 -7641.35
 96% 0.65 0.27 0.28 0.48 0.11 0.40   5 13 0.0000 0.5157 P(5)=1.000  0.0243 0.0075 2121.87 -7637.99
 96% 0.65 0.27 0.28 0.48 0.11 0.40   5 13 0.0000 0.5160 P(5)=1.000  0.0243 0.0075 2113.89 -7633.64
 96% 0.65 0.27 0.28 0.48 0.11 0.40   5 13 0.0000 0.5157 P(5)=1.000  0.0243 0.0075 2104.96 -7636.59
 96% 0.65 0.27 0.28 0.48 0.11 0.40   5 13 0.0000 0.5153 P(5)=1.000  0.0242 0.0075 2098.43 -7637.65
 96% 0.65 0.27 0.28 0.48 0.11 0.40   5 13 0.0000 0.5150 P(5)=1.000  0.0242 0.0075 2159.09 -7634.26
 96% 0.65 0.27 0.28 0.48 0.11 0.40   5 13 0.0000 0.5146 P(5)=1.000  0.0242 0.0075 2149.65 -7639.05
 96% 0.65 0.27 0.28 0.48 0.11 0.40   5 13 0.0000 0.5143 P(5)=1.000  0.0242 0.0075 2147.56 -7627.81
 96% 0.65 0.27 0.28 0.48 0.11 0.40   5 13 0.0000 0.5146 P(5)=1.000  0.0242 0.0075 2148.23 -7633.52
 96% 0.65 0.27 0.28 0.48 0.11 0.40   5 13 0.0000 0.5143 P(5)=1.000  0.0242 0.0075 2171.45 -7640.56
 96% 0.65 0.27 0.28 0.48 0.11 0.40   5 13 0.0000 0.5139 P(5)=1.000  0.0242 0.0075 2197.72 -7642.95
 96% 0.65 0.27 0.28 0.48 0.11 0.40   5 13 0.0000 0.5136 P(5)=1.000  0.0242 0.0075 2177.44 -7632.33
 96% 0.65 0.27 0.28 0.48 0.11 0.40   5 13 0.0000 0.5139 P(5)=1.000  0.0242 0.0075 2161.88 -7626.91
 96% 0.65 0.27 0.28 0.48 0.11 0.40   5 13 0.0000 0.5136 P(5)=1.000  0.0242 0.0075 2167.65 -7633.64
 96% 0.65 0.27 0.28 0.48 0.11 0.40   5 13 0.0000 0.5132 P(5)=1.000  0.0242 0.0075 2174.37 -7628.22
 96% 0.65 0.27 0.28 0.48 0.11 0.40   5 13 0.0000 0.5129 P(5)=1.000  0.0242 0.0075 2164.66 -7635.13
 96% 0.65 0.27 0.28 0.48 0.11 0.40   5 13 0.0000 0.5125 P(5)=1.000  0.0242 0.0075 2159.96 -7643.35
 96% 0.65 0.27 0.28 0.48 0.11 0.40   5 13 0.0000 0.5122 P(5)=1.000  0.0242 0.0075 2163.43 -7624.30
 96% 0.65 0.27 0.28 0.48 0.11 0.40   5 13 0.0000 0.5119 P(5)=1.000  0.0242 0.0075 2191.74 -7640.67
 97% 0.65 0.27 0.28 0.48 0.11 0.40   5 13 0.0000 0.5115 P(5)=1.000  0.0241 0.0075 2182.50 -7637.48
 97% 0.65 0.27 0.28 0.48 0.11 0.40   5 13 0.0000 0.5112 P(5)=1.000  0.0241 0.0075 2211.11 -7643.90
 97% 0.65 0.27 0.28 0.48 0.11 0.40   5 13 0.0000 0.5109 P(5)=1.000  0.0241 0.0076 2091.96 -7638.26
 97% 0.65 0.27 0.28 0.48 0.11 0.40   5 13 0.0000 0.5105 P(5)=1.000  0.0241 0.0076 2077.52 -7632.10
 97% 0.65 0.27 0.28 0.48 0.11 0.40   5 13 0.0000 0.5102 P(5)=1.000  0.0241 0.0076 2088.96 -7646.17
 97% 0.65 0.27 0.28 0.48 0.11 0.40   5 13 0.0000 0.5099 P(5)=1.000  0.0241 0.0076 2171.97 -7648.77
 97% 0.65 0.27 0.28 0.48 0.11 0.40   5 13 0.0000 0.5102 P(5)=1.000  0.0241 0.0076 2145.08 -7619.86
 97% 0.65 0.27 0.28 0.48 0.11 0.40   5 13 0.0000 0.5098 P(5)=1.000  0.0241 0.0076 2143.70 -7624.63
 97% 0.65 0.27 0.28 0.48 0.11 0.40   5 13 0.0000 0.5095 P(5)=1.000  0.0241 0.0076 2156.69 -7617.83
 97% 0.65 0.27 0.28 0.48 0.11 0.40   5 13 0.0000 0.5092 P(5)=1.000  0.0241 0.0076 2162.96 -7619.20
 97% 0.65 0.27 0.28 0.48 0.11 0.40   5 13 0.0000 0.5088 P(5)=1.000  0.0241 0.0076 2164.78 -7626.08
 97% 0.65 0.27 0.28 0.48 0.11 0.40   5 13 0.0000 0.5085 P(5)=1.000  0.0241 0.0076 2164.47 -7611.04
 97% 0.65 0.27 0.28 0.48 0.11 0.40   5 13 0.0000 0.5082 P(5)=1.000  0.0241 0.0076 2165.24 -7609.03
 97% 0.65 0.27 0.28 0.48 0.11 0.40   5 13 0.0000 0.5078 P(5)=1.000  0.0240 0.0076 2174.32 -7611.07
 97% 0.65 0.27 0.28 0.48 0.11 0.40   5 13 0.0000 0.5075 P(5)=1.000  0.0240 0.0076 2158.52 -7608.15
 97% 0.65 0.27 0.28 0.48 0.11 0.40   5 13 0.0000 0.5078 P(5)=1.000  0.0240 0.0076 2130.18 -7610.57
 97% 0.65 0.27 0.28 0.48 0.11 0.40   5 13 0.0000 0.5075 P(5)=1.000  0.0240 0.0076 2190.66 -7616.66
 97% 0.65 0.27 0.28 0.48 0.11 0.40   5 13 0.0000 0.5078 P(5)=1.000  0.0240 0.0076 2166.80 -7616.83
 97% 0.65 0.27 0.28 0.48 0.11 0.40   5 13 0.0000 0.5081 P(5)=1.000  0.0240 0.0076 2145.06 -7618.96
 97% 0.65 0.27 0.28 0.48 0.11 0.40   5 13 0.0000 0.5078 P(5)=1.000  0.0240 0.0076 2130.85 -7610.40
 98% 0.65 0.27 0.28 0.48 0.11 0.40   5 13 0.0000 0.5075 P(5)=1.000  0.0240 0.0077 2153.63 -7611.79
 98% 0.65 0.27 0.28 0.48 0.11 0.40   5 13 0.0000 0.5078 P(5)=1.000  0.0240 0.0077 2147.50 -7616.99
 98% 0.65 0.27 0.28 0.48 0.11 0.40   5 13 0.0000 0.5075 P(5)=1.000  0.0240 0.0077 2110.05 -7619.01
 98% 0.65 0.27 0.28 0.48 0.11 0.40   5 13 0.0000 0.5071 P(5)=1.000  0.0240 0.0077 2126.80 -7627.10
 98% 0.65 0.27 0.28 0.48 0.11 0.40   5 13 0.0000 0.5068 P(5)=1.000  0.0240 0.0077 2119.10 -7619.52
 98% 0.65 0.27 0.28 0.48 0.11 0.40   5 13 0.0000 0.5065 P(5)=1.000  0.0240 0.0077 2117.79 -7616.09
 98% 0.65 0.27 0.28 0.48 0.11 0.40   5 13 0.0000 0.5062 P(5)=1.000  0.0239 0.0077 2121.40 -7612.81
 98% 0.65 0.27 0.28 0.48 0.11 0.40   5 13 0.0000 0.5058 P(5)=1.000  0.0239 0.0077 2125.24 -7621.23
 98% 0.65 0.27 0.28 0.48 0.11 0.40   5 13 0.0000 0.5055 P(5)=1.000  0.0239 0.0077 2123.67 -7609.86
 98% 0.65 0.27 0.28 0.48 0.11 0.40   5 13 0.0000 0.5052 P(5)=1.000  0.0239 0.0077 2112.13 -7609.04
 98% 0.65 0.27 0.28 0.48 0.11 0.40   5 13 0.0000 0.5048 P(5)=1.000  0.0239 0.0077 2109.98 -7609.57
 98% 0.65 0.27 0.28 0.48 0.11 0.40   5 13 0.0000 0.5045 P(5)=1.000  0.0239 0.0077 2181.16 -7634.79
 98% 0.65 0.27 0.28 0.48 0.11 0.40   5 13 0.0000 0.5042 P(5)=1.000  0.0239 0.0077 2168.02 -7626.05
 98% 0.65 0.27 0.28 0.48 0.11 0.40   5 13 0.0000 0.5039 P(5)=1.000  0.0239 0.0077 2143.86 -7629.73
 98% 0.65 0.27 0.28 0.48 0.11 0.40   5 13 0.0000 0.5042 P(5)=1.000  0.0239 0.0077 2130.66 -7612.53
 98% 0.65 0.27 0.28 0.48 0.11 0.40   5 13 0.0000 0.5039 P(5)=1.000  0.0239 0.0077 2115.89 -7617.87
 98% 0.65 0.27 0.28 0.48 0.11 0.40   5 13 0.0000 0.5035 P(5)=1.000  0.0239 0.0077 2116.82 -7624.82
 98% 0.65 0.27 0.28 0.48 0.11 0.40   5 13 0.0000 0.5032 P(5)=1.000  0.0239 0.0077 2122.67 -7631.36
 98% 0.65 0.27 0.28 0.48 0.11 0.40   5 13 0.0000 0.5029 P(5)=1.000  0.0239 0.0077 2130.68 -7629.24
 98% 0.65 0.27 0.28 0.48 0.11 0.40   5 13 0.0000 0.5026 P(5)=1.000  0.0238 0.0077 2166.71 -7635.82
 99% 0.65 0.27 0.28 0.48 0.11 0.40   5 13 0.0000 0.5022 P(5)=1.000  0.0238 0.0077 2121.67 -7630.56
 99% 0.65 0.27 0.28 0.48 0.11 0.40   5 13 0.0000 0.5026 P(5)=1.000  0.0238 0.0078 2115.03 -7623.51
 99% 0.65 0.27 0.28 0.48 0.11 0.40   5 13 0.0000 0.5026 P(5)=1.000  0.0238 0.0078 2105.73 -7621.09
 99% 0.65 0.27 0.28 0.48 0.11 0.40   5 13 0.0000 0.5029 P(5)=1.000  0.0238 0.0078 2134.63 -7632.58
 99% 0.65 0.27 0.28 0.48 0.11 0.40   5 13 0.0000 0.5026 P(5)=1.000  0.0238 0.0078 2127.90 -7630.73
 99% 0.65 0.27 0.28 0.48 0.11 0.40   5 13 0.0000 0.5029 P(5)=1.000  0.0238 0.0078 2136.50 -7637.82
 99% 0.65 0.27 0.28 0.48 0.11 0.40   5 13 0.0000 0.5026 P(5)=1.000  0.0238 0.0078 2081.05 -7620.93
 99% 0.65 0.27 0.28 0.48 0.11 0.40   5 13 0.0000 0.5022 P(5)=1.000  0.0238 0.0078 2089.33 -7624.43
 99% 0.65 0.27 0.28 0.48 0.11 0.40   5 13 0.0000 0.5019 P(5)=1.000  0.0238 0.0078 2079.98 -7639.39
 99% 0.65 0.27 0.28 0.48 0.11 0.40   5 13 0.0000 0.5016 P(5)=1.000  0.0238 0.0078 2095.27 -7628.76
 99% 0.65 0.27 0.28 0.48 0.11 0.40   5 13 0.0000 0.5013 P(5)=1.000  0.0238 0.0078 2079.25 -7621.71
 99% 0.65 0.27 0.28 0.48 0.11 0.40   5 13 0.0000 0.5010 P(5)=1.000  0.0238 0.0078 2087.98 -7619.19
 99% 0.65 0.27 0.28 0.48 0.11 0.40   5 13 0.0000 0.5006 P(5)=1.000  0.0238 0.0078 2091.56 -7637.12
 99% 0.65 0.27 0.28 0.48 0.11 0.40   5 13 0.0000 0.5003 P(5)=1.000  0.0238 0.0078 2111.91 -7631.72
 99% 0.65 0.27 0.28 0.48 0.11 0.40   5 13 0.0000 0.5000 P(5)=1.000  0.0237 0.0078 2103.85 -7635.23
 99% 0.65 0.27 0.28 0.48 0.11 0.40   5 13 0.0000 0.4997 P(5)=1.000  0.0237 0.0078 2109.54 -7634.24
 99% 0.65 0.27 0.28 0.48 0.11 0.40   5 13 0.0000 0.4994 P(5)=1.000  0.0237 0.0078 2056.67 -7632.46
 99% 0.65 0.27 0.28 0.48 0.11 0.40   5 13 0.0000 0.4990 P(5)=1.000  0.0237 0.0078 2155.66 -7653.57
 99% 0.65 0.27 0.28 0.48 0.11 0.40   5 13 0.0000 0.4987 P(5)=1.000  0.0237 0.0078 2116.75 -7630.57
 99% 0.65 0.27 0.28 0.48 0.11 0.40   5 13 0.0000 0.4990 P(5)=1.000  0.0237 0.0078 2156.56 -7635.04
100% 0.65 0.27 0.28 0.48 0.11 0.40   5 13 0.0000 0.4994 P(5)=1.000  0.0237 0.0078 2151.65 -7637.17
100% 0.65 0.27 0.28 0.48 0.11 0.40   5 13 0.0000 0.4990 P(5)=1.000  0.0237 0.0078 2093.40 -7625.71
100% 0.65 0.27 0.28 0.48 0.11 0.40   5 13 0.0000 0.4994 P(5)=1.000  0.0237 0.0078 2073.13 -7625.32
100% 0.65 0.27 0.28 0.48 0.11 0.40   5 13 0.0000 0.4991 P(5)=1.000  0.0237 0.0079 2105.34 -7656.85
100% 0.65 0.27 0.28 0.48 0.11 0.40   5 13 0.0000 0.4987 P(5)=1.000  0.0237 0.0079 2095.33 -7643.05
100% 0.65 0.27 0.28 0.48 0.11 0.40   5 13 0.0000 0.4984 P(5)=1.000  0.0237 0.0079 2085.45 -7644.94
100% 0.65 0.27 0.28 0.48 0.11 0.40   5 13 0.0000 0.4987 P(5)=1.000  0.0237 0.0079 2091.02 -7645.42
100% 0.65 0.27 0.28 0.48 0.11 0.40   5 13 0.0000 0.4984 P(5)=1.000  0.0237 0.0079 2101.03 -7643.29
100% 0.65 0.27 0.28 0.48 0.11 0.40   5 13 0.0000 0.4981 P(5)=1.000  0.0237 0.0079 2091.68 -7647.24
100% 0.65 0.27 0.28 0.48 0.11 0.40   5 13 0.0000 0.4978 P(5)=1.000  0.0236 0.0079 2078.29 -7640.58
100% 0.65 0.27 0.28 0.48 0.11 0.40   5 13 0.0000 0.4975 P(5)=1.000  0.0236 0.0079 2076.82 -7623.22  3:10

Time used:  3:10
Summarizing the species-tree sample in file mcmc.txt

(A) List of best models (count postP #species SpeciesTree)
   125  0.06250  0.06250   5 (W_muriae W_sebi W_mellicola W_tropicalis W_canadensis)   ((W_tropicalis, (W_sebi, W_mellicola)), (W_muriae, W_canadensis));     01100 01110 10001
   119  0.05950  0.12200   5 (W_muriae W_sebi W_mellicola W_tropicalis W_canadensis)   (W_muriae, (W_canadensis, (W_tropicalis, (W_sebi, W_mellicola))));     01100 01110 01111
    91  0.04550  0.16750   5 (W_muriae W_sebi W_mellicola W_tropicalis W_canadensis)   ((W_sebi, W_mellicola), (W_muriae, (W_tropicalis, W_canadensis)));     00011 01100 10011
    85  0.04250  0.21000   5 (W_muriae W_sebi W_mellicola W_tropicalis W_canadensis)   (W_muriae, ((W_tropicalis, W_canadensis), (W_sebi, W_mellicola)));     00011 01100 01111
    84  0.04200  0.25200   5 (W_muriae W_sebi W_mellicola W_tropicalis W_canadensis)   ((W_sebi, (W_mellicola, W_tropicalis)), (W_muriae, W_canadensis));     00110 01110 10001
    83  0.04150  0.29350   5 (W_muriae W_sebi W_mellicola W_tropicalis W_canadensis)   ((W_sebi, (W_mellicola, W_canadensis)), (W_muriae, W_tropicalis));     00101 01101 10010
    81  0.04050  0.33400   5 (W_muriae W_sebi W_mellicola W_tropicalis W_canadensis)   ((W_mellicola, (W_sebi, W_tropicalis)), (W_muriae, W_canadensis));     01010 01110 10001
    65  0.03250  0.36650   5 (W_muriae W_sebi W_mellicola W_tropicalis W_canadensis)   ((W_tropicalis, W_canadensis), (W_muriae, (W_sebi, W_mellicola)));     00011 01100 11100
    54  0.02700  0.39350   5 (W_muriae W_sebi W_mellicola W_tropicalis W_canadensis)   ((W_mellicola, (W_tropicalis, W_canadensis)), (W_muriae, W_sebi));     00011 00111 11000
    49  0.02450  0.41800   5 (W_muriae W_sebi W_mellicola W_tropicalis W_canadensis)   (W_mellicola, (W_muriae, (W_sebi, (W_tropicalis, W_canadensis))));     00011 01011 11011
    48  0.02400  0.44200   5 (W_muriae W_sebi W_mellicola W_tropicalis W_canadensis)   (W_muriae, (W_sebi, (W_mellicola, (W_tropicalis, W_canadensis))));     00011 00111 01111
    48  0.02400  0.46600   5 (W_muriae W_sebi W_mellicola W_tropicalis W_canadensis)   (W_mellicola, (W_sebi, (W_muriae, (W_tropicalis, W_canadensis))));     00011 10011 11011
    47  0.02350  0.48950   5 (W_muriae W_sebi W_mellicola W_tropicalis W_canadensis)   (W_canadensis, (W_muriae, (W_tropicalis, (W_sebi, W_mellicola))));     01100 01110 11110
    45  0.02250  0.51200   5 (W_muriae W_sebi W_mellicola W_tropicalis W_canadensis)   (W_muriae, (W_mellicola, (W_sebi, (W_tropicalis, W_canadensis))));     00011 01011 01111
    45  0.02250  0.53450   5 (W_muriae W_sebi W_mellicola W_tropicalis W_canadensis)   ((W_sebi, (W_tropicalis, W_canadensis)), (W_muriae, W_mellicola));     00011 01011 10100
    35  0.01750  0.55200   5 (W_muriae W_sebi W_mellicola W_tropicalis W_canadensis)   (W_muriae, (W_tropicalis, (W_canadensis, (W_sebi, W_mellicola))));     01100 01101 01111
    34  0.01700  0.56900   5 (W_muriae W_sebi W_mellicola W_tropicalis W_canadensis)   ((W_sebi, W_tropicalis), (W_muriae, (W_mellicola, W_canadensis)));     00101 01010 10101
    34  0.01700  0.58600   5 (W_muriae W_sebi W_mellicola W_tropicalis W_canadensis)   ((W_mellicola, W_canadensis), (W_muriae, (W_sebi, W_tropicalis)));     00101 01010 11010
    32  0.01600  0.60200   5 (W_muriae W_sebi W_mellicola W_tropicalis W_canadensis)   ((W_tropicalis, W_canadensis), (W_mellicola, (W_muriae, W_sebi)));     00011 11000 11100
    32  0.01600  0.61800   5 (W_muriae W_sebi W_mellicola W_tropicalis W_canadensis)   ((W_tropicalis, (W_mellicola, W_canadensis)), (W_muriae, W_sebi));     00101 00111 11000
    32  0.01600  0.63400   5 (W_muriae W_sebi W_mellicola W_tropicalis W_canadensis)   (W_tropicalis, ((W_sebi, W_mellicola), (W_muriae, W_canadensis)));     01100 10001 11101
    31  0.01550  0.64950   5 (W_muriae W_sebi W_mellicola W_tropicalis W_canadensis)   ((W_sebi, W_mellicola), (W_tropicalis, (W_muriae, W_canadensis)));     01100 10001 10011
    29  0.01450  0.66400   5 (W_muriae W_sebi W_mellicola W_tropicalis W_canadensis)   ((W_canadensis, (W_sebi, W_tropicalis)), (W_muriae, W_mellicola));     01010 01011 10100
    26  0.01300  0.67700   5 (W_muriae W_sebi W_mellicola W_tropicalis W_canadensis)   (W_sebi, (W_muriae, (W_mellicola, (W_tropicalis, W_canadensis))));     00011 00111 10111
    26  0.01300  0.69000   5 (W_muriae W_sebi W_mellicola W_tropicalis W_canadensis)   (W_sebi, ((W_tropicalis, W_canadensis), (W_muriae, W_mellicola)));     00011 10100 10111
    25  0.01250  0.70250   5 (W_muriae W_sebi W_mellicola W_tropicalis W_canadensis)   (W_sebi, (W_mellicola, (W_muriae, (W_tropicalis, W_canadensis))));     00011 10011 10111
    25  0.01250  0.71500   5 (W_muriae W_sebi W_mellicola W_tropicalis W_canadensis)   (W_mellicola, ((W_tropicalis, W_canadensis), (W_muriae, W_sebi)));     00011 11000 11011
    23  0.01150  0.72650   5 (W_muriae W_sebi W_mellicola W_tropicalis W_canadensis)   (W_tropicalis, ((W_mellicola, W_canadensis), (W_muriae, W_sebi)));     00101 11000 11101
    22  0.01100  0.73750   5 (W_muriae W_sebi W_mellicola W_tropicalis W_canadensis)   ((W_tropicalis, W_canadensis), (W_sebi, (W_muriae, W_mellicola)));     00011 10100 11100
    22  0.01100  0.74850   5 (W_muriae W_sebi W_mellicola W_tropicalis W_canadensis)   (W_muriae, (W_tropicalis, (W_sebi, (W_mellicola, W_canadensis))));     00101 01101 01111
    22  0.01100  0.75950   5 (W_muriae W_sebi W_mellicola W_tropicalis W_canadensis)   (W_mellicola, ((W_sebi, W_tropicalis), (W_muriae, W_canadensis)));     01010 10001 11011
    20  0.01000  0.76950   5 (W_muriae W_sebi W_mellicola W_tropicalis W_canadensis)   (W_muriae, ((W_mellicola, W_canadensis), (W_sebi, W_tropicalis)));     00101 01010 01111
    20  0.01000  0.77950   5 (W_muriae W_sebi W_mellicola W_tropicalis W_canadensis)   (W_muriae, (W_mellicola, (W_canadensis, (W_sebi, W_tropicalis))));     01010 01011 01111
    18  0.00900  0.78850   5 (W_muriae W_sebi W_mellicola W_tropicalis W_canadensis)   (W_sebi, (W_muriae, (W_tropicalis, (W_mellicola, W_canadensis))));     00101 00111 10111
    18  0.00900  0.79750   5 (W_muriae W_sebi W_mellicola W_tropicalis W_canadensis)   ((W_canadensis, (W_mellicola, W_tropicalis)), (W_muriae, W_sebi));     00110 00111 11000
    18  0.00900  0.80650   5 (W_muriae W_sebi W_mellicola W_tropicalis W_canadensis)   ((W_tropicalis, (W_sebi, W_canadensis)), (W_muriae, W_mellicola));     01001 01011 10100
    18  0.00900  0.81550   5 (W_muriae W_sebi W_mellicola W_tropicalis W_canadensis)   (W_muriae, (W_canadensis, (W_mellicola, (W_sebi, W_tropicalis))));     01010 01110 01111
    18  0.00900  0.82450   5 (W_muriae W_sebi W_mellicola W_tropicalis W_canadensis)   (W_tropicalis, (W_muriae, (W_canadensis, (W_sebi, W_mellicola))));     01100 01101 11101
    18  0.00900  0.83350   5 (W_muriae W_sebi W_mellicola W_tropicalis W_canadensis)   (W_mellicola, (W_sebi, (W_tropicalis, (W_muriae, W_canadensis))));     10001 10011 11011
    17  0.00850  0.84200   5 (W_muriae W_sebi W_mellicola W_tropicalis W_canadensis)   (W_sebi, (W_tropicalis, (W_muriae, (W_mellicola, W_canadensis))));     00101 10101 10111
    17  0.00850  0.85050   5 (W_muriae W_sebi W_mellicola W_tropicalis W_canadensis)   ((W_mellicola, W_canadensis), (W_tropicalis, (W_muriae, W_sebi)));     00101 11000 11010
    16  0.00800  0.85850   5 (W_muriae W_sebi W_mellicola W_tropicalis W_canadensis)   (W_sebi, ((W_mellicola, W_canadensis), (W_muriae, W_tropicalis)));     00101 10010 10111
    16  0.00800  0.86650   5 (W_muriae W_sebi W_mellicola W_tropicalis W_canadensis)   ((W_mellicola, W_canadensis), (W_sebi, (W_muriae, W_tropicalis)));     00101 10010 11010
    15  0.00750  0.87400   5 (W_muriae W_sebi W_mellicola W_tropicalis W_canadensis)   (W_tropicalis, (W_muriae, (W_sebi, (W_mellicola, W_canadensis))));     00101 01101 11101
    14  0.00700  0.88100   5 (W_muriae W_sebi W_mellicola W_tropicalis W_canadensis)   (W_muriae, (W_sebi, (W_canadensis, (W_mellicola, W_tropicalis))));     00110 00111 01111
    13  0.00650  0.88750   5 (W_muriae W_sebi W_mellicola W_tropicalis W_canadensis)   (W_sebi, (W_muriae, (W_canadensis, (W_mellicola, W_tropicalis))));     00110 00111 10111
    13  0.00650  0.89400   5 (W_muriae W_sebi W_mellicola W_tropicalis W_canadensis)   (W_sebi, ((W_mellicola, W_tropicalis), (W_muriae, W_canadensis)));     00110 10001 10111
    13  0.00650  0.90050   5 (W_muriae W_sebi W_mellicola W_tropicalis W_canadensis)   (W_mellicola, (W_muriae, (W_canadensis, (W_sebi, W_tropicalis))));     01010 01011 11011
    13  0.00650  0.90700   5 (W_muriae W_sebi W_mellicola W_tropicalis W_canadensis)   ((W_canadensis, (W_sebi, W_mellicola)), (W_muriae, W_tropicalis));     01100 01101 10010
    12  0.00600  0.91300   5 (W_muriae W_sebi W_mellicola W_tropicalis W_canadensis)   (W_muriae, (W_sebi, (W_tropicalis, (W_mellicola, W_canadensis))));     00101 00111 01111
    11  0.00550  0.91850   5 (W_muriae W_sebi W_mellicola W_tropicalis W_canadensis)   ((W_sebi, W_mellicola), (W_canadensis, (W_muriae, W_tropicalis)));     01100 10010 10011
    11  0.00550  0.92400   5 (W_muriae W_sebi W_mellicola W_tropicalis W_canadensis)   (W_tropicalis, (W_mellicola, (W_canadensis, (W_muriae, W_sebi))));     11000 11001 11101
    10  0.00500  0.92900   5 (W_muriae W_sebi W_mellicola W_tropicalis W_canadensis)   (W_tropicalis, (W_sebi, (W_muriae, (W_mellicola, W_canadensis))));     00101 10101 11101
     9  0.00450  0.93350   5 (W_muriae W_sebi W_mellicola W_tropicalis W_canadensis)   (W_mellicola, (W_tropicalis, (W_sebi, (W_muriae, W_canadensis))));     10001 11001 11011
     8  0.00400  0.93750   5 (W_muriae W_sebi W_mellicola W_tropicalis W_canadensis)   (W_muriae, (W_canadensis, (W_sebi, (W_mellicola, W_tropicalis))));     00110 01110 01111
     8  0.00400  0.94150   5 (W_muriae W_sebi W_mellicola W_tropicalis W_canadensis)   (W_muriae, (W_tropicalis, (W_mellicola, (W_sebi, W_canadensis))));     01001 01101 01111
     8  0.00400  0.94550   5 (W_muriae W_sebi W_mellicola W_tropicalis W_canadensis)   (W_tropicalis, (W_muriae, (W_mellicola, (W_sebi, W_canadensis))));     01001 01101 11101
     8  0.00400  0.94950   5 (W_muriae W_sebi W_mellicola W_tropicalis W_canadensis)   (W_tropicalis, (W_mellicola, (W_sebi, (W_muriae, W_canadensis))));     10001 11001 11101
     7  0.00350  0.95300   5 (W_muriae W_sebi W_mellicola W_tropicalis W_canadensis)   (W_sebi, (W_mellicola, (W_tropicalis, (W_muriae, W_canadensis))));     10001 10011 10111
     7  0.00350  0.95650   5 (W_muriae W_sebi W_mellicola W_tropicalis W_canadensis)   (W_mellicola, (W_sebi, (W_canadensis, (W_muriae, W_tropicalis))));     10010 10011 11011
     6  0.00300  0.95950   5 (W_muriae W_sebi W_mellicola W_tropicalis W_canadensis)   (W_tropicalis, ((W_sebi, W_canadensis), (W_muriae, W_mellicola)));     01001 10100 11101
     6  0.00300  0.96250   5 (W_muriae W_sebi W_mellicola W_tropicalis W_canadensis)   (W_tropicalis, (W_mellicola, (W_muriae, (W_sebi, W_canadensis))));     01001 11001 11101
     5  0.00250  0.96500   5 (W_muriae W_sebi W_mellicola W_tropicalis W_canadensis)   ((W_mellicola, W_tropicalis), (W_muriae, (W_sebi, W_canadensis)));     00110 01001 11001
     5  0.00250  0.96750   5 (W_muriae W_sebi W_mellicola W_tropicalis W_canadensis)   ((W_mellicola, W_tropicalis), (W_sebi, (W_muriae, W_canadensis)));     00110 10001 11001
     5  0.00250  0.97000   5 (W_muriae W_sebi W_mellicola W_tropicalis W_canadensis)   ((W_sebi, W_tropicalis), (W_canadensis, (W_muriae, W_mellicola)));     01010 10100 10101
     5  0.00250  0.97250   5 (W_muriae W_sebi W_mellicola W_tropicalis W_canadensis)   (W_tropicalis, (W_sebi, (W_mellicola, (W_muriae, W_canadensis))));     10001 10101 11101
     5  0.00250  0.97500   5 (W_muriae W_sebi W_mellicola W_tropicalis W_canadensis)   (W_tropicalis, (W_canadensis, (W_mellicola, (W_muriae, W_sebi))));     11000 11100 11101
     4  0.00200  0.97700   5 (W_muriae W_sebi W_mellicola W_tropicalis W_canadensis)   ((W_mellicola, W_tropicalis), (W_canadensis, (W_muriae, W_sebi)));     00110 11000 11001
     4  0.00200  0.97900   5 (W_muriae W_sebi W_mellicola W_tropicalis W_canadensis)   ((W_mellicola, (W_sebi, W_canadensis)), (W_muriae, W_tropicalis));     01001 01101 10010
     4  0.00200  0.98100   5 (W_muriae W_sebi W_mellicola W_tropicalis W_canadensis)   (W_mellicola, (W_tropicalis, (W_muriae, (W_sebi, W_canadensis))));     01001 11001 11011
     4  0.00200  0.98300   5 (W_muriae W_sebi W_mellicola W_tropicalis W_canadensis)   (W_tropicalis, (W_canadensis, (W_muriae, (W_sebi, W_mellicola))));     01100 11100 11101
     3  0.00150  0.98450   5 (W_muriae W_sebi W_mellicola W_tropicalis W_canadensis)   (W_muriae, ((W_mellicola, W_tropicalis), (W_sebi, W_canadensis)));     00110 01001 01111
     3  0.00150  0.98600   5 (W_muriae W_sebi W_mellicola W_tropicalis W_canadensis)   (W_muriae, (W_mellicola, (W_tropicalis, (W_sebi, W_canadensis))));     01001 01011 01111
     3  0.00150  0.98750   5 (W_muriae W_sebi W_mellicola W_tropicalis W_canadensis)   (W_canadensis, (W_muriae, (W_mellicola, (W_sebi, W_tropicalis))));     01010 01110 11110
     3  0.00150  0.98900   5 (W_muriae W_sebi W_mellicola W_tropicalis W_canadensis)   (W_sebi, (W_mellicola, (W_canadensis, (W_muriae, W_tropicalis))));     10010 10011 10111
     3  0.00150  0.99050   5 (W_muriae W_sebi W_mellicola W_tropicalis W_canadensis)   (W_sebi, (W_canadensis, (W_tropicalis, (W_muriae, W_mellicola))));     10100 10110 10111
     3  0.00150  0.99200   5 (W_muriae W_sebi W_mellicola W_tropicalis W_canadensis)   (W_canadensis, (W_sebi, (W_tropicalis, (W_muriae, W_mellicola))));     10100 10110 11110
     3  0.00150  0.99350   5 (W_muriae W_sebi W_mellicola W_tropicalis W_canadensis)   (W_mellicola, (W_tropicalis, (W_canadensis, (W_muriae, W_sebi))));     11000 11001 11011
     2  0.00100  0.99450   5 (W_muriae W_sebi W_mellicola W_tropicalis W_canadensis)   ((W_sebi, W_tropicalis), (W_mellicola, (W_muriae, W_canadensis)));     01010 10001 10101
     2  0.00100  0.99550   5 (W_muriae W_sebi W_mellicola W_tropicalis W_canadensis)   (W_canadensis, ((W_sebi, W_tropicalis), (W_muriae, W_mellicola)));     01010 10100 11110
     2  0.00100  0.99650   5 (W_muriae W_sebi W_mellicola W_tropicalis W_canadensis)   (W_canadensis, ((W_sebi, W_mellicola), (W_muriae, W_tropicalis)));     01100 10010 11110
     2  0.00100  0.99750   5 (W_muriae W_sebi W_mellicola W_tropicalis W_canadensis)   (W_sebi, (W_canadensis, (W_mellicola, (W_muriae, W_tropicalis))));     10010 10110 10111
     2  0.00100  0.99850   5 (W_muriae W_sebi W_mellicola W_tropicalis W_canadensis)   (W_sebi, (W_tropicalis, (W_canadensis, (W_muriae, W_mellicola))));     10100 10101 10111
     1  0.00050  0.99900   5 (W_muriae W_sebi W_mellicola W_tropicalis W_canadensis)   (W_canadensis, (W_muriae, (W_sebi, (W_mellicola, W_tropicalis))));     00110 01110 11110

(B)  1 species delimitations & their posterior probabilities
   2000   1.00000   5 (W_muriae W_sebi W_mellicola W_tropicalis W_canadensis) 

(C)  5 delimited species & their posterior probabilities
   2000   1.00000  W_muriae
   2000   1.00000  W_sebi
   2000   1.00000  W_mellicola
   2000   1.00000  W_tropicalis
   2000   1.00000  W_canadensis

(D) Posterior probability for # of species
P[5] =   1.00000
