# Supplementary material for: Application of the Phylogenetic Species Concept to Wallemia sebi from House Dust and Indoor Air Revealed by Multi-Locus Genealogical Concordance
Source: PLoS One. 2015 Mar 23;10(3):e0120894. doi: 10.1371/journal.pone.0120894 (PMC4370657; doi:10.1371/journal.pone.0120894)
Supplement: S2 File — (ZIP) [file pone.0120894.s006.zip › algorithm1/a2_m2_run1/mcmc.txt]

(W_sebi#0.00212465: 0.00242267	((W_tropicalis#0.000842289: 0.00231862	(W_canadensis#0.000703303: 0.00162906	W_mellicola#0.00700414: 0.00162906)#0.00405339: 0.00068956)#0.0020356: 8.62514e-05	W_muriae#0.005675: 0.00240487)#0.00171564: 1.78013e-05)#0.0351334; 5
(W_sebi#0.00212465: 0.00242267	((W_tropicalis#0.000842289: 0.00231862	(W_canadensis#0.000703303: 0.00162906	W_mellicola#0.00700414: 0.00162906)#0.00405339: 0.00068956)#0.0020356: 8.62514e-05	W_muriae#0.005675: 0.00240487)#0.00171564: 1.78013e-05)#0.0336614; 5
((W_tropicalis#0.000842289: 0.0023137	(W_canadensis#0.000703303: 0.00162906	W_mellicola#0.00777894: 0.00162906)#0.00405339: 0.00068464)#0.00203993: 0.000108973	(W_sebi#0.00212465: 0.00240487	W_muriae#0.005675: 0.00240487)#0.00171564: 1.78013e-05)#0.0324966; 5
(W_sebi#0.00212465: 0.00242267	((W_tropicalis#0.000842289: 0.0023137	(W_canadensis#0.000703303: 0.00162906	W_mellicola#0.00575933: 0.00162906)#0.00405339: 0.00068464)#0.00203993: 9.11713e-05	W_muriae#0.005675: 0.00240487)#0.00338456: 1.78013e-05)#0.0343574; 5
(W_sebi#0.00212465: 0.00242267	((W_tropicalis#0.000842289: 0.0023137	(W_canadensis#0.000703303: 0.0016447	W_mellicola#0.00575933: 0.0016447)#0.00401484: 0.000668998)#0.000921038: 9.11713e-05	W_muriae#0.005675: 0.00240487)#0.00164617: 1.78013e-05)#0.0312774; 5
((W_tropicalis#0.000877018: 0.00240909	(W_canadensis#0.000732302: 0.00171251	W_mellicola#0.0059968: 0.00171251)#0.00418038: 0.000696582)#0.00287543: 0.000113466	(W_sebi#0.00221225: 0.00250402	W_muriae#0.00590899: 0.00250402)#0.00171404: 1.85352e-05)#0.0310114; 5
(W_muriae#0.00590899: 0.00252256	(W_sebi#0.00221225: 0.0025175	(W_tropicalis#0.000877018: 0.00240909	(W_canadensis#0.000732302: 0.00171251	W_mellicola#0.0059968: 0.00171251)#0.00418038: 0.000696582)#0.00287543: 0.000108403)#0.00170487: 5.06281e-06)#0.0303898; 5
(W_muriae#0.00617763: 0.00263724	(W_tropicalis#0.00091689: 0.00263195	(W_sebi#0.00299237: 0.00251862	(W_canadensis#0.000765595: 0.00179037	W_mellicola#0.00626943: 0.00179037)#0.00437043: 0.000728251)#0.00300616: 0.000113331)#0.00178238: 5.29298e-06)#0.028235; 5
(W_tropicalis#0.00091689: 0.00263724	(W_muriae#0.00617763: 0.00263195	(W_sebi#0.00299237: 0.00251862	(W_canadensis#0.000765595: 0.00178758	W_mellicola#0.00626943: 0.00178758)#0.00437725: 0.000731037)#0.00300616: 0.000113331)#0.00101322: 5.29298e-06)#0.0306294; 5
(W_tropicalis#0.000668289: 0.00248204	((W_canadensis#0.000720538: 0.00168238	W_mellicola#0.00590046: 0.00168238)#0.00411964: 0.000794676	(W_sebi#0.00281627: 0.00237039	W_muriae#0.00581407: 0.00237039)#0.00282924: 0.000106662)#0.00295415: 4.98148e-06)#0.027686; 5
(W_tropicalis#0.000668289: 0.00248204	((W_canadensis#0.000720538: 0.00149722	W_mellicola#0.00590046: 0.00149722)#0.00462911: 0.000979834	(W_sebi#0.00281627: 0.00237039	W_muriae#0.00581407: 0.00237039)#0.00282924: 0.000106662)#0.00394945: 4.98148e-06)#0.031612; 5
(W_tropicalis#0.000624032: 0.00231767	(W_sebi#0.00262976: 0.00231302	((W_canadensis#0.000672822: 0.00139807	W_mellicola#0.00550971: 0.00139807)#0.00546934: 0.000815348	W_muriae#0.00542904: 0.00221342)#0.00359155: 9.9598e-05)#0.00101884: 4.65159e-06)#0.0322989; 5
(((W_canadensis#0.000713291: 0.00148216	W_mellicola#0.00584112: 0.00148216)#0.00718122: 0.000914876	W_muriae#0.00575559: 0.00239704)#0.00198578: 6.00337e-05	(W_sebi#0.00278794: 0.00245214	W_tropicalis#0.000661567: 0.00245214)#0.000782131: 4.93137e-06)#0.0322669; 5
(W_sebi#0.00254612: 0.00224395	(((W_canadensis#0.000651422: 0.0013536	W_mellicola#0.00533447: 0.0013536)#0.00834794: 0.000835522	W_muriae#0.00525636: 0.00218913)#0.00181353: 5.03229e-05	W_tropicalis#0.000604184: 0.00223945)#0.00183258: 4.50364e-06)#0.0322484; 5
(W_sebi#0.00240437: 0.00211902	(((W_canadensis#0.000615154: 0.00127824	W_mellicola#0.00503748: 0.00127824)#0.00707062: 0.000789005	W_muriae#0.00496372: 0.00206725)#0.00392193: 4.75212e-05	W_tropicalis#0.000570547: 0.00211477)#0.00255194: 4.2529e-06)#0.0330595; 5
(W_sebi#0.00250296: 0.00220591	(((W_canadensis#0.000640379: 0.00133066	W_mellicola#0.00524405: 0.00133066)#0.00736056: 0.000821359	W_muriae#0.00516726: 0.00215202)#0.00408275: 4.94698e-05	W_tropicalis#0.00119917: 0.00220149)#0.000908493: 4.4273e-06)#0.032476; 5
(W_sebi#0.00264997: 0.00233548	(((W_canadensis#0.000358666: 0.00167509	W_mellicola#0.00555205: 0.00167509)#0.00655408: 0.00060332	W_muriae#0.00547075: 0.00227841)#0.00599071: 5.23754e-05	W_tropicalis#0.00150529: 0.00233079)#0.00257151: 4.68733e-06)#0.0328781; 5
(W_sebi#0.00264997: 0.00233548	(((W_canadensis#0.000358666: 0.00167509	W_mellicola#0.00555205: 0.00167509)#0.00338777: 0.00060332	W_muriae#0.00547075: 0.00227841)#0.00386777: 2.88584e-06	W_tropicalis#0.000850864: 0.0022813)#0.0026273: 5.41769e-05)#0.0307361; 5
(W_sebi#0.00277125: 0.00244236	(((W_canadensis#0.000375081: 0.00175175	W_mellicola#0.00580614: 0.00175175)#0.00354281: 0.000630932	W_tropicalis#0.000889804: 0.00238269)#0.00404478: 5.90834e-05	W_muriae#0.00572113: 0.00244177)#0.00268445: 5.9077e-07)#0.0342586; 5
(W_sebi#0.00282077: 0.002486	(((W_canadensis#0.000381783: 0.00178306	W_mellicola#0.00590989: 0.00178306)#0.00360612: 0.000642206	W_tropicalis#0.00248807: 0.00242526)#0.00194312: 6.01392e-05	W_muriae#0.00582336: 0.0024854)#0.00273242: 6.01326e-07)#0.0348708; 5
(W_sebi#0.00282077: 0.002486	(((W_canadensis#0.000381783: 0.00178306	W_mellicola#0.00590989: 0.00178306)#0.00360612: 0.000623342	W_tropicalis#0.00248807: 0.0024064)#0.00195835: 7.62328e-05	W_muriae#0.00582336: 0.00248263)#0.00106867: 3.37155e-06)#0.0360876; 5
(W_sebi#0.00266411: 0.00234793	(((W_canadensis#0.00036058: 0.00168403	W_mellicola#0.00558166: 0.00168403)#0.00340584: 0.000566788	W_tropicalis#0.000989338: 0.00225082)#0.00311577: 9.39333e-05	W_muriae#0.00549994: 0.00234475)#0.00100932: 3.1843e-06)#0.030711; 5
(((W_canadensis#0.000351919: 0.00163318	W_mellicola#0.00544759: 0.00163318)#0.00334519: 0.000563568	W_tropicalis#0.000965574: 0.00219675)#0.00304093: 9.47848e-05	(W_sebi#0.00260011: 0.00228843	W_muriae#0.00536783: 0.00228843)#0.00048596: 3.10782e-06)#0.031899; 5
(W_muriae#0.00415812: 0.00238124	(W_sebi#0.00270189: 0.0023789	((W_canadensis#0.000365694: 0.00169711	W_mellicola#0.00566083: 0.00169711)#0.00347613: 0.000585628	W_tropicalis#0.00100337: 0.00228274)#0.00315996: 9.61599e-05)#0.0031649: 2.33518e-06)#0.030338; 5
(W_muriae#0.00441725: 0.00252964	((W_canadensis#0.000388484: 0.00180288	W_mellicola#0.00601362: 0.00180288)#0.00369276: 0.000724277	(W_sebi#0.00287027: 0.002425	W_tropicalis#0.0010659: 0.002425)#0.0022205: 0.000102153)#0.000620136: 2.4807e-06)#0.0312787; 5
(W_muriae#0.00441725: 0.00252964	((W_canadensis#0.000388484: 0.00180288	W_mellicola#0.00601362: 0.00180288)#0.00369276: 0.000724277	(W_sebi#0.00287027: 0.002425	W_tropicalis#0.0010659: 0.002425)#0.0022205: 0.000102153)#0.00164862: 2.4807e-06)#0.0338259; 5
(W_muriae#0.00460528: 0.00263732	((W_canadensis#0.000405021: 0.00187962	W_mellicola#0.0062696: 0.00187962)#0.00604483: 0.000755108	(W_sebi#0.00299245: 0.00252823	W_tropicalis#0.00111127: 0.00252823)#0.00231502: 0.000106501)#0.0017188: 2.5863e-06)#0.0376326; 5
(W_muriae#0.00432908: 0.00247914	(W_tropicalis#0.00104462: 0.00239305	(W_sebi#0.00281298: 0.0023766	(W_canadensis#0.00038073: 0.00176689	W_mellicola#0.00589358: 0.00176689)#0.00568229: 0.000609706)#0.00217618: 1.64522e-05)#0.00434941: 8.60925e-05)#0.0335532; 5
(W_muriae#0.00432908: 0.00247914	(W_tropicalis#0.00104462: 0.00245084	(W_sebi#0.00281298: 0.0023766	(W_canadensis#0.00038073: 0.00176689	W_mellicola#0.00589358: 0.00176689)#0.00456591: 0.000609706)#0.00217618: 7.4241e-05)#0.00216951: 2.83037e-05)#0.032099; 5
(W_muriae#0.00432908: 0.00247914	(W_sebi#0.00281298: 0.00238682	(W_tropicalis#0.00104462: 0.0023766	(W_canadensis#0.00038073: 0.00176689	W_mellicola#0.00589358: 0.00176689)#0.00456591: 0.000609706)#0.00447186: 1.02257e-05)#0.00363051: 9.23189e-05)#0.032099; 5
(W_muriae#0.00471081: 0.00269775	(W_tropicalis#0.00113674: 0.00261592	(W_sebi#0.00306103: 0.00258616	(W_canadensis#0.000414302: 0.00192269	W_mellicola#0.00641327: 0.00192269)#0.00496852: 0.000663469)#0.00577076: 2.97624e-05)#0.0039225: 8.18245e-05)#0.0321064; 5
(W_muriae#0.0042657: 0.00244285	(W_tropicalis#0.00111409: 0.00235867	(W_sebi#0.0027718: 0.00234181	(W_canadensis#0.000375156: 0.00174103	W_mellicola#0.00580731: 0.00174103)#0.00361044: 0.000600781)#0.00522551: 1.68582e-05)#0.00356707: 8.41854e-05)#0.0290728; 5
(W_tropicalis#0.00140462: 0.00260348	(W_muriae#0.00454619: 0.00256964	(W_sebi#0.00295406: 0.00249579	(W_canadensis#0.000399824: 0.0018555	W_mellicola#0.00618916: 0.0018555)#0.00384783: 0.000640285)#0.0055691: 7.38558e-05)#0.00620821: 3.38317e-05)#0.0309845; 5
(W_tropicalis#0.000987628: 0.00246973	(W_sebi#0.0028023: 0.00245718	(W_muriae#0.00431264: 0.00236758	(W_canadensis#0.000379284: 0.00176018	W_mellicola#0.00587121: 0.00176018)#0.00146591: 0.000607392)#0.00273847: 8.96081e-05)#0.00770817: 1.25474e-05)#0.0326685; 5
(W_tropicalis#0.00094388: 0.00236033	((W_canadensis#0.000362484: 0.00178972	W_mellicola#0.00561114: 0.00178972)#0.00391871: 0.000474193	(W_muriae#0.00412161: 0.0022627	W_sebi#0.00267817: 0.0022627)#0.00124854: 1.20732e-06)#0.00610206: 9.64231e-05)#0.0312215; 5
((W_canadensis#0.000386025: 0.00190595	W_mellicola#0.00597554: 0.00190595)#0.0041732: 0.000607674	(W_tropicalis#0.00100518: 0.00249062	(W_muriae#0.00438928: 0.00240965	W_sebi#0.0028521: 0.00240965)#0.00161879: 8.09721e-05)#0.00336938: 2.29987e-05)#0.0332491; 5
((W_canadensis#0.000410778: 0.00202816	W_mellicola#0.00635871: 0.00202816)#0.0044408: 0.00064664	(W_sebi#0.00303499: 0.00265908	(W_muriae#0.00467074: 0.00256416	W_tropicalis#0.00106963: 0.00256416)#0.00172259: 9.4916e-05)#0.00524998: 1.57217e-05)#0.0378667; 5
(W_sebi#0.00303499: 0.0026748	((W_canadensis#0.000410778: 0.00207224	W_mellicola#0.00635871: 0.00207224)#0.00434634: 0.000586843	(W_muriae#0.00467074: 0.00256416	W_tropicalis#0.00106963: 0.00256416)#0.00172375: 9.4916e-05)#0.00131296: 1.57217e-05)#0.0355974; 5
((W_muriae#0.00467074: 0.00256416	W_tropicalis#0.00106963: 0.00256416)#0.00172375: 0.000110638	((W_canadensis#0.000410778: 0.00207224	W_mellicola#0.00742308: 0.00207224)#0.00434634: 0.000586843	W_sebi#0.00303499: 0.00265908)#0.00462068: 1.57217e-05)#0.0355974; 5
(W_sebi#0.00303499: 0.0026748	((W_canadensis#0.000410778: 0.00207224	W_mellicola#0.00742308: 0.00207224)#0.00554182: 0.000586843	(W_muriae#0.00467074: 0.00256416	W_tropicalis#0.00106963: 0.00256416)#0.00172375: 9.4916e-05)#0.00117447: 1.57217e-05)#0.037886; 5
(W_sebi#0.00303499: 0.0026748	(W_muriae#0.00467074: 0.00265908	((W_canadensis#0.00057087: 0.00207224	W_mellicola#0.00742308: 0.00207224)#0.00309856: 0.000491927	W_tropicalis#0.0010754: 0.00256416)#0.00316685: 9.4916e-05)#0.00117447: 1.57217e-05)#0.037886; 5
(W_sebi#0.00292672: 0.00257938	((W_canadensis#0.000550505: 0.00199831	W_mellicola#0.0055884: 0.00199831)#0.00298802: 0.000565908	(W_muriae#0.00450411: 0.00247269	W_tropicalis#0.00103703: 0.00247269)#0.00305387: 9.15299e-05)#0.00250046: 1.51609e-05)#0.0365344; 5
((W_muriae#0.00450411: 0.00247269	W_tropicalis#0.00103703: 0.00247269)#0.00305387: 0.000106691	((W_canadensis#0.000550505: 0.00199831	W_mellicola#0.0055884: 0.00199831)#0.00298802: 0.000565908	W_sebi#0.00292672: 0.00256422)#0.00250046: 1.51609e-05)#0.0365344; 5
((W_muriae#0.00450411: 0.00247269	W_tropicalis#0.00103703: 0.00247269)#0.00305387: 0.000106691	((W_canadensis#0.000550505: 0.00199831	W_mellicola#0.0055884: 0.00199831)#0.00459685: 0.000565908	W_sebi#0.00292672: 0.00256422)#0.00250046: 1.51609e-05)#0.0365344; 5
((W_canadensis#0.000550505: 0.00199831	W_mellicola#0.0055884: 0.00199831)#0.00459685: 0.000581069	((W_muriae#0.00450411: 0.00247269	W_tropicalis#0.00102274: 0.00247269)#0.00305387: 5.22324e-05	W_sebi#0.00292672: 0.00252492)#0.00253937: 5.44584e-05)#0.0342559; 5
((W_canadensis#0.0014374: 0.00199831	W_mellicola#0.0055884: 0.00199831)#0.00459685: 0.000581069	((W_muriae#0.00450411: 0.00247269	W_tropicalis#0.00102274: 0.00247269)#0.00204154: 9.60172e-05	W_sebi#0.00292672: 0.0025687)#0.00422439: 1.06735e-05)#0.0331641; 5
((W_canadensis#0.0008357: 0.00199831	W_mellicola#0.0055884: 0.00199831)#0.00459685: 0.000581069	((W_sebi#0.00292672: 0.00247269	W_tropicalis#0.00102274: 0.00247269)#0.00559012: 9.60172e-05	W_muriae#0.00450411: 0.0025687)#0.00106219: 1.06735e-05)#0.0306928; 5
((W_canadensis#0.000859035: 0.00205411	W_mellicola#0.00574445: 0.00205411)#0.00472521: 0.000597294	((W_sebi#0.00300844: 0.00254173	W_tropicalis#0.0010513: 0.00254173)#0.00391374: 9.86983e-05	W_muriae#0.00462988: 0.00264043)#0.00143025: 1.09716e-05)#0.0315499; 5
((W_sebi#0.00278818: 0.00235564	W_tropicalis#0.00064768: 0.00235564)#0.0036272: 0.000101641	((W_canadensis#0.000796142: 0.00190372	W_mellicola#0.00532387: 0.00190372)#0.00437926: 0.000543395	W_muriae#0.00429091: 0.00244711)#0.00132553: 1.01683e-05)#0.0315942; 5
((W_canadensis#0.000796142: 0.00190372	W_mellicola#0.00632331: 0.00190372)#0.00269538: 0.000553564	((W_sebi#0.00278818: 0.00235564	W_tropicalis#0.00064768: 0.00235564)#0.000929961: 6.15192e-05	W_muriae#0.00429091: 0.00241716)#0.00134196: 4.01213e-05)#0.0333709; 5
((W_canadensis#0.000796142: 0.00190372	W_mellicola#0.00632331: 0.00190372)#0.00440199: 0.000553564	((W_sebi#0.00278818: 0.00235564	W_tropicalis#0.00064768: 0.00235564)#0.000929961: 5.16553e-05	W_muriae#0.00429091: 0.0024073)#0.00342704: 4.99853e-05)#0.0368933; 5
((W_canadensis#0.000861412: 0.00205979	W_mellicola#0.00684172: 0.00205979)#0.00636945: 0.000598947	((W_sebi#0.00301676: 0.00254877	W_tropicalis#0.00070078: 0.00254877)#0.00188166: 9.3052e-05	W_muriae#0.00464269: 0.00264182)#0.00365584: 1.69215e-05)#0.0383842; 5
((W_canadensis#0.000913548: 0.00218446	W_mellicola#0.00725581: 0.00218446)#0.00356045: 0.000635198	((W_sebi#0.00319935: 0.00270303	W_tropicalis#0.00162303: 0.00270303)#0.00199554: 9.86838e-05	W_muriae#0.00492368: 0.00280171)#0.00387711: 1.79456e-05)#0.0427213; 5
(W_muriae#0.00492368: 0.00281966	((W_sebi#0.00319935: 0.00270303	W_tropicalis#0.00162303: 0.00270303)#0.00199554: 9.86838e-05	(W_canadensis#0.000913548: 0.00218446	W_mellicola#0.00725581: 0.00218446)#0.00356045: 0.000617252)#0.00171557: 1.79456e-05)#0.0399739; 5
((W_canadensis#0.000913548: 0.00218446	W_mellicola#0.00725581: 0.00218446)#0.00356045: 0.000635198	((W_sebi#0.00319935: 0.00270303	W_tropicalis#0.00131289: 0.00270303)#0.00199554: 8.16226e-05	W_muriae#0.00492368: 0.00278465)#0.00172608: 3.50069e-05)#0.0388812; 5
((W_sebi#0.00306976: 0.00259354	W_tropicalis#0.00125971: 0.00259354)#0.00129487: 0.000111905	((W_canadensis#0.000876545: 0.00209598	W_mellicola#0.00696191: 0.00209598)#0.00341623: 0.000553327	W_muriae#0.00472425: 0.00264931)#0.00264685: 5.61413e-05)#0.0386591; 5
((W_sebi#0.00297694: 0.00251512	W_tropicalis#0.00122162: 0.00251512)#0.00125572: 0.000108522	((W_canadensis#0.000850042: 0.00203261	W_mellicola#0.00675141: 0.00203261)#0.00331294: 0.000536597	W_muriae#0.00458141: 0.0025692)#0.00256682: 5.44438e-05)#0.0374902; 5
((W_sebi#0.00278984: 0.00235704	W_tropicalis#0.00114484: 0.00235704)#0.00124676: 0.000101701	((W_canadensis#0.000796615: 0.00190485	W_mellicola#0.00632707: 0.00190485)#0.00310472: 0.000502871	W_muriae#0.00429346: 0.00240772)#0.00240549: 5.10219e-05)#0.0377268; 5
((W_sebi#0.00286929: 0.00242417	W_tropicalis#0.00151572: 0.00242417)#0.00101249: 0.000104597	((W_canadensis#0.000819301: 0.0019591	W_mellicola#0.00650725: 0.0019591)#0.00319313: 0.000517192	W_muriae#0.00441573: 0.00247629)#0.00247399: 5.24749e-05)#0.0419383; 5
((W_sebi#0.00269728: 0.00227885	W_tropicalis#0.00142486: 0.00227885)#0.000951797: 9.83271e-05	((W_canadensis#0.000770187: 0.00184166	W_mellicola#0.00611717: 0.00184166)#0.00300172: 0.000486188	W_muriae#0.00415102: 0.00232785)#0.00232569: 4.93293e-05)#0.037129; 5
(W_muriae#0.00450249: 0.00257845	((W_canadensis#0.000835399: 0.00199759	W_mellicola#0.00663511: 0.00199759)#0.00325587: 0.000527354	(W_sebi#0.00292566: 0.0024718	W_tropicalis#0.0015455: 0.0024718)#0.00103239: 5.31464e-05)#0.00520694: 5.35059e-05)#0.0381481; 5
(W_muriae#0.00450249: 0.00257845	((W_canadensis#0.000835399: 0.00199759	W_mellicola#0.00663511: 0.00199759)#0.00325587: 0.000545444	(W_sebi#0.00292566: 0.0024718	W_tropicalis#0.00123557: 0.0024718)#0.00101863: 7.12364e-05)#0.00354276: 3.5416e-05)#0.0357488; 5
(W_muriae#0.00450249: 0.00257845	((W_canadensis#0.000835399: 0.00199759	W_mellicola#0.00663511: 0.00199759)#0.00325587: 0.000545444	(W_sebi#0.00292566: 0.0024718	W_tropicalis#0.00123557: 0.0024718)#0.00231285: 7.12364e-05)#0.00354276: 3.5416e-05)#0.0335121; 5
(W_muriae#0.00450249: 0.00257845	(W_sebi#0.00292566: 0.00254303	((W_canadensis#0.000835399: 0.00199759	W_mellicola#0.00663511: 0.00199759)#0.00325587: 0.000417521	W_tropicalis#0.00123557: 0.00241511)#0.00236714: 0.000127922)#0.00354276: 3.5416e-05)#0.0319339; 5
(W_muriae#0.00450249: 0.00257845	(W_sebi#0.00292566: 0.00253963	((W_canadensis#0.000835399: 0.00199759	W_mellicola#0.00663511: 0.00199759)#0.00213149: 0.000414024	W_tropicalis#0.00290589: 0.00241161)#0.00237057: 0.000128015)#0.00354751: 3.88205e-05)#0.0296612; 5
(W_sebi#0.00292566: 0.00257845	(W_muriae#0.00450249: 0.00253963	((W_canadensis#0.000835399: 0.00199759	W_mellicola#0.00663511: 0.00199759)#0.00213149: 0.000414024	W_tropicalis#0.00290589: 0.00241161)#0.00237057: 0.000128015)#0.00354751: 3.88205e-05)#0.0318368; 5
(W_muriae#0.00429796: 0.00246132	(W_sebi#0.00279276: 0.00242426	((W_canadensis#0.000797449: 0.00190685	W_mellicola#0.0063337: 0.00190685)#0.00203467: 0.000395216	W_tropicalis#0.00277389: 0.00230206)#0.00226288: 0.0001222)#0.00338636: 3.7057e-05)#0.0320582; 5
(W_sebi#0.00279276: 0.00246132	(W_muriae#0.00429796: 0.00242426	((W_canadensis#0.000797449: 0.00190685	W_mellicola#0.0063337: 0.00190685)#0.00203467: 0.000412509	W_tropicalis#0.00277389: 0.00231936)#0.00224601: 0.000104907)#0.00338636: 3.7057e-05)#0.0293054; 5
(W_sebi#0.00262378: 0.00231239	(W_muriae#0.0040379: 0.00227758	((W_canadensis#0.000749198: 0.00179147	W_mellicola#0.00484861: 0.00179147)#0.00191155: 0.000387549	W_tropicalis#0.00260605: 0.00217902)#0.00211011: 9.85595e-05)#0.00318146: 3.48148e-05)#0.0266214; 5
(W_muriae#0.00426553: 0.00244275	(W_sebi#0.00277169: 0.00239404	((W_canadensis#0.000791434: 0.00189246	W_mellicola#0.00512195: 0.00189246)#0.00201932: 0.00044688	W_tropicalis#0.00275296: 0.00233934)#0.00219335: 5.46941e-05)#0.00124527: 4.87159e-05)#0.0309347; 5
(W_muriae#0.00457358: 0.00261916	(W_sebi#0.00297186: 0.0025843	((W_canadensis#0.00106856: 0.00202913	W_mellicola#0.00549184: 0.00202913)#0.00216515: 0.00054389	W_tropicalis#0.00295178: 0.00257302)#0.00229258: 1.12782e-05)#0.00132622: 3.48628e-05)#0.0303796; 5
(W_muriae#0.00457358: 0.00261916	(W_sebi#0.00297186: 0.0025843	((W_canadensis#0.00106856: 0.00202913	W_tropicalis#0.00387968: 0.00202913)#0.00216515: 0.00054389	W_mellicola#0.00549184: 0.00257302)#0.000640459: 1.12782e-05)#0.00236076: 3.48628e-05)#0.0321339; 5
(W_muriae#0.00457358: 0.00261916	(W_sebi#0.00297186: 0.00260443	((W_canadensis#0.00106856: 0.00232589	W_tropicalis#0.00387968: 0.00232589)#0.0024589: 0.000247133	W_mellicola#0.00549184: 0.00257302)#0.000640459: 3.14118e-05)#0.00159918: 1.47292e-05)#0.0342851; 5
(W_muriae#0.00483264: 0.00276752	(W_sebi#0.00314019: 0.00275195	((W_canadensis#0.00112909: 0.00245763	W_tropicalis#0.00409943: 0.00245763)#0.00259818: 0.000261131	W_mellicola#0.00580291: 0.00271876)#0.000676736: 3.3191e-05)#0.00118123: 1.55635e-05)#0.0336135; 5
(W_muriae#0.00483264: 0.00276752	(W_sebi#0.00314019: 0.00275676	((W_mellicola#0.00580291: 0.00245763	W_tropicalis#0.00409943: 0.00245763)#0.00478302: 0.000105597	W_canadensis#0.00112909: 0.00256323)#0.0034446: 0.000193537)#0.00117917: 1.07525e-05)#0.0353725; 5
(W_muriae#0.0044384: 0.00254175	(W_sebi#0.00288402: 0.00253187	((W_mellicola#0.00532952: 0.00225714	W_tropicalis#0.003765: 0.00225714)#0.0055659: 0.000157441	W_canadensis#0.00103698: 0.00241458)#0.00308438: 0.00011729)#0.00103595: 9.87532e-06)#0.0324869; 5
(W_muriae#0.004199: 0.00240465	(W_sebi#0.00272846: 0.00239531	((W_canadensis#0.000981047: 0.00213539	W_tropicalis#0.00356193: 0.00213539)#0.00526569: 5.76592e-05	W_mellicola#0.00504205: 0.00219305)#0.00303948: 0.000202253)#0.000980069: 9.34266e-06)#0.0284989; 5
(W_muriae#0.00441646: 0.00252918	(W_sebi#0.00286976: 0.00251936	((W_canadensis#0.00103185: 0.00224598	W_tropicalis#0.00374639: 0.00224598)#0.00299411: 6.06453e-05	W_mellicola#0.00530317: 0.00230663)#0.00319689: 0.000212727)#0.00149469: 9.82651e-06)#0.0299748; 5
(W_muriae#0.00441646: 0.00252918	(W_sebi#0.00286976: 0.00251936	((W_canadensis#0.00103185: 0.00224598	W_tropicalis#0.00192907: 0.00224598)#0.00299411: 0.000147265	W_mellicola#0.00530317: 0.00239325)#0.00308119: 0.000126108)#0.000638905: 9.82651e-06)#0.0299748; 5
(W_muriae#0.00441646: 0.00252918	(W_sebi#0.002277: 0.00251936	((W_canadensis#0.00103185: 0.00224598	W_tropicalis#0.00192907: 0.00224598)#0.000924815: 0.000163622	W_mellicola#0.00530317: 0.00240961)#0.00306027: 0.00010975)#0.000638905: 9.82651e-06)#0.0299748; 5
(W_muriae#0.00454529: 0.00260296	(W_sebi#0.00234342: 0.00259285	((W_canadensis#0.00106195: 0.0023115	W_tropicalis#0.00209135: 0.0023115)#0.0020366: 0.000130769	W_mellicola#0.00545787: 0.00244227)#0.00319807: 0.000150578)#0.000657543: 1.01132e-05)#0.0322111; 5
(((W_canadensis#0.00111669: 0.00140856	W_tropicalis#0.00219913: 0.00140856)#0.00714795: 0.00115683	W_mellicola#0.00573916: 0.0025654)#0.00336649: 0.000171717	(W_sebi#0.0024642: 0.00272648	W_muriae#0.00477955: 0.00272648)#0.00272717: 1.06344e-05)#0.0347756; 5
(((W_canadensis#0.00104261: 0.00131513	W_tropicalis#0.00205325: 0.00131513)#0.00504267: 0.00108009	W_mellicola#0.00535845: 0.00239522)#0.00314317: 0.000160326	(W_sebi#0.00230074: 0.00254562	W_muriae#0.00446249: 0.00254562)#0.00135142: 9.92893e-06)#0.0324687; 5
(((W_canadensis#0.00112594: 0.00229522	W_tropicalis#0.00221736: 0.00229522)#0.00336971: 0.000291442	W_mellicola#0.00578674: 0.00258666)#0.00339439: 0.000173141	(W_sebi#0.00248463: 0.00274908	W_muriae#0.00481917: 0.00274908)#0.00068061: 1.07225e-05)#0.0308637; 5
(W_sebi#0.00248463: 0.0027598	(((W_canadensis#0.00157643: 0.00229522	W_tropicalis#0.00221736: 0.00229522)#0.00235585: 0.000291442	W_mellicola#0.00578674: 0.00258666)#0.00170037: 0.000162418	W_muriae#0.00481917: 0.00274908)#0.00364581: 1.07225e-05)#0.0301316; 5
(W_sebi#0.00254068: 0.00282206	(((W_canadensis#0.001612: 0.002347	W_tropicalis#0.00226739: 0.002347)#0.002409: 0.000298017	W_mellicola#0.00591729: 0.00264502)#0.00173873: 0.000166083	W_muriae#0.00492789: 0.0028111)#0.000457763: 1.09644e-05)#0.0318555; 5
(W_sebi#0.00254068: 0.00282206	(((W_canadensis#0.001612: 0.002347	W_tropicalis#0.00125424: 0.002347)#0.00175933: 0.000311428	W_mellicola#0.00591729: 0.00265843)#0.00349159: 0.000103439	W_muriae#0.00492789: 0.00276187)#0.00268273: 6.0197e-05)#0.03322; 5
(W_muriae#0.00492789: 0.00282206	(((W_canadensis#0.001612: 0.002347	W_tropicalis#0.00280307: 0.002347)#0.00175933: 0.000311428	W_mellicola#0.00591729: 0.00265843)#0.00349159: 0.000103439	W_sebi#0.00254068: 0.00276187)#0.00268273: 6.0197e-05)#0.0368814; 5
(W_muriae#0.00460261: 0.00263579	(((W_canadensis#0.00150559: 0.00219208	W_tropicalis#0.00261804: 0.00219208)#0.0016432: 0.000290872	W_mellicola#0.0055267: 0.00248295)#0.00326112: 9.66113e-05	W_sebi#0.00237298: 0.00257956)#0.00250565: 5.62236e-05)#0.0368995; 5
(W_muriae#0.00460261: 0.00263579	(((W_canadensis#0.00150559: 0.00219208	W_tropicalis#0.00261804: 0.00219208)#0.00131551: 0.000290872	W_mellicola#0.0055267: 0.00248295)#0.000947723: 9.66113e-05	W_sebi#0.00313114: 0.00257956)#0.00250565: 5.62236e-05)#0.0368995; 5
(((W_canadensis#0.00159155: 0.00231723	W_tropicalis#0.00276752: 0.00231723)#0.0014141: 0.00019917	W_mellicola#0.00584224: 0.0025164)#0.00272211: 0.00026987	(W_muriae#0.00486539: 0.00272684	W_sebi#0.00330991: 0.00272684)#0.00412598: 5.94336e-05)#0.0405525; 5
(((W_canadensis#0.00148954: 0.00216871	W_tropicalis#0.00259013: 0.00216871)#0.00132346: 9.89846e-05	W_mellicola#0.00546777: 0.00226769)#0.00264584: 0.00033999	(W_muriae#0.00455353: 0.00255206	W_sebi#0.00309775: 0.00255206)#0.00386151: 5.56241e-05)#0.0347767; 5
(((W_canadensis#0.00155696: 0.00208929	W_tropicalis#0.00249528: 0.00208929)#0.000862323: 3.67669e-05	W_mellicola#0.00526754: 0.00212605)#0.00500996: 0.000386133	(W_muriae#0.00438678: 0.0024586	W_sebi#0.00298432: 0.0024586)#0.00189543: 5.35871e-05)#0.031479; 5
(((W_canadensis#0.00155696: 0.00208929	W_tropicalis#0.00249528: 0.00208929)#0.000862323: 3.67669e-05	W_mellicola#0.00526754: 0.00212605)#0.00441696: 0.000386133	(W_muriae#0.00438678: 0.0024586	W_sebi#0.00298432: 0.0024586)#0.00120715: 5.35871e-05)#0.0331786; 5
(((W_canadensis#0.00160858: 0.00215856	W_tropicalis#0.00257801: 0.00215856)#0.000890914: 3.7986e-05	W_mellicola#0.00544219: 0.00219655)#0.00456341: 0.000398935	(W_muriae#0.00453223: 0.00254012	W_sebi#0.00308326: 0.00254012)#0.00124717: 5.53638e-05)#0.0370621; 5
(((W_canadensis#0.00167561: 0.00224851	W_mellicola#0.00566896: 0.00224851)#0.000928038: 3.95688e-05	W_tropicalis#0.00268543: 0.00228808)#0.00475356: 0.000415559	(W_muriae#0.00472109: 0.00264596	W_sebi#0.00321174: 0.00264596)#0.00129914: 5.76708e-05)#0.0386065; 5
(((W_canadensis#0.00173406: 0.00232694	W_mellicola#0.00586672: 0.00232694)#0.000960413: 4.09492e-05	W_tropicalis#0.00118795: 0.00236789)#0.00491939: 0.000430056	(W_muriae#0.00488578: 0.00273827	W_sebi#0.00332378: 0.00273827)#0.00116993: 5.96827e-05)#0.0361588; 5
(W_muriae#0.00453371: 0.00259633	(((W_canadensis#0.0016091: 0.00215926	W_mellicola#0.00544397: 0.00215926)#0.00244276: 0.000198445	W_tropicalis#0.00110235: 0.00235771)#0.00275505: 0.000169949	W_sebi#0.00308427: 0.00252766)#0.00154393: 6.86696e-05)#0.0317232; 5
(W_muriae#0.00484481: 0.00277449	(((W_canadensis#0.00171952: 0.00230743	W_mellicola#0.00581752: 0.00230743)#0.00261038: 0.000212062	W_tropicalis#0.00117799: 0.00251949)#0.00184718: 0.000212783	W_sebi#0.00329591: 0.00273228)#0.00163105: 4.22098e-05)#0.0308959; 5
(W_muriae#0.00484481: 0.00277449	(((W_canadensis#0.00171952: 0.00230743	W_mellicola#0.00648: 0.00230743)#0.00261038: 0.000212062	W_tropicalis#0.00117799: 0.00251949)#0.00184718: 0.000212783	W_sebi#0.00329591: 0.00273228)#0.00163105: 4.22098e-05)#0.0338287; 5
(((W_canadensis#0.0016431: 0.00220489	W_mellicola#0.00619203: 0.00220489)#0.000512263: 9.76909e-05	W_tropicalis#0.00112564: 0.00230258)#0.00483187: 0.000348608	(W_muriae#0.0046295: 0.00261085	W_sebi#0.00314944: 0.00261085)#0.00155857: 4.0334e-05)#0.0323254; 5
(((W_canadensis#0.0016431: 0.00220489	W_mellicola#0.00619203: 0.00220489)#0.000512263: 9.76909e-05	W_tropicalis#0.00212022: 0.00230258)#0.00483187: 0.000348608	(W_muriae#0.0046295: 0.00261085	W_sebi#0.00314944: 0.00261085)#0.00155857: 4.0334e-05)#0.0352734; 5
(((W_canadensis#0.0016431: 0.00208838	W_mellicola#0.00619203: 0.00208838)#0.00350554: 0.00031515	W_tropicalis#0.00123541: 0.00240353)#0.0029547: 0.000247655	(W_muriae#0.0046295: 0.00261085	W_sebi#0.00314944: 0.00261085)#0.00261965: 4.0334e-05)#0.0345246; 5
(((W_canadensis#0.0016431: 0.00208838	W_mellicola#0.00619203: 0.00208838)#0.00128501: 0.000445005	W_tropicalis#0.0031685: 0.00253339)#0.00280325: 0.0001178	(W_muriae#0.0046295: 0.00261085	W_sebi#0.00314944: 0.00261085)#0.00124154: 4.0334e-05)#0.0362843; 5
(((W_canadensis#0.00174651: 0.00221981	W_mellicola#0.00658172: 0.00221981)#0.00136588: 0.000301942	W_tropicalis#0.0033679: 0.00252175)#0.00318181: 0.000296282	(W_muriae#0.00492085: 0.00277516	W_sebi#0.00334764: 0.00277516)#0.00247706: 4.28724e-05)#0.0361743; 5
(((W_canadensis#0.00166647: 0.00211808	W_mellicola#0.00628007: 0.00211808)#0.00216374: 0.000288103	W_tropicalis#0.00321355: 0.00240618)#0.00303598: 0.000282704	(W_muriae#0.00469533: 0.00264798	W_sebi#0.00319422: 0.00264798)#0.00236353: 4.09075e-05)#0.0362132; 5
(((W_canadensis#0.00166647: 0.00211808	W_mellicola#0.00628007: 0.00211808)#0.00216374: 0.000288103	W_tropicalis#0.00321355: 0.00240618)#0.00303598: 0.000282704	(W_muriae#0.00469533: 0.00264798	W_sebi#0.00319422: 0.00264798)#0.00236353: 4.09075e-05)#0.0376719; 5
(W_muriae#0.00469533: 0.00268888	(((W_canadensis#0.00166647: 0.00230282	W_mellicola#0.00628007: 0.00230282)#0.00199016: 0.000176283	W_tropicalis#0.00321355: 0.00247911)#0.00444386: 0.000168871	W_sebi#0.00319422: 0.00264798)#0.00236353: 4.09075e-05)#0.0361433; 5
(W_muriae#0.00469533: 0.00268888	(((W_canadensis#0.00166647: 0.00230282	W_mellicola#0.00628007: 0.00230282)#0.00136903: 0.000176283	W_sebi#0.00319422: 0.00247911)#0.00444386: 0.000168871	W_tropicalis#0.00321355: 0.00264798)#0.00236353: 4.09075e-05)#0.0395588; 5
(W_muriae#0.00434342: 0.00248735	(((W_canadensis#0.00154156: 0.00213023	W_mellicola#0.00580938: 0.00213023)#0.00126642: 0.000163071	W_sebi#0.00295481: 0.0022933)#0.00259466: 0.000167959	W_tropicalis#0.00207774: 0.00246126)#0.00217595: 2.60969e-05)#0.0352142; 5
(W_muriae#0.00434342: 0.00248735	((W_tropicalis#0.00207774: 0.0022933	W_sebi#0.00295481: 0.0022933)#0.00259466: 0.000167959	(W_canadensis#0.00154156: 0.00213023	W_mellicola#0.00580938: 0.00213023)#0.00126642: 0.000331029)#0.00217595: 2.60969e-05)#0.0352142; 5
(W_muriae#0.00434342: 0.00248735	(((W_canadensis#0.000873003: 0.00213023	W_mellicola#0.00580938: 0.00213023)#0.00126642: 0.000163071	W_sebi#0.00295481: 0.0022933)#0.00259466: 0.000167959	W_tropicalis#0.00207774: 0.00246126)#0.00392306: 2.60969e-05)#0.0361862; 5
(W_muriae#0.00446495: 0.00255695	(((W_canadensis#0.00089743: 0.00218983	W_mellicola#0.00597193: 0.00218983)#0.00130186: 0.000167634	W_sebi#0.00303749: 0.00235747)#0.00266726: 0.000172658	W_tropicalis#0.00213588: 0.00253012)#0.0014971: 2.68271e-05)#0.0371987; 5
(W_tropicalis#0.00357528: 0.00255695	(((W_canadensis#0.00089743: 0.00218983	W_mellicola#0.00597193: 0.00218983)#0.00130186: 0.000267315	W_sebi#0.00303749: 0.00245715)#0.00255905: 4.97168e-05	W_muriae#0.00446495: 0.00250686)#0.00536193: 5.00866e-05)#0.0339338; 5
(W_muriae#0.00468153: 0.00268098	(((W_canadensis#0.000940963: 0.00229606	W_mellicola#0.00626162: 0.00229606)#0.00136501: 0.000280282	W_sebi#0.00318483: 0.00257634)#0.00268319: 6.94992e-05	W_tropicalis#0.00138925: 0.00264584)#0.0030744: 3.51454e-05)#0.0374586; 5
(W_muriae#0.00468153: 0.00268098	(((W_canadensis#0.000940963: 0.00229606	W_mellicola#0.00626162: 0.00229606)#0.00136501: 0.000280282	W_sebi#0.00318483: 0.00257634)#0.000884895: 2.39841e-05	W_tropicalis#0.00138925: 0.00260032)#0.00312821: 8.06605e-05)#0.0350083; 5
(W_muriae#0.0048864: 0.00279831	(((W_canadensis#0.00098214: 0.00239653	W_mellicola#0.00653563: 0.00239653)#0.00142474: 0.000292548	W_sebi#0.0033242: 0.00268908)#0.000940811: 2.50337e-05	W_tropicalis#0.00299174: 0.00271412)#0.0032651: 8.41903e-05)#0.0352369; 5
(W_muriae#0.0045547: 0.00260835	(((W_canadensis#0.00091547: 0.00223385	W_mellicola#0.00609198: 0.00223385)#0.00132803: 0.000272689	W_sebi#0.00309855: 0.00250654)#0.000992202: 2.33343e-05	W_tropicalis#0.000899058: 0.00252988)#0.00304346: 7.84753e-05)#0.0344663; 5
(W_muriae#0.0049889: 0.002857	(((W_canadensis#0.00100274: 0.0024468	W_mellicola#0.00667272: 0.0024468)#0.00145463: 0.000298684	W_sebi#0.00339393: 0.00274549)#0.00291053: 8.48248e-05	W_tropicalis#0.000984765: 0.00283031)#0.00326379: 2.66903e-05)#0.0356658; 5
(W_muriae#0.00458588: 0.0026262	(((W_canadensis#0.000921736: 0.00224914	W_mellicola#0.00613368: 0.00224914)#0.00133712: 0.000274555	W_tropicalis#0.000905212: 0.0025237)#0.0026754: 7.79723e-05	W_sebi#0.00311976: 0.00260167)#0.00148663: 2.45341e-05)#0.0327846; 5
(W_muriae#0.00442594: 0.00253461	(((W_canadensis#0.000889591: 0.0021707	W_mellicola#0.00591976: 0.0021707)#0.00129049: 0.000316797	W_tropicalis#0.000873642: 0.0024875)#0.00507284: 2.34366e-05	W_sebi#0.00301096: 0.00251094)#0.00143479: 2.36785e-05)#0.0338797; 5
(W_muriae#0.00453204: 0.00259537	(((W_canadensis#0.000910916: 0.00222274	W_mellicola#0.00606167: 0.00222274)#0.00374643: 0.000323844	W_tropicalis#0.000894586: 0.00254658)#0.00266654: 2.36308e-05	W_sebi#0.00308314: 0.00257021)#0.0014697: 2.51611e-05)#0.0346919; 5
(W_muriae#0.0048589: 0.00278256	(((W_canadensis#0.000592565: 0.00218654	W_mellicola#0.00649885: 0.00218654)#0.00238469: 0.000532266	W_tropicalis#0.000959104: 0.00271881)#0.001005: 4.75243e-05	W_sebi#0.0033055: 0.00276633)#0.00156958: 1.62236e-05)#0.0339842; 5
(W_muriae#0.00452724: 0.00259263	(((W_canadensis#0.000552118: 0.0020373	W_mellicola#0.00605526: 0.0020373)#0.00324824: 0.000495935	W_tropicalis#0.000893638: 0.00253323)#0.00163543: 2.69826e-05	W_sebi#0.00307987: 0.00256021)#0.000748399: 3.2414e-05)#0.029719; 5
(W_sebi#0.00313698: 0.0026407	(((W_canadensis#0.000562355: 0.00207507	W_mellicola#0.004416: 0.00207507)#0.00330846: 0.00047993	W_tropicalis#0.000910207: 0.002555)#0.00168218: 7.58617e-05	W_muriae#0.00461118: 0.00263086)#0.00210552: 9.83564e-06)#0.0325153; 5
(W_sebi#0.00432892: 0.0026407	((W_muriae#0.00461118: 0.002555	W_tropicalis#0.000910207: 0.002555)#0.000701936: 7.89266e-05	(W_canadensis#0.000259001: 0.00207507	W_mellicola#0.004416: 0.00207507)#0.00330846: 0.000558857)#0.00210307: 6.77081e-06)#0.0297966; 5
(W_sebi#0.00432892: 0.0026407	((W_muriae#0.00461118: 0.002555	W_tropicalis#0.000910207: 0.002555)#0.00134951: 7.89266e-05	(W_canadensis#0.000259001: 0.00207507	W_mellicola#0.00572212: 0.00207507)#0.00330846: 0.000558857)#0.000674278: 6.77081e-06)#0.0318704; 5
(W_sebi#0.00415044: 0.00253182	((W_muriae#0.00442107: 0.00244966	W_tropicalis#0.00087268: 0.00244966)#0.00300679: 7.56724e-05	(W_canadensis#0.000248323: 0.00198951	W_mellicola#0.0054862: 0.00198951)#0.0045252: 0.000535815)#0.000646478: 6.49166e-06)#0.0305564; 5
(W_sebi#0.00328197: 0.00253182	((W_muriae#0.00442107: 0.00244966	(W_canadensis#0.000248323: 0.00198951	W_mellicola#0.0054862: 0.00198951)#0.00274819: 0.000460143)#0.00552173: 6.78671e-05	W_tropicalis#0.00087268: 0.00251752)#0.00111446: 1.4297e-05)#0.0328916; 5
(W_sebi#0.00328197: 0.00253182	((W_tropicalis#0.00087268: 0.00244966	(W_canadensis#0.000248323: 0.00198951	W_mellicola#0.0054862: 0.00198951)#0.00274819: 0.000460143)#0.00341339: 6.78671e-05	W_muriae#0.00442107: 0.00251752)#0.00343745: 1.4297e-05)#0.0313622; 5
(W_sebi#0.00328197: 0.00253182	((W_tropicalis#0.00087268: 0.0024241	(W_canadensis#0.000248323: 0.00198951	W_mellicola#0.0054862: 0.00198951)#0.00274819: 0.000434587)#0.00682882: 9.34231e-05	W_muriae#0.00442107: 0.00251752)#0.00143195: 1.4297e-05)#0.0287722; 5
(W_muriae#0.00475024: 0.00272033	((W_tropicalis#0.000937656: 0.00260459	(W_canadensis#0.000266812: 0.00213765	W_mellicola#0.00589468: 0.00213765)#0.00295281: 0.000466944)#0.00436295: 0.000109084	W_sebi#0.00352633: 0.00271367)#0.00182653: 6.65684e-06)#0.0321147; 5
(W_muriae#0.00444617: 0.0025462	((W_tropicalis#0.000877635: 0.00243786	W_sebi#0.0033006: 0.00243786)#0.00554887: 0.000102101	(W_canadensis#0.000249733: 0.00200081	W_mellicola#0.00551735: 0.00200081)#0.0027638: 0.000539155)#0.00170961: 6.23072e-06)#0.0330985; 5
(W_muriae#0.00444617: 0.0025462	(((W_canadensis#0.000249733: 0.00200081	W_mellicola#0.00551735: 0.00200081)#0.0027638: 0.000375609	W_sebi#0.0033006: 0.00237642)#0.00326929: 8.10659e-05	W_tropicalis#0.000877635: 0.00245749)#0.00176699: 8.87113e-05)#0.0301267; 5
(W_muriae#0.00468562: 0.00268332	((W_tropicalis#0.00145006: 0.0025044	W_sebi#0.00347836: 0.0025044)#0.00344536: 8.54317e-05	(W_canadensis#0.000263182: 0.00210856	W_mellicola#0.00652545: 0.00210856)#0.00291264: 0.000481269)#0.00497878: 9.34888e-05)#0.0339236; 5
(W_muriae#0.00468562: 0.00268332	((W_tropicalis#0.00145006: 0.0025044	W_sebi#0.00347836: 0.0025044)#0.00344536: 9.32604e-05	(W_canadensis#0.000263182: 0.00210856	W_mellicola#0.00652545: 0.00210856)#0.00291264: 0.000489098)#0.0041762: 8.56601e-05)#0.0362384; 5
(W_muriae#0.00575038: 0.00254763	((W_tropicalis#0.00137673: 0.00237776	W_sebi#0.00330246: 0.00237776)#0.00179238: 5.35895e-05	(W_canadensis#0.000249873: 0.00210001	W_mellicola#0.00619547: 0.00210001)#0.00263621: 0.000331336)#0.00402202: 0.000116283)#0.0361869; 5
(W_muriae#0.00575038: 0.00254763	((W_tropicalis#0.00137673: 0.00237776	W_sebi#0.00330246: 0.00237776)#0.00260127: 0.00012587	(W_canadensis#0.000249873: 0.00210001	W_mellicola#0.00619547: 0.00210001)#0.00553335: 0.000403616)#0.00390591: 4.40033e-05)#0.0332962; 5
(W_muriae#0.00555999: 0.00246328	((W_tropicalis#0.00133115: 0.00229903	W_sebi#0.00319312: 0.00229903)#0.00251515: 0.00013339	(W_canadensis#0.0002416: 0.00203048	W_mellicola#0.00599035: 0.00203048)#0.00700576: 0.00040194)#0.00375844: 3.08589e-05)#0.0331457; 5
(W_muriae#0.00589454: 0.0026115	((W_tropicalis#0.00141125: 0.00243737	W_sebi#0.00338525: 0.00243737)#0.00266649: 0.000141416	(W_canadensis#0.000256138: 0.00215266	W_mellicola#0.00635079: 0.00215266)#0.00742731: 0.000426125)#0.00398459: 3.27158e-05)#0.0351402; 5
(W_muriae#0.005593: 0.00247791	((W_tropicalis#0.00107167: 0.00231268	W_sebi#0.00321208: 0.00231268)#0.00389411: 0.000161899	(W_canadensis#0.000243035: 0.00203825	W_mellicola#0.00602592: 0.00203825)#0.00497826: 0.000436334)#0.00373841: 3.32476e-06)#0.030976; 5
(W_muriae#0.00586077: 0.00259654	((W_tropicalis#0.00112297: 0.00242341	W_sebi#0.00336586: 0.00242341)#0.00408055: 0.00016965	(W_canadensis#0.000254671: 0.00213583	W_mellicola#0.00631441: 0.00213583)#0.0052166: 0.000457224)#0.00116983: 3.48393e-06)#0.0366; 5
((W_tropicalis#0.00112297: 0.00242341	W_sebi#0.00336586: 0.00242341)#0.00644795: 0.000173134	(W_muriae#0.00586077: 0.00259306	(W_canadensis#0.000254671: 0.00213583	W_mellicola#0.00631441: 0.00213583)#0.00281524: 0.000457224)#0.000664308: 3.48393e-06)#0.0366; 5
((W_tropicalis#0.00102805: 0.00221856	W_sebi#0.00308136: 0.00221856)#0.00590292: 0.0001585	(W_muriae#0.00536538: 0.00237387	(W_canadensis#0.000233144: 0.0019553	W_mellicola#0.00578068: 0.0019553)#0.00257728: 0.000418577)#0.000608157: 3.18945e-06)#0.0351238; 5
((W_tropicalis#0.00109064: 0.00235364	W_sebi#0.00326896: 0.00235364)#0.00626232: 0.00016815	(W_muriae#0.00569205: 0.0025184	(W_canadensis#0.000247339: 0.00207434	W_mellicola#0.00613263: 0.00207434)#0.00273419: 0.000444061)#0.00383604: 3.38363e-06)#0.0394382; 5
((W_canadensis#0.000247339: 0.00207434	W_mellicola#0.00504692: 0.00207434)#0.00448255: 0.000447445	(W_muriae#0.00569205: 0.0025184	(W_tropicalis#0.00154595: 0.00235364	W_sebi#0.00326896: 0.00235364)#0.00626232: 0.000164766)#0.00197296: 3.38363e-06)#0.0367034; 5
((W_canadensis#0.000247339: 0.00207434	W_mellicola#0.00683367: 0.00207434)#0.00126276: 0.000447445	(W_muriae#0.00569205: 0.0025184	(W_tropicalis#0.00154595: 0.00235364	W_sebi#0.00326896: 0.00235364)#0.00358862: 0.000164766)#0.000446449: 3.38363e-06)#0.0358007; 5
((W_tropicalis#0.00148258: 0.00225716	W_sebi#0.00313496: 0.00225716)#0.00344152: 0.000161257	(W_muriae#0.00545872: 0.00241517	(W_canadensis#0.0002372: 0.00206161	W_mellicola#0.00655355: 0.00206161)#0.00116853: 0.000353563)#0.000947827: 3.24493e-06)#0.0364408; 5
((W_tropicalis#0.00148258: 0.00225716	W_sebi#0.00313496: 0.00225716)#0.00344152: 0.000161257	(W_muriae#0.00545872: 0.00241517	(W_canadensis#0.0002372: 0.00206161	W_mellicola#0.00542789: 0.00206161)#0.00116853: 0.000353563)#0.000947827: 3.24493e-06)#0.0339509; 5
((W_tropicalis#0.00148258: 0.00225716	W_sebi#0.00313496: 0.00225716)#0.00344152: 0.000161257	(W_muriae#0.00545872: 0.00241517	(W_canadensis#0.0002372: 0.00206161	W_mellicola#0.00542789: 0.00206161)#0.00152795: 0.000353563)#0.00141307: 3.24493e-06)#0.0339509; 5
((W_canadensis#0.0002372: 0.00206161	W_mellicola#0.00542789: 0.00206161)#0.00184596: 0.000356808	(W_muriae#0.00545872: 0.00240825	(W_tropicalis#0.00148258: 0.00225716	W_sebi#0.00313496: 0.00225716)#0.00344152: 0.000151086)#0.00141714: 1.01709e-05)#0.0339509; 5
((W_canadensis#0.0002372: 0.00206161	W_mellicola#0.00542789: 0.00206161)#0.00184596: 0.000356808	(W_tropicalis#0.00148258: 0.00240969	(W_muriae#0.00545872: 0.00225716	W_sebi#0.00313496: 0.00225716)#0.00344152: 0.000152528)#0.00074059: 8.72892e-06)#0.0339509; 5
((W_canadensis#0.0002372: 0.00206161	W_mellicola#0.00542789: 0.00206161)#0.00184596: 0.000356808	(W_sebi#0.00313496: 0.00241446	(W_muriae#0.00545872: 0.00225716	W_tropicalis#0.00203235: 0.00225716)#0.00438831: 0.000157305)#0.000739125: 3.95192e-06)#0.0339509; 5
((W_canadensis#0.0002372: 0.00206161	W_mellicola#0.00542789: 0.00206161)#0.00184596: 0.000356808	(W_sebi#0.00313496: 0.00241446	(W_muriae#0.00545872: 0.00225716	W_tropicalis#0.00203235: 0.00225716)#0.00260441: 0.000157305)#0.00114654: 3.95192e-06)#0.0339509; 5
((W_muriae#0.00585156: 0.0024196	W_tropicalis#0.00217861: 0.0024196)#0.00279184: 0.000172862	(W_sebi#0.00336057: 0.00258822	(W_canadensis#0.00025427: 0.00220997	W_mellicola#0.00581851: 0.00220997)#0.00140752: 0.000378249)#0.00113431: 4.23633e-06)#0.0391372; 5
((W_muriae#0.00548727: 0.00226896	W_tropicalis#0.00204297: 0.00226896)#0.00261803: 0.0001621	(W_sebi#0.00315136: 0.00242709	(W_canadensis#0.00023844: 0.00207239	W_mellicola#0.00545628: 0.00207239)#0.00131989: 0.000354701)#0.00106369: 3.97259e-06)#0.0347444; 5
(W_sebi#0.00315136: 0.00243106	((W_muriae#0.00548727: 0.00226896	W_tropicalis#0.00289175: 0.00226896)#0.00261803: 0.000158128	(W_canadensis#0.00023844: 0.00207239	W_mellicola#0.00545628: 0.00207239)#0.00128646: 0.000354701)#0.00106369: 3.97259e-06)#0.0347444; 5
(W_sebi#0.00330505: 0.00254963	((W_muriae#0.00575489: 0.00237962	W_tropicalis#0.00303278: 0.00237962)#0.00274572: 0.00016584	(W_canadensis#0.00025007: 0.00217346	W_mellicola#0.00572239: 0.00217346)#0.00134921: 0.000372)#0.00111557: 4.16634e-06)#0.0395231; 5
(W_sebi#0.00344152: 0.00265491	((W_muriae#0.00599251: 0.00247788	W_tropicalis#0.00147043: 0.00247788)#0.00285909: 0.000172687	(W_canadensis#0.000260395: 0.00226321	W_mellicola#0.00595867: 0.00226321)#0.00140492: 0.00038736)#0.00182396: 4.33837e-06)#0.0384486; 5
((W_muriae#0.00622692: 0.00257481	W_tropicalis#0.00152794: 0.00257481)#0.00297093: 0.000183951	(W_sebi#0.00357614: 0.00275425	(W_canadensis#0.000270581: 0.00235174	W_mellicola#0.00619175: 0.00235174)#0.00145987: 0.000402513)#0.000730356: 4.50807e-06)#0.0369117; 5
((W_muriae#0.00578952: 0.00239394	W_tropicalis#0.00142062: 0.00239394)#0.00276224: 0.000171029	(W_sebi#0.00332494: 0.00256078	(W_canadensis#0.000251575: 0.00218654	W_mellicola#0.00575683: 0.00218654)#0.00221626: 0.000374239)#0.000679054: 4.19141e-06)#0.0310755; 5
((W_canadensis#0.000251575: 0.00218654	W_mellicola#0.00575683: 0.00218654)#0.00221626: 0.00037843	(W_sebi#0.00332494: 0.00256078	(W_muriae#0.00578952: 0.00239394	W_tropicalis#0.00142062: 0.00239394)#0.00276224: 0.000166838)#0.000679054: 4.19141e-06)#0.027291; 5
(W_sebi#0.00332494: 0.00256497	((W_canadensis#0.000251575: 0.00218654	W_mellicola#0.00575683: 0.00218654)#0.00114196: 0.000374239	(W_muriae#0.00578952: 0.00239394	W_tropicalis#0.00142062: 0.00239394)#0.00106482: 0.000166838)#0.00101061: 4.19141e-06)#0.027291; 5
(W_sebi#0.00318612: 0.00245788	((W_canadensis#0.000241071: 0.00209525	W_mellicola#0.00551647: 0.00209525)#0.00109428: 0.000358614	(W_muriae#0.0055478: 0.00211091	W_tropicalis#0.0013613: 0.00211091)#0.00350424: 0.00034296)#0.00178894: 4.01641e-06)#0.0261516; 5
(W_sebi#0.00330538: 0.00254988	((W_canadensis#0.000250094: 0.00217368	W_mellicola#0.00572295: 0.00217368)#0.00293954: 0.000372037	(W_muriae#0.00716546: 0.00218992	W_tropicalis#0.00141226: 0.00218992)#0.00363541: 0.000355797)#0.0018559: 4.16675e-06)#0.0294433; 5
(W_sebi#0.0031045: 0.00239492	((W_canadensis#0.000234895: 0.00204158	W_mellicola#0.00537515: 0.00204158)#0.0027609: 0.000349427	(W_muriae#0.00672999: 0.00205683	W_tropicalis#0.00132643: 0.00205683)#0.00341447: 0.000334174)#0.00174311: 3.91352e-06)#0.0276539; 5
((W_muriae#0.00672999: 0.00205683	W_tropicalis#0.00132643: 0.00205683)#0.00341447: 0.000338088	((W_canadensis#0.000234895: 0.00204158	W_mellicola#0.00537515: 0.00204158)#0.0027609: 0.000349427	W_sebi#0.0031045: 0.002391)#0.00174311: 3.91352e-06)#0.0313504; 5
((W_muriae#0.00672999: 0.00205683	W_tropicalis#0.00132643: 0.00205683)#0.00341447: 0.000338088	((W_canadensis#0.000234895: 0.00204158	W_mellicola#0.00537515: 0.00204158)#0.0027609: 0.000349427	W_sebi#0.0031045: 0.002391)#0.00174311: 3.91352e-06)#0.0329835; 5
((W_muriae#0.00461755: 0.00217355	W_tropicalis#0.00108936: 0.00217355)#0.00360823: 0.000357273	((W_canadensis#0.000248225: 0.00215743	W_mellicola#0.00568017: 0.00215743)#0.00291757: 0.000369256	W_sebi#0.00328067: 0.00252668)#0.00184203: 4.1356e-06)#0.031613; 5
((W_muriae#0.00461755: 0.00217355	W_tropicalis#0.00108936: 0.00217355)#0.00595716: 0.000357273	((W_canadensis#0.000248225: 0.00215743	W_mellicola#0.00568017: 0.00215743)#0.00291757: 0.000369256	W_sebi#0.00328067: 0.00252668)#0.00108276: 4.1356e-06)#0.0328529; 5
((W_muriae#0.00461755: 0.00217355	W_tropicalis#0.00108936: 0.00217355)#0.00385082: 0.000357273	((W_canadensis#0.000248225: 0.00215743	W_mellicola#0.00568017: 0.00215743)#0.00291757: 0.000369256	W_sebi#0.00328067: 0.00252668)#0.00445162: 4.1356e-06)#0.0319444; 5
((W_muriae#0.00480136: 0.00226007	W_tropicalis#0.00146304: 0.00226007)#0.00400411: 0.000371495	((W_canadensis#0.000258106: 0.00224331	W_mellicola#0.00590628: 0.00224331)#0.00303371: 0.000336972	W_sebi#0.00341126: 0.00258028)#0.00337049: 5.12829e-05)#0.0362683; 5
(W_sebi#0.00341126: 0.00263156	((W_canadensis#0.000258106: 0.00224331	W_mellicola#0.00590628: 0.00224331)#0.00596891: 0.000350476	(W_muriae#0.00480136: 0.00226007	W_tropicalis#0.00146304: 0.00226007)#0.00400411: 0.000333716)#0.00335295: 3.77792e-05)#0.0350238; 5
(W_sebi#0.00322184: 0.00248544	((W_canadensis#0.000243774: 0.00211874	W_mellicola#0.00557832: 0.00211874)#0.00271382: 0.000331015	(W_muriae#0.00453475: 0.0017255	W_tropicalis#0.00116169: 0.0017255)#0.00467833: 0.000724256)#0.00316677: 3.56815e-05)#0.0319385; 5
((W_canadensis#0.000243774: 0.00211874	W_mellicola#0.00557832: 0.00211874)#0.00271382: 0.000366696	(W_sebi#0.00322184: 0.00244976	(W_muriae#0.00453475: 0.0017255	W_tropicalis#0.00111189: 0.0017255)#0.00467833: 0.000724256)#0.00316677: 3.56815e-05)#0.0345043; 5
((W_canadensis#0.000255281: 0.00221876	W_mellicola#0.00584164: 0.00221876)#0.00284193: 0.000384006	(W_sebi#0.00337393: 0.0025654	(W_muriae#0.00474881: 0.00180695	W_tropicalis#0.00116438: 0.00180695)#0.00489916: 0.000758444)#0.00149568: 3.73658e-05)#0.0351679; 5
((W_canadensis#0.000236371: 0.0020544	W_mellicola#0.00540892: 0.0020544)#0.00332512: 0.000355561	(W_sebi#0.00312401: 0.00237537	(W_muriae#0.00439704: 0.00171083	W_tropicalis#0.00107813: 0.00171083)#0.00443624: 0.000664541)#0.00138488: 3.45979e-05)#0.0348638; 5
((W_canadensis#0.000236371: 0.0020544	W_mellicola#0.00540892: 0.0020544)#0.00332512: 0.000355561	(W_sebi#0.00312401: 0.00237537	(W_muriae#0.00439704: 0.00171083	W_tropicalis#0.00107813: 0.00171083)#0.00443624: 0.000664541)#0.003643: 3.45979e-05)#0.0317739; 5
((W_canadensis#0.000231314: 0.00201045	W_mellicola#0.00529319: 0.00201045)#0.00325398: 0.000347953	(W_sebi#0.00305716: 0.00232454	(W_muriae#0.00430296: 0.00167422	W_tropicalis#0.00073231: 0.00167422)#0.00434132: 0.000650323)#0.00356506: 3.38576e-05)#0.0343321; 5
((W_muriae#0.00461172: 0.00179435	W_tropicalis#0.000784856: 0.00179435)#0.00465283: 0.000733273	(W_sebi#0.00327653: 0.00244483	(W_canadensis#0.000247911: 0.0021547	W_mellicola#0.007144: 0.0021547)#0.00348746: 0.000290124)#0.00389355: 8.27961e-05)#0.0386959; 5
((W_muriae#0.0047995: 0.00186742	W_tropicalis#0.00109227: 0.00186742)#0.00736352: 0.000763131	(W_sebi#0.00340995: 0.00254438	(W_canadensis#0.000258006: 0.00224244	W_mellicola#0.0074349: 0.00224244)#0.00362947: 0.000301938)#0.00192938: 8.61675e-05)#0.0374418; 5
((W_muriae#0.0047995: 0.00186742	W_tropicalis#0.000584666: 0.00186742)#0.00521365: 0.000763131	(W_sebi#0.00340995: 0.00257533	(W_canadensis#0.000258006: 0.00224244	W_mellicola#0.0074349: 0.00224244)#0.00198178: 0.000332885)#0.0019062: 5.52196e-05)#0.0392175; 5
((W_muriae#0.0047995: 0.00186742	W_tropicalis#0.00119071: 0.00186742)#0.00521365: 0.000763131	(W_sebi#0.00340995: 0.00257533	(W_canadensis#0.000258006: 0.00224244	W_mellicola#0.0074349: 0.00224244)#0.00198178: 0.000332885)#0.0019062: 5.52196e-05)#0.0414608; 5
((W_canadensis#0.000272687: 0.00237004	W_mellicola#0.00785796: 0.00237004)#0.00209454: 0.000410189	(W_sebi#0.00360398: 0.00272187	(W_muriae#0.00507261: 0.00197368	W_tropicalis#0.00125846: 0.00197368)#0.00551032: 0.000748193)#0.00201466: 5.83617e-05)#0.04382; 5
((W_muriae#0.00461517: 0.0017957	W_tropicalis#0.00114498: 0.0017957)#0.00391549: 0.000733822	(W_sebi#0.00264487: 0.00247642	(W_canadensis#0.000248097: 0.00215632	W_mellicola#0.0081132: 0.00215632)#0.00190566: 0.000320101)#0.00393806: 5.30989e-05)#0.0373146; 5
((W_muriae#0.0047583: 0.00206281	W_tropicalis#0.00118048: 0.00206281)#0.00362315: 0.000545151	(W_sebi#0.00272689: 0.00255322	(W_canadensis#0.000255791: 0.00222319	W_mellicola#0.0083648: 0.00222319)#0.00196476: 0.000330027)#0.00206902: 5.47455e-05)#0.0384718; 5
((W_muriae#0.0047583: 0.00206281	W_tropicalis#0.00118048: 0.00206281)#0.005698: 0.000545151	(W_sebi#0.00272689: 0.00255322	(W_canadensis#0.000255791: 0.00222319	W_mellicola#0.0083648: 0.00222319)#0.00196476: 0.000330027)#0.00206902: 5.47455e-05)#0.0365308; 5
((W_muriae#0.00488515: 0.00211781	W_tropicalis#0.00121196: 0.00211781)#0.00584991: 0.000559685	(W_sebi#0.00279959: 0.00262129	(W_canadensis#0.00026261: 0.00223471	W_mellicola#0.00746669: 0.00223471)#0.00206024: 0.000386576)#0.00212418: 5.6205e-05)#0.0375047; 5
((W_canadensis#0.00026261: 0.00223471	W_mellicola#0.00746669: 0.00223471)#0.00206024: 0.000442782	(W_sebi#0.00279959: 0.00262129	(W_muriae#0.00488515: 0.00211781	W_tropicalis#0.00121196: 0.00211781)#0.00481623: 0.00050348)#0.00212418: 5.6205e-05)#0.0354713; 5
((W_canadensis#0.00026261: 0.00223471	W_mellicola#0.00746669: 0.00223471)#0.00206024: 0.000442782	(W_sebi#0.00413311: 0.00264741	(W_muriae#0.00488515: 0.00211781	W_tropicalis#0.00121196: 0.00211781)#0.00481623: 0.000529608)#0.00554957: 3.00776e-05)#0.0354713; 5
((W_canadensis#0.000282369: 0.00222908	W_mellicola#0.00802847: 0.00222908)#0.00238794: 0.000649862	(W_tropicalis#0.000893394: 0.0028466	(W_muriae#0.0052527: 0.00227715	W_sebi#0.00225856: 0.00227715)#0.0051786: 0.000569454)#0.00596711: 3.23406e-05)#0.0381401; 5
((W_canadensis#0.000256125: 0.00202191	W_mellicola#0.0072823: 0.00202191)#0.00216601: 0.000589464	(W_tropicalis#0.000778606: 0.00258204	(W_muriae#0.00476452: 0.00206551	W_sebi#0.00204865: 0.00206551)#0.0046973: 0.000516529)#0.00244784: 2.93349e-05)#0.0321919; 5
((W_canadensis#0.000256125: 0.00202191	W_mellicola#0.0072823: 0.00202191)#0.00359889: 0.000589464	(W_sebi#0.00204865: 0.00258204	(W_muriae#0.00476452: 0.00206551	W_tropicalis#0.000778606: 0.00206551)#0.0046973: 0.000516529)#0.00244784: 2.93349e-05)#0.0339861; 5
(W_sebi#0.00204865: 0.00261137	((W_canadensis#0.000256125: 0.00202191	W_mellicola#0.0072823: 0.00202191)#0.00359889: 0.000560129	(W_muriae#0.00476452: 0.00206551	W_tropicalis#0.000548828: 0.00206551)#0.0046973: 0.000516529)#0.00244784: 2.93349e-05)#0.0339861; 5
(W_sebi#0.00204865: 0.00261137	((W_canadensis#0.000256125: 0.00202191	W_mellicola#0.0072823: 0.00202191)#0.00359889: 0.000560129	(W_muriae#0.00476452: 0.00206551	W_tropicalis#0.000548828: 0.00206551)#0.00265225: 0.000516529)#0.00356376: 2.93349e-05)#0.0375532; 5
((W_muriae#0.00448149: 0.00194281	W_tropicalis#0.00147888: 0.00194281)#0.0024947: 0.000513438	((W_canadensis#0.000240911: 0.0019018	W_mellicola#0.00684971: 0.0019018)#0.00208651: 0.000497506	W_sebi#0.00293605: 0.00239931)#0.00509655: 5.6942e-05)#0.0340199; 5
((W_muriae#0.00468801: 0.00203234	W_tropicalis#0.000859284: 0.00203234)#0.00260966: 0.000537098	((W_canadensis#0.000252012: 0.00198944	W_mellicola#0.00716536: 0.00198944)#0.00218266: 0.000520432	W_sebi#0.00307134: 0.00250987)#0.00533141: 5.9566e-05)#0.0379088; 5
((W_muriae#0.00495952: 0.00215005	W_tropicalis#0.000909051: 0.00215005)#0.0027608: 0.000568206	((W_canadensis#0.000266608: 0.00210466	W_mellicola#0.00758036: 0.00210466)#0.00514729: 0.000550574	W_sebi#0.00324923: 0.00265524)#0.00340646: 6.30159e-05)#0.0370616; 5
((W_canadensis#0.000266608: 0.00210466	W_mellicola#0.00758036: 0.00210466)#0.00514729: 0.00061359	((W_muriae#0.00495952: 0.00215005	W_tropicalis#0.000909051: 0.00215005)#0.0027608: 0.00050519	W_sebi#0.00324923: 0.00265524)#0.00197426: 6.30159e-05)#0.0337796; 5
((W_canadensis#0.000270568: 0.00213592	W_mellicola#0.00769294: 0.00213592)#0.00522374: 0.000622703	((W_muriae#0.00503318: 0.00218198	W_tropicalis#0.000922553: 0.00218198)#0.00280181: 0.000470833	W_sebi#0.00329749: 0.00265281)#0.0020352: 0.000105811)#0.0342812; 5
((W_muriae#0.00503318: 0.00218198	W_tropicalis#0.000922553: 0.00218198)#0.00280181: 0.000576644	((W_canadensis#0.000270568: 0.00213592	W_mellicola#0.00769294: 0.00213592)#0.00522374: 0.000516892	W_sebi#0.00329749: 0.00265281)#0.0020352: 0.000105811)#0.0313551; 5
((W_canadensis#0.00028492: 0.00224922	W_mellicola#0.00810101: 0.00224922)#0.00550082: 0.000655734	((W_muriae#0.00530016: 0.00229772	W_tropicalis#0.000971489: 0.00229772)#0.00295043: 0.000495808	W_sebi#0.0034724: 0.00279353)#0.00214315: 0.000111424)#0.0330183; 5
((W_canadensis#0.000274518: 0.0021671	W_mellicola#0.00780525: 0.0021671)#0.0053: 0.000631794	((W_muriae#0.00510666: 0.00221383	W_tropicalis#0.00215367: 0.00221383)#0.00284271: 0.000519318	W_sebi#0.00334563: 0.00273315)#0.00402564: 6.57454e-05)#0.0333543; 5
((W_canadensis#0.000259459: 0.00204822	W_mellicola#0.00737708: 0.00204822)#0.00230844: 0.000597136	((W_muriae#0.00482653: 0.00209239	W_tropicalis#0.00203553: 0.00209239)#0.00596072: 0.000490829	W_sebi#0.0031621: 0.00258322)#0.0038048: 6.21388e-05)#0.0315246; 5
((W_muriae#0.00516654: 0.00223979	W_tropicalis#0.000852691: 0.00223979)#0.00365346: 0.000591923	((W_canadensis#0.000277737: 0.00219251	W_mellicola#0.00789678: 0.00219251)#0.00247106: 0.000572686	W_sebi#0.00338486: 0.0027652)#0.00407284: 6.65163e-05)#0.0372273; 5
((W_muriae#0.00546589: 0.00236956	W_tropicalis#0.000902095: 0.00236956)#0.00386514: 0.000626219	((W_canadensis#0.000293829: 0.00231955	W_mellicola#0.00708799: 0.00231955)#0.00261424: 0.000605867	W_sebi#0.00358097: 0.00292541)#0.00255146: 7.03702e-05)#0.0376431; 5
((W_muriae#0.00518268: 0.00224679	W_tropicalis#0.000855354: 0.00224679)#0.00366487: 0.000593772	((W_canadensis#0.000278604: 0.00219936	W_mellicola#0.00672074: 0.00219936)#0.00376075: 0.000574475	W_sebi#0.00339543: 0.00277384)#0.00241926: 6.67241e-05)#0.037365; 5
((W_muriae#0.0054568: 0.00236562	W_tropicalis#0.000900595: 0.00236562)#0.00385871: 0.000625178	((W_canadensis#0.00029334: 0.00231569	W_mellicola#0.00707621: 0.00231569)#0.00395967: 0.000498953	W_sebi#0.00357502: 0.00281464)#0.00264307: 0.00017616)#0.0375902; 5
((W_muriae#0.00570269: 0.00247223	W_tropicalis#0.000941178: 0.00247223)#0.00341632: 0.00065335	((W_canadensis#0.000306559: 0.00242004	W_mellicola#0.00739508: 0.00242004)#0.0041381: 0.000521437	W_sebi#0.00373612: 0.00294148)#0.00276217: 0.000184098)#0.0366422; 5
((W_muriae#0.00553805: 0.00240085	W_tropicalis#0.000914005: 0.00240085)#0.00479668: 0.000634487	((W_canadensis#0.000297708: 0.00235017	W_mellicola#0.00649406: 0.00235017)#0.00401862: 0.000536256	W_sebi#0.00362825: 0.00288643)#0.00265466: 0.000148909)#0.0330792; 5
((W_muriae#0.00519315: 0.00225133	W_tropicalis#0.000857082: 0.00225133)#0.00318455: 0.000594972	((W_canadensis#0.000279167: 0.0022038	W_mellicola#0.00608961: 0.0022038)#0.00376835: 0.000532097	W_sebi#0.00340229: 0.0027359)#0.00246273: 0.000110397)#0.031019; 5
((W_muriae#0.00493988: 0.00214153	W_tropicalis#0.00259023: 0.00214153)#0.00302924: 0.000565955	((W_canadensis#0.000265552: 0.00209633	W_mellicola#0.00579262: 0.00209633)#0.00358457: 0.000506147	W_sebi#0.00323636: 0.00260247)#0.00234262: 0.000105013)#0.0295062; 5
((W_muriae#0.00493988: 0.00214153	W_tropicalis#0.00259023: 0.00214153)#0.00302924: 0.000565955	((W_canadensis#0.000265552: 0.00209633	W_sebi#0.00323636: 0.00209633)#0.00358457: 0.000506147	W_mellicola#0.00579262: 0.00260247)#0.00234262: 0.000105013)#0.03266; 5
((W_muriae#0.00493988: 0.00214022	W_tropicalis#0.00259023: 0.00214022)#0.0030311: 0.000567269	((W_canadensis#0.000265552: 0.00209633	W_sebi#0.00323636: 0.00209633)#0.00358457: 0.000410475	W_mellicola#0.00579262: 0.0025068)#0.00243203: 0.000200685)#0.0297196; 5
((W_muriae#0.00493988: 0.00214022	W_tropicalis#0.00259023: 0.00214022)#0.00508171: 0.000567269	((W_canadensis#0.000265552: 0.00209633	W_sebi#0.00323636: 0.00209633)#0.00358457: 0.000410475	W_mellicola#0.00579262: 0.0025068)#0.00409234: 0.000200685)#0.0324094; 5
((W_muriae#0.00579522: 0.00224371	W_tropicalis#0.00271548: 0.00224371)#0.00532745: 0.0005947	((W_canadensis#0.000278394: 0.0021977	W_sebi#0.00587819: 0.0021977)#0.00291545: 0.000430325	W_mellicola#0.00607274: 0.00262802)#0.00514276: 0.00021039)#0.0365231; 5
((W_muriae#0.00544634: 0.00210864	W_tropicalis#0.00255201: 0.00210864)#0.00500673: 0.000558899	((W_canadensis#0.000261634: 0.00206539	W_sebi#0.00371992: 0.00206539)#0.00273994: 0.000337986	W_mellicola#0.00570716: 0.00240338)#0.00496676: 0.000264157)#0.031021; 5
((W_muriae#0.00569208: 0.00220378	W_tropicalis#0.00266715: 0.00220378)#0.00523263: 0.000584116	((W_canadensis#0.000273439: 0.00215859	W_sebi#0.00388776: 0.00215859)#0.00286356: 0.000353236	W_mellicola#0.00596466: 0.00251182)#0.00656657: 0.000276075)#0.0300991; 5
((W_muriae#0.00519769: 0.00201237	W_tropicalis#0.00102084: 0.00201237)#0.00359275: 0.000533382	((W_canadensis#0.000249689: 0.0019711	W_mellicola#0.0054466: 0.0019711)#0.00376367: 0.000523212	W_sebi#0.00355009: 0.00249431)#0.00606171: 5.14396e-05)#0.0296126; 5
((W_muriae#0.0054676: 0.00211687	W_tropicalis#0.00107385: 0.00211687)#0.00377932: 0.00056108	((W_canadensis#0.000262655: 0.00207346	W_mellicola#0.00572943: 0.00207346)#0.00395911: 0.000550382	W_sebi#0.00373444: 0.00262384)#0.00637649: 5.41108e-05)#0.0325755; 5
((W_muriae#0.0054676: 0.00211687	W_tropicalis#0.00119767: 0.00211687)#0.00597154: 0.00056108	((W_canadensis#0.000262655: 0.00207346	W_sebi#0.00373444: 0.00207346)#0.00276128: 0.000550382	W_mellicola#0.00572943: 0.00262384)#0.00637649: 5.41108e-05)#0.0325755; 5
((W_muriae#0.00526178: 0.00203718	W_tropicalis#0.00115258: 0.00203718)#0.00389705: 0.000539959	((W_canadensis#0.000252768: 0.0019954	W_sebi#0.00359386: 0.0019954)#0.00339952: 0.000529664	W_mellicola#0.00402403: 0.00252507)#0.00613646: 5.20739e-05)#0.0333863; 5
((W_muriae#0.0049235: 0.00190621	W_tropicalis#0.00107848: 0.00190621)#0.0036465: 0.000505245	((W_canadensis#0.000236518: 0.00186712	W_sebi#0.00336281: 0.00186712)#0.00239056: 0.000495612	W_mellicola#0.00376533: 0.00236273)#0.00574195: 4.87261e-05)#0.0330636; 5
(W_mellicola#0.00376533: 0.00241146	((W_canadensis#0.000236518: 0.00186712	W_sebi#0.00336281: 0.00186712)#0.0046744: 0.000495612	(W_muriae#0.0049235: 0.00190621	W_tropicalis#0.00183003: 0.00190621)#0.00229461: 0.000456519)#0.00574195: 4.87261e-05)#0.0330636; 5
((W_muriae#0.0046792: 0.00181163	W_tropicalis#0.00173922: 0.00181163)#0.00377138: 0.000480175	((W_canadensis#0.000224782: 0.00177448	W_sebi#0.00319595: 0.00177448)#0.00444246: 0.00048495	W_mellicola#0.0035785: 0.00225943)#0.00822326: 3.23783e-05)#0.0297468; 5
(W_mellicola#0.00373119: 0.0023896	((W_canadensis#0.000234373: 0.00185019	W_sebi#0.00333233: 0.00185019)#0.00237988: 0.000427201	(W_muriae#0.00487886: 0.00188893	W_tropicalis#0.00181344: 0.00188893)#0.00393231: 0.000388463)#0.00886948: 0.000112202)#0.0339551; 5
((W_canadensis#0.000250461: 0.0015353	W_sebi#0.00356106: 0.0015353)#0.00327524: 0.00101832	(W_mellicola#0.00398731: 0.00233704	(W_muriae#0.00521375: 0.00201859	W_tropicalis#0.00193791: 0.00201859)#0.00420223: 0.000318452)#0.0085559: 0.000216579)#0.0375392; 5
((W_canadensis#0.000239724: 0.00146948	W_sebi#0.0034084: 0.00146948)#0.00313483: 0.000974664	(W_muriae#0.00401485: 0.00223685	(W_mellicola#0.00381637: 0.00193205	W_tropicalis#0.00185484: 0.00193205)#0.0068713: 0.0003048)#0.0081891: 0.000207294)#0.0345492; 5
((W_canadensis#0.0002633: 0.001614	W_sebi#0.0037436: 0.001614)#0.00344313: 0.00107052	(W_muriae#0.0044097: 0.00231624	(W_mellicola#0.0041917: 0.00212206	W_tropicalis#0.00203725: 0.00212206)#0.00399025: 0.00019418)#0.00954044: 0.000368277)#0.0360037; 5
((W_canadensis#0.00126568: 0.00148782	W_sebi#0.0026402: 0.00148782)#0.00531154: 0.00103154	(W_muriae#0.00413841: 0.00221008	(W_mellicola#0.00393382: 0.00199151	W_tropicalis#0.00191192: 0.00199151)#0.00133676: 0.000218566)#0.00880632: 0.000309289)#0.0337888; 5
((W_canadensis#0.00118901: 0.0013977	W_sebi#0.00248028: 0.0013977)#0.00299654: 0.000969063	(W_muriae#0.00388774: 0.00207621	(W_mellicola#0.00369555: 0.00187089	W_tropicalis#0.00179611: 0.00187089)#0.00194346: 0.000205327)#0.00697883: 0.000290555)#0.0317421; 5
(W_muriae#0.00419345: 0.00255288	((W_canadensis#0.00117439: 0.00150761	W_sebi#0.00267531: 0.00150761)#0.00323217: 0.00061287	(W_mellicola#0.00398614: 0.002018	W_tropicalis#0.00193735: 0.002018)#0.00209628: 0.000102481)#0.00795002: 0.000432394)#0.0342382; 5
(W_muriae#0.00380368: 0.00231559	((W_canadensis#0.00106523: 0.00136748	W_sebi#0.00404735: 0.00136748)#0.00293174: 0.000555905	(W_mellicola#0.00361564: 0.00183043	W_tropicalis#0.00175728: 0.00183043)#0.00190143: 9.29551e-05)#0.00530436: 0.000392204)#0.0286869; 5
(W_muriae#0.00380368: 0.00231559	((W_canadensis#0.00106523: 0.00136748	W_sebi#0.00404735: 0.00136748)#0.00293174: 0.000555905	(W_mellicola#0.00361564: 0.00180068	W_tropicalis#0.00175728: 0.00180068)#0.00193285: 0.000122703)#0.00530436: 0.000392204)#0.0305382; 5
(W_muriae#0.00380368: 0.00231559	((W_canadensis#0.00106523: 0.00162073	W_sebi#0.00404735: 0.00162073)#0.00247364: 0.000382056	(W_mellicola#0.00361564: 0.00180068	W_tropicalis#0.00175728: 0.00180068)#0.00193285: 0.000202107)#0.00509407: 0.000312801)#0.0305382; 5
(W_muriae#0.00380368: 0.00231559	((W_canadensis#0.00106523: 0.00162073	W_sebi#0.00404735: 0.00162073)#0.00247364: 0.000606933	(W_mellicola#0.00361564: 0.00180068	W_tropicalis#0.000629068: 0.00180068)#0.00193285: 0.000426984)#0.00457983: 8.79234e-05)#0.0344945; 5
(W_muriae#0.00409658: 0.0024939	((W_canadensis#0.00114726: 0.00174554	W_sebi#0.00435901: 0.00174554)#0.00266412: 0.000665228	(W_mellicola#0.00389406: 0.00193934	W_tropicalis#0.000677509: 0.00193934)#0.00208168: 0.000471422)#0.00490885: 8.31356e-05)#0.0392279; 5
(W_muriae#0.00409658: 0.0024939	((W_canadensis#0.00114726: 0.00157192	W_sebi#0.00435901: 0.00157192)#0.00295837: 0.000838845	(W_mellicola#0.00389406: 0.00193934	W_tropicalis#0.000677509: 0.00193934)#0.00208168: 0.000471422)#0.00341414: 8.31356e-05)#0.0399455; 5
(W_muriae#0.00409658: 0.0024939	((W_canadensis#0.00114726: 0.00140816	W_sebi#0.00435901: 0.00140816)#0.00330241: 0.00100261	(W_mellicola#0.00389406: 0.00193934	W_tropicalis#0.000677509: 0.00193934)#0.00443406: 0.000471422)#0.00341414: 8.31356e-05)#0.0384995; 5
(W_muriae#0.00409658: 0.0024939	((W_canadensis#0.00114726: 0.00140816	W_sebi#0.0017667: 0.00140816)#0.00330241: 0.00100261	(W_mellicola#0.00389406: 0.00193934	W_tropicalis#0.000677509: 0.00193934)#0.00189018: 0.000471422)#0.00341414: 8.31356e-05)#0.036265; 5
(W_muriae#0.00422703: 0.00257332	((W_canadensis#0.0011838: 0.00127758	W_sebi#0.00182296: 0.00127758)#0.00387546: 0.00120905	(W_mellicola#0.00401806: 0.0020011	W_tropicalis#0.00102702: 0.0020011)#0.00195038: 0.000485528)#0.00182626: 8.66899e-05)#0.0346922; 5
(W_muriae#0.00422703: 0.00257332	((W_canadensis#0.0011838: 0.00127758	W_sebi#0.00182296: 0.00127758)#0.00529713: 0.00126547	(W_mellicola#0.00401806: 0.0020011	W_tropicalis#0.00102702: 0.0020011)#0.00353315: 0.000541951)#0.00178574: 3.02664e-05)#0.0346922; 5
((W_mellicola#0.00401806: 0.0020011	W_tropicalis#0.00102702: 0.0020011)#0.00353315: 0.000572217	((W_canadensis#0.0011838: 0.00127758	W_sebi#0.00182296: 0.00127758)#0.00651623: 0.00126547	W_muriae#0.00422703: 0.00254305)#0.00178574: 3.02664e-05)#0.0346922; 5
(W_muriae#0.00452757: 0.00275628	((W_canadensis#0.00126796: 0.00136841	W_sebi#0.00195257: 0.00136841)#0.00697953: 0.00135545	(W_mellicola#0.00430374: 0.00214338	W_tropicalis#0.00110004: 0.00214338)#0.00378436: 0.000580483)#0.00459213: 3.24184e-05)#0.0354666; 5
(W_muriae#0.00452757: 0.00275628	((W_canadensis#0.00124183: 0.00136841	W_sebi#0.00195257: 0.00136841)#0.00697953: 0.00135545	(W_mellicola#0.00430374: 0.00214338	W_tropicalis#0.00104707: 0.00214338)#0.00378436: 0.000580483)#0.00199818: 3.24184e-05)#0.0354666; 5
((W_mellicola#0.00430374: 0.00234758	W_tropicalis#0.00104707: 0.00234758)#0.0018289: 0.000408699	((W_canadensis#0.00124183: 0.00136841	W_sebi#0.00195257: 0.00136841)#0.00697953: 0.00135545	W_muriae#0.00452757: 0.00272386)#0.00199818: 3.24184e-05)#0.0354666; 5
((W_mellicola#0.00430374: 0.00234758	W_tropicalis#0.00104707: 0.00234758)#0.0018289: 0.000408699	((W_canadensis#0.00124183: 0.00136841	W_sebi#0.00195257: 0.00136841)#0.00845708: 0.00135545	W_muriae#0.00452757: 0.00272386)#0.00199818: 3.24184e-05)#0.0373738; 5
(W_muriae#0.00472643: 0.00287734	((W_canadensis#0.00129638: 0.00142852	W_sebi#0.00203833: 0.00142852)#0.00882853: 0.00141498	(W_mellicola#0.00449277: 0.00245069	W_tropicalis#0.00109306: 0.00245069)#0.00190923: 0.000392807)#0.00208594: 3.38422e-05)#0.0367647; 5
(W_muriae#0.00472643: 0.00287734	((W_canadensis#0.00129638: 0.00142852	W_sebi#0.00203833: 0.00142852)#0.00882853: 0.00141498	(W_mellicola#0.00449277: 0.00245069	W_tropicalis#0.00109306: 0.00245069)#0.00384059: 0.000392807)#0.00372853: 3.38422e-05)#0.0389725; 5
(W_muriae#0.00472643: 0.00287734	((W_canadensis#0.00129638: 0.00142852	W_sebi#0.00203833: 0.00142852)#0.00792695: 0.00141498	(W_mellicola#0.00449277: 0.00245069	W_tropicalis#0.00109306: 0.00245069)#0.00384059: 0.000392807)#0.00372853: 3.38422e-05)#0.0360344; 5
(W_muriae#0.00472643: 0.00287734	((W_canadensis#0.00129638: 0.00193733	W_sebi#0.00203833: 0.00193733)#0.00435608: 0.000906166	(W_mellicola#0.00541464: 0.00245069	W_tropicalis#0.00109306: 0.00245069)#0.00384059: 0.000392807)#0.00372853: 3.38422e-05)#0.0343954; 5
((W_canadensis#0.00127963: 0.00191231	W_sebi#0.002012: 0.00191231)#0.00187169: 0.000927866	(W_muriae#0.00466538: 0.00280677	(W_mellicola#0.0053447: 0.00241903	W_tropicalis#0.00107894: 0.00241903)#0.00139538: 0.000387733)#0.00368037: 3.34051e-05)#0.03211; 5
(W_muriae#0.00440175: 0.00267968	((W_canadensis#0.00180404: 0.00180425	W_sebi#0.00189831: 0.00180425)#0.00176593: 0.0007471	(W_mellicola#0.00504268: 0.00228234	W_tropicalis#0.00101797: 0.00228234)#0.00131653: 0.000269006)#0.00360417: 0.000128335)#0.0325216; 5
(W_muriae#0.00440175: 0.00267968	((W_canadensis#0.00180404: 0.00180425	W_sebi#0.00374285: 0.00180425)#0.00499904: 0.000823029	(W_mellicola#0.00504268: 0.00228234	W_tropicalis#0.00101797: 0.00228234)#0.00131653: 0.000344934)#0.00350001: 5.24067e-05)#0.0325216; 5
((W_canadensis#0.00175381: 0.00180425	W_sebi#0.00374285: 0.00180425)#0.00499904: 0.000875435	(W_muriae#0.00440175: 0.00262728	(W_mellicola#0.00504268: 0.00228234	W_tropicalis#0.00101797: 0.00228234)#0.00248402: 0.000344934)#0.00350001: 5.24067e-05)#0.0341268; 5
((W_mellicola#0.00504268: 0.00228234	W_tropicalis#0.00101797: 0.00228234)#0.00248402: 0.000397341	(W_muriae#0.00440175: 0.00262728	(W_canadensis#0.000489805: 0.00160152	W_sebi#0.00374285: 0.00160152)#0.00336006: 0.00102576)#0.000972667: 5.24067e-05)#0.035902; 5
((W_mellicola#0.00535742: 0.00242479	W_tropicalis#0.00204491: 0.00242479)#0.00263906: 0.000422141	(W_muriae#0.00467648: 0.00273221	(W_canadensis#0.00268581: 0.00170147	W_sebi#0.00397646: 0.00170147)#0.00356978: 0.00103074)#0.00167373: 0.000114722)#0.0364844; 5
((W_mellicola#0.00565065: 0.00255751	W_tropicalis#0.00136243: 0.00255751)#0.0027835: 0.000445246	(W_muriae#0.00493244: 0.00288175	(W_canadensis#0.00283281: 0.0017946	W_sebi#0.0041941: 0.0017946)#0.00645867: 0.00108715)#0.00475689: 0.000121002)#0.0367831; 5
(W_muriae#0.00493244: 0.00300275	((W_mellicola#0.00565065: 0.00255751	W_tropicalis#0.00136243: 0.00255751)#0.0027835: 0.00030359	(W_canadensis#0.000514396: 0.0017946	W_sebi#0.0041941: 0.0017946)#0.00418062: 0.0010665)#0.00479123: 0.000141655)#0.0385108; 5
(W_muriae#0.00473219: 0.00288084	((W_mellicola#0.00542124: 0.00245368	W_tropicalis#0.00220505: 0.00245368)#0.0026705: 0.000130382	(W_canadensis#0.000493512: 0.00172174	W_sebi#0.00402383: 0.00172174)#0.00618871: 0.000862316)#0.0048829: 0.000296788)#0.0353813; 5
((W_canadensis#0.000493512: 0.00172174	W_sebi#0.00402383: 0.00172174)#0.00344335: 0.0011591	((W_mellicola#0.00542124: 0.00245368	W_tropicalis#0.000725198: 0.00245368)#0.00172832: 0.000130382	W_muriae#0.00473219: 0.00258406)#0.0048829: 0.000296788)#0.0322389; 5
((W_canadensis#0.000790442: 0.0016113	W_sebi#0.00376571: 0.0016113)#0.00487142: 0.00108475	((W_mellicola#0.00507348: 0.00229628	W_tropicalis#0.00144252: 0.00229628)#0.00161745: 0.000122018	W_muriae#0.00442863: 0.0024183)#0.00570872: 0.000277749)#0.0301708; 5
((W_canadensis#0.000853916: 0.00174069	W_sebi#0.0040681: 0.00174069)#0.0052626: 0.00117186	((W_mellicola#0.00548089: 0.00248067	W_tropicalis#0.00155835: 0.00248067)#0.00488413: 8.30098e-05	W_muriae#0.00478426: 0.00256368)#0.00766693: 0.00034886)#0.0349732; 5
((W_canadensis#0.000853916: 0.00174069	W_sebi#0.0040681: 0.00174069)#0.0052626: 0.00117186	((W_mellicola#0.00548089: 0.00248067	W_tropicalis#0.00155835: 0.00248067)#0.00488413: 0.000229023	W_muriae#0.00478426: 0.0027097)#0.0072538: 0.000202847)#0.0349732; 5
((W_mellicola#0.0052264: 0.00236549	W_tropicalis#0.001486: 0.00236549)#0.00465736: 0.000411817	((W_canadensis#0.000814268: 0.00165986	W_sebi#0.00387922: 0.00165986)#0.00501825: 0.00104853	W_muriae#0.00456212: 0.00270839)#0.00659901: 6.89185e-05)#0.0313099; 5
(W_muriae#0.00427174: 0.00260053	((W_canadensis#0.000762439: 0.00155421	W_sebi#0.0036323: 0.00155421)#0.00469884: 0.00101023	(W_mellicola#0.00489374: 0.00221493	W_tropicalis#0.00139141: 0.00221493)#0.0032504: 0.000349513)#0.0051738: 3.60915e-05)#0.0293171; 5
(W_muriae#0.00440506: 0.0026817	((W_canadensis#0.000786235: 0.00159327	W_sebi#0.00374567: 0.00159327)#0.00487423: 0.00105121	(W_mellicola#0.00504648: 0.00228406	W_tropicalis#0.00143484: 0.00228406)#0.00625373: 0.000360422)#0.00344225: 3.72179e-05)#0.0324686; 5
(W_muriae#0.00440506: 0.0026817	((W_canadensis#0.000786235: 0.00171083	W_sebi#0.00374567: 0.00171083)#0.00453931: 0.000933651	(W_mellicola#0.00504648: 0.00228406	W_tropicalis#0.000796316: 0.00228406)#0.00537865: 0.000360422)#0.0047233: 3.72179e-05)#0.0324686; 5
(W_muriae#0.00420906: 0.00256237	((W_canadensis#0.000751252: 0.0016347	W_sebi#0.003579: 0.0016347)#0.00433733: 0.000892108	(W_mellicola#0.00482193: 0.00218243	W_tropicalis#0.000760884: 0.00218243)#0.00513933: 0.000344385)#0.00326009: 3.55619e-05)#0.0288871; 5
(W_muriae#0.00430783: 0.00262251	(W_mellicola#0.00493509: 0.00258611	((W_canadensis#0.000970691: 0.00167307	W_sebi#0.00366299: 0.00167307)#0.00287458: 0.000552099	W_tropicalis#0.00077874: 0.00222516)#0.00341765: 0.000360945)#0.00179819: 3.63964e-05)#0.0306892; 5
(W_muriae#0.00430783: 0.00262251	(W_mellicola#0.00493509: 0.00258611	((W_canadensis#0.000970691: 0.00201405	W_tropicalis#0.00130857: 0.00201405)#0.00362254: 0.000211117	W_sebi#0.00366299: 0.00222516)#0.00341765: 0.000360945)#0.00279592: 3.63964e-05)#0.0306892; 5
(W_muriae#0.0045936: 0.00279647	(W_sebi#0.00390598: 0.00275766	((W_canadensis#0.00083825: 0.00214765	W_tropicalis#0.00139537: 0.00214765)#0.00112153: 0.000225122	W_mellicola#0.00526247: 0.00237277)#0.00364436: 0.000384888)#0.00298139: 3.88109e-05)#0.0300328; 5
(W_muriae#0.0045936: 0.00279647	(W_sebi#0.00390598: 0.00275766	((W_canadensis#0.00083825: 0.00202254	W_tropicalis#0.00139537: 0.00202254)#0.00233427: 0.00059167	W_mellicola#0.00526247: 0.00261421)#0.00330779: 0.000143455)#0.00298139: 3.88109e-05)#0.0288957; 5
(W_muriae#0.00497954: 0.00303143	(W_sebi#0.00423415: 0.00298935	((W_canadensis#0.000908677: 0.00219247	W_tropicalis#0.00151261: 0.00219247)#0.00584469: 0.000641381	W_mellicola#0.00514443: 0.00283385)#0.0035857: 0.000155507)#0.00323188: 4.20716e-05)#0.032185; 5
(W_muriae#0.00497954: 0.00303143	(W_sebi#0.00423415: 0.00298935	((W_canadensis#0.000908677: 0.00219247	W_tropicalis#0.00151261: 0.00219247)#0.00300496: 0.00075598	W_mellicola#0.00514443: 0.00294845)#0.00344634: 4.09087e-05)#0.00323188: 4.20716e-05)#0.032185; 5
(((W_canadensis#0.000939143: 0.00226597	W_tropicalis#0.00156332: 0.00226597)#0.00310571: 0.000781326	W_mellicola#0.00531691: 0.0030473)#0.00140555: 8.57625e-05	(W_sebi#0.00437612: 0.00308958	W_muriae#0.00514649: 0.00308958)#0.00334023: 4.34822e-05)#0.0332641; 5
(((W_canadensis#0.000885005: 0.00213535	W_tropicalis#0.0014732: 0.00213535)#0.00292668: 0.000736286	W_mellicola#0.00501041: 0.00287163)#0.00237182: 8.08186e-05	(W_sebi#0.00412385: 0.00291148	W_muriae#0.00484982: 0.00291148)#0.00314768: 4.09756e-05)#0.0313465; 5
(((W_canadensis#0.000885005: 0.00213535	W_tropicalis#0.00121124: 0.00213535)#0.00429087: 0.000736286	W_mellicola#0.00501041: 0.00287163)#0.00237182: 8.08186e-05	(W_sebi#0.00412385: 0.00291148	W_muriae#0.00484982: 0.00291148)#0.000449699: 4.09756e-05)#0.0340631; 5
(((W_canadensis#0.000885005: 0.00213535	W_mellicola#0.00501041: 0.00213535)#0.00429087: 0.000736286	W_tropicalis#0.00121124: 0.00287163)#0.000892448: 8.08186e-05	(W_sebi#0.00352071: 0.00291148	W_muriae#0.00645824: 0.00291148)#0.00365255: 4.09756e-05)#0.0324695; 5
(((W_canadensis#0.000885005: 0.00213535	W_mellicola#0.00568029: 0.00213535)#0.00429087: 0.000736286	W_tropicalis#0.00180332: 0.00287163)#0.00202561: 8.08186e-05	(W_sebi#0.00352071: 0.00291148	W_muriae#0.00645824: 0.00291148)#0.00365255: 4.09756e-05)#0.0324695; 5
(((W_tropicalis#0.00192432: 0.00227863	W_mellicola#0.00606142: 0.00227863)#0.00457877: 0.000785689	W_canadensis#0.000944387: 0.00306431)#0.00216153: 8.62413e-05	(W_sebi#0.00375694: 0.00310683	W_muriae#0.00689157: 0.00310683)#0.00389763: 4.3725e-05)#0.0316593; 5
(((W_tropicalis#0.00192432: 0.00227863	W_mellicola#0.00606142: 0.00227863)#0.00457877: 0.000785689	W_canadensis#0.000944387: 0.00306431)#0.00216153: 8.62413e-05	(W_sebi#0.00375694: 0.00310683	W_muriae#0.00689157: 0.00310683)#0.00389763: 4.3725e-05)#0.0339838; 5
(((W_tropicalis#0.00184864: 0.00218901	W_mellicola#0.00582304: 0.00218901)#0.0043987: 0.000754789	W_canadensis#0.000907246: 0.0029438)#0.00207652: 8.28496e-05	(W_sebi#0.00235473: 0.00298464	W_muriae#0.00662053: 0.00298464)#0.00374435: 4.20054e-05)#0.0339233; 5
(((W_tropicalis#0.00176891: 0.00237134	W_canadensis#0.000868117: 0.00237134)#0.00371779: 0.000445495	W_mellicola#0.0055719: 0.00281684)#0.00198696: 7.92764e-05	(W_sebi#0.00225317: 0.00285592	W_muriae#0.006335: 0.00285592)#0.00113939: 4.01937e-05)#0.0311241; 5
(((W_tropicalis#0.00176891: 0.00237134	W_canadensis#0.000868117: 0.00237134)#0.00131523: 0.000445495	W_mellicola#0.0055719: 0.00281684)#0.00198696: 7.92764e-05	(W_sebi#0.00225317: 0.00285592	W_muriae#0.006335: 0.00285592)#0.000729004: 4.01937e-05)#0.0282909; 5
(((W_tropicalis#0.000447606: 0.00250385	W_canadensis#0.000916625: 0.00250385)#0.0035099: 0.000470387	W_mellicola#0.00588324: 0.00297423)#0.00209799: 8.37061e-05	(W_sebi#0.00237907: 0.0030155	W_muriae#0.00668898: 0.0030155)#0.00370694: 4.24396e-05)#0.0319403; 5
(((W_tropicalis#0.00042264: 0.00236419	W_canadensis#0.000865498: 0.00236419)#0.00634029: 0.000398056	W_mellicola#0.00555508: 0.00276224)#0.00201402: 0.000125131	(W_sebi#0.00224637: 0.0028473	W_muriae#0.00631588: 0.0028473)#0.00515234: 4.00724e-05)#0.0267934; 5
(((W_tropicalis#0.00042264: 0.00236419	W_canadensis#0.000865498: 0.00236419)#0.00786038: 0.000398056	W_mellicola#0.00555508: 0.00276224)#0.00315302: 0.000125131	(W_sebi#0.00224637: 0.0028473	W_muriae#0.00631588: 0.0028473)#0.00515234: 4.00724e-05)#0.0267934; 5
(((W_tropicalis#0.00042264: 0.00236419	W_canadensis#0.000865498: 0.00236419)#0.00580174: 0.000476342	W_mellicola#0.00555508: 0.00284053)#0.00306612: 4.68461e-05	(W_sebi#0.00224637: 0.0028473	W_muriae#0.00631588: 0.0028473)#0.00443444: 4.00724e-05)#0.0267934; 5
(((W_tropicalis#0.00042264: 0.00236419	W_canadensis#0.000865498: 0.00236419)#0.00580174: 0.000476342	W_mellicola#0.00555508: 0.00284053)#0.000569327: 4.68461e-05	(W_sebi#0.00224637: 0.0028473	W_muriae#0.00631588: 0.0028473)#0.00443444: 4.00724e-05)#0.0267934; 5
(((W_tropicalis#0.00115547: 0.00236419	W_canadensis#0.000865498: 0.00236419)#0.00298407: 0.000476342	W_mellicola#0.00555508: 0.00284053)#0.00146881: 4.68461e-05	(W_sebi#0.00224637: 0.0028473	W_muriae#0.00631588: 0.0028473)#0.00443444: 4.00724e-05)#0.0280654; 5
(((W_tropicalis#0.00115547: 0.00236419	W_canadensis#0.000865498: 0.00236419)#0.00298407: 0.000476342	W_mellicola#0.00555508: 0.00284053)#0.00146881: 4.68461e-05	(W_sebi#0.00224637: 0.0028473	W_muriae#0.00631588: 0.0028473)#0.00144847: 4.00724e-05)#0.0289834; 5
(((W_tropicalis#0.00115547: 0.00192008	W_canadensis#0.000865498: 0.00192008)#0.00367427: 0.000920448	W_mellicola#0.00555508: 0.00284053)#0.00146881: 4.68461e-05	(W_sebi#0.00139348: 0.0028473	W_muriae#0.00631588: 0.0028473)#0.00144847: 4.00724e-05)#0.0289834; 5
(((W_tropicalis#0.00118754: 0.00197337	W_canadensis#0.000889519: 0.00197337)#0.00236315: 0.000945994	W_mellicola#0.00570926: 0.00291936)#0.00127592: 4.81463e-05	(W_sebi#0.00143215: 0.00292633	W_muriae#0.00649117: 0.00292633)#0.00148867: 4.11846e-05)#0.0279779; 5
(((W_tropicalis#0.00121039: 0.00201133	W_canadensis#0.00090663: 0.00201133)#0.00470544: 0.000964192	W_mellicola#0.00581909: 0.00297552)#0.00130046: 4.90724e-05	(W_sebi#0.00175993: 0.00298262	W_muriae#0.00661604: 0.00298262)#0.00151731: 4.19769e-05)#0.031507; 5
(((W_tropicalis#0.00125371: 0.00208332	W_canadensis#0.000939082: 0.00208332)#0.00487386: 0.000998703	W_mellicola#0.00602737: 0.00308203)#0.00134701: 5.08289e-05	(W_sebi#0.00182292: 0.00308938	W_muriae#0.00685285: 0.00308938)#0.000812086: 4.34794e-05)#0.0351214; 5
(((W_tropicalis#0.00118893: 0.00197568	W_canadensis#0.000607246: 0.00197568)#0.00172065: 0.000947099	W_mellicola#0.00571593: 0.00292277)#0.00127741: 4.82025e-05	(W_sebi#0.00172873: 0.00292974	W_muriae#0.00649875: 0.00292974)#0.00113723: 4.12327e-05)#0.0308393; 5
(((W_tropicalis#0.00118893: 0.00197568	W_canadensis#0.000607246: 0.00197568)#0.00172065: 0.000947099	W_mellicola#0.00571593: 0.00292277)#0.00112924: 4.82025e-05	(W_sebi#0.00172873: 0.00292974	W_muriae#0.00649875: 0.00292974)#0.00127341: 4.12327e-05)#0.0291407; 5
(W_sebi#0.00181322: 0.00311618	(((W_tropicalis#0.00133484: 0.0021215	W_canadensis#0.000636924: 0.0021215)#0.00176283: 0.000944113	W_mellicola#0.00599528: 0.00306562)#0.00118443: 2.50758e-05	W_muriae#0.00681636: 0.00309069)#0.00165165: 2.54825e-05)#0.032927; 5
(W_sebi#0.00165582: 0.00284568	(((W_tropicalis#0.00121897: 0.00193735	W_canadensis#0.000581637: 0.00193735)#0.00161662: 0.000862161	W_mellicola#0.00547487: 0.00279951)#0.00108162: 2.26028e-05	W_muriae#0.00622468: 0.00282212)#0.00150844: 2.35669e-05)#0.0300688; 5
(W_sebi#0.00151905: 0.00261063	(((W_tropicalis#0.00111829: 0.00177733	W_canadensis#0.000533594: 0.00177733)#0.00259841: 0.000790947	W_mellicola#0.00502265: 0.00256827)#0.0011363: 7.90623e-06	W_muriae#0.00571053: 0.00257618)#0.00139074: 3.44499e-05)#0.0275852; 5
(W_sebi#0.00151905: 0.00261063	(((W_tropicalis#0.00163652: 0.00177733	W_canadensis#0.000533594: 0.00177733)#0.00159511: 0.000790947	W_muriae#0.00571053: 0.00256827)#0.0011363: 1.23669e-05	W_mellicola#0.00502265: 0.00258064)#0.00105558: 2.99892e-05)#0.0298375; 5
(W_sebi#0.00137972: 0.00277112	(((W_tropicalis#0.00173712: 0.00188659	W_canadensis#0.000566396: 0.00188659)#0.00169317: 0.00083957	W_muriae#0.00606158: 0.00272616)#0.000537863: 9.22045e-06	W_mellicola#0.00533141: 0.00273538)#0.00112207: 3.57394e-05)#0.0326255; 5
(W_sebi#0.00137972: 0.00277112	(((W_tropicalis#0.00111725: 0.00188659	W_canadensis#0.000566396: 0.00188659)#0.00169317: 0.00083957	W_mellicola#0.00533141: 0.00272616)#0.000537863: 9.22045e-06	W_muriae#0.00606158: 0.00273538)#0.00101575: 3.57394e-05)#0.0345995; 5
(W_muriae#0.00572465: 0.00261709	(((W_tropicalis#0.00105514: 0.00178172	W_canadensis#0.000534914: 0.00178172)#0.00471249: 0.000792903	W_mellicola#0.00503507: 0.00257463)#0.000507966: 8.70794e-06	W_sebi#0.00130303: 0.00258333)#0.000959287: 3.37529e-05)#0.0347036; 5
(((W_tropicalis#0.00110093: 0.00185904	W_canadensis#0.000558127: 0.00185904)#0.004917: 0.000827312	W_mellicola#0.00525357: 0.00268636)#0.00111808: 4.43035e-05	(W_muriae#0.00597308: 0.00269544	W_sebi#0.00135958: 0.00269544)#0.00100092: 3.52176e-05)#0.0382426; 5
(((W_tropicalis#0.00110093: 0.00185904	W_canadensis#0.000558127: 0.00185904)#0.00390599: 0.000827312	W_mellicola#0.00525357: 0.00268636)#0.00111808: 4.43035e-05	(W_muriae#0.00597308: 0.00269544	W_sebi#0.00135958: 0.00269544)#0.00100092: 3.52176e-05)#0.0382426; 5
(((W_tropicalis#0.0011755: 0.00198495	W_canadensis#0.000595927: 0.00198495)#0.00417053: 0.000892466	W_mellicola#0.00560939: 0.00287742)#0.00116745: 3.81821e-05	(W_muriae#0.00637762: 0.002878	W_sebi#0.00145166: 0.002878)#0.00150582: 3.76028e-05)#0.0383766; 5
(((W_tropicalis#0.00287069: 0.00198495	W_canadensis#0.000595927: 0.00198495)#0.00417053: 0.000892466	W_mellicola#0.00560939: 0.00287742)#0.00116745: 3.81821e-05	(W_muriae#0.00566193: 0.002878	W_sebi#0.00142608: 0.002878)#0.00405269: 3.76028e-05)#0.0405046; 5
(((W_tropicalis#0.00287069: 0.00198495	W_canadensis#0.000595927: 0.00198495)#0.00659176: 0.000892466	W_mellicola#0.00560939: 0.00287742)#0.00156053: 3.81821e-05	(W_muriae#0.00566193: 0.002878	W_sebi#0.00142608: 0.002878)#0.00405269: 3.76028e-05)#0.0383605; 5
(W_muriae#0.00566193: 0.0029156	(((W_tropicalis#0.000818598: 0.00198495	W_canadensis#0.000595927: 0.00198495)#0.00659176: 0.000892466	W_mellicola#0.00560939: 0.00287742)#0.00156053: 7.66067e-06	W_sebi#0.00142608: 0.00288508)#0.00404274: 3.05215e-05)#0.0383605; 5
(W_muriae#0.00566193: 0.0029156	(((W_tropicalis#0.000818598: 0.00198495	W_canadensis#0.000595927: 0.00198495)#0.00659176: 0.000892466	W_mellicola#0.00560939: 0.00287742)#0.00237065: 1.74469e-05	W_sebi#0.00142608: 0.00289486)#0.00178075: 2.07353e-05)#0.0383605; 5
(W_sebi#0.00142608: 0.0029156	(((W_tropicalis#0.000818598: 0.00198495	W_canadensis#0.000595927: 0.00198495)#0.00399522: 0.000892466	W_mellicola#0.00660011: 0.00287742)#0.00565589: 1.21304e-05	W_muriae#0.00566193: 0.00288955)#0.00178402: 2.60518e-05)#0.0358312; 5
(W_sebi#0.00130141: 0.00266071	(((W_tropicalis#0.000747035: 0.00181142	W_canadensis#0.000543831: 0.00181142)#0.00212533: 0.000814445	W_muriae#0.00516695: 0.00262587)#0.00343757: 1.80576e-05	W_mellicola#0.00602312: 0.00264393)#0.00162376: 1.67866e-05)#0.035463; 5
(W_sebi#0.00130141: 0.00266071	((W_mellicola#0.00602312: 0.00262587	W_muriae#0.00516695: 0.00262587)#0.0056797: 6.56859e-06	(W_tropicalis#0.000843672: 0.00181142	W_canadensis#0.000543831: 0.00181142)#0.00212533: 0.000821014)#0.00163084: 2.82756e-05)#0.033022; 5
(W_sebi#0.00138068: 0.00282278	((W_mellicola#0.00638998: 0.00278581	W_muriae#0.00548167: 0.00278581)#0.00602565: 1.06589e-06	(W_tropicalis#0.00089506: 0.00192176	W_canadensis#0.000576955: 0.00192176)#0.00225479: 0.000865119)#0.00173384: 3.59007e-05)#0.0379501; 5
(W_sebi#0.00138068: 0.00282278	(((W_tropicalis#0.00089506: 0.00192176	W_canadensis#0.000576955: 0.00192176)#0.00225479: 0.000864053	W_muriae#0.00548167: 0.00278581)#0.00294399: 1.06589e-06	W_mellicola#0.00638998: 0.00278688)#0.00173384: 3.59007e-05)#0.0357906; 5
(W_sebi#0.00130601: 0.00267011	(((W_tropicalis#0.000846651: 0.00128002	W_canadensis#0.000545751: 0.00128002)#0.00202784: 0.00135512	W_mellicola#0.00604439: 0.00263514)#0.000684831: 9.33316e-06	W_muriae#0.0051852: 0.00264448)#0.00125022: 2.56341e-05)#0.0327422; 5
(W_sebi#0.00137957: 0.00282051	(((W_tropicalis#0.000894342: 0.00200959	W_canadensis#0.000576492: 0.00200959)#0.00397973: 0.000773988	W_mellicola#0.00481087: 0.00278357)#0.000483819: 9.85888e-06	W_muriae#0.00547727: 0.00279343)#0.00132064: 2.7078e-05)#0.0322569; 5
(W_sebi#0.00137957: 0.00282051	(((W_tropicalis#0.000894342: 0.00200959	W_canadensis#0.000576492: 0.00200959)#0.00397973: 0.000773988	W_mellicola#0.00481087: 0.00278357)#0.00189438: 6.47342e-06	W_muriae#0.00547727: 0.00279005)#0.00133076: 3.04635e-05)#0.0322569; 5
(W_sebi#0.00145466: 0.00297403	(((W_tropicalis#0.00170061: 0.00211897	W_canadensis#0.000607871: 0.00211897)#0.00419635: 0.000816117	W_mellicola#0.00507273: 0.00293509)#0.00199749: 1.11313e-05	W_muriae#0.0057754: 0.00294622)#0.00140115: 2.78161e-05)#0.0340126; 5
(W_sebi#0.00145466: 0.00297403	(((W_tropicalis#0.00170061: 0.00211897	W_canadensis#0.000607871: 0.00211897)#0.00419635: 0.000816117	W_mellicola#0.00507273: 0.00293509)#0.00410657: 1.24453e-05	W_muriae#0.0057754: 0.00294753)#0.00140052: 2.65021e-05)#0.0340126; 5
(W_sebi#0.00145466: 0.00297403	(((W_tropicalis#0.00170061: 0.00211897	W_canadensis#0.000607871: 0.00211897)#0.00419635: 0.000816117	W_mellicola#0.00507273: 0.00293509)#0.00218639: 1.24453e-05	W_muriae#0.0057754: 0.00294753)#0.00140052: 2.65021e-05)#0.0360545; 5
(W_sebi#0.00138953: 0.00284087	(((W_tropicalis#0.00162446: 0.00202409	W_canadensis#0.000580652: 0.00202409)#0.00400845: 0.000779573	W_mellicola#0.00484559: 0.00280366)#0.00208849: 1.1888e-05	W_muriae#0.0055168: 0.00281555)#0.00133781: 2.53154e-05)#0.0344401; 5
(((W_tropicalis#0.00162446: 0.00202409	W_canadensis#0.000580652: 0.00202409)#0.00175885: 0.000779573	W_mellicola#0.00484559: 0.00280366)#0.00208849: 3.72034e-05	(W_sebi#0.00138953: 0.00281555	W_muriae#0.0055168: 0.00281555)#0.00133781: 2.53154e-05)#0.03576; 5
(((W_mellicola#0.00484559: 0.00202409	W_canadensis#0.000580652: 0.00202409)#0.00175885: 0.000779573	W_tropicalis#0.00230441: 0.00280366)#0.00208849: 3.72034e-05	(W_sebi#0.00138953: 0.00281555	W_muriae#0.0055168: 0.00281555)#0.00133781: 2.53154e-05)#0.0342069; 5
(W_sebi#0.00144271: 0.0029496	(((W_mellicola#0.00503106: 0.00210156	W_canadensis#0.000602877: 0.00210156)#0.00182617: 0.000473761	W_tropicalis#0.00063933: 0.00257532)#0.00245105: 0.00034403	W_muriae#0.00572796: 0.00291935)#0.00546174: 3.02488e-05)#0.0372922; 5
(W_sebi#0.00140444: 0.00287134	(((W_mellicola#0.00489757: 0.0020458	W_canadensis#0.000586881: 0.0020458)#0.00177772: 0.000461191	W_tropicalis#0.000622367: 0.00250699)#0.00238601: 0.000334902	W_muriae#0.00557598: 0.0028419)#0.00531683: 2.94462e-05)#0.0377343; 5
(W_sebi#0.00140444: 0.00287134	(((W_mellicola#0.00489757: 0.0020458	W_canadensis#0.000586881: 0.0020458)#0.00177772: 0.000715089	W_tropicalis#0.000622367: 0.00276089)#0.00216659: 8.10033e-05	W_muriae#0.00557598: 0.0028419)#0.00531683: 2.94462e-05)#0.0353132; 5
(W_sebi#0.00147508: 0.00301577	((W_muriae#0.00585646: 0.00289977	W_tropicalis#0.000653673: 0.00289977)#0.00227557: 8.50779e-05	(W_mellicola#0.00514393: 0.00214871	W_canadensis#0.000616402: 0.00214871)#0.00403763: 0.000836137)#0.00285891: 3.09274e-05)#0.0339524; 5
((W_muriae#0.00395444: 0.00271208	W_tropicalis#0.000611365: 0.00271208)#0.00212829: 0.000108497	(W_sebi#0.00137961: 0.00279166	(W_mellicola#0.00481099: 0.00224702	W_canadensis#0.000965699: 0.00224702)#0.00337736: 0.00054464)#0.00267387: 2.89257e-05)#0.0338051; 5
((W_muriae#0.00403895: 0.00277004	W_tropicalis#0.00062443: 0.00277004)#0.00217377: 0.000110816	(W_sebi#0.00140909: 0.00284214	(W_mellicola#0.0049138: 0.00229503	W_canadensis#0.000986336: 0.00229503)#0.00344954: 0.000547105)#0.00460455: 3.87187e-05)#0.0345275; 5
((W_muriae#0.00386259: 0.00264909	W_tropicalis#0.000597165: 0.00264909)#0.00422368: 0.000105977	(W_sebi#0.00134756: 0.00271804	(W_mellicola#0.00469925: 0.00219483	W_canadensis#0.000943269: 0.00219483)#0.00329892: 0.000523216)#0.00440349: 3.70281e-05)#0.0330199; 5
((W_muriae#0.00386259: 0.00264909	W_tropicalis#0.000597165: 0.00264909)#0.00422368: 0.000105977	(W_sebi#0.00134756: 0.00271804	(W_mellicola#0.00469925: 0.00219483	W_canadensis#0.000943269: 0.00219483)#0.00329892: 0.000523216)#0.00182538: 3.70281e-05)#0.035154; 5
((W_muriae#0.00386259: 0.00264909	W_tropicalis#0.000597165: 0.00264909)#0.00422368: 0.000105977	(W_sebi#0.00134756: 0.00271804	(W_mellicola#0.00469925: 0.00219483	W_canadensis#0.000943269: 0.00219483)#0.00329892: 0.000523216)#0.00182538: 3.70281e-05)#0.035154; 5
((W_muriae#0.00386259: 0.00264909	W_tropicalis#0.000597165: 0.00264909)#0.00212456: 0.000105977	(W_sebi#0.00134756: 0.00271804	(W_mellicola#0.00469925: 0.00219483	W_canadensis#0.000943269: 0.00219483)#0.00329892: 0.000523216)#0.000802548: 3.70281e-05)#0.0336369; 5
((W_muriae#0.00416191: 0.00285437	W_tropicalis#0.00064344: 0.00285437)#0.00103486: 0.000114189	(W_sebi#0.00145199: 0.00292867	(W_mellicola#0.0050634: 0.00236491	W_canadensis#0.00101636: 0.00236491)#0.00355456: 0.000563761)#0.00278607: 3.98974e-05)#0.0388762; 5
((W_muriae#0.00385424: 0.00264336	W_tropicalis#0.000595874: 0.00264336)#0.00227581: 0.000105748	(W_sebi#0.00134465: 0.00267451	(W_mellicola#0.00468909: 0.00219008	W_canadensis#0.000941229: 0.00219008)#0.00329179: 0.000484427)#0.00261643: 7.46061e-05)#0.0370608; 5
((W_muriae#0.00395152: 0.00271008	W_tropicalis#0.000610914: 0.00271008)#0.00233325: 0.000108417	(W_sebi#0.00137859: 0.00281685	(W_mellicola#0.00480744: 0.00224536	W_canadensis#0.000964986: 0.00224536)#0.00337487: 0.000571493)#0.0026112: 1.64996e-06)#0.0411706; 5
((W_muriae#0.00369133: 0.00253163	W_tropicalis#0.000570687: 0.00253163)#0.00123908: 0.000101278	(W_sebi#0.00128781: 0.00263137	(W_mellicola#0.00449089: 0.00209751	W_canadensis#0.000901445: 0.00209751)#0.00315265: 0.000533862)#0.000980701: 1.54132e-06)#0.0398923; 5
((W_muriae#0.0047346: 0.00270657	W_tropicalis#0.000610122: 0.00270657)#0.00164522: 0.000108276	(W_sebi#0.0013768: 0.00278066	(W_mellicola#0.00591655: 0.00224245	W_canadensis#0.000963735: 0.00224245)#0.0033705: 0.000538211)#0.00106074: 3.41888e-05)#0.0426489; 5
((W_muriae#0.00442065: 0.0025271	W_tropicalis#0.000569665: 0.0025271)#0.00306945: 0.000101097	(W_sebi#0.00128551: 0.00259627	(W_mellicola#0.00552423: 0.00209375	W_canadensis#0.00089983: 0.00209375)#0.00165908: 0.000502522)#0.0009904: 3.19218e-05)#0.0372032; 5
((W_muriae#0.00442065: 0.0025271	W_tropicalis#0.000569665: 0.0025271)#0.00306945: 0.000101097	(W_sebi#0.00128551: 0.00259627	(W_mellicola#0.00552423: 0.00209375	W_canadensis#0.00089983: 0.00209375)#0.00165908: 0.000502522)#0.00135835: 3.19218e-05)#0.0344587; 5
((W_muriae#0.00442065: 0.0025271	W_tropicalis#0.000569665: 0.0025271)#0.00306945: 0.000101097	(W_sebi#0.00128551: 0.00259627	(W_mellicola#0.00445925: 0.00209375	W_canadensis#0.00089983: 0.00209375)#0.00165908: 0.000502522)#0.0014337: 3.19218e-05)#0.0317198; 5
((W_muriae#0.0046694: 0.0026693	W_tropicalis#0.00060172: 0.0026693)#0.00324217: 0.000106785	(W_sebi#0.00135784: 0.00274237	(W_mellicola#0.00471018: 0.00221157	W_canadensis#0.000950464: 0.00221157)#0.00175244: 0.0005308)#0.00151437: 3.3718e-05)#0.0305889; 5
((W_muriae#0.0046694: 0.0026693	W_tropicalis#0.00060172: 0.0026693)#0.00324217: 0.000106785	(W_sebi#0.00135784: 0.00274237	(W_mellicola#0.00471018: 0.00221157	W_canadensis#0.000950464: 0.00221157)#0.00175244: 0.0005308)#0.00122742: 3.3718e-05)#0.0327704; 5
((W_muriae#0.0046694: 0.0026693	W_tropicalis#0.00060172: 0.0026693)#0.00324217: 0.000106785	(W_sebi#0.00247844: 0.00274237	(W_mellicola#0.00471018: 0.00221157	W_canadensis#0.000950464: 0.00221157)#0.00175244: 0.0005308)#0.00206565: 3.3718e-05)#0.0339585; 5
((W_muriae#0.00451261: 0.00257967	W_tropicalis#0.000581516: 0.00257967)#0.00313331: 0.0001032	(W_sebi#0.00239522: 0.00265029	(W_mellicola#0.00455203: 0.00200096	W_canadensis#0.00091855: 0.00200096)#0.001809: 0.000649328)#0.00199629: 3.25859e-05)#0.0304302; 5
((W_muriae#0.00451261: 0.00257967	W_tropicalis#0.000581516: 0.00257967)#0.00313331: 0.0001032	(W_sebi#0.00239522: 0.00265029	(W_mellicola#0.00455203: 0.00200096	W_canadensis#0.00091855: 0.00200096)#0.00171769: 0.000649328)#0.00199629: 3.25859e-05)#0.0319739; 5
((W_muriae#0.00451261: 0.00257967	W_tropicalis#0.000581516: 0.00257967)#0.00189113: 0.0001032	(W_sebi#0.00239522: 0.00265029	(W_mellicola#0.00455203: 0.00195788	W_canadensis#0.00118651: 0.00195788)#0.00175549: 0.000692408)#0.00199629: 3.25859e-05)#0.0319739; 5
((W_muriae#0.00451261: 0.00257967	W_tropicalis#0.000581516: 0.00257967)#0.00189113: 0.0001032	(W_sebi#0.00239522: 0.00265029	(W_mellicola#0.00584586: 0.00221437	W_canadensis#0.00122413: 0.00221437)#0.00378543: 0.000435912)#0.00199629: 3.25859e-05)#0.028992; 5
((W_muriae#0.00491758: 0.00281118	W_tropicalis#0.000633702: 0.00281118)#0.00206084: 0.000112461	(W_sebi#0.00261018: 0.00288813	(W_mellicola#0.00637048: 0.0024131	W_canadensis#0.00133399: 0.0024131)#0.00300812: 0.000475031)#0.00217544: 3.55102e-05)#0.0341333; 5
((W_mellicola#0.00599772: 0.00227189	W_canadensis#0.00125593: 0.00227189)#0.0028321: 0.000480667	(W_sebi#0.00245744: 0.00270011	(W_muriae#0.00462984: 0.00264668	W_tropicalis#0.000596622: 0.00264668)#0.00194025: 5.34333e-05)#0.00206257: 5.24472e-05)#0.032136; 5
((W_mellicola#0.00565743: 0.00247915	W_canadensis#0.0013705: 0.00247915)#0.0020148: 0.000524517	(W_tropicalis#0.000651049: 0.00294644	(W_muriae#0.0050522: 0.00288813	W_sebi#0.00268163: 0.00288813)#0.00211725: 5.83078e-05)#0.00225073: 5.72318e-05)#0.0350676; 5
((W_mellicola#0.00530881: 0.00232638	W_canadensis#0.00128605: 0.00232638)#0.00189064: 0.000492195	(W_muriae#0.00474087: 0.00279998	(W_tropicalis#0.00061093: 0.00271016	W_sebi#0.00251638: 0.00271016)#0.00198678: 8.9825e-05)#0.00446538: 1.85948e-05)#0.0305508; 5
((W_tropicalis#0.00061093: 0.00271016	W_sebi#0.00251638: 0.00271016)#0.00198678: 0.00010842	(W_muriae#0.00474087: 0.00279998	(W_mellicola#0.00530881: 0.00232638	W_canadensis#0.000559511: 0.00232638)#0.00189064: 0.0004736)#0.0059776: 1.85948e-05)#0.0335099; 5
((W_tropicalis#0.000646105: 0.00286619	W_sebi#0.00266126: 0.00286619)#0.00210117: 0.000114662	(W_muriae#0.00501383: 0.00288559	(W_mellicola#0.00561446: 0.00246032	W_canadensis#0.000591725: 0.00246032)#0.00367144: 0.00042527)#0.00648738: 9.52637e-05)#0.0341482; 5
((W_tropicalis#0.000646105: 0.00286619	W_sebi#0.00266126: 0.00286619)#0.00210117: 0.000114662	(W_muriae#0.00501383: 0.00291141	(W_mellicola#0.00561446: 0.00246032	W_canadensis#0.000591725: 0.00246032)#0.00367144: 0.000451092)#0.00387481: 6.94409e-05)#0.0303377; 5
((W_tropicalis#0.000646105: 0.00286619	W_sebi#0.00266126: 0.00286619)#0.000611492: 0.000114662	(W_muriae#0.00501383: 0.00291141	(W_mellicola#0.00561446: 0.00246032	W_canadensis#0.000591725: 0.00246032)#0.00367144: 0.000451092)#0.00387481: 6.94409e-05)#0.032838; 5
((W_tropicalis#0.000668744: 0.00296662	W_sebi#0.00275451: 0.00296662)#0.00130684: 0.00011868	(W_muriae#0.00518951: 0.00301343	(W_mellicola#0.00581119: 0.00254653	W_canadensis#0.000612459: 0.00254653)#0.00380009: 0.000466898)#0.00401059: 7.18741e-05)#0.030964; 5
((W_tropicalis#0.000625061: 0.00277284	W_sebi#0.00257459: 0.00277284)#0.0015829: 0.000110928	(W_muriae#0.00485053: 0.00281659	(W_mellicola#0.0054316: 0.00238019	W_canadensis#0.000572453: 0.00238019)#0.00355187: 0.000436401)#0.00203993: 6.71793e-05)#0.0326918; 5
(W_muriae#0.00485053: 0.00288377	((W_tropicalis#0.000625061: 0.00277284	W_sebi#0.00257459: 0.00277284)#0.0015829: 4.37484e-05	(W_mellicola#0.0054316: 0.00238019	W_canadensis#0.000572453: 0.00238019)#0.00355187: 0.000436401)#0.00203993: 6.71793e-05)#0.0333394; 5
(W_muriae#0.00485053: 0.00288377	((W_tropicalis#0.000625061: 0.00277284	W_sebi#0.00257459: 0.00277284)#0.00324123: 3.52959e-05	(W_mellicola#0.0054316: 0.00238019	W_canadensis#0.000572453: 0.00238019)#0.00355187: 0.000427948)#0.00204607: 7.56318e-05)#0.0352133; 5
((W_tropicalis#0.000625061: 0.00277284	W_sebi#0.00257459: 0.00277284)#0.000731092: 0.000110928	(W_muriae#0.00485053: 0.00280814	(W_mellicola#0.0054316: 0.00238019	W_canadensis#0.000572453: 0.00238019)#0.00355187: 0.000427948)#0.00400825: 7.56318e-05)#0.0352133; 5
((W_mellicola#0.00501895: 0.00219936	W_canadensis#0.000528962: 0.00219936)#0.00328202: 0.000465322	(W_muriae#0.00448202: 0.00265297	(W_tropicalis#0.000577574: 0.00256218	W_sebi#0.00237899: 0.00256218)#0.00151628: 9.07812e-05)#0.0025318: 1.1719e-05)#0.0354142; 5
((W_mellicola#0.00501895: 0.00219936	W_canadensis#0.000528962: 0.00219936)#0.00328202: 0.000465322	(W_muriae#0.00448202: 0.00265297	(W_tropicalis#0.000577574: 0.00256218	W_sebi#0.00237899: 0.00256218)#0.000933392: 9.07812e-05)#0.0025318: 1.1719e-05)#0.0327858; 5
((W_mellicola#0.00501895: 0.00219936	W_canadensis#0.000528962: 0.00219936)#0.00203693: 0.000465322	(W_tropicalis#0.000577574: 0.00263177	(W_muriae#0.00448202: 0.00256218	W_sebi#0.00237899: 0.00256218)#0.00192788: 6.9586e-05)#0.00255219: 3.29142e-05)#0.0298333; 5
(W_tropicalis#0.00060959: 0.00281239	((W_mellicola#0.00529716: 0.00232128	W_canadensis#0.000558284: 0.00232128)#0.00131999: 0.000451561	(W_muriae#0.00473047: 0.00270421	W_sebi#0.00251086: 0.00270421)#0.00203475: 6.86273e-05)#0.00368273: 3.95547e-05)#0.031487; 5
(W_tropicalis#0.000586494: 0.00270584	((W_mellicola#0.00509646: 0.00223333	W_canadensis#0.000537131: 0.00223333)#0.00126998: 0.000434452	(W_muriae#0.00455124: 0.00260175	W_sebi#0.00241573: 0.00260175)#0.00140203: 6.60271e-05)#0.00127775: 3.80561e-05)#0.0317871; 5
(W_tropicalis#0.000643964: 0.00297098	((W_mellicola#0.00559586: 0.00245217	W_canadensis#0.000589764: 0.00245217)#0.00139442: 0.000507562	(W_muriae#0.00499721: 0.0028567	W_sebi#0.00265244: 0.0028567)#0.00153941: 0.000103036)#0.000876157: 1.1246e-05)#0.0349019; 5
((W_mellicola#0.00533112: 0.00233616	W_canadensis#0.000561862: 0.00233616)#0.00132845: 0.000494264	(W_tropicalis#0.000613498: 0.00280733	(W_muriae#0.0047608: 0.00272155	W_sebi#0.00252696: 0.00272155)#0.00146658: 8.57831e-05)#0.000838387: 2.30924e-05)#0.0339732; 5
((W_mellicola#0.00533112: 0.00233616	W_canadensis#0.000561862: 0.00233616)#0.0016356: 0.000494264	(W_muriae#0.0047608: 0.00280733	(W_tropicalis#0.000613498: 0.00272155	W_sebi#0.00252696: 0.00272155)#0.00146658: 8.57831e-05)#0.000838387: 2.30924e-05)#0.0311408; 5
((W_mellicola#0.00565828: 0.00247953	W_canadensis#0.000596343: 0.00247953)#0.00173598: 0.000524596	(W_muriae#0.00505296: 0.00297961	(W_tropicalis#0.000601303: 0.00288856	W_sebi#0.00268203: 0.00288856)#0.00238699: 9.10475e-05)#0.000889837: 2.45095e-05)#0.0330519; 5
((W_mellicola#0.00565828: 0.00247953	W_canadensis#0.000596343: 0.00247953)#0.00173598: 0.000524596	(W_tropicalis#0.0016804: 0.00294799	(W_muriae#0.00505296: 0.00288856	W_sebi#0.00268203: 0.00288856)#0.00238699: 5.94262e-05)#0.000899382: 5.61308e-05)#0.0322997; 5
((W_mellicola#0.00548803: 0.00240492	W_canadensis#0.000578399: 0.00240492)#0.00168374: 0.000508811	(W_muriae#0.00490092: 0.00284249	(W_tropicalis#0.00162984: 0.00280165	W_sebi#0.00260133: 0.00280165)#0.00231517: 4.08401e-05)#0.0016657: 7.12399e-05)#0.0345462; 5
((W_mellicola#0.00548803: 0.00240492	W_canadensis#0.000578399: 0.00240492)#0.00162568: 0.000508811	(W_muriae#0.00490092: 0.00282754	(W_tropicalis#0.00162984: 0.00280165	W_sebi#0.00260133: 0.00280165)#0.00231517: 2.58907e-05)#0.00499483: 8.61893e-05)#0.0363373; 5
((W_mellicola#0.00515927: 0.00226085	W_canadensis#0.000543751: 0.00226085)#0.00152829: 0.000478331	(W_sebi#0.0024455: 0.00266647	(W_tropicalis#0.00153221: 0.00263382	W_muriae#0.00460734: 0.00263382)#0.00330253: 3.26503e-05)#0.00468099: 7.27157e-05)#0.0322417; 5
((W_mellicola#0.00515927: 0.00226085	W_canadensis#0.000543751: 0.00226085)#0.00152829: 0.000478331	(W_sebi#0.0024455: 0.0027062	(W_tropicalis#0.00128187: 0.00263382	W_muriae#0.00460734: 0.00263382)#0.00194835: 7.23795e-05)#0.00358558: 3.29865e-05)#0.0295946; 5
((W_mellicola#0.00515927: 0.00226085	W_canadensis#0.00118739: 0.00226085)#0.00152829: 0.000478331	(W_muriae#0.00460734: 0.00272212	(W_tropicalis#0.00128187: 0.00263382	W_sebi#0.0024455: 0.00263382)#0.00194835: 8.82957e-05)#0.00356461: 1.70703e-05)#0.0319032; 5
((W_mellicola#0.00515927: 0.00226085	W_canadensis#0.00118739: 0.00226085)#0.00152829: 0.000478331	(W_sebi#0.0024455: 0.00272063	(W_tropicalis#0.00128187: 0.00263382	W_muriae#0.00460734: 0.00263382)#0.00194835: 8.68092e-05)#0.00178851: 1.85568e-05)#0.0337433; 5
((W_tropicalis#0.00133912: 0.00275144	W_muriae#0.00481309: 0.00275144)#0.00203535: 0.000110071	(W_sebi#0.00255471: 0.00284212	(W_mellicola#0.00538967: 0.00236182	W_canadensis#0.00124041: 0.00236182)#0.00159654: 0.000480307)#0.00186838: 1.93855e-05)#0.0334838; 5
((W_tropicalis#0.00123673: 0.00254107	W_muriae#0.00444509: 0.00254107)#0.00187973: 0.000101655	(W_sebi#0.00235938: 0.00262482	(W_mellicola#0.00497759: 0.00218124	W_canadensis#0.00114557: 0.00218124)#0.00269161: 0.000443583)#0.00172553: 1.79033e-05)#0.0309237; 5
((W_tropicalis#0.00123673: 0.00254107	W_muriae#0.00444509: 0.00254107)#0.00187973: 0.000101655	(W_sebi#0.00235938: 0.00262482	(W_mellicola#0.00497759: 0.00218124	W_canadensis#0.00114557: 0.00218124)#0.00269161: 0.000443583)#0.000997495: 1.79033e-05)#0.0291735; 5
((W_tropicalis#0.00129012: 0.00265077	W_muriae#0.00463698: 0.00265077)#0.00196088: 0.000106044	(W_sebi#0.00246124: 0.00273814	(W_mellicola#0.00519247: 0.0022754	W_canadensis#0.00119503: 0.0022754)#0.00280781: 0.000462733)#0.00104056: 1.86762e-05)#0.030433; 5
((W_tropicalis#0.00129012: 0.00265077	W_muriae#0.00463698: 0.00265077)#0.00196088: 0.000106044	(W_sebi#0.00246124: 0.00273814	(W_mellicola#0.00618463: 0.0022754	W_canadensis#0.00119503: 0.0022754)#0.00280781: 0.000462733)#0.00216402: 1.86762e-05)#0.030433; 5
((W_mellicola#0.00646153: 0.00237728	W_canadensis#0.00124853: 0.00237728)#0.00293352: 0.000502963	(W_sebi#0.00257143: 0.00286073	(W_tropicalis#0.00134788: 0.00276945	W_muriae#0.00484459: 0.00276945)#0.00204868: 9.12795e-05)#0.00108054: 1.95124e-05)#0.0352013; 5
((W_mellicola#0.00502243: 0.00226992	W_canadensis#0.00119215: 0.00226992)#0.00280104: 0.00048025	(W_sebi#0.00245531: 0.0027067	(W_tropicalis#0.000945884: 0.00264438	W_muriae#0.00462581: 0.00264438)#0.00195616: 6.23158e-05)#0.00146507: 4.34727e-05)#0.0314021; 5
((W_mellicola#0.00502243: 0.00226992	W_canadensis#0.00119215: 0.00226992)#0.00280104: 0.00048025	(W_sebi#0.00245531: 0.00271901	(W_tropicalis#0.00146478: 0.00264438	W_muriae#0.00462581: 0.00264438)#0.00195616: 7.46326e-05)#0.000949035: 3.11559e-05)#0.0342482; 5
((W_tropicalis#0.00146478: 0.00264438	W_muriae#0.00462581: 0.00264438)#0.00195616: 0.000105789	(W_sebi#0.00245531: 0.00271901	(W_mellicola#0.00502243: 0.00226992	W_canadensis#0.00119215: 0.00226992)#0.00280104: 0.000449094)#0.00297819: 3.11559e-05)#0.0307935; 5
(W_sebi#0.00245531: 0.00275017	((W_tropicalis#0.00146478: 0.00264438	W_muriae#0.00462581: 0.00264438)#0.00195616: 4.76719e-05	(W_mellicola#0.00502243: 0.00226992	W_canadensis#0.000485993: 0.00226992)#0.00280104: 0.000422133)#0.00300802: 5.81167e-05)#0.0336287; 5
((W_tropicalis#0.000771347: 0.00269999	W_muriae#0.00472309: 0.00269999)#0.0019036: 0.000108013	(W_sebi#0.00250694: 0.00274866	(W_mellicola#0.00512805: 0.00231765	W_canadensis#0.000496213: 0.00231765)#0.00285995: 0.00043101)#0.00307127: 5.93388e-05)#0.035287; 5
((W_tropicalis#0.0020342: 0.00269999	W_muriae#0.00472309: 0.00269999)#0.0019036: 0.000108013	(W_sebi#0.00250694: 0.00274866	(W_mellicola#0.00512805: 0.00231765	W_canadensis#0.00108195: 0.00231765)#0.00285995: 0.00043101)#0.00219105: 5.93388e-05)#0.0332085; 5
((W_mellicola#0.00512805: 0.00255626	W_canadensis#0.000689259: 0.00255626)#0.002593: 0.000251747	(W_sebi#0.00250694: 0.00276778	(W_tropicalis#0.0013307: 0.00269999	W_muriae#0.00472309: 0.00269999)#0.000478625: 6.77855e-05)#0.00217593: 4.02276e-05)#0.0343703; 5
((W_mellicola#0.00512805: 0.00255626	W_canadensis#0.000689259: 0.00255626)#0.002593: 0.000251747	(W_sebi#0.00250694: 0.00279309	(W_tropicalis#0.00158886: 0.00269999	W_muriae#0.00472309: 0.00269999)#0.000478625: 9.31035e-05)#0.0021562: 1.49097e-05)#0.0312598; 5
((W_mellicola#0.00538529: 0.00268449	W_canadensis#0.000723835: 0.00268449)#0.0011126: 0.000264376	(W_muriae#0.00496002: 0.00292459	(W_tropicalis#0.00166856: 0.00283543	W_sebi#0.0026327: 0.00283543)#0.00156652: 8.91571e-05)#0.00227104: 2.42745e-05)#0.0328279; 5
((W_mellicola#0.00512358: 0.00255403	W_canadensis#0.000688659: 0.00255403)#0.00121689: 0.000251528	(W_muriae#0.00471897: 0.00278246	(W_tropicalis#0.00158747: 0.00269764	W_sebi#0.00250476: 0.00269764)#0.00149039: 8.48242e-05)#0.00216067: 2.30949e-05)#0.0312325; 5
((W_mellicola#0.00555432: 0.00276874	W_canadensis#0.000746554: 0.00276874)#0.0013192: 0.000272674	(W_muriae#0.00511569: 0.00301638	(W_tropicalis#0.00172093: 0.00292443	W_sebi#0.00271533: 0.00292443)#0.00547474: 9.19553e-05)#0.00234232: 2.50364e-05)#0.0354143; 5
(W_muriae#0.00511569: 0.00304142	((W_mellicola#0.00555432: 0.00276874	W_canadensis#0.000576: 0.00276874)#0.00160698: 0.000238956	(W_tropicalis#0.00172093: 0.00292443	W_sebi#0.00271533: 0.00292443)#0.00242182: 8.3274e-05)#0.00563528: 3.37177e-05)#0.0354143; 5
(W_muriae#0.00511569: 0.00304142	((W_mellicola#0.00555432: 0.00276874	W_canadensis#0.000576: 0.00276874)#0.00160698: 0.000238956	(W_tropicalis#0.00172093: 0.00292443	W_sebi#0.00271533: 0.00292443)#0.00242182: 8.3274e-05)#0.00223855: 3.37177e-05)#0.0337207; 5
((W_tropicalis#0.00172093: 0.00292443	W_sebi#0.00271533: 0.00292443)#0.00242182: 0.000116992	((W_mellicola#0.00555432: 0.00276874	W_canadensis#0.000576: 0.00276874)#0.00160698: 0.000238956	W_muriae#0.00511569: 0.0030077)#0.00223855: 3.37177e-05)#0.0314384; 5
((W_tropicalis#0.00172093: 0.00292443	W_sebi#0.00271533: 0.00292443)#0.00242182: 0.000116992	((W_mellicola#0.00555432: 0.00276874	W_canadensis#0.000576: 0.00276874)#0.0014811: 0.000238956	W_muriae#0.00511569: 0.0030077)#0.00223855: 3.37177e-05)#0.034665; 5
(W_muriae#0.00495964: 0.00294864	((W_mellicola#0.00538488: 0.00268428	W_canadensis#0.000558429: 0.00268428)#0.00143592: 0.000215599	(W_tropicalis#0.00166843: 0.00283522	W_sebi#0.0026325: 0.00283522)#0.00234794: 6.46656e-05)#0.00145258: 4.87573e-05)#0.0363855; 5
((W_mellicola#0.00538488: 0.00268428	W_canadensis#0.000558429: 0.00268428)#0.00143592: 0.000264356	(W_muriae#0.00495964: 0.00292816	(W_tropicalis#0.00166843: 0.00283522	W_sebi#0.0026325: 0.00283522)#0.00234794: 9.29419e-05)#0.00391593: 2.0481e-05)#0.0387716; 5
((W_mellicola#0.00538488: 0.00268428	W_canadensis#0.000558429: 0.00268428)#0.00183077: 0.000264356	(W_tropicalis#0.000980421: 0.00292816	(W_muriae#0.00495964: 0.00283522	W_sebi#0.0026325: 0.00283522)#0.00234794: 9.29419e-05)#0.00391593: 2.0481e-05)#0.0411271; 5
((W_mellicola#0.00518286: 0.00258358	W_canadensis#0.000537479: 0.00258358)#0.00122451: 0.000254438	(W_sebi#0.00253374: 0.0028183	(W_muriae#0.00477357: 0.00272885	W_tropicalis#0.000845079: 0.00272885)#0.00225986: 8.9455e-05)#0.00226678: 1.97126e-05)#0.037188; 5
((W_mellicola#0.00518286: 0.00258358	W_canadensis#0.000537479: 0.00258358)#0.000802628: 0.000254438	(W_muriae#0.00339218: 0.0027947	(W_sebi#0.00253374: 0.00272885	W_tropicalis#0.000845079: 0.00272885)#0.00160545: 6.58494e-05)#0.00228593: 4.33182e-05)#0.0342207; 5
((W_sebi#0.00247094: 0.00266122	W_tropicalis#0.000824135: 0.00266122)#0.00300107: 0.000106462	(W_muriae#0.00330812: 0.00272544	(W_mellicola#0.00505441: 0.00251955	W_canadensis#0.000524159: 0.00251955)#0.00434832: 0.000205888)#0.00441492: 4.22447e-05)#0.0300614; 5
((W_sebi#0.00235548: 0.00253687	W_tropicalis#0.000785626: 0.00253687)#0.00286083: 0.000101487	(W_muriae#0.00315354: 0.0026218	(W_mellicola#0.00481823: 0.00240182	W_canadensis#0.000499666: 0.00240182)#0.00414513: 0.000219979)#0.00417056: 1.65586e-05)#0.0286567; 5
((W_sebi#0.00250844: 0.0027016	W_tropicalis#0.00083664: 0.0027016)#0.0030466: 0.000108078	(W_muriae#0.00335831: 0.00279204	(W_mellicola#0.00513111: 0.00255778	W_canadensis#0.000532112: 0.00255778)#0.00552882: 0.000234264)#0.00444138: 1.76339e-05)#0.0326529; 5
((W_mellicola#0.00513111: 0.00255778	W_canadensis#0.000532112: 0.00255778)#0.00376787: 0.000251898	(W_muriae#0.00335831: 0.00279204	(W_sebi#0.00250844: 0.0027016	W_tropicalis#0.00083664: 0.0027016)#0.00438693: 9.04437e-05)#0.00255199: 1.76339e-05)#0.0298992; 5
((W_sebi#0.00260909: 0.00281001	W_tropicalis#0.000870212: 0.00281001)#0.00325567: 0.000112414	(W_muriae#0.00349307: 0.00290408	(W_mellicola#0.005337: 0.00266041	W_canadensis#0.000553464: 0.00266041)#0.00213762: 0.000243664)#0.00265439: 1.83415e-05)#0.0335842; 5
((W_sebi#0.00246371: 0.00265343	W_tropicalis#0.000821722: 0.00265343)#0.00129823: 0.00010615	(W_muriae#0.00329843: 0.00274226	(W_mellicola#0.00503961: 0.00251217	W_canadensis#0.00113829: 0.00251217)#0.0020185: 0.000230086)#0.00445293: 1.73194e-05)#0.028708; 5
((W_mellicola#0.00503961: 0.00251217	W_canadensis#0.00113829: 0.00251217)#0.0020185: 0.000247406	(W_muriae#0.00329843: 0.00271272	(W_sebi#0.00246371: 0.00265343	W_tropicalis#0.000821722: 0.00265343)#0.00207347: 5.92951e-05)#0.00450142: 4.68553e-05)#0.0293355; 5
((W_sebi#0.00266593: 0.00287122	W_tropicalis#0.000889168: 0.00287122)#0.000467752: 0.000114863	(W_muriae#0.00356916: 0.00293538	(W_mellicola#0.00545326: 0.00271837	W_canadensis#0.00123172: 0.00271837)#0.00218418: 0.000217012)#0.0022712: 5.07012e-05)#0.0317433; 5
((W_sebi#0.00266593: 0.00287122	W_tropicalis#0.000963855: 0.00287122)#0.000467752: 0.000114863	(W_muriae#0.00356916: 0.0029528	(W_mellicola#0.00545326: 0.00271837	W_canadensis#0.00119434: 0.00271837)#0.00470525: 0.000234427)#0.0022578: 3.32852e-05)#0.0339948; 5
((W_sebi#0.00277317: 0.00298672	W_tropicalis#0.00100263: 0.00298672)#0.0017719: 0.000119484	(W_muriae#0.00371275: 0.00307158	(W_mellicola#0.00567264: 0.00282773	W_canadensis#0.00104811: 0.00282773)#0.00489453: 0.000243858)#0.00234863: 3.46243e-05)#0.0328011; 5
((W_sebi#0.00277317: 0.00298672	W_tropicalis#0.00100263: 0.00298672)#0.00340882: 0.000119484	(W_muriae#0.00371275: 0.00307158	(W_mellicola#0.00567264: 0.00282773	W_canadensis#0.00104811: 0.00282773)#0.00126059: 0.000243858)#0.00234863: 3.46243e-05)#0.0328011; 5
((W_sebi#0.00277317: 0.00298672	W_tropicalis#0.00100263: 0.00298672)#0.00340882: 0.000119484	(W_muriae#0.00371275: 0.00307158	(W_mellicola#0.00567264: 0.00282773	W_canadensis#0.000759803: 0.00282773)#0.00126059: 0.000243858)#0.00234863: 3.46243e-05)#0.0328011; 5
(W_muriae#0.00371275: 0.00310621	((W_sebi#0.00277317: 0.00298672	W_tropicalis#0.0011419: 0.00298672)#0.000351733: 8.48597e-05	(W_mellicola#0.00567264: 0.00282773	W_canadensis#0.00110698: 0.00282773)#0.00126059: 0.000243858)#0.00234863: 3.46243e-05)#0.0351406; 5
(W_muriae#0.0034849: 0.00291559	((W_sebi#0.00314414: 0.00280343	W_tropicalis#0.00107182: 0.00280343)#0.00285053: 7.9652e-05	(W_mellicola#0.00532451: 0.00265419	W_canadensis#0.000802508: 0.00265419)#0.00118323: 0.000228893)#0.0022045: 3.24994e-05)#0.0307022; 5
(W_muriae#0.0034849: 0.00291559	((W_sebi#0.00314414: 0.00280343	W_tropicalis#0.00080202: 0.00280343)#0.00069231: 5.38786e-05	(W_mellicola#0.00653773: 0.00265419	W_canadensis#0.000802508: 0.00265419)#0.00118323: 0.00020312)#0.00222438: 5.82728e-05)#0.0338573; 5
(W_muriae#0.00370293: 0.00309799	((W_sebi#0.00334084: 0.00297662	(W_mellicola#0.00694675: 0.00282025	W_canadensis#0.000852715: 0.00282025)#0.00125726: 0.000156373)#0.000736168: 1.19282e-05	W_tropicalis#0.000852196: 0.00298855)#0.00240113: 0.000109445)#0.0346169; 5
(W_tropicalis#0.000514699: 0.00287185	((W_sebi#0.00309698: 0.00275126	(W_mellicola#0.00533082: 0.00261438	W_canadensis#0.000790471: 0.00261438)#0.00116548: 0.000136883)#0.000504883: 2.12346e-05	W_muriae#0.00343263: 0.0027725)#0.00222417: 9.93538e-05)#0.0349369; 5
(W_tropicalis#0.00186265: 0.00308211	((W_sebi#0.00332372: 0.00297456	(W_mellicola#0.00572111: 0.00280579	W_canadensis#0.000848344: 0.00280579)#0.00351133: 0.000168768)#0.000537865: 2.85184e-05	W_muriae#0.00368395: 0.00300308)#0.00236508: 7.90355e-05)#0.0374947; 5
(W_tropicalis#0.00186265: 0.00308211	((W_sebi#0.00332372: 0.00294056	(W_mellicola#0.00572111: 0.00280579	W_canadensis#0.00138016: 0.00280579)#0.00351133: 0.000134767)#0.000858015: 4.55976e-05	W_muriae#0.00368395: 0.00298616)#0.00237849: 9.59576e-05)#0.0361396; 5
(W_tropicalis#0.000633481: 0.00308211	((W_sebi#0.00332372: 0.00294703	(W_mellicola#0.00572111: 0.00280579	W_canadensis#0.00215225: 0.00280579)#0.00351133: 0.000141239)#0.00336817: 0.000114243	W_muriae#0.00368395: 0.00306127)#0.00232012: 2.08413e-05)#0.0343369; 5
(W_tropicalis#0.000583093: 0.00283696	((W_sebi#0.00305935: 0.00270256	(W_mellicola#0.00526605: 0.00258262	W_canadensis#0.00198106: 0.00258262)#0.00323203: 0.000119943)#0.0031118: 0.000115217	W_muriae#0.00339092: 0.00281778)#0.00213558: 1.91835e-05)#0.0342626; 5
(W_tropicalis#0.00141112: 0.00302453	((W_sebi#0.00326162: 0.00288125	(W_mellicola#0.00561423: 0.00275337	W_canadensis#0.00211204: 0.00275337)#0.00164118: 0.000127873)#0.00161759: 0.000122835	W_muriae#0.00361512: 0.00300408)#0.00147639: 2.04519e-05)#0.0330109; 5
(W_tropicalis#0.000701598: 0.00302453	((W_sebi#0.00326162: 0.00288125	(W_mellicola#0.00561423: 0.00275337	W_canadensis#0.00211204: 0.00275337)#0.00164118: 0.000127873)#0.00198603: 6.07398e-05	W_muriae#0.00361512: 0.00294199)#0.00481164: 8.25469e-05)#0.0311957; 5
((W_sebi#0.00308149: 0.00281535	(W_mellicola#0.00530416: 0.00260131	W_canadensis#0.00116392: 0.00260131)#0.00207669: 0.000214037)#0.00181422: 4.21472e-05	(W_tropicalis#0.00066285: 0.00277951	W_muriae#0.00341547: 0.00277951)#0.0045459: 7.7988e-05)#0.0304904; 5
((W_sebi#0.00297288: 0.00271305	(W_mellicola#0.0051172: 0.00250962	W_canadensis#0.00241338: 0.00250962)#0.00200349: 0.000203432)#0.00175224: 4.37226e-05	(W_tropicalis#0.000639486: 0.00268154	W_muriae#0.00329508: 0.00268154)#0.00438567: 7.52392e-05)#0.0309095; 5
((W_sebi#0.00297288: 0.00271305	(W_mellicola#0.0051172: 0.00250962	W_canadensis#0.00241338: 0.00250962)#0.00200349: 0.000203432)#0.00175224: 4.37226e-05	(W_tropicalis#0.000639486: 0.00268154	W_muriae#0.00329508: 0.00268154)#0.00150122: 7.52392e-05)#0.0287943; 5
((W_sebi#0.00317451: 0.00289707	(W_mellicola#0.00546429: 0.00267984	W_canadensis#0.00257707: 0.00267984)#0.00213938: 0.00021723)#0.0043655: 4.66882e-05	(W_tropicalis#0.00068286: 0.00286341	W_muriae#0.00351857: 0.00286341)#0.00160304: 8.03423e-05)#0.0325434; 5
((W_sebi#0.00317451: 0.00293089	(W_tropicalis#0.00068286: 0.00286341	W_muriae#0.00351857: 0.00286341)#0.00160304: 6.74747e-05)#0.00217616: 1.28676e-05	(W_mellicola#0.00546429: 0.00267984	W_canadensis#0.00257707: 0.00267984)#0.00213938: 0.000263918)#0.0294543; 5
((W_muriae#0.00351857: 0.00287076	(W_tropicalis#0.00068286: 0.00286341	W_sebi#0.00317451: 0.00286341)#0.00160304: 7.3442e-06)#0.00222174: 7.29981e-05	(W_mellicola#0.00546429: 0.00267984	W_canadensis#0.00257707: 0.00267984)#0.00213938: 0.000263918)#0.0275469; 5
((W_sebi#0.00317451: 0.00289803	(W_tropicalis#0.00068286: 0.00286341	W_muriae#0.00351857: 0.00286341)#0.00160304: 3.46124e-05)#0.00220084: 4.57299e-05	(W_mellicola#0.00546429: 0.00267984	W_canadensis#0.00257707: 0.00267984)#0.00213938: 0.000263918)#0.0293551; 5
((W_sebi#0.00309976: 0.00273603	(W_mellicola#0.00533561: 0.00261673	W_canadensis#0.00251638: 0.00261673)#0.002089: 0.000119296)#0.00222265: 0.000138407	(W_tropicalis#0.000666779: 0.00279598	W_muriae#0.00343571: 0.00279598)#0.00280434: 7.84503e-05)#0.0302552; 5
(W_tropicalis#0.000631835: 0.00272379	((W_sebi#0.00179272: 0.00258688	(W_mellicola#0.00505598: 0.00247959	W_canadensis#0.0023845: 0.00247959)#0.00197952: 0.00010728)#0.00211086: 7.46406e-06	W_muriae#0.00325566: 0.00259434)#0.00271383: 0.000129453)#0.0286696; 5
(W_tropicalis#0.000631835: 0.00272379	((W_sebi#0.00179272: 0.00258688	(W_mellicola#0.00505598: 0.00247959	W_canadensis#0.0023845: 0.00247959)#0.00197952: 0.00010728)#0.00211086: 7.46406e-06	W_muriae#0.00325566: 0.00259434)#0.00271383: 0.000129453)#0.0286696; 5
(W_tropicalis#0.000615887: 0.00265504	((W_sebi#0.00174746: 0.0025101	(W_mellicola#0.00492836: 0.00241701	W_canadensis#0.000669088: 0.00241701)#0.00095066: 9.3091e-05)#0.00206699: 2.66426e-05	W_muriae#0.00317348: 0.00253674)#0.00401164: 0.0001183)#0.0279459; 5
(W_tropicalis#0.000727542: 0.00278392	((W_sebi#0.00183229: 0.00255591	(W_mellicola#0.0051676: 0.00253434	W_canadensis#0.000701568: 0.00253434)#0.000934119: 2.15699e-05)#0.00223181: 0.000103976	W_muriae#0.00332753: 0.00265988)#0.00654664: 0.000124043)#0.0293025; 5
(W_muriae#0.00332753: 0.00278392	((W_sebi#0.00183229: 0.00255591	(W_mellicola#0.0051676: 0.00253434	W_canadensis#0.000701568: 0.00253434)#0.000934119: 2.15699e-05)#0.00223181: 0.000153983	W_tropicalis#0.000727542: 0.00270989)#0.00642583: 7.40353e-05)#0.0268998; 5
(W_muriae#0.00332753: 0.00278392	((W_sebi#0.00183229: 0.00266875	(W_mellicola#0.0051676: 0.00253434	W_canadensis#0.000701568: 0.00253434)#0.000934119: 0.00013441)#0.00398134: 4.11433e-05	W_tropicalis#0.00103299: 0.00270989)#0.00981311: 7.40353e-05)#0.0268998; 5
(W_muriae#0.00314276: 0.00262934	((W_sebi#0.00173055: 0.00248332	(W_mellicola#0.00488065: 0.00239361	W_canadensis#0.000662611: 0.00239361)#0.000882248: 8.97102e-05)#0.000724513: 4.031e-05	W_tropicalis#0.000975629: 0.00252363)#0.0120319: 0.000105709)#0.0276767; 5
(W_muriae#0.00337272: 0.00282174	((W_sebi#0.00185718: 0.00266503	(W_mellicola#0.00523779: 0.00256876	W_canadensis#0.000711097: 0.00256876)#0.000740697: 9.62747e-05)#0.00175468: 9.05699e-05	W_tropicalis#0.00167769: 0.0027556)#0.0114121: 6.61338e-05)#0.0284156; 5
(W_muriae#0.00337272: 0.00282174	((W_sebi#0.00175986: 0.00266503	(W_mellicola#0.00523779: 0.00256876	W_canadensis#0.000711097: 0.00256876)#0.00132139: 9.62747e-05)#0.00175468: 0.000111723	W_tropicalis#0.000932338: 0.00277675)#0.0113251: 4.49809e-05)#0.030635; 5
(W_muriae#0.0036225: 0.00303071	((W_sebi#0.0018902: 0.00299877	(W_mellicola#0.00562569: 0.002759	W_canadensis#0.00076376: 0.002759)#0.00141925: 0.000239777)#0.00292511: 3.92101e-06	W_tropicalis#0.00100139: 0.00300269)#0.0120816: 2.8016e-05)#0.0360037; 5
(W_muriae#0.0036225: 0.00303071	((W_sebi#0.0018902: 0.00299877	W_tropicalis#0.00265934: 0.00299877)#0.00292511: 2.02358e-05	(W_mellicola#0.00562569: 0.002759	W_canadensis#0.00076376: 0.002759)#0.00141925: 0.000260013)#0.00936363: 1.17012e-05)#0.0343702; 5
(W_muriae#0.00349419: 0.00292336	(((W_mellicola#0.00542643: 0.00266127	W_canadensis#0.000736707: 0.00266127)#0.0015685: 0.000231284	W_tropicalis#0.00256515: 0.00289255)#0.0028215: 1.9519e-05	W_sebi#0.00182324: 0.00291207)#0.00903196: 1.12867e-05)#0.031151; 5
(W_muriae#0.00349419: 0.00292336	(((W_mellicola#0.00542643: 0.00266127	W_canadensis#0.000736707: 0.00266127)#0.0015685: 0.000231284	W_sebi#0.00182324: 0.00289255)#0.0028215: 4.11965e-06	W_tropicalis#0.00256515: 0.00289667)#0.00907998: 2.66861e-05)#0.0282313; 5
(W_muriae#0.00349419: 0.00292336	(((W_mellicola#0.00542643: 0.00266127	W_canadensis#0.000736707: 0.00266127)#0.000637848: 0.000208162	W_sebi#0.00182324: 0.00286943)#0.00284424: 3.59706e-05	W_tropicalis#0.00256515: 0.0029054)#0.0090527: 1.79572e-05)#0.0282313; 5
(W_muriae#0.00363481: 0.00304101	(((W_mellicola#0.00564481: 0.00276837	W_canadensis#0.000766355: 0.00276837)#0.000663518: 0.000216539	W_sebi#0.00189662: 0.00298491)#0.00154956: 4.96395e-05	W_tropicalis#0.00121562: 0.00303455)#0.0118577: 6.45851e-06)#0.0318643; 5
(W_muriae#0.00363481: 0.00304101	(((W_mellicola#0.00564481: 0.00276837	W_canadensis#0.000766355: 0.00276837)#0.000663518: 5.58344e-05	W_tropicalis#0.00121562: 0.0028242)#0.00163773: 0.000192251	W_sebi#0.00188457: 0.00301646)#0.0100773: 2.45514e-05)#0.0344266; 5
(((W_mellicola#0.00584671: 0.00286739	W_canadensis#0.000501207: 0.00286739)#0.00068725: 0.000166142	W_tropicalis#0.0012591: 0.00303353)#0.00383339: 0.000116246	(W_muriae#0.00376482: 0.00312435	W_sebi#0.00195197: 0.00312435)#0.00800074: 2.54296e-05)#0.035658; 5
(((W_mellicola#0.00584671: 0.00286739	W_canadensis#0.000501207: 0.00286739)#0.00068725: 0.000171883	W_tropicalis#0.0012591: 0.00303927)#0.00382615: 0.000110506	(W_muriae#0.00376482: 0.00312435	W_sebi#0.00195291: 0.00312435)#0.0054042: 2.54296e-05)#0.0380268; 5
(W_sebi#0.00197699: 0.0031886	(W_muriae#0.00381123: 0.0031638	((W_mellicola#0.00591877: 0.00290273	W_canadensis#0.000507385: 0.00290273)#0.000695721: 0.000102139	W_tropicalis#0.00127462: 0.00300487)#0.00396595: 0.000158933)#0.00546918: 2.47973e-05)#0.0377375; 5
(W_sebi#0.00197699: 0.0031886	(W_muriae#0.00381123: 0.0031638	((W_mellicola#0.00591877: 0.00290273	W_canadensis#0.0012805: 0.00290273)#0.000695721: 0.000145308	W_tropicalis#0.00127462: 0.00304804)#0.00390978: 0.000115764)#0.0076711: 2.47973e-05)#0.0363864; 5
(W_muriae#0.00381123: 0.0031886	(W_sebi#0.00276311: 0.0031638	((W_mellicola#0.00591877: 0.00290273	W_canadensis#0.00127647: 0.00290273)#0.00116158: 0.000206894	W_tropicalis#0.00127462: 0.00310963)#0.00125116: 5.4178e-05)#0.0076711: 2.47973e-05)#0.034138; 5
(W_muriae#0.00353329: 0.00295607	(W_sebi#0.00256161: 0.00288352	((W_mellicola#0.00548715: 0.00269105	W_canadensis#0.00118338: 0.00269105)#0.00107687: 0.000191806	W_tropicalis#0.00118167: 0.00288286)#0.00162189: 6.68964e-07)#0.00461959: 7.25471e-05)#0.0316485; 5
(W_muriae#0.00353329: 0.00295607	((W_mellicola#0.00548715: 0.00269105	W_canadensis#0.00118338: 0.00269105)#0.00107687: 0.000264728	(W_sebi#0.00256161: 0.00288286	W_tropicalis#0.00118167: 0.00288286)#0.00223245: 7.29222e-05)#0.00253468: 2.93817e-07)#0.0332679; 5
(W_muriae#0.00330769: 0.00276732	((W_mellicola#0.00513678: 0.00251922	W_canadensis#0.00161471: 0.00251922)#0.00100811: 0.000216988	(W_sebi#0.00239805: 0.00269878	W_tropicalis#0.00110621: 0.00269878)#0.000798209: 3.74288e-05)#0.0013348: 3.11122e-05)#0.0347885; 5
(W_muriae#0.00330769: 0.00276732	(W_tropicalis#0.000822139: 0.00275284	(W_sebi#0.00239805: 0.00275013	(W_mellicola#0.00513678: 0.00251922	W_canadensis#0.00157092: 0.00251922)#0.00100811: 0.000230905)#0.00351747: 2.71131e-06)#0.00132674: 1.44839e-05)#0.0347885; 5
(W_muriae#0.00330769: 0.00276732	(W_tropicalis#0.000822139: 0.00275865	(W_sebi#0.00239805: 0.00275013	(W_mellicola#0.00513678: 0.00251922	W_canadensis#0.00157092: 0.00251922)#0.00189118: 0.000230905)#0.0016397: 8.52161e-06)#0.00132395: 8.67358e-06)#0.0332309; 5
(W_tropicalis#0.000890375: 0.002997	(W_muriae#0.00358222: 0.00298208	(W_sebi#0.00259708: 0.00297326	(W_mellicola#0.00556313: 0.00272831	W_canadensis#0.0017013: 0.00272831)#0.00204815: 0.000244947)#0.00177885: 8.81756e-06)#0.00143649: 1.49271e-05)#0.035989; 5
(W_muriae#0.00358222: 0.002997	(W_tropicalis#0.000890375: 0.00297998	(W_sebi#0.00259708: 0.00297326	(W_mellicola#0.00556313: 0.00272831	W_canadensis#0.00127717: 0.00272831)#0.00204815: 0.000244947)#0.000843643: 6.71574e-06)#0.00143751: 1.70289e-05)#0.0337569; 5
(W_muriae#0.00358222: 0.002997	(W_tropicalis#0.000890375: 0.00299132	(W_sebi#0.00259708: 0.00296867	(W_mellicola#0.00556313: 0.00272831	W_canadensis#0.00127717: 0.00272831)#0.00204815: 0.000240354)#0.00101543: 2.26569e-05)#0.00143205: 5.68114e-06)#0.0337569; 5
(W_muriae#0.00358222: 0.002997	(W_tropicalis#0.00145573: 0.00299669	(W_sebi#0.00259708: 0.00293124	(W_mellicola#0.00556313: 0.00272831	W_canadensis#0.00127717: 0.00272831)#0.00204815: 0.000202926)#0.00102839: 6.54524e-05)#0.00142949: 3.13588e-07)#0.0359623; 5
(W_muriae#0.00340095: 0.00284535	(W_tropicalis#0.00118484: 0.00283778	(W_sebi#0.00246567: 0.00278292	(W_mellicola#0.00528163: 0.00259026	W_canadensis#0.00121255: 0.00259026)#0.0045039: 0.000192658)#0.00391997: 5.48636e-05)#0.00232947: 7.57457e-06)#0.0341426; 5
(W_muriae#0.00366277: 0.0030644	((W_mellicola#0.00568823: 0.00278966	W_canadensis#0.00130589: 0.00278966)#0.00176032: 0.000234385	(W_sebi#0.00265548: 0.00299715	W_tropicalis#0.00127605: 0.00299715)#0.00186065: 2.68953e-05)#0.0041227: 4.03496e-05)#0.0382414; 5
(W_muriae#0.00352661: 0.00295048	((W_mellicola#0.00547676: 0.00268596	W_canadensis#0.00105316: 0.00268596)#0.00169488: 0.000245776	(W_sebi#0.00255676: 0.00288573	W_tropicalis#0.00122861: 0.00288573)#0.00179148: 4.60002e-05)#0.00394222: 1.87448e-05)#0.0396968; 5
(W_muriae#0.00352661: 0.00295048	((W_mellicola#0.00547676: 0.00268596	W_canadensis#0.00105316: 0.00268596)#0.00323553: 0.000235175	(W_sebi#0.00255676: 0.00288573	W_tropicalis#0.00122861: 0.00288573)#0.00442614: 3.53993e-05)#0.00395652: 2.93457e-05)#0.0378401; 5
(W_muriae#0.00361885: 0.00302765	(W_tropicalis#0.000748661: 0.00299754	(W_sebi#0.00262364: 0.00289733	(W_mellicola#0.00562001: 0.00275621	W_canadensis#0.00184321: 0.00275621)#0.00332016: 0.000141117)#0.00176553: 0.000100209)#0.00269536: 3.01133e-05)#0.036574; 5
(W_muriae#0.00329138: 0.00275368	(W_tropicalis#0.000680915: 0.00272629	(W_sebi#0.00238622: 0.00252935	(W_mellicola#0.00511145: 0.0025068	W_canadensis#0.00167642: 0.0025068)#0.000772191: 2.25519e-05)#0.00167293: 0.000196936)#0.00245146: 2.73883e-05)#0.0332644; 5
(W_muriae#0.00354915: 0.00296934	(W_tropicalis#0.000734243: 0.00293981	(W_sebi#0.00257311: 0.0027986	(W_mellicola#0.00478811: 0.00270313	W_canadensis#0.0011341: 0.00270313)#0.000832668: 9.54725e-05)#0.00131696: 0.000141206)#0.00264345: 2.95333e-05)#0.0329586; 5
(W_muriae#0.00354915: 0.00296934	(W_tropicalis#0.000734243: 0.00289236	(W_sebi#0.00257311: 0.0027986	(W_mellicola#0.00478811: 0.00270313	W_canadensis#0.0011341: 0.00270313)#0.000832668: 9.54725e-05)#0.00296201: 9.37568e-05)#0.00268682: 7.69826e-05)#0.0351597; 5
(W_muriae#0.00354915: 0.00296934	(W_tropicalis#0.000734243: 0.00289236	(W_sebi#0.00257311: 0.0027986	(W_mellicola#0.00478811: 0.00270313	W_canadensis#0.0011341: 0.00270313)#0.000832668: 9.54725e-05)#0.000806285: 9.37568e-05)#0.00268682: 7.69826e-05)#0.0351597; 5
(W_muriae#0.00354915: 0.00296934	(W_tropicalis#0.000734243: 0.00284521	(W_sebi#0.00257311: 0.0027986	(W_mellicola#0.00624705: 0.00270313	W_canadensis#0.0011341: 0.00270313)#0.000832668: 9.54725e-05)#0.00137091: 4.66083e-05)#0.00273134: 0.000124131)#0.0351597; 5
(W_muriae#0.00331264: 0.00277147	(W_sebi#0.00240164: 0.0027406	(W_tropicalis#0.000685314: 0.00259387	(W_mellicola#0.00583075: 0.00252299	W_canadensis#0.00105852: 0.00252299)#0.000777179: 7.08716e-05)#0.00127009: 0.000146733)#0.00247027: 3.08669e-05)#0.0301137; 5
(W_muriae#0.00351441: 0.00294027	(W_sebi#0.00254792: 0.00290753	(W_tropicalis#0.000727056: 0.00275388	(W_mellicola#0.0061859: 0.00267667	W_canadensis#0.001123: 0.00267667)#0.000824517: 7.72143e-05)#0.00466562: 0.000153645)#0.00146343: 3.2747e-05)#0.0352419; 5
(W_muriae#0.00366933: 0.00306988	(W_sebi#0.00266023: 0.00298114	(W_tropicalis#0.000759104: 0.00297944	(W_mellicola#0.00645857: 0.00279466	W_canadensis#0.0011725: 0.00279466)#0.00245971: 0.00018478)#0.00242286: 1.70869e-06)#0.00410501: 8.8737e-05)#0.0406152; 5
(W_muriae#0.00394966: 0.00330442	(W_sebi#0.00286347: 0.0032977	(W_canadensis#0.00126208: 0.00320706	(W_mellicola#0.006952: 0.00300817	W_tropicalis#0.000817099: 0.00300817)#0.00264763: 0.000198897)#0.00260796: 9.06342e-05)#0.00610095: 6.72142e-06)#0.0413078; 5
(W_muriae#0.00361452: 0.00302403	((W_mellicola#0.0063621: 0.00275291	W_tropicalis#0.000747766: 0.00275291)#0.000697831: 0.000216324	(W_canadensis#0.000922243: 0.00293493	W_sebi#0.0026205: 0.00293493)#0.00238667: 3.43043e-05)#0.0029854: 5.47905e-05)#0.0355393; 5
(W_muriae#0.0052224: 0.0031019	((W_mellicola#0.00652593: 0.0028238	W_tropicalis#0.000767021: 0.0028238)#0.00105581: 0.000237414	(W_canadensis#0.000945992: 0.00301051	W_sebi#0.00268798: 0.00301051)#0.00244813: 5.0707e-05)#0.00304675: 4.0682e-05)#0.0334705; 5
(W_muriae#0.0052224: 0.0031019	((W_mellicola#0.00652593: 0.0028238	W_tropicalis#0.00138081: 0.0028238)#0.00105581: 0.000202863	(W_canadensis#0.000945992: 0.00301051	W_sebi#0.00268798: 0.00301051)#0.000935569: 1.61557e-05)#0.00308153: 7.52332e-05)#0.0350031; 5
(W_muriae#0.00508943: 0.00302292	((W_mellicola#0.00635977: 0.0027519	W_tropicalis#0.00134566: 0.0027519)#0.000844354: 0.000204892	(W_canadensis#0.000921905: 0.00293386	W_sebi#0.00261954: 0.00293386)#0.000609873: 2.29385e-05)#0.00299576: 6.61235e-05)#0.0355007; 5
(W_muriae#0.00508943: 0.00302292	((W_mellicola#0.00635977: 0.0027519	W_tropicalis#0.00134566: 0.0027519)#0.000844354: 0.000250171	(W_canadensis#0.000921905: 0.00293386	W_sebi#0.00261954: 0.00293386)#0.000609873: 6.82183e-05)#0.00295058: 2.08437e-05)#0.0336586; 5
(W_muriae#0.00508943: 0.00302292	((W_mellicola#0.00635977: 0.0027519	W_tropicalis#0.00134566: 0.0027519)#0.000844354: 0.000268168	(W_canadensis#0.000769439: 0.00293386	W_sebi#0.00261954: 0.00293386)#0.000609873: 8.62152e-05)#0.000571763: 2.84679e-06)#0.0321813; 5
(W_muriae#0.00508943: 0.00302292	((W_mellicola#0.00635977: 0.0027519	W_tropicalis#0.00134566: 0.0027519)#0.000844354: 0.000268168	(W_canadensis#0.000769439: 0.00293386	W_sebi#0.00261954: 0.00293386)#0.00288194: 8.62152e-05)#0.000571763: 2.84679e-06)#0.0332711; 5
(W_muriae#0.00545269: 0.00323868	((W_mellicola#0.0068137: 0.00294832	W_tropicalis#0.0011618: 0.00294832)#0.000904621: 0.00027741	(W_canadensis#0.000824358: 0.00314326	W_sebi#0.00280651: 0.00314326)#0.00308764: 8.24699e-05)#0.000614453: 1.2949e-05)#0.0388384; 5
(W_muriae#0.00528247: 0.00313757	((W_mellicola#0.00660098: 0.00285628	W_tropicalis#0.00112553: 0.00285628)#0.000876379: 0.00026875	(W_canadensis#0.000798622: 0.00304513	W_sebi#0.00271889: 0.00304513)#0.0063564: 7.98953e-05)#0.00059527: 1.25447e-05)#0.0355188; 5
(W_muriae#0.00416474: 0.00313757	((W_mellicola#0.00485242: 0.00285628	W_tropicalis#0.00112553: 0.00285628)#0.0010076: 0.00027566	(W_canadensis#0.000798622: 0.00304513	W_sebi#0.00271889: 0.00304513)#0.00385789: 8.68059e-05)#0.000593957: 5.63404e-06)#0.0355188; 5
(W_muriae#0.0044577: 0.00335827	((W_mellicola#0.00519374: 0.00305719	W_tropicalis#0.0012047: 0.00305719)#0.00182073: 0.000295051	(W_canadensis#0.000806348: 0.00325933	W_sebi#0.00291014: 0.00325933)#0.00488011: 9.2912e-05)#0.000635737: 6.03035e-06)#0.0359409; 5
(W_muriae#0.0044577: 0.00335827	((W_mellicola#0.00519374: 0.00305719	W_tropicalis#0.0012047: 0.00305719)#0.00182073: 0.000295051	(W_canadensis#0.000806348: 0.00325933	W_sebi#0.00291014: 0.00325933)#0.00488011: 9.2912e-05)#0.000827889: 6.03035e-06)#0.0339308; 5
(W_muriae#0.00435433: 0.0032804	(W_canadensis#0.000973877: 0.00327451	((W_mellicola#0.00688767: 0.0029863	W_tropicalis#0.00117677: 0.0029863)#0.00177851: 0.000248246	W_sebi#0.00284266: 0.00323455)#0.00469209: 3.99631e-05)#0.00114981: 5.89052e-06)#0.0362466; 5
(W_canadensis#0.000973877: 0.0032804	(W_muriae#0.00435433: 0.00327451	((W_mellicola#0.00688767: 0.0029863	W_tropicalis#0.00117677: 0.0029863)#0.00156689: 0.000227335	W_sebi#0.00284266: 0.00321364)#0.00227509: 6.08743e-05)#0.00114981: 5.89052e-06)#0.0340855; 5
(W_canadensis#0.000954871: 0.0032804	(W_sebi#0.00284266: 0.00327451	((W_mellicola#0.00688767: 0.0029863	W_tropicalis#0.00117677: 0.0029863)#0.0022054: 0.000227335	W_muriae#0.00435433: 0.00321364)#0.0036258: 6.08743e-05)#0.00184495: 5.89052e-06)#0.0325337; 5
(W_canadensis#0.000690027: 0.00309773	(W_sebi#0.00268437: 0.00306548	((W_mellicola#0.00650413: 0.00282001	W_tropicalis#0.00111124: 0.00282001)#0.00208259: 0.000214676	W_muriae#0.00411186: 0.00303469)#0.0034239: 3.07902e-05)#0.00392118: 3.22569e-05)#0.0326595; 5
(W_canadensis#0.000690027: 0.00309773	(W_sebi#0.00268437: 0.00306548	((W_mellicola#0.00650413: 0.00282001	W_tropicalis#0.00111124: 0.00282001)#0.00208259: 0.000214676	W_muriae#0.00411186: 0.00303469)#0.000634884: 3.07902e-05)#0.00180637: 3.22569e-05)#0.0304536; 5
(W_canadensis#0.000713047: 0.00320107	((W_mellicola#0.0067211: 0.00291409	W_tropicalis#0.00114831: 0.00291409)#0.00215207: 0.000253654	(W_sebi#0.00277392: 0.00313592	W_muriae#0.00424903: 0.00313592)#0.00197645: 3.18173e-05)#0.00186663: 3.3333e-05)#0.0314695; 5
(W_canadensis#0.00153071: 0.0034348	((W_mellicola#0.00721186: 0.00312686	W_tropicalis#0.00123215: 0.00312686)#0.0023092: 0.000294209	(W_sebi#0.00297646: 0.0033649	W_muriae#0.00596238: 0.0033649)#0.000732819: 5.61741e-05)#0.00137722: 1.37333e-05)#0.0351603; 5
((W_sebi#0.00284078: 0.00321151	W_muriae#0.00569058: 0.00321151)#0.000699413: 6.67206e-05	((W_mellicola#0.0068831: 0.00298432	W_tropicalis#0.00117599: 0.00298432)#0.00149979: 0.000291248	W_canadensis#0.00146093: 0.00327557)#0.00131024: 2.65637e-06)#0.0342612; 5
((W_mellicola#0.0068831: 0.00298432	W_tropicalis#0.00117599: 0.00298432)#0.00342414: 0.000293905	((W_sebi#0.00284078: 0.00321151	W_muriae#0.00569058: 0.00321151)#0.00284975: 6.40642e-05	W_canadensis#0.00152692: 0.00327557)#0.00131024: 2.65637e-06)#0.0353073; 5
((W_mellicola#0.0068831: 0.00298432	W_tropicalis#0.00117599: 0.00298432)#0.00342414: 0.000293905	((W_sebi#0.00284078: 0.00321151	W_muriae#0.00569058: 0.00321151)#0.00284975: 5.89975e-05	W_canadensis#0.00152692: 0.0032705)#0.00117387: 7.72313e-06)#0.0371491; 5
((W_mellicola#0.0068831: 0.00298432	W_tropicalis#0.00105938: 0.00298432)#0.0018516: 0.000293905	((W_sebi#0.00284078: 0.00321151	W_muriae#0.00569058: 0.00321151)#0.00284975: 5.89975e-05	W_canadensis#0.00152692: 0.0032705)#0.00117387: 7.72313e-06)#0.0402179; 5
((W_mellicola#0.0068831: 0.00298432	W_tropicalis#0.00105938: 0.00298432)#0.00366841: 0.000293905	((W_sebi#0.00284078: 0.00321151	W_canadensis#0.00148434: 0.00321151)#0.00284975: 5.89975e-05	W_muriae#0.00569058: 0.0032705)#0.000906186: 7.72313e-06)#0.0409395; 5
((W_mellicola#0.00652815: 0.00283042	W_tropicalis#0.00100475: 0.00283042)#0.00347923: 0.000278748	((W_muriae#0.00539713: 0.00304589	W_canadensis#0.00140779: 0.00304589)#0.00351496: 5.5955e-05	W_sebi#0.00269428: 0.00310185)#0.00241791: 7.32486e-06)#0.0411039; 5
(W_sebi#0.00269428: 0.00310917	((W_muriae#0.00539713: 0.00304589	W_canadensis#0.00140779: 0.00304589)#0.00178935: 4.80608e-05	(W_mellicola#0.00652815: 0.00283042	W_tropicalis#0.00100475: 0.00283042)#0.00202397: 0.000263529)#0.00242408: 1.52191e-05)#0.0411039; 5
((W_muriae#0.00581013: 0.00327897	W_canadensis#0.00151552: 0.00327897)#0.00192628: 6.81223e-05	(W_sebi#0.00290046: 0.00333071	(W_mellicola#0.0070277: 0.00304702	W_tropicalis#0.00108164: 0.00304702)#0.00217885: 0.000283695)#0.00260958: 1.63837e-05)#0.0418213; 5
((W_muriae#0.00532784: 0.00300679	W_canadensis#0.00138972: 0.00300679)#0.000937219: 6.24675e-05	(W_sebi#0.00265969: 0.00305423	(W_mellicola#0.00644434: 0.00279409	W_tropicalis#0.00099185: 0.00279409)#0.00199799: 0.000260146)#0.00239296: 1.50237e-05)#0.0359767; 5
((W_muriae#0.00575486: 0.00324778	W_canadensis#0.00150111: 0.00324778)#0.000900154: 6.74743e-05	(W_sebi#0.00231241: 0.00329903	(W_mellicola#0.00696085: 0.00301803	W_tropicalis#0.00107135: 0.00301803)#0.00490498: 0.000280997)#0.00342826: 1.62279e-05)#0.0416977; 5
((W_muriae#0.00575486: 0.00324778	W_canadensis#0.00150111: 0.00324778)#0.00164825: 6.74743e-05	(W_sebi#0.00231241: 0.00329903	(W_mellicola#0.00696085: 0.00301803	W_tropicalis#0.00107135: 0.00301803)#0.00490498: 0.000280997)#0.00342826: 1.62279e-05)#0.0416977; 5
(W_sebi#0.00231241: 0.00331526	((W_muriae#0.00575486: 0.00324778	W_canadensis#0.00114085: 0.00324778)#0.00169597: 5.12464e-05	(W_mellicola#0.00696085: 0.00301803	W_tropicalis#0.00142649: 0.00301803)#0.00490498: 0.000280997)#0.00478192: 1.62279e-05)#0.0386427; 5
(W_sebi#0.00216035: 0.00309726	((W_muriae#0.00537645: 0.00303422	W_canadensis#0.000818532: 0.00303422)#0.00158445: 5.10632e-05	(W_mellicola#0.00650313: 0.00281958	W_tropicalis#0.00133269: 0.00281958)#0.00458244: 0.000265706)#0.0016568: 1.19742e-05)#0.0344903; 5
(W_sebi#0.00234029: 0.00335523	((W_muriae#0.00582426: 0.00328695	W_canadensis#0.000886708: 0.00328695)#0.00171642: 5.56069e-05	(W_mellicola#0.00704478: 0.00305443	W_tropicalis#0.00144369: 0.00305443)#0.00201812: 0.000288128)#0.00524219: 1.2681e-05)#0.0394393; 5
((W_mellicola#0.00577696: 0.00305443	W_tropicalis#0.00144369: 0.00305443)#0.00201812: 0.000300808	((W_muriae#0.00582426: 0.00328695	W_canadensis#0.000886708: 0.00328695)#0.00171642: 5.56069e-05	W_sebi#0.00234029: 0.00334255)#0.00202245: 1.2681e-05)#0.0412655; 5
(W_sebi#0.00224874: 0.00322398	((W_muriae#0.00559641: 0.00315836	W_canadensis#0.00085202: 0.00315836)#0.00164928: 5.34316e-05	(W_mellicola#0.00555096: 0.00293494	W_tropicalis#0.00138722: 0.00293494)#0.00193917: 0.000276856)#0.00194333: 1.21849e-05)#0.042605; 5
(W_sebi#0.00214779: 0.00307926	((W_muriae#0.0053452: 0.00301659	W_canadensis#0.000813774: 0.00301659)#0.00157524: 3.80966e-05	(W_mellicola#0.00530179: 0.00280319	W_tropicalis#0.000769043: 0.00280319)#0.00402903: 0.000251492)#0.00324256: 2.45744e-05)#0.0379755; 5
(W_sebi#0.00214779: 0.00307926	((W_muriae#0.0053452: 0.00301659	W_canadensis#0.000813774: 0.00301659)#0.00157524: 3.80966e-05	(W_mellicola#0.00530179: 0.00280319	W_tropicalis#0.000769043: 0.00280319)#0.00224768: 0.000251492)#0.00324256: 2.45744e-05)#0.0352795; 5
((W_mellicola#0.00572604: 0.0030275	W_tropicalis#0.000830582: 0.0030275)#0.00242753: 0.000298157	((W_muriae#0.00577292: 0.00325797	W_canadensis#0.00158003: 0.00325797)#0.000577312: 1.84064e-05	W_sebi#0.00231966: 0.00327638)#0.0019443: 4.92796e-05)#0.0381026; 5
(W_sebi#0.00231966: 0.00332566	((W_muriae#0.00577292: 0.00325797	W_canadensis#0.00158003: 0.00325797)#0.00383456: 5.31517e-05	(W_mellicola#0.00572604: 0.0030275	W_tropicalis#0.00152306: 0.0030275)#0.00242753: 0.000283623)#0.0019239: 1.45343e-05)#0.0372548; 5
(W_sebi#0.00231966: 0.00332566	((W_muriae#0.00577292: 0.00319121	(W_mellicola#0.00572604: 0.0030275	W_tropicalis#0.00152306: 0.0030275)#0.00242753: 0.00016371)#0.00219925: 8.63729e-05	W_canadensis#0.00158003: 0.00327759)#0.00368453: 4.80745e-05)#0.0343239; 5
(W_sebi#0.00224638: 0.0032206	((W_muriae#0.00559054: 0.0030904	(W_mellicola#0.00453413: 0.00293186	W_tropicalis#0.00141179: 0.00293186)#0.00235084: 0.000158538)#0.00212977: 8.36442e-05	W_canadensis#0.00331788: 0.00317404)#0.00356813: 4.65557e-05)#0.0351418; 5
(W_sebi#0.0021501: 0.00308256	((W_muriae#0.00535093: 0.00300805	(W_mellicola#0.005951: 0.0028062	W_tropicalis#0.000841597: 0.0028062)#0.00225009: 0.000201853)#0.00200453: 3.98907e-05	W_canadensis#0.00133884: 0.00304794)#0.00235792: 3.46184e-05)#0.0358156; 5
(W_sebi#0.0021501: 0.00308256	((W_muriae#0.00535093: 0.00300805	(W_mellicola#0.005951: 0.0028062	W_tropicalis#0.000841597: 0.0028062)#0.00225009: 0.000201853)#0.00200453: 6.80446e-05	W_canadensis#0.00133884: 0.0030761)#0.00233634: 6.46447e-06)#0.0380358; 5
(W_sebi#0.0021501: 0.00308256	((W_canadensis#0.00133884: 0.00300805	(W_mellicola#0.005951: 0.0028062	W_tropicalis#0.000841597: 0.0028062)#0.00413266: 0.000201853)#0.000462131: 3.84338e-05	W_muriae#0.00535093: 0.00304649)#0.00130542: 3.60753e-05)#0.0359294; 5
((W_canadensis#0.00137351: 0.00291379	(W_mellicola#0.00610509: 0.00287886	W_tropicalis#0.00086339: 0.00287886)#0.00423967: 3.49263e-05)#0.001839: 0.000248592	(W_sebi#0.00220577: 0.00312537	W_muriae#0.00548949: 0.00312537)#0.000838652: 3.70094e-05)#0.033709; 5
((W_canadensis#0.0014315: 0.00301786	(W_mellicola#0.00636287: 0.00300042	W_tropicalis#0.000899845: 0.00300042)#0.00160991: 1.74389e-05)#0.00444922: 0.000278051	(W_sebi#0.00229891: 0.00325734	W_muriae#0.00572128: 0.00325734)#0.00227121: 3.85721e-05)#0.0329418; 5
(W_sebi#0.00229891: 0.00329591	((W_canadensis#0.0014315: 0.00301786	(W_mellicola#0.00636287: 0.00300042	W_tropicalis#0.000899845: 0.00300042)#0.00160991: 1.74389e-05)#0.00444922: 0.000239479	W_muriae#0.00572128: 0.00325734)#0.00227121: 3.85721e-05)#0.0308815; 5
(W_muriae#0.00572128: 0.00329591	((W_canadensis#0.0014315: 0.0030738	(W_mellicola#0.00636287: 0.00300042	W_tropicalis#0.000899845: 0.00300042)#0.00447577: 7.3384e-05)#0.00219975: 0.000183534	W_sebi#0.00229891: 0.00325734)#0.00227121: 3.85721e-05)#0.0329342; 5
(W_muriae#0.00572128: 0.00329591	((W_mellicola#0.00636287: 0.00314688	(W_canadensis#0.00110462: 0.00300042	W_tropicalis#0.000899845: 0.00300042)#0.00447577: 0.000146456)#0.00214867: 0.000110462	W_sebi#0.00229891: 0.00325734)#0.00421001: 3.85721e-05)#0.0355027; 5
((W_mellicola#0.00636287: 0.00314688	(W_canadensis#0.000946016: 0.00300042	W_tropicalis#0.000899845: 0.00300042)#0.00221895: 0.000146456)#0.00214867: 0.000149034	(W_muriae#0.00572128: 0.00325734	W_sebi#0.00229891: 0.00325734)#0.00136975: 3.85721e-05)#0.0328931; 5
((W_mellicola#0.00636287: 0.00327689	(W_canadensis#0.000946016: 0.00300042	W_tropicalis#0.000899845: 0.00300042)#0.00221895: 0.000276473)#0.000752258: 1.90169e-05	(W_muriae#0.00572128: 0.00325734	W_sebi#0.00229891: 0.00325734)#0.00136975: 3.85721e-05)#0.0360457; 5
((W_mellicola#0.00636287: 0.00312011	(W_canadensis#0.000946016: 0.00300042	W_tropicalis#0.0012881: 0.00300042)#0.00221895: 0.00011969)#0.000790058: 0.0001758	(W_muriae#0.00468274: 0.00325734	W_sebi#0.00229891: 0.00325734)#0.00136975: 3.85721e-05)#0.0343253; 5
((W_canadensis#0.000978544: 0.0032402	(W_mellicola#0.00658166: 0.00310359	W_tropicalis#0.00133239: 0.00310359)#0.00229525: 0.000136608)#0.00200608: 0.000169042	(W_muriae#0.00484375: 0.00336934	W_sebi#0.00237796: 0.00336934)#0.00141684: 3.98984e-05)#0.0385703; 5
((W_canadensis#0.000978544: 0.00326151	(W_mellicola#0.00658166: 0.00310359	W_tropicalis#0.00133239: 0.00310359)#0.00229525: 0.000157919)#0.00199297: 0.000147731	(W_muriae#0.00484375: 0.00336934	W_sebi#0.00237796: 0.00336934)#0.00110618: 3.98984e-05)#0.0347933; 5
(W_sebi#0.00227646: 0.00326373	(W_muriae#0.00463702: 0.00322553	(W_canadensis#0.000936779: 0.00306692	(W_mellicola#0.00630075: 0.00297112	W_tropicalis#0.00127552: 0.00297112)#0.00142766: 9.57907e-05)#0.00194237: 0.000158619)#0.00298339: 3.81955e-05)#0.0350851; 5
(W_muriae#0.00447129: 0.00314708	(W_sebi#0.0021951: 0.00302039	(W_canadensis#0.000903299: 0.0029573	(W_mellicola#0.00607556: 0.00286494	W_tropicalis#0.00122993: 0.00286494)#0.00152633: 9.23671e-05)#0.00187295: 6.30844e-05)#0.00296236: 0.000126696)#0.0338312; 5
(W_muriae#0.00479601: 0.00337563	(W_sebi#0.00235452: 0.00329637	(W_canadensis#0.000968899: 0.00316199	(W_mellicola#0.00651678: 0.003073	W_tropicalis#0.00131925: 0.003073)#0.00163718: 8.89974e-05)#0.00387087: 0.000134373)#0.0031229: 7.92667e-05)#0.0328514; 5
(W_muriae#0.00479601: 0.00337563	(W_sebi#0.00235452: 0.00334245	(W_canadensis#0.000858666: 0.00316199	(W_mellicola#0.00651678: 0.003073	W_tropicalis#0.00131925: 0.003073)#0.000630413: 8.89974e-05)#0.00189776: 0.000180454)#0.00307985: 3.31858e-05)#0.0346744; 5
(W_muriae#0.00479601: 0.00337563	(W_sebi#0.00235452: 0.00330234	(W_tropicalis#0.00131925: 0.00312895	(W_mellicola#0.00651678: 0.003073	W_canadensis#0.000858666: 0.003073)#0.00418523: 5.59584e-05)#0.00361332: 0.000173384)#0.00311726: 7.32954e-05)#0.0346744; 5
(W_muriae#0.00479601: 0.00337563	(W_sebi#0.00235452: 0.00330234	(W_tropicalis#0.00131925: 0.00327093	(W_mellicola#0.00651678: 0.003073	W_canadensis#0.000858666: 0.003073)#0.00418523: 0.000197936)#0.00345648: 3.14057e-05)#0.00485742: 7.32954e-05)#0.0346744; 5
(W_muriae#0.00479601: 0.00337563	(W_sebi#0.00235452: 0.00328886	(W_canadensis#0.000858666: 0.0032194	(W_mellicola#0.00651678: 0.003073	W_tropicalis#0.000983904: 0.003073)#0.00229416: 0.000146404)#0.00351181: 6.94577e-05)#0.00346966: 8.67754e-05)#0.0346744; 5
(W_sebi#0.00222392: 0.0031884	(W_muriae#0.00452999: 0.00311255	(W_canadensis#0.000811039: 0.00297294	(W_mellicola#0.00615532: 0.00290255	W_tropicalis#0.00092933: 0.00290255)#0.00216692: 7.03889e-05)#0.00339277: 0.000139617)#0.00327077: 7.58451e-05)#0.0350589; 5
(W_sebi#0.00230671: 0.0033071	(W_muriae#0.00469864: 0.0031833	(W_mellicola#0.00638447: 0.00308361	(W_canadensis#0.000841233: 0.0030106	W_tropicalis#0.000963928: 0.0030106)#0.00150067: 7.30094e-05)#0.00351908: 9.96905e-05)#0.00344062: 0.000123793)#0.0343078; 5
(W_sebi#0.00216392: 0.00310238	(W_mellicola#0.00598925: 0.00294079	(W_muriae#0.00440777: 0.00290248	(W_canadensis#0.000789157: 0.00282424	W_tropicalis#0.000904257: 0.00282424)#0.00140746: 7.82389e-05)#0.00617551: 3.83123e-05)#0.00327753: 0.000161588)#0.0351362; 5
((W_muriae#0.00461607: 0.00319932	(W_canadensis#0.00082645: 0.0029577	W_tropicalis#0.00123437: 0.0029577)#0.00147397: 0.000241617)#0.00614455: 4.96654e-05	(W_mellicola#0.00627228: 0.00307976	W_sebi#0.00226618: 0.00307976)#0.00343241: 0.000169224)#0.0349216; 5
(((W_mellicola#0.00627228: 0.00307976	W_sebi#0.00226618: 0.00307976)#0.00343241: 6.67569e-05	(W_canadensis#0.00082645: 0.0029577	W_tropicalis#0.0010196: 0.0029577)#0.00147397: 0.000188816)#0.00426364: 0.000102467	W_muriae#0.00461607: 0.00324898)#0.0373179; 5
(((W_mellicola#0.00603318: 0.00296236	W_sebi#0.00217979: 0.00296236)#0.00330157: 6.06888e-05	W_muriae#0.0044401: 0.00302305)#0.00410589: 0.000102084	(W_canadensis#0.000794945: 0.00284495	W_tropicalis#0.000980733: 0.00284495)#0.00141778: 0.000280179)#0.0327629; 5
(((W_canadensis#0.000794945: 0.00284495	W_tropicalis#0.000980733: 0.00284495)#0.00141778: 0.000178095	W_muriae#0.0044401: 0.00302305)#0.00410589: 0.000102084	(W_mellicola#0.00603318: 0.00296236	W_sebi#0.00217979: 0.00296236)#0.00330157: 0.000162773)#0.0346516; 5
(((W_canadensis#0.000794945: 0.00284495	W_tropicalis#0.00154928: 0.00284495)#0.00141778: 0.000178095	W_muriae#0.0044401: 0.00302305)#0.00257013: 0.000102084	(W_mellicola#0.00603318: 0.00296236	W_sebi#0.00217979: 0.00296236)#0.00112896: 0.000162773)#0.0370331; 5
(((W_mellicola#0.00587612: 0.00288524	W_sebi#0.00212305: 0.00288524)#0.000615031: 5.9109e-05	W_muriae#0.00432452: 0.00294435)#0.00489059: 9.94266e-05	(W_canadensis#0.000774252: 0.00277089	W_tropicalis#0.00150895: 0.00277089)#0.00151836: 0.000272885)#0.0336474; 5
(((W_mellicola#0.00587612: 0.00288524	W_sebi#0.00212305: 0.00288524)#0.00254551: 6.97212e-05	W_muriae#0.00432452: 0.00295496)#0.00217719: 8.88144e-05	(W_canadensis#0.000774252: 0.00277089	W_tropicalis#0.00150895: 0.00277089)#0.00165091: 0.000272885)#0.0336474; 5
(((W_canadensis#0.000774252: 0.00277089	W_tropicalis#0.000667769: 0.00277089)#0.00119204: 0.000184071	W_muriae#0.00432452: 0.00295496)#0.00217719: 8.88144e-05	(W_mellicola#0.00587612: 0.00288524	W_sebi#0.00212305: 0.00288524)#0.00254551: 0.000158536)#0.036718; 5
(((W_canadensis#0.000827119: 0.00296009	W_tropicalis#0.000713366: 0.00296009)#0.00127344: 0.000222404	W_muriae#0.00461981: 0.0031825)#0.00230702: 6.9114e-05	(W_mellicola#0.00627736: 0.00308225	W_sebi#0.00226801: 0.00308225)#0.00271933: 0.000169361)#0.0365547; 5
(((W_canadensis#0.000827119: 0.00296009	W_tropicalis#0.0012688: 0.00296009)#0.00127344: 0.00024792	W_muriae#0.00461981: 0.00320801)#0.000980344: 4.35984e-05	(W_mellicola#0.00627736: 0.00308225	W_sebi#0.00226801: 0.00308225)#0.0013702: 0.000169361)#0.035124; 5
(((W_muriae#0.00461981: 0.00296009	W_tropicalis#0.0012688: 0.00296009)#0.00324984: 0.00024792	W_canadensis#0.000827119: 0.00320801)#0.000980344: 4.35984e-05	(W_mellicola#0.00627736: 0.00308225	W_sebi#0.00226801: 0.00308225)#0.0013702: 0.000169361)#0.0331279; 5
(((W_mellicola#0.00587622: 0.00288529	W_sebi#0.00212308: 0.00288529)#0.00128264: 0.000117726	W_canadensis#0.000774264: 0.00300301)#0.00230319: 4.08124e-05	(W_muriae#0.00432459: 0.00277094	W_tropicalis#0.00118772: 0.00277094)#0.00304216: 0.00027289)#0.0329498; 5
(((W_mellicola#0.00587622: 0.00288529	W_sebi#0.00212308: 0.00288529)#0.0030169: 0.000117726	W_canadensis#0.000774264: 0.00300301)#0.00230319: 4.08124e-05	(W_muriae#0.00432459: 0.00277094	W_tropicalis#0.00118772: 0.00277094)#0.00304216: 0.00027289)#0.0329498; 5
(((W_mellicola#0.00623704: 0.00306246	W_sebi#0.00225345: 0.00306246)#0.00193321: 0.000124955	W_canadensis#0.000821807: 0.00318741)#0.00244462: 4.33184e-05	(W_muriae#0.00459014: 0.00294108	W_tropicalis#0.00126065: 0.00294108)#0.00322897: 0.000289646)#0.0369127; 5
(((W_mellicola#0.00623704: 0.00306246	W_canadensis#0.000821807: 0.00306246)#0.00193321: 0.000124955	W_sebi#0.00225345: 0.00318741)#0.00244462: 4.33184e-05	(W_muriae#0.00459014: 0.00294108	W_tropicalis#0.00126065: 0.00294108)#0.00322897: 0.000289646)#0.0349325; 5
(((W_mellicola#0.00623704: 0.00306246	W_canadensis#0.000821807: 0.00306246)#0.00193321: 0.000124955	W_sebi#0.00225345: 0.00318741)#0.00427366: 4.33184e-05	(W_muriae#0.00459014: 0.00294108	W_tropicalis#0.00126065: 0.00294108)#0.00322897: 0.000289646)#0.0366717; 5
(((W_mellicola#0.00623704: 0.00306246	W_sebi#0.00225345: 0.00306246)#0.00393002: 7.94721e-05	W_canadensis#0.000821807: 0.00314193)#0.00433553: 8.88009e-05	(W_muriae#0.00459014: 0.00294108	W_tropicalis#0.00126065: 0.00294108)#0.00322897: 0.000289646)#0.0383432; 5
(((W_muriae#0.00495308: 0.00317364	W_tropicalis#0.00136033: 0.00317364)#0.00348428: 0.000216726	W_canadensis#0.000886787: 0.00339036)#0.00467834: 9.58224e-05	(W_mellicola#0.00673021: 0.00330461	W_sebi#0.00243163: 0.00330461)#0.00111929: 0.000181578)#0.0413751; 5
(((W_muriae#0.0047912: 0.00306991	W_canadensis#0.000857805: 0.00306991)#0.00101234: 8.41727e-05	W_tropicalis#0.00131587: 0.00315409)#0.00470546: 0.000218161	(W_mellicola#0.00651025: 0.0031966	W_sebi#0.00235215: 0.0031966)#0.00403382: 0.000175644)#0.037447; 5
(((W_muriae#0.0047912: 0.00306991	W_canadensis#0.000857805: 0.00306991)#0.00101234: 0.000112592	W_tropicalis#0.00131587: 0.0031825)#0.00466344: 0.000189741	(W_mellicola#0.00457622: 0.0031966	W_sebi#0.00235215: 0.0031966)#0.00252028: 0.000175644)#0.0392463; 5
(((W_muriae#0.0047912: 0.00306991	W_canadensis#0.000857805: 0.00306991)#0.00175821: 0.000149755	W_tropicalis#0.00131587: 0.00321967)#0.00254809: 0.000152579	(W_mellicola#0.00457622: 0.0031966	W_sebi#0.00235215: 0.0031966)#0.00252028: 0.000175644)#0.0392463; 5
(((W_muriae#0.0047912: 0.00306991	W_canadensis#0.000857805: 0.00306991)#0.00260342: 0.00014567	W_tropicalis#0.00155514: 0.00321558)#0.00255133: 0.000156664	(W_mellicola#0.00457622: 0.0031966	W_sebi#0.00235215: 0.0031966)#0.00252028: 0.000175644)#0.0366025; 5
(((W_muriae#0.00492941: 0.00315847	W_tropicalis#0.00216491: 0.00315847)#0.00267852: 0.000149872	W_canadensis#0.000882549: 0.00330834)#0.00262493: 0.000161183	(W_mellicola#0.00470822: 0.00328881	W_sebi#0.00242: 0.00328881)#0.0014987: 0.000180711)#0.0376583; 5
(((W_canadensis#0.000882549: 0.00315847	W_tropicalis#0.00216491: 0.00315847)#0.00267852: 0.000149872	W_muriae#0.00492941: 0.00330834)#0.00262493: 0.000161183	(W_mellicola#0.00470822: 0.00328881	W_sebi#0.00242: 0.00328881)#0.0014987: 0.000180711)#0.0345784; 5
(((W_canadensis#0.000803449: 0.00287539	W_tropicalis#0.00197088: 0.00287539)#0.00243846: 0.000207342	W_muriae#0.0044876: 0.00308273)#0.0023347: 7.58343e-05	(W_mellicola#0.00428624: 0.00299405	W_sebi#0.00220311: 0.00299405)#0.00136438: 0.000164514)#0.0304319; 5
(((W_canadensis#0.000736103: 0.00263437	W_tropicalis#0.00180567: 0.00263437)#0.00223406: 0.000189962	W_muriae#0.00411144: 0.00282433)#0.002139: 6.94778e-05	(W_mellicola#0.00392696: 0.00274308	W_sebi#0.00201844: 0.00274308)#0.00316493: 0.000150724)#0.027881; 5
(((W_canadensis#0.000736103: 0.00263437	W_muriae#0.00411144: 0.00263437)#0.00538297: 0.000111623	W_tropicalis#0.00161326: 0.00274599)#0.00220003: 0.000147817	(W_mellicola#0.00392696: 0.00274308	W_sebi#0.00201844: 0.00274308)#0.00316493: 0.000150724)#0.027881; 5
(((W_tropicalis#0.00166049: 0.00280046	W_muriae#0.00437067: 0.00280046)#0.00283189: 0.000118661	W_canadensis#0.000782515: 0.00291913)#0.00233874: 0.000157136	(W_mellicola#0.00417456: 0.00291604	W_sebi#0.0021457: 0.00291604)#0.00336448: 0.000160228)#0.0276092; 5
(((W_tropicalis#0.00174586: 0.00294445	W_canadensis#0.000822747: 0.00294445)#0.00159502: 0.000124762	W_muriae#0.00459539: 0.00306921)#0.0034244: 0.000165216	(W_mellicola#0.00438919: 0.00306596	W_sebi#0.00225602: 0.00306596)#0.00353747: 0.000168466)#0.0290287; 5
(((W_tropicalis#0.00166641: 0.00281046	W_canadensis#0.00283914: 0.00281046)#0.00106605: 0.000119085	W_muriae#0.00438627: 0.00292954)#0.00326857: 0.000157697	(W_mellicola#0.00514864: 0.00292644	W_sebi#0.00215336: 0.00292644)#0.00337649: 0.000160799)#0.0300666; 5
(((W_tropicalis#0.00176014: 0.00296854	W_canadensis#0.00299883: 0.00296854)#0.00231577: 0.000214874	W_muriae#0.00463298: 0.00318341)#0.00335579: 7.74761e-05	(W_mellicola#0.00543824: 0.00309104	W_sebi#0.00227448: 0.00309104)#0.00356641: 0.000169844)#0.0347543; 5
(((W_tropicalis#0.00176014: 0.00161615	W_canadensis#0.000446395: 0.00161615)#0.0042536: 0.00154644	(W_mellicola#0.00543824: 0.00309104	W_sebi#0.00227448: 0.00309104)#0.00490556: 7.15396e-05)#0.00522302: 9.83042e-05	W_muriae#0.00463298: 0.00326089)#0.0347543; 5
(((W_tropicalis#0.00167123: 0.00153451	W_canadensis#0.000423845: 0.00153451)#0.00558765: 0.0014634	(W_mellicola#0.00516352: 0.0029349	W_sebi#0.00215959: 0.0029349)#0.00272222: 6.30074e-05)#0.00496732: 9.82568e-05	W_muriae#0.00439895: 0.00309616)#0.0359231; 5
(((W_tropicalis#0.00160274: 0.00193846	W_canadensis#0.000406475: 0.00193846)#0.00180955: 0.000936577	(W_mellicola#0.0049519: 0.00281462	W_sebi#0.00207108: 0.00281462)#0.000615416: 6.04251e-05)#0.00356573: 9.42298e-05	W_muriae#0.00421866: 0.00296927)#0.0344508; 5
(((W_tropicalis#0.00160274: 0.00193846	W_canadensis#0.000406475: 0.00193846)#0.0036617: 0.000936577	(W_mellicola#0.0049519: 0.00281462	W_sebi#0.00207108: 0.00281462)#0.00181774: 6.04251e-05)#0.00356573: 9.42298e-05	W_muriae#0.00421866: 0.00296927)#0.0344508; 5
(((W_tropicalis#0.00168066: 0.00203271	W_canadensis#0.000426237: 0.00203271)#0.00383972: 0.00101208	(W_mellicola#0.00519265: 0.00295146	W_sebi#0.00217177: 0.00295146)#0.000610804: 9.33325e-05)#0.00244463: 6.88415e-05	W_muriae#0.00442377: 0.00311363)#0.0344487; 5
(((W_tropicalis#0.00168066: 0.00203271	W_canadensis#0.000426237: 0.00203271)#0.00383972: 0.00101208	(W_mellicola#0.00519265: 0.00295146	W_sebi#0.00217177: 0.00295146)#0.00268547: 9.33325e-05)#0.00244463: 6.88415e-05	W_muriae#0.00442377: 0.00311363)#0.036805; 5
((W_sebi#0.00217177: 0.00304479	(W_mellicola#0.00519265: 0.00282563	(W_tropicalis#0.00168066: 0.00203271	W_canadensis#0.000426237: 0.00203271)#0.0016503: 0.000792918)#0.00532451: 0.000219164)#0.00244463: 6.88415e-05	W_muriae#0.00442377: 0.00311363)#0.036805; 5
((W_sebi#0.00207478: 0.00295769	(W_mellicola#0.00496075: 0.00266529	(W_tropicalis#0.0016056: 0.00194193	W_canadensis#0.000407201: 0.00194193)#0.00385002: 0.000723364)#0.00316211: 0.000292394)#0.00229686: 1.68908e-05	W_muriae#0.0042262: 0.00297458)#0.0375608; 5
((W_sebi#0.00226138: 0.00322369	(W_mellicola#0.0054069: 0.002905	(W_tropicalis#0.00175: 0.00234697	W_canadensis#0.000443823: 0.00234697)#0.00215337: 0.000558031)#0.0034465: 0.000318691)#0.00250343: 1.84099e-05	W_muriae#0.00460629: 0.0032421)#0.0427472; 5
((W_sebi#0.00226138: 0.00321745	(W_mellicola#0.0054069: 0.002905	(W_tropicalis#0.00268615: 0.00234697	W_canadensis#0.000443823: 0.00234697)#0.00215337: 0.000558031)#0.00193064: 0.000312451)#0.00250829: 2.46499e-05	W_muriae#0.00460629: 0.0032421)#0.0451526; 5
((W_sebi#0.00226138: 0.00321745	(W_mellicola#0.0054069: 0.002905	(W_tropicalis#0.00268615: 0.00234697	W_canadensis#0.000443823: 0.00234697)#0.00215337: 0.000558031)#0.00193064: 0.000312451)#0.00250829: 2.46499e-05	W_muriae#0.00460629: 0.0032421)#0.0451526; 5
((W_sebi#0.00207889: 0.00296691	(W_mellicola#0.00497059: 0.0025532	(W_tropicalis#0.00246939: 0.00215758	W_canadensis#0.000408008: 0.00215758)#0.0019796: 0.000395621)#0.00185644: 0.000413709)#0.00229881: 1.35678e-05	W_muriae#0.00423458: 0.00298047)#0.0415089; 5
((W_sebi#0.00214801: 0.00306556	W_muriae#0.00437538: 0.00306556)#0.00142173: 1.40189e-05	(W_mellicola#0.00513586: 0.00263809	(W_tropicalis#0.0013887: 0.00222932	W_canadensis#0.000421574: 0.00222932)#0.00204542: 0.000408775)#0.00191816: 0.000441484)#0.0401598; 5
((W_sebi#0.00230827: 0.00329426	W_muriae#0.0047018: 0.00329426)#0.000674895: 1.50648e-05	(W_mellicola#0.00551902: 0.00281313	(W_tropicalis#0.00149231: 0.00239563	W_canadensis#0.000453026: 0.00239563)#0.00133745: 0.000417498)#0.00207722: 0.000496194)#0.0399466; 5
((W_sebi#0.00239966: 0.00342469	W_muriae#0.00488797: 0.00342469)#0.00121869: 1.56613e-05	(W_mellicola#0.00573754: 0.00292451	(W_tropicalis#0.00150998: 0.00249049	W_canadensis#0.000470963: 0.00249049)#0.00225539: 0.000434029)#0.0035085: 0.00051584)#0.0393708; 5
((W_sebi#0.00239966: 0.00342469	W_muriae#0.00488797: 0.00342469)#0.000901157: 1.56613e-05	(W_mellicola#0.00573754: 0.00263945	(W_tropicalis#0.00150998: 0.00249049	W_canadensis#0.000470963: 0.00249049)#0.00394585: 0.000148969)#0.00388742: 0.0008009)#0.0423756; 5
((W_sebi#0.00225696: 0.00322104	W_muriae#0.00459729: 0.00322104)#0.00216254: 1.473e-05	(W_mellicola#0.00539634: 0.00244404	(W_tropicalis#0.00142019: 0.00234238	W_canadensis#0.000442956: 0.00234238)#0.00184543: 0.000101657)#0.00371377: 0.000791726)#0.042821; 5
((W_sebi#0.00225696: 0.00322104	W_muriae#0.00459729: 0.00322104)#0.00216254: 1.473e-05	(W_mellicola#0.00539634: 0.00240556	(W_tropicalis#0.00193696: 0.00234238	W_canadensis#0.000442956: 0.00234238)#0.00223381: 6.31793e-05)#0.00377317: 0.000830204)#0.042821; 5
((W_sebi#0.00225696: 0.00322104	W_muriae#0.00459729: 0.00322104)#0.00216254: 1.473e-05	(W_mellicola#0.00539634: 0.00240556	(W_tropicalis#0.00193696: 0.00234238	W_canadensis#0.000413634: 0.00234238)#0.00223381: 6.31793e-05)#0.00377317: 0.000830204)#0.042821; 5
((W_sebi#0.00225696: 0.00322104	W_muriae#0.00459729: 0.00322104)#0.00337769: 1.473e-05	(W_mellicola#0.00539634: 0.00240556	(W_tropicalis#0.00193696: 0.00234238	W_canadensis#0.000413634: 0.00234238)#0.00223381: 6.31793e-05)#0.00377317: 0.000830204)#0.042821; 5
(((W_mellicola#0.00539634: 0.00240556	(W_tropicalis#0.0013864: 0.00234238	W_canadensis#0.000413634: 0.00234238)#0.00354605: 6.31793e-05)#0.00377317: 0.000815474	W_muriae#0.00459729: 0.00322104)#0.00337769: 1.473e-05	W_sebi#0.00225696: 0.00323577)#0.042821; 5
(((W_tropicalis#0.00144219: 0.00315375	(W_mellicola#0.00561352: 0.00243666	W_canadensis#0.000430281: 0.00243666)#0.00368876: 0.000717092)#0.00311436: 0.000174937	W_muriae#0.00478232: 0.00332868)#0.00186556: 3.73096e-05	W_sebi#0.00234779: 0.00336599)#0.0424404; 5
(((W_mellicola#0.00526929: 0.00296035	(W_tropicalis#0.00135376: 0.00228723	W_canadensis#0.000403895: 0.00228723)#0.00346256: 0.000673118)#0.00292338: 0.000164209	W_muriae#0.00448905: 0.00312456)#0.000845346: 3.50217e-05	W_sebi#0.00220382: 0.00315958)#0.0398379; 5
(((W_mellicola#0.00526929: 0.00268259	(W_tropicalis#0.00135376: 0.00228723	W_canadensis#0.000403895: 0.00228723)#0.00172948: 0.000395354)#0.00322608: 0.000441973	W_sebi#0.00220382: 0.00312456)#0.00184649: 3.50217e-05	W_muriae#0.00448905: 0.00315958)#0.0398379; 5
(((W_mellicola#0.00526929: 0.00276913	(W_tropicalis#0.00135376: 0.00228723	W_canadensis#0.000403895: 0.00228723)#0.00172948: 0.000481896)#0.00312526: 0.000380986	W_sebi#0.00220382: 0.00315012)#0.00183151: 9.46706e-06	W_muriae#0.00448905: 0.00315958)#0.0385024; 5
(((W_mellicola#0.00619164: 0.00262551	(W_tropicalis#0.000839097: 0.00216861	W_canadensis#0.000382947: 0.00216861)#0.00163978: 0.000456902)#0.00296316: 0.000361226	W_sebi#0.00208952: 0.00298674)#0.00173652: 8.97605e-06	W_muriae#0.00425623: 0.00299571)#0.0379141; 5
(((W_mellicola#0.00477141: 0.00272468	(W_tropicalis#0.00112735: 0.00216861	W_canadensis#0.000382947: 0.00216861)#0.00163978: 0.000556073)#0.00285531: 0.000262056	W_sebi#0.00208952: 0.00298674)#0.00173652: 8.97605e-06	W_muriae#0.00425623: 0.00299571)#0.0390266; 5
(((W_mellicola#0.00495855: 0.00276349	(W_tropicalis#0.00117157: 0.00225366	W_canadensis#0.000397967: 0.00225366)#0.00253413: 0.000509825)#0.00304038: 0.000340392	W_sebi#0.00217148: 0.00310388)#0.000700207: 9.32811e-06	W_muriae#0.00442317: 0.00311321)#0.0384336; 5
(((W_mellicola#0.00495855: 0.00305118	(W_tropicalis#0.00117157: 0.00225366	W_canadensis#0.000397967: 0.00225366)#0.00253413: 0.00079752)#0.00275371: 5.26969e-05	W_sebi#0.00217148: 0.00310388)#0.00207918: 9.32811e-06	W_muriae#0.00442317: 0.00311321)#0.0358241; 5
(((W_mellicola#0.0052423: 0.00322578	(W_tropicalis#0.00123861: 0.00238263	W_canadensis#0.00042074: 0.00238263)#0.00267914: 0.000843158)#0.00291128: 4.64044e-05	W_sebi#0.00229574: 0.00327219)#0.00192451: 1.917e-05	W_muriae#0.00467628: 0.00329136)#0.0370002; 5
(((W_mellicola#0.0049876: 0.00306906	(W_tropicalis#0.00117843: 0.00226687	W_canadensis#0.000400298: 0.00226687)#0.00393373: 0.000802192)#0.00186224: 4.41498e-05	W_sebi#0.0021842: 0.00311321)#0.00116178: 1.82386e-05	W_muriae#0.00444908: 0.00313145)#0.0373724; 5
(((W_mellicola#0.0058: 0.00294386	(W_tropicalis#0.00113036: 0.00217439	W_canadensis#0.000383969: 0.00217439)#0.00129442: 0.000769467)#0.000688026: 4.23487e-05	W_sebi#0.00209509: 0.00298621)#0.00111439: 1.74946e-05	W_muriae#0.00426758: 0.0030037)#0.0358478; 5
(((W_mellicola#0.0058: 0.00292146	(W_tropicalis#0.000858317: 0.00217439	W_canadensis#0.000383969: 0.00217439)#0.00380556: 0.000747071)#0.000693301: 4.84616e-05	W_sebi#0.00209509: 0.00296992)#0.0011205: 3.3778e-05	W_muriae#0.00426758: 0.0030037)#0.0386213; 5
((W_muriae#0.00437002: 0.00304121	W_sebi#0.00214538: 0.00304121)#0.00219793: 3.45888e-05	(W_mellicola#0.00593922: 0.00299159	(W_tropicalis#0.00087892: 0.00222658	W_canadensis#0.000393185: 0.00222658)#0.0049864: 0.000765004)#0.000709943: 8.42136e-05)#0.0418819; 5
((W_muriae#0.00437002: 0.00304121	W_sebi#0.00214538: 0.00304121)#0.00219793: 3.45888e-05	(W_mellicola#0.00593922: 0.00299159	(W_tropicalis#0.00087892: 0.00193195	W_canadensis#0.000393185: 0.00193195)#0.00574687: 0.00105964)#0.000709943: 8.42136e-05)#0.040344; 5
((W_muriae#0.00437002: 0.00304494	(W_mellicola#0.00593922: 0.00299159	(W_tropicalis#0.00087892: 0.00193195	W_canadensis#0.000393185: 0.00193195)#0.00574687: 0.00105964)#0.000709943: 5.33545e-05)#0.00105551: 3.08591e-05	W_sebi#0.00214538: 0.0030758)#0.0430454; 5
((W_muriae#0.00449385: 0.00313123	(W_mellicola#0.00610752: 0.00307636	(W_tropicalis#0.000903826: 0.00155928	W_canadensis#0.000404327: 0.00155928)#0.00378397: 0.00151708)#0.00073006: 5.48664e-05)#0.00424104: 3.17335e-05	W_sebi#0.00220618: 0.00316296)#0.0442652; 5
((W_sebi#0.00220618: 0.00314088	(W_mellicola#0.00610752: 0.00307636	(W_tropicalis#0.000903826: 0.00155928	W_canadensis#0.000404327: 0.00155928)#0.00463474: 0.00151708)#0.00073006: 6.45187e-05)#0.00422801: 2.20813e-05	W_muriae#0.00449385: 0.00316296)#0.0442652; 5
((W_sebi#0.00231821: 0.00330489	(W_mellicola#0.00641767: 0.00323258	(W_tropicalis#0.000949724: 0.00196248	W_canadensis#0.000416536: 0.00196248)#0.00406602: 0.0012701)#0.000767134: 7.23056e-05)#0.00443665: 1.86921e-05	W_muriae#0.00472206: 0.00332358)#0.0465131; 5
((W_sebi#0.0024044: 0.00342776	(W_mellicola#0.00665628: 0.00338389	(W_tropicalis#0.000985035: 0.00203545	W_canadensis#0.000432023: 0.00203545)#0.00510582: 0.00134844)#0.00078834: 4.38785e-05)#0.00460161: 1.9387e-05	W_muriae#0.00489762: 0.00344715)#0.0482424; 5
((W_sebi#0.0024044: 0.00342776	(W_mellicola#0.00665628: 0.00338389	(W_tropicalis#0.000985035: 0.00199685	W_canadensis#0.00122526: 0.00199685)#0.00272486: 0.00138704)#0.000823131: 4.38785e-05)#0.00302841: 1.9387e-05	W_muriae#0.00489762: 0.00344715)#0.0464381; 5
((W_sebi#0.00224924: 0.00320395	(W_mellicola#0.00622673: 0.00316551	(W_tropicalis#0.000921467: 0.00304501	W_canadensis#0.00114619: 0.00304501)#0.00156371: 0.000120501)#0.000335585: 3.84349e-05)#0.00362346: 2.07479e-05	W_muriae#0.00458156: 0.0032247)#0.0414868; 5
((W_sebi#0.00224924: 0.00320395	(W_mellicola#0.00622673: 0.00313247	(W_tropicalis#0.000921467: 0.00304501	W_canadensis#0.00114619: 0.00304501)#0.00156371: 8.74604e-05)#0.00158515: 7.14751e-05)#0.00362346: 2.07479e-05	W_muriae#0.00458156: 0.0032247)#0.0386321; 5
((W_sebi#0.00238915: 0.00340325	(W_mellicola#0.00661406: 0.00332733	(W_tropicalis#0.00112792: 0.00323443	W_canadensis#0.00121749: 0.00323443)#0.00166098: 9.29009e-05)#0.00168375: 7.59212e-05)#0.000823014: 2.20385e-05	W_muriae#0.00486656: 0.00342529)#0.0384563; 5
((W_muriae#0.00458959: 0.00320956	(W_mellicola#0.00623764: 0.00313796	(W_tropicalis#0.00106373: 0.00205165	W_canadensis#0.0011482: 0.00205165)#0.00232897: 0.00108632)#0.00158793: 7.16003e-05)#0.00173994: 2.07842e-05	W_sebi#0.00225318: 0.00323035)#0.0362676; 5
((W_muriae#0.00501974: 0.00351446	(W_mellicola#0.00682225: 0.00343206	(W_tropicalis#0.00116342: 0.00122765	W_canadensis#0.00125581: 0.00122765)#0.00465593: 0.00220441)#0.00173675: 8.2397e-05)#0.0019008: 1.8646e-05	W_sebi#0.00246435: 0.0035331)#0.0360355; 5
((W_sebi#0.00246435: 0.00351971	(W_mellicola#0.00682225: 0.00343206	(W_tropicalis#0.00124551: 0.00180462	W_canadensis#0.00125581: 0.00180462)#0.00417497: 0.00162744)#0.00173675: 8.76459e-05)#0.00180328: 1.33972e-05	W_muriae#0.00501974: 0.0035331)#0.0373458; 5
((W_sebi#0.00246435: 0.00351971	(W_mellicola#0.00682225: 0.00343206	(W_tropicalis#0.00124551: 0.00180462	W_canadensis#0.00125581: 0.00180462)#0.00658067: 0.00162744)#0.00140571: 8.76459e-05)#0.00180328: 1.33972e-05	W_muriae#0.00501974: 0.0035331)#0.040279; 5
((W_sebi#0.00246435: 0.00346398	(W_mellicola#0.00682225: 0.00343206	(W_tropicalis#0.00124551: 0.00180462	W_canadensis#0.00125581: 0.00180462)#0.00658067: 0.00162744)#0.00140571: 3.19238e-05)#0.00183229: 6.91193e-05	W_muriae#0.00501974: 0.0035331)#0.0392562; 5
((W_sebi#0.00246435: 0.00350761	(W_mellicola#0.00682225: 0.00343206	(W_tropicalis#0.00124551: 0.00191469	W_canadensis#0.00125581: 0.00191469)#0.00401956: 0.00151737)#0.00140571: 7.55542e-05)#0.00324389: 2.54888e-05	W_muriae#0.00501974: 0.0035331)#0.0367065; 5
((W_sebi#0.00246435: 0.00345833	(W_mellicola#0.00682225: 0.00343206	(W_tropicalis#0.00124551: 0.00309674	W_canadensis#0.00125581: 0.00309674)#0.00117042: 0.000335325)#0.00140571: 2.62677e-05)#0.00329012: 7.47753e-05	W_muriae#0.00501974: 0.0035331)#0.0367065; 5
((W_muriae#0.00520232: 0.00359122	(W_mellicola#0.00707038: 0.00355689	(W_tropicalis#0.00159163: 0.00320937	W_canadensis#0.00130149: 0.00320937)#0.00483457: 0.000347521)#0.00145684: 3.43314e-05)#0.00340304: 7.03868e-05	W_sebi#0.00255399: 0.00366161)#0.0367789; 5
((W_muriae#0.00520232: 0.00358254	(W_tropicalis#0.004183: 0.00355689	(W_mellicola#0.00707038: 0.00320937	W_canadensis#0.00171627: 0.00320937)#0.00483457: 0.000347521)#0.00062045: 2.56471e-05)#0.00341129: 7.9071e-05	W_sebi#0.00255399: 0.00366161)#0.0338739; 5
((W_muriae#0.00520232: 0.00357505	(W_mellicola#0.00707038: 0.00355689	(W_tropicalis#0.004183: 0.00320937	W_canadensis#0.00171627: 0.00320937)#0.00483457: 0.000347521)#0.00062045: 1.81569e-05)#0.00341844: 8.65613e-05	W_sebi#0.00255399: 0.00366161)#0.0371486; 5
((W_muriae#0.00520232: 0.00357505	W_sebi#0.00255399: 0.00357505)#0.00122392: 8.65613e-05	(W_mellicola#0.00707038: 0.00355689	(W_tropicalis#0.00243351: 0.00230617	W_canadensis#0.00171627: 0.00230617)#0.00424955: 0.00125072)#0.00062045: 0.000104718)#0.0352578; 5
((W_muriae#0.00491044: 0.00337447	W_sebi#0.00241069: 0.00337447)#0.00084208: 8.17047e-05	(W_mellicola#0.00667369: 0.00335733	(W_tropicalis#0.00229698: 0.00217678	W_canadensis#0.000953654: 0.00217678)#0.00232669: 0.00118055)#0.000585639: 9.88429e-05)#0.0332796; 5
((W_muriae#0.00465309: 0.00319762	W_sebi#0.00228435: 0.00319762)#0.00233405: 7.74227e-05	(W_mellicola#0.00632394: 0.00318138	(W_tropicalis#0.0021766: 0.0020627	W_canadensis#0.000916486: 0.0020627)#0.00432095: 0.00111868)#0.000704753: 9.36627e-05)#0.03437; 5
((W_muriae#0.00465309: 0.00319762	W_sebi#0.00228435: 0.00319762)#0.00233405: 7.74227e-05	(W_mellicola#0.00632394: 0.00318138	(W_tropicalis#0.000730816: 0.0020627	W_canadensis#0.000916486: 0.0020627)#0.00432095: 0.00111868)#0.000704753: 9.36627e-05)#0.0369992; 5
((W_muriae#0.00465309: 0.00319762	W_sebi#0.00228435: 0.00319762)#0.00233405: 7.74227e-05	(W_mellicola#0.00632394: 0.00321181	(W_tropicalis#0.000730816: 0.0020627	W_canadensis#0.00136531: 0.0020627)#0.00432095: 0.00114911)#0.000698076: 6.32321e-05)#0.0369992; 5
((W_muriae#0.0043896: 0.00301654	W_sebi#0.00215499: 0.00301654)#0.00220187: 7.30384e-05	(W_mellicola#0.00596583: 0.00302993	(W_tropicalis#0.000689431: 0.00194589	W_canadensis#0.00128799: 0.00194589)#0.00407626: 0.00108404)#0.000658546: 5.96514e-05)#0.034904; 5
((W_muriae#0.00413496: 0.00284155	W_sebi#0.00202998: 0.00284155)#0.00357093: 6.88015e-05	(W_mellicola#0.00628037: 0.00285416	(W_tropicalis#0.000649438: 0.00183301	W_canadensis#0.00121328: 0.00183301)#0.0038398: 0.00102115)#0.00135383: 5.6191e-05)#0.0349943; 5
((W_muriae#0.00413496: 0.00284155	W_sebi#0.00202998: 0.00284155)#0.00357093: 6.88015e-05	(W_mellicola#0.00628037: 0.00285416	(W_tropicalis#0.000649438: 0.00151561	W_canadensis#0.00134519: 0.00151561)#0.00464394: 0.00133856)#0.000932511: 5.6191e-05)#0.0322134; 5
((W_muriae#0.00427324: 0.00293658	W_sebi#0.00209787: 0.00293658)#0.00679144: 7.11024e-05	(W_mellicola#0.00649041: 0.00294962	(W_tropicalis#0.000671157: 0.00156629	W_canadensis#0.00139017: 0.00156629)#0.00479925: 0.00138332)#0.000963697: 5.80702e-05)#0.0332907; 5
((W_muriae#0.00453449: 0.00311611	W_sebi#0.00222613: 0.00311611)#0.00720663: 7.54493e-05	(W_mellicola#0.0068872: 0.00312994	(W_tropicalis#0.000712188: 0.00166205	W_canadensis#0.00123742: 0.00166205)#0.0032696: 0.00146789)#0.0016319: 6.16203e-05)#0.0322666; 5
((W_muriae#0.00428568: 0.00294513	W_sebi#0.00210398: 0.00294513)#0.0068112: 7.13094e-05	(W_mellicola#0.0065093: 0.00287427	(W_tropicalis#0.00067311: 0.00150123	W_canadensis#0.000719466: 0.00150123)#0.00450562: 0.00137304)#0.0015874: 0.000142171)#0.0329682; 5
((W_muriae#0.00428568: 0.00294513	W_sebi#0.00210398: 0.00294513)#0.0068112: 7.13094e-05	(W_mellicola#0.0065093: 0.00287427	(W_tropicalis#0.0019148: 0.00200487	W_canadensis#0.000719466: 0.00200487)#0.00337378: 0.000869403)#0.00363939: 0.000142171)#0.0300882; 5
((W_muriae#0.00428568: 0.00291008	(W_mellicola#0.0065093: 0.00287427	(W_tropicalis#0.0019148: 0.00200487	W_canadensis#0.000719466: 0.00200487)#0.00337378: 0.000869403)#0.00363939: 3.58102e-05)#0.00339283: 0.000106361	W_sebi#0.00210398: 0.00301644)#0.0324084; 5
((W_muriae#0.00428568: 0.00291008	(W_mellicola#0.0065093: 0.00287427	(W_tropicalis#0.0019148: 0.00200487	W_canadensis#0.000719466: 0.00200487)#0.00155922: 0.000869403)#0.00134941: 3.58102e-05)#0.00587912: 0.000106361	W_sebi#0.00210398: 0.00301644)#0.0324084; 5
((W_muriae#0.00428568: 0.0030162	(W_mellicola#0.0065093: 0.00287427	(W_tropicalis#0.0019148: 0.00177206	W_canadensis#0.000719466: 0.00177206)#0.00612643: 0.00110221)#0.00186561: 0.000141928)#0.00288871: 2.42926e-07	W_sebi#0.00293731: 0.00301644)#0.0310616; 5
((W_muriae#0.00428568: 0.0030162	W_sebi#0.00293731: 0.0030162)#0.00438367: 2.42926e-07	(W_mellicola#0.0065093: 0.00287427	(W_tropicalis#0.0019148: 0.00243883	W_canadensis#0.000719466: 0.00243883)#0.00445147: 0.000435438)#0.00186561: 0.000142171)#0.0310616; 5
((W_muriae#0.00405025: 0.00285051	W_sebi#0.00277595: 0.00285051)#0.00299225: 2.29581e-07	(W_mellicola#0.00615172: 0.00271637	(W_tropicalis#0.00180962: 0.00230486	W_canadensis#0.000679943: 0.00230486)#0.00205234: 0.000411517)#0.00352259: 0.000134361)#0.0293553; 5
((W_muriae#0.00436938: 0.00307511	W_sebi#0.00299467: 0.00307511)#0.000609948: 2.4767e-07	(W_mellicola#0.00663643: 0.00279144	(W_tropicalis#0.0019522: 0.00248646	W_canadensis#0.000733518: 0.00248646)#0.00525266: 0.000304978)#0.00398932: 0.000283912)#0.0292021; 5
(((W_mellicola#0.00663643: 0.00289049	(W_tropicalis#0.0019522: 0.00248646	W_canadensis#0.000733518: 0.00248646)#0.00365022: 0.000404021)#0.00529575: 0.000184621	W_sebi#0.00299467: 0.00307511)#0.00212815: 2.4767e-07	W_muriae#0.00436938: 0.00307535)#0.0303732; 5
(((W_mellicola#0.00700241: 0.00304989	(W_tropicalis#0.00205986: 0.00262359	W_canadensis#0.00077397: 0.00262359)#0.00385152: 0.000426302)#0.00294581: 0.000194802	W_muriae#0.00461034: 0.00324469)#0.00224552: 2.61329e-07	W_sebi#0.00315982: 0.00324495)#0.0341539; 5
(((W_tropicalis#0.00205986: 0.00308924	(W_mellicola#0.00700241: 0.00262359	W_canadensis#0.00077397: 0.00262359)#0.00385152: 0.000465649)#0.00468648: 0.000155455	W_muriae#0.00461034: 0.00324469)#0.00224552: 2.61329e-07	W_sebi#0.00315982: 0.00324495)#0.0352599; 5
(((W_tropicalis#0.00205986: 0.00316867	(W_mellicola#0.00700241: 0.00262359	W_canadensis#0.00077397: 0.00262359)#0.00385152: 0.000545085)#0.0066797: 7.60191e-05	W_muriae#0.00461034: 0.00324469)#0.000443177: 2.61329e-07	W_sebi#0.00315982: 0.00324495)#0.0372256; 5
(((W_tropicalis#0.00193198: 0.00300431	(W_mellicola#0.00656769: 0.00246071	W_canadensis#0.000725921: 0.00246071)#0.00361241: 0.000543602)#0.0029425: 3.89434e-05	W_muriae#0.00432413: 0.00304326)#0.00152159: 2.45105e-07	W_sebi#0.00296366: 0.0030435)#0.0361454; 5
(((W_tropicalis#0.00193198: 0.00300431	(W_mellicola#0.00656769: 0.00246071	W_canadensis#0.000725921: 0.00246071)#0.00361241: 0.000543602)#0.00510569: 3.89434e-05	W_sebi#0.00296366: 0.00304326)#0.00180649: 2.45105e-07	W_muriae#0.00432413: 0.0030435)#0.0361454; 5
(((W_tropicalis#0.00110191: 0.00300431	(W_mellicola#0.00656769: 0.00246071	W_canadensis#0.000725921: 0.00246071)#0.00361241: 0.000543602)#0.00269207: 3.89434e-05	W_sebi#0.00296366: 0.00304326)#0.00107874: 2.45105e-07	W_muriae#0.00432413: 0.0030435)#0.0347499; 5
(((W_tropicalis#0.00110191: 0.00300431	(W_mellicola#0.00656769: 0.00246071	W_canadensis#0.000725921: 0.00246071)#0.00361241: 0.000543602)#0.00269207: 3.89434e-05	W_sebi#0.00296366: 0.00304326)#0.00107874: 2.45105e-07	W_muriae#0.00432413: 0.0030435)#0.0322012; 5
(((W_tropicalis#0.00116888: 0.00321848	(W_mellicola#0.00696686: 0.00261026	W_canadensis#0.000919401: 0.00261026)#0.00383197: 0.000608218)#0.00282767: 9.73267e-06	W_sebi#0.00314378: 0.00322822)#0.00114431: 2.60002e-07	W_muriae#0.00458693: 0.00322848)#0.035937; 5
(((W_tropicalis#0.00116888: 0.00321848	(W_mellicola#0.00696686: 0.00261026	W_canadensis#0.000919401: 0.00261026)#0.00383197: 0.000608218)#0.00282767: 1.44464e-06	W_muriae#0.00458693: 0.00321993)#0.00291392: 8.54803e-06	W_sebi#0.00314378: 0.00322848)#0.0332891; 5
(((W_tropicalis#0.00116888: 0.00321848	(W_mellicola#0.00696686: 0.00261026	W_canadensis#0.000919401: 0.00261026)#0.00258785: 0.000608218)#0.00282767: 4.09991e-06	W_muriae#0.00458693: 0.00322258)#0.00632329: 5.89276e-06	W_sebi#0.00314378: 0.00322848)#0.0332891; 5
(((W_tropicalis#0.00116888: 0.00321848	(W_mellicola#0.00696686: 0.00261026	W_canadensis#0.000919401: 0.00261026)#0.00258785: 0.000608218)#0.00106324: 5.44636e-06	W_muriae#0.00458693: 0.00322393)#0.00435489: 4.54631e-06	W_sebi#0.00314378: 0.00322848)#0.0332891; 5
(((W_tropicalis#0.00116888: 0.00321848	(W_mellicola#0.00696686: 0.00261026	W_canadensis#0.000919401: 0.00261026)#0.00258785: 0.000608218)#0.00106324: 8.02926e-06	W_muriae#0.00458693: 0.00322651)#0.00435141: 1.96341e-06	W_sebi#0.00314378: 0.00322848)#0.0353552; 5
((W_sebi#0.00293561: 0.00301286	W_muriae#0.0042832: 0.00301286)#0.00406327: 1.8334e-06	(W_tropicalis#0.00101989: 0.00300536	(W_mellicola#0.00650553: 0.00243742	W_canadensis#0.000858521: 0.00243742)#0.00241649: 0.000567943)#0.00121139: 9.33099e-06)#0.0296311; 5
((W_sebi#0.00310308: 0.00318474	W_muriae#0.00452755: 0.00318474)#0.00429508: 1.93799e-06	(W_tropicalis#0.00125432: 0.00317682	(W_mellicola#0.00687667: 0.00257647	W_canadensis#0.000907499: 0.00257647)#0.00255435: 0.000600344)#0.0012805: 9.86331e-06)#0.0302788; 5
(((W_tropicalis#0.00125432: 0.00317682	(W_mellicola#0.00687667: 0.00257647	W_canadensis#0.00104069: 0.00257647)#0.00255435: 0.000600344)#0.0012805: 6.53212e-06	W_muriae#0.00452755: 0.00318335)#0.00429696: 3.3312e-06	W_sebi#0.00310308: 0.00318668)#0.0319289; 5
(((W_tropicalis#0.00117022: 0.00296382	(W_mellicola#0.00641559: 0.00240372	W_canadensis#0.000970909: 0.00240372)#0.00461264: 0.000560092)#0.00119465: 6.67766e-06	W_sebi#0.00289502: 0.00297049)#0.00400806: 2.52432e-06	W_muriae#0.00422399: 0.00297302)#0.0287402; 5
((W_muriae#0.0040444: 0.0028442	W_sebi#0.00277194: 0.0028442)#0.000897: 2.417e-06	(W_tropicalis#0.00112046: 0.00283781	(W_mellicola#0.00614283: 0.00230153	W_canadensis#0.00092963: 0.00230153)#0.00441653: 0.000536279)#0.00267434: 8.81075e-06)#0.0275183; 5
((W_muriae#0.00424464: 0.00298502	W_sebi#0.00290917: 0.00298502)#0.00137531: 2.53666e-06	(W_tropicalis#0.00117594: 0.00297831	(W_mellicola#0.00644696: 0.002402	W_canadensis#0.000975656: 0.002402)#0.00174988: 0.000576309)#0.000415392: 9.24697e-06)#0.0316647; 5
((W_muriae#0.00424464: 0.00298502	W_sebi#0.00290917: 0.00298502)#0.00167588: 2.53666e-06	(W_tropicalis#0.00120046: 0.00297831	(W_mellicola#0.00644696: 0.002402	W_canadensis#0.000975656: 0.002402)#0.00174988: 0.000576309)#0.00124197: 9.24697e-06)#0.0316647; 5
((W_muriae#0.00424464: 0.00298502	W_sebi#0.00290917: 0.00298502)#0.00167588: 2.53666e-06	(W_tropicalis#0.00120046: 0.00297831	(W_mellicola#0.00644696: 0.002402	W_canadensis#0.000975656: 0.002402)#0.00327431: 0.000576309)#0.00368344: 9.24697e-06)#0.029378; 5
(((W_tropicalis#0.00120046: 0.00297831	(W_mellicola#0.00644696: 0.002402	W_canadensis#0.000975656: 0.002402)#0.00327431: 0.000576309)#0.00368344: 5.92569e-07	W_sebi#0.00290917: 0.0029789)#0.00167932: 8.6544e-06	W_muriae#0.005075: 0.00298755)#0.0319862; 5
(((W_tropicalis#0.00147004: 0.00297831	(W_mellicola#0.00644696: 0.002402	W_canadensis#0.000975656: 0.002402)#0.00327431: 0.000576309)#0.0021712: 3.29349e-06	W_muriae#0.005075: 0.0029816)#0.0016778: 5.95348e-06	W_sebi#0.00290917: 0.00298755)#0.0336677; 5
(((W_tropicalis#0.00147004: 0.00297831	(W_mellicola#0.00644696: 0.002402	W_canadensis#0.000462883: 0.002402)#0.00432853: 0.000576309)#0.00376184: 6.14429e-06	W_muriae#0.005075: 0.00298445)#0.0016762: 3.10269e-06	W_sebi#0.00290917: 0.00298755)#0.0310017; 5
(((W_tropicalis#0.00141853: 0.00287396	W_muriae#0.00489719: 0.00287396)#0.00103156: 8.87995e-06	(W_mellicola#0.00622108: 0.00231784	W_canadensis#0.000446665: 0.00231784)#0.00217185: 0.000564997)#0.00198743: 4.30397e-08	W_sebi#0.00280725: 0.00288288)#0.0330998; 5
(((W_tropicalis#0.00136599: 0.0027675	W_muriae#0.00471579: 0.0027675)#0.000993354: 8.55103e-06	(W_mellicola#0.00599065: 0.00223198	W_canadensis#0.00043012: 0.00223198)#0.0020914: 0.000544069)#0.00191382: 4.14455e-08	W_sebi#0.00270327: 0.0027761)#0.0300764; 5
(((W_tropicalis#0.000686738: 0.00252877	W_muriae#0.004309: 0.00252877)#0.00177267: 7.81341e-06	W_sebi#0.00247008: 0.00253659)#0.00148555: 3.78703e-08	(W_mellicola#0.00547389: 0.00203945	W_canadensis#0.000393018: 0.00203945)#0.00122307: 0.000497175)#0.0270085; 5
(((W_sebi#0.00247008: 0.00252877	W_muriae#0.004309: 0.00252877)#0.000634568: 7.81341e-06	W_tropicalis#0.0013331: 0.00253659)#0.00221645: 3.78703e-08	(W_mellicola#0.00547389: 0.00203945	W_canadensis#0.000393018: 0.00203945)#0.00114624: 0.000497175)#0.0290535; 5
(((W_sebi#0.00247008: 0.00252877	W_muriae#0.004309: 0.00252877)#0.000634568: 7.81341e-06	W_tropicalis#0.0013331: 0.00253659)#0.00221645: 3.78703e-08	(W_mellicola#0.00547389: 0.00243646	W_canadensis#0.000393018: 0.00243646)#0.000959462: 0.000100166)#0.0315334; 5
(((W_sebi#0.00247008: 0.00252877	W_muriae#0.004309: 0.00252877)#0.000634568: 5.47082e-06	W_tropicalis#0.0013331: 0.00253425)#0.00221849: 2.38046e-06	(W_mellicola#0.00547389: 0.00243646	W_canadensis#0.000393018: 0.00243646)#0.000959462: 0.000100166)#0.032815; 5
(((W_sebi#0.00247008: 0.00252877	W_muriae#0.004309: 0.00252877)#0.00109583: 6.72657e-06	W_tropicalis#0.0013331: 0.0025355)#0.000520888: 1.12471e-06	(W_mellicola#0.00547389: 0.00241984	W_canadensis#0.000533186: 0.00241984)#0.000966053: 0.000116787)#0.0319443; 5
(((W_sebi#0.00258068: 0.00264201	W_muriae#0.00450195: 0.00264201)#0.00119895: 7.02778e-06	W_tropicalis#0.00139279: 0.00264904)#0.000544212: 1.17507e-06	(W_mellicola#0.005719: 0.0025282	W_canadensis#0.000557061: 0.0025282)#0.00117569: 0.000122017)#0.0333747; 5
(((W_sebi#0.00258068: 0.00264201	W_muriae#0.00450195: 0.00264201)#0.00216551: 7.02778e-06	(W_mellicola#0.005719: 0.0025282	W_canadensis#0.000557061: 0.0025282)#0.0022415: 0.000120841)#0.00230166: 1.17507e-06	W_tropicalis#0.00150914: 0.00265021)#0.0314728; 5
(((W_sebi#0.00258068: 0.00264201	(W_mellicola#0.00680427: 0.0025282	W_canadensis#0.000557061: 0.0025282)#0.0022415: 0.000113814)#0.00216551: 5.79549e-06	W_muriae#0.00450195: 0.0026478)#0.00230273: 2.40736e-06	W_tropicalis#0.00150914: 0.00265021)#0.0341144; 5
(((W_sebi#0.00258068: 0.00264201	(W_mellicola#0.00680427: 0.0025282	W_canadensis#0.000420717: 0.0025282)#0.00131169: 0.000113814)#0.00349252: 6.3296e-06	W_muriae#0.00450195: 0.00264834)#0.00230226: 1.87325e-06	W_tropicalis#0.00150914: 0.00265021)#0.0320462; 5
(((W_muriae#0.00440704: 0.00258631	(W_mellicola#0.00666082: 0.0024749	W_canadensis#0.000411848: 0.0024749)#0.000822228: 0.000111414)#0.00341889: 2.71946e-06	W_sebi#0.00252628: 0.00258903)#0.00225675: 5.31046e-06	W_tropicalis#0.00147732: 0.00259434)#0.0313705; 5
(((W_muriae#0.00453533: 0.00265441	(W_mellicola#0.00685472: 0.00254694	W_canadensis#0.000423836: 0.00254694)#0.000846163: 0.000107474)#0.00352793: 1.5145e-05	W_sebi#0.00259982: 0.00266956)#0.00231796: 3.02365e-07	W_tropicalis#0.00152033: 0.00266986)#0.0293507; 5
(((W_muriae#0.00497731: 0.00291309	(W_mellicola#0.00752273: 0.00279514	W_canadensis#0.00046514: 0.00279514)#0.000928623: 0.000117947)#0.000832973: 1.12747e-05	W_sebi#0.00285317: 0.00292437)#0.0025485: 5.67802e-06	W_tropicalis#0.00166849: 0.00293004)#0.032211; 5
(((W_muriae#0.00478048: 0.00279789	(W_mellicola#0.00722524: 0.00268461	W_canadensis#0.000446746: 0.00268461)#0.0008919: 0.000113283)#0.000800033: 7.58606e-06	W_sebi#0.00274035: 0.00280548)#0.00245055: 8.6963e-06	W_tropicalis#0.00155545: 0.00281417)#0.0335093; 5
(((W_sebi#0.00287789: 0.00293298	(W_mellicola#0.0075879: 0.00281936	W_canadensis#0.00046917: 0.00281936)#0.00130993: 0.000113618)#0.000841723: 1.8808e-05	W_muriae#0.00502043: 0.00295179)#0.00439194: 3.64309e-06	W_tropicalis#0.00142766: 0.00295543)#0.0316246; 5
(((W_sebi#0.00287789: 0.00293298	(W_mellicola#0.0075879: 0.00281936	W_canadensis#0.00046917: 0.00281936)#0.000456717: 0.000113618)#0.000841723: 1.50481e-05	W_muriae#0.00502043: 0.00294803)#0.00193698: 7.40307e-06	W_tropicalis#0.00142766: 0.00295543)#0.0316246; 5
(((W_sebi#0.00287789: 0.00293298	(W_mellicola#0.0075879: 0.00281936	W_canadensis#0.00046917: 0.00281936)#0.000456717: 0.000113618)#0.000841723: 1.50481e-05	W_muriae#0.00502043: 0.00294803)#0.00193698: 7.40307e-06	W_tropicalis#0.00104638: 0.00295543)#0.0335042; 5
(((W_sebi#0.0026259: 0.00266161	(W_mellicola#0.00692349: 0.00257249	W_canadensis#0.000428089: 0.00257249)#0.000416726: 8.91142e-05)#0.00139514: 9.07651e-06	W_muriae#0.00458083: 0.00267068)#0.00178008: 2.59637e-05	W_tropicalis#0.000954756: 0.00269665)#0.0326383; 5
(((W_sebi#0.00278601: 0.00282389	W_muriae#0.00486014: 0.00282389)#0.00148021: 4.47482e-06	(W_mellicola#0.00734563: 0.00272934	W_canadensis#0.00045419: 0.00272934)#0.000442135: 9.90225e-05)#0.00189206: 3.27018e-05	W_tropicalis#0.00101297: 0.00286107)#0.0346283; 5
((((W_mellicola#0.00734563: 0.00272934	W_canadensis#0.00045419: 0.00272934)#0.00111653: 9.45477e-05	W_muriae#0.00486014: 0.00282389)#0.00148021: 2.66009e-06	W_sebi#0.00278601: 0.00282655)#0.00382281: 3.45166e-05	W_tropicalis#0.00176427: 0.00286107)#0.0357596; 5
((((W_mellicola#0.00734563: 0.00272934	W_canadensis#0.00045419: 0.00272934)#0.00090847: 9.45477e-05	W_muriae#0.00486014: 0.00282389)#0.00153603: 6.21891e-06	W_sebi#0.00226302: 0.00283011)#0.00381801: 3.09577e-05	W_tropicalis#0.00176427: 0.00286107)#0.034097; 5
((((W_mellicola#0.00734563: 0.00272934	W_canadensis#0.00045419: 0.00272934)#0.00090847: 9.45477e-05	W_muriae#0.00486014: 0.00282389)#0.00153603: 7.31434e-06	W_sebi#0.00226302: 0.0028312)#0.00151668: 2.98623e-05	W_tropicalis#0.00176427: 0.00286107)#0.034097; 5
((((W_mellicola#0.00734563: 0.00272934	W_canadensis#0.00045419: 0.00272934)#0.00090847: 9.45477e-05	W_muriae#0.00486014: 0.00282389)#0.00153603: 1.09351e-06	W_sebi#0.00226302: 0.00282498)#0.00152002: 3.60831e-05	W_tropicalis#0.00176427: 0.00286107)#0.036795; 5
((W_tropicalis#0.00176427: 0.00282498	W_sebi#0.00226302: 0.00282498)#0.00409846: 3.60831e-05	((W_mellicola#0.00734563: 0.00272934	W_canadensis#0.00045419: 0.00272934)#0.00090847: 0.000108002	W_muriae#0.00486014: 0.00283734)#0.00152875: 2.37226e-05)#0.0351329; 5
((W_tropicalis#0.00170714: 0.00273351	W_sebi#0.00218974: 0.00273351)#0.000635893: 3.49148e-05	((W_mellicola#0.00710778: 0.00264097	W_canadensis#0.000439484: 0.00264097)#0.000879054: 0.000104505	W_muriae#0.00470277: 0.00274547)#0.00375707: 2.29545e-05)#0.0364209; 5
((W_mellicola#0.00710778: 0.00264097	W_canadensis#0.000439484: 0.00264097)#0.000879054: 0.000127459	((W_tropicalis#0.00170714: 0.00273351	W_sebi#0.00218974: 0.00273351)#0.00243297: 1.47116e-05	W_muriae#0.00470277: 0.00274822)#0.000892585: 2.02032e-05)#0.0364209; 5
((W_tropicalis#0.00170714: 0.00273351	W_sebi#0.00218974: 0.00273351)#0.000659265: 3.49148e-05	((W_mellicola#0.00710778: 0.00264097	W_canadensis#0.000439484: 0.00264097)#0.000477038: 0.000107256	W_muriae#0.00470277: 0.00274822)#0.00246579: 2.02032e-05)#0.0384808; 5
((W_tropicalis#0.00160921: 0.0025767	W_sebi#0.00206413: 0.0025767)#0.00353129: 3.29118e-05	((W_mellicola#0.00547937: 0.00248946	W_canadensis#0.000414272: 0.00248946)#0.000449672: 0.000101103	W_muriae#0.00443299: 0.00259057)#0.00132607: 1.90442e-05)#0.0342812; 5
((W_tropicalis#0.00235325: 0.00277595	W_sebi#0.00222374: 0.00277595)#0.00142623: 3.54568e-05	((W_mellicola#0.00590308: 0.00268197	W_canadensis#0.000446307: 0.00268197)#0.000484444: 0.000120094	W_muriae#0.00477578: 0.00280206)#0.00383467: 9.34355e-06)#0.0346342; 5
((W_mellicola#0.00630209: 0.00286325	W_canadensis#0.000476474: 0.00286325)#0.000517189: 0.000138187	((W_tropicalis#0.00251232: 0.00296359	W_sebi#0.00237405: 0.00296359)#0.00152263: 8.96345e-06	W_muriae#0.00509859: 0.00297255)#0.00411993: 2.88901e-05)#0.0344398; 5
((W_mellicola#0.00630209: 0.00286325	W_canadensis#0.000476474: 0.00286325)#0.000517189: 0.000138187	((W_tropicalis#0.00126151: 0.00296359	W_muriae#0.00509859: 0.00296359)#0.00316195: 1.83937e-05	W_sebi#0.00237405: 0.00298198)#0.0041069: 1.94598e-05)#0.0322551; 5
(W_sebi#0.00237405: 0.00300144	((W_tropicalis#0.00126151: 0.00296359	W_muriae#0.00509859: 0.00296359)#0.00316195: 3.01093e-05	(W_mellicola#0.00630209: 0.00286325	W_canadensis#0.000476474: 0.00286325)#0.000517189: 0.000130443)#0.00409083: 7.74423e-06)#0.0349437; 5
((W_mellicola#0.00615596: 0.00279686	W_canadensis#0.000465426: 0.00279686)#0.000505197: 0.000134983	((W_tropicalis#0.00123226: 0.00289487	W_muriae#0.00498037: 0.00289487)#0.00493284: 3.37024e-05	W_sebi#0.002319: 0.00292857)#0.00399012: 3.27335e-06)#0.0311416; 5
((W_mellicola#0.00644352: 0.00292751	W_canadensis#0.000487168: 0.00292751)#0.000528796: 0.000141288	((W_tropicalis#0.00128983: 0.0030301	W_muriae#0.00521302: 0.0030301)#0.00516326: 1.63511e-05	W_sebi#0.00242733: 0.00304645)#0.000910884: 2.23519e-05)#0.0339245; 5
((W_mellicola#0.00601653: 0.00273351	W_canadensis#0.000454884: 0.00273351)#0.000493755: 0.000131926	((W_tropicalis#0.00120435: 0.0028293	W_sebi#0.00226648: 0.0028293)#0.00638165: 1.50265e-05	W_muriae#0.00486757: 0.00284433)#0.00370936: 2.11118e-05)#0.0330079; 5
((W_mellicola#0.00601653: 0.00273351	W_canadensis#0.000454884: 0.00273351)#0.00275509: 0.000131926	((W_tropicalis#0.00120435: 0.0028293	W_muriae#0.00486757: 0.0028293)#0.00256487: 1.02844e-05	W_sebi#0.00226648: 0.00283959)#0.00488635: 2.58539e-05)#0.035793; 5
((W_mellicola#0.00493579: 0.00280681	W_canadensis#0.000467082: 0.00280681)#0.00282897: 0.000135463	((W_tropicalis#0.00123665: 0.00290517	W_muriae#0.00499809: 0.00290517)#0.00263365: 1.3548e-05	W_sebi#0.00232725: 0.00291872)#0.00501224: 2.35594e-05)#0.0348573; 5
((W_mellicola#0.00493579: 0.00280681	W_canadensis#0.000467082: 0.00280681)#0.00282897: 0.000135463	((W_tropicalis#0.00204179: 0.00290517	W_muriae#0.00499809: 0.00290517)#0.00111291: 3.02944e-05	W_sebi#0.00232725: 0.00293546)#0.00498365: 6.81293e-06)#0.0335543; 5
((W_mellicola#0.00466201: 0.00265112	W_canadensis#0.000441174: 0.00265112)#0.00267205: 0.000127949	((W_tropicalis#0.00192853: 0.00274403	W_muriae#0.00472085: 0.00274403)#0.00105118: 2.15082e-05	W_sebi#0.00219817: 0.00276553)#0.00471931: 1.35409e-05)#0.0298979; 5
((W_mellicola#0.00492329: 0.00279971	W_canadensis#0.0004659: 0.00279971)#0.0043494: 0.00013512	((W_tropicalis#0.00203662: 0.00289782	W_sebi#0.00232136: 0.00289782)#0.00111009: 3.28061e-05	W_muriae#0.00498544: 0.00293062)#0.00496664: 4.20732e-06)#0.0355021; 5
(W_muriae#0.00498544: 0.00293483	((W_tropicalis#0.00203662: 0.00289782	W_sebi#0.00232136: 0.00289782)#0.00111009: 4.85025e-06	(W_mellicola#0.00492329: 0.00279971	W_canadensis#0.0004659: 0.00279971)#0.00173923: 0.000102957)#0.00501448: 3.21632e-05)#0.0379232; 5
(W_muriae#0.00510487: 0.00300513	((W_tropicalis#0.00208541: 0.00296723	W_sebi#0.00237697: 0.00296723)#0.00113669: 7.28855e-06	(W_mellicola#0.00504123: 0.00286678	W_canadensis#0.000477061: 0.00286678)#0.00178089: 0.000107746)#0.00513059: 3.06115e-05)#0.0388317; 5
(W_muriae#0.00536027: 0.00315549	((W_tropicalis#0.00218974: 0.00311569	(W_mellicola#0.00529345: 0.00301021	W_canadensis#0.000500929: 0.00301021)#0.00211063: 0.000105483)#0.00125812: 1.07298e-05	W_sebi#0.0024959: 0.00312642)#0.00210636: 2.90664e-05)#0.0385087; 5
(W_muriae#0.00559728: 0.00329501	((W_mellicola#0.00674146: 0.00325346	(W_tropicalis#0.00228657: 0.00314331	W_canadensis#0.000523078: 0.00314331)#0.00132831: 0.000110147)#0.0017108: 7.69885e-06	W_sebi#0.00260626: 0.00326115)#0.00220186: 3.38571e-05)#0.041107; 5
(W_muriae#0.00534708: 0.00314772	((W_mellicola#0.00644011: 0.00310802	(W_tropicalis#0.00218435: 0.0030028	W_canadensis#0.000499696: 0.0030028)#0.00130711: 0.000105224)#0.00139714: 7.3547e-06	W_sebi#0.00248975: 0.00311538)#0.00210343: 3.23436e-05)#0.0408087; 5
(W_muriae#0.00534708: 0.00314772	((W_sebi#0.00248975: 0.00310802	(W_tropicalis#0.00218435: 0.0030028	W_canadensis#0.000499696: 0.0030028)#0.00130711: 0.000105224)#0.00139714: 7.3547e-06	W_mellicola#0.00644011: 0.00311538)#0.00210343: 3.23436e-05)#0.0408087; 5
(W_muriae#0.00534708: 0.00314772	((W_sebi#0.00248975: 0.00312572	(W_tropicalis#0.00218435: 0.0030028	W_canadensis#0.00124494: 0.0030028)#0.000601605: 0.000122924)#0.00174367: 2.10605e-05	W_mellicola#0.00644011: 0.00314678)#0.00208244: 9.37842e-07)#0.039105; 5
(W_muriae#0.00496283: 0.00292152	((W_tropicalis#0.00202738: 0.0029011	(W_sebi#0.00231083: 0.00278701	W_canadensis#0.00115547: 0.00278701)#0.00245959: 0.00011409)#0.00161837: 1.9547e-05	W_mellicola#0.00597731: 0.00292065)#0.00057619: 8.70447e-07)#0.0362949; 5
(W_mellicola#0.00608745: 0.00297535	((W_tropicalis#0.00206474: 0.00295456	(W_sebi#0.00235341: 0.00283836	W_canadensis#0.00117677: 0.00283836)#0.000757628: 0.000116192)#0.00115647: 1.32669e-05	W_muriae#0.00505427: 0.00296782)#0.00292773: 7.52677e-06)#0.0350054; 5
(W_mellicola#0.00608745: 0.00297535	((W_canadensis#0.00117677: 0.00295456	(W_sebi#0.00235341: 0.00283836	W_tropicalis#0.00206474: 0.00283836)#0.000757628: 0.000116192)#0.00122204: 1.26314e-05	W_muriae#0.00505427: 0.00296719)#0.00292836: 8.16227e-06)#0.0344322; 5
(W_mellicola#0.00608745: 0.00297535	((W_muriae#0.00505427: 0.00295456	(W_sebi#0.00235341: 0.00283836	W_tropicalis#0.00206474: 0.00283836)#0.00267375: 0.000116192)#0.00122204: 1.45385e-05	W_canadensis#0.00117677: 0.0029691)#0.00292648: 6.25516e-06)#0.0344322; 5
(W_mellicola#0.00608745: 0.00297535	((W_muriae#0.00505427: 0.00295456	W_canadensis#0.00117677: 0.00295456)#0.00043121: 2.05568e-06	(W_sebi#0.00235341: 0.00283836	W_tropicalis#0.00206474: 0.00283836)#0.00452391: 0.000118248)#0.00293884: 1.8738e-05)#0.0358065; 5
(W_mellicola#0.00608745: 0.00297535	(((W_sebi#0.00235341: 0.00283836	W_tropicalis#0.00206474: 0.00283836)#0.00121448: 0.000116192	W_canadensis#0.00117677: 0.00295456)#0.00164912: 8.55543e-06	W_muriae#0.00505427: 0.00296311)#0.000482959: 1.22382e-05)#0.0358065; 5
(W_mellicola#0.0057553: 0.00281301	(((W_canadensis#0.00136662: 0.00268349	W_tropicalis#0.00195208: 0.00268349)#0.00114822: 6.94561e-05	W_sebi#0.002225: 0.00275295)#0.00158201: 4.65447e-05	W_muriae#0.00477849: 0.00279949)#0.000456923: 1.35108e-05)#0.0338528; 5
(W_mellicola#0.0057553: 0.00281301	(((W_canadensis#0.00136662: 0.00268349	W_tropicalis#0.00195208: 0.00268349)#0.00114822: 0.000103134	W_sebi#0.002225: 0.00278663)#0.00156289: 1.00374e-05	W_muriae#0.00477849: 0.00279667)#0.00054964: 1.63398e-05)#0.0338528; 5
(W_mellicola#0.00615861: 0.00301013	(((W_sebi#0.00238093: 0.00287155	W_tropicalis#0.00208888: 0.00287155)#0.00148858: 7.3535e-05	W_canadensis#0.00146239: 0.00294508)#0.00169333: 3.81857e-05	W_muriae#0.00511336: 0.00298327)#0.00243384: 2.68666e-05)#0.0362251; 5
(W_mellicola#0.00615861: 0.00301013	((W_muriae#0.00511336: 0.00294508	W_canadensis#0.00146239: 0.00294508)#0.00169333: 3.9925e-05	(W_sebi#0.00238093: 0.00287155	W_tropicalis#0.00208888: 0.00287155)#0.00376801: 0.00011346)#0.00359236: 2.51274e-05)#0.0336591; 5
(W_mellicola#0.00615861: 0.00301013	((W_muriae#0.00511336: 0.00294508	W_canadensis#0.00146239: 0.00294508)#0.00169333: 4.88274e-05	(W_sebi#0.00238093: 0.00287155	W_tropicalis#0.00136102: 0.00287155)#0.00257679: 0.000122362)#0.00358168: 1.62249e-05)#0.0352105; 5
(W_mellicola#0.00615861: 0.00301013	((W_muriae#0.00511336: 0.00294508	(W_sebi#0.00238093: 0.00287155	W_tropicalis#0.00138178: 0.00287155)#0.00257679: 7.3535e-05)#0.00169333: 4.21123e-05	W_canadensis#0.000997352: 0.00298719)#0.00632134: 2.294e-05)#0.0374602; 5
(W_mellicola#0.00615861: 0.00301013	((W_canadensis#0.000997352: 0.00294508	(W_sebi#0.00238093: 0.00287155	W_tropicalis#0.00138178: 0.00287155)#0.00257679: 7.3535e-05)#0.00169333: 4.21123e-05	W_muriae#0.00511336: 0.00298719)#0.00414494: 2.294e-05)#0.0366957; 5
(W_muriae#0.00537434: 0.00316377	((W_canadensis#0.00104826: 0.00306525	(W_sebi#0.00250245: 0.00301811	W_tropicalis#0.000980342: 0.00301811)#0.000982699: 4.7137e-05)#0.000950909: 8.18654e-05	W_mellicola#0.00647295: 0.00314711)#0.00434618: 1.66585e-05)#0.0357396; 5
(W_muriae#0.00537434: 0.00316377	((W_sebi#0.00250245: 0.00306525	(W_canadensis#0.00104826: 0.00301811	W_tropicalis#0.00176677: 0.00301811)#0.000982699: 4.7137e-05)#0.000950909: 8.28785e-05	W_mellicola#0.00647295: 0.00314812)#0.00113587: 1.56454e-05)#0.0340262; 5
(W_muriae#0.00537434: 0.00316377	((W_tropicalis#0.00176677: 0.00306525	(W_canadensis#0.00104826: 0.00301811	W_sebi#0.00250245: 0.00301811)#0.000392674: 4.7137e-05)#0.00404827: 5.73806e-05	W_mellicola#0.00647295: 0.00312263)#0.00106607: 4.11433e-05)#0.0362043; 5
(W_mellicola#0.00647295: 0.00316377	((W_tropicalis#0.00176677: 0.00310491	(W_canadensis#0.00104826: 0.00301811	W_sebi#0.00250245: 0.00301811)#0.00248286: 8.67978e-05)#0.00399656: 2.96453e-05	W_muriae#0.00537434: 0.00313455)#0.00342504: 2.92179e-05)#0.0362043; 5
(W_muriae#0.00551935: 0.00324913	((W_tropicalis#0.00140102: 0.00319601	(W_canadensis#0.00107654: 0.00309954	W_sebi#0.00256997: 0.00309954)#0.00138347: 9.64686e-05)#0.00235428: 1.04759e-05	W_mellicola#0.00664759: 0.00320649)#0.00270994: 4.26465e-05)#0.0349133; 5
(W_mellicola#0.00664759: 0.00324913	((W_tropicalis#0.00140102: 0.00319601	(W_canadensis#0.00107654: 0.00309954	W_sebi#0.00256997: 0.00309954)#0.00379144: 9.64686e-05)#0.00391506: 7.17951e-07	W_muriae#0.00551935: 0.00319673)#0.00271821: 5.24044e-05)#0.032835; 5
(W_mellicola#0.00664759: 0.00324913	((W_canadensis#0.00107654: 0.00316092	(W_tropicalis#0.00140102: 0.00309954	W_sebi#0.00256997: 0.00309954)#0.00379144: 6.13776e-05)#0.00395852: 5.71693e-05	W_muriae#0.00551935: 0.00321809)#0.00270017: 3.10441e-05)#0.0319232; 5
((W_canadensis#0.00107654: 0.00313775	(W_tropicalis#0.00140102: 0.00309954	W_sebi#0.00256997: 0.00309954)#0.00379144: 3.82127e-05)#0.00398775: 0.000111378	(W_mellicola#0.00664759: 0.00321809	W_muriae#0.00551935: 0.00321809)#0.00270017: 3.10441e-05)#0.0338353; 5
((W_tropicalis#0.00103246: 0.003172	(W_canadensis#0.00107654: 0.00309954	W_sebi#0.00256997: 0.00309954)#0.00224823: 7.24575e-05)#0.00394469: 7.71334e-05	(W_mellicola#0.00664759: 0.00321809	W_muriae#0.00551935: 0.00321809)#0.00562052: 3.10441e-05)#0.032186; 5
((W_sebi#0.00256997: 0.00319048	(W_canadensis#0.00107654: 0.00309954	W_tropicalis#0.00249648: 0.00309954)#0.00224823: 9.09396e-05)#0.00181126: 5.86514e-05	(W_mellicola#0.00664759: 0.00321809	W_muriae#0.00551935: 0.00321809)#0.00268792: 3.10441e-05)#0.0294306; 5
((W_canadensis#0.00109527: 0.00309306	(W_sebi#0.0024557: 0.00296173	W_tropicalis#0.00238548: 0.00296173)#0.00214826: 0.000131329)#0.00170586: 1.1611e-05	(W_mellicola#0.00635202: 0.003075	W_muriae#0.00527394: 0.003075)#0.000663109: 2.96638e-05)#0.0281221; 5
((W_canadensis#0.00105688: 0.00290157	(W_sebi#0.00236962: 0.00285792	W_tropicalis#0.00230187: 0.00285792)#0.00207297: 4.36542e-05)#0.00136386: 9.42753e-05	(W_mellicola#0.00612938: 0.00296722	W_muriae#0.00508909: 0.00296722)#0.00280008: 2.8624e-05)#0.0289365; 5
(W_mellicola#0.00612938: 0.00299584	((W_canadensis#0.000666567: 0.00290157	(W_sebi#0.00236962: 0.00285792	W_tropicalis#0.00109029: 0.00285792)#0.00207297: 4.36542e-05)#0.00136386: 3.47132e-05	W_muriae#0.00508909: 0.00293628)#0.00505782: 5.95621e-05)#0.0311613; 5
(W_mellicola#0.0058437: 0.00285621	((W_canadensis#0.000635499: 0.00277248	(W_sebi#0.00225918: 0.00272471	W_tropicalis#0.00103947: 0.00272471)#0.000546027: 4.77692e-05)#0.00129741: 1.91476e-05	W_muriae#0.00485189: 0.00279163)#0.00292119: 6.45841e-05)#0.0297089; 5
(W_mellicola#0.00619321: 0.00302704	((W_sebi#0.0023943: 0.00291979	(W_canadensis#0.000673508: 0.00288768	W_tropicalis#0.00110164: 0.00288768)#0.00109443: 3.21146e-05)#0.00138372: 3.88045e-05	W_muriae#0.00514208: 0.0029586)#0.0030959: 6.84468e-05)#0.0334327; 5
(W_mellicola#0.00619321: 0.00302704	((W_tropicalis#0.00110164: 0.00293426	(W_canadensis#0.000673508: 0.00288768	W_sebi#0.0023943: 0.00288768)#0.00109443: 4.65797e-05)#0.0013769: 2.43394e-05	W_muriae#0.00514208: 0.0029586)#0.0030959: 6.84468e-05)#0.0314066; 5
(W_mellicola#0.00592766: 0.00289725	((W_tropicalis#0.0010544: 0.00280845	(W_canadensis#0.000644631: 0.00276386	W_sebi#0.00229164: 0.00276386)#0.00265064: 4.45825e-05)#0.000603097: 1.76166e-05	W_muriae#0.00492161: 0.00282606)#0.00482398: 7.11913e-05)#0.0275894; 5
(W_mellicola#0.00558086: 0.00272775	((W_tropicalis#0.000992716: 0.00265267	(W_canadensis#0.000606916: 0.00260216	W_sebi#0.00215757: 0.00260216)#0.00101137: 5.05084e-05)#0.000565986: 8.05167e-06	W_muriae#0.00463366: 0.00266072)#0.00586297: 6.70262e-05)#0.0248042; 5
(W_mellicola#0.0058125: 0.00284097	((W_sebi#0.00224712: 0.00276277	(W_canadensis#0.000632107: 0.00271017	W_tropicalis#0.00103392: 0.00271017)#0.00105334: 5.26048e-05)#0.000833919: 6.68446e-05	W_muriae#0.00482599: 0.00282962)#0.00315592: 1.13494e-05)#0.0280737; 5
(W_mellicola#0.0058125: 0.00284097	((W_sebi#0.00224712: 0.00276277	(W_canadensis#0.000632107: 0.00271017	W_tropicalis#0.00103392: 0.00271017)#0.00133243: 5.26048e-05)#0.00270676: 7.18399e-05	W_muriae#0.00482599: 0.00283461)#0.00131779: 6.35418e-06)#0.0280737; 5
(W_mellicola#0.00611056: 0.00298665	((W_sebi#0.00236235: 0.00290444	(W_canadensis#0.00066452: 0.00284914	W_tropicalis#0.00108694: 0.00284914)#0.00381459: 5.53023e-05)#0.00284556: 6.76682e-05	W_muriae#0.00507346: 0.00297211)#0.00130334: 1.45356e-05)#0.0310709; 5
(W_mellicola#0.00611056: 0.00298665	((W_sebi#0.00236235: 0.00287234	(W_canadensis#0.00063358: 0.00284914	W_tropicalis#0.00108694: 0.00284914)#0.00178471: 2.31973e-05)#0.00287736: 9.97732e-05	W_muriae#0.00507346: 0.00297211)#0.00130334: 1.45356e-05)#0.0294595; 5
(W_mellicola#0.00554902: 0.00327486	((W_sebi#0.00259032: 0.00314822	(W_canadensis#0.000694722: 0.00312409	W_tropicalis#0.00119183: 0.00312409)#0.00195694: 2.41304e-05)#0.00315634: 0.000110707	W_muriae#0.00556306: 0.00325893)#0.00163725: 1.59383e-05)#0.0312407; 5
(W_mellicola#0.00554902: 0.00327486	((W_muriae#0.00556306: 0.00319014	(W_canadensis#0.000694722: 0.00312409	W_tropicalis#0.00119183: 0.00312409)#0.00195694: 6.60559e-05)#0.00311486: 6.87815e-05	W_sebi#0.00259032: 0.00325893)#0.00419763: 1.59383e-05)#0.0312407; 5
((W_muriae#0.00531393: 0.00304728	(W_canadensis#0.00066361: 0.00298418	W_tropicalis#0.00113845: 0.00298418)#0.0018693: 6.30977e-05)#0.00235904: 8.09258e-05	(W_mellicola#0.00530052: 0.00311298	W_sebi#0.00247432: 0.00311298)#0.00400965: 1.52246e-05)#0.0334266; 5
(W_sebi#0.00258385: 0.00326668	(W_mellicola#0.00553516: 0.00325078	(W_muriae#0.00554916: 0.00318217	(W_canadensis#0.000692986: 0.00311628	W_tropicalis#0.00118885: 0.00311628)#0.000283964: 6.58908e-05)#0.00246347: 6.86096e-05)#0.0015706: 1.58985e-05)#0.03204; 5
(W_sebi#0.00276737: 0.0034987	(W_mellicola#0.0059283: 0.00348168	(W_muriae#0.0059433: 0.00344728	(W_canadensis#0.000742207: 0.00333762	W_tropicalis#0.00127329: 0.00333762)#0.00285477: 0.000109656)#0.00260853: 3.43977e-05)#0.00168216: 1.70277e-05)#0.030812; 5
(W_sebi#0.00261847: 0.00331046	(W_mellicola#0.00560933: 0.00330817	(W_muriae#0.00473637: 0.0032618	(W_canadensis#0.000702273: 0.00315804	W_tropicalis#0.00120478: 0.00315804)#0.00270117: 0.000103756)#0.00246818: 4.63711e-05)#0.001585: 2.28744e-06)#0.0317287; 5
(W_sebi#0.00248736: 0.00314469	(W_mellicola#0.00532846: 0.00314252	(W_muriae#0.0044992: 0.00300403	(W_canadensis#0.000667108: 0.00299991	W_tropicalis#0.00229416: 0.00299991)#0.00256592: 4.12379e-06)#0.00241829: 0.000138486)#0.00150563: 2.1729e-06)#0.0316429; 5
(W_sebi#0.00248736: 0.00314469	(W_mellicola#0.00532846: 0.00314252	(W_tropicalis#0.00080951: 0.00304311	(W_canadensis#0.000667108: 0.00299991	W_muriae#0.0044992: 0.00299991)#0.00118807: 4.3194e-05)#0.00471993: 9.94157e-05)#0.00239797: 2.1729e-06)#0.0316429; 5
(W_sebi#0.00262344: 0.00331674	(W_mellicola#0.00561997: 0.00331445	(W_tropicalis#0.00116097: 0.00329895	(W_canadensis#0.000703605: 0.00316403	W_muriae#0.00474535: 0.00316403)#0.000979284: 0.000134916)#0.00484331: 1.54963e-05)#0.00252916: 2.29178e-06)#0.0296411; 5
(W_sebi#0.00262344: 0.00331674	(W_mellicola#0.00561997: 0.00331356	(W_canadensis#0.000703605: 0.00328822	(W_tropicalis#0.00154419: 0.00316403	W_muriae#0.00474535: 0.00316403)#0.000979284: 0.000124182)#0.00485912: 2.53483e-05)#0.00252983: 3.17357e-06)#0.0296411; 5
(W_sebi#0.00262344: 0.00331674	(W_mellicola#0.00561997: 0.00331356	(W_tropicalis#0.00154419: 0.00320108	(W_canadensis#0.000703605: 0.00316403	W_muriae#0.00474535: 0.00316403)#0.00233277: 3.70419e-05)#0.00236062: 0.000112488)#0.00252983: 3.17357e-06)#0.028657; 5
(W_mellicola#0.00597161: 0.00352426	(W_sebi#0.00278759: 0.00352089	(W_tropicalis#0.00164081: 0.0033891	(W_canadensis#0.000747629: 0.00336201	W_muriae#0.00504226: 0.00336201)#0.00120632: 2.7099e-05)#0.00441181: 0.000131787)#0.00268812: 3.37214e-06)#0.0324608; 5
(W_mellicola#0.0057584: 0.00339843	((W_canadensis#0.000720935: 0.00324197	W_muriae#0.00486223: 0.00324197)#0.00116325: 0.000147224	(W_tropicalis#0.00158223: 0.0032681	W_sebi#0.00268806: 0.0032681)#0.000900505: 0.000121093)#0.00259672: 9.24067e-06)#0.0313018; 5
(W_mellicola#0.00550007: 0.00324597	((W_canadensis#0.000688593: 0.00309653	W_muriae#0.00464411: 0.00309653)#0.00111107: 0.000140619	(W_tropicalis#0.00151125: 0.00312149	W_sebi#0.00256747: 0.00312149)#0.00362344: 0.00011566)#0.000881584: 8.82612e-06)#0.0316959; 5
(W_mellicola#0.00585975: 0.00345824	((W_canadensis#0.000733624: 0.00329903	W_muriae#0.00494781: 0.00329903)#0.00137976: 0.000149815	(W_tropicalis#0.00161007: 0.00332562	W_sebi#0.00273537: 0.00332562)#0.00139346: 0.000123224)#0.000939235: 9.4033e-06)#0.0337686; 5
(W_mellicola#0.00585975: 0.00345824	((W_canadensis#0.000660332: 0.00329903	W_muriae#0.00494781: 0.00329903)#0.00137976: 0.000149815	(W_tropicalis#0.00161007: 0.00332562	W_sebi#0.00273537: 0.00332562)#0.00239616: 0.000123224)#0.00161384: 9.4033e-06)#0.0322598; 5
((W_tropicalis#0.00151658: 0.0031325	W_sebi#0.00257653: 0.0031325)#0.00225702: 0.000124926	((W_canadensis#0.000621987: 0.00310745	W_muriae#0.00466049: 0.00310745)#0.00129964: 0.000141116	W_mellicola#0.00551948: 0.00324857)#0.00152012: 8.85726e-06)#0.0303865; 5
(W_mellicola#0.00584133: 0.00344738	((W_canadensis#0.000658257: 0.00328866	W_muriae#0.00493226: 0.00328866)#0.00137543: 0.000139877	(W_tropicalis#0.00152556: 0.00331517	W_sebi#0.00272677: 0.00331517)#0.00238863: 0.00011337)#0.00389609: 1.88409e-05)#0.0291482; 5
(W_mellicola#0.00584133: 0.00344738	((W_canadensis#0.000658257: 0.00328866	W_muriae#0.00493226: 0.00328866)#0.00137543: 0.000139877	(W_tropicalis#0.00152556: 0.00331517	W_sebi#0.00272677: 0.00331517)#0.00140895: 0.00011337)#0.00265205: 1.88409e-05)#0.0306033; 5
(W_mellicola#0.00584133: 0.00344738	((W_canadensis#0.000658257: 0.00328866	W_muriae#0.00493226: 0.00328866)#0.00273034: 0.000149296	(W_tropicalis#0.000849331: 0.00331517	W_sebi#0.00272677: 0.00331517)#0.00140895: 0.000122788)#0.00264479: 9.42224e-06)#0.0334034; 5
((W_tropicalis#0.000849331: 0.00331517	W_sebi#0.00272677: 0.00331517)#0.00140895: 0.00013221	((W_canadensis#0.000658257: 0.00328866	W_muriae#0.00493226: 0.00328866)#0.00273034: 0.000149296	W_mellicola#0.00584133: 0.00343795)#0.00264479: 9.42224e-06)#0.0334034; 5
((W_tropicalis#0.000808877: 0.00315726	W_sebi#0.0025969: 0.00315726)#0.00246847: 0.000125913	((W_canadensis#0.000626903: 0.00313202	W_muriae#0.00469733: 0.00313202)#0.00260029: 0.000142185	W_mellicola#0.00556311: 0.0032742)#0.00251881: 8.97345e-06)#0.0327997; 5
(W_mellicola#0.00556311: 0.00328318	((W_canadensis#0.000666887: 0.00313202	W_muriae#0.00469733: 0.00313202)#0.00260029: 0.000142185	(W_tropicalis#0.000808877: 0.00315726	W_sebi#0.0025969: 0.00315726)#0.00133116: 0.00011694)#0.00251881: 8.97345e-06)#0.0298009; 5
(W_mellicola#0.00587127: 0.00346505	(W_sebi#0.00274075: 0.00345737	(W_tropicalis#0.000853684: 0.00330743	(W_canadensis#0.000703829: 0.00330551	W_muriae#0.00495754: 0.00330551)#0.00274433: 1.91059e-06)#0.00396088: 0.000149942)#0.00265696: 7.67898e-06)#0.0314517; 5
(W_mellicola#0.00622439: 0.00367344	(W_tropicalis#0.00103675: 0.0036653	(W_sebi#0.00439086: 0.00358912	(W_canadensis#0.000746159: 0.00350432	W_muriae#0.0052557: 0.00350432)#0.000762835: 8.48011e-05)#0.00142474: 7.61844e-05)#0.00281676: 8.14082e-06)#0.0340664; 5
(W_mellicola#0.00592841: 0.00349876	(W_tropicalis#0.000987446: 0.00345492	(W_sebi#0.00253822: 0.00343659	(W_canadensis#0.00107348: 0.00333768	W_muriae#0.00500578: 0.00333768)#0.00173857: 9.89135e-05)#0.00202671: 1.83276e-05)#0.00271084: 4.3843e-05)#0.0309297; 5
((W_sebi#0.00242811: 0.00334411	(W_canadensis#0.00102691: 0.00319288	W_muriae#0.00478861: 0.00319288)#0.00378155: 0.000151233)#0.00190596: 2.86261e-06	(W_tropicalis#0.000944607: 0.00330504	W_mellicola#0.00567121: 0.00330504)#0.00259324: 4.1941e-05)#0.0295879; 5
((W_sebi#0.00233391: 0.00321438	(W_canadensis#0.000987071: 0.00306901	W_muriae#0.00460283: 0.00306901)#0.00595682: 0.000145366)#0.000688853: 2.75155e-06	(W_tropicalis#0.00090796: 0.00317681	W_mellicola#0.00545119: 0.00317681)#0.00249263: 4.03138e-05)#0.02844; 5
((W_muriae#0.00460283: 0.00321438	(W_canadensis#0.000987071: 0.00306901	W_sebi#0.00233391: 0.00306901)#0.00710353: 0.000145366)#0.000688853: 2.75155e-06	(W_tropicalis#0.000582528: 0.00317681	W_mellicola#0.00545119: 0.00317681)#0.00474118: 4.03138e-05)#0.0314774; 5
((W_muriae#0.00460283: 0.00321438	(W_canadensis#0.000987071: 0.00306901	W_sebi#0.00233391: 0.00306901)#0.00710353: 0.000145366)#0.000688853: 2.75155e-06	(W_tropicalis#0.000582528: 0.00317681	W_mellicola#0.00545119: 0.00317681)#0.00238746: 4.03138e-05)#0.0326482; 5
((W_sebi#0.0024602: 0.00338832	(W_canadensis#0.00104049: 0.00323509	W_muriae#0.00485191: 0.00323509)#0.00748793: 0.000153232)#0.00072613: 2.90045e-06	(W_tropicalis#0.000614051: 0.00334872	W_mellicola#0.00574618: 0.00334872)#0.00251665: 4.24954e-05)#0.0324312; 5
((W_canadensis#0.00104049: 0.00338832	(W_sebi#0.0024602: 0.00323509	W_muriae#0.00485191: 0.00323509)#0.00407965: 0.000153232)#0.00072613: 2.90045e-06	(W_tropicalis#0.000614051: 0.00334872	W_mellicola#0.00574618: 0.00334872)#0.000509009: 4.24954e-05)#0.0324312; 5
((W_canadensis#0.00104049: 0.00338832	(W_tropicalis#0.000614051: 0.00334872	W_mellicola#0.00574618: 0.00334872)#0.00161693: 3.95949e-05)#0.0011777: 2.90045e-06	(W_sebi#0.0024602: 0.00323509	W_muriae#0.00485191: 0.00323509)#0.00407965: 0.000156133)#0.0311659; 5
((W_tropicalis#0.000576777: 0.00318264	(W_canadensis#0.000977325: 0.00314545	W_mellicola#0.00539737: 0.00314545)#0.00129485: 3.71914e-05)#0.00110621: 2.72439e-06	(W_sebi#0.00231086: 0.00303871	W_muriae#0.00455739: 0.00303871)#0.00255753: 0.000146655)#0.0271199; 5
((W_tropicalis#0.000576777: 0.00318525	(W_canadensis#0.000977325: 0.00314545	W_mellicola#0.00539737: 0.00314545)#0.00129485: 3.98053e-05)#0.0011053: 1.1046e-07	(W_sebi#0.00231086: 0.00303871	W_muriae#0.00455739: 0.00303871)#0.00423602: 0.000146655)#0.0296115; 5
((W_tropicalis#0.000576777: 0.0031727	(W_canadensis#0.000977325: 0.00314545	W_mellicola#0.00539737: 0.00314545)#0.00129485: 2.72473e-05)#0.00447332: 1.26685e-05	(W_sebi#0.00231086: 0.00303871	W_muriae#0.00455739: 0.00303871)#0.00423602: 0.000146655)#0.0316138; 5
((W_canadensis#0.0010457: 0.00325154	(W_tropicalis#0.000593916: 0.00323892	W_mellicola#0.00555776: 0.00323892)#0.00381939: 1.26166e-05)#0.00170727: 2.84854e-05	(W_sebi#0.00237953: 0.00312901	W_muriae#0.00469282: 0.00312901)#0.00117113: 0.000151013)#0.0298535; 5
((W_canadensis#0.000926624: 0.00317505	(W_sebi#0.00237953: 0.00312901	W_muriae#0.00469282: 0.00312901)#0.00117113: 4.60393e-05)#0.00329305: 0.000104974	(W_tropicalis#0.000593916: 0.00323892	W_mellicola#0.00555776: 0.00323892)#0.00381939: 4.1102e-05)#0.0308013; 5
((W_sebi#0.00245296: 0.00322824	(W_canadensis#0.00105528: 0.00322556	W_muriae#0.00483763: 0.00322556)#0.00120727: 2.68089e-06)#0.00344176: 0.000152992	(W_tropicalis#0.000612243: 0.00333887	W_mellicola#0.00572926: 0.00333887)#0.00393725: 4.23703e-05)#0.0348238; 5
((W_muriae#0.00453392: 0.00302557	(W_canadensis#0.000989028: 0.00302306	W_sebi#0.00229896: 0.00302306)#0.00113147: 2.51258e-06)#0.00322568: 0.000143387	(W_tropicalis#0.000573806: 0.00312925	W_mellicola#0.00536957: 0.00312925)#0.000644467: 3.97102e-05)#0.0335881; 5
((W_muriae#0.00422902: 0.0028491	(W_canadensis#0.000922519: 0.00281977	W_sebi#0.00214436: 0.00281977)#0.00124017: 2.93341e-05)#0.00484641: 0.000106754	(W_tropicalis#0.000535219: 0.00291881	W_mellicola#0.00610671: 0.00291881)#0.00298063: 3.70398e-05)#0.0323019; 5
((W_muriae#0.00445117: 0.0029695	(W_canadensis#0.000970977: 0.00296788	W_sebi#0.00364651: 0.00296788)#0.00130531: 1.61799e-06)#0.00190018: 0.000141619	(W_tropicalis#0.000563333: 0.00307213	W_mellicola#0.00642748: 0.00307213)#0.0031372: 3.89854e-05)#0.0339987; 5
((W_sebi#0.00364651: 0.00309436	(W_canadensis#0.000970977: 0.00296788	W_muriae#0.00445117: 0.00296788)#0.00298733: 0.00012648)#0.00176957: 1.67571e-05	(W_tropicalis#0.000563333: 0.00307213	W_mellicola#0.00642748: 0.00307213)#0.0031372: 3.89854e-05)#0.0339987; 5
((W_sebi#0.00364651: 0.00310107	(W_canadensis#0.000970977: 0.00296788	W_muriae#0.00445117: 0.00296788)#0.0013187: 0.000133184)#0.000804112: 1.00524e-05	(W_tropicalis#0.000563333: 0.00307213	W_mellicola#0.00642748: 0.00307213)#0.0031372: 3.89854e-05)#0.0315169; 5
((W_sebi#0.00380075: 0.0032064	(W_canadensis#0.000824917: 0.00309342	W_muriae#0.00463944: 0.00309342)#0.00137448: 0.00011298)#0.000844878: 3.63151e-05	(W_tropicalis#0.000587161: 0.00320208	W_mellicola#0.00669935: 0.00320208)#0.00233111: 4.06345e-05)#0.0304139; 5
((W_sebi#0.00402127: 0.00335033	(W_canadensis#0.000872778: 0.00327289	W_muriae#0.00490862: 0.00327289)#0.00107034: 7.74354e-05)#0.0017804: 8.0522e-05	(W_tropicalis#0.000621227: 0.00338786	W_mellicola#0.00708804: 0.00338786)#0.00246636: 4.2992e-05)#0.0321784; 5
((W_sebi#0.00369451: 0.00307915	(W_canadensis#0.000801858: 0.00300695	W_muriae#0.00450976: 0.00300695)#0.00147617: 7.22052e-05)#0.00422682: 7.29171e-05	(W_tropicalis#0.000570748: 0.00311257	W_mellicola#0.00651209: 0.00311257)#0.00226595: 3.94986e-05)#0.0283036; 5
((W_sebi#0.00391125: 0.00322622	(W_canadensis#0.000848901: 0.00318336	W_muriae#0.00477433: 0.00318336)#0.00156277: 4.28607e-05)#0.00452137: 0.000110775	(W_tropicalis#0.000604232: 0.00329518	W_mellicola#0.00689413: 0.00329518)#0.000884753: 4.18159e-05)#0.031937; 5
((W_sebi#0.00373497: 0.00308081	(W_canadensis#0.000608781: 0.00303988	W_muriae#0.00455915: 0.00303988)#0.00149233: 4.09289e-05)#0.00329352: 0.000105783	(W_tropicalis#0.000576999: 0.00314666	W_mellicola#0.00658341: 0.00314666)#0.00310288: 3.99312e-05)#0.0289062; 5
((W_sebi#0.00398094: 0.00333781	(W_canadensis#0.000648873: 0.00324008	W_muriae#0.00485939: 0.00324008)#0.00159061: 9.77316e-05)#0.00345352: 5.86419e-05	(W_tropicalis#0.000614998: 0.00335389	W_mellicola#0.00701696: 0.00335389)#0.00330722: 4.25609e-05)#0.0286461; 5
((W_sebi#0.00376319: 0.00307822	(W_canadensis#0.00061338: 0.00306285	W_muriae#0.00397744: 0.00306285)#0.00150361: 1.53783e-05)#0.00169117: 0.000132442	(W_tropicalis#0.000581358: 0.00317043	W_mellicola#0.00663314: 0.00317043)#0.00312632: 4.02329e-05)#0.0296884; 5
((W_canadensis#0.000575514: 0.00288819	(W_sebi#0.00353087: 0.00287376	W_muriae#0.0037319: 0.00287376)#0.00045318: 1.44289e-05)#0.00158677: 0.000124266	(W_tropicalis#0.000545469: 0.00297471	W_mellicola#0.00622365: 0.00297471)#0.00293332: 3.77491e-05)#0.03032; 5
((W_muriae#0.0037319: 0.00287584	(W_sebi#0.00353087: 0.00287376	W_canadensis#0.000575514: 0.00287376)#0.00298136: 2.07265e-06)#0.00159359: 0.000136622	(W_tropicalis#0.000545469: 0.00297471	W_mellicola#0.00622365: 0.00297471)#0.00293332: 3.77491e-05)#0.0319035; 5
(W_mellicola#0.00622365: 0.00301246	(W_tropicalis#0.000956399: 0.00297146	(W_muriae#0.0037319: 0.00290797	(W_sebi#0.00353087: 0.00287376	W_canadensis#0.000575514: 0.00287376)#0.00298136: 3.42042e-05)#0.00157598: 6.34942e-05)#0.00293652: 4.09961e-05)#0.0319035; 5
(W_tropicalis#0.00101173: 0.00318675	(W_mellicola#0.00658374: 0.00308693	(W_muriae#0.00394782: 0.00307622	(W_sebi#0.00373516: 0.00304004	W_canadensis#0.000608812: 0.00304004)#0.00315386: 3.61832e-05)#0.00166716: 1.07122e-05)#0.00316324: 9.98238e-05)#0.0308316; 5
((W_muriae#0.00363093: 0.00280033	(W_sebi#0.00343534: 0.00279601	W_canadensis#0.000559942: 0.00279601)#0.0029007: 4.31531e-06)#0.0036524: 0.000130627	(W_mellicola#0.00605526: 0.00283914	W_tropicalis#0.000930523: 0.00283914)#0.00290933: 9.18109e-05)#0.0283567; 5
((W_sebi#0.00343534: 0.00286241	(W_muriae#0.00363093: 0.00279601	W_canadensis#0.000559942: 0.00279601)#0.0029007: 6.6397e-05)#0.00357318: 6.85449e-05	(W_mellicola#0.00605526: 0.00283914	W_tropicalis#0.000930523: 0.00283914)#0.00113154: 9.18109e-05)#0.0258471; 5
((W_sebi#0.00370624: 0.003086	(W_muriae#0.00391725: 0.00301649	W_canadensis#0.000604097: 0.00301649)#0.00543262: 6.95102e-05)#0.0038576: 7.60727e-05	(W_mellicola#0.00653276: 0.00306303	W_tropicalis#0.0010039: 0.00306303)#0.00154863: 9.90507e-05)#0.0297283; 5
((W_canadensis#0.000604097: 0.00303432	(W_muriae#0.00391725: 0.00301649	W_sebi#0.00370624: 0.00301649)#0.00319768: 1.78306e-05)#0.0039233: 0.000127752	(W_mellicola#0.00653276: 0.00306303	W_tropicalis#0.0010039: 0.00306303)#0.00154863: 9.90507e-05)#0.0312451; 5
((W_canadensis#0.000556533: 0.00279043	(W_muriae#0.00360882: 0.00277899	W_sebi#0.00341442: 0.00277899)#0.00161192: 1.14478e-05)#0.00362085: 0.000122673	(W_mellicola#0.00601839: 0.00282186	W_tropicalis#0.000924857: 0.00282186)#0.00248551: 9.12519e-05)#0.0260446; 5
((W_canadensis#0.000556533: 0.00282456	(W_muriae#0.00360882: 0.00277899	W_sebi#0.00341442: 0.00277899)#0.00341275: 4.55771e-05)#0.00502067: 8.85432e-05	(W_mellicola#0.00601839: 0.00282186	W_tropicalis#0.000924857: 0.00282186)#0.00248551: 9.12519e-05)#0.0295213; 5
((W_muriae#0.00360882: 0.00282456	(W_canadensis#0.000556533: 0.00277899	W_sebi#0.00341442: 0.00277899)#0.0015908: 4.55771e-05)#0.00502067: 8.85432e-05	(W_mellicola#0.00601839: 0.00282186	W_tropicalis#0.000924857: 0.00282186)#0.00248551: 9.12519e-05)#0.032092; 5
((W_sebi#0.00363067: 0.00300345	(W_canadensis#0.00059178: 0.00295499	W_muriae#0.00383738: 0.00295499)#0.00169155: 4.84636e-05)#0.00303302: 9.41509e-05	(W_mellicola#0.00639956: 0.00300057	W_tropicalis#0.00098343: 0.00300057)#0.00110669: 9.70311e-05)#0.0341244; 5
((W_sebi#0.00363067: 0.00299982	(W_canadensis#0.00059178: 0.00295499	W_muriae#0.00383738: 0.00295499)#0.000902139: 4.4829e-05)#0.0030367: 9.77855e-05	(W_mellicola#0.00639956: 0.00300057	W_tropicalis#0.00059295: 0.00300057)#0.00110669: 9.70311e-05)#0.031866; 5
((W_sebi#0.00531194: 0.00315545	(W_canadensis#0.000165563: 0.00308739	W_muriae#0.00400931: 0.00308739)#0.00094256: 6.80632e-05)#0.00315142: 8.09412e-05	(W_mellicola#0.00668629: 0.00313501	W_tropicalis#0.000619517: 0.00313501)#0.00382944: 0.000101379)#0.0311031; 5
((W_sebi#0.00324449: 0.0031914	(W_canadensis#0.000165563: 0.00308739	W_muriae#0.00400931: 0.00308739)#0.00252893: 0.000104008)#0.00311592: 4.49966e-05	(W_mellicola#0.00668629: 0.00313501	W_tropicalis#0.000619517: 0.00313501)#0.00382944: 0.000101379)#0.034233; 5
((W_canadensis#0.000165563: 0.0031914	(W_sebi#0.00324449: 0.00308739	W_muriae#0.00400931: 0.00308739)#0.00252893: 0.000104008)#0.00311592: 4.49966e-05	(W_mellicola#0.00668629: 0.00313501	W_tropicalis#0.000619517: 0.00313501)#0.00156738: 0.000101379)#0.0366569; 5
((W_canadensis#0.000151816: 0.00292639	(W_sebi#0.00297508: 0.00283102	W_muriae#0.00367639: 0.00283102)#0.00231893: 9.53714e-05)#0.00285719: 4.12602e-05	(W_mellicola#0.00613109: 0.00287469	W_tropicalis#0.000568075: 0.00287469)#0.000653755: 9.29605e-05)#0.033613; 5
((W_canadensis#0.000144737: 0.00276148	(W_sebi#0.00283636: 0.00269902	W_muriae#0.00350497: 0.00269902)#0.00221081: 6.24635e-05)#0.004618: 6.77974e-05	(W_mellicola#0.00584521: 0.00274065	W_tropicalis#0.000541587: 0.00274065)#0.00109273: 8.8626e-05)#0.0301003; 5
((W_canadensis#0.000144737: 0.00276148	(W_sebi#0.00283636: 0.00269902	W_muriae#0.00350497: 0.00269902)#0.00221081: 6.24635e-05)#0.00274781: 6.77974e-05	(W_mellicola#0.00584521: 0.00274065	W_tropicalis#0.000541587: 0.00274065)#0.00109273: 8.8626e-05)#0.027216; 5
((W_canadensis#0.000144737: 0.00276086	(W_sebi#0.00283636: 0.00269902	W_muriae#0.00350497: 0.00269902)#0.00221081: 6.18398e-05)#0.00274843: 6.84211e-05	(W_mellicola#0.00584521: 0.00274065	W_tropicalis#0.000541587: 0.00274065)#0.00109273: 8.8626e-05)#0.030281; 5
((W_canadensis#0.000149329: 0.00289172	(W_sebi#0.00292636: 0.00278466	W_muriae#0.00361618: 0.00278466)#0.00530831: 0.000107059)#0.00279322: 2.73353e-05	(W_mellicola#0.00603068: 0.00282761	W_tropicalis#0.000558771: 0.00282761)#0.0011274: 9.14381e-05)#0.0336711; 5
((W_canadensis#0.000149329: 0.00288354	(W_sebi#0.00292636: 0.00278466	W_muriae#0.00361618: 0.00278466)#0.00271422: 9.8883e-05)#0.00280114: 3.5511e-05	(W_mellicola#0.00603068: 0.00282761	W_tropicalis#0.000558771: 0.00282761)#0.00144018: 9.14381e-05)#0.0336711; 5
(((W_mellicola#0.00631055: 0.00295884	W_tropicalis#0.000584702: 0.00295884)#0.00150702: 5.85226e-05	(W_sebi#0.00306216: 0.00291389	W_muriae#0.003784: 0.00291389)#0.00101981: 0.000103472)#0.00293114: 3.71589e-05	W_canadensis#0.000156259: 0.00305452)#0.0352337; 5
(((W_mellicola#0.00654637: 0.00306941	W_tropicalis#0.000606552: 0.00306941)#0.00156333: 6.07095e-05	W_canadensis#0.000162099: 0.00313012)#0.00110914: 3.85475e-05	(W_sebi#0.00317659: 0.00302278	W_muriae#0.00392541: 0.00302278)#0.00362242: 0.000145886)#0.0344685; 5
(((W_mellicola#0.00608182: 0.00285159	W_canadensis#0.000150596: 0.00285159)#0.00240189: 6.61908e-05	W_tropicalis#0.00056351: 0.00291778)#0.00102697: 2.60227e-05	(W_sebi#0.00295118: 0.00280827	W_muriae#0.00364685: 0.00280827)#0.00182897: 0.000135534)#0.0341524; 5
(((W_mellicola#0.00608182: 0.00285159	W_canadensis#0.000150596: 0.00285159)#0.00240189: 6.61908e-05	W_tropicalis#0.00056351: 0.00291778)#0.00235453: 2.60227e-05	(W_sebi#0.00295118: 0.00280827	W_muriae#0.00364685: 0.00280827)#0.00424754: 0.000135534)#0.0341524; 5
(((W_mellicola#0.00569433: 0.00266991	W_canadensis#0.000141001: 0.00266991)#0.00224886: 6.19736e-05	W_tropicalis#0.000527607: 0.00273189)#0.00442478: 2.43647e-05	(W_sebi#0.00276315: 0.00262935	W_muriae#0.0034145: 0.00262935)#0.00257479: 0.000126899)#0.0319765; 5
(((W_sebi#0.00276315: 0.00262935	W_muriae#0.0034145: 0.00262935)#0.00257479: 0.000124777	W_tropicalis#0.000527607: 0.00275413)#0.00111361: 2.12182e-06	(W_mellicola#0.00569433: 0.00266991	W_canadensis#0.000141001: 0.00266991)#0.000486335: 8.63384e-05)#0.0306119; 5
(((W_mellicola#0.00569433: 0.00266991	W_canadensis#0.000141001: 0.00266991)#0.000702514: 8.42166e-05	W_tropicalis#0.000527607: 0.00275413)#0.00111361: 2.12182e-06	(W_sebi#0.00276315: 0.00262935	W_muriae#0.0034145: 0.00262935)#0.00257479: 0.000126899)#0.0306119; 5
(((W_mellicola#0.00600801: 0.00281699	W_canadensis#0.000148768: 0.00281699)#0.000741212: 8.88557e-05	W_tropicalis#0.000556671: 0.00290584)#0.00117495: 2.2387e-06	(W_sebi#0.00291536: 0.00277419	W_muriae#0.00360259: 0.00277419)#0.00271663: 0.000133889)#0.030531; 5
(((W_mellicola#0.00600801: 0.00281699	W_canadensis#0.000148768: 0.00281699)#0.000741212: 8.88557e-05	(W_sebi#0.00291536: 0.00277419	W_muriae#0.00360259: 0.00277419)#0.00106741: 0.00013165)#0.0018135: 2.2387e-06	W_tropicalis#0.000556671: 0.00290808)#0.0266494; 5
(((W_mellicola#0.00622045: 0.00291659	W_canadensis#0.000154028: 0.00291659)#0.000767422: 9.19976e-05	(W_sebi#0.00301845: 0.00287229	W_muriae#0.00372998: 0.00287229)#0.00265915: 0.000136305)#0.00151597: 2.31786e-06	W_tropicalis#0.000576355: 0.00301091)#0.0275917; 5
(((W_mellicola#0.00622045: 0.00291659	W_canadensis#0.000154028: 0.00291659)#0.000767422: 9.19976e-05	(W_sebi#0.00301845: 0.00287229	W_muriae#0.00372998: 0.00287229)#0.00265915: 0.000136305)#0.00152495: 2.31786e-06	W_tropicalis#0.000576355: 0.00301091)#0.0297071; 5
((W_tropicalis#0.000589009: 0.00307465	(W_sebi#0.00308472: 0.00293535	W_muriae#0.00381188: 0.00293535)#0.00271754: 0.000139298)#0.000536384: 2.36875e-06	(W_mellicola#0.00635703: 0.00298063	W_canadensis#0.00015741: 0.00298063)#0.00060246: 9.63863e-05)#0.0316018; 5
((W_tropicalis#0.000577657: 0.00301539	(W_sebi#0.00302527: 0.00287878	W_muriae#0.00373841: 0.00287878)#0.00266516: 0.000136613)#0.00199047: 2.3231e-06	(W_mellicola#0.00623451: 0.00292319	W_canadensis#0.000154377: 0.00292319)#0.000590849: 9.45287e-05)#0.029679; 5
((W_tropicalis#0.000620063: 0.00323675	(W_mellicola#0.00669218: 0.00313777	W_canadensis#0.000165709: 0.00313777)#0.000634222: 9.89743e-05)#0.000886534: 2.49364e-06	(W_sebi#0.00324735: 0.00309011	W_muriae#0.00401284: 0.00309011)#0.00104683: 0.000149136)#0.029719; 5
((W_tropicalis#0.000588359: 0.00305971	(W_mellicola#0.00635001: 0.00297734	W_canadensis#0.000157237: 0.00297734)#0.000601795: 8.23695e-05)#0.00267022: 1.39104e-05	(W_sebi#0.00308132: 0.00293211	W_muriae#0.00380767: 0.00293211)#0.00282223: 0.00014151)#0.0281995; 5
((W_tropicalis#0.000561297: 0.00291898	(W_mellicola#0.00605794: 0.0028404	W_canadensis#0.000150004: 0.0028404)#0.000574115: 7.85809e-05)#0.0025474: 1.32706e-05	(W_sebi#0.00293959: 0.00279725	W_muriae#0.00363253: 0.00279725)#0.00269242: 0.000135002)#0.0296347; 5
((W_tropicalis#0.000550682: 0.00286786	(W_mellicola#0.00594338: 0.00278668	W_canadensis#0.000147168: 0.00278668)#0.000563258: 8.11796e-05)#0.00249567: 8.9349e-06	(W_sebi#0.002884: 0.00274435	W_muriae#0.00356384: 0.00274435)#0.0026415: 0.000132449)#0.0308843; 5
((W_tropicalis#0.00133858: 0.00311091	(W_mellicola#0.00644708: 0.00302285	W_canadensis#0.00015964: 0.00302285)#0.000610994: 8.80595e-05)#0.000640792: 9.69214e-06	(W_sebi#0.00219987: 0.00297693	W_muriae#0.00386587: 0.00297693)#0.00286537: 0.000143674)#0.0315283; 5
((W_canadensis#0.000147306: 0.00287056	(W_mellicola#0.00594897: 0.0027893	W_tropicalis#0.00123516: 0.0027893)#0.000563788: 8.1256e-05)#0.000591283: 8.94331e-06	(W_sebi#0.0020299: 0.00274693	W_muriae#0.00356719: 0.00274693)#0.00110264: 0.000132573)#0.0290923; 5
((W_tropicalis#0.0013337: 0.00309959	(W_mellicola#0.00642361: 0.00301185	W_canadensis#0.000159059: 0.00301185)#0.00060877: 8.7739e-05)#0.00347946: 9.65685e-06	(W_sebi#0.00219186: 0.00296609	W_muriae#0.0038518: 0.00296609)#0.00119062: 0.000143151)#0.0338031; 5
((W_tropicalis#0.00127296: 0.00295841	(W_mellicola#0.00613104: 0.00287467	W_canadensis#0.000151814: 0.00287467)#0.000581043: 8.37428e-05)#0.00124327: 9.21702e-06	(W_sebi#0.00209203: 0.002831	W_muriae#0.00367637: 0.002831)#0.00117895: 0.000136631)#0.0322635; 5
((W_tropicalis#0.00137922: 0.00319412	(W_mellicola#0.00664284: 0.00311464	W_canadensis#0.000164488: 0.00311464)#0.00193165: 7.94758e-05)#0.00228877: 2.12441e-05	(W_sebi#0.00226667: 0.00306733	W_muriae#0.00398326: 0.00306733)#0.000929609: 0.000148036)#0.0355591; 5
((W_tropicalis#0.00137922: 0.00314337	(W_sebi#0.00226667: 0.00306733	W_muriae#0.00398326: 0.00306733)#0.000929609: 7.60486e-05)#0.00232572: 7.19876e-05	(W_mellicola#0.00664284: 0.00311464	W_canadensis#0.000164488: 0.00311464)#0.00200029: 0.00010072)#0.034299; 5
((W_tropicalis#0.00137922: 0.00320322	(W_sebi#0.00226667: 0.00306733	W_muriae#0.00398326: 0.00306733)#0.000929609: 0.000135892)#0.00169861: 1.21439e-05	(W_mellicola#0.00664284: 0.00311464	W_canadensis#0.000164488: 0.00311464)#0.00145966: 0.00010072)#0.0377247; 5
((W_sebi#0.00210614: 0.00297636	(W_tropicalis#0.00128154: 0.00285009	W_muriae#0.00370116: 0.00285009)#0.000805308: 0.000126268)#0.00176181: 1.12839e-05	(W_mellicola#0.00617239: 0.00289406	W_canadensis#0.000152838: 0.00289406)#0.000438192: 9.35868e-05)#0.0364075; 5
(((W_mellicola#0.00639561: 0.00299872	W_canadensis#0.000158366: 0.00299872)#0.00115424: 8.52793e-05	(W_tropicalis#0.00132789: 0.00295317	W_muriae#0.00383501: 0.00295317)#0.000834431: 0.000130835)#0.00182552: 1.16919e-05	W_sebi#0.0021823: 0.00309569)#0.0392653; 5
(((W_mellicola#0.00639561: 0.00299872	W_canadensis#0.000158366: 0.00299872)#0.00115424: 6.73647e-05	W_sebi#0.0021823: 0.00306609)#0.00183619: 2.96066e-05	(W_tropicalis#0.00132789: 0.00295317	W_muriae#0.00383501: 0.00295317)#0.000901602: 0.000142527)#0.0392653; 5
(((W_mellicola#0.00587892: 0.00275646	W_canadensis#0.000145571: 0.00275646)#0.00106099: 7.38439e-05	W_sebi#0.002006: 0.0028303)#0.00168074: 1.52931e-05	(W_tropicalis#0.00122061: 0.00271458	W_muriae#0.00352518: 0.00271458)#0.000828763: 0.000131012)#0.0339054; 5
(((W_mellicola#0.00587892: 0.00275646	W_canadensis#0.000145571: 0.00275646)#0.00106099: 7.38439e-05	W_sebi#0.002006: 0.0028303)#0.00168074: 1.52931e-05	(W_tropicalis#0.00122061: 0.00271458	W_muriae#0.00352518: 0.00271458)#0.00181441: 0.000131012)#0.036192; 5
(((W_mellicola#0.00587892: 0.00275646	W_canadensis#0.000145571: 0.00275646)#0.00184295: 7.38439e-05	(W_tropicalis#0.00122061: 0.00271458	W_muriae#0.00352518: 0.00271458)#0.000523239: 0.000115719)#0.00168074: 1.52931e-05	W_sebi#0.002006: 0.00284559)#0.036192; 5
((W_sebi#0.00193046: 0.00272372	(W_tropicalis#0.00117465: 0.00261236	W_muriae#0.00339244: 0.00261236)#0.00265905: 0.000111361)#0.00161745: 1.47173e-05	(W_mellicola#0.00565754: 0.00265266	W_canadensis#0.00014009: 0.00265266)#0.000544214: 8.57805e-05)#0.0348292; 5
((W_tropicalis#0.00117465: 0.00263965	(W_sebi#0.00193046: 0.00261236	W_muriae#0.00339244: 0.00261236)#0.00140849: 2.72855e-05)#0.00291158: 9.8793e-05	(W_mellicola#0.00565754: 0.00265266	W_canadensis#0.00014009: 0.00265266)#0.00244637: 8.57805e-05)#0.0368128; 5
((W_muriae#0.00339244: 0.00269205	(W_sebi#0.00193046: 0.00261236	W_tropicalis#0.00117465: 0.00261236)#0.00140849: 7.96876e-05)#0.00410265: 4.63909e-05	(W_mellicola#0.00565754: 0.00265266	W_canadensis#0.00014009: 0.00265266)#0.00381622: 8.57805e-05)#0.0343319; 5
((W_muriae#0.00339244: 0.00267402	(W_sebi#0.00193046: 0.00261236	W_tropicalis#0.00117465: 0.00261236)#0.00186758: 6.16583e-05)#0.00156037: 6.44202e-05	(W_mellicola#0.00565754: 0.00265266	W_canadensis#0.00014009: 0.00265266)#0.00381622: 8.57805e-05)#0.0343319; 5
((W_tropicalis#0.00117465: 0.00267402	(W_sebi#0.00193046: 0.00261236	W_muriae#0.00339244: 0.00261236)#0.00407687: 6.16583e-05)#0.00156037: 6.44202e-05	(W_mellicola#0.00565754: 0.00265266	W_canadensis#0.00014009: 0.00265266)#0.00381622: 8.57805e-05)#0.0314709; 5
((W_sebi#0.00198294: 0.00271011	(W_tropicalis#0.00120658: 0.00268338	W_muriae#0.00348466: 0.00268338)#0.00242591: 2.67323e-05)#0.00162443: 0.000102774	(W_mellicola#0.00581133: 0.00272477	W_canadensis#0.000143898: 0.00272477)#0.00391996: 8.81123e-05)#0.0340394; 5
((W_tropicalis#0.00123148: 0.00277041	(W_sebi#0.00202386: 0.00273876	W_muriae#0.00355658: 0.00273876)#0.00247598: 3.16499e-05)#0.00423115: 0.000100529	(W_mellicola#0.00593127: 0.00278101	W_canadensis#0.000146868: 0.00278101)#0.00292599: 8.99309e-05)#0.034742; 5
((W_muriae#0.00355658: 0.00279012	(W_sebi#0.00202386: 0.00273876	W_tropicalis#0.00123148: 0.00273876)#0.00247598: 5.13657e-05)#0.0070347: 8.08131e-05	(W_mellicola#0.00770748: 0.00278101	W_canadensis#0.000146868: 0.00278101)#0.00292599: 8.99309e-05)#0.0360893; 5
(((W_mellicola#0.00770748: 0.00278101	W_canadensis#0.000146868: 0.00278101)#0.00292599: 2.77314e-05	(W_sebi#0.00202386: 0.00273876	W_tropicalis#0.00123148: 0.00273876)#0.00247598: 6.99793e-05)#0.00698808: 6.21995e-05	W_muriae#0.00355658: 0.00287094)#0.0360893; 5
(((W_mellicola#0.00743107: 0.00268127	W_canadensis#0.000141601: 0.00268127)#0.00564782: 2.66437e-05	(W_sebi#0.00195128: 0.00264054	W_tropicalis#0.00118732: 0.00264054)#0.00376217: 6.73764e-05)#0.0067377: 6.00621e-05	W_muriae#0.00342903: 0.00276798)#0.0365152; 5
(((W_mellicola#0.00799552: 0.00288493	W_canadensis#0.000152356: 0.00288493)#0.00607681: 2.86675e-05	(W_sebi#0.0020995: 0.00284111	W_tropicalis#0.0012775: 0.00284111)#0.00404793: 7.24942e-05)#0.00873047: 6.46242e-05	W_muriae#0.00368949: 0.00297823)#0.03761; 5
((W_muriae#0.00368949: 0.00291948	(W_sebi#0.0020995: 0.00284111	W_tropicalis#0.0012775: 0.00284111)#0.00404793: 7.83677e-05)#0.00730808: 5.87507e-05	(W_mellicola#0.00799552: 0.00288493	W_canadensis#0.000152356: 0.00288493)#0.00607681: 9.32917e-05)#0.0352919; 5
((W_muriae#0.00368949: 0.0028844	(W_sebi#0.0020995: 0.00284111	W_tropicalis#0.0012775: 0.00284111)#0.00481762: 4.32952e-05)#0.00883988: 9.38232e-05	(W_mellicola#0.00684548: 0.00288493	W_canadensis#0.000152356: 0.00288493)#0.00607681: 9.32917e-05)#0.0352919; 5
((W_sebi#0.00201109: 0.00274227	(W_muriae#0.00353413: 0.00272147	W_tropicalis#0.00179573: 0.00272147)#0.00334709: 2.08032e-05)#0.00578383: 0.000110541	(W_mellicola#0.00655723: 0.00276345	W_canadensis#0.000145941: 0.00276345)#0.00362203: 8.93633e-05)#0.0338058; 5
((W_sebi#0.00201109: 0.0027949	(W_muriae#0.00353413: 0.00272147	W_tropicalis#0.000614956: 0.00272147)#0.00334709: 7.3427e-05)#0.003431: 5.79174e-05	(W_mellicola#0.00655723: 0.00276345	W_canadensis#0.000145941: 0.00276345)#0.0014034: 8.93633e-05)#0.0306029; 5
((W_sebi#0.00213629: 0.0029689	(W_muriae#0.00375415: 0.0028909	W_tropicalis#0.000653241: 0.0028909)#0.0014752: 7.79983e-05)#0.00196671: 6.15232e-05	(W_mellicola#0.00696545: 0.0029355	W_canadensis#0.000155027: 0.0029355)#0.00149077: 9.49267e-05)#0.0353319; 5
((W_sebi#0.0019438: 0.00270139	(W_muriae#0.00341589: 0.00263042	W_tropicalis#0.000594381: 0.00263042)#0.00156634: 7.09704e-05)#0.0017895: 5.59797e-05	(W_mellicola#0.00633784: 0.002671	W_canadensis#0.000141058: 0.002671)#0.00153401: 8.63734e-05)#0.0339219; 5
((W_sebi#0.00210522: 0.00292571	(W_muriae#0.00369954: 0.00284885	W_tropicalis#0.000643738: 0.00284885)#0.0016964: 7.68637e-05)#0.00413956: 6.06282e-05	(W_mellicola#0.00686413: 0.00289279	W_canadensis#0.000152771: 0.00289279)#0.0016614: 9.35458e-05)#0.0333752; 5
((W_tropicalis#0.000643738: 0.00286483	(W_muriae#0.00369954: 0.00284885	W_sebi#0.00210522: 0.00284885)#0.0016964: 1.59857e-05)#0.0076173: 0.000121506	(W_mellicola#0.00686413: 0.00289279	W_canadensis#0.000152771: 0.00289279)#0.00086314: 9.35458e-05)#0.0364436; 5
((W_tropicalis#0.000606567: 0.00269921	(W_muriae#0.00348592: 0.00268435	W_sebi#0.00198365: 0.00268435)#0.00100426: 1.48621e-05)#0.00717799: 0.000114691	(W_mellicola#0.00646777: 0.00272575	W_canadensis#0.00014395: 0.00272575)#0.00159261: 8.81442e-05)#0.0313198; 5
((W_tropicalis#0.000606567: 0.00271093	(W_muriae#0.00348592: 0.00268435	W_sebi#0.00198365: 0.00268435)#0.00166029: 2.65823e-05)#0.0059422: 0.00010297	(W_mellicola#0.00646777: 0.00272575	W_canadensis#0.00014395: 0.00272575)#0.00417238: 8.81442e-05)#0.0313198; 5
(W_mellicola#0.00688835: 0.00299688	((W_tropicalis#0.00064601: 0.00288721	(W_muriae#0.0037126: 0.0028589	W_sebi#0.00211264: 0.0028589)#0.000994639: 2.83108e-05)#0.0063286: 3.44869e-05	W_canadensis#0.000153311: 0.0029217)#0.0017861: 7.51793e-05)#0.0301789; 5
(W_mellicola#0.0065367: 0.00284389	((W_tropicalis#0.000613031: 0.00275556	(W_muriae#0.00352307: 0.00271295	W_sebi#0.00200479: 0.00271295)#0.0024916: 4.26119e-05)#0.00357984: 4.14416e-05	W_canadensis#0.000145484: 0.00279701)#0.0016801: 4.68798e-05)#0.0267416; 5
(W_mellicola#0.0065367: 0.00284389	((W_tropicalis#0.00261933: 0.0027888	(W_muriae#0.00352307: 0.00271295	W_sebi#0.00200479: 0.00271295)#0.0024916: 7.58435e-05)#0.00149005: 8.21003e-06	W_canadensis#0.000145484: 0.00279701)#0.00326483: 4.68798e-05)#0.0267416; 5
(W_mellicola#0.0065367: 0.00284389	((W_sebi#0.00200479: 0.0027888	(W_muriae#0.00352307: 0.00271295	W_tropicalis#0.000868078: 0.00271295)#0.00315499: 7.58435e-05)#0.00149005: 8.02148e-06	W_canadensis#0.000145484: 0.00279682)#0.00326505: 4.70683e-05)#0.0298233; 5
(W_mellicola#0.0065367: 0.00284389	((W_sebi#0.00200479: 0.00274662	(W_muriae#0.00352307: 0.00271295	W_tropicalis#0.000868078: 0.00271295)#0.00315499: 3.36659e-05)#0.00365252: 4.89027e-05	W_canadensis#0.000145484: 0.00279552)#0.00326657: 4.83647e-05)#0.0322234; 5
(W_mellicola#0.00603062: 0.00262371	((W_sebi#0.00184958: 0.00253208	(W_muriae#0.0032503: 0.00250291	W_tropicalis#0.00080087: 0.00250291)#0.00291073: 2.91682e-05)#0.00337225: 2.82402e-05	W_canadensis#0.00013422: 0.00256032)#0.00303575: 6.33878e-05)#0.0266097; 5
((W_sebi#0.0019549: 0.00273244	(W_muriae#0.00343538: 0.00264543	W_tropicalis#0.000846473: 0.00264543)#0.00307647: 8.7006e-05)#0.0045115: 4.06686e-05	(W_mellicola#0.00637401: 0.00270611	W_canadensis#0.000141863: 0.00270611)#0.00142196: 6.69972e-05)#0.030232; 5
((W_tropicalis#0.000874838: 0.002824	(W_muriae#0.0035505: 0.00273408	W_sebi#0.00202041: 0.00273408)#0.00317956: 8.99215e-05)#0.00211109: 4.20314e-05	(W_mellicola#0.0065876: 0.00279679	W_canadensis#0.000146617: 0.00279679)#0.00146961: 6.92423e-05)#0.0294672; 5
((W_tropicalis#0.000900818: 0.00290786	(W_muriae#0.00365594: 0.00281527	W_sebi#0.0020804: 0.00281527)#0.00704173: 9.25919e-05)#0.00389142: 4.32796e-05	(W_mellicola#0.00678323: 0.00287984	W_canadensis#0.000150971: 0.00287984)#0.00151326: 7.12985e-05)#0.0333894; 5
((W_muriae#0.00365594: 0.00290786	(W_tropicalis#0.000900818: 0.00281527	W_sebi#0.0020804: 0.00281527)#0.00704173: 9.25919e-05)#0.00221938: 4.32796e-05	(W_mellicola#0.00678323: 0.00287984	W_canadensis#0.000150971: 0.00287984)#0.00151326: 7.12985e-05)#0.0320242; 5
((W_muriae#0.00365594: 0.0028841	(W_tropicalis#0.000900818: 0.00281527	W_sebi#0.0020804: 0.00281527)#0.00573775: 6.88269e-05)#0.00159654: 6.70446e-05	(W_mellicola#0.00678323: 0.00287984	W_canadensis#0.000150971: 0.00287984)#0.00151326: 7.12985e-05)#0.0320242; 5
(((W_mellicola#0.00641346: 0.00272286	W_canadensis#0.000142741: 0.00272286)#0.000225324: 4.02204e-06	(W_tropicalis#0.000851712: 0.00266181	W_sebi#0.001967: 0.00266181)#0.00542497: 6.5075e-05)#0.00478807: 6.33899e-05	W_muriae#0.00345665: 0.00279027)#0.0285458; 5
(((W_mellicola#0.00694904: 0.00295024	(W_tropicalis#0.000922837: 0.00288409	W_sebi#0.00213126: 0.00288409)#0.00372545: 6.61514e-05)#0.00304812: 1.15706e-05	W_canadensis#0.000154661: 0.00296181)#0.00275345: 6.14707e-05	W_muriae#0.0037453: 0.00302328)#0.0282661; 5
(((W_mellicola#0.00694904: 0.00295024	(W_tropicalis#0.000922837: 0.00288409	W_sebi#0.00213126: 0.00288409)#0.00254721: 6.61514e-05)#0.00111036: 1.21488e-06	W_canadensis#0.000154661: 0.00295145)#0.00276312: 7.18264e-05	W_muriae#0.0037453: 0.00302328)#0.0282661; 5
(((W_sebi#0.00228769: 0.00316678	(W_tropicalis#0.000990572: 0.00309577	W_mellicola#0.00745909: 0.00309577)#0.00273417: 7.10067e-05)#0.00119186: 1.30405e-06	W_canadensis#0.000166013: 0.00316808)#0.0066858: 7.70984e-05	W_muriae#0.0040202: 0.00324518)#0.0303408; 5
(((W_sebi#0.00212424: 0.00294053	W_canadensis#0.000154152: 0.00294053)#0.000989187: 1.21088e-06	(W_tropicalis#0.00118619: 0.00287459	W_mellicola#0.00692617: 0.00287459)#0.00253883: 6.71445e-05)#0.00620813: 7.159e-05	W_muriae#0.00373298: 0.00301333)#0.0281731; 5
(((W_sebi#0.00212424: 0.00294053	W_canadensis#0.000154152: 0.00294053)#0.0028799: 5.11226e-06	(W_tropicalis#0.00118619: 0.00287459	W_mellicola#0.00692617: 0.00287459)#0.00125932: 7.10459e-05)#0.00297645: 6.76886e-05	W_muriae#0.00373298: 0.00301333)#0.0291516; 5
(((W_sebi#0.00212424: 0.00294053	W_canadensis#0.000154152: 0.00294053)#0.000498897: 5.11226e-06	(W_tropicalis#0.00118619: 0.00287459	W_mellicola#0.00692617: 0.00287459)#0.00167816: 7.10459e-05)#0.00297645: 6.76886e-05	W_muriae#0.00373298: 0.00301333)#0.0321218; 5
(((W_sebi#0.00212424: 0.00294053	(W_tropicalis#0.00118619: 0.00287459	W_mellicola#0.00613878: 0.00287459)#0.00167816: 6.59336e-05)#0.00341447: 2.24717e-06	W_canadensis#0.000154152: 0.00294278)#0.00297935: 7.05537e-05	W_muriae#0.00373298: 0.00301333)#0.0321218; 5
(((W_tropicalis#0.00118619: 0.00287905	(W_sebi#0.00212424: 0.00287459	W_mellicola#0.00613878: 0.00287459)#0.00167816: 4.45327e-06)#0.00505739: 4.98642e-05	W_canadensis#0.000154152: 0.00292891)#0.00299345: 8.44171e-05	W_muriae#0.00373298: 0.00301333)#0.0336729; 5
(((W_tropicalis#0.00126019: 0.00309645	(W_sebi#0.00225676: 0.00305392	W_mellicola#0.00652175: 0.00305392)#0.00178285: 4.25254e-05)#0.00208451: 3.4475e-05	W_canadensis#0.000163769: 0.00313092)#0.00316059: 7.0389e-05	W_muriae#0.00396586: 0.00320131)#0.0320319; 5
(((W_canadensis#0.000156704: 0.00292961	(W_sebi#0.00215941: 0.00292219	W_mellicola#0.00624042: 0.00292219)#0.00170594: 7.42327e-06)#0.00201724: 6.62556e-05	W_tropicalis#0.000508818: 0.00299587)#0.00302426: 6.73526e-05	W_muriae#0.00379478: 0.00306322)#0.0292043; 5
((W_muriae#0.00379478: 0.00299587	W_tropicalis#0.000546906: 0.00299587)#0.00302426: 6.73526e-05	(W_canadensis#0.000156704: 0.00302866	(W_sebi#0.00215941: 0.00292219	W_mellicola#0.00624042: 0.00292219)#0.00191384: 0.000106475)#0.00195126: 3.45569e-05)#0.0306803; 5
((W_muriae#0.00379478: 0.00299587	W_tropicalis#0.000546906: 0.00299587)#0.00302426: 6.73526e-05	(W_canadensis#0.000156704: 0.00296335	(W_sebi#0.00215941: 0.00292219	W_mellicola#0.00624042: 0.00292219)#0.00191384: 4.11605e-05)#0.00199427: 9.9871e-05)#0.0306803; 5
(((W_canadensis#0.000156704: 0.00298164	(W_sebi#0.00215941: 0.00292219	W_mellicola#0.00624042: 0.00292219)#0.00191384: 5.94481e-05)#0.000705925: 4.92205e-05	W_tropicalis#0.000546906: 0.00303086)#0.00298934: 3.23629e-05	W_muriae#0.00379478: 0.00306322)#0.0322464; 5
(((W_canadensis#0.000156704: 0.00298164	W_tropicalis#0.000546906: 0.00298164)#0.00167222: 4.336e-05	(W_sebi#0.00215941: 0.00292219	W_mellicola#0.00624042: 0.00292219)#0.000933783: 0.000102808)#0.00299513: 3.82234e-05	W_muriae#0.00379478: 0.00306322)#0.0301974; 5
(((W_canadensis#0.000161429: 0.00307152	W_tropicalis#0.000563394: 0.00307152)#0.00172263: 4.46672e-05	(W_sebi#0.00222451: 0.00301028	W_mellicola#0.00642855: 0.00301028)#0.000961934: 0.000105907)#0.00155636: 3.93757e-05	W_muriae#0.00390918: 0.00315556)#0.0328983; 5
((W_muriae#0.00390918: 0.00313539	(W_sebi#0.00222451: 0.00301028	W_mellicola#0.00642855: 0.00301028)#0.000531501: 0.000125108)#0.00154683: 2.01752e-05	(W_canadensis#0.000161429: 0.00307152	W_tropicalis#0.000563394: 0.00307152)#0.00140761: 8.40429e-05)#0.0359651; 5
((W_muriae#0.00369518: 0.00296375	(W_sebi#0.00210274: 0.00284549	W_mellicola#0.00607663: 0.00284549)#0.000502406: 0.000118259)#0.00174596: 1.90707e-05	(W_canadensis#0.000152591: 0.00290338	W_tropicalis#0.000532552: 0.00290338)#0.000849883: 7.94421e-05)#0.0324573; 5
((W_muriae#0.00369518: 0.00290467	(W_sebi#0.00210274: 0.00284549	W_mellicola#0.00607663: 0.00284549)#0.000502406: 5.91756e-05)#0.00178148: 7.81543e-05	(W_canadensis#0.000152591: 0.00290338	W_tropicalis#0.000532552: 0.00290338)#0.00169037: 7.94421e-05)#0.0296329; 5
((W_muriae#0.00369518: 0.00290467	(W_sebi#0.00210274: 0.00284549	W_mellicola#0.00607663: 0.00284549)#0.000502406: 5.91756e-05)#0.00178148: 7.81543e-05	(W_canadensis#0.000152591: 0.00290338	W_tropicalis#0.000532552: 0.00290338)#0.00169037: 7.94421e-05)#0.0325508; 5
((W_muriae#0.0037896: 0.00301221	(W_sebi#0.00215646: 0.0029182	W_mellicola#0.0062319: 0.0029182)#0.000515243: 9.40085e-05)#0.00393145: 4.68305e-05	(W_canadensis#0.00015649: 0.00297756	W_tropicalis#0.000546159: 0.00297756)#0.00173356: 8.1472e-05)#0.0333825; 5
((W_muriae#0.00359703: 0.00287448	(W_sebi#0.00204688: 0.00276991	W_mellicola#0.00591522: 0.00276991)#0.000489061: 0.00010457)#0.000643323: 2.9112e-05	(W_canadensis#0.000148538: 0.00282626	W_tropicalis#0.000518406: 0.00282626)#0.00164547: 7.7332e-05)#0.0331993; 5
((W_muriae#0.00394808: 0.00315902	(W_sebi#0.00224664: 0.00304023	W_mellicola#0.00649251: 0.00304023)#0.000536789: 0.000118792)#0.00162931: 2.79365e-05	(W_canadensis#0.000163035: 0.00310208	W_tropicalis#0.000568999: 0.00310208)#0.00119976: 8.4879e-05)#0.0364394; 5
(((W_canadensis#0.000163035: 0.00310208	W_tropicalis#0.000568999: 0.00310208)#0.00119976: 6.63042e-05	(W_sebi#0.00224664: 0.00304023	W_mellicola#0.00649251: 0.00304023)#0.000536789: 0.000128154)#0.000703659: 1.85748e-05	W_muriae#0.00394808: 0.00318696)#0.0346483; 5
(((W_canadensis#0.000148709: 0.00282951	W_tropicalis#0.000519002: 0.00282951)#0.00109434: 6.04782e-05	(W_sebi#0.00204924: 0.00277309	W_mellicola#0.00592202: 0.00277309)#0.000489623: 0.000116893)#0.00218166: 1.69427e-05	W_muriae#0.00360117: 0.00290693)#0.0304671; 5
(((W_canadensis#0.000148709: 0.00282951	W_tropicalis#0.000519002: 0.00282951)#0.00109434: 7.3341e-05	(W_sebi#0.00204924: 0.00277309	W_mellicola#0.00592202: 0.00277309)#0.000489623: 0.000129756)#0.002172: 4.07986e-06	W_muriae#0.00360117: 0.00290693)#0.0304671; 5
(((W_canadensis#0.000148709: 0.00282951	W_tropicalis#0.000519002: 0.00282951)#0.00109434: 6.86808e-05	(W_sebi#0.00204924: 0.00277309	W_mellicola#0.00592202: 0.00277309)#0.00150185: 0.000125096)#0.00462672: 8.74008e-06	W_muriae#0.00360117: 0.00290693)#0.0275465; 5
(((W_canadensis#0.000148709: 0.00282951	W_tropicalis#0.000977731: 0.00282951)#0.00109434: 6.94257e-05	(W_sebi#0.00204924: 0.00277309	W_mellicola#0.00592202: 0.00277309)#0.00150185: 0.000125841)#0.00241618: 7.99519e-06	W_muriae#0.00360117: 0.00290693)#0.0310986; 5
(((W_canadensis#0.000158502: 0.00301583	W_tropicalis#0.00104212: 0.00301583)#0.00113418: 7.39974e-05	W_muriae#0.0038383: 0.00308983)#0.00461676: 8.52167e-06	(W_sebi#0.00218418: 0.0029557	W_mellicola#0.00631199: 0.0029557)#0.00539513: 0.000142649)#0.0368792; 5
(((W_canadensis#0.000158502: 0.00301583	W_tropicalis#0.000786332: 0.00301583)#0.00113418: 7.26955e-05	W_muriae#0.0038383: 0.00308853)#0.00461871: 9.82358e-06	(W_sebi#0.00218418: 0.0029557	W_mellicola#0.00631199: 0.0029557)#0.0024987: 0.000142649)#0.0395204; 5
(((W_canadensis#0.000158502: 0.00301583	W_tropicalis#0.000786332: 0.00301583)#0.00183087: 7.26955e-05	W_muriae#0.0038383: 0.00308853)#0.00461871: 9.82358e-06	(W_sebi#0.00218418: 0.0029557	W_mellicola#0.00631199: 0.0029557)#0.0024987: 0.000142649)#0.0412736; 5
(((W_canadensis#0.000158502: 0.00301583	W_tropicalis#0.000786332: 0.00301583)#0.00183087: 7.26955e-05	(W_sebi#0.00218418: 0.0029557	W_mellicola#0.00631199: 0.0029557)#0.0024987: 0.000132825)#0.00229503: 9.82358e-06	W_muriae#0.0038383: 0.00309835)#0.0397001; 5
(((W_canadensis#0.000158502: 0.00301583	W_tropicalis#0.000745912: 0.00301583)#0.00183087: 7.26955e-05	(W_sebi#0.00218418: 0.0029557	W_mellicola#0.00631199: 0.0029557)#0.0024987: 0.000132825)#0.00229503: 9.82358e-06	W_muriae#0.0038383: 0.00309835)#0.0397001; 5
(((W_canadensis#0.000152332: 0.00289844	W_tropicalis#0.000934456: 0.00289844)#0.0017596: 6.45489e-05	(W_sebi#0.00209916: 0.00284065	W_mellicola#0.00606629: 0.00284065)#0.00132687: 0.000122338)#0.00220965: 1.47581e-05	W_muriae#0.0036889: 0.00297775)#0.0381548; 5
(((W_canadensis#0.000145114: 0.0027611	W_tropicalis#0.000890177: 0.0027611)#0.00167623: 6.14903e-05	(W_sebi#0.00199969: 0.00270605	W_mellicola#0.00577884: 0.00270605)#0.001264: 0.000116541)#0.00210495: 1.40588e-05	W_muriae#0.0035141: 0.00283665)#0.0348157; 5
(((W_canadensis#0.000145114: 0.0027611	W_tropicalis#0.000890177: 0.0027611)#0.000595058: 7.39782e-05	(W_sebi#0.00199969: 0.00270605	W_mellicola#0.00577884: 0.00270605)#0.001264: 0.000129029)#0.00209568: 1.57082e-06	W_muriae#0.0035141: 0.00283665)#0.0348157; 5
(((W_canadensis#0.000145114: 0.0027611	W_tropicalis#0.000890177: 0.0027611)#0.00161567: 7.39782e-05	(W_sebi#0.00199969: 0.00270605	W_mellicola#0.00728085: 0.00270605)#0.001264: 0.000129029)#0.00391744: 1.57082e-06	W_muriae#0.0035141: 0.00283665)#0.0309438; 5
((W_muriae#0.0036412: 0.00293762	(W_sebi#0.00207202: 0.00280392	W_mellicola#0.00589639: 0.00280392)#0.0023139: 0.000133696)#0.00116069: 1.62764e-06	(W_canadensis#0.000150362: 0.00286096	W_tropicalis#0.000922374: 0.00286096)#0.0016741: 7.82816e-05)#0.0346239; 5
((W_muriae#0.0036412: 0.00293762	(W_sebi#0.00207202: 0.00280392	W_mellicola#0.00589639: 0.00280392)#0.0023139: 0.000133696)#0.0035394: 1.62764e-06	(W_canadensis#0.000150362: 0.00286096	W_tropicalis#0.000922374: 0.00286096)#0.00052521: 7.82816e-05)#0.0354991; 5
((W_mellicola#0.00640122: 0.00318913	(W_sebi#0.00224942: 0.00304399	W_muriae#0.00395296: 0.00304399)#0.00251202: 0.000145143)#0.00384243: 1.767e-06	(W_canadensis#0.000163236: 0.00310592	W_tropicalis#0.00100135: 0.00310592)#0.000570178: 8.49839e-05)#0.0385384; 5
((W_mellicola#0.00640122: 0.00318913	(W_sebi#0.00224942: 0.00304399	W_muriae#0.00395296: 0.00304399)#0.00426585: 0.000145143)#0.00384243: 1.767e-06	(W_canadensis#0.000163236: 0.00310592	W_tropicalis#0.00100135: 0.00310592)#0.000570178: 8.49839e-05)#0.0385384; 5
(((W_canadensis#0.000151012: 0.00287332	W_tropicalis#0.000852006: 0.00287332)#0.00120736: 7.69849e-05	(W_sebi#0.00208096: 0.00281603	W_muriae#0.00365692: 0.00281603)#0.00176019: 0.000134273)#0.000360835: 1.63467e-06	W_mellicola#0.00592185: 0.00295194)#0.0356523; 5
(((W_canadensis#0.000158229: 0.00301064	W_tropicalis#0.000892725: 0.00301064)#0.00126506: 8.06642e-05	(W_sebi#0.00218042: 0.00295061	W_muriae#0.0038317: 0.00295061)#0.00184431: 0.000140691)#0.00240287: 1.71279e-06	W_mellicola#0.00620487: 0.00309302)#0.0393752; 5
(((W_canadensis#0.000166639: 0.00317066	W_tropicalis#0.000940176: 0.00317066)#0.000910723: 8.49517e-05	(W_sebi#0.00229631: 0.00310745	W_muriae#0.00403536: 0.00310745)#0.002956: 0.000148169)#0.00253058: 1.80383e-06	W_mellicola#0.00653467: 0.00325742)#0.0436286; 5
(((W_canadensis#0.000155889: 0.00296611	W_tropicalis#0.000879522: 0.00296611)#0.000851968: 7.94712e-05	(W_sebi#0.00214817: 0.00290697	W_muriae#0.00377502: 0.00290697)#0.00276529: 0.00013861)#0.00132406: 1.68746e-06	W_mellicola#0.00611309: 0.00304727)#0.040814; 5
(((W_canadensis#0.000151127: 0.0028755	W_tropicalis#0.00169789: 0.0028755)#0.000825943: 7.70435e-05	(W_sebi#0.00208255: 0.00281817	W_muriae#0.00365971: 0.00281817)#0.00336809: 0.000134376)#0.00174725: 1.63591e-06	W_mellicola#0.00592635: 0.00295418)#0.0395672; 5
(((W_canadensis#0.000151127: 0.0028755	W_tropicalis#0.00169789: 0.0028755)#0.000825943: 6.15679e-05	(W_sebi#0.00208255: 0.00281817	W_muriae#0.00365971: 0.00281817)#0.00336809: 0.0001189)#0.00175646: 1.71115e-05	W_mellicola#0.00592635: 0.00295418)#0.0366106; 5
(((W_canadensis#0.000162372: 0.00308948	W_tropicalis#0.00229668: 0.00308948)#0.000887403: 6.35675e-05	(W_sebi#0.00223751: 0.00302788	W_muriae#0.00393203: 0.00302788)#0.00361871: 0.000125166)#0.00188871: 2.09666e-05	W_mellicola#0.00636734: 0.00317401)#0.0423943; 5
(((W_canadensis#0.000162372: 0.00308948	W_tropicalis#0.00229668: 0.00308948)#0.000887403: 7.92825e-05	(W_sebi#0.00223751: 0.00302788	W_muriae#0.00393203: 0.00302788)#0.00361871: 0.000140881)#0.000381799: 5.25159e-06	W_mellicola#0.00636734: 0.00317401)#0.0398509; 5
((W_mellicola#0.00604208: 0.00300689	(W_sebi#0.00212321: 0.0028732	W_muriae#0.00373117: 0.0028732)#0.00560489: 0.000133684)#0.00109587: 4.98332e-06	(W_canadensis#0.000154078: 0.00293165	W_tropicalis#0.00217936: 0.00293165)#0.00147424: 8.02158e-05)#0.0370487; 5
((W_mellicola#0.0048871: 0.00300689	(W_sebi#0.00212321: 0.0028732	W_muriae#0.00373117: 0.0028732)#0.00560489: 0.000133684)#0.00234517: 4.98332e-06	(W_canadensis#0.000154078: 0.00293165	W_tropicalis#0.00217936: 0.00293165)#0.00147424: 8.02158e-05)#0.0370487; 5
((W_muriae#0.00373117: 0.00300689	(W_sebi#0.00212321: 0.0028732	W_mellicola#0.0048871: 0.0028732)#0.00560489: 0.000133684)#0.00103184: 4.98332e-06	(W_canadensis#0.000154078: 0.00293165	W_tropicalis#0.00217936: 0.00293165)#0.00373189: 8.02158e-05)#0.039999; 5
((W_muriae#0.00406272: 0.00327408	(W_sebi#0.00231188: 0.00312852	W_mellicola#0.00707878: 0.00312852)#0.00281234: 0.000145563)#0.00036488: 5.42614e-06	(W_canadensis#0.000167769: 0.00319216	W_tropicalis#0.00237302: 0.00319216)#0.000585515: 8.73438e-05)#0.0425895; 5
((W_muriae#0.00406272: 0.00327408	(W_canadensis#0.000167769: 0.00319216	W_tropicalis#0.00237302: 0.00319216)#0.00277499: 8.19177e-05)#0.0029923: 5.42614e-06	(W_sebi#0.00231188: 0.00312852	W_mellicola#0.00707878: 0.00312852)#0.00281234: 0.000150989)#0.0437018; 5
((W_muriae#0.00379005: 0.00303836	(W_canadensis#0.000156509: 0.00297792	W_tropicalis#0.00221375: 0.00297792)#0.000282354: 6.04402e-05)#0.00280615: 2.10415e-05	(W_sebi#0.00215672: 0.00291855	W_mellicola#0.00454736: 0.00291855)#0.00262359: 0.000140856)#0.0407687; 5
((W_muriae#0.00379005: 0.00303836	(W_canadensis#0.000156509: 0.00297792	W_tropicalis#0.00221375: 0.00297792)#0.000282354: 6.04402e-05)#0.000851942: 2.10415e-05	(W_sebi#0.00215672: 0.00291855	W_mellicola#0.00454736: 0.00291855)#0.004688: 0.000140856)#0.0407687; 5
((W_muriae#0.00379005: 0.00301797	(W_sebi#0.00215672: 0.00291855	W_mellicola#0.00454736: 0.00291855)#0.004688: 9.94225e-05)#0.00318824: 4.14332e-05	(W_canadensis#0.000156509: 0.00297792	W_tropicalis#0.00221375: 0.00297792)#0.00197841: 8.14817e-05)#0.0407687; 5
((W_muriae#0.00379005: 0.00302224	(W_canadensis#0.000156509: 0.00297792	W_tropicalis#0.00221375: 0.00297792)#0.000917999: 4.43202e-05)#0.000610809: 3.71615e-05	(W_sebi#0.00215672: 0.00291855	W_mellicola#0.00454736: 0.00291855)#0.004688: 0.000140856)#0.0433472; 5
((W_muriae#0.00411081: 0.00331735	(W_canadensis#0.000169755: 0.00322995	W_tropicalis#0.00240111: 0.00322995)#0.00360972: 8.73991e-05)#0.00239398: 9.78596e-07	(W_sebi#0.00233925: 0.00316555	W_mellicola#0.00493222: 0.00316555)#0.00508476: 0.000152777)#0.0438298; 5
((W_muriae#0.00393058: 0.0031719	(W_canadensis#0.000162312: 0.00308834	W_tropicalis#0.00229584: 0.00308834)#0.00345145: 8.35672e-05)#0.00228902: 9.35691e-07	(W_sebi#0.00223669: 0.00302676	W_mellicola#0.00471597: 0.00302676)#0.00290379: 0.000146078)#0.0419081; 5
((W_muriae#0.00360819: 0.00291174	(W_canadensis#0.000148999: 0.00283502	W_tropicalis#0.00210753: 0.00283502)#0.000274989: 7.67129e-05)#0.00102971: 8.58944e-07	(W_sebi#0.00205323: 0.0027785	W_mellicola#0.00432916: 0.0027785)#0.00266561: 0.000134097)#0.0410687; 5
((W_muriae#0.00360819: 0.00291174	(W_sebi#0.00205323: 0.0027785	W_mellicola#0.00432916: 0.0027785)#0.00266561: 0.000133238)#0.00134327: 8.58944e-07	(W_canadensis#0.000148999: 0.00283502	W_tropicalis#0.00210753: 0.00283502)#0.00218947: 7.75718e-05)#0.0387801; 5
((W_mellicola#0.00432916: 0.00291174	(W_sebi#0.00205323: 0.0027785	W_muriae#0.00360819: 0.0027785)#0.00266561: 0.000133238)#0.000111856: 8.58944e-07	(W_canadensis#0.000148999: 0.00283502	W_tropicalis#0.00210753: 0.00283502)#0.00350848: 7.75718e-05)#0.0387801; 5
((W_mellicola#0.00466888: 0.00314023	(W_sebi#0.00221436: 0.00299654	W_muriae#0.00389133: 0.00299654)#0.00287479: 0.000143693)#0.00169847: 9.26348e-07	(W_canadensis#0.000160691: 0.0030575	W_tropicalis#0.00227291: 0.0030575)#0.0037838: 8.36591e-05)#0.0418233; 5
((W_mellicola#0.00454435: 0.00305647	(W_sebi#0.00215529: 0.00291661	W_muriae#0.00378754: 0.00291661)#0.00477453: 0.000139861)#0.000432737: 9.01639e-07	(W_canadensis#0.000156405: 0.00297594	W_tropicalis#0.00221229: 0.00297594)#0.00368288: 8.14277e-05)#0.0407078; 5
((W_mellicola#0.00483613: 0.00323955	(W_canadensis#0.000166448: 0.00316702	W_tropicalis#0.00235433: 0.00316702)#0.0021932: 7.2526e-05)#0.000462394: 1.413e-05	(W_sebi#0.00229368: 0.00310388	W_muriae#0.00403073: 0.00310388)#0.00508109: 0.0001498)#0.0400407; 5
((W_tropicalis#0.00235433: 0.00318626	(W_canadensis#0.000166448: 0.00316702	W_mellicola#0.00483613: 0.00316702)#0.0021932: 1.9237e-05)#0.00223345: 6.7419e-05	(W_sebi#0.00381343: 0.00310388	W_muriae#0.00403073: 0.00310388)#0.00194481: 0.0001498)#0.0377118; 5
((W_tropicalis#0.00235433: 0.00321949	(W_canadensis#0.000166448: 0.00316702	W_mellicola#0.00483613: 0.00316702)#0.000626713: 5.2471e-05)#0.0022104: 3.41849e-05	(W_sebi#0.00381343: 0.00310388	W_muriae#0.00403073: 0.00310388)#0.00194481: 0.0001498)#0.0350129; 5
((W_tropicalis#0.0024672: 0.00335482	(W_canadensis#0.000174428: 0.00331886	W_mellicola#0.00506799: 0.00331886)#0.00120442: 3.59623e-05)#0.0023295: 5.48482e-05	(W_sebi#0.00399626: 0.00325269	W_muriae#0.00422397: 0.00325269)#0.00203805: 0.000156982)#0.0337938; 5
(((W_sebi#0.00399626: 0.00325269	W_muriae#0.00422397: 0.00325269)#0.00203805: 9.93298e-05	(W_canadensis#0.000174428: 0.00331886	W_mellicola#0.00506799: 0.00331886)#0.00120442: 3.31581e-05)#0.00397985: 5.76524e-05	W_tropicalis#0.0024672: 0.00340967)#0.0374966; 5
(((W_sebi#0.00370153: 0.0030128	W_muriae#0.00391245: 0.0030128)#0.00188774: 6.10801e-05	W_tropicalis#0.00228525: 0.00307388)#0.00539666: 8.43244e-05	(W_canadensis#0.000161563: 0.00307409	W_mellicola#0.00469422: 0.00307409)#0.00111559: 8.41131e-05)#0.0347312; 5
(((W_sebi#0.00370153: 0.0030128	W_tropicalis#0.00228525: 0.0030128)#0.000606707: 0.000134516	W_muriae#0.00391245: 0.00314731)#0.00269818: 1.08887e-05	(W_canadensis#0.000161563: 0.00307409	W_mellicola#0.00469422: 0.00307409)#0.00300844: 8.41131e-05)#0.0347312; 5
(((W_sebi#0.0034816: 0.00283379	W_tropicalis#0.00214946: 0.00283379)#0.00163018: 0.000126523	W_muriae#0.00367998: 0.00296031)#0.00253786: 1.02417e-05	(W_canadensis#0.000151964: 0.00289144	W_mellicola#0.0044153: 0.00289144)#0.00282969: 7.91153e-05)#0.0306504; 5
(((W_canadensis#0.000151964: 0.00289144	W_mellicola#0.0044153: 0.00289144)#0.00174855: 6.88736e-05	W_muriae#0.00367998: 0.00296031)#0.00253786: 1.02417e-05	(W_sebi#0.0034816: 0.00283379	W_tropicalis#0.00214946: 0.00283379)#0.00163018: 0.000136765)#0.0306504; 5
(((W_canadensis#0.000156965: 0.00298659	W_muriae#0.00380108: 0.00298659)#0.00545283: 7.11401e-05	W_mellicola#0.0045606: 0.00305773)#0.00040456: 1.05788e-05	(W_sebi#0.00237686: 0.00292704	W_tropicalis#0.0022202: 0.00292704)#0.00168383: 0.000141266)#0.0316591; 5
(((W_canadensis#0.000156965: 0.00298659	W_muriae#0.00380108: 0.00298659)#0.00196254: 7.11401e-05	W_mellicola#0.0045606: 0.00305773)#0.00255822: 1.05788e-05	(W_sebi#0.00237686: 0.00292704	W_tropicalis#0.0022202: 0.00292704)#0.00338668: 0.000141266)#0.0340875; 5
(((W_canadensis#0.000159886: 0.00304217	W_muriae#0.00387183: 0.00304217)#0.00199906: 4.77296e-05	W_mellicola#0.00464548: 0.0030899)#0.00491014: 3.55102e-05	(W_sebi#0.0024211: 0.00298152	W_tropicalis#0.00226152: 0.00298152)#0.00344972: 0.000143895)#0.0380992; 5
(((W_canadensis#0.000159886: 0.00304217	W_mellicola#0.00464548: 0.00304217)#0.00198716: 8.28538e-05	W_muriae#0.00387183: 0.00312503)#0.00485495: 3.8604e-07	(W_sebi#0.0024211: 0.00298152	W_tropicalis#0.00226152: 0.00298152)#0.00344972: 0.000143895)#0.0369893; 5
(((W_canadensis#0.000151611: 0.00288471	W_mellicola#0.00440504: 0.00288471)#0.00283089: 7.85654e-05	W_muriae#0.00367143: 0.00296328)#0.00460366: 3.66059e-07	(W_sebi#0.00229579: 0.0028272	W_tropicalis#0.00214447: 0.0028272)#0.0022052: 0.000136447)#0.0335968; 5
(((W_sebi#0.00210645: 0.00259403	W_tropicalis#0.00137007: 0.00259403)#0.00202333: 0.000120195	W_muriae#0.00336863: 0.00271423)#0.00249909: 4.99889e-06	(W_canadensis#0.000139107: 0.0026468	W_mellicola#0.00404174: 0.0026468)#0.00259741: 7.24217e-05)#0.030826; 5
(((W_sebi#0.00227754: 0.00280473	W_tropicalis#0.00148135: 0.00280473)#0.00218767: 9.46143e-05	W_muriae#0.00364225: 0.00289934)#0.00273502: 4.07485e-05	(W_canadensis#0.000150406: 0.00286179	W_mellicola#0.00437003: 0.00286179)#0.00280839: 7.83041e-05)#0.0315126; 5
(((W_sebi#0.00227754: 0.00280473	W_tropicalis#0.00147661: 0.00280473)#0.00458077: 9.46143e-05	W_muriae#0.00364225: 0.00289934)#0.00122769: 4.07485e-05	(W_canadensis#0.000150406: 0.00286179	W_mellicola#0.00437003: 0.00286179)#0.00280839: 7.83041e-05)#0.0292539; 5
(((W_sebi#0.00227754: 0.00280473	W_tropicalis#0.00147661: 0.00280473)#0.00213387: 6.56274e-05	W_muriae#0.00364225: 0.00287036)#0.00338142: 6.97353e-05	(W_canadensis#0.000150406: 0.00286179	W_mellicola#0.00437003: 0.00286179)#0.00280839: 7.83041e-05)#0.0262876; 5
(((W_muriae#0.00364225: 0.00280473	W_tropicalis#0.00147661: 0.00280473)#0.00213387: 4.41033e-05	W_sebi#0.00227754: 0.00284883)#0.00340697: 9.12594e-05	(W_canadensis#0.000150406: 0.00286179	W_mellicola#0.00437003: 0.00286179)#0.00280839: 7.83041e-05)#0.0262876; 5
(((W_muriae#0.00374863: 0.00288664	W_tropicalis#0.00151974: 0.00288664)#0.00487627: 4.95488e-05	W_sebi#0.00234406: 0.00293619)#0.00350151: 8.97673e-05	(W_canadensis#0.000154798: 0.00294537	W_mellicola#0.00449766: 0.00294537)#0.000959318: 8.05911e-05)#0.0287678; 5
(((W_muriae#0.00374863: 0.00288664	W_tropicalis#0.00165056: 0.00288664)#0.00487627: 0.000115602	W_sebi#0.00234406: 0.00300225)#0.00342447: 2.37145e-05	(W_canadensis#0.000154798: 0.00294537	W_mellicola#0.00449766: 0.00294537)#0.000959318: 8.05911e-05)#0.0313878; 5
(((W_muriae#0.00374863: 0.00288664	W_tropicalis#0.00165056: 0.00288664)#0.00487627: 0.000130848	(W_canadensis#0.000154798: 0.00294537	W_mellicola#0.00449766: 0.00294537)#0.00179823: 7.21234e-05)#0.00340717: 8.46772e-06	W_sebi#0.00234406: 0.00302596)#0.0279892; 5
(((W_muriae#0.00374863: 0.00288664	W_tropicalis#0.00165056: 0.00288664)#0.00487627: 0.000107367	(W_canadensis#0.000154798: 0.00294537	W_mellicola#0.00449766: 0.00294537)#0.00179823: 4.86422e-05)#0.00343389: 3.19489e-05	W_sebi#0.00234406: 0.00302596)#0.0246891; 5
(((W_muriae#0.00374863: 0.00288664	W_tropicalis#0.00203908: 0.00288664)#0.00695354: 0.000128834	(W_canadensis#0.000154798: 0.00294537	W_mellicola#0.00449766: 0.00294537)#0.00179823: 7.01091e-05)#0.00340944: 1.04819e-05	W_sebi#0.00234406: 0.00302596)#0.0257832; 5
((W_canadensis#0.000154798: 0.00301214	((W_muriae#0.00374863: 0.00288664	W_tropicalis#0.00203908: 0.00288664)#0.00448027: 0.000123638	W_mellicola#0.00449766: 0.00301028)#0.00175945: 1.85475e-06)#0.00556399: 1.38235e-05	W_sebi#0.00234406: 0.00302596)#0.0224479; 5
((W_canadensis#0.000154798: 0.00301653	((W_muriae#0.00374863: 0.00288664	W_mellicola#0.00449766: 0.00288664)#0.00448027: 0.000123638	W_tropicalis#0.00203908: 0.00301028)#0.00175945: 6.25079e-06)#0.00555588: 9.42741e-06	W_sebi#0.00234406: 0.00302596)#0.0248871; 5
((W_tropicalis#0.00211936: 0.00313417	((W_muriae#0.00389622: 0.0030003	W_mellicola#0.00467474: 0.0030003)#0.00416346: 0.000128506	W_canadensis#0.000160893: 0.0031288)#0.000188509: 5.36944e-06)#0.0057767: 1.0926e-05	W_sebi#0.00243635: 0.0031451)#0.0288326; 5
((W_tropicalis#0.00234036: 0.00344975	((W_muriae#0.0043025: 0.00331316	W_mellicola#0.00516221: 0.00331316)#0.00166723: 1.45171e-06	W_canadensis#0.000177671: 0.00331461)#0.0040651: 0.00013514)#0.00639988: 2.33089e-05	W_sebi#0.00269041: 0.00347306)#0.0284429; 5
((W_tropicalis#0.00234036: 0.00338736	((W_muriae#0.0043025: 0.00331316	W_canadensis#0.000177671: 0.00331316)#0.00166723: 2.89684e-05	W_mellicola#0.00516221: 0.00334213)#0.00655679: 4.52308e-05)#0.00531578: 8.57015e-05	W_sebi#0.00269041: 0.00347306)#0.0284429; 5
((W_mellicola#0.00532426: 0.00349207	((W_muriae#0.00443757: 0.00341717	W_canadensis#0.000183248: 0.00341717)#0.00375337: 7.37895e-05	W_tropicalis#0.00100368: 0.00349096)#0.0038186: 1.11323e-06)#0.00548521: 9.00176e-05	W_sebi#0.00277486: 0.00358209)#0.0293358; 5
((W_mellicola#0.00502979: 0.00329893	((W_muriae#0.00419213: 0.00322817	W_canadensis#0.000173113: 0.00322817)#0.000598842: 5.38023e-05	W_tropicalis#0.000948168: 0.00328197)#0.00362488: 1.69577e-05)#0.00802228: 8.50389e-05	W_sebi#0.00262139: 0.00338397)#0.0277133; 5
((W_sebi#0.00262139: 0.0033055	((W_muriae#0.00419213: 0.00322817	W_canadensis#0.000173113: 0.00322817)#0.00117756: 5.38023e-05	W_tropicalis#0.00155272: 0.00328197)#0.000860912: 2.35262e-05)#0.00800633: 7.84703e-05	W_mellicola#0.00502979: 0.00338397)#0.0277133; 5
((W_tropicalis#0.00162234: 0.00345371	((W_muriae#0.0043801: 0.00337291	W_canadensis#0.000180875: 0.00337291)#0.00303829: 5.62147e-05	W_sebi#0.00273893: 0.00342913)#0.000899514: 2.45811e-05)#0.00565483: 8.19888e-05	W_mellicola#0.00525531: 0.0035357)#0.0315125; 5
((W_tropicalis#0.00162234: 0.00353137	((W_muriae#0.0043801: 0.00337291	W_canadensis#0.000180875: 0.00337291)#0.00303829: 7.69627e-05	W_sebi#0.00273893: 0.00344988)#0.00139128: 8.14944e-05)#0.00553047: 4.32752e-06	W_mellicola#0.00525531: 0.0035357)#0.0320315; 5
(((W_muriae#0.00473922: 0.00364946	W_canadensis#0.000195705: 0.00364946)#0.00502562: 0.000171449	(W_tropicalis#0.00175536: 0.00373273	W_sebi#0.00296349: 0.00373273)#0.00150535: 8.8176e-05)#0.00462955: 4.68233e-06	W_mellicola#0.00568619: 0.00382559)#0.031457; 5
(((W_muriae#0.00482308: 0.00371403	W_canadensis#0.000199168: 0.00371403)#0.00511455: 0.000168446	(W_tropicalis#0.00178642: 0.00379878	W_sebi#0.00301593: 0.00379878)#0.00153199: 8.36997e-05)#0.00329686: 1.08018e-05	W_mellicola#0.00578681: 0.00389328)#0.0352973; 5
((W_sebi#0.00273589: 0.00349478	(W_tropicalis#0.00111614: 0.00344605	(W_muriae#0.00437525: 0.00336918	W_canadensis#0.000180675: 0.00336918)#0.00463966: 7.68774e-05)#0.00150774: 4.87287e-05)#0.00460603: 3.69981e-05	W_mellicola#0.00524949: 0.00353178)#0.0285634; 5
((W_sebi#0.00273589: 0.00351625	(W_muriae#0.00437525: 0.00344605	(W_tropicalis#0.00111614: 0.00336918	W_canadensis#0.000180675: 0.00336918)#0.00587092: 7.68774e-05)#0.00150774: 7.01919e-05)#0.00457792: 1.55349e-05	W_mellicola#0.00524949: 0.00353178)#0.0285634; 5
((W_mellicola#0.00524949: 0.00351625	(W_muriae#0.00437525: 0.00344605	(W_tropicalis#0.000801406: 0.00336918	W_canadensis#0.000180675: 0.00336918)#0.00587092: 7.68774e-05)#0.00346786: 7.01919e-05)#0.00128852: 1.55349e-05	W_sebi#0.00273589: 0.00353178)#0.0305922; 5
((W_sebi#0.00273589: 0.00352009	(W_muriae#0.00437525: 0.00344605	(W_tropicalis#0.000801406: 0.00336918	W_canadensis#0.000180675: 0.00336918)#0.00587092: 7.68774e-05)#0.00144315: 7.40316e-05)#0.00128711: 1.16952e-05	W_mellicola#0.00524949: 0.00353178)#0.0328689; 5
(((W_tropicalis#0.000801406: 0.00336918	W_canadensis#0.000180675: 0.00336918)#0.00426792: 0.000117948	(W_muriae#0.00437525: 0.00344605	W_sebi#0.00273589: 0.00344605)#0.00144315: 4.10702e-05)#0.00230037: 4.46566e-05	W_mellicola#0.00524949: 0.00353178)#0.0328689; 5
((W_sebi#0.00273589: 0.00348712	(W_muriae#0.00437525: 0.00339255	(W_tropicalis#0.000801406: 0.00336918	W_canadensis#0.000180675: 0.00336918)#0.00426792: 2.33753e-05)#0.00308901: 9.45723e-05)#0.00230037: 4.46566e-05	W_mellicola#0.00589109: 0.00353178)#0.0305646; 5
((W_sebi#0.00273589: 0.00348712	W_mellicola#0.00589109: 0.00348712)#0.00230037: 4.46566e-05	(W_muriae#0.00437525: 0.00344261	(W_tropicalis#0.000801406: 0.00336918	W_canadensis#0.000180675: 0.00336918)#0.00426792: 7.34291e-05)#0.0030441: 8.91751e-05)#0.0286208; 5
((W_sebi#0.00278828: 0.00355389	W_mellicola#0.00600389: 0.00355389)#0.00234441: 4.55116e-05	(W_muriae#0.00445902: 0.00359331	(W_tropicalis#0.00081675: 0.00343368	W_canadensis#0.000184134: 0.00343368)#0.00629464: 0.000159626)#0.00187312: 6.09187e-06)#0.0316667; 5
((W_sebi#0.00285639: 0.00364071	W_mellicola#0.00615055: 0.00364071)#0.00163072: 4.66234e-05	(W_tropicalis#0.000836702: 0.0036656	(W_muriae#0.00456794: 0.00351756	W_canadensis#0.000188632: 0.00351756)#0.00376799: 0.000148039)#0.00192699: 2.17263e-05)#0.0357619; 5
(W_tropicalis#0.00184054: 0.00368733	((W_sebi#0.00285639: 0.00364071	W_mellicola#0.00615055: 0.00364071)#0.000655513: 3.32678e-05	(W_muriae#0.00456794: 0.00351756	W_canadensis#0.000188632: 0.00351756)#0.00139294: 0.00015641)#0.0019226: 1.33556e-05)#0.0327673; 5
(W_tropicalis#0.000916338: 0.00368733	((W_sebi#0.00285639: 0.00364071	W_mellicola#0.00615055: 0.00364071)#0.00175844: 3.32678e-05	(W_muriae#0.00456794: 0.00351756	W_canadensis#0.000188632: 0.00351756)#0.00139294: 0.00015641)#0.0019226: 1.33556e-05)#0.0361184; 5
(W_tropicalis#0.00127369: 0.00346025	((W_sebi#0.00268049: 0.00344308	(W_muriae#0.00428664: 0.00330094	W_canadensis#0.000177015: 0.00330094)#0.00382469: 0.000142137)#0.00163741: 1.34446e-05	W_mellicola#0.00577179: 0.00345653)#0.0017996: 3.72942e-06)#0.0323959; 5
(W_tropicalis#0.0013099: 0.00355862	((W_canadensis#0.000182048: 0.00354536	(W_muriae#0.0044085: 0.00339478	W_sebi#0.00275669: 0.00339478)#0.00393341: 0.00015058)#0.00168187: 9.4244e-06	W_mellicola#0.00593587: 0.00355479)#0.00185076: 3.83544e-06)#0.0341549; 5
(W_mellicola#0.00593587: 0.00355862	((W_canadensis#0.000182048: 0.00347224	(W_muriae#0.0044085: 0.00339478	W_sebi#0.00275669: 0.00339478)#0.00185332: 7.74558e-05)#0.00171729: 8.25488e-05	W_tropicalis#0.00124267: 0.00355479)#0.00185076: 3.83544e-06)#0.0318353; 5
((W_canadensis#0.000167259: 0.0031848	(W_muriae#0.00405036: 0.003119	W_sebi#0.00253274: 0.003119)#0.00170276: 6.58012e-05)#0.00331339: 8.47289e-05	(W_mellicola#0.00545365: 0.00326601	W_tropicalis#0.00114172: 0.00326601)#0.00170041: 3.52386e-06)#0.0313686; 5
((W_muriae#0.00423618: 0.00335054	(W_canadensis#0.000174932: 0.00326209	W_sebi#0.00264893: 0.00326209)#0.00178087: 8.84513e-05)#0.00204627: 6.89845e-05	(W_mellicola#0.00570385: 0.00341584	W_tropicalis#0.00126998: 0.00341584)#0.0014014: 3.68552e-06)#0.031954; 5
((W_muriae#0.00444128: 0.0035326	(W_canadensis#0.000183402: 0.00342003	W_sebi#0.00277719: 0.00342003)#0.0018671: 0.00011257)#0.0021333: 5.24885e-05	(W_mellicola#0.00598001: 0.00358122	W_tropicalis#0.00133147: 0.00358122)#0.00146925: 3.86397e-06)#0.0346034; 5
((W_muriae#0.00459429: 0.00364974	(W_canadensis#0.00018972: 0.00353785	W_sebi#0.00287287: 0.00353785)#0.00171988: 0.000111885)#0.00109702: 5.88598e-05	(W_mellicola#0.00618603: 0.0037046	W_tropicalis#0.00137734: 0.0037046)#0.00151987: 3.99709e-06)#0.0333856; 5
(W_tropicalis#0.00137734: 0.0037086	(W_mellicola#0.00618603: 0.0037046	(W_muriae#0.00459429: 0.00364974	(W_canadensis#0.00018972: 0.00353785	W_sebi#0.00287287: 0.00353785)#0.00237273: 0.000111885)#0.00109702: 5.48627e-05)#0.00151987: 3.99709e-06)#0.0333856; 5
(W_tropicalis#0.00130103: 0.00350313	(W_mellicola#0.0058433: 0.00349935	(W_muriae#0.00433975: 0.00346729	(W_canadensis#0.000179209: 0.00334184	W_sebi#0.0027137: 0.00334184)#0.00224127: 0.000125444)#0.00103033: 3.20651e-05)#0.00271393: 3.77563e-06)#0.0351496; 5
(W_mellicola#0.00554484: 0.0033242	(W_tropicalis#0.00123458: 0.00331398	(W_muriae#0.00411808: 0.00323522	(W_canadensis#0.000170055: 0.00317115	W_sebi#0.00257509: 0.00317115)#0.00212679: 6.40744e-05)#0.000994314: 7.87587e-05)#0.00258046: 1.02138e-05)#0.0354844; 5
(W_mellicola#0.00598121: 0.00358581	((W_canadensis#0.000183438: 0.00342071	W_sebi#0.00277774: 0.00342071)#0.00229417: 0.000154074	(W_muriae#0.00444217: 0.00348983	W_tropicalis#0.00133174: 0.00348983)#0.00206562: 8.4957e-05)#0.00278354: 1.10176e-05)#0.0382769; 5
((W_canadensis#0.000183438: 0.00342071	W_sebi#0.00277774: 0.00342071)#0.00229417: 0.000165092	(W_mellicola#0.00486687: 0.00357479	(W_muriae#0.00444217: 0.00348983	W_tropicalis#0.00103587: 0.00348983)#0.00206562: 8.4957e-05)#0.000674315: 1.10176e-05)#0.0372045; 5
((W_canadensis#0.000178749: 0.00333327	W_sebi#0.00270674: 0.00333327)#0.00363176: 0.000160871	(W_tropicalis#0.00100939: 0.00348341	(W_muriae#0.00432862: 0.00340062	W_mellicola#0.00601569: 0.00340062)#0.00282326: 8.27853e-05)#0.00416197: 1.0736e-05)#0.039385; 5
((W_canadensis#0.000165631: 0.00308866	W_sebi#0.0025081: 0.00308866)#0.00156076: 0.000149066	(W_mellicola#0.00557422: 0.00322777	(W_muriae#0.00401096: 0.00315106	W_tropicalis#0.000935311: 0.00315106)#0.00261607: 7.671e-05)#0.00385654: 9.94809e-06)#0.0382394; 5
((W_muriae#0.00401096: 0.00315106	W_tropicalis#0.000903541: 0.00315106)#0.00133063: 8.66581e-05	(W_mellicola#0.00557422: 0.00314379	(W_canadensis#0.000165631: 0.00308866	W_sebi#0.0025081: 0.00308866)#0.00156076: 5.51319e-05)#0.00182579: 9.39337e-05)#0.0361748; 5
((W_muriae#0.00401096: 0.00315106	W_tropicalis#0.000903541: 0.00315106)#0.00133063: 8.66581e-05	(W_mellicola#0.00557422: 0.00321853	(W_canadensis#0.000165631: 0.00308866	W_sebi#0.0025081: 0.00308866)#0.00156076: 0.000129875)#0.00178339: 1.91909e-05)#0.0346844; 5
((W_muriae#0.00428168: 0.00336375	W_tropicalis#0.00155489: 0.00336375)#0.00100389: 9.25071e-05	(W_mellicola#0.00595046: 0.00343577	(W_canadensis#0.000176811: 0.00329713	W_sebi#0.00267739: 0.00329713)#0.00255442: 0.000138641)#0.00123457: 2.04862e-05)#0.0346757; 5
((W_muriae#0.00411871: 0.00323572	W_tropicalis#0.00149571: 0.00323572)#0.000965683: 8.89861e-05	(W_mellicola#0.00572397: 0.00323962	(W_canadensis#0.000170081: 0.00317163	W_sebi#0.00257548: 0.00317163)#0.00245719: 6.79844e-05)#0.00204415: 8.50858e-05)#0.0333558; 5
(W_mellicola#0.00572397: 0.0033247	((W_muriae#0.00411871: 0.00323572	W_tropicalis#0.00149571: 0.00323572)#0.000965683: 3.90022e-06	(W_canadensis#0.000170081: 0.00317163	W_sebi#0.00257548: 0.00317163)#0.00245719: 6.79844e-05)#0.00204415: 8.50858e-05)#0.0323718; 5
(W_mellicola#0.00611038: 0.00354914	((W_muriae#0.00439675: 0.00345415	W_tropicalis#0.00159668: 0.00345415)#0.00103087: 2.48265e-05	(W_canadensis#0.000181563: 0.00338574	W_sebi#0.00274934: 0.00338574)#0.0049746: 9.32368e-05)#0.0037183: 7.01667e-05)#0.0314823; 5
(W_mellicola#0.00559032: 0.00324707	((W_muriae#0.00402255: 0.00312172	(W_canadensis#0.00016611: 0.00309758	W_sebi#0.00251535: 0.00309758)#0.00590509: 2.41393e-05)#0.000954752: 9.24764e-05	W_tropicalis#0.00146079: 0.00321419)#0.00336869: 3.28805e-05)#0.0309947; 5
(W_mellicola#0.0057999: 0.0033688	((W_canadensis#0.000172337: 0.00324709	(W_muriae#0.00417335: 0.0032137	W_sebi#0.00260964: 0.0032137)#0.00407379: 3.33914e-05)#0.00316606: 8.75961e-05	W_tropicalis#0.000859827: 0.00333469)#0.00349498: 3.41132e-05)#0.029956; 5
(W_mellicola#0.0057999: 0.0033688	((W_canadensis#0.000172337: 0.00324709	(W_muriae#0.00417335: 0.0032137	W_sebi#0.00260964: 0.0032137)#0.00190618: 3.33914e-05)#0.00316606: 8.75961e-05	W_tropicalis#0.000859827: 0.00333469)#0.00123218: 3.41132e-05)#0.029956; 5
(W_mellicola#0.00603268: 0.00350401	((W_sebi#0.00271438: 0.00339629	(W_muriae#0.00434084: 0.00334269	W_canadensis#0.000179254: 0.00334269)#0.00198269: 5.3601e-05)#0.00327483: 7.22423e-05	W_tropicalis#0.000894336: 0.00346853)#0.00477501: 3.54823e-05)#0.0330934; 5
(W_tropicalis#0.000939532: 0.00368109	((W_sebi#0.00285156: 0.00358429	(W_muriae#0.00456021: 0.00351161	W_canadensis#0.000188313: 0.00351161)#0.00350974: 7.26775e-05)#0.00181486: 1.17429e-05	W_mellicola#0.00633755: 0.00359603)#0.00508297: 8.50581e-05)#0.0329131; 5
(W_tropicalis#0.0012006: 0.00393412	((W_sebi#0.00304757: 0.00383067	W_mellicola#0.00677318: 0.00383067)#0.00177263: 5.64341e-05	(W_muriae#0.00487368: 0.00375299	W_canadensis#0.000201257: 0.00375299)#0.00258804: 0.000134107)#0.00537104: 4.70209e-05)#0.032519; 5
(W_tropicalis#0.0012006: 0.00393412	((W_sebi#0.00304757: 0.00383067	W_mellicola#0.00677318: 0.00383067)#0.00177263: 3.02661e-05	(W_muriae#0.00487368: 0.00375299	W_canadensis#0.000201257: 0.00375299)#0.00258804: 0.000107939)#0.00540744: 7.31889e-05)#0.032519; 5
((W_muriae#0.00471473: 0.00363059	W_canadensis#0.000194693: 0.00363059)#0.00250364: 0.000175221	((W_sebi#0.00294817: 0.00370573	W_mellicola#0.00655228: 0.00370573)#0.00171481: 1.7166e-05	W_tropicalis#0.00116145: 0.0037229)#0.0017855: 8.29149e-05)#0.0314584; 5
((W_sebi#0.00294817: 0.00370573	W_mellicola#0.00655228: 0.00370573)#0.00311232: 0.000100081	((W_muriae#0.00471473: 0.00363059	W_canadensis#0.000194693: 0.00363059)#0.00250364: 0.000106456	W_tropicalis#0.00116145: 0.00373705)#0.00177874: 6.87653e-05)#0.034237; 5
((W_muriae#0.00453645: 0.00349331	W_canadensis#0.000187331: 0.00349331)#0.00240897: 0.000168595	((W_sebi#0.00283669: 0.00356561	W_mellicola#0.00630452: 0.00356561)#0.00471992: 2.24944e-05	W_tropicalis#0.00111753: 0.0035881)#0.00380102: 7.38021e-05)#0.0329424; 5
((W_muriae#0.0042582: 0.00327905	W_canadensis#0.000175841: 0.00327905)#0.00226121: 0.000158254	((W_tropicalis#0.00214167: 0.00334691	W_mellicola#0.00591783: 0.00334691)#0.00299957: 8.70791e-05	W_sebi#0.00266271: 0.00343399)#0.00349935: 3.31106e-06)#0.0309219; 5
((W_tropicalis#0.00214167: 0.00334691	W_mellicola#0.00591783: 0.00334691)#0.00299957: 9.03901e-05	((W_muriae#0.0042582: 0.00327905	W_canadensis#0.000175841: 0.00327905)#0.004909: 0.000135037	W_sebi#0.00266271: 0.00341408)#0.00124006: 2.32174e-05)#0.0281606; 5
((W_tropicalis#0.00223849: 0.00349822	W_mellicola#0.00618536: 0.00349822)#0.00313517: 9.44764e-05	((W_muriae#0.00445071: 0.00342728	W_canadensis#0.000183791: 0.00342728)#0.00513092: 0.000141142	W_sebi#0.00278308: 0.00356843)#0.00129612: 2.4267e-05)#0.0278106; 5
(W_sebi#0.00278308: 0.00359269	((W_muriae#0.00445071: 0.00342728	W_canadensis#0.000183791: 0.00342728)#0.00718376: 0.00015153	(W_tropicalis#0.00223849: 0.00349822	W_mellicola#0.00618536: 0.00349822)#0.00184342: 8.05977e-05)#0.00118349: 1.38787e-05)#0.0271891; 5
((W_muriae#0.00445071: 0.00342728	W_canadensis#0.000183791: 0.00342728)#0.00718376: 0.000165409	(W_sebi#0.00278308: 0.00357881	(W_tropicalis#0.00223849: 0.00349822	W_mellicola#0.00618536: 0.00349822)#0.00184342: 8.05977e-05)#0.00160844: 1.38787e-05)#0.0271891; 5
((W_tropicalis#0.00163093: 0.00370057	W_mellicola#0.00654315: 0.00370057)#0.00195005: 9.99413e-05	(W_sebi#0.00294406: 0.00378583	(W_muriae#0.00470815: 0.00362553	W_canadensis#0.000194422: 0.00362553)#0.00500261: 0.000160295)#0.00297807: 1.46815e-05)#0.0269517; 5
((W_tropicalis#0.00155069: 0.0035185	W_mellicola#0.00622123: 0.0035185)#0.00185411: 9.50243e-05	(W_sebi#0.00279922: 0.00359957	(W_muriae#0.00447652: 0.00344716	W_canadensis#0.000184856: 0.00344716)#0.00475649: 0.000152409)#0.00283155: 1.39592e-05)#0.0256258; 5
((W_tropicalis#0.00155069: 0.0035185	W_mellicola#0.00622123: 0.0035185)#0.00185411: 9.50243e-05	(W_muriae#0.00447652: 0.00358505	(W_sebi#0.00279922: 0.00344716	W_canadensis#0.000184856: 0.00344716)#0.00231562: 0.000137889)#0.00284302: 2.84789e-05)#0.0278488; 5
((W_tropicalis#0.00155069: 0.0035185	W_mellicola#0.00622123: 0.0035185)#0.00185411: 9.50243e-05	(W_muriae#0.00447652: 0.00348071	(W_sebi#0.00279922: 0.00344716	W_canadensis#0.000184856: 0.00344716)#0.00231562: 3.35516e-05)#0.00292824: 0.000132816)#0.0287336; 5
((W_tropicalis#0.00164824: 0.00373985	W_mellicola#0.00661259: 0.00373985)#0.00333006: 0.000101002	(W_muriae#0.00475812: 0.00383415	(W_sebi#0.00297531: 0.00366401	W_canadensis#0.000196485: 0.00366401)#0.00246129: 0.000170136)#0.00300329: 6.69749e-06)#0.0305411; 5
((W_tropicalis#0.00154778: 0.00351188	W_mellicola#0.00620952: 0.00351188)#0.00312708: 9.48455e-05	(W_muriae#0.00446809: 0.00360044	(W_sebi#0.00279395: 0.00344067	W_canadensis#0.000184509: 0.00344067)#0.00231127: 0.000159766)#0.00282022: 6.28925e-06)#0.0286795; 5
((W_sebi#0.00279395: 0.00344067	W_canadensis#0.000184509: 0.00344067)#0.00375478: 0.000166055	(W_muriae#0.00446809: 0.00360044	(W_tropicalis#0.00154778: 0.00351188	W_mellicola#0.00620952: 0.00351188)#0.00312708: 8.85563e-05)#0.00282022: 6.28925e-06)#0.0313571; 5
((W_sebi#0.00285808: 0.00351965	W_canadensis#0.000188744: 0.00351965)#0.00384097: 0.000169866	(W_muriae#0.00457065: 0.00368308	(W_tropicalis#0.000753989: 0.00359249	W_mellicola#0.00635205: 0.00359249)#0.00319886: 9.0589e-05)#0.00288496: 6.43361e-06)#0.030246; 5
((W_sebi#0.00285808: 0.00351965	W_canadensis#0.000188744: 0.00351965)#0.00116637: 0.000169866	(W_muriae#0.00457065: 0.00368308	(W_tropicalis#0.000753989: 0.00359249	W_mellicola#0.00635205: 0.00359249)#0.00666358: 9.0589e-05)#0.000624355: 6.43361e-06)#0.0312272; 5
((W_sebi#0.00275788: 0.00339625	W_canadensis#0.000182126: 0.00339625)#0.00423159: 0.000163911	(W_muriae#0.00441041: 0.00355396	(W_tropicalis#0.000727555: 0.00346654	W_mellicola#0.00612935: 0.00346654)#0.00278597: 8.74129e-05)#0.000512701: 6.20805e-06)#0.0322448; 5
((W_sebi#0.00275788: 0.00339625	W_canadensis#0.000182126: 0.00339625)#0.00283948: 0.000163911	(W_muriae#0.00441041: 0.00355396	(W_tropicalis#0.000727555: 0.00346654	W_mellicola#0.00612935: 0.00346654)#0.00490327: 8.74129e-05)#0.00192648: 6.20805e-06)#0.0304861; 5
(W_muriae#0.0036734: 0.00356016	((W_sebi#0.00275788: 0.00339625	W_canadensis#0.000182126: 0.00339625)#0.00405821: 0.000157703	(W_tropicalis#0.000727555: 0.00346654	W_mellicola#0.00612935: 0.00346654)#0.00329935: 8.74129e-05)#0.00192648: 6.20805e-06)#0.0321809; 5
(W_muriae#0.0036734: 0.00356016	((W_sebi#0.00275788: 0.00339625	W_canadensis#0.000182126: 0.00339625)#0.00153258: 0.000157703	(W_tropicalis#0.000727555: 0.00346654	W_mellicola#0.00612935: 0.00346654)#0.00120698: 8.74129e-05)#0.00192648: 6.20805e-06)#0.0321809; 5
(W_muriae#0.00341423: 0.00330898	(W_tropicalis#0.000676223: 0.00329566	((W_sebi#0.0025633: 0.00315664	W_canadensis#0.000169277: 0.00315664)#0.0018481: 1.3142e-05	W_mellicola#0.00569691: 0.00316978)#0.0014534: 0.000125884)#0.00179466: 1.33203e-05)#0.0331371; 5
(W_muriae#0.00370092: 0.00358684	(W_tropicalis#0.00107185: 0.0035724	((W_sebi#0.00277855: 0.0034217	W_mellicola#0.00617528: 0.0034217)#0.000923295: 9.95546e-05	W_canadensis#0.000183491: 0.00352126)#0.00422499: 5.11458e-05)#0.00495663: 1.44388e-05)#0.0359197; 5
(W_muriae#0.00370092: 0.00358684	(W_tropicalis#0.00109238: 0.00356499	((W_sebi#0.00277855: 0.0034217	W_canadensis#0.000183491: 0.0034217)#0.000923295: 8.44953e-05	W_mellicola#0.00543995: 0.0035062)#0.0020292: 5.87936e-05)#0.00496694: 2.18502e-05)#0.035244; 5
(W_tropicalis#0.00109238: 0.00358684	(W_muriae#0.00370092: 0.00358282	((W_sebi#0.00277855: 0.0034217	W_canadensis#0.000183491: 0.0034217)#0.00113648: 0.000122663	W_mellicola#0.00543995: 0.00354436)#0.00200735: 3.84602e-05)#0.00206564: 4.01592e-06)#0.0320243; 5
(W_tropicalis#0.00105815: 0.00347444	(W_muriae#0.00358495: 0.00347055	((W_sebi#0.00269147: 0.00331448	W_canadensis#0.000177741: 0.00331448)#0.00169724: 0.000103942	W_mellicola#0.00526948: 0.00341842)#0.00195291: 5.2132e-05)#0.000633132: 3.89007e-06)#0.0338743; 5
(W_tropicalis#0.00134682: 0.00347444	(W_muriae#0.00358495: 0.0034619	((W_sebi#0.00269147: 0.00331448	W_mellicola#0.00526948: 0.00331448)#0.00169724: 9.79731e-05	W_canadensis#0.000177741: 0.00341245)#0.00195633: 4.94485e-05)#0.00170289: 1.25426e-05)#0.0338743; 5
(W_muriae#0.00358495: 0.00347444	(W_tropicalis#0.00134682: 0.00346976	((W_sebi#0.00269147: 0.00331448	W_mellicola#0.00526948: 0.00331448)#0.00169724: 0.000109175	W_canadensis#0.000177741: 0.00342365)#0.00151712: 4.61101e-05)#0.004575: 4.679e-06)#0.0348078; 5
(W_muriae#0.00358495: 0.00347444	(W_canadensis#0.000177741: 0.00345449	((W_sebi#0.00269147: 0.00331448	W_mellicola#0.00526948: 0.00331448)#0.00169724: 0.000109175	W_tropicalis#0.00134682: 0.00342365)#0.00312536: 3.08401e-05)#0.00327929: 1.99489e-05)#0.0381271; 5
(W_muriae#0.00337524: 0.0032712	(W_canadensis#0.000167344: 0.00325242	((W_sebi#0.00253403: 0.00312059	W_mellicola#0.00496124: 0.00312059)#0.00159795: 7.42406e-05	W_tropicalis#0.00126804: 0.00319483)#0.0015196: 5.75843e-05)#0.000938817: 1.8782e-05)#0.0358968; 5
(W_muriae#0.00363237: 0.0035204	(W_canadensis#0.000180092: 0.00348005	((W_tropicalis#0.00136464: 0.00335832	W_mellicola#0.00533919: 0.00335832)#0.00171969: 9.21518e-06	W_sebi#0.00272708: 0.00336753)#0.00337772: 0.000112518)#0.00101618: 4.03474e-05)#0.0386314; 5
(W_muriae#0.00363237: 0.0035204	(W_sebi#0.00272708: 0.00348005	((W_tropicalis#0.00136464: 0.00335832	W_mellicola#0.00533919: 0.00335832)#0.00171969: 6.99919e-06	W_canadensis#0.000180092: 0.00336532)#0.00337994: 0.000114734)#0.00253473: 4.03474e-05)#0.0357052; 5
(W_muriae#0.00363237: 0.0035204	(W_canadensis#0.000180092: 0.0033914	((W_tropicalis#0.00136464: 0.00335832	W_mellicola#0.00533919: 0.00335832)#0.00171969: 1.53545e-05	W_sebi#0.00272708: 0.00337367)#0.00337157: 1.77231e-05)#0.00397374: 0.000129003)#0.0334911; 5
(W_muriae#0.00381303: 0.00369549	(W_canadensis#0.000189049: 0.00355738	((W_tropicalis#0.00100471: 0.00352535	W_sebi#0.00286271: 0.00352535)#0.00180522: 2.60331e-05	W_mellicola#0.00560474: 0.00355138)#0.00136606: 5.99369e-06)#0.00250249: 0.000138115)#0.0313998; 5
(W_muriae#0.00361824: 0.00350671	(W_canadensis#0.000179392: 0.00337565	((W_tropicalis#0.000953386: 0.00334526	W_sebi#0.00271647: 0.00334526)#0.00286668: 2.47032e-05	W_mellicola#0.00531842: 0.00336996)#0.00129628: 5.6875e-06)#0.00237465: 0.000131059)#0.0297957; 5
(W_muriae#0.00343082: 0.00332506	(W_mellicola#0.00504293: 0.00320785	((W_tropicalis#0.000904001: 0.00317197	W_sebi#0.00257576: 0.00317197)#0.00271819: 2.92087e-06	W_canadensis#0.000170099: 0.00317489)#0.000785586: 3.29527e-05)#0.00224669: 0.000117213)#0.0282523; 5
(W_muriae#0.00360991: 0.00349863	(W_mellicola#0.00530617: 0.00340103	((W_canadensis#0.000178979: 0.00333755	W_sebi#0.00271021: 0.00333755)#0.00286008: 3.67152e-05	W_tropicalis#0.000953044: 0.00337427)#0.00364702: 2.67573e-05)#0.00234609: 9.76055e-05)#0.0278576; 5
(W_muriae#0.00385529: 0.00373645	((W_canadensis#0.000191144: 0.00356442	W_sebi#0.00289444: 0.00356442)#0.00305449: 0.000150476	(W_mellicola#0.00566685: 0.00360363	W_tropicalis#0.00101783: 0.00360363)#0.000757559: 0.000111266)#0.00244979: 2.15505e-05)#0.0315781; 5
(W_muriae#0.00385529: 0.00373645	(W_mellicola#0.00566685: 0.00371489	((W_canadensis#0.000191144: 0.00356442	W_sebi#0.00289444: 0.00356442)#0.00167965: 4.58472e-05	W_tropicalis#0.000978934: 0.00361027)#0.0023671: 0.000104629)#0.00244979: 2.15505e-05)#0.034346; 5
(W_mellicola#0.00566685: 0.00373645	(W_muriae#0.00385529: 0.00371489	((W_canadensis#0.000191144: 0.00356442	W_sebi#0.00289444: 0.00356442)#0.00167965: 3.36548e-05	W_tropicalis#0.000978934: 0.00359807)#0.00237512: 0.000116822)#0.00244979: 2.15505e-05)#0.0328844; 5
(W_muriae#0.00364623: 0.00353384	(W_mellicola#0.00535957: 0.00351345	((W_canadensis#0.00018078: 0.00337114	W_sebi#0.00273749: 0.00337114)#0.000608884: 3.16316e-05	W_tropicalis#0.000925851: 0.00340277)#0.00224646: 0.000110685)#0.00102428: 2.0382e-05)#0.0298973; 5
(W_muriae#0.00345154: 0.00334515	((W_canadensis#0.000171127: 0.00319113	W_sebi#0.00259132: 0.00319113)#0.00411473: 6.57775e-05	(W_mellicola#0.00507339: 0.00322108	W_tropicalis#0.000876415: 0.00322108)#0.00536473: 3.58349e-05)#0.00241375: 8.82339e-05)#0.0261174; 5
(W_muriae#0.00364136: 0.00352912	((W_canadensis#0.000180538: 0.00336664	W_sebi#0.00273383: 0.00336664)#0.00434102: 0.000124737	(W_mellicola#0.00535241: 0.00339822	W_tropicalis#0.000924615: 0.00339822)#0.00294122: 9.31479e-05)#0.00586093: 3.77443e-05)#0.0275537; 5
((W_canadensis#0.000180538: 0.00336664	W_sebi#0.00273383: 0.00336664)#0.00434102: 0.000162482	(W_muriae#0.00364136: 0.00349137	(W_mellicola#0.00535241: 0.00339822	W_tropicalis#0.000791558: 0.00339822)#0.0042838: 9.31479e-05)#0.00255869: 3.77443e-05)#0.0275537; 5
((W_mellicola#0.00570376: 0.0036213	W_tropicalis#0.000903567: 0.0036213)#0.004565: 0.000139485	(W_muriae#0.0038804: 0.00369462	(W_canadensis#0.000192389: 0.00358763	W_sebi#0.00291329: 0.00358763)#0.00160086: 0.000106984)#0.00137059: 6.61637e-05)#0.0293625; 5
((W_mellicola#0.00570376: 0.0036213	W_tropicalis#0.00106013: 0.0036213)#0.004565: 0.000139485	(W_muriae#0.0038804: 0.00375408	(W_canadensis#0.000192389: 0.00358763	W_sebi#0.00291329: 0.00358763)#0.00178757: 0.000166449)#0.00134888: 6.69846e-06)#0.0269284; 5
((W_canadensis#0.000196443: 0.00366322	W_sebi#0.00216063: 0.00366322)#0.00182523: 0.000176795	(W_muriae#0.00396215: 0.00383317	(W_mellicola#0.00582393: 0.00369759	W_tropicalis#0.00108246: 0.00369759)#0.00466117: 0.000135584)#0.0013773: 6.83958e-06)#0.0302573; 5
((W_canadensis#0.000189349: 0.00353094	W_sebi#0.00208261: 0.00353094)#0.00284987: 0.000170411	(W_muriae#0.00381907: 0.00369475	(W_mellicola#0.00561362: 0.00356407	W_tropicalis#0.00104337: 0.00356407)#0.0015542: 0.000130688)#0.000323312: 6.5926e-06)#0.0291647; 5
((W_mellicola#0.0051957: 0.00329873	W_tropicalis#0.000965695: 0.00329873)#0.00143849: 0.00012706	(W_muriae#0.00353475: 0.00334045	(W_canadensis#0.000175253: 0.00326807	W_sebi#0.00192756: 0.00326807)#0.000719302: 7.23808e-05)#0.00194939: 8.53437e-05)#0.028534; 5
((W_mellicola#0.00538287: 0.00341756	W_tropicalis#0.00131424: 0.00341756)#0.00360258: 0.000131637	(W_canadensis#0.000181566: 0.00349983	(W_muriae#0.00366209: 0.00338579	W_sebi#0.001997: 0.00338579)#0.002709: 0.000114033)#0.00199708: 4.93732e-05)#0.0284417; 5
((W_mellicola#0.00538287: 0.00341756	W_tropicalis#0.00131424: 0.00341756)#0.002629: 0.000131637	(W_canadensis#0.000181566: 0.00349039	(W_muriae#0.00366209: 0.00338579	W_sebi#0.001997: 0.00338579)#0.002709: 0.000104594)#0.00200248: 5.88121e-05)#0.0310196; 5
((W_mellicola#0.00555294: 0.00352554	W_tropicalis#0.00135577: 0.00352554)#0.00412373: 0.000135796	(W_canadensis#0.000187302: 0.00362142	(W_muriae#0.00377779: 0.00349277	W_sebi#0.00206009: 0.00349277)#0.00279459: 0.000128646)#0.00205391: 3.99228e-05)#0.0291421; 5
((W_mellicola#0.00555294: 0.00352554	W_tropicalis#0.00135577: 0.00352554)#0.00222781: 0.000135796	(W_sebi#0.00206009: 0.00357061	(W_muriae#0.00377779: 0.00349277	W_canadensis#0.000187302: 0.00349277)#0.00279459: 7.7843e-05)#0.00208314: 9.07261e-05)#0.0324945; 5
((W_mellicola#0.00591902: 0.00375796	W_tropicalis#0.00144515: 0.00375796)#0.00237467: 0.000144749	(W_sebi#0.00219591: 0.0038241	(W_muriae#0.00402684: 0.00372303	W_canadensis#0.00019965: 0.00372303)#0.00297883: 0.000101068)#0.00220996: 7.86141e-05)#0.0319793; 5
(W_sebi#0.00199888: 0.00355255	((W_mellicola#0.00538795: 0.00342079	W_tropicalis#0.00131548: 0.00342079)#0.00119699: 6.02007e-05	(W_muriae#0.00366554: 0.00338899	W_canadensis#0.000181737: 0.00338899)#0.00512314: 9.19998e-05)#0.00201168: 7.15606e-05)#0.029922; 5
(W_sebi#0.0020937: 0.00372106	((W_mellicola#0.00564352: 0.00358305	W_tropicalis#0.00137788: 0.00358305)#0.00105971: 8.23185e-05	(W_muriae#0.00383942: 0.00354975	W_canadensis#0.000190358: 0.00354975)#0.00344108: 0.000115626)#0.00209603: 5.56929e-05)#0.0327716; 5
(W_sebi#0.0020937: 0.00372106	((W_mellicola#0.00713907: 0.00358305	W_tropicalis#0.00137788: 0.00358305)#0.00105971: 9.35397e-05	(W_muriae#0.00383942: 0.00354975	W_canadensis#0.000190358: 0.00354975)#0.00344108: 0.000126847)#0.00208963: 4.44718e-05)#0.0299241; 5
(W_sebi#0.0020937: 0.00372106	((W_mellicola#0.00713907: 0.00358305	W_tropicalis#0.00137788: 0.00358305)#0.000854351: 9.35397e-05	(W_muriae#0.00383942: 0.00354975	W_canadensis#0.000190358: 0.00354975)#0.00145887: 0.000126847)#0.00208963: 4.44718e-05)#0.0267074; 5
(W_sebi#0.00201575: 0.00358254	((W_mellicola#0.00687329: 0.00344966	W_tropicalis#0.00169854: 0.00344966)#0.000822545: 9.69178e-05	(W_muriae#0.00369648: 0.0034176	W_canadensis#0.000183271: 0.0034176)#0.00293781: 0.000128985)#0.00200795: 3.59557e-05)#0.0286874; 5
(W_sebi#0.00201575: 0.00358254	((W_mellicola#0.00687329: 0.00344966	W_tropicalis#0.00169854: 0.00344966)#0.00261126: 6.46013e-05	(W_muriae#0.00369648: 0.0034176	W_canadensis#0.000183271: 0.0034176)#0.00141239: 9.66688e-05)#0.00202641: 6.82722e-05)#0.0286874; 5
(W_sebi#0.00213875: 0.00380114	((W_mellicola#0.00729269: 0.00366016	W_tropicalis#0.00315609: 0.00366016)#0.00277059: 6.85432e-05	(W_muriae#0.00392204: 0.00362613	W_canadensis#0.000194454: 0.00362613)#0.00163226: 0.000102567)#0.00215006: 7.24381e-05)#0.0328479; 5
(W_sebi#0.00213875: 0.00380114	((W_mellicola#0.00729269: 0.00366016	W_tropicalis#0.00315609: 0.00366016)#0.00277059: 4.0499e-05	(W_muriae#0.00392204: 0.00362613	W_canadensis#0.000194454: 0.00362613)#0.000445539: 7.45232e-05)#0.00476842: 0.000100482)#0.0345408; 5
(W_sebi#0.00213875: 0.00380114	((W_mellicola#0.00729269: 0.00366016	W_tropicalis#0.00175496: 0.00366016)#0.00419294: 4.0499e-05	(W_muriae#0.00392204: 0.00362613	W_canadensis#0.000194454: 0.00362613)#0.0012867: 7.45232e-05)#0.00476842: 0.000100482)#0.0311284; 5
(W_sebi#0.00194182: 0.00345114	((W_mellicola#0.0066212: 0.00332314	(W_muriae#0.00356091: 0.00329225	W_canadensis#0.000176549: 0.00329225)#0.000422107: 3.08914e-05)#0.000712828: 2.73548e-05	W_tropicalis#0.00159337: 0.0033505)#0.00434152: 0.000100645)#0.0282622; 5
(W_sebi#0.00212392: 0.00377478	((W_mellicola#0.00724212: 0.0036474	(W_muriae#0.00389484: 0.00360099	W_canadensis#0.000193106: 0.00360099)#0.000461691: 4.64123e-05)#0.000987514: 1.7296e-05	W_tropicalis#0.00174279: 0.0036647)#0.00474866: 0.000110084)#0.028861; 5
(W_sebi#0.00212392: 0.00377478	((W_tropicalis#0.00109523: 0.00367851	(W_muriae#0.00389484: 0.00360099	W_canadensis#0.000193106: 0.00360099)#0.0025165: 7.75255e-05)#0.000979161: 3.67707e-05	W_mellicola#0.0083284: 0.00371528)#0.00262487: 5.94957e-05)#0.028861; 5
(W_sebi#0.00212392: 0.00377478	((W_tropicalis#0.00231581: 0.00367851	(W_muriae#0.00389484: 0.00360099	W_canadensis#0.000193106: 0.00360099)#0.00120666: 7.75255e-05)#0.00174382: 5.71616e-05	W_mellicola#0.0083284: 0.00373567)#0.00151062: 3.91049e-05)#0.0305198; 5
((W_tropicalis#0.00240499: 0.00388584	(W_muriae#0.00404484: 0.00373967	W_canadensis#0.000200543: 0.00373967)#0.00125313: 0.000146172)#0.00178038: 3.43128e-05	(W_sebi#0.00220572: 0.00387955	W_mellicola#0.00864915: 0.00387955)#0.000240463: 4.0611e-05)#0.0336413; 5
((W_tropicalis#0.0014216: 0.00388584	(W_muriae#0.00404484: 0.00373967	W_canadensis#0.000200543: 0.00373967)#0.00125313: 0.000146172)#0.00178038: 3.43128e-05	(W_sebi#0.00220572: 0.00387955	W_mellicola#0.00864915: 0.00387955)#0.00266694: 4.0611e-05)#0.0320331; 5
((W_tropicalis#0.00134365: 0.00367277	(W_muriae#0.00382305: 0.00353461	W_canadensis#0.000189546: 0.00353461)#0.00196271: 0.000138157)#0.00336136: 3.24314e-05	(W_sebi#0.00208477: 0.00366682	W_mellicola#0.00817489: 0.00366682)#0.00100354: 3.83841e-05)#0.028053; 5
((W_tropicalis#0.00186174: 0.00367277	(W_muriae#0.00382305: 0.00353461	W_canadensis#0.000189546: 0.00353461)#0.00443214: 0.000138157)#0.000954471: 3.24314e-05	(W_sebi#0.00208477: 0.00366682	W_mellicola#0.00817489: 0.00366682)#0.00100354: 3.83841e-05)#0.030136; 5
((W_tropicalis#0.00186174: 0.00367277	(W_sebi#0.00208477: 0.00366682	W_mellicola#0.00619984: 0.00366682)#0.0030403: 5.95278e-06)#0.0017557: 3.24314e-05	(W_muriae#0.00382305: 0.00353461	W_canadensis#0.000189546: 0.00353461)#0.00246609: 0.000170589)#0.0281633; 5
((W_tropicalis#0.00186174: 0.00368456	(W_sebi#0.00208477: 0.00366682	W_mellicola#0.00619984: 0.00366682)#0.0030403: 1.77444e-05)#0.00175008: 2.06397e-05	(W_muriae#0.00382305: 0.00353461	W_canadensis#0.000189546: 0.00353461)#0.00246609: 0.000170589)#0.0281633; 5
((W_tropicalis#0.00186174: 0.00367454	(W_sebi#0.00208477: 0.00366682	W_mellicola#0.00619984: 0.00366682)#0.00164751: 7.72598e-06)#0.00175485: 3.06582e-05	(W_muriae#0.00382305: 0.00353461	W_canadensis#0.000189546: 0.00353461)#0.00379616: 0.000170589)#0.0262589; 5
((W_tropicalis#0.00198083: 0.00379207	(W_muriae#0.0040676: 0.00376071	W_canadensis#0.000201671: 0.00376071)#0.00198796: 3.13549e-05)#0.00192497: 0.000150146	(W_sebi#0.00221813: 0.00390137	W_mellicola#0.00659642: 0.00390137)#0.000500013: 4.08394e-05)#0.030544; 5
((W_tropicalis#0.00188935: 0.00360699	(W_muriae#0.00387973: 0.00358702	W_canadensis#0.000192356: 0.00358702)#0.00189614: 1.99698e-05)#0.00184112: 0.000153148	(W_sebi#0.00211568: 0.00372118	W_mellicola#0.00720418: 0.00372118)#0.000476919: 3.89532e-05)#0.0270142; 5
((W_canadensis#0.000200576: 0.00386413	(W_muriae#0.00404552: 0.0037403	W_tropicalis#0.00197008: 0.0037403)#0.00197717: 0.000123837)#0.00186862: 5.66782e-05	(W_sebi#0.00220609: 0.00388019	W_mellicola#0.00751203: 0.00388019)#0.000497299: 4.06178e-05)#0.030232; 5
((W_tropicalis#0.00197008: 0.00386481	(W_muriae#0.00404552: 0.0037403	W_canadensis#0.000200576: 0.0037403)#0.00197717: 0.000124518)#0.00186829: 5.59978e-05	(W_sebi#0.00220609: 0.00388019	W_mellicola#0.00751203: 0.00388019)#0.00126702: 4.06178e-05)#0.033615; 5
((W_muriae#0.00404552: 0.0037743	(W_tropicalis#0.0017337: 0.0037403	W_canadensis#0.000200576: 0.0037403)#0.00339146: 3.39986e-05)#0.00191309: 0.000146517	(W_sebi#0.00220609: 0.00388019	W_mellicola#0.00751203: 0.00388019)#0.00121412: 4.06178e-05)#0.0350153; 5
(W_sebi#0.00220609: 0.00392081	((W_muriae#0.00404552: 0.0037743	(W_tropicalis#0.0017337: 0.0037403	W_canadensis#0.000200576: 0.0037403)#0.00339146: 3.39986e-05)#0.00191309: 4.48956e-05	W_mellicola#0.00639616: 0.00381919)#0.00393341: 0.000101621)#0.032575; 5
(W_sebi#0.00220609: 0.00392081	((W_canadensis#0.000200576: 0.00376411	(W_tropicalis#0.0017337: 0.0037403	W_muriae#0.00404552: 0.0037403)#0.000490009: 2.38103e-05)#0.00501695: 5.18362e-05	W_mellicola#0.00639616: 0.00381594)#0.00185922: 0.000104869)#0.0349738; 5
(W_sebi#0.00220609: 0.00392081	((W_canadensis#0.000200576: 0.00377308	(W_tropicalis#0.0017337: 0.0037403	W_muriae#0.00404552: 0.0037403)#0.00299489: 3.27802e-05)#0.00500502: 4.28664e-05	W_mellicola#0.00639616: 0.00381594)#0.00185922: 0.000104869)#0.0327909; 5
(W_sebi#0.00234487: 0.00416746	((W_canadensis#0.000213194: 0.00401043	W_mellicola#0.00679853: 0.00401043)#0.00267596: 4.5563e-05	(W_tropicalis#0.00230363: 0.00397559	W_muriae#0.00430001: 0.00397559)#0.000282832: 8.04053e-05)#0.00197618: 0.000111466)#0.0368318; 5
(W_sebi#0.00234487: 0.00416746	((W_canadensis#0.000213194: 0.00401043	W_mellicola#0.00679853: 0.00401043)#0.00497178: 4.5563e-05	(W_tropicalis#0.00230363: 0.00397559	W_muriae#0.00430001: 0.00397559)#0.000704766: 8.04053e-05)#0.00197618: 0.000111466)#0.0343479; 5
(W_sebi#0.00221035: 0.00392839	((W_canadensis#0.000200964: 0.00376806	(W_tropicalis#0.00217148: 0.00374752	W_muriae#0.00405333: 0.00374752)#0.00184199: 2.05377e-05)#0.00470187: 7.49619e-05	W_mellicola#0.00640852: 0.00384302)#0.00185326: 8.53646e-05)#0.0353448; 5
(W_sebi#0.00221035: 0.00392839	((W_canadensis#0.000200964: 0.00382197	(W_tropicalis#0.00217148: 0.00374752	W_muriae#0.00405333: 0.00374752)#0.00146025: 7.44513e-05)#0.00247573: 2.10482e-05	W_mellicola#0.00744406: 0.00384302)#0.00168339: 8.53646e-05)#0.0334027; 5
(W_sebi#0.00228792: 0.00406624	((W_mellicola#0.00770528: 0.00395609	(W_tropicalis#0.00224768: 0.00387903	W_muriae#0.00419557: 0.00387903)#0.0015115: 7.70639e-05)#0.00256261: 8.75234e-05	W_canadensis#0.000208016: 0.00404362)#0.00171414: 2.26237e-05)#0.0323294; 5
(W_sebi#0.00214896: 0.00381928	((W_mellicola#0.0072373: 0.00374101	(W_tropicalis#0.00211117: 0.00364344	W_muriae#0.00394075: 0.00364344)#0.00142369: 9.75776e-05)#0.00239076: 5.03263e-05	W_canadensis#0.000195382: 0.00379134)#0.000866866: 2.79367e-05)#0.0330187; 5
(W_sebi#0.00214896: 0.00381928	((W_mellicola#0.0072373: 0.00374101	(W_tropicalis#0.00211117: 0.00364344	W_muriae#0.00394075: 0.00364344)#0.00142369: 9.75776e-05)#0.00239076: 3.67389e-05	W_canadensis#0.000195382: 0.00377775)#0.000869984: 4.15241e-05)#0.0309814; 5
(W_sebi#0.00224022: 0.00398147	((W_mellicola#0.00754465: 0.00390298	(W_tropicalis#0.00220082: 0.00379816	W_muriae#0.0041081: 0.00379816)#0.00148415: 0.00010482)#0.00249031: 3.52009e-05	W_canadensis#0.000203679: 0.00393818)#0.00167408: 4.32875e-05)#0.0311662; 5
(W_sebi#0.00224022: 0.00398147	((W_mellicola#0.00754465: 0.00390298	(W_tropicalis#0.00220082: 0.00379816	W_muriae#0.0041081: 0.00379816)#0.00148415: 0.00010482)#0.00110871: 3.52009e-05	W_canadensis#0.000203679: 0.00393818)#0.000691204: 4.32875e-05)#0.0341734; 5
(W_sebi#0.00304578: 0.00410235	((W_muriae#0.00423282: 0.00402147	(W_tropicalis#0.00226764: 0.00391347	W_mellicola#0.0077737: 0.00391347)#0.00374197: 0.000108002)#0.00132383: 6.95915e-06	W_canadensis#0.000209863: 0.00402843)#0.00126419: 7.39121e-05)#0.0379287; 5
(W_sebi#0.00304578: 0.00410235	((W_canadensis#0.000209863: 0.00402147	(W_tropicalis#0.00226764: 0.00391347	W_mellicola#0.00647133: 0.00391347)#0.00374197: 0.000108002)#0.00132383: 3.03623e-05	W_muriae#0.00423282: 0.00405184)#0.00125689: 5.05089e-05)#0.0363092; 5
(W_muriae#0.00402906: 0.00390487	((W_canadensis#0.00019976: 0.00377198	(W_tropicalis#0.00215848: 0.00372509	W_mellicola#0.00615981: 0.00372509)#0.00551288: 4.68947e-05)#0.00338512: 8.18233e-05	W_sebi#0.00289916: 0.0038538)#0.00119731: 5.10632e-05)#0.0367166; 5
(W_muriae#0.00402906: 0.00390487	((W_sebi#0.00289916: 0.00383494	(W_tropicalis#0.00215848: 0.00372509	W_mellicola#0.00615981: 0.00372509)#0.00372193: 0.000109853)#0.0055351: 3.40819e-05	W_canadensis#0.00019976: 0.00386902)#0.00107234: 3.58458e-05)#0.0345198; 5
(W_canadensis#0.000209174: 0.00408888	((W_sebi#0.00303578: 0.00401565	(W_tropicalis#0.00226019: 0.00390062	W_mellicola#0.00645008: 0.00390062)#0.00389732: 0.00011503)#0.00292334: 1.05957e-05	W_muriae#0.00421893: 0.00402625)#0.00323965: 6.26273e-05)#0.0332066; 5
(W_canadensis#0.000209174: 0.00408888	((W_mellicola#0.00645008: 0.00401565	(W_tropicalis#0.000533774: 0.00390062	W_sebi#0.00303578: 0.00390062)#0.000897618: 0.00011503)#0.000863634: 1.05957e-05	W_muriae#0.00421893: 0.00402625)#0.00323965: 6.26273e-05)#0.0357072; 5
(W_canadensis#0.000197701: 0.00386462	((W_sebi#0.00286928: 0.00379541	(W_tropicalis#0.00140636: 0.00368669	W_mellicola#0.00785936: 0.00368669)#0.000848387: 0.000108721)#0.00182217: 3.90161e-05	W_muriae#0.00398754: 0.00383443)#0.00303881: 3.01908e-05)#0.0318557; 5
(W_canadensis#0.000197701: 0.00386462	((W_sebi#0.00286928: 0.00379541	(W_tropicalis#0.00140636: 0.00368669	W_mellicola#0.00785936: 0.00368669)#0.000545823: 0.000108721)#0.00182217: 6.53136e-05	W_muriae#0.00398754: 0.00386073)#0.00301811: 3.89341e-06)#0.0345668; 5
(W_canadensis#0.000197701: 0.00386462	((W_sebi#0.00286928: 0.00380194	(W_tropicalis#0.00140636: 0.00368669	W_mellicola#0.00599219: 0.00368669)#0.000545823: 0.000115252)#0.00181904: 5.87825e-05	W_muriae#0.00398754: 0.00386073)#0.0016743: 3.89341e-06)#0.0345668; 5
((W_sebi#0.00286928: 0.00380793	(W_tropicalis#0.00140636: 0.00368669	W_mellicola#0.00599219: 0.00368669)#0.00165326: 0.000121237)#0.00181618: 5.66911e-05	(W_canadensis#0.000197701: 0.00386073	W_muriae#0.00398754: 0.00386073)#0.0016743: 3.89341e-06)#0.0354534; 5
((W_tropicalis#0.00140636: 0.00380793	(W_sebi#0.00286928: 0.00368669	W_mellicola#0.00599219: 0.00368669)#0.0046507: 0.000121237)#0.000785358: 5.66911e-05	(W_canadensis#0.000197701: 0.00386073	W_muriae#0.00398754: 0.00386073)#0.0016743: 3.89341e-06)#0.0337499; 5
((W_tropicalis#0.000977679: 0.00380793	(W_sebi#0.00286928: 0.00368669	W_mellicola#0.00599219: 0.00368669)#0.00259769: 0.000121237)#0.00290737: 5.66911e-05	(W_canadensis#0.000197701: 0.00386073	W_muriae#0.00398754: 0.00386073)#0.0016743: 3.89341e-06)#0.034698; 5
(W_canadensis#0.000210657: 0.00411788	((W_tropicalis#0.00119979: 0.00401048	(W_sebi#0.00305731: 0.00392829	W_mellicola#0.00638487: 0.00392829)#0.00276792: 8.21852e-05)#0.0031342: 7.51458e-05	W_muriae#0.00424885: 0.00408562)#0.00179629: 3.22573e-05)#0.0340484; 5
(W_canadensis#0.000210657: 0.00411788	((W_sebi#0.00305731: 0.00401048	(W_tropicalis#0.0024631: 0.00392829	W_mellicola#0.00638487: 0.00392829)#0.00276792: 8.21852e-05)#0.0031342: 7.51458e-05	W_muriae#0.00424885: 0.00408562)#0.00179629: 3.22573e-05)#0.0358211; 5
(W_canadensis#0.000210657: 0.00411788	((W_tropicalis#0.0024631: 0.00399306	(W_sebi#0.00305731: 0.00392829	W_mellicola#0.00638487: 0.00392829)#0.00276792: 6.47736e-05)#0.00314786: 8.47843e-05	W_muriae#0.00424885: 0.00407785)#0.00179972: 4.00304e-05)#0.0322656; 5
(W_canadensis#0.000210657: 0.00411788	((W_mellicola#0.00638487: 0.00399306	(W_sebi#0.00305731: 0.00392829	W_tropicalis#0.0024631: 0.00392829)#0.00276792: 6.47736e-05)#0.00314786: 0.000103452	W_muriae#0.00424885: 0.00409652)#0.00407533: 2.13625e-05)#0.0322656; 5
(W_canadensis#0.000223375: 0.00436647	((W_tropicalis#0.0026118: 0.00423308	(W_sebi#0.00324188: 0.00416544	W_mellicola#0.00677032: 0.00416544)#0.00293502: 6.76437e-05)#0.00333872: 2.39007e-05	W_muriae#0.00450535: 0.00425698)#0.00651608: 0.000109489)#0.031672; 5
(W_canadensis#0.000246016: 0.00480907	((W_tropicalis#0.00287654: 0.00458939	(W_sebi#0.00357048: 0.00458766	W_mellicola#0.00745658: 0.00458766)#0.00157352: 1.72964e-06)#0.00598512: 0.000109509	W_muriae#0.00496202: 0.00469889)#0.0047254: 0.000110173)#0.0328496; 5
(W_canadensis#0.000234509: 0.00458413	((W_sebi#0.00340347: 0.00445178	(W_tropicalis#0.00138025: 0.00437307	W_mellicola#0.0071078: 0.00437307)#0.00172794: 7.87123e-05)#0.00830601: 9.5017e-05	W_muriae#0.00472993: 0.0045468)#0.00443731: 3.73251e-05)#0.0298649; 5
((W_sebi#0.00340347: 0.00450576	(W_tropicalis#0.00152061: 0.00437307	W_mellicola#0.0071078: 0.00437307)#0.00337377: 0.000132689)#0.00614982: 7.83651e-05	(W_canadensis#0.000234509: 0.0045468	W_muriae#0.00472993: 0.0045468)#0.00239303: 3.73251e-05)#0.0318331; 5
(W_canadensis#0.000223212: 0.0043633	((W_sebi#0.00323953: 0.00427164	(W_tropicalis#0.00335912: 0.00416241	W_mellicola#0.00676541: 0.00416241)#0.00321125: 0.000109223)#0.00711762: 5.6138e-05	W_muriae#0.00450208: 0.00432777)#0.00227776: 3.55271e-05)#0.0278462; 5
(W_canadensis#0.000223212: 0.0043633	((W_sebi#0.00323953: 0.00427164	W_muriae#0.00450208: 0.00427164)#0.00711762: 6.45458e-05	(W_tropicalis#0.00120573: 0.00416241	W_mellicola#0.00676541: 0.00416241)#0.00321125: 0.000173768)#0.00227334: 2.71193e-05)#0.0278462; 5
(W_canadensis#0.000223212: 0.0043633	((W_sebi#0.00323953: 0.00419579	(W_tropicalis#0.00282106: 0.00416241	W_mellicola#0.00676541: 0.00416241)#0.00321125: 3.33707e-05)#0.00987513: 0.000140398	W_muriae#0.00450208: 0.00433618)#0.00227334: 2.71193e-05)#0.030689; 5
((W_sebi#0.00323953: 0.00425225	(W_tropicalis#0.00282106: 0.00416241	W_mellicola#0.00676541: 0.00416241)#0.00321125: 8.9837e-05)#0.0086045: 0.000111051	(W_canadensis#0.000223212: 0.00433618	W_muriae#0.00450208: 0.00433618)#0.000488499: 2.71193e-05)#0.030689; 5
((W_sebi#0.00308911: 0.0041009	(W_tropicalis#0.00269008: 0.00396915	W_mellicola#0.00645128: 0.00396915)#0.00306215: 0.000131745)#0.00811279: 5.98153e-05	(W_canadensis#0.000212849: 0.00413485	W_muriae#0.00429305: 0.00413485)#0.000465818: 2.58602e-05)#0.0315598; 5
((W_mellicola#0.00645128: 0.00403104	(W_tropicalis#0.00269008: 0.00396915	W_sebi#0.00308911: 0.00396915)#0.00306215: 6.18843e-05)#0.00447246: 0.000129676	(W_canadensis#0.000212849: 0.00413485	W_muriae#0.00429305: 0.00413485)#0.000465818: 2.58602e-05)#0.0296581; 5
((W_mellicola#0.00615716: 0.0038269	(W_tropicalis#0.00256743: 0.00378819	W_sebi#0.00294827: 0.00378819)#0.00065007: 3.87098e-05)#0.00568359: 0.000144117	(W_canadensis#0.000203144: 0.00394634	W_muriae#0.00409732: 0.00394634)#0.0010432: 2.46812e-05)#0.030478; 5
(W_muriae#0.00442358: 0.00428722	(W_canadensis#0.00021932: 0.00426057	(W_mellicola#0.00664744: 0.00420665	(W_tropicalis#0.00277187: 0.00408984	W_sebi#0.00318304: 0.00408984)#0.000701834: 0.000116819)#0.00338498: 5.39195e-05)#0.00112627: 2.66465e-05)#0.035136; 5
(W_canadensis#0.00021932: 0.00428722	(W_muriae#0.00442358: 0.00425221	(W_mellicola#0.00664744: 0.00421997	(W_tropicalis#0.00277187: 0.00408984	W_sebi#0.00318304: 0.00408984)#0.000701834: 0.000130136)#0.00229148: 3.22406e-05)#0.00126588: 3.50084e-05)#0.032953; 5
(W_canadensis#0.000205802: 0.00402296	(W_mellicola#0.0062377: 0.00398337	(W_muriae#0.00415092: 0.00395986	(W_tropicalis#0.00308547: 0.00383774	W_sebi#0.00298684: 0.00383774)#0.00100243: 0.000122115)#0.00318419: 2.35173e-05)#0.00309449: 3.95865e-05)#0.0302528; 5
(W_canadensis#0.00022245: 0.0043484	(W_mellicola#0.00674231: 0.00434405	(W_tropicalis#0.00333507: 0.00433939	(W_muriae#0.00448671: 0.0041482	W_sebi#0.00322846: 0.0041482)#0.00131304: 0.000191182)#0.00174052: 4.66932e-06)#0.00598635: 4.35018e-06)#0.0302256; 5
(W_canadensis#0.00022245: 0.0043484	(W_tropicalis#0.00333507: 0.0043461	(W_mellicola#0.00674231: 0.00433939	(W_muriae#0.00448671: 0.0041482	W_sebi#0.00322846: 0.0041482)#0.00131304: 0.000191182)#0.00365751: 6.71e-06)#0.00260234: 2.30949e-06)#0.028872; 5
(W_canadensis#0.000209812: 0.00410135	(W_tropicalis#0.00314559: 0.00409779	(W_mellicola#0.00635924: 0.00409284	(W_muriae#0.00423179: 0.00391252	W_sebi#0.00304504: 0.00391252)#0.00123844: 0.00018032)#0.00191798: 4.94979e-06)#0.00245531: 3.55726e-06)#0.0286594; 5
(W_canadensis#0.000219104: 0.00428299	(W_tropicalis#0.0032849: 0.00428178	(W_mellicola#0.00664088: 0.00427411	(W_muriae#0.00441921: 0.0040858	W_sebi#0.0031799: 0.0040858)#0.00112693: 0.000188306)#0.00200292: 7.67837e-06)#0.00256255: 1.20544e-06)#0.0299287; 5
(W_tropicalis#0.0013613: 0.00406963	(W_canadensis#0.000208189: 0.00406459	(W_mellicola#0.00631006: 0.00406119	(W_muriae#0.00419907: 0.00388226	W_sebi#0.00536522: 0.00388226)#0.00107079: 0.000178926)#0.00190315: 3.40019e-06)#0.000709533: 5.04107e-06)#0.0300811; 5
(W_tropicalis#0.00142714: 0.00426644	(W_canadensis#0.000218257: 0.00426302	(W_mellicola#0.00661522: 0.00419496	(W_muriae#0.00440214: 0.00407001	W_sebi#0.00562468: 0.00407001)#0.00112258: 0.000124948)#0.0056234: 6.80579e-05)#0.00320356: 3.42254e-06)#0.0315358; 5
(W_tropicalis#0.00135682: 0.00405621	(W_canadensis#0.000207503: 0.00405296	(W_mellicola#0.00628926: 0.00398825	(W_muriae#0.00418522: 0.00386946	W_sebi#0.00534753: 0.00386946)#0.00106726: 0.000118791)#0.00171253: 6.47044e-05)#0.000507149: 3.2539e-06)#0.0278506; 5
(W_tropicalis#0.00128795: 0.00385033	(W_mellicola#0.00597003: 0.00379742	(W_canadensis#0.000196971: 0.00378582	(W_muriae#0.00397279: 0.00367306	W_sebi#0.0050761: 0.00367306)#0.00346135: 0.000112761)#0.0016256: 1.15955e-05)#0.00229204: 5.29134e-05)#0.026437; 5
(W_tropicalis#0.00128795: 0.00385033	(W_mellicola#0.00597003: 0.00379988	(W_muriae#0.00397279: 0.00377581	(W_canadensis#0.000196971: 0.00367306	W_sebi#0.0050761: 0.00367306)#0.0014285: 0.000102751)#0.00162991: 2.40705e-05)#0.00494252: 5.04483e-05)#0.0291123; 5
(W_tropicalis#0.00128795: 0.00385033	(W_mellicola#0.00597003: 0.00378565	(W_sebi#0.0050761: 0.00377581	(W_canadensis#0.000196971: 0.00367306	W_muriae#0.00397279: 0.00367306)#0.0014285: 0.000102751)#0.00162991: 9.84043e-06)#0.0049611: 6.46784e-05)#0.0271912; 5
(W_tropicalis#0.00139498: 0.0041703	(W_mellicola#0.00646616: 0.00410998	(W_muriae#0.00430294: 0.00406176	(W_canadensis#0.000213339: 0.0039783	W_sebi#0.00549794: 0.0039783)#0.00154722: 8.34639e-05)#0.00177746: 4.82109e-05)#0.00341974: 6.03272e-05)#0.0294509; 5
(W_tropicalis#0.00139498: 0.0041703	(W_mellicola#0.00646616: 0.00412419	(W_muriae#0.00430294: 0.00401508	(W_canadensis#0.000213339: 0.0039783	W_sebi#0.00549794: 0.0039783)#0.00154722: 3.67839e-05)#0.00137997: 0.000109104)#0.00189878: 4.61143e-05)#0.0312128; 5
(W_tropicalis#0.00163584: 0.00394529	(W_mellicola#0.00611726: 0.00392091	(W_muriae#0.00407077: 0.0037774	(W_canadensis#0.000201828: 0.00376364	W_sebi#0.00520129: 0.00376364)#0.000534593: 1.37574e-05)#0.00152217: 0.000143508)#0.00178751: 2.43768e-05)#0.0308091; 5
(W_tropicalis#0.0017541: 0.0042305	(W_mellicola#0.0065595: 0.00420436	(W_muriae#0.00436506: 0.00405048	(W_canadensis#0.000216419: 0.00403573	W_sebi#0.0055773: 0.00403573)#0.00274581: 1.47519e-05)#0.00465614: 0.000153883)#0.00191673: 2.61391e-05)#0.0360215; 5
(W_tropicalis#0.0017541: 0.0042305	(W_mellicola#0.0065595: 0.00420436	(W_sebi#0.0055773: 0.00405048	(W_canadensis#0.000216419: 0.00403573	W_muriae#0.00436506: 0.00403573)#0.00274581: 1.47519e-05)#0.00275467: 0.000153883)#0.00191673: 2.61391e-05)#0.0322219; 5
((W_sebi#0.00374302: 0.00405048	(W_canadensis#0.000216419: 0.00403573	W_muriae#0.00436506: 0.00403573)#0.000375896: 1.47519e-05)#0.00275467: 0.000180022	(W_mellicola#0.0065595: 0.00420436	W_tropicalis#0.0015385: 0.00420436)#0.000515781: 2.61391e-05)#0.0338984; 5
((W_sebi#0.00374302: 0.00405048	(W_canadensis#0.000216419: 0.00403573	W_muriae#0.00436506: 0.00403573)#0.0031038: 1.47519e-05)#0.00275467: 0.000180022	(W_mellicola#0.0065595: 0.00420436	W_tropicalis#0.0015385: 0.00420436)#0.00248007: 2.61391e-05)#0.0314365; 5
((W_canadensis#0.000216419: 0.00405048	(W_sebi#0.00374302: 0.00403573	W_muriae#0.00436506: 0.00403573)#0.000997713: 1.47519e-05)#0.00275467: 0.000180022	(W_mellicola#0.0065595: 0.00420436	W_tropicalis#0.0015385: 0.00420436)#0.00248007: 2.61391e-05)#0.0314365; 5
((W_muriae#0.00436506: 0.00405048	(W_sebi#0.00374302: 0.00403573	W_canadensis#0.000216419: 0.00403573)#0.000997713: 1.47519e-05)#0.00275467: 0.000180022	(W_mellicola#0.0065595: 0.00420436	W_tropicalis#0.00138931: 0.00420436)#0.00127392: 2.61391e-05)#0.0299278; 5
((W_muriae#0.00421337: 0.00390972	(W_sebi#0.00361295: 0.00389548	W_canadensis#0.000208898: 0.00389548)#0.00247051: 1.42393e-05)#0.00265894: 0.000173766	(W_mellicola#0.00633155: 0.00405826	W_tropicalis#0.00134103: 0.00405826)#0.00115707: 2.52307e-05)#0.0266305; 5
((W_muriae#0.00421337: 0.00390972	(W_sebi#0.00361295: 0.00389548	W_canadensis#0.000208898: 0.00389548)#0.00247051: 1.42393e-05)#0.00265894: 0.000173766	(W_mellicola#0.00633155: 0.00405826	W_tropicalis#0.00134103: 0.00405826)#0.00132615: 2.52307e-05)#0.0266305; 5
((W_muriae#0.00430667: 0.0039963	(W_sebi#0.00369295: 0.00398174	W_canadensis#0.000213524: 0.00398174)#0.00252522: 1.45546e-05)#0.00271782: 0.000177613	(W_mellicola#0.00647175: 0.00414812	W_tropicalis#0.00137073: 0.00414812)#0.00327092: 2.57894e-05)#0.0291416; 5
((W_muriae#0.00440019: 0.00408308	(W_sebi#0.00377314: 0.00406821	W_canadensis#0.000218161: 0.00406821)#0.00258005: 1.48707e-05)#0.00277684: 0.00018147	(W_mellicola#0.00661229: 0.0042382	W_tropicalis#0.00134069: 0.0042382)#0.00182471: 2.63495e-05)#0.0308795; 5
((W_muriae#0.00440019: 0.00410035	(W_sebi#0.00377314: 0.00406821	W_canadensis#0.000218161: 0.00406821)#0.00258005: 3.21406e-05)#0.00194241: 0.0001642	(W_mellicola#0.00661229: 0.0042382	W_tropicalis#0.00134069: 0.0042382)#0.00182471: 2.63495e-05)#0.0335992; 5
((W_muriae#0.00440019: 0.00409336	(W_sebi#0.00377314: 0.00406821	W_canadensis#0.000218161: 0.00406821)#0.00100537: 2.51487e-05)#0.000940487: 0.000171192	(W_mellicola#0.00661229: 0.0042382	W_tropicalis#0.00134069: 0.0042382)#0.00182471: 2.63495e-05)#0.0344213; 5
((W_muriae#0.00417136: 0.00388049	(W_sebi#0.00357693: 0.00385665	W_canadensis#0.000206815: 0.00385665)#0.000953088: 2.38409e-05)#0.00143153: 0.00016229	(W_mellicola#0.00626843: 0.0040178	W_tropicalis#0.0015645: 0.0040178)#0.00434077: 2.49792e-05)#0.0353225; 5
((W_canadensis#0.000206815: 0.00399635	(W_sebi#0.00357693: 0.00385665	W_muriae#0.00417136: 0.00385665)#0.000953088: 0.000139702)#0.00139002: 4.6429e-05	(W_mellicola#0.00626843: 0.0040178	W_tropicalis#0.0015645: 0.0040178)#0.0008317: 2.49792e-05)#0.0340199; 5
(W_mellicola#0.00612786: 0.00395212	((W_canadensis#0.000202178: 0.00389248	(W_sebi#0.00349672: 0.00377016	W_muriae#0.00407782: 0.00377016)#0.0017781: 0.000122315)#0.00108659: 5.24899e-05	W_tropicalis#0.00139212: 0.00394497)#0.00294153: 7.15213e-06)#0.0350952; 5
(W_mellicola#0.00662995: 0.00427594	((W_canadensis#0.000218743: 0.00422054	(W_sebi#0.00378322: 0.00407908	W_muriae#0.00441194: 0.00407908)#0.00192379: 0.000141465)#0.00321309: 5.44204e-05	W_tropicalis#0.00150619: 0.00427496)#0.00133844: 9.80337e-07)#0.0397113; 5
(W_mellicola#0.00662995: 0.00427594	((W_tropicalis#0.000871643: 0.00422054	(W_sebi#0.00378322: 0.00407908	W_muriae#0.00441194: 0.00407908)#0.00192379: 0.000141465)#0.00321309: 2.38346e-05	W_canadensis#0.000218743: 0.00424437)#0.00381628: 3.15662e-05)#0.0375275; 5
(W_mellicola#0.00703318: 0.004536	((W_sebi#0.00401331: 0.00442585	(W_tropicalis#0.000924656: 0.00432716	W_muriae#0.00468027: 0.00432716)#0.00204079: 9.86855e-05)#0.00174122: 6.17993e-05	W_canadensis#0.000232047: 0.00448765)#0.00135511: 4.8354e-05)#0.0398099; 5
(W_mellicola#0.00672647: 0.00433819	((W_sebi#0.0038383: 0.00423284	W_canadensis#0.000221928: 0.00423284)#0.00166528: 5.91043e-05	(W_tropicalis#0.000884333: 0.00413846	W_muriae#0.00447617: 0.00413846)#0.00195179: 0.000153486)#0.00129602: 4.62454e-05)#0.0395017; 5
(W_mellicola#0.00716235: 0.00461931	(((W_tropicalis#0.000941638: 0.00440663	W_muriae#0.00476623: 0.00440663)#0.00207827: 3.34863e-05	W_canadensis#0.000236309: 0.00444012)#0.00179995: 0.000141879	W_sebi#0.00408702: 0.004582)#0.00197546: 3.73084e-05)#0.0420615; 5
(W_mellicola#0.0067606: 0.0043602	(((W_tropicalis#0.00088882: 0.00415946	W_muriae#0.00449888: 0.00415946)#0.0019617: 0.000127085	W_sebi#0.00292063: 0.00428654)#0.00166115: 1.10636e-05	W_canadensis#0.000223054: 0.00429761)#0.00187654: 6.2596e-05)#0.0397022; 5
(W_mellicola#0.0067606: 0.0043602	((W_canadensis#0.000223054: 0.00428654	W_sebi#0.00292063: 0.00428654)#0.00166115: 6.2927e-05	(W_tropicalis#0.00088882: 0.00415946	W_muriae#0.00449888: 0.00415946)#0.0019617: 0.000190012)#0.00438182: 1.07326e-05)#0.0397022; 5
((W_tropicalis#0.00188592: 0.00415946	W_muriae#0.00449888: 0.00415946)#0.00437693: 0.000200745	((W_canadensis#0.000223054: 0.00428654	W_sebi#0.00292063: 0.00428654)#0.00214726: 1.87428e-05	W_mellicola#0.0067606: 0.00430529)#0.00268961: 5.49169e-05)#0.0362723; 5
((W_tropicalis#0.00188592: 0.00415946	W_muriae#0.00449888: 0.00415946)#0.00437693: 0.000200745	((W_canadensis#0.000223054: 0.00428654	W_sebi#0.00292063: 0.00428654)#0.00214726: 2.26467e-05	W_mellicola#0.0067606: 0.00430919)#0.00375288: 5.10129e-05)#0.0333157; 5
((W_canadensis#0.000231845: 0.00445549	W_sebi#0.00303574: 0.00445549)#0.00223189: 7.65629e-05	((W_tropicalis#0.00156599: 0.0043234	W_muriae#0.0046762: 0.0043234)#0.00183988: 0.000179425	W_mellicola#0.00702706: 0.00450282)#0.00388018: 2.92325e-05)#0.0332543; 5
((W_canadensis#0.000231845: 0.00445549	W_sebi#0.00303574: 0.00445549)#0.00517244: 7.65629e-05	((W_tropicalis#0.00156599: 0.0043234	W_muriae#0.0046762: 0.0043234)#0.000758122: 0.000179425	W_mellicola#0.00702706: 0.00450282)#0.00388018: 2.92325e-05)#0.0301124; 5
(W_mellicola#0.00721093: 0.00465064	((W_tropicalis#0.00160696: 0.00443652	W_muriae#0.00479856: 0.00443652)#0.00385361: 0.000184119	(W_canadensis#0.000237912: 0.00457208	W_sebi#0.00311518: 0.00457208)#0.00227542: 4.85688e-05)#0.00398171: 2.99974e-05)#0.0337912; 5
((W_tropicalis#0.000965872: 0.00443652	W_muriae#0.00479856: 0.00443652)#0.00267236: 0.000214117	(W_mellicola#0.00721093: 0.00462213	(W_canadensis#0.000237912: 0.00457208	W_sebi#0.00311518: 0.00457208)#0.00136712: 5.0052e-05)#0.00398043: 2.85142e-05)#0.036101; 5
((W_tropicalis#0.000965872: 0.00443652	W_muriae#0.00479856: 0.00443652)#0.00442151: 0.000214117	(W_sebi#0.00311518: 0.00460241	(W_canadensis#0.000237912: 0.00457208	W_mellicola#0.00721093: 0.00457208)#0.00375083: 3.03314e-05)#0.00250433: 4.82349e-05)#0.036101; 5
(W_sebi#0.00289536: 0.00432249	((W_tropicalis#0.000897719: 0.00412348	W_muriae#0.00445997: 0.00412348)#0.00410952: 0.00017773	(W_canadensis#0.000221124: 0.00424946	W_mellicola#0.00670212: 0.00424946)#0.00348617: 5.17444e-05)#0.00231487: 2.12781e-05)#0.0311618; 5
(W_sebi#0.00302231: 0.004512	((W_tropicalis#0.000937079: 0.00430427	W_muriae#0.00465551: 0.00430427)#0.00203241: 0.000166101	(W_canadensis#0.00023082: 0.00443578	W_mellicola#0.00699597: 0.00443578)#0.00363902: 3.45911e-05)#0.00242686: 4.1633e-05)#0.0301275; 5
((W_tropicalis#0.000937079: 0.00430427	W_muriae#0.00465551: 0.00430427)#0.0030001: 0.000207734	(W_sebi#0.00302231: 0.00449639	(W_canadensis#0.00023082: 0.00443578	W_mellicola#0.00699597: 0.00443578)#0.00363902: 6.0612e-05)#0.00241282: 1.56121e-05)#0.0301275; 5
((W_tropicalis#0.000937079: 0.00430427	W_muriae#0.00465551: 0.00430427)#0.00067435: 0.000207734	(W_sebi#0.00302231: 0.00449639	(W_canadensis#0.00023082: 0.00443578	W_mellicola#0.00699597: 0.00443578)#0.00363902: 6.0612e-05)#0.00109983: 1.56121e-05)#0.032966; 5
((W_tropicalis#0.000937079: 0.00430427	W_muriae#0.00465551: 0.00430427)#0.00285202: 0.000207734	(W_sebi#0.00302231: 0.00449353	(W_canadensis#0.00023082: 0.00443578	W_mellicola#0.00699597: 0.00443578)#0.00270869: 5.77533e-05)#0.00480971: 1.84708e-05)#0.0319512; 5
((W_tropicalis#0.00110736: 0.00430427	W_muriae#0.00465551: 0.00430427)#0.00285202: 0.000207734	(W_mellicola#0.00699597: 0.00447898	(W_canadensis#0.00023082: 0.00443578	W_sebi#0.00302231: 0.00443578)#0.00123686: 4.32046e-05)#0.00482533: 3.30196e-05)#0.0342051; 5
((W_tropicalis#0.00110736: 0.00430427	W_muriae#0.00465551: 0.00430427)#0.00285202: 0.000207734	(W_mellicola#0.00699597: 0.00449956	(W_canadensis#0.00023082: 0.00443578	W_sebi#0.00302231: 0.00443578)#0.00123686: 6.3778e-05)#0.00209451: 1.24462e-05)#0.0342051; 5
((W_tropicalis#0.00101446: 0.00394317	W_muriae#0.00426495: 0.00394317)#0.00261275: 0.000190307	(W_mellicola#0.00640906: 0.00412208	(W_canadensis#0.000211455: 0.00406365	W_sebi#0.00276876: 0.00406365)#0.0011331: 5.84274e-05)#0.000665457: 1.1402e-05)#0.029116; 5
(W_mellicola#0.00620078: 0.00399915	((W_tropicalis#0.000981491: 0.00381503	W_muriae#0.00412634: 0.00381503)#0.00092396: 0.000122362	(W_canadensis#0.000204583: 0.00393159	W_sebi#0.00267878: 0.00393159)#0.00109627: 5.8002e-06)#0.00173753: 6.17599e-05)#0.0281697; 5
(W_mellicola#0.00652523: 0.0042084	(W_sebi#0.00281895: 0.0041803	(W_canadensis#0.000215288: 0.00413731	(W_tropicalis#0.00103285: 0.00401465	W_muriae#0.00434226: 0.00401465)#0.00158159: 0.000122661)#0.00115363: 4.29885e-05)#0.0036543: 2.81068e-05)#0.0318898; 5
(W_mellicola#0.00652523: 0.0042084	(W_sebi#0.00281895: 0.00418508	(W_canadensis#0.000215288: 0.00418461	(W_tropicalis#0.00103285: 0.00401465	W_muriae#0.00434226: 0.00401465)#0.00158159: 0.000169962)#0.00140896: 4.73028e-07)#0.00562629: 2.33206e-05)#0.0333977; 5
(W_sebi#0.00276716: 0.00413109	(W_mellicola#0.00640535: 0.00411495	(W_canadensis#0.000211333: 0.00410773	(W_tropicalis#0.00101387: 0.00394089	W_muriae#0.00426248: 0.00394089)#0.00335777: 0.00016684)#0.00067798: 7.22019e-06)#0.00551386: 1.61363e-05)#0.0306334; 5
(W_sebi#0.00276716: 0.00413109	(W_mellicola#0.00640535: 0.00411564	(W_tropicalis#0.00101387: 0.00408457	(W_canadensis#0.000211333: 0.00394089	W_muriae#0.00426248: 0.00394089)#0.00335777: 0.000143685)#0.00236392: 3.10641e-05)#0.00551293: 1.5447e-05)#0.0339899; 5
(W_mellicola#0.00640535: 0.00413109	(W_sebi#0.00276716: 0.00410095	(W_tropicalis#0.00101387: 0.00408457	(W_canadensis#0.000211333: 0.00394089	W_muriae#0.00426248: 0.00394089)#0.00335777: 0.000143685)#0.00499264: 1.63785e-05)#0.00307898: 3.01326e-05)#0.031525; 5
(W_mellicola#0.00689023: 0.00444381	(W_tropicalis#0.00109062: 0.00442224	(W_sebi#0.00297663: 0.0043798	(W_canadensis#0.000227331: 0.00423921	W_muriae#0.00458515: 0.00423921)#0.00361195: 0.000140586)#0.00538772: 4.24378e-05)#0.00330394: 2.15707e-05)#0.0367967; 5
(W_mellicola#0.0074931: 0.00483262	(W_tropicalis#0.00118605: 0.00481702	(W_sebi#0.00323707: 0.0046491	(W_canadensis#0.000247221: 0.00461013	W_muriae#0.00498633: 0.00461013)#0.00392798: 3.89771e-05)#0.00431301: 0.000167914)#0.00076259: 1.56047e-05)#0.0400163; 5
(W_mellicola#0.0074931: 0.00483262	(W_tropicalis#0.00130202: 0.00481702	(W_canadensis#0.000247221: 0.00477558	(W_sebi#0.00323707: 0.00461013	W_muriae#0.00498633: 0.00461013)#0.00270909: 0.000165449)#0.00235974: 4.14413e-05)#0.00114878: 1.56047e-05)#0.0400163; 5
(W_mellicola#0.00686147: 0.00442525	(W_tropicalis#0.000833873: 0.00439806	(W_sebi#0.0029642: 0.00437302	(W_canadensis#0.000226382: 0.00422151	W_muriae#0.004566: 0.00422151)#0.00248073: 0.000151503)#0.00216082: 2.50433e-05)#0.00234113: 2.71939e-05)#0.0366431; 5
(W_mellicola#0.00686147: 0.00442525	(W_tropicalis#0.000833873: 0.0044015	(W_canadensis#0.000226382: 0.0043624	(W_sebi#0.0029642: 0.00422151	W_muriae#0.004566: 0.00422151)#0.00248073: 0.000140884)#0.00216608: 3.91014e-05)#0.0023393: 2.37547e-05)#0.0336517; 5
(W_tropicalis#0.00121271: 0.00472043	(W_mellicola#0.00731914: 0.00468309	(W_canadensis#0.000241482: 0.0045653	(W_sebi#0.00316192: 0.0045031	W_muriae#0.00487057: 0.0045031)#0.00154003: 6.21973e-05)#0.00235515: 0.000117794)#0.00250173: 3.73389e-05)#0.0358963; 5
(W_tropicalis#0.00121271: 0.00472043	(W_mellicola#0.00731914: 0.00465638	(W_canadensis#0.000241482: 0.00459986	(W_sebi#0.00316192: 0.0045031	W_muriae#0.00487057: 0.0045031)#0.00177899: 9.67572e-05)#0.00233745: 5.65226e-05)#0.00251609: 6.405e-05)#0.0346599; 5
(W_tropicalis#0.0011405: 0.00443933	(W_canadensis#0.000227102: 0.00442351	(W_mellicola#0.00688329: 0.00432594	(W_sebi#0.00297363: 0.00423494	W_muriae#0.00458053: 0.00423494)#0.00167305: 9.09955e-05)#0.00219826: 9.75747e-05)#0.0023425: 1.5818e-05)#0.0301709; 5
(W_tropicalis#0.0011405: 0.00443933	(W_canadensis#0.000227102: 0.00438967	(W_mellicola#0.00688329: 0.00427044	(W_sebi#0.00297363: 0.00423494	W_muriae#0.00458053: 0.00423494)#0.00224961: 3.5495e-05)#0.00222683: 0.000119228)#0.00574662: 4.96648e-05)#0.0320533; 5
(W_tropicalis#0.0011405: 0.00443933	(W_canadensis#0.000227102: 0.00442069	(W_sebi#0.00297363: 0.00440198	(W_mellicola#0.00519484: 0.00423494	W_muriae#0.00458053: 0.00423494)#0.00224961: 0.000167033)#0.00216029: 1.87171e-05)#0.00570629: 1.86378e-05)#0.0320533; 5
(W_tropicalis#0.00105771: 0.00411709	(W_canadensis#0.000210617: 0.00409928	(W_mellicola#0.00481776: 0.00408183	(W_sebi#0.00275778: 0.00392754	W_muriae#0.00424804: 0.00392754)#0.00166934: 0.000154285)#0.0045888: 1.74583e-05)#0.00529276: 1.78086e-05)#0.0273965; 5
(W_canadensis#0.000210617: 0.00411709	(W_tropicalis#0.00105771: 0.0041069	(W_mellicola#0.00481776: 0.00408183	(W_sebi#0.00275778: 0.00392754	W_muriae#0.00424804: 0.00392754)#0.00212449: 0.000154285)#0.0045888: 2.50727e-05)#0.00328885: 1.01942e-05)#0.0289156; 5
(W_canadensis#0.000210617: 0.00411709	(W_tropicalis#0.0013681: 0.00411599	(W_mellicola#0.00481776: 0.00408183	(W_sebi#0.00275778: 0.00392754	W_muriae#0.00424804: 0.00392754)#0.0035354: 0.000154285)#0.0045888: 3.41598e-05)#0.00328158: 1.10707e-06)#0.0315254; 5
(W_canadensis#0.000222149: 0.00434251	(W_tropicalis#0.00119687: 0.00432782	(W_sebi#0.00290878: 0.00420964	(W_mellicola#0.00508154: 0.00414258	W_muriae#0.00448063: 0.00414258)#0.00107253: 6.70624e-05)#0.00742387: 0.000118184)#0.00347206: 1.46837e-05)#0.0360033; 5
(W_canadensis#0.000222149: 0.00434251	(W_sebi#0.00290878: 0.00432782	(W_tropicalis#0.00156193: 0.00420964	(W_mellicola#0.00508154: 0.00414258	W_muriae#0.00448063: 0.00414258)#0.00107253: 6.70624e-05)#0.00742387: 0.000118184)#0.00347206: 1.46837e-05)#0.0360033; 5
(W_canadensis#0.000213196: 0.0041675	(W_sebi#0.00279155: 0.00414008	(W_muriae#0.00430005: 0.00411024	(W_mellicola#0.00487674: 0.00397562	W_tropicalis#0.00149899: 0.00397562)#0.0010293: 0.000134618)#0.00523419: 2.98423e-05)#0.00334285: 2.7412e-05)#0.0327094; 5
(W_canadensis#0.000222395: 0.00434732	(W_sebi#0.002912: 0.00431873	(W_muriae#0.00448559: 0.00426707	(W_mellicola#0.00508717: 0.00414717	W_tropicalis#0.00156367: 0.00414717)#0.00135531: 0.000119901)#0.00434293: 5.16565e-05)#0.0034871: 2.85948e-05)#0.0316121; 5
(W_sebi#0.002912: 0.00434732	(W_canadensis#0.000222395: 0.00431873	(W_muriae#0.00448559: 0.00427025	(W_mellicola#0.00508717: 0.00414717	W_tropicalis#0.00279309: 0.00414717)#0.00135531: 0.000123082)#0.00134427: 4.84748e-05)#0.0034871: 2.85948e-05)#0.0323978; 5
(W_sebi#0.002912: 0.00434732	(W_canadensis#0.000222395: 0.00431796	(W_mellicola#0.00508717: 0.00431096	(W_muriae#0.00448559: 0.00414717	W_tropicalis#0.00279309: 0.00414717)#0.00135531: 0.000163785)#0.00133158: 7.00275e-06)#0.00348772: 2.93641e-05)#0.033816; 5
(W_sebi#0.00318715: 0.00475809	(W_canadensis#0.000243408: 0.00474851	(W_mellicola#0.00556785: 0.00467545	(W_muriae#0.00490942: 0.00453902	W_tropicalis#0.003057: 0.00453902)#0.00158998: 0.000136424)#0.00147075: 7.30616e-05)#0.00379913: 9.57781e-06)#0.0370111; 5
(W_sebi#0.00305639: 0.00456288	((W_muriae#0.004708: 0.0043528	W_tropicalis#0.00293158: 0.0043528)#0.000787923: 0.000200891	(W_mellicola#0.00533941: 0.00448363	W_canadensis#0.000233422: 0.00448363)#0.0014104: 7.00641e-05)#0.00136733: 9.18486e-06)#0.0336048; 5
(W_sebi#0.00305639: 0.00456288	((W_muriae#0.004708: 0.0043528	W_tropicalis#0.00394523: 0.0043528)#0.00180062: 0.000200891	(W_mellicola#0.00533941: 0.00448363	W_canadensis#0.000233422: 0.00448363)#0.0014104: 7.00641e-05)#0.00136733: 9.18486e-06)#0.0302508; 5
(W_sebi#0.00295949: 0.00441823	(W_canadensis#0.000226022: 0.00441817	(W_mellicola#0.00517014: 0.00440423	(W_muriae#0.00455875: 0.00421481	W_tropicalis#0.00382016: 0.00421481)#0.00174354: 0.000189423)#0.00316542: 1.39387e-05)#0.000830154: 5.49403e-08)#0.0300854; 5
(W_sebi#0.00295949: 0.00441823	(W_canadensis#0.000226022: 0.00441166	(W_tropicalis#0.00161265: 0.00440423	(W_muriae#0.00455875: 0.00421481	W_mellicola#0.00517014: 0.00421481)#0.00174354: 0.000189423)#0.00316542: 7.42785e-06)#0.00150657: 6.56584e-06)#0.0312113; 5
(W_sebi#0.00295949: 0.00441823	((W_muriae#0.00455875: 0.00421481	W_mellicola#0.00517014: 0.00421481)#0.00385281: 0.000193199	(W_tropicalis#0.00161265: 0.00440423	W_canadensis#0.000226022: 0.00440423)#0.000236387: 3.77631e-06)#0.000905027: 1.02174e-05)#0.0298675; 5
(W_sebi#0.00306958: 0.00458257	(W_canadensis#0.00023443: 0.00457518	(W_tropicalis#0.00167264: 0.00456192	(W_muriae#0.00472833: 0.00437159	W_mellicola#0.00536246: 0.00437159)#0.00399612: 0.000190326)#0.00251184: 1.32599e-05)#0.00165987: 7.39757e-06)#0.0326985; 5
(W_sebi#0.00306958: 0.00458257	(W_canadensis#0.00023443: 0.00458168	(W_tropicalis#0.00167264: 0.00455929	(W_muriae#0.00472833: 0.00437159	W_mellicola#0.00536246: 0.00437159)#0.00191139: 0.000187701)#0.00251329: 2.23915e-05)#0.00165752: 8.90766e-07)#0.0343182; 5
(W_sebi#0.00306958: 0.00458257	(W_canadensis#0.00023443: 0.00457954	(W_mellicola#0.00536246: 0.00455929	(W_muriae#0.00472833: 0.00437159	W_tropicalis#0.00167264: 0.00437159)#0.00525241: 0.000187701)#0.00251329: 2.02463e-05)#0.00174908: 3.03599e-06)#0.0343182; 5
(W_sebi#0.0029022: 0.00433269	(W_canadensis#0.000221647: 0.00432982	(W_mellicola#0.00507005: 0.00431068	(W_muriae#0.0044705: 0.00413321	W_tropicalis#0.00158143: 0.00413321)#0.0026782: 0.000177466)#0.00134963: 1.91423e-05)#0.0016537: 2.87044e-06)#0.0324469; 5
(W_canadensis#0.000221647: 0.00433269	(W_sebi#0.0029022: 0.00432948	(W_mellicola#0.00507005: 0.00431068	(W_muriae#0.0044705: 0.00413321	W_tropicalis#0.00137086: 0.00413321)#0.0026782: 0.000177466)#0.00192522: 1.87957e-05)#0.00360063: 3.21709e-06)#0.0298426; 5
(W_canadensis#0.000356679: 0.00420341	((W_muriae#0.0043371: 0.00400988	W_tropicalis#0.00132996: 0.00400988)#0.00259828: 0.000176481	(W_mellicola#0.00491877: 0.00418205	W_sebi#0.0028156: 0.00418205)#0.00054367: 4.31078e-06)#0.0035048: 1.70451e-05)#0.0278746; 5
(W_canadensis#0.000386026: 0.00454926	((W_muriae#0.00469395: 0.00433981	W_tropicalis#0.00143939: 0.00433981)#0.000924058: 0.000208972	(W_mellicola#0.00532348: 0.00452615	W_sebi#0.00304727: 0.00452615)#0.00193283: 2.26359e-05)#0.00590807: 4.77185e-07)#0.0307973; 5
(W_canadensis#0.000386026: 0.00454926	(W_sebi#0.00304727: 0.00453649	(W_mellicola#0.00532348: 0.00452615	(W_muriae#0.00469395: 0.00433981	W_tropicalis#0.00143939: 0.00433981)#0.000924058: 0.000186336)#0.00193283: 1.03452e-05)#0.00592408: 1.27679e-05)#0.032811; 5
(W_canadensis#0.000371664: 0.00438001	(W_sebi#0.0029339: 0.00436368	(W_mellicola#0.00512542: 0.00435776	(W_muriae#0.00451932: 0.00417835	W_tropicalis#0.00138583: 0.00417835)#0.00181902: 0.000179404)#0.00186092: 5.92541e-06)#0.00570896: 1.63277e-05)#0.0315903; 5
(W_canadensis#0.000371664: 0.00438001	(W_mellicola#0.00512542: 0.00436789	(W_sebi#0.0029339: 0.00435776	(W_muriae#0.00451932: 0.00417835	W_tropicalis#0.00138583: 0.00417835)#0.00166308: 0.000179404)#0.00384695: 1.01301e-05)#0.00229181: 1.21231e-05)#0.0315903; 5
(W_mellicola#0.00481129: 0.00411156	(W_canadensis#0.000348885: 0.00409723	(W_sebi#0.00275408: 0.00404586	(W_muriae#0.00424233: 0.00392226	W_tropicalis#0.0013009: 0.00392226)#0.00156115: 0.000123596)#0.00596169: 5.13683e-05)#0.0021529: 1.43329e-05)#0.0331926; 5
(W_mellicola#0.00481129: 0.00411156	((W_muriae#0.00424233: 0.00392226	W_tropicalis#0.0013009: 0.00392226)#0.00156115: 0.000152519	(W_sebi#0.00398079: 0.00404586	W_canadensis#0.000348885: 0.00404586)#0.0039058: 2.89224e-05)#0.00216476: 3.67788e-05)#0.0294924; 5
(W_mellicola#0.00504248: 0.00430913	((W_muriae#0.00444618: 0.00411073	W_tropicalis#0.00134489: 0.00411073)#0.00117998: 0.000134354	(W_sebi#0.00417207: 0.00424027	W_canadensis#0.000365649: 0.00424027)#0.00207138: 4.81926e-06)#0.0022824: 6.4039e-05)#0.0293972; 5
(W_mellicola#0.00504248: 0.00430913	((W_muriae#0.00444618: 0.00411073	W_tropicalis#0.00134489: 0.00411073)#0.00117998: 0.000159219	(W_sebi#0.00417207: 0.00424027	W_canadensis#0.000365649: 0.00424027)#0.000683983: 2.96842e-05)#0.00226911: 3.9174e-05)#0.0324681; 5
(W_mellicola#0.0052071: 0.00444981	((W_muriae#0.00459134: 0.00424493	W_tropicalis#0.00164754: 0.00424493)#0.00121851: 0.000195879	(W_sebi#0.00430828: 0.0043787	W_canadensis#0.000377587: 0.0043787)#0.00266346: 6.21147e-05)#0.00232659: 8.99155e-06)#0.0315181; 5
(W_mellicola#0.00500841: 0.00428002	(W_sebi#0.00414389: 0.00427137	((W_muriae#0.00441615: 0.00408296	W_tropicalis#0.00158468: 0.00408296)#0.00117201: 0.000100823	W_canadensis#0.000363179: 0.00418379)#0.00257888: 8.75819e-05)#0.00121998: 8.64847e-06)#0.0303155; 5
(W_mellicola#0.00500841: 0.00428002	(W_sebi#0.0023289: 0.00427137	((W_muriae#0.00441615: 0.00408296	W_canadensis#0.000363179: 0.00408296)#0.000661113: 0.000152792	W_tropicalis#0.00158468: 0.00423576)#0.00254724: 3.56128e-05)#0.000942159: 8.64847e-06)#0.0328317; 5
(W_mellicola#0.00535872: 0.00457938	(W_sebi#0.00249179: 0.00457314	((W_muriae#0.00472503: 0.00436854	W_tropicalis#0.00169552: 0.00436854)#0.000707354: 0.000163479	W_canadensis#0.000388582: 0.00453202)#0.0027254: 4.11203e-05)#0.00100739: 6.23668e-06)#0.0379864; 5
(W_mellicola#0.00535872: 0.00457938	(W_sebi#0.00249179: 0.00457568	((W_muriae#0.00472503: 0.00436854	W_tropicalis#0.00169552: 0.00436854)#0.000707354: 0.000163479	W_canadensis#0.000388582: 0.00453202)#0.0027254: 4.36588e-05)#0.00186301: 3.69827e-06)#0.0379864; 5
(W_mellicola#0.00535872: 0.00457938	(W_sebi#0.00249179: 0.00457568	((W_muriae#0.00472503: 0.00436854	W_canadensis#0.000388582: 0.00436854)#0.000707354: 0.000163479	W_tropicalis#0.00169552: 0.00453202)#0.00422038: 4.36588e-05)#0.00186301: 3.69827e-06)#0.0355874; 5
(W_mellicola#0.00507994: 0.00434114	(W_tropicalis#0.00160731: 0.00433958	((W_muriae#0.00447922: 0.00414128	W_canadensis#0.000368366: 0.00414128)#0.000885961: 0.000121132	W_sebi#0.00236216: 0.00426241)#0.00106075: 7.71729e-05)#0.0017653: 1.56248e-06)#0.0302899; 5
(W_mellicola#0.00507994: 0.00434114	((W_muriae#0.00447922: 0.00414128	W_canadensis#0.000368366: 0.00414128)#0.000885961: 0.000198305	(W_tropicalis#0.00102415: 0.00426241	W_sebi#0.00236216: 0.00426241)#0.00373657: 7.71729e-05)#0.000675578: 1.56248e-06)#0.0276329; 5
((W_muriae#0.00447922: 0.00414128	W_canadensis#0.000368366: 0.00414128)#0.000885961: 0.000199868	(W_mellicola#0.00507994: 0.00433958	(W_tropicalis#0.00102415: 0.00426241	W_sebi#0.00236216: 0.00426241)#0.00373657: 7.71729e-05)#0.00286237: 1.56248e-06)#0.0276329; 5
((W_muriae#0.00467394: 0.00432131	W_canadensis#0.00038438: 0.00432131)#0.000924476: 0.000208556	(W_mellicola#0.00530078: 0.00452823	(W_tropicalis#0.00082428: 0.0044477	W_sebi#0.00246485: 0.0044477)#0.00389901: 8.05278e-05)#0.00160244: 1.6304e-06)#0.0323465; 5
((W_muriae#0.00447044: 0.00413316	W_canadensis#0.000367644: 0.00413316)#0.00292762: 0.000199476	(W_sebi#0.00235753: 0.00431981	(W_tropicalis#0.000788391: 0.00425405	W_mellicola#0.00506998: 0.00425405)#0.00223472: 6.57599e-05)#0.000544113: 1.28211e-05)#0.0309381; 5
((W_muriae#0.00447044: 0.00413316	W_canadensis#0.000367644: 0.00413316)#0.00427801: 0.000199476	(W_mellicola#0.00506998: 0.00431981	(W_tropicalis#0.000788391: 0.00425405	W_sebi#0.00235753: 0.00425405)#0.00223472: 6.57599e-05)#0.00195286: 1.28211e-05)#0.0344543; 5
(W_mellicola#0.00506998: 0.00433263	((W_muriae#0.00447044: 0.00413316	W_canadensis#0.000367644: 0.00413316)#0.000791968: 0.000146975	(W_tropicalis#0.00190942: 0.00425405	W_sebi#0.00235753: 0.00425405)#0.00223472: 2.60806e-05)#0.00197096: 5.25004e-05)#0.0330012; 5
(W_mellicola#0.00468858: 0.0040067	((W_muriae#0.00413413: 0.00382223	W_canadensis#0.000339987: 0.00382223)#0.00188114: 0.000176404	(W_tropicalis#0.00176578: 0.00393403	W_sebi#0.00218017: 0.00393403)#0.00371684: 6.46044e-05)#0.00180423: 8.06514e-06)#0.0305186; 5
(W_mellicola#0.00468858: 0.0040067	((W_muriae#0.00413413: 0.00382223	W_canadensis#0.000339987: 0.00382223)#0.00051143: 0.000143248	(W_tropicalis#0.00122502: 0.00393403	W_sebi#0.00218017: 0.00393403)#0.000981079: 3.14485e-05)#0.00181932: 4.1221e-05)#0.0327409; 5
(W_mellicola#0.00468858: 0.0040067	((W_muriae#0.00413413: 0.00382223	W_canadensis#0.000339987: 0.00382223)#0.00257734: 0.000124845	(W_tropicalis#0.00122502: 0.00393403	W_sebi#0.00218017: 0.00393403)#0.000832757: 1.30449e-05)#0.00323202: 5.96246e-05)#0.0327409; 5
(W_mellicola#0.00468858: 0.0040067	(W_tropicalis#0.00122502: 0.00399516	((W_muriae#0.00413413: 0.00382223	W_canadensis#0.000339987: 0.00382223)#0.000392418: 0.000145287	W_sebi#0.00218017: 0.00396751)#0.00192847: 2.76478e-05)#0.00460826: 1.15348e-05)#0.0307743; 5
(W_mellicola#0.00492911: 0.00421225	(W_tropicalis#0.00128786: 0.00420707	((W_muriae#0.00434622: 0.00401832	W_sebi#0.00229202: 0.00401832)#0.00041255: 0.000150439	W_canadensis#0.000357429: 0.00416876)#0.00202853: 3.83194e-05)#0.00739863: 5.1749e-06)#0.0295945; 5
(W_mellicola#0.00515456: 0.00440491	(W_tropicalis#0.00103105: 0.00436097	((W_muriae#0.00454501: 0.0042021	W_sebi#0.00239685: 0.0042021)#0.00242456: 8.86668e-05	W_canadensis#0.000373777: 0.00429077)#0.00215525: 7.02e-05)#0.0111656: 4.39363e-05)#0.0293872; 5
(W_mellicola#0.00543148: 0.00464156	((W_muriae#0.00478919: 0.00442786	W_sebi#0.00252562: 0.00442786)#0.000665958: 0.000142466	(W_tropicalis#0.00108644: 0.00452129	W_canadensis#0.000393858: 0.00452129)#0.00227104: 4.90358e-05)#0.0112429: 7.12324e-05)#0.0279859; 5
(W_mellicola#0.00565057: 0.00482879	((W_muriae#0.00498237: 0.00460647	W_sebi#0.0026275: 0.00460647)#0.000692821: 0.000148213	(W_tropicalis#0.00103125: 0.00470367	W_canadensis#0.000409745: 0.00470367)#0.00236265: 5.10138e-05)#0.00900622: 7.41058e-05)#0.0291147; 5
((W_tropicalis#0.00105114: 0.00479441	W_canadensis#0.00041765: 0.00479441)#0.00240823: 0.000127533	((W_muriae#0.00507849: 0.00469533	W_sebi#0.00267819: 0.00469533)#0.000706186: 8.65094e-05	W_mellicola#0.00575958: 0.00478184)#0.00677294: 0.000140098)#0.0327592; 5
((W_tropicalis#0.00237466: 0.0045236	W_canadensis#0.000394059: 0.0045236)#0.00494504: 0.00012033	((W_muriae#0.00479163: 0.00443012	W_sebi#0.00252691: 0.00443012)#0.000666298: 0.000115184	W_mellicola#0.00543426: 0.00454531)#0.00348967: 9.86234e-05)#0.0284336; 5
((W_tropicalis#0.0022273: 0.00424288	W_canadensis#0.000369605: 0.00424288)#0.00563616: 0.000112862	((W_muriae#0.00449428: 0.0041552	W_mellicola#0.00509703: 0.0041552)#0.00062495: 0.000151101	W_sebi#0.0023701: 0.0043063)#0.00324038: 4.94386e-05)#0.0296008; 5
((W_tropicalis#0.0022273: 0.00424288	W_canadensis#0.000369605: 0.00424288)#0.00389483: 0.000112862	((W_muriae#0.00449428: 0.0041552	W_mellicola#0.00509703: 0.0041552)#0.00062495: 0.000151101	W_sebi#0.0023701: 0.0043063)#0.00233245: 4.94386e-05)#0.0296008; 5
((W_tropicalis#0.0022273: 0.00424288	W_canadensis#0.000369605: 0.00424288)#0.00389483: 0.000112862	((W_muriae#0.00449428: 0.0041552	W_sebi#0.0023701: 0.0041552)#0.00062495: 0.000151101	W_mellicola#0.00509703: 0.0043063)#0.00233245: 4.94386e-05)#0.0316687; 5
((W_tropicalis#0.00213705: 0.00407096	W_canadensis#0.000354629: 0.00407096)#0.00373701: 0.000108289	((W_muriae#0.00431217: 0.00398683	W_mellicola#0.00489049: 0.00398683)#0.000599627: 0.000144978	W_sebi#0.00227406: 0.00413181)#0.00377047: 4.74354e-05)#0.0303855; 5
((W_tropicalis#0.00213705: 0.00407096	W_canadensis#0.000354629: 0.00407096)#0.00119665: 0.000108289	((W_muriae#0.00431217: 0.00398683	W_mellicola#0.00489049: 0.00398683)#0.00217509: 0.000101953	W_sebi#0.00227406: 0.00408879)#0.00520626: 9.04612e-05)#0.0327799; 5
((W_muriae#0.00420934: 0.00389176	W_mellicola#0.00477387: 0.00389176)#0.00212322: 0.000187825	((W_tropicalis#0.00208608: 0.00397388	W_canadensis#0.000346172: 0.00397388)#0.000697736: 4.30308e-05	W_sebi#0.00221983: 0.00401691)#0.00504968: 6.2676e-05)#0.0284523; 5
((W_muriae#0.00420934: 0.00389176	W_mellicola#0.00477387: 0.00389176)#0.00212322: 0.000187825	((W_sebi#0.00221983: 0.00397388	W_canadensis#0.000346172: 0.00397388)#0.000697736: 2.79227e-06	W_tropicalis#0.00208608: 0.00397667)#0.00510077: 0.000102915)#0.0262219; 5
((W_muriae#0.00458023: 0.00423467	W_mellicola#0.00519451: 0.00423467)#0.0023103: 0.000204375	((W_tropicalis#0.00143355: 0.00432402	W_canadensis#0.000376674: 0.00432402)#0.000651162: 3.03831e-06	W_sebi#0.00241543: 0.00432706)#0.00555022: 0.000111983)#0.0313063; 5
((W_muriae#0.00458023: 0.00423467	W_mellicola#0.00519451: 0.00423467)#0.0023103: 0.000204375	((W_tropicalis#0.00143355: 0.00432402	W_canadensis#0.000376674: 0.00432402)#0.0018112: 1.43297e-05	W_sebi#0.00241543: 0.00433835)#0.00373054: 0.000100691)#0.0304666; 5
((W_muriae#0.00458023: 0.00423467	W_mellicola#0.00519451: 0.00423467)#0.0023103: 0.000204375	((W_tropicalis#0.00143355: 0.00432402	W_canadensis#0.000376674: 0.00432402)#0.0018112: 7.33399e-05	W_sebi#0.00241543: 0.00439736)#0.00502521: 4.1681e-05)#0.0304666; 5
(W_sebi#0.00224296: 0.00412209	((W_tropicalis#0.00133119: 0.00401528	W_canadensis#0.000349779: 0.00401528)#0.00289788: 5.62221e-05	(W_muriae#0.0042532: 0.00393231	W_mellicola#0.00482361: 0.00393231)#0.00214534: 0.000139196)#0.00169126: 5.05861e-05)#0.0275686; 5
(W_sebi#0.00242995: 0.00446573	((W_tropicalis#0.00144217: 0.00432308	(W_muriae#0.00460777: 0.00426013	W_mellicola#0.00522573: 0.00426013)#0.00232419: 6.29509e-05)#0.00315903: 9.69208e-05	W_canadensis#0.000378938: 0.00442)#0.00182849: 4.57319e-05)#0.0298669; 5
(W_sebi#0.00229871: 0.00422454	((W_mellicola#0.0049435: 0.0040896	(W_muriae#0.00435891: 0.00403005	W_tropicalis#0.00136428: 0.00403005)#0.00219866: 5.9551e-05)#0.00298842: 7.70072e-05	W_canadensis#0.000358472: 0.0041666)#0.00258338: 5.7941e-05)#0.0308201; 5
(W_sebi#0.00247514: 0.00454877	((W_mellicola#0.00532291: 0.00437036	(W_muriae#0.00469345: 0.00433935	W_tropicalis#0.00146898: 0.00433935)#0.000585477: 3.10165e-05)#0.00324215: 8.66425e-05	W_canadensis#0.000385985: 0.00445701)#0.00279999: 9.17679e-05)#0.0310939; 5
(W_sebi#0.00247514: 0.00454877	((W_tropicalis#0.00193786: 0.00443782	(W_muriae#0.00469345: 0.00433935	W_mellicola#0.00532291: 0.00433935)#0.00170172: 9.84759e-05)#0.00319287: 0.000103673	W_canadensis#0.000385985: 0.0045415)#0.005228: 7.27778e-06)#0.0285116; 5
(W_canadensis#0.000385985: 0.00454877	((W_tropicalis#0.00193786: 0.00443782	(W_muriae#0.00469345: 0.00433935	W_mellicola#0.00532291: 0.00433935)#0.00170172: 9.84759e-05)#0.00584738: 6.90655e-05	W_sebi#0.00247514: 0.00450689)#0.00345091: 4.18855e-05)#0.0315521; 5
(W_canadensis#0.000385985: 0.00454877	((W_tropicalis#0.00112713: 0.00442395	(W_muriae#0.00469345: 0.00433935	W_mellicola#0.00532291: 0.00433935)#0.00170172: 8.46038e-05)#0.00369741: 5.36618e-05	W_sebi#0.00247514: 0.00447761)#0.00347347: 7.11613e-05)#0.03291; 5
(W_canadensis#0.000385985: 0.00454877	((W_mellicola#0.00532291: 0.00442726	(W_muriae#0.00469345: 0.00433935	W_tropicalis#0.00112713: 0.00433935)#0.00170172: 8.79096e-05)#0.0051878: 2.18122e-05	W_sebi#0.00247514: 0.00444907)#0.00349575: 9.9705e-05)#0.0347449; 5
(W_canadensis#0.000385985: 0.00454877	((W_sebi#0.00247514: 0.004424	(W_muriae#0.00469345: 0.00433935	W_tropicalis#0.00112713: 0.00433935)#0.00170172: 8.46543e-05)#0.0038844: 3.72487e-05	W_mellicola#0.00532291: 0.00446125)#0.00348621: 8.75239e-05)#0.0347449; 5
(W_canadensis#0.000385985: 0.00454877	((W_mellicola#0.00532291: 0.00439517	(W_muriae#0.00469345: 0.00433935	W_tropicalis#0.00112713: 0.00433935)#0.00114083: 5.58185e-05)#0.000460312: 6.60844e-05	W_sebi#0.0045839: 0.00446125)#0.00348621: 8.75239e-05)#0.0318168; 5
(W_canadensis#0.000400906: 0.00472461	((W_tropicalis#0.0011707: 0.00456507	(W_muriae#0.00487489: 0.00450709	W_mellicola#0.00552868: 0.00450709)#0.00118493: 5.79763e-05)#0.000812036: 4.31472e-05	W_sebi#0.0047611: 0.00460822)#0.00252634: 0.000116399)#0.0300996; 5
(W_sebi#0.0047611: 0.00472461	((W_tropicalis#0.0011707: 0.00459093	(W_muriae#0.00487489: 0.00450709	W_mellicola#0.00552868: 0.00450709)#0.00118493: 8.3833e-05)#0.0026357: 8.1878e-05	W_canadensis#0.000400906: 0.0046728)#0.00249142: 5.18117e-05)#0.0272562; 5
(W_canadensis#0.000379028: 0.00446679	((W_tropicalis#0.000583486: 0.00429445	(W_muriae#0.00460886: 0.00426114	W_mellicola#0.00403276: 0.00426114)#0.00112027: 3.33097e-05)#0.00251853: 0.000164981	W_sebi#0.00253573: 0.00445943)#0.00522264: 7.36167e-06)#0.0232954; 5
(W_canadensis#0.000379028: 0.00446679	((W_sebi#0.00253573: 0.00430368	(W_muriae#0.00460886: 0.00426114	W_mellicola#0.00403276: 0.00426114)#0.00108517: 4.25416e-05)#0.00251312: 8.55305e-05	W_tropicalis#0.000583486: 0.00438921)#0.00252588: 7.75802e-05)#0.0260833; 5
(W_canadensis#0.000379028: 0.00446679	((W_tropicalis#0.000583486: 0.00427481	(W_muriae#0.00460886: 0.00426114	W_mellicola#0.00403276: 0.00426114)#0.00108517: 1.36689e-05)#0.0025301: 9.01461e-05	W_sebi#0.00253573: 0.00436495)#0.00253991: 0.000101837)#0.0296569; 5
(W_canadensis#0.000379028: 0.00446679	((W_sebi#0.00253573: 0.00438862	(W_muriae#0.00460886: 0.00426114	W_mellicola#0.00403276: 0.00426114)#0.00108517: 0.000127479)#0.00246448: 2.38493e-05	W_tropicalis#0.000583486: 0.00441247)#0.00251256: 5.43236e-05)#0.0296569; 5
((W_sebi#0.00253573: 0.00438862	(W_muriae#0.00460886: 0.00426114	W_mellicola#0.00403276: 0.00426114)#0.00154394: 0.000127479)#0.00246448: 7.81729e-05	(W_canadensis#0.000379028: 0.00441247	W_tropicalis#0.000583486: 0.00441247)#0.00251256: 5.43236e-05)#0.0317914; 5
((W_sebi#0.00253573: 0.00438862	(W_muriae#0.00460886: 0.00426114	W_mellicola#0.00403276: 0.00426114)#0.00154394: 0.000127479)#0.00246448: 7.81729e-05	(W_canadensis#0.000379028: 0.00441247	W_tropicalis#0.00257341: 0.00441247)#0.00251256: 5.43236e-05)#0.0344793; 5
(W_tropicalis#0.00245837: 0.00426711	(W_canadensis#0.000362084: 0.00425897	(W_sebi#0.00242237: 0.00419243	(W_muriae#0.00440283: 0.00407065	W_mellicola#0.00385248: 0.00407065)#0.00147492: 0.000121781)#0.00235431: 6.65441e-05)#0.00237558: 8.13421e-06)#0.0312457; 5
(W_canadensis#0.000382199: 0.00450416	(W_tropicalis#0.00259494: 0.00446147	(W_sebi#0.00255695: 0.00442533	(W_muriae#0.00464742: 0.00429679	W_mellicola#0.0040665: 0.00429679)#0.00155685: 0.000128546)#0.0024851: 3.61394e-05)#0.00387798: 4.26876e-05)#0.0300648; 5
(W_canadensis#0.000400743: 0.0047227	(W_sebi#0.00268101: 0.00472032	(W_tropicalis#0.00272084: 0.00466415	(W_muriae#0.00487291: 0.00450526	W_mellicola#0.0042638: 0.00450526)#0.00186598: 0.000158883)#0.00259221: 5.61761e-05)#0.00402963: 2.37539e-06)#0.0303166; 5
(W_canadensis#0.000400743: 0.0047227	(W_sebi#0.00268101: 0.00472032	(W_mellicola#0.0042638: 0.00466415	(W_muriae#0.00487291: 0.00450526	W_tropicalis#0.00272084: 0.00450526)#0.00186598: 0.000158883)#0.00259221: 5.61761e-05)#0.00402963: 2.37539e-06)#0.0324512; 5
(W_canadensis#0.000419755: 0.00494675	(W_sebi#0.0028082: 0.00494427	(W_mellicola#0.00446609: 0.00482887	(W_muriae#0.00510409: 0.004719	W_tropicalis#0.00284993: 0.004719)#0.00146273: 0.000109863)#0.00646461: 0.000115399)#0.000689311: 2.48809e-06)#0.0339908; 5
(W_canadensis#0.000404235: 0.00476385	(W_sebi#0.00270437: 0.00476145	(W_mellicola#0.00430096: 0.00474961	(W_muriae#0.00491537: 0.00454452	W_tropicalis#0.00155499: 0.00454452)#0.00140865: 0.00020509)#0.00609544: 1.18425e-05)#0.00232256: 2.39609e-06)#0.032734; 5
(W_canadensis#0.000404235: 0.00476385	(W_sebi#0.00270437: 0.00475673	(W_tropicalis#0.00155499: 0.00474961	(W_muriae#0.00491537: 0.00454452	W_mellicola#0.00430096: 0.00454452)#0.00168419: 0.00020509)#0.00497297: 7.12162e-06)#0.000971178: 7.11697e-06)#0.0295572; 5
(W_canadensis#0.000404235: 0.00476385	(W_sebi#0.00270437: 0.00475074	(W_tropicalis#0.00155499: 0.00474128	(W_muriae#0.00491537: 0.00454452	W_mellicola#0.00430096: 0.00454452)#0.00165885: 0.000196759)#0.00498171: 9.4602e-06)#0.00134733: 1.31094e-05)#0.0326077; 5
(W_canadensis#0.000404235: 0.00476385	(W_sebi#0.00270437: 0.00474579	(W_tropicalis#0.00155499: 0.00474128	(W_muriae#0.00491537: 0.00454452	W_mellicola#0.00430096: 0.00454452)#0.00165885: 0.000196759)#0.00093211: 4.51064e-06)#0.00193683: 1.8059e-05)#0.0310125; 5
(W_canadensis#0.000404235: 0.00476385	(W_sebi#0.00270437: 0.00474579	(W_tropicalis#0.00155499: 0.00474128	(W_muriae#0.00491537: 0.00454452	W_mellicola#0.00430096: 0.00454452)#0.000760082: 0.000196759)#0.00093211: 4.51064e-06)#0.001493: 1.8059e-05)#0.0310125; 5
(W_canadensis#0.000404235: 0.00476385	(W_sebi#0.00270437: 0.004746	(W_tropicalis#0.00155499: 0.00473785	(W_muriae#0.00491537: 0.00454452	W_mellicola#0.00430096: 0.00454452)#0.000650668: 0.000193326)#0.00368457: 8.15063e-06)#0.00149294: 1.78528e-05)#0.0287741; 5
(W_canadensis#0.000377319: 0.00444664	(W_sebi#0.00252429: 0.00443757	(W_mellicola#0.00401457: 0.00442237	(W_muriae#0.00458807: 0.00424192	W_tropicalis#0.0011034: 0.00424192)#0.00269005: 0.000180453)#0.00072806: 1.5201e-05)#0.000953754: 9.071e-06)#0.029546; 5
(W_canadensis#0.00039664: 0.00467434	((W_muriae#0.00482301: 0.00445913	W_tropicalis#0.0011599: 0.00445913)#0.0028278: 0.000195196	(W_mellicola#0.00422015: 0.00464882	W_sebi#0.00265355: 0.00464882)#0.00223869: 5.50296e-06)#0.00237892: 2.00119e-05)#0.0343758; 5
((W_mellicola#0.00422015: 0.00464882	W_sebi#0.00265355: 0.00464882)#0.00305333: 2.55149e-05	((W_muriae#0.00482301: 0.00445913	W_tropicalis#0.0011599: 0.00445913)#0.0028278: 0.000195196	W_canadensis#0.00039664: 0.00465433)#0.00237892: 2.00119e-05)#0.0343758; 5
((W_mellicola#0.00440085: 0.00484788	W_sebi#0.00276717: 0.00484788)#0.00144964: 2.66074e-05	((W_muriae#0.00502953: 0.00465006	W_tropicalis#0.00120957: 0.00465006)#0.00294888: 0.000137624	W_canadensis#0.000413623: 0.00478769)#0.00251494: 8.67989e-05)#0.0358477; 5
((W_mellicola#0.00440085: 0.00484788	W_sebi#0.00276717: 0.00484788)#0.000276273: 2.66074e-05	((W_muriae#0.00502953: 0.00465006	W_tropicalis#0.00120957: 0.00465006)#0.0050317: 0.000137624	W_canadensis#0.000413623: 0.00478769)#0.00251494: 8.67989e-05)#0.0325965; 5
((W_mellicola#0.00440085: 0.00484788	W_sebi#0.00276717: 0.00484788)#0.00131831: 2.66074e-05	((W_muriae#0.00502953: 0.00465006	W_canadensis#0.000413623: 0.00465006)#0.00206954: 9.13062e-05	W_tropicalis#0.00120957: 0.00474137)#0.00387171: 0.000133117)#0.0317383; 5
((W_mellicola#0.00484774: 0.00444076	((W_muriae#0.00459875: 0.00425179	W_canadensis#0.000378196: 0.00425179)#0.00189229: 0.000161476	W_tropicalis#0.00110597: 0.00441326)#0.0020933: 2.74994e-05)#0.000966127: 1.6226e-05	W_sebi#0.00253017: 0.00445699)#0.0290199; 5
((W_sebi#0.00253017: 0.00443241	((W_muriae#0.00459875: 0.00425179	W_canadensis#0.000340647: 0.00425179)#0.00189229: 0.000161476	W_tropicalis#0.00110597: 0.00441326)#0.00183279: 1.91515e-05)#0.00301905: 2.45739e-05	W_mellicola#0.00484774: 0.00445699)#0.03125; 5
(((W_muriae#0.00459875: 0.00425179	W_canadensis#0.000340647: 0.00425179)#0.00303948: 0.000162793	(W_sebi#0.00253017: 0.00441326	W_tropicalis#0.000408528: 0.00441326)#0.00183279: 1.31763e-06)#0.00303125: 4.24077e-05	W_mellicola#0.00484774: 0.00445699)#0.033135; 5
((W_mellicola#0.0051: 0.00465394	(W_sebi#0.00266183: 0.00464291	W_tropicalis#0.000429786: 0.00464291)#0.00114681: 1.10229e-05)#0.0053945: 3.49778e-05	(W_muriae#0.00483805: 0.00447304	W_canadensis#0.000358373: 0.00447304)#0.00319764: 0.000215879)#0.0366364; 5
((W_tropicalis#0.000420014: 0.00456118	(W_sebi#0.00260131: 0.00453735	W_mellicola#0.00498405: 0.00453735)#0.00273338: 2.38271e-05)#0.00227975: 2.11277e-05	(W_muriae#0.00472805: 0.00437134	W_canadensis#0.000350225: 0.00437134)#0.00312494: 0.000210971)#0.0335973; 5
((W_sebi#0.00279222: 0.00490364	(W_tropicalis#0.000450839: 0.00487035	W_mellicola#0.00534983: 0.00487035)#0.00100324: 3.32867e-05)#0.00104442: 1.49674e-05	(W_muriae#0.00507504: 0.00469215	W_canadensis#0.00122473: 0.00469215)#0.00570899: 0.000226454)#0.0326499; 5
((W_tropicalis#0.0012912: 0.00490364	(W_sebi#0.00279222: 0.00487035	W_mellicola#0.00534983: 0.00487035)#0.00100324: 3.32867e-05)#0.00134799: 1.49674e-05	(W_muriae#0.00507504: 0.00469215	W_canadensis#0.00122473: 0.00469215)#0.00280566: 0.000226454)#0.030996; 5
((W_tropicalis#0.0012912: 0.00484679	(W_muriae#0.00507504: 0.00469215	W_canadensis#0.00122473: 0.00469215)#0.00280566: 0.000154641)#0.0013638: 7.18126e-05	(W_sebi#0.00279222: 0.00487035	W_mellicola#0.00534983: 0.00487035)#0.00355543: 4.82541e-05)#0.0330958; 5
((W_muriae#0.00507504: 0.00484679	(W_tropicalis#0.0012912: 0.00469215	W_canadensis#0.00122473: 0.00469215)#0.000580587: 0.000154641)#0.0013638: 7.18126e-05	(W_sebi#0.00279222: 0.00487035	W_mellicola#0.00534983: 0.00487035)#0.00209874: 4.82541e-05)#0.0300841; 5
((W_muriae#0.00487017: 0.0045608	(W_tropicalis#0.00123908: 0.00450273	W_canadensis#0.00117529: 0.00450273)#0.00181465: 5.80723e-05)#0.00287663: 0.00015924	(W_sebi#0.0026795: 0.00467374	W_mellicola#0.00513386: 0.00467374)#0.000765994: 4.63061e-05)#0.0308019; 5
((W_muriae#0.00509059: 0.00476723	(W_tropicalis#0.000879209: 0.00470652	W_canadensis#0.00158632: 0.00470652)#0.00189679: 6.07007e-05)#0.00300682: 0.000166447	(W_sebi#0.00280077: 0.00488527	W_mellicola#0.00536622: 0.00488527)#0.00222961: 4.84019e-05)#0.032196; 5
((W_muriae#0.00470698: 0.00440798	(W_tropicalis#0.000812954: 0.00435185	W_canadensis#0.00146678: 0.00435185)#0.00175385: 5.61265e-05)#0.00278024: 0.000153904	(W_sebi#0.00258971: 0.00451713	W_mellicola#0.00496184: 0.00451713)#0.00206159: 4.47545e-05)#0.0281654; 5
(W_mellicola#0.00496184: 0.00456188	(W_sebi#0.00258971: 0.00447	(W_muriae#0.00470698: 0.00440798	(W_tropicalis#0.000812954: 0.00435185	W_canadensis#0.00146678: 0.00435185)#0.00169: 5.61265e-05)#0.00111514: 6.20168e-05)#0.00208333: 9.18873e-05)#0.0294479; 5
(W_mellicola#0.00496184: 0.00456188	(W_sebi#0.00258971: 0.00447	(W_muriae#0.00470698: 0.00438453	(W_tropicalis#0.000812954: 0.00435185	W_canadensis#0.00112471: 0.00435185)#0.0013984: 3.26729e-05)#0.00289087: 8.54703e-05)#0.00208333: 9.18873e-05)#0.0319952; 5
(W_mellicola#0.00496184: 0.00456188	(W_sebi#0.00258971: 0.00447	(W_muriae#0.00470698: 0.00444859	(W_tropicalis#0.000812954: 0.00435185	W_canadensis#0.00112471: 0.00435185)#0.0013984: 9.67344e-05)#0.00349855: 2.14088e-05)#0.00397096: 9.18873e-05)#0.0344566; 5
(W_mellicola#0.00496184: 0.00456188	(W_sebi#0.00258971: 0.00451156	(W_muriae#0.00470698: 0.00439976	(W_tropicalis#0.000888086: 0.00435185	W_canadensis#0.00112471: 0.00435185)#0.00083843: 4.79023e-05)#0.00436068: 0.000111801)#0.00188409: 5.03275e-05)#0.0366203; 5
(W_mellicola#0.00589385: 0.00429715	(W_sebi#0.00243943: 0.00426147	(W_canadensis#0.000994089: 0.00414443	(W_tropicalis#0.000836549: 0.00409931	W_muriae#0.00443383: 0.00409931)#0.000789775: 4.51224e-05)#0.00410762: 0.00011704)#0.00176987: 3.56797e-05)#0.0330429; 5
(W_sebi#0.0023838: 0.00419915	(W_mellicola#0.00575944: 0.00416429	(W_canadensis#0.000971419: 0.00401467	(W_tropicalis#0.000817471: 0.00400582	W_muriae#0.00433271: 0.00400582)#0.00163425: 8.85279e-06)#0.00404918: 0.000149611)#0.00447922: 3.4866e-05)#0.0304388; 5
(W_sebi#0.0023838: 0.00419915	(W_mellicola#0.00575944: 0.00416429	(W_tropicalis#0.000817471: 0.00401467	(W_canadensis#0.000971419: 0.00400582	W_muriae#0.00433271: 0.00400582)#0.00186235: 8.85279e-06)#0.00404918: 0.000149611)#0.00215676: 3.4866e-05)#0.0304388; 5
(W_sebi#0.0023838: 0.00419915	(W_mellicola#0.00575944: 0.00411256	(W_tropicalis#0.000817471: 0.00401467	(W_canadensis#0.000971419: 0.00400582	W_muriae#0.00433271: 0.00400582)#0.00186235: 8.85279e-06)#0.00283042: 9.789e-05)#0.00218389: 8.65873e-05)#0.0334129; 5
(W_mellicola#0.00618171: 0.00450703	(W_sebi#0.00255857: 0.00441409	(W_tropicalis#0.000877407: 0.00435801	(W_canadensis#0.00104264: 0.00429952	W_muriae#0.00465038: 0.00429952)#0.0019989: 5.84883e-05)#0.0030038: 5.60807e-05)#0.00464496: 9.29358e-05)#0.0337214; 5
(W_sebi#0.00255857: 0.00450703	(W_mellicola#0.00618171: 0.00441409	(W_tropicalis#0.000877407: 0.00439338	(W_canadensis#0.00104264: 0.00429952	W_muriae#0.00465038: 0.00429952)#0.00444923: 9.38629e-05)#0.00297961: 2.07061e-05)#0.00464496: 9.29358e-05)#0.0304149; 5
(W_sebi#0.00245177: 0.0043189	(W_mellicola#0.00592368: 0.00422984	(W_tropicalis#0.000840782: 0.00420153	(W_canadensis#0.00232131: 0.00412005	W_muriae#0.00445626: 0.00412005)#0.00289191: 8.14773e-05)#0.00286099: 2.83094e-05)#0.00445107: 8.90565e-05)#0.0314416; 5
(W_sebi#0.00245177: 0.0043189	(W_mellicola#0.00592368: 0.00431311	(W_tropicalis#0.000840782: 0.00415685	(W_canadensis#0.00232131: 0.00412005	W_muriae#0.00445626: 0.00412005)#0.00289191: 3.67965e-05)#0.00201836: 0.000156257)#0.00436514: 5.78997e-06)#0.0322422; 5
(W_sebi#0.00303694: 0.00402784	(W_mellicola#0.00552447: 0.00395699	(W_tropicalis#0.000784121: 0.00387671	(W_canadensis#0.00150292: 0.0038424	W_muriae#0.00415595: 0.0038424)#0.00117047: 3.43167e-05)#0.00188234: 8.02716e-05)#0.00260772: 7.08547e-05)#0.0282773; 5
(W_mellicola#0.00552447: 0.00402784	(W_sebi#0.00303694: 0.00396028	(W_tropicalis#0.000784121: 0.00387671	(W_canadensis#0.00241365: 0.0038424	W_muriae#0.00415595: 0.0038424)#0.00117047: 3.43167e-05)#0.00188234: 8.35649e-05)#0.00154571: 6.75614e-05)#0.0282773; 5
((W_tropicalis#0.000740169: 0.00393946	(W_canadensis#0.00245272: 0.00390458	W_muriae#0.00422321: 0.00390458)#0.00256012: 3.48721e-05)#0.0019128: 0.000153572	(W_sebi#0.00308609: 0.00402437	W_mellicola#0.00561388: 0.00402437)#0.00162623: 6.86548e-05)#0.0310853; 5
(W_mellicola#0.00561388: 0.00409303	(W_sebi#0.00308609: 0.00402605	(W_tropicalis#0.000740169: 0.00393946	(W_canadensis#0.0012973: 0.00390458	W_muriae#0.00422321: 0.00390458)#0.00256012: 3.48721e-05)#0.0019128: 8.65946e-05)#0.00162555: 6.69775e-05)#0.0287234; 5
(W_mellicola#0.00602: 0.00438912	(W_sebi#0.00330934: 0.00432012	(W_tropicalis#0.000793713: 0.00424471	(W_canadensis#0.00139115: 0.00418705	W_muriae#0.00452872: 0.00418705)#0.00274532: 5.76661e-05)#0.00204138: 7.54113e-05)#0.00259746: 6.89991e-05)#0.0308012; 5
(W_mellicola#0.00581738: 0.00424139	(W_sebi#0.00319795: 0.00417992	(W_muriae#0.0043763: 0.00404615	(W_canadensis#0.00207376: 0.00404612	W_tropicalis#0.000766999: 0.00404612)#0.0013861: 3.18175e-08)#0.00428878: 0.00013377)#0.00250691: 6.14732e-05)#0.0324629; 5
(W_mellicola#0.00581738: 0.00424139	(W_sebi#0.00319795: 0.00417992	(W_canadensis#0.0010125: 0.00412704	(W_muriae#0.0043763: 0.00404612	W_tropicalis#0.000766999: 0.00404612)#0.00113116: 8.09203e-05)#0.00420472: 5.28815e-05)#0.00250691: 6.14732e-05)#0.0293912; 5
(W_mellicola#0.00626516: 0.00456787	((W_muriae#0.00471316: 0.00435756	W_tropicalis#0.000826038: 0.00435756)#0.00121823: 0.000130441	(W_canadensis#0.00109044: 0.00444471	W_sebi#0.00344411: 0.00444471)#0.00452838: 4.32917e-05)#0.00415264: 7.98654e-05)#0.034347; 5
(W_mellicola#0.00614245: 0.0044784	((W_muriae#0.00462084: 0.00427222	W_tropicalis#0.000809859: 0.00427222)#0.00301607: 0.000118578	(W_canadensis#0.00152793: 0.00435766	W_sebi#0.00337666: 0.00435766)#0.00262041: 3.31362e-05)#0.00407993: 8.76087e-05)#0.0324295; 5
((W_canadensis#0.0014504: 0.00413655	W_sebi#0.00320532: 0.00413655)#0.000760011: 0.000114618	((W_muriae#0.00373786: 0.00405544	W_tropicalis#0.000768765: 0.00405544)#0.000702346: 0.000112561	W_mellicola#0.00583078: 0.004168)#0.00387291: 8.31633e-05)#0.0321897; 5
((W_canadensis#0.0014504: 0.00413655	W_sebi#0.00320532: 0.00413655)#0.00397059: 0.000114618	((W_muriae#0.00373786: 0.00405544	W_tropicalis#0.000768765: 0.00405544)#0.000702346: 0.00013296	W_mellicola#0.00583078: 0.0041884)#0.00385405: 6.27648e-05)#0.0330614; 5
((W_canadensis#0.0014504: 0.00413655	W_sebi#0.00320532: 0.00413655)#0.00145995: 0.000114618	((W_muriae#0.00373786: 0.00405544	W_tropicalis#0.000768765: 0.00405544)#0.00251079: 0.000188693	W_mellicola#0.00655837: 0.00424413)#0.00596922: 7.03157e-06)#0.0330614; 5
((W_canadensis#0.0015321: 0.00436957	W_sebi#0.00338589: 0.00436957)#0.00154219: 0.000121075	((W_mellicola#0.00692783: 0.0042839	W_tropicalis#0.000812072: 0.0042839)#0.00265223: 0.000199323	W_muriae#0.00394842: 0.00448322)#0.00630548: 7.42768e-06)#0.0317746; 5
((W_canadensis#0.0015321: 0.00436957	W_sebi#0.00223964: 0.00436957)#0.00154219: 0.000121075	((W_mellicola#0.00692783: 0.0042839	W_tropicalis#0.000812072: 0.0042839)#0.00495207: 0.000199323	W_muriae#0.00394842: 0.00448322)#0.00404545: 7.42768e-06)#0.0317746; 5
((W_canadensis#0.00167109: 0.00476597	W_sebi#0.00244281: 0.00476597)#0.0016821: 0.000132059	((W_mellicola#0.00755631: 0.00467253	W_muriae#0.00430662: 0.00467253)#0.00540131: 0.000217405	W_tropicalis#0.00091272: 0.00488993)#0.000715204: 8.10151e-06)#0.0311219; 5
((W_canadensis#0.00160755: 0.00458476	W_sebi#0.00234993: 0.00458476)#0.00161814: 0.000127038	((W_tropicalis#0.000878017: 0.00449487	W_muriae#0.00414287: 0.00449487)#0.00519594: 0.000209139	W_mellicola#0.007269: 0.004704)#0.00262168: 7.79347e-06)#0.032457; 5
((W_canadensis#0.00160755: 0.00458476	W_sebi#0.00234993: 0.00458476)#0.00108555: 0.000127038	((W_mellicola#0.007269: 0.00449487	W_muriae#0.00414287: 0.00449487)#0.00519594: 0.000140951	W_tropicalis#0.000878017: 0.00463582)#0.00552703: 7.59819e-05)#0.0357988; 5
((W_canadensis#0.00160755: 0.00458476	W_sebi#0.00340619: 0.00458476)#0.00108555: 0.000127038	((W_mellicola#0.007269: 0.00449487	W_muriae#0.00414287: 0.00449487)#0.00519594: 0.000190067	W_tropicalis#0.000878017: 0.00468493)#0.00314039: 2.68655e-05)#0.0334428; 5
(W_tropicalis#0.000813994: 0.00436823	((W_mellicola#0.00673897: 0.00416711	W_muriae#0.00384078: 0.00416711)#0.00218836: 0.000176208	(W_canadensis#0.00149034: 0.00425045	W_sebi#0.00315782: 0.00425045)#0.00100639: 9.28678e-05)#0.0029114: 2.49065e-05)#0.0325872; 5
((W_mellicola#0.00694267: 0.00429307	W_muriae#0.00395688: 0.00429307)#0.0022545: 0.000207194	(W_tropicalis#0.000838599: 0.00449564	(W_canadensis#0.00153539: 0.00437893	W_sebi#0.00325327: 0.00437893)#0.0015686: 0.00011671)#0.00298537: 4.62424e-06)#0.0335722; 5
(W_tropicalis#0.000838599: 0.00450027	((W_mellicola#0.00694267: 0.00429307	W_muriae#0.00395688: 0.00429307)#0.0022545: 0.000202569	(W_canadensis#0.00153539: 0.00437893	W_sebi#0.00325327: 0.00437893)#0.0015686: 0.00011671)#0.00372869: 4.62424e-06)#0.0311437; 5
(W_tropicalis#0.000838599: 0.00450027	((W_mellicola#0.00694267: 0.00429307	W_muriae#0.00395688: 0.00429307)#0.0022545: 0.000202569	(W_canadensis#0.00153539: 0.00437893	W_sebi#0.00325327: 0.00437893)#0.00355667: 0.00011671)#0.00372869: 4.62424e-06)#0.0336717; 5
(W_tropicalis#0.000838599: 0.00450027	((W_mellicola#0.00694267: 0.00429307	W_muriae#0.00395688: 0.00429307)#0.0022545: 0.000202569	(W_canadensis#0.00153539: 0.00437893	W_sebi#0.00325327: 0.00437893)#0.00355667: 0.00011671)#0.00451296: 4.62424e-06)#0.0357883; 5
(W_tropicalis#0.000838599: 0.00450027	(W_sebi#0.00325327: 0.00448325	(W_canadensis#0.00153539: 0.00432229	(W_mellicola#0.00694267: 0.00429307	W_muriae#0.00395688: 0.00429307)#0.000816082: 2.92201e-05)#0.00360328: 0.000160954)#0.00452544: 1.70192e-05)#0.0322904; 5
(W_tropicalis#0.000718268: 0.00450027	(W_sebi#0.00325327: 0.00448325	(W_mellicola#0.00694267: 0.00446326	(W_canadensis#0.00153539: 0.00429307	W_muriae#0.00395688: 0.00429307)#0.000626113: 0.000170185)#0.00348948: 1.99893e-05)#0.00135931: 1.70192e-05)#0.0322904; 5
(W_tropicalis#0.000718268: 0.00450027	((W_canadensis#0.00153539: 0.00429307	W_muriae#0.00395688: 0.00429307)#0.00327771: 0.000179519	(W_mellicola#0.00694267: 0.00446326	W_sebi#0.00325327: 0.00446326)#0.000453973: 9.3338e-06)#0.00389317: 2.76747e-05)#0.0348447; 5
(W_tropicalis#0.000685243: 0.00429335	((W_canadensis#0.00146479: 0.00409569	W_muriae#0.00377495: 0.00409569)#0.00312701: 0.000195023	(W_mellicola#0.00662346: 0.00425805	W_sebi#0.00310369: 0.00425805)#0.00314657: 3.26624e-05)#0.00618663: 2.64453e-06)#0.035258; 5
((W_mellicola#0.00871827: 0.00425805	W_sebi#0.00310369: 0.00425805)#0.00314657: 3.5307e-05	((W_canadensis#0.00146479: 0.00409569	W_muriae#0.00377495: 0.00409569)#0.00312701: 0.000189606	W_tropicalis#0.000685243: 0.00428529)#0.00619445: 8.06127e-06)#0.035258; 5
((W_mellicola#0.00608478: 0.00425805	W_sebi#0.00310369: 0.00425805)#0.00154524: 3.5307e-05	((W_canadensis#0.00129463: 0.00409569	W_muriae#0.00377495: 0.00409569)#0.00312701: 0.000148422	W_tropicalis#0.000685243: 0.00424411)#0.00625456: 4.92456e-05)#0.035258; 5
((W_mellicola#0.00632254: 0.00441855	((W_canadensis#0.00134521: 0.00425573	W_muriae#0.00392246: 0.00425573)#0.0032492: 0.000154221	W_tropicalis#0.000712019: 0.00440995)#0.00343967: 8.60672e-06)#0.00289352: 4.25631e-05	W_sebi#0.00322497: 0.00446112)#0.0366357; 5
(((W_canadensis#0.00230554: 0.00400001	W_muriae#0.00368677: 0.00400001)#0.00110621: 0.000176377	(W_mellicola#0.00594264: 0.00414497	W_tropicalis#0.000669236: 0.00414497)#0.00323299: 3.14219e-05)#0.00270446: 1.66734e-05	W_sebi#0.00181536: 0.00419306)#0.0360962; 5
(((W_canadensis#0.00245716: 0.00426306	W_muriae#0.00392922: 0.00426306)#0.00330267: 0.000196047	(W_mellicola#0.00633344: 0.00441755	W_tropicalis#0.000713246: 0.00441755)#0.00493448: 4.15595e-05)#0.00287709: 9.69846e-06	W_sebi#0.00193474: 0.0044688)#0.0373421; 5
(((W_canadensis#0.00245716: 0.00426306	W_muriae#0.00392922: 0.00426306)#0.00213604: 0.000177614	(W_mellicola#0.00633344: 0.00441755	W_tropicalis#0.000713246: 0.00441755)#0.00493448: 2.31271e-05)#0.00288904: 2.81309e-05	W_sebi#0.00193474: 0.0044688)#0.0373421; 5
((W_mellicola#0.00603108: 0.0042236	((W_canadensis#0.00233985: 0.00405954	W_muriae#0.00374164: 0.00405954)#0.00203407: 0.000147112	W_tropicalis#0.000679195: 0.00420665)#0.00312298: 1.69456e-05)#0.00499538: 3.18653e-05	W_sebi#0.00265435: 0.00425546)#0.0381433; 5
((W_mellicola#0.00603108: 0.00423601	((W_canadensis#0.00233985: 0.00405954	W_muriae#0.00374164: 0.00405954)#0.00203407: 0.000114605	W_tropicalis#0.000679195: 0.00417414)#0.00570416: 6.18617e-05)#0.00498075: 1.94556e-05	W_sebi#0.00265435: 0.00425546)#0.0361316; 5
((W_sebi#0.00265435: 0.00424592	((W_canadensis#0.00233985: 0.00405954	W_muriae#0.00374164: 0.00405954)#0.00145792: 0.000114605	W_tropicalis#0.000679195: 0.00417414)#0.00404476: 7.17734e-05)#0.00496912: 9.54397e-06	W_mellicola#0.00603108: 0.00425546)#0.0345368; 5
((W_sebi#0.00265435: 0.00418305	((W_canadensis#0.00233985: 0.00405954	W_muriae#0.00374164: 0.00405954)#0.00145792: 0.000114605	W_tropicalis#0.000679195: 0.00417414)#0.00404476: 8.90806e-06)#0.00810242: 7.24093e-05	W_mellicola#0.00603108: 0.00425546)#0.0333606; 5
((W_sebi#0.00265435: 0.00418305	((W_canadensis#0.00233985: 0.00405954	W_muriae#0.00374164: 0.00405954)#0.00145792: 0.000114605	W_tropicalis#0.000969775: 0.00417414)#0.00176427: 8.90806e-06)#0.00600449: 7.24093e-05	W_mellicola#0.00603108: 0.00425546)#0.0333606; 5
((W_sebi#0.00249426: 0.00393653	((W_canadensis#0.000888709: 0.0038147	W_muriae#0.00351597: 0.0038147)#0.00136999: 0.000107693	W_tropicalis#0.000911287: 0.0039224)#0.00165787: 1.41342e-05)#0.00276594: 6.22788e-05	W_mellicola#0.00566734: 0.00399881)#0.0331824; 5
((W_tropicalis#0.000990241: 0.00431935	((W_canadensis#0.0011632: 0.00414521	W_muriae#0.0038206: 0.00414521)#0.00148868: 0.000117024	W_sebi#0.00271036: 0.00426223)#0.0018015: 5.71135e-05)#0.00297653: 2.592e-05	W_mellicola#0.00615836: 0.00434527)#0.0327452; 5
(((W_canadensis#0.00207382: 0.0040176	W_muriae#0.00370298: 0.0040176)#0.00120294: 0.000168776	(W_tropicalis#0.000959755: 0.00413102	W_sebi#0.00262692: 0.00413102)#0.00174604: 5.53552e-05)#0.00193978: 2.5122e-05	W_mellicola#0.00596876: 0.00421149)#0.0343659; 5
(((W_canadensis#0.00217332: 0.00421035	W_muriae#0.00388063: 0.00421035)#0.000796675: 0.000176874	(W_tropicalis#0.0010058: 0.00432921	W_sebi#0.00275295: 0.00432921)#0.00182981: 5.8011e-05)#0.00203285: 2.63273e-05	W_mellicola#0.00625513: 0.00441355)#0.0338869; 5
(((W_canadensis#0.00111359: 0.00430966	W_muriae#0.00397217: 0.00430966)#0.000815466: 0.000171496	(W_tropicalis#0.00102953: 0.00443132	W_sebi#0.00414834: 0.00443132)#0.00187297: 4.98295e-05)#0.00208523: 3.6498e-05	W_mellicola#0.00568373: 0.00451765)#0.0326801; 5
(((W_canadensis#0.0010424: 0.00403417	W_muriae#0.00371826: 0.00403417)#0.000974294: 0.000183953	(W_tropicalis#0.000963716: 0.00414806	W_sebi#0.00388317: 0.00414806)#0.00175325: 7.00637e-05)#0.0035642: 1.07456e-05	W_mellicola#0.00532041: 0.00422887)#0.0285573; 5
(((W_canadensis#0.00107141: 0.00414644	W_muriae#0.00382173: 0.00414644)#0.00100141: 0.000189072	W_mellicola#0.00648656: 0.00433551)#0.00104237: 1.10446e-05	(W_tropicalis#0.000990534: 0.0042635	W_sebi#0.00399123: 0.0042635)#0.00357694: 8.30581e-05)#0.0312882; 5
(((W_canadensis#0.00387035: 0.00428084	W_muriae#0.00394561: 0.00428084)#0.00260638: 0.000195201	W_mellicola#0.00669681: 0.00447604)#0.00107616: 1.14026e-05	(W_tropicalis#0.00102264: 0.00440169	W_sebi#0.0041206: 0.00440169)#0.00186344: 8.57503e-05)#0.0308698; 5
(((W_canadensis#0.00406342: 0.00449439	W_muriae#0.00414243: 0.00449439)#0.00273639: 0.000204938	(W_tropicalis#0.00107366: 0.00462127	W_sebi#0.00432615: 0.00462127)#0.0019564: 7.80564e-05)#0.00112984: 1.19714e-05	W_mellicola#0.00703088: 0.0047113)#0.0324097; 5
(((W_canadensis#0.00377137: 0.00417136	W_muriae#0.0038447: 0.00417136)#0.00311953: 0.000198976	(W_tropicalis#0.000996487: 0.00428912	W_sebi#0.00401521: 0.00428912)#0.00181579: 8.12144e-05)#0.00170301: 2.3428e-06	W_mellicola#0.00652554: 0.00437268)#0.0322635; 5
(((W_canadensis#0.00377137: 0.00417136	W_muriae#0.0038447: 0.00417136)#0.00311953: 0.000198976	W_mellicola#0.00652554: 0.00437033)#0.000465491: 2.3428e-06	(W_tropicalis#0.000996487: 0.00428912	W_sebi#0.00401521: 0.00428912)#0.00181579: 8.35572e-05)#0.0292329; 5
(((W_canadensis#0.00377137: 0.00417136	W_mellicola#0.00652554: 0.00417136)#0.00311953: 0.000198976	W_muriae#0.0038447: 0.00437033)#0.00325155: 2.3428e-06	(W_tropicalis#0.000996487: 0.00428912	W_sebi#0.00401521: 0.00428912)#0.00094958: 8.35572e-05)#0.0308287; 5
(((W_muriae#0.00399599: 0.00433551	W_mellicola#0.00678234: 0.00433551)#0.00324229: 0.000106203	W_canadensis#0.00391978: 0.00444171)#0.0011306: 0.000103038	(W_tropicalis#0.0010357: 0.00445791	W_sebi#0.00417322: 0.00445791)#0.000736235: 8.68454e-05)#0.0320419; 5
(((W_muriae#0.00399599: 0.00433551	W_mellicola#0.00678234: 0.00433551)#0.00324229: 0.000121264	W_canadensis#0.00391978: 0.00445677)#0.00290328: 8.79777e-05	(W_tropicalis#0.000692349: 0.00445791	W_sebi#0.00417322: 0.00445791)#0.00141045: 8.68454e-05)#0.0320419; 5
(((W_muriae#0.00429154: 0.00465616	W_mellicola#0.00728396: 0.00465616)#0.000863848: 0.000138289	W_canadensis#0.00193378: 0.00479445)#0.00311277: 8.64276e-05	(W_tropicalis#0.000743555: 0.00478761	W_sebi#0.00448187: 0.00478761)#0.00255103: 9.32684e-05)#0.0327518; 5
(((W_muriae#0.00388779: 0.00421811	W_canadensis#0.00175185: 0.00421811)#0.000782578: 0.000175225	W_mellicola#0.00659868: 0.00439334)#0.00278786: 2.83511e-05	(W_tropicalis#0.000977724: 0.00433719	W_sebi#0.00406022: 0.00433719)#0.000751405: 8.44938e-05)#0.028154; 5
(((W_tropicalis#0.00113939: 0.00459617	W_sebi#0.00430266: 0.00459617)#0.00206442: 6.65294e-05	W_mellicola#0.0069927: 0.0046627)#0.00294987: 2.30096e-05	(W_muriae#0.00411994: 0.00446998	W_canadensis#0.00185646: 0.00446998)#0.000829307: 0.000215732)#0.0266157; 5
(((W_tropicalis#0.00106912: 0.00431272	W_sebi#0.0040373: 0.00431272)#0.0019371: 6.39438e-05	(W_muriae#0.00386585: 0.00419431	W_canadensis#0.00174196: 0.00419431)#0.000778161: 0.000182354)#0.00276698: 2.00731e-05	W_mellicola#0.00656144: 0.00439673)#0.0269273; 5
(((W_tropicalis#0.00122875: 0.00446866	(W_muriae#0.00405631: 0.00440095	W_canadensis#0.00182779: 0.00440095)#0.000816499: 6.77069e-05)#0.000871809: 2.83743e-05	W_sebi#0.00423621: 0.00449703)#0.0029648: 0.000116319	W_mellicola#0.00688471: 0.00461335)#0.0306864; 5
(((W_tropicalis#0.00145954: 0.0046232	(W_muriae#0.00419764: 0.00455428	W_canadensis#0.00189147: 0.00455428)#0.000844947: 6.89186e-05)#0.000902408: 3.05101e-05	W_sebi#0.00221478: 0.00465371)#0.0030681: 0.000120371	W_mellicola#0.00712458: 0.00477408)#0.0335962; 5
(((W_canadensis#0.000900549: 0.00462975	(W_muriae#0.00419764: 0.00455428	W_tropicalis#0.000941967: 0.00455428)#0.00203331: 7.54659e-05)#0.00117457: 2.39628e-05	W_sebi#0.00221478: 0.00465371)#0.0030681: 0.000120371	W_mellicola#0.00712458: 0.00477408)#0.0302008; 5
(((W_muriae#0.00384689: 0.0042562	(W_canadensis#0.0008253: 0.00417373	W_tropicalis#0.000863257: 0.00417373)#0.00186341: 8.24718e-05)#0.00303652: 8.1733e-05	W_sebi#0.00291463: 0.00433794)#0.00172036: 3.7229e-05	W_mellicola#0.00652926: 0.00437516)#0.0276773; 5
(((W_tropicalis#0.000916116: 0.00444862	(W_canadensis#0.00138753: 0.0044293	W_muriae#0.00408244: 0.0044293)#0.00197751: 1.93218e-05)#0.0015899: 0.000154938	W_sebi#0.0030931: 0.00460356)#0.0018257: 3.95086e-05	W_mellicola#0.00692906: 0.00464307)#0.0315262; 5
(((W_sebi#0.00317452: 0.00456532	(W_canadensis#0.00142406: 0.00454589	W_muriae#0.0041899: 0.00454589)#0.000565125: 1.9424e-05)#0.00426751: 0.000120323	W_tropicalis#0.000940232: 0.00468564)#0.00188939: 7.96484e-05	W_mellicola#0.00711145: 0.00476529)#0.0300562; 5
(((W_sebi#0.00317452: 0.00456649	(W_canadensis#0.00142406: 0.00454589	W_muriae#0.0041899: 0.00454589)#0.00289358: 2.05968e-05)#0.00426642: 0.000145658	W_tropicalis#0.000940232: 0.00471215)#0.00422023: 5.31406e-05	W_mellicola#0.00711145: 0.00476529)#0.032971; 5
(((W_sebi#0.00300145: 0.00437764	(W_canadensis#0.00134642: 0.00429806	W_muriae#0.00396147: 0.00429806)#0.000581868: 7.95841e-05)#0.00513373: 7.76065e-05	W_mellicola#0.00672375: 0.00445525)#0.000600232: 5.02434e-05	W_tropicalis#0.000888971: 0.00450549)#0.0311734; 5
(((W_canadensis#0.00138046: 0.00451683	(W_sebi#0.00307732: 0.0044067	W_muriae#0.00406161: 0.0044067)#0.00217003: 0.000110131)#0.00523024: 1.91568e-05	W_mellicola#0.00689371: 0.00453599)#0.0017528: 8.33895e-05	W_tropicalis#0.000911443: 0.00461938)#0.0292682; 5
(((W_canadensis#0.00138046: 0.00443878	(W_sebi#0.0046879: 0.0044067	W_muriae#0.00406161: 0.0044067)#0.00217003: 3.2074e-05)#0.00395321: 9.72142e-05	W_mellicola#0.00689371: 0.00453599)#0.0017528: 8.33895e-05	W_tropicalis#0.00207528: 0.00461938)#0.0302148; 5
(((W_canadensis#0.00142341: 0.0045769	(W_sebi#0.00483378: 0.00454383	W_muriae#0.004188: 0.00454383)#0.000779849: 3.3072e-05)#0.00407623: 0.000101082	W_mellicola#0.00710823: 0.00467798)#0.00180702: 8.51419e-05	W_tropicalis#0.00115949: 0.00476313)#0.0332962; 5
(((W_sebi#0.00472567: 0.00452486	(W_canadensis#0.00139158: 0.00444221	W_muriae#0.00409434: 0.00444221)#0.000762408: 8.26519e-05)#0.00394075: 9.86426e-05	W_mellicola#0.00694926: 0.0046235)#0.00290384: 3.30968e-05	W_tropicalis#0.00113356: 0.0046566)#0.0325516; 5
(((W_sebi#0.00472567: 0.00449182	(W_canadensis#0.00139158: 0.00444221	W_muriae#0.00409434: 0.00444221)#0.00142924: 4.96135e-05)#0.00317686: 0.000104771	W_mellicola#0.00694926: 0.00459659)#0.00292084: 6.00064e-05	W_tropicalis#0.00123232: 0.0046566)#0.0338322; 5
(((W_sebi#0.00472567: 0.00449182	(W_canadensis#0.00139158: 0.00444221	W_muriae#0.00409434: 0.00444221)#0.000361446: 4.96135e-05)#0.00429616: 0.000104771	W_tropicalis#0.00193547: 0.00459659)#0.00147672: 6.00064e-05	W_mellicola#0.00694926: 0.0046566)#0.0338322; 5
(((W_tropicalis#0.00193547: 0.00449182	(W_canadensis#0.00139158: 0.00444221	W_muriae#0.00409434: 0.00444221)#0.00365892: 4.96135e-05)#0.00185929: 0.000104771	W_sebi#0.00472567: 0.00459659)#0.00151206: 6.00064e-05	W_mellicola#0.00694926: 0.0046566)#0.0338322; 5
(((W_sebi#0.00472567: 0.00451	(W_canadensis#0.00139158: 0.00444221	W_muriae#0.00409434: 0.00444221)#0.000460556: 6.77921e-05)#0.0018518: 0.000134173	W_tropicalis#0.00193547: 0.00464418)#0.000860112: 1.24258e-05	W_mellicola#0.00694926: 0.0046566)#0.0338322; 5
(((W_tropicalis#0.00181179: 0.00420439	(W_canadensis#0.000593292: 0.00415835	W_muriae#0.00383271: 0.00415835)#0.00185368: 4.60418e-05)#0.00346844: 0.000121104	W_sebi#0.00293021: 0.00432549)#0.0011572: 3.35454e-05	W_mellicola#0.00650519: 0.00435904)#0.0331979; 5
((W_mellicola#0.00614949: 0.00408898	W_sebi#0.00276999: 0.00408898)#0.00109392: 3.17112e-05	(W_tropicalis#0.00171272: 0.00399015	(W_canadensis#0.000560851: 0.00393097	W_muriae#0.00362314: 0.00393097)#0.00175232: 5.91778e-05)#0.00326592: 0.00013054)#0.0285072; 5
((W_mellicola#0.00614949: 0.00408898	W_sebi#0.00276999: 0.00408898)#0.00165244: 3.17112e-05	(W_muriae#0.00362314: 0.00411725	(W_canadensis#0.000560851: 0.00393097	W_tropicalis#0.00171272: 0.00393097)#0.00175232: 0.000186279)#0.0031651: 3.43887e-06)#0.0308687; 5
((W_mellicola#0.00654727: 0.00435347	W_sebi#0.00294916: 0.00435347)#0.0007009: 3.37624e-05	(W_tropicalis#0.00182351: 0.00435955	(W_canadensis#0.000597129: 0.00418524	W_muriae#0.0038575: 0.00418524)#0.00186567: 0.000174302)#0.0033884: 2.76873e-05)#0.034884; 5
((W_mellicola#0.00654727: 0.00435347	W_sebi#0.00294916: 0.00435347)#0.00144827: 3.37624e-05	(W_tropicalis#0.00182351: 0.00429154	(W_canadensis#0.000597129: 0.00418524	W_muriae#0.0038575: 0.00418524)#0.00343818: 0.0001063)#0.0034421: 9.56898e-05)#0.034884; 5
((W_mellicola#0.00624825: 0.00415179	(W_tropicalis#0.00174023: 0.00415171	(W_canadensis#0.000569858: 0.0039941	W_muriae#0.00368132: 0.0039941)#0.00467648: 0.000157609)#0.00137722: 8.14276e-08)#0.00146305: 3.50741e-05	W_sebi#0.00281447: 0.00418686)#0.0340973; 5
((W_sebi#0.00299839: 0.00439824	(W_tropicalis#0.00185395: 0.0043968	(W_canadensis#0.000607097: 0.00425511	W_muriae#0.00392189: 0.00425511)#0.00258687: 0.000141688)#0.00147597: 1.44718e-06)#0.00321171: 6.22262e-05	W_mellicola#0.00665656: 0.00446047)#0.0363255; 5
((W_sebi#0.00278333: 0.00408317	(W_canadensis#0.000563551: 0.00408142	(W_tropicalis#0.00172097: 0.0039499	W_muriae#0.00364058: 0.0039499)#0.00240132: 0.000131525)#0.0013701: 1.74189e-06)#0.00114341: 5.73643e-05	W_mellicola#0.0061791: 0.00414053)#0.0314435; 5
((W_sebi#0.00278333: 0.00409407	(W_muriae#0.00364058: 0.00408142	(W_tropicalis#0.00172097: 0.0039499	W_canadensis#0.000563551: 0.0039499)#0.00240132: 0.000131525)#0.000432557: 1.26477e-05)#0.00470237: 4.64585e-05	W_mellicola#0.0061791: 0.00414053)#0.0328108; 5
((W_sebi#0.00278333: 0.00412938	(W_canadensis#0.000563551: 0.00407197	(W_tropicalis#0.00172097: 0.0039499	W_muriae#0.00364058: 0.0039499)#0.00240132: 0.00012207)#0.0011317: 5.74077e-05)#0.00256417: 1.11536e-05	W_mellicola#0.0061791: 0.00414053)#0.0352205; 5
((W_canadensis#0.000563551: 0.00412549	(W_sebi#0.00278333: 0.00408664	(W_tropicalis#0.00172097: 0.0039499	W_muriae#0.00364058: 0.0039499)#0.00240132: 0.000136744)#0.00282324: 3.88438e-05)#0.00256659: 1.50431e-05	W_mellicola#0.0061791: 0.00414053)#0.0352205; 5
((W_canadensis#0.000563551: 0.00412549	W_mellicola#0.0061791: 0.00412549)#0.00418899: 1.50431e-05	(W_sebi#0.00278333: 0.00404148	(W_tropicalis#0.00172097: 0.0039499	W_muriae#0.00364058: 0.0039499)#0.00240132: 9.15848e-05)#0.00285479: 9.90465e-05)#0.0364389; 5
((W_canadensis#0.000534602: 0.00391356	W_mellicola#0.00586168: 0.00391356)#0.0039738: 1.42703e-05	(W_tropicalis#0.00185995: 0.00384465	(W_sebi#0.00264035: 0.00374699	W_muriae#0.00345357: 0.00374699)#0.00472521: 9.76542e-05)#0.00540186: 8.31843e-05)#0.0325765; 5
((W_canadensis#0.000534602: 0.00391356	(W_tropicalis#0.00185995: 0.00385604	(W_sebi#0.00264035: 0.00374699	W_muriae#0.00345357: 0.00374699)#0.00227916: 0.000109048)#0.00538589: 5.75198e-05)#0.0039738: 1.42703e-05	W_mellicola#0.00586168: 0.00392783)#0.0306385; 5
((W_canadensis#0.000566648: 0.00414816	W_mellicola#0.00621306: 0.00414816)#0.00421201: 1.51257e-05	(W_tropicalis#0.00197144: 0.00404673	(W_sebi#0.00279862: 0.0039716	W_muriae#0.00366059: 0.0039716)#0.00241578: 7.51298e-05)#0.00793778: 0.000116549)#0.0311955; 5
((W_canadensis#0.000566648: 0.00414816	W_mellicola#0.00621306: 0.00414816)#0.00178463: 1.51257e-05	(W_tropicalis#0.00197144: 0.00404179	(W_sebi#0.00279862: 0.0039716	W_muriae#0.00366059: 0.0039716)#0.00241578: 7.01855e-05)#0.00794749: 0.000121493)#0.0322928; 5
(((W_tropicalis#0.00212791: 0.00433683	(W_sebi#0.00302074: 0.00428682	W_muriae#0.00395112: 0.00428682)#0.00260751: 5.00142e-05)#0.00699615: 0.000140551	W_mellicola#0.00670617: 0.00447738)#0.00192627: 1.63262e-05	W_canadensis#0.000611621: 0.00449371)#0.0348558; 5
(((W_sebi#0.00302074: 0.00439096	(W_tropicalis#0.00212791: 0.00428682	W_muriae#0.00395112: 0.00428682)#0.00260751: 0.000104136)#0.00419172: 8.64294e-05	W_mellicola#0.00514003: 0.00447738)#0.00192627: 1.63262e-05	W_canadensis#0.000611621: 0.00449371)#0.0360478; 5
(((W_mellicola#0.00470265: 0.00405232	(W_tropicalis#0.00194684: 0.00392204	W_muriae#0.0036149: 0.00392204)#0.000827919: 0.00013028)#0.0038019: 1.37893e-05	W_sebi#0.00276369: 0.0040661)#0.00177548: 4.52177e-05	W_canadensis#0.000559576: 0.00411132)#0.0303912; 5
((W_canadensis#0.000599975: 0.00435966	W_sebi#0.00296322: 0.00435966)#0.00190366: 4.84822e-05	(W_mellicola#0.00504216: 0.00427245	(W_tropicalis#0.00208739: 0.00420519	W_muriae#0.00387588: 0.00420519)#0.00245956: 6.72573e-05)#0.00633589: 0.000135695)#0.035375; 5
((W_canadensis#0.000562675: 0.00408863	W_sebi#0.002779: 0.00408863)#0.00121485: 4.54681e-05	(W_mellicola#0.0047287: 0.00407815	(W_tropicalis#0.00195762: 0.00394376	W_muriae#0.00363492: 0.00394376)#0.00230665: 0.000134393)#0.00583808: 5.59416e-05)#0.0331758; 5
((W_canadensis#0.000562675: 0.00408863	W_sebi#0.002779: 0.00408863)#0.00121485: 4.54681e-05	(W_mellicola#0.0047287: 0.00398013	(W_tropicalis#0.00195762: 0.00394376	W_muriae#0.00363492: 0.00394376)#0.000830277: 3.63699e-05)#0.00598186: 0.000153965)#0.0307502; 5
((W_canadensis#0.000601393: 0.00436997	W_sebi#0.00297022: 0.00436997)#0.00129844: 4.85968e-05	(W_mellicola#0.00505408: 0.00429878	(W_tropicalis#0.00209233: 0.00421513	W_muriae#0.00388504: 0.00421513)#0.0021154: 8.36487e-05)#0.00251219: 0.000119783)#0.0322284; 5
((W_canadensis#0.000601393: 0.00436997	W_sebi#0.00297022: 0.00436997)#0.00139442: 4.85968e-05	(W_mellicola#0.00505408: 0.00426184	(W_tropicalis#0.00209233: 0.00421513	W_muriae#0.00388504: 0.00421513)#0.00332682: 4.67094e-05)#0.00442889: 0.000156722)#0.0343047; 5
((W_canadensis#0.000588005: 0.00430745	(W_mellicola#0.00494156: 0.00422694	(W_tropicalis#0.00204575: 0.00412129	W_muriae#0.00379855: 0.00412129)#0.00325276: 0.000105647)#0.00147454: 8.05151e-05)#0.00135237: 1.2741e-05	W_sebi#0.0029041: 0.00432019)#0.0306785; 5
((W_canadensis#0.000571479: 0.00418639	W_sebi#0.00282248: 0.00418639)#0.00281224: 1.23829e-05	(W_mellicola#0.00480268: 0.00410814	(W_tropicalis#0.00198825: 0.00400546	W_muriae#0.00369179: 0.00400546)#0.00316134: 0.000102678)#0.00151913: 9.06352e-05)#0.0298163; 5
((W_canadensis#0.000540183: 0.00395713	(W_mellicola#0.00453967: 0.00388317	(W_tropicalis#0.00111769: 0.00378611	W_muriae#0.00348962: 0.00378611)#0.00169496: 9.70547e-05)#0.00143594: 7.3967e-05)#0.00265823: 1.17048e-05	W_sebi#0.00266791: 0.00396884)#0.0315293; 5
((W_canadensis#0.000577744: 0.00423229	(W_tropicalis#0.00119541: 0.00415318	(W_mellicola#0.00485533: 0.00404938	W_muriae#0.00373227: 0.00404938)#0.00181282: 0.000103803)#0.00153578: 7.91102e-05)#0.000394492: 1.25187e-05	W_sebi#0.00285342: 0.00424481)#0.0314829; 5
((W_canadensis#0.000577744: 0.00423229	W_sebi#0.00285342: 0.00423229)#0.00355228: 1.25187e-05	(W_tropicalis#0.00119541: 0.00415318	(W_mellicola#0.00609291: 0.00404938	W_muriae#0.00373227: 0.00404938)#0.00181282: 0.000103803)#0.00266575: 9.16289e-05)#0.0330112; 5
((W_canadensis#0.000577744: 0.00423229	W_sebi#0.00285342: 0.00423229)#0.000597334: 1.25187e-05	(W_tropicalis#0.00167299: 0.00422242	(W_mellicola#0.00609291: 0.00404938	W_muriae#0.00373227: 0.00404938)#0.00181282: 0.000173039)#0.00262204: 2.23932e-05)#0.0361767; 5
((W_canadensis#0.000540576: 0.00395735	(W_tropicalis#0.00156536: 0.00395077	(W_mellicola#0.00570094: 0.00378887	W_muriae#0.00349216: 0.00378887)#0.0016962: 0.000161907)#0.00245335: 6.57659e-06)#0.00184194: 1.4376e-05	W_sebi#0.00266985: 0.00397173)#0.0310151; 5
((W_canadensis#0.00056704: 0.00415108	(W_tropicalis#0.00164199: 0.00402288	(W_mellicola#0.00598003: 0.00397435	W_muriae#0.00366312: 0.00397435)#0.00414544: 4.85303e-05)#0.00415819: 0.000128201)#0.00193212: 1.50798e-05	W_sebi#0.00280056: 0.00416616)#0.0343969; 5
((W_canadensis#0.00114451: 0.00415108	(W_tropicalis#0.00164199: 0.00402288	(W_mellicola#0.00598003: 0.00397435	W_muriae#0.00366312: 0.00397435)#0.00414544: 4.85303e-05)#0.00415819: 0.000128201)#0.00193212: 1.50798e-05	W_sebi#0.00280056: 0.00416616)#0.0367409; 5
((W_canadensis#0.00114451: 0.00407002	(W_mellicola#0.00598003: 0.00402288	(W_tropicalis#0.00130431: 0.00397435	W_muriae#0.00366312: 0.00397435)#0.000471552: 4.85303e-05)#0.00683739: 4.71414e-05)#0.00356911: 9.61397e-05	W_sebi#0.00280056: 0.00416616)#0.0330789; 5
((W_canadensis#0.00159309: 0.00413805	(W_mellicola#0.00598003: 0.00398046	(W_tropicalis#0.00130431: 0.00397435	W_muriae#0.00366312: 0.00397435)#0.00189892: 6.10966e-06)#0.0036849: 0.000157586)#0.00351044: 2.81159e-05	W_sebi#0.00280056: 0.00416616)#0.0313837; 5
((W_canadensis#0.00159309: 0.00408362	(W_tropicalis#0.00130431: 0.00408265	(W_mellicola#0.00598003: 0.00397435	W_muriae#0.00366312: 0.00397435)#0.00189892: 0.000108301)#0.00240217: 9.6632e-07)#0.00355722: 8.25441e-05	W_sebi#0.00280056: 0.00416616)#0.0292731; 5
((W_canadensis#0.00159309: 0.00408326	(W_muriae#0.00366312: 0.00406925	(W_mellicola#0.00598003: 0.00397435	W_tropicalis#0.00179459: 0.00397435)#0.00189892: 9.48991e-05)#0.00241008: 1.40077e-05)#0.00355754: 8.29046e-05	W_sebi#0.00280056: 0.00416616)#0.0292731; 5
((W_sebi#0.00280056: 0.00413376	(W_muriae#0.00366312: 0.00405786	(W_mellicola#0.00598003: 0.00397435	W_tropicalis#0.00179459: 0.00397435)#0.00189892: 8.35057e-05)#0.00241685: 7.5898e-05)#0.00351408: 3.24076e-05	W_canadensis#0.00159309: 0.00416616)#0.0309171; 5
((W_muriae#0.00366312: 0.00409224	(W_sebi#0.00280056: 0.00405009	(W_mellicola#0.00598003: 0.00397435	W_tropicalis#0.00179459: 0.00397435)#0.00189892: 7.57337e-05)#0.00242148: 4.21528e-05)#0.00103095: 7.39249e-05	W_canadensis#0.00159309: 0.00416616)#0.0309171; 5
((W_muriae#0.00380893: 0.00422755	(W_sebi#0.00291203: 0.00416298	(W_mellicola#0.00621806: 0.00413255	W_tropicalis#0.00186603: 0.00413255)#0.0019745: 3.04288e-05)#0.00254709: 6.45772e-05)#0.00304221: 0.00010444	W_canadensis#0.0016565: 0.00433199)#0.0350829; 5
(((W_mellicola#0.00646184: 0.00429457	W_tropicalis#0.00193919: 0.00429457)#0.00189079: 9.87308e-05	(W_sebi#0.0030262: 0.00432619	W_muriae#0.00395826: 0.00432619)#0.00264696: 6.71091e-05)#0.00316148: 0.000108535	W_canadensis#0.00147255: 0.00450183)#0.0335658; 5
(((W_mellicola#0.00646184: 0.00429457	W_tropicalis#0.00193919: 0.00429457)#0.00189079: 0.000117019	(W_sebi#0.0030262: 0.00432619	W_muriae#0.00395826: 0.00432619)#0.00264696: 8.53977e-05)#0.00203793: 9.02463e-05	W_canadensis#0.00147255: 0.00450183)#0.0341925; 5
((W_canadensis#0.00147255: 0.00441159	(W_sebi#0.0030262: 0.00432619	W_muriae#0.00395826: 0.00432619)#0.00264696: 8.53977e-05)#0.00203793: 9.02463e-05	(W_mellicola#0.00580276: 0.00429457	W_tropicalis#0.00121385: 0.00429457)#0.00108734: 0.000207266)#0.0308537; 5
((W_sebi#0.0030262: 0.00443709	(W_canadensis#0.00147255: 0.00432619	W_muriae#0.00395826: 0.00432619)#0.00264696: 0.000110898)#0.00202622: 6.4746e-05	(W_mellicola#0.00580276: 0.00429457	W_tropicalis#0.00121385: 0.00429457)#0.0026453: 0.000207266)#0.0330643; 5
((W_muriae#0.00395826: 0.00443709	(W_canadensis#0.00147255: 0.00432619	W_sebi#0.0030262: 0.00432619)#0.00445385: 0.000110898)#0.00551862: 6.4746e-05	(W_mellicola#0.00580276: 0.00429457	W_tropicalis#0.00153217: 0.00429457)#0.0026453: 0.000207266)#0.0304195; 5
((W_muriae#0.00369797: 0.00414531	(W_canadensis#0.00137572: 0.0040417	W_sebi#0.0028272: 0.0040417)#0.00416096: 0.000103605)#0.00515572: 6.04883e-05	(W_mellicola#0.00542117: 0.00401216	W_tropicalis#0.00143141: 0.00401216)#0.00381932: 0.000193636)#0.027092; 5
(((W_mellicola#0.00542117: 0.00401216	W_tropicalis#0.00143141: 0.00401216)#0.00381932: 0.000188648	(W_canadensis#0.00137572: 0.0040417	W_sebi#0.0028272: 0.0040417)#0.00416096: 0.000159106)#0.00337935: 4.98762e-06	W_muriae#0.00369797: 0.00420579)#0.0292621; 5
(((W_mellicola#0.00542117: 0.00401216	W_tropicalis#0.00143141: 0.00401216)#0.00381932: 0.000125563	(W_canadensis#0.00137572: 0.0040417	W_sebi#0.0028272: 0.0040417)#0.00175417: 9.60209e-05)#0.00343087: 6.80727e-05	W_muriae#0.00369797: 0.00420579)#0.0292621; 5
(((W_mellicola#0.00542117: 0.00401216	W_tropicalis#0.00143141: 0.00401216)#0.00138179: 0.000125563	W_muriae#0.00369797: 0.00413772)#0.00343087: 6.80727e-05	(W_canadensis#0.00137572: 0.0040417	W_sebi#0.0028272: 0.0040417)#0.00151376: 0.000164094)#0.0278372; 5
(((W_mellicola#0.00567455: 0.00419969	W_tropicalis#0.00149831: 0.00419969)#0.00144638: 5.17706e-05	W_muriae#0.00387081: 0.00425146)#0.00365852: 0.000150916	(W_canadensis#0.000845215: 0.00423061	W_sebi#0.00295934: 0.00423061)#0.00124329: 0.000171763)#0.0266429; 5
(((W_mellicola#0.00550939: 0.00407745	W_tropicalis#0.000829325: 0.00407745)#0.00140428: 5.02638e-05	W_muriae#0.00375815: 0.00412772)#0.00355203: 0.000146523	(W_canadensis#0.000820615: 0.00410747	W_sebi#0.00287321: 0.00410747)#0.0012071: 0.000166764)#0.0282351; 5
(((W_mellicola#0.00550939: 0.00407745	W_tropicalis#0.00121938: 0.00407745)#0.00140428: 5.02638e-05	W_muriae#0.00375815: 0.00412772)#0.00355203: 0.000146523	(W_canadensis#0.000457048: 0.00410747	W_sebi#0.00287321: 0.00410747)#0.00206458: 0.000166764)#0.0309087; 5
(((W_canadensis#0.000457048: 0.00410747	W_sebi#0.00287321: 0.00410747)#0.00206458: 1.09829e-05	W_muriae#0.00375815: 0.00411846)#0.00150991: 0.000155781	(W_mellicola#0.00550939: 0.00407745	W_tropicalis#0.00121938: 0.00407745)#0.00140428: 0.000196787)#0.0285622; 5
(((W_muriae#0.00375815: 0.00410747	W_sebi#0.00287321: 0.00410747)#0.00113449: 0.000119276	W_canadensis#0.000457048: 0.00422675)#0.00368969: 4.74877e-05	(W_mellicola#0.00550939: 0.00407745	W_tropicalis#0.00121938: 0.00407745)#0.00361172: 0.000196787)#0.0315194; 5
(((W_canadensis#0.000457048: 0.00410747	W_sebi#0.00287321: 0.00410747)#0.00352346: 0.000119276	W_muriae#0.00375815: 0.00422675)#0.00368969: 4.74877e-05	(W_mellicola#0.00550939: 0.00407745	W_tropicalis#0.00154621: 0.00407745)#0.00361172: 0.000196787)#0.0335447; 5
(((W_canadensis#0.000457048: 0.00410747	W_sebi#0.00287321: 0.00410747)#0.00352346: 4.50912e-05	W_muriae#0.00375815: 0.00415257)#0.00375561: 0.000121673	(W_mellicola#0.00550939: 0.00407745	W_tropicalis#0.00154621: 0.00407745)#0.00361172: 0.000196787)#0.0310529; 5
(((W_mellicola#0.00511319: 0.00378423	W_tropicalis#0.00143501: 0.00378423)#0.00335199: 3.46122e-05	W_muriae#0.00348788: 0.00381884)#0.00351757: 0.000148023	(W_canadensis#0.00042418: 0.00381209	W_sebi#0.00428736: 0.00381209)#0.00327008: 0.000154772)#0.0312977; 5
(((W_canadensis#0.000440385: 0.00395772	W_sebi#0.00445115: 0.00395772)#0.00138366: 0.000104724	W_muriae#0.00362113: 0.00406245)#0.0035641: 5.59599e-05	(W_mellicola#0.00530852: 0.00392879	W_tropicalis#0.00148983: 0.00392879)#0.00530413: 0.000189613)#0.0306681; 5
(((W_canadensis#0.000440385: 0.00395772	W_muriae#0.00362113: 0.00395772)#0.000826291: 0.000156397	W_sebi#0.00305917: 0.00411412)#0.00194191: 4.28701e-06	(W_mellicola#0.00688231: 0.00392879	W_tropicalis#0.00148983: 0.00392879)#0.00293859: 0.000189613)#0.0335172; 5
(((W_canadensis#0.000466094: 0.00418878	W_muriae#0.00383253: 0.00418878)#0.00353041: 0.000165528	W_sebi#0.00323776: 0.0043543)#0.00118797: 4.53729e-06	(W_mellicola#0.0072841: 0.00415816	W_tropicalis#0.00100961: 0.00415816)#0.00311015: 0.000200682)#0.0334975; 5
(((W_canadensis#0.000466094: 0.00418878	W_muriae#0.00383253: 0.00418878)#0.00353041: 0.000165528	W_sebi#0.00323776: 0.0043543)#0.00118797: 4.53729e-06	(W_mellicola#0.00599742: 0.00415816	W_tropicalis#0.00100961: 0.00415816)#0.00395636: 0.000200682)#0.0300938; 5
(((W_mellicola#0.00599742: 0.00415816	W_tropicalis#0.00100961: 0.00415816)#0.00296507: 0.000169327	W_sebi#0.00323776: 0.00432748)#0.00119533: 3.13557e-05	(W_canadensis#0.000466094: 0.00418878	W_muriae#0.00383253: 0.00418878)#0.00172706: 0.000170065)#0.0279242; 5
(((W_mellicola#0.00599742: 0.00415816	W_tropicalis#0.00100961: 0.00415816)#0.00499033: 0.000152274	W_sebi#0.00323776: 0.00431043)#0.00120006: 4.84084e-05	(W_canadensis#0.000466094: 0.00418878	W_muriae#0.00383253: 0.00418878)#0.00069455: 0.000170065)#0.0279242; 5
(((W_mellicola#0.00577817: 0.00400615	W_tropicalis#0.000972699: 0.00400615)#0.0048079: 0.000184245	W_sebi#0.0031194: 0.0041904)#0.00375284: 9.10121e-06	(W_canadensis#0.000449056: 0.00403565	W_muriae#0.00369243: 0.00403565)#0.00227331: 0.000163848)#0.0260673; 5
(((W_sebi#0.00332532: 0.0042706	W_tropicalis#0.00103691: 0.0042706)#0.00232237: 0.000196407	W_mellicola#0.00615959: 0.00446701)#0.000878485: 9.70199e-06	(W_canadensis#0.000478698: 0.00430205	W_muriae#0.00393617: 0.00430205)#0.00242337: 0.000174664)#0.0263389; 5
(((W_sebi#0.00323351: 0.0041527	W_tropicalis#0.00100828: 0.0041527)#0.00225826: 4.24036e-05	(W_canadensis#0.000465483: 0.00418328	W_muriae#0.0038275: 0.00418328)#0.00102781: 1.18264e-05)#0.0025212: 0.000158015	W_mellicola#0.00660972: 0.00435312)#0.0276283; 5
((W_muriae#0.0038275: 0.0041951	(W_canadensis#0.000465483: 0.00418328	(W_sebi#0.00323351: 0.0041527	W_tropicalis#0.00100828: 0.0041527)#0.00225826: 3.05772e-05)#0.00209237: 1.18264e-05)#0.00480689: 0.000158015	W_mellicola#0.00660972: 0.00435312)#0.0263323; 5
((W_muriae#0.00406003: 0.00450757	(W_sebi#0.00342996: 0.00442569	(W_canadensis#0.000493762: 0.00440499	W_tropicalis#0.00106954: 0.00440499)#0.00239545: 2.07083e-05)#0.00222537: 8.18804e-05)#0.0059109: 0.000110006	W_mellicola#0.00701128: 0.00461758)#0.029575; 5
((W_muriae#0.00406003: 0.00451049	(W_canadensis#0.000493762: 0.00448061	(W_sebi#0.00342996: 0.00440499	W_tropicalis#0.00106954: 0.00440499)#0.00239545: 7.56205e-05)#0.0021981: 2.98815e-05)#0.00380239: 0.000107093	W_mellicola#0.00701128: 0.00461758)#0.0329269; 5
((W_muriae#0.00406003: 0.00453058	(W_canadensis#0.000493762: 0.00446857	(W_sebi#0.00342996: 0.00440499	W_tropicalis#0.00106954: 0.00440499)#0.00239545: 6.35821e-05)#0.00220402: 6.20097e-05)#0.00378553: 8.70029e-05	W_mellicola#0.00701128: 0.00461758)#0.0299649; 5
((W_muriae#0.00406003: 0.00450223	(W_sebi#0.00342996: 0.00447774	(W_canadensis#0.000493762: 0.0030224	W_tropicalis#0.00106954: 0.0030224)#0.00802014: 0.00145533)#0.00115641: 2.44893e-05)#0.00380937: 0.000115355	W_mellicola#0.00701128: 0.00461758)#0.0299649; 5
((W_mellicola#0.00675043: 0.00433063	(W_sebi#0.00330235: 0.00431115	(W_canadensis#0.000475392: 0.00290996	W_tropicalis#0.00161831: 0.00290996)#0.00772176: 0.00140119)#0.00168422: 1.94792e-05)#0.00367112: 0.000115163	W_muriae#0.00390898: 0.00444579)#0.0268704; 5
((W_sebi#0.00439173: 0.00460965	(W_mellicola#0.00718536: 0.00458891	(W_canadensis#0.000506021: 0.00309745	W_tropicalis#0.00091946: 0.00309745)#0.00821927: 0.00149147)#0.00179274: 2.07343e-05)#0.00390764: 0.000122583	W_muriae#0.00416084: 0.00473223)#0.0327637; 5
((W_sebi#0.0041564: 0.00444717	(W_mellicola#0.00680032: 0.00434301	(W_canadensis#0.000478905: 0.00293146	W_tropicalis#0.000582433: 0.00293146)#0.00633469: 0.00141154)#0.00169667: 0.000104164)#0.00362794: 3.14729e-05	W_muriae#0.00393787: 0.00447865)#0.0339614; 5
(((W_canadensis#0.000734727: 0.00305989	W_tropicalis#0.00060795: 0.00305989)#0.00661222: 0.00158311	(W_mellicola#0.00709825: 0.00453328	W_sebi#0.00433849: 0.00453328)#0.001771: 0.000109729)#0.0016873: 3.18505e-05	W_muriae#0.00411039: 0.00467486)#0.0324724; 5
((W_muriae#0.00411039: 0.00464301	(W_mellicola#0.00837326: 0.00453328	W_sebi#0.00433849: 0.00453328)#0.00366484: 0.000109729)#0.00054425: 3.18505e-05	(W_canadensis#0.000734727: 0.00305989	W_tropicalis#0.00060795: 0.00305989)#0.0038619: 0.00161496)#0.0352417; 5
((W_muriae#0.00381022: 0.00425979	(W_mellicola#0.0053987: 0.00420223	W_sebi#0.00402166: 0.00420223)#0.0022843: 5.75669e-05)#0.00130997: 7.36734e-05	(W_canadensis#0.000681072: 0.00316362	W_tropicalis#0.000563553: 0.00316362)#0.00320965: 0.00116985)#0.0297382; 5
((W_mellicola#0.00665824: 0.00408958	(W_muriae#0.00365798: 0.00403432	W_sebi#0.00386097: 0.00403432)#0.00219303: 5.52667e-05)#0.00192489: 7.07296e-05	(W_canadensis#0.000653858: 0.00303721	W_tropicalis#0.000541035: 0.00303721)#0.0030814: 0.0011231)#0.030634; 5
((W_mellicola#0.00711305: 0.00435769	(W_muriae#0.00390785: 0.0043099	W_sebi#0.00412471: 0.0043099)#0.00364162: 4.77893e-05)#0.00122081: 8.68137e-05	(W_canadensis#0.000698522: 0.00324468	W_tropicalis#0.000577992: 0.00324468)#0.00167305: 0.00119982)#0.0327265; 5
((W_mellicola#0.00778761: 0.00416165	(W_muriae#0.00373205: 0.00411601	W_sebi#0.00214664: 0.00411601)#0.000682049: 4.56394e-05)#0.00123557: 8.29083e-05	(W_canadensis#0.000667099: 0.00309871	W_tropicalis#0.000551991: 0.00309871)#0.00408649: 0.00114585)#0.0325404; 5
((W_mellicola#0.0071128: 0.00465774	(W_muriae#0.00413526: 0.0045607	W_sebi#0.00237856: 0.0045607)#0.00159793: 9.7034e-05)#0.00135541: 4.54019e-05	(W_canadensis#0.000739172: 0.0034335	W_tropicalis#0.000611627: 0.0034335)#0.00452799: 0.00126964)#0.0347085; 5
((W_mellicola#0.00695916: 0.00455713	(W_muriae#0.00404593: 0.00446219	W_sebi#0.00232718: 0.00446219)#0.00156341: 9.49381e-05)#0.00132613: 4.44212e-05	(W_canadensis#0.000723205: 0.00335933	W_tropicalis#0.000598416: 0.00335933)#0.00443018: 0.00124222)#0.0304257; 5
((W_mellicola#0.00695916: 0.00456158	(W_muriae#0.00404593: 0.00446219	W_sebi#0.00232718: 0.00446219)#0.00326463: 9.93948e-05)#0.00132483: 3.99644e-05	(W_canadensis#0.000267185: 0.00448256	W_tropicalis#0.000932645: 0.00448256)#0.00176923: 0.000118993)#0.0304257; 5
((W_muriae#0.00404593: 0.0045734	(W_mellicola#0.00821829: 0.00446219	W_sebi#0.00232718: 0.00446219)#0.00326463: 0.000111209)#0.00128246: 2.815e-05	(W_canadensis#0.000267185: 0.00448256	W_tropicalis#0.000932645: 0.00448256)#0.00176923: 0.000118993)#0.0290934; 5
(((W_canadensis#0.000281798: 0.00472772	W_tropicalis#0.000983654: 0.00472772)#0.0037323: 7.95106e-05	(W_mellicola#0.00866777: 0.00470624	W_sebi#0.00245446: 0.00470624)#0.00344318: 0.000100991)#0.00135719: 4.59904e-05	W_muriae#0.00426722: 0.00485322)#0.0306846; 5
(((W_canadensis#0.000258586: 0.00433829	W_tropicalis#0.000688958: 0.00433829)#0.00342486: 8.19112e-05	(W_mellicola#0.00795381: 0.00431858	W_sebi#0.00225229: 0.00431858)#0.00164312: 0.000101622)#0.00193831: 3.32522e-05	W_muriae#0.00391573: 0.00445346)#0.0281571; 5
(((W_canadensis#0.000258586: 0.00433829	W_tropicalis#0.000688958: 0.00433829)#0.00144382: 0.00010069	W_muriae#0.00391573: 0.00443898)#0.00193011: 1.44735e-05	(W_mellicola#0.00795381: 0.00431858	W_sebi#0.00225229: 0.00431858)#0.00164312: 0.000134874)#0.030639; 5
(((W_canadensis#0.000258586: 0.00433829	W_tropicalis#0.00170332: 0.00433829)#0.000490654: 5.28635e-05	W_muriae#0.00391573: 0.00439116)#0.000884918: 6.22999e-05	(W_mellicola#0.00795381: 0.00431858	W_sebi#0.00225229: 0.00431858)#0.00164312: 0.000134874)#0.030639; 5
(((W_canadensis#0.000253058: 0.00424554	W_tropicalis#0.00166691: 0.00424554)#0.00121995: 4.24048e-05	W_muriae#0.00383201: 0.00428795)#0.00163671: 7.02964e-05	(W_mellicola#0.00778375: 0.00422625	W_sebi#0.00220413: 0.00422625)#0.00160799: 0.000131991)#0.0280752; 5
(((W_canadensis#0.000266977: 0.00447905	W_tropicalis#0.00175859: 0.00447905)#0.00128705: 7.44991e-05	W_muriae#0.00404277: 0.00455355)#0.00171544: 4.44009e-05	(W_mellicola#0.00602934: 0.0044587	W_sebi#0.00232537: 0.0044587)#0.00169643: 0.00013925)#0.0312886; 5
(((W_canadensis#0.000254827: 0.00427521	W_tropicalis#0.000905874: 0.00427521)#0.00141644: 7.11087e-05	W_muriae#0.00385879: 0.00434632)#0.00163737: 4.23802e-05	(W_mellicola#0.00575495: 0.00425579	W_sebi#0.00221954: 0.00425579)#0.00161923: 0.000132913)#0.0317305; 5
(((W_mellicola#0.00575495: 0.00425579	W_sebi#0.00221954: 0.00425579)#0.00161923: 2.88408e-05	W_muriae#0.00385879: 0.00428463)#0.00166095: 0.000104072	(W_canadensis#0.000254827: 0.00427521	W_tropicalis#0.000905874: 0.00427521)#0.00141644: 0.000113489)#0.0296016; 5
(((W_canadensis#0.000254827: 0.00427521	W_tropicalis#0.000905874: 0.00427521)#0.00334345: 1.27625e-05	W_muriae#0.00385879: 0.00428798)#0.00165965: 0.000100726	(W_mellicola#0.00575495: 0.00425579	W_sebi#0.00221954: 0.00425579)#0.00161923: 0.000132913)#0.0312698; 5
(((W_canadensis#0.000267932: 0.00449509	W_tropicalis#0.000952464: 0.00449509)#0.00206785: 1.97304e-05	W_muriae#0.00405725: 0.00451482)#0.00117908: 9.95953e-05	(W_mellicola#0.00605093: 0.00447467	W_sebi#0.00233369: 0.00447467)#0.00170251: 0.000139749)#0.0357454; 5
(((W_canadensis#0.000267932: 0.00449509	W_tropicalis#0.000887274: 0.00449509)#0.00206785: 2.35765e-05	W_muriae#0.00405725: 0.00451867)#0.00374279: 9.57492e-05	(W_mellicola#0.00605093: 0.00447467	W_sebi#0.00233369: 0.00447467)#0.00162867: 0.000139749)#0.0339559; 5
(((W_canadensis#0.000256074: 0.00429614	W_muriae#0.00387768: 0.00429614)#0.00197633: 0.000103321	W_tropicalis#0.00159425: 0.00439947)#0.000600694: 1.07237e-05	(W_mellicola#0.00578312: 0.00427663	W_sebi#0.00223041: 0.00427663)#0.00282831: 0.000133564)#0.0316894; 5
(((W_tropicalis#0.00159425: 0.00429614	W_muriae#0.00387768: 0.00429614)#0.00197633: 8.60015e-05	W_canadensis#0.000256074: 0.00438215)#0.000603068: 2.8043e-05	(W_mellicola#0.00578312: 0.00427663	W_sebi#0.00223041: 0.00427663)#0.001465: 0.000133564)#0.0331204; 5
(((W_canadensis#0.000256074: 0.00429614	W_muriae#0.00387768: 0.00429614)#0.00197633: 5.53877e-05	W_tropicalis#0.00159425: 0.00435153)#0.00060731: 5.86568e-05	(W_mellicola#0.00578312: 0.00427663	W_sebi#0.00223041: 0.00427663)#0.001465: 0.000133564)#0.0305864; 5
(((W_tropicalis#0.00159425: 0.00429614	W_muriae#0.00387768: 0.00429614)#0.00197633: 5.53877e-05	W_canadensis#0.000256074: 0.00435153)#0.00060731: 5.86568e-05	(W_mellicola#0.00578312: 0.00427663	W_sebi#0.00223041: 0.00427663)#0.00317278: 0.000133564)#0.0272109; 5
(((W_tropicalis#0.0012869: 0.00429614	W_muriae#0.00387768: 0.00429614)#0.00348646: 2.19945e-05	W_canadensis#0.000256074: 0.00431814)#0.00101741: 9.205e-05	(W_mellicola#0.00578312: 0.00427663	W_sebi#0.00223041: 0.00427663)#0.00317278: 0.000133564)#0.0272109; 5
(((W_tropicalis#0.0012869: 0.00429614	W_muriae#0.0047562: 0.00429614)#0.00296488: 7.00425e-05	W_canadensis#0.000256074: 0.00436619)#0.000728455: 4.4002e-05	(W_mellicola#0.00818939: 0.00427663	W_sebi#0.00223041: 0.00427663)#0.00317278: 0.000133564)#0.0240061; 5
(((W_tropicalis#0.00135911: 0.00453721	W_canadensis#0.000270443: 0.00453721)#0.00140389: 6.84309e-05	W_muriae#0.00502308: 0.00460564)#0.000770256: 5.20129e-05	(W_mellicola#0.00864891: 0.0045166	W_sebi#0.00235556: 0.0045166)#0.00335081: 0.000141058)#0.0232395; 5
(((W_tropicalis#0.00124135: 0.00453721	W_canadensis#0.000270443: 0.00453721)#0.00111838: 6.51988e-05	W_muriae#0.00502308: 0.00460241)#0.00298691: 5.5245e-05	(W_mellicola#0.00705649: 0.0045166	W_sebi#0.00235556: 0.0045166)#0.00335081: 0.000141058)#0.0241056; 5
(((W_tropicalis#0.00112301: 0.00410467	W_canadensis#0.000244661: 0.00410467)#0.00181593: 5.89833e-05	W_muriae#0.00454422: 0.00416365)#0.000617601: 4.99783e-05	(W_mellicola#0.00638377: 0.00408602	W_sebi#0.002131: 0.00408602)#0.0052212: 0.000127611)#0.0252349; 5
[truncated: 487 more rows]
