# Supplementary material for: Application of the Phylogenetic Species Concept to Wallemia sebi from House Dust and Indoor Air Revealed by Multi-Locus Genealogical Concordance
Source: PLoS One. 2015 Mar 23;10(3):e0120894. doi: 10.1371/journal.pone.0120894 (PMC4370657; doi:10.1371/journal.pone.0120894)
Supplement: S2 File — (ZIP) [file pone.0120894.s006.zip › algorithm1/a2_m2_run1/terminal_output.txt]

bp&p Version 3.0, October 2014
5 species:  W_muriae (42) W_sebi (10) W_mellicola (32) W_tropicalis (3) W_canadensis (3)
(W_muriae, (((W_sebi, W_mellicola), W_tropicalis), W_canadensis));

pop by pop table showing node numbers in species tree

                        1  2  3  4  5  6  7  8  9
species  1 W_muriae     1  0  0  0  0  1  0  0  0
species  2 W_sebi       0  1  0  0  0  1  1  1  1
species  3 W_mellicola   0  0  1  0  0  1  1  1  1
species  4 W_tropicalis   0  0  0  1  0  1  1  1  0
species  5 W_canadensis   0  0  0  0  1  1  1  0  0
species  6 W_muriaeW_sebiW_mellicolaW_tropicalisW_canadensis   0  0  0  0  0  1  0  0  0
species  7 W_sebiW_mellicolaW_tropicalisW_canadensis   0  0  0  0  0  1  1  0  0
species  8 W_sebiW_mellicolaW_tropicalis   0  0  0  0  0  1  1  1  0
species  9 W_sebiW_mellicola   0  0  0  0  0  1  1  1  1

9 theta parameters (populations) in the order:
  theta_1W_muriae theta_2W_sebi theta_3W_mellicola theta_4W_tropicalis theta_5W_canadensis theta_9W_sebiW_mellicola theta_8W_sebiW_mellicolaW_tropicalis theta_7W_sebiW_mellicolaW_tropicalisW_canadensis theta_6W_muriaeW_sebiW_mellicolaW_tropicalisW_canadensis
4 species divergence times in the order:
  tau_6W_muriaeW_sebiW_mellicolaW_tropicalisW_canadensis tau_7W_sebiW_mellicolaW_tropicalisW_canadensis tau_8W_sebiW_mellicolaW_tropicalis tau_9W_sebiW_mellicola

Rates vary among loci, with ri/L ~ Dirichlet(2.00)

Reading Individual-Species map (Imap) from Wallemia.Imap.txt
Individual -> Species map:  3 3 3 4 2 5 2 1 3 3 3 3 3 3 3 3 4 3 3 3 4 3 3 3 3 2 3 3 3 1 1 1 1 1 1 1 3 3 3 1 1 2 3 2 1 2 1 2 1 1 3 3 2 2 2 1 3 5 3 3 5 1 1 1 1 1 1 1 3 1 1 1 1 1 1 1 1 1 1 1 1 1 1 1 1 1 1 1 1 3

Reading sequence data..  5 loci
locus  1: 70 sequences ( 32  9 24  3  2 )   513 sites   110 patterns, messy
locus  2: 90 sequences ( 42 10 32  3  3 )   603 sites   107 patterns, messy
locus  3: 90 sequences ( 42 10 32  3  3 )   610 sites   109 patterns, messy
locus  4: 85 sequences ( 39 10 30  3  3 )   738 sites    63 patterns, messy
locus  5: 90 sequences ( 42 10 32  3  3 )   607 sites   108 patterns, messy
2669952 bytes for conP, 60840 bytes for gene trees.  


MCMC settings: 200 burnin, sampling every 1, 2000 samples
Approximating posterior, using sequence data
(Settings: cleandata=0 print=1 saveconP=1 moveinnode=1)

Starting rjMCMC... 
PrSplit = 0.500000
rj algorithm 1: new theta from G(a=2.00, m=2.00)

Starting species model: 1100

root dist = 0.03934

Initial parameters, np = 7 (gene trees are generated from the prior):

lnL0 =  -23435.785

-10% 0.67 0.08 0.40 0.00 0.00 0.44   3  7 0.0000 1.0000 P(3)=1.000  0.0057 0.0024 1434.82 -14843.13
-10% 0.67 0.07 0.34 0.17 0.00 0.44   4 10 0.5000 0.5000 P(3)=0.500  0.0118 0.0024 1403.87 -12232.39
-10% 0.65 0.06 0.38 0.19 0.33 0.30   5 13 0.6667 0.5000 P(3)=0.333  0.0155 0.0024 1673.52 -11318.90
-10% 0.64 0.05 0.42 0.27 0.50 0.31   5 13 0.5000 0.3333 P(5)=0.500  0.0201 0.0024 1688.81 -10794.59
-10% 0.64 0.05 0.38 0.27 0.60 0.31   5 13 0.4000 0.2500 P(5)=0.600  0.0253 0.0024 1693.69 -10349.75
-10% 0.64 0.04 0.34 0.22 0.67 0.33   5 13 0.4000 0.4000 P(5)=0.667  0.0287 0.0024 1641.77 -10119.23
-10% 0.63 0.04 0.32 0.26 0.71 0.33   5 13 0.3333 0.3333 P(5)=0.714  0.0311 0.0023 1600.09 -9828.60
-10% 0.63 0.04 0.28 0.23 0.75 0.33   5 13 0.2857 0.2857 P(5)=0.750  0.0329 0.0023 1598.37 -9679.88
-10% 0.63 0.04 0.27 0.20 0.78 0.32   5 13 0.2500 0.2500 P(5)=0.778  0.0342 0.0023 1602.70 -9590.11
 -9% 0.63 0.03 0.25 0.18 0.80 0.33   5 13 0.2222 0.2222 P(5)=0.800  0.0352 0.0023 1626.74 -9466.85
 -9% 0.63 0.03 0.25 0.19 0.82 0.34   5 13 0.2000 0.2000 P(5)=0.818  0.0369 0.0023 1627.89 -9345.95
 -9% 0.64 0.03 0.24 0.17 0.83 0.35   5 13 0.1818 0.1818 P(5)=0.833  0.0374 0.0023 1603.57 -9273.74
 -9% 0.64 0.03 0.24 0.18 0.85 0.35   5 13 0.1667 0.2500 P(5)=0.846  0.0379 0.0023 1570.66 -9079.26
 -9% 0.65 0.03 0.24 0.17 0.79 0.35   5 13 0.1538 0.3077 P(5)=0.857  0.0383 0.0023 1563.94 -8992.91
 -9% 0.65 0.03 0.23 0.16 0.73 0.35   5 13 0.1429 0.3077 P(5)=0.867  0.0386 0.0023 1565.42 -8931.05
 -9% 0.65 0.03 0.22 0.16 0.75 0.35   5 13 0.1429 0.2857 P(5)=0.875  0.0389 0.0023 1538.56 -8811.48
 -9% 0.64 0.03 0.21 0.15 0.76 0.35   5 13 0.1429 0.3333 P(5)=0.882  0.0392 0.0023 1572.64 -8771.24
 -9% 0.64 0.03 0.22 0.14 0.72 0.36   5 13 0.1333 0.3750 P(5)=0.889  0.0394 0.0023 1581.65 -8708.37
 -9% 0.64 0.03 0.21 0.14 0.74 0.36   5 13 0.1250 0.3529 P(5)=0.895  0.0396 0.0023 1596.76 -8670.98
 -9% 0.64 0.02 0.21 0.14 0.75 0.36   5 13 0.1250 0.3333 P(5)=0.900  0.0397 0.0023 1601.19 -8616.42
 -9% 0.64 0.02 0.20 0.15 0.76 0.37   5 13 0.1176 0.3158 P(5)=0.905  0.0398 0.0022 1621.66 -8588.36
 -9% 0.64 0.02 0.19 0.14 0.73 0.36   5 13 0.1111 0.3000 P(5)=0.909  0.0399 0.0022 1637.20 -8590.43
 -9% 0.64 0.02 0.18 0.14 0.74 0.36   5 13 0.1111 0.2857 P(5)=0.913  0.0400 0.0022 1663.01 -8557.56
 -9% 0.64 0.02 0.18 0.15 0.75 0.36   5 13 0.1053 0.3182 P(5)=0.917  0.0400 0.0022 1660.58 -8522.69
 -9% 0.64 0.02 0.18 0.14 0.76 0.36   5 13 0.1000 0.3478 P(5)=0.920  0.0400 0.0022 1663.98 -8496.36
 -9% 0.64 0.02 0.18 0.15 0.77 0.37   5 13 0.0952 0.3750 P(5)=0.923  0.0401 0.0022 1667.08 -8497.30
 -9% 0.64 0.02 0.17 0.14 0.78 0.37   5 13 0.0909 0.4000 P(5)=0.926  0.0401 0.0022 1685.79 -8486.89
 -9% 0.64 0.02 0.17 0.15 0.79 0.36   5 13 0.0870 0.4000 P(5)=0.929  0.0401 0.0022 1699.60 -8482.64
 -9% 0.64 0.02 0.17 0.14 0.79 0.36   5 13 0.0870 0.3846 P(5)=0.931  0.0400 0.0022 1682.06 -8455.66
 -8% 0.64 0.02 0.17 0.14 0.80 0.37   5 13 0.0870 0.4074 P(5)=0.933  0.0398 0.0022 1699.74 -8437.70
 -8% 0.64 0.02 0.17 0.13 0.81 0.37   5 13 0.0870 0.3929 P(5)=0.935  0.0396 0.0022 1701.91 -8438.57
 -8% 0.64 0.02 0.18 0.14 0.81 0.37   5 13 0.0870 0.3793 P(5)=0.938  0.0396 0.0022 1719.71 -8427.02
 -8% 0.64 0.02 0.17 0.14 0.82 0.37   5 13 0.0833 0.4000 P(5)=0.939  0.0397 0.0022 1736.37 -8428.41
 -8% 0.64 0.02 0.17 0.13 0.82 0.37   5 13 0.0800 0.3871 P(5)=0.941  0.0397 0.0022 1732.76 -8396.77
 -8% 0.64 0.02 0.17 0.13 0.83 0.37   5 13 0.0769 0.3750 P(5)=0.943  0.0397 0.0022 1728.23 -8386.90
 -8% 0.64 0.02 0.16 0.13 0.83 0.38   5 13 0.0769 0.3636 P(5)=0.944  0.0397 0.0022 1732.01 -8387.98
 -8% 0.64 0.02 0.16 0.14 0.84 0.38   5 13 0.0741 0.3529 P(5)=0.946  0.0393 0.0021 1757.63 -8393.59
 -8% 0.64 0.02 0.16 0.14 0.84 0.38   5 13 0.0741 0.3714 P(5)=0.947  0.0394 0.0021 1769.42 -8398.26
 -8% 0.64 0.02 0.16 0.15 0.85 0.38   5 13 0.0741 0.3889 P(5)=0.949  0.0392 0.0021 1778.33 -8401.80
 -8% 0.64 0.02 0.16 0.15 0.85 0.38   5 13 0.0714 0.4054 P(5)=0.950  0.0389 0.0021 1768.64 -8393.88
 -8% 0.64 0.02 0.15 0.15 0.85 0.38   5 13 0.0690 0.4054 P(5)=0.951  0.0387 0.0021 1776.52 -8385.24
 -8% 0.64 0.02 0.15 0.14 0.86 0.38   5 13 0.0690 0.4054 P(5)=0.952  0.0385 0.0021 1791.10 -8378.15
 -8% 0.64 0.02 0.15 0.15 0.86 0.38   5 13 0.0667 0.4211 P(5)=0.953  0.0383 0.0021 1793.55 -8368.00
 -8% 0.64 0.02 0.15 0.15 0.86 0.38   5 13 0.0645 0.4359 P(5)=0.955  0.0381 0.0021 1804.47 -8371.23
 -8% 0.64 0.02 0.15 0.15 0.87 0.38   5 13 0.0645 0.4500 P(5)=0.956  0.0379 0.0021 1819.24 -8363.65
 -8% 0.64 0.02 0.15 0.14 0.87 0.38   5 13 0.0625 0.4390 P(5)=0.957  0.0379 0.0021 1805.98 -8359.35
 -8% 0.64 0.02 0.15 0.15 0.87 0.38   5 13 0.0606 0.4524 P(5)=0.957  0.0378 0.0021 1803.42 -8338.87
 -8% 0.64 0.02 0.15 0.15 0.88 0.38   5 13 0.0588 0.4419 P(5)=0.958  0.0377 0.0021 1802.43 -8338.74
 -8% 0.64 0.02 0.15 0.15 0.88 0.39   5 13 0.0588 0.4545 P(5)=0.959  0.0377 0.0021 1813.52 -8342.11
 -7% 0.64 0.02 0.14 0.16 0.88 0.39   5 13 0.0571 0.4667 P(5)=0.960  0.0376 0.0021 1813.07 -8330.29
 -7% 0.64 0.02 0.14 0.16 0.88 0.39   5 13 0.0556 0.4565 P(5)=0.961  0.0375 0.0021 1801.96 -8328.98
 -7% 0.64 0.02 0.14 0.16 0.88 0.39   5 13 0.0556 0.4468 P(5)=0.962  0.0375 0.0021 1794.71 -8329.39
 -7% 0.64 0.02 0.14 0.16 0.89 0.39   5 13 0.0541 0.4375 P(5)=0.962  0.0374 0.0021 1791.65 -8326.84
 -7% 0.64 0.02 0.14 0.16 0.89 0.39   5 13 0.0541 0.4286 P(5)=0.963  0.0373 0.0021 1782.48 -8313.93
 -7% 0.64 0.01 0.14 0.16 0.89 0.39   5 13 0.0526 0.4200 P(5)=0.964  0.0372 0.0021 1783.61 -8312.28
 -7% 0.64 0.01 0.14 0.16 0.89 0.39   5 13 0.0526 0.4314 P(5)=0.964  0.0371 0.0021 1788.01 -8294.14
 -7% 0.64 0.01 0.13 0.16 0.89 0.39   5 13 0.0513 0.4231 P(5)=0.965  0.0371 0.0021 1782.25 -8282.90
 -7% 0.64 0.01 0.14 0.16 0.90 0.39   5 13 0.0500 0.4151 P(5)=0.966  0.0371 0.0020 1793.71 -8284.72
 -7% 0.64 0.01 0.14 0.16 0.90 0.39   5 13 0.0500 0.4074 P(5)=0.966  0.0371 0.0020 1806.99 -8279.72
 -7% 0.64 0.01 0.13 0.16 0.90 0.39   5 13 0.0500 0.4182 P(5)=0.967  0.0371 0.0020 1801.79 -8263.54
 -7% 0.64 0.01 0.13 0.15 0.90 0.39   5 13 0.0500 0.4286 P(5)=0.967  0.0371 0.0020 1777.82 -8232.80
 -7% 0.64 0.01 0.13 0.15 0.90 0.39   5 13 0.0488 0.4211 P(5)=0.968  0.0371 0.0020 1796.76 -8225.65
 -7% 0.65 0.01 0.13 0.15 0.90 0.39   5 13 0.0488 0.4310 P(5)=0.968  0.0371 0.0020 1811.28 -8228.31
 -7% 0.64 0.01 0.13 0.15 0.91 0.39   5 13 0.0488 0.4237 P(5)=0.969  0.0371 0.0020 1812.89 -8213.54
 -7% 0.64 0.01 0.13 0.15 0.91 0.39   5 13 0.0488 0.4167 P(5)=0.969  0.0371 0.0020 1807.95 -8205.78
 -7% 0.65 0.01 0.13 0.15 0.91 0.39   5 13 0.0488 0.4098 P(5)=0.970  0.0371 0.0020 1789.10 -8184.87
 -7% 0.65 0.01 0.13 0.15 0.91 0.39   5 13 0.0476 0.4194 P(5)=0.970  0.0371 0.0020 1783.67 -8170.86
 -7% 0.65 0.01 0.13 0.15 0.91 0.39   5 13 0.0476 0.4127 P(5)=0.971  0.0371 0.0020 1800.70 -8157.50
 -7% 0.65 0.01 0.13 0.15 0.91 0.39   5 13 0.0465 0.4127 P(5)=0.971  0.0371 0.0020 1798.88 -8148.50
 -6% 0.65 0.01 0.13 0.15 0.91 0.39   5 13 0.0465 0.4219 P(5)=0.971  0.0371 0.0020 1828.69 -8155.34
 -6% 0.65 0.01 0.13 0.16 0.92 0.39   5 13 0.0455 0.4154 P(5)=0.972  0.0371 0.0020 1836.40 -8145.99
 -6% 0.65 0.01 0.13 0.16 0.92 0.39   5 13 0.0455 0.4091 P(5)=0.972  0.0371 0.0020 1824.11 -8129.56
 -6% 0.64 0.01 0.13 0.16 0.92 0.39   5 13 0.0444 0.4030 P(5)=0.973  0.0371 0.0020 1839.32 -8137.54
 -6% 0.65 0.01 0.12 0.16 0.92 0.39   5 13 0.0444 0.3971 P(5)=0.973  0.0371 0.0020 1845.35 -8136.51
 -6% 0.65 0.01 0.13 0.16 0.92 0.39   5 13 0.0444 0.4058 P(5)=0.973  0.0371 0.0020 1856.29 -8130.54
 -6% 0.65 0.01 0.13 0.17 0.92 0.39   5 13 0.0444 0.4000 P(5)=0.974  0.0370 0.0020 1852.95 -8106.35
 -6% 0.65 0.01 0.12 0.17 0.92 0.39   5 13 0.0435 0.4085 P(5)=0.974  0.0370 0.0020 1852.05 -8103.32
 -6% 0.65 0.01 0.12 0.17 0.92 0.39   5 13 0.0426 0.4028 P(5)=0.974  0.0370 0.0020 1858.61 -8101.65
 -6% 0.65 0.01 0.12 0.17 0.92 0.40   5 13 0.0426 0.4110 P(5)=0.975  0.0370 0.0020 1866.91 -8079.40
 -6% 0.65 0.01 0.12 0.16 0.93 0.40   5 13 0.0417 0.4054 P(5)=0.975  0.0370 0.0020 1879.95 -8068.72
 -6% 0.65 0.01 0.12 0.16 0.93 0.40   5 13 0.0408 0.4133 P(5)=0.975  0.0370 0.0020 1880.54 -8076.25
 -6% 0.65 0.01 0.12 0.16 0.93 0.40   5 13 0.0400 0.4133 P(5)=0.976  0.0370 0.0020 1882.86 -8071.86
 -6% 0.65 0.01 0.12 0.16 0.93 0.40   5 13 0.0392 0.4211 P(5)=0.976  0.0370 0.0020 1891.16 -8074.65
 -6% 0.65 0.01 0.12 0.16 0.93 0.40   5 13 0.0385 0.4211 P(5)=0.976  0.0370 0.0020 1889.22 -8060.89
 -6% 0.65 0.01 0.12 0.16 0.93 0.40   5 13 0.0377 0.4286 P(5)=0.976  0.0371 0.0020 1895.41 -8047.91
 -6% 0.65 0.01 0.12 0.16 0.93 0.40   5 13 0.0377 0.4359 P(5)=0.977  0.0370 0.0019 1909.79 -8040.19
 -6% 0.65 0.01 0.12 0.16 0.92 0.40   5 13 0.0370 0.4430 P(5)=0.977  0.0370 0.0019 1901.80 -8045.00
 -6% 0.65 0.01 0.12 0.16 0.92 0.40   5 13 0.0370 0.4430 P(5)=0.977  0.0369 0.0019 1900.43 -8046.46
 -6% 0.65 0.01 0.12 0.16 0.92 0.40   5 13 0.0364 0.4375 P(5)=0.978  0.0368 0.0019 1911.36 -8054.74
 -5% 0.65 0.01 0.12 0.16 0.92 0.40   5 13 0.0357 0.4444 P(5)=0.978  0.0367 0.0019 1915.91 -8056.51
 -5% 0.65 0.01 0.11 0.17 0.92 0.40   5 13 0.0357 0.4512 P(5)=0.978  0.0366 0.0019 1922.96 -8046.49
 -5% 0.65 0.01 0.11 0.17 0.92 0.40   5 13 0.0351 0.4512 P(5)=0.978  0.0366 0.0019 1933.16 -8049.53
 -5% 0.65 0.01 0.11 0.17 0.92 0.40   5 13 0.0345 0.4578 P(5)=0.978  0.0366 0.0019 1915.22 -8040.07
 -5% 0.65 0.01 0.11 0.17 0.93 0.40   5 13 0.0339 0.4578 P(5)=0.979  0.0366 0.0019 1936.27 -8058.39
 -5% 0.65 0.01 0.11 0.17 0.93 0.40   5 13 0.0333 0.4524 P(5)=0.979  0.0365 0.0019 1925.50 -8041.46
 -5% 0.65 0.01 0.11 0.16 0.93 0.40   5 13 0.0333 0.4588 P(5)=0.979  0.0364 0.0019 1939.44 -8050.09
 -5% 0.65 0.01 0.11 0.17 0.93 0.40   5 13 0.0328 0.4651 P(5)=0.979  0.0364 0.0019 1916.08 -8045.93
 -5% 0.65 0.01 0.11 0.17 0.93 0.40   5 13 0.0323 0.4713 P(5)=0.980  0.0363 0.0019 1943.17 -8045.39
 -5% 0.65 0.01 0.11 0.17 0.92 0.40   5 13 0.0317 0.4713 P(5)=0.980  0.0363 0.0019 1953.57 -8050.01
 -5% 0.65 0.01 0.11 0.17 0.92 0.40   5 13 0.0312 0.4659 P(5)=0.980  0.0362 0.0019 1961.29 -8045.50  0:09


Current Pjump:      0.64619  0.01206  0.11019  0.16583  0.92000  0.40000
Current finetune:   0.01000  0.01000  0.01000  0.01000  0.01000  0.01000
New     finetune:   0.03160  0.00037  0.00343  0.00523  0.15536  0.01426


 -5% 0.64 0.23 0.33 0.50 0.00 0.33   5 13 0.0000 0.0000 P(5)=1.000  0.0305 0.0017 1932.42 -7992.08
 -5% 0.64 0.22 0.28 0.25 0.00 0.39   5 13 0.0000 0.5000 P(5)=1.000  0.0305 0.0017 1936.70 -7908.90
 -5% 0.63 0.22 0.22 0.25 0.00 0.37   5 13 0.0000 0.6667 P(5)=1.000  0.0294 0.0017 1978.52 -7881.67
 -5% 0.64 0.21 0.22 0.25 0.00 0.39   5 13 0.0000 0.7500 P(5)=1.000  0.0281 0.0017 1949.82 -7797.69
 -5% 0.64 0.21 0.22 0.25 0.00 0.38   5 13 0.0000 0.7500 P(5)=1.000  0.0278 0.0017 1979.45 -7753.75
 -5% 0.65 0.20 0.20 0.21 0.00 0.39   5 13 0.0000 0.8000 P(5)=1.000  0.0277 0.0017 1989.19 -7719.64
 -5% 0.65 0.20 0.24 0.18 0.00 0.40   5 13 0.0000 0.6667 P(5)=1.000  0.0279 0.0017 1969.61 -7729.64
 -5% 0.65 0.20 0.24 0.16 0.00 0.40   5 13 0.0000 0.6667 P(5)=1.000  0.0284 0.0017 1970.47 -7719.86
 -5% 0.66 0.20 0.22 0.17 0.00 0.40   5 13 0.0000 0.6667 P(5)=1.000  0.0291 0.0017 1994.89 -7733.91
 -4% 0.66 0.20 0.22 0.15 0.00 0.40   5 13 0.0000 0.5714 P(5)=1.000  0.0293 0.0017 2006.46 -7730.40
 -4% 0.66 0.20 0.22 0.16 0.00 0.40   5 13 0.0000 0.5000 P(5)=1.000  0.0294 0.0017 1975.12 -7717.40
 -4% 0.66 0.20 0.22 0.17 0.00 0.40   5 13 0.0000 0.5000 P(5)=1.000  0.0294 0.0017 1975.78 -7711.36
 -4% 0.66 0.20 0.21 0.15 0.00 0.40   5 13 0.0000 0.5556 P(5)=1.000  0.0294 0.0017 1994.95 -7696.61
 -4% 0.66 0.20 0.22 0.14 0.00 0.40   5 13 0.0000 0.6000 P(5)=1.000  0.0295 0.0017 1995.19 -7664.32
 -4% 0.66 0.20 0.22 0.17 0.00 0.41   5 13 0.0000 0.6364 P(5)=1.000  0.0295 0.0017 1971.08 -7680.35
 -4% 0.66 0.20 0.22 0.17 0.00 0.40   5 13 0.0000 0.6667 P(5)=1.000  0.0295 0.0017 1974.15 -7675.30
 -4% 0.66 0.20 0.22 0.19 0.06 0.40   5 13 0.0000 0.6667 P(5)=1.000  0.0295 0.0017 1952.70 -7695.72
 -4% 0.66 0.20 0.22 0.18 0.06 0.38   5 13 0.0000 0.6923 P(5)=1.000  0.0297 0.0017 1955.92 -7679.75
 -4% 0.66 0.20 0.21 0.17 0.05 0.38   5 13 0.0000 0.6429 P(5)=1.000  0.0299 0.0017 1949.06 -7680.73
 -4% 0.66 0.20 0.21 0.16 0.05 0.38   5 13 0.0000 0.6429 P(5)=1.000  0.0300 0.0017 1998.00 -7683.39
 -4% 0.66 0.20 0.21 0.17 0.05 0.39   5 13 0.0000 0.6667 P(5)=1.000  0.0302 0.0017 1984.35 -7673.68
 -4% 0.66 0.20 0.21 0.17 0.05 0.39   5 13 0.0000 0.6875 P(5)=1.000  0.0304 0.0017 1988.37 -7667.07
 -4% 0.66 0.20 0.21 0.17 0.04 0.39   5 13 0.0000 0.6471 P(5)=1.000  0.0306 0.0017 1983.75 -7669.42
 -4% 0.66 0.20 0.21 0.17 0.04 0.38   5 13 0.0000 0.6471 P(5)=1.000  0.0309 0.0017 1995.89 -7664.63
 -4% 0.66 0.20 0.21 0.17 0.04 0.39   5 13 0.0000 0.6471 P(5)=1.000  0.0311 0.0017 2005.43 -7634.53
 -4% 0.66 0.20 0.20 0.18 0.04 0.39   5 13 0.0000 0.6471 P(5)=1.000  0.0312 0.0017 2009.28 -7636.35
 -4% 0.66 0.20 0.20 0.19 0.04 0.39   5 13 0.0000 0.6111 P(5)=1.000  0.0314 0.0017 2010.37 -7623.01
 -4% 0.66 0.20 0.21 0.18 0.04 0.39   5 13 0.0000 0.6111 P(5)=1.000  0.0317 0.0017 2012.90 -7624.76
 -4% 0.66 0.20 0.20 0.18 0.03 0.39   5 13 0.0000 0.6111 P(5)=1.000  0.0319 0.0017 1998.43 -7622.77
 -3% 0.66 0.20 0.20 0.19 0.03 0.39   5 13 0.0000 0.6111 P(5)=1.000  0.0320 0.0017 1976.36 -7619.65
 -3% 0.66 0.20 0.20 0.20 0.03 0.39   5 13 0.0000 0.6111 P(5)=1.000  0.0319 0.0017 2006.68 -7607.95
 -3% 0.66 0.20 0.20 0.20 0.03 0.39   5 13 0.0000 0.6316 P(5)=1.000  0.0320 0.0017 2013.43 -7608.35
 -3% 0.66 0.20 0.21 0.20 0.03 0.38   5 13 0.0000 0.6000 P(5)=1.000  0.0321 0.0017 2033.67 -7617.81
 -3% 0.66 0.20 0.20 0.21 0.03 0.38   5 13 0.0000 0.5714 P(5)=1.000  0.0322 0.0017 2064.11 -7621.34
 -3% 0.66 0.20 0.20 0.20 0.03 0.37   5 13 0.0000 0.5909 P(5)=1.000  0.0323 0.0017 2080.31 -7636.20
 -3% 0.66 0.20 0.20 0.19 0.03 0.37   5 13 0.0000 0.5909 P(5)=1.000  0.0324 0.0017 2063.88 -7622.04
 -3% 0.66 0.19 0.20 0.19 0.03 0.37   5 13 0.0000 0.5652 P(5)=1.000  0.0325 0.0017 2070.47 -7604.67
 -3% 0.66 0.19 0.21 0.18 0.05 0.37   5 13 0.0000 0.5652 P(5)=1.000  0.0324 0.0017 2106.68 -7610.66
 -3% 0.66 0.19 0.21 0.19 0.05 0.38   5 13 0.0000 0.5652 P(5)=1.000  0.0323 0.0017 2123.36 -7615.22
 -3% 0.66 0.19 0.21 0.19 0.05 0.38   5 13 0.0000 0.5833 P(5)=1.000  0.0324 0.0017 2118.82 -7609.32
 -3% 0.66 0.19 0.21 0.19 0.07 0.38   5 13 0.0000 0.5600 P(5)=1.000  0.0325 0.0017 2052.14 -7611.44
 -3% 0.66 0.19 0.21 0.18 0.07 0.38   5 13 0.0000 0.5769 P(5)=1.000  0.0327 0.0017 2045.81 -7633.84
 -3% 0.66 0.19 0.21 0.18 0.09 0.38   5 13 0.0000 0.5556 P(5)=1.000  0.0327 0.0017 2039.87 -7628.29
 -3% 0.66 0.19 0.21 0.18 0.09 0.38   5 13 0.0000 0.5357 P(5)=1.000  0.0327 0.0017 2049.40 -7622.58
 -3% 0.66 0.19 0.21 0.18 0.09 0.38   5 13 0.0000 0.5517 P(5)=1.000  0.0327 0.0017 2072.77 -7627.66
 -3% 0.66 0.19 0.21 0.18 0.09 0.38   5 13 0.0000 0.5667 P(5)=1.000  0.0327 0.0017 2044.51 -7643.78
 -3% 0.66 0.19 0.21 0.18 0.09 0.38   5 13 0.0000 0.5806 P(5)=1.000  0.0327 0.0017 2087.28 -7630.14
 -3% 0.66 0.19 0.22 0.18 0.08 0.38   5 13 0.0000 0.5625 P(5)=1.000  0.0328 0.0017 2065.96 -7632.69
 -3% 0.66 0.19 0.22 0.18 0.08 0.38   5 13 0.0000 0.5625 P(5)=1.000  0.0328 0.0017 2093.29 -7617.24
 -2% 0.66 0.19 0.22 0.18 0.08 0.38   5 13 0.0000 0.5455 P(5)=1.000  0.0328 0.0017 2077.79 -7611.28
 -2% 0.66 0.19 0.22 0.18 0.08 0.38   5 13 0.0000 0.5588 P(5)=1.000  0.0327 0.0017 2089.35 -7605.38
 -2% 0.66 0.19 0.22 0.18 0.08 0.38   5 13 0.0000 0.5714 P(5)=1.000  0.0326 0.0017 2084.80 -7607.68
 -2% 0.66 0.19 0.21 0.19 0.09 0.38   5 13 0.0000 0.5833 P(5)=1.000  0.0325 0.0017 2112.62 -7619.68
 -2% 0.66 0.19 0.21 0.19 0.09 0.38   5 13 0.0000 0.5946 P(5)=1.000  0.0324 0.0017 2117.38 -7618.63
 -2% 0.66 0.19 0.21 0.20 0.11 0.38   5 13 0.0000 0.5946 P(5)=1.000  0.0324 0.0017 2039.77 -7619.99
 -2% 0.66 0.19 0.21 0.20 0.11 0.38   5 13 0.0000 0.5789 P(5)=1.000  0.0325 0.0018 2054.99 -7616.95
 -2% 0.66 0.19 0.22 0.19 0.11 0.38   5 13 0.0000 0.5641 P(5)=1.000  0.0326 0.0018 2045.96 -7614.91
 -2% 0.66 0.19 0.22 0.19 0.12 0.38   5 13 0.0000 0.5750 P(5)=1.000  0.0327 0.0018 2078.85 -7611.39
 -2% 0.66 0.19 0.22 0.19 0.12 0.38   5 13 0.0000 0.5750 P(5)=1.000  0.0328 0.0018 2089.03 -7609.14
 -2% 0.66 0.19 0.22 0.19 0.12 0.38   5 13 0.0000 0.5854 P(5)=1.000  0.0328 0.0018 2086.63 -7605.90
 -2% 0.66 0.19 0.22 0.19 0.11 0.38   5 13 0.0000 0.5854 P(5)=1.000  0.0329 0.0018 2097.81 -7616.31
 -2% 0.66 0.19 0.22 0.19 0.11 0.38   5 13 0.0000 0.5854 P(5)=1.000  0.0329 0.0018 2126.09 -7610.14
 -2% 0.66 0.18 0.22 0.19 0.11 0.38   5 13 0.0000 0.5854 P(5)=1.000  0.0328 0.0018 2109.87 -7617.47
 -2% 0.66 0.18 0.21 0.19 0.11 0.38   5 13 0.0000 0.5854 P(5)=1.000  0.0328 0.0018 2083.16 -7616.97
 -2% 0.66 0.18 0.21 0.19 0.11 0.38   5 13 0.0000 0.5952 P(5)=1.000  0.0328 0.0018 2073.49 -7622.65
 -2% 0.66 0.18 0.21 0.19 0.11 0.38   5 13 0.0000 0.5814 P(5)=1.000  0.0328 0.0018 2072.09 -7613.56
 -2% 0.66 0.18 0.22 0.19 0.10 0.38   5 13 0.0000 0.5909 P(5)=1.000  0.0328 0.0018 2060.99 -7616.07
 -2% 0.66 0.18 0.21 0.19 0.10 0.38   5 13 0.0000 0.5909 P(5)=1.000  0.0329 0.0018 2070.19 -7619.32
 -2% 0.66 0.18 0.21 0.19 0.10 0.38   5 13 0.0000 0.6000 P(5)=1.000  0.0329 0.0018 2043.28 -7618.33
 -1% 0.66 0.18 0.21 0.19 0.10 0.38   5 13 0.0000 0.6087 P(5)=1.000  0.0330 0.0018 2060.40 -7632.81
 -1% 0.66 0.18 0.21 0.19 0.10 0.38   5 13 0.0000 0.6170 P(5)=1.000  0.0331 0.0018 2070.85 -7631.17
 -1% 0.66 0.18 0.21 0.19 0.11 0.38   5 13 0.0000 0.6250 P(5)=1.000  0.0333 0.0018 2004.89 -7619.50
 -1% 0.66 0.18 0.21 0.18 0.12 0.38   5 13 0.0000 0.6327 P(5)=1.000  0.0334 0.0018 2029.61 -7616.41
 -1% 0.66 0.18 0.21 0.19 0.12 0.38   5 13 0.0000 0.6400 P(5)=1.000  0.0334 0.0018 2073.56 -7620.18
 -1% 0.66 0.18 0.21 0.18 0.12 0.38   5 13 0.0000 0.6471 P(5)=1.000  0.0334 0.0018 2081.43 -7628.24
 -1% 0.66 0.18 0.21 0.18 0.12 0.38   5 13 0.0000 0.6346 P(5)=1.000  0.0334 0.0018 2111.52 -7624.90
 -1% 0.66 0.18 0.21 0.18 0.12 0.39   5 13 0.0000 0.6226 P(5)=1.000  0.0334 0.0018 2082.76 -7623.88
 -1% 0.66 0.18 0.21 0.18 0.12 0.39   5 13 0.0000 0.6111 P(5)=1.000  0.0334 0.0018 2095.96 -7612.27
 -1% 0.66 0.18 0.21 0.18 0.11 0.39   5 13 0.0000 0.6000 P(5)=1.000  0.0333 0.0018 2082.80 -7607.88
 -1% 0.66 0.18 0.21 0.18 0.12 0.39   5 13 0.0000 0.5893 P(5)=1.000  0.0333 0.0018 2050.00 -7601.75
 -1% 0.66 0.18 0.21 0.18 0.12 0.39   5 13 0.0000 0.5789 P(5)=1.000  0.0333 0.0018 2054.78 -7611.23
 -1% 0.66 0.18 0.21 0.18 0.12 0.39   5 13 0.0000 0.5690 P(5)=1.000  0.0332 0.0018 2060.37 -7604.35
 -1% 0.66 0.18 0.21 0.17 0.12 0.39   5 13 0.0000 0.5763 P(5)=1.000  0.0331 0.0018 2033.69 -7612.19
 -1% 0.66 0.18 0.21 0.18 0.12 0.39   5 13 0.0000 0.5667 P(5)=1.000  0.0331 0.0018 2038.20 -7616.89
 -1% 0.66 0.18 0.21 0.18 0.12 0.39   5 13 0.0000 0.5667 P(5)=1.000  0.0331 0.0018 2059.59 -7630.57
 -1% 0.66 0.18 0.21 0.17 0.12 0.39   5 13 0.0000 0.5574 P(5)=1.000  0.0330 0.0018 2078.55 -7619.28
 -1% 0.66 0.18 0.21 0.18 0.13 0.39   5 13 0.0000 0.5574 P(5)=1.000  0.0330 0.0018 2044.86 -7613.37
 -1% 0.66 0.18 0.21 0.18 0.12 0.39   5 13 0.0000 0.5645 P(5)=1.000  0.0330 0.0018 2044.26 -7610.64
 -1% 0.66 0.18 0.21 0.18 0.12 0.39   5 13 0.0000 0.5714 P(5)=1.000  0.0330 0.0018 2025.66 -7610.03
 -0% 0.66 0.18 0.21 0.18 0.12 0.39   5 13 0.0000 0.5781 P(5)=1.000  0.0329 0.0018 2023.62 -7615.87
 -0% 0.66 0.18 0.22 0.18 0.12 0.39   5 13 0.0000 0.5846 P(5)=1.000  0.0329 0.0018 2014.58 -7599.45
 -0% 0.66 0.18 0.21 0.18 0.12 0.39   5 13 0.0000 0.5909 P(5)=1.000  0.0329 0.0018 2031.53 -7612.65
 -0% 0.66 0.19 0.22 0.18 0.12 0.39   5 13 0.0000 0.5821 P(5)=1.000  0.0328 0.0018 2029.03 -7619.30
 -0% 0.66 0.19 0.22 0.18 0.13 0.39   5 13 0.0000 0.5735 P(5)=1.000  0.0328 0.0018 1990.41 -7610.31
 -0% 0.66 0.19 0.22 0.18 0.13 0.39   5 13 0.0000 0.5797 P(5)=1.000  0.0328 0.0018 1984.90 -7610.75
 -0% 0.66 0.19 0.22 0.18 0.12 0.39   5 13 0.0000 0.5714 P(5)=1.000  0.0328 0.0019 2000.07 -7624.19
 -0% 0.66 0.19 0.22 0.18 0.13 0.39   5 13 0.0000 0.5634 P(5)=1.000  0.0328 0.0019 2024.38 -7625.05
 -0% 0.66 0.19 0.22 0.18 0.13 0.39   5 13 0.0000 0.5556 P(5)=1.000  0.0328 0.0019 2021.25 -7613.42
 -0% 0.66 0.19 0.22 0.19 0.13 0.40   5 13 0.0000 0.5616 P(5)=1.000  0.0328 0.0019 2023.02 -7612.16
  0% 0.66 0.19 0.22 0.18 0.13 0.40   5 13 0.0000 0.5676 P(5)=1.000  0.0328 0.0019 2020.94 -7598.79  0:17


Current Pjump:      0.65683  0.18675  0.21889  0.18500  0.13000  0.39556
Current finetune:   0.03160  0.00037  0.00343  0.00523  0.15536  0.01426
New     finetune:   0.10369  0.00022  0.00241  0.00307  0.06314  0.02004


  0% 0.67 0.23 0.22 0.00 1.00 0.33   5 13 0.0000 0.0000 P(5)=1.000  0.0351 0.0024 2018.29 -7603.71
  0% 0.65 0.26 0.17 0.00 0.50 0.39   5 13 0.0000 0.0000 P(5)=1.000  0.0344 0.0024 2002.23 -7610.81
  0% 0.65 0.27 0.19 0.08 0.33 0.37   5 13 0.0000 0.3333 P(5)=1.000  0.0338 0.0024 2008.98 -7613.69
  0% 0.65 0.27 0.22 0.06 0.25 0.39   5 13 0.0000 0.5000 P(5)=1.000  0.0339 0.0024 2007.17 -7608.02
  0% 0.65 0.28 0.24 0.10 0.20 0.40   5 13 0.0000 0.4000 P(5)=1.000  0.0334 0.0024 1994.39 -7602.09
  0% 0.65 0.27 0.24 0.08 0.33 0.41   5 13 0.0000 0.5000 P(5)=1.000  0.0330 0.0024 1994.75 -7595.70
  0% 0.65 0.27 0.22 0.11 0.29 0.40   5 13 0.0000 0.5714 P(5)=1.000  0.0326 0.0025 1995.35 -7605.38
  0% 0.65 0.27 0.22 0.09 0.38 0.40   5 13 0.0000 0.6250 P(5)=1.000  0.0321 0.0025 1973.65 -7606.20
  0% 0.66 0.27 0.22 0.11 0.33 0.41   5 13 0.0000 0.6667 P(5)=1.000  0.0319 0.0025 1988.64 -7603.74
  1% 0.66 0.27 0.23 0.10 0.40 0.40   5 13 0.0000 0.7000 P(5)=1.000  0.0315 0.0025 2022.10 -7623.12
  1% 0.66 0.27 0.23 0.11 0.36 0.40   5 13 0.0000 0.6364 P(5)=1.000  0.0315 0.0025 2033.46 -7616.96
  1% 0.66 0.27 0.25 0.10 0.42 0.41   5 13 0.0000 0.6667 P(5)=1.000  0.0316 0.0025 2059.88 -7619.73
  1% 0.66 0.27 0.26 0.12 0.46 0.41   5 13 0.0000 0.6923 P(5)=1.000  0.0316 0.0025 2020.55 -7616.70
  1% 0.66 0.27 0.27 0.11 0.50 0.41   5 13 0.0000 0.7143 P(5)=1.000  0.0317 0.0025 2067.25 -7615.22
  1% 0.66 0.27 0.28 0.10 0.53 0.40   5 13 0.0000 0.6667 P(5)=1.000  0.0318 0.0024 2090.50 -7605.36
  1% 0.66 0.26 0.28 0.09 0.56 0.40   5 13 0.0000 0.6250 P(5)=1.000  0.0318 0.0024 2060.93 -7601.61
  1% 0.66 0.26 0.30 0.10 0.59 0.41   5 13 0.0000 0.5882 P(5)=1.000  0.0319 0.0024 2037.20 -7602.88
  1% 0.66 0.26 0.31 0.11 0.56 0.40   5 13 0.0000 0.5556 P(5)=1.000  0.0318 0.0024 2020.42 -7600.14
  1% 0.66 0.26 0.30 0.12 0.58 0.40   5 13 0.0000 0.5789 P(5)=1.000  0.0319 0.0024 2028.88 -7582.74
  1% 0.66 0.26 0.29 0.11 0.60 0.40   5 13 0.0000 0.5500 P(5)=1.000  0.0321 0.0024 2037.83 -7586.02
  1% 0.66 0.26 0.29 0.13 0.57 0.39   5 13 0.0000 0.5238 P(5)=1.000  0.0323 0.0024 2029.35 -7603.39
  1% 0.66 0.26 0.29 0.14 0.59 0.39   5 13 0.0000 0.5000 P(5)=1.000  0.0322 0.0024 2057.78 -7604.88
  1% 0.66 0.26 0.29 0.14 0.61 0.39   5 13 0.0000 0.5217 P(5)=1.000  0.0322 0.0024 2079.10 -7601.26
  1% 0.66 0.26 0.29 0.15 0.62 0.39   5 13 0.0000 0.5417 P(5)=1.000  0.0321 0.0024 2064.90 -7603.65
  1% 0.66 0.26 0.29 0.14 0.64 0.39   5 13 0.0000 0.5600 P(5)=1.000  0.0321 0.0024 2030.49 -7594.30
  1% 0.66 0.26 0.29 0.13 0.62 0.39   5 13 0.0000 0.5600 P(5)=1.000  0.0321 0.0024 2048.43 -7595.24
  1% 0.66 0.26 0.29 0.13 0.63 0.39   5 13 0.0000 0.5600 P(5)=1.000  0.0323 0.0024 2039.01 -7580.90
  1% 0.66 0.26 0.29 0.13 0.64 0.38   5 13 0.0000 0.5769 P(5)=1.000  0.0324 0.0024 2076.31 -7592.30
  1% 0.66 0.26 0.29 0.14 0.62 0.38   5 13 0.0000 0.5556 P(5)=1.000  0.0324 0.0024 2059.14 -7585.71
  2% 0.66 0.26 0.29 0.14 0.60 0.38   5 13 0.0000 0.5714 P(5)=1.000  0.0324 0.0024 2060.14 -7601.16
  2% 0.66 0.26 0.28 0.15 0.61 0.38   5 13 0.0000 0.5862 P(5)=1.000  0.0324 0.0024 2021.49 -7614.13
  2% 0.66 0.26 0.28 0.15 0.62 0.39   5 13 0.0000 0.5667 P(5)=1.000  0.0323 0.0024 2087.85 -7605.41
  2% 0.66 0.26 0.28 0.15 0.64 0.39   5 13 0.0000 0.5806 P(5)=1.000  0.0322 0.0024 2051.41 -7600.66
  2% 0.66 0.26 0.29 0.15 0.65 0.39   5 13 0.0000 0.5938 P(5)=1.000  0.0322 0.0024 2067.48 -7606.54
  2% 0.66 0.26 0.29 0.16 0.66 0.39   5 13 0.0000 0.6061 P(5)=1.000  0.0322 0.0024 2100.36 -7604.03
  2% 0.66 0.26 0.29 0.17 0.67 0.39   5 13 0.0000 0.6176 P(5)=1.000  0.0322 0.0024 2071.88 -7613.95
  2% 0.66 0.26 0.29 0.17 0.68 0.39   5 13 0.0000 0.6286 P(5)=1.000  0.0324 0.0025 2050.23 -7603.40
  2% 0.66 0.26 0.29 0.17 0.66 0.39   5 13 0.0000 0.6389 P(5)=1.000  0.0325 0.0025 2041.53 -7601.59
  2% 0.66 0.26 0.28 0.17 0.64 0.39   5 13 0.0000 0.6486 P(5)=1.000  0.0326 0.0025 2030.51 -7611.67
  2% 0.65 0.26 0.29 0.16 0.63 0.39   5 13 0.0000 0.6579 P(5)=1.000  0.0327 0.0025 2048.61 -7623.06
  2% 0.65 0.26 0.29 0.16 0.61 0.39   5 13 0.0000 0.6667 P(5)=1.000  0.0328 0.0025 2040.62 -7608.58
  2% 0.65 0.26 0.29 0.15 0.62 0.39   5 13 0.0000 0.6750 P(5)=1.000  0.0329 0.0025 2063.40 -7607.98
  2% 0.65 0.26 0.28 0.15 0.60 0.39   5 13 0.0000 0.6829 P(5)=1.000  0.0330 0.0025 2046.66 -7603.97
  2% 0.65 0.26 0.28 0.15 0.59 0.39   5 13 0.0000 0.6829 P(5)=1.000  0.0331 0.0025 2058.14 -7598.60
  2% 0.65 0.26 0.28 0.15 0.58 0.38   5 13 0.0000 0.6905 P(5)=1.000  0.0331 0.0025 2038.65 -7605.57
  2% 0.65 0.26 0.28 0.15 0.57 0.38   5 13 0.0000 0.6744 P(5)=1.000  0.0331 0.0025 2036.51 -7605.97
  2% 0.65 0.26 0.28 0.15 0.55 0.39   5 13 0.0000 0.6818 P(5)=1.000  0.0330 0.0025 2041.34 -7602.57
  2% 0.65 0.26 0.28 0.15 0.56 0.38   5 13 0.0000 0.6818 P(5)=1.000  0.0330 0.0025 2037.18 -7591.32
  2% 0.65 0.26 0.28 0.14 0.57 0.39   5 13 0.0000 0.6889 P(5)=1.000  0.0330 0.0025 2068.26 -7591.44
  3% 0.65 0.26 0.28 0.14 0.56 0.38   5 13 0.0000 0.6957 P(5)=1.000  0.0330 0.0025 2074.91 -7606.94
  3% 0.65 0.26 0.29 0.15 0.55 0.38   5 13 0.0000 0.6809 P(5)=1.000  0.0331 0.0025 2072.16 -7602.50
  3% 0.65 0.26 0.29 0.15 0.56 0.38   5 13 0.0000 0.6809 P(5)=1.000  0.0332 0.0025 2032.15 -7605.54
  3% 0.65 0.26 0.29 0.15 0.57 0.38   5 13 0.0000 0.6809 P(5)=1.000  0.0333 0.0025 1990.03 -7606.02
  3% 0.65 0.26 0.29 0.14 0.56 0.38   5 13 0.0000 0.6875 P(5)=1.000  0.0335 0.0025 1985.15 -7601.04
  3% 0.65 0.26 0.28 0.15 0.55 0.38   5 13 0.0000 0.6939 P(5)=1.000  0.0336 0.0025 2007.06 -7608.37
  3% 0.65 0.26 0.29 0.15 0.55 0.38   5 13 0.0000 0.7000 P(5)=1.000  0.0337 0.0025 2035.96 -7614.43
  3% 0.65 0.26 0.28 0.14 0.56 0.38   5 13 0.0000 0.6863 P(5)=1.000  0.0337 0.0025 2042.05 -7620.42
  3% 0.65 0.26 0.28 0.14 0.57 0.38   5 13 0.0000 0.6731 P(5)=1.000  0.0338 0.0025 2061.52 -7630.84
  3% 0.65 0.26 0.28 0.14 0.58 0.38   5 13 0.0000 0.6731 P(5)=1.000  0.0339 0.0025 2055.15 -7613.69
  3% 0.65 0.26 0.28 0.14 0.58 0.38   5 13 0.0000 0.6604 P(5)=1.000  0.0340 0.0025 2094.91 -7610.75
  3% 0.65 0.26 0.28 0.14 0.59 0.38   5 13 0.0000 0.6667 P(5)=1.000  0.0341 0.0025 2079.91 -7596.83
  3% 0.65 0.26 0.28 0.14 0.58 0.38   5 13 0.0000 0.6545 P(5)=1.000  0.0341 0.0025 2062.81 -7592.37
  3% 0.65 0.26 0.28 0.13 0.57 0.38   5 13 0.0000 0.6545 P(5)=1.000  0.0341 0.0025 2075.32 -7604.85
  3% 0.65 0.26 0.28 0.14 0.56 0.38   5 13 0.0000 0.6607 P(5)=1.000  0.0340 0.0025 2059.50 -7610.28
  3% 0.65 0.26 0.28 0.14 0.55 0.38   5 13 0.0000 0.6491 P(5)=1.000  0.0340 0.0025 2042.15 -7601.83
  3% 0.65 0.26 0.27 0.14 0.55 0.38   5 13 0.0000 0.6552 P(5)=1.000  0.0339 0.0025 2049.38 -7599.63
  3% 0.65 0.26 0.27 0.14 0.55 0.38   5 13 0.0000 0.6610 P(5)=1.000  0.0339 0.0025 2058.58 -7615.58
  3% 0.65 0.26 0.27 0.14 0.54 0.38   5 13 0.0000 0.6667 P(5)=1.000  0.0338 0.0025 2046.57 -7607.98
  3% 0.65 0.26 0.27 0.14 0.55 0.38   5 13 0.0000 0.6557 P(5)=1.000  0.0337 0.0025 2073.70 -7618.73
  4% 0.65 0.26 0.27 0.14 0.56 0.38   5 13 0.0000 0.6613 P(5)=1.000  0.0337 0.0025 2029.92 -7625.71
  4% 0.65 0.26 0.27 0.15 0.56 0.38   5 13 0.0000 0.6508 P(5)=1.000  0.0337 0.0025 2008.21 -7622.63
  4% 0.65 0.26 0.27 0.15 0.56 0.38   5 13 0.0000 0.6562 P(5)=1.000  0.0336 0.0025 2031.62 -7615.40
  4% 0.65 0.26 0.27 0.15 0.55 0.38   5 13 0.0000 0.6462 P(5)=1.000  0.0336 0.0025 2049.93 -7616.14
  4% 0.65 0.26 0.27 0.15 0.55 0.38   5 13 0.0000 0.6364 P(5)=1.000  0.0336 0.0025 2024.89 -7595.86
  4% 0.65 0.26 0.27 0.15 0.55 0.38   5 13 0.0000 0.6418 P(5)=1.000  0.0337 0.0025 2003.92 -7592.23
  4% 0.65 0.26 0.27 0.15 0.55 0.38   5 13 0.0000 0.6324 P(5)=1.000  0.0336 0.0025 2057.73 -7610.03
  4% 0.65 0.26 0.27 0.16 0.56 0.38   5 13 0.0000 0.6377 P(5)=1.000  0.0336 0.0025 2076.44 -7622.34
  4% 0.65 0.26 0.27 0.15 0.56 0.38   5 13 0.0000 0.6286 P(5)=1.000  0.0335 0.0025 2066.70 -7616.76
  4% 0.65 0.26 0.27 0.16 0.56 0.38   5 13 0.0000 0.6197 P(5)=1.000  0.0335 0.0025 2054.22 -7604.93
  4% 0.65 0.26 0.27 0.16 0.55 0.38   5 13 0.0000 0.6111 P(5)=1.000  0.0334 0.0025 2068.62 -7605.53
  4% 0.65 0.26 0.27 0.16 0.56 0.38   5 13 0.0000 0.6027 P(5)=1.000  0.0334 0.0025 2045.21 -7610.50
  4% 0.65 0.26 0.27 0.16 0.56 0.38   5 13 0.0000 0.6081 P(5)=1.000  0.0334 0.0025 2034.12 -7614.40
  4% 0.65 0.26 0.27 0.16 0.57 0.38   5 13 0.0000 0.6000 P(5)=1.000  0.0334 0.0025 2054.71 -7613.84
  4% 0.65 0.26 0.27 0.16 0.57 0.38   5 13 0.0000 0.6000 P(5)=1.000  0.0334 0.0025 2014.49 -7606.21
  4% 0.65 0.26 0.27 0.16 0.56 0.38   5 13 0.0000 0.6053 P(5)=1.000  0.0334 0.0025 2008.91 -7614.67
  4% 0.65 0.26 0.27 0.16 0.57 0.38   5 13 0.0000 0.5974 P(5)=1.000  0.0333 0.0025 2029.09 -7625.97
  4% 0.65 0.26 0.27 0.16 0.56 0.38   5 13 0.0000 0.5897 P(5)=1.000  0.0333 0.0025 2009.05 -7616.92
  4% 0.65 0.26 0.27 0.16 0.56 0.38   5 13 0.0000 0.5949 P(5)=1.000  0.0334 0.0025 2019.83 -7618.50
  4% 0.65 0.26 0.27 0.16 0.56 0.38   5 13 0.0000 0.5875 P(5)=1.000  0.0334 0.0025 2064.95 -7618.89
  5% 0.65 0.26 0.27 0.16 0.56 0.38   5 13 0.0000 0.5802 P(5)=1.000  0.0335 0.0025 2029.20 -7614.45
  5% 0.65 0.26 0.27 0.16 0.56 0.38   5 13 0.0000 0.5854 P(5)=1.000  0.0335 0.0025 2018.03 -7623.68
  5% 0.65 0.26 0.27 0.16 0.57 0.38   5 13 0.0000 0.5783 P(5)=1.000  0.0336 0.0025 2024.02 -7621.45
  5% 0.65 0.26 0.27 0.16 0.57 0.38   5 13 0.0000 0.5714 P(5)=1.000  0.0335 0.0025 2033.56 -7620.69
  5% 0.65 0.26 0.28 0.16 0.56 0.38   5 13 0.0000 0.5647 P(5)=1.000  0.0335 0.0025 2039.83 -7624.80
  5% 0.65 0.26 0.27 0.16 0.57 0.38   5 13 0.0000 0.5647 P(5)=1.000  0.0336 0.0025 2044.74 -7614.77
  5% 0.65 0.26 0.27 0.15 0.57 0.38   5 13 0.0000 0.5698 P(5)=1.000  0.0336 0.0025 2040.65 -7620.68
  5% 0.65 0.26 0.27 0.15 0.58 0.38   5 13 0.0000 0.5698 P(5)=1.000  0.0336 0.0026 2019.95 -7626.24
  5% 0.65 0.26 0.27 0.16 0.58 0.38   5 13 0.0000 0.5747 P(5)=1.000  0.0336 0.0026 2053.85 -7631.49
  5% 0.65 0.26 0.27 0.16 0.59 0.38   5 13 0.0000 0.5682 P(5)=1.000  0.0336 0.0026 2033.71 -7635.90
  5% 0.65 0.26 0.27 0.15 0.58 0.38   5 13 0.0000 0.5618 P(5)=1.000  0.0336 0.0026 2012.32 -7627.89  0:26

  5% 0.65 0.26 0.27 0.16 0.58 0.38   5 13 0.0000 0.5667 P(5)=1.000  0.0336 0.0026 2013.54 -7620.91
  5% 0.65 0.26 0.27 0.15 0.58 0.38   5 13 0.0000 0.5604 P(5)=1.000  0.0336 0.0026 2022.39 -7613.73
  5% 0.65 0.26 0.27 0.16 0.57 0.38   5 13 0.0000 0.5543 P(5)=1.000  0.0336 0.0026 2036.32 -7614.02
  5% 0.65 0.26 0.28 0.16 0.57 0.38   5 13 0.0000 0.5543 P(5)=1.000  0.0336 0.0026 2054.02 -7610.74
  5% 0.65 0.26 0.28 0.16 0.57 0.38   5 13 0.0000 0.5543 P(5)=1.000  0.0337 0.0026 2035.06 -7616.96
  5% 0.65 0.26 0.27 0.16 0.58 0.38   5 13 0.0000 0.5484 P(5)=1.000  0.0337 0.0026 2064.82 -7612.08
  5% 0.65 0.26 0.27 0.16 0.57 0.38   5 13 0.0000 0.5426 P(5)=1.000  0.0337 0.0026 2058.08 -7624.89
  5% 0.65 0.26 0.27 0.16 0.56 0.38   5 13 0.0000 0.5474 P(5)=1.000  0.0337 0.0026 2039.91 -7615.75
  5% 0.65 0.26 0.27 0.16 0.56 0.38   5 13 0.0000 0.5521 P(5)=1.000  0.0338 0.0026 2032.98 -7618.88
  6% 0.65 0.26 0.27 0.16 0.56 0.38   5 13 0.0000 0.5464 P(5)=1.000  0.0338 0.0026 2068.02 -7621.60
  6% 0.65 0.26 0.27 0.16 0.56 0.38   5 13 0.0000 0.5510 P(5)=1.000  0.0338 0.0026 2071.48 -7617.39
  6% 0.65 0.26 0.27 0.16 0.55 0.38   5 13 0.0000 0.5556 P(5)=1.000  0.0338 0.0026 2077.92 -7613.31
  6% 0.65 0.26 0.27 0.15 0.56 0.38   5 13 0.0000 0.5500 P(5)=1.000  0.0339 0.0026 2057.13 -7606.83
  6% 0.65 0.26 0.27 0.16 0.55 0.38   5 13 0.0000 0.5545 P(5)=1.000  0.0339 0.0026 2045.32 -7601.98
  6% 0.65 0.26 0.27 0.16 0.56 0.38   5 13 0.0000 0.5588 P(5)=1.000  0.0339 0.0026 2041.15 -7595.31
  6% 0.65 0.26 0.27 0.16 0.55 0.39   5 13 0.0000 0.5534 P(5)=1.000  0.0339 0.0026 2051.22 -7606.70
  6% 0.65 0.26 0.27 0.16 0.56 0.39   5 13 0.0000 0.5481 P(5)=1.000  0.0339 0.0026 2014.38 -7592.53
  6% 0.65 0.26 0.27 0.16 0.56 0.39   5 13 0.0000 0.5429 P(5)=1.000  0.0339 0.0026 2033.89 -7600.55
  6% 0.65 0.26 0.27 0.16 0.56 0.39   5 13 0.0000 0.5377 P(5)=1.000  0.0339 0.0026 2000.15 -7604.59
  6% 0.65 0.26 0.27 0.16 0.57 0.39   5 13 0.0000 0.5421 P(5)=1.000  0.0339 0.0026 2037.80 -7608.10
  6% 0.65 0.26 0.27 0.16 0.57 0.39   5 13 0.0000 0.5370 P(5)=1.000  0.0339 0.0026 2049.61 -7621.94
  6% 0.65 0.26 0.27 0.16 0.57 0.39   5 13 0.0000 0.5321 P(5)=1.000  0.0339 0.0026 2025.93 -7599.63
  6% 0.65 0.26 0.27 0.16 0.58 0.39   5 13 0.0000 0.5273 P(5)=1.000  0.0339 0.0026 2028.41 -7600.91
  6% 0.65 0.26 0.27 0.17 0.58 0.39   5 13 0.0000 0.5225 P(5)=1.000  0.0339 0.0026 2053.15 -7604.47
  6% 0.65 0.26 0.27 0.17 0.58 0.39   5 13 0.0000 0.5268 P(5)=1.000  0.0339 0.0026 2040.66 -7612.09
  6% 0.65 0.26 0.27 0.17 0.58 0.39   5 13 0.0000 0.5310 P(5)=1.000  0.0339 0.0026 2049.34 -7604.43
  6% 0.65 0.26 0.27 0.17 0.57 0.39   5 13 0.0000 0.5263 P(5)=1.000  0.0339 0.0026 2063.72 -7596.35
  6% 0.65 0.26 0.27 0.17 0.58 0.39   5 13 0.0000 0.5263 P(5)=1.000  0.0338 0.0026 2075.23 -7609.94
  6% 0.65 0.26 0.28 0.17 0.57 0.39   5 13 0.0000 0.5304 P(5)=1.000  0.0338 0.0026 2068.81 -7606.58
  7% 0.65 0.26 0.28 0.17 0.57 0.38   5 13 0.0000 0.5345 P(5)=1.000  0.0338 0.0026 2065.40 -7610.15
  7% 0.65 0.26 0.28 0.17 0.56 0.39   5 13 0.0000 0.5299 P(5)=1.000  0.0338 0.0026 2057.64 -7607.62
  7% 0.65 0.26 0.28 0.17 0.57 0.39   5 13 0.0000 0.5339 P(5)=1.000  0.0337 0.0026 2043.99 -7606.76
  7% 0.65 0.26 0.28 0.17 0.57 0.39   5 13 0.0000 0.5378 P(5)=1.000  0.0337 0.0026 2073.61 -7605.64
  7% 0.65 0.26 0.28 0.17 0.57 0.38   5 13 0.0000 0.5417 P(5)=1.000  0.0337 0.0026 2077.88 -7615.15
  7% 0.65 0.26 0.28 0.17 0.57 0.38   5 13 0.0000 0.5455 P(5)=1.000  0.0337 0.0026 2029.13 -7605.33
  7% 0.65 0.26 0.28 0.17 0.57 0.38   5 13 0.0000 0.5410 P(5)=1.000  0.0337 0.0026 2029.77 -7621.23
  7% 0.65 0.26 0.28 0.17 0.57 0.39   5 13 0.0000 0.5410 P(5)=1.000  0.0338 0.0026 2032.49 -7621.13
  7% 0.65 0.26 0.28 0.17 0.57 0.39   5 13 0.0000 0.5410 P(5)=1.000  0.0338 0.0026 2020.04 -7617.29
  7% 0.65 0.26 0.28 0.17 0.57 0.39   5 13 0.0000 0.5366 P(5)=1.000  0.0337 0.0026 2036.96 -7608.80
  7% 0.65 0.26 0.28 0.17 0.57 0.39   5 13 0.0000 0.5366 P(5)=1.000  0.0338 0.0026 1987.69 -7606.57
  7% 0.65 0.26 0.28 0.17 0.57 0.39   5 13 0.0000 0.5366 P(5)=1.000  0.0337 0.0026 2032.45 -7627.42
  7% 0.65 0.26 0.28 0.17 0.58 0.38   5 13 0.0000 0.5366 P(5)=1.000  0.0338 0.0026 2030.85 -7626.27
  7% 0.65 0.26 0.28 0.17 0.57 0.39   5 13 0.0000 0.5403 P(5)=1.000  0.0338 0.0026 2031.33 -7630.23
  7% 0.65 0.26 0.28 0.17 0.58 0.39   5 13 0.0000 0.5360 P(5)=1.000  0.0338 0.0026 2062.32 -7628.77
  7% 0.65 0.26 0.28 0.17 0.58 0.38   5 13 0.0000 0.5317 P(5)=1.000  0.0338 0.0026 2025.52 -7631.88
  7% 0.65 0.26 0.28 0.17 0.58 0.38   5 13 0.0000 0.5354 P(5)=1.000  0.0338 0.0026 2001.57 -7612.95
  7% 0.65 0.26 0.28 0.16 0.57 0.38   5 13 0.0000 0.5354 P(5)=1.000  0.0339 0.0026 1987.82 -7619.68
  7% 0.65 0.26 0.28 0.17 0.57 0.38   5 13 0.0000 0.5391 P(5)=1.000  0.0339 0.0026 2014.52 -7624.94
  7% 0.65 0.26 0.28 0.16 0.57 0.38   5 13 0.0000 0.5391 P(5)=1.000  0.0339 0.0026 2036.86 -7622.76
  8% 0.65 0.26 0.28 0.16 0.57 0.38   5 13 0.0000 0.5391 P(5)=1.000  0.0339 0.0026 2045.76 -7619.84
  8% 0.65 0.26 0.28 0.16 0.56 0.38   5 13 0.0000 0.5426 P(5)=1.000  0.0339 0.0026 2039.37 -7613.14
  8% 0.65 0.26 0.28 0.16 0.56 0.39   5 13 0.0000 0.5462 P(5)=1.000  0.0339 0.0026 2022.08 -7610.03
  8% 0.65 0.26 0.28 0.17 0.56 0.39   5 13 0.0000 0.5496 P(5)=1.000  0.0339 0.0026 2018.63 -7611.67
  8% 0.65 0.26 0.28 0.16 0.55 0.39   5 13 0.0000 0.5455 P(5)=1.000  0.0339 0.0026 2011.85 -7628.71
  8% 0.65 0.26 0.28 0.16 0.55 0.39   5 13 0.0000 0.5489 P(5)=1.000  0.0339 0.0026 1984.74 -7621.61
  8% 0.65 0.26 0.27 0.16 0.56 0.39   5 13 0.0000 0.5489 P(5)=1.000  0.0339 0.0026 2040.78 -7616.39
  8% 0.65 0.26 0.27 0.16 0.55 0.39   5 13 0.0000 0.5522 P(5)=1.000  0.0339 0.0026 2033.01 -7621.51
  8% 0.65 0.26 0.27 0.16 0.56 0.39   5 13 0.0000 0.5481 P(5)=1.000  0.0340 0.0026 2035.13 -7612.91
  8% 0.65 0.26 0.27 0.16 0.56 0.39   5 13 0.0000 0.5481 P(5)=1.000  0.0340 0.0026 2004.98 -7609.92
  8% 0.65 0.26 0.27 0.16 0.56 0.39   5 13 0.0000 0.5515 P(5)=1.000  0.0340 0.0026 1977.15 -7600.22
  8% 0.65 0.26 0.27 0.16 0.57 0.38   5 13 0.0000 0.5515 P(5)=1.000  0.0340 0.0026 2000.65 -7597.07
  8% 0.65 0.26 0.27 0.16 0.56 0.38   5 13 0.0000 0.5547 P(5)=1.000  0.0339 0.0026 1991.42 -7606.25
  8% 0.65 0.26 0.27 0.15 0.56 0.38   5 13 0.0000 0.5580 P(5)=1.000  0.0339 0.0026 1986.85 -7600.57
  8% 0.65 0.26 0.27 0.16 0.56 0.38   5 13 0.0000 0.5540 P(5)=1.000  0.0339 0.0026 2009.65 -7601.06
  8% 0.65 0.26 0.27 0.15 0.56 0.38   5 13 0.0000 0.5540 P(5)=1.000  0.0338 0.0026 1979.81 -7606.36
  8% 0.65 0.26 0.27 0.15 0.57 0.38   5 13 0.0000 0.5540 P(5)=1.000  0.0338 0.0026 2018.50 -7609.60
  8% 0.65 0.26 0.27 0.15 0.56 0.39   5 13 0.0000 0.5571 P(5)=1.000  0.0338 0.0026 2014.01 -7599.74
  8% 0.65 0.26 0.27 0.15 0.56 0.38   5 13 0.0000 0.5571 P(5)=1.000  0.0338 0.0026 2016.63 -7609.06
  8% 0.65 0.26 0.27 0.15 0.56 0.39   5 13 0.0000 0.5571 P(5)=1.000  0.0338 0.0026 1994.66 -7596.04
  9% 0.65 0.26 0.27 0.15 0.56 0.39   5 13 0.0000 0.5571 P(5)=1.000  0.0338 0.0026 2007.40 -7602.58
  9% 0.65 0.26 0.27 0.15 0.56 0.39   5 13 0.0000 0.5571 P(5)=1.000  0.0337 0.0026 2016.59 -7613.21
  9% 0.65 0.26 0.27 0.15 0.56 0.39   5 13 0.0000 0.5532 P(5)=1.000  0.0338 0.0026 2019.41 -7603.38
  9% 0.65 0.26 0.27 0.15 0.55 0.39   5 13 0.0000 0.5563 P(5)=1.000  0.0338 0.0026 2035.87 -7606.85
  9% 0.65 0.26 0.27 0.15 0.56 0.39   5 13 0.0000 0.5563 P(5)=1.000  0.0338 0.0026 2076.27 -7596.44
  9% 0.65 0.26 0.27 0.15 0.55 0.39   5 13 0.0000 0.5594 P(5)=1.000  0.0338 0.0026 2080.51 -7590.23
  9% 0.65 0.26 0.27 0.15 0.56 0.39   5 13 0.0000 0.5556 P(5)=1.000  0.0338 0.0026 2046.17 -7588.22
  9% 0.65 0.26 0.27 0.15 0.56 0.39   5 13 0.0000 0.5556 P(5)=1.000  0.0338 0.0026 2070.79 -7580.65
  9% 0.65 0.26 0.27 0.15 0.56 0.39   5 13 0.0000 0.5556 P(5)=1.000  0.0338 0.0026 2060.44 -7588.11
  9% 0.65 0.26 0.27 0.15 0.56 0.39   5 13 0.0000 0.5556 P(5)=1.000  0.0338 0.0026 2071.32 -7580.87
  9% 0.65 0.26 0.27 0.15 0.56 0.39   5 13 0.0000 0.5586 P(5)=1.000  0.0338 0.0026 2041.33 -7580.75
  9% 0.65 0.26 0.27 0.15 0.56 0.39   5 13 0.0000 0.5586 P(5)=1.000  0.0338 0.0026 2014.54 -7587.94
  9% 0.65 0.26 0.27 0.15 0.56 0.39   5 13 0.0000 0.5548 P(5)=1.000  0.0338 0.0026 2039.11 -7598.06
  9% 0.65 0.26 0.27 0.15 0.56 0.39   5 13 0.0000 0.5548 P(5)=1.000  0.0339 0.0026 2009.67 -7602.58
  9% 0.65 0.26 0.27 0.15 0.56 0.39   5 13 0.0000 0.5578 P(5)=1.000  0.0339 0.0026 1995.93 -7593.19
  9% 0.65 0.26 0.27 0.15 0.56 0.39   5 13 0.0000 0.5608 P(5)=1.000  0.0340 0.0026 2026.02 -7594.14
  9% 0.65 0.26 0.27 0.15 0.56 0.39   5 13 0.0000 0.5608 P(5)=1.000  0.0340 0.0026 1968.67 -7596.76
  9% 0.65 0.26 0.27 0.15 0.56 0.39   5 13 0.0000 0.5608 P(5)=1.000  0.0340 0.0026 1992.98 -7600.64
  9% 0.65 0.26 0.27 0.15 0.56 0.39   5 13 0.0000 0.5570 P(5)=1.000  0.0340 0.0026 2007.92 -7602.96
  9% 0.65 0.26 0.27 0.15 0.56 0.39   5 13 0.0000 0.5600 P(5)=1.000  0.0340 0.0026 1999.99 -7599.39
 10% 0.65 0.26 0.27 0.15 0.56 0.39   5 13 0.0000 0.5563 P(5)=1.000  0.0340 0.0026 2020.22 -7600.62
 10% 0.65 0.26 0.27 0.15 0.56 0.39   5 13 0.0000 0.5592 P(5)=1.000  0.0341 0.0026 2000.95 -7603.91
 10% 0.65 0.26 0.27 0.15 0.56 0.39   5 13 0.0000 0.5592 P(5)=1.000  0.0340 0.0026 2035.81 -7615.55
 10% 0.65 0.26 0.27 0.15 0.56 0.39   5 13 0.0000 0.5621 P(5)=1.000  0.0340 0.0026 2033.58 -7607.42
 10% 0.65 0.26 0.27 0.14 0.56 0.39   5 13 0.0000 0.5649 P(5)=1.000  0.0340 0.0026 2069.36 -7607.62
 10% 0.65 0.26 0.27 0.14 0.55 0.39   5 13 0.0000 0.5613 P(5)=1.000  0.0341 0.0026 2047.52 -7603.97
 10% 0.65 0.26 0.27 0.14 0.56 0.39   5 13 0.0000 0.5641 P(5)=1.000  0.0341 0.0026 2070.53 -7595.21
 10% 0.65 0.26 0.27 0.14 0.56 0.39   5 13 0.0000 0.5605 P(5)=1.000  0.0341 0.0026 2040.90 -7592.11
 10% 0.65 0.26 0.27 0.14 0.56 0.39   5 13 0.0000 0.5570 P(5)=1.000  0.0341 0.0026 2028.83 -7599.02
 10% 0.65 0.26 0.27 0.14 0.56 0.39   5 13 0.0000 0.5597 P(5)=1.000  0.0341 0.0026 2036.10 -7600.49
 10% 0.65 0.26 0.27 0.14 0.56 0.39   5 13 0.0000 0.5597 P(5)=1.000  0.0341 0.0026 2039.16 -7586.50  0:34

 10% 0.65 0.26 0.27 0.14 0.56 0.39   5 13 0.0000 0.5625 P(5)=1.000  0.0341 0.0026 2065.87 -7595.21
 10% 0.65 0.26 0.27 0.14 0.56 0.39   5 13 0.0000 0.5652 P(5)=1.000  0.0341 0.0026 2048.57 -7595.38
 10% 0.65 0.26 0.27 0.14 0.56 0.39   5 13 0.0000 0.5652 P(5)=1.000  0.0341 0.0026 2039.77 -7591.89
 10% 0.65 0.26 0.27 0.14 0.56 0.39   5 13 0.0000 0.5652 P(5)=1.000  0.0341 0.0026 2064.87 -7592.03
 10% 0.65 0.26 0.27 0.14 0.57 0.39   5 13 0.0000 0.5679 P(5)=1.000  0.0341 0.0026 2031.45 -7613.58
 10% 0.65 0.26 0.27 0.14 0.57 0.39   5 13 0.0000 0.5644 P(5)=1.000  0.0341 0.0026 2006.62 -7592.67
 10% 0.65 0.26 0.27 0.14 0.57 0.39   5 13 0.0000 0.5644 P(5)=1.000  0.0341 0.0026 2039.57 -7602.25
 10% 0.65 0.26 0.27 0.14 0.57 0.39   5 13 0.0000 0.5644 P(5)=1.000  0.0341 0.0026 2025.14 -7591.49
 10% 0.65 0.26 0.27 0.14 0.57 0.39   5 13 0.0000 0.5610 P(5)=1.000  0.0341 0.0026 1985.47 -7583.15
 11% 0.65 0.26 0.27 0.14 0.58 0.39   5 13 0.0000 0.5610 P(5)=1.000  0.0341 0.0026 2002.22 -7600.96
 11% 0.65 0.26 0.26 0.14 0.58 0.39   5 13 0.0000 0.5610 P(5)=1.000  0.0341 0.0026 2031.01 -7593.10
 11% 0.65 0.26 0.26 0.14 0.58 0.39   5 13 0.0000 0.5576 P(5)=1.000  0.0341 0.0026 2047.69 -7600.47
 11% 0.65 0.26 0.26 0.14 0.58 0.39   5 13 0.0000 0.5602 P(5)=1.000  0.0341 0.0026 2067.46 -7614.20
 11% 0.65 0.26 0.26 0.14 0.57 0.39   5 13 0.0000 0.5569 P(5)=1.000  0.0341 0.0026 2047.15 -7605.28
 11% 0.65 0.26 0.26 0.14 0.57 0.39   5 13 0.0000 0.5569 P(5)=1.000  0.0341 0.0026 2069.51 -7619.22
 11% 0.65 0.26 0.26 0.14 0.57 0.39   5 13 0.0000 0.5536 P(5)=1.000  0.0341 0.0026 2026.73 -7611.41
 11% 0.65 0.26 0.26 0.14 0.58 0.39   5 13 0.0000 0.5503 P(5)=1.000  0.0341 0.0026 2025.52 -7606.88
 11% 0.65 0.26 0.26 0.14 0.58 0.39   5 13 0.0000 0.5503 P(5)=1.000  0.0340 0.0026 2033.74 -7614.50
 11% 0.65 0.26 0.27 0.14 0.58 0.39   5 13 0.0000 0.5529 P(5)=1.000  0.0340 0.0026 2073.94 -7624.14
 11% 0.65 0.26 0.26 0.14 0.58 0.39   5 13 0.0000 0.5497 P(5)=1.000  0.0340 0.0026 2036.33 -7614.63
 11% 0.65 0.26 0.26 0.14 0.58 0.39   5 13 0.0000 0.5523 P(5)=1.000  0.0340 0.0026 2046.79 -7609.73
 11% 0.65 0.26 0.27 0.14 0.58 0.39   5 13 0.0000 0.5523 P(5)=1.000  0.0340 0.0026 2068.08 -7620.33
 11% 0.65 0.26 0.27 0.14 0.58 0.39   5 13 0.0000 0.5491 P(5)=1.000  0.0340 0.0026 2096.11 -7625.87
 11% 0.65 0.26 0.27 0.14 0.58 0.39   5 13 0.0000 0.5517 P(5)=1.000  0.0340 0.0026 2100.52 -7610.84
 11% 0.65 0.26 0.27 0.14 0.58 0.39   5 13 0.0000 0.5543 P(5)=1.000  0.0340 0.0026 2126.58 -7629.23
 11% 0.65 0.26 0.27 0.14 0.58 0.39   5 13 0.0000 0.5568 P(5)=1.000  0.0340 0.0026 2096.80 -7632.63
 11% 0.65 0.26 0.27 0.14 0.59 0.39   5 13 0.0000 0.5593 P(5)=1.000  0.0340 0.0026 2103.17 -7622.59
 11% 0.65 0.26 0.27 0.14 0.59 0.39   5 13 0.0000 0.5618 P(5)=1.000  0.0340 0.0026 2123.50 -7638.89
 11% 0.65 0.26 0.27 0.14 0.59 0.39   5 13 0.0000 0.5587 P(5)=1.000  0.0340 0.0026 2103.48 -7614.82
 12% 0.65 0.26 0.27 0.14 0.59 0.39   5 13 0.0000 0.5556 P(5)=1.000  0.0340 0.0026 2126.92 -7624.29
 12% 0.65 0.26 0.27 0.14 0.59 0.39   5 13 0.0000 0.5525 P(5)=1.000  0.0340 0.0026 2134.66 -7637.65
 12% 0.65 0.26 0.27 0.14 0.59 0.39   5 13 0.0000 0.5549 P(5)=1.000  0.0340 0.0026 2073.09 -7623.98
 12% 0.65 0.26 0.27 0.14 0.60 0.39   5 13 0.0000 0.5549 P(5)=1.000  0.0340 0.0026 2109.88 -7636.51
 12% 0.65 0.26 0.27 0.14 0.59 0.39   5 13 0.0000 0.5519 P(5)=1.000  0.0340 0.0026 2119.74 -7614.59
 12% 0.65 0.26 0.26 0.14 0.59 0.39   5 13 0.0000 0.5519 P(5)=1.000  0.0339 0.0026 2139.43 -7624.69
 12% 0.65 0.26 0.26 0.14 0.59 0.39   5 13 0.0000 0.5489 P(5)=1.000  0.0339 0.0026 2142.89 -7621.40
 12% 0.65 0.26 0.26 0.14 0.59 0.39   5 13 0.0000 0.5459 P(5)=1.000  0.0340 0.0026 2121.45 -7619.41
 12% 0.65 0.26 0.26 0.14 0.59 0.39   5 13 0.0000 0.5459 P(5)=1.000  0.0340 0.0026 2143.83 -7613.90
 12% 0.65 0.26 0.26 0.14 0.59 0.39   5 13 0.0000 0.5430 P(5)=1.000  0.0340 0.0026 2139.64 -7627.51
 12% 0.65 0.26 0.26 0.14 0.58 0.39   5 13 0.0000 0.5401 P(5)=1.000  0.0340 0.0026 2135.07 -7626.13
 12% 0.65 0.26 0.26 0.14 0.59 0.39   5 13 0.0000 0.5372 P(5)=1.000  0.0340 0.0026 2140.07 -7627.68
 12% 0.65 0.26 0.26 0.14 0.58 0.39   5 13 0.0000 0.5344 P(5)=1.000  0.0340 0.0026 2149.85 -7616.74
 12% 0.65 0.26 0.26 0.14 0.58 0.39   5 13 0.0000 0.5368 P(5)=1.000  0.0340 0.0026 2161.14 -7617.00
 12% 0.65 0.26 0.26 0.14 0.58 0.39   5 13 0.0000 0.5393 P(5)=1.000  0.0340 0.0026 2104.36 -7606.24
 12% 0.65 0.26 0.26 0.14 0.58 0.39   5 13 0.0000 0.5393 P(5)=1.000  0.0340 0.0026 2083.95 -7603.12
 12% 0.65 0.26 0.26 0.14 0.58 0.39   5 13 0.0000 0.5417 P(5)=1.000  0.0340 0.0026 2078.72 -7605.87
 12% 0.65 0.26 0.26 0.14 0.57 0.39   5 13 0.0000 0.5417 P(5)=1.000  0.0341 0.0026 2066.53 -7598.15
 12% 0.65 0.26 0.26 0.14 0.58 0.39   5 13 0.0000 0.5440 P(5)=1.000  0.0341 0.0026 2066.46 -7609.23
 12% 0.65 0.26 0.26 0.14 0.57 0.39   5 13 0.0000 0.5412 P(5)=1.000  0.0341 0.0026 2082.30 -7609.07
 13% 0.65 0.26 0.26 0.14 0.57 0.39   5 13 0.0000 0.5385 P(5)=1.000  0.0341 0.0026 2064.97 -7620.59
 13% 0.65 0.26 0.26 0.14 0.57 0.39   5 13 0.0000 0.5357 P(5)=1.000  0.0341 0.0026 2039.45 -7620.33
 13% 0.65 0.26 0.26 0.14 0.57 0.39   5 13 0.0000 0.5381 P(5)=1.000  0.0341 0.0026 2042.12 -7614.94
 13% 0.65 0.26 0.26 0.14 0.57 0.39   5 13 0.0000 0.5404 P(5)=1.000  0.0341 0.0026 2061.73 -7612.23
 13% 0.65 0.26 0.26 0.14 0.57 0.39   5 13 0.0000 0.5377 P(5)=1.000  0.0341 0.0026 2092.65 -7620.06
 13% 0.65 0.26 0.26 0.14 0.57 0.39   5 13 0.0000 0.5400 P(5)=1.000  0.0341 0.0026 2088.05 -7624.01
 13% 0.65 0.26 0.26 0.14 0.57 0.39   5 13 0.0000 0.5423 P(5)=1.000  0.0341 0.0026 2084.37 -7605.92
 13% 0.65 0.26 0.26 0.14 0.57 0.39   5 13 0.0000 0.5396 P(5)=1.000  0.0341 0.0026 2060.48 -7617.50
 13% 0.65 0.26 0.26 0.14 0.57 0.39   5 13 0.0000 0.5396 P(5)=1.000  0.0341 0.0026 2031.11 -7612.85
 13% 0.65 0.26 0.27 0.14 0.57 0.39   5 13 0.0000 0.5419 P(5)=1.000  0.0341 0.0026 2027.88 -7617.56
 13% 0.65 0.26 0.27 0.14 0.57 0.39   5 13 0.0000 0.5392 P(5)=1.000  0.0341 0.0026 2052.86 -7603.10
 13% 0.65 0.26 0.27 0.14 0.57 0.39   5 13 0.0000 0.5415 P(5)=1.000  0.0341 0.0026 2060.88 -7597.59
 13% 0.65 0.26 0.27 0.14 0.57 0.39   5 13 0.0000 0.5415 P(5)=1.000  0.0341 0.0026 2082.97 -7603.49
 13% 0.65 0.26 0.27 0.14 0.57 0.39   5 13 0.0000 0.5388 P(5)=1.000  0.0341 0.0026 2055.80 -7603.63
 13% 0.65 0.26 0.27 0.14 0.57 0.39   5 13 0.0000 0.5388 P(5)=1.000  0.0341 0.0026 2039.10 -7605.18
 13% 0.65 0.26 0.27 0.14 0.57 0.39   5 13 0.0000 0.5411 P(5)=1.000  0.0341 0.0026 2052.88 -7610.86
 13% 0.65 0.26 0.27 0.14 0.57 0.39   5 13 0.0000 0.5433 P(5)=1.000  0.0341 0.0026 2073.89 -7610.03
 13% 0.65 0.26 0.27 0.14 0.57 0.39   5 13 0.0000 0.5407 P(5)=1.000  0.0341 0.0026 2074.53 -7616.20
 13% 0.65 0.26 0.27 0.14 0.57 0.39   5 13 0.0000 0.5407 P(5)=1.000  0.0341 0.0026 2071.30 -7608.69
 13% 0.65 0.26 0.27 0.14 0.57 0.39   5 13 0.0000 0.5381 P(5)=1.000  0.0341 0.0026 2100.56 -7616.55
 14% 0.65 0.26 0.27 0.14 0.57 0.39   5 13 0.0000 0.5403 P(5)=1.000  0.0340 0.0026 2107.33 -7607.75
 14% 0.65 0.26 0.27 0.14 0.57 0.39   5 13 0.0000 0.5425 P(5)=1.000  0.0340 0.0026 2082.34 -7598.22
 14% 0.65 0.26 0.27 0.14 0.57 0.39   5 13 0.0000 0.5446 P(5)=1.000  0.0340 0.0026 2046.57 -7598.65
 14% 0.65 0.26 0.27 0.14 0.57 0.39   5 13 0.0000 0.5421 P(5)=1.000  0.0340 0.0026 2045.35 -7603.51
 14% 0.65 0.26 0.27 0.14 0.57 0.39   5 13 0.0000 0.5395 P(5)=1.000  0.0340 0.0026 2021.57 -7609.53
 14% 0.65 0.26 0.27 0.14 0.57 0.39   5 13 0.0000 0.5370 P(5)=1.000  0.0340 0.0026 2026.85 -7604.18
 14% 0.65 0.26 0.27 0.14 0.57 0.39   5 13 0.0000 0.5392 P(5)=1.000  0.0340 0.0026 1994.87 -7604.66
 14% 0.65 0.26 0.27 0.14 0.57 0.39   5 13 0.0000 0.5392 P(5)=1.000  0.0340 0.0026 2040.57 -7603.70
 14% 0.65 0.26 0.27 0.14 0.57 0.39   5 13 0.0000 0.5392 P(5)=1.000  0.0340 0.0026 2057.97 -7611.96
 14% 0.65 0.26 0.27 0.14 0.57 0.39   5 13 0.0000 0.5413 P(5)=1.000  0.0340 0.0026 2023.85 -7619.75
 14% 0.65 0.26 0.27 0.14 0.57 0.39   5 13 0.0000 0.5413 P(5)=1.000  0.0340 0.0026 2020.56 -7620.35
 14% 0.65 0.26 0.27 0.14 0.57 0.39   5 13 0.0000 0.5434 P(5)=1.000  0.0339 0.0026 1996.29 -7621.30
 14% 0.65 0.26 0.27 0.14 0.57 0.39   5 13 0.0000 0.5434 P(5)=1.000  0.0339 0.0026 1996.28 -7608.76
 14% 0.65 0.26 0.27 0.14 0.57 0.39   5 13 0.0000 0.5434 P(5)=1.000  0.0339 0.0026 1997.82 -7605.80
 14% 0.65 0.26 0.27 0.14 0.57 0.39   5 13 0.0000 0.5455 P(5)=1.000  0.0339 0.0026 2013.03 -7611.12
 14% 0.65 0.26 0.27 0.14 0.57 0.39   5 13 0.0000 0.5430 P(5)=1.000  0.0339 0.0026 2038.24 -7616.60
 14% 0.65 0.26 0.27 0.14 0.57 0.39   5 13 0.0000 0.5405 P(5)=1.000  0.0339 0.0026 2006.01 -7628.23
 14% 0.65 0.26 0.27 0.14 0.57 0.39   5 13 0.0000 0.5405 P(5)=1.000  0.0339 0.0026 2031.91 -7628.61
 14% 0.65 0.26 0.27 0.14 0.57 0.39   5 13 0.0000 0.5381 P(5)=1.000  0.0339 0.0026 2008.35 -7610.01
 14% 0.65 0.26 0.27 0.14 0.57 0.39   5 13 0.0000 0.5381 P(5)=1.000  0.0338 0.0026 2020.65 -7602.03
 15% 0.65 0.26 0.27 0.14 0.57 0.39   5 13 0.0000 0.5381 P(5)=1.000  0.0338 0.0026 2039.28 -7598.42
 15% 0.65 0.26 0.27 0.14 0.56 0.39   5 13 0.0000 0.5357 P(5)=1.000  0.0338 0.0026 2040.06 -7609.45
 15% 0.65 0.26 0.27 0.14 0.56 0.39   5 13 0.0000 0.5357 P(5)=1.000  0.0338 0.0026 2051.44 -7620.69
 15% 0.65 0.26 0.27 0.14 0.56 0.39   5 13 0.0000 0.5357 P(5)=1.000  0.0338 0.0026 2048.46 -7620.91
 15% 0.65 0.26 0.27 0.14 0.56 0.39   5 13 0.0000 0.5333 P(5)=1.000  0.0337 0.0026 2038.64 -7623.15
 15% 0.65 0.26 0.27 0.14 0.56 0.39   5 13 0.0000 0.5333 P(5)=1.000  0.0337 0.0026 2021.44 -7617.94
 15% 0.65 0.26 0.27 0.14 0.56 0.39   5 13 0.0000 0.5333 P(5)=1.000  0.0337 0.0026 2008.64 -7616.81
 15% 0.65 0.26 0.27 0.14 0.57 0.39   5 13 0.0000 0.5333 P(5)=1.000  0.0337 0.0026 2039.11 -7610.75
 15% 0.65 0.26 0.27 0.14 0.56 0.39   5 13 0.0000 0.5333 P(5)=1.000  0.0337 0.0026 2047.06 -7618.40
 15% 0.65 0.26 0.27 0.14 0.57 0.39   5 13 0.0000 0.5354 P(5)=1.000  0.0337 0.0026 1999.99 -7605.67
 15% 0.65 0.26 0.27 0.14 0.57 0.39   5 13 0.0000 0.5330 P(5)=1.000  0.0337 0.0026 2052.12 -7623.23  0:43

 15% 0.65 0.26 0.27 0.14 0.57 0.39   5 13 0.0000 0.5307 P(5)=1.000  0.0337 0.0026 2068.39 -7618.49
 15% 0.65 0.26 0.27 0.14 0.57 0.39   5 13 0.0000 0.5328 P(5)=1.000  0.0337 0.0026 2075.46 -7618.30
 15% 0.65 0.26 0.27 0.14 0.57 0.39   5 13 0.0000 0.5304 P(5)=1.000  0.0337 0.0026 2052.97 -7616.62
 15% 0.65 0.26 0.27 0.14 0.57 0.39   5 13 0.0000 0.5325 P(5)=1.000  0.0337 0.0026 2073.76 -7624.87
 15% 0.65 0.26 0.27 0.14 0.57 0.39   5 13 0.0000 0.5345 P(5)=1.000  0.0337 0.0026 2086.30 -7624.64
 15% 0.65 0.26 0.27 0.14 0.57 0.39   5 13 0.0000 0.5365 P(5)=1.000  0.0337 0.0026 2070.26 -7625.36
 15% 0.65 0.26 0.27 0.14 0.57 0.39   5 13 0.0000 0.5342 P(5)=1.000  0.0337 0.0026 2072.08 -7614.44
 15% 0.65 0.26 0.27 0.14 0.57 0.39   5 13 0.0000 0.5319 P(5)=1.000  0.0337 0.0026 2036.54 -7615.88
 15% 0.65 0.26 0.27 0.14 0.57 0.39   5 13 0.0000 0.5319 P(5)=1.000  0.0337 0.0026 2048.79 -7629.53
 16% 0.65 0.26 0.27 0.14 0.56 0.39   5 13 0.0000 0.5297 P(5)=1.000  0.0338 0.0026 2052.47 -7637.67
 16% 0.65 0.26 0.27 0.14 0.56 0.39   5 13 0.0000 0.5316 P(5)=1.000  0.0338 0.0026 2045.04 -7617.29
 16% 0.65 0.26 0.27 0.14 0.56 0.39   5 13 0.0000 0.5294 P(5)=1.000  0.0338 0.0026 2040.61 -7617.16
 16% 0.65 0.26 0.27 0.14 0.56 0.39   5 13 0.0000 0.5314 P(5)=1.000  0.0338 0.0026 2034.83 -7613.49
 16% 0.65 0.26 0.27 0.14 0.56 0.39   5 13 0.0000 0.5333 P(5)=1.000  0.0338 0.0026 2083.37 -7622.56
 16% 0.65 0.26 0.27 0.14 0.56 0.39   5 13 0.0000 0.5353 P(5)=1.000  0.0338 0.0026 2086.28 -7626.80
 16% 0.65 0.26 0.27 0.14 0.56 0.39   5 13 0.0000 0.5353 P(5)=1.000  0.0338 0.0026 2053.81 -7614.33
 16% 0.65 0.26 0.27 0.14 0.56 0.39   5 13 0.0000 0.5372 P(5)=1.000  0.0338 0.0026 2062.45 -7607.57
 16% 0.65 0.26 0.27 0.14 0.56 0.39   5 13 0.0000 0.5391 P(5)=1.000  0.0338 0.0026 2088.03 -7608.71
 16% 0.65 0.26 0.27 0.14 0.56 0.39   5 13 0.0000 0.5369 P(5)=1.000  0.0338 0.0026 2079.89 -7607.01
 16% 0.65 0.26 0.27 0.14 0.56 0.39   5 13 0.0000 0.5347 P(5)=1.000  0.0338 0.0026 2068.83 -7609.03
 16% 0.65 0.26 0.27 0.14 0.56 0.39   5 13 0.0000 0.5325 P(5)=1.000  0.0338 0.0026 2045.38 -7619.17
 16% 0.65 0.26 0.27 0.14 0.56 0.39   5 13 0.0000 0.5304 P(5)=1.000  0.0338 0.0026 2049.98 -7613.50
 16% 0.65 0.26 0.27 0.14 0.56 0.39   5 13 0.0000 0.5282 P(5)=1.000  0.0338 0.0026 2066.87 -7603.23
 16% 0.65 0.26 0.27 0.14 0.56 0.39   5 13 0.0000 0.5261 P(5)=1.000  0.0338 0.0026 2114.83 -7613.53
 16% 0.65 0.26 0.27 0.14 0.56 0.39   5 13 0.0000 0.5280 P(5)=1.000  0.0338 0.0026 2102.04 -7619.73
 16% 0.65 0.26 0.27 0.14 0.56 0.39   5 13 0.0000 0.5299 P(5)=1.000  0.0338 0.0026 2101.26 -7615.78
 16% 0.65 0.26 0.27 0.14 0.56 0.39   5 13 0.0000 0.5317 P(5)=1.000  0.0338 0.0026 2080.14 -7610.56
 16% 0.65 0.26 0.27 0.14 0.56 0.39   5 13 0.0000 0.5296 P(5)=1.000  0.0338 0.0026 2119.08 -7615.66
 16% 0.65 0.26 0.27 0.14 0.56 0.39   5 13 0.0000 0.5276 P(5)=1.000  0.0338 0.0027 2110.73 -7617.33
 17% 0.65 0.26 0.27 0.14 0.56 0.39   5 13 0.0000 0.5294 P(5)=1.000  0.0338 0.0027 2072.54 -7596.94
 17% 0.65 0.26 0.27 0.14 0.56 0.39   5 13 0.0000 0.5312 P(5)=1.000  0.0338 0.0027 2093.21 -7607.68
 17% 0.65 0.26 0.27 0.14 0.56 0.39   5 13 0.0000 0.5312 P(5)=1.000  0.0338 0.0027 2107.66 -7609.95
 17% 0.65 0.26 0.27 0.14 0.56 0.40   5 13 0.0000 0.5312 P(5)=1.000  0.0338 0.0027 2125.30 -7604.13
 17% 0.65 0.26 0.27 0.14 0.56 0.39   5 13 0.0000 0.5292 P(5)=1.000  0.0338 0.0027 2133.81 -7619.48
 17% 0.65 0.26 0.26 0.14 0.56 0.39   5 13 0.0000 0.5292 P(5)=1.000  0.0338 0.0027 2115.52 -7622.02
 17% 0.65 0.26 0.26 0.14 0.56 0.39   5 13 0.0000 0.5271 P(5)=1.000  0.0338 0.0027 2134.04 -7617.23
 17% 0.65 0.26 0.27 0.14 0.56 0.39   5 13 0.0000 0.5251 P(5)=1.000  0.0339 0.0027 2086.26 -7616.64
 17% 0.65 0.26 0.26 0.14 0.56 0.39   5 13 0.0000 0.5231 P(5)=1.000  0.0339 0.0027 2154.61 -7634.63
 17% 0.65 0.26 0.26 0.14 0.56 0.39   5 13 0.0000 0.5211 P(5)=1.000  0.0339 0.0027 2126.13 -7606.02
 17% 0.65 0.26 0.26 0.14 0.56 0.39   5 13 0.0000 0.5211 P(5)=1.000  0.0339 0.0027 2136.67 -7611.84
 17% 0.65 0.26 0.26 0.14 0.56 0.39   5 13 0.0000 0.5191 P(5)=1.000  0.0339 0.0027 2104.88 -7618.39
 17% 0.65 0.26 0.27 0.14 0.56 0.40   5 13 0.0000 0.5191 P(5)=1.000  0.0339 0.0027 2112.29 -7623.55
 17% 0.65 0.26 0.26 0.14 0.56 0.40   5 13 0.0000 0.5191 P(5)=1.000  0.0339 0.0027 2106.07 -7615.58
 17% 0.65 0.26 0.27 0.14 0.56 0.40   5 13 0.0000 0.5191 P(5)=1.000  0.0339 0.0027 2106.02 -7615.08
 17% 0.65 0.26 0.26 0.14 0.56 0.40   5 13 0.0000 0.5191 P(5)=1.000  0.0339 0.0027 2069.74 -7615.87
 17% 0.65 0.26 0.26 0.14 0.56 0.39   5 13 0.0000 0.5171 P(5)=1.000  0.0339 0.0027 2064.51 -7611.70
 17% 0.65 0.26 0.26 0.14 0.56 0.39   5 13 0.0000 0.5152 P(5)=1.000  0.0339 0.0027 2064.91 -7619.59
 17% 0.65 0.26 0.26 0.14 0.56 0.39   5 13 0.0000 0.5152 P(5)=1.000  0.0339 0.0027 2065.48 -7618.98
 17% 0.65 0.26 0.26 0.14 0.56 0.39   5 13 0.0000 0.5152 P(5)=1.000  0.0339 0.0027 2090.16 -7627.62
 18% 0.65 0.26 0.26 0.14 0.56 0.39   5 13 0.0000 0.5132 P(5)=1.000  0.0339 0.0027 2083.70 -7622.85
 18% 0.65 0.26 0.26 0.14 0.56 0.39   5 13 0.0000 0.5113 P(5)=1.000  0.0339 0.0027 2082.67 -7630.89
 18% 0.65 0.26 0.26 0.14 0.56 0.39   5 13 0.0000 0.5113 P(5)=1.000  0.0339 0.0027 2050.51 -7614.01
 18% 0.65 0.26 0.26 0.14 0.56 0.39   5 13 0.0000 0.5131 P(5)=1.000  0.0339 0.0027 2076.56 -7622.93
 18% 0.65 0.26 0.26 0.14 0.56 0.39   5 13 0.0000 0.5149 P(5)=1.000  0.0339 0.0027 2047.97 -7631.53
 18% 0.65 0.26 0.26 0.14 0.56 0.39   5 13 0.0000 0.5167 P(5)=1.000  0.0339 0.0027 2071.88 -7622.22
 18% 0.65 0.26 0.26 0.14 0.56 0.39   5 13 0.0000 0.5185 P(5)=1.000  0.0339 0.0027 2086.11 -7635.88
 18% 0.65 0.26 0.26 0.14 0.56 0.39   5 13 0.0000 0.5166 P(5)=1.000  0.0339 0.0027 2057.16 -7625.78
 18% 0.65 0.26 0.26 0.14 0.56 0.39   5 13 0.0000 0.5166 P(5)=1.000  0.0339 0.0027 2057.53 -7618.25
 18% 0.65 0.26 0.26 0.14 0.56 0.39   5 13 0.0000 0.5166 P(5)=1.000  0.0339 0.0027 2042.18 -7623.78
 18% 0.65 0.26 0.26 0.14 0.56 0.39   5 13 0.0000 0.5147 P(5)=1.000  0.0339 0.0027 2039.93 -7618.21
 18% 0.65 0.26 0.26 0.14 0.56 0.39   5 13 0.0000 0.5128 P(5)=1.000  0.0339 0.0027 2069.28 -7632.95
 18% 0.65 0.26 0.26 0.14 0.56 0.39   5 13 0.0000 0.5146 P(5)=1.000  0.0339 0.0027 2076.58 -7630.48
 18% 0.65 0.26 0.26 0.14 0.56 0.39   5 13 0.0000 0.5146 P(5)=1.000  0.0339 0.0027 2084.85 -7640.91
 18% 0.65 0.26 0.26 0.14 0.55 0.39   5 13 0.0000 0.5164 P(5)=1.000  0.0339 0.0027 2071.37 -7625.69
 18% 0.65 0.26 0.26 0.14 0.56 0.39   5 13 0.0000 0.5181 P(5)=1.000  0.0339 0.0027 2123.71 -7625.77
 18% 0.65 0.26 0.26 0.14 0.55 0.39   5 13 0.0000 0.5181 P(5)=1.000  0.0339 0.0027 2120.66 -7628.70
 18% 0.65 0.26 0.26 0.14 0.55 0.39   5 13 0.0000 0.5199 P(5)=1.000  0.0339 0.0027 2099.28 -7634.75
 18% 0.65 0.26 0.26 0.14 0.55 0.39   5 13 0.0000 0.5216 P(5)=1.000  0.0338 0.0027 2081.13 -7625.02
 18% 0.65 0.26 0.26 0.14 0.56 0.39   5 13 0.0000 0.5216 P(5)=1.000  0.0338 0.0027 2110.06 -7613.10
 19% 0.65 0.26 0.26 0.14 0.56 0.39   5 13 0.0000 0.5197 P(5)=1.000  0.0338 0.0027 2067.78 -7609.81
 19% 0.65 0.26 0.26 0.14 0.56 0.39   5 13 0.0000 0.5214 P(5)=1.000  0.0338 0.0027 2077.53 -7609.37
 19% 0.65 0.26 0.26 0.14 0.56 0.39   5 13 0.0000 0.5231 P(5)=1.000  0.0338 0.0027 2092.46 -7607.93
 19% 0.65 0.26 0.26 0.14 0.56 0.39   5 13 0.0000 0.5231 P(5)=1.000  0.0338 0.0027 2052.68 -7607.80
 19% 0.65 0.26 0.26 0.14 0.56 0.39   5 13 0.0000 0.5248 P(5)=1.000  0.0338 0.0027 2040.50 -7607.86
 19% 0.65 0.26 0.26 0.14 0.56 0.39   5 13 0.0000 0.5265 P(5)=1.000  0.0338 0.0027 2033.19 -7612.24
 19% 0.65 0.26 0.26 0.14 0.56 0.39   5 13 0.0000 0.5265 P(5)=1.000  0.0338 0.0027 2066.59 -7614.41
 19% 0.65 0.26 0.26 0.14 0.56 0.39   5 13 0.0000 0.5282 P(5)=1.000  0.0338 0.0027 2094.60 -7619.01
 19% 0.65 0.26 0.26 0.14 0.56 0.39   5 13 0.0000 0.5282 P(5)=1.000  0.0338 0.0027 2075.81 -7613.06
 19% 0.65 0.26 0.26 0.14 0.55 0.39   5 13 0.0000 0.5298 P(5)=1.000  0.0338 0.0027 2066.94 -7615.91
 19% 0.65 0.26 0.26 0.14 0.55 0.39   5 13 0.0000 0.5315 P(5)=1.000  0.0338 0.0027 2076.66 -7622.21
 19% 0.65 0.26 0.26 0.14 0.55 0.39   5 13 0.0000 0.5331 P(5)=1.000  0.0338 0.0027 2061.89 -7625.09
 19% 0.65 0.26 0.26 0.14 0.55 0.39   5 13 0.0000 0.5312 P(5)=1.000  0.0338 0.0027 2119.01 -7628.22
 19% 0.65 0.26 0.26 0.14 0.55 0.39   5 13 0.0000 0.5294 P(5)=1.000  0.0338 0.0027 2122.10 -7623.63
 19% 0.65 0.26 0.26 0.14 0.55 0.39   5 13 0.0000 0.5276 P(5)=1.000  0.0338 0.0027 2079.20 -7609.36
 19% 0.65 0.26 0.26 0.14 0.55 0.39   5 13 0.0000 0.5258 P(5)=1.000  0.0338 0.0027 2080.05 -7618.28
 19% 0.65 0.26 0.26 0.14 0.55 0.39   5 13 0.0000 0.5274 P(5)=1.000  0.0338 0.0027 2058.31 -7618.35
 19% 0.65 0.26 0.26 0.14 0.56 0.39   5 13 0.0000 0.5274 P(5)=1.000  0.0338 0.0027 2066.38 -7618.01
 19% 0.65 0.26 0.26 0.14 0.55 0.39   5 13 0.0000 0.5256 P(5)=1.000  0.0338 0.0027 2091.37 -7619.53
 19% 0.65 0.26 0.26 0.14 0.55 0.39   5 13 0.0000 0.5272 P(5)=1.000  0.0338 0.0027 2080.79 -7613.83
 20% 0.65 0.26 0.26 0.14 0.55 0.39   5 13 0.0000 0.5288 P(5)=1.000  0.0338 0.0027 2072.79 -7610.79
 20% 0.65 0.26 0.26 0.14 0.55 0.39   5 13 0.0000 0.5304 P(5)=1.000  0.0338 0.0027 2078.72 -7624.09
 20% 0.65 0.26 0.26 0.14 0.55 0.39   5 13 0.0000 0.5286 P(5)=1.000  0.0338 0.0027 2079.40 -7626.06
 20% 0.65 0.26 0.26 0.14 0.55 0.39   5 13 0.0000 0.5302 P(5)=1.000  0.0338 0.0027 2078.09 -7626.30
 20% 0.65 0.26 0.26 0.14 0.55 0.39   5 13 0.0000 0.5302 P(5)=1.000  0.0338 0.0027 2067.33 -7624.74
 20% 0.65 0.26 0.26 0.14 0.55 0.39   5 13 0.0000 0.5318 P(5)=1.000  0.0338 0.0027 2057.98 -7626.71
 20% 0.65 0.26 0.26 0.14 0.55 0.39   5 13 0.0000 0.5300 P(5)=1.000  0.0338 0.0027 2099.75 -7621.69
 20% 0.65 0.26 0.26 0.14 0.55 0.39   5 13 0.0000 0.5282 P(5)=1.000  0.0338 0.0027 2068.54 -7632.31
 20% 0.65 0.26 0.26 0.14 0.55 0.39   5 13 0.0000 0.5298 P(5)=1.000  0.0338 0.0027 2063.71 -7617.59
 20% 0.65 0.26 0.26 0.14 0.55 0.39   5 13 0.0000 0.5298 P(5)=1.000  0.0338 0.0027 2062.75 -7626.57
 20% 0.65 0.26 0.26 0.14 0.55 0.39   5 13 0.0000 0.5314 P(5)=1.000  0.0338 0.0027 2068.64 -7622.36  0:52

 20% 0.65 0.26 0.26 0.14 0.55 0.39   5 13 0.0000 0.5314 P(5)=1.000  0.0338 0.0027 2058.82 -7606.23
 20% 0.65 0.26 0.26 0.14 0.55 0.39   5 13 0.0000 0.5329 P(5)=1.000  0.0338 0.0027 2079.20 -7607.21
 20% 0.65 0.26 0.26 0.14 0.55 0.39   5 13 0.0000 0.5344 P(5)=1.000  0.0338 0.0027 2076.41 -7608.97
 20% 0.65 0.26 0.26 0.14 0.54 0.39   5 13 0.0000 0.5359 P(5)=1.000  0.0338 0.0027 2084.88 -7605.35
 20% 0.65 0.26 0.26 0.14 0.55 0.39   5 13 0.0000 0.5375 P(5)=1.000  0.0338 0.0027 2122.91 -7611.60
 20% 0.65 0.26 0.26 0.14 0.54 0.39   5 13 0.0000 0.5390 P(5)=1.000  0.0338 0.0027 2115.35 -7624.22
 20% 0.65 0.26 0.26 0.14 0.55 0.39   5 13 0.0000 0.5405 P(5)=1.000  0.0338 0.0027 2136.94 -7617.81
 20% 0.65 0.26 0.26 0.14 0.55 0.39   5 13 0.0000 0.5387 P(5)=1.000  0.0338 0.0027 2155.75 -7608.98
 20% 0.65 0.26 0.26 0.14 0.55 0.39   5 13 0.0000 0.5370 P(5)=1.000  0.0338 0.0027 2099.87 -7602.34
 21% 0.65 0.26 0.26 0.14 0.55 0.39   5 13 0.0000 0.5385 P(5)=1.000  0.0338 0.0027 2098.19 -7599.20
 21% 0.65 0.26 0.26 0.14 0.55 0.39   5 13 0.0000 0.5399 P(5)=1.000  0.0338 0.0027 2102.46 -7602.89
 21% 0.65 0.26 0.26 0.13 0.55 0.39   5 13 0.0000 0.5382 P(5)=1.000  0.0338 0.0027 2138.93 -7615.57
 21% 0.65 0.26 0.26 0.13 0.55 0.39   5 13 0.0000 0.5397 P(5)=1.000  0.0338 0.0027 2138.87 -7607.30
 21% 0.65 0.26 0.26 0.13 0.55 0.39   5 13 0.0000 0.5411 P(5)=1.000  0.0338 0.0027 2107.89 -7602.51
 21% 0.65 0.26 0.26 0.13 0.55 0.39   5 13 0.0000 0.5411 P(5)=1.000  0.0338 0.0027 2140.90 -7616.06
 21% 0.65 0.26 0.26 0.13 0.55 0.39   5 13 0.0000 0.5411 P(5)=1.000  0.0337 0.0027 2100.33 -7611.52
 21% 0.65 0.26 0.26 0.13 0.55 0.39   5 13 0.0000 0.5411 P(5)=1.000  0.0337 0.0027 2130.00 -7610.83
 21% 0.65 0.26 0.26 0.13 0.55 0.39   5 13 0.0000 0.5411 P(5)=1.000  0.0337 0.0027 2105.98 -7606.59
 21% 0.65 0.26 0.26 0.13 0.54 0.39   5 13 0.0000 0.5426 P(5)=1.000  0.0337 0.0027 2105.10 -7600.36
 21% 0.65 0.26 0.26 0.13 0.55 0.39   5 13 0.0000 0.5409 P(5)=1.000  0.0337 0.0027 2133.85 -7620.10
 21% 0.65 0.26 0.26 0.13 0.54 0.39   5 13 0.0000 0.5409 P(5)=1.000  0.0337 0.0027 2137.18 -7624.46
 21% 0.65 0.26 0.26 0.13 0.55 0.39   5 13 0.0000 0.5423 P(5)=1.000  0.0337 0.0027 2080.43 -7629.23
 21% 0.65 0.26 0.26 0.14 0.55 0.39   5 13 0.0000 0.5437 P(5)=1.000  0.0337 0.0027 2087.46 -7630.29
 21% 0.65 0.26 0.26 0.14 0.55 0.39   5 13 0.0000 0.5421 P(5)=1.000  0.0338 0.0027 2083.24 -7630.23
 21% 0.65 0.26 0.26 0.14 0.55 0.40   5 13 0.0000 0.5404 P(5)=1.000  0.0338 0.0027 2067.15 -7624.75
 21% 0.65 0.26 0.26 0.14 0.54 0.39   5 13 0.0000 0.5387 P(5)=1.000  0.0338 0.0027 2085.49 -7614.04
 21% 0.65 0.26 0.26 0.14 0.55 0.39   5 13 0.0000 0.5370 P(5)=1.000  0.0338 0.0027 2126.85 -7618.46
 21% 0.65 0.26 0.27 0.14 0.55 0.39   5 13 0.0000 0.5354 P(5)=1.000  0.0338 0.0027 2081.76 -7617.29
 21% 0.65 0.26 0.27 0.14 0.55 0.39   5 13 0.0000 0.5337 P(5)=1.000  0.0338 0.0027 2079.13 -7617.11
 22% 0.65 0.26 0.27 0.14 0.55 0.39   5 13 0.0000 0.5352 P(5)=1.000  0.0337 0.0027 2116.06 -7616.37
 22% 0.65 0.26 0.27 0.14 0.55 0.39   5 13 0.0000 0.5335 P(5)=1.000  0.0337 0.0027 2120.09 -7619.27
 22% 0.65 0.26 0.27 0.14 0.55 0.39   5 13 0.0000 0.5319 P(5)=1.000  0.0337 0.0027 2135.07 -7618.39
 22% 0.65 0.26 0.27 0.14 0.55 0.39   5 13 0.0000 0.5303 P(5)=1.000  0.0337 0.0027 2108.35 -7631.88
 22% 0.65 0.26 0.27 0.14 0.55 0.39   5 13 0.0000 0.5317 P(5)=1.000  0.0337 0.0027 2121.01 -7609.85
 22% 0.65 0.26 0.26 0.14 0.54 0.39   5 13 0.0000 0.5331 P(5)=1.000  0.0337 0.0027 2094.15 -7610.51
 22% 0.65 0.26 0.26 0.14 0.54 0.39   5 13 0.0000 0.5345 P(5)=1.000  0.0337 0.0027 2104.69 -7610.47
 22% 0.65 0.26 0.26 0.14 0.54 0.39   5 13 0.0000 0.5359 P(5)=1.000  0.0337 0.0027 2120.47 -7612.86
 22% 0.65 0.26 0.26 0.14 0.55 0.39   5 13 0.0000 0.5373 P(5)=1.000  0.0337 0.0027 2141.66 -7621.64
 22% 0.65 0.26 0.26 0.14 0.54 0.39   5 13 0.0000 0.5357 P(5)=1.000  0.0337 0.0027 2142.08 -7620.70
 22% 0.65 0.26 0.26 0.14 0.55 0.39   5 13 0.0000 0.5341 P(5)=1.000  0.0336 0.0027 2161.96 -7627.00
 22% 0.65 0.26 0.26 0.14 0.55 0.39   5 13 0.0000 0.5325 P(5)=1.000  0.0336 0.0027 2154.33 -7624.95
 22% 0.65 0.26 0.26 0.14 0.55 0.39   5 13 0.0000 0.5339 P(5)=1.000  0.0336 0.0027 2149.88 -7612.04
 22% 0.65 0.26 0.26 0.14 0.54 0.39   5 13 0.0000 0.5324 P(5)=1.000  0.0336 0.0027 2127.62 -7603.49
 22% 0.65 0.26 0.26 0.14 0.55 0.39   5 13 0.0000 0.5308 P(5)=1.000  0.0336 0.0027 2131.97 -7611.02
 22% 0.65 0.26 0.26 0.14 0.55 0.39   5 13 0.0000 0.5292 P(5)=1.000  0.0336 0.0027 2113.49 -7608.22
 22% 0.65 0.26 0.26 0.14 0.54 0.39   5 13 0.0000 0.5277 P(5)=1.000  0.0336 0.0027 2122.09 -7605.46
 22% 0.65 0.26 0.26 0.14 0.55 0.39   5 13 0.0000 0.5262 P(5)=1.000  0.0336 0.0027 2098.03 -7604.51
 22% 0.65 0.26 0.26 0.14 0.54 0.39   5 13 0.0000 0.5275 P(5)=1.000  0.0336 0.0027 2113.33 -7595.00
 22% 0.65 0.26 0.26 0.14 0.55 0.39   5 13 0.0000 0.5289 P(5)=1.000  0.0336 0.0027 2136.03 -7596.05
 23% 0.65 0.26 0.26 0.14 0.54 0.39   5 13 0.0000 0.5303 P(5)=1.000  0.0336 0.0027 2129.25 -7607.59
 23% 0.65 0.26 0.26 0.14 0.54 0.39   5 13 0.0000 0.5287 P(5)=1.000  0.0336 0.0027 2125.55 -7599.64
 23% 0.65 0.26 0.26 0.14 0.54 0.39   5 13 0.0000 0.5272 P(5)=1.000  0.0336 0.0027 2114.61 -7610.12
 23% 0.65 0.26 0.26 0.15 0.54 0.39   5 13 0.0000 0.5286 P(5)=1.000  0.0336 0.0027 2105.65 -7598.96
 23% 0.65 0.26 0.26 0.15 0.54 0.39   5 13 0.0000 0.5299 P(5)=1.000  0.0336 0.0027 2092.42 -7606.32
 23% 0.65 0.26 0.26 0.15 0.54 0.39   5 13 0.0000 0.5299 P(5)=1.000  0.0336 0.0027 2110.53 -7600.71
 23% 0.65 0.26 0.26 0.15 0.54 0.39   5 13 0.0000 0.5312 P(5)=1.000  0.0336 0.0027 2110.11 -7604.10
 23% 0.65 0.26 0.26 0.15 0.54 0.39   5 13 0.0000 0.5297 P(5)=1.000  0.0336 0.0027 2086.59 -7604.01
 23% 0.65 0.26 0.27 0.15 0.54 0.39   5 13 0.0000 0.5311 P(5)=1.000  0.0336 0.0027 2101.06 -7613.46
 23% 0.65 0.26 0.27 0.15 0.54 0.39   5 13 0.0000 0.5296 P(5)=1.000  0.0336 0.0027 2140.48 -7611.33
 23% 0.65 0.26 0.27 0.15 0.54 0.39   5 13 0.0000 0.5309 P(5)=1.000  0.0336 0.0027 2118.37 -7606.64
 23% 0.65 0.26 0.27 0.15 0.54 0.39   5 13 0.0000 0.5309 P(5)=1.000  0.0336 0.0027 2148.00 -7613.14
 23% 0.65 0.26 0.27 0.15 0.54 0.39   5 13 0.0000 0.5322 P(5)=1.000  0.0336 0.0027 2160.29 -7609.20
 23% 0.65 0.26 0.27 0.15 0.54 0.39   5 13 0.0000 0.5307 P(5)=1.000  0.0336 0.0027 2161.03 -7607.25
 23% 0.65 0.26 0.27 0.15 0.54 0.39   5 13 0.0000 0.5320 P(5)=1.000  0.0336 0.0027 2118.23 -7606.08
 23% 0.65 0.26 0.27 0.15 0.54 0.39   5 13 0.0000 0.5333 P(5)=1.000  0.0336 0.0027 2129.13 -7612.31
 23% 0.65 0.26 0.27 0.15 0.54 0.39   5 13 0.0000 0.5319 P(5)=1.000  0.0336 0.0027 2115.31 -7616.86
 23% 0.65 0.26 0.27 0.15 0.54 0.39   5 13 0.0000 0.5304 P(5)=1.000  0.0336 0.0027 2114.85 -7613.63
 23% 0.65 0.26 0.27 0.15 0.54 0.39   5 13 0.0000 0.5289 P(5)=1.000  0.0336 0.0027 2132.57 -7606.61
 23% 0.65 0.26 0.27 0.15 0.54 0.39   5 13 0.0000 0.5302 P(5)=1.000  0.0336 0.0027 2101.25 -7607.76
 24% 0.65 0.26 0.27 0.15 0.54 0.39   5 13 0.0000 0.5288 P(5)=1.000  0.0336 0.0027 2113.72 -7609.83
 24% 0.65 0.26 0.27 0.15 0.54 0.39   5 13 0.0000 0.5273 P(5)=1.000  0.0336 0.0027 2115.65 -7612.80
 24% 0.65 0.26 0.27 0.15 0.54 0.39   5 13 0.0000 0.5286 P(5)=1.000  0.0336 0.0027 2109.40 -7623.46
 24% 0.65 0.26 0.27 0.15 0.54 0.39   5 13 0.0000 0.5272 P(5)=1.000  0.0336 0.0027 2154.40 -7628.05
 24% 0.65 0.26 0.27 0.15 0.54 0.39   5 13 0.0000 0.5257 P(5)=1.000  0.0336 0.0027 2138.49 -7626.98
 24% 0.65 0.26 0.27 0.15 0.54 0.39   5 13 0.0000 0.5243 P(5)=1.000  0.0336 0.0027 2129.23 -7633.54
 24% 0.65 0.26 0.27 0.15 0.54 0.39   5 13 0.0000 0.5229 P(5)=1.000  0.0336 0.0027 2082.87 -7631.50
 24% 0.65 0.26 0.27 0.15 0.54 0.39   5 13 0.0000 0.5215 P(5)=1.000  0.0336 0.0027 2111.65 -7633.68
 24% 0.65 0.26 0.27 0.15 0.54 0.39   5 13 0.0000 0.5228 P(5)=1.000  0.0336 0.0027 2121.80 -7608.27
 24% 0.65 0.26 0.27 0.15 0.54 0.39   5 13 0.0000 0.5214 P(5)=1.000  0.0336 0.0027 2110.18 -7610.74
 24% 0.65 0.26 0.27 0.15 0.54 0.39   5 13 0.0000 0.5200 P(5)=1.000  0.0337 0.0027 2109.01 -7603.54
 24% 0.65 0.26 0.27 0.15 0.54 0.39   5 13 0.0000 0.5213 P(5)=1.000  0.0337 0.0027 2075.70 -7611.52
 24% 0.65 0.26 0.27 0.15 0.54 0.39   5 13 0.0000 0.5225 P(5)=1.000  0.0337 0.0027 2107.78 -7617.02
 24% 0.65 0.26 0.27 0.15 0.54 0.39   5 13 0.0000 0.5225 P(5)=1.000  0.0337 0.0027 2074.79 -7610.41
 24% 0.65 0.26 0.27 0.15 0.54 0.39   5 13 0.0000 0.5225 P(5)=1.000  0.0337 0.0027 2057.46 -7609.00
 24% 0.65 0.26 0.27 0.16 0.54 0.39   5 13 0.0000 0.5225 P(5)=1.000  0.0337 0.0027 2065.59 -7619.23
 24% 0.65 0.26 0.27 0.16 0.54 0.39   5 13 0.0000 0.5225 P(5)=1.000  0.0337 0.0027 2069.19 -7614.55
 24% 0.65 0.26 0.27 0.16 0.54 0.39   5 13 0.0000 0.5225 P(5)=1.000  0.0337 0.0027 2075.72 -7623.03
 24% 0.65 0.26 0.27 0.16 0.54 0.39   5 13 0.0000 0.5212 P(5)=1.000  0.0337 0.0027 2074.20 -7622.06
 24% 0.65 0.26 0.27 0.16 0.54 0.39   5 13 0.0000 0.5212 P(5)=1.000  0.0337 0.0027 2061.33 -7622.16
 25% 0.65 0.26 0.27 0.16 0.54 0.39   5 13 0.0000 0.5198 P(5)=1.000  0.0337 0.0027 2080.44 -7620.63
 25% 0.65 0.26 0.27 0.16 0.54 0.39   5 13 0.0000 0.5198 P(5)=1.000  0.0337 0.0027 2096.87 -7618.30
 25% 0.65 0.26 0.27 0.15 0.54 0.39   5 13 0.0000 0.5184 P(5)=1.000  0.0337 0.0027 2069.34 -7625.32
 25% 0.65 0.26 0.27 0.15 0.54 0.39   5 13 0.0000 0.5171 P(5)=1.000  0.0337 0.0027 2055.66 -7626.21
 25% 0.65 0.26 0.27 0.15 0.54 0.39   5 13 0.0000 0.5183 P(5)=1.000  0.0337 0.0027 2062.04 -7617.45
 25% 0.65 0.26 0.27 0.16 0.54 0.39   5 13 0.0000 0.5196 P(5)=1.000  0.0337 0.0027 2038.18 -7616.34
 25% 0.65 0.26 0.27 0.15 0.54 0.39   5 13 0.0000 0.5208 P(5)=1.000  0.0337 0.0027 2040.89 -7613.65
 25% 0.65 0.26 0.27 0.15 0.54 0.39   5 13 0.0000 0.5195 P(5)=1.000  0.0337 0.0027 2088.78 -7623.98
 25% 0.65 0.26 0.27 0.15 0.54 0.39   5 13 0.0000 0.5181 P(5)=1.000  0.0337 0.0027 2066.43 -7616.58
 25% 0.65 0.26 0.27 0.15 0.54 0.39   5 13 0.0000 0.5194 P(5)=1.000  0.0337 0.0027 2047.54 -7612.24
 25% 0.65 0.26 0.27 0.15 0.54 0.39   5 13 0.0000 0.5194 P(5)=1.000  0.0337 0.0027 1999.06 -7619.39  1:00

 25% 0.65 0.26 0.27 0.15 0.54 0.39   5 13 0.0000 0.5206 P(5)=1.000  0.0337 0.0027 2029.84 -7625.12
 25% 0.65 0.26 0.27 0.15 0.54 0.39   5 13 0.0000 0.5219 P(5)=1.000  0.0337 0.0027 2030.38 -7620.43
 25% 0.65 0.26 0.27 0.15 0.54 0.39   5 13 0.0000 0.5205 P(5)=1.000  0.0337 0.0027 2038.55 -7625.96
 25% 0.65 0.26 0.27 0.15 0.54 0.40   5 13 0.0000 0.5205 P(5)=1.000  0.0337 0.0027 2028.62 -7627.34
 25% 0.65 0.26 0.27 0.15 0.54 0.39   5 13 0.0000 0.5217 P(5)=1.000  0.0337 0.0027 2002.61 -7618.03
 25% 0.65 0.26 0.27 0.15 0.54 0.39   5 13 0.0000 0.5230 P(5)=1.000  0.0337 0.0027 2031.82 -7615.58
 25% 0.65 0.26 0.27 0.15 0.54 0.39   5 13 0.0000 0.5242 P(5)=1.000  0.0338 0.0027 2042.47 -7622.05
 25% 0.65 0.26 0.27 0.15 0.54 0.39   5 13 0.0000 0.5254 P(5)=1.000  0.0338 0.0027 1985.87 -7628.72
 25% 0.65 0.26 0.27 0.15 0.54 0.39   5 13 0.0000 0.5254 P(5)=1.000  0.0338 0.0027 2047.20 -7633.92
 26% 0.65 0.26 0.27 0.15 0.54 0.39   5 13 0.0000 0.5254 P(5)=1.000  0.0338 0.0027 2008.66 -7617.30
 26% 0.65 0.26 0.27 0.15 0.54 0.39   5 13 0.0000 0.5254 P(5)=1.000  0.0338 0.0028 2008.98 -7610.15
 26% 0.65 0.26 0.27 0.15 0.54 0.39   5 13 0.0000 0.5266 P(5)=1.000  0.0338 0.0028 2015.03 -7618.69
 26% 0.65 0.26 0.27 0.15 0.54 0.39   5 13 0.0000 0.5266 P(5)=1.000  0.0338 0.0028 2023.21 -7613.79
 26% 0.65 0.26 0.27 0.15 0.54 0.39   5 13 0.0000 0.5266 P(5)=1.000  0.0338 0.0028 1986.59 -7620.82
 26% 0.65 0.26 0.27 0.15 0.54 0.39   5 13 0.0000 0.5278 P(5)=1.000  0.0338 0.0028 2001.16 -7620.47
 26% 0.65 0.26 0.27 0.15 0.54 0.39   5 13 0.0000 0.5290 P(5)=1.000  0.0339 0.0028 2013.51 -7606.82
 26% 0.65 0.26 0.27 0.15 0.54 0.39   5 13 0.0000 0.5290 P(5)=1.000  0.0339 0.0028 2064.74 -7597.37
 26% 0.65 0.26 0.27 0.15 0.54 0.39   5 13 0.0000 0.5276 P(5)=1.000  0.0339 0.0028 2063.98 -7611.21
 26% 0.65 0.26 0.27 0.15 0.54 0.39   5 13 0.0000 0.5288 P(5)=1.000  0.0339 0.0028 2025.26 -7600.30
 26% 0.65 0.26 0.27 0.15 0.54 0.39   5 13 0.0000 0.5300 P(5)=1.000  0.0339 0.0028 2026.50 -7615.89
 26% 0.65 0.26 0.27 0.15 0.54 0.39   5 13 0.0000 0.5312 P(5)=1.000  0.0339 0.0028 2019.54 -7613.88
 26% 0.65 0.26 0.27 0.15 0.54 0.40   5 13 0.0000 0.5299 P(5)=1.000  0.0339 0.0028 2053.27 -7611.74
 26% 0.65 0.26 0.27 0.15 0.54 0.40   5 13 0.0000 0.5285 P(5)=1.000  0.0339 0.0028 2059.36 -7606.26
 26% 0.65 0.26 0.27 0.15 0.54 0.40   5 13 0.0000 0.5272 P(5)=1.000  0.0339 0.0028 2072.69 -7601.13
 26% 0.65 0.26 0.27 0.15 0.54 0.40   5 13 0.0000 0.5284 P(5)=1.000  0.0339 0.0028 2075.22 -7607.50
 26% 0.65 0.26 0.27 0.15 0.54 0.40   5 13 0.0000 0.5296 P(5)=1.000  0.0339 0.0028 2056.12 -7612.87
 26% 0.65 0.26 0.27 0.15 0.54 0.40   5 13 0.0000 0.5283 P(5)=1.000  0.0339 0.0028 2032.86 -7612.10
 26% 0.65 0.26 0.27 0.15 0.54 0.40   5 13 0.0000 0.5294 P(5)=1.000  0.0339 0.0028 2029.03 -7604.72
 26% 0.65 0.26 0.27 0.15 0.54 0.40   5 13 0.0000 0.5306 P(5)=1.000  0.0339 0.0028 2031.13 -7614.71
 27% 0.65 0.26 0.27 0.15 0.54 0.40   5 13 0.0000 0.5317 P(5)=1.000  0.0339 0.0028 2027.27 -7612.92
 27% 0.65 0.26 0.27 0.15 0.54 0.40   5 13 0.0000 0.5328 P(5)=1.000  0.0339 0.0028 2030.06 -7613.12
 27% 0.65 0.26 0.27 0.15 0.54 0.40   5 13 0.0000 0.5328 P(5)=1.000  0.0339 0.0028 2051.86 -7621.73
 27% 0.65 0.26 0.27 0.15 0.53 0.40   5 13 0.0000 0.5328 P(5)=1.000  0.0339 0.0028 2035.58 -7626.91
 27% 0.65 0.26 0.27 0.15 0.54 0.40   5 13 0.0000 0.5340 P(5)=1.000  0.0339 0.0028 2044.28 -7627.81
 27% 0.65 0.26 0.27 0.15 0.53 0.40   5 13 0.0000 0.5340 P(5)=1.000  0.0339 0.0028 2038.60 -7611.87
 27% 0.65 0.26 0.27 0.15 0.54 0.40   5 13 0.0000 0.5351 P(5)=1.000  0.0339 0.0028 2063.48 -7622.12
 27% 0.65 0.26 0.27 0.16 0.54 0.40   5 13 0.0000 0.5362 P(5)=1.000  0.0339 0.0028 2067.50 -7625.01
 27% 0.65 0.26 0.27 0.16 0.54 0.40   5 13 0.0000 0.5349 P(5)=1.000  0.0339 0.0028 2046.38 -7618.52
 27% 0.65 0.26 0.27 0.16 0.54 0.40   5 13 0.0000 0.5337 P(5)=1.000  0.0339 0.0028 2063.33 -7613.95
 27% 0.65 0.26 0.27 0.16 0.54 0.40   5 13 0.0000 0.5348 P(5)=1.000  0.0339 0.0028 2079.87 -7609.02
 27% 0.65 0.26 0.27 0.16 0.53 0.40   5 13 0.0000 0.5335 P(5)=1.000  0.0339 0.0028 2083.60 -7613.18
 27% 0.65 0.26 0.27 0.16 0.53 0.40   5 13 0.0000 0.5346 P(5)=1.000  0.0339 0.0028 2075.36 -7619.70
 27% 0.65 0.26 0.27 0.16 0.53 0.40   5 13 0.0000 0.5357 P(5)=1.000  0.0339 0.0028 2086.85 -7623.12
 27% 0.65 0.26 0.27 0.16 0.53 0.40   5 13 0.0000 0.5368 P(5)=1.000  0.0339 0.0028 2077.77 -7612.84
 27% 0.65 0.26 0.27 0.16 0.54 0.40   5 13 0.0000 0.5379 P(5)=1.000  0.0339 0.0028 2093.25 -7621.85
 27% 0.65 0.26 0.27 0.16 0.54 0.40   5 13 0.0000 0.5390 P(5)=1.000  0.0339 0.0028 2075.14 -7629.34
 27% 0.65 0.26 0.27 0.16 0.54 0.40   5 13 0.0000 0.5401 P(5)=1.000  0.0339 0.0028 2059.99 -7628.97
 27% 0.65 0.26 0.27 0.16 0.54 0.40   5 13 0.0000 0.5412 P(5)=1.000  0.0339 0.0028 2086.53 -7621.97
 27% 0.65 0.26 0.27 0.16 0.54 0.40   5 13 0.0000 0.5423 P(5)=1.000  0.0339 0.0028 2100.29 -7623.13
 28% 0.65 0.26 0.27 0.16 0.53 0.40   5 13 0.0000 0.5423 P(5)=1.000  0.0339 0.0028 2090.57 -7626.36
 28% 0.65 0.26 0.27 0.16 0.54 0.40   5 13 0.0000 0.5433 P(5)=1.000  0.0339 0.0028 2099.29 -7623.55
 28% 0.65 0.26 0.27 0.16 0.53 0.40   5 13 0.0000 0.5433 P(5)=1.000  0.0339 0.0028 2109.59 -7615.27
 28% 0.65 0.26 0.27 0.16 0.53 0.40   5 13 0.0000 0.5444 P(5)=1.000  0.0339 0.0028 2101.76 -7617.36
 28% 0.65 0.26 0.27 0.16 0.53 0.40   5 13 0.0000 0.5431 P(5)=1.000  0.0339 0.0028 2067.85 -7609.66
 28% 0.65 0.26 0.27 0.16 0.53 0.39   5 13 0.0000 0.5419 P(5)=1.000  0.0339 0.0028 2081.21 -7616.75
 28% 0.65 0.26 0.27 0.16 0.53 0.40   5 13 0.0000 0.5429 P(5)=1.000  0.0339 0.0028 2071.63 -7624.61
 28% 0.65 0.26 0.27 0.16 0.53 0.40   5 13 0.0000 0.5440 P(5)=1.000  0.0339 0.0028 2080.11 -7633.46
 28% 0.65 0.26 0.27 0.16 0.53 0.40   5 13 0.0000 0.5427 P(5)=1.000  0.0339 0.0028 2080.71 -7633.13
 28% 0.65 0.26 0.27 0.16 0.53 0.40   5 13 0.0000 0.5427 P(5)=1.000  0.0339 0.0028 2055.49 -7636.63
 28% 0.65 0.26 0.27 0.16 0.53 0.40   5 13 0.0000 0.5438 P(5)=1.000  0.0339 0.0028 2061.39 -7619.39
 28% 0.65 0.26 0.27 0.16 0.53 0.40   5 13 0.0000 0.5438 P(5)=1.000  0.0340 0.0028 2070.60 -7627.60
 28% 0.65 0.26 0.27 0.16 0.53 0.40   5 13 0.0000 0.5448 P(5)=1.000  0.0340 0.0028 2070.93 -7617.05
 28% 0.65 0.26 0.27 0.16 0.53 0.40   5 13 0.0000 0.5459 P(5)=1.000  0.0340 0.0028 2030.02 -7647.56
 28% 0.65 0.26 0.27 0.16 0.53 0.40   5 13 0.0000 0.5469 P(5)=1.000  0.0340 0.0028 2059.68 -7629.89
 28% 0.65 0.26 0.27 0.16 0.53 0.40   5 13 0.0000 0.5469 P(5)=1.000  0.0340 0.0028 2070.62 -7628.75
 28% 0.65 0.26 0.27 0.16 0.53 0.40   5 13 0.0000 0.5457 P(5)=1.000  0.0340 0.0028 2077.65 -7630.54
 28% 0.65 0.26 0.27 0.16 0.53 0.40   5 13 0.0000 0.5444 P(5)=1.000  0.0340 0.0028 2094.14 -7633.15
 28% 0.65 0.26 0.27 0.16 0.53 0.40   5 13 0.0000 0.5455 P(5)=1.000  0.0340 0.0028 2061.44 -7626.91
 28% 0.65 0.26 0.27 0.16 0.53 0.40   5 13 0.0000 0.5465 P(5)=1.000  0.0340 0.0028 2053.25 -7632.03
 29% 0.65 0.26 0.27 0.16 0.53 0.40   5 13 0.0000 0.5452 P(5)=1.000  0.0340 0.0028 2073.27 -7631.66
 29% 0.65 0.26 0.27 0.16 0.53 0.40   5 13 0.0000 0.5452 P(5)=1.000  0.0340 0.0028 2111.53 -7637.41
 29% 0.65 0.26 0.27 0.16 0.53 0.40   5 13 0.0000 0.5463 P(5)=1.000  0.0340 0.0028 2130.58 -7628.89
 29% 0.65 0.26 0.27 0.16 0.53 0.40   5 13 0.0000 0.5473 P(5)=1.000  0.0340 0.0028 2087.38 -7619.02
 29% 0.65 0.26 0.27 0.16 0.53 0.40   5 13 0.0000 0.5483 P(5)=1.000  0.0340 0.0028 2082.37 -7619.05
 29% 0.65 0.26 0.27 0.16 0.53 0.40   5 13 0.0000 0.5471 P(5)=1.000  0.0340 0.0028 2087.16 -7623.95
 29% 0.65 0.26 0.27 0.16 0.53 0.40   5 13 0.0000 0.5471 P(5)=1.000  0.0340 0.0028 2060.61 -7601.92
 29% 0.65 0.26 0.27 0.16 0.53 0.40   5 13 0.0000 0.5481 P(5)=1.000  0.0340 0.0028 2067.53 -7593.80
 29% 0.65 0.26 0.27 0.16 0.53 0.40   5 13 0.0000 0.5469 P(5)=1.000  0.0340 0.0028 2091.62 -7589.63
 29% 0.65 0.26 0.27 0.16 0.53 0.40   5 13 0.0000 0.5469 P(5)=1.000  0.0340 0.0028 2124.03 -7596.60
 29% 0.65 0.26 0.27 0.16 0.53 0.40   5 13 0.0000 0.5457 P(5)=1.000  0.0340 0.0028 2130.18 -7598.25
 29% 0.65 0.26 0.27 0.16 0.53 0.40   5 13 0.0000 0.5457 P(5)=1.000  0.0340 0.0028 2100.48 -7595.88
 29% 0.65 0.26 0.27 0.16 0.53 0.40   5 13 0.0000 0.5444 P(5)=1.000  0.0340 0.0028 2102.45 -7597.74
 29% 0.65 0.26 0.27 0.16 0.53 0.40   5 13 0.0000 0.5455 P(5)=1.000  0.0340 0.0028 2089.82 -7588.75
 29% 0.65 0.26 0.27 0.16 0.53 0.40   5 13 0.0000 0.5442 P(5)=1.000  0.0340 0.0028 2117.32 -7603.00
 29% 0.65 0.26 0.27 0.16 0.53 0.40   5 13 0.0000 0.5430 P(5)=1.000  0.0340 0.0028 2108.64 -7599.05
 29% 0.65 0.26 0.27 0.16 0.53 0.40   5 13 0.0000 0.5419 P(5)=1.000  0.0340 0.0028 2097.62 -7592.58
 29% 0.65 0.26 0.27 0.16 0.53 0.40   5 13 0.0000 0.5407 P(5)=1.000  0.0340 0.0028 2106.40 -7602.74
 29% 0.65 0.26 0.27 0.16 0.53 0.40   5 13 0.0000 0.5395 P(5)=1.000  0.0340 0.0028 2146.88 -7612.57
 29% 0.65 0.26 0.27 0.16 0.53 0.40   5 13 0.0000 0.5405 P(5)=1.000  0.0341 0.0028 2136.44 -7610.16
 30% 0.65 0.26 0.27 0.16 0.53 0.40   5 13 0.0000 0.5393 P(5)=1.000  0.0341 0.0028 2113.26 -7610.94
 30% 0.65 0.26 0.27 0.16 0.53 0.40   5 13 0.0000 0.5381 P(5)=1.000  0.0341 0.0028 2080.59 -7602.81
 30% 0.65 0.26 0.27 0.16 0.53 0.40   5 13 0.0000 0.5381 P(5)=1.000  0.0341 0.0028 2079.43 -7591.38
 30% 0.65 0.26 0.27 0.16 0.53 0.40   5 13 0.0000 0.5370 P(5)=1.000  0.0341 0.0028 2106.03 -7593.03
 30% 0.65 0.26 0.27 0.16 0.53 0.40   5 13 0.0000 0.5370 P(5)=1.000  0.0341 0.0028 2113.45 -7598.08
 30% 0.65 0.26 0.27 0.16 0.53 0.40   5 13 0.0000 0.5370 P(5)=1.000  0.0341 0.0028 2111.95 -7604.37
 30% 0.65 0.26 0.27 0.16 0.53 0.40   5 13 0.0000 0.5370 P(5)=1.000  0.0341 0.0028 2117.91 -7596.28
 30% 0.65 0.26 0.27 0.16 0.53 0.40   5 13 0.0000 0.5380 P(5)=1.000  0.0342 0.0028 2105.76 -7601.16
 30% 0.65 0.26 0.27 0.16 0.53 0.40   5 13 0.0000 0.5390 P(5)=1.000  0.0342 0.0028 2087.75 -7609.06
 30% 0.65 0.26 0.27 0.16 0.53 0.40   5 13 0.0000 0.5400 P(5)=1.000  0.0342 0.0028 2104.35 -7620.70
 30% 0.65 0.26 0.27 0.16 0.53 0.40   5 13 0.0000 0.5409 P(5)=1.000  0.0342 0.0028 2089.92 -7603.68  1:09

 30% 0.65 0.26 0.27 0.16 0.53 0.40   5 13 0.0000 0.5398 P(5)=1.000  0.0342 0.0028 2101.82 -7606.05
 30% 0.65 0.26 0.27 0.16 0.53 0.40   5 13 0.0000 0.5386 P(5)=1.000  0.0342 0.0028 2137.94 -7615.16
 30% 0.65 0.26 0.27 0.16 0.53 0.40   5 13 0.0000 0.5375 P(5)=1.000  0.0342 0.0028 2140.68 -7607.66
 30% 0.65 0.26 0.27 0.16 0.53 0.40   5 13 0.0000 0.5363 P(5)=1.000  0.0342 0.0028 2129.73 -7614.07
 30% 0.65 0.26 0.27 0.16 0.53 0.40   5 13 0.0000 0.5352 P(5)=1.000  0.0342 0.0028 2110.21 -7604.95
 30% 0.65 0.26 0.27 0.16 0.53 0.40   5 13 0.0000 0.5340 P(5)=1.000  0.0342 0.0028 2090.13 -7603.72
 30% 0.65 0.26 0.27 0.16 0.53 0.40   5 13 0.0000 0.5329 P(5)=1.000  0.0342 0.0028 2099.25 -7611.30
 30% 0.65 0.26 0.27 0.16 0.53 0.40   5 13 0.0000 0.5318 P(5)=1.000  0.0342 0.0028 2127.06 -7618.70
 30% 0.65 0.26 0.27 0.16 0.53 0.40   5 13 0.0000 0.5307 P(5)=1.000  0.0342 0.0028 2165.42 -7618.38
 31% 0.65 0.26 0.27 0.16 0.53 0.40   5 13 0.0000 0.5316 P(5)=1.000  0.0343 0.0028 2130.78 -7607.62
 31% 0.65 0.26 0.27 0.16 0.53 0.40   5 13 0.0000 0.5305 P(5)=1.000  0.0343 0.0028 2135.48 -7610.89
 31% 0.65 0.26 0.27 0.16 0.53 0.40   5 13 0.0000 0.5315 P(5)=1.000  0.0343 0.0028 2144.98 -7610.03
 31% 0.65 0.26 0.27 0.16 0.53 0.40   5 13 0.0000 0.5304 P(5)=1.000  0.0343 0.0028 2127.19 -7609.58
 31% 0.65 0.26 0.27 0.16 0.53 0.40   5 13 0.0000 0.5314 P(5)=1.000  0.0343 0.0028 2111.35 -7608.12
 31% 0.65 0.26 0.27 0.16 0.53 0.40   5 13 0.0000 0.5303 P(5)=1.000  0.0343 0.0028 2075.60 -7615.08
 31% 0.65 0.26 0.27 0.16 0.53 0.40   5 13 0.0000 0.5292 P(5)=1.000  0.0344 0.0028 2065.97 -7617.08
 31% 0.65 0.26 0.27 0.16 0.53 0.40   5 13 0.0000 0.5281 P(5)=1.000  0.0344 0.0028 2067.04 -7606.56
 31% 0.65 0.26 0.27 0.16 0.53 0.40   5 13 0.0000 0.5270 P(5)=1.000  0.0344 0.0028 2106.02 -7622.47
 31% 0.65 0.26 0.27 0.16 0.53 0.40   5 13 0.0000 0.5259 P(5)=1.000  0.0344 0.0028 2085.99 -7612.35
 31% 0.65 0.26 0.27 0.16 0.53 0.40   5 13 0.0000 0.5248 P(5)=1.000  0.0344 0.0028 2036.31 -7608.18
 31% 0.65 0.26 0.27 0.16 0.53 0.40   5 13 0.0000 0.5258 P(5)=1.000  0.0344 0.0028 2066.39 -7613.52
 31% 0.65 0.26 0.27 0.16 0.53 0.40   5 13 0.0000 0.5247 P(5)=1.000  0.0344 0.0028 2043.24 -7606.80
 31% 0.65 0.26 0.27 0.16 0.53 0.40   5 13 0.0000 0.5257 P(5)=1.000  0.0344 0.0028 2025.34 -7603.79
 31% 0.65 0.26 0.27 0.16 0.53 0.40   5 13 0.0000 0.5246 P(5)=1.000  0.0344 0.0028 2046.60 -7607.98
 31% 0.65 0.26 0.27 0.16 0.53 0.40   5 13 0.0000 0.5235 P(5)=1.000  0.0344 0.0028 2072.48 -7621.59
 31% 0.65 0.26 0.27 0.16 0.53 0.40   5 13 0.0000 0.5224 P(5)=1.000  0.0344 0.0028 2063.98 -7616.65
 31% 0.65 0.26 0.27 0.16 0.53 0.40   5 13 0.0000 0.5214 P(5)=1.000  0.0344 0.0028 2017.16 -7621.48
 31% 0.65 0.26 0.27 0.16 0.53 0.40   5 13 0.0000 0.5224 P(5)=1.000  0.0344 0.0028 2005.46 -7631.93
 31% 0.65 0.26 0.27 0.16 0.53 0.40   5 13 0.0000 0.5233 P(5)=1.000  0.0344 0.0028 2005.64 -7629.51
 32% 0.65 0.26 0.27 0.16 0.53 0.40   5 13 0.0000 0.5243 P(5)=1.000  0.0344 0.0028 2008.84 -7616.30
 32% 0.65 0.26 0.27 0.16 0.53 0.40   5 13 0.0000 0.5253 P(5)=1.000  0.0344 0.0028 2002.85 -7605.13
 32% 0.65 0.26 0.27 0.16 0.53 0.40   5 13 0.0000 0.5242 P(5)=1.000  0.0344 0.0028 2025.16 -7613.09
 32% 0.65 0.26 0.27 0.16 0.53 0.40   5 13 0.0000 0.5231 P(5)=1.000  0.0344 0.0028 2058.13 -7626.05
 32% 0.65 0.26 0.27 0.16 0.53 0.40   5 13 0.0000 0.5231 P(5)=1.000  0.0344 0.0028 2058.78 -7623.70
 32% 0.65 0.26 0.27 0.16 0.53 0.40   5 13 0.0000 0.5231 P(5)=1.000  0.0345 0.0028 2059.55 -7607.92
 32% 0.65 0.26 0.27 0.16 0.53 0.40   5 13 0.0000 0.5221 P(5)=1.000  0.0345 0.0028 2076.64 -7610.01
 32% 0.65 0.26 0.27 0.16 0.53 0.40   5 13 0.0000 0.5210 P(5)=1.000  0.0345 0.0028 2099.58 -7606.94
 32% 0.65 0.26 0.27 0.16 0.53 0.40   5 13 0.0000 0.5210 P(5)=1.000  0.0345 0.0028 2113.81 -7610.98
 32% 0.65 0.26 0.27 0.16 0.53 0.40   5 13 0.0000 0.5200 P(5)=1.000  0.0344 0.0028 2087.77 -7593.21
 32% 0.65 0.26 0.27 0.16 0.53 0.40   5 13 0.0000 0.5190 P(5)=1.000  0.0344 0.0028 2062.29 -7594.39
 32% 0.65 0.26 0.27 0.16 0.53 0.40   5 13 0.0000 0.5190 P(5)=1.000  0.0344 0.0028 2069.77 -7605.43
 32% 0.65 0.26 0.27 0.16 0.53 0.40   5 13 0.0000 0.5179 P(5)=1.000  0.0344 0.0028 2089.68 -7602.30
 32% 0.65 0.26 0.27 0.16 0.53 0.40   5 13 0.0000 0.5189 P(5)=1.000  0.0344 0.0028 2092.49 -7598.17
 32% 0.65 0.26 0.27 0.16 0.53 0.40   5 13 0.0000 0.5179 P(5)=1.000  0.0344 0.0028 2082.44 -7601.04
 32% 0.65 0.26 0.27 0.16 0.53 0.40   5 13 0.0000 0.5168 P(5)=1.000  0.0344 0.0029 2076.61 -7610.15
 32% 0.65 0.26 0.27 0.16 0.53 0.40   5 13 0.0000 0.5178 P(5)=1.000  0.0344 0.0029 2079.30 -7618.68
 32% 0.65 0.26 0.27 0.16 0.53 0.40   5 13 0.0000 0.5168 P(5)=1.000  0.0344 0.0029 2077.93 -7607.88
 32% 0.65 0.26 0.27 0.16 0.53 0.40   5 13 0.0000 0.5168 P(5)=1.000  0.0344 0.0029 2048.07 -7593.46
 32% 0.65 0.26 0.27 0.16 0.53 0.40   5 13 0.0000 0.5177 P(5)=1.000  0.0344 0.0029 2046.41 -7595.16
 33% 0.65 0.26 0.27 0.16 0.53 0.40   5 13 0.0000 0.5187 P(5)=1.000  0.0344 0.0029 2012.41 -7590.07
 33% 0.65 0.26 0.27 0.16 0.53 0.40   5 13 0.0000 0.5196 P(5)=1.000  0.0344 0.0029 2023.18 -7589.42
 33% 0.65 0.26 0.27 0.16 0.53 0.40   5 13 0.0000 0.5186 P(5)=1.000  0.0344 0.0029 2018.22 -7581.91
 33% 0.65 0.26 0.27 0.16 0.53 0.40   5 13 0.0000 0.5176 P(5)=1.000  0.0344 0.0029 2037.69 -7595.45
 33% 0.65 0.26 0.27 0.16 0.53 0.40   5 13 0.0000 0.5185 P(5)=1.000  0.0344 0.0029 2054.23 -7599.72
 33% 0.65 0.26 0.27 0.16 0.53 0.40   5 13 0.0000 0.5175 P(5)=1.000  0.0344 0.0029 2068.88 -7606.37
 33% 0.65 0.26 0.27 0.16 0.52 0.40   5 13 0.0000 0.5165 P(5)=1.000  0.0344 0.0029 2061.30 -7611.12
 33% 0.65 0.26 0.27 0.16 0.53 0.40   5 13 0.0000 0.5155 P(5)=1.000  0.0344 0.0029 2049.64 -7621.02
 33% 0.65 0.26 0.27 0.16 0.52 0.40   5 13 0.0000 0.5164 P(5)=1.000  0.0344 0.0029 2031.19 -7601.98
 33% 0.65 0.26 0.27 0.16 0.52 0.40   5 13 0.0000 0.5154 P(5)=1.000  0.0344 0.0029 2055.32 -7616.51
 33% 0.65 0.26 0.27 0.16 0.52 0.40   5 13 0.0000 0.5145 P(5)=1.000  0.0344 0.0029 2067.63 -7606.76
 33% 0.65 0.26 0.27 0.16 0.52 0.40   5 13 0.0000 0.5135 P(5)=1.000  0.0344 0.0029 2067.08 -7611.94
 33% 0.65 0.26 0.27 0.16 0.52 0.40   5 13 0.0000 0.5144 P(5)=1.000  0.0344 0.0029 2072.97 -7605.07
 33% 0.65 0.26 0.27 0.16 0.52 0.40   5 13 0.0000 0.5134 P(5)=1.000  0.0344 0.0029 2062.60 -7609.30
 33% 0.65 0.26 0.27 0.16 0.52 0.40   5 13 0.0000 0.5143 P(5)=1.000  0.0344 0.0029 2056.23 -7614.12
 33% 0.65 0.26 0.27 0.16 0.52 0.40   5 13 0.0000 0.5153 P(5)=1.000  0.0344 0.0029 2079.68 -7613.94
 33% 0.65 0.26 0.27 0.16 0.52 0.40   5 13 0.0000 0.5162 P(5)=1.000  0.0344 0.0029 2105.89 -7612.94
 33% 0.65 0.26 0.27 0.16 0.52 0.40   5 13 0.0000 0.5162 P(5)=1.000  0.0344 0.0029 2073.41 -7605.74
 33% 0.65 0.26 0.27 0.16 0.52 0.40   5 13 0.0000 0.5162 P(5)=1.000  0.0344 0.0029 2077.14 -7608.17
 33% 0.65 0.26 0.27 0.16 0.52 0.40   5 13 0.0000 0.5152 P(5)=1.000  0.0344 0.0029 2083.66 -7605.80
 34% 0.65 0.26 0.27 0.16 0.52 0.40   5 13 0.0000 0.5161 P(5)=1.000  0.0343 0.0029 2065.84 -7591.54
 34% 0.65 0.26 0.27 0.16 0.52 0.40   5 13 0.0000 0.5170 P(5)=1.000  0.0343 0.0029 2050.42 -7588.72
 34% 0.65 0.26 0.27 0.16 0.52 0.40   5 13 0.0000 0.5161 P(5)=1.000  0.0343 0.0029 2051.86 -7593.00
 34% 0.65 0.26 0.27 0.16 0.52 0.40   5 13 0.0000 0.5170 P(5)=1.000  0.0343 0.0029 2062.01 -7600.69
 34% 0.65 0.26 0.27 0.16 0.52 0.40   5 13 0.0000 0.5160 P(5)=1.000  0.0343 0.0029 2074.13 -7603.77
 34% 0.65 0.26 0.27 0.16 0.52 0.40   5 13 0.0000 0.5169 P(5)=1.000  0.0343 0.0029 2092.81 -7615.62
 34% 0.65 0.26 0.27 0.16 0.52 0.40   5 13 0.0000 0.5178 P(5)=1.000  0.0343 0.0029 2103.37 -7608.42
 34% 0.65 0.26 0.27 0.16 0.52 0.40   5 13 0.0000 0.5169 P(5)=1.000  0.0343 0.0029 2083.22 -7602.92
 34% 0.65 0.26 0.27 0.16 0.52 0.40   5 13 0.0000 0.5159 P(5)=1.000  0.0343 0.0029 2087.00 -7603.45
 34% 0.65 0.26 0.27 0.16 0.52 0.39   5 13 0.0000 0.5159 P(5)=1.000  0.0343 0.0029 2083.37 -7600.60
 34% 0.65 0.26 0.27 0.16 0.52 0.39   5 13 0.0000 0.5149 P(5)=1.000  0.0343 0.0029 2058.66 -7583.65
 34% 0.65 0.26 0.27 0.16 0.52 0.39   5 13 0.0000 0.5158 P(5)=1.000  0.0343 0.0029 2071.59 -7591.37
 34% 0.65 0.26 0.27 0.16 0.52 0.39   5 13 0.0000 0.5167 P(5)=1.000  0.0343 0.0029 2077.48 -7601.56
 34% 0.65 0.26 0.27 0.16 0.52 0.39   5 13 0.0000 0.5158 P(5)=1.000  0.0343 0.0029 2080.04 -7592.57
 34% 0.65 0.26 0.27 0.16 0.52 0.39   5 13 0.0000 0.5167 P(5)=1.000  0.0343 0.0029 2086.04 -7605.69
 34% 0.65 0.26 0.27 0.16 0.52 0.39   5 13 0.0000 0.5157 P(5)=1.000  0.0343 0.0029 2069.69 -7602.98
 34% 0.65 0.26 0.27 0.16 0.52 0.39   5 13 0.0000 0.5148 P(5)=1.000  0.0343 0.0029 2024.85 -7600.67
 34% 0.65 0.26 0.27 0.16 0.52 0.39   5 13 0.0000 0.5138 P(5)=1.000  0.0343 0.0029 2022.28 -7593.43
 34% 0.65 0.26 0.27 0.16 0.52 0.39   5 13 0.0000 0.5147 P(5)=1.000  0.0343 0.0029 2009.40 -7606.24
 34% 0.65 0.26 0.27 0.16 0.52 0.39   5 13 0.0000 0.5138 P(5)=1.000  0.0343 0.0029 2038.44 -7618.06
 35% 0.65 0.26 0.27 0.16 0.52 0.39   5 13 0.0000 0.5128 P(5)=1.000  0.0343 0.0029 2025.33 -7599.22
 35% 0.65 0.26 0.27 0.16 0.52 0.39   5 13 0.0000 0.5119 P(5)=1.000  0.0343 0.0029 2079.67 -7618.58
 35% 0.65 0.26 0.27 0.16 0.52 0.39   5 13 0.0000 0.5128 P(5)=1.000  0.0343 0.0029 2052.95 -7609.43
 35% 0.65 0.26 0.27 0.16 0.52 0.39   5 13 0.0000 0.5137 P(5)=1.000  0.0343 0.0029 2054.69 -7617.98
 35% 0.65 0.26 0.27 0.16 0.52 0.39   5 13 0.0000 0.5127 P(5)=1.000  0.0343 0.0029 2048.50 -7603.44
 35% 0.65 0.26 0.27 0.16 0.52 0.39   5 13 0.0000 0.5118 P(5)=1.000  0.0343 0.0029 2061.81 -7620.64
 35% 0.65 0.26 0.27 0.16 0.52 0.39   5 13 0.0000 0.5109 P(5)=1.000  0.0343 0.0029 2054.19 -7608.56
 35% 0.65 0.26 0.27 0.16 0.52 0.39   5 13 0.0000 0.5118 P(5)=1.000  0.0343 0.0029 2039.22 -7618.06
 35% 0.65 0.26 0.27 0.16 0.52 0.39   5 13 0.0000 0.5118 P(5)=1.000  0.0343 0.0029 2073.01 -7608.95
 35% 0.65 0.26 0.27 0.16 0.52 0.39   5 13 0.0000 0.5126 P(5)=1.000  0.0343 0.0029 2068.51 -7611.94
 35% 0.65 0.26 0.27 0.16 0.52 0.39   5 13 0.0000 0.5135 P(5)=1.000  0.0343 0.0029 2053.51 -7606.71  1:17

 35% 0.65 0.26 0.27 0.16 0.52 0.39   5 13 0.0000 0.5135 P(5)=1.000  0.0343 0.0029 2068.80 -7605.95
 35% 0.65 0.26 0.27 0.16 0.52 0.39   5 13 0.0000 0.5135 P(5)=1.000  0.0343 0.0029 2050.63 -7606.46
 35% 0.65 0.26 0.27 0.16 0.52 0.39   5 13 0.0000 0.5144 P(5)=1.000  0.0343 0.0029 2015.47 -7605.21
 35% 0.65 0.26 0.27 0.16 0.52 0.39   5 13 0.0000 0.5153 P(5)=1.000  0.0343 0.0029 2036.51 -7608.11
 35% 0.65 0.26 0.27 0.16 0.52 0.39   5 13 0.0000 0.5161 P(5)=1.000  0.0343 0.0029 2047.75 -7599.83
 35% 0.65 0.26 0.27 0.17 0.52 0.39   5 13 0.0000 0.5170 P(5)=1.000  0.0343 0.0029 2041.25 -7602.93
 35% 0.65 0.26 0.27 0.17 0.52 0.39   5 13 0.0000 0.5170 P(5)=1.000  0.0343 0.0029 2050.38 -7603.18
 35% 0.65 0.26 0.27 0.17 0.52 0.39   5 13 0.0000 0.5179 P(5)=1.000  0.0343 0.0029 2066.27 -7612.56
 35% 0.65 0.26 0.27 0.17 0.52 0.39   5 13 0.0000 0.5187 P(5)=1.000  0.0343 0.0029 2065.93 -7604.23
 36% 0.65 0.26 0.27 0.17 0.52 0.39   5 13 0.0000 0.5187 P(5)=1.000  0.0343 0.0029 2053.42 -7599.22
 36% 0.65 0.26 0.27 0.17 0.52 0.39   5 13 0.0000 0.5187 P(5)=1.000  0.0343 0.0029 2043.08 -7587.51
 36% 0.65 0.26 0.27 0.17 0.52 0.39   5 13 0.0000 0.5187 P(5)=1.000  0.0343 0.0029 2062.87 -7598.12
 36% 0.65 0.26 0.27 0.17 0.52 0.39   5 13 0.0000 0.5196 P(5)=1.000  0.0343 0.0029 2043.09 -7604.61
 36% 0.65 0.26 0.27 0.17 0.52 0.39   5 13 0.0000 0.5204 P(5)=1.000  0.0343 0.0029 2051.30 -7607.04
 36% 0.65 0.26 0.27 0.17 0.52 0.39   5 13 0.0000 0.5204 P(5)=1.000  0.0343 0.0029 2056.66 -7610.38
 36% 0.65 0.26 0.27 0.17 0.52 0.39   5 13 0.0000 0.5213 P(5)=1.000  0.0343 0.0029 2022.02 -7598.44
 36% 0.65 0.26 0.27 0.17 0.52 0.39   5 13 0.0000 0.5221 P(5)=1.000  0.0343 0.0029 1995.45 -7605.76
 36% 0.65 0.26 0.27 0.17 0.52 0.39   5 13 0.0000 0.5212 P(5)=1.000  0.0343 0.0029 2009.31 -7598.56
 36% 0.65 0.26 0.27 0.17 0.52 0.39   5 13 0.0000 0.5220 P(5)=1.000  0.0343 0.0029 2010.49 -7606.47
 36% 0.65 0.26 0.27 0.17 0.52 0.39   5 13 0.0000 0.5211 P(5)=1.000  0.0343 0.0029 2017.39 -7606.24
 36% 0.65 0.26 0.27 0.17 0.52 0.39   5 13 0.0000 0.5220 P(5)=1.000  0.0343 0.0029 2062.60 -7619.49
 36% 0.65 0.26 0.27 0.17 0.52 0.39   5 13 0.0000 0.5228 P(5)=1.000  0.0343 0.0029 2059.00 -7625.14
 36% 0.65 0.26 0.27 0.17 0.52 0.39   5 13 0.0000 0.5236 P(5)=1.000  0.0343 0.0029 2045.28 -7626.94
 36% 0.65 0.26 0.27 0.17 0.52 0.40   5 13 0.0000 0.5245 P(5)=1.000  0.0343 0.0029 2029.28 -7615.30
 36% 0.65 0.26 0.27 0.17 0.52 0.40   5 13 0.0000 0.5253 P(5)=1.000  0.0343 0.0029 2044.94 -7609.33
 36% 0.65 0.26 0.27 0.17 0.52 0.40   5 13 0.0000 0.5261 P(5)=1.000  0.0343 0.0029 2038.25 -7588.54
 36% 0.65 0.26 0.27 0.17 0.52 0.40   5 13 0.0000 0.5270 P(5)=1.000  0.0343 0.0029 2041.58 -7591.79
 36% 0.65 0.26 0.27 0.17 0.52 0.40   5 13 0.0000 0.5260 P(5)=1.000  0.0343 0.0029 2035.28 -7616.07
 36% 0.65 0.26 0.27 0.17 0.52 0.40   5 13 0.0000 0.5269 P(5)=1.000  0.0343 0.0029 2045.56 -7608.59
 37% 0.65 0.26 0.27 0.17 0.52 0.40   5 13 0.0000 0.5277 P(5)=1.000  0.0343 0.0029 2038.31 -7607.96
 37% 0.65 0.26 0.27 0.17 0.52 0.40   5 13 0.0000 0.5268 P(5)=1.000  0.0343 0.0029 2052.29 -7617.93
 37% 0.65 0.26 0.27 0.17 0.52 0.40   5 13 0.0000 0.5276 P(5)=1.000  0.0343 0.0029 2047.25 -7601.23
 37% 0.65 0.26 0.27 0.17 0.52 0.40   5 13 0.0000 0.5284 P(5)=1.000  0.0343 0.0029 2042.76 -7611.01
 37% 0.65 0.26 0.27 0.17 0.52 0.40   5 13 0.0000 0.5292 P(5)=1.000  0.0343 0.0029 2017.80 -7620.47
 37% 0.65 0.26 0.27 0.17 0.52 0.40   5 13 0.0000 0.5300 P(5)=1.000  0.0343 0.0029 2012.03 -7600.40
 37% 0.65 0.26 0.27 0.17 0.52 0.40   5 13 0.0000 0.5308 P(5)=1.000  0.0344 0.0029 2032.01 -7602.66
 37% 0.65 0.26 0.27 0.17 0.52 0.40   5 13 0.0000 0.5316 P(5)=1.000  0.0344 0.0029 2025.07 -7608.00
 37% 0.65 0.26 0.27 0.17 0.52 0.40   5 13 0.0000 0.5324 P(5)=1.000  0.0344 0.0029 2026.82 -7601.53
 37% 0.65 0.26 0.27 0.17 0.52 0.40   5 13 0.0000 0.5332 P(5)=1.000  0.0344 0.0029 1996.61 -7600.76
 37% 0.65 0.26 0.27 0.17 0.51 0.40   5 13 0.0000 0.5340 P(5)=1.000  0.0343 0.0029 2013.63 -7595.96
 37% 0.65 0.26 0.27 0.17 0.51 0.40   5 13 0.0000 0.5348 P(5)=1.000  0.0343 0.0029 2020.80 -7613.07
 37% 0.65 0.26 0.27 0.17 0.51 0.40   5 13 0.0000 0.5356 P(5)=1.000  0.0343 0.0029 2001.53 -7610.55
 37% 0.65 0.26 0.27 0.17 0.51 0.40   5 13 0.0000 0.5364 P(5)=1.000  0.0343 0.0029 1996.21 -7612.14
 37% 0.65 0.26 0.27 0.17 0.51 0.40   5 13 0.0000 0.5372 P(5)=1.000  0.0343 0.0029 2024.72 -7604.88
 37% 0.65 0.26 0.27 0.17 0.51 0.40   5 13 0.0000 0.5363 P(5)=1.000  0.0343 0.0029 2026.91 -7592.52
 37% 0.65 0.26 0.27 0.17 0.51 0.40   5 13 0.0000 0.5370 P(5)=1.000  0.0343 0.0029 2042.59 -7602.36
 37% 0.65 0.26 0.27 0.17 0.51 0.40   5 13 0.0000 0.5361 P(5)=1.000  0.0343 0.0029 2069.87 -7608.73
 37% 0.65 0.26 0.27 0.17 0.51 0.40   5 13 0.0000 0.5369 P(5)=1.000  0.0343 0.0029 2024.73 -7598.74
 37% 0.65 0.26 0.27 0.17 0.51 0.40   5 13 0.0000 0.5377 P(5)=1.000  0.0343 0.0029 2025.82 -7602.21
 38% 0.65 0.26 0.27 0.17 0.51 0.40   5 13 0.0000 0.5368 P(5)=1.000  0.0343 0.0029 2064.89 -7602.62
 38% 0.65 0.26 0.27 0.17 0.52 0.40   5 13 0.0000 0.5359 P(5)=1.000  0.0343 0.0029 2104.72 -7618.89
 38% 0.65 0.26 0.27 0.17 0.52 0.40   5 13 0.0000 0.5367 P(5)=1.000  0.0343 0.0029 2071.12 -7626.15
 38% 0.65 0.26 0.27 0.17 0.52 0.40   5 13 0.0000 0.5358 P(5)=1.000  0.0343 0.0029 2078.89 -7612.32
 38% 0.65 0.26 0.27 0.17 0.52 0.40   5 13 0.0000 0.5349 P(5)=1.000  0.0343 0.0029 2068.01 -7598.33
 38% 0.65 0.26 0.27 0.17 0.52 0.40   5 13 0.0000 0.5340 P(5)=1.000  0.0343 0.0029 2068.46 -7600.99
 38% 0.65 0.26 0.27 0.17 0.52 0.40   5 13 0.0000 0.5331 P(5)=1.000  0.0343 0.0029 2007.90 -7594.10
 38% 0.65 0.26 0.27 0.17 0.52 0.40   5 13 0.0000 0.5339 P(5)=1.000  0.0343 0.0029 2020.47 -7600.12
 38% 0.65 0.26 0.27 0.17 0.52 0.40   5 13 0.0000 0.5347 P(5)=1.000  0.0343 0.0029 2052.78 -7604.49
 38% 0.65 0.26 0.27 0.17 0.52 0.40   5 13 0.0000 0.5354 P(5)=1.000  0.0342 0.0029 2022.77 -7606.90
 38% 0.65 0.26 0.27 0.17 0.52 0.40   5 13 0.0000 0.5345 P(5)=1.000  0.0342 0.0029 1971.38 -7613.92
 38% 0.65 0.26 0.27 0.17 0.52 0.40   5 13 0.0000 0.5337 P(5)=1.000  0.0342 0.0029 2011.59 -7608.36
 38% 0.65 0.26 0.27 0.17 0.52 0.40   5 13 0.0000 0.5328 P(5)=1.000  0.0342 0.0029 2055.99 -7611.61
 38% 0.65 0.26 0.27 0.17 0.52 0.40   5 13 0.0000 0.5336 P(5)=1.000  0.0342 0.0029 2055.08 -7610.36
 38% 0.65 0.26 0.27 0.17 0.52 0.40   5 13 0.0000 0.5327 P(5)=1.000  0.0342 0.0029 2029.11 -7602.54
 38% 0.65 0.26 0.27 0.17 0.52 0.40   5 13 0.0000 0.5334 P(5)=1.000  0.0342 0.0029 2027.82 -7603.34
 38% 0.65 0.26 0.27 0.17 0.52 0.40   5 13 0.0000 0.5342 P(5)=1.000  0.0342 0.0029 2038.46 -7595.95
 38% 0.65 0.26 0.27 0.17 0.52 0.40   5 13 0.0000 0.5350 P(5)=1.000  0.0342 0.0029 2017.74 -7604.88
 38% 0.65 0.26 0.27 0.17 0.52 0.40   5 13 0.0000 0.5357 P(5)=1.000  0.0342 0.0029 2019.06 -7611.67
 38% 0.65 0.26 0.27 0.17 0.52 0.40   5 13 0.0000 0.5357 P(5)=1.000  0.0342 0.0029 2071.26 -7614.27
 39% 0.65 0.26 0.27 0.17 0.52 0.40   5 13 0.0000 0.5348 P(5)=1.000  0.0342 0.0029 2034.14 -7620.50
 39% 0.65 0.26 0.27 0.17 0.52 0.40   5 13 0.0000 0.5340 P(5)=1.000  0.0342 0.0029 2034.25 -7621.22
 39% 0.65 0.26 0.27 0.17 0.52 0.40   5 13 0.0000 0.5347 P(5)=1.000  0.0342 0.0029 2078.00 -7610.05
 39% 0.65 0.26 0.27 0.17 0.52 0.40   5 13 0.0000 0.5355 P(5)=1.000  0.0342 0.0029 2047.05 -7599.50
 39% 0.65 0.26 0.27 0.17 0.52 0.40   5 13 0.0000 0.5346 P(5)=1.000  0.0342 0.0029 2043.64 -7601.02
 39% 0.65 0.26 0.27 0.17 0.52 0.40   5 13 0.0000 0.5346 P(5)=1.000  0.0342 0.0029 2042.62 -7603.93
 39% 0.65 0.26 0.27 0.17 0.52 0.40   5 13 0.0000 0.5354 P(5)=1.000  0.0342 0.0029 2042.91 -7599.71
 39% 0.65 0.26 0.27 0.17 0.52 0.40   5 13 0.0000 0.5354 P(5)=1.000  0.0342 0.0029 2083.51 -7614.54
 39% 0.65 0.26 0.27 0.17 0.52 0.40   5 13 0.0000 0.5361 P(5)=1.000  0.0342 0.0029 2079.35 -7614.43
 39% 0.65 0.26 0.27 0.17 0.52 0.40   5 13 0.0000 0.5369 P(5)=1.000  0.0342 0.0029 2056.40 -7607.75
 39% 0.65 0.26 0.27 0.17 0.52 0.40   5 13 0.0000 0.5376 P(5)=1.000  0.0342 0.0029 2025.98 -7615.56
 39% 0.65 0.26 0.27 0.17 0.52 0.40   5 13 0.0000 0.5367 P(5)=1.000  0.0342 0.0029 2044.37 -7608.56
 39% 0.65 0.26 0.27 0.17 0.52 0.40   5 13 0.0000 0.5375 P(5)=1.000  0.0342 0.0029 2072.00 -7599.69
 39% 0.65 0.26 0.27 0.17 0.52 0.40   5 13 0.0000 0.5375 P(5)=1.000  0.0342 0.0029 2089.10 -7604.95
 39% 0.65 0.26 0.27 0.17 0.52 0.40   5 13 0.0000 0.5382 P(5)=1.000  0.0342 0.0029 2093.10 -7605.43
 39% 0.65 0.26 0.27 0.17 0.52 0.40   5 13 0.0000 0.5382 P(5)=1.000  0.0341 0.0029 2098.45 -7611.51
 39% 0.65 0.26 0.27 0.17 0.52 0.40   5 13 0.0000 0.5390 P(5)=1.000  0.0341 0.0029 2054.02 -7599.00
 39% 0.65 0.26 0.27 0.17 0.52 0.40   5 13 0.0000 0.5397 P(5)=1.000  0.0341 0.0029 2061.84 -7613.15
 39% 0.65 0.26 0.27 0.17 0.52 0.40   5 13 0.0000 0.5404 P(5)=1.000  0.0341 0.0029 2070.22 -7627.96
 39% 0.65 0.26 0.27 0.17 0.52 0.40   5 13 0.0000 0.5411 P(5)=1.000  0.0341 0.0029 2080.26 -7610.12
 40% 0.65 0.26 0.27 0.17 0.52 0.40   5 13 0.0000 0.5411 P(5)=1.000  0.0341 0.0029 2071.03 -7611.46
 40% 0.65 0.26 0.27 0.17 0.52 0.40   5 13 0.0000 0.5411 P(5)=1.000  0.0341 0.0029 2087.38 -7628.14
 40% 0.65 0.26 0.27 0.17 0.52 0.40   5 13 0.0000 0.5419 P(5)=1.000  0.0341 0.0029 2067.62 -7622.75
 40% 0.65 0.26 0.27 0.17 0.52 0.40   5 13 0.0000 0.5426 P(5)=1.000  0.0341 0.0029 2079.60 -7628.81
 40% 0.65 0.26 0.27 0.17 0.52 0.40   5 13 0.0000 0.5433 P(5)=1.000  0.0341 0.0029 2068.67 -7630.15
 40% 0.65 0.26 0.27 0.17 0.52 0.40   5 13 0.0000 0.5440 P(5)=1.000  0.0341 0.0029 2082.96 -7615.92
 40% 0.65 0.26 0.27 0.17 0.52 0.40   5 13 0.0000 0.5432 P(5)=1.000  0.0341 0.0029 2108.37 -7615.95
 40% 0.65 0.26 0.27 0.17 0.52 0.40   5 13 0.0000 0.5423 P(5)=1.000  0.0341 0.0029 2077.73 -7614.23
 40% 0.65 0.26 0.27 0.17 0.52 0.40   5 13 0.0000 0.5430 P(5)=1.000  0.0341 0.0029 2076.40 -7607.94
 40% 0.65 0.26 0.27 0.17 0.52 0.40   5 13 0.0000 0.5430 P(5)=1.000  0.0341 0.0029 2080.20 -7615.95
 40% 0.65 0.26 0.27 0.17 0.52 0.40   5 13 0.0000 0.5430 P(5)=1.000  0.0341 0.0029 2060.88 -7608.35  1:26

 40% 0.65 0.26 0.27 0.17 0.52 0.40   5 13 0.0000 0.5422 P(5)=1.000  0.0341 0.0029 2015.53 -7617.21
 40% 0.65 0.26 0.27 0.17 0.52 0.40   5 13 0.0000 0.5422 P(5)=1.000  0.0341 0.0029 2057.78 -7622.70
 40% 0.65 0.26 0.27 0.17 0.52 0.40   5 13 0.0000 0.5413 P(5)=1.000  0.0341 0.0029 2028.90 -7615.92
 40% 0.65 0.26 0.27 0.17 0.52 0.40   5 13 0.0000 0.5413 P(5)=1.000  0.0341 0.0029 2051.26 -7601.23
 40% 0.65 0.26 0.27 0.17 0.52 0.40   5 13 0.0000 0.5405 P(5)=1.000  0.0341 0.0029 2046.70 -7601.73
 40% 0.65 0.26 0.27 0.17 0.52 0.40   5 13 0.0000 0.5405 P(5)=1.000  0.0341 0.0029 2072.36 -7610.68
 40% 0.65 0.26 0.27 0.17 0.52 0.40   5 13 0.0000 0.5412 P(5)=1.000  0.0341 0.0029 2114.37 -7605.79
 40% 0.65 0.26 0.27 0.17 0.52 0.40   5 13 0.0000 0.5419 P(5)=1.000  0.0341 0.0029 2109.12 -7608.21
 40% 0.65 0.26 0.27 0.17 0.52 0.40   5 13 0.0000 0.5426 P(5)=1.000  0.0341 0.0029 2111.17 -7602.40
 41% 0.65 0.26 0.27 0.17 0.52 0.40   5 13 0.0000 0.5433 P(5)=1.000  0.0341 0.0029 2077.74 -7604.66
 41% 0.65 0.26 0.27 0.17 0.52 0.40   5 13 0.0000 0.5440 P(5)=1.000  0.0341 0.0029 2102.88 -7615.90
 41% 0.65 0.26 0.27 0.17 0.52 0.40   5 13 0.0000 0.5448 P(5)=1.000  0.0340 0.0029 2099.86 -7614.35
 41% 0.65 0.26 0.27 0.17 0.52 0.40   5 13 0.0000 0.5448 P(5)=1.000  0.0340 0.0029 2085.98 -7606.08
 41% 0.65 0.26 0.27 0.17 0.52 0.40   5 13 0.0000 0.5455 P(5)=1.000  0.0340 0.0029 2082.45 -7612.44
 41% 0.65 0.26 0.27 0.17 0.52 0.40   5 13 0.0000 0.5455 P(5)=1.000  0.0340 0.0029 2100.76 -7613.80
 41% 0.65 0.26 0.27 0.17 0.52 0.40   5 13 0.0000 0.5455 P(5)=1.000  0.0340 0.0029 2081.79 -7612.88
 41% 0.65 0.26 0.27 0.17 0.52 0.40   5 13 0.0000 0.5462 P(5)=1.000  0.0340 0.0029 2103.86 -7630.86
 41% 0.65 0.26 0.27 0.17 0.52 0.40   5 13 0.0000 0.5469 P(5)=1.000  0.0340 0.0029 2078.34 -7613.59
 41% 0.65 0.26 0.27 0.17 0.52 0.40   5 13 0.0000 0.5469 P(5)=1.000  0.0340 0.0029 2068.17 -7627.41
 41% 0.65 0.26 0.27 0.17 0.52 0.40   5 13 0.0000 0.5460 P(5)=1.000  0.0340 0.0029 2036.13 -7614.68
 41% 0.65 0.26 0.27 0.17 0.52 0.40   5 13 0.0000 0.5452 P(5)=1.000  0.0340 0.0029 2030.63 -7603.53
 41% 0.65 0.26 0.27 0.17 0.52 0.40   5 13 0.0000 0.5459 P(5)=1.000  0.0340 0.0029 2033.74 -7619.17
 41% 0.65 0.26 0.27 0.17 0.52 0.40   5 13 0.0000 0.5459 P(5)=1.000  0.0340 0.0029 2093.55 -7616.30
 41% 0.65 0.26 0.27 0.17 0.52 0.40   5 13 0.0000 0.5459 P(5)=1.000  0.0340 0.0029 2090.84 -7614.01
 41% 0.65 0.26 0.27 0.17 0.52 0.40   5 13 0.0000 0.5459 P(5)=1.000  0.0340 0.0029 2105.49 -7614.21
 41% 0.65 0.26 0.27 0.17 0.52 0.40   5 13 0.0000 0.5459 P(5)=1.000  0.0340 0.0029 2110.75 -7617.96
 41% 0.65 0.26 0.27 0.17 0.52 0.40   5 13 0.0000 0.5459 P(5)=1.000  0.0340 0.0029 2128.56 -7633.74
 41% 0.65 0.26 0.27 0.17 0.52 0.40   5 13 0.0000 0.5459 P(5)=1.000  0.0340 0.0029 2116.93 -7607.87
 41% 0.65 0.26 0.27 0.17 0.52 0.40   5 13 0.0000 0.5466 P(5)=1.000  0.0340 0.0029 2096.81 -7603.57
 42% 0.65 0.26 0.27 0.17 0.52 0.40   5 13 0.0000 0.5473 P(5)=1.000  0.0340 0.0029 2086.69 -7608.60
 42% 0.65 0.26 0.27 0.17 0.52 0.40   5 13 0.0000 0.5479 P(5)=1.000  0.0340 0.0029 2123.41 -7627.02
 42% 0.65 0.26 0.27 0.17 0.52 0.40   5 13 0.0000 0.5479 P(5)=1.000  0.0340 0.0029 2129.22 -7620.56
 42% 0.65 0.26 0.27 0.17 0.52 0.40   5 13 0.0000 0.5471 P(5)=1.000  0.0340 0.0029 2141.88 -7607.71
 42% 0.65 0.26 0.27 0.17 0.52 0.40   5 13 0.0000 0.5478 P(5)=1.000  0.0340 0.0029 2154.24 -7622.43
 42% 0.65 0.26 0.27 0.17 0.52 0.40   5 13 0.0000 0.5485 P(5)=1.000  0.0340 0.0029 2153.23 -7621.60
 42% 0.65 0.26 0.27 0.17 0.52 0.40   5 13 0.0000 0.5485 P(5)=1.000  0.0340 0.0029 2111.89 -7614.49
 42% 0.65 0.26 0.27 0.17 0.52 0.40   5 13 0.0000 0.5492 P(5)=1.000  0.0340 0.0029 2130.15 -7619.77
 42% 0.65 0.26 0.27 0.17 0.52 0.40   5 13 0.0000 0.5492 P(5)=1.000  0.0340 0.0029 2102.71 -7610.54
 42% 0.65 0.26 0.27 0.17 0.52 0.40   5 13 0.0000 0.5483 P(5)=1.000  0.0340 0.0029 2116.52 -7615.48
 42% 0.65 0.26 0.27 0.17 0.52 0.40   5 13 0.0000 0.5490 P(5)=1.000  0.0340 0.0029 2119.37 -7612.42
 42% 0.65 0.26 0.27 0.17 0.52 0.40   5 13 0.0000 0.5490 P(5)=1.000  0.0340 0.0029 2124.39 -7622.18
 42% 0.65 0.26 0.27 0.17 0.52 0.40   5 13 0.0000 0.5497 P(5)=1.000  0.0339 0.0029 2095.59 -7619.58
 42% 0.65 0.26 0.27 0.17 0.52 0.40   5 13 0.0000 0.5497 P(5)=1.000  0.0339 0.0029 2118.85 -7615.59
 42% 0.65 0.26 0.27 0.17 0.52 0.40   5 13 0.0000 0.5497 P(5)=1.000  0.0339 0.0029 2136.20 -7612.65
 42% 0.65 0.26 0.27 0.17 0.53 0.40   5 13 0.0000 0.5489 P(5)=1.000  0.0339 0.0029 2141.72 -7610.78
 42% 0.65 0.26 0.27 0.17 0.53 0.40   5 13 0.0000 0.5480 P(5)=1.000  0.0339 0.0029 2098.46 -7616.62
 42% 0.65 0.26 0.27 0.17 0.53 0.40   5 13 0.0000 0.5487 P(5)=1.000  0.0339 0.0029 2135.96 -7629.13
 42% 0.65 0.26 0.27 0.17 0.53 0.40   5 13 0.0000 0.5494 P(5)=1.000  0.0339 0.0029 2103.26 -7618.55
 42% 0.65 0.26 0.27 0.17 0.53 0.40   5 13 0.0000 0.5494 P(5)=1.000  0.0339 0.0029 2119.69 -7601.09
 43% 0.65 0.26 0.27 0.17 0.53 0.40   5 13 0.0000 0.5494 P(5)=1.000  0.0339 0.0029 2073.44 -7592.63
 43% 0.65 0.26 0.27 0.17 0.53 0.40   5 13 0.0000 0.5501 P(5)=1.000  0.0339 0.0029 2062.44 -7590.95
 43% 0.65 0.26 0.27 0.17 0.53 0.40   5 13 0.0000 0.5493 P(5)=1.000  0.0339 0.0029 2066.48 -7597.12
 43% 0.65 0.26 0.27 0.17 0.53 0.40   5 13 0.0000 0.5499 P(5)=1.000  0.0339 0.0029 2087.39 -7603.50
 43% 0.65 0.26 0.27 0.17 0.53 0.40   5 13 0.0000 0.5506 P(5)=1.000  0.0339 0.0029 2089.00 -7601.00
 43% 0.65 0.26 0.27 0.17 0.53 0.40   5 13 0.0000 0.5513 P(5)=1.000  0.0339 0.0029 2106.96 -7593.48
 43% 0.65 0.26 0.27 0.17 0.53 0.40   5 13 0.0000 0.5513 P(5)=1.000  0.0339 0.0029 2133.54 -7589.90
 43% 0.65 0.26 0.27 0.17 0.53 0.40   5 13 0.0000 0.5513 P(5)=1.000  0.0339 0.0029 2126.76 -7598.61
 43% 0.65 0.26 0.27 0.17 0.53 0.40   5 13 0.0000 0.5519 P(5)=1.000  0.0339 0.0029 2138.92 -7609.88
 43% 0.65 0.26 0.27 0.17 0.53 0.40   5 13 0.0000 0.5526 P(5)=1.000  0.0339 0.0029 2157.98 -7612.60
 43% 0.65 0.26 0.27 0.17 0.53 0.40   5 13 0.0000 0.5533 P(5)=1.000  0.0340 0.0029 2160.76 -7606.20
 43% 0.65 0.26 0.27 0.17 0.53 0.40   5 13 0.0000 0.5539 P(5)=1.000  0.0340 0.0029 2155.54 -7597.92
 43% 0.65 0.26 0.27 0.17 0.53 0.40   5 13 0.0000 0.5539 P(5)=1.000  0.0340 0.0029 2149.37 -7608.33
 43% 0.65 0.26 0.27 0.17 0.52 0.40   5 13 0.0000 0.5546 P(5)=1.000  0.0340 0.0029 2145.56 -7603.75
 43% 0.65 0.26 0.27 0.17 0.53 0.40   5 13 0.0000 0.5552 P(5)=1.000  0.0340 0.0029 2124.05 -7606.62
 43% 0.65 0.26 0.27 0.17 0.53 0.40   5 13 0.0000 0.5559 P(5)=1.000  0.0340 0.0029 2110.45 -7589.22
 43% 0.65 0.26 0.27 0.17 0.53 0.40   5 13 0.0000 0.5565 P(5)=1.000  0.0340 0.0029 2100.27 -7606.55
 43% 0.65 0.26 0.27 0.17 0.52 0.40   5 13 0.0000 0.5572 P(5)=1.000  0.0340 0.0029 2098.22 -7601.68
 43% 0.65 0.26 0.27 0.17 0.53 0.40   5 13 0.0000 0.5572 P(5)=1.000  0.0340 0.0029 2153.96 -7612.68
 43% 0.65 0.26 0.27 0.17 0.53 0.40   5 13 0.0000 0.5572 P(5)=1.000  0.0340 0.0029 2116.48 -7620.98
 44% 0.65 0.26 0.27 0.17 0.53 0.40   5 13 0.0000 0.5578 P(5)=1.000  0.0340 0.0029 2105.90 -7610.34
 44% 0.65 0.26 0.27 0.17 0.52 0.40   5 13 0.0000 0.5570 P(5)=1.000  0.0340 0.0029 2113.57 -7617.73
 44% 0.65 0.26 0.27 0.17 0.53 0.40   5 13 0.0000 0.5577 P(5)=1.000  0.0340 0.0029 2140.35 -7615.56
 44% 0.65 0.26 0.27 0.17 0.52 0.40   5 13 0.0000 0.5577 P(5)=1.000  0.0340 0.0029 2099.58 -7613.24
 44% 0.65 0.26 0.27 0.17 0.53 0.40   5 13 0.0000 0.5577 P(5)=1.000  0.0340 0.0029 2094.77 -7599.17
 44% 0.65 0.26 0.27 0.17 0.53 0.40   5 13 0.0000 0.5569 P(5)=1.000  0.0340 0.0029 2137.05 -7602.61
 44% 0.65 0.26 0.27 0.17 0.53 0.40   5 13 0.0000 0.5569 P(5)=1.000  0.0340 0.0029 2090.79 -7606.26
 44% 0.65 0.26 0.27 0.17 0.53 0.40   5 13 0.0000 0.5575 P(5)=1.000  0.0340 0.0029 2088.99 -7601.19
 44% 0.65 0.26 0.27 0.17 0.53 0.40   5 13 0.0000 0.5567 P(5)=1.000  0.0340 0.0029 2127.00 -7606.05
 44% 0.65 0.26 0.27 0.17 0.53 0.40   5 13 0.0000 0.5559 P(5)=1.000  0.0340 0.0029 2124.83 -7610.39
 44% 0.65 0.26 0.27 0.17 0.53 0.40   5 13 0.0000 0.5565 P(5)=1.000  0.0340 0.0029 2088.04 -7600.62
 44% 0.65 0.26 0.27 0.17 0.53 0.40   5 13 0.0000 0.5557 P(5)=1.000  0.0339 0.0029 2121.69 -7603.31
 44% 0.65 0.26 0.27 0.17 0.53 0.40   5 13 0.0000 0.5549 P(5)=1.000  0.0339 0.0029 2114.52 -7610.45
 44% 0.65 0.26 0.27 0.17 0.53 0.40   5 13 0.0000 0.5556 P(5)=1.000  0.0339 0.0029 2102.44 -7608.37
 44% 0.65 0.26 0.27 0.17 0.52 0.40   5 13 0.0000 0.5548 P(5)=1.000  0.0339 0.0029 2122.41 -7599.97
 44% 0.65 0.26 0.27 0.17 0.53 0.40   5 13 0.0000 0.5540 P(5)=1.000  0.0339 0.0029 2173.55 -7603.40
 44% 0.65 0.26 0.27 0.17 0.53 0.40   5 13 0.0000 0.5546 P(5)=1.000  0.0339 0.0029 2135.47 -7601.13
 44% 0.65 0.26 0.27 0.17 0.53 0.40   5 13 0.0000 0.5552 P(5)=1.000  0.0339 0.0029 2122.70 -7595.41
 44% 0.65 0.26 0.27 0.17 0.53 0.40   5 13 0.0000 0.5552 P(5)=1.000  0.0339 0.0029 2114.09 -7584.69
 44% 0.65 0.26 0.27 0.17 0.53 0.40   5 13 0.0000 0.5559 P(5)=1.000  0.0339 0.0029 2101.94 -7577.26
 45% 0.65 0.26 0.27 0.17 0.53 0.40   5 13 0.0000 0.5559 P(5)=1.000  0.0339 0.0029 2122.42 -7595.26
 45% 0.65 0.26 0.27 0.17 0.53 0.40   5 13 0.0000 0.5565 P(5)=1.000  0.0339 0.0029 2127.22 -7605.39
 45% 0.65 0.26 0.27 0.17 0.53 0.40   5 13 0.0000 0.5571 P(5)=1.000  0.0339 0.0029 2103.07 -7589.28
 45% 0.65 0.26 0.27 0.17 0.53 0.40   5 13 0.0000 0.5563 P(5)=1.000  0.0339 0.0029 2102.50 -7603.44
 45% 0.65 0.26 0.27 0.17 0.53 0.40   5 13 0.0000 0.5570 P(5)=1.000  0.0339 0.0029 2072.19 -7604.24
 45% 0.65 0.26 0.27 0.17 0.53 0.40   5 13 0.0000 0.5576 P(5)=1.000  0.0339 0.0029 2092.65 -7598.24
 45% 0.65 0.26 0.27 0.17 0.53 0.40   5 13 0.0000 0.5576 P(5)=1.000  0.0339 0.0029 2079.30 -7604.12
 45% 0.65 0.26 0.27 0.17 0.53 0.40   5 13 0.0000 0.5568 P(5)=1.000  0.0339 0.0029 2104.43 -7605.18
 45% 0.65 0.26 0.27 0.17 0.53 0.40   5 13 0.0000 0.5574 P(5)=1.000  0.0339 0.0029 2139.68 -7599.03
 45% 0.65 0.26 0.27 0.17 0.53 0.40   5 13 0.0000 0.5581 P(5)=1.000  0.0339 0.0029 2140.66 -7598.46
 45% 0.65 0.26 0.27 0.17 0.53 0.40   5 13 0.0000 0.5573 P(5)=1.000  0.0339 0.0029 2126.05 -7598.72  1:34

 45% 0.65 0.26 0.27 0.17 0.53 0.40   5 13 0.0000 0.5579 P(5)=1.000  0.0339 0.0029 2139.23 -7595.73
 45% 0.65 0.26 0.27 0.17 0.53 0.40   5 13 0.0000 0.5585 P(5)=1.000  0.0339 0.0029 2153.97 -7599.15
 45% 0.65 0.26 0.27 0.17 0.52 0.40   5 13 0.0000 0.5577 P(5)=1.000  0.0339 0.0029 2148.47 -7613.76
 45% 0.65 0.26 0.27 0.17 0.52 0.40   5 13 0.0000 0.5584 P(5)=1.000  0.0339 0.0029 2140.79 -7611.19
 45% 0.65 0.26 0.27 0.17 0.52 0.40   5 13 0.0000 0.5590 P(5)=1.000  0.0339 0.0029 2123.99 -7600.65
 45% 0.65 0.26 0.27 0.17 0.52 0.40   5 13 0.0000 0.5590 P(5)=1.000  0.0339 0.0029 2137.85 -7613.62
 45% 0.65 0.26 0.27 0.17 0.52 0.40   5 13 0.0000 0.5596 P(5)=1.000  0.0339 0.0029 2138.10 -7615.65
 45% 0.65 0.26 0.27 0.17 0.52 0.40   5 13 0.0000 0.5588 P(5)=1.000  0.0339 0.0029 2151.74 -7621.91
 45% 0.65 0.26 0.27 0.17 0.52 0.40   5 13 0.0000 0.5588 P(5)=1.000  0.0338 0.0029 2159.60 -7616.90
 46% 0.65 0.26 0.27 0.17 0.52 0.40   5 13 0.0000 0.5580 P(5)=1.000  0.0338 0.0029 2164.66 -7613.90
 46% 0.65 0.26 0.27 0.17 0.52 0.40   5 13 0.0000 0.5580 P(5)=1.000  0.0338 0.0029 2148.60 -7621.72
 46% 0.65 0.26 0.27 0.17 0.52 0.40   5 13 0.0000 0.5580 P(5)=1.000  0.0338 0.0029 2169.93 -7628.79
 46% 0.65 0.26 0.27 0.17 0.52 0.40   5 13 0.0000 0.5573 P(5)=1.000  0.0338 0.0029 2129.06 -7621.80
 46% 0.65 0.26 0.27 0.17 0.52 0.40   5 13 0.0000 0.5579 P(5)=1.000  0.0338 0.0029 2116.55 -7631.53
 46% 0.65 0.26 0.27 0.17 0.52 0.40   5 13 0.0000 0.5579 P(5)=1.000  0.0338 0.0029 2165.76 -7627.08
 46% 0.65 0.26 0.27 0.17 0.52 0.40   5 13 0.0000 0.5571 P(5)=1.000  0.0338 0.0029 2153.07 -7611.60
 46% 0.65 0.26 0.27 0.17 0.52 0.40   5 13 0.0000 0.5563 P(5)=1.000  0.0338 0.0029 2141.48 -7601.12
 46% 0.65 0.26 0.27 0.17 0.52 0.40   5 13 0.0000 0.5563 P(5)=1.000  0.0338 0.0029 2127.82 -7593.21
 46% 0.65 0.26 0.27 0.17 0.52 0.40   5 13 0.0000 0.5569 P(5)=1.000  0.0338 0.0029 2110.69 -7590.61
 46% 0.65 0.26 0.27 0.17 0.52 0.40   5 13 0.0000 0.5562 P(5)=1.000  0.0338 0.0029 2113.23 -7595.28
 46% 0.65 0.26 0.27 0.17 0.52 0.40   5 13 0.0000 0.5554 P(5)=1.000  0.0338 0.0029 2093.45 -7583.94
 46% 0.65 0.26 0.27 0.17 0.52 0.40   5 13 0.0000 0.5560 P(5)=1.000  0.0339 0.0029 2113.89 -7595.25
 46% 0.65 0.26 0.27 0.17 0.52 0.40   5 13 0.0000 0.5552 P(5)=1.000  0.0339 0.0029 2113.08 -7595.84
 46% 0.65 0.26 0.27 0.17 0.52 0.40   5 13 0.0000 0.5545 P(5)=1.000  0.0339 0.0029 2135.22 -7609.32
 46% 0.65 0.26 0.27 0.17 0.52 0.40   5 13 0.0000 0.5545 P(5)=1.000  0.0339 0.0029 2159.45 -7610.20
 46% 0.65 0.26 0.27 0.17 0.52 0.40   5 13 0.0000 0.5537 P(5)=1.000  0.0339 0.0029 2156.72 -7597.70
 46% 0.65 0.26 0.27 0.17 0.52 0.40   5 13 0.0000 0.5530 P(5)=1.000  0.0339 0.0029 2150.67 -7610.18
 46% 0.65 0.26 0.27 0.17 0.52 0.40   5 13 0.0000 0.5536 P(5)=1.000  0.0339 0.0029 2136.25 -7605.32
 46% 0.65 0.26 0.27 0.17 0.52 0.40   5 13 0.0000 0.5536 P(5)=1.000  0.0339 0.0029 2129.70 -7612.93
 47% 0.65 0.26 0.27 0.17 0.52 0.40   5 13 0.0000 0.5542 P(5)=1.000  0.0339 0.0029 2079.35 -7608.73
 47% 0.65 0.26 0.27 0.17 0.52 0.40   5 13 0.0000 0.5542 P(5)=1.000  0.0339 0.0029 2084.10 -7602.55
 47% 0.65 0.26 0.27 0.17 0.52 0.40   5 13 0.0000 0.5548 P(5)=1.000  0.0339 0.0029 2105.67 -7611.49
 47% 0.65 0.26 0.27 0.17 0.52 0.40   5 13 0.0000 0.5548 P(5)=1.000  0.0339 0.0029 2087.74 -7593.67
 47% 0.65 0.26 0.27 0.17 0.52 0.40   5 13 0.0000 0.5540 P(5)=1.000  0.0339 0.0029 2058.73 -7599.85
 47% 0.65 0.26 0.27 0.17 0.52 0.40   5 13 0.0000 0.5540 P(5)=1.000  0.0339 0.0029 2108.27 -7598.29
 47% 0.65 0.26 0.27 0.17 0.52 0.40   5 13 0.0000 0.5533 P(5)=1.000  0.0339 0.0029 2104.88 -7605.49
 47% 0.65 0.26 0.27 0.17 0.52 0.40   5 13 0.0000 0.5525 P(5)=1.000  0.0339 0.0029 2115.53 -7603.59
 47% 0.65 0.26 0.27 0.17 0.52 0.40   5 13 0.0000 0.5518 P(5)=1.000  0.0339 0.0029 2086.29 -7600.63
 47% 0.65 0.26 0.27 0.17 0.52 0.40   5 13 0.0000 0.5518 P(5)=1.000  0.0339 0.0029 2094.71 -7597.61
 47% 0.65 0.26 0.27 0.17 0.52 0.40   5 13 0.0000 0.5524 P(5)=1.000  0.0339 0.0029 2134.11 -7611.74
 47% 0.65 0.26 0.27 0.17 0.52 0.40   5 13 0.0000 0.5516 P(5)=1.000  0.0339 0.0029 2141.24 -7620.54
 47% 0.65 0.25 0.27 0.17 0.52 0.40   5 13 0.0000 0.5522 P(5)=1.000  0.0339 0.0029 2119.32 -7624.99
 47% 0.65 0.25 0.27 0.17 0.52 0.40   5 13 0.0000 0.5522 P(5)=1.000  0.0340 0.0029 2104.67 -7628.69
 47% 0.65 0.25 0.27 0.17 0.52 0.40   5 13 0.0000 0.5528 P(5)=1.000  0.0340 0.0029 2104.13 -7624.10
 47% 0.65 0.25 0.27 0.17 0.52 0.40   5 13 0.0000 0.5521 P(5)=1.000  0.0340 0.0029 2120.71 -7628.50
 47% 0.65 0.25 0.27 0.17 0.52 0.40   5 13 0.0000 0.5514 P(5)=1.000  0.0340 0.0029 2127.47 -7617.80
 47% 0.65 0.25 0.27 0.17 0.52 0.40   5 13 0.0000 0.5520 P(5)=1.000  0.0340 0.0029 2153.78 -7630.50
 47% 0.65 0.25 0.27 0.17 0.52 0.40   5 13 0.0000 0.5526 P(5)=1.000  0.0340 0.0029 2151.99 -7612.25
 47% 0.65 0.25 0.27 0.17 0.52 0.40   5 13 0.0000 0.5518 P(5)=1.000  0.0340 0.0029 2124.46 -7616.79
 48% 0.65 0.25 0.27 0.17 0.52 0.40   5 13 0.0000 0.5518 P(5)=1.000  0.0340 0.0029 2134.41 -7624.39
 48% 0.65 0.25 0.27 0.17 0.52 0.40   5 13 0.0000 0.5518 P(5)=1.000  0.0340 0.0029 2165.22 -7613.97
 48% 0.65 0.25 0.27 0.17 0.52 0.40   5 13 0.0000 0.5524 P(5)=1.000  0.0340 0.0029 2161.35 -7618.39
 48% 0.65 0.25 0.27 0.17 0.52 0.40   5 13 0.0000 0.5530 P(5)=1.000  0.0340 0.0029 2159.95 -7626.13
 48% 0.65 0.25 0.27 0.17 0.52 0.40   5 13 0.0000 0.5530 P(5)=1.000  0.0340 0.0029 2119.76 -7607.18
 48% 0.65 0.25 0.27 0.17 0.52 0.40   5 13 0.0000 0.5530 P(5)=1.000  0.0340 0.0029 2140.27 -7602.14
 48% 0.65 0.25 0.27 0.17 0.52 0.40   5 13 0.0000 0.5536 P(5)=1.000  0.0340 0.0029 2087.92 -7613.77
 48% 0.65 0.25 0.27 0.17 0.52 0.40   5 13 0.0000 0.5542 P(5)=1.000  0.0341 0.0029 2074.07 -7614.06
 48% 0.65 0.25 0.27 0.17 0.52 0.40   5 13 0.0000 0.5535 P(5)=1.000  0.0341 0.0029 2074.35 -7632.00
 48% 0.65 0.25 0.27 0.17 0.52 0.40   5 13 0.0000 0.5535 P(5)=1.000  0.0341 0.0029 2054.50 -7634.04
 48% 0.65 0.25 0.27 0.17 0.52 0.40   5 13 0.0000 0.5541 P(5)=1.000  0.0341 0.0029 2082.77 -7630.56
 48% 0.65 0.25 0.27 0.17 0.52 0.40   5 13 0.0000 0.5547 P(5)=1.000  0.0341 0.0029 2120.53 -7629.40
 48% 0.65 0.25 0.27 0.17 0.52 0.40   5 13 0.0000 0.5553 P(5)=1.000  0.0341 0.0029 2145.13 -7634.63
 48% 0.65 0.25 0.27 0.17 0.52 0.40   5 13 0.0000 0.5545 P(5)=1.000  0.0341 0.0029 2148.31 -7632.54
 48% 0.65 0.25 0.27 0.17 0.52 0.40   5 13 0.0000 0.5551 P(5)=1.000  0.0341 0.0029 2144.98 -7626.34
 48% 0.65 0.25 0.27 0.17 0.52 0.40   5 13 0.0000 0.5557 P(5)=1.000  0.0340 0.0029 2124.63 -7635.01
 48% 0.65 0.25 0.27 0.17 0.52 0.40   5 13 0.0000 0.5557 P(5)=1.000  0.0340 0.0029 2127.02 -7627.56
 48% 0.65 0.25 0.27 0.17 0.52 0.40   5 13 0.0000 0.5550 P(5)=1.000  0.0341 0.0029 2114.55 -7629.71
 48% 0.65 0.25 0.27 0.17 0.52 0.40   5 13 0.0000 0.5556 P(5)=1.000  0.0341 0.0029 2112.62 -7618.35
 48% 0.65 0.25 0.27 0.17 0.52 0.40   5 13 0.0000 0.5556 P(5)=1.000  0.0341 0.0029 2128.14 -7620.06
 49% 0.65 0.25 0.27 0.17 0.52 0.40   5 13 0.0000 0.5561 P(5)=1.000  0.0341 0.0029 2140.73 -7621.36
 49% 0.65 0.25 0.27 0.17 0.52 0.40   5 13 0.0000 0.5561 P(5)=1.000  0.0341 0.0029 2146.80 -7627.22
 49% 0.65 0.25 0.27 0.17 0.52 0.40   5 13 0.0000 0.5554 P(5)=1.000  0.0340 0.0029 2162.97 -7625.39
 49% 0.65 0.25 0.27 0.17 0.52 0.40   5 13 0.0000 0.5554 P(5)=1.000  0.0340 0.0029 2165.80 -7618.54
 49% 0.65 0.25 0.27 0.17 0.52 0.40   5 13 0.0000 0.5560 P(5)=1.000  0.0340 0.0029 2143.77 -7604.27
 49% 0.65 0.25 0.27 0.17 0.52 0.40   5 13 0.0000 0.5553 P(5)=1.000  0.0340 0.0029 2136.76 -7611.01
 49% 0.65 0.25 0.27 0.17 0.52 0.40   5 13 0.0000 0.5553 P(5)=1.000  0.0340 0.0029 2144.91 -7617.71
 49% 0.65 0.25 0.27 0.17 0.52 0.40   5 13 0.0000 0.5558 P(5)=1.000  0.0340 0.0029 2127.20 -7621.05
 49% 0.65 0.25 0.27 0.17 0.52 0.40   5 13 0.0000 0.5558 P(5)=1.000  0.0340 0.0029 2121.84 -7625.47
 49% 0.65 0.25 0.27 0.17 0.52 0.40   5 13 0.0000 0.5558 P(5)=1.000  0.0340 0.0029 2166.92 -7622.60
 49% 0.65 0.25 0.27 0.17 0.52 0.40   5 13 0.0000 0.5564 P(5)=1.000  0.0340 0.0029 2150.02 -7624.02
 49% 0.65 0.25 0.27 0.17 0.52 0.40   5 13 0.0000 0.5570 P(5)=1.000  0.0340 0.0029 2147.39 -7613.16
 49% 0.65 0.25 0.27 0.17 0.52 0.40   5 13 0.0000 0.5576 P(5)=1.000  0.0340 0.0029 2136.80 -7606.23
 49% 0.65 0.25 0.27 0.17 0.52 0.40   5 13 0.0000 0.5569 P(5)=1.000  0.0340 0.0029 2078.28 -7621.12
 49% 0.65 0.25 0.27 0.17 0.52 0.40   5 13 0.0000 0.5574 P(5)=1.000  0.0340 0.0029 2105.51 -7613.69
 49% 0.65 0.25 0.27 0.17 0.52 0.40   5 13 0.0000 0.5580 P(5)=1.000  0.0340 0.0029 2104.36 -7623.83
 49% 0.65 0.25 0.27 0.17 0.52 0.40   5 13 0.0000 0.5573 P(5)=1.000  0.0339 0.0029 2140.89 -7607.75
 49% 0.65 0.25 0.27 0.17 0.52 0.40   5 13 0.0000 0.5579 P(5)=1.000  0.0339 0.0029 2109.05 -7620.82
 49% 0.65 0.25 0.27 0.17 0.52 0.40   5 13 0.0000 0.5584 P(5)=1.000  0.0339 0.0029 2099.66 -7602.36
 49% 0.65 0.25 0.27 0.17 0.52 0.40   5 13 0.0000 0.5577 P(5)=1.000  0.0339 0.0029 2087.50 -7606.31
 50% 0.65 0.25 0.27 0.17 0.52 0.40   5 13 0.0000 0.5583 P(5)=1.000  0.0339 0.0029 2062.82 -7600.73
 50% 0.65 0.25 0.27 0.17 0.52 0.40   5 13 0.0000 0.5583 P(5)=1.000  0.0339 0.0029 2045.24 -7604.69
 50% 0.65 0.25 0.27 0.17 0.52 0.40   5 13 0.0000 0.5589 P(5)=1.000  0.0339 0.0029 2097.05 -7606.35
 50% 0.65 0.25 0.27 0.17 0.52 0.40   5 13 0.0000 0.5594 P(5)=1.000  0.0339 0.0029 2102.14 -7603.97
 50% 0.65 0.25 0.27 0.17 0.52 0.40   5 13 0.0000 0.5600 P(5)=1.000  0.0339 0.0029 2112.12 -7593.38
 50% 0.65 0.25 0.27 0.17 0.52 0.40   5 13 0.0000 0.5606 P(5)=1.000  0.0339 0.0029 2092.13 -7592.75
 50% 0.65 0.25 0.27 0.17 0.52 0.40   5 13 0.0000 0.5611 P(5)=1.000  0.0339 0.0029 2091.84 -7604.20
 50% 0.65 0.25 0.27 0.17 0.52 0.40   5 13 0.0000 0.5617 P(5)=1.000  0.0339 0.0029 2095.86 -7599.50
 50% 0.65 0.25 0.27 0.17 0.52 0.40   5 13 0.0000 0.5623 P(5)=1.000  0.0339 0.0029 2092.50 -7597.67
 50% 0.65 0.25 0.27 0.17 0.52 0.40   5 13 0.0000 0.5615 P(5)=1.000  0.0339 0.0029 2090.52 -7601.43
 50% 0.65 0.25 0.27 0.17 0.52 0.40   5 13 0.0000 0.5621 P(5)=1.000  0.0339 0.0029 2078.79 -7590.74  1:43

 50% 0.65 0.25 0.27 0.17 0.52 0.40   5 13 0.0000 0.5627 P(5)=1.000  0.0339 0.0029 2078.72 -7608.60
 50% 0.65 0.25 0.27 0.17 0.52 0.40   5 13 0.0000 0.5627 P(5)=1.000  0.0339 0.0029 2098.42 -7610.26
 50% 0.65 0.25 0.27 0.17 0.52 0.40   5 13 0.0000 0.5632 P(5)=1.000  0.0339 0.0029 2114.34 -7600.29
 50% 0.65 0.25 0.27 0.17 0.52 0.40   5 13 0.0000 0.5638 P(5)=1.000  0.0339 0.0029 2111.70 -7590.26
 50% 0.65 0.25 0.27 0.17 0.52 0.40   5 13 0.0000 0.5643 P(5)=1.000  0.0339 0.0029 2104.10 -7597.73
 50% 0.65 0.25 0.27 0.17 0.52 0.40   5 13 0.0000 0.5649 P(5)=1.000  0.0339 0.0029 2138.68 -7591.98
 50% 0.65 0.25 0.27 0.17 0.52 0.40   5 13 0.0000 0.5654 P(5)=1.000  0.0339 0.0029 2125.97 -7596.51
 50% 0.65 0.25 0.27 0.17 0.52 0.40   5 13 0.0000 0.5647 P(5)=1.000  0.0339 0.0029 2092.31 -7601.56
 50% 0.65 0.25 0.27 0.17 0.52 0.40   5 13 0.0000 0.5647 P(5)=1.000  0.0339 0.0029 2052.33 -7602.54
 51% 0.65 0.25 0.27 0.17 0.52 0.40   5 13 0.0000 0.5653 P(5)=1.000  0.0339 0.0029 2057.03 -7607.88
 51% 0.65 0.25 0.27 0.17 0.52 0.40   5 13 0.0000 0.5646 P(5)=1.000  0.0339 0.0029 2074.52 -7603.78
 51% 0.65 0.25 0.27 0.17 0.52 0.40   5 13 0.0000 0.5651 P(5)=1.000  0.0339 0.0029 2080.72 -7621.12
 51% 0.65 0.25 0.27 0.17 0.52 0.40   5 13 0.0000 0.5657 P(5)=1.000  0.0339 0.0029 2065.06 -7598.67
 51% 0.65 0.25 0.27 0.17 0.52 0.40   5 13 0.0000 0.5662 P(5)=1.000  0.0339 0.0029 2049.43 -7594.20
 51% 0.65 0.25 0.27 0.17 0.52 0.40   5 13 0.0000 0.5668 P(5)=1.000  0.0339 0.0029 2078.92 -7607.81
 51% 0.65 0.25 0.27 0.17 0.52 0.40   5 13 0.0000 0.5673 P(5)=1.000  0.0339 0.0029 2090.13 -7607.52
 51% 0.65 0.25 0.27 0.17 0.52 0.40   5 13 0.0000 0.5678 P(5)=1.000  0.0339 0.0029 2068.72 -7623.10
 51% 0.65 0.25 0.27 0.17 0.52 0.40   5 13 0.0000 0.5678 P(5)=1.000  0.0339 0.0029 2086.14 -7602.70
 51% 0.65 0.25 0.27 0.17 0.52 0.40   5 13 0.0000 0.5678 P(5)=1.000  0.0339 0.0029 2063.88 -7598.98
 51% 0.65 0.25 0.27 0.17 0.52 0.40   5 13 0.0000 0.5678 P(5)=1.000  0.0339 0.0029 2092.89 -7594.25
 51% 0.65 0.25 0.27 0.17 0.52 0.40   5 13 0.0000 0.5684 P(5)=1.000  0.0339 0.0029 2100.58 -7579.21
 51% 0.65 0.25 0.27 0.17 0.52 0.40   5 13 0.0000 0.5677 P(5)=1.000  0.0339 0.0029 2048.09 -7597.63
 51% 0.65 0.25 0.27 0.17 0.52 0.40   5 13 0.0000 0.5682 P(5)=1.000  0.0339 0.0029 2088.20 -7610.57
 51% 0.65 0.25 0.27 0.17 0.52 0.40   5 13 0.0000 0.5687 P(5)=1.000  0.0339 0.0029 2080.41 -7600.64
 51% 0.65 0.25 0.27 0.17 0.52 0.40   5 13 0.0000 0.5680 P(5)=1.000  0.0339 0.0029 2095.98 -7611.28
 51% 0.65 0.25 0.27 0.17 0.52 0.40   5 13 0.0000 0.5686 P(5)=1.000  0.0339 0.0029 2066.10 -7617.50
 51% 0.65 0.25 0.27 0.17 0.52 0.40   5 13 0.0000 0.5691 P(5)=1.000  0.0339 0.0029 2056.49 -7611.70
 51% 0.65 0.25 0.27 0.17 0.52 0.40   5 13 0.0000 0.5697 P(5)=1.000  0.0339 0.0029 2032.75 -7602.37
 51% 0.65 0.25 0.27 0.17 0.52 0.40   5 13 0.0000 0.5697 P(5)=1.000  0.0339 0.0029 2048.42 -7605.18
 52% 0.65 0.25 0.27 0.17 0.52 0.40   5 13 0.0000 0.5702 P(5)=1.000  0.0339 0.0029 2066.24 -7604.69
 52% 0.65 0.25 0.27 0.17 0.52 0.40   5 13 0.0000 0.5707 P(5)=1.000  0.0339 0.0029 2068.66 -7613.82
 52% 0.65 0.25 0.27 0.17 0.52 0.40   5 13 0.0000 0.5713 P(5)=1.000  0.0339 0.0029 2079.18 -7610.32
 52% 0.65 0.25 0.27 0.17 0.52 0.40   5 13 0.0000 0.5718 P(5)=1.000  0.0339 0.0029 2113.60 -7615.55
 52% 0.65 0.25 0.27 0.17 0.52 0.40   5 13 0.0000 0.5723 P(5)=1.000  0.0339 0.0029 2089.98 -7610.39
 52% 0.65 0.25 0.27 0.17 0.52 0.40   5 13 0.0000 0.5716 P(5)=1.000  0.0339 0.0029 2053.88 -7614.26
 52% 0.65 0.25 0.27 0.17 0.52 0.40   5 13 0.0000 0.5721 P(5)=1.000  0.0339 0.0029 2053.98 -7621.60
 52% 0.65 0.25 0.27 0.17 0.52 0.40   5 13 0.0000 0.5727 P(5)=1.000  0.0339 0.0029 2041.93 -7614.42
 52% 0.65 0.25 0.27 0.17 0.52 0.40   5 13 0.0000 0.5732 P(5)=1.000  0.0339 0.0029 2034.18 -7615.84
 52% 0.65 0.25 0.27 0.17 0.52 0.40   5 13 0.0000 0.5732 P(5)=1.000  0.0339 0.0029 2078.84 -7615.54
 52% 0.65 0.25 0.27 0.17 0.52 0.40   5 13 0.0000 0.5737 P(5)=1.000  0.0339 0.0029 2071.55 -7609.38
 52% 0.65 0.25 0.27 0.17 0.52 0.40   5 13 0.0000 0.5737 P(5)=1.000  0.0339 0.0029 2083.93 -7595.08
 52% 0.65 0.25 0.27 0.17 0.52 0.40   5 13 0.0000 0.5737 P(5)=1.000  0.0338 0.0030 2059.61 -7596.26
 52% 0.65 0.25 0.27 0.17 0.52 0.40   5 13 0.0000 0.5737 P(5)=1.000  0.0338 0.0030 2073.73 -7606.20
 52% 0.65 0.25 0.27 0.17 0.52 0.40   5 13 0.0000 0.5742 P(5)=1.000  0.0338 0.0030 2062.79 -7602.36
 52% 0.65 0.25 0.27 0.17 0.52 0.40   5 13 0.0000 0.5742 P(5)=1.000  0.0338 0.0030 2082.51 -7612.41
 52% 0.65 0.25 0.27 0.17 0.52 0.40   5 13 0.0000 0.5735 P(5)=1.000  0.0338 0.0030 2075.79 -7600.59
 52% 0.65 0.25 0.27 0.17 0.52 0.40   5 13 0.0000 0.5735 P(5)=1.000  0.0338 0.0030 2080.91 -7600.99
 52% 0.65 0.25 0.27 0.17 0.52 0.40   5 13 0.0000 0.5735 P(5)=1.000  0.0338 0.0030 2084.62 -7617.29
 52% 0.65 0.25 0.27 0.17 0.52 0.40   5 13 0.0000 0.5741 P(5)=1.000  0.0338 0.0030 2096.35 -7599.24
 53% 0.65 0.25 0.27 0.17 0.52 0.40   5 13 0.0000 0.5741 P(5)=1.000  0.0338 0.0030 2087.36 -7608.85
 53% 0.65 0.25 0.27 0.17 0.52 0.40   5 13 0.0000 0.5746 P(5)=1.000  0.0338 0.0030 2113.66 -7612.42
 53% 0.65 0.25 0.27 0.17 0.52 0.40   5 13 0.0000 0.5751 P(5)=1.000  0.0338 0.0030 2103.95 -7608.28
 53% 0.65 0.25 0.27 0.17 0.52 0.40   5 13 0.0000 0.5756 P(5)=1.000  0.0338 0.0030 2098.94 -7614.44
 53% 0.65 0.25 0.27 0.17 0.52 0.40   5 13 0.0000 0.5761 P(5)=1.000  0.0338 0.0030 2106.86 -7610.77
 53% 0.65 0.25 0.27 0.17 0.52 0.40   5 13 0.0000 0.5754 P(5)=1.000  0.0338 0.0030 2120.86 -7607.92
 53% 0.65 0.25 0.27 0.17 0.52 0.40   5 13 0.0000 0.5759 P(5)=1.000  0.0338 0.0030 2136.07 -7615.46
 53% 0.65 0.25 0.27 0.17 0.52 0.40   5 13 0.0000 0.5765 P(5)=1.000  0.0338 0.0030 2124.50 -7607.12
 53% 0.65 0.25 0.27 0.17 0.52 0.40   5 13 0.0000 0.5770 P(5)=1.000  0.0338 0.0030 2125.68 -7604.88
 53% 0.65 0.25 0.27 0.17 0.52 0.40   5 13 0.0000 0.5763 P(5)=1.000  0.0338 0.0030 2134.95 -7606.57
 53% 0.65 0.25 0.27 0.17 0.52 0.40   5 13 0.0000 0.5768 P(5)=1.000  0.0338 0.0030 2098.96 -7615.14
 53% 0.65 0.25 0.27 0.17 0.52 0.40   5 13 0.0000 0.5773 P(5)=1.000  0.0338 0.0030 2097.66 -7621.17
 53% 0.65 0.25 0.27 0.17 0.52 0.40   5 13 0.0000 0.5778 P(5)=1.000  0.0338 0.0030 2110.90 -7632.70
 53% 0.65 0.25 0.27 0.17 0.52 0.40   5 13 0.0000 0.5783 P(5)=1.000  0.0338 0.0030 2089.90 -7618.77
 53% 0.65 0.25 0.27 0.17 0.52 0.40   5 13 0.0000 0.5776 P(5)=1.000  0.0338 0.0030 2135.92 -7617.49
 53% 0.65 0.25 0.27 0.17 0.52 0.40   5 13 0.0000 0.5781 P(5)=1.000  0.0338 0.0030 2143.93 -7605.05
 53% 0.65 0.25 0.27 0.17 0.52 0.40   5 13 0.0000 0.5786 P(5)=1.000  0.0338 0.0030 2102.71 -7603.04
 53% 0.65 0.25 0.27 0.17 0.52 0.40   5 13 0.0000 0.5791 P(5)=1.000  0.0338 0.0030 2067.30 -7615.14
 53% 0.65 0.25 0.27 0.17 0.52 0.40   5 13 0.0000 0.5796 P(5)=1.000  0.0338 0.0030 2062.50 -7622.37
 53% 0.65 0.25 0.27 0.17 0.52 0.40   5 13 0.0000 0.5801 P(5)=1.000  0.0338 0.0030 2075.68 -7604.34
 54% 0.65 0.25 0.27 0.17 0.52 0.40   5 13 0.0000 0.5806 P(5)=1.000  0.0338 0.0030 2111.87 -7598.67
 54% 0.65 0.25 0.27 0.17 0.52 0.40   5 13 0.0000 0.5811 P(5)=1.000  0.0338 0.0030 2161.60 -7609.99
 54% 0.65 0.25 0.27 0.17 0.52 0.40   5 13 0.0000 0.5811 P(5)=1.000  0.0338 0.0030 2148.18 -7598.24
 54% 0.65 0.25 0.27 0.17 0.52 0.40   5 13 0.0000 0.5816 P(5)=1.000  0.0338 0.0030 2149.23 -7608.90
 54% 0.65 0.25 0.27 0.17 0.52 0.40   5 13 0.0000 0.5821 P(5)=1.000  0.0338 0.0030 2100.82 -7614.05
 54% 0.65 0.25 0.27 0.17 0.52 0.40   5 13 0.0000 0.5821 P(5)=1.000  0.0338 0.0030 2108.35 -7614.86
 54% 0.65 0.25 0.27 0.17 0.52 0.40   5 13 0.0000 0.5826 P(5)=1.000  0.0338 0.0030 2099.34 -7615.93
 54% 0.65 0.25 0.27 0.17 0.52 0.40   5 13 0.0000 0.5826 P(5)=1.000  0.0338 0.0030 2123.30 -7624.58
 54% 0.65 0.25 0.27 0.17 0.52 0.40   5 13 0.0000 0.5831 P(5)=1.000  0.0338 0.0030 2149.73 -7625.81
 54% 0.65 0.25 0.27 0.17 0.52 0.40   5 13 0.0000 0.5836 P(5)=1.000  0.0338 0.0030 2127.01 -7612.71
 54% 0.65 0.25 0.27 0.17 0.52 0.40   5 13 0.0000 0.5829 P(5)=1.000  0.0338 0.0030 2132.07 -7608.68
 54% 0.65 0.25 0.27 0.17 0.52 0.40   5 13 0.0000 0.5829 P(5)=1.000  0.0338 0.0030 2118.68 -7623.06
 54% 0.65 0.25 0.27 0.17 0.52 0.40   5 13 0.0000 0.5834 P(5)=1.000  0.0338 0.0030 2135.37 -7610.47
 54% 0.65 0.25 0.27 0.17 0.52 0.40   5 13 0.0000 0.5834 P(5)=1.000  0.0338 0.0030 2101.59 -7617.72
 54% 0.65 0.25 0.27 0.17 0.52 0.40   5 13 0.0000 0.5839 P(5)=1.000  0.0338 0.0030 2134.24 -7612.67
 54% 0.65 0.25 0.27 0.17 0.53 0.40   5 13 0.0000 0.5832 P(5)=1.000  0.0338 0.0030 2096.52 -7628.53
 54% 0.65 0.25 0.27 0.17 0.52 0.40   5 13 0.0000 0.5832 P(5)=1.000  0.0338 0.0030 2095.15 -7617.08
 54% 0.65 0.25 0.27 0.17 0.52 0.40   5 13 0.0000 0.5832 P(5)=1.000  0.0337 0.0030 2109.90 -7612.97
 54% 0.65 0.25 0.27 0.17 0.52 0.40   5 13 0.0000 0.5825 P(5)=1.000  0.0337 0.0030 2109.60 -7610.07
 54% 0.65 0.25 0.27 0.17 0.52 0.40   5 13 0.0000 0.5819 P(5)=1.000  0.0337 0.0030 2134.98 -7620.14
 55% 0.65 0.25 0.27 0.17 0.52 0.40   5 13 0.0000 0.5819 P(5)=1.000  0.0337 0.0030 2116.11 -7613.59
 55% 0.65 0.25 0.27 0.17 0.52 0.40   5 13 0.0000 0.5812 P(5)=1.000  0.0337 0.0030 2099.61 -7619.03
 55% 0.65 0.25 0.27 0.17 0.52 0.40   5 13 0.0000 0.5805 P(5)=1.000  0.0337 0.0030 2094.82 -7612.92
 55% 0.65 0.25 0.27 0.17 0.52 0.40   5 13 0.0000 0.5810 P(5)=1.000  0.0337 0.0030 2118.26 -7610.86
 55% 0.65 0.25 0.27 0.17 0.52 0.40   5 13 0.0000 0.5803 P(5)=1.000  0.0337 0.0030 2086.06 -7597.75
 55% 0.65 0.25 0.27 0.17 0.52 0.40   5 13 0.0000 0.5808 P(5)=1.000  0.0337 0.0030 2074.58 -7609.87
 55% 0.65 0.25 0.27 0.17 0.52 0.40   5 13 0.0000 0.5801 P(5)=1.000  0.0337 0.0030 2074.70 -7612.22
 55% 0.65 0.25 0.27 0.17 0.52 0.40   5 13 0.0000 0.5806 P(5)=1.000  0.0337 0.0030 2045.01 -7621.52
 55% 0.65 0.25 0.27 0.17 0.52 0.40   5 13 0.0000 0.5806 P(5)=1.000  0.0337 0.0030 2057.75 -7618.01
 55% 0.65 0.25 0.27 0.17 0.52 0.40   5 13 0.0000 0.5806 P(5)=1.000  0.0337 0.0030 2061.19 -7607.22
 55% 0.65 0.25 0.27 0.17 0.52 0.40   5 13 0.0000 0.5806 P(5)=1.000  0.0337 0.0030 2054.79 -7599.30  1:51

 55% 0.65 0.25 0.27 0.17 0.52 0.40   5 13 0.0000 0.5811 P(5)=1.000  0.0337 0.0030 2099.62 -7614.50
 55% 0.65 0.25 0.27 0.17 0.52 0.40   5 13 0.0000 0.5811 P(5)=1.000  0.0337 0.0030 2101.22 -7604.80
 55% 0.65 0.25 0.27 0.17 0.52 0.40   5 13 0.0000 0.5804 P(5)=1.000  0.0337 0.0030 2102.31 -7614.92
 55% 0.65 0.25 0.27 0.17 0.52 0.40   5 13 0.0000 0.5809 P(5)=1.000  0.0337 0.0030 2067.99 -7603.00
 55% 0.65 0.25 0.27 0.17 0.52 0.40   5 13 0.0000 0.5802 P(5)=1.000  0.0337 0.0030 2090.09 -7592.79
 55% 0.65 0.25 0.27 0.17 0.52 0.40   5 13 0.0000 0.5807 P(5)=1.000  0.0337 0.0030 2070.24 -7599.17
 55% 0.65 0.25 0.27 0.17 0.52 0.40   5 13 0.0000 0.5812 P(5)=1.000  0.0337 0.0030 2064.67 -7602.53
 55% 0.65 0.25 0.27 0.17 0.52 0.40   5 13 0.0000 0.5817 P(5)=1.000  0.0337 0.0030 2044.49 -7602.02
 55% 0.65 0.25 0.27 0.17 0.52 0.40   5 13 0.0000 0.5822 P(5)=1.000  0.0337 0.0030 2060.85 -7609.44
 56% 0.65 0.25 0.27 0.17 0.52 0.40   5 13 0.0000 0.5827 P(5)=1.000  0.0337 0.0030 2081.68 -7611.97
 56% 0.65 0.25 0.27 0.17 0.52 0.40   5 13 0.0000 0.5820 P(5)=1.000  0.0337 0.0030 2061.20 -7599.55
 56% 0.65 0.25 0.27 0.17 0.52 0.40   5 13 0.0000 0.5825 P(5)=1.000  0.0337 0.0030 2037.48 -7602.52
 56% 0.65 0.25 0.27 0.17 0.52 0.40   5 13 0.0000 0.5825 P(5)=1.000  0.0337 0.0030 2046.22 -7603.43
 56% 0.65 0.25 0.27 0.17 0.52 0.40   5 13 0.0000 0.5829 P(5)=1.000  0.0337 0.0030 2094.05 -7612.64
 56% 0.65 0.25 0.27 0.17 0.52 0.40   5 13 0.0000 0.5823 P(5)=1.000  0.0337 0.0030 2080.49 -7612.54
 56% 0.65 0.25 0.27 0.17 0.52 0.40   5 13 0.0000 0.5828 P(5)=1.000  0.0337 0.0030 2060.93 -7602.53
 56% 0.65 0.25 0.27 0.17 0.52 0.40   5 13 0.0000 0.5821 P(5)=1.000  0.0337 0.0030 2094.40 -7602.09
 56% 0.65 0.25 0.27 0.17 0.52 0.40   5 13 0.0000 0.5814 P(5)=1.000  0.0337 0.0030 2110.10 -7601.24
 56% 0.65 0.25 0.27 0.17 0.52 0.40   5 13 0.0000 0.5808 P(5)=1.000  0.0337 0.0030 2064.58 -7617.54
 56% 0.65 0.25 0.27 0.17 0.52 0.40   5 13 0.0000 0.5801 P(5)=1.000  0.0337 0.0030 2078.50 -7611.20
 56% 0.65 0.25 0.27 0.17 0.52 0.40   5 13 0.0000 0.5806 P(5)=1.000  0.0337 0.0030 2072.98 -7607.34
 56% 0.65 0.25 0.27 0.17 0.52 0.40   5 13 0.0000 0.5811 P(5)=1.000  0.0337 0.0030 2085.68 -7605.31
 56% 0.65 0.25 0.27 0.18 0.52 0.40   5 13 0.0000 0.5815 P(5)=1.000  0.0337 0.0030 2102.33 -7612.49
 56% 0.65 0.25 0.27 0.18 0.52 0.40   5 13 0.0000 0.5820 P(5)=1.000  0.0337 0.0030 2092.67 -7615.53
 56% 0.65 0.25 0.27 0.18 0.52 0.40   5 13 0.0000 0.5825 P(5)=1.000  0.0337 0.0030 2058.09 -7627.59
 56% 0.65 0.25 0.27 0.18 0.52 0.40   5 13 0.0000 0.5830 P(5)=1.000  0.0337 0.0030 2059.30 -7617.26
 56% 0.65 0.25 0.27 0.18 0.52 0.40   5 13 0.0000 0.5834 P(5)=1.000  0.0337 0.0030 2075.87 -7629.16
 56% 0.65 0.25 0.27 0.18 0.52 0.40   5 13 0.0000 0.5828 P(5)=1.000  0.0337 0.0030 2074.25 -7616.15
 56% 0.65 0.25 0.27 0.18 0.52 0.40   5 13 0.0000 0.5821 P(5)=1.000  0.0337 0.0030 2094.84 -7623.39
 57% 0.65 0.25 0.27 0.18 0.52 0.40   5 13 0.0000 0.5826 P(5)=1.000  0.0337 0.0030 2098.07 -7620.11
 57% 0.65 0.25 0.27 0.18 0.52 0.40   5 13 0.0000 0.5831 P(5)=1.000  0.0337 0.0030 2094.28 -7618.01
 57% 0.65 0.25 0.27 0.18 0.52 0.40   5 13 0.0000 0.5831 P(5)=1.000  0.0337 0.0030 2088.41 -7624.46
 57% 0.65 0.25 0.27 0.18 0.52 0.40   5 13 0.0000 0.5835 P(5)=1.000  0.0337 0.0030 2067.43 -7622.11
 57% 0.65 0.25 0.27 0.18 0.52 0.40   5 13 0.0000 0.5840 P(5)=1.000  0.0337 0.0030 2089.68 -7610.24
 57% 0.65 0.25 0.27 0.18 0.52 0.40   5 13 0.0000 0.5845 P(5)=1.000  0.0337 0.0030 2093.82 -7608.05
 57% 0.65 0.25 0.27 0.18 0.52 0.40   5 13 0.0000 0.5849 P(5)=1.000  0.0337 0.0030 2089.54 -7607.59
 57% 0.65 0.25 0.27 0.18 0.52 0.40   5 13 0.0000 0.5854 P(5)=1.000  0.0337 0.0030 2071.19 -7609.45
 57% 0.65 0.25 0.27 0.18 0.52 0.40   5 13 0.0000 0.5847 P(5)=1.000  0.0337 0.0030 2032.13 -7615.70
 57% 0.65 0.25 0.27 0.18 0.52 0.40   5 13 0.0000 0.5852 P(5)=1.000  0.0337 0.0030 2040.58 -7619.65
 57% 0.65 0.25 0.27 0.18 0.52 0.40   5 13 0.0000 0.5857 P(5)=1.000  0.0337 0.0030 2056.68 -7618.76
 57% 0.65 0.25 0.27 0.18 0.52 0.40   5 13 0.0000 0.5861 P(5)=1.000  0.0337 0.0030 2061.23 -7627.18
 57% 0.65 0.25 0.27 0.18 0.52 0.40   5 13 0.0000 0.5866 P(5)=1.000  0.0337 0.0030 2043.37 -7613.23
 57% 0.65 0.25 0.27 0.18 0.52 0.40   5 13 0.0000 0.5871 P(5)=1.000  0.0337 0.0030 2073.61 -7620.96
 57% 0.65 0.25 0.27 0.18 0.52 0.40   5 13 0.0000 0.5875 P(5)=1.000  0.0337 0.0030 2072.35 -7624.60
 57% 0.65 0.25 0.27 0.18 0.52 0.40   5 13 0.0000 0.5869 P(5)=1.000  0.0337 0.0030 2071.71 -7631.94
 57% 0.65 0.25 0.27 0.18 0.52 0.40   5 13 0.0000 0.5873 P(5)=1.000  0.0337 0.0030 2056.75 -7622.09
 57% 0.65 0.25 0.27 0.18 0.52 0.40   5 13 0.0000 0.5873 P(5)=1.000  0.0337 0.0030 2092.02 -7622.41
 57% 0.65 0.25 0.27 0.18 0.52 0.40   5 13 0.0000 0.5878 P(5)=1.000  0.0337 0.0030 2074.74 -7623.08
 57% 0.65 0.25 0.27 0.18 0.52 0.40   5 13 0.0000 0.5882 P(5)=1.000  0.0337 0.0030 2074.71 -7617.70
 58% 0.65 0.25 0.27 0.18 0.52 0.40   5 13 0.0000 0.5887 P(5)=1.000  0.0337 0.0030 2097.18 -7624.54
 58% 0.65 0.25 0.27 0.18 0.52 0.40   5 13 0.0000 0.5891 P(5)=1.000  0.0337 0.0030 2050.93 -7620.01
 58% 0.65 0.25 0.27 0.18 0.52 0.40   5 13 0.0000 0.5896 P(5)=1.000  0.0337 0.0030 2058.54 -7614.38
 58% 0.65 0.25 0.27 0.18 0.52 0.40   5 13 0.0000 0.5890 P(5)=1.000  0.0336 0.0030 2091.79 -7628.10
 58% 0.65 0.25 0.27 0.18 0.52 0.40   5 13 0.0000 0.5883 P(5)=1.000  0.0336 0.0030 2076.24 -7624.54
 58% 0.65 0.25 0.27 0.18 0.52 0.40   5 13 0.0000 0.5888 P(5)=1.000  0.0336 0.0030 2077.85 -7611.32
 58% 0.65 0.25 0.27 0.18 0.52 0.40   5 13 0.0000 0.5881 P(5)=1.000  0.0336 0.0030 2035.25 -7611.93
 58% 0.65 0.25 0.27 0.18 0.52 0.40   5 13 0.0000 0.5875 P(5)=1.000  0.0336 0.0030 2040.34 -7606.23
 58% 0.65 0.25 0.27 0.18 0.52 0.40   5 13 0.0000 0.5879 P(5)=1.000  0.0336 0.0030 2077.66 -7611.94
 58% 0.65 0.25 0.27 0.18 0.52 0.40   5 13 0.0000 0.5884 P(5)=1.000  0.0336 0.0030 2074.71 -7609.07
 58% 0.65 0.25 0.27 0.18 0.52 0.40   5 13 0.0000 0.5888 P(5)=1.000  0.0336 0.0030 2076.90 -7611.41
 58% 0.65 0.25 0.27 0.18 0.52 0.40   5 13 0.0000 0.5893 P(5)=1.000  0.0336 0.0030 2067.22 -7606.31
 58% 0.65 0.25 0.27 0.18 0.52 0.40   5 13 0.0000 0.5886 P(5)=1.000  0.0336 0.0030 2052.44 -7615.07
 58% 0.65 0.25 0.27 0.18 0.52 0.40   5 13 0.0000 0.5880 P(5)=1.000  0.0336 0.0030 2069.35 -7616.30
 58% 0.65 0.25 0.27 0.18 0.52 0.40   5 13 0.0000 0.5873 P(5)=1.000  0.0336 0.0030 2027.82 -7613.13
 58% 0.65 0.25 0.27 0.18 0.52 0.40   5 13 0.0000 0.5878 P(5)=1.000  0.0336 0.0030 2049.45 -7620.43
 58% 0.65 0.25 0.27 0.18 0.52 0.40   5 13 0.0000 0.5882 P(5)=1.000  0.0336 0.0030 2054.51 -7629.11
 58% 0.65 0.25 0.27 0.18 0.52 0.40   5 13 0.0000 0.5882 P(5)=1.000  0.0336 0.0030 2038.90 -7607.68
 58% 0.65 0.25 0.27 0.18 0.52 0.40   5 13 0.0000 0.5887 P(5)=1.000  0.0336 0.0030 2023.58 -7612.28
 58% 0.65 0.25 0.27 0.18 0.52 0.40   5 13 0.0000 0.5891 P(5)=1.000  0.0336 0.0031 2041.73 -7618.53
 59% 0.65 0.25 0.27 0.18 0.52 0.40   5 13 0.0000 0.5891 P(5)=1.000  0.0336 0.0031 2036.57 -7622.03
 59% 0.65 0.25 0.27 0.18 0.52 0.40   5 13 0.0000 0.5891 P(5)=1.000  0.0336 0.0031 2044.43 -7618.93
 59% 0.65 0.25 0.27 0.18 0.52 0.40   5 13 0.0000 0.5891 P(5)=1.000  0.0336 0.0031 2032.16 -7616.03
 59% 0.65 0.25 0.27 0.18 0.52 0.40   5 13 0.0000 0.5891 P(5)=1.000  0.0336 0.0031 2033.12 -7611.18
 59% 0.65 0.25 0.27 0.18 0.52 0.40   5 13 0.0000 0.5891 P(5)=1.000  0.0336 0.0031 2029.42 -7635.22
 59% 0.65 0.25 0.27 0.18 0.52 0.40   5 13 0.0000 0.5891 P(5)=1.000  0.0336 0.0031 2039.77 -7618.16
 59% 0.65 0.25 0.27 0.18 0.52 0.40   5 13 0.0000 0.5891 P(5)=1.000  0.0336 0.0031 2049.88 -7625.01
 59% 0.65 0.25 0.27 0.18 0.52 0.40   5 13 0.0000 0.5896 P(5)=1.000  0.0336 0.0031 2062.29 -7613.70
 59% 0.65 0.25 0.27 0.18 0.52 0.40   5 13 0.0000 0.5900 P(5)=1.000  0.0336 0.0031 2056.92 -7594.12
 59% 0.65 0.25 0.27 0.18 0.52 0.40   5 13 0.0000 0.5894 P(5)=1.000  0.0336 0.0031 2052.71 -7608.80
 59% 0.65 0.25 0.27 0.18 0.52 0.40   5 13 0.0000 0.5898 P(5)=1.000  0.0336 0.0031 2077.75 -7630.78
 59% 0.65 0.25 0.27 0.18 0.52 0.40   5 13 0.0000 0.5903 P(5)=1.000  0.0336 0.0031 2049.67 -7611.33
 59% 0.65 0.25 0.27 0.18 0.52 0.40   5 13 0.0000 0.5907 P(5)=1.000  0.0336 0.0031 2077.36 -7607.59
 59% 0.65 0.25 0.27 0.18 0.52 0.40   5 13 0.0000 0.5912 P(5)=1.000  0.0336 0.0031 2038.93 -7625.74
 59% 0.65 0.25 0.27 0.18 0.52 0.40   5 13 0.0000 0.5916 P(5)=1.000  0.0336 0.0031 2075.21 -7612.51
 59% 0.65 0.25 0.27 0.18 0.52 0.40   5 13 0.0000 0.5920 P(5)=1.000  0.0336 0.0031 2063.21 -7605.11
 59% 0.65 0.25 0.27 0.18 0.52 0.40   5 13 0.0000 0.5925 P(5)=1.000  0.0336 0.0031 2087.93 -7604.51
 59% 0.65 0.25 0.27 0.18 0.52 0.40   5 13 0.0000 0.5925 P(5)=1.000  0.0336 0.0031 2095.65 -7614.01
 59% 0.65 0.25 0.27 0.18 0.52 0.40   5 13 0.0000 0.5929 P(5)=1.000  0.0336 0.0031 2081.07 -7610.52
 59% 0.65 0.25 0.27 0.18 0.52 0.40   5 13 0.0000 0.5929 P(5)=1.000  0.0336 0.0031 2080.48 -7607.06
 60% 0.65 0.25 0.27 0.18 0.52 0.40   5 13 0.0000 0.5933 P(5)=1.000  0.0336 0.0031 2063.21 -7626.62
 60% 0.65 0.25 0.27 0.18 0.52 0.40   5 13 0.0000 0.5938 P(5)=1.000  0.0336 0.0031 2059.29 -7623.07
 60% 0.65 0.25 0.27 0.18 0.52 0.40   5 13 0.0000 0.5942 P(5)=1.000  0.0336 0.0031 2048.79 -7610.86
 60% 0.65 0.25 0.27 0.18 0.52 0.40   5 13 0.0000 0.5947 P(5)=1.000  0.0336 0.0031 2090.10 -7615.16
 60% 0.65 0.25 0.27 0.18 0.52 0.40   5 13 0.0000 0.5940 P(5)=1.000  0.0336 0.0031 2067.04 -7607.09
 60% 0.65 0.25 0.27 0.18 0.52 0.40   5 13 0.0000 0.5945 P(5)=1.000  0.0336 0.0031 2081.18 -7600.50
 60% 0.65 0.25 0.27 0.18 0.52 0.40   5 13 0.0000 0.5945 P(5)=1.000  0.0336 0.0031 2079.39 -7596.42
 60% 0.65 0.25 0.27 0.18 0.52 0.40   5 13 0.0000 0.5945 P(5)=1.000  0.0336 0.0031 2088.32 -7614.71
 60% 0.65 0.25 0.27 0.18 0.52 0.40   5 13 0.0000 0.5949 P(5)=1.000  0.0336 0.0031 2080.66 -7625.85
 60% 0.65 0.25 0.27 0.18 0.52 0.40   5 13 0.0000 0.5949 P(5)=1.000  0.0336 0.0031 2072.56 -7627.75
 60% 0.65 0.25 0.27 0.18 0.52 0.40   5 13 0.0000 0.5942 P(5)=1.000  0.0336 0.0031 2085.96 -7614.74  2:00

 60% 0.65 0.25 0.27 0.18 0.52 0.40   5 13 0.0000 0.5947 P(5)=1.000  0.0336 0.0031 2125.47 -7616.17
 60% 0.65 0.25 0.27 0.18 0.52 0.40   5 13 0.0000 0.5951 P(5)=1.000  0.0336 0.0031 2082.90 -7617.36
 60% 0.65 0.25 0.27 0.18 0.52 0.40   5 13 0.0000 0.5945 P(5)=1.000  0.0336 0.0031 2072.71 -7606.78
 60% 0.65 0.25 0.27 0.18 0.52 0.40   5 13 0.0000 0.5949 P(5)=1.000  0.0336 0.0031 2092.81 -7603.59
 60% 0.65 0.25 0.27 0.18 0.52 0.40   5 13 0.0000 0.5953 P(5)=1.000  0.0336 0.0031 2102.16 -7600.46
 60% 0.65 0.25 0.27 0.18 0.52 0.40   5 13 0.0000 0.5958 P(5)=1.000  0.0336 0.0031 2103.00 -7612.19
 60% 0.65 0.25 0.27 0.18 0.52 0.40   5 13 0.0000 0.5962 P(5)=1.000  0.0336 0.0031 2069.83 -7609.07
 60% 0.65 0.25 0.27 0.18 0.52 0.40   5 13 0.0000 0.5956 P(5)=1.000  0.0336 0.0031 2036.02 -7598.65
 60% 0.65 0.25 0.27 0.18 0.52 0.40   5 13 0.0000 0.5960 P(5)=1.000  0.0336 0.0031 2044.46 -7605.31
 61% 0.65 0.25 0.27 0.18 0.52 0.40   5 13 0.0000 0.5964 P(5)=1.000  0.0336 0.0031 2095.85 -7617.23
 61% 0.65 0.25 0.27 0.18 0.52 0.40   5 13 0.0000 0.5968 P(5)=1.000  0.0336 0.0031 2085.18 -7631.38
 61% 0.65 0.25 0.27 0.18 0.52 0.40   5 13 0.0000 0.5973 P(5)=1.000  0.0336 0.0031 2038.85 -7611.44
 61% 0.65 0.25 0.27 0.18 0.52 0.40   5 13 0.0000 0.5966 P(5)=1.000  0.0336 0.0031 2039.81 -7608.54
 61% 0.65 0.25 0.27 0.18 0.52 0.40   5 13 0.0000 0.5971 P(5)=1.000  0.0336 0.0031 2073.58 -7591.16
 61% 0.65 0.25 0.27 0.18 0.52 0.40   5 13 0.0000 0.5964 P(5)=1.000  0.0336 0.0031 2051.61 -7599.09
 61% 0.65 0.25 0.27 0.18 0.52 0.40   5 13 0.0000 0.5969 P(5)=1.000  0.0336 0.0031 2060.47 -7605.47
 61% 0.65 0.25 0.27 0.18 0.52 0.40   5 13 0.0000 0.5973 P(5)=1.000  0.0336 0.0031 2090.64 -7618.22
 61% 0.65 0.25 0.27 0.18 0.52 0.40   5 13 0.0000 0.5977 P(5)=1.000  0.0336 0.0031 2080.76 -7609.58
 61% 0.65 0.25 0.27 0.18 0.52 0.40   5 13 0.0000 0.5971 P(5)=1.000  0.0336 0.0031 2074.84 -7615.88
 61% 0.65 0.25 0.27 0.18 0.52 0.40   5 13 0.0000 0.5975 P(5)=1.000  0.0336 0.0031 2063.74 -7600.86
 61% 0.65 0.25 0.27 0.18 0.52 0.40   5 13 0.0000 0.5979 P(5)=1.000  0.0336 0.0031 2074.64 -7593.09
 61% 0.65 0.25 0.27 0.18 0.52 0.40   5 13 0.0000 0.5983 P(5)=1.000  0.0336 0.0031 2100.93 -7600.60
 61% 0.65 0.25 0.27 0.18 0.52 0.40   5 13 0.0000 0.5977 P(5)=1.000  0.0336 0.0031 2083.32 -7614.39
 61% 0.65 0.25 0.27 0.18 0.52 0.40   5 13 0.0000 0.5981 P(5)=1.000  0.0336 0.0031 2075.88 -7600.73
 61% 0.65 0.25 0.27 0.18 0.52 0.40   5 13 0.0000 0.5985 P(5)=1.000  0.0336 0.0031 2071.60 -7602.60
 61% 0.65 0.25 0.27 0.18 0.52 0.40   5 13 0.0000 0.5979 P(5)=1.000  0.0336 0.0031 2046.86 -7607.16
 61% 0.65 0.25 0.27 0.18 0.52 0.40   5 13 0.0000 0.5983 P(5)=1.000  0.0336 0.0031 2077.41 -7614.54
 61% 0.65 0.25 0.27 0.18 0.52 0.40   5 13 0.0000 0.5983 P(5)=1.000  0.0336 0.0031 2083.14 -7616.64
 61% 0.65 0.25 0.27 0.18 0.52 0.40   5 13 0.0000 0.5988 P(5)=1.000  0.0336 0.0031 2071.09 -7609.66
 62% 0.65 0.25 0.27 0.18 0.52 0.40   5 13 0.0000 0.5992 P(5)=1.000  0.0336 0.0031 2087.72 -7604.57
 62% 0.65 0.25 0.27 0.18 0.52 0.40   5 13 0.0000 0.5996 P(5)=1.000  0.0336 0.0031 2098.13 -7606.18
 62% 0.65 0.25 0.27 0.18 0.52 0.40   5 13 0.0000 0.6000 P(5)=1.000  0.0336 0.0031 2111.35 -7611.95
 62% 0.65 0.25 0.27 0.18 0.52 0.40   5 13 0.0000 0.5994 P(5)=1.000  0.0336 0.0031 2109.99 -7605.12
 62% 0.65 0.25 0.27 0.18 0.52 0.40   5 13 0.0000 0.5998 P(5)=1.000  0.0336 0.0031 2115.85 -7612.21
 62% 0.65 0.25 0.27 0.18 0.52 0.40   5 13 0.0000 0.5992 P(5)=1.000  0.0336 0.0031 2140.04 -7623.57
 62% 0.65 0.25 0.27 0.18 0.52 0.40   5 13 0.0000 0.5996 P(5)=1.000  0.0336 0.0031 2121.62 -7615.35
 62% 0.65 0.25 0.27 0.18 0.52 0.40   5 13 0.0000 0.6000 P(5)=1.000  0.0336 0.0031 2120.57 -7617.88
 62% 0.65 0.25 0.27 0.18 0.52 0.40   5 13 0.0000 0.6000 P(5)=1.000  0.0336 0.0031 2086.04 -7609.04
 62% 0.65 0.25 0.27 0.18 0.52 0.40   5 13 0.0000 0.6004 P(5)=1.000  0.0336 0.0031 2077.77 -7607.96
 62% 0.65 0.25 0.27 0.18 0.52 0.40   5 13 0.0000 0.5998 P(5)=1.000  0.0336 0.0031 2122.45 -7603.60
 62% 0.65 0.25 0.27 0.18 0.52 0.40   5 13 0.0000 0.6002 P(5)=1.000  0.0336 0.0031 2116.14 -7601.42
 62% 0.65 0.25 0.27 0.18 0.52 0.40   5 13 0.0000 0.6006 P(5)=1.000  0.0336 0.0031 2135.32 -7603.55
 62% 0.65 0.26 0.27 0.18 0.52 0.40   5 13 0.0000 0.6010 P(5)=1.000  0.0336 0.0031 2106.86 -7612.37
 62% 0.65 0.26 0.27 0.18 0.52 0.40   5 13 0.0000 0.6010 P(5)=1.000  0.0336 0.0031 2096.51 -7605.62
 62% 0.65 0.26 0.27 0.18 0.52 0.40   5 13 0.0000 0.6010 P(5)=1.000  0.0336 0.0031 2101.50 -7596.21
 62% 0.65 0.26 0.27 0.18 0.52 0.40   5 13 0.0000 0.6010 P(5)=1.000  0.0336 0.0031 2070.51 -7608.66
 62% 0.65 0.26 0.27 0.18 0.52 0.40   5 13 0.0000 0.6014 P(5)=1.000  0.0336 0.0031 2097.59 -7607.91
 62% 0.65 0.26 0.27 0.18 0.52 0.40   5 13 0.0000 0.6018 P(5)=1.000  0.0336 0.0031 2088.77 -7608.90
 62% 0.65 0.26 0.27 0.18 0.52 0.40   5 13 0.0000 0.6022 P(5)=1.000  0.0336 0.0031 2080.45 -7600.35
 63% 0.65 0.26 0.27 0.19 0.52 0.40   5 13 0.0000 0.6016 P(5)=1.000  0.0336 0.0031 2092.29 -7613.67
 63% 0.65 0.26 0.27 0.18 0.52 0.40   5 13 0.0000 0.6020 P(5)=1.000  0.0336 0.0031 2088.69 -7606.12
 63% 0.65 0.26 0.27 0.19 0.52 0.40   5 13 0.0000 0.6024 P(5)=1.000  0.0336 0.0031 2108.90 -7599.30
 63% 0.65 0.26 0.27 0.18 0.52 0.40   5 13 0.0000 0.6028 P(5)=1.000  0.0336 0.0031 2106.54 -7602.26
 63% 0.65 0.26 0.27 0.18 0.52 0.40   5 13 0.0000 0.6032 P(5)=1.000  0.0336 0.0031 2100.07 -7619.84
 63% 0.65 0.26 0.27 0.18 0.52 0.40   5 13 0.0000 0.6032 P(5)=1.000  0.0336 0.0031 2078.05 -7611.89
 63% 0.65 0.26 0.27 0.18 0.52 0.40   5 13 0.0000 0.6036 P(5)=1.000  0.0336 0.0031 2120.49 -7613.88
 63% 0.65 0.26 0.27 0.18 0.52 0.40   5 13 0.0000 0.6040 P(5)=1.000  0.0336 0.0031 2102.96 -7604.97
 63% 0.65 0.26 0.27 0.18 0.52 0.40   5 13 0.0000 0.6044 P(5)=1.000  0.0336 0.0031 2094.87 -7594.97
 63% 0.65 0.26 0.27 0.18 0.52 0.40   5 13 0.0000 0.6044 P(5)=1.000  0.0336 0.0031 2120.29 -7617.34
 63% 0.65 0.26 0.27 0.18 0.52 0.40   5 13 0.0000 0.6044 P(5)=1.000  0.0336 0.0031 2134.96 -7609.27
 63% 0.65 0.26 0.27 0.18 0.52 0.40   5 13 0.0000 0.6038 P(5)=1.000  0.0336 0.0031 2150.23 -7618.55
 63% 0.65 0.26 0.27 0.19 0.52 0.40   5 13 0.0000 0.6042 P(5)=1.000  0.0336 0.0031 2175.90 -7610.62
 63% 0.65 0.26 0.27 0.19 0.52 0.40   5 13 0.0000 0.6046 P(5)=1.000  0.0336 0.0031 2155.54 -7610.95
 63% 0.65 0.26 0.27 0.19 0.52 0.40   5 13 0.0000 0.6040 P(5)=1.000  0.0336 0.0031 2145.97 -7604.10
 63% 0.65 0.26 0.27 0.19 0.52 0.40   5 13 0.0000 0.6044 P(5)=1.000  0.0336 0.0031 2108.09 -7610.15
 63% 0.65 0.26 0.27 0.19 0.52 0.40   5 13 0.0000 0.6038 P(5)=1.000  0.0335 0.0032 2075.32 -7618.75
 63% 0.65 0.26 0.27 0.19 0.52 0.40   5 13 0.0000 0.6042 P(5)=1.000  0.0335 0.0032 2073.14 -7617.34
 63% 0.65 0.26 0.27 0.19 0.52 0.40   5 13 0.0000 0.6036 P(5)=1.000  0.0335 0.0032 2089.82 -7625.57
 63% 0.65 0.26 0.27 0.19 0.52 0.40   5 13 0.0000 0.6040 P(5)=1.000  0.0335 0.0032 2096.34 -7624.22
 64% 0.65 0.26 0.27 0.19 0.52 0.40   5 13 0.0000 0.6040 P(5)=1.000  0.0335 0.0032 2092.49 -7616.79
 64% 0.65 0.26 0.27 0.19 0.52 0.40   5 13 0.0000 0.6044 P(5)=1.000  0.0335 0.0032 2088.01 -7621.23
 64% 0.65 0.26 0.27 0.19 0.52 0.40   5 13 0.0000 0.6048 P(5)=1.000  0.0335 0.0032 2103.94 -7616.67
 64% 0.65 0.26 0.27 0.19 0.52 0.40   5 13 0.0000 0.6048 P(5)=1.000  0.0335 0.0032 2095.99 -7609.03
 64% 0.65 0.26 0.27 0.19 0.52 0.40   5 13 0.0000 0.6052 P(5)=1.000  0.0335 0.0032 2115.04 -7614.44
 64% 0.65 0.26 0.27 0.19 0.52 0.40   5 13 0.0000 0.6056 P(5)=1.000  0.0335 0.0032 2106.85 -7614.10
 64% 0.65 0.26 0.27 0.19 0.52 0.40   5 13 0.0000 0.6060 P(5)=1.000  0.0335 0.0032 2091.05 -7606.19
 64% 0.65 0.26 0.27 0.19 0.52 0.40   5 13 0.0000 0.6060 P(5)=1.000  0.0335 0.0032 2095.35 -7624.78
 64% 0.65 0.26 0.27 0.19 0.52 0.40   5 13 0.0000 0.6060 P(5)=1.000  0.0335 0.0032 2106.61 -7601.91
 64% 0.65 0.26 0.27 0.19 0.52 0.40   5 13 0.0000 0.6064 P(5)=1.000  0.0335 0.0032 2148.43 -7623.69
 64% 0.65 0.26 0.27 0.19 0.52 0.40   5 13 0.0000 0.6068 P(5)=1.000  0.0335 0.0032 2085.04 -7623.21
 64% 0.65 0.26 0.27 0.19 0.52 0.40   5 13 0.0000 0.6071 P(5)=1.000  0.0335 0.0032 2121.35 -7636.90
 64% 0.65 0.26 0.27 0.19 0.52 0.40   5 13 0.0000 0.6065 P(5)=1.000  0.0335 0.0032 2083.36 -7610.34
 64% 0.65 0.26 0.27 0.19 0.52 0.40   5 13 0.0000 0.6069 P(5)=1.000  0.0335 0.0032 2059.13 -7620.34
 64% 0.65 0.26 0.27 0.19 0.52 0.40   5 13 0.0000 0.6073 P(5)=1.000  0.0335 0.0032 2075.77 -7620.59
 64% 0.65 0.26 0.27 0.19 0.52 0.40   5 13 0.0000 0.6067 P(5)=1.000  0.0335 0.0032 2085.62 -7612.39
 64% 0.65 0.26 0.27 0.19 0.52 0.40   5 13 0.0000 0.6071 P(5)=1.000  0.0335 0.0032 2085.40 -7615.81
 64% 0.65 0.26 0.27 0.19 0.52 0.40   5 13 0.0000 0.6075 P(5)=1.000  0.0335 0.0032 2062.34 -7610.36
 64% 0.65 0.26 0.27 0.19 0.52 0.40   5 13 0.0000 0.6079 P(5)=1.000  0.0335 0.0032 2076.27 -7622.34
 64% 0.65 0.26 0.27 0.19 0.52 0.40   5 13 0.0000 0.6083 P(5)=1.000  0.0335 0.0032 2062.66 -7607.22
 65% 0.65 0.26 0.27 0.19 0.52 0.40   5 13 0.0000 0.6087 P(5)=1.000  0.0335 0.0032 2078.31 -7607.22
 65% 0.65 0.26 0.27 0.19 0.52 0.40   5 13 0.0000 0.6090 P(5)=1.000  0.0335 0.0032 2116.49 -7631.56
 65% 0.65 0.26 0.27 0.19 0.52 0.40   5 13 0.0000 0.6094 P(5)=1.000  0.0335 0.0032 2111.39 -7616.33
 65% 0.65 0.26 0.27 0.19 0.52 0.40   5 13 0.0000 0.6098 P(5)=1.000  0.0335 0.0032 2111.40 -7612.05
 65% 0.65 0.26 0.27 0.19 0.52 0.40   5 13 0.0000 0.6102 P(5)=1.000  0.0335 0.0032 2145.53 -7609.55
 65% 0.65 0.26 0.27 0.19 0.52 0.40   5 13 0.0000 0.6106 P(5)=1.000  0.0335 0.0032 2138.88 -7605.97
 65% 0.65 0.26 0.27 0.19 0.51 0.40   5 13 0.0000 0.6106 P(5)=1.000  0.0335 0.0032 2136.90 -7605.86
 65% 0.65 0.26 0.27 0.19 0.52 0.40   5 13 0.0000 0.6109 P(5)=1.000  0.0335 0.0032 2157.44 -7613.85
 65% 0.65 0.26 0.27 0.19 0.52 0.40   5 13 0.0000 0.6113 P(5)=1.000  0.0335 0.0032 2142.55 -7614.73
 65% 0.65 0.26 0.27 0.19 0.52 0.40   5 13 0.0000 0.6117 P(5)=1.000  0.0335 0.0032 2115.74 -7608.41
 65% 0.65 0.26 0.27 0.19 0.52 0.40   5 13 0.0000 0.6121 P(5)=1.000  0.0335 0.0032 2123.59 -7614.92  2:08

 65% 0.65 0.26 0.27 0.19 0.52 0.40   5 13 0.0000 0.6115 P(5)=1.000  0.0335 0.0032 2105.84 -7603.32
 65% 0.65 0.26 0.27 0.19 0.52 0.40   5 13 0.0000 0.6109 P(5)=1.000  0.0335 0.0032 2099.48 -7614.20
 65% 0.65 0.26 0.27 0.19 0.52 0.40   5 13 0.0000 0.6113 P(5)=1.000  0.0335 0.0032 2102.29 -7602.02
 65% 0.65 0.26 0.27 0.19 0.52 0.40   5 13 0.0000 0.6107 P(5)=1.000  0.0335 0.0032 2125.40 -7610.29
 65% 0.65 0.26 0.27 0.19 0.51 0.40   5 13 0.0000 0.6101 P(5)=1.000  0.0335 0.0032 2113.66 -7612.55
 65% 0.65 0.26 0.27 0.19 0.51 0.40   5 13 0.0000 0.6095 P(5)=1.000  0.0335 0.0032 2107.04 -7618.55
 65% 0.65 0.26 0.27 0.19 0.51 0.40   5 13 0.0000 0.6089 P(5)=1.000  0.0335 0.0032 2092.97 -7614.71
 65% 0.65 0.26 0.27 0.19 0.51 0.40   5 13 0.0000 0.6093 P(5)=1.000  0.0335 0.0032 2157.43 -7612.88
 65% 0.65 0.26 0.27 0.19 0.51 0.40   5 13 0.0000 0.6097 P(5)=1.000  0.0335 0.0032 2150.15 -7610.13
 66% 0.65 0.26 0.27 0.19 0.51 0.40   5 13 0.0000 0.6100 P(5)=1.000  0.0335 0.0032 2131.03 -7620.25
 66% 0.65 0.26 0.27 0.19 0.51 0.40   5 13 0.0000 0.6100 P(5)=1.000  0.0335 0.0032 2112.77 -7604.55
 66% 0.65 0.26 0.27 0.19 0.51 0.40   5 13 0.0000 0.6095 P(5)=1.000  0.0335 0.0032 2101.34 -7609.02
 66% 0.65 0.26 0.27 0.19 0.51 0.40   5 13 0.0000 0.6098 P(5)=1.000  0.0335 0.0032 2099.22 -7606.65
 66% 0.65 0.26 0.27 0.19 0.51 0.40   5 13 0.0000 0.6102 P(5)=1.000  0.0335 0.0032 2133.38 -7613.77
 66% 0.65 0.26 0.27 0.19 0.51 0.40   5 13 0.0000 0.6106 P(5)=1.000  0.0334 0.0032 2120.76 -7600.84
 66% 0.65 0.26 0.27 0.19 0.51 0.40   5 13 0.0000 0.6110 P(5)=1.000  0.0334 0.0032 2103.85 -7598.29
 66% 0.65 0.26 0.27 0.19 0.51 0.40   5 13 0.0000 0.6113 P(5)=1.000  0.0335 0.0032 2060.50 -7609.91
 66% 0.65 0.26 0.27 0.19 0.51 0.40   5 13 0.0000 0.6117 P(5)=1.000  0.0335 0.0032 2097.63 -7603.75
 66% 0.65 0.26 0.27 0.19 0.51 0.40   5 13 0.0000 0.6121 P(5)=1.000  0.0335 0.0032 2081.80 -7603.25
 66% 0.65 0.26 0.27 0.19 0.51 0.40   5 13 0.0000 0.6124 P(5)=1.000  0.0334 0.0032 2082.85 -7602.78
 66% 0.65 0.26 0.27 0.19 0.51 0.40   5 13 0.0000 0.6128 P(5)=1.000  0.0334 0.0032 2064.96 -7604.06
 66% 0.65 0.26 0.27 0.19 0.51 0.40   5 13 0.0000 0.6132 P(5)=1.000  0.0334 0.0032 2076.23 -7615.07
 66% 0.65 0.26 0.27 0.19 0.51 0.40   5 13 0.0000 0.6132 P(5)=1.000  0.0334 0.0032 2094.78 -7618.49
 66% 0.65 0.26 0.27 0.19 0.51 0.40   5 13 0.0000 0.6126 P(5)=1.000  0.0334 0.0032 2080.66 -7621.47
 66% 0.65 0.26 0.27 0.19 0.51 0.40   5 13 0.0000 0.6126 P(5)=1.000  0.0334 0.0032 2119.66 -7611.81
 66% 0.65 0.26 0.27 0.19 0.51 0.40   5 13 0.0000 0.6130 P(5)=1.000  0.0334 0.0032 2104.99 -7612.88
 66% 0.65 0.26 0.27 0.19 0.51 0.40   5 13 0.0000 0.6124 P(5)=1.000  0.0334 0.0032 2103.60 -7608.67
 66% 0.65 0.26 0.27 0.19 0.51 0.40   5 13 0.0000 0.6118 P(5)=1.000  0.0334 0.0032 2087.69 -7611.60
 66% 0.65 0.26 0.27 0.19 0.51 0.40   5 13 0.0000 0.6112 P(5)=1.000  0.0334 0.0032 2083.37 -7599.47
 67% 0.65 0.26 0.27 0.19 0.51 0.40   5 13 0.0000 0.6116 P(5)=1.000  0.0334 0.0032 2120.19 -7596.26
 67% 0.65 0.26 0.27 0.19 0.51 0.40   5 13 0.0000 0.6120 P(5)=1.000  0.0334 0.0032 2112.58 -7598.57
 67% 0.65 0.26 0.27 0.19 0.51 0.40   5 13 0.0000 0.6123 P(5)=1.000  0.0334 0.0032 2114.28 -7614.31
 67% 0.65 0.26 0.27 0.19 0.51 0.40   5 13 0.0000 0.6117 P(5)=1.000  0.0334 0.0032 2089.55 -7602.84
 67% 0.65 0.26 0.27 0.19 0.51 0.40   5 13 0.0000 0.6121 P(5)=1.000  0.0334 0.0032 2050.95 -7598.35
 67% 0.65 0.26 0.27 0.19 0.51 0.40   5 13 0.0000 0.6125 P(5)=1.000  0.0334 0.0032 2048.87 -7594.48
 67% 0.65 0.26 0.27 0.19 0.51 0.40   5 13 0.0000 0.6119 P(5)=1.000  0.0334 0.0032 2080.41 -7606.99
 67% 0.65 0.26 0.27 0.19 0.51 0.40   5 13 0.0000 0.6113 P(5)=1.000  0.0334 0.0032 2082.90 -7613.16
 67% 0.65 0.26 0.27 0.19 0.51 0.40   5 13 0.0000 0.6107 P(5)=1.000  0.0334 0.0032 2087.20 -7608.85
 67% 0.65 0.26 0.27 0.19 0.51 0.40   5 13 0.0000 0.6111 P(5)=1.000  0.0334 0.0032 2083.21 -7613.79
 67% 0.65 0.26 0.27 0.19 0.51 0.40   5 13 0.0000 0.6115 P(5)=1.000  0.0334 0.0032 2101.96 -7622.83
 67% 0.65 0.26 0.27 0.19 0.51 0.40   5 13 0.0000 0.6118 P(5)=1.000  0.0334 0.0032 2105.57 -7619.84
 67% 0.65 0.26 0.27 0.19 0.51 0.40   5 13 0.0000 0.6113 P(5)=1.000  0.0334 0.0032 2071.33 -7614.02
 67% 0.65 0.26 0.27 0.19 0.51 0.40   5 13 0.0000 0.6116 P(5)=1.000  0.0334 0.0032 2072.06 -7615.53
 67% 0.65 0.26 0.27 0.19 0.51 0.40   5 13 0.0000 0.6120 P(5)=1.000  0.0334 0.0032 2065.58 -7611.89
 67% 0.65 0.26 0.27 0.19 0.51 0.40   5 13 0.0000 0.6124 P(5)=1.000  0.0334 0.0032 2063.37 -7606.03
 67% 0.65 0.26 0.27 0.19 0.51 0.40   5 13 0.0000 0.6118 P(5)=1.000  0.0334 0.0032 2078.47 -7605.27
 67% 0.65 0.26 0.27 0.19 0.51 0.40   5 13 0.0000 0.6121 P(5)=1.000  0.0334 0.0032 2089.38 -7617.99
 67% 0.65 0.26 0.27 0.19 0.51 0.40   5 13 0.0000 0.6116 P(5)=1.000  0.0334 0.0032 2084.16 -7610.11
 67% 0.65 0.26 0.27 0.19 0.51 0.40   5 13 0.0000 0.6116 P(5)=1.000  0.0334 0.0032 2089.52 -7593.65
 68% 0.65 0.26 0.27 0.19 0.51 0.40   5 13 0.0000 0.6119 P(5)=1.000  0.0334 0.0032 2068.38 -7595.24
 68% 0.65 0.26 0.27 0.19 0.51 0.40   5 13 0.0000 0.6119 P(5)=1.000  0.0334 0.0032 2066.22 -7603.52
 68% 0.65 0.26 0.27 0.19 0.51 0.40   5 13 0.0000 0.6123 P(5)=1.000  0.0334 0.0032 2034.79 -7603.38
 68% 0.65 0.26 0.27 0.19 0.51 0.40   5 13 0.0000 0.6127 P(5)=1.000  0.0334 0.0032 2051.18 -7619.47
 68% 0.65 0.26 0.27 0.19 0.51 0.40   5 13 0.0000 0.6130 P(5)=1.000  0.0334 0.0032 2036.01 -7603.15
 68% 0.65 0.26 0.27 0.19 0.51 0.40   5 13 0.0000 0.6130 P(5)=1.000  0.0334 0.0032 2037.71 -7603.53
 68% 0.65 0.26 0.27 0.19 0.51 0.40   5 13 0.0000 0.6134 P(5)=1.000  0.0334 0.0032 2079.89 -7600.22
 68% 0.65 0.26 0.27 0.19 0.51 0.40   5 13 0.0000 0.6137 P(5)=1.000  0.0334 0.0032 2056.75 -7598.60
 68% 0.65 0.26 0.27 0.19 0.51 0.40   5 13 0.0000 0.6141 P(5)=1.000  0.0334 0.0032 2062.53 -7615.56
 68% 0.65 0.26 0.27 0.19 0.51 0.40   5 13 0.0000 0.6135 P(5)=1.000  0.0334 0.0032 2070.38 -7605.33
 68% 0.65 0.26 0.27 0.19 0.51 0.40   5 13 0.0000 0.6135 P(5)=1.000  0.0334 0.0032 2066.29 -7597.94
 68% 0.65 0.26 0.27 0.19 0.51 0.40   5 13 0.0000 0.6139 P(5)=1.000  0.0334 0.0032 2045.36 -7601.71
 68% 0.65 0.26 0.27 0.19 0.51 0.40   5 13 0.0000 0.6142 P(5)=1.000  0.0334 0.0032 2062.11 -7608.12
 68% 0.65 0.26 0.27 0.19 0.51 0.40   5 13 0.0000 0.6146 P(5)=1.000  0.0334 0.0032 2045.53 -7602.46
 68% 0.65 0.26 0.27 0.19 0.51 0.40   5 13 0.0000 0.6146 P(5)=1.000  0.0334 0.0032 2075.89 -7602.74
 68% 0.65 0.26 0.27 0.19 0.51 0.40   5 13 0.0000 0.6150 P(5)=1.000  0.0334 0.0032 2061.33 -7609.42
 68% 0.65 0.26 0.27 0.19 0.51 0.40   5 13 0.0000 0.6150 P(5)=1.000  0.0334 0.0033 2047.79 -7606.37
 68% 0.65 0.26 0.27 0.19 0.51 0.40   5 13 0.0000 0.6153 P(5)=1.000  0.0334 0.0033 2037.74 -7603.17
 68% 0.65 0.26 0.27 0.19 0.51 0.40   5 13 0.0000 0.6157 P(5)=1.000  0.0334 0.0033 2071.87 -7627.79
 68% 0.65 0.26 0.27 0.19 0.51 0.40   5 13 0.0000 0.6151 P(5)=1.000  0.0334 0.0033 2086.11 -7630.80
 69% 0.65 0.26 0.27 0.19 0.51 0.40   5 13 0.0000 0.6145 P(5)=1.000  0.0334 0.0033 2075.63 -7611.94
 69% 0.65 0.26 0.27 0.19 0.51 0.40   5 13 0.0000 0.6149 P(5)=1.000  0.0334 0.0033 2091.97 -7615.94
 69% 0.65 0.26 0.27 0.19 0.51 0.40   5 13 0.0000 0.6143 P(5)=1.000  0.0334 0.0033 2092.66 -7618.36
 69% 0.65 0.26 0.27 0.19 0.51 0.40   5 13 0.0000 0.6147 P(5)=1.000  0.0334 0.0033 2118.42 -7617.88
 69% 0.65 0.26 0.27 0.19 0.51 0.40   5 13 0.0000 0.6141 P(5)=1.000  0.0334 0.0033 2135.67 -7622.89
 69% 0.65 0.26 0.27 0.19 0.51 0.40   5 13 0.0000 0.6136 P(5)=1.000  0.0334 0.0033 2122.91 -7617.16
 69% 0.65 0.26 0.27 0.19 0.51 0.40   5 13 0.0000 0.6130 P(5)=1.000  0.0334 0.0033 2158.39 -7623.02
 69% 0.65 0.26 0.27 0.19 0.51 0.40   5 13 0.0000 0.6133 P(5)=1.000  0.0334 0.0033 2095.33 -7624.45
 69% 0.65 0.26 0.27 0.19 0.51 0.40   5 13 0.0000 0.6137 P(5)=1.000  0.0334 0.0033 2133.21 -7626.70
 69% 0.65 0.26 0.27 0.19 0.51 0.40   5 13 0.0000 0.6137 P(5)=1.000  0.0334 0.0033 2094.87 -7608.33
 69% 0.65 0.26 0.27 0.19 0.51 0.40   5 13 0.0000 0.6131 P(5)=1.000  0.0334 0.0033 2074.15 -7608.83
 69% 0.65 0.26 0.27 0.19 0.51 0.40   5 13 0.0000 0.6131 P(5)=1.000  0.0334 0.0033 2104.55 -7609.25
 69% 0.65 0.26 0.27 0.19 0.51 0.40   5 13 0.0000 0.6135 P(5)=1.000  0.0334 0.0033 2107.66 -7610.71
 69% 0.65 0.26 0.28 0.19 0.51 0.40   5 13 0.0000 0.6129 P(5)=1.000  0.0334 0.0033 2088.91 -7615.93
 69% 0.65 0.26 0.27 0.19 0.51 0.40   5 13 0.0000 0.6133 P(5)=1.000  0.0334 0.0033 2065.82 -7616.21
 69% 0.65 0.26 0.27 0.19 0.51 0.40   5 13 0.0000 0.6133 P(5)=1.000  0.0334 0.0033 2101.18 -7620.11
 69% 0.65 0.26 0.27 0.19 0.51 0.40   5 13 0.0000 0.6136 P(5)=1.000  0.0334 0.0033 2090.65 -7612.79
 69% 0.65 0.26 0.27 0.19 0.51 0.40   5 13 0.0000 0.6140 P(5)=1.000  0.0334 0.0033 2100.08 -7615.85
 69% 0.65 0.26 0.27 0.19 0.51 0.40   5 13 0.0000 0.6143 P(5)=1.000  0.0334 0.0033 2073.30 -7616.41
 69% 0.65 0.26 0.27 0.19 0.51 0.40   5 13 0.0000 0.6143 P(5)=1.000  0.0334 0.0033 2092.02 -7625.80
 70% 0.65 0.26 0.27 0.19 0.51 0.40   5 13 0.0000 0.6143 P(5)=1.000  0.0334 0.0033 2053.27 -7632.35
 70% 0.65 0.26 0.28 0.19 0.51 0.40   5 13 0.0000 0.6147 P(5)=1.000  0.0334 0.0033 2086.50 -7627.39
 70% 0.65 0.26 0.28 0.19 0.52 0.40   5 13 0.0000 0.6150 P(5)=1.000  0.0334 0.0033 2058.25 -7603.98
 70% 0.65 0.26 0.27 0.19 0.52 0.40   5 13 0.0000 0.6154 P(5)=1.000  0.0334 0.0033 2093.02 -7608.93
 70% 0.65 0.26 0.27 0.19 0.52 0.40   5 13 0.0000 0.6157 P(5)=1.000  0.0334 0.0033 2061.85 -7602.60
 70% 0.65 0.26 0.28 0.19 0.52 0.40   5 13 0.0000 0.6152 P(5)=1.000  0.0334 0.0033 2034.48 -7602.37
 70% 0.65 0.26 0.28 0.19 0.52 0.40   5 13 0.0000 0.6155 P(5)=1.000  0.0334 0.0033 2021.10 -7606.77
 70% 0.65 0.26 0.28 0.19 0.52 0.40   5 13 0.0000 0.6159 P(5)=1.000  0.0334 0.0033 2068.89 -7614.72
 70% 0.65 0.26 0.28 0.19 0.52 0.40   5 13 0.0000 0.6162 P(5)=1.000  0.0334 0.0033 2056.45 -7632.81
 70% 0.65 0.26 0.28 0.19 0.52 0.40   5 13 0.0000 0.6166 P(5)=1.000  0.0334 0.0033 2050.09 -7621.90
 70% 0.65 0.26 0.28 0.19 0.52 0.40   5 13 0.0000 0.6160 P(5)=1.000  0.0334 0.0033 2042.79 -7629.75  2:17

 70% 0.65 0.26 0.28 0.19 0.52 0.40   5 13 0.0000 0.6164 P(5)=1.000  0.0334 0.0033 2085.24 -7630.87
 70% 0.65 0.26 0.28 0.19 0.52 0.40   5 13 0.0000 0.6167 P(5)=1.000  0.0334 0.0033 2075.71 -7629.65
 70% 0.65 0.26 0.28 0.19 0.52 0.40   5 13 0.0000 0.6161 P(5)=1.000  0.0334 0.0033 2068.56 -7626.45
 70% 0.65 0.26 0.28 0.19 0.52 0.40   5 13 0.0000 0.6156 P(5)=1.000  0.0334 0.0033 2053.61 -7618.94
 70% 0.65 0.26 0.28 0.19 0.52 0.40   5 13 0.0000 0.6159 P(5)=1.000  0.0334 0.0033 2056.14 -7618.67
 70% 0.65 0.26 0.28 0.19 0.52 0.40   5 13 0.0000 0.6154 P(5)=1.000  0.0334 0.0033 2037.25 -7609.30
 70% 0.65 0.26 0.28 0.19 0.52 0.40   5 13 0.0000 0.6157 P(5)=1.000  0.0334 0.0033 2046.13 -7602.14
 70% 0.65 0.26 0.28 0.19 0.52 0.40   5 13 0.0000 0.6161 P(5)=1.000  0.0334 0.0033 2038.41 -7616.00
 70% 0.65 0.26 0.28 0.19 0.52 0.40   5 13 0.0000 0.6164 P(5)=1.000  0.0334 0.0033 2048.46 -7604.04
 71% 0.65 0.26 0.28 0.19 0.52 0.40   5 13 0.0000 0.6168 P(5)=1.000  0.0334 0.0033 2072.88 -7591.99
 71% 0.65 0.26 0.28 0.19 0.52 0.40   5 13 0.0000 0.6171 P(5)=1.000  0.0334 0.0033 2093.45 -7604.27
 71% 0.65 0.26 0.28 0.19 0.52 0.40   5 13 0.0000 0.6174 P(5)=1.000  0.0334 0.0033 2093.66 -7602.08
 71% 0.65 0.26 0.28 0.19 0.52 0.40   5 13 0.0000 0.6178 P(5)=1.000  0.0334 0.0033 2073.58 -7606.74
 71% 0.65 0.26 0.28 0.19 0.52 0.40   5 13 0.0000 0.6178 P(5)=1.000  0.0334 0.0033 2089.27 -7601.19
 71% 0.65 0.26 0.28 0.19 0.52 0.40   5 13 0.0000 0.6181 P(5)=1.000  0.0334 0.0033 2122.46 -7601.87
 71% 0.65 0.26 0.28 0.19 0.52 0.40   5 13 0.0000 0.6185 P(5)=1.000  0.0334 0.0033 2089.37 -7604.72
 71% 0.65 0.26 0.28 0.19 0.52 0.40   5 13 0.0000 0.6188 P(5)=1.000  0.0334 0.0033 2130.01 -7615.73
 71% 0.65 0.26 0.28 0.19 0.52 0.40   5 13 0.0000 0.6191 P(5)=1.000  0.0334 0.0033 2112.50 -7601.86
 71% 0.65 0.26 0.28 0.19 0.52 0.40   5 13 0.0000 0.6195 P(5)=1.000  0.0334 0.0033 2113.26 -7598.36
 71% 0.65 0.26 0.28 0.19 0.52 0.40   5 13 0.0000 0.6198 P(5)=1.000  0.0334 0.0033 2097.72 -7609.71
 71% 0.65 0.26 0.28 0.19 0.52 0.40   5 13 0.0000 0.6201 P(5)=1.000  0.0334 0.0033 2109.74 -7629.21
 71% 0.65 0.26 0.28 0.19 0.52 0.40   5 13 0.0000 0.6205 P(5)=1.000  0.0334 0.0033 2128.72 -7616.89
 71% 0.65 0.26 0.28 0.19 0.52 0.40   5 13 0.0000 0.6208 P(5)=1.000  0.0334 0.0033 2101.37 -7626.06
 71% 0.65 0.26 0.28 0.19 0.52 0.40   5 13 0.0000 0.6211 P(5)=1.000  0.0334 0.0033 2093.28 -7637.23
 71% 0.65 0.26 0.28 0.19 0.52 0.40   5 13 0.0000 0.6211 P(5)=1.000  0.0334 0.0033 2118.36 -7614.91
 71% 0.65 0.26 0.28 0.19 0.52 0.40   5 13 0.0000 0.6215 P(5)=1.000  0.0334 0.0033 2106.81 -7608.08
 71% 0.65 0.26 0.28 0.19 0.52 0.40   5 13 0.0000 0.6218 P(5)=1.000  0.0334 0.0033 2095.33 -7604.28
 71% 0.65 0.26 0.28 0.19 0.52 0.40   5 13 0.0000 0.6221 P(5)=1.000  0.0334 0.0033 2120.97 -7611.23
 71% 0.65 0.26 0.28 0.19 0.52 0.40   5 13 0.0000 0.6225 P(5)=1.000  0.0334 0.0033 2096.06 -7611.75
 72% 0.65 0.26 0.28 0.19 0.52 0.40   5 13 0.0000 0.6225 P(5)=1.000  0.0334 0.0033 2144.27 -7627.02
 72% 0.65 0.26 0.28 0.19 0.52 0.40   5 13 0.0000 0.6225 P(5)=1.000  0.0334 0.0033 2154.13 -7607.31
 72% 0.65 0.26 0.28 0.19 0.52 0.40   5 13 0.0000 0.6225 P(5)=1.000  0.0334 0.0033 2123.56 -7609.83
 72% 0.65 0.26 0.28 0.19 0.52 0.40   5 13 0.0000 0.6225 P(5)=1.000  0.0334 0.0033 2104.87 -7606.18
 72% 0.65 0.26 0.28 0.19 0.52 0.40   5 13 0.0000 0.6228 P(5)=1.000  0.0334 0.0033 2098.66 -7605.98
 72% 0.65 0.26 0.28 0.19 0.52 0.40   5 13 0.0000 0.6231 P(5)=1.000  0.0334 0.0033 2119.15 -7600.53
 72% 0.65 0.26 0.28 0.19 0.52 0.40   5 13 0.0000 0.6235 P(5)=1.000  0.0334 0.0033 2152.51 -7606.20
 72% 0.65 0.26 0.28 0.19 0.52 0.40   5 13 0.0000 0.6238 P(5)=1.000  0.0334 0.0033 2124.96 -7615.82
 72% 0.65 0.26 0.28 0.19 0.52 0.40   5 13 0.0000 0.6241 P(5)=1.000  0.0334 0.0033 2115.11 -7616.46
 72% 0.65 0.26 0.28 0.19 0.52 0.40   5 13 0.0000 0.6241 P(5)=1.000  0.0334 0.0033 2082.53 -7601.58
 72% 0.65 0.26 0.28 0.19 0.52 0.40   5 13 0.0000 0.6245 P(5)=1.000  0.0334 0.0033 2128.34 -7619.47
 72% 0.65 0.26 0.28 0.19 0.52 0.40   5 13 0.0000 0.6239 P(5)=1.000  0.0334 0.0033 2144.87 -7613.74
 72% 0.65 0.26 0.28 0.19 0.52 0.40   5 13 0.0000 0.6234 P(5)=1.000  0.0334 0.0033 2131.59 -7599.98
 72% 0.65 0.26 0.28 0.19 0.52 0.40   5 13 0.0000 0.6237 P(5)=1.000  0.0334 0.0033 2123.86 -7591.40
 72% 0.65 0.26 0.28 0.19 0.52 0.40   5 13 0.0000 0.6232 P(5)=1.000  0.0334 0.0033 2124.65 -7590.94
 72% 0.65 0.26 0.28 0.19 0.52 0.40   5 13 0.0000 0.6235 P(5)=1.000  0.0334 0.0033 2117.82 -7586.37
 72% 0.65 0.26 0.28 0.19 0.52 0.40   5 13 0.0000 0.6238 P(5)=1.000  0.0334 0.0033 2096.61 -7597.15
 72% 0.65 0.26 0.28 0.19 0.52 0.40   5 13 0.0000 0.6241 P(5)=1.000  0.0334 0.0033 2090.35 -7593.98
 72% 0.65 0.26 0.28 0.19 0.52 0.40   5 13 0.0000 0.6245 P(5)=1.000  0.0334 0.0033 2113.37 -7606.63
 72% 0.65 0.26 0.28 0.19 0.52 0.40   5 13 0.0000 0.6239 P(5)=1.000  0.0334 0.0033 2103.12 -7596.84
 73% 0.65 0.26 0.28 0.19 0.52 0.40   5 13 0.0000 0.6242 P(5)=1.000  0.0334 0.0033 2091.28 -7606.48
 73% 0.65 0.26 0.28 0.19 0.52 0.40   5 13 0.0000 0.6242 P(5)=1.000  0.0334 0.0033 2080.37 -7604.47
 73% 0.65 0.26 0.28 0.19 0.52 0.40   5 13 0.0000 0.6246 P(5)=1.000  0.0334 0.0033 2081.47 -7618.25
 73% 0.65 0.26 0.28 0.19 0.51 0.40   5 13 0.0000 0.6249 P(5)=1.000  0.0334 0.0033 2102.38 -7616.38
 73% 0.65 0.26 0.28 0.19 0.51 0.40   5 13 0.0000 0.6252 P(5)=1.000  0.0334 0.0033 2077.10 -7611.84
 73% 0.65 0.26 0.28 0.19 0.51 0.40   5 13 0.0000 0.6252 P(5)=1.000  0.0334 0.0033 2109.71 -7604.81
 73% 0.65 0.26 0.28 0.19 0.51 0.40   5 13 0.0000 0.6255 P(5)=1.000  0.0334 0.0033 2122.02 -7606.69
 73% 0.65 0.26 0.28 0.19 0.51 0.40   5 13 0.0000 0.6255 P(5)=1.000  0.0333 0.0033 2114.38 -7613.22
 73% 0.65 0.26 0.28 0.19 0.51 0.40   5 13 0.0000 0.6259 P(5)=1.000  0.0333 0.0033 2118.40 -7603.39
 73% 0.65 0.26 0.28 0.19 0.51 0.40   5 13 0.0000 0.6259 P(5)=1.000  0.0333 0.0033 2097.65 -7609.79
 73% 0.65 0.26 0.28 0.19 0.51 0.40   5 13 0.0000 0.6253 P(5)=1.000  0.0333 0.0033 2099.90 -7605.18
 73% 0.65 0.26 0.28 0.19 0.51 0.40   5 13 0.0000 0.6248 P(5)=1.000  0.0333 0.0033 2100.04 -7599.73
 73% 0.65 0.26 0.28 0.19 0.51 0.40   5 13 0.0000 0.6251 P(5)=1.000  0.0333 0.0033 2119.67 -7609.15
 73% 0.65 0.26 0.28 0.19 0.51 0.40   5 13 0.0000 0.6254 P(5)=1.000  0.0333 0.0033 2109.92 -7605.36
 73% 0.65 0.26 0.28 0.19 0.51 0.40   5 13 0.0000 0.6258 P(5)=1.000  0.0333 0.0033 2128.12 -7613.38
 73% 0.65 0.26 0.28 0.19 0.51 0.40   5 13 0.0000 0.6258 P(5)=1.000  0.0333 0.0033 2128.18 -7623.14
 73% 0.65 0.26 0.28 0.19 0.51 0.40   5 13 0.0000 0.6261 P(5)=1.000  0.0333 0.0033 2159.60 -7616.65
 73% 0.65 0.26 0.28 0.19 0.51 0.40   5 13 0.0000 0.6264 P(5)=1.000  0.0333 0.0033 2122.21 -7603.35
 73% 0.65 0.26 0.28 0.19 0.51 0.40   5 13 0.0000 0.6267 P(5)=1.000  0.0333 0.0033 2099.78 -7609.74
 73% 0.65 0.26 0.28 0.19 0.51 0.40   5 13 0.0000 0.6267 P(5)=1.000  0.0333 0.0033 2077.47 -7625.17
 74% 0.65 0.26 0.28 0.19 0.51 0.40   5 13 0.0000 0.6267 P(5)=1.000  0.0333 0.0033 2083.18 -7628.16
 74% 0.65 0.26 0.28 0.19 0.51 0.40   5 13 0.0000 0.6270 P(5)=1.000  0.0333 0.0033 2100.74 -7632.65
 74% 0.65 0.26 0.28 0.19 0.51 0.40   5 13 0.0000 0.6270 P(5)=1.000  0.0333 0.0033 2104.27 -7620.39
 74% 0.65 0.26 0.28 0.19 0.51 0.40   5 13 0.0000 0.6270 P(5)=1.000  0.0333 0.0033 2126.08 -7627.60
 74% 0.65 0.26 0.28 0.19 0.51 0.40   5 13 0.0000 0.6274 P(5)=1.000  0.0333 0.0033 2099.60 -7616.14
 74% 0.65 0.26 0.28 0.19 0.51 0.40   5 13 0.0000 0.6277 P(5)=1.000  0.0333 0.0033 2097.72 -7611.68
 74% 0.65 0.26 0.28 0.19 0.51 0.40   5 13 0.0000 0.6280 P(5)=1.000  0.0333 0.0033 2099.33 -7609.14
 74% 0.65 0.26 0.28 0.19 0.51 0.40   5 13 0.0000 0.6283 P(5)=1.000  0.0333 0.0033 2071.38 -7610.12
 74% 0.65 0.26 0.28 0.19 0.51 0.40   5 13 0.0000 0.6286 P(5)=1.000  0.0333 0.0033 2083.11 -7602.72
 74% 0.65 0.26 0.28 0.19 0.51 0.40   5 13 0.0000 0.6281 P(5)=1.000  0.0333 0.0033 2078.47 -7609.71
 74% 0.65 0.26 0.28 0.19 0.51 0.40   5 13 0.0000 0.6284 P(5)=1.000  0.0333 0.0033 2087.65 -7620.94
 74% 0.65 0.26 0.28 0.19 0.51 0.40   5 13 0.0000 0.6287 P(5)=1.000  0.0333 0.0033 2080.55 -7617.05
 74% 0.65 0.26 0.28 0.19 0.51 0.40   5 13 0.0000 0.6290 P(5)=1.000  0.0333 0.0033 2052.25 -7602.43
 74% 0.65 0.26 0.28 0.19 0.51 0.40   5 13 0.0000 0.6285 P(5)=1.000  0.0333 0.0033 2067.08 -7614.12
 74% 0.65 0.26 0.28 0.19 0.51 0.40   5 13 0.0000 0.6288 P(5)=1.000  0.0333 0.0033 2044.21 -7598.68
 74% 0.65 0.26 0.28 0.19 0.51 0.40   5 13 0.0000 0.6291 P(5)=1.000  0.0333 0.0033 2039.92 -7606.33
 74% 0.65 0.26 0.28 0.19 0.51 0.40   5 13 0.0000 0.6291 P(5)=1.000  0.0333 0.0033 2072.19 -7612.53
 74% 0.65 0.26 0.28 0.19 0.51 0.40   5 13 0.0000 0.6294 P(5)=1.000  0.0333 0.0033 2115.77 -7618.79
 74% 0.65 0.26 0.28 0.19 0.51 0.40   5 13 0.0000 0.6289 P(5)=1.000  0.0333 0.0033 2058.28 -7611.01
 74% 0.65 0.26 0.28 0.19 0.51 0.40   5 13 0.0000 0.6289 P(5)=1.000  0.0333 0.0033 2088.41 -7620.08
 75% 0.65 0.26 0.28 0.19 0.51 0.40   5 13 0.0000 0.6284 P(5)=1.000  0.0333 0.0033 2048.78 -7611.13
 75% 0.65 0.26 0.28 0.19 0.52 0.40   5 13 0.0000 0.6278 P(5)=1.000  0.0333 0.0033 2060.34 -7608.95
 75% 0.65 0.26 0.28 0.19 0.51 0.40   5 13 0.0000 0.6273 P(5)=1.000  0.0333 0.0033 2064.70 -7606.87
 75% 0.65 0.26 0.28 0.19 0.51 0.40   5 13 0.0000 0.6276 P(5)=1.000  0.0333 0.0033 2065.14 -7612.87
 75% 0.65 0.26 0.28 0.19 0.51 0.40   5 13 0.0000 0.6279 P(5)=1.000  0.0333 0.0033 2064.52 -7617.69
 75% 0.65 0.26 0.28 0.19 0.52 0.40   5 13 0.0000 0.6279 P(5)=1.000  0.0333 0.0033 2092.11 -7615.04
 75% 0.65 0.26 0.28 0.19 0.51 0.40   5 13 0.0000 0.6283 P(5)=1.000  0.0333 0.0033 2116.92 -7604.59
 75% 0.65 0.26 0.28 0.19 0.51 0.40   5 13 0.0000 0.6277 P(5)=1.000  0.0333 0.0033 2108.40 -7621.39
 75% 0.65 0.26 0.28 0.19 0.51 0.40   5 13 0.0000 0.6277 P(5)=1.000  0.0333 0.0033 2108.48 -7613.65
 75% 0.65 0.26 0.28 0.19 0.52 0.40   5 13 0.0000 0.6277 P(5)=1.000  0.0333 0.0034 2094.92 -7606.36
 75% 0.65 0.26 0.28 0.19 0.52 0.40   5 13 0.0000 0.6277 P(5)=1.000  0.0333 0.0034 2113.78 -7604.81  2:25

 75% 0.65 0.26 0.28 0.19 0.51 0.40   5 13 0.0000 0.6280 P(5)=1.000  0.0333 0.0034 2085.99 -7606.36
 75% 0.65 0.26 0.28 0.19 0.51 0.40   5 13 0.0000 0.6284 P(5)=1.000  0.0333 0.0034 2115.35 -7613.55
 75% 0.65 0.26 0.28 0.19 0.51 0.40   5 13 0.0000 0.6278 P(5)=1.000  0.0333 0.0034 2102.43 -7602.98
 75% 0.65 0.26 0.28 0.19 0.51 0.40   5 13 0.0000 0.6273 P(5)=1.000  0.0333 0.0034 2099.32 -7602.64
 75% 0.65 0.26 0.28 0.19 0.51 0.40   5 13 0.0000 0.6276 P(5)=1.000  0.0333 0.0034 2105.23 -7599.49
 75% 0.65 0.26 0.28 0.19 0.51 0.40   5 13 0.0000 0.6279 P(5)=1.000  0.0333 0.0034 2081.87 -7601.94
 75% 0.65 0.26 0.28 0.19 0.51 0.40   5 13 0.0000 0.6282 P(5)=1.000  0.0333 0.0034 2075.74 -7601.98
 75% 0.65 0.26 0.28 0.19 0.51 0.40   5 13 0.0000 0.6285 P(5)=1.000  0.0333 0.0034 2072.93 -7600.29
 75% 0.65 0.26 0.28 0.19 0.51 0.40   5 13 0.0000 0.6285 P(5)=1.000  0.0332 0.0034 2081.62 -7612.09
 76% 0.65 0.26 0.28 0.19 0.51 0.40   5 13 0.0000 0.6280 P(5)=1.000  0.0332 0.0034 2076.53 -7600.89
 76% 0.65 0.26 0.28 0.19 0.51 0.40   5 13 0.0000 0.6283 P(5)=1.000  0.0332 0.0034 2028.51 -7601.95
 76% 0.65 0.26 0.28 0.19 0.51 0.40   5 13 0.0000 0.6283 P(5)=1.000  0.0332 0.0034 2017.25 -7605.75
 76% 0.65 0.26 0.28 0.19 0.51 0.40   5 13 0.0000 0.6283 P(5)=1.000  0.0332 0.0034 2067.76 -7608.41
 76% 0.65 0.26 0.28 0.19 0.51 0.40   5 13 0.0000 0.6283 P(5)=1.000  0.0332 0.0034 2112.03 -7609.19
 76% 0.65 0.26 0.28 0.19 0.51 0.40   5 13 0.0000 0.6278 P(5)=1.000  0.0332 0.0034 2117.05 -7615.20
 76% 0.65 0.26 0.28 0.19 0.51 0.40   5 13 0.0000 0.6273 P(5)=1.000  0.0332 0.0034 2091.59 -7607.98
 76% 0.65 0.26 0.28 0.19 0.51 0.40   5 13 0.0000 0.6268 P(5)=1.000  0.0332 0.0034 2073.16 -7622.01
 76% 0.65 0.26 0.28 0.19 0.51 0.40   5 13 0.0000 0.6271 P(5)=1.000  0.0332 0.0034 2095.75 -7619.76
 76% 0.65 0.26 0.28 0.19 0.51 0.40   5 13 0.0000 0.6274 P(5)=1.000  0.0332 0.0034 2070.43 -7621.40
 76% 0.65 0.26 0.28 0.19 0.52 0.40   5 13 0.0000 0.6274 P(5)=1.000  0.0332 0.0034 2108.01 -7620.93
 76% 0.65 0.26 0.28 0.19 0.52 0.40   5 13 0.0000 0.6277 P(5)=1.000  0.0332 0.0034 2059.13 -7620.96
 76% 0.65 0.26 0.28 0.19 0.52 0.40   5 13 0.0000 0.6280 P(5)=1.000  0.0332 0.0034 2056.56 -7626.03
 76% 0.65 0.26 0.28 0.19 0.51 0.40   5 13 0.0000 0.6280 P(5)=1.000  0.0332 0.0034 2064.24 -7629.64
 76% 0.65 0.26 0.28 0.19 0.51 0.40   5 13 0.0000 0.6275 P(5)=1.000  0.0332 0.0034 2059.04 -7623.40
 76% 0.65 0.26 0.28 0.19 0.51 0.40   5 13 0.0000 0.6270 P(5)=1.000  0.0332 0.0034 2105.15 -7620.52
 76% 0.65 0.26 0.28 0.19 0.51 0.40   5 13 0.0000 0.6273 P(5)=1.000  0.0332 0.0034 2090.54 -7634.07
 76% 0.65 0.26 0.28 0.19 0.51 0.40   5 13 0.0000 0.6268 P(5)=1.000  0.0332 0.0034 2100.84 -7617.95
 76% 0.65 0.26 0.28 0.19 0.51 0.40   5 13 0.0000 0.6271 P(5)=1.000  0.0332 0.0034 2064.93 -7617.09
 76% 0.65 0.26 0.28 0.19 0.51 0.40   5 13 0.0000 0.6265 P(5)=1.000  0.0332 0.0034 2079.53 -7605.84
 77% 0.65 0.26 0.28 0.19 0.52 0.40   5 13 0.0000 0.6260 P(5)=1.000  0.0332 0.0034 2104.99 -7606.64
 77% 0.65 0.26 0.28 0.19 0.51 0.40   5 13 0.0000 0.6255 P(5)=1.000  0.0332 0.0034 2106.05 -7607.23
 77% 0.65 0.26 0.28 0.19 0.52 0.40   5 13 0.0000 0.6250 P(5)=1.000  0.0332 0.0034 2088.13 -7605.73
 77% 0.65 0.26 0.28 0.19 0.52 0.40   5 13 0.0000 0.6253 P(5)=1.000  0.0332 0.0034 2049.77 -7599.62
 77% 0.65 0.26 0.28 0.19 0.51 0.40   5 13 0.0000 0.6248 P(5)=1.000  0.0332 0.0034 2056.42 -7609.19
 77% 0.65 0.26 0.28 0.19 0.51 0.40   5 13 0.0000 0.6243 P(5)=1.000  0.0332 0.0034 2083.68 -7595.31
 77% 0.65 0.26 0.28 0.19 0.51 0.40   5 13 0.0000 0.6246 P(5)=1.000  0.0332 0.0034 2064.18 -7598.11
 77% 0.65 0.26 0.28 0.19 0.52 0.40   5 13 0.0000 0.6241 P(5)=1.000  0.0332 0.0034 2050.14 -7612.29
 77% 0.65 0.26 0.28 0.19 0.51 0.40   5 13 0.0000 0.6244 P(5)=1.000  0.0332 0.0034 2055.02 -7617.34
 77% 0.65 0.26 0.28 0.19 0.51 0.40   5 13 0.0000 0.6239 P(5)=1.000  0.0332 0.0034 2057.01 -7614.77
 77% 0.65 0.26 0.28 0.19 0.51 0.40   5 13 0.0000 0.6242 P(5)=1.000  0.0332 0.0034 2051.82 -7605.16
 77% 0.65 0.26 0.28 0.20 0.51 0.40   5 13 0.0000 0.6245 P(5)=1.000  0.0332 0.0034 2047.66 -7620.49
 77% 0.65 0.26 0.28 0.20 0.51 0.40   5 13 0.0000 0.6248 P(5)=1.000  0.0332 0.0034 2070.97 -7611.98
 77% 0.65 0.26 0.28 0.20 0.51 0.40   5 13 0.0000 0.6251 P(5)=1.000  0.0332 0.0034 2038.83 -7616.14
 77% 0.65 0.26 0.28 0.19 0.51 0.40   5 13 0.0000 0.6251 P(5)=1.000  0.0332 0.0034 2076.34 -7610.65
 77% 0.65 0.26 0.28 0.20 0.51 0.40   5 13 0.0000 0.6254 P(5)=1.000  0.0332 0.0034 2096.92 -7617.30
 77% 0.65 0.26 0.28 0.20 0.51 0.40   5 13 0.0000 0.6249 P(5)=1.000  0.0332 0.0034 2079.60 -7618.79
 77% 0.65 0.26 0.28 0.20 0.51 0.40   5 13 0.0000 0.6244 P(5)=1.000  0.0332 0.0034 2054.50 -7608.50
 77% 0.65 0.26 0.28 0.20 0.51 0.40   5 13 0.0000 0.6239 P(5)=1.000  0.0332 0.0034 2096.21 -7607.93
 77% 0.65 0.26 0.28 0.20 0.51 0.40   5 13 0.0000 0.6234 P(5)=1.000  0.0332 0.0034 2112.40 -7600.12
 78% 0.65 0.26 0.28 0.20 0.51 0.40   5 13 0.0000 0.6237 P(5)=1.000  0.0332 0.0034 2118.43 -7617.91
 78% 0.65 0.26 0.28 0.20 0.51 0.40   5 13 0.0000 0.6240 P(5)=1.000  0.0332 0.0034 2091.05 -7615.54
 78% 0.65 0.26 0.28 0.20 0.51 0.40   5 13 0.0000 0.6235 P(5)=1.000  0.0332 0.0034 2086.54 -7606.31
 78% 0.65 0.26 0.28 0.20 0.51 0.40   5 13 0.0000 0.6230 P(5)=1.000  0.0332 0.0034 2077.76 -7595.69
 78% 0.65 0.26 0.28 0.20 0.51 0.40   5 13 0.0000 0.6233 P(5)=1.000  0.0332 0.0034 2094.87 -7601.30
 78% 0.65 0.26 0.28 0.20 0.51 0.40   5 13 0.0000 0.6236 P(5)=1.000  0.0332 0.0034 2090.37 -7606.17
 78% 0.65 0.26 0.28 0.20 0.51 0.40   5 13 0.0000 0.6239 P(5)=1.000  0.0332 0.0034 2059.52 -7604.96
 78% 0.65 0.26 0.28 0.20 0.51 0.40   5 13 0.0000 0.6242 P(5)=1.000  0.0332 0.0034 2088.99 -7604.41
 78% 0.65 0.26 0.28 0.20 0.51 0.40   5 13 0.0000 0.6237 P(5)=1.000  0.0332 0.0034 2070.47 -7593.53
 78% 0.65 0.26 0.28 0.20 0.51 0.40   5 13 0.0000 0.6232 P(5)=1.000  0.0332 0.0034 2066.55 -7595.31
 78% 0.65 0.26 0.28 0.20 0.51 0.40   5 13 0.0000 0.6227 P(5)=1.000  0.0332 0.0034 2064.17 -7603.78
 78% 0.65 0.26 0.28 0.20 0.51 0.40   5 13 0.0000 0.6230 P(5)=1.000  0.0332 0.0034 2034.40 -7599.99
 78% 0.65 0.26 0.28 0.20 0.51 0.40   5 13 0.0000 0.6225 P(5)=1.000  0.0332 0.0034 2049.50 -7603.20
 78% 0.65 0.26 0.28 0.20 0.51 0.40   5 13 0.0000 0.6220 P(5)=1.000  0.0332 0.0034 2044.02 -7606.68
 78% 0.65 0.26 0.28 0.20 0.51 0.40   5 13 0.0000 0.6223 P(5)=1.000  0.0332 0.0034 2062.29 -7596.73
 78% 0.65 0.26 0.28 0.20 0.51 0.40   5 13 0.0000 0.6226 P(5)=1.000  0.0332 0.0034 2076.28 -7598.26
 78% 0.65 0.26 0.28 0.20 0.51 0.40   5 13 0.0000 0.6229 P(5)=1.000  0.0332 0.0034 2104.88 -7600.73
 78% 0.65 0.26 0.28 0.20 0.51 0.40   5 13 0.0000 0.6232 P(5)=1.000  0.0332 0.0034 2092.40 -7605.78
 78% 0.65 0.26 0.28 0.20 0.51 0.40   5 13 0.0000 0.6235 P(5)=1.000  0.0332 0.0034 2074.99 -7604.95
 78% 0.65 0.26 0.28 0.20 0.51 0.40   5 13 0.0000 0.6238 P(5)=1.000  0.0332 0.0034 2094.01 -7610.54
 79% 0.65 0.26 0.28 0.20 0.51 0.40   5 13 0.0000 0.6241 P(5)=1.000  0.0332 0.0034 2116.69 -7617.15
 79% 0.65 0.26 0.28 0.20 0.51 0.40   5 13 0.0000 0.6236 P(5)=1.000  0.0332 0.0034 2117.45 -7609.92
 79% 0.65 0.26 0.28 0.20 0.51 0.40   5 13 0.0000 0.6239 P(5)=1.000  0.0332 0.0034 2067.97 -7606.88
 79% 0.65 0.26 0.28 0.20 0.51 0.40   5 13 0.0000 0.6242 P(5)=1.000  0.0332 0.0034 2066.74 -7612.92
 79% 0.65 0.26 0.28 0.20 0.51 0.40   5 13 0.0000 0.6245 P(5)=1.000  0.0332 0.0034 2053.26 -7608.54
 79% 0.65 0.26 0.28 0.20 0.51 0.40   5 13 0.0000 0.6240 P(5)=1.000  0.0332 0.0034 2041.03 -7604.10
 79% 0.65 0.26 0.28 0.20 0.51 0.40   5 13 0.0000 0.6243 P(5)=1.000  0.0332 0.0034 2045.83 -7597.22
 79% 0.65 0.26 0.28 0.20 0.51 0.40   5 13 0.0000 0.6243 P(5)=1.000  0.0332 0.0034 2056.61 -7595.64
 79% 0.65 0.26 0.28 0.20 0.51 0.40   5 13 0.0000 0.6243 P(5)=1.000  0.0332 0.0034 2047.46 -7596.75
 79% 0.65 0.26 0.28 0.20 0.51 0.40   5 13 0.0000 0.6243 P(5)=1.000  0.0332 0.0034 2089.21 -7592.08
 79% 0.65 0.26 0.28 0.20 0.51 0.40   5 13 0.0000 0.6238 P(5)=1.000  0.0332 0.0034 2096.33 -7604.78
 79% 0.65 0.26 0.28 0.20 0.51 0.40   5 13 0.0000 0.6233 P(5)=1.000  0.0332 0.0034 2098.41 -7600.87
 79% 0.65 0.26 0.28 0.20 0.51 0.40   5 13 0.0000 0.6228 P(5)=1.000  0.0332 0.0034 2112.59 -7606.77
 79% 0.65 0.26 0.28 0.20 0.51 0.40   5 13 0.0000 0.6228 P(5)=1.000  0.0331 0.0034 2119.04 -7598.83
 79% 0.65 0.26 0.28 0.20 0.51 0.40   5 13 0.0000 0.6228 P(5)=1.000  0.0331 0.0034 2122.77 -7606.93
 79% 0.65 0.26 0.28 0.20 0.51 0.40   5 13 0.0000 0.6223 P(5)=1.000  0.0331 0.0034 2080.68 -7611.52
 79% 0.65 0.26 0.28 0.20 0.51 0.40   5 13 0.0000 0.6223 P(5)=1.000  0.0331 0.0034 2065.77 -7607.73
 79% 0.65 0.26 0.28 0.20 0.51 0.40   5 13 0.0000 0.6223 P(5)=1.000  0.0331 0.0034 2039.82 -7604.48
 79% 0.65 0.26 0.28 0.20 0.51 0.40   5 13 0.0000 0.6218 P(5)=1.000  0.0332 0.0034 2051.55 -7614.33
 79% 0.65 0.26 0.28 0.20 0.51 0.40   5 13 0.0000 0.6218 P(5)=1.000  0.0331 0.0034 2049.99 -7608.99
 80% 0.65 0.26 0.28 0.20 0.51 0.40   5 13 0.0000 0.6221 P(5)=1.000  0.0332 0.0034 2043.55 -7607.66
 80% 0.65 0.26 0.28 0.20 0.51 0.40   5 13 0.0000 0.6224 P(5)=1.000  0.0332 0.0034 2056.16 -7605.74
 80% 0.65 0.26 0.28 0.20 0.51 0.40   5 13 0.0000 0.6227 P(5)=1.000  0.0332 0.0034 2070.75 -7619.54
 80% 0.65 0.26 0.28 0.20 0.51 0.40   5 13 0.0000 0.6230 P(5)=1.000  0.0332 0.0034 2093.81 -7611.04
 80% 0.65 0.26 0.28 0.20 0.51 0.40   5 13 0.0000 0.6233 P(5)=1.000  0.0332 0.0034 2098.16 -7614.15
 80% 0.65 0.26 0.28 0.20 0.51 0.40   5 13 0.0000 0.6236 P(5)=1.000  0.0332 0.0034 2116.47 -7607.94
 80% 0.65 0.26 0.28 0.20 0.51 0.40   5 13 0.0000 0.6239 P(5)=1.000  0.0332 0.0034 2154.94 -7616.36
 80% 0.65 0.26 0.28 0.20 0.51 0.40   5 13 0.0000 0.6242 P(5)=1.000  0.0332 0.0034 2142.34 -7610.33
 80% 0.65 0.26 0.28 0.20 0.51 0.40   5 13 0.0000 0.6237 P(5)=1.000  0.0332 0.0034 2173.82 -7608.57
 80% 0.65 0.26 0.28 0.20 0.51 0.40   5 13 0.0000 0.6232 P(5)=1.000  0.0332 0.0034 2126.03 -7594.85
 80% 0.65 0.26 0.28 0.20 0.51 0.40   5 13 0.0000 0.6227 P(5)=1.000  0.0332 0.0034 2104.79 -7592.79  2:34

 80% 0.65 0.26 0.28 0.20 0.51 0.40   5 13 0.0000 0.6230 P(5)=1.000  0.0332 0.0034 2073.49 -7594.24
 80% 0.65 0.26 0.28 0.20 0.51 0.40   5 13 0.0000 0.6233 P(5)=1.000  0.0332 0.0034 2062.93 -7600.04
 80% 0.65 0.26 0.28 0.20 0.51 0.40   5 13 0.0000 0.6233 P(5)=1.000  0.0332 0.0034 2040.89 -7594.49
 80% 0.65 0.26 0.28 0.20 0.51 0.40   5 13 0.0000 0.6236 P(5)=1.000  0.0332 0.0034 2098.13 -7598.28
 80% 0.65 0.26 0.28 0.20 0.51 0.40   5 13 0.0000 0.6239 P(5)=1.000  0.0332 0.0034 2128.02 -7599.64
 80% 0.65 0.26 0.28 0.20 0.51 0.40   5 13 0.0000 0.6242 P(5)=1.000  0.0332 0.0034 2129.18 -7603.99
 80% 0.65 0.26 0.28 0.20 0.51 0.40   5 13 0.0000 0.6245 P(5)=1.000  0.0332 0.0035 2121.57 -7598.93
 80% 0.65 0.26 0.28 0.20 0.51 0.40   5 13 0.0000 0.6240 P(5)=1.000  0.0332 0.0035 2115.76 -7606.34
 80% 0.65 0.26 0.28 0.20 0.51 0.40   5 13 0.0000 0.6243 P(5)=1.000  0.0332 0.0035 2101.59 -7592.69
 81% 0.65 0.26 0.28 0.20 0.51 0.40   5 13 0.0000 0.6246 P(5)=1.000  0.0332 0.0035 2078.39 -7580.48
 81% 0.65 0.26 0.28 0.20 0.51 0.40   5 13 0.0000 0.6241 P(5)=1.000  0.0332 0.0035 2072.89 -7588.09
 81% 0.65 0.26 0.28 0.20 0.51 0.40   5 13 0.0000 0.6236 P(5)=1.000  0.0332 0.0035 2059.30 -7589.27
 81% 0.65 0.26 0.28 0.20 0.51 0.40   5 13 0.0000 0.6232 P(5)=1.000  0.0332 0.0035 2055.31 -7586.13
 81% 0.65 0.26 0.28 0.20 0.51 0.40   5 13 0.0000 0.6227 P(5)=1.000  0.0332 0.0035 2055.20 -7599.50
 81% 0.65 0.26 0.28 0.20 0.51 0.40   5 13 0.0000 0.6222 P(5)=1.000  0.0332 0.0035 2038.27 -7616.05
 81% 0.65 0.26 0.28 0.20 0.51 0.40   5 13 0.0000 0.6225 P(5)=1.000  0.0332 0.0035 2078.90 -7602.83
 81% 0.65 0.26 0.28 0.20 0.51 0.40   5 13 0.0000 0.6228 P(5)=1.000  0.0332 0.0035 2088.61 -7611.08
 81% 0.65 0.26 0.28 0.20 0.51 0.40   5 13 0.0000 0.6228 P(5)=1.000  0.0332 0.0035 2060.57 -7598.78
 81% 0.65 0.26 0.28 0.20 0.51 0.40   5 13 0.0000 0.6228 P(5)=1.000  0.0332 0.0035 2051.17 -7597.18
 81% 0.65 0.26 0.28 0.20 0.51 0.40   5 13 0.0000 0.6228 P(5)=1.000  0.0332 0.0035 2050.03 -7589.73
 81% 0.65 0.26 0.28 0.20 0.51 0.40   5 13 0.0000 0.6231 P(5)=1.000  0.0332 0.0035 2050.29 -7598.38
 81% 0.65 0.26 0.28 0.20 0.51 0.40   5 13 0.0000 0.6226 P(5)=1.000  0.0332 0.0035 2046.35 -7611.69
 81% 0.65 0.26 0.28 0.20 0.51 0.40   5 13 0.0000 0.6229 P(5)=1.000  0.0332 0.0035 2025.26 -7618.73
 81% 0.65 0.26 0.28 0.20 0.51 0.40   5 13 0.0000 0.6224 P(5)=1.000  0.0331 0.0035 2020.56 -7619.40
 81% 0.65 0.26 0.28 0.20 0.51 0.40   5 13 0.0000 0.6219 P(5)=1.000  0.0331 0.0035 2013.79 -7612.55
 81% 0.65 0.26 0.28 0.20 0.51 0.40   5 13 0.0000 0.6222 P(5)=1.000  0.0332 0.0035 2046.90 -7609.55
 81% 0.65 0.26 0.28 0.20 0.51 0.40   5 13 0.0000 0.6225 P(5)=1.000  0.0332 0.0035 2062.52 -7611.27
 81% 0.65 0.26 0.28 0.20 0.51 0.40   5 13 0.0000 0.6228 P(5)=1.000  0.0332 0.0035 2020.83 -7607.90
 81% 0.65 0.26 0.28 0.20 0.51 0.40   5 13 0.0000 0.6228 P(5)=1.000  0.0332 0.0035 2025.86 -7601.37
 82% 0.65 0.26 0.28 0.20 0.51 0.40   5 13 0.0000 0.6228 P(5)=1.000  0.0332 0.0035 2030.38 -7606.48
 82% 0.65 0.26 0.28 0.20 0.51 0.40   5 13 0.0000 0.6228 P(5)=1.000  0.0332 0.0035 2024.81 -7620.74
 82% 0.65 0.26 0.28 0.20 0.51 0.40   5 13 0.0000 0.6231 P(5)=1.000  0.0332 0.0035 2031.02 -7608.41
 82% 0.65 0.26 0.28 0.20 0.51 0.40   5 13 0.0000 0.6234 P(5)=1.000  0.0332 0.0035 2002.10 -7606.64
 82% 0.65 0.26 0.28 0.20 0.51 0.40   5 13 0.0000 0.6237 P(5)=1.000  0.0331 0.0035 1993.98 -7605.66
 82% 0.65 0.26 0.28 0.20 0.51 0.40   5 13 0.0000 0.6239 P(5)=1.000  0.0331 0.0035 2013.85 -7607.70
 82% 0.65 0.26 0.28 0.20 0.51 0.40   5 13 0.0000 0.6242 P(5)=1.000  0.0331 0.0035 2032.13 -7608.05
 82% 0.65 0.26 0.28 0.20 0.51 0.40   5 13 0.0000 0.6245 P(5)=1.000  0.0331 0.0035 2062.65 -7595.76
 82% 0.65 0.26 0.28 0.20 0.51 0.40   5 13 0.0000 0.6248 P(5)=1.000  0.0331 0.0035 2072.27 -7601.34
 82% 0.65 0.26 0.28 0.20 0.51 0.40   5 13 0.0000 0.6251 P(5)=1.000  0.0331 0.0035 2044.05 -7599.11
 82% 0.65 0.26 0.28 0.20 0.51 0.40   5 13 0.0000 0.6254 P(5)=1.000  0.0331 0.0035 2008.82 -7600.24
 82% 0.65 0.26 0.28 0.20 0.51 0.40   5 13 0.0000 0.6249 P(5)=1.000  0.0331 0.0035 2022.95 -7602.51
 82% 0.65 0.26 0.28 0.20 0.51 0.40   5 13 0.0000 0.6252 P(5)=1.000  0.0331 0.0035 2033.27 -7608.37
 82% 0.65 0.26 0.28 0.20 0.51 0.40   5 13 0.0000 0.6247 P(5)=1.000  0.0331 0.0035 2019.33 -7603.47
 82% 0.65 0.26 0.28 0.20 0.51 0.40   5 13 0.0000 0.6250 P(5)=1.000  0.0331 0.0035 2045.94 -7608.18
 82% 0.65 0.26 0.28 0.20 0.51 0.40   5 13 0.0000 0.6245 P(5)=1.000  0.0331 0.0035 2010.48 -7609.69
 82% 0.65 0.26 0.28 0.20 0.51 0.40   5 13 0.0000 0.6248 P(5)=1.000  0.0331 0.0035 2036.91 -7606.88
 82% 0.65 0.26 0.28 0.20 0.51 0.40   5 13 0.0000 0.6251 P(5)=1.000  0.0331 0.0035 2036.21 -7603.64
 82% 0.65 0.26 0.28 0.20 0.51 0.40   5 13 0.0000 0.6246 P(5)=1.000  0.0331 0.0035 2024.80 -7597.67
 82% 0.65 0.26 0.28 0.20 0.51 0.40   5 13 0.0000 0.6241 P(5)=1.000  0.0331 0.0035 2049.50 -7606.07
 83% 0.65 0.26 0.28 0.20 0.51 0.40   5 13 0.0000 0.6237 P(5)=1.000  0.0331 0.0035 2053.28 -7611.93
 83% 0.65 0.26 0.28 0.20 0.51 0.40   5 13 0.0000 0.6232 P(5)=1.000  0.0331 0.0035 2047.28 -7611.29
 83% 0.65 0.26 0.28 0.20 0.51 0.40   5 13 0.0000 0.6227 P(5)=1.000  0.0331 0.0035 2061.12 -7614.38
 83% 0.65 0.26 0.28 0.20 0.51 0.40   5 13 0.0000 0.6230 P(5)=1.000  0.0331 0.0035 2023.25 -7598.29
 83% 0.65 0.26 0.28 0.20 0.51 0.40   5 13 0.0000 0.6225 P(5)=1.000  0.0331 0.0035 2058.20 -7602.13
 83% 0.65 0.26 0.28 0.20 0.51 0.40   5 13 0.0000 0.6228 P(5)=1.000  0.0331 0.0035 2060.03 -7601.09
 83% 0.65 0.26 0.28 0.20 0.51 0.40   5 13 0.0000 0.6224 P(5)=1.000  0.0331 0.0035 2042.15 -7615.72
 83% 0.65 0.26 0.28 0.20 0.51 0.40   5 13 0.0000 0.6219 P(5)=1.000  0.0331 0.0035 2063.30 -7628.57
 83% 0.65 0.26 0.28 0.20 0.51 0.40   5 13 0.0000 0.6222 P(5)=1.000  0.0331 0.0035 2069.56 -7603.07
 83% 0.65 0.26 0.28 0.20 0.51 0.40   5 13 0.0000 0.6225 P(5)=1.000  0.0331 0.0035 2051.61 -7605.46
 83% 0.65 0.26 0.28 0.20 0.51 0.40   5 13 0.0000 0.6227 P(5)=1.000  0.0331 0.0035 2053.47 -7616.72
 83% 0.65 0.26 0.28 0.20 0.51 0.40   5 13 0.0000 0.6227 P(5)=1.000  0.0331 0.0035 2073.24 -7602.69
 83% 0.65 0.26 0.28 0.20 0.51 0.40   5 13 0.0000 0.6230 P(5)=1.000  0.0331 0.0035 2051.87 -7611.35
 83% 0.65 0.26 0.28 0.20 0.51 0.40   5 13 0.0000 0.6233 P(5)=1.000  0.0331 0.0035 2044.91 -7614.78
 83% 0.65 0.26 0.28 0.20 0.51 0.40   5 13 0.0000 0.6236 P(5)=1.000  0.0331 0.0035 2051.41 -7627.51
 83% 0.65 0.26 0.28 0.20 0.51 0.40   5 13 0.0000 0.6239 P(5)=1.000  0.0331 0.0035 2058.46 -7622.21
 83% 0.65 0.26 0.28 0.20 0.51 0.40   5 13 0.0000 0.6234 P(5)=1.000  0.0331 0.0035 2043.42 -7628.56
 83% 0.65 0.26 0.28 0.20 0.51 0.40   5 13 0.0000 0.6237 P(5)=1.000  0.0331 0.0035 2090.66 -7615.50
 83% 0.65 0.26 0.28 0.20 0.51 0.40   5 13 0.0000 0.6240 P(5)=1.000  0.0331 0.0035 2072.69 -7621.35
 83% 0.65 0.26 0.28 0.20 0.51 0.40   5 13 0.0000 0.6235 P(5)=1.000  0.0331 0.0035 2086.96 -7616.54
 84% 0.65 0.26 0.28 0.20 0.51 0.40   5 13 0.0000 0.6230 P(5)=1.000  0.0331 0.0035 2056.23 -7599.77
 84% 0.65 0.26 0.28 0.20 0.51 0.40   5 13 0.0000 0.6233 P(5)=1.000  0.0331 0.0035 2074.46 -7596.63
 84% 0.65 0.26 0.28 0.20 0.51 0.40   5 13 0.0000 0.6229 P(5)=1.000  0.0331 0.0035 2051.91 -7601.12
 84% 0.65 0.26 0.28 0.20 0.51 0.40   5 13 0.0000 0.6224 P(5)=1.000  0.0331 0.0035 2099.35 -7617.38
 84% 0.65 0.26 0.28 0.20 0.51 0.40   5 13 0.0000 0.6227 P(5)=1.000  0.0331 0.0035 2091.52 -7618.26
 84% 0.65 0.26 0.28 0.20 0.51 0.40   5 13 0.0000 0.6230 P(5)=1.000  0.0331 0.0035 2032.25 -7603.09
 84% 0.65 0.26 0.28 0.20 0.51 0.40   5 13 0.0000 0.6232 P(5)=1.000  0.0331 0.0035 2052.09 -7616.82
 84% 0.65 0.26 0.28 0.20 0.51 0.40   5 13 0.0000 0.6228 P(5)=1.000  0.0331 0.0035 2086.98 -7618.52
 84% 0.65 0.26 0.28 0.20 0.51 0.40   5 13 0.0000 0.6223 P(5)=1.000  0.0331 0.0035 2089.82 -7618.51
 84% 0.65 0.26 0.28 0.20 0.51 0.40   5 13 0.0000 0.6218 P(5)=1.000  0.0331 0.0035 2043.00 -7610.93
 84% 0.65 0.26 0.28 0.20 0.51 0.40   5 13 0.0000 0.6214 P(5)=1.000  0.0331 0.0035 2031.56 -7598.72
 84% 0.65 0.26 0.28 0.20 0.51 0.40   5 13 0.0000 0.6209 P(5)=1.000  0.0331 0.0035 2063.80 -7613.34
 84% 0.65 0.26 0.28 0.20 0.51 0.40   5 13 0.0000 0.6212 P(5)=1.000  0.0331 0.0035 2085.15 -7618.96
 84% 0.65 0.26 0.28 0.20 0.51 0.40   5 13 0.0000 0.6215 P(5)=1.000  0.0331 0.0035 2099.43 -7620.54
 84% 0.65 0.26 0.28 0.20 0.51 0.40   5 13 0.0000 0.6218 P(5)=1.000  0.0331 0.0035 2083.53 -7622.26
 84% 0.65 0.26 0.28 0.20 0.51 0.40   5 13 0.0000 0.6220 P(5)=1.000  0.0331 0.0035 2079.22 -7622.07
 84% 0.65 0.26 0.28 0.20 0.51 0.40   5 13 0.0000 0.6220 P(5)=1.000  0.0331 0.0035 2077.28 -7620.76
 84% 0.65 0.26 0.28 0.20 0.51 0.40   5 13 0.0000 0.6220 P(5)=1.000  0.0331 0.0035 2110.85 -7617.61
 84% 0.65 0.26 0.28 0.20 0.51 0.40   5 13 0.0000 0.6220 P(5)=1.000  0.0331 0.0035 2110.89 -7625.46
 84% 0.65 0.26 0.28 0.20 0.51 0.40   5 13 0.0000 0.6223 P(5)=1.000  0.0331 0.0035 2095.20 -7612.33
 85% 0.65 0.26 0.28 0.20 0.51 0.40   5 13 0.0000 0.6226 P(5)=1.000  0.0331 0.0035 2089.31 -7616.00
 85% 0.65 0.26 0.28 0.20 0.51 0.40   5 13 0.0000 0.6229 P(5)=1.000  0.0331 0.0035 2139.55 -7612.22
 85% 0.65 0.26 0.28 0.20 0.51 0.40   5 13 0.0000 0.6232 P(5)=1.000  0.0331 0.0035 2117.23 -7612.11
 85% 0.65 0.26 0.28 0.20 0.51 0.40   5 13 0.0000 0.6234 P(5)=1.000  0.0331 0.0035 2087.47 -7601.84
 85% 0.65 0.26 0.28 0.20 0.51 0.40   5 13 0.0000 0.6237 P(5)=1.000  0.0331 0.0035 2100.81 -7602.52
 85% 0.65 0.26 0.28 0.20 0.51 0.40   5 13 0.0000 0.6240 P(5)=1.000  0.0331 0.0035 2083.64 -7593.40
 85% 0.65 0.26 0.28 0.20 0.51 0.40   5 13 0.0000 0.6243 P(5)=1.000  0.0331 0.0035 2077.23 -7592.56
 85% 0.65 0.26 0.28 0.20 0.51 0.40   5 13 0.0000 0.6245 P(5)=1.000  0.0331 0.0035 2079.48 -7585.27
 85% 0.65 0.26 0.28 0.20 0.51 0.40   5 13 0.0000 0.6245 P(5)=1.000  0.0331 0.0035 2098.70 -7581.15
 85% 0.65 0.26 0.28 0.20 0.51 0.40   5 13 0.0000 0.6248 P(5)=1.000  0.0331 0.0035 2095.44 -7595.09
 85% 0.65 0.26 0.28 0.20 0.51 0.40   5 13 0.0000 0.6251 P(5)=1.000  0.0331 0.0035 2069.40 -7606.50  2:42

 85% 0.65 0.26 0.28 0.20 0.51 0.40   5 13 0.0000 0.6254 P(5)=1.000  0.0331 0.0035 2030.00 -7604.34
 85% 0.65 0.26 0.28 0.20 0.51 0.40   5 13 0.0000 0.6256 P(5)=1.000  0.0331 0.0035 2034.74 -7598.31
 85% 0.65 0.26 0.28 0.20 0.51 0.40   5 13 0.0000 0.6259 P(5)=1.000  0.0331 0.0035 2044.96 -7597.58
 85% 0.65 0.26 0.28 0.20 0.51 0.40   5 13 0.0000 0.6255 P(5)=1.000  0.0331 0.0035 2061.29 -7619.38
 85% 0.65 0.26 0.28 0.20 0.51 0.40   5 13 0.0000 0.6257 P(5)=1.000  0.0331 0.0035 2067.39 -7613.00
 85% 0.65 0.26 0.28 0.20 0.51 0.40   5 13 0.0000 0.6257 P(5)=1.000  0.0331 0.0035 2059.07 -7608.65
 85% 0.65 0.26 0.28 0.20 0.51 0.40   5 13 0.0000 0.6260 P(5)=1.000  0.0331 0.0036 2082.18 -7614.74
 85% 0.65 0.26 0.28 0.20 0.51 0.40   5 13 0.0000 0.6260 P(5)=1.000  0.0331 0.0036 2117.12 -7613.44
 85% 0.65 0.26 0.28 0.20 0.51 0.40   5 13 0.0000 0.6263 P(5)=1.000  0.0331 0.0036 2109.62 -7609.00
 86% 0.65 0.26 0.28 0.20 0.51 0.40   5 13 0.0000 0.6263 P(5)=1.000  0.0331 0.0036 2122.58 -7624.45
 86% 0.65 0.26 0.28 0.20 0.51 0.40   5 13 0.0000 0.6265 P(5)=1.000  0.0331 0.0036 2094.67 -7617.06
 86% 0.65 0.26 0.28 0.20 0.51 0.40   5 13 0.0000 0.6268 P(5)=1.000  0.0331 0.0036 2084.72 -7618.59
 86% 0.65 0.26 0.28 0.20 0.51 0.40   5 13 0.0000 0.6271 P(5)=1.000  0.0331 0.0036 2070.52 -7614.60
 86% 0.65 0.26 0.28 0.20 0.51 0.40   5 13 0.0000 0.6266 P(5)=1.000  0.0331 0.0036 2091.40 -7607.41
 86% 0.65 0.26 0.28 0.20 0.51 0.40   5 13 0.0000 0.6269 P(5)=1.000  0.0331 0.0036 2130.53 -7625.49
 86% 0.65 0.26 0.28 0.20 0.51 0.40   5 13 0.0000 0.6272 P(5)=1.000  0.0331 0.0036 2138.39 -7611.03
 86% 0.65 0.26 0.28 0.20 0.51 0.40   5 13 0.0000 0.6275 P(5)=1.000  0.0330 0.0036 2098.26 -7604.39
 86% 0.65 0.26 0.28 0.20 0.51 0.40   5 13 0.0000 0.6277 P(5)=1.000  0.0330 0.0036 2102.07 -7605.39
 86% 0.65 0.26 0.28 0.20 0.51 0.40   5 13 0.0000 0.6280 P(5)=1.000  0.0330 0.0036 2088.19 -7602.47
 86% 0.65 0.26 0.28 0.20 0.51 0.40   5 13 0.0000 0.6280 P(5)=1.000  0.0330 0.0036 2062.60 -7596.92
 86% 0.65 0.26 0.28 0.20 0.51 0.40   5 13 0.0000 0.6283 P(5)=1.000  0.0330 0.0036 2068.98 -7600.51
 86% 0.65 0.26 0.28 0.20 0.51 0.40   5 13 0.0000 0.6285 P(5)=1.000  0.0330 0.0036 2088.55 -7607.32
 86% 0.65 0.26 0.28 0.20 0.51 0.40   5 13 0.0000 0.6281 P(5)=1.000  0.0330 0.0036 2062.48 -7607.97
 86% 0.65 0.26 0.28 0.20 0.51 0.40   5 13 0.0000 0.6276 P(5)=1.000  0.0330 0.0036 2040.83 -7605.68
 86% 0.65 0.26 0.28 0.20 0.51 0.40   5 13 0.0000 0.6272 P(5)=1.000  0.0330 0.0036 2020.69 -7603.82
 86% 0.65 0.26 0.28 0.20 0.51 0.40   5 13 0.0000 0.6274 P(5)=1.000  0.0330 0.0036 2031.37 -7597.26
 86% 0.65 0.26 0.28 0.20 0.51 0.40   5 13 0.0000 0.6277 P(5)=1.000  0.0330 0.0036 2035.69 -7608.14
 86% 0.65 0.26 0.28 0.20 0.51 0.40   5 13 0.0000 0.6273 P(5)=1.000  0.0330 0.0036 2065.70 -7637.40
 86% 0.65 0.26 0.28 0.20 0.51 0.40   5 13 0.0000 0.6275 P(5)=1.000  0.0331 0.0036 2070.64 -7613.42
 87% 0.65 0.26 0.28 0.20 0.51 0.40   5 13 0.0000 0.6278 P(5)=1.000  0.0331 0.0036 2081.15 -7617.16
 87% 0.65 0.26 0.28 0.20 0.51 0.40   5 13 0.0000 0.6281 P(5)=1.000  0.0331 0.0036 2060.19 -7607.76
 87% 0.65 0.26 0.28 0.20 0.51 0.40   5 13 0.0000 0.6283 P(5)=1.000  0.0331 0.0036 2066.08 -7617.97
 87% 0.65 0.26 0.28 0.20 0.51 0.40   5 13 0.0000 0.6286 P(5)=1.000  0.0331 0.0036 2052.05 -7605.97
 87% 0.65 0.26 0.28 0.20 0.51 0.40   5 13 0.0000 0.6289 P(5)=1.000  0.0331 0.0036 2073.81 -7599.08
 87% 0.65 0.26 0.28 0.20 0.51 0.40   5 13 0.0000 0.6284 P(5)=1.000  0.0331 0.0036 2060.39 -7616.60
 87% 0.65 0.26 0.28 0.20 0.51 0.40   5 13 0.0000 0.6287 P(5)=1.000  0.0331 0.0036 2040.93 -7613.79
 87% 0.65 0.26 0.28 0.20 0.51 0.40   5 13 0.0000 0.6289 P(5)=1.000  0.0331 0.0036 2066.93 -7614.73
 87% 0.65 0.26 0.28 0.20 0.51 0.40   5 13 0.0000 0.6292 P(5)=1.000  0.0331 0.0036 2056.27 -7597.42
 87% 0.65 0.26 0.28 0.20 0.51 0.40   5 13 0.0000 0.6295 P(5)=1.000  0.0331 0.0036 2032.53 -7607.82
 87% 0.65 0.26 0.28 0.20 0.51 0.40   5 13 0.0000 0.6290 P(5)=1.000  0.0331 0.0036 2063.83 -7595.01
 87% 0.65 0.26 0.28 0.20 0.51 0.40   5 13 0.0000 0.6293 P(5)=1.000  0.0331 0.0036 2062.45 -7603.75
 87% 0.65 0.26 0.28 0.20 0.51 0.40   5 13 0.0000 0.6288 P(5)=1.000  0.0331 0.0036 2067.49 -7607.33
 87% 0.65 0.26 0.28 0.20 0.51 0.40   5 13 0.0000 0.6291 P(5)=1.000  0.0331 0.0036 2068.09 -7606.15
 87% 0.65 0.26 0.28 0.20 0.51 0.40   5 13 0.0000 0.6287 P(5)=1.000  0.0331 0.0036 2056.58 -7612.17
 87% 0.65 0.26 0.28 0.20 0.51 0.40   5 13 0.0000 0.6287 P(5)=1.000  0.0331 0.0036 2065.07 -7605.49
 87% 0.65 0.26 0.28 0.20 0.51 0.40   5 13 0.0000 0.6282 P(5)=1.000  0.0331 0.0036 2056.27 -7612.51
 87% 0.65 0.26 0.28 0.20 0.51 0.40   5 13 0.0000 0.6285 P(5)=1.000  0.0331 0.0036 2069.14 -7610.66
 87% 0.65 0.26 0.28 0.20 0.51 0.40   5 13 0.0000 0.6287 P(5)=1.000  0.0331 0.0036 2069.96 -7599.37
 87% 0.65 0.26 0.28 0.20 0.51 0.40   5 13 0.0000 0.6283 P(5)=1.000  0.0331 0.0036 2054.80 -7607.65
 88% 0.65 0.26 0.28 0.20 0.51 0.40   5 13 0.0000 0.6283 P(5)=1.000  0.0331 0.0036 2060.39 -7599.81
 88% 0.65 0.26 0.28 0.20 0.51 0.40   5 13 0.0000 0.6286 P(5)=1.000  0.0331 0.0036 2082.32 -7603.57
 88% 0.65 0.26 0.28 0.20 0.51 0.40   5 13 0.0000 0.6288 P(5)=1.000  0.0331 0.0036 2087.72 -7608.47
 88% 0.65 0.26 0.28 0.20 0.51 0.40   5 13 0.0000 0.6291 P(5)=1.000  0.0331 0.0036 2088.80 -7611.72
 88% 0.65 0.26 0.28 0.20 0.51 0.40   5 13 0.0000 0.6293 P(5)=1.000  0.0331 0.0036 2066.00 -7619.47
 88% 0.65 0.26 0.28 0.20 0.51 0.40   5 13 0.0000 0.6289 P(5)=1.000  0.0331 0.0036 2083.37 -7621.38
 88% 0.65 0.26 0.28 0.20 0.51 0.40   5 13 0.0000 0.6292 P(5)=1.000  0.0331 0.0036 2074.14 -7610.14
 88% 0.65 0.26 0.28 0.20 0.51 0.40   5 13 0.0000 0.6294 P(5)=1.000  0.0331 0.0036 2064.63 -7610.14
 88% 0.65 0.26 0.28 0.20 0.51 0.40   5 13 0.0000 0.6297 P(5)=1.000  0.0331 0.0036 2020.03 -7618.33
 88% 0.65 0.26 0.28 0.20 0.51 0.40   5 13 0.0000 0.6299 P(5)=1.000  0.0331 0.0036 2060.96 -7610.80
 88% 0.65 0.26 0.28 0.20 0.51 0.40   5 13 0.0000 0.6299 P(5)=1.000  0.0331 0.0036 2050.59 -7604.33
 88% 0.65 0.26 0.28 0.20 0.51 0.40   5 13 0.0000 0.6302 P(5)=1.000  0.0331 0.0036 2055.26 -7627.15
 88% 0.65 0.26 0.28 0.20 0.51 0.40   5 13 0.0000 0.6305 P(5)=1.000  0.0331 0.0036 2038.50 -7615.14
 88% 0.65 0.26 0.28 0.20 0.51 0.40   5 13 0.0000 0.6305 P(5)=1.000  0.0331 0.0036 2051.84 -7611.06
 88% 0.65 0.26 0.28 0.20 0.51 0.40   5 13 0.0000 0.6300 P(5)=1.000  0.0331 0.0036 2074.17 -7600.46
 88% 0.65 0.26 0.28 0.20 0.51 0.40   5 13 0.0000 0.6300 P(5)=1.000  0.0331 0.0036 2048.08 -7589.56
 88% 0.65 0.26 0.28 0.20 0.51 0.40   5 13 0.0000 0.6303 P(5)=1.000  0.0331 0.0036 2040.81 -7604.74
 88% 0.65 0.26 0.28 0.21 0.51 0.40   5 13 0.0000 0.6305 P(5)=1.000  0.0331 0.0036 2045.31 -7613.90
 88% 0.65 0.26 0.28 0.21 0.51 0.40   5 13 0.0000 0.6308 P(5)=1.000  0.0331 0.0036 2091.59 -7621.42
 88% 0.65 0.26 0.28 0.21 0.51 0.40   5 13 0.0000 0.6311 P(5)=1.000  0.0331 0.0036 2071.55 -7613.26
 89% 0.65 0.26 0.28 0.21 0.51 0.40   5 13 0.0000 0.6313 P(5)=1.000  0.0331 0.0036 2060.39 -7609.29
 89% 0.65 0.26 0.28 0.20 0.51 0.40   5 13 0.0000 0.6316 P(5)=1.000  0.0331 0.0036 2042.36 -7605.91
 89% 0.65 0.26 0.28 0.20 0.51 0.40   5 13 0.0000 0.6318 P(5)=1.000  0.0331 0.0036 2057.54 -7612.76
 89% 0.65 0.26 0.28 0.20 0.51 0.40   5 13 0.0000 0.6321 P(5)=1.000  0.0331 0.0036 2098.10 -7618.06
 89% 0.65 0.26 0.28 0.21 0.51 0.40   5 13 0.0000 0.6324 P(5)=1.000  0.0331 0.0036 2087.23 -7612.71
 89% 0.65 0.26 0.28 0.21 0.51 0.40   5 13 0.0000 0.6326 P(5)=1.000  0.0331 0.0036 2063.32 -7583.31
 89% 0.65 0.26 0.28 0.21 0.51 0.40   5 13 0.0000 0.6329 P(5)=1.000  0.0331 0.0036 2087.49 -7591.10
 89% 0.65 0.26 0.28 0.21 0.51 0.40   5 13 0.0000 0.6331 P(5)=1.000  0.0331 0.0036 2092.25 -7598.55
 89% 0.65 0.26 0.28 0.21 0.51 0.40   5 13 0.0000 0.6334 P(5)=1.000  0.0331 0.0036 2080.77 -7583.34
 89% 0.65 0.26 0.28 0.21 0.51 0.40   5 13 0.0000 0.6336 P(5)=1.000  0.0331 0.0036 2044.74 -7586.08
 89% 0.65 0.26 0.28 0.21 0.51 0.40   5 13 0.0000 0.6332 P(5)=1.000  0.0331 0.0036 2058.08 -7593.04
 89% 0.65 0.26 0.28 0.21 0.51 0.40   5 13 0.0000 0.6328 P(5)=1.000  0.0331 0.0036 2055.13 -7599.75
 89% 0.65 0.26 0.28 0.21 0.51 0.40   5 13 0.0000 0.6323 P(5)=1.000  0.0331 0.0036 2072.82 -7600.08
 89% 0.65 0.26 0.28 0.21 0.51 0.40   5 13 0.0000 0.6326 P(5)=1.000  0.0331 0.0036 2015.43 -7595.16
 89% 0.65 0.26 0.28 0.21 0.51 0.40   5 13 0.0000 0.6328 P(5)=1.000  0.0331 0.0036 2007.51 -7599.04
 89% 0.65 0.26 0.28 0.21 0.51 0.40   5 13 0.0000 0.6324 P(5)=1.000  0.0331 0.0036 2007.49 -7590.44
 89% 0.65 0.26 0.28 0.21 0.51 0.40   5 13 0.0000 0.6324 P(5)=1.000  0.0331 0.0036 1991.09 -7587.58
 89% 0.65 0.26 0.28 0.21 0.51 0.40   5 13 0.0000 0.6324 P(5)=1.000  0.0331 0.0036 1978.71 -7585.23
 89% 0.65 0.26 0.28 0.21 0.51 0.40   5 13 0.0000 0.6319 P(5)=1.000  0.0331 0.0036 1982.33 -7585.70
 89% 0.65 0.26 0.28 0.21 0.51 0.40   5 13 0.0000 0.6319 P(5)=1.000  0.0331 0.0036 2002.06 -7585.73
 90% 0.65 0.26 0.28 0.21 0.51 0.40   5 13 0.0000 0.6322 P(5)=1.000  0.0331 0.0036 1999.25 -7588.88
 90% 0.65 0.26 0.28 0.21 0.51 0.40   5 13 0.0000 0.6322 P(5)=1.000  0.0330 0.0036 2007.73 -7588.58
 90% 0.65 0.26 0.28 0.21 0.51 0.40   5 13 0.0000 0.6325 P(5)=1.000  0.0330 0.0036 2008.09 -7597.47
 90% 0.65 0.26 0.28 0.21 0.51 0.40   5 13 0.0000 0.6320 P(5)=1.000  0.0330 0.0036 2044.92 -7606.97
 90% 0.65 0.26 0.28 0.21 0.51 0.40   5 13 0.0000 0.6323 P(5)=1.000  0.0330 0.0036 2039.17 -7601.32
 90% 0.65 0.26 0.28 0.21 0.51 0.40   5 13 0.0000 0.6325 P(5)=1.000  0.0330 0.0036 2039.68 -7594.30
 90% 0.65 0.26 0.28 0.21 0.51 0.40   5 13 0.0000 0.6328 P(5)=1.000  0.0330 0.0036 2029.52 -7609.08
 90% 0.65 0.26 0.28 0.21 0.51 0.40   5 13 0.0000 0.6330 P(5)=1.000  0.0330 0.0036 2044.40 -7628.32
 90% 0.65 0.26 0.28 0.21 0.51 0.40   5 13 0.0000 0.6333 P(5)=1.000  0.0330 0.0036 2056.93 -7623.24
 90% 0.65 0.26 0.28 0.21 0.51 0.40   5 13 0.0000 0.6335 P(5)=1.000  0.0330 0.0036 2023.73 -7625.45
 90% 0.65 0.26 0.28 0.21 0.51 0.40   5 13 0.0000 0.6331 P(5)=1.000  0.0330 0.0036 2011.70 -7611.83  2:51

 90% 0.65 0.26 0.28 0.21 0.51 0.40   5 13 0.0000 0.6334 P(5)=1.000  0.0330 0.0036 2043.36 -7602.35
 90% 0.65 0.26 0.28 0.21 0.51 0.40   5 13 0.0000 0.6336 P(5)=1.000  0.0330 0.0036 2071.62 -7602.43
 90% 0.65 0.26 0.28 0.21 0.51 0.40   5 13 0.0000 0.6339 P(5)=1.000  0.0330 0.0036 2048.69 -7598.82
 90% 0.65 0.26 0.28 0.21 0.51 0.40   5 13 0.0000 0.6341 P(5)=1.000  0.0330 0.0036 2055.01 -7606.02
 90% 0.65 0.26 0.28 0.21 0.51 0.40   5 13 0.0000 0.6337 P(5)=1.000  0.0330 0.0036 2026.63 -7613.79
 90% 0.65 0.26 0.28 0.21 0.51 0.40   5 13 0.0000 0.6339 P(5)=1.000  0.0330 0.0036 2077.04 -7624.64
 90% 0.65 0.26 0.28 0.21 0.51 0.40   5 13 0.0000 0.6342 P(5)=1.000  0.0330 0.0036 2098.95 -7620.28
 90% 0.65 0.26 0.28 0.21 0.51 0.40   5 13 0.0000 0.6344 P(5)=1.000  0.0330 0.0036 2057.84 -7624.78
 90% 0.65 0.26 0.28 0.21 0.51 0.40   5 13 0.0000 0.6340 P(5)=1.000  0.0330 0.0036 2069.22 -7615.63
 91% 0.65 0.26 0.28 0.21 0.51 0.40   5 13 0.0000 0.6336 P(5)=1.000  0.0330 0.0036 2061.79 -7614.00
 91% 0.65 0.26 0.28 0.21 0.51 0.40   5 13 0.0000 0.6331 P(5)=1.000  0.0330 0.0036 2085.36 -7617.15
 91% 0.65 0.26 0.28 0.21 0.51 0.40   5 13 0.0000 0.6327 P(5)=1.000  0.0330 0.0036 2068.78 -7610.44
 91% 0.65 0.26 0.28 0.21 0.51 0.40   5 13 0.0000 0.6329 P(5)=1.000  0.0330 0.0036 2113.52 -7612.88
 91% 0.65 0.26 0.28 0.21 0.51 0.40   5 13 0.0000 0.6332 P(5)=1.000  0.0330 0.0036 2119.17 -7620.87
 91% 0.65 0.26 0.28 0.21 0.51 0.40   5 13 0.0000 0.6334 P(5)=1.000  0.0330 0.0036 2062.05 -7626.72
 91% 0.65 0.26 0.28 0.21 0.51 0.40   5 13 0.0000 0.6330 P(5)=1.000  0.0330 0.0036 2053.21 -7624.33
 91% 0.65 0.26 0.28 0.21 0.51 0.40   5 13 0.0000 0.6333 P(5)=1.000  0.0330 0.0036 2067.82 -7634.91
 91% 0.65 0.26 0.28 0.21 0.51 0.40   5 13 0.0000 0.6335 P(5)=1.000  0.0330 0.0036 2097.23 -7619.04
 91% 0.65 0.26 0.28 0.21 0.51 0.40   5 13 0.0000 0.6338 P(5)=1.000  0.0330 0.0037 2087.65 -7625.30
 91% 0.65 0.26 0.28 0.21 0.51 0.40   5 13 0.0000 0.6333 P(5)=1.000  0.0330 0.0037 2111.12 -7614.40
 91% 0.65 0.26 0.28 0.21 0.51 0.40   5 13 0.0000 0.6329 P(5)=1.000  0.0330 0.0037 2142.62 -7605.55
 91% 0.65 0.26 0.28 0.21 0.51 0.40   5 13 0.0000 0.6332 P(5)=1.000  0.0330 0.0037 2132.00 -7606.09
 91% 0.65 0.26 0.28 0.21 0.51 0.40   5 13 0.0000 0.6334 P(5)=1.000  0.0330 0.0037 2144.78 -7614.53
 91% 0.65 0.26 0.28 0.21 0.51 0.40   5 13 0.0000 0.6334 P(5)=1.000  0.0330 0.0037 2104.50 -7614.61
 91% 0.65 0.26 0.28 0.21 0.51 0.40   5 13 0.0000 0.6334 P(5)=1.000  0.0330 0.0037 2101.25 -7610.60
 91% 0.65 0.26 0.28 0.21 0.51 0.40   5 13 0.0000 0.6334 P(5)=1.000  0.0330 0.0037 2127.47 -7611.74
 91% 0.65 0.26 0.28 0.21 0.51 0.40   5 13 0.0000 0.6334 P(5)=1.000  0.0330 0.0037 2109.99 -7619.77
 91% 0.65 0.26 0.28 0.21 0.51 0.40   5 13 0.0000 0.6336 P(5)=1.000  0.0330 0.0037 2147.08 -7622.49
 91% 0.65 0.26 0.28 0.21 0.51 0.40   5 13 0.0000 0.6339 P(5)=1.000  0.0330 0.0037 2164.43 -7617.77
 92% 0.65 0.26 0.28 0.21 0.51 0.40   5 13 0.0000 0.6335 P(5)=1.000  0.0330 0.0037 2126.60 -7604.37
 92% 0.65 0.26 0.28 0.21 0.51 0.40   5 13 0.0000 0.6337 P(5)=1.000  0.0330 0.0037 2128.84 -7613.05
 92% 0.65 0.26 0.28 0.21 0.51 0.40   5 13 0.0000 0.6333 P(5)=1.000  0.0330 0.0037 2133.52 -7615.46
 92% 0.65 0.26 0.28 0.21 0.51 0.40   5 13 0.0000 0.6329 P(5)=1.000  0.0330 0.0037 2131.75 -7625.75
 92% 0.65 0.26 0.28 0.21 0.51 0.40   5 13 0.0000 0.6331 P(5)=1.000  0.0330 0.0037 2136.07 -7624.73
 92% 0.65 0.26 0.28 0.21 0.51 0.40   5 13 0.0000 0.6331 P(5)=1.000  0.0330 0.0037 2148.66 -7629.47
 92% 0.65 0.26 0.28 0.21 0.51 0.40   5 13 0.0000 0.6334 P(5)=1.000  0.0330 0.0037 2107.58 -7613.29
 92% 0.65 0.26 0.28 0.21 0.51 0.40   5 13 0.0000 0.6334 P(5)=1.000  0.0330 0.0037 2139.52 -7614.17
 92% 0.65 0.26 0.28 0.21 0.51 0.40   5 13 0.0000 0.6336 P(5)=1.000  0.0330 0.0037 2151.95 -7616.18
 92% 0.65 0.26 0.28 0.21 0.51 0.40   5 13 0.0000 0.6336 P(5)=1.000  0.0330 0.0037 2114.61 -7620.67
 92% 0.65 0.26 0.28 0.21 0.51 0.40   5 13 0.0000 0.6336 P(5)=1.000  0.0330 0.0037 2127.44 -7628.07
 92% 0.65 0.26 0.28 0.21 0.51 0.40   5 13 0.0000 0.6339 P(5)=1.000  0.0330 0.0037 2117.88 -7624.80
 92% 0.65 0.26 0.28 0.21 0.51 0.40   5 13 0.0000 0.6341 P(5)=1.000  0.0330 0.0037 2113.12 -7618.34
 92% 0.65 0.26 0.28 0.21 0.51 0.40   5 13 0.0000 0.6341 P(5)=1.000  0.0329 0.0037 2107.14 -7609.90
 92% 0.65 0.26 0.28 0.21 0.51 0.40   5 13 0.0000 0.6341 P(5)=1.000  0.0330 0.0037 2122.72 -7615.30
 92% 0.65 0.26 0.28 0.21 0.51 0.40   5 13 0.0000 0.6343 P(5)=1.000  0.0329 0.0037 2130.36 -7622.11
 92% 0.65 0.26 0.28 0.21 0.51 0.40   5 13 0.0000 0.6343 P(5)=1.000  0.0329 0.0037 2135.93 -7617.58
 92% 0.65 0.26 0.28 0.21 0.51 0.40   5 13 0.0000 0.6346 P(5)=1.000  0.0329 0.0037 2112.80 -7606.33
 92% 0.65 0.26 0.28 0.21 0.51 0.40   5 13 0.0000 0.6348 P(5)=1.000  0.0329 0.0037 2124.42 -7604.35
 92% 0.65 0.26 0.28 0.21 0.51 0.40   5 13 0.0000 0.6344 P(5)=1.000  0.0329 0.0037 2100.69 -7609.06
 93% 0.65 0.26 0.28 0.21 0.51 0.40   5 13 0.0000 0.6347 P(5)=1.000  0.0329 0.0037 2139.62 -7609.71
 93% 0.65 0.26 0.28 0.21 0.51 0.40   5 13 0.0000 0.6342 P(5)=1.000  0.0329 0.0037 2127.88 -7609.01
 93% 0.65 0.26 0.28 0.21 0.51 0.40   5 13 0.0000 0.6345 P(5)=1.000  0.0329 0.0037 2056.49 -7601.04
 93% 0.65 0.26 0.28 0.21 0.51 0.40   5 13 0.0000 0.6347 P(5)=1.000  0.0329 0.0037 2104.70 -7605.96
 93% 0.65 0.26 0.28 0.21 0.51 0.40   5 13 0.0000 0.6343 P(5)=1.000  0.0329 0.0037 2130.07 -7601.33
 93% 0.65 0.26 0.28 0.21 0.51 0.40   5 13 0.0000 0.6345 P(5)=1.000  0.0329 0.0037 2181.01 -7618.12
 93% 0.65 0.26 0.28 0.21 0.51 0.40   5 13 0.0000 0.6348 P(5)=1.000  0.0329 0.0037 2137.59 -7618.59
 93% 0.65 0.26 0.28 0.21 0.51 0.40   5 13 0.0000 0.6344 P(5)=1.000  0.0329 0.0037 2134.45 -7608.50
 93% 0.65 0.26 0.28 0.21 0.51 0.40   5 13 0.0000 0.6346 P(5)=1.000  0.0329 0.0037 2125.62 -7611.67
 93% 0.65 0.26 0.28 0.21 0.51 0.40   5 13 0.0000 0.6342 P(5)=1.000  0.0329 0.0037 2095.71 -7607.18
 93% 0.65 0.26 0.28 0.21 0.51 0.40   5 13 0.0000 0.6344 P(5)=1.000  0.0329 0.0037 2103.91 -7603.53
 93% 0.65 0.26 0.28 0.21 0.51 0.40   5 13 0.0000 0.6347 P(5)=1.000  0.0329 0.0037 2107.94 -7613.18
 93% 0.65 0.26 0.28 0.21 0.51 0.40   5 13 0.0000 0.6349 P(5)=1.000  0.0329 0.0037 2140.89 -7626.96
 93% 0.65 0.26 0.28 0.21 0.51 0.40   5 13 0.0000 0.6349 P(5)=1.000  0.0329 0.0037 2152.24 -7614.55
 93% 0.65 0.26 0.28 0.21 0.51 0.40   5 13 0.0000 0.6352 P(5)=1.000  0.0329 0.0037 2109.01 -7611.81
 93% 0.65 0.26 0.28 0.21 0.51 0.40   5 13 0.0000 0.6354 P(5)=1.000  0.0329 0.0037 2127.84 -7624.79
 93% 0.65 0.26 0.28 0.21 0.51 0.40   5 13 0.0000 0.6350 P(5)=1.000  0.0329 0.0037 2130.01 -7620.22
 93% 0.65 0.26 0.28 0.21 0.51 0.40   5 13 0.0000 0.6352 P(5)=1.000  0.0329 0.0037 2129.22 -7623.51
 93% 0.65 0.26 0.28 0.21 0.51 0.40   5 13 0.0000 0.6348 P(5)=1.000  0.0329 0.0037 2118.54 -7628.09
 93% 0.65 0.26 0.28 0.21 0.51 0.40   5 13 0.0000 0.6344 P(5)=1.000  0.0329 0.0037 2133.66 -7629.91
 94% 0.65 0.26 0.28 0.21 0.51 0.40   5 13 0.0000 0.6340 P(5)=1.000  0.0329 0.0037 2129.87 -7633.84
 94% 0.65 0.26 0.28 0.21 0.51 0.40   5 13 0.0000 0.6342 P(5)=1.000  0.0329 0.0037 2136.78 -7628.97
 94% 0.65 0.26 0.28 0.21 0.51 0.40   5 13 0.0000 0.6344 P(5)=1.000  0.0329 0.0037 2114.86 -7608.44
 94% 0.65 0.26 0.28 0.21 0.51 0.40   5 13 0.0000 0.6340 P(5)=1.000  0.0329 0.0037 2102.98 -7599.85
 94% 0.65 0.26 0.28 0.21 0.51 0.40   5 13 0.0000 0.6336 P(5)=1.000  0.0329 0.0037 2092.72 -7610.96
 94% 0.65 0.26 0.28 0.21 0.51 0.40   5 13 0.0000 0.6332 P(5)=1.000  0.0329 0.0037 2102.42 -7611.45
 94% 0.65 0.26 0.28 0.21 0.51 0.40   5 13 0.0000 0.6334 P(5)=1.000  0.0329 0.0037 2112.75 -7623.25
 94% 0.65 0.26 0.28 0.21 0.51 0.40   5 13 0.0000 0.6334 P(5)=1.000  0.0329 0.0037 2098.98 -7621.67
 94% 0.65 0.26 0.28 0.21 0.51 0.40   5 13 0.0000 0.6337 P(5)=1.000  0.0329 0.0037 2131.07 -7624.14
 94% 0.65 0.26 0.28 0.21 0.51 0.40   5 13 0.0000 0.6332 P(5)=1.000  0.0329 0.0037 2137.25 -7626.78
 94% 0.65 0.26 0.28 0.21 0.51 0.40   5 13 0.0000 0.6328 P(5)=1.000  0.0329 0.0037 2128.18 -7623.27
 94% 0.65 0.26 0.28 0.21 0.51 0.40   5 13 0.0000 0.6324 P(5)=1.000  0.0329 0.0037 2137.18 -7618.25
 94% 0.65 0.26 0.28 0.21 0.51 0.40   5 13 0.0000 0.6320 P(5)=1.000  0.0329 0.0037 2142.13 -7620.55
 94% 0.65 0.26 0.28 0.21 0.51 0.40   5 13 0.0000 0.6316 P(5)=1.000  0.0329 0.0037 2126.34 -7614.32
 94% 0.65 0.26 0.28 0.21 0.51 0.40   5 13 0.0000 0.6318 P(5)=1.000  0.0329 0.0037 2172.32 -7611.64
 94% 0.65 0.26 0.28 0.21 0.51 0.40   5 13 0.0000 0.6314 P(5)=1.000  0.0329 0.0037 2156.50 -7624.70
 94% 0.65 0.26 0.28 0.21 0.51 0.40   5 13 0.0000 0.6316 P(5)=1.000  0.0329 0.0037 2181.77 -7615.87
 94% 0.65 0.26 0.28 0.21 0.51 0.40   5 13 0.0000 0.6319 P(5)=1.000  0.0329 0.0037 2145.64 -7622.42
 94% 0.65 0.26 0.28 0.21 0.51 0.40   5 13 0.0000 0.6319 P(5)=1.000  0.0329 0.0037 2157.86 -7609.42
 94% 0.65 0.26 0.28 0.21 0.51 0.40   5 13 0.0000 0.6321 P(5)=1.000  0.0329 0.0037 2147.39 -7614.25
 95% 0.65 0.26 0.28 0.21 0.51 0.40   5 13 0.0000 0.6321 P(5)=1.000  0.0329 0.0037 2135.28 -7631.12
 95% 0.65 0.26 0.28 0.21 0.51 0.40   5 13 0.0000 0.6321 P(5)=1.000  0.0329 0.0037 2128.22 -7637.66
 95% 0.65 0.26 0.28 0.21 0.51 0.40   5 13 0.0000 0.6321 P(5)=1.000  0.0329 0.0037 2134.76 -7635.98
 95% 0.65 0.26 0.28 0.21 0.51 0.40   5 13 0.0000 0.6324 P(5)=1.000  0.0329 0.0037 2145.08 -7626.08
 95% 0.65 0.26 0.28 0.21 0.51 0.40   5 13 0.0000 0.6324 P(5)=1.000  0.0329 0.0037 2148.21 -7616.09
 95% 0.65 0.26 0.28 0.21 0.51 0.40   5 13 0.0000 0.6326 P(5)=1.000  0.0328 0.0037 2123.37 -7628.32
 95% 0.65 0.26 0.28 0.21 0.51 0.40   5 13 0.0000 0.6329 P(5)=1.000  0.0328 0.0037 2125.16 -7612.17
 95% 0.65 0.26 0.28 0.21 0.51 0.40   5 13 0.0000 0.6331 P(5)=1.000  0.0328 0.0037 2124.48 -7611.81
 95% 0.65 0.26 0.28 0.21 0.51 0.40   5 13 0.0000 0.6333 P(5)=1.000  0.0328 0.0037 2092.47 -7607.34
 95% 0.65 0.26 0.28 0.21 0.51 0.40   5 13 0.0000 0.6333 P(5)=1.000  0.0328 0.0037 2108.30 -7610.07
 95% 0.65 0.26 0.28 0.21 0.51 0.40   5 13 0.0000 0.6333 P(5)=1.000  0.0328 0.0037 2111.48 -7617.41  2:59

 95% 0.65 0.26 0.28 0.21 0.51 0.40   5 13 0.0000 0.6336 P(5)=1.000  0.0328 0.0037 2138.38 -7599.27
 95% 0.65 0.26 0.28 0.21 0.51 0.40   5 13 0.0000 0.6338 P(5)=1.000  0.0328 0.0037 2125.80 -7613.16
 95% 0.65 0.26 0.28 0.21 0.51 0.40   5 13 0.0000 0.6334 P(5)=1.000  0.0328 0.0037 2119.03 -7618.82
 95% 0.65 0.26 0.28 0.21 0.51 0.40   5 13 0.0000 0.6334 P(5)=1.000  0.0328 0.0037 2140.58 -7613.68
 95% 0.65 0.26 0.28 0.21 0.51 0.40   5 13 0.0000 0.6336 P(5)=1.000  0.0328 0.0037 2158.90 -7611.50
 95% 0.65 0.26 0.28 0.21 0.51 0.40   5 13 0.0000 0.6339 P(5)=1.000  0.0328 0.0037 2160.15 -7598.63
 95% 0.65 0.26 0.28 0.21 0.51 0.40   5 13 0.0000 0.6341 P(5)=1.000  0.0328 0.0037 2152.25 -7598.62
 95% 0.65 0.26 0.28 0.21 0.51 0.40   5 13 0.0000 0.6341 P(5)=1.000  0.0328 0.0037 2163.30 -7601.62
 95% 0.65 0.26 0.28 0.21 0.51 0.40   5 13 0.0000 0.6337 P(5)=1.000  0.0328 0.0037 2175.44 -7581.66
 96% 0.65 0.26 0.28 0.21 0.51 0.40   5 13 0.0000 0.6333 P(5)=1.000  0.0328 0.0037 2164.82 -7600.90
 96% 0.65 0.26 0.28 0.21 0.51 0.40   5 13 0.0000 0.6335 P(5)=1.000  0.0328 0.0037 2175.58 -7603.00
 96% 0.65 0.26 0.28 0.21 0.51 0.40   5 13 0.0000 0.6335 P(5)=1.000  0.0328 0.0037 2165.39 -7608.08
 96% 0.65 0.26 0.28 0.21 0.51 0.40   5 13 0.0000 0.6335 P(5)=1.000  0.0328 0.0037 2161.07 -7596.63
 96% 0.65 0.26 0.28 0.21 0.51 0.40   5 13 0.0000 0.6335 P(5)=1.000  0.0328 0.0037 2138.74 -7602.67
 96% 0.65 0.26 0.28 0.21 0.51 0.40   5 13 0.0000 0.6338 P(5)=1.000  0.0328 0.0037 2150.33 -7619.15
 96% 0.65 0.26 0.28 0.21 0.51 0.40   5 13 0.0000 0.6334 P(5)=1.000  0.0328 0.0037 2144.07 -7615.04
 96% 0.65 0.26 0.28 0.21 0.51 0.40   5 13 0.0000 0.6336 P(5)=1.000  0.0328 0.0037 2107.20 -7610.07
 96% 0.65 0.26 0.28 0.21 0.51 0.40   5 13 0.0000 0.6338 P(5)=1.000  0.0328 0.0037 2105.42 -7608.69
 96% 0.65 0.26 0.28 0.21 0.51 0.40   5 13 0.0000 0.6341 P(5)=1.000  0.0328 0.0037 2085.73 -7608.46
 96% 0.65 0.26 0.28 0.21 0.51 0.40   5 13 0.0000 0.6343 P(5)=1.000  0.0328 0.0037 2081.95 -7614.04
 96% 0.65 0.26 0.28 0.21 0.51 0.40   5 13 0.0000 0.6343 P(5)=1.000  0.0328 0.0037 2048.34 -7608.05
 96% 0.65 0.26 0.28 0.21 0.51 0.40   5 13 0.0000 0.6345 P(5)=1.000  0.0328 0.0037 2059.56 -7611.83
 96% 0.65 0.26 0.28 0.21 0.51 0.40   5 13 0.0000 0.6341 P(5)=1.000  0.0328 0.0037 2098.63 -7616.85
 96% 0.65 0.26 0.28 0.21 0.51 0.40   5 13 0.0000 0.6337 P(5)=1.000  0.0328 0.0037 2084.77 -7613.56
 96% 0.65 0.26 0.28 0.21 0.51 0.40   5 13 0.0000 0.6333 P(5)=1.000  0.0328 0.0037 2077.40 -7611.69
 96% 0.65 0.26 0.28 0.21 0.51 0.40   5 13 0.0000 0.6333 P(5)=1.000  0.0328 0.0037 2086.21 -7615.74
 96% 0.65 0.26 0.28 0.21 0.51 0.40   5 13 0.0000 0.6335 P(5)=1.000  0.0328 0.0037 2063.02 -7610.51
 96% 0.65 0.26 0.28 0.21 0.51 0.40   5 13 0.0000 0.6338 P(5)=1.000  0.0328 0.0037 2048.84 -7622.44
 96% 0.65 0.26 0.28 0.21 0.51 0.40   5 13 0.0000 0.6338 P(5)=1.000  0.0328 0.0037 2063.58 -7623.37
 97% 0.65 0.26 0.28 0.21 0.51 0.40   5 13 0.0000 0.6340 P(5)=1.000  0.0328 0.0037 2062.23 -7619.70
 97% 0.65 0.26 0.28 0.21 0.51 0.40   5 13 0.0000 0.6343 P(5)=1.000  0.0328 0.0037 2075.81 -7621.43
 97% 0.65 0.26 0.28 0.21 0.51 0.40   5 13 0.0000 0.6345 P(5)=1.000  0.0327 0.0037 2078.77 -7606.48
 97% 0.65 0.26 0.28 0.21 0.51 0.40   5 13 0.0000 0.6347 P(5)=1.000  0.0327 0.0037 2063.21 -7606.32
 97% 0.65 0.26 0.28 0.21 0.51 0.40   5 13 0.0000 0.6350 P(5)=1.000  0.0327 0.0037 2085.38 -7600.17
 97% 0.65 0.26 0.28 0.21 0.51 0.40   5 13 0.0000 0.6346 P(5)=1.000  0.0327 0.0037 2095.85 -7608.05
 97% 0.65 0.26 0.28 0.21 0.51 0.40   5 13 0.0000 0.6348 P(5)=1.000  0.0327 0.0037 2053.24 -7613.87
 97% 0.65 0.26 0.28 0.21 0.51 0.40   5 13 0.0000 0.6344 P(5)=1.000  0.0327 0.0037 2049.11 -7610.86
 97% 0.65 0.26 0.28 0.21 0.51 0.40   5 13 0.0000 0.6346 P(5)=1.000  0.0327 0.0037 2060.55 -7604.15
 97% 0.65 0.26 0.28 0.21 0.51 0.40   5 13 0.0000 0.6348 P(5)=1.000  0.0327 0.0037 2086.11 -7602.74
 97% 0.65 0.26 0.28 0.21 0.51 0.40   5 13 0.0000 0.6344 P(5)=1.000  0.0327 0.0037 2081.67 -7621.45
 97% 0.65 0.26 0.28 0.21 0.51 0.40   5 13 0.0000 0.6340 P(5)=1.000  0.0327 0.0037 2076.56 -7606.35
 97% 0.65 0.26 0.28 0.21 0.51 0.40   5 13 0.0000 0.6343 P(5)=1.000  0.0327 0.0037 2051.12 -7614.44
 97% 0.65 0.26 0.28 0.21 0.51 0.40   5 13 0.0000 0.6345 P(5)=1.000  0.0327 0.0037 2086.92 -7607.11
 97% 0.65 0.26 0.28 0.21 0.51 0.40   5 13 0.0000 0.6347 P(5)=1.000  0.0327 0.0037 2077.84 -7608.80
 97% 0.65 0.26 0.28 0.21 0.51 0.40   5 13 0.0000 0.6343 P(5)=1.000  0.0327 0.0037 2033.32 -7603.79
 97% 0.65 0.26 0.28 0.21 0.51 0.40   5 13 0.0000 0.6339 P(5)=1.000  0.0327 0.0037 2041.17 -7620.94
 97% 0.65 0.26 0.28 0.21 0.51 0.40   5 13 0.0000 0.6342 P(5)=1.000  0.0327 0.0037 2037.77 -7612.61
 97% 0.65 0.26 0.28 0.21 0.51 0.40   5 13 0.0000 0.6344 P(5)=1.000  0.0327 0.0037 2044.52 -7618.68
 97% 0.65 0.26 0.28 0.21 0.51 0.40   5 13 0.0000 0.6340 P(5)=1.000  0.0327 0.0037 2082.09 -7608.25
 98% 0.65 0.26 0.28 0.21 0.51 0.40   5 13 0.0000 0.6342 P(5)=1.000  0.0327 0.0037 2095.12 -7622.21
 98% 0.65 0.26 0.28 0.21 0.51 0.40   5 13 0.0000 0.6338 P(5)=1.000  0.0327 0.0037 2060.73 -7608.63
 98% 0.65 0.26 0.28 0.21 0.51 0.40   5 13 0.0000 0.6341 P(5)=1.000  0.0327 0.0037 2057.22 -7609.28
 98% 0.65 0.26 0.28 0.21 0.51 0.40   5 13 0.0000 0.6343 P(5)=1.000  0.0327 0.0037 2044.59 -7607.65
 98% 0.65 0.26 0.28 0.21 0.51 0.40   5 13 0.0000 0.6345 P(5)=1.000  0.0327 0.0037 2024.24 -7622.87
 98% 0.65 0.26 0.28 0.21 0.51 0.40   5 13 0.0000 0.6347 P(5)=1.000  0.0327 0.0037 2068.93 -7610.12
 98% 0.65 0.26 0.28 0.21 0.51 0.40   5 13 0.0000 0.6350 P(5)=1.000  0.0327 0.0037 2045.50 -7621.43
 98% 0.65 0.26 0.28 0.21 0.51 0.40   5 13 0.0000 0.6346 P(5)=1.000  0.0327 0.0037 2049.69 -7619.34
 98% 0.65 0.26 0.28 0.21 0.51 0.40   5 13 0.0000 0.6342 P(5)=1.000  0.0327 0.0037 2053.05 -7616.01
 98% 0.65 0.26 0.28 0.21 0.51 0.40   5 13 0.0000 0.6338 P(5)=1.000  0.0327 0.0037 2037.48 -7623.25
 98% 0.65 0.26 0.28 0.21 0.51 0.40   5 13 0.0000 0.6340 P(5)=1.000  0.0327 0.0037 2042.28 -7615.76
 98% 0.65 0.26 0.28 0.21 0.51 0.40   5 13 0.0000 0.6342 P(5)=1.000  0.0327 0.0037 2079.45 -7633.03
 98% 0.65 0.26 0.28 0.21 0.51 0.40   5 13 0.0000 0.6345 P(5)=1.000  0.0327 0.0037 2026.71 -7624.81
 98% 0.65 0.26 0.28 0.21 0.51 0.40   5 13 0.0000 0.6347 P(5)=1.000  0.0327 0.0037 2066.97 -7623.99
 98% 0.65 0.26 0.28 0.21 0.51 0.40   5 13 0.0000 0.6349 P(5)=1.000  0.0327 0.0037 2075.40 -7619.33
 98% 0.65 0.26 0.28 0.21 0.51 0.40   5 13 0.0000 0.6352 P(5)=1.000  0.0327 0.0037 2054.83 -7608.31
 98% 0.65 0.26 0.28 0.21 0.51 0.40   5 13 0.0000 0.6354 P(5)=1.000  0.0327 0.0037 2065.11 -7608.22
 98% 0.65 0.26 0.28 0.21 0.51 0.40   5 13 0.0000 0.6356 P(5)=1.000  0.0327 0.0037 2084.64 -7616.32
 98% 0.65 0.26 0.28 0.21 0.51 0.40   5 13 0.0000 0.6352 P(5)=1.000  0.0327 0.0037 2105.08 -7620.96
 98% 0.65 0.26 0.28 0.21 0.51 0.40   5 13 0.0000 0.6354 P(5)=1.000  0.0327 0.0037 2077.69 -7610.28
 99% 0.65 0.26 0.28 0.21 0.51 0.40   5 13 0.0000 0.6357 P(5)=1.000  0.0327 0.0038 2074.67 -7607.13
 99% 0.65 0.26 0.28 0.21 0.51 0.40   5 13 0.0000 0.6359 P(5)=1.000  0.0327 0.0038 2086.06 -7600.54
 99% 0.65 0.26 0.28 0.21 0.51 0.40   5 13 0.0000 0.6361 P(5)=1.000  0.0327 0.0038 2090.17 -7604.67
 99% 0.65 0.26 0.28 0.21 0.51 0.40   5 13 0.0000 0.6364 P(5)=1.000  0.0327 0.0038 2092.43 -7605.24
 99% 0.65 0.26 0.28 0.21 0.51 0.40   5 13 0.0000 0.6366 P(5)=1.000  0.0327 0.0038 2115.85 -7600.33
 99% 0.65 0.26 0.28 0.21 0.51 0.40   5 13 0.0000 0.6362 P(5)=1.000  0.0327 0.0038 2106.40 -7616.10
 99% 0.65 0.26 0.28 0.21 0.51 0.40   5 13 0.0000 0.6358 P(5)=1.000  0.0327 0.0038 2096.07 -7614.55
 99% 0.65 0.26 0.28 0.21 0.51 0.40   5 13 0.0000 0.6360 P(5)=1.000  0.0327 0.0038 2088.89 -7620.53
 99% 0.65 0.26 0.28 0.21 0.51 0.40   5 13 0.0000 0.6362 P(5)=1.000  0.0327 0.0038 2086.35 -7631.35
 99% 0.65 0.26 0.28 0.21 0.51 0.40   5 13 0.0000 0.6359 P(5)=1.000  0.0327 0.0038 2087.50 -7627.71
 99% 0.65 0.26 0.28 0.21 0.51 0.40   5 13 0.0000 0.6355 P(5)=1.000  0.0327 0.0038 2056.67 -7615.51
 99% 0.65 0.26 0.28 0.21 0.51 0.40   5 13 0.0000 0.6357 P(5)=1.000  0.0327 0.0038 2086.01 -7625.52
 99% 0.65 0.26 0.28 0.21 0.51 0.40   5 13 0.0000 0.6359 P(5)=1.000  0.0327 0.0038 2121.37 -7612.61
 99% 0.65 0.26 0.28 0.21 0.51 0.40   5 13 0.0000 0.6355 P(5)=1.000  0.0327 0.0038 2126.30 -7614.17
 99% 0.65 0.26 0.28 0.21 0.51 0.40   5 13 0.0000 0.6357 P(5)=1.000  0.0327 0.0038 2128.96 -7619.44
 99% 0.65 0.26 0.28 0.21 0.51 0.40   5 13 0.0000 0.6360 P(5)=1.000  0.0327 0.0038 2129.19 -7617.83
 99% 0.65 0.26 0.28 0.21 0.51 0.40   5 13 0.0000 0.6356 P(5)=1.000  0.0327 0.0038 2096.97 -7617.10
 99% 0.65 0.26 0.28 0.21 0.51 0.40   5 13 0.0000 0.6358 P(5)=1.000  0.0326 0.0038 2127.88 -7629.81
 99% 0.65 0.26 0.28 0.21 0.51 0.40   5 13 0.0000 0.6360 P(5)=1.000  0.0326 0.0038 2135.61 -7630.81
 99% 0.65 0.26 0.28 0.21 0.51 0.40   5 13 0.0000 0.6360 P(5)=1.000  0.0326 0.0038 2134.71 -7631.99
100% 0.65 0.26 0.28 0.21 0.51 0.40   5 13 0.0000 0.6360 P(5)=1.000  0.0326 0.0038 2152.18 -7639.07
100% 0.65 0.26 0.28 0.21 0.51 0.40   5 13 0.0000 0.6356 P(5)=1.000  0.0326 0.0038 2134.72 -7623.46
100% 0.65 0.26 0.28 0.21 0.51 0.40   5 13 0.0000 0.6352 P(5)=1.000  0.0326 0.0038 2136.22 -7610.02
100% 0.65 0.26 0.28 0.21 0.51 0.40   5 13 0.0000 0.6352 P(5)=1.000  0.0326 0.0038 2107.43 -7603.78
100% 0.65 0.26 0.28 0.21 0.51 0.40   5 13 0.0000 0.6348 P(5)=1.000  0.0326 0.0038 2120.00 -7612.10
100% 0.65 0.26 0.28 0.21 0.51 0.40   5 13 0.0000 0.6348 P(5)=1.000  0.0326 0.0038 2097.17 -7598.53
100% 0.65 0.26 0.28 0.21 0.51 0.40   5 13 0.0000 0.6351 P(5)=1.000  0.0326 0.0038 2064.68 -7596.30
100% 0.65 0.26 0.28 0.21 0.51 0.40   5 13 0.0000 0.6353 P(5)=1.000  0.0326 0.0038 2101.59 -7589.15
100% 0.65 0.26 0.28 0.21 0.51 0.40   5 13 0.0000 0.6349 P(5)=1.000  0.0326 0.0038 2122.51 -7603.76
100% 0.65 0.26 0.28 0.21 0.51 0.40   5 13 0.0000 0.6351 P(5)=1.000  0.0326 0.0038 2144.24 -7607.87
100% 0.65 0.26 0.28 0.21 0.51 0.40   5 13 0.0000 0.6354 P(5)=1.000  0.0326 0.0038 2132.39 -7621.50  3:08

Time used:  3:08
Summarizing the species-tree sample in file mcmc.txt

(A) List of best models (count postP #species SpeciesTree)
    79  0.03950  0.03950   5 (W_muriae W_sebi W_mellicola W_tropicalis W_canadensis)   ((W_sebi, (W_mellicola, W_canadensis)), (W_muriae, W_tropicalis));     00101 01101 10010
    71  0.03550  0.07500   5 (W_muriae W_sebi W_mellicola W_tropicalis W_canadensis)   ((W_mellicola, (W_tropicalis, W_canadensis)), (W_muriae, W_sebi));     00011 00111 11000
    68  0.03400  0.10900   5 (W_muriae W_sebi W_mellicola W_tropicalis W_canadensis)   ((W_sebi, W_mellicola), (W_muriae, (W_tropicalis, W_canadensis)));     00011 01100 10011
    61  0.03050  0.13950   5 (W_muriae W_sebi W_mellicola W_tropicalis W_canadensis)   (W_muriae, (W_sebi, (W_mellicola, (W_tropicalis, W_canadensis))));     00011 00111 01111
    56  0.02800  0.16750   5 (W_muriae W_sebi W_mellicola W_tropicalis W_canadensis)   ((W_mellicola, W_canadensis), (W_sebi, (W_muriae, W_tropicalis)));     00101 10010 11010
    52  0.02600  0.19350   5 (W_muriae W_sebi W_mellicola W_tropicalis W_canadensis)   (W_muriae, ((W_mellicola, W_tropicalis), (W_sebi, W_canadensis)));     00110 01001 01111
    47  0.02350  0.21700   5 (W_muriae W_sebi W_mellicola W_tropicalis W_canadensis)   ((W_mellicola, W_canadensis), (W_muriae, (W_sebi, W_tropicalis)));     00101 01010 11010
    45  0.02250  0.23950   5 (W_muriae W_sebi W_mellicola W_tropicalis W_canadensis)   ((W_tropicalis, (W_mellicola, W_canadensis)), (W_muriae, W_sebi));     00101 00111 11000
    44  0.02200  0.26150   5 (W_muriae W_sebi W_mellicola W_tropicalis W_canadensis)   (W_muriae, (W_tropicalis, (W_sebi, (W_mellicola, W_canadensis))));     00101 01101 01111
    43  0.02150  0.28300   5 (W_muriae W_sebi W_mellicola W_tropicalis W_canadensis)   ((W_sebi, W_tropicalis), (W_muriae, (W_mellicola, W_canadensis)));     00101 01010 10101
    42  0.02100  0.30400   5 (W_muriae W_sebi W_mellicola W_tropicalis W_canadensis)   ((W_mellicola, W_tropicalis), (W_muriae, (W_sebi, W_canadensis)));     00110 01001 11001
    41  0.02050  0.32450   5 (W_muriae W_sebi W_mellicola W_tropicalis W_canadensis)   ((W_sebi, W_mellicola), (W_tropicalis, (W_muriae, W_canadensis)));     01100 10001 10011
    39  0.01950  0.34400   5 (W_muriae W_sebi W_mellicola W_tropicalis W_canadensis)   (W_muriae, (W_sebi, (W_tropicalis, (W_mellicola, W_canadensis))));     00101 00111 01111
    39  0.01950  0.36350   5 (W_muriae W_sebi W_mellicola W_tropicalis W_canadensis)   (W_muriae, ((W_mellicola, W_canadensis), (W_sebi, W_tropicalis)));     00101 01010 01111
    38  0.01900  0.38250   5 (W_muriae W_sebi W_mellicola W_tropicalis W_canadensis)   (W_sebi, (W_muriae, (W_tropicalis, (W_mellicola, W_canadensis))));     00101 00111 10111
    35  0.01750  0.40000   5 (W_muriae W_sebi W_mellicola W_tropicalis W_canadensis)   (W_sebi, ((W_mellicola, W_canadensis), (W_muriae, W_tropicalis)));     00101 10010 10111
    35  0.01750  0.41750   5 (W_muriae W_sebi W_mellicola W_tropicalis W_canadensis)   ((W_mellicola, W_tropicalis), (W_sebi, (W_muriae, W_canadensis)));     00110 10001 11001
    34  0.01700  0.43450   5 (W_muriae W_sebi W_mellicola W_tropicalis W_canadensis)   ((W_mellicola, W_canadensis), (W_tropicalis, (W_muriae, W_sebi)));     00101 11000 11010
    32  0.01600  0.45050   5 (W_muriae W_sebi W_mellicola W_tropicalis W_canadensis)   (W_muriae, ((W_tropicalis, W_canadensis), (W_sebi, W_mellicola)));     00011 01100 01111
    32  0.01600  0.46650   5 (W_muriae W_sebi W_mellicola W_tropicalis W_canadensis)   ((W_mellicola, W_tropicalis), (W_canadensis, (W_muriae, W_sebi)));     00110 11000 11001
    31  0.01550  0.48200   5 (W_muriae W_sebi W_mellicola W_tropicalis W_canadensis)   (W_sebi, (W_mellicola, (W_tropicalis, (W_muriae, W_canadensis))));     10001 10011 10111
    30  0.01500  0.49700   5 (W_muriae W_sebi W_mellicola W_tropicalis W_canadensis)   (W_sebi, ((W_mellicola, W_tropicalis), (W_muriae, W_canadensis)));     00110 10001 10111
    30  0.01500  0.51200   5 (W_muriae W_sebi W_mellicola W_tropicalis W_canadensis)   (W_mellicola, (W_sebi, (W_tropicalis, (W_muriae, W_canadensis))));     10001 10011 11011
    29  0.01450  0.52650   5 (W_muriae W_sebi W_mellicola W_tropicalis W_canadensis)   (W_sebi, (W_muriae, (W_mellicola, (W_tropicalis, W_canadensis))));     00011 00111 10111
    29  0.01450  0.54100   5 (W_muriae W_sebi W_mellicola W_tropicalis W_canadensis)   (W_mellicola, ((W_sebi, W_tropicalis), (W_muriae, W_canadensis)));     01010 10001 11011
    27  0.01350  0.55450   5 (W_muriae W_sebi W_mellicola W_tropicalis W_canadensis)   (W_tropicalis, (W_muriae, (W_sebi, (W_mellicola, W_canadensis))));     00101 01101 11101
    25  0.01250  0.56700   5 (W_muriae W_sebi W_mellicola W_tropicalis W_canadensis)   (W_mellicola, (W_sebi, (W_muriae, (W_tropicalis, W_canadensis))));     00011 10011 11011
    25  0.01250  0.57950   5 (W_muriae W_sebi W_mellicola W_tropicalis W_canadensis)   ((W_sebi, W_canadensis), (W_muriae, (W_mellicola, W_tropicalis)));     00110 01001 10110
    24  0.01200  0.59150   5 (W_muriae W_sebi W_mellicola W_tropicalis W_canadensis)   (W_sebi, (W_canadensis, (W_mellicola, (W_muriae, W_tropicalis))));     10010 10110 10111
    22  0.01100  0.60250   5 (W_muriae W_sebi W_mellicola W_tropicalis W_canadensis)   ((W_tropicalis, W_canadensis), (W_muriae, (W_sebi, W_mellicola)));     00011 01100 11100
    22  0.01100  0.61350   5 (W_muriae W_sebi W_mellicola W_tropicalis W_canadensis)   (W_sebi, (W_mellicola, (W_canadensis, (W_muriae, W_tropicalis))));     10010 10011 10111
    21  0.01050  0.62400   5 (W_muriae W_sebi W_mellicola W_tropicalis W_canadensis)   ((W_sebi, (W_tropicalis, W_canadensis)), (W_muriae, W_mellicola));     00011 01011 10100
    21  0.01050  0.63450   5 (W_muriae W_sebi W_mellicola W_tropicalis W_canadensis)   (W_mellicola, (W_muriae, (W_sebi, (W_tropicalis, W_canadensis))));     00011 01011 11011
    21  0.01050  0.64500   5 (W_muriae W_sebi W_mellicola W_tropicalis W_canadensis)   ((W_sebi, W_mellicola), (W_canadensis, (W_muriae, W_tropicalis)));     01100 10010 10011
    20  0.01000  0.65500   5 (W_muriae W_sebi W_mellicola W_tropicalis W_canadensis)   ((W_mellicola, (W_sebi, W_canadensis)), (W_muriae, W_tropicalis));     01001 01101 10010
    20  0.01000  0.66500   5 (W_muriae W_sebi W_mellicola W_tropicalis W_canadensis)   (W_mellicola, ((W_sebi, W_canadensis), (W_muriae, W_tropicalis)));     01001 10010 11011
    20  0.01000  0.67500   5 (W_muriae W_sebi W_mellicola W_tropicalis W_canadensis)   (W_canadensis, (W_mellicola, (W_muriae, (W_sebi, W_tropicalis))));     01010 11010 11110
    20  0.01000  0.68500   5 (W_muriae W_sebi W_mellicola W_tropicalis W_canadensis)   (W_mellicola, (W_tropicalis, (W_sebi, (W_muriae, W_canadensis))));     10001 11001 11011
    19  0.00950  0.69450   5 (W_muriae W_sebi W_mellicola W_tropicalis W_canadensis)   ((W_sebi, (W_mellicola, W_tropicalis)), (W_muriae, W_canadensis));     00110 01110 10001
    19  0.00950  0.70400   5 (W_muriae W_sebi W_mellicola W_tropicalis W_canadensis)   (W_mellicola, (W_muriae, (W_canadensis, (W_sebi, W_tropicalis))));     01010 01011 11011
    18  0.00900  0.71300   5 (W_muriae W_sebi W_mellicola W_tropicalis W_canadensis)   (W_muriae, (W_mellicola, (W_sebi, (W_tropicalis, W_canadensis))));     00011 01011 01111
    18  0.00900  0.72200   5 (W_muriae W_sebi W_mellicola W_tropicalis W_canadensis)   (W_mellicola, ((W_tropicalis, W_canadensis), (W_muriae, W_sebi)));     00011 11000 11011
    18  0.00900  0.73100   5 (W_muriae W_sebi W_mellicola W_tropicalis W_canadensis)   (W_mellicola, (W_canadensis, (W_muriae, (W_sebi, W_tropicalis))));     01010 11010 11011
    17  0.00850  0.73950   5 (W_muriae W_sebi W_mellicola W_tropicalis W_canadensis)   (W_sebi, (W_mellicola, (W_muriae, (W_tropicalis, W_canadensis))));     00011 10011 10111
    17  0.00850  0.74800   5 (W_muriae W_sebi W_mellicola W_tropicalis W_canadensis)   (W_mellicola, (W_sebi, (W_canadensis, (W_muriae, W_tropicalis))));     10010 10011 11011
    16  0.00800  0.75600   5 (W_muriae W_sebi W_mellicola W_tropicalis W_canadensis)   ((W_tropicalis, W_canadensis), (W_mellicola, (W_muriae, W_sebi)));     00011 11000 11100
    16  0.00800  0.76400   5 (W_muriae W_sebi W_mellicola W_tropicalis W_canadensis)   (W_muriae, (W_sebi, (W_canadensis, (W_mellicola, W_tropicalis))));     00110 00111 01111
    16  0.00800  0.77200   5 (W_muriae W_sebi W_mellicola W_tropicalis W_canadensis)   (W_canadensis, (W_muriae, (W_sebi, (W_mellicola, W_tropicalis))));     00110 01110 11110
    16  0.00800  0.78000   5 (W_muriae W_sebi W_mellicola W_tropicalis W_canadensis)   (W_muriae, (W_canadensis, (W_mellicola, (W_sebi, W_tropicalis))));     01010 01110 01111
    15  0.00750  0.78750   5 (W_muriae W_sebi W_mellicola W_tropicalis W_canadensis)   ((W_sebi, W_canadensis), (W_mellicola, (W_muriae, W_tropicalis)));     01001 10010 10110
    15  0.00750  0.79500   5 (W_muriae W_sebi W_mellicola W_tropicalis W_canadensis)   ((W_mellicola, (W_sebi, W_tropicalis)), (W_muriae, W_canadensis));     01010 01110 10001
    14  0.00700  0.80200   5 (W_muriae W_sebi W_mellicola W_tropicalis W_canadensis)   (W_tropicalis, (W_sebi, (W_muriae, (W_mellicola, W_canadensis))));     00101 10101 11101
    14  0.00700  0.80900   5 (W_muriae W_sebi W_mellicola W_tropicalis W_canadensis)   ((W_canadensis, (W_mellicola, W_tropicalis)), (W_muriae, W_sebi));     00110 00111 11000
    14  0.00700  0.81600   5 (W_muriae W_sebi W_mellicola W_tropicalis W_canadensis)   (W_muriae, (W_canadensis, (W_sebi, (W_mellicola, W_tropicalis))));     00110 01110 01111
    14  0.00700  0.82300   5 (W_muriae W_sebi W_mellicola W_tropicalis W_canadensis)   (W_mellicola, (W_tropicalis, (W_canadensis, (W_muriae, W_sebi))));     11000 11001 11011
    13  0.00650  0.82950   5 (W_muriae W_sebi W_mellicola W_tropicalis W_canadensis)   (W_tropicalis, (W_mellicola, (W_muriae, (W_sebi, W_canadensis))));     01001 11001 11101
    13  0.00650  0.83600   5 (W_muriae W_sebi W_mellicola W_tropicalis W_canadensis)   (W_muriae, (W_mellicola, (W_canadensis, (W_sebi, W_tropicalis))));     01010 01011 01111
    13  0.00650  0.84250   5 (W_muriae W_sebi W_mellicola W_tropicalis W_canadensis)   (W_canadensis, (W_sebi, (W_tropicalis, (W_muriae, W_mellicola))));     10100 10110 11110
    12  0.00600  0.84850   5 (W_muriae W_sebi W_mellicola W_tropicalis W_canadensis)   (W_tropicalis, ((W_mellicola, W_canadensis), (W_muriae, W_sebi)));     00101 11000 11101
    12  0.00600  0.85450   5 (W_muriae W_sebi W_mellicola W_tropicalis W_canadensis)   ((W_tropicalis, (W_sebi, W_canadensis)), (W_muriae, W_mellicola));     01001 01011 10100
    12  0.00600  0.86050   5 (W_muriae W_sebi W_mellicola W_tropicalis W_canadensis)   ((W_sebi, W_tropicalis), (W_mellicola, (W_muriae, W_canadensis)));     01010 10001 10101
    12  0.00600  0.86650   5 (W_muriae W_sebi W_mellicola W_tropicalis W_canadensis)   (W_mellicola, (W_canadensis, (W_sebi, (W_muriae, W_tropicalis))));     10010 11010 11011
    12  0.00600  0.87250   5 (W_muriae W_sebi W_mellicola W_tropicalis W_canadensis)   (W_sebi, (W_canadensis, (W_tropicalis, (W_muriae, W_mellicola))));     10100 10110 10111
    11  0.00550  0.87800   5 (W_muriae W_sebi W_mellicola W_tropicalis W_canadensis)   (W_mellicola, (W_muriae, (W_tropicalis, (W_sebi, W_canadensis))));     01001 01011 11011
    11  0.00550  0.88350   5 (W_muriae W_sebi W_mellicola W_tropicalis W_canadensis)   (W_canadensis, (W_muriae, (W_mellicola, (W_sebi, W_tropicalis))));     01010 01110 11110
    10  0.00500  0.88850   5 (W_muriae W_sebi W_mellicola W_tropicalis W_canadensis)   ((W_tropicalis, W_canadensis), (W_sebi, (W_muriae, W_mellicola)));     00011 10100 11100
    10  0.00500  0.89350   5 (W_muriae W_sebi W_mellicola W_tropicalis W_canadensis)   (W_canadensis, ((W_mellicola, W_tropicalis), (W_muriae, W_sebi)));     00110 11000 11110
    10  0.00500  0.89850   5 (W_muriae W_sebi W_mellicola W_tropicalis W_canadensis)   (W_muriae, (W_mellicola, (W_tropicalis, (W_sebi, W_canadensis))));     01001 01011 01111
    10  0.00500  0.90350   5 (W_muriae W_sebi W_mellicola W_tropicalis W_canadensis)   ((W_tropicalis, (W_sebi, W_mellicola)), (W_muriae, W_canadensis));     01100 01110 10001
    10  0.00500  0.90850   5 (W_muriae W_sebi W_mellicola W_tropicalis W_canadensis)   (W_canadensis, (W_sebi, (W_mellicola, (W_muriae, W_tropicalis))));     10010 10110 11110
     9  0.00450  0.91300   5 (W_muriae W_sebi W_mellicola W_tropicalis W_canadensis)   (W_sebi, ((W_tropicalis, W_canadensis), (W_muriae, W_mellicola)));     00011 10100 10111
     9  0.00450  0.91750   5 (W_muriae W_sebi W_mellicola W_tropicalis W_canadensis)   (W_sebi, (W_tropicalis, (W_muriae, (W_mellicola, W_canadensis))));     00101 10101 10111
     8  0.00400  0.92150   5 (W_muriae W_sebi W_mellicola W_tropicalis W_canadensis)   (W_canadensis, (W_tropicalis, (W_sebi, (W_muriae, W_mellicola))));     10100 11100 11110
     8  0.00400  0.92550   5 (W_muriae W_sebi W_mellicola W_tropicalis W_canadensis)   (W_tropicalis, (W_mellicola, (W_canadensis, (W_muriae, W_sebi))));     11000 11001 11101
     7  0.00350  0.92900   5 (W_muriae W_sebi W_mellicola W_tropicalis W_canadensis)   (W_sebi, (W_canadensis, (W_muriae, (W_mellicola, W_tropicalis))));     00110 10110 10111
     7  0.00350  0.93250   5 (W_muriae W_sebi W_mellicola W_tropicalis W_canadensis)   (W_canadensis, (W_sebi, (W_muriae, (W_mellicola, W_tropicalis))));     00110 10110 11110
     7  0.00350  0.93600   5 (W_muriae W_sebi W_mellicola W_tropicalis W_canadensis)   (W_mellicola, (W_tropicalis, (W_muriae, (W_sebi, W_canadensis))));     01001 11001 11011
     7  0.00350  0.93950   5 (W_muriae W_sebi W_mellicola W_tropicalis W_canadensis)   (W_tropicalis, ((W_sebi, W_mellicola), (W_muriae, W_canadensis)));     01100 10001 11101
     7  0.00350  0.94300   5 (W_muriae W_sebi W_mellicola W_tropicalis W_canadensis)   (W_tropicalis, (W_mellicola, (W_sebi, (W_muriae, W_canadensis))));     10001 11001 11101
     7  0.00350  0.94650   5 (W_muriae W_sebi W_mellicola W_tropicalis W_canadensis)   (W_tropicalis, (W_canadensis, (W_sebi, (W_muriae, W_mellicola))));     10100 11100 11101
     7  0.00350  0.95000   5 (W_muriae W_sebi W_mellicola W_tropicalis W_canadensis)   (W_mellicola, (W_canadensis, (W_tropicalis, (W_muriae, W_sebi))));     11000 11010 11011
     7  0.00350  0.95350   5 (W_muriae W_sebi W_mellicola W_tropicalis W_canadensis)   (W_tropicalis, (W_canadensis, (W_mellicola, (W_muriae, W_sebi))));     11000 11100 11101
     6  0.00300  0.95650   5 (W_muriae W_sebi W_mellicola W_tropicalis W_canadensis)   ((W_sebi, W_canadensis), (W_tropicalis, (W_muriae, W_mellicola)));     01001 10100 10110
     6  0.00300  0.95950   5 (W_muriae W_sebi W_mellicola W_tropicalis W_canadensis)   ((W_canadensis, (W_sebi, W_tropicalis)), (W_muriae, W_mellicola));     01010 01011 10100
     6  0.00300  0.96250   5 (W_muriae W_sebi W_mellicola W_tropicalis W_canadensis)   (W_muriae, (W_tropicalis, (W_canadensis, (W_sebi, W_mellicola))));     01100 01101 01111
     6  0.00300  0.96550   5 (W_muriae W_sebi W_mellicola W_tropicalis W_canadensis)   ((W_canadensis, (W_sebi, W_mellicola)), (W_muriae, W_tropicalis));     01100 01101 10010
     5  0.00250  0.96800   5 (W_muriae W_sebi W_mellicola W_tropicalis W_canadensis)   (W_sebi, (W_muriae, (W_canadensis, (W_mellicola, W_tropicalis))));     00110 00111 10111
     5  0.00250  0.97050   5 (W_muriae W_sebi W_mellicola W_tropicalis W_canadensis)   (W_tropicalis, ((W_sebi, W_canadensis), (W_muriae, W_mellicola)));     01001 10100 11101
     5  0.00250  0.97300   5 (W_muriae W_sebi W_mellicola W_tropicalis W_canadensis)   ((W_sebi, W_tropicalis), (W_canadensis, (W_muriae, W_mellicola)));     01010 10100 10101
     5  0.00250  0.97550   5 (W_muriae W_sebi W_mellicola W_tropicalis W_canadensis)   (W_canadensis, ((W_sebi, W_tropicalis), (W_muriae, W_mellicola)));     01010 10100 11110
     5  0.00250  0.97800   5 (W_muriae W_sebi W_mellicola W_tropicalis W_canadensis)   (W_tropicalis, (W_muriae, (W_canadensis, (W_sebi, W_mellicola))));     01100 01101 11101
     5  0.00250  0.98050   5 (W_muriae W_sebi W_mellicola W_tropicalis W_canadensis)   (W_muriae, (W_canadensis, (W_tropicalis, (W_sebi, W_mellicola))));     01100 01110 01111
     5  0.00250  0.98300   5 (W_muriae W_sebi W_mellicola W_tropicalis W_canadensis)   (W_sebi, (W_tropicalis, (W_mellicola, (W_muriae, W_canadensis))));     10001 10101 10111
     5  0.00250  0.98550   5 (W_muriae W_sebi W_mellicola W_tropicalis W_canadensis)   (W_tropicalis, (W_sebi, (W_canadensis, (W_muriae, W_mellicola))));     10100 10101 11101
     5  0.00250  0.98800   5 (W_muriae W_sebi W_mellicola W_tropicalis W_canadensis)   (W_canadensis, (W_tropicalis, (W_mellicola, (W_muriae, W_sebi))));     11000 11100 11110
     4  0.00200  0.99000   5 (W_muriae W_sebi W_mellicola W_tropicalis W_canadensis)   (W_tropicalis, (W_muriae, (W_mellicola, (W_sebi, W_canadensis))));     01001 01101 11101
     4  0.00200  0.99200   5 (W_muriae W_sebi W_mellicola W_tropicalis W_canadensis)   (W_canadensis, (W_muriae, (W_tropicalis, (W_sebi, W_mellicola))));     01100 01110 11110
     4  0.00200  0.99400   5 (W_muriae W_sebi W_mellicola W_tropicalis W_canadensis)   (W_canadensis, (W_mellicola, (W_sebi, (W_muriae, W_tropicalis))));     10010 11010 11110
     3  0.00150  0.99550   5 (W_muriae W_sebi W_mellicola W_tropicalis W_canadensis)   (W_canadensis, ((W_sebi, W_mellicola), (W_muriae, W_tropicalis)));     01100 10010 11110
     2  0.00100  0.99650   5 (W_muriae W_sebi W_mellicola W_tropicalis W_canadensis)   (W_muriae, (W_tropicalis, (W_mellicola, (W_sebi, W_canadensis))));     01001 01101 01111
     2  0.00100  0.99750   5 (W_muriae W_sebi W_mellicola W_tropicalis W_canadensis)   (W_sebi, (W_tropicalis, (W_canadensis, (W_muriae, W_mellicola))));     10100 10101 10111
     2  0.00100  0.99850   5 (W_muriae W_sebi W_mellicola W_tropicalis W_canadensis)   (W_canadensis, (W_mellicola, (W_tropicalis, (W_muriae, W_sebi))));     11000 11010 11110
     1  0.00050  0.99900   5 (W_muriae W_sebi W_mellicola W_tropicalis W_canadensis)   (W_tropicalis, (W_canadensis, (W_muriae, (W_sebi, W_mellicola))));     01100 11100 11101

(B)  1 species delimitations & their posterior probabilities
   2000   1.00000   5 (W_muriae W_sebi W_mellicola W_tropicalis W_canadensis) 

(C)  5 delimited species & their posterior probabilities
   2000   1.00000  W_muriae
   2000   1.00000  W_sebi
   2000   1.00000  W_mellicola
   2000   1.00000  W_tropicalis
   2000   1.00000  W_canadensis

(D) Posterior probability for # of species
P[5] =   1.00000
