# Supplementary material for: Application of the Phylogenetic Species Concept to Wallemia sebi from House Dust and Indoor Air Revealed by Multi-Locus Genealogical Concordance
Source: PLoS One. 2015 Mar 23;10(3):e0120894. doi: 10.1371/journal.pone.0120894 (PMC4370657; doi:10.1371/journal.pone.0120894)
Supplement: S2 File — (ZIP) [file pone.0120894.s006.zip › algorithm1/a2_m2_run2/mcmc.txt]

(W_muriae#0.00538829: 0.00803631	(((W_sebi#0.00053837: 0.000228551	W_canadensis#0.00113638: 0.000228551)#0.00633845: 0.000814842	W_tropicalis#0.00122709: 0.00104339)#0.00258376: 1.479e-05	W_mellicola#0.00541142: 0.00105818)#0.0237315: 0.00697813)#0.0234359; 5
(W_muriae#0.00538829: 0.00822988	(((W_sebi#0.00053837: 0.000228551	W_canadensis#0.00113638: 0.000228551)#0.00929143: 0.000814842	W_tropicalis#0.00122709: 0.00104339)#0.000693956: 1.479e-05	W_mellicola#0.00541142: 0.00105818)#0.020724: 0.00717169)#0.0228847; 5
(W_muriae#0.00538829: 0.0084165	(((W_sebi#0.00053837: 0.000228551	W_canadensis#0.00115683: 0.000228551)#0.00929143: 0.000814842	W_tropicalis#0.00122709: 0.00104339)#0.00381118: 1.479e-05	W_mellicola#0.00541142: 0.00105818)#0.020724: 0.00735832)#0.0198992; 5
(W_muriae#0.00538829: 0.00800132	(((W_sebi#0.000882215: 0.000228551	W_canadensis#0.00115683: 0.000228551)#0.00929143: 0.000814842	W_tropicalis#0.00122709: 0.00104339)#0.000596903: 1.479e-05	W_mellicola#0.00541142: 0.00105818)#0.020724: 0.00694314)#0.0209317; 5
(W_muriae#0.00538829: 0.00800132	(((W_sebi#0.000882215: 0.000228551	W_canadensis#0.00115683: 0.000228551)#0.00929143: 0.000814842	W_tropicalis#0.00122709: 0.00104339)#0.000596903: 1.479e-05	W_mellicola#0.00541142: 0.00105818)#0.020724: 0.00694314)#0.0209317; 5
(W_muriae#0.00538829: 0.00766961	(((W_sebi#0.000882215: 0.000405946	W_canadensis#0.000806446: 0.000405946)#0.00523114: 0.000637446	W_tropicalis#0.00171157: 0.00104339)#0.00351419: 1.479e-05	W_mellicola#0.00468597: 0.00105818)#0.0233164: 0.00661142)#0.021837; 5
(W_muriae#0.00538829: 0.00798268	(((W_sebi#0.000882215: 0.000405946	W_canadensis#0.000806446: 0.000405946)#0.00523114: 0.000637446	W_tropicalis#0.0010589: 0.00104339)#0.00351419: 1.479e-05	W_mellicola#0.00468597: 0.00105818)#0.02014: 0.0069245)#0.0227715; 5
(W_muriae#0.00538829: 0.00769529	(((W_sebi#0.000882215: 0.000405946	W_canadensis#0.000806446: 0.000405946)#0.00523114: 0.000637446	W_mellicola#0.00468597: 0.00104339)#0.0051557: 1.479e-05	W_tropicalis#0.0010589: 0.00105818)#0.0229524: 0.00663711)#0.0267349; 5
(W_muriae#0.00538829: 0.00769529	(((W_sebi#0.000882215: 0.000405946	W_canadensis#0.000806446: 0.000405946)#0.007184: 0.000637446	W_tropicalis#0.000987375: 0.00104339)#0.00789889: 1.479e-05	W_mellicola#0.00468597: 0.00105818)#0.0204139: 0.00663711)#0.0284017; 5
(W_muriae#0.00538829: 0.00739708	(((W_sebi#0.000882215: 0.000405946	W_canadensis#0.000806446: 0.000405946)#0.00395404: 0.000637446	W_mellicola#0.00468597: 0.00104339)#0.00789889: 1.479e-05	W_tropicalis#0.000987375: 0.00105818)#0.0194217: 0.0063389)#0.024779; 5
(W_muriae#0.00538829: 0.00774285	(((W_sebi#0.000882215: 0.000405946	W_canadensis#0.000806446: 0.000405946)#0.00489364: 0.000637446	W_mellicola#0.00468597: 0.00104339)#0.00370481: 1.479e-05	W_tropicalis#0.000987375: 0.00105818)#0.017988: 0.00668467)#0.0236724; 5
(W_muriae#0.00538829: 0.00774285	(((W_sebi#0.000882215: 0.000405946	W_canadensis#0.000806446: 0.000405946)#0.00393334: 0.000637446	W_mellicola#0.00591652: 0.00104339)#0.00370481: 1.479e-05	W_tropicalis#0.000987375: 0.00105818)#0.0202737: 0.00668467)#0.0211811; 5
(W_muriae#0.00538829: 0.00774285	(((W_sebi#0.000882215: 0.000405946	W_canadensis#0.000806446: 0.000405946)#0.00393334: 0.000637446	W_mellicola#0.00591652: 0.00104339)#0.00211406: 1.479e-05	W_tropicalis#0.000987375: 0.00105818)#0.0202737: 0.00668467)#0.0211811; 5
(W_muriae#0.00599254: 0.008859	((W_tropicalis#0.0010981: 0.0011604	W_mellicola#0.00658002: 0.0011604)#0.00235113: 1.64485e-05	(W_sebi#0.000981148: 0.000649827	W_canadensis#0.000896883: 0.000649827)#0.00303916: 0.000527023)#0.0225472: 0.00768215)#0.0268715; 5
(W_muriae#0.00526958: 0.00779022	((W_tropicalis#0.000965624: 0.00102041	(W_sebi#0.00124568: 0.00057143	W_canadensis#0.00078868: 0.00057143)#0.0026725: 0.000448977)#0.00206748: 1.44641e-05	W_mellicola#0.00578618: 0.00103487)#0.0181252: 0.00675535)#0.0236297; 5
(W_muriae#0.00617319: 0.00912605	((W_tropicalis#0.0011312: 0.00119538	(W_sebi#0.00145928: 0.000669416	W_canadensis#0.000923919: 0.000669416)#0.00529084: 0.000525966)#0.002422: 1.69444e-05	W_mellicola#0.00677837: 0.00121233)#0.0232586: 0.00791372)#0.025448; 5
(W_muriae#0.00617319: 0.00912605	((W_tropicalis#0.0011312: 0.00119538	(W_sebi#0.00145928: 0.000669416	W_canadensis#0.000923919: 0.000669416)#0.00529084: 0.000525966)#0.002422: 1.69444e-05	W_mellicola#0.00677837: 0.00121233)#0.0232586: 0.00791372)#0.0226655; 5
(W_muriae#0.00554867: 0.00820281	((W_mellicola#0.00609263: 0.00107445	(W_sebi#0.00122496: 0.000510283	W_canadensis#0.00083045: 0.000510283)#0.00416457: 0.000564167)#0.00217698: 1.52302e-05	W_tropicalis#0.00101677: 0.00108968)#0.0209056: 0.00711313)#0.0228131; 5
(W_muriae#0.00554867: 0.00828163	((W_mellicola#0.00609263: 0.00107445	W_tropicalis#0.00101677: 0.00107445)#0.00217698: 1.52302e-05	(W_sebi#0.00122496: 0.000510283	W_canadensis#0.00083045: 0.000510283)#0.00416457: 0.000579398)#0.0209056: 0.00719195)#0.024379; 5
(W_muriae#0.00554867: 0.00850345	((W_mellicola#0.00609263: 0.00107445	W_tropicalis#0.00101677: 0.00107445)#0.00217698: 1.52302e-05	(W_sebi#0.00122496: 0.000510283	W_canadensis#0.00083045: 0.000510283)#0.00416457: 0.000579398)#0.0244731: 0.00741377)#0.0237431; 5
(W_muriae#0.00554867: 0.00850345	((W_mellicola#0.00609263: 0.00107445	W_tropicalis#0.00101677: 0.00107445)#0.00217698: 1.52302e-05	(W_sebi#0.00122496: 0.000944842	W_canadensis#0.00083045: 0.000944842)#0.00224917: 0.000144839)#0.0244731: 0.00741377)#0.0215654; 5
(W_muriae#0.00554867: 0.00836083	((W_mellicola#0.00609263: 0.00107445	(W_sebi#0.00243005: 0.000944842	W_canadensis#0.00083045: 0.000944842)#0.00224917: 0.000129608)#0.00217698: 1.52302e-05	W_tropicalis#0.00101677: 0.00108968)#0.0244731: 0.00727115)#0.0199892; 5
(W_muriae#0.00554867: 0.00836083	((W_mellicola#0.00609263: 0.00107445	(W_sebi#0.00243005: 0.000944842	W_canadensis#0.00083045: 0.000944842)#0.00224917: 0.000129608)#0.00182184: 1.52302e-05	W_tropicalis#0.00106404: 0.00108968)#0.0210183: 0.00727115)#0.0222966; 5
(W_muriae#0.00554867: 0.00802126	((W_mellicola#0.00609263: 0.00107445	W_tropicalis#0.00106404: 0.00107445)#0.00182184: 1.52302e-05	(W_sebi#0.00243005: 0.000944842	W_canadensis#0.000797989: 0.000944842)#0.00224917: 0.000144839)#0.0210183: 0.00693157)#0.0205077; 5
(W_muriae#0.00554867: 0.00802126	(((W_sebi#0.00243005: 0.000908483	W_canadensis#0.000797989: 0.000908483)#0.00233918: 0.000165968	W_tropicalis#0.00106404: 0.00107445)#0.000523525: 1.52302e-05	W_mellicola#0.00609263: 0.00108968)#0.0219665: 0.00693157)#0.0181276; 5
(W_muriae#0.00554867: 0.00802126	(((W_sebi#0.00243005: 0.000908483	W_canadensis#0.000797989: 0.000908483)#0.00233918: 0.000165968	W_tropicalis#0.00108125: 0.00107445)#0.000523525: 1.52302e-05	W_mellicola#0.00609263: 0.00108968)#0.0219665: 0.00693157)#0.0181276; 5
(W_muriae#0.00626732: 0.00930688	(((W_sebi#0.00274478: 0.00102615	W_canadensis#0.000901342: 0.00102615)#0.00264215: 0.000138788	W_tropicalis#0.00122129: 0.00116493)#0.00362938: 6.5878e-05	W_mellicola#0.00688173: 0.00123081)#0.0248116: 0.00807607)#0.0174109; 5
(W_muriae#0.00626732: 0.00908876	(((W_sebi#0.00274478: 0.00102615	W_canadensis#0.000901342: 0.00102615)#0.00264215: 0.000186733	W_tropicalis#0.00122129: 0.00121288)#0.00348591: 3.66697e-05	W_mellicola#0.00688173: 0.00124955)#0.0232214: 0.00783921)#0.0204019; 5
(W_muriae#0.00626732: 0.00908876	(((W_sebi#0.00274478: 0.00102615	W_canadensis#0.000901342: 0.00102615)#0.00264215: 0.000186733	W_mellicola#0.00688173: 0.00121288)#0.00348591: 3.66697e-05	W_tropicalis#0.00122129: 0.00124955)#0.0232214: 0.00783921)#0.0204019; 5
(W_muriae#0.00626732: 0.00867179	((W_tropicalis#0.00122129: 0.00121288	W_mellicola#0.00688173: 0.00121288)#0.00196221: 3.66697e-05	(W_sebi#0.00274478: 0.00117524	W_canadensis#0.000901342: 0.00117524)#0.000903906: 7.43123e-05)#0.0258677: 0.00742224)#0.0213829; 5
(W_muriae#0.00626732: 0.00867179	((W_tropicalis#0.00122129: 0.00121288	W_mellicola#0.00688173: 0.00121288)#0.00196221: 3.66697e-05	(W_sebi#0.00274478: 0.00117524	W_canadensis#0.000901342: 0.00117524)#0.000903906: 7.43123e-05)#0.0223736: 0.00742224)#0.0180769; 5
(W_muriae#0.00626732: 0.0081685	((W_tropicalis#0.00122129: 0.00121288	W_mellicola#0.00688173: 0.00121288)#0.00196221: 3.66697e-05	(W_sebi#0.00274478: 0.00117524	W_canadensis#0.000901342: 0.00117524)#0.000903906: 7.43123e-05)#0.0243659: 0.00691895)#0.0165672; 5
(W_muriae#0.00626732: 0.00862708	((W_tropicalis#0.00122129: 0.00121288	(W_sebi#0.00274478: 0.00117524	W_canadensis#0.000901342: 0.00117524)#0.000903906: 3.76426e-05)#0.000611466: 3.66697e-05	W_mellicola#0.00688173: 0.00124955)#0.0208377: 0.00737753)#0.0175102; 5
(W_muriae#0.00626732: 0.00862708	((W_sebi#0.00274478: 0.00120594	(W_tropicalis#0.00122129: 0.00109935	W_canadensis#0.000901342: 0.00109935)#0.00225888: 0.000106588)#0.00383271: 4.36137e-05	W_mellicola#0.00688173: 0.00124955)#0.0222034: 0.00737753)#0.0205062; 5
(W_muriae#0.00626732: 0.00898468	((W_sebi#0.00274478: 0.00120594	(W_tropicalis#0.00122129: 0.00111394	W_canadensis#0.000901342: 0.00111394)#0.0022293: 9.20002e-05)#0.000537213: 4.36137e-05	W_mellicola#0.00688173: 0.00124955)#0.0222034: 0.00773513)#0.0233987; 5
(W_muriae#0.00626732: 0.00914034	((W_sebi#0.00274478: 0.00118346	(W_tropicalis#0.00122129: 0.00111394	W_canadensis#0.000901342: 0.00111394)#0.0022293: 6.95231e-05)#0.00539289: 6.60908e-05	W_mellicola#0.00688173: 0.00124955)#0.0222034: 0.00789079)#0.0230002; 5
(W_muriae#0.00626732: 0.00914034	((W_mellicola#0.00688173: 0.00118266	(W_tropicalis#0.00122129: 0.000686983	W_canadensis#0.000901342: 0.000686983)#0.00361478: 0.000495677)#0.00349455: 6.68899e-05	W_sebi#0.00274478: 0.00124955)#0.0222034: 0.00789079)#0.0230002; 5
(W_muriae#0.00545951: 0.00796221	((W_mellicola#0.00663738: 0.00103022	(W_tropicalis#0.00106388: 0.000941364	W_canadensis#0.000785165: 0.000941364)#0.00373928: 8.88586e-05)#0.00304412: 7.96376e-05	W_sebi#0.00184068: 0.00110986)#0.0212353: 0.00685235)#0.0221837; 5
(W_muriae#0.00545951: 0.00841588	((W_mellicola#0.00663738: 0.00108438	(W_tropicalis#0.00106388: 0.000941364	W_canadensis#0.000785165: 0.000941364)#0.00373928: 0.000143012)#0.00533578: 2.54839e-05	W_sebi#0.00184068: 0.00110986)#0.024729: 0.00730602)#0.0232149; 5
(W_muriae#0.00545951: 0.00855361	((W_mellicola#0.00663738: 0.00103548	(W_tropicalis#0.00106388: 0.000941364	W_canadensis#0.000785165: 0.000941364)#0.000567902: 9.41109e-05)#0.00327879: 7.43853e-05	W_sebi#0.00184068: 0.00110986)#0.0222231: 0.00744375)#0.0228411; 5
(W_muriae#0.00545951: 0.00833706	((W_mellicola#0.00663738: 0.00103548	W_sebi#0.00184068: 0.00103548)#0.00327879: 7.43853e-05	(W_tropicalis#0.00106388: 0.000941364	W_canadensis#0.000785165: 0.000941364)#0.00188002: 0.000168496)#0.0253697: 0.0072272)#0.0205809; 5
(W_muriae#0.00545951: 0.00851558	((W_mellicola#0.00663738: 0.00103548	W_sebi#0.00184068: 0.00103548)#0.00327879: 7.43853e-05	(W_tropicalis#0.00106388: 0.000941364	W_canadensis#0.000785165: 0.000941364)#0.00527889: 0.000168496)#0.0227808: 0.00740572)#0.0201494; 5
(W_muriae#0.00545951: 0.00880266	((W_mellicola#0.00663738: 0.00103548	(W_tropicalis#0.00106388: 0.000980589	W_canadensis#0.000785165: 0.000980589)#0.00506773: 5.48861e-05)#0.00327879: 7.43853e-05	W_sebi#0.00184068: 0.00110986)#0.0208631: 0.0076928)#0.0216119; 5
(W_muriae#0.00545951: 0.00892837	((W_mellicola#0.00663738: 0.00103548	(W_tropicalis#0.00106388: 0.000980589	W_canadensis#0.000785165: 0.000980589)#0.00506773: 5.48861e-05)#0.00327879: 7.43853e-05	W_sebi#0.00184068: 0.00110986)#0.0208631: 0.00781851)#0.0239382; 5
(W_muriae#0.00545951: 0.0086357	((W_sebi#0.00183351: 0.00110415	(W_tropicalis#0.00106388: 0.000980589	W_canadensis#0.000785165: 0.000980589)#0.00506773: 0.000123563)#0.00307485: 5.70851e-06	W_mellicola#0.00663738: 0.00110986)#0.0178102: 0.00752583)#0.0233132; 5
(W_muriae#0.00602418: 0.00952889	((W_sebi#0.00202315: 0.00117974	(W_tropicalis#0.00117391: 0.00104724	W_canadensis#0.000866375: 0.00104724)#0.00172752: 0.000132497)#0.00350393: 4.49116e-05	W_mellicola#0.00732389: 0.00122465)#0.0219447: 0.00830424)#0.0257245; 5
(W_muriae#0.00602418: 0.00939986	((W_sebi#0.00202315: 0.00117974	W_mellicola#0.00732389: 0.00117974)#0.00350393: 4.49116e-05	(W_tropicalis#0.00108621: 0.00113609	W_canadensis#0.000866375: 0.00113609)#0.00159242: 8.85606e-05)#0.0219447: 0.0081752)#0.0260777; 5
(W_muriae#0.00602418: 0.00984217	((W_sebi#0.00202315: 0.00117974	W_mellicola#0.00732389: 0.00117974)#0.00560383: 0.000108711	(W_tropicalis#0.00108621: 0.00123241	W_canadensis#0.000866375: 0.00123241)#0.00146797: 5.60445e-05)#0.0172055: 0.00855371)#0.0249057; 5
(W_muriae#0.00602418: 0.00939238	((W_sebi#0.00202315: 0.00117974	W_mellicola#0.00732389: 0.00117974)#0.00460711: 0.000108711	(W_tropicalis#0.00108621: 0.000895167	W_canadensis#0.000866375: 0.000895167)#0.002021: 0.000393285)#0.0172055: 0.00810393)#0.0260984; 5
(W_muriae#0.00602418: 0.00894277	((W_sebi#0.00202315: 0.00117974	W_mellicola#0.00514386: 0.00117974)#0.00460711: 0.000108711	(W_tropicalis#0.00108621: 0.000895167	W_canadensis#0.000866375: 0.000895167)#0.002021: 0.000393285)#0.0172055: 0.00765432)#0.0274105; 5
(W_muriae#0.00602418: 0.00906317	((W_sebi#0.00202315: 0.00117974	W_mellicola#0.00514386: 0.00117974)#0.00460711: 0.000108711	(W_tropicalis#0.00108621: 0.000895167	W_canadensis#0.000866375: 0.000895167)#0.002021: 0.000393285)#0.0172055: 0.00777471)#0.0229243; 5
(W_muriae#0.00602418: 0.00938545	((W_sebi#0.00202315: 0.00117974	W_mellicola#0.00514386: 0.00117974)#0.00460711: 0.000108711	(W_tropicalis#0.00108621: 0.000895167	W_canadensis#0.000866375: 0.000895167)#0.002021: 0.000393285)#0.0205085: 0.008097)#0.0188606; 5
(W_muriae#0.00602418: 0.00887439	((W_sebi#0.00202315: 0.00117974	W_mellicola#0.00514386: 0.00117974)#0.00460711: 0.000108711	(W_tropicalis#0.00108621: 0.000895167	W_canadensis#0.000866375: 0.000895167)#0.002021: 0.000393285)#0.0217335: 0.00758594)#0.0199467; 5
(W_muriae#0.00602418: 0.00913573	((W_sebi#0.00238613: 0.00117974	W_mellicola#0.00514386: 0.00117974)#0.00342248: 0.000108711	(W_tropicalis#0.00294818: 0.00113599	W_canadensis#0.000866375: 0.00113599)#0.00159257: 0.000152468)#0.0231091: 0.00784728)#0.0193761; 5
(W_muriae#0.00602418: 0.00913573	(((W_tropicalis#0.00294818: 0.000850004	W_canadensis#0.000866375: 0.000850004)#0.00107611: 0.000329738	W_mellicola#0.00514386: 0.00117974)#0.00522519: 0.000347248	W_sebi#0.00238613: 0.00152699)#0.0208108: 0.00760874)#0.01784; 5
(W_muriae#0.00602418: 0.00867369	(((W_tropicalis#0.00294818: 0.000617165	W_canadensis#0.000866375: 0.000617165)#0.00148209: 0.000820483	W_mellicola#0.00514386: 0.00143765)#0.00633351: 8.93419e-05	W_sebi#0.00238613: 0.00152699)#0.0190415: 0.0071467)#0.0171395; 5
(W_muriae#0.00602418: 0.00867369	(((W_tropicalis#0.00294818: 0.000617165	W_canadensis#0.000866375: 0.000617165)#0.00262213: 0.000758355	W_sebi#0.00238613: 0.00137552)#0.00411596: 0.000151471	W_mellicola#0.00514386: 0.00152699)#0.0223493: 0.0071467)#0.0171395; 5
(W_muriae#0.00602418: 0.00894489	(((W_tropicalis#0.00115606: 0.000617165	W_canadensis#0.000866375: 0.000617165)#0.00262213: 0.000758355	W_sebi#0.00238613: 0.00137552)#0.00411596: 0.000151471	W_mellicola#0.00514386: 0.00152699)#0.0223493: 0.0074179)#0.0197713; 5
(W_muriae#0.00602418: 0.00894489	(((W_tropicalis#0.00248329: 0.000617165	W_canadensis#0.000866375: 0.000617165)#0.00262213: 0.000811556	W_sebi#0.00238613: 0.00142872)#0.00730652: 9.82695e-05	W_mellicola#0.00514386: 0.00152699)#0.0240682: 0.0074179)#0.0172223; 5
(W_muriae#0.00602418: 0.00939434	(((W_tropicalis#0.00248329: 0.000617165	W_canadensis#0.000866375: 0.000617165)#0.00497868: 0.000811556	W_sebi#0.00238613: 0.00142872)#0.00554997: 9.82695e-05	W_mellicola#0.00514386: 0.00152699)#0.0240682: 0.00786735)#0.0163984; 5
(W_muriae#0.00602418: 0.00921239	(((W_tropicalis#0.00248329: 0.000617165	W_canadensis#0.000866375: 0.000617165)#0.00497868: 0.000811556	W_sebi#0.00238613: 0.00142872)#0.0070459: 9.82695e-05	W_mellicola#0.00514386: 0.00152699)#0.0214044: 0.0076854)#0.0167222; 5
(W_muriae#0.00602418: 0.00892089	(((W_tropicalis#0.00136225: 0.00106769	W_canadensis#0.000866375: 0.00106769)#0.00195707: 0.000319217	W_sebi#0.00238613: 0.00138691)#0.00281033: 0.000140082	W_mellicola#0.00514386: 0.00152699)#0.0240021: 0.0073939)#0.0191661; 5
(W_muriae#0.00602418: 0.00892089	(((W_tropicalis#0.00136225: 0.00131319	W_canadensis#0.00140097: 0.00131319)#0.00172395: 7.83147e-05	W_sebi#0.00238613: 0.00139151)#0.00280104: 0.000135482	W_mellicola#0.00514386: 0.00152699)#0.0240021: 0.0073939)#0.0191661; 5
(W_muriae#0.00602418: 0.00920137	(((W_tropicalis#0.00136225: 0.00151234	W_canadensis#0.00117989: 0.00151234)#0.00260191: 6.88174e-05	W_sebi#0.00238613: 0.00158116)#0.00246507: 0.000112106	W_mellicola#0.00514386: 0.00169326)#0.0191751: 0.00750811)#0.0197771; 5
(W_muriae#0.00602418: 0.00888508	(((W_tropicalis#0.00119468: 0.00151234	W_canadensis#0.00117989: 0.00151234)#0.00111546: 6.88174e-05	W_sebi#0.00238613: 0.00158116)#0.00246507: 0.000112106	W_mellicola#0.00514386: 0.00169326)#0.0205527: 0.00719182)#0.0204811; 5
(W_muriae#0.00602418: 0.00888508	(((W_tropicalis#0.00129106: 0.00151234	W_sebi#0.00238613: 0.00151234)#0.00161019: 0.000133708	W_canadensis#0.00118614: 0.00164605)#0.00236789: 4.72159e-05	W_mellicola#0.00514386: 0.00169326)#0.0229726: 0.00719182)#0.0204811; 5
(W_muriae#0.00602418: 0.00877676	(((W_tropicalis#0.00203324: 0.00151234	W_sebi#0.00238613: 0.00151234)#0.00519351: 0.000133708	W_canadensis#0.00118614: 0.00164605)#0.00236789: 4.72159e-05	W_mellicola#0.00514386: 0.00169326)#0.0209587: 0.00708349)#0.0207339; 5
(W_muriae#0.00602418: 0.00877676	(((W_tropicalis#0.00203324: 0.00151234	W_sebi#0.00238613: 0.00151234)#0.00519351: 0.000148289	W_canadensis#0.000619573: 0.00166063)#0.0023471: 3.26343e-05	W_mellicola#0.00514386: 0.00169326)#0.0191788: 0.00708349)#0.0207339; 5
(W_muriae#0.00602418: 0.00849077	(((W_tropicalis#0.00203324: 0.00151234	W_sebi#0.00238613: 0.00151234)#0.00519351: 0.000122115	W_canadensis#0.000619573: 0.00163446)#0.00475577: 0.00015088	W_mellicola#0.00514386: 0.00178534)#0.0211118: 0.00670544)#0.0214323; 5
(W_muriae#0.00602418: 0.00849077	(((W_tropicalis#0.00137239: 0.00151234	W_sebi#0.00238613: 0.00151234)#0.00519351: 0.0002144	W_canadensis#0.000869612: 0.00172674)#0.00326462: 5.85949e-05	W_mellicola#0.00514386: 0.00178534)#0.0211118: 0.00670544)#0.0214323; 5
(W_muriae#0.00602418: 0.00824827	(((W_tropicalis#0.00137239: 0.00161829	W_canadensis#0.000869612: 0.00161829)#0.00485349: 0.000108451	W_sebi#0.00238613: 0.00172674)#0.00326462: 5.85949e-05	W_mellicola#0.00514386: 0.00178534)#0.0226266: 0.00646293)#0.0233226; 5
(W_muriae#0.00602418: 0.00807715	(((W_tropicalis#0.00201471: 0.00161829	W_canadensis#0.000869612: 0.00161829)#0.00485349: 0.000190309	W_mellicola#0.00514386: 0.0018086)#0.00311686: 8.42904e-05	W_sebi#0.00238613: 0.00189289)#0.0187374: 0.00618426)#0.0230532; 5
(W_muriae#0.00602418: 0.00807715	((W_sebi#0.00238613: 0.0018086	W_mellicola#0.00514386: 0.0018086)#0.00311686: 8.42904e-05	(W_tropicalis#0.00108872: 0.00161829	W_canadensis#0.000869612: 0.00161829)#0.00485349: 0.0002746)#0.0187374: 0.00618426)#0.0187715; 5
(W_muriae#0.00602418: 0.00823766	((W_sebi#0.00238613: 0.00171182	W_mellicola#0.00514386: 0.00171182)#0.00329307: 0.000181067	(W_tropicalis#0.00136602: 0.00161829	W_canadensis#0.000869612: 0.00161829)#0.00188412: 0.0002746)#0.0219209: 0.00634477)#0.0184057; 5
(W_muriae#0.00602418: 0.00859694	((W_sebi#0.00238613: 0.00171182	W_mellicola#0.00514386: 0.00171182)#0.00329307: 0.000181067	(W_tropicalis#0.00136602: 0.00181672	W_canadensis#0.00112444: 0.00181672)#0.00167833: 7.61705e-05)#0.0242278: 0.00670405)#0.0206831; 5
(W_muriae#0.00602418: 0.00859694	((W_sebi#0.00238613: 0.00174894	W_mellicola#0.00514386: 0.00174894)#0.00322317: 0.000143946	(W_tropicalis#0.00136602: 0.00181672	W_canadensis#0.00112444: 0.00181672)#0.00167219: 7.61705e-05)#0.0222763: 0.00670405)#0.0220982; 5
(W_muriae#0.00602418: 0.0088529	((W_sebi#0.00238613: 0.00174894	W_mellicola#0.00514386: 0.00174894)#0.00322317: 0.00024653	(W_tropicalis#0.0029171: 0.00167839	W_canadensis#0.000558893: 0.00167839)#0.00181001: 0.000317084)#0.0181569: 0.00685743)#0.0214593; 5
(W_muriae#0.00602418: 0.00858163	((W_sebi#0.00238613: 0.00171153	W_mellicola#0.00666847: 0.00171153)#0.00329364: 0.000110716	(W_tropicalis#0.0029171: 0.00167194	W_canadensis#0.000558893: 0.00167194)#0.00496494: 0.000150303)#0.019883: 0.00675939)#0.0243957; 5
(W_muriae#0.00602418: 0.00875169	((W_sebi#0.00238613: 0.00171153	W_mellicola#0.00666847: 0.00171153)#0.00329364: 0.000110716	(W_tropicalis#0.0029171: 0.00165032	W_canadensis#0.000558893: 0.00165032)#0.0021038: 0.000171927)#0.019883: 0.00692944)#0.0214269; 5
(W_muriae#0.00602418: 0.00901893	((W_sebi#0.00238613: 0.00171153	W_mellicola#0.00666847: 0.00171153)#0.00329364: 0.000110716	(W_tropicalis#0.0029171: 0.00181468	W_canadensis#0.000558893: 0.00181468)#0.0014119: 7.56654e-06)#0.0216794: 0.00719669)#0.021486; 5
(W_muriae#0.00602418: 0.00901893	((W_sebi#0.00238613: 0.00171153	W_mellicola#0.00666847: 0.00171153)#0.00104989: 0.000110716	(W_tropicalis#0.0029171: 0.00181468	W_canadensis#0.000558893: 0.00181468)#0.0014119: 7.56654e-06)#0.0189059: 0.00719669)#0.0241366; 5
(W_muriae#0.00602418: 0.00901893	((W_sebi#0.00238613: 0.00171153	W_mellicola#0.00666847: 0.00171153)#0.00104989: 0.000110716	(W_tropicalis#0.0029171: 0.00181468	W_canadensis#0.000558893: 0.00181468)#0.00111571: 7.56654e-06)#0.0189059: 0.00719669)#0.0241366; 5
(W_muriae#0.00602418: 0.00919831	((W_sebi#0.00238613: 0.00171153	W_mellicola#0.00666847: 0.00171153)#0.00271656: 0.000110716	(W_tropicalis#0.0029171: 0.00181468	W_canadensis#0.000558893: 0.00181468)#0.00111571: 7.56654e-06)#0.0177702: 0.00737607)#0.0236658; 5
(W_muriae#0.00602418: 0.00877935	((W_sebi#0.00238613: 0.00171153	W_mellicola#0.00666847: 0.00171153)#0.00681956: 0.000110716	(W_tropicalis#0.0029171: 0.00181468	W_canadensis#0.000558893: 0.00181468)#0.00111571: 7.56654e-06)#0.0141555: 0.00695711)#0.0225456; 5
(W_muriae#0.00602418: 0.00893189	((W_sebi#0.00238613: 0.00171153	W_mellicola#0.00547745: 0.00171153)#0.00272126: 0.000110716	(W_tropicalis#0.00114299: 0.00181468	W_canadensis#0.000558893: 0.00181468)#0.00111571: 7.56654e-06)#0.0160002: 0.00710965)#0.0198935; 5
(W_muriae#0.00671501: 0.0097394	((W_sebi#0.00265976: 0.0019078	W_mellicola#0.00610558: 0.0019078)#0.00303332: 0.000123413	(W_tropicalis#0.00286991: 0.00202277	W_canadensis#0.00261419: 0.00202277)#0.00124366: 8.43424e-06)#0.017835: 0.0077082)#0.0257793; 5
(W_muriae#0.00575438: 0.00864031	((W_sebi#0.00227926: 0.00163487	W_mellicola#0.00523213: 0.00163487)#0.00259938: 0.000105758	(W_tropicalis#0.00108952: 0.0017334	W_canadensis#0.00224021: 0.0017334)#0.000951916: 7.22766e-06)#0.0166223: 0.00689968)#0.0186979; 5
(W_muriae#0.00575438: 0.00864031	((W_sebi#0.00227926: 0.00163487	W_mellicola#0.00523213: 0.00163487)#0.00109076: 0.000105758	(W_tropicalis#0.00108952: 0.0017334	W_canadensis#0.00201894: 0.0017334)#0.000951916: 7.22766e-06)#0.0195493: 0.00689968)#0.0186979; 5
(W_muriae#0.00575438: 0.00864031	((W_sebi#0.00227926: 0.00163487	W_mellicola#0.00523213: 0.00163487)#0.00108803: 0.000105758	(W_tropicalis#0.00108952: 0.0017334	W_canadensis#0.00201894: 0.0017334)#0.000951916: 7.22766e-06)#0.0175708: 0.00689968)#0.0169844; 5
(W_muriae#0.00575438: 0.00899996	((W_sebi#0.00227926: 0.00163487	W_mellicola#0.00523213: 0.00163487)#0.00108803: 0.000105758	(W_tropicalis#0.00109872: 0.0017334	W_canadensis#0.00201894: 0.0017334)#0.000951916: 7.22766e-06)#0.0185831: 0.00725933)#0.0185959; 5
(W_muriae#0.00575438: 0.00861973	((W_sebi#0.00227926: 0.00166397	W_mellicola#0.00523213: 0.00166397)#0.00106901: 7.66615e-05	(W_tropicalis#0.00109872: 0.0017334	W_canadensis#0.00201894: 0.0017334)#0.00228454: 7.22766e-06)#0.0185831: 0.0068791)#0.0194162; 5
(W_muriae#0.00575438: 0.00818011	((W_sebi#0.00227926: 0.00166397	W_mellicola#0.00523213: 0.00166397)#0.00106901: 7.66615e-05	(W_tropicalis#0.00109872: 0.0017334	W_canadensis#0.00201894: 0.0017334)#0.000264516: 7.22766e-06)#0.0185831: 0.00643948)#0.0171513; 5
(W_muriae#0.00649586: 0.00923417	((W_sebi#0.00257296: 0.00185555	W_mellicola#0.00590632: 0.00185555)#0.0012216: 0.000109369	(W_tropicalis#0.0012403: 0.00195676	W_canadensis#0.00227909: 0.00195676)#0.00419999: 8.15898e-06)#0.0227316: 0.00726925)#0.0224731; 5
(W_muriae#0.00649586: 0.00899184	((W_sebi#0.00257296: 0.00185555	W_mellicola#0.00590632: 0.00185555)#0.00457402: 0.000109369	(W_tropicalis#0.0012403: 0.00195676	W_canadensis#0.00233767: 0.00195676)#0.00638965: 8.15898e-06)#0.0227316: 0.00702692)#0.0184286; 5
(W_muriae#0.00649586: 0.00849561	(W_canadensis#0.00233767: 0.00196492	(W_tropicalis#0.0012403: 0.00193352	(W_sebi#0.00257296: 0.00185555	W_mellicola#0.00590632: 0.00185555)#0.00457402: 7.7969e-05)#0.00646646: 3.14002e-05)#0.0246533: 0.00653069)#0.0224247; 5
(W_muriae#0.00649586: 0.00849561	(W_canadensis#0.00233767: 0.00196492	(W_tropicalis#0.0012403: 0.00189047	(W_sebi#0.00257296: 0.001737	W_mellicola#0.00590632: 0.001737)#0.00693383: 0.00015347)#0.0066137: 7.44473e-05)#0.021381: 0.00653069)#0.0193801; 5
(W_muriae#0.00649586: 0.00877706	(W_canadensis#0.00233767: 0.00211727	(W_sebi#0.00257296: 0.0020396	(W_tropicalis#0.0012403: 0.00184084	W_mellicola#0.00590632: 0.00184084)#0.00310901: 0.000198767)#0.00613012: 7.76663e-05)#0.0178317: 0.00665979)#0.0222491; 5
(W_muriae#0.00649586: 0.00877706	(W_sebi#0.00257296: 0.00211727	(W_canadensis#0.00233767: 0.0020396	(W_tropicalis#0.0012403: 0.00184084	W_mellicola#0.00590632: 0.00184084)#0.00310901: 0.000198767)#0.00234954: 7.76663e-05)#0.0178317: 0.00665979)#0.0196908; 5
(W_muriae#0.00649586: 0.00846325	(W_canadensis#0.00144591: 0.00211727	(W_sebi#0.00257296: 0.00205377	(W_tropicalis#0.0012403: 0.00191178	W_mellicola#0.00590632: 0.00191178)#0.00137859: 0.000141988)#0.00233333: 6.34967e-05)#0.0178317: 0.00634598)#0.0234165; 5
(W_muriae#0.00711408: 0.00926871	(W_canadensis#0.00158352: 0.00231877	(W_sebi#0.00281783: 0.00228932	(W_tropicalis#0.00135834: 0.00209373	W_mellicola#0.00646844: 0.00209373)#0.00150979: 0.000195584)#0.00251066: 2.94562e-05)#0.0226716: 0.00694994)#0.025645; 5
(W_muriae#0.00608443: 0.00784121	(W_canadensis#0.00135433: 0.00204204	(W_sebi#0.00240999: 0.00195797	(W_tropicalis#0.00112309: 0.0017907	W_mellicola#0.00553223: 0.0017907)#0.00210655: 0.000167277)#0.00214728: 8.40693e-05)#0.0188311: 0.00579917)#0.0236044; 5
(W_muriae#0.00739609: 0.0095316	(W_canadensis#0.00164629: 0.00248226	(W_sebi#0.00292953: 0.00243138	(W_tropicalis#0.0013652: 0.00217673	W_mellicola#0.00672485: 0.00217673)#0.00256067: 0.000254649)#0.0025551: 5.08815e-05)#0.0169017: 0.00704934)#0.0253927; 5
(W_muriae#0.00654839: 0.00874398	(W_canadensis#0.0014576: 0.00219776	(W_sebi#0.00259376: 0.00215271	(W_tropicalis#0.00120873: 0.00192725	W_mellicola#0.00595409: 0.00192725)#0.00226718: 0.000225463)#0.00226225: 4.50497e-05)#0.0176908: 0.00654622)#0.0185162; 5
(W_muriae#0.00654839: 0.00874398	((W_tropicalis#0.00233866: 0.00192725	W_mellicola#0.00493124: 0.00192725)#0.00226718: 0.000270512	(W_sebi#0.00259376: 0.00215271	W_canadensis#0.0014576: 0.00215271)#0.000785519: 4.50497e-05)#0.020993: 0.00654622)#0.0185162; 5
(W_muriae#0.00654839: 0.00874398	((W_tropicalis#0.0010488: 0.00192725	W_mellicola#0.00493124: 0.00192725)#0.00226718: 0.000270512	(W_sebi#0.00259376: 0.00215271	W_canadensis#0.0014576: 0.00215271)#0.00205051: 4.50497e-05)#0.020993: 0.00654622)#0.0169418; 5
(W_muriae#0.00654839: 0.00841428	(W_canadensis#0.0014576: 0.00219776	(W_sebi#0.00259376: 0.00215271	(W_tropicalis#0.0010488: 0.00192725	W_mellicola#0.00493124: 0.00192725)#0.00226718: 0.000225463)#0.00498688: 4.50497e-05)#0.0178294: 0.00621652)#0.0205109; 5
(W_muriae#0.00654839: 0.00887377	((W_tropicalis#0.0010488: 0.00192725	W_mellicola#0.00493124: 0.00192725)#0.00226718: 0.000270512	(W_sebi#0.00259376: 0.00215271	W_canadensis#0.0014576: 0.00215271)#0.00498688: 4.50497e-05)#0.0178294: 0.00667601)#0.0156905; 5
(W_muriae#0.00654839: 0.00857531	((W_tropicalis#0.000994629: 0.00227604	W_mellicola#0.00493124: 0.00227604)#0.00311325: 0.000179659	(W_sebi#0.00259376: 0.00215271	W_canadensis#0.0014576: 0.00215271)#0.00498688: 0.000302991)#0.0181133: 0.00611961)#0.0162366; 5
(W_muriae#0.00654839: 0.00899797	((W_tropicalis#0.000994629: 0.00234513	(W_sebi#0.00259376: 0.00215271	W_canadensis#0.0014576: 0.00215271)#0.00193952: 0.000192425)#0.00584266: 0.000110566	W_mellicola#0.00493124: 0.0024557)#0.0147264: 0.00654227)#0.015474; 5
(W_muriae#0.00654839: 0.00899797	((W_tropicalis#0.000994629: 0.00218955	(W_sebi#0.00259376: 0.00215271	W_canadensis#0.0014576: 0.00215271)#0.00193952: 3.68411e-05)#0.00625783: 0.000266149	W_mellicola#0.00493124: 0.0024557)#0.0186288: 0.00654227)#0.0179705; 5
(W_muriae#0.00654839: 0.00899797	((W_canadensis#0.0014576: 0.00245174	(W_sebi#0.00259376: 0.00229395	W_tropicalis#0.00170676: 0.00229395)#0.00433419: 0.000157787)#0.00797007: 3.95964e-06	W_mellicola#0.00493124: 0.0024557)#0.0206725: 0.00654227)#0.0179705; 5
(W_muriae#0.00654839: 0.00931248	((W_canadensis#0.00142753: 0.00236395	(W_sebi#0.00259376: 0.00229395	W_tropicalis#0.00133458: 0.00229395)#0.0025492: 6.99975e-05)#0.00649002: 9.17494e-05	W_mellicola#0.00493124: 0.0024557)#0.018058: 0.00685678)#0.0203588; 5
(W_muriae#0.00654839: 0.00972631	((W_canadensis#0.00142753: 0.00257531	W_mellicola#0.00493124: 0.00257531)#0.00595736: 0.000100569	(W_sebi#0.00259376: 0.00229395	W_tropicalis#0.00119654: 0.00229395)#0.0025492: 0.000381932)#0.0165721: 0.00705042)#0.0182626; 5
(W_muriae#0.00592976: 0.00852363	((W_canadensis#0.00129267: 0.00233202	W_mellicola#0.00446538: 0.00233202)#0.00229319: 9.10683e-05	(W_sebi#0.00234873: 0.00237066	W_tropicalis#0.00151993: 0.00237066)#0.00417326: 5.24287e-05)#0.0179525: 0.00610054)#0.017088; 5
(W_muriae#0.00592976: 0.00852363	((W_canadensis#0.00129267: 0.00233202	W_mellicola#0.00446538: 0.00233202)#0.00229319: 9.10683e-05	(W_sebi#0.00234873: 0.00221561	W_tropicalis#0.00151993: 0.00221561)#0.0044653: 0.000207478)#0.0212385: 0.00610054)#0.0215073; 5
(W_muriae#0.00592976: 0.00876936	((W_canadensis#0.00175057: 0.00233739	(W_sebi#0.00234873: 0.00221561	W_tropicalis#0.00151993: 0.00221561)#0.0044653: 0.000121784)#0.00338782: 0.00024446	W_mellicola#0.00446538: 0.00258185)#0.0199325: 0.00618751)#0.0231049; 5
(W_muriae#0.00592976: 0.00876936	((W_sebi#0.00234873: 0.00240811	(W_canadensis#0.00175057: 0.00232734	W_tropicalis#0.00233219: 0.00232734)#0.00425094: 8.0777e-05)#0.00328833: 0.00017374	W_mellicola#0.00446538: 0.00258185)#0.0173558: 0.00618751)#0.021172; 5
(W_muriae#0.00592976: 0.00876936	((W_sebi#0.00234873: 0.00240811	W_mellicola#0.00446538: 0.00240811)#0.00328833: 0.000125991	(W_canadensis#0.00175057: 0.00243553	W_tropicalis#0.00132572: 0.00243553)#0.000851703: 9.85738e-05)#0.0176828: 0.00623526)#0.0236132; 5
(W_muriae#0.00592976: 0.0085435	((W_sebi#0.00234873: 0.00240811	W_mellicola#0.00446538: 0.00240811)#0.00328833: 0.000125991	(W_canadensis#0.00175057: 0.00232823	W_tropicalis#0.00132572: 0.00232823)#0.00127102: 0.000205874)#0.0176828: 0.0060094)#0.0219239; 5
(W_muriae#0.00680016: 0.00979757	((W_sebi#0.00269349: 0.00279868	(W_canadensis#0.00214904: 0.00266998	W_tropicalis#0.00149138: 0.00266998)#0.00277319: 0.000128695)#0.00372104: 5.94829e-05	W_mellicola#0.00512083: 0.00285816)#0.0165914: 0.00693941)#0.0233088; 5
(W_muriae#0.00680016: 0.00979757	((W_sebi#0.00269349: 0.00279868	W_mellicola#0.00512083: 0.00279868)#0.00372104: 5.94829e-05	(W_canadensis#0.00214904: 0.0024316	W_tropicalis#0.00149138: 0.0024316)#0.00304507: 0.000426563)#0.0207802: 0.00693941)#0.0217873; 5
(W_muriae#0.00680016: 0.00979757	((W_sebi#0.00269349: 0.00279868	W_mellicola#0.00512083: 0.00279868)#0.00171336: 5.94829e-05	(W_canadensis#0.00214904: 0.00271739	W_tropicalis#0.00149138: 0.00271739)#0.00272481: 0.000140771)#0.0185427: 0.00693941)#0.0217873; 5
(W_muriae#0.00680016: 0.00979757	(((W_canadensis#0.00214904: 0.00271739	W_tropicalis#0.00149138: 0.00271739)#0.00272481: 0.000126701	W_mellicola#0.00512083: 0.00284409)#0.001686: 1.40701e-05	W_sebi#0.00269349: 0.00285816)#0.0150956: 0.00693941)#0.0238627; 5
(W_muriae#0.00680016: 0.00960739	(((W_canadensis#0.00214904: 0.00256706	W_tropicalis#0.0012255: 0.00256706)#0.00288438: 0.000277029	W_sebi#0.00269349: 0.00284409)#0.00118596: 1.40701e-05	W_mellicola#0.00512083: 0.00285816)#0.0136104: 0.00674923)#0.024335; 5
(W_muriae#0.00570557: 0.00806093	(((W_sebi#0.00225993: 0.00231766	W_tropicalis#0.00102824: 0.00231766)#0.00224904: 6.86288e-05	W_canadensis#0.00180312: 0.00238629)#0.00318368: 1.18053e-05	W_mellicola#0.00429655: 0.0023981)#0.0137654: 0.00566283)#0.0231765; 5
(W_muriae#0.00603172: 0.00873813	(((W_sebi#0.00238911: 0.00245015	W_tropicalis#0.00108701: 0.00245015)#0.00208789: 7.25518e-05	W_canadensis#0.00190619: 0.0025227)#0.00336567: 1.24801e-05	W_mellicola#0.00454216: 0.00253518)#0.0179335: 0.00620295)#0.0230177; 5
(W_muriae#0.00690005: 0.00905045	(((W_sebi#0.00238911: 0.00270779	W_canadensis#0.00190619: 0.00270779)#0.00188923: 6.30256e-05	W_tropicalis#0.00108701: 0.00277082)#0.00306429: 1.34482e-05	W_mellicola#0.00454216: 0.00278426)#0.0180784: 0.00626619)#0.0222234; 5
(W_muriae#0.00690005: 0.00905045	(((W_sebi#0.00238911: 0.00270779	W_tropicalis#0.00108701: 0.00270779)#0.00188923: 7.39275e-05	W_canadensis#0.00190619: 0.00278172)#0.00305228: 2.54633e-06	W_mellicola#0.00454216: 0.00278426)#0.0180784: 0.00626619)#0.0251655; 5
(W_muriae#0.00551338: 0.00905045	(((W_canadensis#0.00190619: 0.00270779	W_tropicalis#0.00108701: 0.00270779)#0.00128991: 7.39275e-05	W_sebi#0.00238911: 0.00278172)#0.000871263: 2.54633e-06	W_mellicola#0.00454216: 0.00278426)#0.015529: 0.00626619)#0.0251655; 5
(W_muriae#0.00551338: 0.00921171	(((W_canadensis#0.00190619: 0.00235225	W_sebi#0.00238911: 0.00235225)#0.0043927: 0.000429473	W_tropicalis#0.00108701: 0.00278172)#0.000871263: 2.54633e-06	W_mellicola#0.00454216: 0.00278426)#0.015529: 0.00642744)#0.0247249; 5
(W_muriae#0.00551338: 0.00892717	(((W_canadensis#0.00190619: 0.00235225	W_sebi#0.00238911: 0.00235225)#0.00198841: 0.000429473	W_tropicalis#0.00187491: 0.00278172)#0.000871263: 2.54633e-06	W_mellicola#0.00454216: 0.00278426)#0.0188408: 0.00614291)#0.0226818; 5
(W_muriae#0.00551338: 0.00892717	(((W_canadensis#0.000709327: 0.00251924	W_sebi#0.00238911: 0.00251924)#0.00218825: 0.000262475	W_tropicalis#0.00187491: 0.00278172)#0.00184635: 2.54633e-06	W_mellicola#0.00454216: 0.00278426)#0.0215066: 0.00614291)#0.0206658; 5
(W_muriae#0.00551338: 0.00866156	(((W_canadensis#0.00226789: 0.00251924	W_tropicalis#0.00187491: 0.00251924)#0.00218825: 0.000262475	W_sebi#0.00222079: 0.00278172)#0.00184635: 2.54633e-06	W_mellicola#0.00454216: 0.00278426)#0.0170105: 0.0058773)#0.0178823; 5
(W_muriae#0.00551338: 0.00832018	(((W_canadensis#0.00179921: 0.00272293	W_tropicalis#0.00187491: 0.00272293)#0.00178594: 5.8793e-05	W_sebi#0.00222079: 0.00278172)#0.00184635: 2.54633e-06	W_mellicola#0.00454216: 0.00278426)#0.0206037: 0.00553591)#0.0215534; 5
(W_muriae#0.00630275: 0.00951141	(((W_canadensis#0.00205681: 0.00311278	W_tropicalis#0.00214334: 0.00311278)#0.000824497: 6.78752e-05	W_sebi#0.00253875: 0.00318065)#0.00211026: 2.24627e-06	W_mellicola#0.00519248: 0.0031829)#0.0205438: 0.00632851)#0.0246393; 5
(W_muriae#0.00630275: 0.00951141	(((W_canadensis#0.00121627: 0.00311278	W_tropicalis#0.00214334: 0.00311278)#0.000824497: 5.36374e-07	W_sebi#0.00253875: 0.00311332)#0.0021559: 6.95851e-05	W_mellicola#0.00519248: 0.0031829)#0.0205438: 0.00632851)#0.021905; 5
(W_muriae#0.00630275: 0.00951141	(((W_canadensis#0.00220348: 0.00311278	W_tropicalis#0.00141137: 0.00311278)#0.00235002: 5.80043e-05	W_sebi#0.00253875: 0.00317078)#0.00211683: 1.21172e-05	W_mellicola#0.00519248: 0.0031829)#0.0175344: 0.00632851)#0.021905; 5
(W_muriae#0.00630275: 0.00923426	(((W_sebi#0.00253875: 0.00311278	W_tropicalis#0.00141137: 0.00311278)#0.00235002: 1.98022e-05	W_canadensis#0.00220348: 0.00313258)#0.00214264: 5.03193e-05	W_mellicola#0.00519248: 0.0031829)#0.0154036: 0.00605136)#0.0189145; 5
(W_muriae#0.00630275: 0.00892649	(((W_canadensis#0.00220348: 0.00296065	W_tropicalis#0.00141137: 0.00296065)#0.00447809: 0.000219409	W_sebi#0.00253875: 0.00318006)#0.00211065: 2.83651e-06	W_mellicola#0.00519248: 0.0031829)#0.0178666: 0.00574359)#0.0224097; 5
(W_muriae#0.00630275: 0.00892649	(((W_canadensis#0.00111562: 0.00317198	W_tropicalis#0.00285232: 0.00317198)#0.000663641: 8.08195e-06	W_sebi#0.00253875: 0.00318006)#0.000410185: 2.83651e-06	W_mellicola#0.00519248: 0.0031829)#0.0166642: 0.00574359)#0.02029; 5
(W_muriae#0.00630275: 0.00892649	(((W_canadensis#0.00111562: 0.00317198	W_tropicalis#0.00285232: 0.00317198)#0.000565996: 5.1928e-06	W_mellicola#0.00519248: 0.00317717)#0.00223271: 5.72566e-06	W_sebi#0.00253875: 0.0031829)#0.013684: 0.00574359)#0.0231701; 5
(W_muriae#0.00744654: 0.0109783	(((W_canadensis#0.00131808: 0.00374761	W_tropicalis#0.00336994: 0.00374761)#0.000668709: 3.69308e-06	W_mellicola#0.00512475: 0.00375131)#0.00263961: 9.2068e-06	W_sebi#0.00299947: 0.00376051)#0.0161673: 0.00721783)#0.0262978; 5
(W_muriae#0.00592503: 0.0087352	(((W_mellicola#0.00407764: 0.00298189	W_tropicalis#0.00268138: 0.00298189)#0.000532076: 5.9792e-06	W_canadensis#0.00104876: 0.00298786)#0.00561523: 4.28492e-06	W_sebi#0.0023866: 0.00299215)#0.0150888: 0.00574305)#0.0218745; 5
(W_muriae#0.00592503: 0.00905414	(((W_mellicola#0.00407764: 0.00298189	W_canadensis#0.00104876: 0.00298189)#0.000532076: 8.48767e-06	W_tropicalis#0.00268138: 0.00299037)#0.00202004: 1.77645e-06	W_sebi#0.0023866: 0.00299215)#0.0181395: 0.00606199)#0.021104; 5
(W_muriae#0.00592503: 0.00868792	((W_sebi#0.0023866: 0.00299037	W_tropicalis#0.00268138: 0.00299037)#0.00134975: 1.77645e-06	(W_mellicola#0.00407764: 0.00298189	W_canadensis#0.000977899: 0.00298189)#0.00207408: 1.02641e-05)#0.0181395: 0.00569577)#0.0219936; 5
(W_muriae#0.00592503: 0.00868792	((W_sebi#0.0023866: 0.00299037	W_tropicalis#0.00268138: 0.00299037)#0.00134975: 1.77645e-06	(W_mellicola#0.00407764: 0.00298189	W_canadensis#0.000977899: 0.00298189)#0.00207408: 1.02641e-05)#0.0181395: 0.00569577)#0.0205636; 5
(W_muriae#0.00592503: 0.00868792	((W_sebi#0.0023866: 0.00299037	W_tropicalis#0.00268138: 0.00299037)#0.000989904: 1.77645e-06	(W_mellicola#0.00407764: 0.00298189	W_canadensis#0.000977899: 0.00298189)#0.00207408: 1.02641e-05)#0.0152285: 0.00569577)#0.0238263; 5
(W_muriae#0.00592503: 0.0085683	((W_sebi#0.0023866: 0.00299034	(W_mellicola#0.00407764: 0.00281022	W_canadensis#0.000977899: 0.00281022)#0.00422588: 0.000180116)#0.00240596: 1.80964e-06	W_tropicalis#0.00268138: 0.00299215)#0.0140614: 0.00557615)#0.0198731; 5
(W_muriae#0.00592503: 0.00888045	((W_sebi#0.0023866: 0.00299034	(W_mellicola#0.00407764: 0.00293645	W_canadensis#0.000686369: 0.00293645)#0.00404423: 5.38889e-05)#0.000522424: 1.80964e-06	W_tropicalis#0.00153437: 0.00299215)#0.0140614: 0.0058883)#0.022496; 5
(W_muriae#0.00679255: 0.00968006	((W_canadensis#0.000786864: 0.00342318	(W_mellicola#0.00467467: 0.0033664	W_sebi#0.00273604: 0.0033664)#0.00691003: 5.67818e-05)#0.00059979: 7.07201e-06	W_tropicalis#0.00221985: 0.00343025)#0.0161202: 0.00624981)#0.0246496; 5
(W_muriae#0.00679255: 0.00924101	((W_sebi#0.00273604: 0.00342318	(W_mellicola#0.00467467: 0.00320944	W_canadensis#0.000786864: 0.00320944)#0.00475878: 0.000213735)#0.00059979: 7.07201e-06	W_tropicalis#0.00221985: 0.00343025)#0.0183891: 0.00581076)#0.0220861; 5
(W_muriae#0.00679255: 0.00967957	((W_canadensis#0.000786864: 0.00342318	(W_mellicola#0.00467467: 0.00320944	W_sebi#0.00273604: 0.00320944)#0.0019018: 0.000213735)#0.00234344: 7.07201e-06	W_tropicalis#0.00221985: 0.00343025)#0.020922: 0.00624932)#0.0244776; 5
(W_muriae#0.00679255: 0.00930987	((W_sebi#0.00273604: 0.00328581	(W_mellicola#0.00467467: 0.00320944	W_canadensis#0.000786864: 0.00320944)#0.0019018: 7.63646e-05)#0.00244142: 0.000144442	W_tropicalis#0.00221985: 0.00343025)#0.020922: 0.00587962)#0.0208841; 5
(W_muriae#0.00679255: 0.00916514	((W_sebi#0.00273604: 0.00324371	(W_mellicola#0.00467467: 0.00320944	W_canadensis#0.000786864: 0.00320944)#0.0043118: 3.42725e-05)#0.0024731: 0.000186535	W_tropicalis#0.00221985: 0.00343025)#0.0248361: 0.00573489)#0.0238866; 5
(W_muriae#0.00679255: 0.00895783	((W_sebi#0.00273604: 0.0032589	(W_mellicola#0.00467467: 0.00320944	W_canadensis#0.000786864: 0.00320944)#0.00210034: 4.94538e-05)#0.00438813: 6.03059e-05	W_tropicalis#0.00221985: 0.0033192)#0.025667: 0.00563863)#0.021559; 5
(W_muriae#0.00679255: 0.00928023	((W_canadensis#0.000786864: 0.00331535	(W_mellicola#0.00467467: 0.00320944	W_sebi#0.00273604: 0.00320944)#0.00210034: 0.000105905)#0.00149092: 3.85437e-06	W_tropicalis#0.00132891: 0.0033192)#0.025667: 0.00596103)#0.0237233; 5
(W_muriae#0.00679255: 0.00895307	((W_sebi#0.00273604: 0.00331535	(W_mellicola#0.00467467: 0.00320944	W_canadensis#0.000786864: 0.00320944)#0.00210034: 0.000105905)#0.00149092: 3.85437e-06	W_tropicalis#0.00132891: 0.0033192)#0.0228797: 0.00563387)#0.0212744; 5
(W_muriae#0.00679255: 0.00854332	((W_canadensis#0.000786864: 0.00324087	(W_mellicola#0.00467467: 0.00320944	W_sebi#0.00273604: 0.00320944)#0.00196479: 3.1432e-05)#0.00152518: 7.83278e-05	W_tropicalis#0.00146024: 0.0033192)#0.0199215: 0.00522411)#0.0222948; 5
(W_muriae#0.00679255: 0.00904986	((W_tropicalis#0.00146024: 0.00326824	(W_mellicola#0.00467467: 0.00320944	W_sebi#0.00273604: 0.00320944)#0.00196479: 5.87988e-05)#0.00470514: 5.0961e-05	W_canadensis#0.000786864: 0.0033192)#0.0199215: 0.00573066)#0.0185311; 5
(W_muriae#0.00679255: 0.00872966	((W_canadensis#0.000786864: 0.00331714	(W_mellicola#0.00467467: 0.00320944	W_sebi#0.00273604: 0.00320944)#0.00196479: 0.000107693)#0.00463579: 0.000376217	W_tropicalis#0.00146024: 0.00369335)#0.0195326: 0.00503631)#0.0192108; 5
(W_muriae#0.00679255: 0.00872966	((W_sebi#0.00273604: 0.00344776	(W_mellicola#0.00467467: 0.00335111	W_canadensis#0.000786864: 0.00335111)#0.00188173: 9.66472e-05)#0.00446016: 0.000245595	W_tropicalis#0.00146024: 0.00369335)#0.0156772: 0.00503631)#0.0233305; 5
(W_muriae#0.00679255: 0.00872966	((W_canadensis#0.000786864: 0.00344776	(W_mellicola#0.00467467: 0.00335111	W_sebi#0.00273604: 0.00335111)#0.000801154: 9.66472e-05)#0.00446016: 0.000245595	W_tropicalis#0.00146024: 0.00369335)#0.0131838: 0.00503631)#0.0255163; 5
(W_muriae#0.00679255: 0.00872966	((W_mellicola#0.00467467: 0.00366647	(W_canadensis#0.000786864: 0.00360651	W_sebi#0.00273604: 0.00360651)#0.00186163: 5.99639e-05)#0.0041941: 1.65751e-05	W_tropicalis#0.00172569: 0.00368305)#0.0132207: 0.00504661)#0.0235505; 5
(W_muriae#0.00679255: 0.00892399	((W_tropicalis#0.00172569: 0.00366647	(W_canadensis#0.000786864: 0.00360651	W_sebi#0.00273604: 0.00360651)#0.00203613: 5.99639e-05)#0.000856581: 1.65751e-05	W_mellicola#0.00467467: 0.00368305)#0.0147674: 0.00524094)#0.0255154; 5
(W_muriae#0.00679255: 0.00906629	((W_tropicalis#0.00172569: 0.00366647	W_mellicola#0.00467467: 0.00366647)#0.000856581: 1.65751e-05	(W_canadensis#0.000786864: 0.00360651	W_sebi#0.00273604: 0.00360651)#0.00203613: 7.65389e-05)#0.0131252: 0.00538324)#0.0251149; 5
(W_muriae#0.00679255: 0.00906629	((W_tropicalis#0.00172569: 0.00366867	(W_canadensis#0.000786864: 0.00360651	W_sebi#0.00273604: 0.00360651)#0.00203613: 6.21643e-05)#0.00341228: 1.43747e-05	W_mellicola#0.00467467: 0.00368305)#0.011833: 0.00538324)#0.0251149; 5
(W_muriae#0.00579608: 0.0080863	((W_sebi#0.00233466: 0.00311518	(W_canadensis#0.000671431: 0.00307743	W_tropicalis#0.00147253: 0.00307743)#0.00195838: 3.77525e-05)#0.00502086: 2.75582e-05	W_mellicola#0.00398889: 0.00314274)#0.0127308: 0.00494355)#0.0205029; 5
(W_muriae#0.00579608: 0.0080863	((W_mellicola#0.00398889: 0.00308398	(W_canadensis#0.000671431: 0.00307743	W_tropicalis#0.00147253: 0.00307743)#0.00195838: 6.54302e-06)#0.00507167: 5.87677e-05	W_sebi#0.00233466: 0.00314274)#0.0127308: 0.00494355)#0.0205029; 5
(W_muriae#0.00438821: 0.00826968	((W_mellicola#0.00398889: 0.00308709	(W_canadensis#0.000671431: 0.00307743	W_tropicalis#0.00147253: 0.00307743)#0.000591138: 9.65342e-06)#0.00216827: 5.56573e-05	W_sebi#0.00233466: 0.00314274)#0.0127308: 0.00512693)#0.0166779; 5
(W_muriae#0.00438821: 0.00859601	((W_sebi#0.00233466: 0.00309263	(W_canadensis#0.000671431: 0.00307743	W_tropicalis#0.00162968: 0.00307743)#0.00205222: 1.52025e-05)#0.00216438: 5.01082e-05	W_mellicola#0.00398889: 0.00314274)#0.0127308: 0.00545327)#0.0187327; 5
(W_muriae#0.00438821: 0.00859601	((W_canadensis#0.000671431: 0.00308455	(W_sebi#0.00233466: 0.00307743	W_tropicalis#0.00162968: 0.00307743)#0.00286919: 7.11328e-06)#0.00217196: 5.81974e-05	W_mellicola#0.00398889: 0.00314274)#0.0127308: 0.00545327)#0.0187327; 5
(W_muriae#0.00438821: 0.00842146	((W_sebi#0.00233466: 0.00311802	(W_canadensis#0.000671431: 0.00285917	W_tropicalis#0.00162968: 0.00285917)#0.00308822: 0.000258849)#0.00214864: 2.47261e-05	W_mellicola#0.00398889: 0.00314274)#0.0127308: 0.00527872)#0.0210724; 5
(W_muriae#0.00438821: 0.00873439	((W_sebi#0.00233466: 0.00311802	(W_canadensis#0.000671431: 0.00285917	W_tropicalis#0.00162968: 0.00285917)#0.00630054: 0.000258849)#0.00132854: 2.47261e-05	W_mellicola#0.00398889: 0.00314274)#0.0127308: 0.00559165)#0.0220372; 5
(W_muriae#0.00438821: 0.00839047	((W_mellicola#0.00398889: 0.00311802	(W_canadensis#0.000671431: 0.00285917	W_tropicalis#0.00162968: 0.00285917)#0.00630054: 0.000258849)#0.00136939: 2.47261e-05	W_sebi#0.00233466: 0.00314274)#0.0157874: 0.00524772)#0.0229405; 5
(W_muriae#0.00438821: 0.00839047	((W_mellicola#0.00398889: 0.00311802	(W_canadensis#0.000671431: 0.00295269	W_tropicalis#0.00162968: 0.00295269)#0.0051557: 0.000165324)#0.00259332: 6.87265e-05	W_sebi#0.00233466: 0.00318674)#0.0155694: 0.00520372)#0.0205213; 5
(W_muriae#0.00438821: 0.00839047	((W_mellicola#0.00398889: 0.00311802	W_sebi#0.00233466: 0.00311802)#0.00157462: 6.87265e-05	(W_canadensis#0.000671431: 0.00305965	W_tropicalis#0.00162968: 0.00305965)#0.00497547: 0.000127092)#0.0128711: 0.00520372)#0.0205213; 5
(W_muriae#0.00438821: 0.00839047	((W_mellicola#0.00398889: 0.00311802	W_sebi#0.00233466: 0.00311802)#0.00157462: 6.87265e-05	(W_canadensis#0.000671431: 0.00305965	W_tropicalis#0.00162968: 0.00305965)#0.00200782: 0.000127092)#0.0128711: 0.00520372)#0.0172811; 5
(W_muriae#0.00438821: 0.00839047	((W_mellicola#0.00398889: 0.00325713	W_sebi#0.00233466: 0.00325713)#0.00301673: 0.000209721	(W_canadensis#0.000671431: 0.00276809	W_tropicalis#0.00162542: 0.00276809)#0.00146559: 0.000698759)#0.0147251: 0.00492361)#0.0196489; 5
(W_muriae#0.00438821: 0.00839047	((W_mellicola#0.00398889: 0.00325713	W_sebi#0.00233466: 0.00325713)#0.0055955: 0.000209721	(W_canadensis#0.000671431: 0.00255846	W_tropicalis#0.00162542: 0.00255846)#0.00158568: 0.000908398)#0.0117013: 0.00492361)#0.0223855; 5
(W_muriae#0.00513066: 0.0101481	((W_mellicola#0.00466378: 0.00380821	W_sebi#0.00272967: 0.00380821)#0.00303423: 0.000245203	(W_canadensis#0.000785032: 0.00299132	W_tropicalis#0.00190042: 0.00299132)#0.00653925: 0.00106209)#0.0171348: 0.00609464)#0.0253012; 5
(W_muriae#0.00513066: 0.0101481	((W_mellicola#0.00466378: 0.00380821	W_sebi#0.00497377: 0.00380821)#0.00543531: 8.66212e-05	(W_canadensis#0.000785032: 0.00299132	W_tropicalis#0.00139241: 0.00299132)#0.00442486: 0.000903509)#0.0201104: 0.00625322)#0.0228763; 5
(W_muriae#0.00513066: 0.00967274	((W_mellicola#0.00466378: 0.00337335	W_sebi#0.00226846: 0.00337335)#0.00613597: 0.000540053	(W_canadensis#0.000785032: 0.00328448	W_tropicalis#0.00139241: 0.00328448)#0.00651391: 0.000628929)#0.0200149: 0.00575934)#0.0240004; 5
(W_muriae#0.00513066: 0.00967274	((W_mellicola#0.00466378: 0.00372792	W_sebi#0.00226846: 0.00372792)#0.00416846: 0.000446687	(W_canadensis#0.000785032: 0.00346893	W_tropicalis#0.00139241: 0.00346893)#0.00393402: 0.000705684)#0.0187626: 0.00549813)#0.0240004; 5
(W_muriae#0.00468801: 0.00906547	(((W_canadensis#0.00152234: 0.00293739	W_tropicalis#0.00127228: 0.00293739)#0.00214253: 0.000295531	W_sebi#0.00207275: 0.00323293)#0.00401308: 0.000581518	W_mellicola#0.00426141: 0.00381444)#0.0199251: 0.00525102)#0.0230082; 5
(W_muriae#0.00468801: 0.00931926	(((W_canadensis#0.00152234: 0.00293739	W_tropicalis#0.00127228: 0.00293739)#0.00214253: 0.000493314	W_sebi#0.00207275: 0.00343071)#0.0057924: 5.22492e-05	W_mellicola#0.00426141: 0.00348296)#0.0186656: 0.0058363)#0.0258687; 5
(W_muriae#0.00468801: 0.00907865	((W_mellicola#0.00426141: 0.00343071	W_sebi#0.00207275: 0.00343071)#0.00248579: 5.22492e-05	(W_canadensis#0.00152234: 0.00317827	W_tropicalis#0.00333441: 0.00317827)#0.00214575: 0.000304684)#0.0186656: 0.00559569)#0.0232185; 5
(W_muriae#0.00527992: 0.0100417	((W_mellicola#0.00479946: 0.0037943	W_sebi#0.00233446: 0.0037943)#0.00285098: 0.000128416	(W_canadensis#0.00171455: 0.00357957	W_tropicalis#0.00375542: 0.00357957)#0.00241668: 0.000343153)#0.017703: 0.00611895)#0.024538; 5
(W_muriae#0.00527992: 0.0102619	((W_mellicola#0.00479946: 0.0037943	W_sebi#0.00233446: 0.0037943)#0.00285098: 0.000128416	(W_canadensis#0.00171455: 0.00310568	W_tropicalis#0.00122921: 0.00310568)#0.00278543: 0.000817042)#0.0154496: 0.00633922)#0.0240114; 5
(W_muriae#0.00527992: 0.0102619	((W_mellicola#0.00479946: 0.0037943	W_sebi#0.00233446: 0.0037943)#0.00170044: 0.000128416	(W_canadensis#0.00171455: 0.00310568	W_tropicalis#0.00122921: 0.00310568)#0.00278543: 0.000817042)#0.0168265: 0.00633922)#0.0252185; 5
(W_muriae#0.00527992: 0.00982047	((W_mellicola#0.00479946: 0.0037943	(W_canadensis#0.0018785: 0.00338445	W_tropicalis#0.00146386: 0.00338445)#0.00255601: 0.000409857)#0.00170044: 0.000128416	W_sebi#0.00233446: 0.00392272)#0.0149252: 0.00589775)#0.0232826; 5
(W_muriae#0.00527992: 0.00948322	((W_sebi#0.00233446: 0.0037943	(W_canadensis#0.0018785: 0.00362862	W_tropicalis#0.00146386: 0.00362862)#0.00238401: 0.000165684)#0.00396915: 0.000566945	W_mellicola#0.00479946: 0.00436125)#0.0134245: 0.00512197)#0.0210583; 5
(W_muriae#0.00527992: 0.00948322	((W_canadensis#0.00224351: 0.0037525	(W_sebi#0.00233446: 0.00325332	W_tropicalis#0.00146386: 0.00325332)#0.00265902: 0.000499171)#0.00401337: 0.0004285	W_mellicola#0.00479946: 0.004181)#0.0140032: 0.00530222)#0.0210583; 5
(W_muriae#0.00527992: 0.0091487	((W_canadensis#0.00224351: 0.00333659	(W_sebi#0.00233446: 0.00331738	W_tropicalis#0.00146386: 0.00331738)#0.00458463: 1.92066e-05)#0.00451364: 0.000590494	W_mellicola#0.00479946: 0.00392708)#0.0171886: 0.00522162)#0.0184767; 5
(W_muriae#0.00527992: 0.0094753	((W_canadensis#0.00224351: 0.00367365	(W_sebi#0.00233446: 0.00356214	W_tropicalis#0.00146386: 0.00356214)#0.00426961: 0.00011151)#0.00409951: 0.000660277	W_mellicola#0.00479946: 0.00433393)#0.0181999: 0.00514137)#0.0191299; 5
(W_muriae#0.00435215: 0.00910691	((W_canadensis#0.00224351: 0.00400835	(W_sebi#0.00233446: 0.00326058	W_tropicalis#0.00146386: 0.00326058)#0.0046645: 0.000747777)#0.00375719: 0.000325572	W_mellicola#0.00479946: 0.00433393)#0.0134074: 0.00477299)#0.0233982; 5
(W_muriae#0.00435215: 0.00937973	((W_canadensis#0.00161265: 0.00417223	(W_sebi#0.00233446: 0.00305423	W_tropicalis#0.00146386: 0.00305423)#0.00279793: 0.001118)#0.00507181: 0.0001617	W_mellicola#0.00479946: 0.00433393)#0.0171964: 0.0050458)#0.0255255; 5
(W_muriae#0.00435215: 0.00912767	((W_canadensis#0.0010553: 0.00417223	(W_sebi#0.00233446: 0.00305423	W_tropicalis#0.00146386: 0.00305423)#0.00279793: 0.001118)#0.00507181: 0.00039578	W_mellicola#0.00479946: 0.00456801)#0.0189707: 0.00455966)#0.0262304; 5
(W_muriae#0.00435215: 0.00886196	((W_canadensis#0.0010553: 0.00395779	(W_sebi#0.00233446: 0.0028268	W_tropicalis#0.00146386: 0.0028268)#0.00164287: 0.00113099)#0.0053466: 0.000610215	W_mellicola#0.00479946: 0.00456801)#0.0164345: 0.00429395)#0.023346; 5
(W_muriae#0.00435215: 0.00886196	((W_sebi#0.00233446: 0.00395779	(W_canadensis#0.0010553: 0.00331288	W_tropicalis#0.00152244: 0.00331288)#0.00441228: 0.00064491)#0.0032672: 0.000181065	W_mellicola#0.00479946: 0.00413886)#0.0143063: 0.0047231)#0.023346; 5
(W_muriae#0.00435215: 0.00886196	((W_sebi#0.00233446: 0.00395779	(W_canadensis#0.0010553: 0.00294982	W_tropicalis#0.0011835: 0.00294982)#0.00495534: 0.00100797)#0.0032672: 0.00015139	W_mellicola#0.00479946: 0.00410918)#0.0109774: 0.00475278)#0.0185281; 5
(W_muriae#0.00435215: 0.00852213	((W_sebi#0.00233446: 0.00395779	(W_canadensis#0.00155421: 0.00338317	W_tropicalis#0.0011835: 0.00338317)#0.00432061: 0.000574622)#0.0032672: 0.000109701	W_mellicola#0.00479946: 0.00406749)#0.0131651: 0.00445464)#0.0192669; 5
(W_muriae#0.00435215: 0.00852213	((W_tropicalis#0.000925861: 0.00402449	(W_canadensis#0.00155421: 0.00338317	W_sebi#0.00233446: 0.00338317)#0.00723762: 0.000641325)#0.000767998: 4.29974e-05	W_mellicola#0.00479946: 0.00406749)#0.0131651: 0.00445464)#0.0192669; 5
(W_muriae#0.00435215: 0.0088512	((W_mellicola#0.00479946: 0.00402449	(W_canadensis#0.00155421: 0.00295581	W_sebi#0.00233446: 0.00295581)#0.00558491: 0.00106869)#0.000767998: 4.29974e-05	W_tropicalis#0.000876636: 0.00406749)#0.0131651: 0.00478371)#0.0217827; 5
(W_muriae#0.00435215: 0.00928254	((W_mellicola#0.00479946: 0.00402449	(W_canadensis#0.00155421: 0.00295581	W_sebi#0.00233446: 0.00295581)#0.00161797: 0.00106869)#0.00291944: 0.000428253	W_tropicalis#0.000876636: 0.00445275)#0.0120261: 0.0048298)#0.0232054; 5
(W_muriae#0.00435215: 0.00928254	((W_mellicola#0.00479946: 0.00398565	(W_canadensis#0.00155421: 0.00295581	W_sebi#0.00233446: 0.00295581)#0.00604914: 0.00102984)#0.00294789: 0.000155871	W_tropicalis#0.000876636: 0.00414152)#0.0129298: 0.00514102)#0.0213196; 5
(W_muriae#0.00435215: 0.00928254	((W_mellicola#0.00479946: 0.00398565	(W_canadensis#0.00180225: 0.00295581	W_sebi#0.00233446: 0.00295581)#0.0027954: 0.00102984)#0.00294789: 0.000618964	W_tropicalis#0.000876636: 0.00460462)#0.0147884: 0.00467793)#0.0236721; 5
(W_muriae#0.00435215: 0.00928254	((W_mellicola#0.00479946: 0.00398565	(W_canadensis#0.00180225: 0.00295581	W_sebi#0.00233446: 0.00295581)#0.0027954: 0.00102984)#0.00294789: 0.000618964	W_tropicalis#0.000876636: 0.00460462)#0.0170387: 0.00467793)#0.0210941; 5
(W_muriae#0.00435215: 0.00957445	((W_tropicalis#0.000876636: 0.0039143	(W_canadensis#0.00180225: 0.00324412	W_sebi#0.00233446: 0.00324412)#0.00451771: 0.000670177)#0.00300163: 0.000690323	W_mellicola#0.00479946: 0.00460462)#0.0170387: 0.00496983)#0.0204509; 5
(W_muriae#0.00435215: 0.00936489	((W_tropicalis#0.00123251: 0.0043947	(W_canadensis#0.00180225: 0.00340047	W_sebi#0.00233446: 0.00340047)#0.00536559: 0.000994236)#0.00367105: 0.000209913	W_mellicola#0.00479946: 0.00460462)#0.0135365: 0.00476027)#0.0191249; 5
(W_muriae#0.00457555: 0.00969026	((W_canadensis#0.00189476: 0.00462029	(W_tropicalis#0.000993793: 0.00325714	W_sebi#0.00245429: 0.00325714)#0.00619154: 0.00136315)#0.00385949: 0.000220688	W_mellicola#0.00504583: 0.00484098)#0.0126366: 0.00484928)#0.0235456; 5
(W_muriae#0.00457555: 0.0092752	((W_mellicola#0.00504583: 0.00462029	(W_tropicalis#0.000768234: 0.00325714	W_sebi#0.00245429: 0.00325714)#0.00788116: 0.00136315)#0.00385949: 0.000220688	W_canadensis#0.00132758: 0.00484098)#0.0126366: 0.00443422)#0.0245993; 5
(W_muriae#0.00457555: 0.00972957	((W_mellicola#0.00504583: 0.004214	(W_tropicalis#0.000768234: 0.00369509	W_sebi#0.00198498: 0.00369509)#0.00448363: 0.000518909)#0.00423161: 0.000626981	W_canadensis#0.00137441: 0.00484098)#0.0109048: 0.00488859)#0.0253561; 5
(W_muriae#0.00457555: 0.00943181	((W_mellicola#0.00504583: 0.00388306	(W_tropicalis#0.000768234: 0.00381334	W_sebi#0.00198498: 0.00381334)#0.00434459: 6.97195e-05)#0.00459225: 0.000493205	W_canadensis#0.00137441: 0.00437626)#0.0120628: 0.00505554)#0.0235008; 5
(W_muriae#0.00457555: 0.00963675	((W_tropicalis#0.000768234: 0.00388306	(W_mellicola#0.00504583: 0.00381334	W_sebi#0.00198498: 0.00381334)#0.00150233: 6.97195e-05)#0.00702788: 0.000853349	W_canadensis#0.00148925: 0.00473641)#0.0145542: 0.00490034)#0.0210995; 5
(W_muriae#0.00457555: 0.00963675	((W_tropicalis#0.000768234: 0.00388306	(W_mellicola#0.00504583: 0.00381334	W_sebi#0.00198498: 0.00381334)#0.00182649: 6.97195e-05)#0.0101757: 0.00109707	W_canadensis#0.00177638: 0.00498012)#0.0138419: 0.00465662)#0.0244447; 5
(W_muriae#0.00457555: 0.00963675	((W_tropicalis#0.000768234: 0.00388306	(W_mellicola#0.00504583: 0.00381334	W_sebi#0.00198498: 0.00381334)#0.0013465: 6.97195e-05)#0.0072832: 0.000873391	W_canadensis#0.00116917: 0.00475645)#0.0144928: 0.0048803)#0.0225315; 5
(W_muriae#0.00457555: 0.00991893	((W_canadensis#0.00116917: 0.00419041	(W_mellicola#0.00504583: 0.0040876	W_sebi#0.00198498: 0.0040876)#0.00276473: 0.000102811)#0.00348024: 0.00056604	W_tropicalis#0.000768234: 0.00475645)#0.0144928: 0.00516248)#0.0218905; 5
(W_muriae#0.00457555: 0.00963341	((W_sebi#0.00198498: 0.00419041	(W_mellicola#0.00504583: 0.00418646	W_canadensis#0.00239443: 0.00418646)#0.00269945: 3.95338e-06)#0.00348024: 0.000194841	W_tropicalis#0.000768234: 0.00438525)#0.0157196: 0.00524815)#0.0196216; 5
(W_muriae#0.00604229: 0.00963341	((W_mellicola#0.00504583: 0.00440879	(W_sebi#0.00198498: 0.00418646	W_canadensis#0.00239443: 0.00418646)#0.00269945: 0.000222331)#0.00330785: 0.000306503	W_tropicalis#0.000768234: 0.00471529)#0.013172: 0.00491811)#0.0196216; 5
(W_muriae#0.00635717: 0.00987806	((W_mellicola#0.00530878: 0.00468332	(W_sebi#0.00208842: 0.00440462	W_canadensis#0.0025192: 0.00440462)#0.00156533: 0.000278697)#0.00344696: 6.12677e-05	W_tropicalis#0.000808269: 0.00474459)#0.0179516: 0.00513347)#0.0240769; 5
(W_muriae#0.00635717: 0.00987806	((W_mellicola#0.00530878: 0.00457187	(W_sebi#0.00208842: 0.00451832	W_canadensis#0.0025192: 0.00451832)#0.00141044: 5.35534e-05)#0.00353098: 0.000172713	W_tropicalis#0.000808269: 0.00474459)#0.0199263: 0.00513347)#0.0215636; 5
(W_muriae#0.00635717: 0.00967508	((W_mellicola#0.00530878: 0.00464252	(W_sebi#0.00208842: 0.00451832	W_canadensis#0.0025192: 0.00451832)#0.00141044: 0.000124196)#0.00347725: 0.00010207	W_tropicalis#0.000808269: 0.00474459)#0.0174381: 0.00493049)#0.022016; 5
(W_muriae#0.00635717: 0.00967508	((W_mellicola#0.00530878: 0.00452233	W_tropicalis#0.000808269: 0.00452233)#0.00133942: 0.000222258	(W_sebi#0.00208842: 0.00429701	W_canadensis#0.000690462: 0.00429701)#0.00337399: 0.000447579)#0.0174381: 0.00493049)#0.0257447; 5
(W_muriae#0.00635717: 0.00978067	((W_mellicola#0.00530878: 0.00452233	W_tropicalis#0.00103442: 0.00452233)#0.00385578: 0.000222258	(W_sebi#0.00208842: 0.00429701	W_canadensis#0.0020687: 0.00429701)#0.000592308: 0.000447579)#0.0144973: 0.00503608)#0.0274329; 5
(W_muriae#0.00635717: 0.00955603	((W_mellicola#0.00530878: 0.00475876	W_tropicalis#0.00103442: 0.00475876)#0.00469102: 0.000393328	(W_sebi#0.00208842: 0.0041234	W_canadensis#0.0020687: 0.0041234)#0.00117578: 0.00102868)#0.0153027: 0.00440395)#0.0252294; 5
(W_muriae#0.00635717: 0.00976501	(((W_sebi#0.00208842: 0.00457144	W_canadensis#0.0020687: 0.00457144)#0.00473641: 0.000486222	W_tropicalis#0.00103442: 0.00505766)#0.00441378: 9.44242e-05	W_mellicola#0.00530878: 0.00515209)#0.0153027: 0.00461292)#0.0256411; 5
(W_muriae#0.00635717: 0.0100285	(((W_sebi#0.00208842: 0.00464465	W_canadensis#0.0020687: 0.00464465)#0.00227851: 0.00016082	W_tropicalis#0.00098463: 0.00480546)#0.00464542: 0.000737649	W_mellicola#0.00530878: 0.00554311)#0.0105965: 0.00448536)#0.0223318; 5
(W_muriae#0.00635717: 0.00978054	(((W_sebi#0.00208842: 0.00464465	W_canadensis#0.0020687: 0.00464465)#0.00227851: 0.000139838	W_tropicalis#0.00165601: 0.00478448)#0.00892114: 0.00046279	W_mellicola#0.00530878: 0.00524727)#0.0111939: 0.00453327)#0.022898; 5
(W_muriae#0.00635717: 0.0094237	(((W_sebi#0.00208842: 0.00464465	W_canadensis#0.0020687: 0.00464465)#0.00227851: 0.000113088	W_tropicalis#0.00113696: 0.00475773)#0.0060345: 6.10225e-05	W_mellicola#0.00530878: 0.00481876)#0.0170784: 0.00460494)#0.021088; 5
(W_muriae#0.00667349: 0.0102516	(((W_sebi#0.00219233: 0.00464667	W_canadensis#0.00217164: 0.00464667)#0.00573373: 0.000387238	W_tropicalis#0.00119353: 0.00503391)#0.00628513: 2.462e-05	W_mellicola#0.00557293: 0.00505853)#0.0179282: 0.00519305)#0.0185912; 5
(W_muriae#0.00667349: 0.0102516	(((W_tropicalis#0.00119353: 0.0050098	W_canadensis#0.00113157: 0.0050098)#0.00277217: 2.41048e-05	W_sebi#0.00219233: 0.00503391)#0.00372181: 2.462e-05	W_mellicola#0.00557293: 0.00505853)#0.0212748: 0.00519305)#0.0185912; 5
(W_muriae#0.00667349: 0.00988482	(((W_tropicalis#0.00119353: 0.0050098	W_canadensis#0.00126101: 0.0050098)#0.00277217: 2.41048e-05	W_mellicola#0.00442995: 0.00503391)#0.000727181: 2.462e-05	W_sebi#0.00219233: 0.00505853)#0.0196556: 0.00482629)#0.0213798; 5
(W_muriae#0.00667349: 0.00988482	((W_sebi#0.00219233: 0.00503391	W_mellicola#0.00724476: 0.00503391)#0.000727181: 2.462e-05	(W_tropicalis#0.00119353: 0.00482138	W_canadensis#0.00126101: 0.00482138)#0.00583667: 0.000237152)#0.0165433: 0.00482629)#0.0241865; 5
(W_muriae#0.00667349: 0.00988482	((W_sebi#0.00219233: 0.00503391	W_mellicola#0.00724476: 0.00503391)#0.000727181: 2.462e-05	(W_tropicalis#0.00119353: 0.00493599	W_canadensis#0.00126101: 0.00493599)#0.00255705: 0.000122533)#0.0188778: 0.00482629)#0.0208467; 5
(W_muriae#0.00667349: 0.0102773	((W_sebi#0.00219233: 0.00503391	W_mellicola#0.00490946: 0.00503391)#0.000727181: 2.462e-05	(W_tropicalis#0.00119353: 0.00504474	W_canadensis#0.00193697: 0.00504474)#0.00250193: 1.37837e-05)#0.0154008: 0.00521874)#0.0228448; 5
(W_muriae#0.00667349: 0.0105115	((W_sebi#0.00219233: 0.00503391	W_mellicola#0.00490946: 0.00503391)#0.00463096: 2.462e-05	(W_tropicalis#0.00119353: 0.00504474	W_canadensis#0.00193697: 0.00504474)#0.00250193: 1.37837e-05)#0.0154008: 0.00545298)#0.0223357; 5
(W_muriae#0.00667349: 0.0108262	((W_sebi#0.00219233: 0.00477808	W_mellicola#0.00490946: 0.00477808)#0.00487891: 0.000280442	(W_tropicalis#0.00119353: 0.00482213	W_canadensis#0.00134917: 0.00482213)#0.00261743: 0.000236399)#0.016877: 0.00576763)#0.0197583; 5
(W_muriae#0.00667349: 0.0105122	((W_sebi#0.00219233: 0.00477808	W_mellicola#0.00490946: 0.00477808)#0.00487891: 0.000280442	(W_tropicalis#0.00119353: 0.0050389	W_canadensis#0.00134917: 0.0050389)#0.00250483: 1.96269e-05)#0.016877: 0.0054537)#0.0217309; 5
(W_muriae#0.00667349: 0.0105122	((W_sebi#0.00219233: 0.00440733	W_mellicola#0.00490946: 0.00440733)#0.00423151: 0.000651195	(W_tropicalis#0.00119353: 0.0050389	W_canadensis#0.00134917: 0.0050389)#0.00250483: 1.96269e-05)#0.0178659: 0.0054537)#0.0191439; 5
(W_muriae#0.00667349: 0.0105122	((W_sebi#0.00219233: 0.00440733	W_mellicola#0.00490946: 0.00440733)#0.00423151: 0.000651195	(W_tropicalis#0.00123853: 0.0050389	W_canadensis#0.00134917: 0.0050389)#0.000442797: 1.96269e-05)#0.0147678: 0.0054537)#0.0226637; 5
(W_muriae#0.00667349: 0.0105122	((W_sebi#0.00219233: 0.00440733	W_mellicola#0.00490946: 0.00440733)#0.00423151: 0.000651195	(W_tropicalis#0.00123853: 0.00492973	W_canadensis#0.00134917: 0.00492973)#0.00305881: 0.000128793)#0.0147678: 0.0054537)#0.0204314; 5
(W_muriae#0.00667349: 0.00999348	((W_sebi#0.00219233: 0.00409653	W_mellicola#0.00490946: 0.00409653)#0.00455255: 0.000980418	(W_tropicalis#0.00123853: 0.00492973	W_canadensis#0.00134917: 0.00492973)#0.00305881: 0.000147215)#0.0132075: 0.00491653)#0.0214919; 5
(W_muriae#0.00667349: 0.00999348	(W_tropicalis#0.00123853: 0.00507695	((W_sebi#0.00219233: 0.00409653	W_mellicola#0.00490946: 0.00409653)#0.00579289: 0.00094051	W_canadensis#0.000896527: 0.00503704)#0.00136306: 3.99077e-05)#0.0132075: 0.00491653)#0.0214919; 5
(W_muriae#0.00667349: 0.0103501	(W_canadensis#0.000896527: 0.00507695	((W_sebi#0.00219233: 0.00409653	W_mellicola#0.00490946: 0.00409653)#0.00579289: 0.00094051	W_tropicalis#0.00123853: 0.00503704)#0.00343507: 3.99077e-05)#0.0155234: 0.00527313)#0.023341; 5
(W_muriae#0.00667349: 0.0105962	(W_canadensis#0.000896527: 0.00507695	((W_sebi#0.00219233: 0.00441052	W_tropicalis#0.00123853: 0.00441052)#0.00538049: 0.000626518	W_mellicola#0.00490946: 0.00503704)#0.000415904: 3.99077e-05)#0.012761: 0.00551922)#0.0197498; 5
(W_muriae#0.00667349: 0.0107676	(W_mellicola#0.00490946: 0.00507695	((W_sebi#0.00219233: 0.00465528	W_tropicalis#0.00123853: 0.00465528)#0.0050976: 0.000381763	W_canadensis#0.000896527: 0.00503704)#0.00449637: 3.99077e-05)#0.012761: 0.00569063)#0.0181244; 5
(W_muriae#0.00667349: 0.0106309	(W_canadensis#0.000896527: 0.00507695	((W_sebi#0.00219233: 0.00449074	W_tropicalis#0.0011682: 0.00449074)#0.00528438: 0.000546306	W_mellicola#0.00490946: 0.00503704)#0.00252856: 3.99077e-05)#0.0164762: 0.00555391)#0.0183575; 5
(W_muriae#0.00667349: 0.0106309	(W_canadensis#0.000896527: 0.00507695	((W_sebi#0.00219233: 0.00495059	W_tropicalis#0.0011682: 0.00495059)#0.00479353: 8.4279e-05	W_mellicola#0.00490946: 0.00503487)#0.00252966: 4.20826e-05)#0.0146961: 0.00555391)#0.0151675; 5
(W_muriae#0.00667349: 0.0103277	(W_canadensis#0.000896527: 0.00507695	((W_mellicola#0.00490946: 0.00495059	W_tropicalis#0.0011682: 0.00495059)#0.00479353: 8.4279e-05	W_sebi#0.00219233: 0.00503487)#0.00120893: 4.20826e-05)#0.0146961: 0.00525073)#0.0156128; 5
(W_muriae#0.00667349: 0.0103277	(W_canadensis#0.000896527: 0.00507695	((W_mellicola#0.00490946: 0.00495059	W_tropicalis#0.0011682: 0.00495059)#0.00479353: 0.000122974	W_sebi#0.00219233: 0.00507356)#0.00119971: 3.38803e-06)#0.0146961: 0.00525073)#0.0197049; 5
(W_muriae#0.00667349: 0.0106231	((W_mellicola#0.00490946: 0.00495059	W_tropicalis#0.00206505: 0.00495059)#0.0024281: 0.000126362	(W_canadensis#0.000896527: 0.00472012	W_sebi#0.00219233: 0.00472012)#0.00327651: 0.000356832)#0.0146961: 0.00554614)#0.0166179; 5
(W_muriae#0.00667349: 0.010429	((W_mellicola#0.00490946: 0.00495059	(W_canadensis#0.00104255: 0.00472012	W_sebi#0.00219233: 0.00472012)#0.00327651: 0.000230471)#0.0024281: 0.000126362	W_tropicalis#0.00206505: 0.00507695)#0.0175077: 0.00535202)#0.0169272; 5
(W_muriae#0.00667349: 0.0105334	((W_mellicola#0.00490946: 0.00489768	W_tropicalis#0.00206505: 0.00489768)#0.00245433: 0.00017927	(W_canadensis#0.00104255: 0.00472012	W_sebi#0.00219233: 0.00472012)#0.00327651: 0.000356832)#0.0175077: 0.00545645)#0.0178939; 5
(W_muriae#0.00667349: 0.0101689	((W_mellicola#0.00490946: 0.00493473	W_tropicalis#0.00206505: 0.00493473)#0.0024359: 0.000142215	(W_canadensis#0.000821967: 0.00472012	W_sebi#0.00219233: 0.00472012)#0.00327651: 0.000356832)#0.0212721: 0.00509197)#0.0185352; 5
(W_muriae#0.00667349: 0.0101689	((W_mellicola#0.00490946: 0.00497984	W_tropicalis#0.00206505: 0.00497984)#0.00133852: 9.7108e-05	(W_canadensis#0.000821967: 0.00472012	W_sebi#0.00219233: 0.00472012)#0.00327651: 0.000356832)#0.0212721: 0.00509197)#0.0185352; 5
(W_muriae#0.00667349: 0.010479	((W_mellicola#0.00490946: 0.00497984	W_tropicalis#0.00206505: 0.00497984)#0.00133852: 9.7108e-05	(W_canadensis#0.000821967: 0.0044377	W_sebi#0.00219233: 0.0044377)#0.00589318: 0.000639246)#0.0212721: 0.00540201)#0.0214871; 5
(W_muriae#0.00667349: 0.010479	((W_mellicola#0.00490946: 0.00497984	W_tropicalis#0.00206505: 0.00497984)#0.00133852: 9.7108e-05	(W_canadensis#0.000821967: 0.00477462	W_sebi#0.00219233: 0.00477462)#0.0017014: 0.000302329)#0.0184052: 0.00540201)#0.0245389; 5
(W_muriae#0.00667349: 0.010479	((W_mellicola#0.00490946: 0.00497984	W_tropicalis#0.00206505: 0.00497984)#0.00133852: 9.7108e-05	(W_canadensis#0.000821967: 0.00477462	W_sebi#0.00219233: 0.00477462)#0.0017014: 0.000302329)#0.0144106: 0.00540201)#0.0245389; 5
(W_muriae#0.00667349: 0.010479	((W_mellicola#0.00490946: 0.00482846	(W_canadensis#0.000821967: 0.00477462	W_sebi#0.00219233: 0.00477462)#0.0017014: 5.38374e-05)#0.00217022: 0.000299442	W_tropicalis#0.00206505: 0.0051279)#0.016565: 0.00535106)#0.0245389; 5
(W_muriae#0.00667349: 0.010479	((W_tropicalis#0.00206505: 0.00523075	(W_canadensis#0.000821967: 0.00477462	W_sebi#0.00219233: 0.00477462)#0.00149238: 0.000456133)#0.00417924: 0.000224667	W_mellicola#0.00490946: 0.00545542)#0.0130944: 0.00502354)#0.0245389; 5
(W_muriae#0.00667349: 0.0102378	((W_tropicalis#0.00206505: 0.00523075	(W_canadensis#0.000821967: 0.00477462	W_sebi#0.00219233: 0.00477462)#0.00149238: 0.000456133)#0.00226373: 0.000224667	W_mellicola#0.00490946: 0.00545542)#0.012432: 0.00478238)#0.025117; 5
(W_muriae#0.00667349: 0.0103995	((W_tropicalis#0.00163077: 0.00494544	(W_canadensis#0.000821967: 0.00480193	W_sebi#0.00219233: 0.00480193)#0.00157966: 0.000143512)#0.00239433: 0.000509978	W_mellicola#0.00490946: 0.00545542)#0.0116885: 0.00494411)#0.0209678; 5
(W_muriae#0.00667349: 0.00997925	((W_tropicalis#0.00163077: 0.00509779	W_mellicola#0.00490946: 0.00509779)#0.00232278: 0.00035763	(W_canadensis#0.000821967: 0.00480193	W_sebi#0.00219233: 0.00480193)#0.00187684: 0.00065349)#0.0116885: 0.00452383)#0.0192477; 5
(W_muriae#0.00667349: 0.0103358	((W_tropicalis#0.00163077: 0.00509779	W_mellicola#0.00490946: 0.00509779)#0.00232278: 0.00035763	(W_canadensis#0.000961506: 0.00525538	W_sebi#0.00287006: 0.00525538)#0.00201209: 0.000200038)#0.0116885: 0.00488037)#0.0185837; 5
(W_muriae#0.00667349: 0.0100742	((W_tropicalis#0.00163077: 0.00509779	W_mellicola#0.00490946: 0.00509779)#0.00158033: 0.000409654	(W_canadensis#0.000961506: 0.00529984	W_sebi#0.00287006: 0.00529984)#0.0018721: 0.000207604)#0.0129864: 0.00456676)#0.0165565; 5
(W_muriae#0.00667349: 0.0100742	(W_sebi#0.00287006: 0.00550744	(W_canadensis#0.00219512: 0.00543387	(W_tropicalis#0.00163077: 0.00514914	W_mellicola#0.00490946: 0.00514914)#0.00156457: 0.000284727)#0.00182592: 7.3575e-05)#0.0153401: 0.00456676)#0.0194905; 5
(W_muriae#0.00503743: 0.0100742	(W_sebi#0.00287006: 0.00557088	(W_mellicola#0.00490946: 0.00555606	(W_tropicalis#0.000908556: 0.00503608	W_canadensis#0.00199248: 0.00503608)#0.00421974: 0.000519981)#0.00120932: 1.48121e-05)#0.0176025: 0.00450332)#0.0194905; 5
(W_muriae#0.00503743: 0.0100742	(W_sebi#0.00287006: 0.00557088	(W_mellicola#0.00490946: 0.00551615	(W_tropicalis#0.00102491: 0.0054746	W_canadensis#0.00138764: 0.0054746)#0.00198549: 4.15509e-05)#0.00121808: 5.47272e-05)#0.0176025: 0.00450332)#0.0158102; 5
(W_muriae#0.00503743: 0.00994285	(W_sebi#0.00287006: 0.00557088	(W_mellicola#0.00490946: 0.00551615	(W_tropicalis#0.00102491: 0.00522057	W_canadensis#0.00138764: 0.00522057)#0.00148594: 0.000295575)#0.00121808: 5.47272e-05)#0.0200484: 0.00437198)#0.016019; 5
(W_muriae#0.00555995: 0.0108168	(W_sebi#0.00316777: 0.00614874	(W_mellicola#0.00541872: 0.00608894	(W_tropicalis#0.00113123: 0.00608016	W_canadensis#0.00153157: 0.00608016)#0.00155428: 8.78043e-06)#0.00134429: 5.97997e-05)#0.022128: 0.0046681)#0.0140485; 5
(W_muriae#0.00555995: 0.0105343	(W_sebi#0.00316777: 0.00614874	(W_mellicola#0.00541872: 0.00608894	(W_tropicalis#0.00113123: 0.00608016	W_canadensis#0.00153157: 0.00608016)#0.00155428: 8.78043e-06)#0.00134429: 5.97997e-05)#0.0186386: 0.00438558)#0.0144252; 5
(W_muriae#0.00555995: 0.0109688	(W_sebi#0.00316777: 0.00614874	(W_mellicola#0.00541872: 0.00609688	(W_tropicalis#0.00113123: 0.00608016	W_canadensis#0.00153157: 0.00608016)#0.00155428: 1.67277e-05)#0.00134254: 5.18524e-05)#0.016335: 0.00482011)#0.0138538; 5
(W_muriae#0.00555995: 0.0109688	(W_sebi#0.00316777: 0.00614874	(W_mellicola#0.00541872: 0.00608809	(W_tropicalis#0.00113123: 0.00608016	W_canadensis#0.00153157: 0.00608016)#0.00199945: 7.93399e-06)#0.00134448: 6.06461e-05)#0.016335: 0.00482011)#0.0160397; 5
(W_muriae#0.00555995: 0.0105325	(W_sebi#0.00316777: 0.00614874	(W_canadensis#0.00101321: 0.00608465	(W_tropicalis#0.00113123: 0.00608016	W_mellicola#0.00541872: 0.00608016)#0.000501463: 4.48925e-06)#0.00134524: 6.40908e-05)#0.0137535: 0.00438378)#0.0167041; 5
(W_muriae#0.00600821: 0.0110624	((W_tropicalis#0.00122243: 0.00657035	W_mellicola#0.00585558: 0.00657035)#0.0031595: 7.41091e-05	(W_canadensis#0.0010949: 0.0065752	W_sebi#0.00342316: 0.0065752)#0.0014537: 6.9258e-05)#0.0148623: 0.00441794)#0.0185718; 5
(W_muriae#0.00600821: 0.0107171	((W_tropicalis#0.0026912: 0.00689409	W_mellicola#0.00585558: 0.00689409)#0.00301113: 7.53633e-05	(W_canadensis#0.0010949: 0.00623289	W_sebi#0.00342316: 0.00623289)#0.00408742: 0.000736569)#0.0166308: 0.00374766)#0.014797; 5
(W_muriae#0.00600821: 0.0104607	((W_tropicalis#0.0026912: 0.00689409	W_mellicola#0.00585558: 0.00689409)#0.000669292: 7.53633e-05	(W_canadensis#0.0010949: 0.00654494	W_sebi#0.00342316: 0.00654494)#0.00389254: 0.000424518)#0.0166308: 0.00349125)#0.017624; 5
(W_muriae#0.00600821: 0.0108507	((W_tropicalis#0.0026912: 0.00689409	W_mellicola#0.00585558: 0.00689409)#0.00121005: 7.53633e-05	(W_canadensis#0.0010949: 0.00625419	W_sebi#0.00342316: 0.00625419)#0.0040735: 0.000715269)#0.0135338: 0.00388122)#0.0169906; 5
(W_muriae#0.00600821: 0.0110492	((W_tropicalis#0.000853378: 0.00689409	W_mellicola#0.00585558: 0.00689409)#0.00179166: 0.00010456	(W_canadensis#0.0010949: 0.00584545	W_sebi#0.00342316: 0.00584545)#0.00435833: 0.0011532)#0.0114876: 0.00405058)#0.0198283; 5
(W_muriae#0.00600821: 0.010673	((W_tropicalis#0.00190629: 0.00723733	W_mellicola#0.00585558: 0.00723733)#0.00390061: 2.175e-05	(W_canadensis#0.0010949: 0.00556368	W_sebi#0.00342316: 0.00556368)#0.00719906: 0.0016954)#0.0129101: 0.00341389)#0.0178401; 5
(W_muriae#0.00600821: 0.0108638	((W_tropicalis#0.00190629: 0.00700727	W_mellicola#0.00585558: 0.00700727)#0.00402868: 0.000251812	(W_canadensis#0.0010949: 0.00577228	W_sebi#0.00342316: 0.00577228)#0.0069389: 0.0014868)#0.0145314: 0.00360476)#0.0175267; 5
(W_muriae#0.00600821: 0.0108638	((W_tropicalis#0.00190629: 0.00700727	(W_canadensis#0.0010949: 0.00598195	W_sebi#0.00342316: 0.00598195)#0.00512368: 0.00102532)#0.00321497: 0.000251812	W_mellicola#0.00585558: 0.00725908)#0.0145314: 0.00360476)#0.0186251; 5
(W_muriae#0.00600821: 0.0108638	((W_tropicalis#0.000898182: 0.0067417	W_mellicola#0.00585558: 0.0067417)#0.00334162: 0.000321606	(W_canadensis#0.00171855: 0.00647508	W_sebi#0.00342316: 0.00647508)#0.00473347: 0.000588218)#0.0149342: 0.00380053)#0.0205851; 5
(W_muriae#0.00600821: 0.010672	((W_tropicalis#0.000898182: 0.00675641	(W_canadensis#0.00171855: 0.0060838	W_sebi#0.00342316: 0.0060838)#0.0050379: 0.000672609)#0.00333434: 9.75728e-05	W_mellicola#0.00585558: 0.00685399)#0.0113261: 0.00381801)#0.0188555; 5
(W_muriae#0.00600821: 0.0105379	((W_sebi#0.00342316: 0.00699134	(W_canadensis#0.00171855: 0.0062688	W_tropicalis#0.000898182: 0.0062688)#0.00314742: 0.000722533)#0.0032223: 2.31719e-05	W_mellicola#0.00585558: 0.00701451)#0.0110669: 0.00352343)#0.017276; 5
(W_muriae#0.00600821: 0.0108601	((W_sebi#0.00342316: 0.00699134	(W_canadensis#0.00171855: 0.00612052	W_tropicalis#0.000898182: 0.00612052)#0.00322367: 0.00087082)#0.0032223: 2.31719e-05	W_mellicola#0.00585558: 0.00701451)#0.0110669: 0.00384557)#0.0167636; 5
(W_muriae#0.00600821: 0.0104428	((W_canadensis#0.00171855: 0.00699134	(W_sebi#0.00342316: 0.00652634	W_tropicalis#0.000898182: 0.00652634)#0.00513403: 0.000464996)#0.000432643: 2.31719e-05	W_mellicola#0.00585558: 0.00701451)#0.0110669: 0.00342831)#0.0174334; 5
(W_muriae#0.00600821: 0.0104428	((W_tropicalis#0.00132919: 0.00699134	(W_sebi#0.00342316: 0.00619555	W_canadensis#0.00171855: 0.00619555)#0.00217437: 0.000795782)#0.00323513: 2.31719e-05	W_mellicola#0.00585558: 0.00701451)#0.0110669: 0.00342831)#0.0174334; 5
(W_muriae#0.00600821: 0.0106504	((W_canadensis#0.00171855: 0.00699134	(W_sebi#0.00342316: 0.00661635	W_tropicalis#0.00132919: 0.00661635)#0.00518989: 0.000374988)#0.00323513: 2.31719e-05	W_mellicola#0.00585558: 0.00701451)#0.0110669: 0.00363589)#0.0153168; 5
(W_muriae#0.00600821: 0.0104529	((W_tropicalis#0.000942682: 0.00699134	(W_sebi#0.00342316: 0.00672287	W_canadensis#0.00171855: 0.00672287)#0.00510765: 0.000268464)#0.00132371: 2.31719e-05	W_mellicola#0.00585558: 0.00701451)#0.0110669: 0.00343843)#0.0156061; 5
(W_muriae#0.00600821: 0.0104529	((W_tropicalis#0.000942682: 0.00699134	(W_sebi#0.00342316: 0.00672287	W_canadensis#0.00211483: 0.00672287)#0.00238578: 0.000268464)#0.000493812: 2.31719e-05	W_mellicola#0.00585558: 0.00701451)#0.0110669: 0.00343843)#0.0186679; 5
(W_muriae#0.00600821: 0.0104529	((W_tropicalis#0.000942682: 0.00695911	(W_sebi#0.00342316: 0.00686994	W_canadensis#0.000951734: 0.00686994)#0.00233471: 8.91639e-05)#0.00376494: 5.53997e-05	W_mellicola#0.00585558: 0.00701451)#0.0110669: 0.00343843)#0.0186679; 5
(W_muriae#0.00600821: 0.0108083	((W_mellicola#0.00585558: 0.00688652	(W_sebi#0.00342316: 0.00686994	W_canadensis#0.000951734: 0.00686994)#0.00233471: 1.65731e-05)#0.00212044: 0.000127991	W_tropicalis#0.000942682: 0.00701451)#0.00950642: 0.00379381)#0.0196439; 5
(W_muriae#0.00600821: 0.0104376	((W_mellicola#0.00585558: 0.00689849	(W_sebi#0.00342316: 0.00686994	W_canadensis#0.00230056: 0.00686994)#0.00119649: 2.8549e-05)#0.00211676: 0.000116015	W_tropicalis#0.000942682: 0.00701451)#0.00950642: 0.00342305)#0.0203417; 5
(W_muriae#0.00600821: 0.0107652	((W_mellicola#0.00585558: 0.0069648	(W_sebi#0.00342316: 0.00657911	W_canadensis#0.001091: 0.00657911)#0.0031141: 0.000385698)#0.00209661: 3.73551e-05	W_tropicalis#0.000942682: 0.00700216)#0.00952319: 0.00376306)#0.016799; 5
(W_muriae#0.00600821: 0.0107652	((W_canadensis#0.001091: 0.0069648	(W_sebi#0.00342316: 0.00657911	W_mellicola#0.00585558: 0.00657911)#0.0031141: 0.000385698)#0.00209661: 3.73551e-05	W_tropicalis#0.000942682: 0.00700216)#0.0110941: 0.00376306)#0.0202757; 5
(W_muriae#0.00600821: 0.0107652	((W_canadensis#0.001091: 0.0069648	W_tropicalis#0.000942682: 0.0069648)#0.00403753: 3.73551e-05	(W_sebi#0.00342316: 0.00657911	W_mellicola#0.00585558: 0.00657911)#0.0031141: 0.000423054)#0.0110941: 0.00376306)#0.0167223; 5
(W_muriae#0.00600821: 0.0107652	((W_canadensis#0.001091: 0.00667673	W_tropicalis#0.00155856: 0.00667673)#0.00421173: 0.000325428	(W_sebi#0.00342316: 0.00690546	W_mellicola#0.00585558: 0.00690546)#0.00296693: 9.66967e-05)#0.0110941: 0.00376306)#0.0197938; 5
(W_muriae#0.00600821: 0.0106544	((W_canadensis#0.00143585: 0.00693793	W_tropicalis#0.00155856: 0.00693793)#0.00405317: 6.42259e-05	(W_sebi#0.00342316: 0.00690546	W_mellicola#0.00585558: 0.00690546)#0.0007326: 9.66967e-05)#0.0127216: 0.00365224)#0.0199997; 5
(W_muriae#0.00491334: 0.0106544	((W_canadensis#0.00143585: 0.00688508	W_tropicalis#0.00155856: 0.00688508)#0.00408428: 0.000117083	(W_sebi#0.00342316: 0.00690546	W_mellicola#0.00585558: 0.00690546)#0.00173943: 9.66967e-05)#0.0127216: 0.00365224)#0.0182949; 5
(W_muriae#0.00491334: 0.0108156	((W_canadensis#0.00143585: 0.00678005	W_tropicalis#0.00155856: 0.00678005)#0.00414755: 0.000222105	(W_sebi#0.00342316: 0.00690546	W_mellicola#0.00585558: 0.00690546)#0.00173943: 9.66967e-05)#0.0127216: 0.00381342)#0.0203903; 5
(W_muriae#0.00491334: 0.0104791	(W_mellicola#0.00585558: 0.00700216	(W_sebi#0.00342316: 0.00690546	(W_canadensis#0.00143585: 0.00658084	W_tropicalis#0.00155856: 0.00658084)#0.0042731: 0.000324621)#0.00121561: 9.66967e-05)#0.0111332: 0.00347696)#0.0210449; 5
(W_muriae#0.00491334: 0.0106417	(W_mellicola#0.00585558: 0.00700216	(W_sebi#0.00342316: 0.00690546	(W_canadensis#0.00133347: 0.00612581	W_tropicalis#0.00155856: 0.00612581)#0.00125627: 0.000779648)#0.00121561: 9.66967e-05)#0.0111332: 0.00363957)#0.0207234; 5
(W_muriae#0.00491334: 0.0106417	(W_mellicola#0.00585558: 0.00700216	(W_canadensis#0.00133347: 0.00690546	(W_sebi#0.00342316: 0.00645232	W_tropicalis#0.00155856: 0.00645232)#0.00385224: 0.000453147)#0.00254984: 9.66967e-05)#0.0111332: 0.00363957)#0.0207234; 5
(W_muriae#0.00491334: 0.0106417	(W_mellicola#0.00585558: 0.00700202	(W_canadensis#0.00172393: 0.00683674	(W_sebi#0.00342316: 0.00645232	W_tropicalis#0.00155856: 0.00645232)#0.00244703: 0.000384428)#0.00257547: 0.000165273)#0.0111334: 0.00363971)#0.0225139; 5
(W_muriae#0.00491334: 0.0104087	(W_mellicola#0.00585558: 0.00700202	(W_sebi#0.00342316: 0.00697765	(W_canadensis#0.00172393: 0.00673199	W_tropicalis#0.00200918: 0.00673199)#0.00234537: 0.000245665)#0.00252346: 2.43648e-05)#0.00874673: 0.00340669)#0.0230179; 5
(W_muriae#0.00491334: 0.0104087	(W_mellicola#0.00585558: 0.00735217	(W_sebi#0.00342316: 0.00697765	(W_canadensis#0.00172393: 0.00686206	W_tropicalis#0.00200918: 0.00686206)#0.000927215: 0.000115595)#0.00523389: 0.000374522)#0.0104963: 0.00305654)#0.0189363; 5
(W_muriae#0.00491334: 0.0107192	(W_mellicola#0.00585558: 0.00761765	(W_sebi#0.00342316: 0.00730969	(W_canadensis#0.00172393: 0.0067988	W_tropicalis#0.00200918: 0.0067988)#0.00339695: 0.000510892)#0.00499614: 0.000307963)#0.00872137: 0.00310159)#0.0171606; 5
(W_muriae#0.00491334: 0.0102403	(W_sebi#0.00342316: 0.0074293	(W_mellicola#0.00585558: 0.00730969	(W_canadensis#0.00172393: 0.00699296	W_tropicalis#0.00200918: 0.00699296)#0.00330263: 0.000316725)#0.00245421: 0.000119611)#0.00894248: 0.00281101)#0.020706; 5
(W_muriae#0.00491334: 0.0106764	(W_sebi#0.00342316: 0.0074293	(W_mellicola#0.00585558: 0.00741578	(W_canadensis#0.00172393: 0.00722968	W_tropicalis#0.000813962: 0.00722968)#0.00131865: 0.000186101)#0.0024191: 1.35192e-05)#0.0117643: 0.00324712)#0.0224657; 5
(W_muriae#0.00491334: 0.0106764	(W_mellicola#0.00585558: 0.0074293	(W_sebi#0.00342316: 0.00735284	(W_canadensis#0.00172393: 0.00722968	W_tropicalis#0.000813962: 0.00722968)#0.00131865: 0.00012316)#0.00213253: 7.64598e-05)#0.00883759: 0.00324712)#0.0206678; 5
(W_muriae#0.00491334: 0.0108793	(W_mellicola#0.00585558: 0.0074293	(W_sebi#0.00342316: 0.00740782	(W_canadensis#0.00172393: 0.00722968	W_tropicalis#0.000813962: 0.00722968)#0.000975409: 0.000178135)#0.00211671: 2.14853e-05)#0.00883759: 0.00345)#0.0237451; 5
(W_muriae#0.00491334: 0.0108793	(W_mellicola#0.00585558: 0.0074293	(W_sebi#0.00342316: 0.00727365	(W_canadensis#0.00105727: 0.00695625	W_tropicalis#0.00171044: 0.00695625)#0.00235964: 0.000317402)#0.00348083: 0.000155652)#0.00883759: 0.00345)#0.0237451; 5
(W_muriae#0.00491334: 0.0112337	(W_mellicola#0.00585558: 0.0073976	(W_sebi#0.00342316: 0.00727365	(W_canadensis#0.00105727: 0.00695625	W_tropicalis#0.00171044: 0.00695625)#0.00235964: 0.000317402)#0.00348083: 0.000123953)#0.0123884: 0.00383615)#0.0244682; 5
(W_muriae#0.00491334: 0.0112337	(W_sebi#0.00342316: 0.0073976	(W_mellicola#0.00585558: 0.00720579	(W_canadensis#0.00105727: 0.00695625	W_tropicalis#0.00171367: 0.00695625)#0.00235964: 0.000249544)#0.00351361: 0.000191811)#0.0158335: 0.00383615)#0.0244682; 5
(W_muriae#0.00491334: 0.0113866	(W_sebi#0.00342316: 0.00738582	(W_mellicola#0.00585558: 0.00720579	(W_canadensis#0.00105727: 0.00695625	W_tropicalis#0.00171367: 0.00695625)#0.00104622: 0.000249544)#0.00351361: 0.000180034)#0.012957: 0.00400078)#0.0255514; 5
(W_muriae#0.00491334: 0.0113866	(W_sebi#0.00342316: 0.00738582	(W_mellicola#0.00585558: 0.00723597	(W_canadensis#0.00105727: 0.00695625	W_tropicalis#0.00171367: 0.00695625)#0.00104622: 0.000279722)#0.00163162: 0.000149856)#0.012957: 0.00400078)#0.0255514; 5
(W_muriae#0.00491334: 0.0113866	(W_sebi#0.00342316: 0.00751808	(W_mellicola#0.00585558: 0.00737389	(W_canadensis#0.00105727: 0.00723192	W_tropicalis#0.00171367: 0.00723192)#0.00100634: 0.000141966)#0.00138691: 0.00014419)#0.012729: 0.00386853)#0.0227779; 5
(W_muriae#0.00491334: 0.0113866	(W_sebi#0.00434607: 0.00744585	(W_mellicola#0.00585558: 0.00737389	(W_canadensis#0.00105727: 0.00727991	W_tropicalis#0.00171367: 0.00727991)#0.000999703: 9.39743e-05)#0.00531979: 7.19629e-05)#0.0128525: 0.00394076)#0.0202316; 5
(W_muriae#0.00491334: 0.0113866	(W_sebi#0.00434607: 0.0077255	(W_mellicola#0.00585558: 0.00737389	(W_canadensis#0.00105727: 0.00710164	W_tropicalis#0.00171367: 0.00710164)#0.0010248: 0.000272251)#0.00712467: 0.000351612)#0.0123873: 0.00366111)#0.0226405; 5
(W_muriae#0.00491334: 0.0113866	(W_sebi#0.00434607: 0.00805664	(W_mellicola#0.00585558: 0.00766065	(W_canadensis#0.00105727: 0.00710164	W_tropicalis#0.00171367: 0.00710164)#0.00260707: 0.000559019)#0.00463852: 0.000395986)#0.0139964: 0.00332997)#0.0226405; 5
(W_muriae#0.00491334: 0.0113866	(W_sebi#0.00434607: 0.00815875	(W_mellicola#0.00585558: 0.00722801	(W_canadensis#0.000730006: 0.00690649	W_tropicalis#0.00295214: 0.00690649)#0.00165497: 0.000321515)#0.00491617: 0.000930736)#0.0118495: 0.00322786)#0.0226405; 5
(W_muriae#0.00417163: 0.00966771	(W_sebi#0.00368999: 0.00692712	(W_tropicalis#0.00250649: 0.00609147	(W_canadensis#0.000619806: 0.0059914	W_mellicola#0.00497163: 0.0059914)#0.00191998: 0.000100074)#0.00420515: 0.000835642)#0.00802347: 0.00274059)#0.0192227; 5
(W_muriae#0.00417163: 0.00966771	(W_sebi#0.00368999: 0.00718991	(W_tropicalis#0.00250649: 0.00609147	(W_canadensis#0.000619806: 0.00580716	W_mellicola#0.00497163: 0.00580716)#0.00198089: 0.000284313)#0.00420515: 0.00109844)#0.0077302: 0.00247779)#0.0166425; 5
(W_muriae#0.00417163: 0.00957751	((W_canadensis#0.000619806: 0.00617897	W_mellicola#0.00497163: 0.00617897)#0.0018617: 0.000686796	(W_tropicalis#0.00250649: 0.00565814	W_sebi#0.00368999: 0.00565814)#0.0045272: 0.00120762)#0.0114828: 0.00271174)#0.0167992; 5
(W_muriae#0.00417163: 0.00957751	((W_canadensis#0.000619806: 0.00573562	W_mellicola#0.00497163: 0.00573562)#0.00491112: 0.000899546	(W_tropicalis#0.00153764: 0.006024	W_sebi#0.00368999: 0.006024)#0.00425225: 0.000611167)#0.015111: 0.00294234)#0.0167992; 5
(W_muriae#0.00417163: 0.00957751	((W_canadensis#0.000619806: 0.00595372	W_mellicola#0.00497163: 0.00595372)#0.00239105: 0.000333445	(W_tropicalis#0.00153764: 0.00576419	W_sebi#0.00368999: 0.00576419)#0.00273848: 0.000522983)#0.0143152: 0.00329034)#0.0151708; 5
(W_muriae#0.00417163: 0.00994123	((W_canadensis#0.000619806: 0.00637098	W_mellicola#0.00497163: 0.00637098)#0.00223446: 0.000254874	(W_tropicalis#0.00266927: 0.00547134	W_sebi#0.00368999: 0.00547134)#0.00514741: 0.00115451)#0.0151008: 0.00331538)#0.0185274; 5
(W_muriae#0.00417163: 0.00965284	((W_canadensis#0.000619806: 0.00654699	W_mellicola#0.00497163: 0.00654699)#0.00213064: 7.8869e-05	(W_tropicalis#0.00266927: 0.00547134	W_sebi#0.00368999: 0.00547134)#0.00514741: 0.00115451)#0.0114943: 0.00302699)#0.019081; 5
(W_muriae#0.00417163: 0.0093711	((W_canadensis#0.000619806: 0.0063923	W_mellicola#0.00497163: 0.0063923)#0.0021822: 0.000319243	(W_tropicalis#0.00172382: 0.00547134	W_sebi#0.00368999: 0.00547134)#0.00323892: 0.0012402)#0.00911686: 0.00265955)#0.0196547; 5
(W_muriae#0.00417163: 0.0093711	((W_canadensis#0.000619806: 0.0063923	W_mellicola#0.00497163: 0.0063923)#0.00171297: 0.000319243	(W_tropicalis#0.00172382: 0.00547134	W_sebi#0.00368999: 0.00547134)#0.00323892: 0.0012402)#0.00911686: 0.00265955)#0.0196547; 5
(W_muriae#0.00417163: 0.0093711	((W_canadensis#0.000619806: 0.0063923	W_mellicola#0.00497163: 0.0063923)#0.0039179: 0.000319243	(W_tropicalis#0.00172382: 0.0056717	W_sebi#0.00368999: 0.0056717)#0.00163361: 0.00103984)#0.0125186: 0.00265955)#0.0163369; 5
(W_muriae#0.00417163: 0.00917996	((W_canadensis#0.000619806: 0.00617317	W_mellicola#0.00497163: 0.00617317)#0.00405697: 0.000422069	(W_tropicalis#0.0013821: 0.00600199	W_sebi#0.00368999: 0.00600199)#0.00242561: 0.000593252)#0.0127394: 0.00258473)#0.0136248; 5
(W_muriae#0.00417163: 0.00961283	((W_canadensis#0.000619806: 0.00617317	W_mellicola#0.00497163: 0.00617317)#0.00405697: 0.000656706	(W_tropicalis#0.0013821: 0.00600199	W_sebi#0.00368999: 0.00600199)#0.0047932: 0.000827889)#0.0110669: 0.00278295)#0.0130113; 5
(W_muriae#0.00417163: 0.00961283	((W_canadensis#0.000619806: 0.00616568	W_mellicola#0.00497163: 0.00616568)#0.0040619: 0.000223644	(W_tropicalis#0.0013821: 0.00569595	W_sebi#0.00368999: 0.00569595)#0.00505073: 0.00069337)#0.00981693: 0.0032235)#0.0150207; 5
(W_muriae#0.00417163: 0.0098048	((W_canadensis#0.000619806: 0.00582859	W_mellicola#0.00497163: 0.00582859)#0.00253323: 0.000560732	(W_tropicalis#0.0013821: 0.00616313	W_sebi#0.00368999: 0.00616313)#0.00256598: 0.000226191)#0.00981693: 0.00341547)#0.0147267; 5
(W_muriae#0.00461915: 0.0105827	((W_canadensis#0.000686298: 0.00645387	W_mellicola#0.00550498: 0.00645387)#0.00280499: 0.00118117	(W_tropicalis#0.00242394: 0.0068243	W_sebi#0.00408585: 0.0068243)#0.00545568: 0.000810742)#0.0130139: 0.00294762)#0.0157684; 5
(W_muriae#0.00461915: 0.0102451	((W_canadensis#0.000686298: 0.00645387	W_mellicola#0.00471351: 0.00645387)#0.00280499: 0.00118117	(W_tropicalis#0.00242394: 0.00712918	W_sebi#0.00408585: 0.00712918)#0.00244649: 0.000505868)#0.0108755: 0.00261003)#0.0177541; 5
(W_muriae#0.00461915: 0.0102451	((W_canadensis#0.000686298: 0.00674578	W_mellicola#0.00471351: 0.00674578)#0.00268361: 0.000554259	(W_tropicalis#0.00242394: 0.00683906	W_sebi#0.00408585: 0.00683906)#0.00255027: 0.000460986)#0.0121359: 0.00294504)#0.0159181; 5
(W_muriae#0.00461915: 0.0102451	((W_canadensis#0.000686298: 0.00655831	W_mellicola#0.00471351: 0.00655831)#0.00276033: 0.000957685	(W_tropicalis#0.00093456: 0.00658938	W_sebi#0.00408585: 0.00658938)#0.0026469: 0.000926613)#0.0132485: 0.00272909)#0.0159181; 5
(W_muriae#0.00461915: 0.0107554	((W_canadensis#0.000686298: 0.00674437	W_mellicola#0.00471351: 0.00674437)#0.00268418: 0.000771622	(W_tropicalis#0.00225718: 0.00658938	W_sebi#0.00408585: 0.00658938)#0.0026469: 0.000926613)#0.0147379: 0.00323946)#0.0151627; 5
(W_muriae#0.00461915: 0.0107554	((W_canadensis#0.000686298: 0.00647773	W_mellicola#0.00471351: 0.00647773)#0.00279467: 0.000810023	(W_tropicalis#0.00225718: 0.00658938	W_sebi#0.00408585: 0.00658938)#0.00528691: 0.000698372)#0.0124973: 0.0034677)#0.0151627; 5
(W_muriae#0.00461915: 0.0103218	((W_canadensis#0.000686298: 0.00647773	W_mellicola#0.00471351: 0.00647773)#0.00279467: 0.000810023	(W_tropicalis#0.00225718: 0.00682758	W_sebi#0.00408585: 0.00682758)#0.00510246: 0.000460171)#0.0155109: 0.00303408)#0.0205387; 5
(W_muriae#0.00461915: 0.010578	(W_tropicalis#0.00225718: 0.00746391	((W_canadensis#0.000686298: 0.00670637	W_mellicola#0.00471351: 0.00670637)#0.00269939: 0.000524471	W_sebi#0.00408585: 0.00723084)#0.00481789: 0.00023307)#0.0151448: 0.00311407)#0.0200413; 5
(W_muriae#0.00461915: 0.010578	(W_sebi#0.00408585: 0.00727126	((W_canadensis#0.000686298: 0.00651273	W_mellicola#0.00471351: 0.00651273)#0.00277965: 0.000718115	W_tropicalis#0.00225718: 0.00723084)#0.0013633: 4.04208e-05)#0.0167917: 0.00330671)#0.0200413; 5
(W_muriae#0.00461915: 0.010578	(W_sebi#0.00408585: 0.00727126	((W_canadensis#0.00024293: 0.00697571	W_mellicola#0.00471351: 0.00697571)#0.00489274: 0.000255133	W_tropicalis#0.00225718: 0.00723084)#0.0013633: 4.04208e-05)#0.0183988: 0.00330671)#0.0189865; 5
(W_muriae#0.00461915: 0.010578	(W_sebi#0.00478437: 0.00727126	((W_canadensis#0.00024293: 0.00670376	W_mellicola#0.00471351: 0.00670376)#0.00390564: 0.000527085	W_tropicalis#0.00225718: 0.00723084)#0.00462849: 4.04208e-05)#0.0183988: 0.00330671)#0.0189865; 5
(W_muriae#0.00461915: 0.010578	(W_sebi#0.00478437: 0.00749565	((W_tropicalis#0.00062478: 0.00641368	W_mellicola#0.00471351: 0.00641368)#0.00408229: 0.0010114	W_canadensis#0.00024293: 0.00742507)#0.00450741: 7.058e-05)#0.01499: 0.00308233)#0.0152012; 5
(W_muriae#0.00461915: 0.010578	(W_sebi#0.00478437: 0.00743907	((W_tropicalis#0.00062478: 0.00687184	W_mellicola#0.00471351: 0.00687184)#0.00381011: 0.000553236	W_canadensis#0.00024293: 0.00742507)#0.00450741: 1.39935e-05)#0.0128302: 0.00313891)#0.0163856; 5
(W_muriae#0.00461915: 0.010578	(W_sebi#0.00478437: 0.00743907	((W_tropicalis#0.00062478: 0.00687184	W_mellicola#0.00471351: 0.00687184)#0.00381011: 0.000553236	W_canadensis#0.00024293: 0.00742507)#0.00130209: 1.39935e-05)#0.0128302: 0.00313891)#0.0163856; 5
(W_muriae#0.00461915: 0.0104118	(W_sebi#0.00478437: 0.00743907	((W_tropicalis#0.00062478: 0.00687184	W_mellicola#0.00471351: 0.00687184)#0.00283062: 0.000553236	W_canadensis#0.00024293: 0.00742507)#0.00193316: 1.39935e-05)#0.0107066: 0.00297275)#0.0196608; 5
(W_muriae#0.00461915: 0.0104118	(W_sebi#0.00478437: 0.00743907	((W_tropicalis#0.000966825: 0.00661165	W_mellicola#0.00471351: 0.00661165)#0.004668: 0.000813418	W_canadensis#0.00024293: 0.00742507)#0.00132882: 1.39935e-05)#0.0107066: 0.00297275)#0.02192; 5
(W_muriae#0.00461915: 0.0106972	(W_sebi#0.00478437: 0.00743907	((W_tropicalis#0.000966825: 0.00690001	W_mellicola#0.00471351: 0.00690001)#0.00246017: 0.000525063	W_canadensis#0.00024293: 0.00742507)#0.00445963: 1.39935e-05)#0.0130654: 0.00325809)#0.0223429; 5
(W_muriae#0.00461915: 0.0109241	(W_sebi#0.00478437: 0.00743907	((W_tropicalis#0.00161541: 0.00690001	W_canadensis#0.00024293: 0.00690001)#0.00246017: 0.000525063	W_mellicola#0.00471351: 0.00742507)#0.00445963: 1.39935e-05)#0.00994635: 0.00348503)#0.0238389; 5
(W_muriae#0.00461915: 0.0109241	(W_sebi#0.00478437: 0.00743907	((W_tropicalis#0.00161541: 0.00690001	W_canadensis#0.00024293: 0.00690001)#0.00246017: 0.000525063	W_mellicola#0.00471351: 0.00742507)#0.00189264: 1.39935e-05)#0.0140164: 0.00348503)#0.0270876; 5
(W_muriae#0.00461915: 0.0110989	((W_tropicalis#0.00161541: 0.00714627	W_canadensis#0.00024293: 0.00714627)#0.00237539: 0.000292797	(W_sebi#0.00478437: 0.00742507	W_mellicola#0.00471351: 0.00742507)#0.00189264: 1.39935e-05)#0.0125126: 0.00365982)#0.025577; 5
(W_muriae#0.00461915: 0.0105724	(W_sebi#0.00478437: 0.00743907	((W_tropicalis#0.00161541: 0.00714627	W_canadensis#0.00024293: 0.00714627)#0.00189886: 0.000278804	W_mellicola#0.00471351: 0.00742507)#0.00189264: 1.39935e-05)#0.00922621: 0.0031333)#0.0240663; 5
(W_muriae#0.00461915: 0.0102459	((W_tropicalis#0.00161541: 0.00739195	W_canadensis#0.00024293: 0.00739195)#0.0046635: 0.000358454	(W_sebi#0.00478437: 0.00774555	W_mellicola#0.00471351: 0.00774555)#0.00181433: 4.85369e-06)#0.0101762: 0.00249545)#0.0218543; 5
(W_muriae#0.00461915: 0.0100868	((W_tropicalis#0.00161541: 0.00770855	W_canadensis#0.00024293: 0.00770855)#0.00447196: 4.18477e-05	(W_sebi#0.00478437: 0.00774555	W_mellicola#0.00471351: 0.00774555)#0.000441429: 4.85369e-06)#0.0101762: 0.00233639)#0.022199; 5
(W_muriae#0.00461915: 0.0105805	((W_tropicalis#0.000959397: 0.00770855	W_canadensis#0.00024293: 0.00770855)#0.00110798: 4.18477e-05	(W_sebi#0.00332782: 0.00774555	W_mellicola#0.00471351: 0.00774555)#0.000441429: 4.85369e-06)#0.0116916: 0.00283007)#0.0211632; 5
(W_muriae#0.00461915: 0.0105805	(W_sebi#0.00332782: 0.0077504	((W_tropicalis#0.000959397: 0.00770855	W_canadensis#0.00024293: 0.00770855)#0.00110798: 3.29657e-05	W_mellicola#0.00471351: 0.00774152)#0.00189511: 8.882e-06)#0.0116916: 0.00283007)#0.0194848; 5
(W_muriae#0.00461915: 0.0105805	(W_sebi#0.00332782: 0.0077504	((W_tropicalis#0.000959397: 0.00770855	W_mellicola#0.00471351: 0.00770855)#0.00110798: 3.29657e-05	W_canadensis#0.00024293: 0.00774152)#0.000808398: 8.882e-06)#0.0141323: 0.00283007)#0.0222845; 5
(W_muriae#0.00461915: 0.0105805	(W_sebi#0.00452442: 0.0077504	((W_tropicalis#0.00121387: 0.00770855	W_mellicola#0.00471351: 0.00770855)#0.00165094: 1.42718e-05	W_canadensis#0.00024293: 0.00772282)#0.00255207: 2.75759e-05)#0.0124322: 0.00283007)#0.0222845; 5
(W_muriae#0.00461915: 0.0110201	(W_sebi#0.00360326: 0.0077504	((W_tropicalis#0.00121387: 0.00770855	W_mellicola#0.00471351: 0.00770855)#0.00165094: 1.58427e-05	W_canadensis#0.00024293: 0.0077244)#0.000654932: 2.60049e-05)#0.0133049: 0.00326973)#0.0190169; 5
(W_muriae#0.00461915: 0.0110201	(W_canadensis#0.00024293: 0.00781495	((W_tropicalis#0.00121387: 0.00770855	W_mellicola#0.00471351: 0.00770855)#0.00165094: 2.83317e-07	W_sebi#0.00360326: 0.00770884)#0.001993: 0.000106112)#0.015718: 0.00320518)#0.020054; 5
(W_muriae#0.00461915: 0.0106944	(W_canadensis#0.00024293: 0.00781495	((W_tropicalis#0.00121387: 0.00770855	W_mellicola#0.00471351: 0.00770855)#0.000765339: 0.000103217	W_sebi#0.00360326: 0.00781177)#0.00177606: 3.17829e-06)#0.015718: 0.00287946)#0.0234473; 5
(W_muriae#0.00461915: 0.0106944	(W_canadensis#0.00024293: 0.00781495	((W_sebi#0.00360326: 0.0077404	W_mellicola#0.00471351: 0.0077404)#0.00116483: 7.13694e-05	W_tropicalis#0.00121387: 0.00781177)#0.000801841: 3.17829e-06)#0.0125394: 0.00287946)#0.0222418; 5
(W_muriae#0.00461915: 0.0106944	(W_canadensis#0.00024293: 0.00781495	((W_sebi#0.00360326: 0.0077404	W_mellicola#0.00471351: 0.0077404)#0.00220774: 4.55245e-05	W_tropicalis#0.00121387: 0.00778592)#0.000804503: 2.90232e-05)#0.0150294: 0.00287946)#0.0186763; 5
(W_muriae#0.00461915: 0.0106944	(W_tropicalis#0.00121387: 0.00781495	((W_sebi#0.00360326: 0.0077404	W_mellicola#0.00471351: 0.0077404)#0.00220774: 4.55245e-05	W_canadensis#0.00024293: 0.00778592)#0.00246165: 2.90232e-05)#0.0150294: 0.00287946)#0.0186763; 5
(W_muriae#0.00461915: 0.010947	(W_tropicalis#0.00121387: 0.00781495	((W_sebi#0.00360326: 0.0077404	W_mellicola#0.00471351: 0.0077404)#0.00220774: 5.17239e-05	W_canadensis#0.00024293: 0.00779212)#0.00245969: 2.28238e-05)#0.0175556: 0.0031321)#0.0154726; 5
(W_muriae#0.00461915: 0.0106977	(W_tropicalis#0.00121387: 0.00781495	((W_sebi#0.00360326: 0.0077404	W_mellicola#0.00471351: 0.0077404)#0.0017673: 5.17239e-05	W_canadensis#0.00024293: 0.00779212)#0.000696663: 2.28238e-05)#0.0140982: 0.00288276)#0.0194558; 5
(W_muriae#0.00461915: 0.0106977	((W_sebi#0.00360326: 0.0077404	W_mellicola#0.00471351: 0.0077404)#0.0017673: 7.45477e-05	(W_tropicalis#0.00121387: 0.00779212	W_canadensis#0.00024293: 0.00779212)#0.00162231: 2.28238e-05)#0.0140982: 0.00288276)#0.0203106; 5
(W_muriae#0.00461915: 0.010389	((W_sebi#0.00360326: 0.0077404	W_mellicola#0.00471351: 0.0077404)#0.00130654: 7.45477e-05	(W_tropicalis#0.00121387: 0.00779212	W_canadensis#0.00024293: 0.00779212)#0.00162231: 2.28238e-05)#0.0140982: 0.00257409)#0.0232035; 5
(W_muriae#0.00461915: 0.0105242	(W_tropicalis#0.00121387: 0.00781495	((W_sebi#0.00360326: 0.0077404	W_mellicola#0.00471351: 0.0077404)#0.000621157: 5.17239e-05	W_canadensis#0.00024293: 0.00779212)#0.000910408: 2.28238e-05)#0.0140982: 0.00270922)#0.0207684; 5
(W_muriae#0.00461915: 0.0105242	(W_tropicalis#0.00121387: 0.00781495	((W_sebi#0.00360326: 0.0077404	W_mellicola#0.00471351: 0.0077404)#0.00337949: 7.01317e-05	W_canadensis#0.00024293: 0.00781053)#0.00175031: 4.416e-06)#0.0112578: 0.00270922)#0.0182789; 5
(W_muriae#0.00461915: 0.0102113	(W_tropicalis#0.000980198: 0.00804669	((W_sebi#0.00360326: 0.0077404	W_mellicola#0.00471351: 0.0077404)#0.00161913: 0.000204529	W_canadensis#0.00024293: 0.00794493)#0.00536114: 0.000101756)#0.0109336: 0.00216465)#0.0171216; 5
(W_muriae#0.00461915: 0.0100972	(W_tropicalis#0.000980198: 0.00833901	((W_sebi#0.00360326: 0.00774455	W_mellicola#0.00471351: 0.00774455)#0.0031833: 7.53747e-05	W_canadensis#0.00024293: 0.00781993)#0.00544684: 0.000519085)#0.0105503: 0.00175817)#0.0173152; 5
(W_muriae#0.00461915: 0.0100972	(W_tropicalis#0.000980198: 0.00833901	((W_canadensis#0.00024293: 0.00774455	W_mellicola#0.00471351: 0.00774455)#0.00489718: 0.000137435	W_sebi#0.00360326: 0.00788199)#0.00540395: 0.000457025)#0.0139294: 0.00175817)#0.0208255; 5
(W_muriae#0.00461915: 0.0100972	(W_tropicalis#0.000980198: 0.00857886	((W_canadensis#0.00024293: 0.00774455	W_mellicola#0.00471351: 0.00774455)#0.00174621: 4.35137e-06	W_sebi#0.00360326: 0.0077489)#0.00549676: 0.000829952)#0.0156195: 0.00151832)#0.017727; 5
(W_muriae#0.00461915: 0.0100972	(W_tropicalis#0.000980198: 0.00824006	((W_canadensis#0.00024293: 0.00774455	W_sebi#0.00360326: 0.00774455)#0.000735389: 4.35137e-06	W_mellicola#0.00471351: 0.0077489)#0.00372352: 0.000491151)#0.0162617: 0.00185712)#0.017727; 5
(W_muriae#0.00461915: 0.010034	(W_tropicalis#0.00177119: 0.00800724	((W_canadensis#0.00024293: 0.00774455	W_sebi#0.00360326: 0.00774455)#0.000735389: 4.35137e-06	W_mellicola#0.00471351: 0.0077489)#0.0050569: 0.000258333)#0.0167346: 0.00202681)#0.0178386; 5
(W_muriae#0.00461915: 0.010034	(W_tropicalis#0.00177119: 0.00790591	((W_canadensis#0.00024293: 0.00774455	W_sebi#0.00360326: 0.00774455)#0.000735389: 2.37327e-05	W_mellicola#0.00471351: 0.00776829)#0.0029885: 0.000137624)#0.016949: 0.00212814)#0.0178386; 5
(W_muriae#0.00461915: 0.010034	(W_tropicalis#0.00144064: 0.00806734	((W_mellicola#0.00471351: 0.00749557	W_sebi#0.00360326: 0.00749557)#0.00216476: 0.00027272	W_canadensis#0.00024293: 0.00776829)#0.0029885: 0.000299057)#0.0166099: 0.0019667)#0.0194753; 5
(W_muriae#0.00461915: 0.0102946	(W_canadensis#0.00024293: 0.00792546	((W_mellicola#0.00567833: 0.00767446	W_sebi#0.00360326: 0.00767446)#0.0021143: 0.000119546	W_tropicalis#0.00144064: 0.00779401)#0.00297864: 0.00013145)#0.0143663: 0.00236911)#0.0229965; 5
(W_muriae#0.00461915: 0.010152	(W_canadensis#0.00024293: 0.00792546	((W_mellicola#0.00567833: 0.00767446	W_sebi#0.00360326: 0.00767446)#0.00207934: 0.000150501	W_tropicalis#0.00116187: 0.00782496)#0.00296685: 0.000100496)#0.0143663: 0.00222652)#0.0272403; 5
(W_muriae#0.00461915: 0.0103706	(W_canadensis#0.00024293: 0.00799529	((W_mellicola#0.00567833: 0.00767446	W_sebi#0.00360326: 0.00767446)#0.00207934: 0.000150501	W_tropicalis#0.00116187: 0.00782496)#0.00296685: 0.000170326)#0.0171847: 0.00237533)#0.0253515; 5
(W_muriae#0.00461915: 0.0100866	(W_tropicalis#0.00116187: 0.00797129	((W_mellicola#0.00407965: 0.00767446	W_sebi#0.00360326: 0.00767446)#0.00207934: 0.000150501	W_canadensis#0.00024293: 0.00782496)#0.00296685: 0.00014633)#0.0146239: 0.00211533)#0.0229127; 5
(W_muriae#0.00461915: 0.0100866	(W_tropicalis#0.00108502: 0.00797129	((W_mellicola#0.00407965: 0.00767446	W_sebi#0.00360326: 0.00767446)#0.00207934: 0.000122049	W_canadensis#0.00024293: 0.00779651)#0.00297768: 0.000174782)#0.0146239: 0.00211533)#0.0212786; 5
(W_muriae#0.00461915: 0.0100866	(W_tropicalis#0.00108502: 0.00788497	((W_mellicola#0.00407965: 0.00767446	W_sebi#0.00360326: 0.00767446)#0.00207934: 0.000182565	W_canadensis#0.00024293: 0.00785702)#0.00295475: 2.79453e-05)#0.014784: 0.00220165)#0.0185623; 5
(W_muriae#0.00461915: 0.0100866	(W_tropicalis#0.00108502: 0.00810942	((W_mellicola#0.00407965: 0.00767446	W_sebi#0.00360326: 0.00767446)#0.00207934: 0.000356152	W_canadensis#0.00024293: 0.00803061)#0.00289088: 7.88113e-05)#0.0106575: 0.0019772)#0.0201559; 5
(W_muriae#0.00461915: 0.0100866	(W_tropicalis#0.00108502: 0.00810942	((W_mellicola#0.00407965: 0.0079171	W_canadensis#0.00024293: 0.0079171)#0.00619482: 0.000156775	W_sebi#0.00360326: 0.00807388)#0.00136484: 3.55453e-05)#0.00828574: 0.0019772)#0.0224174; 5
(W_muriae#0.00461915: 0.0100866	(W_tropicalis#0.00108502: 0.00821964	((W_mellicola#0.00407965: 0.0079171	W_canadensis#0.00024293: 0.0079171)#0.00619482: 5.2397e-05	W_sebi#0.00360326: 0.0079695)#0.00431673: 0.000250145)#0.00817463: 0.00186698)#0.0200129; 5
(W_muriae#0.00461915: 0.0100866	(W_sebi#0.00360326: 0.00869843	((W_mellicola#0.00407965: 0.0079171	W_canadensis#0.00024293: 0.0079171)#0.00619482: 2.01407e-05	W_tropicalis#0.00108502: 0.00793724)#0.00671408: 0.000761187)#0.00772468: 0.00138819)#0.0218778; 5
(W_muriae#0.00461915: 0.0100866	(W_tropicalis#0.00108502: 0.00831915	((W_mellicola#0.00407965: 0.0079171	W_canadensis#0.00024293: 0.0079171)#0.00619482: 2.01407e-05	W_sebi#0.00360326: 0.00793724)#0.00803473: 0.000381903)#0.0109634: 0.00176748)#0.0218778; 5
(W_muriae#0.00461915: 0.0100866	(W_sebi#0.00360326: 0.00808245	((W_mellicola#0.00407965: 0.00768958	W_canadensis#0.00024293: 0.00768958)#0.00637811: 0.000191443	W_tropicalis#0.00103287: 0.00788103)#0.0052088: 0.000201421)#0.00920191: 0.00200418)#0.0193131; 5
(W_muriae#0.00461915: 0.0100866	(W_sebi#0.00360326: 0.00808245	((W_tropicalis#0.00103287: 0.0078233	W_canadensis#0.00024293: 0.0078233)#0.00459427: 6.3773e-05	W_mellicola#0.00407965: 0.00788707)#0.000783868: 0.000195379)#0.00920191: 0.00200418)#0.0230334; 5
(W_muriae#0.00461915: 0.00988283	(W_sebi#0.00360326: 0.00798054	((W_tropicalis#0.00103287: 0.0078233	W_mellicola#0.00407965: 0.0078233)#0.0017009: 6.3773e-05	W_canadensis#0.00024293: 0.00788707)#0.00352917: 9.34692e-05)#0.0135549: 0.00190229)#0.0235084; 5
(W_muriae#0.00461915: 0.00988283	(W_sebi#0.00360326: 0.00798054	((W_tropicalis#0.00103287: 0.00752049	W_canadensis#0.00024293: 0.00752049)#0.00176939: 0.000366575	W_mellicola#0.00407965: 0.00788707)#0.00352917: 9.34692e-05)#0.00898418: 0.00190229)#0.0235084; 5
(W_muriae#0.00461915: 0.00988283	(W_sebi#0.00360326: 0.00798054	((W_tropicalis#0.00103287: 0.00720004	W_canadensis#0.00024293: 0.00720004)#0.00184814: 0.000687033	W_mellicola#0.00407965: 0.00788707)#0.00187582: 9.34692e-05)#0.0112634: 0.00190229)#0.0204447; 5
(W_muriae#0.00539967: 0.0115528	(W_mellicola#0.00476901: 0.00932904	((W_tropicalis#0.0012074: 0.0088316	W_canadensis#0.000283979: 0.0088316)#0.00161258: 0.00038818	W_sebi#0.00421212: 0.00921978)#0.00219279: 0.000109263)#0.00967207: 0.00222373)#0.0218765; 5
(W_muriae#0.00539967: 0.0115528	(W_sebi#0.00421212: 0.00954597	((W_tropicalis#0.0012074: 0.00859214	W_canadensis#0.000283979: 0.00859214)#0.00165752: 0.000627641	W_mellicola#0.00606454: 0.00921978)#0.00219279: 0.000326188)#0.00945228: 0.00200681)#0.0199043; 5
(W_muriae#0.00539967: 0.0115528	((W_tropicalis#0.00147839: 0.00820102	W_canadensis#0.000283979: 0.00820102)#0.00294029: 0.00134494	(W_sebi#0.00320038: 0.0093437	W_mellicola#0.00444142: 0.0093437)#0.00216371: 0.000202264)#0.00945228: 0.00200681)#0.0233498; 5
(W_muriae#0.00539967: 0.0115528	((W_tropicalis#0.00147839: 0.00847977	W_canadensis#0.000283979: 0.00847977)#0.00469575: 0.0010662	(W_sebi#0.00320038: 0.0093437	W_mellicola#0.00444142: 0.0093437)#0.000733296: 0.000202264)#0.00945228: 0.00200681)#0.0201674; 5
(W_muriae#0.00539967: 0.0115528	((W_tropicalis#0.00147839: 0.00847977	W_canadensis#0.000283979: 0.00847977)#0.00171462: 0.0010662	(W_sebi#0.00320038: 0.0093437	W_mellicola#0.00444142: 0.0093437)#0.000733296: 0.000202264)#0.00945228: 0.00200681)#0.0201674; 5
(W_muriae#0.00539967: 0.0115528	((W_tropicalis#0.00148254: 0.00847977	W_canadensis#0.000283979: 0.00847977)#0.00218366: 0.0010662	(W_sebi#0.00320038: 0.00939015	W_mellicola#0.00444142: 0.00939015)#0.000729668: 0.000155817)#0.00684073: 0.00200681)#0.0182874; 5
(W_muriae#0.00539967: 0.0115528	((W_tropicalis#0.00148254: 0.00847977	W_canadensis#0.000283979: 0.00847977)#0.00218366: 0.00111215	(W_sebi#0.00320038: 0.00936905	W_mellicola#0.00444142: 0.00936905)#0.00199541: 0.000222878)#0.010201: 0.00196085)#0.0182874; 5
(W_muriae#0.00539967: 0.0117548	((W_tropicalis#0.00148254: 0.00847977	W_canadensis#0.000283979: 0.00847977)#0.00218366: 0.00145457	(W_sebi#0.00320038: 0.00936905	W_mellicola#0.00542052: 0.00936905)#0.00286849: 0.000565296)#0.0098494: 0.00182044)#0.0196789; 5
(W_muriae#0.00539967: 0.0115386	((W_tropicalis#0.00148254: 0.00866416	W_canadensis#0.000283979: 0.00866416)#0.00495003: 0.00127018	(W_sebi#0.00320038: 0.00905544	W_mellicola#0.00542052: 0.00905544)#0.00296783: 0.000878905)#0.0098494: 0.00160426)#0.022738; 5
(W_muriae#0.00539967: 0.0117539	((W_tropicalis#0.00183799: 0.00822501	W_canadensis#0.000283979: 0.00822501)#0.00521432: 0.00194993	(W_sebi#0.00320038: 0.00949216	W_mellicola#0.00542052: 0.00949216)#0.00283129: 0.000682778)#0.0096165: 0.00157895)#0.0196283; 5
(W_muriae#0.00539967: 0.0113219	((W_tropicalis#0.00183799: 0.00866822	W_canadensis#0.000283979: 0.00866822)#0.0035351: 0.00150672	(W_sebi#0.00320038: 0.00975415	W_mellicola#0.00542052: 0.00975415)#0.00126416: 0.000420795)#0.00671851: 0.00114699)#0.016958; 5
(W_muriae#0.00539967: 0.0113219	((W_tropicalis#0.00183799: 0.00841111	W_canadensis#0.000283979: 0.00841111)#0.00364316: 0.00152763	(W_sebi#0.00320038: 0.0094044	W_mellicola#0.00542052: 0.0094044)#0.00131118: 0.000534344)#0.00451274: 0.00138319)#0.016958; 5
(W_muriae#0.00539967: 0.0115992	((W_tropicalis#0.00183799: 0.00841111	W_canadensis#0.000283979: 0.00841111)#0.00667649: 0.00152763	(W_sebi#0.00320038: 0.0094044	W_mellicola#0.00542052: 0.0094044)#0.0025319: 0.000534344)#0.00451274: 0.00166043)#0.0206365; 5
(W_muriae#0.00539967: 0.0115992	((W_tropicalis#0.00183799: 0.00855987	W_canadensis#0.000283979: 0.00855987)#0.00656046: 0.0018063	(W_sebi#0.00320038: 0.0089142	W_mellicola#0.00542052: 0.0089142)#0.000908468: 0.00145198)#0.00640649: 0.00123299)#0.0206365; 5
(W_muriae#0.00539967: 0.0115992	((W_tropicalis#0.00170876: 0.00876886	W_canadensis#0.000283979: 0.00876886)#0.00640411: 0.0018823	(W_sebi#0.00320038: 0.00940624	W_mellicola#0.00542052: 0.00940624)#0.00367574: 0.00124492)#0.00623508: 0.000948006)#0.0206365; 5
(W_muriae#0.00539967: 0.0115992	((W_tropicalis#0.00170876: 0.00911872	W_canadensis#0.000283979: 0.00911872)#0.00432798: 0.00153245	(W_sebi#0.00320038: 0.00990644	W_mellicola#0.00542052: 0.00990644)#0.00156757: 0.00074472)#0.00623508: 0.000948006)#0.0206365; 5
(W_muriae#0.00539967: 0.0115992	((W_tropicalis#0.00170876: 0.00954089	W_canadensis#0.000283979: 0.00954089)#0.00413647: 0.00161627	(W_sebi#0.00320038: 0.0102476	W_mellicola#0.00542052: 0.0102476)#0.00178857: 0.000909537)#0.00595231: 0.000442007)#0.0191787; 5
(W_muriae#0.00539967: 0.0115992	((W_tropicalis#0.00170876: 0.0092692	W_canadensis#0.000283979: 0.0092692)#0.00425771: 0.00188796	(W_sebi#0.00320038: 0.0103681	W_mellicola#0.00542052: 0.0103681)#0.00176779: 0.00078907)#0.00595231: 0.000442007)#0.0191787; 5
(W_muriae#0.00539967: 0.0115992	((W_tropicalis#0.00224687: 0.0092692	W_canadensis#0.000283979: 0.0092692)#0.00425771: 0.00188796	(W_sebi#0.00320038: 0.0108815	W_mellicola#0.00725431: 0.0108815)#0.000484279: 0.000275659)#0.00595231: 0.000442007)#0.0209511; 5
(W_muriae#0.00539967: 0.0115992	((W_tropicalis#0.00224023: 0.00962266	W_canadensis#0.000283979: 0.00962266)#0.00410132: 0.0015345	(W_sebi#0.00320038: 0.0108815	W_mellicola#0.00725431: 0.0108815)#0.000484279: 0.000275659)#0.00316757: 0.000442007)#0.018843; 5
(W_muriae#0.00539967: 0.0115992	((W_tropicalis#0.00224023: 0.00938892	W_canadensis#0.000283979: 0.00938892)#0.00420342: 0.00176824	(W_sebi#0.00320038: 0.0108815	W_mellicola#0.00725431: 0.0108815)#0.000345376: 0.000275659)#0.00316757: 0.000442007)#0.018843; 5
(W_muriae#0.00484386: 0.0104052	((W_tropicalis#0.00200964: 0.0088048	W_canadensis#0.000254748: 0.0088048)#0.00453835: 0.00141172	(W_sebi#0.00287095: 0.0100906	W_mellicola#0.00650759: 0.0100906)#0.000299718: 0.00012589)#0.00278372: 0.000188709)#0.019958; 5
(W_muriae#0.00484386: 0.0104052	((W_tropicalis#0.00122458: 0.00840157	W_canadensis#0.000254748: 0.00840157)#0.00475617: 0.00190769	(W_sebi#0.00287095: 0.0100906	W_mellicola#0.00650759: 0.0100906)#0.000299718: 0.000218637)#0.00275868: 9.59627e-05)#0.0187507; 5
(W_muriae#0.00484386: 0.0104052	((W_tropicalis#0.00122458: 0.00873767	W_canadensis#0.000254748: 0.00873767)#0.00457322: 0.00157159	(W_sebi#0.00287095: 0.0100906	W_mellicola#0.00650759: 0.0100906)#0.000299718: 0.000218637)#0.00275868: 9.59627e-05)#0.0148748; 5
(W_muriae#0.00484386: 0.0104052	((W_tropicalis#0.000960539: 0.00853628	W_canadensis#0.000254748: 0.00853628)#0.00468111: 0.00177298	(W_sebi#0.00287095: 0.0100906	W_mellicola#0.00650759: 0.0100906)#0.000299718: 0.000218637)#0.00275868: 9.59627e-05)#0.0184649; 5
(W_muriae#0.00484386: 0.0104052	((W_tropicalis#0.000960539: 0.00835541	W_canadensis#0.000254748: 0.00835541)#0.0057321: 0.00195569	(W_sebi#0.00287095: 0.00969887	W_mellicola#0.00650759: 0.00969887)#0.0026107: 0.000612227)#0.00275818: 9.41194e-05)#0.0184649; 5
(W_muriae#0.00573889: 0.0123278	((W_tropicalis#0.00113802: 0.00989929	W_canadensis#0.000301819: 0.00989929)#0.00679125: 0.00231705	(W_sebi#0.00340143: 0.011491	W_mellicola#0.00771004: 0.011491)#0.0030931: 0.000725351)#0.0051072: 0.00011151)#0.0179412; 5
(W_muriae#0.00573889: 0.0123278	((W_tropicalis#0.00141456: 0.0102003	W_canadensis#0.000301819: 0.0102003)#0.0089001: 0.00201606	(W_sebi#0.00340143: 0.0110787	W_mellicola#0.00771004: 0.0110787)#0.0032082: 0.00113763)#0.00283592: 0.00011151)#0.0168889; 5
(W_muriae#0.00573889: 0.0123122	((W_tropicalis#0.00141456: 0.0105874	W_canadensis#0.000301819: 0.0105874)#0.00857464: 0.00162891	(W_sebi#0.00340143: 0.0110787	W_mellicola#0.00771004: 0.0110787)#0.0032082: 0.00113763)#0.00283592: 9.58445e-05)#0.0189784; 5
(W_muriae#0.00573889: 0.0123122	((W_tropicalis#0.00141456: 0.0108528	W_canadensis#0.000301819: 0.0108528)#0.00585352: 0.00136355	(W_sebi#0.00340143: 0.010746	W_mellicola#0.00771004: 0.010746)#0.00330752: 0.00147031)#0.00283592: 9.58445e-05)#0.0157336; 5
(W_muriae#0.00573889: 0.0123122	((W_tropicalis#0.00141456: 0.0105264	W_canadensis#0.000301819: 0.0105264)#0.00603501: 0.00168993	(W_sebi#0.00340143: 0.0110782	W_mellicola#0.00771004: 0.0110782)#0.00320836: 0.00113817)#0.00283592: 9.58445e-05)#0.0157336; 5
(W_muriae#0.00573889: 0.0123122	((W_tropicalis#0.00141456: 0.0101017	W_canadensis#0.000301819: 0.0101017)#0.00628876: 0.00192793	(W_sebi#0.00340143: 0.0110782	W_mellicola#0.00771004: 0.0110782)#0.00320836: 0.000951431)#0.00287994: 0.000282579)#0.0200752; 5
(W_muriae#0.00573889: 0.0123122	((W_tropicalis#0.00278602: 0.0106129	W_canadensis#0.000620864: 0.0106129)#0.00598583: 0.0014167	(W_sebi#0.00340143: 0.0110782	W_mellicola#0.00771004: 0.0110782)#0.00320836: 0.000951431)#0.00287994: 0.000282579)#0.0186869; 5
(W_muriae#0.00573889: 0.0123122	((W_tropicalis#0.00278602: 0.0102481	W_canadensis#0.000620864: 0.0102481)#0.00441389: 0.00178155	(W_sebi#0.00340143: 0.0110782	W_mellicola#0.00627616: 0.0110782)#0.00320836: 0.000951431)#0.00387957: 0.000282579)#0.020334; 5
(W_muriae#0.00477639: 0.0123122	((W_tropicalis#0.00278602: 0.00976222	W_canadensis#0.000620864: 0.00976222)#0.00463355: 0.00226738	(W_sebi#0.00340143: 0.0110782	W_mellicola#0.00627616: 0.0110782)#0.00662676: 0.000951431)#0.00387957: 0.000282579)#0.0233325; 5
(W_muriae#0.00477639: 0.0123122	((W_tropicalis#0.00111448: 0.0101138	W_canadensis#0.000620864: 0.0101138)#0.00561434: 0.00215581	(W_sebi#0.00340143: 0.0116332	W_mellicola#0.00627616: 0.0116332)#0.002051: 0.00063644)#0.00186565: 4.25392e-05)#0.0233325; 5
(W_muriae#0.00477639: 0.0123122	((W_tropicalis#0.00180486: 0.0102851	W_canadensis#0.000620864: 0.0102851)#0.00552083: 0.00198452	(W_sebi#0.00340143: 0.0117695	W_mellicola#0.00627616: 0.0117695)#0.00202724: 0.000500115)#0.00186565: 4.25392e-05)#0.0233325; 5
(W_muriae#0.00477639: 0.0123122	((W_tropicalis#0.00180486: 0.0102851	W_canadensis#0.000620864: 0.0102851)#0.00552083: 0.00198452	(W_sebi#0.00340143: 0.0115634	W_mellicola#0.00627616: 0.0115634)#0.00192289: 0.000706235)#0.00186565: 4.25392e-05)#0.0233325; 5
(W_muriae#0.00477639: 0.0123122	((W_tropicalis#0.00180486: 0.0105856	W_canadensis#0.000620864: 0.0105856)#0.0032113: 0.00168401	(W_sebi#0.00340143: 0.0114006	W_mellicola#0.00627616: 0.0114006)#0.00195035: 0.00086905)#0.0018961: 4.25392e-05)#0.0233325; 5
(W_muriae#0.00477639: 0.0123122	((W_tropicalis#0.00180486: 0.0108239	W_canadensis#0.000620864: 0.0108239)#0.0031406: 0.0014457	(W_sebi#0.00340143: 0.0114006	W_mellicola#0.00627616: 0.0114006)#0.00195035: 0.00086905)#0.00072029: 4.25392e-05)#0.0233325; 5
(W_muriae#0.00477639: 0.0123122	((W_tropicalis#0.00180486: 0.0108239	W_canadensis#0.000620864: 0.0108239)#0.0031406: 0.0014457	(W_sebi#0.00340143: 0.0111035	W_mellicola#0.00627616: 0.0111035)#0.00200253: 0.0011661)#0.00359061: 4.25392e-05)#0.0233325; 5
(W_muriae#0.00477639: 0.0123122	((W_tropicalis#0.00180486: 0.0108239	W_canadensis#0.000620864: 0.0108239)#0.0031406: 0.00136022	(W_sebi#0.00340143: 0.0109434	W_mellicola#0.00627616: 0.0109434)#0.00203184: 0.00124079)#0.0036158: 0.000128024)#0.0208518; 5
(W_muriae#0.00477639: 0.0123122	((W_tropicalis#0.00180486: 0.0111922	W_canadensis#0.000620864: 0.0111922)#0.00303727: 0.00067457	(W_sebi#0.00340143: 0.0109434	W_mellicola#0.00627616: 0.0109434)#0.00115033: 0.0009234)#0.00371251: 0.000445414)#0.0181231; 5
(W_muriae#0.0051145: 0.0131837	((W_tropicalis#0.00174526: 0.0122726	W_canadensis#0.000664814: 0.0122726)#0.00317591: 0.000736644	(W_sebi#0.00364221: 0.011718	W_mellicola#0.00672043: 0.011718)#0.00123176: 0.00129122)#0.00388289: 0.000174492)#0.019406; 5
(W_muriae#0.0051145: 0.0131837	((W_tropicalis#0.00174526: 0.0121557	(W_sebi#0.00364221: 0.011718	W_mellicola#0.00672043: 0.011718)#0.00123176: 0.000437668)#0.00320646: 0.000853549	W_canadensis#0.000664814: 0.0130092)#0.00106174: 0.000174492)#0.0156543; 5
(W_muriae#0.00443223: 0.0131837	((W_tropicalis#0.00179666: 0.0124058	(W_sebi#0.00364221: 0.011718	W_mellicola#0.00672043: 0.011718)#0.00123176: 0.000687804)#0.00314181: 0.00018423	W_canadensis#0.000664814: 0.0125901)#0.0026366: 0.000593674)#0.013953; 5
(W_muriae#0.00443223: 0.0131837	((W_tropicalis#0.00179666: 0.0124058	(W_sebi#0.00364221: 0.0114201	W_mellicola#0.00672043: 0.0114201)#0.00126389: 0.000985712)#0.0016337: 0.000122041	W_canadensis#0.000664814: 0.0125279)#0.00264968: 0.000655864)#0.0150204; 5
(W_muriae#0.00443223: 0.0131837	((W_tropicalis#0.00179666: 0.0124058	(W_sebi#0.00364221: 0.0111867	W_mellicola#0.00672043: 0.0111867)#0.00129026: 0.00121909)#0.000831404: 4.76617e-05	W_canadensis#0.000664814: 0.0124535)#0.00485364: 0.000730243)#0.0174532; 5
(W_muriae#0.00443223: 0.0131837	((W_tropicalis#0.00179666: 0.0124058	(W_sebi#0.00364221: 0.0111867	W_mellicola#0.00672043: 0.0111867)#0.00129026: 0.00121909)#0.00353006: 4.76617e-05	W_canadensis#0.000664814: 0.0124535)#0.00485364: 0.000730243)#0.0174532; 5
(W_muriae#0.00443223: 0.0131837	((W_tropicalis#0.00179666: 0.0124474	(W_sebi#0.00364221: 0.0114368	W_mellicola#0.00672043: 0.0114368)#0.00125318: 0.00101064)#0.000705687: 0.000104158	W_canadensis#0.000664814: 0.0125516)#0.00481571: 0.000632155)#0.0164498; 5
(W_muriae#0.00443223: 0.0131837	((W_tropicalis#0.00179666: 0.0124474	(W_sebi#0.00364221: 0.0111587	W_mellicola#0.00672043: 0.0111587)#0.00128441: 0.00128869)#0.00178662: 0.000211002	W_canadensis#0.000664814: 0.0126584)#0.00477506: 0.00052531)#0.0164498; 5
(W_muriae#0.00443223: 0.0131837	((W_canadensis#0.000664814: 0.0124474	(W_sebi#0.00364221: 0.0115279	W_mellicola#0.00672043: 0.0115279)#0.00235257: 0.000919492)#0.00178662: 0.000211002	W_tropicalis#0.00179666: 0.0126584)#0.00276349: 0.00052531)#0.0181916; 5
(W_muriae#0.00443223: 0.0131837	((W_canadensis#0.000664814: 0.0124474	W_tropicalis#0.00179666: 0.0124474)#0.000961776: 0.000211002	(W_sebi#0.00364221: 0.0115279	W_mellicola#0.00672043: 0.0115279)#0.00235257: 0.00113049)#0.00569512: 0.00052531)#0.0143944; 5
(W_muriae#0.00443223: 0.0131837	(((W_sebi#0.00364221: 0.0119951	W_mellicola#0.00672043: 0.0119951)#0.00226093: 0.000844979	W_tropicalis#0.00179666: 0.0128401)#0.00115518: 2.91262e-05	W_canadensis#0.000664814: 0.0128693)#0.00560182: 0.000314485)#0.0143944; 5
(W_muriae#0.00443223: 0.0131837	(((W_sebi#0.00364221: 0.0117012	W_mellicola#0.00806399: 0.0117012)#0.00231773: 0.00113892	W_tropicalis#0.00179666: 0.0128401)#0.00115518: 2.91262e-05	W_canadensis#0.000664814: 0.0128693)#0.00273849: 0.000314485)#0.0174513; 5
(W_muriae#0.00443223: 0.0131837	((W_canadensis#0.000664814: 0.0128401	W_tropicalis#0.00179666: 0.0128401)#0.00346292: 0.000213128	(W_sebi#0.00364221: 0.0118133	W_mellicola#0.00806399: 0.0118133)#0.00229574: 0.00123998)#0.00529145: 0.000130482)#0.0214855; 5
(W_muriae#0.00443223: 0.0131837	((W_canadensis#0.000664814: 0.0125422	W_tropicalis#0.00179666: 0.0125422)#0.00354518: 0.000417669	(W_sebi#0.00364221: 0.0118133	W_mellicola#0.00806399: 0.0118133)#0.00229574: 0.00114659)#0.00269828: 0.000223881)#0.0197254; 5
(W_muriae#0.00443223: 0.0131837	((W_canadensis#0.000664814: 0.0125422	W_tropicalis#0.00179666: 0.0125422)#0.00245665: 0.000494296	(W_sebi#0.00364221: 0.0116181	W_mellicola#0.00806399: 0.0116181)#0.0023343: 0.00141836)#0.00268242: 0.000147254)#0.0174933; 5
(W_muriae#0.00443223: 0.0131837	((W_canadensis#0.000664814: 0.0120814	W_tropicalis#0.00179666: 0.0120814)#0.00255035: 0.000703239	(W_sebi#0.00364221: 0.0113814	W_mellicola#0.00806399: 0.0113814)#0.00238285: 0.00140318)#0.00152624: 0.000399115)#0.0174933; 5
(W_muriae#0.00443223: 0.0131837	((W_canadensis#0.000664814: 0.012269	(W_sebi#0.00364221: 0.0112644	W_mellicola#0.00806399: 0.0112644)#0.00240761: 0.00100466)#0.00251134: 0.000515578	W_tropicalis#0.00179666: 0.0127846)#0.00179481: 0.000399115)#0.0165468; 5
(W_muriae#0.00443223: 0.0131837	((W_canadensis#0.000664814: 0.012463	(W_sebi#0.00364221: 0.011669	W_mellicola#0.00806399: 0.011669)#0.00232413: 0.000794012)#0.00247226: 0.000321617	W_tropicalis#0.00179666: 0.0127846)#0.00179481: 0.000399115)#0.0204533; 5
(W_muriae#0.00443223: 0.0131837	((W_canadensis#0.000664814: 0.0127076	(W_sebi#0.00364221: 0.011669	W_mellicola#0.00806399: 0.011669)#0.00232413: 0.0010386)#0.00242467: 0.000214772	W_tropicalis#0.00102984: 0.0129224)#0.00492024: 0.000261372)#0.0204533; 5
(W_muriae#0.00443223: 0.0131837	((W_canadensis#0.000664814: 0.0127791	W_tropicalis#0.00102984: 0.0127791)#0.0024111: 0.000143242	(W_sebi#0.00364221: 0.011669	W_mellicola#0.00806399: 0.011669)#0.00232413: 0.00125337)#0.00492024: 0.000261372)#0.0226639; 5
(W_muriae#0.00443223: 0.0131837	((W_canadensis#0.000664814: 0.012603	W_tropicalis#0.00102984: 0.012603)#0.0024448: 0.000294441	(W_sebi#0.00364221: 0.0119012	W_mellicola#0.00806399: 0.0119012)#0.00227878: 0.000996193)#0.002565: 0.000286316)#0.0199064; 5
(W_muriae#0.00443223: 0.0131837	((W_canadensis#0.000664814: 0.0122594	W_tropicalis#0.00102984: 0.0122594)#0.00209675: 0.0008679	(W_sebi#0.00364221: 0.0119012	W_mellicola#0.00688273: 0.0119012)#0.00087593: 0.00122607)#0.00252008: 5.64404e-05)#0.017293; 5
(W_muriae#0.00443223: 0.0131837	((W_canadensis#0.000664814: 0.0120127	W_tropicalis#0.00102984: 0.0120127)#0.00213981: 0.00111459	(W_sebi#0.00364221: 0.0115478	W_mellicola#0.00688273: 0.0115478)#0.00090274: 0.00157952)#0.00252008: 5.64404e-05)#0.017293; 5
(W_muriae#0.00443223: 0.0131837	((W_canadensis#0.001244: 0.0123308	W_tropicalis#0.00170526: 0.0123308)#0.0036938: 0.000796525	(W_sebi#0.00364221: 0.0112315	W_mellicola#0.00688273: 0.0112315)#0.000928158: 0.00189576)#0.00252008: 5.64404e-05)#0.017293; 5
(W_muriae#0.00443223: 0.0131837	(((W_sebi#0.0025733: 0.0108517	W_mellicola#0.00688273: 0.0108517)#0.00167815: 0.0014791	W_tropicalis#0.00170526: 0.0123308)#0.0036938: 0.000796525	W_canadensis#0.001244: 0.0131273)#0.00252008: 5.64404e-05)#0.020118; 5
(W_muriae#0.00443223: 0.0131837	(((W_sebi#0.0025733: 0.0111143	W_mellicola#0.00688273: 0.0111143)#0.00128902: 0.00176077	W_tropicalis#0.00182081: 0.0128751)#0.000959753: 0.000252188	W_canadensis#0.001244: 0.0131273)#0.00252008: 5.64404e-05)#0.0225015; 5
(W_muriae#0.00443223: 0.0131837	(((W_sebi#0.0025733: 0.0105846	W_mellicola#0.00688273: 0.0105846)#0.00135353: 0.00227923	W_tropicalis#0.00182081: 0.0128638)#0.000960598: 0.000263516	W_canadensis#0.001244: 0.0131273)#0.00252008: 5.64404e-05)#0.0202217; 5
(W_muriae#0.00443223: 0.0131837	(((W_sebi#0.0025733: 0.0110501	W_mellicola#0.00688273: 0.0110501)#0.00129651: 0.00193168	W_tropicalis#0.00182081: 0.0129817)#0.00209598: 0.00014556	W_canadensis#0.001244: 0.0131273)#0.00252008: 5.64404e-05)#0.0176439; 5
(W_muriae#0.00443223: 0.0131837	(((W_sebi#0.0025733: 0.0114132	W_mellicola#0.00830776: 0.0114132)#0.00125526: 0.00148004	W_tropicalis#0.00182081: 0.0128932)#0.00211037: 0.000234079	W_canadensis#0.00130375: 0.0131273)#0.00252008: 5.64404e-05)#0.0205636; 5
(W_muriae#0.00443223: 0.0131837	(((W_sebi#0.0025733: 0.0114132	W_mellicola#0.00830776: 0.0114132)#0.00125526: 0.00148004	W_tropicalis#0.00182081: 0.0128932)#0.00211037: 0.000196574	W_canadensis#0.000946989: 0.0130898)#0.000688652: 9.39451e-05)#0.0174792; 5
(W_muriae#0.00443223: 0.0131837	(((W_sebi#0.0025733: 0.0117092	W_mellicola#0.00830776: 0.0117092)#0.00122353: 0.00122451	W_tropicalis#0.00182081: 0.0129337)#0.00210377: 0.000156094	W_canadensis#0.000946989: 0.0130898)#0.000688652: 9.39451e-05)#0.0174792; 5
(W_muriae#0.00443223: 0.0131837	(((W_sebi#0.0025733: 0.0120967	W_mellicola#0.00830776: 0.0120967)#0.00220085: 0.000881312	W_tropicalis#0.00182081: 0.012978)#0.00209659: 0.000111825	W_canadensis#0.000946989: 0.0130898)#0.000688652: 9.39451e-05)#0.015014; 5
(W_muriae#0.00443223: 0.0131837	((W_canadensis#0.000946989: 0.0129193	W_tropicalis#0.00182081: 0.0129193)#0.00210611: 0.000184819	(W_sebi#0.0025733: 0.0117143	W_mellicola#0.00830776: 0.0117143)#0.00227269: 0.00138985)#0.000687899: 7.9613e-05)#0.0173061; 5
(W_muriae#0.00443223: 0.0131837	((W_canadensis#0.000946989: 0.0129193	W_tropicalis#0.00147971: 0.0129193)#0.00120246: 0.000109575	(W_sebi#0.0025733: 0.0113028	W_mellicola#0.00830776: 0.0113028)#0.00235543: 0.00172613)#0.000691871: 0.000154857)#0.014322; 5
(W_muriae#0.00443223: 0.0131837	((W_canadensis#0.000946989: 0.0129193	W_tropicalis#0.00147971: 0.0129193)#0.00120246: 0.000109575	(W_sebi#0.0025733: 0.0115851	W_mellicola#0.00830776: 0.0115851)#0.00229803: 0.00144382)#0.000691871: 0.000154857)#0.012846; 5
(W_muriae#0.00443223: 0.0131837	((W_canadensis#0.000946989: 0.0129193	(W_sebi#0.0025733: 0.0119039	W_mellicola#0.00830776: 0.0119039)#0.00222163: 0.00101543)#0.00263664: 0.000169351	W_tropicalis#0.00147971: 0.0130887)#0.000688711: 9.50803e-05)#0.012846; 5
(W_muriae#0.00443223: 0.0131837	((W_canadensis#0.000946989: 0.0126531	(W_sebi#0.0025733: 0.0115809	W_mellicola#0.00658151: 0.0115809)#0.00228358: 0.00107218)#0.00269211: 0.00047722	W_tropicalis#0.00136005: 0.0131303)#0.000686526: 5.34073e-05)#0.0155812; 5
(W_muriae#0.00443223: 0.0131837	((W_canadensis#0.000946989: 0.0129764	W_tropicalis#0.00136005: 0.0129764)#0.00160246: 0.000153912	(W_sebi#0.0025733: 0.0112403	W_mellicola#0.00658151: 0.0112403)#0.00235278: 0.00189002)#0.000686526: 5.34073e-05)#0.0155812; 5
(W_muriae#0.00443223: 0.0131837	(((W_sebi#0.0025733: 0.0114727	W_mellicola#0.00658151: 0.0114727)#0.00144845: 0.0015037	W_tropicalis#0.00136005: 0.0129764)#0.00160246: 5.26724e-05	W_canadensis#0.000946989: 0.0130291)#0.00069186: 0.000154647)#0.0190103; 5
(W_muriae#0.00443223: 0.0131837	(((W_sebi#0.0025733: 0.0114727	W_mellicola#0.00658151: 0.0114727)#0.00094524: 0.00114448	W_tropicalis#0.00136005: 0.0126172)#0.00205884: 0.000386207	W_canadensis#0.000946989: 0.0130034)#0.000693227: 0.000180332)#0.0190103; 5
(W_muriae#0.00443223: 0.0131507	(((W_sebi#0.0025733: 0.0111439	W_mellicola#0.00658151: 0.0111439)#0.000973132: 0.00147332	W_tropicalis#0.00136005: 0.0126172)#0.00205884: 0.000170204	W_canadensis#0.000946989: 0.0127874)#0.00230802: 0.000363338)#0.019058; 5
(W_muriae#0.0052547: 0.0155911	(((W_sebi#0.00305082: 0.0130586	W_mellicola#0.00780281: 0.0130586)#0.00116725: 0.00189991	W_tropicalis#0.00161243: 0.0149585)#0.00244089: 0.000280688	W_canadensis#0.00112272: 0.0152392)#0.00171287: 0.000351862)#0.0225945; 5
(W_muriae#0.00477178: 0.0141582	(((W_sebi#0.00277044: 0.0121665	W_mellicola#0.00708572: 0.0121665)#0.000999549: 0.00141732	W_tropicalis#0.00146424: 0.0135838)#0.000898396: 0.000254892	W_canadensis#0.00101954: 0.0138387)#0.00093021: 0.000319525)#0.0191619; 5
(W_muriae#0.00477178: 0.0141582	(((W_sebi#0.00277044: 0.0119102	W_mellicola#0.00708572: 0.0119102)#0.00206038: 0.00146672	W_tropicalis#0.00142153: 0.0133769)#0.00091229: 0.00046177	W_canadensis#0.00101954: 0.0138387)#0.00093021: 0.000319525)#0.0191619; 5
(W_muriae#0.00477178: 0.0141582	(((W_sebi#0.00218322: 0.0119102	W_mellicola#0.00708572: 0.0119102)#0.00206038: 0.0010517	W_tropicalis#0.00142153: 0.0129619)#0.0031203: 0.000876786	W_canadensis#0.00101954: 0.0138387)#0.00159624: 0.000319525)#0.0191619; 5
(W_muriae#0.00477178: 0.0141582	(((W_sebi#0.00218322: 0.012027	W_mellicola#0.00708572: 0.012027)#0.00204038: 0.00136612	W_tropicalis#0.00142153: 0.0133931)#0.00301984: 0.00044558	W_canadensis#0.00101954: 0.0138387)#0.00311679: 0.000319525)#0.0166476; 5
(W_muriae#0.00477178: 0.0141582	(((W_sebi#0.00218322: 0.0118745	W_mellicola#0.00708572: 0.0118745)#0.00206658: 0.0013045	W_tropicalis#0.00142153: 0.013179)#0.00306891: 0.000659728	W_canadensis#0.00101954: 0.0138387)#0.00311679: 0.000319525)#0.0166476; 5
(W_muriae#0.00477178: 0.0141582	(((W_sebi#0.00218322: 0.012116	W_mellicola#0.00708572: 0.012116)#0.00202538: 0.000721119	W_tropicalis#0.00142153: 0.0128372)#0.00315063: 0.000671433	W_canadensis#0.00101954: 0.0135086)#0.00319296: 0.000649629)#0.0166476; 5
(W_muriae#0.00421788: 0.0125148	(((W_sebi#0.0019298: 0.0109008	W_mellicola#0.00626322: 0.0109008)#0.00175887: 0.000764653	W_canadensis#0.000901192: 0.0116655)#0.00646733: 0.000568722	W_tropicalis#0.00125652: 0.0122342)#0.00275457: 0.000280542)#0.0165439; 5
(W_muriae#0.00421788: 0.0125148	(((W_sebi#0.0019298: 0.0113305	W_mellicola#0.00626322: 0.0113305)#0.00169218: 0.000541406	W_canadensis#0.000901192: 0.0118719)#0.00300706: 0.000362341	W_tropicalis#0.00125652: 0.0122342)#0.00275457: 0.000280542)#0.0142127; 5
(W_muriae#0.00508793: 0.0150963	(((W_sebi#0.00232787: 0.0136677	W_mellicola#0.00755518: 0.0136677)#0.00204124: 0.000332076	W_canadensis#0.00158712: 0.0139998)#0.00371052: 0.000758092	W_tropicalis#0.00151572: 0.0147579)#0.00332278: 0.000338412)#0.0171445; 5
(W_muriae#0.00448557: 0.013309	((W_tropicalis#0.00133627: 0.0125893	W_canadensis#0.00139922: 0.0125893)#0.00320707: 1.60302e-05	(W_sebi#0.00205228: 0.0123313	W_mellicola#0.00666072: 0.0123313)#0.00175846: 0.00027399)#0.0030236: 0.000703707)#0.0151148; 5
(W_muriae#0.00448557: 0.013309	((W_tropicalis#0.00133627: 0.0127563	(W_sebi#0.00205228: 0.0126178	W_mellicola#0.00666072: 0.0126178)#0.000261729: 0.000138474)#0.00426272: 9.97115e-05	W_canadensis#0.00139922: 0.012856)#0.00296464: 0.000453043)#0.0137102; 5
(W_muriae#0.00448557: 0.013309	((W_tropicalis#0.000684492: 0.0128286	W_canadensis#0.000728747: 0.0128286)#0.00423869: 2.73778e-05	(W_sebi#0.00205228: 0.0126178	W_mellicola#0.00666072: 0.0126178)#0.000261729: 0.000238185)#0.00296464: 0.000453043)#0.0110442; 5
(W_muriae#0.00448557: 0.013309	((W_tropicalis#0.000684492: 0.0128286	W_canadensis#0.000728747: 0.0128286)#0.00142927: 2.73778e-05	(W_sebi#0.00205228: 0.0126178	W_mellicola#0.00666072: 0.0126178)#0.000261729: 0.000238185)#0.00296464: 0.000453043)#0.0110442; 5
(W_muriae#0.00448557: 0.013309	((W_tropicalis#0.000684492: 0.0128286	W_canadensis#0.000728747: 0.0128286)#0.00408542: 2.73778e-05	(W_sebi#0.00213917: 0.0126178	W_mellicola#0.00666072: 0.0126178)#0.000261729: 0.000238185)#0.00523575: 0.000453043)#0.0128868; 5
(W_muriae#0.00448557: 0.013309	((W_tropicalis#0.000684492: 0.0128286	W_canadensis#0.000728747: 0.0128286)#0.00408542: 2.73778e-05	(W_sebi#0.00213917: 0.0126178	W_mellicola#0.00666072: 0.0126178)#0.000261729: 0.000238185)#0.00523575: 0.000453043)#0.0128868; 5
(W_muriae#0.00448557: 0.013309	((W_tropicalis#0.0011711: 0.0128286	W_canadensis#0.000728747: 0.0128286)#0.00279331: 4.42255e-05	(W_sebi#0.00213917: 0.0126178	W_mellicola#0.00666072: 0.0126178)#0.000261729: 0.000255033)#0.00522889: 0.000436195)#0.0128868; 5
((W_tropicalis#0.0011711: 0.0128286	W_canadensis#0.000728747: 0.0128286)#0.00279331: 0.000480421	(W_muriae#0.00448557: 0.0128728	(W_sebi#0.00213917: 0.0126178	W_mellicola#0.00666072: 0.0126178)#0.000261729: 0.000255033)#0.00751109: 0.000436195)#0.0102076; 5
((W_tropicalis#0.0011711: 0.0128286	W_canadensis#0.000728747: 0.0128286)#0.00279331: 0.000480421	(W_muriae#0.00448557: 0.0128728	(W_sebi#0.00213917: 0.0126178	W_mellicola#0.00666072: 0.0126178)#0.000261729: 0.000255033)#0.0051144: 0.000436195)#0.0140409; 5
((W_tropicalis#0.0011711: 0.0125495	W_canadensis#0.000728747: 0.0125495)#0.00285543: 0.000759487	(W_muriae#0.00448557: 0.0128728	(W_sebi#0.00196291: 0.0126178	W_mellicola#0.00666072: 0.0126178)#0.000261729: 0.000255033)#0.0051144: 0.000436195)#0.0168856; 5
((W_tropicalis#0.0011711: 0.0126756	W_canadensis#0.000728747: 0.0126756)#0.00595243: 0.000633402	(W_muriae#0.00448557: 0.0128728	(W_sebi#0.00196291: 0.0126178	W_mellicola#0.00666072: 0.0126178)#0.000261729: 0.000255033)#0.00158768: 0.000436195)#0.015245; 5
((W_tropicalis#0.0011711: 0.0128765	W_canadensis#0.000728747: 0.0128765)#0.00585956: 0.000432512	(W_muriae#0.00448557: 0.0131388	(W_sebi#0.00196291: 0.0126178	W_mellicola#0.00666072: 0.0126178)#0.000928032: 0.000520998)#0.00132393: 0.00017023)#0.0111704; 5
((W_tropicalis#0.0011711: 0.0132189	W_canadensis#0.000728747: 0.0132189)#0.00221275: 9.00673e-05	(W_muriae#0.00570349: 0.0131388	(W_sebi#0.00196291: 0.0126178	W_mellicola#0.00666072: 0.0126178)#0.000928032: 0.000520998)#0.00132393: 0.00017023)#0.0111704; 5
((W_tropicalis#0.0011711: 0.0127784	W_canadensis#0.000728747: 0.0127784)#0.00228904: 0.000530644	(W_muriae#0.00570349: 0.0132863	(W_sebi#0.00196291: 0.0122186	W_mellicola#0.00666072: 0.0122186)#0.000958348: 0.00106766)#0.00414896: 2.2713e-05)#0.0111704; 5
(W_muriae#0.00570349: 0.013309	((W_tropicalis#0.0011711: 0.0127784	W_canadensis#0.000728747: 0.0127784)#0.00228904: 0.000325204	(W_sebi#0.00199989: 0.0122186	W_mellicola#0.00666072: 0.0122186)#0.0031949: 0.000884929)#0.00420682: 0.00020544)#0.0144821; 5
(W_muriae#0.00570349: 0.013309	((W_tropicalis#0.0011711: 0.0126406	W_canadensis#0.000728747: 0.0126406)#0.00490586: 0.000526224	(W_sebi#0.00199989: 0.0118447	W_mellicola#0.00666072: 0.0118447)#0.00329577: 0.00132215)#0.00195988: 0.000142154)#0.0144821; 5
(W_muriae#0.00570349: 0.013309	((W_tropicalis#0.0011711: 0.0129293	W_canadensis#0.000728747: 0.0129293)#0.00171965: 0.000306369	(W_sebi#0.00199989: 0.011501	W_mellicola#0.00666072: 0.011501)#0.00339426: 0.00173464)#0.00194969: 7.33592e-05)#0.0118438; 5
((W_tropicalis#0.0011711: 0.0129293	W_canadensis#0.000728747: 0.0129293)#0.0004397: 0.000379728	(W_muriae#0.00570349: 0.0132357	(W_sebi#0.00199989: 0.0117992	W_mellicola#0.00536861: 0.0117992)#0.00330848: 0.00143644)#0.00194969: 7.33592e-05)#0.0118438; 5
((W_tropicalis#0.00129485: 0.014659	W_canadensis#0.00115715: 0.014659)#0.00179014: 5.63524e-05	(W_muriae#0.00630619: 0.0146365	(W_sebi#0.00221122: 0.0132946	W_mellicola#0.00593592: 0.0132946)#0.00358971: 0.00134198)#0.00122438: 7.88543e-05)#0.0130953; 5
((W_tropicalis#0.00129485: 0.014659	W_canadensis#0.000943788: 0.014659)#0.00179014: 5.63524e-05	(W_muriae#0.00630619: 0.0145518	(W_sebi#0.00221122: 0.0135651	W_mellicola#0.00593592: 0.0135651)#0.00351812: 0.000986719)#0.00254284: 0.000163613)#0.0130953; 5
((W_tropicalis#0.00129485: 0.0146501	(W_muriae#0.00630619: 0.0145518	(W_sebi#0.00221122: 0.0137708	W_mellicola#0.00593592: 0.0137708)#0.00346556: 0.000780958)#0.00254284: 9.82701e-05)#0.00179124: 6.53428e-05	W_canadensis#0.000878984: 0.0147154)#0.0130953; 5
((W_canadensis#0.000878984: 0.0146501	(W_muriae#0.00630619: 0.0145518	(W_sebi#0.00221122: 0.0132523	W_mellicola#0.00688149: 0.0132523)#0.00360115: 0.00129945)#0.00254284: 9.82701e-05)#0.00179124: 6.53428e-05	W_tropicalis#0.00129485: 0.0147154)#0.00991679; 5
((W_muriae#0.00630619: 0.0146501	(W_canadensis#0.000878984: 0.0145015	(W_sebi#0.00221122: 0.0135541	W_mellicola#0.00688149: 0.0135541)#0.0054944: 0.000947356)#0.00255165: 0.000148553)#0.00119921: 6.53428e-05	W_tropicalis#0.00129485: 0.0147154)#0.0141002; 5
((W_muriae#0.00630619: 0.0146501	(W_canadensis#0.000878984: 0.014429	(W_sebi#0.00221122: 0.0137729	W_mellicola#0.00688149: 0.0137729)#0.00125772: 0.0006561)#0.00256447: 0.000221009)#0.00119921: 6.53428e-05	W_tropicalis#0.00129485: 0.0147154)#0.0141002; 5
((W_canadensis#0.000878984: 0.0146656	(W_muriae#0.00630619: 0.014454	(W_sebi#0.00221122: 0.0137729	W_mellicola#0.00688149: 0.0137729)#0.00415914: 0.00068108)#0.00256004: 0.000211564)#0.00374132: 4.98069e-05	W_tropicalis#0.00113459: 0.0147154)#0.012872; 5
((W_muriae#0.00630619: 0.0145293	(W_canadensis#0.000509546: 0.014454	(W_sebi#0.00221122: 0.0134346	W_mellicola#0.00688149: 0.0134346)#0.00426387: 0.00101938)#0.00256004: 7.53052e-05)#0.0037764: 0.000186066	W_tropicalis#0.00113459: 0.0147154)#0.0165735; 5
(((W_sebi#0.00221122: 0.0136403	W_mellicola#0.00688149: 0.0136403)#0.00419959: 0.000889051	(W_canadensis#0.000509546: 0.0140499	W_muriae#0.00630619: 0.0140499)#0.00263368: 0.000479466)#0.0037764: 0.000186066	W_tropicalis#0.00209565: 0.0147154)#0.0131024; 5
(((W_sebi#0.00186247: 0.0136403	W_mellicola#0.00688149: 0.0136403)#0.00336128: 0.000889051	W_tropicalis#0.00209565: 0.0145293)#0.0037764: 0.000186066	(W_canadensis#0.000509546: 0.0142509	W_muriae#0.00630619: 0.0142509)#0.00259653: 0.00046452)#0.0131024; 5
(((W_canadensis#0.000509546: 0.0144222	W_muriae#0.00630619: 0.0144222)#0.0043335: 0.00025814	W_tropicalis#0.00209565: 0.0146804)#0.00373755: 3.50131e-05	(W_sebi#0.00186247: 0.0136403	W_mellicola#0.00688149: 0.0136403)#0.00336128: 0.00107512)#0.0113437; 5
(((W_sebi#0.00186247: 0.0140123	W_mellicola#0.00688149: 0.0140123)#0.00327204: 0.000668091	W_tropicalis#0.00209565: 0.0146804)#0.00207862: 3.50131e-05	(W_canadensis#0.000509546: 0.0147005	W_muriae#0.00630619: 0.0147005)#0.00308102: 1.48606e-05)#0.0113437; 5
(((W_sebi#0.00186247: 0.0143703	W_mellicola#0.00688149: 0.0143703)#0.00319053: 0.000310085	W_tropicalis#0.00209565: 0.0146804)#0.00207862: 3.50131e-05	(W_canadensis#0.000509546: 0.0147005	W_muriae#0.00630619: 0.0147005)#0.00308102: 1.48606e-05)#0.0113437; 5
(W_canadensis#0.000509546: 0.0147154	(((W_sebi#0.00186247: 0.014639	W_mellicola#0.00688149: 0.014639)#0.000536079: 4.14057e-05	W_tropicalis#0.00209565: 0.0146804)#0.000307299: 2.01525e-05	W_muriae#0.00630619: 0.0147005)#0.00178303: 1.48606e-05)#0.0113437; 5
(W_canadensis#0.000509546: 0.0147154	(((W_sebi#0.00186247: 0.0144374	W_mellicola#0.00688149: 0.0144374)#0.000543564: 0.00024301	W_tropicalis#0.00135773: 0.0146804)#0.000307299: 6.55261e-06	W_muriae#0.00630619: 0.0146869)#0.00178469: 2.84605e-05)#0.0113437; 5
(W_canadensis#0.000509546: 0.0147154	(((W_sebi#0.00186247: 0.0142017	W_mellicola#0.00688149: 0.0142017)#0.000552586: 0.000478706	W_tropicalis#0.00135773: 0.0146804)#0.000307299: 1.27393e-05	W_muriae#0.00630619: 0.0146931)#0.00178393: 2.22738e-05)#0.0140528; 5
(W_canadensis#0.000509546: 0.0147154	(((W_sebi#0.00186247: 0.0139258	W_mellicola#0.00688149: 0.0139258)#0.000563531: 0.000754535	W_tropicalis#0.00135773: 0.0146804)#0.000307299: 1.27393e-05	W_muriae#0.00630619: 0.0146931)#0.000590822: 2.22738e-05)#0.0140528; 5
(W_canadensis#0.000509546: 0.0147154	(((W_sebi#0.00186247: 0.0136659	W_mellicola#0.00688149: 0.0136659)#0.00057425: 0.00101448	W_tropicalis#0.00135773: 0.0146804)#0.000307299: 1.63139e-05	W_muriae#0.00630619: 0.0146967)#0.000590678: 1.86992e-05)#0.0152981; 5
(W_canadensis#0.000509546: 0.0147154	(((W_sebi#0.00186247: 0.0132724	W_mellicola#0.00688149: 0.0132724)#0.00189077: 0.00140793	W_tropicalis#0.00135773: 0.0146804)#0.000307299: 1.63139e-05	W_muriae#0.00630619: 0.0146967)#0.000590678: 1.86992e-05)#0.0168361; 5
(W_canadensis#0.000509546: 0.0147154	(((W_sebi#0.00186247: 0.0136639	W_mellicola#0.00688149: 0.0136639)#0.0018366: 0.00101648	W_tropicalis#0.00135773: 0.0146804)#0.000307299: 1.32428e-05	W_muriae#0.00630619: 0.0146936)#0.000952501: 2.17703e-05)#0.0129766; 5
(W_canadensis#0.000509546: 0.0147154	(((W_sebi#0.00186247: 0.0136639	W_mellicola#0.00688149: 0.0136639)#0.000883809: 0.00101648	W_tropicalis#0.00217452: 0.0146804)#0.000307299: 2.45979e-05	W_muriae#0.00630619: 0.014705)#0.000616234: 1.04152e-05)#0.0129766; 5
(W_muriae#0.00630619: 0.0147154	(((W_sebi#0.00186247: 0.0132194	W_mellicola#0.00688149: 0.0132194)#0.000913525: 0.00132376	W_tropicalis#0.00217452: 0.0145432)#0.00339828: 0.000139605	W_canadensis#0.000509546: 0.0146828)#0.00268838: 3.26029e-05)#0.0129766; 5
(W_muriae#0.00630619: 0.0147154	(((W_sebi#0.00186247: 0.0136279	W_mellicola#0.00688149: 0.0136279)#0.000886143: 0.000881506	W_tropicalis#0.00217452: 0.0145094)#0.00340619: 0.000175739	W_canadensis#0.000509546: 0.0146852)#0.000514061: 3.0239e-05)#0.0166596; 5
(W_muriae#0.00630619: 0.0147154	(((W_sebi#0.00186247: 0.0136279	W_mellicola#0.00550709: 0.0136279)#0.000886143: 0.000881506	W_tropicalis#0.00217452: 0.0145094)#0.00340619: 0.000175739	W_canadensis#0.000509546: 0.0146852)#0.00233314: 3.0239e-05)#0.0166596; 5
(W_muriae#0.00630619: 0.0147154	(((W_sebi#0.00186247: 0.0138043	W_mellicola#0.00550709: 0.0138043)#0.000874821: 0.000705127	W_tropicalis#0.00218924: 0.0145094)#0.00188078: 0.000198715	W_canadensis#0.000509546: 0.0147081)#0.0023295: 7.26282e-06)#0.0195807; 5
(W_muriae#0.00630619: 0.0147154	(((W_sebi#0.00186247: 0.0134783	W_mellicola#0.00550709: 0.0134783)#0.000735802: 0.00103112	W_tropicalis#0.00218924: 0.0145094)#0.00188078: 0.000198715	W_canadensis#0.000509546: 0.0147081)#0.00182503: 7.26282e-06)#0.0195807; 5
(W_muriae#0.00630619: 0.0147154	(((W_sebi#0.00186247: 0.0134783	W_mellicola#0.00550709: 0.0134783)#0.000735802: 0.000795178	W_tropicalis#0.00218924: 0.0142735)#0.00238705: 0.000434659	W_canadensis#0.000509546: 0.0147081)#0.00182503: 7.26282e-06)#0.0185019; 5
(W_muriae#0.00630619: 0.0147154	(((W_sebi#0.00186247: 0.0136932	W_mellicola#0.00550709: 0.0136932)#0.000724252: 0.00058023	W_tropicalis#0.00218924: 0.0142735)#0.00238705: 0.000324957	W_canadensis#0.000509546: 0.0145984)#0.00558511: 0.000116965)#0.0170234; 5
(W_muriae#0.00630619: 0.0147154	(((W_sebi#0.00186247: 0.0133107	W_mellicola#0.00550709: 0.0133107)#0.000745065: 0.000962751	W_tropicalis#0.00218924: 0.0142735)#0.00238705: 0.000325676	W_canadensis#0.000509546: 0.0145991)#0.00367004: 0.000116246)#0.0135313; 5
(W_canadensis#0.000509546: 0.0147154	(((W_sebi#0.00186247: 0.013175	W_mellicola#0.00550709: 0.013175)#0.000752346: 0.00109849	W_tropicalis#0.00218924: 0.0142735)#0.00238705: 0.000325676	W_muriae#0.00630619: 0.0145991)#0.00167178: 0.000116246)#0.0152358; 5
(W_muriae#0.00493281: 0.0147154	(((W_sebi#0.00186247: 0.0133862	W_mellicola#0.00550709: 0.0133862)#0.00100404: 0.000887257	W_tropicalis#0.00218924: 0.0142735)#0.00238705: 0.000325676	W_canadensis#0.000509546: 0.0145991)#0.00167178: 0.000116246)#0.0152358; 5
(W_muriae#0.00493281: 0.0147154	(((W_sebi#0.00186247: 0.013069	W_mellicola#0.00550709: 0.013069)#0.00102841: 0.0012045	W_tropicalis#0.00218924: 0.0142735)#0.00238705: 0.000325676	W_canadensis#0.000509546: 0.0145991)#0.0022827: 0.000116246)#0.0152358; 5
(W_muriae#0.00493281: 0.0147154	(((W_sebi#0.00186247: 0.013069	W_mellicola#0.00550709: 0.013069)#0.00102841: 0.0012045	W_tropicalis#0.00218924: 0.0142735)#0.000842069: 0.000325676	W_canadensis#0.000509546: 0.0145991)#0.0022827: 0.000116246)#0.0188394; 5
(W_muriae#0.00493281: 0.0147154	(((W_sebi#0.00186247: 0.0134338	W_mellicola#0.00550709: 0.0134338)#0.00100048: 0.00083971	W_tropicalis#0.00218924: 0.0142735)#0.00215546: 0.000333532	W_canadensis#0.000509546: 0.014607)#0.00228148: 0.00010839)#0.0141629; 5
(W_muriae#0.00493281: 0.0147154	(((W_sebi#0.00301954: 0.0134338	W_mellicola#0.00550709: 0.0134338)#0.000459083: 0.000394892	W_tropicalis#0.00218924: 0.0138287)#0.0022248: 0.00077835	W_canadensis#0.000509546: 0.014607)#0.00596823: 0.00010839)#0.0171405; 5
(W_muriae#0.00493281: 0.0147013	(((W_sebi#0.00301954: 0.0134338	W_mellicola#0.00550709: 0.0134338)#0.00119841: 0.000394892	W_tropicalis#0.0010406: 0.0138287)#0.00570427: 0.00077835	W_canadensis#0.000509546: 0.014607)#0.00596823: 9.43259e-05)#0.0152021; 5
(((W_sebi#0.00301954: 0.0131069	W_mellicola#0.00550709: 0.0131069)#0.0016201: 0.000721745	W_tropicalis#0.0010406: 0.0138287)#0.00314111: 0.000872675	(W_muriae#0.00493281: 0.0144859	W_canadensis#0.000509546: 0.0144859)#0.0080866: 0.000215473)#0.0135111; 5
(W_canadensis#0.000509546: 0.0147013	(W_muriae#0.00493281: 0.0145844	((W_sebi#0.00301954: 0.0131069	W_mellicola#0.00550709: 0.0131069)#0.0016201: 0.000847317	W_tropicalis#0.0010406: 0.0139542)#0.00311284: 0.000630164)#0.00432255: 0.000116941)#0.0114219; 5
(W_canadensis#0.000509546: 0.0147013	(W_muriae#0.00493281: 0.0141316	((W_sebi#0.00301954: 0.0131069	W_mellicola#0.00550709: 0.0131069)#0.00039707: 0.00077494	W_tropicalis#0.00133656: 0.0138819)#0.00312907: 0.000249787)#0.00446104: 0.000569694)#0.0114219; 5
(W_canadensis#0.000509546: 0.0147013	(W_muriae#0.00493281: 0.0143168	((W_sebi#0.00172196: 0.0131069	W_mellicola#0.00550709: 0.0131069)#0.00039707: 0.00113745	W_tropicalis#0.00133656: 0.0142444)#0.00304944: 7.24618e-05)#0.00440334: 0.000384509)#0.0131084; 5
(W_muriae#0.00493281: 0.0147013	(W_canadensis#0.000509546: 0.0143168	((W_sebi#0.00172196: 0.0128177	W_mellicola#0.00550709: 0.0128177)#0.00040603: 0.00142671	W_tropicalis#0.00133656: 0.0142444)#0.00119462: 7.24618e-05)#0.00440334: 0.000384509)#0.0161709; 5
(W_muriae#0.00493281: 0.0147013	(W_canadensis#0.000509546: 0.0146608	((W_sebi#0.00172196: 0.0125422	W_mellicola#0.00550709: 0.0125422)#0.000414948: 0.00170216	W_tropicalis#0.00133656: 0.0142444)#0.00164185: 0.000416403)#0.00235161: 4.05681e-05)#0.0200684; 5
(W_canadensis#0.000509546: 0.0147013	(W_muriae#0.00493281: 0.0144468	((W_sebi#0.00256784: 0.0125422	W_mellicola#0.00550709: 0.0125422)#0.000414948: 0.00170216	W_tropicalis#0.00133656: 0.0142444)#0.00164185: 0.000202488)#0.00238643: 0.000254483)#0.0200684; 5
(W_canadensis#0.000509546: 0.0147013	(W_muriae#0.00493281: 0.014541	((W_sebi#0.00256784: 0.0123625	W_mellicola#0.00550709: 0.0123625)#0.00120557: 0.00188187	W_tropicalis#0.00133656: 0.0142444)#0.00170718: 0.00029668)#0.0035155: 0.000160292)#0.0200684; 5
(W_muriae#0.00493281: 0.0147013	(W_canadensis#0.000509546: 0.0143574	((W_sebi#0.00256784: 0.0123625	W_mellicola#0.00550709: 0.0123625)#0.00207537: 0.0016116	W_tropicalis#0.00133656: 0.0139741)#0.0017402: 0.00038334)#0.00356046: 0.0003439)#0.0164377; 5
(((W_sebi#0.00256784: 0.0123625	W_mellicola#0.00550709: 0.0123625)#0.00207537: 0.00186908	W_tropicalis#0.00133656: 0.0142316)#0.00170872: 0.000469765	(W_canadensis#0.000509546: 0.013992	W_muriae#0.00493281: 0.013992)#0.00365346: 0.000709352)#0.0164377; 5
(((W_sebi#0.00256784: 0.0119147	W_mellicola#0.00550709: 0.0119147)#0.00215336: 0.00231682	W_tropicalis#0.000943875: 0.0142316)#0.00170872: 0.000469765	(W_canadensis#0.000509546: 0.0136522	W_muriae#0.00493281: 0.0136522)#0.00516909: 0.00104914)#0.0164377; 5
(((W_sebi#0.00256784: 0.0120257	W_mellicola#0.00550709: 0.0120257)#0.000737791: 0.00220587	W_tropicalis#0.00241805: 0.0142316)#0.00389592: 0.000469765	(W_canadensis#0.000509546: 0.0140046	W_muriae#0.00493281: 0.0140046)#0.00503903: 0.000696764)#0.0120815; 5
(((W_sebi#0.0021216: 0.0120257	W_mellicola#0.00550709: 0.0120257)#0.000737791: 0.00220587	W_tropicalis#0.00241805: 0.0142316)#0.00389592: 0.000469765	(W_canadensis#0.000509546: 0.0140046	W_muriae#0.00493281: 0.0140046)#0.00281699: 0.000696764)#0.0141032; 5
(((W_sebi#0.0021216: 0.0123456	W_mellicola#0.00550709: 0.0123456)#0.000718676: 0.00137299	W_tropicalis#0.00241805: 0.0137186)#0.00404161: 0.000982781	(W_canadensis#0.000509546: 0.0140046	W_muriae#0.00493281: 0.0140046)#0.00281699: 0.000696764)#0.011161; 5
(((W_sebi#0.00231293: 0.0136002	W_mellicola#0.00600373: 0.0136002)#0.000775346: 0.0016791	W_tropicalis#0.00263611: 0.0152793)#0.00431277: 0.000747796	(W_canadensis#0.000555498: 0.0156683	W_muriae#0.00537766: 0.0156683)#0.00299246: 0.000358772)#0.0147539; 5
(((W_sebi#0.00231293: 0.0132911	W_mellicola#0.00600373: 0.0132911)#0.000793376: 0.0017517	W_tropicalis#0.00263611: 0.0150428)#0.00438057: 0.000984275	(W_canadensis#0.000555498: 0.0160228	W_muriae#0.00537766: 0.0160228)#0.00292626: 4.29237e-06)#0.0179513; 5
(((W_sebi#0.00231293: 0.01294	W_mellicola#0.00600373: 0.01294)#0.000814907: 0.00210287	W_tropicalis#0.00263611: 0.0150428)#0.00305108: 0.000984275	(W_canadensis#0.000555498: 0.0160228	W_muriae#0.00537766: 0.0160228)#0.000738774: 4.29237e-06)#0.0165581; 5
(W_muriae#0.00537766: 0.0160271	(W_canadensis#0.000748857: 0.0160228	((W_sebi#0.00231293: 0.01294	W_mellicola#0.00600373: 0.01294)#0.000814907: 0.00210287	W_tropicalis#0.00263611: 0.0150428)#0.00305108: 0.000979982)#0.000738774: 4.29237e-06)#0.0165581; 5
(W_canadensis#0.000748857: 0.0160271	(W_muriae#0.00537766: 0.0160228	((W_sebi#0.00231293: 0.0126286	W_mellicola#0.00600373: 0.0126286)#0.000834996: 0.0024142	W_tropicalis#0.00263611: 0.0150428)#0.00305108: 0.000979982)#0.00168453: 4.29237e-06)#0.0143029; 5
(W_canadensis#0.000748857: 0.0160271	(W_muriae#0.00537766: 0.0160228	((W_sebi#0.00231293: 0.0130353	W_mellicola#0.00600373: 0.0130353)#0.000734718: 0.0020075	W_tropicalis#0.00263611: 0.0150428)#0.00305108: 0.000979982)#0.000298205: 4.29237e-06)#0.0113034; 5
(W_canadensis#0.000748857: 0.0160271	(W_muriae#0.00537766: 0.0160228	((W_sebi#0.00231293: 0.0130353	W_mellicola#0.00600373: 0.0130353)#0.000734718: 0.00187847	W_tropicalis#0.00263611: 0.0149138)#0.00307748: 0.00110902)#0.00172888: 4.29237e-06)#0.0113034; 5
(W_canadensis#0.000748857: 0.0160271	(W_muriae#0.00537766: 0.0160228	((W_sebi#0.00231293: 0.0128643	W_mellicola#0.00600373: 0.0128643)#0.000744488: 0.00242874	W_tropicalis#0.00263611: 0.015293)#0.00300117: 0.000729819)#0.00172888: 4.29237e-06)#0.015358; 5
(W_canadensis#0.000748857: 0.0160271	(W_muriae#0.00537766: 0.0160228	((W_sebi#0.00231293: 0.0128643	W_mellicola#0.00600373: 0.0128643)#0.00266715: 0.00222611	W_tropicalis#0.00263611: 0.0150904)#0.00304147: 0.000932451)#0.00172888: 4.29237e-06)#0.015358; 5
(W_canadensis#0.000748857: 0.0160271	(W_muriae#0.00537766: 0.0160228	((W_sebi#0.00231293: 0.0132804	W_mellicola#0.00600373: 0.0132804)#0.00258357: 0.00149671	W_tropicalis#0.00263611: 0.0147771)#0.00310594: 0.0012457)#0.00172888: 4.29237e-06)#0.0116242; 5
(W_canadensis#0.000748857: 0.0160271	(W_muriae#0.00537766: 0.0160228	((W_sebi#0.00231293: 0.0132804	W_mellicola#0.00600373: 0.0132804)#0.00258357: 0.00179918	W_tropicalis#0.00263611: 0.0150796)#0.00304364: 0.000943229)#0.00172888: 4.29237e-06)#0.0116242; 5
(W_muriae#0.00537766: 0.0160271	(W_canadensis#0.000748857: 0.0160228	((W_sebi#0.00231293: 0.0136546	W_mellicola#0.00600373: 0.0136546)#0.00251278: 0.00142505	W_tropicalis#0.00263611: 0.0150796)#0.00304364: 0.000943229)#0.00172888: 4.29237e-06)#0.0116242; 5
(W_muriae#0.00537766: 0.0160271	(W_canadensis#0.000748857: 0.0160228	((W_sebi#0.00231293: 0.0132675	W_mellicola#0.00600373: 0.0132675)#0.00258609: 0.00213978	W_tropicalis#0.00263611: 0.0154072)#0.00496717: 0.000615578)#0.00172888: 4.29237e-06)#0.0116242; 5
(W_muriae#0.00537766: 0.0160271	(W_canadensis#0.000748857: 0.0160228	((W_sebi#0.00231293: 0.0129954	W_mellicola#0.00600373: 0.0129954)#0.00109962: 0.00282323	W_tropicalis#0.00263611: 0.0158186)#0.00289693: 0.00020421)#0.00189605: 4.29237e-06)#0.0140585; 5
(W_muriae#0.00537766: 0.0160271	(W_canadensis#0.000748857: 0.0160228	((W_sebi#0.00231293: 0.0131127	W_mellicola#0.00600373: 0.0131127)#0.00118303: 0.00256391	W_tropicalis#0.00263611: 0.0156766)#0.00292318: 0.000346223)#0.00189605: 4.29237e-06)#0.0114314; 5
(W_muriae#0.00537766: 0.0160271	(W_canadensis#0.000748857: 0.0160228	((W_sebi#0.00231293: 0.01339	W_mellicola#0.00600373: 0.01339)#0.00238335: 0.00254567	W_tropicalis#0.00263611: 0.0159357)#0.00287565: 8.71175e-05)#0.000842191: 4.29237e-06)#0.0114314; 5
(W_muriae#0.00537766: 0.0160271	(W_canadensis#0.000748857: 0.0160228	((W_sebi#0.00231293: 0.0131675	W_mellicola#0.00600373: 0.0131675)#0.00363685: 0.00261683	W_tropicalis#0.00263611: 0.0157844)#0.00290322: 0.000238464)#0.00358627: 4.29237e-06)#0.0121973; 5
(((W_sebi#0.00231293: 0.0127455	W_mellicola#0.00600373: 0.0127455)#0.00375727: 0.00316892	W_tropicalis#0.00263611: 0.0159145)#0.00287949: 0.000112667	(W_canadensis#0.00130078: 0.0158318	W_muriae#0.00537766: 0.0158318)#0.0078006: 0.000195354)#0.0137303; 5
(((W_sebi#0.00231293: 0.0131881	W_mellicola#0.00600373: 0.0131881)#0.00363117: 0.00261403	W_tropicalis#0.00263611: 0.0158022)#0.00114899: 0.000224946	(W_canadensis#0.000933229: 0.0154619	W_muriae#0.00537766: 0.0154619)#0.0079872: 0.000565223)#0.0137303; 5
(((W_sebi#0.00231293: 0.0134325	W_mellicola#0.00600373: 0.0134325)#0.0035651: 0.00236963	W_tropicalis#0.00263611: 0.0158022)#0.00136367: 0.000224946	(W_canadensis#0.000933229: 0.0150742	W_muriae#0.00537766: 0.0150742)#0.00728626: 0.00095292)#0.0165298; 5
(((W_sebi#0.00231293: 0.0137807	W_mellicola#0.00600373: 0.0137807)#0.00129637: 0.00202142	W_tropicalis#0.00263611: 0.0158022)#0.00153424: 0.000224946	(W_canadensis#0.000933229: 0.0150742	W_muriae#0.00537766: 0.0150742)#0.00728626: 0.00095292)#0.0165298; 5
(((W_sebi#0.00231293: 0.013352	W_mellicola#0.00600373: 0.013352)#0.00287326: 0.00247359	W_tropicalis#0.00263611: 0.0158255)#0.00153198: 0.000201573	(W_canadensis#0.000933229: 0.0150742	W_muriae#0.00537766: 0.0150742)#0.00561645: 0.00095292)#0.0165298; 5
(((W_sebi#0.00231293: 0.0132025	W_mellicola#0.00600373: 0.0132025)#0.00290577: 0.002623	W_tropicalis#0.00263611: 0.0158255)#0.00153198: 0.000201573	(W_canadensis#0.000933229: 0.0150742	W_muriae#0.00537766: 0.0150742)#0.00561645: 0.00095292)#0.0165298; 5
(((W_sebi#0.00231293: 0.0128873	W_mellicola#0.00600373: 0.0128873)#0.00297685: 0.0028799	W_tropicalis#0.00263611: 0.0157672)#0.00178917: 0.000259882	(W_canadensis#0.000933229: 0.0148537	W_muriae#0.00537766: 0.0148537)#0.00223562: 0.00117345)#0.0165298; 5
(((W_sebi#0.00231293: 0.0132911	W_mellicola#0.00600373: 0.0132911)#0.0028864: 0.00263954	W_tropicalis#0.00263611: 0.0159307)#0.00177082: 9.64323e-05	(W_canadensis#0.000628086: 0.0148537	W_muriae#0.00537766: 0.0148537)#0.00223562: 0.00117345)#0.0165298; 5
(((W_sebi#0.00231293: 0.0132911	W_mellicola#0.00600373: 0.0132911)#0.00157928: 0.00263954	W_tropicalis#0.00137498: 0.0159307)#0.00177082: 9.64323e-05	(W_canadensis#0.000628086: 0.015195	W_muriae#0.00537766: 0.015195)#0.00354355: 0.000832112)#0.0132052; 5
(((W_sebi#0.00231293: 0.0135214	W_mellicola#0.00600373: 0.0135214)#0.00155239: 0.0024093	W_tropicalis#0.00137498: 0.0159307)#0.000998571: 9.64323e-05	(W_canadensis#0.000628086: 0.015195	W_muriae#0.00537766: 0.015195)#0.00354355: 0.000832112)#0.0146492; 5
(((W_sebi#0.00231293: 0.0140116	W_mellicola#0.00600373: 0.0140116)#0.00149808: 0.00191911	W_tropicalis#0.00137498: 0.0159307)#0.000777774: 9.64323e-05	(W_canadensis#0.000628086: 0.015195	W_muriae#0.00537766: 0.015195)#0.00354355: 0.000832112)#0.0146492; 5
(((W_sebi#0.00231293: 0.0142533	W_mellicola#0.00600373: 0.0142533)#0.00147268: 0.00167741	W_tropicalis#0.00137498: 0.0159307)#0.00324295: 9.64323e-05	(W_canadensis#0.000628086: 0.015195	W_muriae#0.00537766: 0.015195)#0.00354355: 0.000832112)#0.0103494; 5
(((W_sebi#0.00231293: 0.0144839	W_mellicola#0.00600373: 0.0144839)#0.00144923: 0.00146243	W_tropicalis#0.000794546: 0.0159464)#0.00323976: 8.0741e-05	(W_canadensis#0.000628086: 0.0148868	W_muriae#0.00537766: 0.0148868)#0.00361692: 0.00114037)#0.0103494; 5
(((W_sebi#0.00231293: 0.0147471	W_mellicola#0.00600373: 0.0147471)#0.00142336: 0.00119926	W_tropicalis#0.00199676: 0.0159464)#0.00171364: 8.0741e-05	(W_canadensis#0.000628086: 0.015336	W_muriae#0.00537766: 0.015336)#0.00351097: 0.000691111)#0.0126207; 5
(((W_sebi#0.00231293: 0.0142552	W_mellicola#0.00600373: 0.0142552)#0.00147248: 0.00159783	W_tropicalis#0.00199676: 0.015853)#0.00213006: 0.000174113	(W_canadensis#0.000628086: 0.0157397	W_muriae#0.00537766: 0.0157397)#0.00342093: 0.000287452)#0.0160763; 5
(((W_sebi#0.00231293: 0.0142552	W_mellicola#0.00600373: 0.0142552)#0.00147248: 0.00155637	W_tropicalis#0.00215581: 0.0158115)#0.00213564: 0.000215573	(W_canadensis#0.000628086: 0.0153944	W_muriae#0.00537766: 0.0153944)#0.00349766: 0.000632757)#0.0160763; 5
(((W_sebi#0.00231293: 0.0142552	W_mellicola#0.00600373: 0.0142552)#0.00289464: 0.00155637	W_tropicalis#0.00215581: 0.0158115)#0.00213564: 0.000215573	(W_canadensis#0.000628086: 0.0153944	W_muriae#0.00537766: 0.0153944)#0.00349766: 0.000632757)#0.0136402; 5
(((W_sebi#0.00231293: 0.0142552	W_mellicola#0.00600373: 0.0142552)#0.00289464: 0.00151392	W_tropicalis#0.00215581: 0.0157691)#0.00214139: 0.000258029	(W_canadensis#0.000628086: 0.0153944	W_muriae#0.00537766: 0.0153944)#0.00349766: 0.000632757)#0.0136402; 5
(((W_sebi#0.00231293: 0.0140021	W_mellicola#0.00600373: 0.0140021)#0.00294696: 0.00150929	W_tropicalis#0.00215581: 0.0155114)#0.00217697: 0.000515741	(W_canadensis#0.000628086: 0.0156468	W_muriae#0.00537766: 0.0156468)#0.00344122: 0.000380269)#0.0136402; 5
(((W_sebi#0.00231293: 0.0138341	W_mellicola#0.00600373: 0.0138341)#0.00298275: 0.00203732	W_tropicalis#0.00215581: 0.0158714)#0.00212759: 0.000155731	(W_canadensis#0.000628086: 0.0156468	W_muriae#0.00537766: 0.0156468)#0.00344122: 0.000380269)#0.0136402; 5
(((W_sebi#0.00231293: 0.0138341	W_mellicola#0.00600373: 0.0138341)#0.00189806: 0.00203321	W_tropicalis#0.00215581: 0.0158673)#0.00212814: 0.00015984	(W_canadensis#0.000628086: 0.0156468	W_muriae#0.00537766: 0.0156468)#0.00344122: 0.000380269)#0.0171772; 5
(((W_sebi#0.00231293: 0.0141475	W_mellicola#0.00600373: 0.0141475)#0.00452332: 0.0017985	W_tropicalis#0.00215581: 0.015946)#0.00211763: 8.10802e-05	(W_canadensis#0.000628086: 0.0156468	W_muriae#0.00537766: 0.0156468)#0.00344122: 0.000380269)#0.0188108; 5
(((W_sebi#0.00231293: 0.0141475	W_mellicola#0.00600373: 0.0141475)#0.00452332: 0.00183591	W_tropicalis#0.00215581: 0.0159835)#0.000517931: 4.36628e-05	(W_canadensis#0.000628086: 0.0156468	W_muriae#0.00537766: 0.0156468)#0.00344122: 0.000380269)#0.0146876; 5
(((W_sebi#0.00231293: 0.0138906	W_mellicola#0.00600373: 0.0138906)#0.00221567: 0.0020929	W_tropicalis#0.00215581: 0.0159835)#0.000517931: 4.36628e-05	(W_canadensis#0.000628086: 0.0156468	W_muriae#0.00537766: 0.0156468)#0.00344122: 0.000380269)#0.0165841; 5
(((W_sebi#0.00231293: 0.0143315	W_mellicola#0.00600373: 0.0143315)#0.00214751: 0.00131089	W_tropicalis#0.00215581: 0.0156424)#0.000529225: 0.000384759	(W_canadensis#0.000628086: 0.0156468	W_muriae#0.00537766: 0.0156468)#0.00344122: 0.000380269)#0.0133206; 5
(((W_sebi#0.00231293: 0.0143315	W_mellicola#0.00600373: 0.0143315)#0.000805681: 0.00131089	W_tropicalis#0.00215581: 0.0156424)#0.000529225: 0.000384759	(W_canadensis#0.000628086: 0.0156468	W_muriae#0.00537766: 0.0156468)#0.000836308: 0.000380269)#0.0165255; 5
(((W_sebi#0.00231293: 0.0143315	W_mellicola#0.00600373: 0.0143315)#0.000805681: 0.00100288	W_tropicalis#0.00215581: 0.0153343)#0.0036802: 0.000692771	(W_canadensis#0.000628086: 0.0160136	W_muriae#0.00537766: 0.0160136)#0.000817156: 1.35606e-05)#0.0165255; 5
(((W_sebi#0.00231293: 0.0144261	W_mellicola#0.00600373: 0.0144261)#0.000800398: 0.00114306	W_tropicalis#0.00215581: 0.0155691)#0.00086945: 0.000457986	(W_canadensis#0.000628086: 0.0157634	W_muriae#0.00537766: 0.0157634)#0.000975309: 0.000263752)#0.0129513; 5
(((W_sebi#0.00231293: 0.0148936	W_mellicola#0.00600373: 0.0148936)#0.000775274: 0.000675572	W_tropicalis#0.0010666: 0.0155691)#0.00086945: 0.000435345	(W_canadensis#0.000691218: 0.0153635	W_muriae#0.00393313: 0.0153635)#0.00304332: 0.000640987)#0.0105153; 5
(((W_sebi#0.00231293: 0.0147031	W_mellicola#0.00600373: 0.0147031)#0.00228123: 0.000865983	W_tropicalis#0.0010666: 0.0155691)#0.00086945: 0.000435345	(W_canadensis#0.000691218: 0.0150421	W_muriae#0.00393313: 0.0150421)#0.00310834: 0.000962374)#0.0105153; 5
(((W_sebi#0.00231293: 0.0144909	W_mellicola#0.00600373: 0.0144909)#0.00231464: 0.00107819	W_tropicalis#0.0010666: 0.0155691)#0.00086945: 0.000435345	(W_canadensis#0.000691218: 0.0148075	W_muriae#0.00393313: 0.0148075)#0.00315759: 0.00119698)#0.0105153; 5
(((W_sebi#0.00231293: 0.0142255	W_mellicola#0.00600373: 0.0142255)#0.00235783: 0.00134367	W_tropicalis#0.0010666: 0.0155691)#0.00086945: 0.000435345	(W_canadensis#0.000691218: 0.0148075	W_muriae#0.00393313: 0.0148075)#0.00315759: 0.00119698)#0.0105153; 5
(((W_sebi#0.00231293: 0.0142255	W_mellicola#0.00600373: 0.0142255)#0.00235783: 0.00134367	W_tropicalis#0.0010666: 0.0155691)#0.00086945: 0.000435345	(W_canadensis#0.000691218: 0.0145334	W_muriae#0.00393313: 0.0145334)#0.00428079: 0.0014711)#0.0144453; 5
(((W_sebi#0.00231293: 0.0142255	W_mellicola#0.00600373: 0.0142255)#0.00235783: 0.00156449	W_tropicalis#0.0010666: 0.01579)#0.00453278: 0.000214518	(W_canadensis#0.000691218: 0.0140955	W_muriae#0.00393313: 0.0140955)#0.0051838: 0.00190901)#0.0171503; 5
(((W_sebi#0.00231293: 0.0142255	W_mellicola#0.00600373: 0.0142255)#0.0012282: 0.00119371	W_tropicalis#0.0010666: 0.0154192)#0.00464178: 0.000585303	(W_canadensis#0.000691218: 0.0142863	W_muriae#0.00393313: 0.0142863)#0.00511454: 0.00171815)#0.0171503; 5
(((W_sebi#0.00231293: 0.013882	W_mellicola#0.00600373: 0.013882)#0.00125858: 0.00153717	W_tropicalis#0.0010666: 0.0154192)#0.00464178: 0.000585303	(W_canadensis#0.000691218: 0.0144618	W_muriae#0.00393313: 0.0144618)#0.00505247: 0.00154264)#0.0144857; 5
(((W_sebi#0.00231293: 0.013882	W_mellicola#0.00600373: 0.013882)#0.00125858: 0.00153717	W_tropicalis#0.0010666: 0.0154192)#0.00464178: 0.000585303	(W_canadensis#0.000691218: 0.0148113	W_muriae#0.00393313: 0.0148113)#0.00583867: 0.00119322)#0.0114797; 5
(((W_sebi#0.00231293: 0.0141825	W_mellicola#0.00600373: 0.0141825)#0.00123191: 0.000789995	W_tropicalis#0.0010666: 0.0149725)#0.00478025: 0.00103195	(W_canadensis#0.000691218: 0.0148113	W_muriae#0.00393313: 0.0148113)#0.00583867: 0.00119322)#0.0114797; 5
(((W_sebi#0.00231293: 0.0140032	W_mellicola#0.00600373: 0.0140032)#0.00124769: 0.00096936	W_tropicalis#0.0010666: 0.0149725)#0.00891745: 0.00103195	(W_canadensis#0.000691218: 0.0152076	W_muriae#0.00393313: 0.0152076)#0.00264816: 0.000796845)#0.0114797; 5
(((W_sebi#0.00231293: 0.0143672	W_mellicola#0.00600373: 0.0143672)#0.00121608: 0.000605293	W_tropicalis#0.0010666: 0.0149725)#0.00891745: 0.00103195	(W_canadensis#0.00159238: 0.0149464	W_muriae#0.00393313: 0.0149464)#0.00269444: 0.00105805)#0.0114797; 5
(((W_sebi#0.00231293: 0.0143672	W_mellicola#0.00600373: 0.0143672)#0.00128897: 0.000605293	W_tropicalis#0.0010666: 0.0149725)#0.00564448: 0.00103195	(W_canadensis#0.00159238: 0.0151865	W_muriae#0.00393313: 0.0151865)#0.00374645: 0.000817975)#0.0114797; 5
(((W_sebi#0.00345694: 0.0143672	W_mellicola#0.00600373: 0.0143672)#0.00128897: 0.00102879	W_tropicalis#0.0010666: 0.015396)#0.00273453: 0.000608451	(W_canadensis#0.00159238: 0.01552	W_muriae#0.00393313: 0.01552)#0.00611007: 0.000484524)#0.0114797; 5
(W_muriae#0.00393313: 0.0160045	(W_canadensis#0.00159238: 0.0156736	((W_sebi#0.00345694: 0.0139644	W_mellicola#0.00600373: 0.0139644)#0.00132615: 0.00143158	W_tropicalis#0.00112673: 0.015396)#0.00162623: 0.000277613)#0.00289974: 0.000330838)#0.0114797; 5
(W_muriae#0.00393313: 0.0160045	(W_canadensis#0.00159238: 0.0154921	((W_sebi#0.00345694: 0.0141337	W_mellicola#0.00600373: 0.0141337)#0.00123546: 0.00126232	W_tropicalis#0.00112673: 0.015396)#0.00162623: 9.61177e-05)#0.00293371: 0.000512333)#0.0114797; 5
(((W_sebi#0.00345694: 0.0144052	W_mellicola#0.00600373: 0.0144052)#0.00121218: 0.000990876	W_tropicalis#0.00112673: 0.015396)#0.00162623: 0.000608451	(W_canadensis#0.000926693: 0.0154921	W_muriae#0.00393313: 0.0154921)#0.00293371: 0.000512333)#0.0114797; 5
(((W_sebi#0.00345694: 0.0144052	W_mellicola#0.00600373: 0.0144052)#0.000805493: 0.000809805	W_tropicalis#0.00112673: 0.015215)#0.00354066: 0.000789522	(W_canadensis#0.000926693: 0.0156829	W_muriae#0.00393313: 0.0156829)#0.00289802: 0.00032155)#0.0130364; 5
(((W_sebi#0.00345694: 0.0144052	W_mellicola#0.00600373: 0.0144052)#0.000805493: 0.000809805	W_tropicalis#0.00112673: 0.015215)#0.00354066: 0.000789522	(W_canadensis#0.000926693: 0.0153466	W_muriae#0.00393313: 0.0153466)#0.00491253: 0.000657841)#0.0115247; 5
(W_canadensis#0.000926693: 0.0160045	(((W_sebi#0.00345694: 0.0144052	W_mellicola#0.00600373: 0.0144052)#0.00106433: 0.000809805	W_tropicalis#0.00112673: 0.015215)#0.00124808: 9.50294e-05	W_muriae#0.00393313: 0.01531)#0.00492429: 0.000694492)#0.0115247; 5
(W_muriae#0.00393313: 0.0160045	(((W_sebi#0.00345694: 0.0139413	W_mellicola#0.00600373: 0.0139413)#0.00109975: 0.00127371	W_tropicalis#0.00112673: 0.015215)#0.00124808: 9.50294e-05	W_canadensis#0.000926693: 0.01531)#0.00592924: 0.000694492)#0.0115247; 5
(W_muriae#0.00393313: 0.0160045	(((W_sebi#0.00345694: 0.0137023	W_mellicola#0.00600373: 0.0137023)#0.00111892: 0.00137637	W_tropicalis#0.00143921: 0.0150787)#0.00125935: 0.000231289	W_canadensis#0.000926693: 0.01531)#0.00842376: 0.000694492)#0.0153027; 5
(W_canadensis#0.000926693: 0.0160045	(((W_sebi#0.00345694: 0.013635	W_mellicola#0.00600373: 0.013635)#0.00112445: 0.00144374	W_tropicalis#0.00143921: 0.0150787)#0.00295022: 0.000515619	W_muriae#0.00393313: 0.0155943)#0.00507579: 0.000410163)#0.0153027; 5
(W_canadensis#0.000926693: 0.0160045	(((W_sebi#0.00345694: 0.0139571	W_mellicola#0.00600373: 0.0139571)#0.00109849: 0.00146637	W_tropicalis#0.00143921: 0.0154235)#0.00171738: 0.000170819	W_muriae#0.00393313: 0.0155943)#0.00507579: 0.000410163)#0.0153027; 5
(W_canadensis#0.000926693: 0.0160045	(((W_sebi#0.00345694: 0.0142211	W_mellicola#0.00600373: 0.0142211)#0.0010781: 0.00120237	W_tropicalis#0.000802748: 0.0154235)#0.00171738: 0.00046033	W_muriae#0.00393313: 0.0158838)#0.00218104: 0.000120652)#0.0153027; 5
(W_canadensis#0.000926693: 0.0160045	(((W_sebi#0.00345694: 0.0145332	W_mellicola#0.00600373: 0.0145332)#0.00105495: 0.000890305	W_tropicalis#0.000802748: 0.0154235)#0.0042906: 0.00046033	W_muriae#0.00393313: 0.0158838)#0.00424879: 0.000120652)#0.012039; 5
(W_canadensis#0.000926693: 0.0160045	(((W_sebi#0.00345694: 0.0140994	W_mellicola#0.00600373: 0.0140994)#0.00108741: 0.00132414	W_tropicalis#0.000802748: 0.0154235)#0.0042906: 0.000277218	W_muriae#0.00393313: 0.0157007)#0.00429834: 0.000303764)#0.0144957; 5
(W_canadensis#0.000926693: 0.0160045	(((W_sebi#0.00345694: 0.0142844	W_mellicola#0.00600373: 0.0142844)#0.00107333: 0.00113912	W_tropicalis#0.000802748: 0.0154235)#0.00193607: 0.000277218	W_muriae#0.00393313: 0.0157007)#0.00429834: 0.000303764)#0.0144957; 5
(W_canadensis#0.000926693: 0.0160045	(((W_sebi#0.00219997: 0.0140413	W_mellicola#0.00600373: 0.0140413)#0.00109191: 0.00138215	W_tropicalis#0.000802748: 0.0154235)#0.000779214: 0.000277218	W_muriae#0.00393313: 0.0157007)#0.00429834: 0.000303764)#0.0144957; 5
(W_canadensis#0.00115796: 0.0160045	(((W_sebi#0.00219997: 0.0142573	W_mellicola#0.00600373: 0.0142573)#0.00107537: 0.000974568	W_tropicalis#0.000802748: 0.0152318)#0.000789018: 0.000380781	W_muriae#0.00393313: 0.0156126)#0.0043226: 0.00039185)#0.0144957; 5
(W_canadensis#0.00115796: 0.0160045	(((W_sebi#0.00219997: 0.0140711	W_mellicola#0.00600373: 0.0140711)#0.00108959: 0.0011607	W_tropicalis#0.000802748: 0.0152318)#0.000789018: 0.000380781	W_muriae#0.00393313: 0.0156126)#0.00269563: 0.00039185)#0.0144957; 5
(W_canadensis#0.00115796: 0.0160045	(((W_sebi#0.00219997: 0.0141556	W_mellicola#0.00600373: 0.0141556)#0.001627: 0.00107625	W_tropicalis#0.000802748: 0.0152318)#0.00158312: 0.000569497	W_muriae#0.00393313: 0.0158013)#0.00266344: 0.000203133)#0.0144957; 5
(W_canadensis#0.000826327: 0.0160045	(((W_sebi#0.00219997: 0.0138291	W_mellicola#0.00600373: 0.0138291)#0.00188436: 0.00184733	W_tropicalis#0.000802748: 0.0156764)#0.000883372: 0.00027776	W_muriae#0.00393313: 0.0159542)#0.00593896: 5.02922e-05)#0.0144957; 5
(W_canadensis#0.000826327: 0.0160045	(((W_sebi#0.00219997: 0.0138291	W_mellicola#0.00600373: 0.0138291)#0.00188436: 0.00157988	W_tropicalis#0.000802748: 0.015409)#0.0026606: 0.000545208	W_muriae#0.00393313: 0.0159542)#0.00593896: 5.02922e-05)#0.0144957; 5
(W_canadensis#0.000826327: 0.0160045	(((W_sebi#0.00219997: 0.0138291	W_mellicola#0.00600373: 0.0138291)#0.00188436: 0.00157988	W_tropicalis#0.000802748: 0.015409)#0.000870596: 0.00040622	W_muriae#0.00393313: 0.0158152)#0.00599115: 0.00018928)#0.0144957; 5
(((W_sebi#0.00219997: 0.0135888	W_mellicola#0.00600373: 0.0135888)#0.00191768: 0.00182017	W_tropicalis#0.000802748: 0.015409)#0.000870596: 0.0005955	(W_canadensis#0.000826327: 0.0158433	W_muriae#0.00393313: 0.0158433)#0.00598053: 0.000161192)#0.0129364; 5
(W_muriae#0.00393313: 0.0160045	(W_canadensis#0.000826327: 0.0158532	((W_sebi#0.00219997: 0.0134213	W_mellicola#0.00600373: 0.0134213)#0.00119824: 0.00184778	W_tropicalis#0.000802748: 0.0152691)#0.000878574: 0.000584092)#0.00914973: 0.000151327)#0.0154987; 5
(W_muriae#0.00393313: 0.0160045	(W_canadensis#0.000826327: 0.0158532	((W_sebi#0.00219997: 0.0135365	W_mellicola#0.00600373: 0.0135365)#0.00118804: 0.00154309	W_tropicalis#0.000802748: 0.0150795)#0.0014496: 0.000773603)#0.00914973: 0.000151327)#0.0195993; 5
(W_muriae#0.00393313: 0.0160045	(W_canadensis#0.000826327: 0.0159073	((W_sebi#0.00219997: 0.0137951	W_mellicola#0.00600373: 0.0137951)#0.00116577: 0.00102106	W_tropicalis#0.000802748: 0.0148162)#0.00147537: 0.00109116)#0.0063314: 9.7157e-05)#0.0195993; 5
(W_muriae#0.00393313: 0.0160045	(W_canadensis#0.000826327: 0.0157275	((W_sebi#0.00335706: 0.0134115	W_mellicola#0.00600373: 0.0134115)#0.00141179: 0.00163255	W_tropicalis#0.000802748: 0.0150441)#0.00299824: 0.000683423)#0.00423145: 0.00027696)#0.0205936; 5
(W_muriae#0.00393313: 0.0160045	(W_canadensis#0.000925556: 0.0157275	((W_sebi#0.00335706: 0.01309	W_mellicola#0.00600373: 0.01309)#0.00144646: 0.00195406	W_tropicalis#0.000802748: 0.0150441)#0.00299824: 0.000683423)#0.00216553: 0.00027696)#0.0205936; 5
(W_muriae#0.0036725: 0.0149439	(W_canadensis#0.000864223: 0.0146853	((W_sebi#0.0031346: 0.0124727	W_mellicola#0.00560589: 0.0124727)#0.00132354: 0.00190233	W_tropicalis#0.000749553: 0.014375)#0.00273572: 0.000310335)#0.00240202: 0.000258607)#0.0192289; 5
(W_muriae#0.0036725: 0.0149439	(W_canadensis#0.000864223: 0.0146853	((W_sebi#0.0031346: 0.0127788	W_mellicola#0.00560589: 0.0127788)#0.00129183: 0.00159622	W_tropicalis#0.000749553: 0.014375)#0.00273572: 0.000310335)#0.00107889: 0.000258607)#0.0179196; 5
(W_canadensis#0.000864223: 0.0149439	(W_muriae#0.0036725: 0.0145516	((W_sebi#0.0031346: 0.012989	W_mellicola#0.00560589: 0.012989)#0.00127092: 0.00139966	W_tropicalis#0.000749553: 0.0143887)#0.00273312: 0.000162942)#0.00108881: 0.000392321)#0.0196946; 5
(W_canadensis#0.00101776: 0.0175988	(W_tropicalis#0.000905049: 0.0171368	((W_sebi#0.00369149: 0.0158164	W_mellicola#0.00660181: 0.0158164)#0.000988774: 0.00112854	W_muriae#0.00432494: 0.0169449)#0.00321867: 0.000191889)#0.00570363: 0.000462019)#0.0231935; 5
(W_canadensis#0.00101776: 0.0175988	(W_tropicalis#0.000905049: 0.0171368	((W_sebi#0.00369149: 0.0159526	W_mellicola#0.00660181: 0.0159526)#0.000980331: 0.00114818	W_muriae#0.00432494: 0.0171008)#0.00318934: 3.60353e-05)#0.00570363: 0.000462019)#0.0231935; 5
(W_canadensis#0.00101776: 0.0175988	(W_muriae#0.00432494: 0.0174842	((W_sebi#0.00369149: 0.0159526	W_mellicola#0.00660181: 0.0159526)#0.000980331: 0.00114818	W_tropicalis#0.000905049: 0.0171008)#0.00318934: 0.000383411)#0.00260455: 0.000114643)#0.0231935; 5
(W_canadensis#0.00101776: 0.0175988	(W_muriae#0.00432494: 0.0174842	((W_sebi#0.00369149: 0.0159526	W_mellicola#0.00660181: 0.0159526)#0.000980331: 0.00114818	W_tropicalis#0.000905049: 0.0171008)#0.00318934: 0.000383411)#0.00260455: 0.000114643)#0.0231935; 5
(W_canadensis#0.000915418: 0.0158292	(W_muriae#0.00389005: 0.0157175	((W_sebi#0.00332029: 0.0139963	W_mellicola#0.00593797: 0.0139963)#0.000903938: 0.00138485	W_tropicalis#0.00219902: 0.0153812)#0.00286864: 0.00033633)#0.0038818: 0.000111642)#0.0208612; 5
(W_canadensis#0.000915418: 0.0158292	(W_muriae#0.00389005: 0.0157175	((W_sebi#0.00332029: 0.0141248	W_mellicola#0.00593797: 0.0141248)#0.000895718: 0.00112026	W_tropicalis#0.00219902: 0.0152451)#0.00289426: 0.00047248)#0.0038818: 0.000111642)#0.0167524; 5
(W_canadensis#0.000915418: 0.0158292	(W_muriae#0.00389005: 0.0157175	((W_sebi#0.00332029: 0.0141248	W_mellicola#0.00593797: 0.0141248)#0.000895718: 0.000905997	W_tropicalis#0.00219902: 0.0150308)#0.00293551: 0.000686747)#0.0011998: 0.000111642)#0.0167524; 5
(W_canadensis#0.000915418: 0.0158292	(W_muriae#0.00389005: 0.0157175	((W_sebi#0.00332029: 0.0135962	W_mellicola#0.00593797: 0.0135962)#0.000930539: 0.00160036	W_tropicalis#0.000619559: 0.0151966)#0.00139766: 0.000520935)#0.0011998: 0.000111642)#0.0142544; 5
(W_canadensis#0.00160103: 0.0158292	(W_muriae#0.00389005: 0.0157175	((W_sebi#0.00332029: 0.0135962	W_mellicola#0.00593797: 0.0135962)#0.000930539: 0.00144606	W_tropicalis#0.000619559: 0.0150423)#0.00116401: 0.000675238)#0.00412467: 0.000111642)#0.0142544; 5
(W_muriae#0.00389005: 0.0158292	(W_canadensis#0.00160103: 0.0157938	((W_sebi#0.00332029: 0.013238	W_mellicola#0.00593797: 0.013238)#0.000955723: 0.00209355	W_tropicalis#0.000619559: 0.0153315)#0.00114205: 0.000462248)#0.00410476: 3.54107e-05)#0.0115189; 5
(W_muriae#0.00389005: 0.0158292	(W_canadensis#0.00160103: 0.0157938	((W_sebi#0.00332029: 0.0127731	W_mellicola#0.00593797: 0.0127731)#0.000990508: 0.00255844	W_tropicalis#0.000619559: 0.0153315)#0.000382248: 0.000462248)#0.000433538: 3.54107e-05)#0.0115189; 5
(W_muriae#0.00389005: 0.0158292	(W_canadensis#0.000623163: 0.0157938	((W_sebi#0.00332029: 0.0132215	W_mellicola#0.00593797: 0.0132215)#0.000956913: 0.00234986	W_tropicalis#0.000619559: 0.0155714)#0.00123698: 0.000222398)#0.0038032: 3.54107e-05)#0.0148544; 5
(W_muriae#0.00389005: 0.0158292	(W_canadensis#0.000623163: 0.0157938	((W_sebi#0.00332029: 0.0132215	W_mellicola#0.00593797: 0.0132215)#0.001238: 0.00252583	W_tropicalis#0.000619559: 0.0157473)#0.00122316: 4.643e-05)#0.000785019: 3.54107e-05)#0.0167999; 5
(W_muriae#0.00389005: 0.0158292	(W_canadensis#0.000623163: 0.0158277	((W_sebi#0.00332029: 0.0131278	W_mellicola#0.00593797: 0.0131278)#0.00124683: 0.00233628	W_tropicalis#0.000619559: 0.0154641)#0.00124557: 0.000363695)#0.00218608: 1.42557e-06)#0.0147773; 5
(W_muriae#0.00389005: 0.0158292	(W_canadensis#0.000623163: 0.0158277	((W_sebi#0.00332029: 0.0127966	W_mellicola#0.00593797: 0.0127966)#0.00127911: 0.00238709	W_tropicalis#0.000619559: 0.0151836)#0.00126857: 0.000644097)#0.00218608: 1.42557e-06)#0.0147773; 5
(W_canadensis#0.00117144: 0.0158292	(W_muriae#0.00389005: 0.0158277	((W_sebi#0.00332029: 0.0127966	W_mellicola#0.00593797: 0.0127966)#0.00127911: 0.00263118	W_tropicalis#0.000619559: 0.0154277)#0.00252815: 0.000400009)#0.00161093: 1.42557e-06)#0.0147773; 5
(W_canadensis#0.00117144: 0.0158292	(W_muriae#0.00389005: 0.0158277	((W_sebi#0.00332029: 0.0124474	W_mellicola#0.00593797: 0.0124474)#0.00131499: 0.00278809	W_tropicalis#0.000619559: 0.0152355)#0.00256006: 0.000592268)#0.00161093: 1.42557e-06)#0.0147773; 5
(W_muriae#0.00389005: 0.0158292	(W_canadensis#0.00117144: 0.0158277	((W_sebi#0.00332029: 0.0121442	W_mellicola#0.00593797: 0.0121442)#0.00134782: 0.00286844	W_tropicalis#0.000619559: 0.0150126)#0.00259806: 0.000815149)#0.00161093: 1.42557e-06)#0.0124744; 5
(W_muriae#0.00427674: 0.0174027	(W_canadensis#0.00141871: 0.0174011	((W_sebi#0.00365035: 0.0133514	W_mellicola#0.00652824: 0.0133514)#0.00227992: 0.00349675	W_tropicalis#0.000681147: 0.0168481)#0.00279815: 0.000553005)#0.000836523: 1.56728e-06)#0.0137144; 5
(W_muriae#0.00427674: 0.0174027	(W_canadensis#0.00141871: 0.0174011	((W_sebi#0.00365035: 0.0136306	W_mellicola#0.00652824: 0.0136306)#0.0022332: 0.00295966	W_tropicalis#0.000681147: 0.0165903)#0.00284163: 0.000810827)#0.000836523: 1.56728e-06)#0.011147; 5
(W_muriae#0.00427674: 0.0174027	(W_canadensis#0.000614901: 0.0174011	((W_sebi#0.00365035: 0.0140383	W_mellicola#0.00652824: 0.0140383)#0.00253884: 0.00290704	W_tropicalis#0.000681147: 0.0169454)#0.00278209: 0.000455754)#0.000656712: 1.56728e-06)#0.011147; 5
(W_canadensis#0.000548368: 0.0155197	(W_muriae#0.003814: 0.0155183	((W_sebi#0.00325538: 0.0122773	W_mellicola#0.00582188: 0.0122773)#0.00230878: 0.0028346	W_tropicalis#0.000607446: 0.0151119)#0.00248107: 0.000406442)#0.00284599: 1.3977e-06)#0.0122675; 5
(W_canadensis#0.000548368: 0.0155197	(W_muriae#0.003814: 0.0155183	((W_sebi#0.00325538: 0.0126745	W_mellicola#0.00582188: 0.0126745)#0.00223642: 0.00243738	W_tropicalis#0.000607446: 0.0151119)#0.00248107: 0.000406442)#0.00284599: 1.3977e-06)#0.0122675; 5
(W_canadensis#0.000548368: 0.0155197	(W_muriae#0.003814: 0.0155183	((W_sebi#0.00325538: 0.0124006	W_mellicola#0.00582188: 0.0124006)#0.00228582: 0.00271126	W_tropicalis#0.000607446: 0.0151119)#0.00248107: 0.000406442)#0.000218943: 1.3977e-06)#0.0162585; 5
(W_canadensis#0.000548368: 0.0155197	(W_tropicalis#0.000607446: 0.0155183	((W_sebi#0.00325538: 0.0125023	W_mellicola#0.00582188: 0.0125023)#0.00226722: 0.00287469	W_muriae#0.003814: 0.015377)#0.00153956: 0.000141286)#0.00178191: 1.3977e-06)#0.0194201; 5
(W_canadensis#0.000548368: 0.0155197	(W_tropicalis#0.000607446: 0.0154226	((W_sebi#0.00325538: 0.0127734	W_mellicola#0.00582188: 0.0127734)#0.0022191: 0.0026036	W_muriae#0.003814: 0.015377)#0.00153956: 4.55708e-05)#0.00179297: 9.71126e-05)#0.0169852; 5
(W_canadensis#0.000548368: 0.0155197	(W_tropicalis#0.000607446: 0.0153832	((W_sebi#0.00325538: 0.0127734	W_mellicola#0.00582188: 0.0127734)#0.0022191: 0.0026036	W_muriae#0.003814: 0.015377)#0.00153956: 6.15787e-06)#0.00324703: 0.000136526)#0.0169852; 5
(W_canadensis#0.000548368: 0.0155197	(W_tropicalis#0.000607446: 0.0154597	((W_sebi#0.00325538: 0.0124283	W_mellicola#0.00582188: 0.0124283)#0.00228073: 0.00265647	W_muriae#0.003814: 0.0150847)#0.0015694: 0.000374926)#0.00323097: 6.00421e-05)#0.0169852; 5
(W_canadensis#0.000548368: 0.0155197	(W_muriae#0.003814: 0.0152199	((W_sebi#0.00325538: 0.0127595	W_mellicola#0.00582188: 0.0127595)#0.00222152: 0.00232523	W_tropicalis#0.000607446: 0.0150847)#0.0017079: 0.000135171)#0.00328186: 0.000299797)#0.015946; 5
(W_canadensis#0.000548368: 0.0155197	(W_muriae#0.003814: 0.0151733	((W_sebi#0.00325538: 0.0129652	W_mellicola#0.00582188: 0.0129652)#0.00403981: 0.00211956	W_tropicalis#0.000607446: 0.0150847)#0.0017079: 8.85902e-05)#0.00329194: 0.000346378)#0.0132732; 5
(W_canadensis#0.000548368: 0.0155197	(W_muriae#0.003814: 0.0151733	((W_sebi#0.00325538: 0.0132918	W_mellicola#0.00582188: 0.0132918)#0.00109731: 0.00179292	W_tropicalis#0.000607446: 0.0150847)#0.000721816: 8.85902e-05)#0.0044765: 0.000346378)#0.0107273; 5
(W_canadensis#0.000504721: 0.0142844	(W_muriae#0.00351042: 0.0141402	((W_sebi#0.00299626: 0.0126638	W_mellicola#0.00535848: 0.0126638)#0.000975679: 0.00135404	W_tropicalis#0.000473053: 0.0140178)#0.00166183: 0.000122441)#0.00623815: 0.000144173)#0.0129275; 5
(W_muriae#0.00430617: 0.0175224	(W_canadensis#0.000619131: 0.0174025	((W_sebi#0.00367546: 0.0159659	W_mellicola#0.00657315: 0.0159659)#0.0011645: 0.00124007	W_tropicalis#0.000580286: 0.017206)#0.00203728: 0.000196549)#0.00762716: 0.000119868)#0.0158579; 5
(W_muriae#0.00430617: 0.0175224	(W_canadensis#0.000619131: 0.0174275	((W_sebi#0.00367546: 0.0155751	W_mellicola#0.00657315: 0.0155751)#0.00119372: 0.0017928	W_tropicalis#0.000580286: 0.0173679)#0.000995784: 5.96466e-05)#0.00447013: 9.49085e-05)#0.0137818; 5
(W_muriae#0.00430617: 0.0175224	(W_canadensis#0.000619131: 0.0174608	((W_sebi#0.00367546: 0.0155107	W_mellicola#0.00657315: 0.0155107)#0.000612683: 0.00154042	W_tropicalis#0.000580286: 0.0170511)#0.00101428: 0.000409647)#0.000350135: 6.16302e-05)#0.0137818; 5
(W_canadensis#0.000619131: 0.0175224	(W_muriae#0.00430617: 0.0173523	((W_sebi#0.00367546: 0.0158905	W_mellicola#0.00657315: 0.0158905)#0.00059804: 0.00116065	W_tropicalis#0.000445258: 0.0170511)#0.0014121: 0.000301198)#0.00273946: 0.000170079)#0.010408; 5
(W_muriae#0.00430617: 0.0175224	(W_canadensis#0.000619131: 0.0173308	((W_sebi#0.00367546: 0.0153945	W_mellicola#0.00657315: 0.0153945)#0.000617308: 0.00126688	W_tropicalis#0.000445258: 0.0166614)#0.00142264: 0.000669371)#0.00274287: 0.000191648)#0.0116834; 5
(W_muriae#0.00430617: 0.0174619	(W_canadensis#0.000619131: 0.0173308	((W_sebi#0.00367546: 0.0150924	W_mellicola#0.00657315: 0.0150924)#0.000629663: 0.00132587	W_tropicalis#0.00104591: 0.0164183)#0.0014437: 0.000912448)#0.00274287: 0.000131178)#0.0117239; 5
(W_muriae#0.00430617: 0.0174619	(W_canadensis#0.000619131: 0.0170464	((W_sebi#0.00367546: 0.0150924	W_mellicola#0.00657315: 0.0150924)#0.000629663: 0.00171299	W_tropicalis#0.00104591: 0.0168054)#0.00141044: 0.000240914)#0.00278864: 0.000415592)#0.00842771; 5
(W_muriae#0.00430617: 0.0174619	(W_canadensis#0.000619131: 0.0170464	((W_sebi#0.00367546: 0.0150924	W_mellicola#0.00657315: 0.0150924)#0.000629663: 0.00171299	W_tropicalis#0.00104591: 0.0168054)#0.00141044: 0.000240914)#0.00523379: 0.000415592)#0.0063568; 5
(W_muriae#0.00430617: 0.0174619	(W_canadensis#0.000619131: 0.016943	((W_sebi#0.00367546: 0.0146232	W_mellicola#0.00657315: 0.0146232)#0.000649869: 0.00218226	W_tropicalis#0.00104591: 0.0168054)#0.00141044: 0.000137604)#0.00526571: 0.000518902)#0.00876906; 5
(W_muriae#0.00430617: 0.0174619	(W_canadensis#0.000619131: 0.016943	((W_sebi#0.00367546: 0.0146232	W_mellicola#0.00657315: 0.0146232)#0.000649869: 0.00218226	W_tropicalis#0.00104591: 0.0168054)#0.00188496: 0.000137604)#0.00526571: 0.000518902)#0.00876906; 5
(W_muriae#0.00430617: 0.0174619	(W_tropicalis#0.00104591: 0.016943	((W_sebi#0.00367546: 0.0144399	W_mellicola#0.00657315: 0.0144399)#0.000658118: 0.00236554	W_canadensis#0.000619131: 0.0168054)#0.00188496: 0.000137604)#0.00526571: 0.000518902)#0.00876906; 5
(W_muriae#0.00430617: 0.0174619	(W_tropicalis#0.00104591: 0.016893	((W_sebi#0.00367546: 0.0142317	W_mellicola#0.00657315: 0.0142317)#0.000667745: 0.00257373	W_canadensis#0.000619131: 0.0168054)#0.00146391: 8.75965e-05)#0.0052813: 0.00056891)#0.00876906; 5
(W_muriae#0.00430617: 0.0174619	(W_tropicalis#0.00104591: 0.0171022	((W_sebi#0.00367546: 0.014516	W_mellicola#0.00657315: 0.014516)#0.000654667: 0.00238664	W_canadensis#0.000619131: 0.0169026)#0.00145549: 0.000199552)#0.0052167: 0.000359745)#0.0119844; 5
(W_muriae#0.00430617: 0.0174619	(W_tropicalis#0.00104591: 0.0171022	((W_sebi#0.00367546: 0.0146279	W_mellicola#0.00657315: 0.0146279)#0.000649658: 0.00245417	W_canadensis#0.000619131: 0.0170821)#0.0033811: 2.0091e-05)#0.0052167: 0.000359745)#0.0101725; 5
(W_muriae#0.00430617: 0.0174619	(W_tropicalis#0.00105837: 0.0171022	((W_sebi#0.00367546: 0.0143098	W_mellicola#0.00657315: 0.0143098)#0.000979784: 0.00277234	W_canadensis#0.000619131: 0.0170821)#0.00553829: 2.0091e-05)#0.0052167: 0.000359745)#0.0101725; 5
(W_muriae#0.00430617: 0.0174619	(W_tropicalis#0.00105837: 0.0172034	((W_sebi#0.00367546: 0.0140895	W_mellicola#0.0047236: 0.0140895)#0.00125133: 0.00290308	W_canadensis#0.000619131: 0.0169926)#0.00556747: 0.000210786)#0.00209862: 0.000258559)#0.00749864; 5
(W_muriae#0.00430617: 0.0174619	(W_tropicalis#0.00105837: 0.0172034	((W_sebi#0.00367546: 0.013792	W_mellicola#0.0047236: 0.013792)#0.00127832: 0.00320059	W_canadensis#0.000619131: 0.0169926)#0.00110864: 0.000210786)#0.00209862: 0.000258559)#0.00749864; 5
(W_muriae#0.00430617: 0.0174619	(W_tropicalis#0.00105837: 0.0172034	((W_sebi#0.00367546: 0.0140255	W_mellicola#0.0047236: 0.0140255)#0.00125703: 0.00296707	W_canadensis#0.000619131: 0.0169926)#0.00110864: 0.000210786)#0.00209862: 0.000258559)#0.00749864; 5
(W_muriae#0.00430617: 0.0174619	(W_tropicalis#0.00105837: 0.0173423	((W_sebi#0.00367546: 0.014427	W_mellicola#0.0047236: 0.014427)#0.00122206: 0.00290538	W_canadensis#0.000619131: 0.0173323)#0.00220777: 9.93115e-06)#0.00208181: 0.000119681)#0.00749864; 5
(W_muriae#0.00430617: 0.0174619	(W_tropicalis#0.00105837: 0.0173504	((W_sebi#0.00367546: 0.0148944	W_mellicola#0.0047236: 0.0148944)#0.00118371: 0.00212068	W_canadensis#0.000619131: 0.017015)#0.00130025: 0.000335384)#0.00208083: 0.000111511)#0.00749864; 5
(W_muriae#0.00430617: 0.0174619	(W_tropicalis#0.00125259: 0.0173504	((W_sebi#0.00367546: 0.0152235	W_mellicola#0.0047236: 0.0152235)#0.00115812: 0.00179159	W_canadensis#0.000619131: 0.017015)#0.00366177: 0.000335384)#0.00208083: 0.000111511)#0.0110932; 5
(W_muriae#0.00430617: 0.0174619	(W_canadensis#0.000619131: 0.0172179	((W_sebi#0.00367546: 0.0150465	W_mellicola#0.0047236: 0.0150465)#0.00117174: 0.00211181	W_tropicalis#0.000976764: 0.0171583)#0.00175565: 5.96437e-05)#0.00209685: 0.000244017)#0.00816669; 5
(W_muriae#0.00430617: 0.0174619	(W_canadensis#0.000619131: 0.0172179	((W_sebi#0.00367546: 0.0147904	W_mellicola#0.0047236: 0.0147904)#0.00119203: 0.00236792	W_tropicalis#0.000963244: 0.0171583)#0.00175565: 5.96437e-05)#0.00209685: 0.000244017)#0.0103058; 5
(((W_sebi#0.00367546: 0.0147904	W_mellicola#0.0047236: 0.0147904)#0.00119203: 0.00206154	W_tropicalis#0.000963244: 0.0168519)#0.00178757: 0.000610037	(W_canadensis#0.000619131: 0.0172179	W_muriae#0.00430617: 0.0172179)#0.00209685: 0.000244017)#0.0103058; 5
(((W_sebi#0.00367546: 0.0142858	W_mellicola#0.0047236: 0.0142858)#0.00123413: 0.00291881	W_tropicalis#0.000963244: 0.0172046)#0.00400011: 0.000257307	(W_canadensis#0.000619131: 0.0172179	W_muriae#0.00430617: 0.0172179)#0.000995022: 0.000244017)#0.0115668; 5
(((W_sebi#0.00367546: 0.0145591	W_mellicola#0.0047236: 0.0145591)#0.00121097: 0.00278918	W_tropicalis#0.000963244: 0.0173483)#0.000890437: 0.000113671	(W_canadensis#0.000619131: 0.0172179	W_muriae#0.00430617: 0.0172179)#0.000995022: 0.000244017)#0.0131847; 5
(((W_sebi#0.00367546: 0.0144169	W_mellicola#0.00637449: 0.0144169)#0.00122291: 0.00268183	W_tropicalis#0.000688643: 0.0170988)#0.00212796: 0.000363173	(W_canadensis#0.000619131: 0.0172179	W_muriae#0.00430617: 0.0172179)#0.00399279: 0.000244017)#0.00976617; 5
(((W_sebi#0.00367546: 0.0148971	W_mellicola#0.00637449: 0.0148971)#0.00118349: 0.00241787	W_tropicalis#0.000688643: 0.017315)#0.00129481: 0.00014696	(W_canadensis#0.000619131: 0.017351	W_muriae#0.00430617: 0.017351)#0.0015481: 0.000110965)#0.00976617; 5
(((W_sebi#0.00367546: 0.0148971	W_mellicola#0.00637449: 0.0148971)#0.00118349: 0.00249838	W_tropicalis#0.000688643: 0.0173955)#0.00128882: 6.64475e-05	(W_canadensis#0.000619131: 0.0170597	W_muriae#0.00430617: 0.0170597)#0.00157453: 0.000402207)#0.0117718; 5
(((W_sebi#0.00367546: 0.0150707	W_mellicola#0.00637449: 0.0150707)#0.00095821: 0.00186114	W_tropicalis#0.000688643: 0.0169318)#0.00132411: 0.000530097	(W_canadensis#0.000619131: 0.0173503	W_muriae#0.00430617: 0.0173503)#0.00150199: 0.000111634)#0.0117718; 5
(((W_sebi#0.00367546: 0.0147491	W_mellicola#0.00637449: 0.0147491)#0.000979106: 0.00218277	W_tropicalis#0.000831137: 0.0169318)#0.00132411: 0.000530097	(W_canadensis#0.000619131: 0.0169418	W_muriae#0.00430617: 0.0169418)#0.00153821: 0.000520183)#0.0117718; 5
(((W_sebi#0.00367546: 0.0143037	W_mellicola#0.00637449: 0.0143037)#0.0010096: 0.00248443	W_tropicalis#0.000831137: 0.0167881)#0.00133545: 0.000673852	(W_canadensis#0.000619131: 0.0167976	W_muriae#0.00430617: 0.0167976)#0.00453365: 0.000664334)#0.0117718; 5
(((W_sebi#0.00367546: 0.0146807	W_mellicola#0.00637449: 0.0146807)#0.000944822: 0.00239398	W_tropicalis#0.000831137: 0.0170746)#0.0022044: 0.000387304	(W_canadensis#0.000619131: 0.0173246	W_muriae#0.00430617: 0.0173246)#0.00193079: 0.000137323)#0.0117718; 5
(((W_sebi#0.00367546: 0.0149524	W_mellicola#0.00637449: 0.0149524)#0.000927651: 0.00226838	W_tropicalis#0.00342298: 0.0172208)#0.0021857: 0.000241166	(W_canadensis#0.000619131: 0.0173246	W_muriae#0.00430617: 0.0173246)#0.000438381: 0.000137323)#0.0117718; 5
(((W_sebi#0.00367546: 0.0147238	W_mellicola#0.00637449: 0.0147238)#0.000942051: 0.00250494	W_tropicalis#0.00342298: 0.0172288)#0.00242457: 0.000233163	(W_canadensis#0.000619131: 0.017434	W_muriae#0.00430617: 0.017434)#0.000435631: 2.79419e-05)#0.0117718; 5
(((W_sebi#0.00367546: 0.0147238	W_mellicola#0.00637449: 0.0147238)#0.000942051: 0.00215774	W_tropicalis#0.00442517: 0.0168816)#0.00163414: 0.00058037	(W_canadensis#0.000619131: 0.017434	W_muriae#0.00430617: 0.017434)#0.000435631: 2.79419e-05)#0.0117718; 5
(((W_sebi#0.00367546: 0.0150702	W_mellicola#0.00637449: 0.0150702)#0.000920398: 0.00222296	W_tropicalis#0.00442517: 0.0172932)#0.001074: 0.000168769	(W_canadensis#0.000619131: 0.017434	W_muriae#0.00430617: 0.017434)#0.000435631: 2.79419e-05)#0.00984667; 5
(((W_sebi#0.00367546: 0.0148473	W_mellicola#0.00545151: 0.0148473)#0.00093422: 0.00248301	W_tropicalis#0.00442517: 0.0173303)#0.0010717: 0.000131683	(W_canadensis#0.000619131: 0.0172153	W_muriae#0.00430617: 0.0172153)#0.00236779: 0.000246623)#0.00984667; 5
(((W_sebi#0.00367546: 0.0150808	W_mellicola#0.00545151: 0.0150808)#0.000919753: 0.00219447	W_tropicalis#0.00442517: 0.0172753)#0.00170623: 0.000186691	(W_canadensis#0.000619131: 0.0172153	W_muriae#0.00430617: 0.0172153)#0.00236779: 0.000246623)#0.00984667; 5
(((W_sebi#0.00367546: 0.0147847	W_mellicola#0.00545151: 0.0147847)#0.00093817: 0.00212094	W_tropicalis#0.00124596: 0.0169057)#0.00174353: 0.00055626	(W_canadensis#0.000619131: 0.0172153	W_muriae#0.00430617: 0.0172153)#0.00236779: 0.000246623)#0.00984667; 5
(((W_sebi#0.00367546: 0.0147847	W_mellicola#0.00545151: 0.0147847)#0.00093817: 0.00246724	W_tropicalis#0.00169517: 0.017252)#0.00170853: 0.000209968	(W_canadensis#0.000619131: 0.0172153	W_muriae#0.00430617: 0.0172153)#0.00236779: 0.000246623)#0.00984667; 5
(((W_sebi#0.00367546: 0.0143225	W_mellicola#0.00545151: 0.0143225)#0.00183873: 0.00307758	W_tropicalis#0.00169517: 0.0174001)#0.000821964: 6.18624e-05	(W_canadensis#0.000619131: 0.0172153	W_muriae#0.00430617: 0.0172153)#0.00236779: 0.000246623)#0.0078113; 5
(((W_sebi#0.00367546: 0.0147838	W_mellicola#0.00545151: 0.0147838)#0.00178136: 0.00224283	W_tropicalis#0.00169517: 0.0170266)#0.000839994: 0.000435335	(W_canadensis#0.000619131: 0.0172153	W_muriae#0.00430617: 0.0172153)#0.00236779: 0.000246623)#0.0078113; 5
(W_muriae#0.00430617: 0.0174619	(W_canadensis#0.000619131: 0.0173991	((W_sebi#0.00367546: 0.0145228	W_mellicola#0.00545151: 0.0145228)#0.00181338: 0.00277304	W_tropicalis#0.00169517: 0.0172958)#0.00315841: 0.000103305)#0.00234278: 6.28428e-05)#0.0078113; 5
(W_muriae#0.00430617: 0.0174619	(W_canadensis#0.000619131: 0.0174363	((W_sebi#0.00367546: 0.0147705	W_mellicola#0.00545151: 0.0147705)#0.00150555: 0.00252529	W_tropicalis#0.00169517: 0.0172958)#0.000351731: 0.000140548)#0.00193177: 2.55997e-05)#0.0102718; 5
(W_muriae#0.00430617: 0.0174619	(W_canadensis#0.000619131: 0.0174385	((W_sebi#0.00367546: 0.0145781	W_mellicola#0.00545151: 0.0145781)#0.000800966: 0.00264969	W_tropicalis#0.00169517: 0.0172278)#0.00035312: 0.000210733)#0.00109906: 2.3432e-05)#0.0142705; 5
(W_muriae#0.00430617: 0.0174619	(W_canadensis#0.000598719: 0.0174385	((W_sebi#0.00367546: 0.0144732	W_mellicola#0.00545151: 0.0144732)#0.00080677: 0.00279083	W_tropicalis#0.00169517: 0.017264)#0.00235933: 0.000174468)#0.00109906: 2.3432e-05)#0.0142705; 5
(W_canadensis#0.000598719: 0.0174619	(W_muriae#0.00430617: 0.0174385	((W_sebi#0.00367546: 0.0144732	W_mellicola#0.00545151: 0.0144732)#0.00080677: 0.00263484	W_tropicalis#0.00169517: 0.017108)#0.00114748: 0.000330463)#0.00360095: 2.3432e-05)#0.0109129; 5
(W_canadensis#0.000598719: 0.0174619	(W_muriae#0.00430617: 0.0174385	((W_sebi#0.00367546: 0.0141356	W_mellicola#0.00545151: 0.0141356)#0.000826039: 0.00297244	W_tropicalis#0.00102771: 0.017108)#0.00125432: 0.000330463)#0.00267585: 2.3432e-05)#0.0109129; 5
(W_canadensis#0.000598719: 0.0174619	(W_muriae#0.00430617: 0.0174385	((W_sebi#0.00367546: 0.0143544	W_mellicola#0.00545151: 0.0143544)#0.000813446: 0.00232788	W_tropicalis#0.00102771: 0.0166823)#0.00284145: 0.000756204)#0.00178786: 2.3432e-05)#0.00867508; 5
(W_muriae#0.00430617: 0.0174619	(W_canadensis#0.000598719: 0.0172063	((W_sebi#0.00367546: 0.0146708	W_mellicola#0.00545151: 0.0146708)#0.000795905: 0.00163739	W_tropicalis#0.00102771: 0.0163082)#0.00290664: 0.000898087)#0.00181199: 0.000255682)#0.00867508; 5
(W_muriae#0.00430617: 0.0174619	(W_canadensis#0.000598719: 0.0172063	((W_sebi#0.00367546: 0.014363	W_mellicola#0.00545151: 0.014363)#0.000812964: 0.00234206	W_tropicalis#0.00102771: 0.016705)#0.00283759: 0.000501248)#0.00193564: 0.000255682)#0.00867508; 5
(W_muriae#0.00481349: 0.0194318	(W_canadensis#0.000669255: 0.0192334	((W_sebi#0.00410847: 0.0160551	W_mellicola#0.00609377: 0.0160551)#0.00090874: 0.00261799	W_tropicalis#0.00114878: 0.0186731)#0.00105269: 0.000560301)#0.00107269: 0.000198388)#0.00974074; 5
(W_muriae#0.00481349: 0.0194318	(W_canadensis#0.000669255: 0.0193352	((W_sebi#0.00410847: 0.0159291	W_mellicola#0.00609377: 0.0159291)#0.000915929: 0.00255941	W_tropicalis#0.00114878: 0.0184885)#0.0010632: 0.000846731)#0.00353555: 9.6537e-05)#0.00786899; 5
(W_muriae#0.00481349: 0.0194318	(W_canadensis#0.000669255: 0.0193352	((W_sebi#0.00410847: 0.0159291	W_mellicola#0.00609377: 0.0159291)#0.000915929: 0.00232112	W_tropicalis#0.0013859: 0.0182502)#0.002133: 0.00108503)#0.00125088: 9.6537e-05)#0.00786899; 5
(W_muriae#0.00481349: 0.0194318	(W_canadensis#0.000669255: 0.0193772	((W_sebi#0.00410847: 0.0162615	W_mellicola#0.00609377: 0.0162615)#0.000897204: 0.00227595	W_tropicalis#0.00155105: 0.0185375)#0.000770523: 0.000839694)#0.00507526: 5.45865e-05)#0.0115637; 5
(W_canadensis#0.000669255: 0.0194318	(W_muriae#0.00481349: 0.0193772	((W_sebi#0.00410847: 0.0160018	W_mellicola#0.00609377: 0.0160018)#0.000911769: 0.00229426	W_tropicalis#0.00155105: 0.018296)#0.00249749: 0.00108115)#0.00339586: 5.45865e-05)#0.0128042; 5
(W_canadensis#0.000669255: 0.0194318	(W_muriae#0.00481349: 0.0193772	((W_sebi#0.00410847: 0.0158258	W_mellicola#0.00609377: 0.0158258)#0.000921906: 0.00200432	W_tropicalis#0.00155105: 0.0178301)#0.00256275: 0.00154704)#0.000648218: 5.45865e-05)#0.0141541; 5
(W_muriae#0.00481349: 0.0194318	(W_canadensis#0.000669255: 0.0193772	((W_sebi#0.00410847: 0.015538	W_mellicola#0.00609377: 0.015538)#0.00093898: 0.00194288	W_tropicalis#0.00180746: 0.0174809)#0.00261394: 0.00189625)#0.000648218: 5.45865e-05)#0.0141541; 5
(W_muriae#0.00481349: 0.0194318	(W_canadensis#0.000669255: 0.0193772	((W_sebi#0.00410847: 0.015731	W_mellicola#0.00609377: 0.015731)#0.000927464: 0.00219518	W_tropicalis#0.00180746: 0.0179261)#0.00104436: 0.00145102)#0.00110026: 5.45865e-05)#0.0127573; 5
(W_muriae#0.00481349: 0.0194318	(W_canadensis#0.000669255: 0.0193772	((W_sebi#0.00410847: 0.0155273	W_mellicola#0.00609377: 0.0155273)#0.000939628: 0.00272364	W_tropicalis#0.00353045: 0.018251)#0.00102577: 0.00112621)#0.00110026: 5.45865e-05)#0.01064; 5
(W_canadensis#0.000669255: 0.0194318	(W_muriae#0.00481349: 0.0193772	((W_sebi#0.00514176: 0.0151856	W_mellicola#0.00609377: 0.0151856)#0.00117545: 0.00306538	W_tropicalis#0.00211983: 0.018251)#0.00102577: 0.00112621)#0.00110026: 5.45865e-05)#0.01064; 5
(W_muriae#0.00481349: 0.0194318	(W_canadensis#0.000669255: 0.0193772	((W_sebi#0.00514176: 0.0149972	W_mellicola#0.00609377: 0.0149972)#0.00119021: 0.00325373	W_tropicalis#0.00211983: 0.018251)#0.00102577: 0.00112621)#0.00242718: 5.45865e-05)#0.01064; 5
(W_canadensis#0.000669255: 0.0194318	(W_muriae#0.00481349: 0.0193772	((W_sebi#0.00320277: 0.0145617	W_mellicola#0.00609377: 0.0145617)#0.0029999: 0.00368927	W_tropicalis#0.00211983: 0.018251)#0.00102577: 0.00112621)#0.00242718: 5.45865e-05)#0.0139457; 5
(W_muriae#0.00481349: 0.0194318	(W_canadensis#0.000669255: 0.0193772	((W_sebi#0.00320277: 0.0143215	W_mellicola#0.00609377: 0.0143215)#0.00305021: 0.00350515	W_tropicalis#0.00211983: 0.0178267)#0.00105019: 0.00155051)#0.00242718: 5.45865e-05)#0.0117469; 5
(W_muriae#0.00481349: 0.0194318	(W_canadensis#0.000669255: 0.0190813	((W_sebi#0.00320277: 0.0143215	W_mellicola#0.00609377: 0.0143215)#0.00143748: 0.00321023	W_tropicalis#0.00211983: 0.0175317)#0.00106786: 0.00154953)#0.00494365: 0.000350497)#0.0117469; 5
(W_muriae#0.00481349: 0.0194318	(W_canadensis#0.000669255: 0.0190813	((W_sebi#0.00320277: 0.0143215	W_mellicola#0.00609377: 0.0143215)#0.00143748: 0.00321023	W_tropicalis#0.00211983: 0.0175317)#0.00106786: 0.00154953)#0.00494365: 0.000350497)#0.0117469; 5
(W_muriae#0.00481349: 0.0194318	(W_canadensis#0.000669255: 0.0190813	((W_sebi#0.00320277: 0.0143215	W_mellicola#0.00609377: 0.0143215)#0.00335687: 0.00321023	W_tropicalis#0.00211983: 0.0175317)#0.00106786: 0.00154953)#0.00230476: 0.000350497)#0.0117469; 5
(W_muriae#0.0045002: 0.018167	(W_canadensis#0.000625696: 0.0178393	((W_sebi#0.00299431: 0.0131323	W_mellicola#0.00569715: 0.0131323)#0.00152251: 0.00279407	W_tropicalis#0.00198185: 0.0159264)#0.00140557: 0.00191296)#0.00174907: 0.000327685)#0.0109823; 5
(W_muriae#0.0045002: 0.018167	(W_canadensis#0.000625696: 0.017506	((W_sebi#0.00299431: 0.0129056	W_mellicola#0.00569715: 0.0129056)#0.00372256: 0.00328299	W_tropicalis#0.000835369: 0.0161886)#0.0013828: 0.0013174)#0.00436265: 0.000661071)#0.0109823; 5
(W_canadensis#0.000625696: 0.018167	(W_muriae#0.0045002: 0.0180426	((W_sebi#0.00299431: 0.0129056	W_mellicola#0.00569715: 0.0129056)#0.00197492: 0.00289312	W_tropicalis#0.00223991: 0.0157987)#0.00221214: 0.00224389)#0.00423289: 0.000124457)#0.00826775; 5
(W_canadensis#0.000625696: 0.018167	(W_muriae#0.0045002: 0.0177943	((W_sebi#0.00299431: 0.0125907	W_mellicola#0.00569715: 0.0125907)#0.00202431: 0.0029542	W_tropicalis#0.000981306: 0.0155449)#0.00224826: 0.00224945)#0.00429195: 0.000372719)#0.00826775; 5
(W_canadensis#0.000677709: 0.018167	(W_muriae#0.0045002: 0.0181595	((W_sebi#0.00299431: 0.0128393	W_mellicola#0.00569715: 0.0128393)#0.00198511: 0.00270553	W_tropicalis#0.000981306: 0.0155449)#0.00224826: 0.00261469)#0.00151879: 7.48184e-06)#0.00826775; 5
(W_canadensis#0.000677709: 0.018167	(W_muriae#0.0045002: 0.0180038	((W_sebi#0.00299431: 0.0132829	W_mellicola#0.00569715: 0.0132829)#0.00191882: 0.00263851	W_tropicalis#0.000981306: 0.0159214)#0.00219509: 0.00208243)#0.00153193: 0.000163234)#0.00826775; 5
(W_canadensis#0.000677709: 0.018167	(W_muriae#0.0045002: 0.0180475	((W_sebi#0.00299431: 0.0127357	W_mellicola#0.00569715: 0.0127357)#0.00137513: 0.00364806	W_tropicalis#0.000981306: 0.0163838)#0.00169737: 0.00166365)#0.00152822: 0.000119571)#0.00826775; 5
(W_muriae#0.0045002: 0.018167	(W_canadensis#0.000677709: 0.0180475	((W_sebi#0.00299431: 0.0129876	W_mellicola#0.00569715: 0.0129876)#0.00134847: 0.00371942	W_tropicalis#0.000981306: 0.016707)#0.00230116: 0.00134047)#0.00156221: 0.000119571)#0.010794; 5
(W_muriae#0.0045002: 0.018167	(W_canadensis#0.000677709: 0.0177486	((W_sebi#0.00299431: 0.0128041	W_mellicola#0.00569715: 0.0128041)#0.00136779: 0.0039029	W_tropicalis#0.000981306: 0.016707)#0.00186924: 0.00104158)#0.00158852: 0.000418462)#0.010794; 5
(W_muriae#0.0045002: 0.018167	(W_canadensis#0.000677709: 0.0179809	((W_sebi#0.00299431: 0.0125202	W_mellicola#0.00569715: 0.0125202)#0.00139881: 0.00418676	W_tropicalis#0.000981306: 0.016707)#0.00186924: 0.00127391)#0.00156799: 0.000186133)#0.00835606; 5
(W_muriae#0.0045002: 0.0182598	(W_canadensis#0.000677709: 0.0182134	((W_sebi#0.00299431: 0.0129492	W_mellicola#0.00569715: 0.0129492)#0.00135247: 0.00327053	W_tropicalis#0.000981306: 0.0162197)#0.0019254: 0.00199366)#0.00085989: 4.64305e-05)#0.0083136; 5
(W_muriae#0.0045002: 0.0182598	(W_canadensis#0.000677709: 0.0182134	((W_sebi#0.00299431: 0.0129492	W_mellicola#0.00569715: 0.0129492)#0.000749045: 0.00327053	W_tropicalis#0.000943712: 0.0162197)#0.00354001: 0.00199366)#0.00551894: 4.64305e-05)#0.00980748; 5
(W_muriae#0.0045002: 0.0182598	(W_canadensis#0.000677709: 0.0182134	((W_sebi#0.00299431: 0.0133892	W_mellicola#0.00569715: 0.0133892)#0.000724431: 0.00283054	W_tropicalis#0.00296816: 0.0162197)#0.00354001: 0.00199366)#0.00626887: 4.64305e-05)#0.00980748; 5
(W_canadensis#0.000677709: 0.0182598	(W_muriae#0.0045002: 0.0182134	((W_sebi#0.00299431: 0.0129077	W_mellicola#0.00569715: 0.0129077)#0.000751457: 0.00287861	W_tropicalis#0.00296816: 0.0157863)#0.0018157: 0.00242712)#0.00381664: 4.64305e-05)#0.00980748; 5
(W_canadensis#0.000677709: 0.0182598	(W_muriae#0.0045002: 0.0178174	((W_sebi#0.00299431: 0.0125461	W_mellicola#0.00569715: 0.0125461)#0.000773114: 0.00283392	W_tropicalis#0.00296816: 0.01538)#0.00186366: 0.00243741)#0.00390146: 0.000442431)#0.00980748; 5
(W_canadensis#0.000677709: 0.0180934	(W_muriae#0.0045002: 0.0178174	((W_sebi#0.00299431: 0.0127978	W_mellicola#0.00569715: 0.0127978)#0.0011175: 0.00275403	W_tropicalis#0.00296816: 0.0155519)#0.00184306: 0.00226552)#0.00390146: 0.000276027)#0.01267; 5
(W_muriae#0.0045002: 0.0180934	(W_canadensis#0.000677709: 0.0179992	((W_sebi#0.00299431: 0.0124784	W_mellicola#0.00569715: 0.0124784)#0.00177236: 0.00346158	W_tropicalis#0.00296816: 0.01594)#0.00179819: 0.0020592)#0.00386206: 9.42375e-05)#0.01267; 5
(W_canadensis#0.000677709: 0.0180934	(W_muriae#0.0045002: 0.0179992	((W_sebi#0.00299431: 0.0121917	W_mellicola#0.00569715: 0.0121917)#0.00181404: 0.0040676	W_tropicalis#0.00296816: 0.0162593)#0.00176287: 0.00173985)#0.00755092: 9.42375e-05)#0.01267; 5
(W_canadensis#0.000677709: 0.018147	(W_muriae#0.0045002: 0.0177576	((W_sebi#0.00299431: 0.0120231	W_mellicola#0.00569715: 0.0120231)#0.00183947: 0.00423618	W_tropicalis#0.00156783: 0.0162593)#0.00176287: 0.00149831)#0.00502165: 0.000389358)#0.0126326; 5
(W_canadensis#0.000677709: 0.018147	(W_muriae#0.0045002: 0.0177576	((W_sebi#0.00299431: 0.0116837	W_mellicola#0.00569715: 0.0116837)#0.00189292: 0.00505459	W_tropicalis#0.00156783: 0.0167383)#0.00171243: 0.00101939)#0.00622759: 0.000389358)#0.0126326; 5
(W_canadensis#0.000677709: 0.018147	(W_muriae#0.0045002: 0.0177576	((W_sebi#0.00299431: 0.0113651	W_mellicola#0.00569715: 0.0113651)#0.00376253: 0.0056568	W_tropicalis#0.00156783: 0.0170219)#0.0016839: 0.000735781)#0.00246561: 0.000389358)#0.0143993; 5
(W_canadensis#0.000677709: 0.018147	(W_muriae#0.0045002: 0.0177576	((W_sebi#0.00299431: 0.0115368	W_mellicola#0.00569715: 0.0115368)#0.00255983: 0.00499877	W_tropicalis#0.00156783: 0.0165355)#0.00173342: 0.0012221)#0.00246561: 0.000389358)#0.0103415; 5
(W_canadensis#0.000677709: 0.018147	(W_muriae#0.0045002: 0.0175254	((W_sebi#0.00299431: 0.0117221	W_mellicola#0.00569715: 0.0117221)#0.00200107: 0.00504966	W_tropicalis#0.00156783: 0.0167717)#0.00170901: 0.000753714)#0.00249827: 0.000621561)#0.0103415; 5
(W_canadensis#0.000550138: 0.018147	(W_muriae#0.0045002: 0.0178128	((W_sebi#0.00299431: 0.0114516	W_mellicola#0.00569715: 0.0114516)#0.00204832: 0.00548161	W_tropicalis#0.00156783: 0.0169332)#0.00169271: 0.00087954)#0.00245797: 0.000334216)#0.0103415; 5
(W_canadensis#0.000550138: 0.018147	(W_muriae#0.0045002: 0.0180135	((W_sebi#0.00299431: 0.0110588	W_mellicola#0.00569715: 0.0110588)#0.00118587: 0.00605414	W_tropicalis#0.00156783: 0.017113)#0.00167493: 0.000900542)#0.00243058: 0.000133497)#0.0125942; 5
(W_canadensis#0.000550138: 0.018147	(W_muriae#0.0045002: 0.0176428	((W_sebi#0.00299431: 0.0106745	W_mellicola#0.00569715: 0.0106745)#0.00120444: 0.00604703	W_tropicalis#0.00168008: 0.0167215)#0.00231173: 0.0009213)#0.00248165: 0.000504194)#0.0125942; 5
(W_muriae#0.0045002: 0.018147	(W_canadensis#0.000550138: 0.0177972	((W_sebi#0.00299431: 0.0107913	W_mellicola#0.00569715: 0.0107913)#0.0011914: 0.00624066	W_tropicalis#0.00168008: 0.017032)#0.00226959: 0.000765248)#0.00246012: 0.000349782)#0.0103862; 5
(W_muriae#0.0045002: 0.018147	(W_canadensis#0.000550138: 0.0177972	((W_sebi#0.00299431: 0.0107913	W_mellicola#0.00569715: 0.0107913)#0.0011914: 0.00610696	W_tropicalis#0.00168008: 0.0168983)#0.00190641: 0.000898947)#0.00246012: 0.000349782)#0.0149253; 5
(W_muriae#0.0045002: 0.018147	(W_canadensis#0.000550138: 0.0177972	((W_sebi#0.00299431: 0.0111405	W_mellicola#0.00569715: 0.0111405)#0.000683185: 0.00532625	W_tropicalis#0.00168008: 0.0164667)#0.00195638: 0.00133052)#0.00246012: 0.000349782)#0.0149253; 5
(W_muriae#0.0045002: 0.018147	(W_canadensis#0.000550138: 0.0181123	((W_sebi#0.00299431: 0.0108495	W_mellicola#0.00569715: 0.0108495)#0.000701509: 0.0059812	W_tropicalis#0.00168008: 0.0168307)#0.00191407: 0.00128167)#0.00143368: 3.46695e-05)#0.0111954; 5
(W_muriae#0.0045002: 0.018147	(W_canadensis#0.000550138: 0.0179487	((W_sebi#0.00299431: 0.0113556	W_mellicola#0.00569715: 0.0113556)#0.000670244: 0.00547509	W_tropicalis#0.00168008: 0.0168307)#0.00191407: 0.00111804)#0.00294942: 0.000198297)#0.0111954; 5
(W_muriae#0.0045002: 0.018147	(W_canadensis#0.000550138: 0.0180577	((W_sebi#0.00299431: 0.0117792	W_mellicola#0.00569715: 0.0117792)#0.00172411: 0.00482269	W_tropicalis#0.00331438: 0.0166019)#0.00194045: 0.00145577)#0.00293162: 8.93184e-05)#0.0093973; 5
(W_muriae#0.00585476: 0.018147	(W_canadensis#0.000550138: 0.0180577	((W_sebi#0.00299431: 0.0113577	W_mellicola#0.00569715: 0.0113577)#0.0017881: 0.00497424	W_tropicalis#0.00331438: 0.0163319)#0.00197253: 0.00172578)#0.000569397: 8.93184e-05)#0.0116455; 5
(W_muriae#0.00585476: 0.018147	(W_canadensis#0.000550138: 0.0180577	((W_sebi#0.00299431: 0.0113577	W_mellicola#0.00569715: 0.0113577)#0.0017881: 0.00525077	W_tropicalis#0.00331438: 0.0166084)#0.00193968: 0.00144924)#0.000569397: 8.93184e-05)#0.0116455; 5
(W_muriae#0.00585476: 0.018147	(W_canadensis#0.000550138: 0.0178719	((W_sebi#0.00299431: 0.0116065	W_mellicola#0.00569715: 0.0116065)#0.00174976: 0.00471816	W_tropicalis#0.00331438: 0.0163247)#0.0019734: 0.00154722)#0.00204249: 0.000275072)#0.0116455; 5
(W_muriae#0.00585476: 0.018147	(W_canadensis#0.000550138: 0.0178719	((W_sebi#0.00299431: 0.011362	W_mellicola#0.00569715: 0.011362)#0.00178742: 0.00442499	W_tropicalis#0.00218946: 0.015787)#0.00204061: 0.00208495)#0.00204249: 0.000275072)#0.0129096; 5
(W_muriae#0.00585476: 0.018147	(W_canadensis#0.000550138: 0.0174962	((W_sebi#0.00299431: 0.0109942	W_mellicola#0.00569715: 0.0109942)#0.00184722: 0.00454011	W_tropicalis#0.00218946: 0.0155343)#0.00207381: 0.00196188)#0.00208635: 0.000650824)#0.0107024; 5
(W_muriae#0.00585476: 0.018147	(W_canadensis#0.000550138: 0.0174962	((W_sebi#0.00299431: 0.011283	W_mellicola#0.00569715: 0.011283)#0.000826064: 0.00469619	W_tropicalis#0.00146548: 0.0159792)#0.00319287: 0.00151696)#0.00208635: 0.000650824)#0.0148675; 5
(W_muriae#0.00585476: 0.018147	(W_canadensis#0.000550138: 0.0171281	((W_sebi#0.00299431: 0.0115698	W_mellicola#0.00569715: 0.0115698)#0.000805591: 0.0041062	W_tropicalis#0.00146548: 0.015676)#0.00325464: 0.00145211)#0.00412035: 0.0010189)#0.0148675; 5
(W_muriae#0.00585476: 0.018147	(W_canadensis#0.000550138: 0.0174879	((W_sebi#0.00299431: 0.0115698	W_mellicola#0.00569715: 0.0115698)#0.000805591: 0.00440908	W_tropicalis#0.00146548: 0.0159789)#0.00319295: 0.00150901)#0.00403559: 0.000659135)#0.0132557; 5
(W_muriae#0.00585476: 0.018147	(W_canadensis#0.000550138: 0.0174879	((W_sebi#0.00299431: 0.0115698	W_mellicola#0.00569715: 0.0115698)#0.000805591: 0.00490097	W_tropicalis#0.00146548: 0.0164707)#0.00309759: 0.00101712)#0.00403559: 0.000659135)#0.0151813; 5
(W_muriae#0.00585476: 0.018147	(W_canadensis#0.000550138: 0.0174879	((W_sebi#0.00299431: 0.0119318	W_mellicola#0.00569715: 0.0119318)#0.00342331: 0.00407567	W_tropicalis#0.00146548: 0.0160075)#0.00318723: 0.00148037)#0.00403559: 0.000659135)#0.0151813; 5
(W_muriae#0.00585476: 0.018147	(W_canadensis#0.000550138: 0.0172181	((W_sebi#0.00299431: 0.0124316	W_mellicola#0.00569715: 0.0124316)#0.000494688: 0.00380359	W_tropicalis#0.00146548: 0.0162352)#0.00314254: 0.000982938)#0.00409881: 0.000928873)#0.0151813; 5
(W_muriae#0.00585476: 0.018147	(W_canadensis#0.000550138: 0.0172181	((W_sebi#0.00299431: 0.0127948	W_mellicola#0.00569715: 0.0127948)#0.000480644: 0.00297468	W_tropicalis#0.00146548: 0.0157695)#0.00137406: 0.00144861)#0.00144992: 0.000928873)#0.0113015; 5
(W_muriae#0.00585476: 0.018147	(W_canadensis#0.000550138: 0.0172181	((W_sebi#0.00437015: 0.0131576	W_mellicola#0.00569715: 0.0131576)#0.000467393: 0.00261194	W_tropicalis#0.0016465: 0.0157695)#0.00277237: 0.00144861)#0.00484776: 0.000928873)#0.013308; 5
(W_muriae#0.00585476: 0.018147	(W_canadensis#0.000550138: 0.0168789	((W_sebi#0.00437015: 0.0128431	W_mellicola#0.00569715: 0.0128431)#0.000478838: 0.00292642	W_tropicalis#0.0016465: 0.0157695)#0.00277237: 0.00110937)#0.00494519: 0.00126811)#0.010517; 5
(W_muriae#0.00585476: 0.018147	(W_canadensis#0.000550138: 0.0168789	((W_sebi#0.00437015: 0.0123662	W_mellicola#0.00569715: 0.0123662)#0.000497302: 0.00303156	W_tropicalis#0.0016465: 0.0153978)#0.0028393: 0.00148109)#0.00494519: 0.00126811)#0.010517; 5
(W_muriae#0.00585476: 0.0178938	(W_canadensis#0.000550138: 0.0171798	((W_sebi#0.00437015: 0.0119683	W_mellicola#0.00569715: 0.0119683)#0.000513839: 0.00342954	W_tropicalis#0.0016465: 0.0153978)#0.0035844: 0.00178201)#0.00336845: 0.000713961)#0.0106659; 5
(W_muriae#0.00585476: 0.0178938	(W_canadensis#0.000550138: 0.0174717	((W_sebi#0.00437015: 0.0116749	W_mellicola#0.00569715: 0.0116749)#0.000526751: 0.00355744	W_tropicalis#0.0016465: 0.0152323)#0.00362334: 0.00223934)#0.00331218: 0.000422102)#0.0106659; 5
(W_muriae#0.00585476: 0.0178938	(W_canadensis#0.000550138: 0.0174717	((W_sebi#0.00437015: 0.0113734	W_mellicola#0.00569715: 0.0113734)#0.000540716: 0.0043314	W_tropicalis#0.000860863: 0.0157048)#0.00351434: 0.0017669)#0.000816713: 0.000422102)#0.0106659; 5
(W_muriae#0.00585476: 0.0178938	(W_canadensis#0.00179987: 0.0172163	((W_sebi#0.00437015: 0.0113734	W_mellicola#0.00569715: 0.0113734)#0.000540716: 0.00412224	W_tropicalis#0.000860863: 0.0154956)#0.00356177: 0.0017207)#0.000828826: 0.000677453)#0.00873466; 5
(W_muriae#0.00585476: 0.0178938	(W_canadensis#0.00179987: 0.0169511	((W_sebi#0.00437015: 0.0117895	W_mellicola#0.00569715: 0.0117895)#0.000521631: 0.00338545	W_tropicalis#0.00171372: 0.0151749)#0.00363704: 0.00177616)#0.00414259: 0.00094267)#0.00578611; 5
(W_muriae#0.00585476: 0.0178938	(W_canadensis#0.00179987: 0.0166931	((W_sebi#0.00437015: 0.0117895	W_mellicola#0.00569715: 0.0117895)#0.000521631: 0.00382642	W_tropicalis#0.0016292: 0.0156159)#0.0019714: 0.00107722)#0.00420661: 0.00120065)#0.00578611; 5
(W_muriae#0.00585476: 0.0182022	(W_canadensis#0.00179987: 0.0163386	((W_sebi#0.00437015: 0.0117895	W_mellicola#0.00569715: 0.0117895)#0.000521631: 0.00413409	W_tropicalis#0.0016292: 0.0159236)#0.00147957: 0.000415013)#0.00751912: 0.00186359)#0.00958388; 5
(W_muriae#0.00585476: 0.0179214	(W_canadensis#0.0016105: 0.0163386	((W_sebi#0.00437015: 0.0122814	W_mellicola#0.00569715: 0.0122814)#0.000500737: 0.00323557	W_tropicalis#0.0016292: 0.015517)#0.00151834: 0.000821605)#0.00496438: 0.00158277)#0.011259; 5
(W_canadensis#0.0016105: 0.0180955	(W_muriae#0.00585476: 0.0163386	((W_sebi#0.00437015: 0.0119676	W_mellicola#0.00569715: 0.0119676)#0.000513868: 0.00339661	W_tropicalis#0.0016292: 0.0153642)#0.00225555: 0.000974402)#0.00702681: 0.00175697)#0.0111506; 5
(W_canadensis#0.0016105: 0.0180955	(W_muriae#0.00585476: 0.0163386	((W_sebi#0.00257309: 0.0125098	W_mellicola#0.00569715: 0.0125098)#0.000491596: 0.00246173	W_tropicalis#0.0016292: 0.0149715)#0.00231471: 0.00136707)#0.00702681: 0.00175697)#0.0111506; 5
(W_canadensis#0.0016105: 0.0180955	(W_muriae#0.00585476: 0.0166871	((W_sebi#0.00257309: 0.0127781	W_mellicola#0.00750278: 0.0127781)#0.000481271: 0.00227877	W_tropicalis#0.00222049: 0.0150569)#0.00230158: 0.00163022)#0.00402708: 0.0014084)#0.0120181; 5
(((W_sebi#0.00257309: 0.0131199	W_mellicola#0.00750278: 0.0131199)#0.000468733: 0.00156343	W_tropicalis#0.00222049: 0.0146834)#0.00236013: 0.00341217	(W_muriae#0.00585476: 0.0162402	W_canadensis#0.00182156: 0.0162402)#0.00413791: 0.00185536)#0.0120181; 5
(((W_sebi#0.00257309: 0.0129326	W_mellicola#0.00750278: 0.0129326)#0.000475525: 0.0018503	W_tropicalis#0.00222049: 0.0147829)#0.00234425: 0.00331269	(W_muriae#0.00585476: 0.0159422	W_canadensis#0.00182156: 0.0159422)#0.00421525: 0.00215332)#0.0120181; 5
(((W_sebi#0.00257309: 0.0125312	W_mellicola#0.00750278: 0.0125312)#0.000490755: 0.00256912	W_tropicalis#0.00222049: 0.0151003)#0.0049908: 0.00272554	(W_muriae#0.00585476: 0.0159422	W_canadensis#0.00182156: 0.0159422)#0.00421525: 0.00188365)#0.0096144; 5
(((W_sebi#0.00257309: 0.0129665	W_mellicola#0.00750278: 0.0129665)#0.000474282: 0.00247465	W_tropicalis#0.00109553: 0.0154411)#0.00702965: 0.00206388	(W_muriae#0.00585476: 0.0163046	W_canadensis#0.00182156: 0.0163046)#0.00412155: 0.00120035)#0.0110871; 5
(((W_sebi#0.00257309: 0.012587	W_mellicola#0.00588335: 0.012587)#0.000488579: 0.00340229	W_tropicalis#0.00109553: 0.0159893)#0.00379779: 0.00151567	(W_muriae#0.00585476: 0.0165811	W_canadensis#0.00182156: 0.0165811)#0.00269308: 0.000923869)#0.00637659; 5
(((W_sebi#0.00257309: 0.0124426	W_mellicola#0.00588335: 0.0124426)#0.000494251: 0.00313337	W_tropicalis#0.00109553: 0.015576)#0.00389858: 0.00192904	(W_muriae#0.00585476: 0.0169658	W_canadensis#0.00148162: 0.0169658)#0.00594576: 0.000539161)#0.00637659; 5
(W_canadensis#0.00148162: 0.017505	(W_muriae#0.00585476: 0.0169658	((W_sebi#0.00257309: 0.0128156	W_mellicola#0.00779198: 0.0128156)#0.000479864: 0.00305273	W_tropicalis#0.00109553: 0.0158684)#0.00382674: 0.00109747)#0.00594576: 0.000539161)#0.00637659; 5
(W_canadensis#0.000983416: 0.017505	(W_muriae#0.00585476: 0.0169658	((W_sebi#0.00257309: 0.0128156	W_mellicola#0.00779198: 0.0128156)#0.000479864: 0.0027886	W_tropicalis#0.00161845: 0.0156042)#0.00389151: 0.0013616)#0.00594576: 0.000539161)#0.00637659; 5
(W_canadensis#0.000983416: 0.017505	(W_muriae#0.00585476: 0.0172013	((W_sebi#0.00257309: 0.0125623	W_mellicola#0.00779198: 0.0125623)#0.000489541: 0.00304193	W_tropicalis#0.00161845: 0.0156042)#0.00389151: 0.00159703)#0.00586438: 0.000303732)#0.00637659; 5
(W_canadensis#0.000983416: 0.017505	(W_muriae#0.00585476: 0.0174538	((W_sebi#0.00257309: 0.0124443	W_mellicola#0.00779198: 0.0124443)#0.000900059: 0.00272689	W_tropicalis#0.00161845: 0.0151712)#0.0040026: 0.00228262)#0.00366701: 5.12283e-05)#0.00823864; 5
(W_canadensis#0.000897466: 0.0159751	(W_muriae#0.00534305: 0.0158116	((W_sebi#0.00234821: 0.0115089	W_mellicola#0.00711097: 0.0115089)#0.000810529: 0.00261201	W_tropicalis#0.001477: 0.0141209)#0.00175994: 0.00169075)#0.00337121: 0.000163423)#0.00751858; 5
(W_canadensis#0.000945439: 0.016829	(W_muriae#0.00562866: 0.0163895	((W_sebi#0.00247373: 0.0120371	W_mellicola#0.00749107: 0.0120371)#0.000860025: 0.00283863	W_tropicalis#0.00155595: 0.0148757)#0.00185401: 0.0015138)#0.00360934: 0.000439491)#0.00792048; 5
(W_canadensis#0.000945439: 0.016829	(W_muriae#0.00562866: 0.0168284	((W_sebi#0.00247373: 0.0123568	W_mellicola#0.00749107: 0.0123568)#0.000837775: 0.00251895	W_tropicalis#0.00138634: 0.0148757)#0.00185401: 0.00195275)#0.00351519: 5.3687e-07)#0.00792048; 5
(W_canadensis#0.00104232: 0.0185535	(W_muriae#0.00620545: 0.0184142	((W_sebi#0.00272722: 0.0131895	W_mellicola#0.00703181: 0.0131895)#0.000953983: 0.00353217	W_tropicalis#0.00217633: 0.0167217)#0.00200469: 0.00169253)#0.00390461: 0.000139328)#0.00873212; 5
(W_canadensis#0.00104232: 0.0185535	(W_muriae#0.00620545: 0.0184142	((W_sebi#0.00424926: 0.0135965	W_mellicola#0.00703181: 0.0135965)#0.000925429: 0.00324102	W_tropicalis#0.00150134: 0.0168375)#0.0019909: 0.00157673)#0.00648455: 0.000139328)#0.00873212; 5
(W_canadensis#0.00104232: 0.0185677	(W_muriae#0.00620545: 0.0183307	((W_sebi#0.00424926: 0.0133524	W_mellicola#0.00703181: 0.0133524)#0.000942346: 0.00391803	W_tropicalis#0.00150134: 0.0172704)#0.000758818: 0.00106027)#0.0065141: 0.000237054)#0.00872544; 5
(W_canadensis#0.00104232: 0.0185578	(W_muriae#0.00620545: 0.0183307	((W_sebi#0.00424926: 0.0130226	W_mellicola#0.00703181: 0.0130226)#0.000966213: 0.00384485	W_tropicalis#0.00150134: 0.0168674)#0.000776948: 0.00146327)#0.0065141: 0.000227147)#0.0087301; 5
(W_muriae#0.00620545: 0.0185578	(W_canadensis#0.00104232: 0.0181159	((W_sebi#0.00424926: 0.0130226	W_mellicola#0.00703181: 0.0130226)#0.000966213: 0.00418526	W_tropicalis#0.00231566: 0.0172078)#0.000761578: 0.000908075)#0.00659133: 0.00044193)#0.0110111; 5
(W_muriae#0.00620545: 0.0185578	(W_canadensis#0.00104232: 0.0181159	((W_sebi#0.00424926: 0.0130226	W_mellicola#0.00703181: 0.0130226)#0.000966213: 0.00448473	W_tropicalis#0.00231566: 0.0175073)#0.000748551: 0.000608602)#0.00927034: 0.00044193)#0.00985916; 5
(W_muriae#0.00542016: 0.0185578	(W_canadensis#0.00104232: 0.0181159	((W_sebi#0.00294177: 0.0131518	W_mellicola#0.00703181: 0.0131518)#0.00208795: 0.00469422	W_tropicalis#0.00231566: 0.017846)#0.000734344: 0.000269896)#0.00927034: 0.00044193)#0.011337; 5
(W_muriae#0.00542016: 0.0185578	(W_canadensis#0.00104232: 0.0181197	((W_sebi#0.00294177: 0.0135214	W_mellicola#0.00703181: 0.0135214)#0.00203087: 0.00410906	W_tropicalis#0.00231566: 0.0176304)#0.000743321: 0.000489289)#0.00655469: 0.000438079)#0.011337; 5
(W_muriae#0.00542016: 0.0185578	(W_canadensis#0.00104232: 0.0181197	((W_sebi#0.00294177: 0.0138476	W_mellicola#0.00703181: 0.0138476)#0.00198303: 0.00351448	W_tropicalis#0.00231566: 0.0173621)#0.000754812: 0.000757668)#0.00655469: 0.000438079)#0.0131005; 5
(W_muriae#0.00542016: 0.0185578	(W_canadensis#0.00104232: 0.0177286	((W_sebi#0.00294177: 0.0142293	W_mellicola#0.00703181: 0.0142293)#0.00151225: 0.00313277	W_tropicalis#0.00231566: 0.0173621)#0.000754812: 0.000366574)#0.00300124: 0.000829173)#0.0115995; 5
(W_muriae#0.00542016: 0.0185578	(W_canadensis#0.00104232: 0.0177286	((W_sebi#0.00294177: 0.0142293	W_mellicola#0.00703181: 0.0142293)#0.00151225: 0.0027299	W_tropicalis#0.00231566: 0.0169592)#0.00194811: 0.00076945)#0.00300124: 0.000829173)#0.0115995; 5
(W_muriae#0.00542016: 0.0185578	(W_canadensis#0.00104232: 0.0181578	((W_sebi#0.00294177: 0.0138803	W_mellicola#0.00703181: 0.0138803)#0.00155028: 0.00268856	W_tropicalis#0.00231566: 0.0165688)#0.00199401: 0.00158893)#0.00293031: 0.000400042)#0.0115995; 5
(W_muriae#0.00542016: 0.0185578	(W_canadensis#0.00104232: 0.0179142	((W_sebi#0.00294177: 0.0142504	W_mellicola#0.00703181: 0.0142504)#0.00151001: 0.00215494	W_tropicalis#0.00231566: 0.0164053)#0.00201388: 0.00150882)#0.00297016: 0.000643653)#0.0141627; 5
(W_muriae#0.00542016: 0.0185578	(W_canadensis#0.00104232: 0.01777	((W_sebi#0.00294177: 0.0138621	W_mellicola#0.00703181: 0.0138621)#0.00106977: 0.00283438	W_tropicalis#0.00231566: 0.0166965)#0.00259636: 0.00107352)#0.00299425: 0.000787818)#0.0141627; 5
(W_muriae#0.00542016: 0.0185578	(W_canadensis#0.00104232: 0.0179333	((W_sebi#0.00294177: 0.0138621	W_mellicola#0.00703181: 0.0138621)#0.00106977: 0.00233188	W_tropicalis#0.00169586: 0.016194)#0.00267693: 0.00173931)#0.00296699: 0.000624528)#0.0123253; 5
(W_muriae#0.00542016: 0.0185578	(W_canadensis#0.00104232: 0.0180758	((W_sebi#0.00294177: 0.0133269	W_mellicola#0.00703181: 0.0133269)#0.00111274: 0.0030337	W_tropicalis#0.00216758: 0.0163606)#0.00264967: 0.00171521)#0.0029436: 0.000482054)#0.0123253; 5
(W_muriae#0.00542016: 0.0185578	(W_canadensis#0.00104232: 0.0177267	((W_sebi#0.00294177: 0.0137987	W_mellicola#0.00703181: 0.0137987)#0.00107469: 0.00222966	W_tropicalis#0.00216758: 0.0160284)#0.00270459: 0.00169838)#0.00425061: 0.000831089)#0.00916005; 5
(W_muriae#0.00542016: 0.0185578	(W_canadensis#0.00144438: 0.018017	((W_sebi#0.00294177: 0.0135977	W_mellicola#0.00703181: 0.0135977)#0.00109058: 0.00268941	W_tropicalis#0.00216758: 0.0162871)#0.00266163: 0.00172993)#0.00418212: 0.00054081)#0.013149; 5
(W_muriae#0.00542016: 0.0185578	(W_canadensis#0.00144438: 0.018017	((W_sebi#0.00294177: 0.0133382	W_mellicola#0.00703181: 0.0133382)#0.000544057: 0.0029489	W_tropicalis#0.00216758: 0.0162871)#0.00266163: 0.00172993)#0.0015119: 0.00054081)#0.013149; 5
(W_muriae#0.00473743: 0.0185578	(W_canadensis#0.00144438: 0.0176654	((W_sebi#0.00294177: 0.013879	W_mellicola#0.00703181: 0.013879)#0.000522857: 0.00240806	W_tropicalis#0.00216758: 0.0162871)#0.00266163: 0.00137835)#0.00385263: 0.000892393)#0.0153483; 5
(W_muriae#0.00473743: 0.0185578	(W_canadensis#0.00144438: 0.0179365	((W_sebi#0.00294177: 0.013879	W_mellicola#0.00703181: 0.013879)#0.000522857: 0.00278135	W_tropicalis#0.00216758: 0.0166604)#0.000856826: 0.00127617)#0.00663268: 0.000621277)#0.0153483; 5
(W_muriae#0.00473743: 0.0185578	(W_canadensis#0.00144438: 0.0179365	((W_sebi#0.00294177: 0.0140972	W_mellicola#0.00703181: 0.0140972)#0.000514766: 0.00293912	W_tropicalis#0.00216758: 0.0170363)#0.00228419: 0.000900258)#0.00663268: 0.000621277)#0.012854; 5
(((W_sebi#0.00294177: 0.0138546	W_mellicola#0.00703181: 0.0138546)#0.000523777: 0.00292312	W_tropicalis#0.00216758: 0.0167777)#0.00231939: 0.00178008	(W_canadensis#0.00144438: 0.0176542	W_muriae#0.00473743: 0.0176542)#0.00474429: 0.000903606)#0.012854; 5
(((W_sebi#0.00294177: 0.0135462	W_mellicola#0.00703181: 0.0135462)#0.000535702: 0.00297182	W_tropicalis#0.00216758: 0.016518)#0.00235586: 0.00203978	(W_canadensis#0.00126891: 0.0172902	W_muriae#0.00473743: 0.0172902)#0.00484418: 0.00126765)#0.012854; 5
(((W_sebi#0.00294177: 0.0131925	W_mellicola#0.00703181: 0.0131925)#0.000550067: 0.00300909	W_tropicalis#0.00118945: 0.0162015)#0.00240188: 0.00203595	(W_canadensis#0.00126891: 0.0168816	W_muriae#0.00473743: 0.0168816)#0.00496142: 0.0013559)#0.0130798; 5
(((W_sebi#0.00294177: 0.0131925	W_mellicola#0.00703181: 0.0131925)#0.000550067: 0.00282763	W_tropicalis#0.00118945: 0.0160201)#0.00315769: 0.0022174	(W_canadensis#0.000347603: 0.0168816	W_muriae#0.00473743: 0.0168816)#0.00496142: 0.0013559)#0.0130798; 5
(((W_sebi#0.00294177: 0.013459	W_mellicola#0.00703181: 0.013459)#0.000539175: 0.0023049	W_tropicalis#0.00118945: 0.0157639)#0.00320901: 0.00247363	(W_canadensis#0.000347603: 0.01664	W_muriae#0.00473743: 0.01664)#0.00503346: 0.00159751)#0.0114008; 5
(((W_sebi#0.00294177: 0.013124	W_mellicola#0.00703181: 0.013124)#0.000552934: 0.00288524	W_tropicalis#0.00118945: 0.0160093)#0.00315982: 0.0022282	(W_canadensis#0.000347603: 0.01692	W_muriae#0.00473743: 0.01692)#0.00731226: 0.00131747)#0.0114008; 5
(((W_sebi#0.00294177: 0.0132391	W_mellicola#0.00703181: 0.0132391)#0.00054813: 0.00241692	W_tropicalis#0.00118945: 0.015656)#0.00323112: 0.0025815	(W_canadensis#0.000347603: 0.0172114	W_muriae#0.00473743: 0.0172114)#0.00419107: 0.00102608)#0.00913458; 5
(((W_sebi#0.00294177: 0.0128623	W_mellicola#0.00703181: 0.0128623)#0.000564187: 0.00312417	W_tropicalis#0.00131938: 0.0159864)#0.00316433: 0.00235879	(W_canadensis#0.000347603: 0.0175251	W_muriae#0.00473743: 0.0175251)#0.00293109: 0.000820148)#0.0115582; 5
(((W_sebi#0.00294177: 0.0128623	W_mellicola#0.00703181: 0.0128623)#0.000564187: 0.00266297	W_tropicalis#0.00131938: 0.0155252)#0.00325833: 0.00281999	(W_canadensis#0.000347603: 0.0175251	W_muriae#0.00473743: 0.0175251)#0.00293109: 0.000820148)#0.00906906; 5
(((W_sebi#0.00294177: 0.012506	W_mellicola#0.00703181: 0.012506)#0.000580262: 0.0026978	W_tropicalis#0.00131938: 0.0152037)#0.00645168: 0.00325519	(W_canadensis#0.000347603: 0.0175251	W_muriae#0.00473743: 0.0175251)#0.00293109: 0.000933846)#0.0110239; 5
(((W_sebi#0.00294177: 0.0121986	W_mellicola#0.00703181: 0.0121986)#0.000594883: 0.00335744	W_tropicalis#0.00131938: 0.015556)#0.00441095: 0.00269707	(W_canadensis#0.000347603: 0.0173332	W_muriae#0.00473743: 0.0173332)#0.00504059: 0.000919912)#0.00853606; 5
(((W_sebi#0.00294177: 0.0120807	W_mellicola#0.00703181: 0.0120807)#0.00145586: 0.00347531	W_tropicalis#0.00131938: 0.015556)#0.00118574: 0.00299194	(W_canadensis#0.000347603: 0.0173332	W_muriae#0.00473743: 0.0173332)#0.00504059: 0.00121478)#0.00840036; 5
(((W_sebi#0.00294177: 0.0118998	W_mellicola#0.00703181: 0.0118998)#0.00147799: 0.00365619	W_tropicalis#0.00131938: 0.015556)#0.00269749: 0.00299194	(W_canadensis#0.000347603: 0.0177472	W_muriae#0.00473743: 0.0177472)#0.0017254: 0.000800764)#0.0119584; 5
(((W_sebi#0.00294177: 0.0118998	W_mellicola#0.00703181: 0.0118998)#0.00147799: 0.00365619	W_tropicalis#0.00131938: 0.015556)#0.00187019: 0.00299194	(W_canadensis#0.000347603: 0.0180116	W_muriae#0.00473743: 0.0180116)#0.00170007: 0.000536354)#0.0157297; 5
(((W_sebi#0.00294177: 0.011617	W_mellicola#0.00703181: 0.011617)#0.00151397: 0.00425484	W_tropicalis#0.00131938: 0.0158719)#0.00550211: 0.00267608	(W_canadensis#0.000347603: 0.0182278	W_muriae#0.00473743: 0.0182278)#0.0014062: 0.000320145)#0.0157297; 5
(((W_sebi#0.00294177: 0.0121244	W_mellicola#0.00703181: 0.0121244)#0.00145061: 0.00374744	W_tropicalis#0.00131938: 0.0158719)#0.00216468: 0.00267608	(W_canadensis#0.000347603: 0.017979	W_muriae#0.00473743: 0.017979)#0.00142566: 0.00056894)#0.0130505; 5
(((W_sebi#0.00294177: 0.0121244	W_mellicola#0.00703181: 0.0121244)#0.00145061: 0.00406573	W_tropicalis#0.00131938: 0.0161902)#0.00212212: 0.00235779	(W_canadensis#0.000347603: 0.0176156	W_muriae#0.00473743: 0.0176156)#0.00375058: 0.000932322)#0.0130505; 5
(((W_sebi#0.00294177: 0.0126785	W_mellicola#0.00703181: 0.0126785)#0.00138722: 0.00351165	W_tropicalis#0.00131938: 0.0161902)#0.00212212: 0.00235779	(W_canadensis#0.000347603: 0.0179165	W_muriae#0.00473743: 0.0179165)#0.00143746: 0.000631433)#0.0149282; 5
(((W_sebi#0.00294177: 0.0130536	W_mellicola#0.00703181: 0.0130536)#0.00139524: 0.00354696	W_tropicalis#0.00127138: 0.0166005)#0.00206966: 0.00194743	(W_canadensis#0.000347603: 0.0179165	W_muriae#0.00473743: 0.0179165)#0.00143746: 0.000631433)#0.0149282; 5
(((W_sebi#0.00294177: 0.0134464	W_mellicola#0.00703181: 0.0134464)#0.00135448: 0.00330127	W_tropicalis#0.00127138: 0.0167476)#0.00205149: 0.00180035	(W_canadensis#0.000347603: 0.0182587	W_muriae#0.00473743: 0.0182587)#0.00432315: 0.000289227)#0.0149282; 5
(((W_sebi#0.00294177: 0.0134464	W_mellicola#0.00703181: 0.0134464)#0.00135448: 0.00356386	W_tropicalis#0.00127138: 0.0170102)#0.00201982: 0.00153776	(W_canadensis#0.000347603: 0.0182587	W_muriae#0.00473743: 0.0182587)#0.00190351: 0.000289227)#0.0131204; 5
(((W_sebi#0.00294177: 0.0130406	W_mellicola#0.00703181: 0.0130406)#0.00139663: 0.00396961	W_tropicalis#0.00127138: 0.0170102)#0.00201982: 0.00153776	(W_canadensis#0.000347603: 0.0182587	W_muriae#0.00473743: 0.0182587)#0.00190351: 0.000289227)#0.0102467; 5
(((W_sebi#0.00294177: 0.0130406	W_mellicola#0.00703181: 0.0130406)#0.00139663: 0.00360864	W_tropicalis#0.00208241: 0.0166492)#0.00206361: 0.00189874	(W_canadensis#0.000347603: 0.0185103	W_muriae#0.00473743: 0.0185103)#0.00187764: 3.76751e-05)#0.0102467; 5
(((W_sebi#0.00294177: 0.0127341	W_mellicola#0.00703181: 0.0127341)#0.00143024: 0.00354151	W_tropicalis#0.00208241: 0.0162757)#0.00211097: 0.0022723	(W_canadensis#0.000347603: 0.0185103	W_muriae#0.00473743: 0.0185103)#0.000544346: 3.76751e-05)#0.0135705; 5
(((W_sebi#0.00294177: 0.0129879	W_mellicola#0.00703181: 0.0129879)#0.0014023: 0.0030823	W_tropicalis#0.00208241: 0.0160702)#0.00213796: 0.00247777	(W_canadensis#0.000347603: 0.0185103	W_muriae#0.00473743: 0.0185103)#0.000544346: 3.76751e-05)#0.0115034; 5
(((W_sebi#0.00294177: 0.0131715	W_mellicola#0.00703181: 0.0131715)#0.00197216: 0.00276751	W_tropicalis#0.00208241: 0.015939)#0.00215556: 0.00260893	(W_canadensis#0.000347603: 0.0183082	W_muriae#0.00473743: 0.0183082)#0.00199205: 0.000239785)#0.015132; 5
(W_canadensis#0.000347603: 0.018548	(((W_sebi#0.00294177: 0.0128249	W_mellicola#0.00703181: 0.0128249)#0.00202545: 0.00258773	W_tropicalis#0.00167415: 0.0154127)#0.00222917: 0.0028955	W_muriae#0.00473743: 0.0183082)#0.00199205: 0.000239785)#0.0104066; 5
(W_canadensis#0.000347603: 0.018548	(((W_sebi#0.00294177: 0.0123102	W_mellicola#0.00703181: 0.0123102)#0.00211014: 0.00339912	W_tropicalis#0.00167415: 0.0157094)#0.00121404: 0.00259882	W_muriae#0.00473743: 0.0183082)#0.00199205: 0.000239785)#0.0104066; 5
(W_canadensis#0.000347603: 0.018548	(((W_sebi#0.00294177: 0.0126508	W_mellicola#0.00703181: 0.0126508)#0.00205334: 0.00350071	W_tropicalis#0.00126915: 0.0161515)#0.00129913: 0.00184685	W_muriae#0.00473743: 0.0179983)#0.00202635: 0.000549645)#0.00728037; 5
(W_canadensis#0.000347603: 0.018548	(((W_sebi#0.00294177: 0.0129379	W_mellicola#0.00703181: 0.0129379)#0.00464461: 0.00353135	W_tropicalis#0.00126915: 0.0164693)#0.00127406: 0.00180684	W_muriae#0.00473743: 0.0182761)#0.00199554: 0.00027183)#0.00728037; 5
(W_canadensis#0.000347603: 0.018548	(((W_sebi#0.00294177: 0.0126137	W_mellicola#0.00703181: 0.0126137)#0.00476401: 0.00346859	W_tropicalis#0.00126915: 0.0160823)#0.00135109: 0.00227591	W_muriae#0.00473743: 0.0183582)#0.00198662: 0.000189768)#0.00997105; 5
(W_canadensis#0.000347603: 0.0184958	(((W_sebi#0.00294177: 0.012935	W_mellicola#0.00703181: 0.012935)#0.00194947: 0.0031473	W_tropicalis#0.00126915: 0.0160823)#0.00135109: 0.00228996	W_muriae#0.00473743: 0.0183722)#0.0012309: 0.000123512)#0.0131207; 5
(W_canadensis#0.000347603: 0.0184958	(((W_sebi#0.00205514: 0.0131851	W_mellicola#0.00703181: 0.0131851)#0.0019125: 0.00247453	W_tropicalis#0.00126915: 0.0156596)#0.00138756: 0.00271264	W_muriae#0.00473743: 0.0183722)#0.00165892: 0.000123512)#0.0148369; 5
(W_canadensis#0.000347603: 0.0184958	(((W_sebi#0.00205514: 0.012901	W_mellicola#0.00703181: 0.012901)#0.00195461: 0.00294056	W_tropicalis#0.00126915: 0.0158415)#0.00084786: 0.00253071	W_muriae#0.00473743: 0.0183722)#0.00142185: 0.000123512)#0.0148369; 5
(W_canadensis#0.000347603: 0.0184958	(((W_sebi#0.00205514: 0.0130213	W_mellicola#0.00703181: 0.0130213)#0.00193655: 0.0030724	W_tropicalis#0.00126915: 0.0160937)#0.000834574: 0.00227852	W_muriae#0.00473743: 0.0183722)#0.00142185: 0.000123512)#0.0148369; 5
(W_canadensis#0.000347603: 0.0184958	(((W_sebi#0.00205514: 0.012649	W_mellicola#0.00703181: 0.012649)#0.00199355: 0.00370181	W_tropicalis#0.00126915: 0.0163508)#0.000821451: 0.00202141	W_muriae#0.00473743: 0.0183722)#0.00236202: 0.000123512)#0.0183462; 5
(W_muriae#0.00473743: 0.0184958	(((W_sebi#0.00205514: 0.0128308	W_mellicola#0.00703181: 0.0128308)#0.00196531: 0.00313338	W_tropicalis#0.00126915: 0.0159641)#0.000841348: 0.00234862	W_canadensis#0.000347603: 0.0183128)#0.00236969: 0.00018299)#0.0183462; 5
(((W_sebi#0.00249248: 0.0132496	W_mellicola#0.00703181: 0.0132496)#0.00190319: 0.0031596	W_tropicalis#0.00126915: 0.0164092)#0.000818531: 0.00208659	(W_muriae#0.00473743: 0.0183128	W_canadensis#0.000347603: 0.0183128)#0.00124204: 0.00018299)#0.0183462; 5
(((W_sebi#0.00249248: 0.0135604	W_mellicola#0.00703181: 0.0135604)#0.00185957: 0.0031241	W_tropicalis#0.00126915: 0.0166845)#0.000805025: 0.00181129	(W_muriae#0.00473743: 0.0184062	W_canadensis#0.000347603: 0.0184062)#0.00182873: 8.95397e-05)#0.0183462; 5
(((W_sebi#0.00249248: 0.0130805	W_mellicola#0.00703181: 0.0130805)#0.00192779: 0.00390483	W_tropicalis#0.00126915: 0.0169853)#0.000790767: 0.00151047	(W_muriae#0.00473743: 0.0181795	W_canadensis#0.000347603: 0.0181795)#0.00185154: 0.00031625)#0.0183462; 5
(W_muriae#0.00473743: 0.0184958	(((W_sebi#0.00249248: 0.0130805	W_mellicola#0.00703181: 0.0130805)#0.00192779: 0.00390483	W_tropicalis#0.000857949: 0.0169853)#0.000790767: 0.00119422	W_canadensis#0.000347603: 0.0181795)#0.00185154: 0.00031625)#0.0191427; 5
(W_muriae#0.00473743: 0.0184958	(((W_sebi#0.00249248: 0.0134179	W_mellicola#0.00703181: 0.0134179)#0.00187931: 0.003948	W_tropicalis#0.000857949: 0.0173659)#0.000773435: 0.00103453	W_canadensis#0.000347603: 0.0184004)#0.0018293: 9.53091e-05)#0.0155851; 5
(W_muriae#0.00473743: 0.0184958	(((W_sebi#0.00249248: 0.013046	W_mellicola#0.00703181: 0.013046)#0.00164146: 0.00431995	W_tropicalis#0.000857949: 0.0173659)#0.000773435: 0.00103453	W_canadensis#0.000347603: 0.0184004)#0.000792835: 9.53091e-05)#0.0155851; 5
(W_muriae#0.00473743: 0.0184873	(((W_sebi#0.00249248: 0.0126613	W_mellicola#0.00703181: 0.0126613)#0.00169134: 0.00494062	W_tropicalis#0.00107406: 0.0176019)#0.000763066: 0.000746756	W_canadensis#0.000347603: 0.0183486)#0.000795074: 0.000138703)#0.0155922; 5
(W_muriae#0.00473743: 0.0185299	(((W_sebi#0.00249248: 0.0131224	W_mellicola#0.00703181: 0.0131224)#0.0016319: 0.00447947	W_tropicalis#0.000856876: 0.0176019)#0.000763066: 0.000746756	W_canadensis#0.000347603: 0.0183486)#0.000795074: 0.000181294)#0.0129762; 5
(W_muriae#0.00473743: 0.0185299	(((W_sebi#0.00249248: 0.0132245	W_mellicola#0.00703181: 0.0132245)#0.0016193: 0.00423903	W_tropicalis#0.000856876: 0.0174636)#0.00076911: 0.000862585	W_canadensis#0.000347603: 0.0183262)#0.00210543: 0.000203785)#0.00951382; 5
(W_muriae#0.00473743: 0.018445	(((W_sebi#0.00249248: 0.0132245	W_mellicola#0.00703181: 0.0132245)#0.00154471: 0.00423903	W_tropicalis#0.000856876: 0.0174636)#0.00076911: 0.000558732	W_canadensis#0.000347603: 0.0180223)#0.00260974: 0.000422722)#0.0117265; 5
(W_muriae#0.00473743: 0.0185234	(((W_sebi#0.00249248: 0.0134713	W_mellicola#0.00703181: 0.0134713)#0.00151641: 0.00431587	W_tropicalis#0.000856876: 0.0177871)#0.000755119: 0.00061663	W_canadensis#0.000347603: 0.0184038)#0.00255564: 0.000119666)#0.00891831; 5
(W_muriae#0.00473743: 0.0185234	(((W_sebi#0.00249248: 0.0134713	W_mellicola#0.00703181: 0.0134713)#0.00160988: 0.0039384	W_tropicalis#0.000856876: 0.0174097)#0.000771491: 0.000994096	W_canadensis#0.000347603: 0.0184038)#0.00255564: 0.000119666)#0.00891831; 5
(W_muriae#0.00473743: 0.0185661	(((W_sebi#0.00249248: 0.0138457	W_mellicola#0.00703181: 0.0138457)#0.00156634: 0.00356394	W_tropicalis#0.000856876: 0.0174097)#0.000771491: 0.000886719	W_canadensis#0.000347603: 0.0182964)#0.00127142: 0.000269752)#0.00889779; 5
(W_muriae#0.00473743: 0.0185661	(((W_sebi#0.00249248: 0.0138457	W_mellicola#0.00703181: 0.0138457)#0.00156634: 0.0032793	W_tropicalis#0.00103682: 0.017125)#0.000784314: 0.00117136	W_canadensis#0.000347603: 0.0182964)#0.00127142: 0.000269752)#0.0107858; 5
(W_muriae#0.00473743: 0.0185661	(((W_sebi#0.00249248: 0.0135134	W_mellicola#0.00703181: 0.0135134)#0.00160487: 0.00329057	W_tropicalis#0.001656: 0.0168039)#0.000799302: 0.00149246	W_canadensis#0.000347603: 0.0182964)#0.00127142: 0.000269752)#0.0107858; 5
(W_canadensis#0.000347603: 0.0185661	(((W_sebi#0.00249248: 0.0130719	W_mellicola#0.00703181: 0.0130719)#0.00165907: 0.00410512	W_tropicalis#0.001656: 0.017177)#0.000781941: 0.00121867	W_muriae#0.00473743: 0.0183957)#0.00226866: 0.000170455)#0.0107858; 5
(W_canadensis#0.000347603: 0.0185661	(((W_sebi#0.00249248: 0.0129524	W_mellicola#0.00703181: 0.0129524)#0.00145937: 0.00404577	W_tropicalis#0.001656: 0.0169981)#0.00079017: 0.00139756	W_muriae#0.00473743: 0.0183957)#0.00226866: 0.000170455)#0.0107858; 5
(W_muriae#0.00473743: 0.0185661	(((W_sebi#0.00249248: 0.0126852	W_mellicola#0.00703181: 0.0126852)#0.0014901: 0.0039098	W_tropicalis#0.001656: 0.016595)#0.000809365: 0.0017429	W_canadensis#0.000347603: 0.0183379)#0.00410454: 0.000228241)#0.0107858; 5
(W_muriae#0.00473743: 0.0185012	(((W_sebi#0.00249248: 0.0122302	W_mellicola#0.00703181: 0.0122302)#0.00154554: 0.00401684	W_tropicalis#0.000551901: 0.016247)#0.000826699: 0.00209087	W_canadensis#0.000347603: 0.0183379)#0.00410454: 0.000163321)#0.0108237; 5
(W_muriae#0.00473743: 0.0185012	(((W_sebi#0.00249248: 0.0117529	W_mellicola#0.00703181: 0.0117529)#0.0016083: 0.00427661	W_tropicalis#0.000551901: 0.0160295)#0.000837916: 0.00230835	W_canadensis#0.000347603: 0.0183379)#0.00113768: 0.000163321)#0.0108237; 5
(W_muriae#0.00473743: 0.0185012	(((W_sebi#0.00249248: 0.0118809	W_mellicola#0.00703181: 0.0118809)#0.00159098: 0.00414868	W_tropicalis#0.000551901: 0.0160295)#0.000796302: 0.00233004	W_canadensis#0.000347603: 0.0183596)#0.00222582: 0.000141633)#0.0108237; 5
(W_muriae#0.00473743: 0.0185012	(((W_sebi#0.00249248: 0.0121283	W_mellicola#0.00703181: 0.0121283)#0.00155853: 0.00434185	W_tropicalis#0.000551901: 0.0164701)#0.000775: 0.0019349	W_canadensis#0.000347603: 0.018405)#0.00222032: 9.61737e-05)#0.00797306; 5
(W_muriae#0.00473743: 0.0185012	(((W_sebi#0.00249248: 0.0125272	W_mellicola#0.00703181: 0.0125272)#0.0015089: 0.00426448	W_tropicalis#0.000551901: 0.0167916)#0.000760161: 0.00155227	W_canadensis#0.000347603: 0.0183439)#0.00198193: 0.000157306)#0.0104725; 5
(W_muriae#0.00473743: 0.0185012	(((W_sebi#0.00249248: 0.0121415	W_mellicola#0.00703181: 0.0121415)#0.00155683: 0.00430113	W_tropicalis#0.000551901: 0.0164426)#0.000776298: 0.00156367	W_canadensis#0.000347603: 0.0180063)#0.00201909: 0.000494948)#0.0104725; 5
(W_muriae#0.00473743: 0.0185012	(((W_sebi#0.00249248: 0.0121415	W_mellicola#0.00703181: 0.0121415)#0.000898767: 0.00389319	W_tropicalis#0.000551901: 0.0160347)#0.000796047: 0.00183659	W_canadensis#0.000347603: 0.0178713)#0.00203435: 0.000629962)#0.00770559; 5
(W_muriae#0.00473743: 0.0185012	(((W_sebi#0.00249248: 0.011754	W_mellicola#0.00703181: 0.011754)#0.000928393: 0.00395163	W_tropicalis#0.000551901: 0.0157057)#0.00312008: 0.00216559	W_canadensis#0.000347603: 0.0178713)#0.00344377: 0.000629962)#0.00770559; 5
(W_muriae#0.00473743: 0.0185012	(((W_sebi#0.00249248: 0.0121045	W_mellicola#0.00703181: 0.0121045)#0.000901515: 0.00398864	W_tropicalis#0.000551901: 0.0160931)#0.00304496: 0.00211507	W_canadensis#0.000347603: 0.0182082)#0.00338005: 0.000293049)#0.00770559; 5
(W_muriae#0.00473743: 0.0185012	(((W_sebi#0.00249248: 0.012226	W_mellicola#0.00703181: 0.012226)#0.000892552: 0.00339914	W_tropicalis#0.000551901: 0.0156252)#0.00313615: 0.00235723	W_canadensis#0.000347603: 0.0179824)#0.00342248: 0.000518818)#0.0110317; 5
(W_muriae#0.00473743: 0.0185012	(((W_sebi#0.00249248: 0.0117381	W_mellicola#0.00703181: 0.0117381)#0.000929651: 0.00345669	W_tropicalis#0.000551901: 0.0151948)#0.00322498: 0.00255288	W_canadensis#0.000347603: 0.0177477)#0.00346774: 0.000753516)#0.00893644; 5
(W_muriae#0.00473743: 0.0185012	(((W_sebi#0.00249248: 0.012055	W_mellicola#0.00703181: 0.012055)#0.000905214: 0.00356176	W_tropicalis#0.000551901: 0.0156168)#0.00313784: 0.00252903	W_canadensis#0.000347603: 0.0181458)#0.00339166: 0.000355417)#0.0124073; 5
(W_muriae#0.00473743: 0.0185012	(((W_sebi#0.00249248: 0.011923	W_mellicola#0.00703181: 0.011923)#0.000915238: 0.00334745	W_tropicalis#0.000551901: 0.0152704)#0.00320901: 0.00302214	W_canadensis#0.000347603: 0.0182926)#0.00336445: 0.000208646)#0.00969034; 5
(W_muriae#0.00473743: 0.0185012	(((W_sebi#0.00249248: 0.0121477	W_mellicola#0.00703181: 0.0121477)#0.00270094: 0.00312273	W_tropicalis#0.000551901: 0.0152704)#0.00320901: 0.00302214	W_canadensis#0.000347603: 0.0182926)#0.000500451: 0.000208646)#0.00969034; 5
(W_muriae#0.00473743: 0.0185012	(((W_sebi#0.00249248: 0.0124243	W_mellicola#0.00837227: 0.0124243)#0.00264082: 0.00263025	W_tropicalis#0.000551901: 0.0150545)#0.00325504: 0.00301055	W_canadensis#0.000347603: 0.0180651)#0.00259501: 0.000436171)#0.00783514; 5
(W_muriae#0.00473743: 0.0185012	(((W_sebi#0.00249248: 0.0129031	W_mellicola#0.00837227: 0.0129031)#0.00376899: 0.00223966	W_tropicalis#0.000551901: 0.0151428)#0.00323607: 0.00281226	W_canadensis#0.000347603: 0.017955)#0.00261091: 0.000546211)#0.00783514; 5
(W_muriae#0.00473743: 0.0185012	(((W_sebi#0.00249248: 0.013079	W_mellicola#0.00837227: 0.013079)#0.00220837: 0.00236889	W_tropicalis#0.000551901: 0.0154479)#0.00317214: 0.00215418	W_canadensis#0.000347603: 0.0176021)#0.00266326: 0.000899137)#0.00783514; 5
(W_muriae#0.00473743: 0.0185012	(((W_sebi#0.00249248: 0.0132566	W_mellicola#0.00837227: 0.0132566)#0.00217878: 0.0019342	W_tropicalis#0.000551901: 0.0151908)#0.00322582: 0.00291327	W_canadensis#0.000347603: 0.0181041)#0.00258941: 0.000397132)#0.00783514; 5
(W_muriae#0.00473743: 0.0185012	(((W_sebi#0.00249248: 0.0129058	W_mellicola#0.00837227: 0.0129058)#0.002238: 0.00265393	W_tropicalis#0.000551901: 0.0155597)#0.0014317: 0.00254435	W_canadensis#0.000347603: 0.0181041)#0.00370125: 0.000397132)#0.00783514; 5
(W_muriae#0.00473743: 0.0185012	(((W_sebi#0.00249248: 0.0129058	W_mellicola#0.00837227: 0.0129058)#0.002238: 0.00311358	W_tropicalis#0.000551901: 0.0160194)#0.00139062: 0.0020847	W_canadensis#0.000347603: 0.0181041)#0.00370125: 0.000397132)#0.00783514; 5
(W_muriae#0.00473743: 0.0185012	(((W_sebi#0.00232131: 0.0131929	W_mellicola#0.00837227: 0.0131929)#0.00215507: 0.00308313	W_tropicalis#0.000551901: 0.016276)#0.00136869: 0.00141859	W_canadensis#0.000347603: 0.0176946)#0.0037869: 0.000806611)#0.00783514; 5
(W_muriae#0.00473743: 0.0185012	(((W_sebi#0.00232131: 0.0129571	W_mellicola#0.00837227: 0.0129571)#0.00219429: 0.00331891	W_tropicalis#0.000551901: 0.016276)#0.00129117: 0.00162425	W_canadensis#0.000347603: 0.0179003)#0.00374339: 0.000600953)#0.00783514; 5
(W_muriae#0.00473743: 0.0185012	(((W_sebi#0.00232131: 0.0134276	W_mellicola#0.00837227: 0.0134276)#0.0021174: 0.00317695	W_tropicalis#0.000551901: 0.0166045)#0.00223226: 0.00129575	W_canadensis#0.000347603: 0.0179003)#0.00111513: 0.000600953)#0.0067446; 5
(W_muriae#0.00473743: 0.0185012	(((W_sebi#0.00232131: 0.0132104	W_mellicola#0.00837227: 0.0132104)#0.00215221: 0.00318024	W_tropicalis#0.000551901: 0.0163907)#0.00226139: 0.00158674	W_canadensis#0.000347603: 0.0179774)#0.0015175: 0.000523797)#0.00889389; 5
(W_muriae#0.00473743: 0.0185012	(((W_sebi#0.00232131: 0.0130369	W_mellicola#0.00604745: 0.0130369)#0.00157493: 0.00304543	W_tropicalis#0.000551901: 0.0160823)#0.00230475: 0.00217875	W_canadensis#0.000347603: 0.0182611)#0.00222425: 0.000240151)#0.00889389; 5
(W_muriae#0.00473743: 0.0185012	(((W_sebi#0.00232131: 0.0127199	W_mellicola#0.00604745: 0.0127199)#0.00161419: 0.00358029	W_tropicalis#0.000551901: 0.0163002)#0.00489848: 0.00213358	W_canadensis#0.000347603: 0.0184337)#0.00220342: 6.74878e-05)#0.0111762; 5
(W_muriae#0.00473743: 0.0185012	(((W_sebi#0.00232131: 0.0125674	W_mellicola#0.00604745: 0.0125674)#0.00163377: 0.00373277	W_tropicalis#0.000551901: 0.0163002)#0.00347232: 0.00211947	W_canadensis#0.000347603: 0.0184196)#0.00098593: 8.15908e-05)#0.0141054; 5
(W_muriae#0.00512785: 0.020026	(((W_sebi#0.00251262: 0.0136031	W_mellicola#0.00654584: 0.0136031)#0.000946936: 0.00372649	W_tropicalis#0.000597385: 0.0173296)#0.00382656: 0.00260805	W_canadensis#0.00037625: 0.0199376)#0.00106718: 8.8315e-05)#0.0152679; 5
(W_muriae#0.00512785: 0.020026	(((W_sebi#0.00251262: 0.0132933	W_mellicola#0.00654584: 0.0132933)#0.00439691: 0.00440091	W_tropicalis#0.00142567: 0.0176942)#0.0037477: 0.0022434	W_canadensis#0.00037625: 0.0199376)#0.00106718: 8.8315e-05)#0.0152679; 5
(W_muriae#0.00512785: 0.020026	(((W_sebi#0.00251262: 0.0135601	W_mellicola#0.00654584: 0.0135601)#0.0043104: 0.00372327	W_tropicalis#0.00142567: 0.0172834)#0.00383679: 0.00265425	W_canadensis#0.00037625: 0.0199376)#0.00106718: 8.8315e-05)#0.0152679; 5
(W_muriae#0.00512785: 0.020026	(((W_sebi#0.00251262: 0.0138642	W_mellicola#0.00654584: 0.0138642)#0.00421585: 0.00311278	W_tropicalis#0.00119393: 0.016977)#0.00260467: 0.00296064	W_canadensis#0.00037625: 0.0199376)#0.00106718: 8.8315e-05)#0.0152679; 5
(W_muriae#0.00453888: 0.0177446	(((W_sebi#0.00324276: 0.0122718	W_mellicola#0.005794: 0.0122718)#0.00192307: 0.00242695	W_tropicalis#0.0010568: 0.0146988)#0.00419663: 0.00296877	W_canadensis#0.000333035: 0.0176675)#0.000943546: 7.70632e-05)#0.0134999; 5
(W_muriae#0.00453888: 0.0177446	(((W_sebi#0.00324276: 0.0120758	W_mellicola#0.005794: 0.0120758)#0.00195428: 0.00262297	W_tropicalis#0.0010568: 0.0146988)#0.00269558: 0.0028045	W_canadensis#0.000333035: 0.0175033)#0.000952401: 0.000241336)#0.0104689; 5
(W_muriae#0.00453888: 0.0177446	(((W_sebi#0.00324276: 0.01169	W_mellicola#0.00783485: 0.01169)#0.00201879: 0.0030088	W_tropicalis#0.0010568: 0.0146988)#0.00269558: 0.00287137	W_canadensis#0.000333035: 0.0175701)#0.000948777: 0.000174464)#0.00976614; 5
(W_muriae#0.00488151: 0.0190841	(((W_sebi#0.00348754: 0.0125724	W_mellicola#0.00842629: 0.0125724)#0.00125816: 0.00357681	W_tropicalis#0.00113658: 0.0161492)#0.00283787: 0.00243042	W_canadensis#0.000358175: 0.0185796)#0.00250345: 0.000504454)#0.00958847; 5
(W_muriae#0.00488151: 0.0190841	(((W_sebi#0.00348754: 0.012362	W_mellicola#0.00842629: 0.012362)#0.00127957: 0.00411019	W_tropicalis#0.000894094: 0.0164722)#0.00278222: 0.00241282	W_canadensis#0.000358175: 0.018885)#0.00352229: 0.000199059)#0.00855257; 5
(W_muriae#0.00488151: 0.0190841	(((W_sebi#0.00348754: 0.0127262	W_mellicola#0.00663155: 0.0127262)#0.000713496: 0.00343618	W_tropicalis#0.000894094: 0.0161624)#0.00283556: 0.00272266	W_canadensis#0.000358175: 0.018885)#0.000784248: 0.000199059)#0.0116111; 5
(W_muriae#0.00488151: 0.0190841	(((W_sebi#0.00348754: 0.0127262	W_mellicola#0.00663155: 0.0127262)#0.000713496: 0.00369972	W_tropicalis#0.000894094: 0.0164259)#0.00279007: 0.00243336	W_canadensis#0.000358175: 0.0188593)#0.00337709: 0.000224829)#0.00905449; 5
(W_muriae#0.00488151: 0.0190841	(((W_sebi#0.00348754: 0.0131003	W_mellicola#0.00663155: 0.0131003)#0.00253133: 0.0028257	W_tropicalis#0.00118205: 0.015926)#0.00287764: 0.00293324	W_canadensis#0.000358175: 0.0188593)#0.00131125: 0.000224829)#0.0123347; 5
(W_muriae#0.00488151: 0.0190841	(((W_sebi#0.00348754: 0.0133311	W_mellicola#0.00663155: 0.0133311)#0.00248751: 0.00300265	W_tropicalis#0.00142599: 0.0163338)#0.0047644: 0.00252549	W_canadensis#0.000358175: 0.0188593)#0.00124639: 0.000224829)#0.00996466; 5
(W_muriae#0.00488151: 0.0190841	(((W_sebi#0.0045263: 0.0128814	W_mellicola#0.00663155: 0.0128814)#0.00257436: 0.00316538	W_tropicalis#0.000864197: 0.0160467)#0.00680575: 0.00299525	W_canadensis#0.000358175: 0.019042)#0.000619074: 4.212e-05)#0.00996466; 5
(W_muriae#0.00488151: 0.0190841	(((W_sebi#0.0045263: 0.012572	W_mellicola#0.00663155: 0.012572)#0.00166625: 0.00318066	W_tropicalis#0.000864197: 0.0157527)#0.00693281: 0.00328933	W_canadensis#0.000358175: 0.019042)#0.000517998: 4.212e-05)#0.00996466; 5
(W_muriae#0.00488151: 0.0190841	(((W_sebi#0.0045263: 0.0128911	W_mellicola#0.00663155: 0.0128911)#0.001625: 0.00286157	W_tropicalis#0.000864197: 0.0157527)#0.00381641: 0.00321116	W_canadensis#0.000358175: 0.0189638)#0.000520133: 0.000120293)#0.00996466; 5
(W_muriae#0.00488151: 0.0190841	(((W_sebi#0.0045263: 0.0130673	W_mellicola#0.00663155: 0.0130673)#0.00160308: 0.00268531	W_tropicalis#0.000864197: 0.0157527)#0.00381641: 0.00302617	W_canadensis#0.000358175: 0.0187788)#0.00269258: 0.000305281)#0.0114519; 5
(W_muriae#0.00488151: 0.0190841	(((W_sebi#0.0045263: 0.0135167	W_mellicola#0.00663155: 0.0135167)#0.00198673: 0.00238487	W_tropicalis#0.000864197: 0.0159015)#0.00378068: 0.00293818	W_canadensis#0.000358175: 0.0188397)#0.000940094: 0.000244402)#0.0114519; 5
(W_muriae#0.00488151: 0.0190841	(((W_sebi#0.0045263: 0.0139975	W_mellicola#0.00663155: 0.0139975)#0.00191849: 0.00229515	W_tropicalis#0.000864197: 0.0162926)#0.00368993: 0.0025471	W_canadensis#0.000358175: 0.0188397)#0.00128285: 0.000244402)#0.0086993; 5
(W_muriae#0.00488151: 0.0190841	(((W_sebi#0.0045263: 0.0135987	W_mellicola#0.00663155: 0.0135987)#0.00197475: 0.0029801	W_tropicalis#0.000864197: 0.0165788)#0.00476044: 0.00243169	W_canadensis#0.000358175: 0.0190105)#0.00127133: 7.36278e-05)#0.0086993; 5
(W_muriae#0.0038813: 0.0190841	(((W_sebi#0.0045263: 0.0135987	W_mellicola#0.00663155: 0.0135987)#0.00118961: 0.00336373	W_tropicalis#0.000864197: 0.0169624)#0.00369572: 0.00191905	W_canadensis#0.000358175: 0.0188815)#0.00128001: 0.000202642)#0.0086993; 5
(W_muriae#0.0038813: 0.0190841	(((W_sebi#0.0045263: 0.0139077	W_mellicola#0.00663155: 0.0139077)#0.00116318: 0.00265828	W_tropicalis#0.000864197: 0.016566)#0.00378416: 0.00231547	W_canadensis#0.000358175: 0.0188815)#0.00161077: 0.000202642)#0.0086993; 5
(W_muriae#0.0038813: 0.0190841	(((W_sebi#0.0033999: 0.0134896	W_mellicola#0.00663155: 0.0134896)#0.00110223: 0.00267388	W_tropicalis#0.000864197: 0.0161635)#0.00387838: 0.00271795	W_canadensis#0.00109443: 0.0188815)#0.00161077: 0.000202642)#0.0086993; 5
(W_muriae#0.0038813: 0.0190841	(((W_sebi#0.0033999: 0.0131084	W_mellicola#0.00663155: 0.0131084)#0.00120487: 0.00279359	W_tropicalis#0.000864197: 0.015902)#0.00394217: 0.00257446	W_canadensis#0.00109443: 0.0184764)#0.00164608: 0.000607659)#0.0086993; 5
(W_muriae#0.0038813: 0.0190841	(((W_sebi#0.0033999: 0.0131084	W_mellicola#0.00663155: 0.0131084)#0.00120487: 0.00309534	W_tropicalis#0.000864197: 0.0162037)#0.00218053: 0.00257227	W_canadensis#0.00109443: 0.018776)#0.00161982: 0.000308098)#0.0086993; 5
(W_muriae#0.0038813: 0.0190841	(((W_sebi#0.0033999: 0.0127617	W_mellicola#0.00663155: 0.0127617)#0.00153394: 0.00297915	W_tropicalis#0.00216331: 0.0157408)#0.00146178: 0.0030352	W_canadensis#0.00109443: 0.018776)#0.00161982: 0.000308098)#0.0086993; 5
(W_muriae#0.0038813: 0.0190841	(((W_sebi#0.0033999: 0.0122552	W_mellicola#0.00501908: 0.0122552)#0.00159733: 0.00348558	W_tropicalis#0.00216331: 0.0157408)#0.00370766: 0.0030352	W_canadensis#0.00109443: 0.018776)#0.00205509: 0.000308098)#0.0105538; 5
(W_muriae#0.0038813: 0.0190841	(((W_sebi#0.0033999: 0.0126285	W_mellicola#0.00501908: 0.0126285)#0.00155011: 0.0033894	W_tropicalis#0.00176531: 0.0160179)#0.00364351: 0.00275808	W_canadensis#0.00109443: 0.018776)#0.00205509: 0.000308098)#0.012836; 5
(W_muriae#0.0038813: 0.0190841	(((W_sebi#0.0033999: 0.0126285	W_mellicola#0.00501908: 0.0126285)#0.00155011: 0.00381081	W_tropicalis#0.00180563: 0.0164393)#0.00355011: 0.00253422	W_canadensis#0.000511685: 0.0189736)#0.0020337: 0.000110536)#0.00868952; 5
(W_muriae#0.0038813: 0.0190841	(((W_sebi#0.0033999: 0.0126285	W_mellicola#0.00501908: 0.0126285)#0.00155011: 0.00398452	W_tropicalis#0.00180563: 0.0166131)#0.00351299: 0.00213777	W_canadensis#0.000511685: 0.0187508)#0.00205785: 0.00033328)#0.00868952; 5
(((W_sebi#0.0033999: 0.0121615	W_mellicola#0.00501908: 0.0121615)#0.00160964: 0.00389528	W_tropicalis#0.00180563: 0.0160568)#0.0036347: 0.00302732	(W_muriae#0.0038813: 0.0190454	W_canadensis#0.000511685: 0.0190454)#0.00108005: 3.87042e-05)#0.00868952; 5
(((W_sebi#0.0033999: 0.0125224	W_mellicola#0.00501908: 0.0125224)#0.00156325: 0.00399045	W_tropicalis#0.00180563: 0.0165128)#0.00353432: 0.00257127	(W_muriae#0.0038813: 0.0190454	W_canadensis#0.000511685: 0.0190454)#0.00108005: 3.87042e-05)#0.00868952; 5
(((W_sebi#0.0033999: 0.0127925	W_mellicola#0.00501908: 0.0127925)#0.00153024: 0.00403329	W_tropicalis#0.00128559: 0.0168258)#0.00346858: 0.00225831	(W_muriae#0.0038813: 0.0190454	W_canadensis#0.000511685: 0.0190454)#0.00108005: 3.87042e-05)#0.00868952; 5
(W_canadensis#0.000511685: 0.0190841	(W_muriae#0.0038813: 0.0190454	((W_sebi#0.0033999: 0.0131267	W_mellicola#0.00501908: 0.0131267)#0.00160529: 0.00329638	W_tropicalis#0.00128559: 0.0164231)#0.00657812: 0.0026223)#0.00170232: 3.87042e-05)#0.0114644; 5
(W_canadensis#0.000511685: 0.0190841	(W_muriae#0.0038813: 0.0190454	((W_sebi#0.0033999: 0.0131267	W_mellicola#0.00501908: 0.0131267)#0.00160529: 0.00363493	W_tropicalis#0.00262443: 0.0167616)#0.00467662: 0.00228375)#0.00170232: 3.87042e-05)#0.0114644; 5
(W_canadensis#0.000511685: 0.0190841	(W_muriae#0.0038813: 0.0190454	((W_sebi#0.0033999: 0.0135419	W_mellicola#0.00501908: 0.0135419)#0.00117558: 0.00297237	W_tropicalis#0.00262443: 0.0165143)#0.00474667: 0.00253112)#0.00145063: 3.87042e-05)#0.0114644; 5
(((W_sebi#0.0033999: 0.0133997	W_mellicola#0.00807014: 0.0133997)#0.00121749: 0.00311455	W_tropicalis#0.00167734: 0.0165143)#0.00474667: 0.00256982	(W_muriae#0.0038813: 0.0190454	W_canadensis#0.000511685: 0.0190454)#0.00145063: 3.87042e-05)#0.00886625; 5
(((W_sebi#0.0033999: 0.0133997	W_mellicola#0.00608065: 0.0133997)#0.00121749: 0.00331966	W_tropicalis#0.00167734: 0.0167194)#0.00468844: 0.0023647	(W_muriae#0.0038813: 0.0190454	W_canadensis#0.000511685: 0.0190454)#0.00145063: 3.87042e-05)#0.00886625; 5
(W_canadensis#0.000511685: 0.0190841	(W_muriae#0.0038813: 0.0190454	((W_sebi#0.0033999: 0.0137104	W_mellicola#0.00608065: 0.0137104)#0.0011899: 0.00270962	W_tropicalis#0.00167734: 0.0164201)#0.00477391: 0.00262533)#0.00145063: 3.87042e-05)#0.00886625; 5
(W_muriae#0.0038813: 0.0190841	(W_canadensis#0.000511685: 0.0190454	((W_sebi#0.0033999: 0.0137104	W_mellicola#0.00608065: 0.0137104)#0.0011899: 0.00295553	W_tropicalis#0.00133702: 0.016666)#0.00470347: 0.00237943)#0.00145063: 3.87042e-05)#0.00886625; 5
(W_muriae#0.0038813: 0.0190841	(W_canadensis#0.000511685: 0.0187395	((W_sebi#0.0033999: 0.0133354	W_mellicola#0.00608065: 0.0133354)#0.00122336: 0.00367197	W_tropicalis#0.00133702: 0.0170074)#0.00138651: 0.00173213)#0.00246241: 0.000344576)#0.00886625; 5
(W_muriae#0.0038813: 0.0190841	(W_canadensis#0.000511685: 0.0187395	((W_sebi#0.0033999: 0.0130887	W_mellicola#0.00608065: 0.0130887)#0.00124642: 0.0039187	W_tropicalis#0.00133702: 0.0170074)#0.00138651: 0.00173213)#0.00246241: 0.000344576)#0.00886625; 5
(W_muriae#0.0038813: 0.0190841	(W_canadensis#0.000511685: 0.0182176	((W_sebi#0.0033999: 0.0127157	W_mellicola#0.00608065: 0.0127157)#0.00128299: 0.00389394	W_tropicalis#0.0010496: 0.0166096)#0.0042034: 0.00160803)#0.00253296: 0.000866478)#0.0110648; 5
(W_muriae#0.0038813: 0.0188087	(W_canadensis#0.000511685: 0.0186283	((W_sebi#0.0033999: 0.0130313	W_mellicola#0.00608065: 0.0130313)#0.00125191: 0.00400969	W_tropicalis#0.0010496: 0.017041)#0.00409698: 0.00158726)#0.00247712: 0.000180393)#0.0112268; 5
(W_muriae#0.0038813: 0.0188087	(W_canadensis#0.000511685: 0.0186283	((W_sebi#0.0033999: 0.0126307	W_mellicola#0.00608065: 0.0126307)#0.00129162: 0.00412237	W_tropicalis#0.00361738: 0.0167531)#0.00416739: 0.00187518)#0.00247712: 0.000180393)#0.0112268; 5
(W_muriae#0.0038813: 0.0188087	(W_canadensis#0.000511685: 0.0183781	((W_sebi#0.0033999: 0.0123421	W_mellicola#0.00608065: 0.0123421)#0.00132182: 0.00417151	W_tropicalis#0.00361738: 0.0165137)#0.00115882: 0.0018644)#0.00251084: 0.000430628)#0.0112268; 5
(W_muriae#0.0038813: 0.0188087	(W_canadensis#0.000511685: 0.0183781	((W_sebi#0.0033999: 0.0119224	W_mellicola#0.00608065: 0.0119224)#0.00136836: 0.00459131	W_tropicalis#0.00361738: 0.0165137)#0.00252049: 0.0018644)#0.00251084: 0.000430628)#0.0112268; 5
(W_muriae#0.0038813: 0.0188087	(W_canadensis#0.000511685: 0.0183781	((W_sebi#0.0033999: 0.0122166	W_mellicola#0.00608065: 0.0122166)#0.00103578: 0.0044095	W_tropicalis#0.00361738: 0.0166261)#0.00250344: 0.00175191)#0.00251084: 0.000430628)#0.00930009; 5
(W_muriae#0.0038813: 0.0188087	(W_canadensis#0.000511685: 0.0186891	((W_sebi#0.0033999: 0.0122166	W_mellicola#0.00608065: 0.0122166)#0.00216136: 0.00467663	W_tropicalis#0.00361738: 0.0168933)#0.00246385: 0.00179587)#0.00582333: 0.000119536)#0.0106982; 5
(W_muriae#0.0038813: 0.0188087	(W_canadensis#0.000511685: 0.0182907	((W_sebi#0.0033999: 0.0119923	W_mellicola#0.00608065: 0.0119923)#0.00201739: 0.00490101	W_tropicalis#0.00361738: 0.0168933)#0.00246385: 0.00139745)#0.00521413: 0.000517959)#0.00948782; 5
(W_muriae#0.00432157: 0.0209422	(W_canadensis#0.000569727: 0.0203655	((W_sebi#0.00378556: 0.012992	W_mellicola#0.0067704: 0.012992)#0.00230858: 0.00619286	W_tropicalis#0.00402771: 0.0191849)#0.00138175: 0.00118065)#0.00237946: 0.000576713)#0.00940746; 5
(W_muriae#0.00432157: 0.0209422	(W_canadensis#0.000569727: 0.0203655	((W_sebi#0.00378556: 0.0133448	W_mellicola#0.0067704: 0.0133448)#0.00224754: 0.00568304	W_tropicalis#0.00122624: 0.0190279)#0.00139315: 0.00133762)#0.00237946: 0.000576713)#0.00809528; 5
(W_canadensis#0.00118886: 0.0209422	(W_muriae#0.00432157: 0.0203655	((W_sebi#0.00378556: 0.0130697	W_mellicola#0.0067704: 0.0130697)#0.00229486: 0.00595824	W_tropicalis#0.00122624: 0.0190279)#0.00139315: 0.00133762)#0.00180165: 0.000576713)#0.00809528; 5
(W_canadensis#0.00118886: 0.0209422	(W_muriae#0.00432157: 0.0205571	((W_sebi#0.00378556: 0.0130697	W_mellicola#0.0067704: 0.0130697)#0.00229486: 0.00624659	W_tropicalis#0.00272338: 0.0193162)#0.00150164: 0.00124083)#0.00178486: 0.000385146)#0.00592927; 5
(W_muriae#0.00432157: 0.0209422	(W_canadensis#0.00118886: 0.0205571	((W_sebi#0.00378556: 0.0129797	W_mellicola#0.0067704: 0.0129797)#0.00231077: 0.00633657	W_tropicalis#0.00272338: 0.0193162)#0.00354197: 0.00124083)#0.00241402: 0.000385146)#0.00592927; 5
(W_muriae#0.00432157: 0.0209422	(W_canadensis#0.000823764: 0.0208735	((W_sebi#0.00378556: 0.012674	W_mellicola#0.0067704: 0.012674)#0.00224874: 0.00640389	W_tropicalis#0.00272338: 0.0190779)#0.00358622: 0.00179555)#0.00237743: 6.87697e-05)#0.00592927; 5
(W_muriae#0.00432157: 0.0209422	(W_canadensis#0.000823764: 0.0207453	((W_sebi#0.00378556: 0.0124785	W_mellicola#0.0067704: 0.0124785)#0.00228398: 0.00706648	W_tropicalis#0.00272338: 0.0195449)#0.00350053: 0.00120039)#0.000702053: 0.00019689)#0.00592927; 5
(W_muriae#0.00432157: 0.0209422	(W_canadensis#0.000823764: 0.020863	((W_sebi#0.00378556: 0.0124785	W_mellicola#0.0067704: 0.0124785)#0.00228398: 0.00706648	W_tropicalis#0.00272338: 0.0195449)#0.00350053: 0.00131807)#0.000698093: 7.921e-05)#0.00846494; 5
(W_muriae#0.00432157: 0.0209422	(W_canadensis#0.000823764: 0.0208066	((W_sebi#0.00378556: 0.0124785	W_mellicola#0.0067704: 0.0124785)#0.00228398: 0.00669461	W_tropicalis#0.00192338: 0.0191731)#0.00525478: 0.00163357)#0.000699985: 0.000135583)#0.00846494; 5
(W_muriae#0.00432157: 0.0209571	(W_canadensis#0.00260177: 0.0204187	((W_sebi#0.00378556: 0.0124785	W_mellicola#0.0067704: 0.0124785)#0.00228398: 0.00708009	W_tropicalis#0.00340869: 0.0195585)#0.00515121: 0.000860152)#0.00402432: 0.000538387)#0.00845894; 5
(W_muriae#0.00432157: 0.0209571	(W_canadensis#0.00260177: 0.0208828	((W_sebi#0.00267242: 0.0124785	W_mellicola#0.0067704: 0.0124785)#0.00228398: 0.00739261	W_tropicalis#0.00216233: 0.0198711)#0.00397032: 0.00101175)#0.00190105: 7.42696e-05)#0.0063091; 5
(W_muriae#0.00432157: 0.0209571	(W_canadensis#0.00260177: 0.020869	((W_sebi#0.00267242: 0.012749	W_mellicola#0.0067704: 0.012749)#0.00182985: 0.00678994	W_tropicalis#0.00216233: 0.0195389)#0.00194647: 0.00133012)#0.00220974: 8.80448e-05)#0.0063091; 5
(W_muriae#0.00432157: 0.0209571	(W_canadensis#0.00172738: 0.020553	((W_sebi#0.00267242: 0.0130172	W_mellicola#0.0067704: 0.0130172)#0.00446018: 0.00629913	W_tropicalis#0.00216233: 0.0193163)#0.0019689: 0.00123675)#0.00224371: 0.000404058)#0.0063091; 5
(W_muriae#0.00432157: 0.0209571	(W_canadensis#0.00172738: 0.020553	((W_sebi#0.00267242: 0.0134245	W_mellicola#0.0067704: 0.0134245)#0.00160135: 0.00561563	W_tropicalis#0.00216233: 0.0190402)#0.00199746: 0.00151287)#0.00224371: 0.000404058)#0.00967666; 5
(W_muriae#0.00432157: 0.0209571	(W_canadensis#0.00138646: 0.0202769	((W_sebi#0.00267242: 0.0137022	W_mellicola#0.0067704: 0.0137022)#0.0015689: 0.00543755	W_tropicalis#0.00216233: 0.0191397)#0.00198707: 0.00113719)#0.00227427: 0.00068016)#0.00695571; 5
(W_canadensis#0.00138646: 0.0209571	(W_muriae#0.00432157: 0.0205241	((W_sebi#0.00267242: 0.0137022	W_mellicola#0.0067704: 0.0137022)#0.0015689: 0.00543755	W_tropicalis#0.00216233: 0.0191397)#0.00198707: 0.00138437)#0.00224688: 0.000432979)#0.00695571; 5
(W_canadensis#0.00138646: 0.0209571	(W_muriae#0.00432157: 0.0205241	((W_sebi#0.00267242: 0.0133993	W_mellicola#0.0067704: 0.0133993)#0.00160437: 0.00532662	W_tropicalis#0.00216233: 0.0187259)#0.00203098: 0.00179823)#0.00493405: 0.000432979)#0.00695571; 5
(W_canadensis#0.00138646: 0.0209571	(W_muriae#0.00432157: 0.0201362	((W_sebi#0.00267242: 0.0137036	W_mellicola#0.0067704: 0.0137036)#0.00438554: 0.00483512	W_tropicalis#0.00216233: 0.0185388)#0.00205148: 0.00159744)#0.00296021: 0.000820898)#0.00695571; 5
(W_canadensis#0.00138646: 0.0209571	(W_muriae#0.00432157: 0.0200152	((W_sebi#0.00267242: 0.0137036	W_mellicola#0.0067704: 0.0137036)#0.00438554: 0.00483512	W_tropicalis#0.00216233: 0.0185388)#0.00242204: 0.00147644)#0.00297811: 0.0009419)#0.00695571; 5
(W_muriae#0.00432157: 0.0209571	(W_canadensis#0.00138056: 0.0198794	((W_sebi#0.00267242: 0.0139502	W_mellicola#0.0067704: 0.0139502)#0.00430804: 0.00434619	W_tropicalis#0.00216233: 0.0182964)#0.00245413: 0.001583)#0.00299846: 0.00107773)#0.00695571; 5
(W_muriae#0.00432157: 0.0207038	(W_canadensis#0.00138056: 0.0196807	((W_sebi#0.00267242: 0.0139502	W_mellicola#0.0067704: 0.0139502)#0.00625169: 0.00422997	W_tropicalis#0.00216233: 0.0181801)#0.00246982: 0.00150056)#0.00302873: 0.00102309)#0.00704081; 5
(W_muriae#0.00432157: 0.0207038	(W_canadensis#0.00138056: 0.0192344	((W_sebi#0.00267242: 0.0136237	W_mellicola#0.0067704: 0.0136237)#0.00308798: 0.00490841	W_tropicalis#0.00216233: 0.0185321)#0.00413072: 0.000702309)#0.003099: 0.00146938)#0.00555437; 5
(W_muriae#0.00432157: 0.0207038	(W_canadensis#0.00138056: 0.0192344	((W_sebi#0.00267242: 0.0138837	W_mellicola#0.0067704: 0.0138837)#0.00303015: 0.00464841	W_tropicalis#0.00216233: 0.0185321)#0.00413072: 0.000702309)#0.00633736: 0.00146938)#0.00555437; 5
(((W_sebi#0.00267242: 0.0138837	W_mellicola#0.0067704: 0.0138837)#0.00303015: 0.00449695	W_tropicalis#0.00216233: 0.0183806)#0.00161446: 0.00232315	(W_canadensis#0.00138056: 0.0195575	W_muriae#0.00432157: 0.0195575)#0.00344483: 0.00114629)#0.00555437; 5
(W_muriae#0.00432157: 0.0207038	(W_canadensis#0.00138056: 0.0195575	((W_sebi#0.00267242: 0.0135121	W_mellicola#0.0067704: 0.0135121)#0.00144636: 0.00486856	W_tropicalis#0.00216233: 0.0183806)#0.00129137: 0.00117686)#0.00344483: 0.00114629)#0.00812027; 5
(((W_sebi#0.00267242: 0.0131654	W_mellicola#0.0067704: 0.0131654)#0.00148444: 0.00485197	W_tropicalis#0.00216233: 0.0180174)#0.0013174: 0.00268638	(W_canadensis#0.00138056: 0.0195575	W_muriae#0.00432157: 0.0195575)#0.00624735: 0.00114629)#0.00812027; 5
(((W_sebi#0.00267242: 0.0131654	W_mellicola#0.0067704: 0.0131654)#0.00148444: 0.00455958	W_tropicalis#0.00216233: 0.017725)#0.00133913: 0.00297877	(W_canadensis#0.00138056: 0.0197755	W_muriae#0.00432157: 0.0197755)#0.00295107: 0.000928319)#0.00812027; 5
(((W_sebi#0.00267242: 0.0134429	W_mellicola#0.0067704: 0.0134429)#0.00145381: 0.00476558	W_tropicalis#0.00216233: 0.0182085)#0.00282668: 0.0022041	(W_canadensis#0.000938783: 0.0197755	W_muriae#0.00432157: 0.0197755)#0.00295107: 0.00063709)#0.00544386; 5
(((W_sebi#0.00267242: 0.0139177	W_mellicola#0.0067704: 0.0139177)#0.0011617: 0.00429072	W_tropicalis#0.00216233: 0.0182085)#0.00282668: 0.0022041	(W_canadensis#0.000938783: 0.0200861	W_muriae#0.00432157: 0.0200861)#0.00290543: 0.000326436)#0.00544386; 5
(((W_sebi#0.00267242: 0.0141037	W_mellicola#0.0067704: 0.0141037)#0.00114638: 0.00362288	W_tropicalis#0.00216233: 0.0177266)#0.00290352: 0.00268598	(W_canadensis#0.000938783: 0.0200861	W_muriae#0.00432157: 0.0200861)#0.000543292: 0.000326436)#0.00544386; 5
(((W_sebi#0.00267242: 0.0137533	W_mellicola#0.00494931: 0.0137533)#0.00117559: 0.00347609	W_tropicalis#0.00216233: 0.0172294)#0.00298732: 0.0031832	(W_canadensis#0.000938783: 0.0200861	W_muriae#0.00432157: 0.0200861)#0.00221448: 0.000326436)#0.00462993; 5
(((W_sebi#0.00267242: 0.0140424	W_mellicola#0.00494931: 0.0140424)#0.00115138: 0.00276183	W_tropicalis#0.00216233: 0.0168043)#0.00306288: 0.00360829	(W_canadensis#0.000938783: 0.0202677	W_muriae#0.00432157: 0.0202677)#0.00219464: 0.00014481)#0.00462993; 5
(((W_sebi#0.00267242: 0.0136669	W_mellicola#0.00494931: 0.0136669)#0.00118302: 0.0034033	W_tropicalis#0.00216233: 0.0170702)#0.00301517: 0.00334236	(W_canadensis#0.000938783: 0.0202677	W_muriae#0.00432157: 0.0202677)#0.00102961: 0.00014481)#0.00462993; 5
(((W_sebi#0.00267242: 0.013867	W_mellicola#0.00494931: 0.013867)#0.00116595: 0.00355471	W_tropicalis#0.00216233: 0.0174217)#0.00295433: 0.00299084	(W_canadensis#0.000938783: 0.0199264	W_muriae#0.00432157: 0.0199264)#0.00104725: 0.000486183)#0.00462993; 5
(((W_sebi#0.00267242: 0.0142732	W_mellicola#0.00494931: 0.0142732)#0.00113277: 0.00286312	W_tropicalis#0.00216233: 0.0171363)#0.00300354: 0.00327626	(W_canadensis#0.00178232: 0.020189	W_muriae#0.00432157: 0.020189)#0.00103363: 0.00022358)#0.00462993; 5
(((W_sebi#0.00267242: 0.014639	W_mellicola#0.00494931: 0.014639)#0.00110446: 0.00249726	W_tropicalis#0.00197482: 0.0171363)#0.00300354: 0.00327626	(W_canadensis#0.00109632: 0.0201773	W_muriae#0.00432157: 0.0201773)#0.00103423: 0.000235272)#0.00684482; 5
(((W_sebi#0.00267242: 0.0149138	W_mellicola#0.00494931: 0.0149138)#0.000467822: 0.00262933	W_tropicalis#0.00197482: 0.0175432)#0.00293388: 0.00282386	(W_canadensis#0.00109632: 0.0202344	W_muriae#0.00432157: 0.0202344)#0.000681041: 0.000132606)#0.00686013; 5
(((W_sebi#0.00267242: 0.0149138	W_mellicola#0.00494931: 0.0149138)#0.000467822: 0.00226986	W_tropicalis#0.00197482: 0.0171837)#0.00299526: 0.00319658	(W_canadensis#0.00107507: 0.0200198	W_muriae#0.00432157: 0.0200198)#0.000688343: 0.000360494)#0.00685567; 5
(((W_sebi#0.00267242: 0.0149138	W_mellicola#0.00494931: 0.0149138)#0.000467822: 0.00185343	W_tropicalis#0.00197482: 0.0167673)#0.00306965: 0.00361301	(W_canadensis#0.00107507: 0.0198015	W_muriae#0.00432157: 0.0198015)#0.00422573: 0.000578777)#0.00476655; 5
(((W_sebi#0.00315986: 0.0172174	W_mellicola#0.00585204: 0.0172174)#0.000566534: 0.00260808	W_tropicalis#0.00110095: 0.0198255)#0.00362953: 0.004272	(W_canadensis#0.00127116: 0.023117	W_muriae#0.0051098: 0.023117)#0.00506049: 0.000980494)#0.00371299; 5
(((W_sebi#0.00315986: 0.0169122	W_mellicola#0.00585204: 0.0169122)#0.00057676: 0.00326403	W_tropicalis#0.00110095: 0.0201762)#0.00356645: 0.0039213	(W_canadensis#0.00127116: 0.0235211	W_muriae#0.0051098: 0.0235211)#0.00497355: 0.000576427)#0.00371299; 5
(((W_sebi#0.00315986: 0.0172426	W_mellicola#0.00585204: 0.0172426)#0.000565707: 0.00293361	W_tropicalis#0.00213693: 0.0201762)#0.00356645: 0.00363092	(W_canadensis#0.00127116: 0.0237959	W_muriae#0.0051098: 0.0237959)#0.00249816: 1.12184e-05)#0.00375828; 5
(W_muriae#0.0051098: 0.0238071	(W_canadensis#0.00127116: 0.0237959	((W_sebi#0.00315986: 0.0176554	W_mellicola#0.00585204: 0.0176554)#0.00055248: 0.00235291	W_tropicalis#0.00213693: 0.0200083)#0.00359637: 0.00378759)#0.00118183: 1.12184e-05)#0.00375828; 5
(W_muriae#0.0051098: 0.0238071	(W_canadensis#0.00127116: 0.0237959	((W_sebi#0.00315986: 0.0176554	W_mellicola#0.00585204: 0.0176554)#0.00055248: 0.00187412	W_tropicalis#0.00213693: 0.0195295)#0.00368454: 0.00426639)#0.00313674: 1.12184e-05)#0.00375828; 5
(W_muriae#0.0051098: 0.0238071	(W_canadensis#0.00110371: 0.0237959	((W_sebi#0.00315986: 0.0176554	W_mellicola#0.00585204: 0.0176554)#0.00055248: 0.00236441	W_tropicalis#0.00213693: 0.0200198)#0.00359431: 0.0037761)#0.00313674: 1.12184e-05)#0.00247989; 5
(W_muriae#0.0051098: 0.0238071	(W_canadensis#0.00110371: 0.0237959	((W_sebi#0.00315986: 0.0176554	W_mellicola#0.00585204: 0.0176554)#0.00055248: 0.00195063	W_tropicalis#0.00213693: 0.019606)#0.00230974: 0.00418988)#0.00313674: 1.12184e-05)#0.00247989; 5
(W_muriae#0.0051098: 0.0238071	(W_canadensis#0.00110371: 0.0237959	((W_sebi#0.00315986: 0.0176554	W_mellicola#0.00585204: 0.0176554)#0.00055248: 0.00221479	W_tropicalis#0.00213693: 0.0198702)#0.00227904: 0.00392572)#0.000670957: 1.12184e-05)#0.00247989; 5
(W_muriae#0.0051098: 0.0238071	(W_canadensis#0.000938091: 0.0236175	((W_sebi#0.00315986: 0.0176554	W_mellicola#0.00585204: 0.0176554)#0.00055248: 0.00179689	W_tropicalis#0.00213693: 0.0194523)#0.002328: 0.00416519)#0.000676026: 0.000189644)#0.00247989; 5
(W_muriae#0.0051098: 0.0238536	(W_canadensis#0.000719715: 0.0236983	((W_sebi#0.00315986: 0.0176554	W_mellicola#0.00585204: 0.0176554)#0.00055248: 0.00179689	W_tropicalis#0.00213693: 0.0194523)#0.002328: 0.00424597)#0.00166729: 0.00015529)#0.00247506; 5
(W_canadensis#0.00185679: 0.0238536	(W_muriae#0.0051098: 0.0236983	((W_sebi#0.00315986: 0.0173157	W_mellicola#0.00585204: 0.0173157)#0.00163371: 0.00204011	W_tropicalis#0.00213693: 0.0193558)#0.0023396: 0.00434248)#0.00190934: 0.00015529)#0.00247506; 5
(W_canadensis#0.00137268: 0.0238536	(W_muriae#0.0051098: 0.0236983	((W_sebi#0.00315986: 0.0173157	W_mellicola#0.00585204: 0.0173157)#0.00163371: 0.00223841	W_tropicalis#0.00213693: 0.0195541)#0.00543522: 0.00414418)#0.00190934: 0.00015529)#0.00247506; 5
(W_muriae#0.0051098: 0.0238536	(W_canadensis#0.00137268: 0.0233765	((W_sebi#0.00315986: 0.0169273	W_mellicola#0.00585204: 0.0169273)#0.00167119: 0.00293916	W_tropicalis#0.00213693: 0.0198665)#0.00283979: 0.00351002)#0.00193562: 0.000477049)#0.00247506; 5
(W_muriae#0.0051098: 0.0238536	(W_canadensis#0.00137268: 0.0236094	((W_sebi#0.00315986: 0.0169273	W_mellicola#0.00585204: 0.0169273)#0.00167119: 0.00255468	W_tropicalis#0.00115381: 0.019482)#0.00289583: 0.00412742)#0.00191653: 0.000244136)#0.00433066; 5
(W_muriae#0.0051098: 0.0238536	(W_canadensis#0.00137268: 0.0232357	((W_sebi#0.00315986: 0.0165606	W_mellicola#0.00585204: 0.0165606)#0.0017082: 0.00259585	W_tropicalis#0.00167936: 0.0191565)#0.00294505: 0.00407918)#0.00194736: 0.000617908)#0.00433066; 5
(W_muriae#0.0051098: 0.0238536	(W_canadensis#0.00137268: 0.0229516	((W_sebi#0.00315986: 0.0162227	W_mellicola#0.00585204: 0.0162227)#0.00174378: 0.00340701	W_tropicalis#0.00260933: 0.0196297)#0.00424624: 0.00332184)#0.00197146: 0.000902009)#0.00433066; 5
(W_muriae#0.0051098: 0.0238536	(W_canadensis#0.00137268: 0.0224621	((W_sebi#0.00315986: 0.0166838	W_mellicola#0.00585204: 0.0166838)#0.000538289: 0.00275604	W_tropicalis#0.00260933: 0.0194399)#0.00137677: 0.00302218)#0.00285501: 0.00139151)#0.00433066; 5
(W_muriae#0.0051098: 0.0238536	(W_canadensis#0.00137268: 0.0221542	((W_sebi#0.00315986: 0.0167835	W_mellicola#0.00585204: 0.0167835)#0.000535091: 0.00223728	W_tropicalis#0.00260933: 0.0190208)#0.00140711: 0.00313343)#0.0063094: 0.00169932)#0.00433066; 5
(W_muriae#0.00612648: 0.0241417	(W_canadensis#0.00136237: 0.0224039	((W_sebi#0.00315986: 0.0164392	W_mellicola#0.00585204: 0.0164392)#0.000546301: 0.00295584	W_tropicalis#0.00203738: 0.019395)#0.00230634: 0.00300887)#0.0062391: 0.00173787)#0.00427897; 5
(W_muriae#0.00612648: 0.0238955	(W_canadensis#0.00137855: 0.0227694	((W_sebi#0.00315986: 0.0160264	W_mellicola#0.00585204: 0.0160264)#0.00154639: 0.0030993	W_tropicalis#0.00203738: 0.0191257)#0.00233881: 0.00364366)#0.00613894: 0.00112607)#0.00291455; 5
(W_muriae#0.00545524: 0.0212774	(W_canadensis#0.00122751: 0.0203557	((W_sebi#0.00281365: 0.0144946	W_mellicola#0.00521087: 0.0144946)#0.00135567: 0.00271409	W_tropicalis#0.00181416: 0.0172087)#0.00206096: 0.00314699)#0.00245089: 0.000921712)#0.00259522; 5
(W_muriae#0.00583477: 0.0227577	(W_canadensis#0.00131291: 0.022112	((W_sebi#0.00300941: 0.0151992	W_mellicola#0.0055734: 0.0151992)#0.00147897: 0.003053	W_tropicalis#0.00132676: 0.0182522)#0.00349216: 0.00385977)#0.00258108: 0.000645684)#0.00277578; 5
(W_muriae#0.00583477: 0.0230227	(W_canadensis#0.00131291: 0.022112	((W_sebi#0.00300941: 0.0155842	W_mellicola#0.0055734: 0.0155842)#0.00144244: 0.00234935	W_tropicalis#0.00132676: 0.0179335)#0.00355423: 0.0041785)#0.00258108: 0.000910699)#0.00505919; 5
(W_muriae#0.00583477: 0.0230227	(W_canadensis#0.00131291: 0.0224465	((W_sebi#0.00189528: 0.015762	W_mellicola#0.0055734: 0.015762)#0.00136258: 0.00170334	W_tropicalis#0.00132676: 0.0174653)#0.00772751: 0.00498117)#0.00482652: 0.000576209)#0.00505919; 5
(W_muriae#0.00583477: 0.0230227	(W_canadensis#0.00219205: 0.0224465	((W_sebi#0.00344802: 0.0153343	W_mellicola#0.0055734: 0.0153343)#0.00140058: 0.00203561	W_tropicalis#0.00132676: 0.0173699)#0.00776996: 0.00507657)#0.00482652: 0.000576209)#0.00505919; 5
(W_muriae#0.00583477: 0.0230227	(W_canadensis#0.00155768: 0.022813	((W_sebi#0.00344802: 0.0150203	W_mellicola#0.0055734: 0.0150203)#0.00142986: 0.00219132	W_tropicalis#0.00132676: 0.0172116)#0.00472063: 0.00560142)#0.00329176: 0.000209691)#0.00505919; 5
(W_muriae#0.00583477: 0.0230227	(W_canadensis#0.00155768: 0.0224336	((W_sebi#0.00344802: 0.0153661	W_mellicola#0.0055734: 0.0153661)#0.000761763: 0.00160399	W_tropicalis#0.00132676: 0.0169701)#0.00191845: 0.00546348)#0.00334744: 0.000589095)#0.00505919; 5
(W_muriae#0.00583477: 0.0230227	(W_canadensis#0.00155768: 0.022682	((W_sebi#0.00344802: 0.0150432	W_mellicola#0.0055734: 0.0150432)#0.000778115: 0.00192691	W_tropicalis#0.000747448: 0.0169701)#0.00191845: 0.00571185)#0.00139498: 0.000340717)#0.00505919; 5
(W_muriae#0.00526299: 0.0207666	(W_canadensis#0.00140503: 0.0204593	((W_sebi#0.00311013: 0.0139014	W_mellicola#0.00502723: 0.0139014)#0.000685085: 0.00120157	W_tropicalis#0.000674201: 0.015103)#0.00175385: 0.00535631)#0.00125828: 0.000307329)#0.00456341; 5
(W_muriae#0.00526299: 0.0207666	(W_canadensis#0.00129811: 0.0201319	((W_sebi#0.00311013: 0.0139014	W_mellicola#0.00502723: 0.0139014)#0.00125062: 0.00138314	W_tropicalis#0.000674201: 0.0152845)#0.00173301: 0.00484739)#0.00278386: 0.000634682)#0.00456341; 5
(W_muriae#0.00526299: 0.0207666	(W_canadensis#0.00129811: 0.0203887	((W_sebi#0.00311013: 0.0135773	W_mellicola#0.00502723: 0.0135773)#0.00128047: 0.00170719	W_tropicalis#0.000674201: 0.0152845)#0.00173301: 0.00510416)#0.0027488: 0.00037791)#0.00456341; 5
(W_muriae#0.00526299: 0.0210067	(W_canadensis#0.00129811: 0.0203887	((W_sebi#0.00311013: 0.0137975	W_mellicola#0.00502723: 0.0137975)#0.0023672: 0.00170793	W_tropicalis#0.000674201: 0.0155054)#0.00184134: 0.00488328)#0.0027488: 0.000618023)#0.00759755; 5
(W_muriae#0.00526299: 0.0210067	(W_canadensis#0.00129811: 0.0206523	((W_sebi#0.00311013: 0.013507	W_mellicola#0.00502723: 0.013507)#0.00410109: 0.00234031	W_tropicalis#0.000674201: 0.0158473)#0.00180161: 0.00480501)#0.00271371: 0.000354364)#0.00759755; 5
(W_muriae#0.00526299: 0.0210067	(W_canadensis#0.00195098: 0.0202166	((W_sebi#0.00311013: 0.0138893	W_mellicola#0.00502723: 0.0138893)#0.00107767: 0.00164657	W_tropicalis#0.000674201: 0.0155359)#0.00384099: 0.00468071)#0.0027722: 0.000790109)#0.00913874; 5
(W_muriae#0.00526299: 0.0210067	(W_canadensis#0.00148758: 0.0198153	((W_sebi#0.00311013: 0.0142907	W_mellicola#0.00502723: 0.0142907)#0.00130529: 0.000838728	W_tropicalis#0.000674201: 0.0151294)#0.00394419: 0.0046859)#0.00282834: 0.00119141)#0.00913874; 5
(W_muriae#0.00526299: 0.0205227	(W_canadensis#0.00148758: 0.0198153	((W_sebi#0.00311013: 0.0141819	W_mellicola#0.00502723: 0.0141819)#0.00131531: 0.000570733	W_tropicalis#0.000674201: 0.0147526)#0.00404492: 0.00506268)#0.00282834: 0.000707372)#0.00935428; 5
(W_muriae#0.00526299: 0.0205227	(W_canadensis#0.00148758: 0.0198153	((W_sebi#0.00311013: 0.0141819	W_mellicola#0.00502723: 0.0141819)#0.00131531: 0.000805143	W_tropicalis#0.000674201: 0.014987)#0.00398166: 0.00482827)#0.00282834: 0.000707372)#0.006119; 5
(W_muriae#0.00526299: 0.0205227	(W_canadensis#0.00148758: 0.0194218	((W_sebi#0.00311013: 0.0137427	W_mellicola#0.00601469: 0.0137427)#0.00135734: 0.00124433	W_tropicalis#0.000674201: 0.014987)#0.00398166: 0.00443481)#0.00288564: 0.00110083)#0.006119; 5
(W_muriae#0.00526299: 0.0203038	(W_canadensis#0.00148758: 0.0196815	((W_sebi#0.00311013: 0.013509	W_mellicola#0.00601469: 0.013509)#0.00138082: 0.00108051	W_tropicalis#0.000674201: 0.0145895)#0.00409015: 0.00509199)#0.00505408: 0.000622307)#0.00341581; 5
(W_muriae#0.00526299: 0.0203038	(W_canadensis#0.00148758: 0.0200922	((W_sebi#0.00311013: 0.013509	W_mellicola#0.00601469: 0.013509)#0.00138082: 0.00108051	W_tropicalis#0.000867893: 0.0145895)#0.00409015: 0.00550273)#0.00495076: 0.000211571)#0.00341581; 5
(W_muriae#0.00526299: 0.0203038	(W_canadensis#0.000798576: 0.0200137	((W_sebi#0.00311013: 0.013766	W_mellicola#0.00484716: 0.013766)#0.00135505: 0.000823542	W_tropicalis#0.000880697: 0.0145895)#0.00409015: 0.00542417)#0.00497019: 0.000290129)#0.00557164; 5
(W_muriae#0.00610833: 0.023565	(W_canadensis#0.000926843: 0.0235114	((W_sebi#0.00360967: 0.015502	W_mellicola#0.00562571: 0.015502)#0.00162088: 0.00143083	W_tropicalis#0.00102215: 0.0169329)#0.00474711: 0.00657854)#0.000601107: 5.35935e-05)#0.00646656; 5
(W_muriae#0.00610833: 0.023565	(W_canadensis#0.00351539: 0.0231998	((W_sebi#0.00360967: 0.015502	W_mellicola#0.00562571: 0.015502)#0.00162088: 0.00143083	W_tropicalis#0.00102215: 0.0169329)#0.00474711: 0.00626689)#0.000609182: 0.000365242)#0.00646656; 5
(W_muriae#0.00610833: 0.023565	(W_canadensis#0.00351539: 0.0228224	((W_sebi#0.00360967: 0.0151594	W_mellicola#0.00562571: 0.0151594)#0.00165752: 0.00162608	W_tropicalis#0.00181365: 0.0167855)#0.00478878: 0.00603691)#0.00130772: 0.000742578)#0.00646656; 5
(W_muriae#0.00610833: 0.023565	(W_canadensis#0.00351539: 0.0230393	((W_sebi#0.00360967: 0.0155941	W_mellicola#0.00562571: 0.0155941)#0.00136011: 0.00154555	W_tropicalis#0.00181365: 0.0171396)#0.00247037: 0.00589966)#0.00129541: 0.00052573)#0.00646656; 5
(W_muriae#0.00610833: 0.023565	(W_canadensis#0.00351539: 0.0228063	((W_sebi#0.00360967: 0.0152189	W_mellicola#0.00562571: 0.0152189)#0.00139364: 0.00144735	W_tropicalis#0.00181365: 0.0166662)#0.00254053: 0.0061401)#0.00130865: 0.000758667)#0.00646656; 5
(W_muriae#0.00610833: 0.023565	(W_canadensis#0.00351539: 0.0226856	((W_sebi#0.00360967: 0.0147974	W_mellicola#0.00562571: 0.0147974)#0.00143333: 0.00216617	W_tropicalis#0.00181365: 0.0169636)#0.00628726: 0.00572203)#0.00131561: 0.000879392)#0.00646656; 5
(W_muriae#0.00610833: 0.023565	(W_canadensis#0.00351539: 0.0226856	((W_sebi#0.00360967: 0.0150241	W_mellicola#0.00562571: 0.0150241)#0.00141171: 0.00235064	W_tropicalis#0.00181365: 0.0173747)#0.00461281: 0.00531091)#0.00131561: 0.000879392)#0.00346859; 5
(W_muriae#0.00610833: 0.023565	(W_canadensis#0.00351539: 0.0230239	((W_sebi#0.00360967: 0.0147347	W_mellicola#0.00562571: 0.0147347)#0.00223981: 0.00289139	W_tropicalis#0.00181365: 0.0176261)#0.00623331: 0.0053978)#0.00163052: 0.000541133)#0.00513187; 5
(W_muriae#0.00610833: 0.023565	(W_canadensis#0.00351539: 0.0230239	((W_sebi#0.00360967: 0.0151675	W_mellicola#0.00562571: 0.0151675)#0.00217589: 0.00192172	W_tropicalis#0.00181365: 0.0170892)#0.00248277: 0.00593463)#0.00163052: 0.000541133)#0.00513187; 5
(W_muriae#0.00610833: 0.023565	(W_canadensis#0.00238372: 0.0233787	((W_sebi#0.00360967: 0.0151675	W_mellicola#0.00562571: 0.0151675)#0.00217589: 0.0021919	W_tropicalis#0.00181365: 0.0173594)#0.00502147: 0.0060193)#0.00160577: 0.000186283)#0.00513187; 5
(W_muriae#0.00557624: 0.0215122	(W_canadensis#0.00217608: 0.0210121	((W_sebi#0.00329524: 0.0142271	W_mellicola#0.00513565: 0.0142271)#0.00193318: 0.00188965	W_tropicalis#0.00165566: 0.0161167)#0.0045074: 0.00489536)#0.00148892: 0.000500178)#0.00468483; 5
(W_muriae#0.00557624: 0.0215122	(W_canadensis#0.00217608: 0.0210121	((W_sebi#0.00329524: 0.0140323	W_mellicola#0.00513565: 0.0140323)#0.00174273: 0.00174489	W_tropicalis#0.00165566: 0.0157772)#0.0046044: 0.0052349)#0.00148892: 0.000500178)#0.00468483; 5
(W_muriae#0.00557624: 0.0215122	(W_canadensis#0.00217608: 0.0206143	((W_sebi#0.00329524: 0.0136567	W_mellicola#0.00513565: 0.0136567)#0.00179066: 0.00185474	W_tropicalis#0.00165566: 0.0155114)#0.00468328: 0.0051029)#0.0036218: 0.000897908)#0.00468483; 5
(W_muriae#0.00557624: 0.0215122	(W_canadensis#0.00217608: 0.0203082	((W_sebi#0.00329524: 0.0140805	W_mellicola#0.00513565: 0.0140805)#0.00173677: 0.00178142	W_tropicalis#0.00134364: 0.0158619)#0.00457982: 0.00444636)#0.00367639: 0.00120401)#0.00640646; 5
(W_muriae#0.00557624: 0.0215122	(W_canadensis#0.00148886: 0.0203082	((W_sebi#0.00329524: 0.0137375	W_mellicola#0.00513565: 0.0137375)#0.00178013: 0.0024969	W_tropicalis#0.00134364: 0.0162344)#0.00258481: 0.00407385)#0.00173504: 0.00120401)#0.00640646; 5
(W_muriae#0.00557624: 0.0215122	(W_canadensis#0.00148886: 0.0206918	((W_sebi#0.00329524: 0.013359	W_mellicola#0.00513565: 0.013359)#0.00183057: 0.00287541	W_tropicalis#0.00142553: 0.0162344)#0.00258481: 0.00445737)#0.00160509: 0.000820488)#0.00640646; 5
(W_muriae#0.00557624: 0.0217875	(W_canadensis#0.00148886: 0.0211113	((W_sebi#0.00329524: 0.0130511	W_mellicola#0.00513565: 0.0130511)#0.0020238: 0.00318333	W_tropicalis#0.00142553: 0.0162344)#0.00457209: 0.00487691)#0.00223901: 0.000676188)#0.00810585; 5
(W_muriae#0.00557624: 0.0217875	(W_canadensis#0.00148886: 0.0212501	((W_sebi#0.00329524: 0.0130511	W_mellicola#0.00513565: 0.0130511)#0.0020238: 0.00288962	W_tropicalis#0.00142553: 0.0159407)#0.00465633: 0.00530943)#0.00222438: 0.000537386)#0.00810585; 5
(W_muriae#0.00557624: 0.0217875	(W_canadensis#0.00212496: 0.0213651	((W_sebi#0.00329524: 0.0132757	W_mellicola#0.00513565: 0.0132757)#0.0033225: 0.00266495	W_tropicalis#0.00142553: 0.0159407)#0.00465633: 0.00542445)#0.00145297: 0.000422363)#0.00616763; 5
(W_muriae#0.00557624: 0.0217875	(W_canadensis#0.00227529: 0.0213651	((W_sebi#0.00329524: 0.0135458	W_mellicola#0.00513565: 0.0135458)#0.00325626: 0.00221468	W_tropicalis#0.00142553: 0.0157605)#0.00470957: 0.00560465)#0.00145297: 0.000422363)#0.00937419; 5
(W_muriae#0.00557624: 0.0217875	(W_canadensis#0.00227529: 0.0213651	((W_sebi#0.00329524: 0.0130717	W_mellicola#0.00513565: 0.0130717)#0.00337436: 0.0025767	W_tropicalis#0.00142553: 0.0156484)#0.0047433: 0.00571673)#0.00185234: 0.000422363)#0.00572893; 5
(W_muriae#0.00557624: 0.0217875	(W_canadensis#0.00218854: 0.021034	((W_sebi#0.00329524: 0.0126372	W_mellicola#0.00513565: 0.0126372)#0.00349037: 0.00270448	W_tropicalis#0.00142553: 0.0153417)#0.00483812: 0.00569234)#0.00188149: 0.000753446)#0.00572893; 5
(W_muriae#0.00557624: 0.0217875	(W_canadensis#0.00218854: 0.021034	((W_sebi#0.00329524: 0.0124141	W_mellicola#0.00513565: 0.0124141)#0.00355311: 0.00343447	W_tropicalis#0.00142553: 0.0158485)#0.0046834: 0.00518549)#0.00176405: 0.000753446)#0.00572893; 5
(W_muriae#0.00557624: 0.0217875	(W_canadensis#0.000816927: 0.0206011	((W_sebi#0.00329524: 0.0124141	W_mellicola#0.00513565: 0.0124141)#0.00355311: 0.00308366	W_tropicalis#0.00142553: 0.0154977)#0.00478941: 0.0051034)#0.00180112: 0.00118635)#0.00663695; 5
(W_muriae#0.00557624: 0.0217875	(W_canadensis#0.00124315: 0.0207702	((W_sebi#0.00329524: 0.0126723	W_mellicola#0.00513565: 0.0126723)#0.00348072: 0.00337281	W_tropicalis#0.00100924: 0.0160451)#0.00462603: 0.00472511)#0.00178646: 0.00101729)#0.00663695; 5
(W_muriae#0.0050272: 0.0193667	(W_canadensis#0.00112075: 0.018895	((W_sebi#0.00297078: 0.0112454	W_mellicola#0.00462999: 0.0112454)#0.00429064: 0.00293846	W_tropicalis#0.000909873: 0.0141839)#0.00216247: 0.00471112)#0.000918218: 0.000471732)#0.00606861; 5
(W_muriae#0.0050272: 0.0193667	(W_canadensis#0.00112075: 0.018895	((W_sebi#0.00297078: 0.0114925	W_mellicola#0.00462999: 0.0114925)#0.00419839: 0.00315135	W_tropicalis#0.000909873: 0.0146438)#0.00209454: 0.00425115)#0.00162574: 0.000471732)#0.00606861; 5
(W_muriae#0.0050272: 0.0193667	(W_canadensis#0.00111554: 0.018895	((W_sebi#0.00297078: 0.0114925	W_mellicola#0.00462999: 0.0114925)#0.00291511: 0.00288652	W_tropicalis#0.000909873: 0.014379)#0.00213312: 0.00451597)#0.00162574: 0.000471732)#0.00263372; 5
(W_muriae#0.0050272: 0.0193667	(W_canadensis#0.00123525: 0.0186667	((W_sebi#0.00297078: 0.0117432	W_mellicola#0.00462999: 0.0117432)#0.00285287: 0.00263581	W_tropicalis#0.000909873: 0.014379)#0.00213312: 0.0042877)#0.00164562: 0.000700001)#0.00263372; 5
(W_muriae#0.0057767: 0.0225121	(W_canadensis#0.00141941: 0.0214497	((W_sebi#0.0034137: 0.0131663	W_mellicola#0.00532027: 0.0131663)#0.00335981: 0.00381449	W_tropicalis#0.00104553: 0.0169808)#0.00238503: 0.00446898)#0.00656931: 0.00106235)#0.00677156; 5
(W_muriae#0.0057767: 0.0225121	(W_canadensis#0.00141941: 0.0217186	((W_sebi#0.0034137: 0.0126725	W_mellicola#0.00532027: 0.0126725)#0.00349071: 0.00413649	W_tropicalis#0.00104553: 0.016809)#0.0024094: 0.00490961)#0.00281003: 0.000793449)#0.00527385; 5
(W_muriae#0.0057767: 0.0225121	(W_canadensis#0.000979818: 0.0220151	((W_sebi#0.0034137: 0.0126725	W_mellicola#0.00532027: 0.0126725)#0.00349071: 0.00434957	W_tropicalis#0.00104553: 0.0170221)#0.00237924: 0.00499303)#0.00277219: 0.00049695)#0.00753512; 5
(W_muriae#0.0057767: 0.0225121	(W_canadensis#0.000979818: 0.0222578	((W_sebi#0.0034137: 0.0121989	W_mellicola#0.00532027: 0.0121989)#0.00362625: 0.00449158	W_tropicalis#0.00189277: 0.0166905)#0.00242652: 0.0055673)#0.00274197: 0.000254332)#0.00753512; 5
(W_muriae#0.0057767: 0.0225121	(W_canadensis#0.000979818: 0.0224198	((W_sebi#0.0034137: 0.0120946	W_mellicola#0.00532027: 0.0120946)#0.006084: 0.00434918	W_tropicalis#0.00189277: 0.0164438)#0.00246292: 0.00597603)#0.00272215: 9.22955e-05)#0.00753512; 5
(W_muriae#0.0057767: 0.0225121	(W_canadensis#0.000979818: 0.0224198	((W_sebi#0.0034137: 0.0120946	W_mellicola#0.00532027: 0.0120946)#0.00459001: 0.00434918	W_tropicalis#0.00189277: 0.0164438)#0.00246292: 0.00597603)#0.00089723: 9.22955e-05)#0.0102552; 5
(W_muriae#0.0057767: 0.0225121	(W_canadensis#0.000979818: 0.0224198	((W_sebi#0.0034137: 0.0119076	W_mellicola#0.00532027: 0.0119076)#0.00466207: 0.00477871	W_tropicalis#0.00189277: 0.0166864)#0.00242711: 0.00573344)#0.00089723: 9.22955e-05)#0.00667296; 5
(W_muriae#0.0057767: 0.0225121	(W_canadensis#0.000979818: 0.0219613	((W_sebi#0.0034137: 0.0123449	W_mellicola#0.00532027: 0.0123449)#0.00188865: 0.00469513	W_tropicalis#0.00189277: 0.01704)#0.00524933: 0.00492126)#0.00377793: 0.000550813)#0.00667296; 5
(W_muriae#0.0057767: 0.0222996	(W_canadensis#0.000979818: 0.0221825	((W_sebi#0.0034137: 0.0123449	W_mellicola#0.00532027: 0.0123449)#0.00188865: 0.00434835	W_tropicalis#0.000923629: 0.0166932)#0.00535837: 0.00548926)#0.00219563: 0.000117126)#0.00673654; 5
(W_muriae#0.0057767: 0.0223955	(W_canadensis#0.000979818: 0.0218105	((W_sebi#0.0034137: 0.0124503	W_mellicola#0.00532027: 0.0124503)#0.00337507: 0.0045877	W_tropicalis#0.000840335: 0.017038)#0.00421727: 0.00477251)#0.00223308: 0.000585039)#0.0067077; 5
(W_muriae#0.0057767: 0.0223955	(W_canadensis#0.00107059: 0.0213587	((W_sebi#0.0034137: 0.012705	W_mellicola#0.00532027: 0.012705)#0.000806773: 0.00454136	W_tropicalis#0.000840335: 0.0172463)#0.0053201: 0.00411238)#0.00228031: 0.00103678)#0.0067077; 5
(W_muriae#0.0057767: 0.0223955	(W_canadensis#0.00107059: 0.0212149	((W_sebi#0.0034137: 0.012705	W_mellicola#0.00532027: 0.012705)#0.000806773: 0.00426405	W_tropicalis#0.000840335: 0.016969)#0.00206309: 0.00424586)#0.00229577: 0.00118061)#0.0067077; 5
(W_muriae#0.0057767: 0.0225604	(W_canadensis#0.00107059: 0.0212149	((W_sebi#0.0034137: 0.0131035	W_mellicola#0.00532027: 0.0131035)#0.0013431: 0.00386556	W_tropicalis#0.000840335: 0.016969)#0.00435726: 0.00424586)#0.00229577: 0.00134546)#0.00897418; 5
(W_muriae#0.0057767: 0.0222692	(W_canadensis#0.00107059: 0.0216181	((W_sebi#0.0034137: 0.0134078	W_mellicola#0.00532027: 0.0134078)#0.00131262: 0.00343138	W_tropicalis#0.000840335: 0.0168392)#0.00439086: 0.0047789)#0.00225295: 0.000651158)#0.0112198; 5
(W_muriae#0.00467755: 0.0222692	(W_canadensis#0.00107059: 0.0216181	((W_sebi#0.0034137: 0.0128616	W_mellicola#0.00532027: 0.0128616)#0.00136836: 0.0042378	W_tropicalis#0.000840335: 0.0170994)#0.00240952: 0.0045187)#0.00225295: 0.000651158)#0.0112198; 5
(W_muriae#0.00467755: 0.0222692	(W_canadensis#0.00132951: 0.0216181	((W_sebi#0.0034137: 0.0131436	W_mellicola#0.00532027: 0.0131436)#0.001339: 0.00428241	W_tropicalis#0.000840335: 0.017426)#0.00175722: 0.00419206)#0.00226521: 0.000651158)#0.0112198; 5
(W_muriae#0.00467755: 0.0222692	(W_canadensis#0.00132951: 0.0216181	((W_sebi#0.0034137: 0.0132687	W_mellicola#0.00532027: 0.0132687)#0.00132638: 0.00392793	W_tropicalis#0.000840335: 0.0171966)#0.00329914: 0.00442144)#0.00226521: 0.000651158)#0.00948839; 5
(W_muriae#0.00467755: 0.0222692	(W_canadensis#0.00132951: 0.0214905	((W_sebi#0.0034137: 0.0129871	W_mellicola#0.00532027: 0.0129871)#0.00135514: 0.00420957	W_tropicalis#0.000840335: 0.0171966)#0.00329914: 0.00429381)#0.00227866: 0.000778785)#0.00649421; 5
(W_muriae#0.00467755: 0.0224713	(W_canadensis#0.00132951: 0.0214905	((W_sebi#0.0034137: 0.0126731	W_mellicola#0.00532027: 0.0126731)#0.00138871: 0.0049565	W_tropicalis#0.000840335: 0.0176296)#0.00321812: 0.00386084)#0.00227866: 0.000980846)#0.00643581; 5
(W_muriae#0.004264: 0.0203595	(W_canadensis#0.00121197: 0.0191355	((W_sebi#0.00311189: 0.0115527	W_mellicola#0.0048499: 0.0115527)#0.00231832: 0.00430795	W_tropicalis#0.000996877: 0.0158606)#0.0029725: 0.00327486)#0.00212659: 0.00122397)#0.00965237; 5
(W_muriae#0.004264: 0.0204502	(W_canadensis#0.00121197: 0.0194337	((W_sebi#0.00311189: 0.0118619	W_mellicola#0.0048499: 0.0118619)#0.00150112: 0.003687	W_tropicalis#0.000996877: 0.0155489)#0.0030321: 0.0038848)#0.00248421: 0.00101657)#0.00642392; 5
(W_muriae#0.004264: 0.0204502	(W_canadensis#0.00121197: 0.019292	((W_sebi#0.00311189: 0.0116164	W_mellicola#0.0048499: 0.0116164)#0.00153285: 0.00373516	W_tropicalis#0.0010641: 0.0153515)#0.00307108: 0.0039405)#0.00250245: 0.0011582)#0.00642392; 5
(W_muriae#0.004264: 0.0202439	(W_canadensis#0.00121197: 0.0197895	((W_sebi#0.00311189: 0.0114485	W_mellicola#0.0048499: 0.0114485)#0.00155533: 0.00414079	W_tropicalis#0.0010641: 0.0155892)#0.00302425: 0.00420029)#0.00243954: 0.000454319)#0.00361001; 5
(W_muriae#0.004264: 0.0202439	(W_canadensis#0.000368362: 0.0193408	((W_sebi#0.00311189: 0.0114485	W_mellicola#0.0048499: 0.0114485)#0.00151499: 0.00388294	W_tropicalis#0.0010641: 0.0153314)#0.00307511: 0.00400945)#0.00249614: 0.000903002)#0.00361001; 5
(W_muriae#0.004264: 0.0202439	(W_canadensis#0.000368362: 0.0198415	((W_sebi#0.00311189: 0.0111998	W_mellicola#0.0048499: 0.0111998)#0.00154862: 0.00413155	W_tropicalis#0.0010641: 0.0153314)#0.00307511: 0.00451013)#0.00243315: 0.000402324)#0.00617706; 5
(W_muriae#0.00535439: 0.0254206	(W_canadensis#0.00046256: 0.0249154	((W_sebi#0.00390766: 0.0140639	W_mellicola#0.00609012: 0.0140639)#0.00194464: 0.00558644	W_tropicalis#0.00133622: 0.0196503)#0.0037832: 0.00526509)#0.00305535: 0.000505206)#0.00775666; 5
(W_muriae#0.00422436: 0.0200556	(W_canadensis#0.000364937: 0.0196571	((W_sebi#0.00308296: 0.0114204	W_mellicola#0.00480481: 0.0114204)#0.00149061: 0.00408279	W_tropicalis#0.00153182: 0.0155032)#0.00298476: 0.0041539)#0.00241053: 0.000398583)#0.00402632; 5
(W_muriae#0.00481491: 0.0228593	(W_canadensis#0.000415954: 0.0219964	((W_sebi#0.00351394: 0.0134329	W_mellicola#0.00547651: 0.0134329)#0.00164637: 0.00467788	W_tropicalis#0.00174596: 0.0181108)#0.0033193: 0.0038856)#0.00279855: 0.000862953)#0.00680254; 5
(W_muriae#0.00481491: 0.0228593	(W_canadensis#0.000415954: 0.0215186	((W_sebi#0.00351394: 0.0132852	W_mellicola#0.00547651: 0.0132852)#0.00166468: 0.00435323	W_tropicalis#0.00174596: 0.0176385)#0.00340819: 0.00388015)#0.00286069: 0.00134074)#0.00680254; 5
(W_muriae#0.00443804: 0.0210701	(W_canadensis#0.000383398: 0.0198343	((W_sebi#0.00323891: 0.0125262	W_mellicola#0.00504786: 0.0125262)#0.00149999: 0.00391996	W_tropicalis#0.00160931: 0.0164461)#0.00310548: 0.00338823)#0.00263678: 0.0012358)#0.00811671; 5
(W_muriae#0.00443804: 0.0210701	(W_canadensis#0.000383398: 0.0201812	((W_sebi#0.00323891: 0.0125262	W_mellicola#0.00504786: 0.0125262)#0.00149999: 0.00410085	W_tropicalis#0.00160931: 0.016627)#0.00212345: 0.00355416)#0.00259147: 0.000888979)#0.00578065; 5
(W_muriae#0.00443804: 0.0210701	(W_canadensis#0.000383398: 0.0201812	((W_sebi#0.00323891: 0.0125262	W_mellicola#0.00504786: 0.0125262)#0.00158315: 0.00461403	W_tropicalis#0.00160931: 0.0171402)#0.00205987: 0.00304097)#0.00259147: 0.000888979)#0.00578065; 5
(W_muriae#0.00443804: 0.0210701	(W_canadensis#0.000383398: 0.0200469	((W_sebi#0.00323891: 0.0128449	W_mellicola#0.00504786: 0.0128449)#0.00154386: 0.00450298	W_tropicalis#0.00160931: 0.0173479)#0.00203521: 0.00269904)#0.00260882: 0.00102323)#0.00578065; 5
(W_muriae#0.00443804: 0.0213409	(W_canadensis#0.000383398: 0.0200469	((W_sebi#0.00323891: 0.012544	W_mellicola#0.00504786: 0.012544)#0.0015809: 0.00439992	W_tropicalis#0.00160931: 0.0169439)#0.00208373: 0.00310301)#0.00260882: 0.00129396)#0.00570732; 5
(W_muriae#0.00443804: 0.021161	(W_canadensis#0.000383398: 0.0203071	((W_sebi#0.00323891: 0.0127075	W_mellicola#0.00504786: 0.0127075)#0.00156056: 0.00397146	W_tropicalis#0.00160931: 0.0166789)#0.00211684: 0.00362816)#0.0025754: 0.000853891)#0.00575584; 5
(W_muriae#0.00443804: 0.0209949	(W_canadensis#0.000383398: 0.0203071	((W_sebi#0.00323891: 0.0125292	W_mellicola#0.00504786: 0.0125292)#0.00158276: 0.00388852	W_tropicalis#0.00160931: 0.0164178)#0.00215051: 0.00388931)#0.0025754: 0.000687839)#0.00580136; 5
(W_muriae#0.00443804: 0.0213618	(W_canadensis#0.000383398: 0.020554	((W_sebi#0.00323891: 0.0128797	W_mellicola#0.00504786: 0.0128797)#0.00339607: 0.00353805	W_tropicalis#0.00160931: 0.0164178)#0.00215051: 0.00413621)#0.00254447: 0.00080782)#0.00570173; 5
(W_muriae#0.00480889: 0.0228057	(W_canadensis#0.000415434: 0.0225031	((W_sebi#0.00350955: 0.0143482	W_mellicola#0.00546966: 0.0143482)#0.00357924: 0.00362753	W_tropicalis#0.00157069: 0.0179757)#0.00223892: 0.00452732)#0.00272871: 0.000302631)#0.00862962; 5
(W_muriae#0.00480889: 0.0228057	(W_canadensis#0.000415434: 0.0227446	((W_sebi#0.00350955: 0.0146446	W_mellicola#0.00546966: 0.0146446)#0.000768885: 0.00376419	W_tropicalis#0.00157069: 0.0184088)#0.00218626: 0.00433584)#0.00269973: 6.1087e-05)#0.00653297; 5
(W_muriae#0.00480889: 0.0228057	(W_canadensis#0.000415434: 0.0227446	((W_sebi#0.00350955: 0.0143243	W_mellicola#0.00546966: 0.0143243)#0.00340189: 0.00445263	W_tropicalis#0.00157069: 0.0187769)#0.000992826: 0.00396769)#0.00269973: 6.1087e-05)#0.00653297; 5
(W_muriae#0.00480889: 0.0228057	(W_canadensis#0.000415434: 0.0225883	((W_sebi#0.00350955: 0.0141137	W_mellicola#0.00546966: 0.0141137)#0.00345263: 0.00517406	W_tropicalis#0.00157069: 0.0192878)#0.000966528: 0.00330048)#0.00271841: 0.000217406)#0.00653297; 5
(W_muriae#0.00480889: 0.0229205	(W_canadensis#0.000415434: 0.0224001	((W_sebi#0.00350955: 0.0142764	W_mellicola#0.00546966: 0.0142764)#0.0034133: 0.00537234	W_tropicalis#0.00157069: 0.0196487)#0.000948774: 0.00275137)#0.00438878: 0.000520357)#0.00650025; 5
(W_canadensis#0.000415434: 0.0229205	(W_muriae#0.00480889: 0.0224001	((W_sebi#0.00350955: 0.0142764	W_mellicola#0.00546966: 0.0142764)#0.0034133: 0.00510463	W_tropicalis#0.00157069: 0.019381)#0.000961879: 0.00301908)#0.00438878: 0.000520357)#0.00858326; 5
(W_canadensis#0.000415434: 0.0229205	(W_muriae#0.00480889: 0.0226491	((W_sebi#0.00350955: 0.0141142	W_mellicola#0.00546966: 0.0141142)#0.00345251: 0.00484293	W_tropicalis#0.00183981: 0.0189572)#0.000983385: 0.00369189)#0.00434054: 0.000271392)#0.00595951; 5
(W_canadensis#0.000415434: 0.0229205	(W_muriae#0.00480889: 0.0226491	((W_sebi#0.00350955: 0.014582	W_mellicola#0.00546966: 0.014582)#0.00334176: 0.00419833	W_tropicalis#0.00183981: 0.0187804)#0.000992643: 0.0038687)#0.00434054: 0.000271392)#0.00595951; 5
(W_canadensis#0.000415434: 0.0229205	(W_muriae#0.00480889: 0.0226491	((W_sebi#0.00350955: 0.0148339	W_mellicola#0.00546966: 0.0148339)#0.00328501: 0.00364605	W_tropicalis#0.00183981: 0.01848)#0.00212295: 0.0041691)#0.00434054: 0.000271392)#0.00595951; 5
(W_canadensis#0.000415434: 0.0229205	(W_muriae#0.00480889: 0.0229032	((W_sebi#0.00350955: 0.0145	W_mellicola#0.00546966: 0.0145)#0.00336066: 0.00438536	W_tropicalis#0.00183981: 0.0188854)#0.00156638: 0.00401784)#0.00429237: 1.72312e-05)#0.00595951; 5
(W_canadensis#0.000415434: 0.0229205	(W_muriae#0.00480889: 0.0229032	((W_sebi#0.00350955: 0.0142068	W_mellicola#0.00546966: 0.0142068)#0.00343001: 0.00436724	W_tropicalis#0.00183981: 0.0185741)#0.00401792: 0.00432916)#0.00429237: 1.72312e-05)#0.00595951; 5
(W_canadensis#0.000415434: 0.0229205	(W_muriae#0.00480889: 0.0224707	((W_sebi#0.00350955: 0.0143948	W_mellicola#0.00546966: 0.0143948)#0.00338523: 0.00431973	W_tropicalis#0.00183981: 0.0187145)#0.000860211: 0.00375617)#0.004375: 0.000449786)#0.00595951; 5
(W_canadensis#0.000415434: 0.0229205	(W_muriae#0.00480889: 0.022032	((W_sebi#0.00350955: 0.0147075	W_mellicola#0.00546966: 0.0147075)#0.00331324: 0.00376104	W_tropicalis#0.00183981: 0.0184686)#0.00130593: 0.0035634)#0.00368296: 0.000888482)#0.00595951; 5
(W_canadensis#0.000415434: 0.0229205	(W_muriae#0.00480889: 0.0223348	((W_sebi#0.00350955: 0.0149743	W_mellicola#0.00546966: 0.0149743)#0.00164619: 0.00380639	W_tropicalis#0.00183981: 0.0187807)#0.00128423: 0.00355412)#0.00363302: 0.000585622)#0.0079977; 5
(W_canadensis#0.000415434: 0.0227206	(W_muriae#0.00480889: 0.0223348	((W_sebi#0.00350955: 0.0146975	W_mellicola#0.00546966: 0.0146975)#0.00167719: 0.00428705	W_tropicalis#0.00183981: 0.0189846)#0.00127044: 0.00335027)#0.00363302: 0.000385753)#0.00566047; 5
(((W_sebi#0.00350955: 0.0142072	W_mellicola#0.00546966: 0.0142072)#0.00184317: 0.00477732	W_tropicalis#0.000952616: 0.0189846)#0.00207622: 0.00373602	(W_muriae#0.00480889: 0.0227206	W_canadensis#0.000415434: 0.0227206)#0.00357134: 2.34231e-08)#0.00566047; 5
(((W_sebi#0.00316287: 0.0124206	W_mellicola#0.00492936: 0.0124206)#0.00171235: 0.00503214	W_tropicalis#0.000858515: 0.0174528)#0.0018343: 0.00302346	(W_muriae#0.00433386: 0.0204762	W_canadensis#0.000374397: 0.0204762)#0.000588002: 2.11093e-08)#0.0032335; 5
(((W_sebi#0.00316287: 0.0126671	W_mellicola#0.00492936: 0.0126671)#0.00363096: 0.0051061	W_tropicalis#0.000858515: 0.0177732)#0.00180123: 0.00270302	(W_muriae#0.00433386: 0.0204762	W_canadensis#0.000374397: 0.0204762)#0.000588002: 2.11093e-08)#0.0032335; 5
(((W_sebi#0.00316287: 0.0123691	W_mellicola#0.00492936: 0.0123691)#0.00371843: 0.00513963	W_tropicalis#0.000858515: 0.0175088)#0.000645518: 0.00296745	(W_muriae#0.00433386: 0.0204762	W_canadensis#0.000374397: 0.0204762)#0.000588002: 2.11093e-08)#0.0032335; 5
(((W_sebi#0.00316287: 0.0120298	W_mellicola#0.00492936: 0.0120298)#0.00382332: 0.00516139	W_tropicalis#0.00179519: 0.0171912)#0.000657444: 0.00328505	(W_muriae#0.00433386: 0.0204762	W_canadensis#0.000374397: 0.0204762)#0.000839546: 2.11093e-08)#0.0032335; 5
(W_muriae#0.00433386: 0.0204762	(((W_sebi#0.00316287: 0.0124196	W_mellicola#0.00492936: 0.0124196)#0.00370332: 0.00477158	W_tropicalis#0.00107306: 0.0171912)#0.000657444: 0.00328503	W_canadensis#0.000374397: 0.0204762)#0.000839546: 2.11093e-08)#0.0032335; 5
(W_muriae#0.00537627: 0.0254013	(((W_sebi#0.00392363: 0.0154068	W_mellicola#0.00611501: 0.0154068)#0.00459407: 0.00629917	W_tropicalis#0.00133117: 0.021706)#0.000801303: 0.00358039	W_canadensis#0.00046445: 0.0252864)#0.000578919: 0.000114911)#0.00401124; 5
(W_canadensis#0.00037349: 0.0204266	(((W_sebi#0.00315521: 0.0121428	W_mellicola#0.00491741: 0.0121428)#0.00376941: 0.00555242	W_tropicalis#0.00237866: 0.0176952)#0.000635625: 0.002639	W_muriae#0.00432335: 0.0203342)#0.00046554: 9.2406e-05)#0.00322566; 5
(W_muriae#0.00405315: 0.0191499	(((W_sebi#0.00295801: 0.0110389	W_mellicola#0.00461008: 0.0110389)#0.00364425: 0.00564408	W_tropicalis#0.00115116: 0.016683)#0.000592551: 0.00238033	W_canadensis#0.000863371: 0.0190633)#0.000436445: 8.66307e-05)#0.00302406; 5
(W_muriae#0.00523133: 0.0247165	(((W_sebi#0.00381785: 0.0146541	W_mellicola#0.00595015: 0.0146541)#0.00457314: 0.00643925	W_tropicalis#0.00148578: 0.0210933)#0.000780717: 0.00340631	W_canadensis#0.00111434: 0.0244996)#0.00282284: 0.000216868)#0.00488373; 5
(W_canadensis#0.00093916: 0.0208007	(((W_sebi#0.00321767: 0.0125988	W_mellicola#0.00501476: 0.0125988)#0.00377823: 0.00517858	W_tropicalis#0.00125221: 0.0177774)#0.000657985: 0.00287082	W_muriae#0.00440894: 0.0206482)#0.00237908: 0.000152554)#0.00412197; 5
(W_canadensis#0.00115224: 0.0254935	(((W_sebi#0.0039477: 0.0150995	W_mellicola#0.00615252: 0.0150995)#0.00474527: 0.00726565	W_tropicalis#0.00153631: 0.0223651)#0.000787258: 0.00296776	W_muriae#0.00540925: 0.0253329)#0.00291884: 0.000160623)#0.00506243; 5
(W_canadensis#0.000642856: 0.0223716	(((W_sebi#0.00346228: 0.0128366	W_mellicola#0.00539599: 0.0128366)#0.00429348: 0.00677844	W_tropicalis#0.0013474: 0.019615)#0.000690455: 0.00260284	W_muriae#0.00474411: 0.0222179)#0.000889766: 0.000153776)#0.00272885; 5
(W_canadensis#0.000642856: 0.0224071	(((W_sebi#0.00346228: 0.0130943	W_mellicola#0.00539599: 0.0130943)#0.00420897: 0.00620109	W_tropicalis#0.0013474: 0.0192954)#0.000701892: 0.00292245	W_muriae#0.00474411: 0.0222179)#0.0018729: 0.000189223)#0.00272454; 5
(((W_sebi#0.00346228: 0.0128589	W_mellicola#0.00539599: 0.0128589)#0.00428601: 0.00626074	W_tropicalis#0.0013474: 0.0191197)#0.00184631: 0.0032874	(W_canadensis#0.000642856: 0.0217472	W_muriae#0.00474411: 0.0217472)#0.00484022: 0.000659867)#0.00272454; 5
(((W_sebi#0.00346228: 0.0131884	W_mellicola#0.00539599: 0.0131884)#0.00417896: 0.00593134	W_tropicalis#0.0013474: 0.0191197)#0.00184631: 0.0032874	(W_canadensis#0.000642856: 0.0215038	W_muriae#0.00474411: 0.0215038)#0.00358623: 0.000903253)#0.00468553; 5
(((W_sebi#0.00346228: 0.0127138	W_mellicola#0.00539599: 0.0127138)#0.00433495: 0.00670349	W_tropicalis#0.0013474: 0.0194173)#0.00181801: 0.00298983	(W_canadensis#0.000642856: 0.0215038	W_muriae#0.00474411: 0.0215038)#0.00358623: 0.000903253)#0.0070212; 5
(((W_sebi#0.00346228: 0.0130086	W_mellicola#0.00539599: 0.0130086)#0.00423669: 0.0068	W_tropicalis#0.0013474: 0.0198086)#0.00178209: 0.00259845	(W_canadensis#0.000642856: 0.0217931	W_muriae#0.00474411: 0.0217931)#0.00353863: 0.000613994)#0.0051366; 5
(((W_sebi#0.00346228: 0.0130086	W_mellicola#0.00539599: 0.0130086)#0.00423669: 0.00706988	W_tropicalis#0.0013474: 0.0200785)#0.00175814: 0.00232858	(W_canadensis#0.000642856: 0.0217931	W_muriae#0.00474411: 0.0217931)#0.00353863: 0.000613994)#0.00414987; 5
(((W_sebi#0.00346228: 0.0128034	W_mellicola#0.00539599: 0.0128034)#0.00430461: 0.00759937	W_tropicalis#0.0013474: 0.0204028)#0.0022611: 0.00200434	(W_canadensis#0.000642856: 0.0214738	W_muriae#0.00474411: 0.0214738)#0.00359124: 0.000933259)#0.00414987; 5
(((W_sebi#0.00346228: 0.0128034	W_mellicola#0.00539599: 0.0128034)#0.00430461: 0.00741816	W_tropicalis#0.0013474: 0.0202215)#0.00474413: 0.00218555	(W_canadensis#0.000642856: 0.0214738	W_muriae#0.00474411: 0.0214738)#0.00118623: 0.000933259)#0.00820779; 5
(((W_sebi#0.00346228: 0.0124796	W_mellicola#0.00539599: 0.0124796)#0.00441631: 0.00756776	W_tropicalis#0.0013474: 0.0200473)#0.00115103: 0.00207719	(W_canadensis#0.000642856: 0.0214738	W_muriae#0.00474411: 0.0214738)#0.00109499: 0.000650674)#0.00510054; 5
(((W_sebi#0.00346228: 0.0128684	W_mellicola#0.00539599: 0.0128684)#0.00428285: 0.00717889	W_tropicalis#0.0013474: 0.0200473)#0.00142026: 0.00218906	(W_canadensis#0.000642856: 0.0214738	W_muriae#0.00474411: 0.0214738)#0.00109499: 0.000762545)#0.00507488; 5
(((W_sebi#0.00346228: 0.0127326	W_mellicola#0.00539599: 0.0127326)#0.00246501: 0.00731467	W_tropicalis#0.0013474: 0.0200473)#0.00142026: 0.00218906	(W_canadensis#0.000642856: 0.0214738	W_muriae#0.00389312: 0.0214738)#0.00109499: 0.000762545)#0.00507488; 5
(((W_sebi#0.00346228: 0.0131439	W_mellicola#0.00539599: 0.0131439)#0.00490864: 0.00667189	W_tropicalis#0.0013474: 0.0198158)#0.00208755: 0.00271701	(W_canadensis#0.000642856: 0.0210722	W_muriae#0.00389312: 0.0210722)#0.00111586: 0.00146061)#0.00500813; 5
(((W_sebi#0.00346228: 0.0131439	W_mellicola#0.00539599: 0.0131439)#0.00490864: 0.00711765	W_tropicalis#0.0013474: 0.0202615)#0.00204162: 0.00227124	(W_canadensis#0.000419972: 0.0216109	W_muriae#0.00389312: 0.0216109)#0.00108804: 0.000921852)#0.00709305; 5
(((W_sebi#0.00346228: 0.0129412	W_mellicola#0.00539599: 0.0129412)#0.00498552: 0.00695987	W_tropicalis#0.0013474: 0.0199011)#0.0020786: 0.0026317	(W_canadensis#0.000419972: 0.0216109	W_muriae#0.00389312: 0.0216109)#0.00160596: 0.000921852)#0.00709305; 5
(((W_sebi#0.00346228: 0.0127645	W_mellicola#0.00539599: 0.0127645)#0.00505453: 0.00684119	W_tropicalis#0.0013474: 0.0196057)#0.00210992: 0.00292708	(W_canadensis#0.000419972: 0.0220254	W_muriae#0.00389312: 0.0220254)#0.00226424: 0.000507364)#0.00709305; 5
(((W_sebi#0.00346228: 0.012416	W_mellicola#0.00539599: 0.012416)#0.00519639: 0.00685391	W_tropicalis#0.0013474: 0.0192699)#0.00178369: 0.00326283	(W_canadensis#0.000419972: 0.0216551	W_muriae#0.00389312: 0.0216551)#0.00230296: 0.000877691)#0.00416893; 5
(((W_sebi#0.00346228: 0.012416	W_mellicola#0.00539599: 0.012416)#0.00519639: 0.00653123	W_tropicalis#0.00126021: 0.0189472)#0.00181407: 0.00358552	(W_canadensis#0.000419972: 0.0219503	W_muriae#0.00389312: 0.0219503)#0.00227199: 0.000582444)#0.00834741; 5
(((W_sebi#0.00346228: 0.012416	W_mellicola#0.00539599: 0.012416)#0.0037512: 0.00618908	W_tropicalis#0.00126021: 0.0186051)#0.00184743: 0.00392766	(W_canadensis#0.000419972: 0.0215837	W_muriae#0.00389312: 0.0215837)#0.00231058: 0.000949028)#0.00575474; 5
(((W_sebi#0.00346228: 0.0120851	W_mellicola#0.00539599: 0.0120851)#0.00385393: 0.00618901	W_tropicalis#0.00126021: 0.0182741)#0.0018809: 0.00425869	(W_canadensis#0.000419972: 0.0212952	W_muriae#0.00389312: 0.0212952)#0.00234188: 0.00123752)#0.00575474; 5
(((W_sebi#0.00346228: 0.011931	W_mellicola#0.00539599: 0.011931)#0.00390368: 0.00607595	W_tropicalis#0.00126021: 0.018007)#0.0019088: 0.00452578	(W_canadensis#0.000419972: 0.0212952	W_muriae#0.00389312: 0.0212952)#0.00234188: 0.00123752)#0.00575474; 5
(((W_sebi#0.00346228: 0.0120071	W_mellicola#0.00539599: 0.0120071)#0.00387897: 0.00582958	W_tropicalis#0.00195326: 0.0178366)#0.00192703: 0.00517603	(W_canadensis#0.000419972: 0.0212952	W_muriae#0.00389312: 0.0212952)#0.00234188: 0.00171742)#0.00563473; 5
(((W_sebi#0.00346228: 0.0118786	W_mellicola#0.00539599: 0.0118786)#0.00392091: 0.00550161	W_tropicalis#0.00195326: 0.0173802)#0.00149951: 0.00563244	(W_canadensis#0.000419972: 0.0215678	W_muriae#0.00389312: 0.0215678)#0.00231228: 0.00144485)#0.00563473; 5
(((W_sebi#0.00346228: 0.011487	W_mellicola#0.00539599: 0.011487)#0.0040546: 0.00634361	W_tropicalis#0.00195326: 0.0178306)#0.00113816: 0.00476645	(W_canadensis#0.000419972: 0.0217791	W_muriae#0.00389312: 0.0217791)#0.00228985: 0.000817923)#0.00573838; 5
(((W_sebi#0.00346228: 0.0117217	W_mellicola#0.00539599: 0.0117217)#0.00397341: 0.00581065	W_tropicalis#0.00167269: 0.0175323)#0.00286366: 0.0050647	(W_canadensis#0.000419972: 0.0217791	W_muriae#0.00389312: 0.0217791)#0.00228985: 0.000817923)#0.00573838; 5
(W_muriae#0.00389312: 0.0222085	(W_canadensis#0.000419972: 0.0213909	((W_sebi#0.00346228: 0.0117217	W_mellicola#0.00539599: 0.0117217)#0.00397341: 0.00581065	W_tropicalis#0.00167269: 0.0175323)#0.00144771: 0.00385854)#0.00181286: 0.000817694)#0.00445934; 5
(W_muriae#0.00389312: 0.0222085	(W_canadensis#0.000419972: 0.0216571	((W_sebi#0.00346228: 0.0117217	W_mellicola#0.00539599: 0.0117217)#0.00397341: 0.00557774	W_tropicalis#0.00167269: 0.0172994)#0.00146721: 0.00435772)#0.00179057: 0.000551433)#0.00258003; 5
(W_muriae#0.00389312: 0.0222085	(W_canadensis#0.000419972: 0.0220391	((W_sebi#0.00254637: 0.0117217	W_mellicola#0.00539599: 0.0117217)#0.00397341: 0.00526885	W_tropicalis#0.00167269: 0.0169905)#0.00149388: 0.00504859)#0.00145949: 0.000169444)#0.00258003; 5
(W_muriae#0.00389312: 0.0222052	(W_canadensis#0.000419972: 0.0220391	((W_sebi#0.00254637: 0.011998	W_mellicola#0.00539599: 0.011998)#0.00388191: 0.00549072	W_tropicalis#0.00167269: 0.0174887)#0.00145133: 0.00455042)#0.00307063: 0.000166117)#0.00258041; 5
(W_canadensis#0.000419972: 0.0222052	(W_muriae#0.00389312: 0.0216989	((W_sebi#0.00254637: 0.01175	W_mellicola#0.00539599: 0.01175)#0.00597856: 0.0057387	W_tropicalis#0.00167269: 0.0174887)#0.00145133: 0.00421018)#0.00552953: 0.000506356)#0.00179423; 5
(W_muriae#0.00389312: 0.0222052	(W_canadensis#0.000419972: 0.022033	((W_sebi#0.00254637: 0.0113287	W_mellicola#0.00539599: 0.0113287)#0.00532844: 0.00588999	W_tropicalis#0.00167269: 0.0172187)#0.00162607: 0.00481439)#0.00544566: 0.000172181)#0.00179423; 5
(W_muriae#0.00389312: 0.0222052	(W_canadensis#0.000419972: 0.0216875	((W_sebi#0.00254637: 0.0109656	W_mellicola#0.00539599: 0.0109656)#0.00292318: 0.00625308	W_tropicalis#0.00158776: 0.0172187)#0.00162607: 0.00446885)#0.00553242: 0.00051772)#0.00179423; 5
(W_muriae#0.00389312: 0.0222052	(W_canadensis#0.000419972: 0.0221502	((W_sebi#0.00254637: 0.0109656	W_mellicola#0.00539599: 0.0109656)#0.00292318: 0.00613285	W_tropicalis#0.00106111: 0.0170984)#0.000931095: 0.00505175)#0.00541686: 5.50505e-05)#0.00179423; 5
(W_muriae#0.00389312: 0.0222052	(W_canadensis#0.000419972: 0.0220464	((W_sebi#0.00254637: 0.0112863	W_mellicola#0.00539599: 0.0112863)#0.00218917: 0.00545311	W_tropicalis#0.00106111: 0.0167394)#0.00105114: 0.00530703)#0.00353485: 0.000158776)#0.00379009; 5
(W_muriae#0.00389312: 0.022391	(W_canadensis#0.000419972: 0.0220464	((W_sebi#0.00572686: 0.0115755	W_mellicola#0.00539599: 0.0115755)#0.00213447: 0.00487823	W_tropicalis#0.00106111: 0.0164538)#0.00297851: 0.00559268)#0.00353485: 0.000344603)#0.00375864; 5
(W_muriae#0.00389312: 0.022391	(W_canadensis#0.000419972: 0.0222742	((W_sebi#0.00572686: 0.0120451	W_mellicola#0.00539599: 0.0120451)#0.000647456: 0.0047606	W_tropicalis#0.00106111: 0.0168057)#0.00291613: 0.00546851)#0.0034987: 0.000116829)#0.00375864; 5
(W_canadensis#0.000419972: 0.022391	(W_muriae#0.00389312: 0.0222742	((W_sebi#0.00572686: 0.0123077	W_mellicola#0.00539599: 0.0123077)#0.000633639: 0.00481906	W_tropicalis#0.00141159: 0.0171268)#0.00068637: 0.00514741)#0.0034987: 0.000116829)#0.00375864; 5
(W_canadensis#0.000419972: 0.022391	(W_muriae#0.00389312: 0.0222742	((W_sebi#0.00572686: 0.0126188	W_mellicola#0.00717118: 0.0126188)#0.000618022: 0.00479505	W_tropicalis#0.00141159: 0.0174138)#0.00294057: 0.00486041)#0.000768451: 0.000116829)#0.00375864; 5
(W_canadensis#0.000419972: 0.022391	(W_muriae#0.00389312: 0.0222742	((W_sebi#0.00572686: 0.0126188	W_mellicola#0.00717118: 0.0126188)#0.000618022: 0.00499949	W_tropicalis#0.00188605: 0.0176182)#0.00290645: 0.00465598)#0.000768451: 0.000116829)#0.00375864; 5
(W_muriae#0.00389312: 0.022363	(W_canadensis#0.000419972: 0.0221164	((W_sebi#0.00572686: 0.0129809	W_mellicola#0.00717118: 0.0129809)#0.000600779: 0.00435821	W_tropicalis#0.0012937: 0.0173391)#0.00295323: 0.00477726)#0.00171387: 0.000246642)#0.00376334; 5
(W_muriae#0.00389312: 0.022363	(W_canadensis#0.000419972: 0.0215895	((W_sebi#0.00326584: 0.012791	W_mellicola#0.00717118: 0.012791)#0.000609699: 0.00408768	W_tropicalis#0.00153546: 0.0168787)#0.0030338: 0.0047108)#0.0017557: 0.000773547)#0.00376334; 5
(W_muriae#0.00389312: 0.022363	(W_canadensis#0.000419972: 0.0215895	((W_sebi#0.00326584: 0.012636	W_mellicola#0.00717118: 0.012636)#0.000398337: 0.00458144	W_tropicalis#0.00153546: 0.0172174)#0.00297411: 0.00437205)#0.0017557: 0.000773547)#0.00376334; 5
(W_muriae#0.00389312: 0.0222335	(W_canadensis#0.000419972: 0.0220112	((W_sebi#0.00326584: 0.0122776	W_mellicola#0.00717118: 0.0122776)#0.000409967: 0.00493989	W_tropicalis#0.000716848: 0.0172174)#0.00297411: 0.00479372)#0.00172207: 0.000222359)#0.00378527; 5
(W_muriae#0.00389312: 0.0222335	(W_canadensis#0.000419972: 0.0218076	((W_sebi#0.00326584: 0.0125452	W_mellicola#0.00717118: 0.0125452)#0.000401221: 0.00482511	W_tropicalis#0.000716848: 0.0173703)#0.00294794: 0.00443733)#0.00173814: 0.000425916)#0.00378527; 5
(W_muriae#0.00389312: 0.0222335	(W_canadensis#0.000419972: 0.0215195	((W_sebi#0.00326584: 0.0128951	W_mellicola#0.00717118: 0.0128951)#0.00122382: 0.0048168	W_tropicalis#0.000819016: 0.0177119)#0.00289108: 0.00380765)#0.00176141: 0.00071398)#0.00378527; 5
(W_muriae#0.00389312: 0.0225137	(W_canadensis#0.000419972: 0.0219168	((W_sebi#0.00326584: 0.012625	W_mellicola#0.00717118: 0.012625)#0.00125: 0.00456789	W_tropicalis#0.00124034: 0.0171929)#0.00297835: 0.0047239)#0.00172948: 0.0005969)#0.00565165; 5
(W_muriae#0.00389312: 0.0225137	(W_canadensis#0.000419972: 0.0217852	((W_sebi#0.00326584: 0.01241	W_mellicola#0.00717118: 0.01241)#0.00127165: 0.00514318	W_tropicalis#0.00124034: 0.0175532)#0.00291722: 0.00423201)#0.00325689: 0.000728477)#0.00565165; 5
(W_muriae#0.00389312: 0.0225137	(W_canadensis#0.000419972: 0.0217852	((W_sebi#0.00326584: 0.0125438	W_mellicola#0.00717118: 0.0125438)#0.00140429: 0.00476908	W_tropicalis#0.00124034: 0.0173129)#0.00295771: 0.00447235)#0.00325689: 0.000728477)#0.00565165; 5
(W_muriae#0.00389312: 0.0223044	(W_canadensis#0.000419972: 0.0217852	((W_sebi#0.00326584: 0.0128196	W_mellicola#0.00717118: 0.0128196)#0.00114164: 0.00401648	W_tropicalis#0.00124034: 0.0168361)#0.00304147: 0.00494909)#0.00325689: 0.000519162)#0.00570469; 5
(W_muriae#0.00436432: 0.0247876	(W_canadensis#0.000470803: 0.024422	((W_sebi#0.00366112: 0.0143713	W_mellicola#0.00803913: 0.0143713)#0.00127981: 0.00412324	W_tropicalis#0.00139047: 0.0184945)#0.00347952: 0.00592746)#0.00365109: 0.000365633)#0.00342347; 5
(W_muriae#0.00436432: 0.0247876	(W_canadensis#0.000470803: 0.0245703	((W_sebi#0.00275161: 0.0143713	W_mellicola#0.00803913: 0.0143713)#0.00127981: 0.00452899	W_tropicalis#0.00139047: 0.0189002)#0.00340483: 0.00567003)#0.00204357: 0.00021732)#0.00342347; 5
(W_muriae#0.00436432: 0.0247876	(W_canadensis#0.000470803: 0.0246447	((W_sebi#0.00275161: 0.0143713	W_mellicola#0.00803913: 0.0143713)#0.00127981: 0.00440318	W_tropicalis#0.00139047: 0.0187744)#0.00342764: 0.00587026)#0.000802393: 0.000142897)#0.00342347; 5
(W_muriae#0.00436432: 0.0247876	(W_canadensis#0.000470803: 0.0246441	((W_sebi#0.00275161: 0.0145897	W_mellicola#0.00803913: 0.0145897)#0.00126065: 0.0039025	W_tropicalis#0.00139047: 0.0184922)#0.00347996: 0.00615191)#0.00146445: 0.000143486)#0.00342347; 5
(W_muriae#0.00436432: 0.0247876	(W_canadensis#0.000470803: 0.0246441	((W_sebi#0.00275161: 0.0145897	W_mellicola#0.00803913: 0.0145897)#0.00126065: 0.0039025	W_tropicalis#0.00139047: 0.0184922)#0.00347996: 0.00615191)#0.00146445: 0.000143486)#0.00342347; 5
(W_muriae#0.00436432: 0.0247876	(W_canadensis#0.000470803: 0.0246441	((W_sebi#0.00275161: 0.0144473	W_mellicola#0.00803913: 0.0144473)#0.00127308: 0.00358486	W_tropicalis#0.00139047: 0.0180321)#0.00356874: 0.00661196)#0.00146445: 0.000143486)#0.00164659; 5
(W_muriae#0.00436432: 0.0247876	(W_canadensis#0.000470803: 0.0245976	((W_sebi#0.00275161: 0.0141542	W_mellicola#0.00803913: 0.0141542)#0.000277569: 0.00359564	W_tropicalis#0.00139047: 0.0177498)#0.00132665: 0.0068478)#0.00146722: 0.000189997)#0.00423558; 5
(W_muriae#0.00436432: 0.0247876	(W_canadensis#0.000470803: 0.0242354	((W_sebi#0.00275161: 0.0144358	W_mellicola#0.00803913: 0.0144358)#0.000272153: 0.00284016	W_tropicalis#0.00139047: 0.017276)#0.00224353: 0.00695943)#0.00148915: 0.000552175)#0.00423558; 5
(W_muriae#0.00436432: 0.0247876	(W_canadensis#0.000470803: 0.0247265	((W_sebi#0.00275161: 0.0144358	W_mellicola#0.00803913: 0.0144358)#0.000272153: 0.00234872	W_tropicalis#0.00139047: 0.0167846)#0.00230922: 0.00794191)#0.00197629: 6.11317e-05)#0.00423558; 5
(W_muriae#0.00436432: 0.0247876	(W_canadensis#0.000470803: 0.0245424	((W_sebi#0.00275161: 0.0146369	W_mellicola#0.00803913: 0.0146369)#0.000268415: 0.0021477	W_tropicalis#0.00139047: 0.0167846)#0.00230922: 0.00775782)#0.00199112: 0.000245216)#0.00423558; 5
(W_muriae#0.00436432: 0.0247876	(W_canadensis#0.000470803: 0.0247396	((W_sebi#0.00275161: 0.0143193	W_mellicola#0.00803913: 0.0143193)#0.000274367: 0.00246523	W_tropicalis#0.00141476: 0.0167846)#0.00230922: 0.00795503)#0.00197524: 4.80084e-05)#0.00423558; 5
(W_muriae#0.00436432: 0.0247876	(W_canadensis#0.000470803: 0.0247396	((W_sebi#0.00275161: 0.0142058	W_mellicola#0.00803913: 0.0142058)#0.000276559: 0.00274101	W_tropicalis#0.00141476: 0.0169468)#0.00228711: 0.00779275)#0.00197524: 4.80084e-05)#0.00423558; 5
(W_canadensis#0.000470803: 0.0247876	(W_muriae#0.00436432: 0.02448	((W_sebi#0.00275161: 0.0140518	W_mellicola#0.00803913: 0.0140518)#0.000279591: 0.00264785	W_tropicalis#0.00141476: 0.0166996)#0.00232096: 0.00778037)#0.00199619: 0.000307604)#0.00224902; 5
(W_canadensis#0.000470803: 0.0247876	(W_muriae#0.00436432: 0.0243645	((W_sebi#0.00275161: 0.0142003	W_mellicola#0.00803913: 0.0142003)#0.000276667: 0.00273813	W_tropicalis#0.00122789: 0.0169384)#0.00228825: 0.00742613)#0.00200565: 0.000423064)#0.00224902; 5
(W_canadensis#0.000470803: 0.0247876	(W_muriae#0.00436432: 0.024654	((W_sebi#0.00275161: 0.0142003	W_mellicola#0.00803913: 0.0142003)#0.000276667: 0.00232374	W_tropicalis#0.00122789: 0.016524)#0.00234563: 0.00812997)#0.0019821: 0.000133616)#0.00224902; 5
(W_canadensis#0.000470803: 0.0247876	(W_muriae#0.00436432: 0.024654	((W_sebi#0.00339041: 0.0136925	W_mellicola#0.00803913: 0.0136925)#0.000286928: 0.00311794	W_tropicalis#0.00155802: 0.0168104)#0.00230567: 0.00784356)#0.0019821: 0.000133616)#0.00224902; 5
(W_canadensis#0.000470803: 0.0248357	(W_muriae#0.00436432: 0.024654	((W_sebi#0.00339041: 0.0134534	W_mellicola#0.00803913: 0.0134534)#0.000292027: 0.00286151	W_tropicalis#0.00155802: 0.0163149)#0.0023757: 0.00833909)#0.0019821: 0.0001817)#0.00224467; 5
(W_muriae#0.00436432: 0.0248357	(W_canadensis#0.000470803: 0.0244581	((W_sebi#0.00339041: 0.0134534	W_mellicola#0.00803913: 0.0134534)#0.000292027: 0.00263651	W_tropicalis#0.00155802: 0.0160899)#0.00240892: 0.00836817)#0.00199798: 0.000377628)#0.00224467; 5
(W_muriae#0.00436432: 0.0248357	(W_canadensis#0.000470803: 0.0245916	((W_sebi#0.00234926: 0.0138158	W_mellicola#0.00803913: 0.0138158)#0.000284367: 0.00196086	W_tropicalis#0.00155802: 0.0157766)#0.00245675: 0.00881499)#0.00198713: 0.000244052)#0.00224467; 5
(W_muriae#0.00436432: 0.0248357	(W_canadensis#0.000470803: 0.0242805	((W_sebi#0.00234926: 0.0141525	W_mellicola#0.00803913: 0.0141525)#0.000277602: 0.00212349	W_tropicalis#0.00155802: 0.016276)#0.00238138: 0.00800459)#0.000939674: 0.000555139)#0.00224467; 5
(W_muriae#0.00436432: 0.0248357	(W_canadensis#0.000470803: 0.0240908	((W_sebi#0.00234926: 0.0143234	W_mellicola#0.00803913: 0.0143234)#0.000274289: 0.00195256	W_tropicalis#0.00155802: 0.016276)#0.00238138: 0.00781487)#0.000947074: 0.000744856)#0.00404411; 5
(W_muriae#0.00436432: 0.025107	(W_canadensis#0.000470803: 0.0243004	((W_sebi#0.00234926: 0.0143234	W_mellicola#0.00803913: 0.0143234)#0.000274289: 0.00232526	W_tropicalis#0.000610892: 0.0166487)#0.00232807: 0.00765177)#0.00288898: 0.000806627)#0.006286; 5
(W_muriae#0.00436432: 0.025107	(W_canadensis#0.000470803: 0.0243004	((W_sebi#0.00234926: 0.0140291	W_mellicola#0.00803913: 0.0140291)#0.000280043: 0.00297486	W_tropicalis#0.000610892: 0.017004)#0.00227942: 0.00729645)#0.00288898: 0.000806627)#0.006286; 5
(W_muriae#0.00403885: 0.0232347	(W_canadensis#0.000435693: 0.0227281	((W_sebi#0.00217407: 0.0127803	W_mellicola#0.00743961: 0.0127803)#0.000263267: 0.00265429	W_tropicalis#0.000565335: 0.0154346)#0.00215062: 0.00729358)#0.00264531: 0.000506543)#0.00581722; 5
(W_muriae#0.00403885: 0.0232347	(W_canadensis#0.000435693: 0.0227281	((W_sebi#0.00217407: 0.0124838	W_mellicola#0.00743961: 0.0124838)#0.000674264: 0.0029508	W_tropicalis#0.000606014: 0.0154346)#0.000924054: 0.00729358)#0.000856625: 0.000506543)#0.00394153; 5
(((W_sebi#0.00217407: 0.0120839	W_mellicola#0.00743961: 0.0120839)#0.000696579: 0.00335071	W_tropicalis#0.000606014: 0.0154346)#0.000924054: 0.00806306	(W_canadensis#0.000435693: 0.0224964	W_muriae#0.00403885: 0.0224964)#0.00141763: 0.00100127)#0.00389742; 5
(((W_sebi#0.00428401: 0.0125556	W_mellicola#0.00743961: 0.0125556)#0.000670407: 0.00321609	W_tropicalis#0.00141096: 0.0157717)#0.00333287: 0.00731146	(W_canadensis#0.000435693: 0.0221771	W_muriae#0.00403885: 0.0221771)#0.00308629: 0.000905979)#0.00396741; 5
(((W_sebi#0.00476204: 0.0135209	W_mellicola#0.00826977: 0.0135209)#0.000769227: 0.00416388	W_tropicalis#0.00156841: 0.0176848)#0.00367267: 0.00797405	(W_canadensis#0.000484309: 0.0249315	W_muriae#0.00448953: 0.0249315)#0.00169873: 0.000727316)#0.00441011; 5
(((W_sebi#0.00476204: 0.013202	W_mellicola#0.00826977: 0.013202)#0.000787811: 0.00428744	W_tropicalis#0.00156841: 0.0174894)#0.0037137: 0.00816944	(W_canadensis#0.000484309: 0.0247423	W_muriae#0.00448953: 0.0247423)#0.00171173: 0.000916598)#0.00441011; 5
(((W_sebi#0.00476204: 0.0128749	W_mellicola#0.00826977: 0.0128749)#0.000807825: 0.00497051	W_tropicalis#0.0018983: 0.0178454)#0.00363961: 0.00781345	(W_canadensis#0.000484309: 0.0249573	W_muriae#0.00448953: 0.0249573)#0.00169698: 0.000701581)#0.0065282; 5
(((W_sebi#0.00476204: 0.0128749	W_mellicola#0.00826977: 0.0128749)#0.000807825: 0.00467254	W_tropicalis#0.0018983: 0.0175474)#0.00370142: 0.00811142	(W_canadensis#0.000484309: 0.0249573	W_muriae#0.00448953: 0.0249573)#0.00169698: 0.000701581)#0.0065282; 5
(W_muriae#0.00448953: 0.0252083	(W_canadensis#0.000484309: 0.0249573	((W_sebi#0.00476204: 0.0125704	W_mellicola#0.00721491: 0.0125704)#0.000827396: 0.00497708	W_tropicalis#0.0018983: 0.0175474)#0.00287497: 0.00740984)#0.00169698: 0.00025105)#0.00214364; 5
(W_muriae#0.00448953: 0.0254916	(W_canadensis#0.000484309: 0.0249573	((W_sebi#0.00476204: 0.0121413	W_mellicola#0.00721491: 0.0121413)#0.000856637: 0.00500587	W_tropicalis#0.0018983: 0.0171471)#0.00122449: 0.00781014)#0.00169698: 0.00053434)#0.00211982; 5
(W_muriae#0.00448953: 0.0253508	(W_canadensis#0.000484309: 0.024635	((W_sebi#0.00476204: 0.0118513	W_mellicola#0.00721491: 0.0118513)#0.000877599: 0.0055683	W_tropicalis#0.0018983: 0.0174196)#0.00246157: 0.00721544)#0.00171918: 0.000715748)#0.00213159; 5
(W_muriae#0.00448953: 0.0253508	(W_canadensis#0.000484309: 0.0242622	((W_sebi#0.00476204: 0.0113243	W_mellicola#0.00721491: 0.0113243)#0.000918436: 0.00609525	W_tropicalis#0.0018983: 0.0174196)#0.00246157: 0.00684268)#0.00174559: 0.00108851)#0.00213159; 5
(W_muriae#0.00448953: 0.0253508	(W_canadensis#0.000484309: 0.0242622	((W_sebi#0.00476204: 0.0113243	W_mellicola#0.00721491: 0.0113243)#0.00142492: 0.00593356	W_tropicalis#0.0018983: 0.0172579)#0.00248463: 0.00700436)#0.00174559: 0.00108851)#0.00213159; 5
(W_muriae#0.00448953: 0.0249672	(W_canadensis#0.000484309: 0.0240587	((W_sebi#0.00476204: 0.0115172	W_mellicola#0.00721491: 0.0115172)#0.00137861: 0.00558112	W_tropicalis#0.00184468: 0.0170984)#0.00108242: 0.00696036)#0.00281756: 0.000908482)#0.00216434; 5
(W_muriae#0.00448953: 0.0249672	(W_canadensis#0.000484309: 0.0237012	((W_sebi#0.00476204: 0.0118869	W_mellicola#0.00721491: 0.0118869)#0.00133574: 0.00549456	W_tropicalis#0.00184468: 0.0173814)#0.00106479: 0.00631976)#0.00286006: 0.00126599)#0.00216434; 5
(((W_sebi#0.00476204: 0.0115939	W_mellicola#0.00721491: 0.0115939)#0.00278909: 0.00554028	W_tropicalis#0.00184468: 0.0171342)#0.00108016: 0.00742896	(W_canadensis#0.000484309: 0.0234238	W_muriae#0.00448953: 0.0234238)#0.00289393: 0.00113931)#0.00219994; 5
(((W_sebi#0.00476204: 0.0115939	W_mellicola#0.00721491: 0.0115939)#0.00376752: 0.00571087	W_tropicalis#0.00184468: 0.0173048)#0.00156078: 0.00725838	(W_canadensis#0.000484309: 0.0232138	W_muriae#0.00448953: 0.0232138)#0.00292011: 0.00134936)#0.00191396; 5
(W_muriae#0.00448953: 0.0246798	(W_canadensis#0.000484309: 0.023499	((W_sebi#0.00476204: 0.0120132	W_mellicola#0.00721491: 0.0120132)#0.00363601: 0.00568151	W_tropicalis#0.00121438: 0.0176947)#0.00154594: 0.00580422)#0.00532961: 0.00118079)#0.00190492; 5
(W_muriae#0.00448953: 0.0249335	(W_canadensis#0.000484309: 0.0231465	((W_sebi#0.00476204: 0.0117519	W_mellicola#0.00721491: 0.0117519)#0.00371687: 0.00631175	W_tropicalis#0.00121438: 0.0180636)#0.00151437: 0.00508283)#0.00281639: 0.00178704)#0.00188553; 5
(W_muriae#0.00448953: 0.0246577	(W_canadensis#0.000484309: 0.0229251	((W_sebi#0.00476204: 0.0120738	W_mellicola#0.00544196: 0.0120738)#0.00361776: 0.00598979	W_tropicalis#0.00121438: 0.0180636)#0.00151437: 0.00486144)#0.00284359: 0.00173267)#0.00190662; 5
(W_muriae#0.00448953: 0.0250506	(W_canadensis#0.000484309: 0.023189	((W_sebi#0.00476204: 0.0117506	W_mellicola#0.00544196: 0.0117506)#0.00219723: 0.0058486	W_tropicalis#0.00121438: 0.0175992)#0.00131778: 0.00558988)#0.00281122: 0.00186155)#0.00187672; 5
(W_muriae#0.00448953: 0.0247609	(W_canadensis#0.000484309: 0.0227637	((W_sebi#0.00476204: 0.0114244	W_mellicola#0.00544196: 0.0114244)#0.00225996: 0.00644769	W_tropicalis#0.00121438: 0.0178721)#0.00129765: 0.00489159)#0.00286376: 0.00199722)#0.00337592; 5
(W_muriae#0.00448953: 0.0250771	(W_canadensis#0.000484309: 0.0231512	((W_sebi#0.00476204: 0.0116012	W_mellicola#0.00544196: 0.0116012)#0.00383969: 0.00650262	W_tropicalis#0.00121438: 0.0181038)#0.00195492: 0.00504741)#0.00281581: 0.00192588)#0.00333335; 5
(W_muriae#0.00448953: 0.0248671	(W_canadensis#0.000484309: 0.0228849	((W_sebi#0.00476204: 0.0116012	W_mellicola#0.00544196: 0.0116012)#0.00383969: 0.00670587	W_tropicalis#0.00121438: 0.018307)#0.00193322: 0.00457787)#0.00149185: 0.00198217)#0.000826217; 5
(W_muriae#0.00448953: 0.0251531	(W_canadensis#0.000484309: 0.0233691	((W_sebi#0.00476204: 0.0118272	W_mellicola#0.00544196: 0.0118272)#0.0037663: 0.00667428	W_tropicalis#0.00121438: 0.0185015)#0.0030216: 0.00486757)#0.00196361: 0.00178403)#0.00131679; 5
(W_muriae#0.00448953: 0.0253576	(W_canadensis#0.000484309: 0.0231759	((W_sebi#0.00476204: 0.0122055	W_mellicola#0.00544196: 0.0122055)#0.00364957: 0.00673411	W_tropicalis#0.00121438: 0.0189396)#0.0029517: 0.00423628)#0.00197998: 0.0021817)#0.00130617; 5
(W_muriae#0.00448953: 0.0252646	(W_canadensis#0.000484309: 0.0228166	((W_sebi#0.00476204: 0.0125972	W_mellicola#0.00544196: 0.0125972)#0.00353609: 0.0063424	W_tropicalis#0.00121438: 0.0189396)#0.00160343: 0.00387693)#0.00201116: 0.002448)#0.00180182; 5
(W_muriae#0.00448953: 0.0250409	(W_canadensis#0.000484309: 0.0228166	((W_sebi#0.00476204: 0.0129815	W_mellicola#0.00544196: 0.0129815)#0.00343141: 0.00561174	W_tropicalis#0.00121438: 0.0185932)#0.00555518: 0.00422331)#0.00123986: 0.00222437)#0.000933324; 5
(W_muriae#0.00448953: 0.0246454	(W_canadensis#0.000484309: 0.0225311	((W_sebi#0.00476204: 0.0127662	W_mellicola#0.00544196: 0.0127662)#0.00348929: 0.00620451	W_tropicalis#0.00121438: 0.0189707)#0.00229168: 0.00356043)#0.00560158: 0.00211427)#0.00115593; 5
(W_muriae#0.00448953: 0.0249254	(W_canadensis#0.000484309: 0.0225311	((W_sebi#0.00476204: 0.0132535	W_mellicola#0.00544196: 0.0132535)#0.003361: 0.00605792	W_tropicalis#0.00121438: 0.0193114)#0.00225125: 0.00321971)#0.00237402: 0.00239426)#0.00114295; 5
(W_muriae#0.00448953: 0.0252584	(W_canadensis#0.000484309: 0.0221434	((W_sebi#0.00476204: 0.013377	W_mellicola#0.00544196: 0.013377)#0.00332995: 0.00593436	W_tropicalis#0.00121438: 0.0193114)#0.0015714: 0.002832)#0.00241559: 0.00311498)#0.00112788; 5
(W_muriae#0.00448953: 0.0249259	(W_canadensis#0.000484309: 0.0218433	((W_sebi#0.00476204: 0.0130569	W_mellicola#0.00544196: 0.0130569)#0.00341159: 0.00667497	W_tropicalis#0.00121438: 0.0197319)#0.00133436: 0.00211143)#0.00527459: 0.00308253)#0.00114293; 5
(W_muriae#0.00480594: 0.0263739	(W_canadensis#0.000518442: 0.0238298	((W_sebi#0.00509766: 0.0139772	W_mellicola#0.00582549: 0.0139772)#0.00365203: 0.00671408	W_tropicalis#0.00129997: 0.0206912)#0.00145818: 0.00313861)#0.00326066: 0.00254409)#0.0012378; 5
(W_muriae#0.00480594: 0.0268257	(W_canadensis#0.000518442: 0.0242937	((W_sebi#0.00509766: 0.0142666	W_mellicola#0.00582549: 0.0142666)#0.00290747: 0.00663916	W_tropicalis#0.00129997: 0.0209058)#0.00144321: 0.0033879)#0.0031984: 0.00253203)#0.00121695; 5
(W_muriae#0.00480594: 0.027028	(W_canadensis#0.000518442: 0.0246395	((W_sebi#0.00509766: 0.0144449	W_mellicola#0.00582549: 0.0144449)#0.00160174: 0.00681696	W_tropicalis#0.00129997: 0.0212619)#0.00141904: 0.00337761)#0.00315351: 0.00238851)#0.00120784; 5
(W_muriae#0.00480594: 0.027501	(W_canadensis#0.000518442: 0.024904	((W_sebi#0.00509766: 0.0148556	W_mellicola#0.00582549: 0.0148556)#0.00155746: 0.00640628	W_tropicalis#0.00129997: 0.0212619)#0.00254403: 0.00364212)#0.00312002: 0.00259695)#0.00118707; 5
(W_muriae#0.00480594: 0.0271541	(W_canadensis#0.000518442: 0.0244487	((W_sebi#0.00509766: 0.0145542	W_mellicola#0.00582549: 0.0145542)#0.00158971: 0.00712635	W_tropicalis#0.00123943: 0.0216805)#0.000676986: 0.00276812)#0.00317813: 0.00270548)#0.00120223; 5
(W_muriae#0.00480594: 0.0273646	(W_canadensis#0.000518442: 0.0246206	((W_sebi#0.00289647: 0.0145542	W_mellicola#0.00582549: 0.0145542)#0.00430412: 0.00677198	W_tropicalis#0.00123943: 0.0213262)#0.000688235: 0.00329438)#0.00540803: 0.00274401)#0.00101189; 5
(W_muriae#0.00480594: 0.0271068	(W_canadensis#0.000518442: 0.0241288	((W_sebi#0.00289647: 0.0142228	W_mellicola#0.00582549: 0.0142228)#0.0031778: 0.00670265	W_tropicalis#0.00123943: 0.0209255)#0.00101693: 0.00320329)#0.00409041: 0.00297805)#0.00102151; 5
(W_muriae#0.00480594: 0.0271068	(W_canadensis#0.000518442: 0.0244319	((W_sebi#0.00289647: 0.0142228	W_mellicola#0.00582549: 0.0142228)#0.0031778: 0.00699077	W_tropicalis#0.00123943: 0.0212136)#0.0010643: 0.00321827)#0.00403966: 0.00267494)#0.00102151; 5
(W_muriae#0.00480594: 0.0266993	(W_canadensis#0.000518442: 0.0246558	((W_sebi#0.00289647: 0.0142228	W_mellicola#0.00582549: 0.0142228)#0.0031778: 0.00675749	W_tropicalis#0.00123943: 0.0209803)#0.00069554: 0.00367553)#0.00400296: 0.0020435)#0.0010371; 5
(W_muriae#0.00480594: 0.0272254	(W_canadensis#0.000518442: 0.0246558	((W_sebi#0.00289647: 0.0139695	W_mellicola#0.00582549: 0.0139695)#0.00200181: 0.00730348	W_tropicalis#0.00123943: 0.0212729)#0.000685973: 0.00338291)#0.0060882: 0.00256956)#0.00101706; 5
(W_muriae#0.00480594: 0.0275216	(W_canadensis#0.000518442: 0.0242251	((W_sebi#0.00289647: 0.0139695	W_mellicola#0.00582549: 0.0139695)#0.00200181: 0.00718505	W_tropicalis#0.00123943: 0.0211545)#0.000689813: 0.00307059)#0.00619646: 0.00329648)#0.00100612; 5
(W_muriae#0.00480594: 0.0270945	(W_canadensis#0.000518442: 0.0238477	((W_sebi#0.00289647: 0.0136171	W_mellicola#0.00582549: 0.0136171)#0.00455518: 0.00803041	W_tropicalis#0.00141646: 0.0216475)#0.000674104: 0.00220023)#0.00375096: 0.0032468)#0.00102198; 5
(W_muriae#0.00480594: 0.0273809	(W_canadensis#0.000518442: 0.0238477	((W_sebi#0.00289647: 0.0137592	W_mellicola#0.00582549: 0.0137592)#0.00450811: 0.00801535	W_tropicalis#0.00141646: 0.0217746)#0.000670169: 0.00207313)#0.00375096: 0.00353316)#0.00101129; 5
(((W_sebi#0.00289647: 0.0141553	W_mellicola#0.00582549: 0.0141553)#0.00165892: 0.00794657	W_tropicalis#0.000747062: 0.0221019)#0.000660244: 0.00496872	(W_canadensis#0.000518442: 0.0241368	W_muriae#0.00480594: 0.0241368)#0.00203594: 0.00293386)#0.00102288; 5
(((W_sebi#0.00289647: 0.0137396	W_mellicola#0.00582549: 0.0137396)#0.00211562: 0.0085762	W_tropicalis#0.000747062: 0.0223158)#0.000653916: 0.00475482	(W_canadensis#0.000518442: 0.023953	W_muriae#0.00480594: 0.023953)#0.00205156: 0.00311758)#0.00102288; 5
(((W_sebi#0.00289647: 0.0140675	W_mellicola#0.00582549: 0.0140675)#0.00206632: 0.0086034	W_tropicalis#0.00114073: 0.0226709)#0.000643674: 0.00410599	(W_canadensis#0.000518442: 0.0236978	W_muriae#0.00480594: 0.0236978)#0.00207366: 0.00307907)#0.0010341; 5
(((W_sebi#0.00289647: 0.0137195	W_mellicola#0.00582549: 0.0137195)#0.00211872: 0.00913521	W_tropicalis#0.00114073: 0.0228547)#0.000638496: 0.0041736	(W_canadensis#0.000518442: 0.0233258	W_muriae#0.00480594: 0.0233258)#0.00210673: 0.00370258)#0.00102448; 5
(((W_sebi#0.00289647: 0.013336	W_mellicola#0.00582549: 0.013336)#0.00217965: 0.00987769	W_tropicalis#0.00114073: 0.0232137)#0.000628622: 0.00415175	(W_canadensis#0.000518442: 0.0235668	W_muriae#0.00480594: 0.0235668)#0.00238272: 0.0037987)#0.00101186; 5
(((W_sebi#0.00289647: 0.013336	W_mellicola#0.00582549: 0.013336)#0.00217965: 0.00968893	W_tropicalis#0.00114073: 0.023025)#0.000633776: 0.0042098	(W_canadensis#0.000518442: 0.0235668	W_muriae#0.00480594: 0.0235668)#0.00238272: 0.00366799)#0.00101671; 5
(((W_sebi#0.00289647: 0.0134836	W_mellicola#0.00582549: 0.0134836)#0.0021558: 0.0095414	W_tropicalis#0.00136766: 0.023025)#0.000633776: 0.00390294	(W_canadensis#0.000518442: 0.0231504	W_muriae#0.00480594: 0.0231504)#0.00242557: 0.00377748)#0.0010283; 5
(((W_sebi#0.00289647: 0.0138015	W_mellicola#0.00582549: 0.0138015)#0.00210613: 0.00943943	W_tropicalis#0.00136766: 0.023241)#0.000627885: 0.003996	(W_canadensis#0.000518442: 0.0228189	W_muriae#0.00480594: 0.0228189)#0.00246081: 0.0044181)#0.00101663; 5
(((W_sebi#0.00289647: 0.013328	W_mellicola#0.00582549: 0.013328)#0.00218095: 0.00973654	W_tropicalis#0.0042117: 0.0230646)#0.000632687: 0.00450134	(W_canadensis#0.000518442: 0.0225383	W_muriae#0.00480594: 0.0225383)#0.00249144: 0.00502759)#0.0010045; 5
(((W_sebi#0.00289647: 0.0135253	W_mellicola#0.00582549: 0.0135253)#0.00214915: 0.00919272	W_tropicalis#0.0042117: 0.022718)#0.000642339: 0.00504029	(W_canadensis#0.000518442: 0.0221726	W_muriae#0.00480594: 0.0221726)#0.00253254: 0.00558572)#0.000997539; 5
(((W_sebi#0.00289647: 0.013285	W_mellicola#0.00582549: 0.013285)#0.00216804: 0.00919825	W_tropicalis#0.00194679: 0.0224833)#0.000649044: 0.0050029	(W_canadensis#0.000518442: 0.0224794	W_muriae#0.00480594: 0.0224794)#0.00249797: 0.00500675)#0.00100741; 5
(((W_sebi#0.00289647: 0.0135028	W_mellicola#0.00582549: 0.0135028)#0.00092474: 0.00863496	W_tropicalis#0.00194679: 0.0221378)#0.00143749: 0.00575787	(W_canadensis#0.000518442: 0.0221907	W_muriae#0.00480594: 0.0221907)#0.00253047: 0.00570498)#0.000992626; 5
(((W_sebi#0.00289647: 0.0135028	W_mellicola#0.00582549: 0.0135028)#0.00255369: 0.00897661	W_tropicalis#0.00194679: 0.0224795)#0.00141564: 0.00497245	(W_canadensis#0.000518442: 0.0221907	W_muriae#0.00480594: 0.0221907)#0.00253047: 0.00526121)#0.00100867; 5
(((W_sebi#0.00289647: 0.0130751	W_mellicola#0.00582549: 0.0130751)#0.00263724: 0.00975258	W_tropicalis#0.00194679: 0.0228276)#0.00139405: 0.00445859	(W_canadensis#0.000518442: 0.0225371	W_muriae#0.00480594: 0.0225371)#0.00249158: 0.00474913)#0.0010148; 5
(((W_sebi#0.00289647: 0.0126702	W_mellicola#0.00582549: 0.0126702)#0.00272152: 0.0100281	W_tropicalis#0.00194679: 0.0226982)#0.00143521: 0.00422118	(W_canadensis#0.000518442: 0.0229966	W_muriae#0.00480594: 0.0229966)#0.00134903: 0.00392281)#0.00102862; 5
(((W_sebi#0.00289647: 0.0127826	W_mellicola#0.00705592: 0.0127826)#0.00269758: 0.00954145	W_tropicalis#0.00194679: 0.022324)#0.00145926: 0.00489941	(W_canadensis#0.000518442: 0.0234539	W_muriae#0.00480594: 0.0234539)#0.00397793: 0.00376957)#0.00101714; 5
(((W_sebi#0.00289647: 0.0130196	W_mellicola#0.00705592: 0.0130196)#0.00264848: 0.00930446	W_tropicalis#0.000554574: 0.022324)#0.00132355: 0.00458954	(W_canadensis#0.000518442: 0.0237748	W_muriae#0.00480594: 0.0237748)#0.00392423: 0.0031388)#0.00102885; 5
(((W_sebi#0.00289647: 0.0126159	W_mellicola#0.00705592: 0.0126159)#0.00273322: 0.00994527	W_tropicalis#0.000554574: 0.0225612)#0.00130964: 0.00407821	(W_canadensis#0.000518442: 0.0233469	W_muriae#0.00480594: 0.0233469)#0.00399615: 0.00329248)#0.00103944; 5
(((W_sebi#0.00289647: 0.0130445	W_mellicola#0.00705592: 0.0130445)#0.0035567: 0.00963152	W_tropicalis#0.00225104: 0.022676)#0.00130301: 0.00353684	(W_canadensis#0.000518442: 0.0230312	W_muriae#0.00480594: 0.0230312)#0.00405092: 0.0031816)#0.00105635; 5
(((W_sebi#0.00289647: 0.0127258	W_mellicola#0.00705592: 0.0127258)#0.00364575: 0.00995015	W_tropicalis#0.00225104: 0.022676)#0.00130301: 0.00323443	(W_canadensis#0.000490198: 0.0228004	W_muriae#0.00480594: 0.0228004)#0.00553307: 0.00310996)#0.00070129; 5
(((W_sebi#0.00289647: 0.0124109	W_mellicola#0.00705592: 0.0124109)#0.0012686: 0.0102651	W_tropicalis#0.00225104: 0.022676)#0.00130301: 0.00323443	(W_canadensis#0.000490198: 0.0230389	W_muriae#0.00480594: 0.0230389)#0.00547581: 0.00287154)#0.00219386; 5
(((W_sebi#0.00289647: 0.0127928	W_mellicola#0.00705592: 0.0127928)#0.004535: 0.0100883	W_tropicalis#0.0014519: 0.0228811)#0.00129133: 0.00258424	(W_canadensis#0.000490198: 0.0234037	W_muriae#0.00480594: 0.0234037)#0.00539044: 0.00206164)#0.000713033; 5
(((W_sebi#0.00289647: 0.0127928	W_mellicola#0.00705592: 0.0127928)#0.00238942: 0.0100883	W_tropicalis#0.0014519: 0.0228811)#0.00129133: 0.00286254	(W_canadensis#0.000490198: 0.0234037	W_muriae#0.00480594: 0.0234037)#0.00539044: 0.00233994)#0.00191432; 5
(((W_sebi#0.00289647: 0.0127928	W_mellicola#0.00705592: 0.0127928)#0.00238942: 0.0103726	W_tropicalis#0.00147947: 0.0231654)#0.000558982: 0.00292327	(W_canadensis#0.000490198: 0.0237782	W_muriae#0.00480594: 0.0237782)#0.0021359: 0.00231046)#0.00188901; 5
(((W_sebi#0.00289647: 0.0124777	W_mellicola#0.00705592: 0.0124777)#0.00244977: 0.0104266	W_tropicalis#0.00147947: 0.0229043)#0.000565355: 0.0031844	(W_canadensis#0.000490198: 0.0237782	W_muriae#0.00480594: 0.0237782)#0.0015875: 0.00231046)#0.00188901; 5
(((W_sebi#0.00289647: 0.0124777	W_mellicola#0.00705592: 0.0124777)#0.00244977: 0.010604	W_tropicalis#0.00147947: 0.0230817)#0.00056101: 0.0032313	(W_canadensis#0.000490198: 0.0232885	W_muriae#0.00480594: 0.0232885)#0.00162088: 0.00302451)#0.00168234; 5
(((W_sebi#0.00289647: 0.0124777	W_mellicola#0.00705592: 0.0124777)#0.00244977: 0.0102507	W_tropicalis#0.00147947: 0.0227284)#0.00056973: 0.00388974	(W_canadensis#0.000490198: 0.0229814	W_muriae#0.00480594: 0.0229814)#0.00164255: 0.00363675)#0.00166305; 5
(((W_sebi#0.00289647: 0.0121543	W_mellicola#0.00705592: 0.0121543)#0.00251495: 0.0102512	W_tropicalis#0.00147947: 0.0224055)#0.000577941: 0.00421264	(W_canadensis#0.000490198: 0.0232892	W_muriae#0.00480594: 0.0232892)#0.00162083: 0.00332887)#0.00196937; 5
(((W_sebi#0.00289647: 0.0124255	W_mellicola#0.00705592: 0.0124255)#0.00246005: 0.00962285	W_tropicalis#0.00209485: 0.0220484)#0.000587301: 0.0042295	(W_canadensis#0.000490198: 0.0228554	W_muriae#0.00480594: 0.0228554)#0.0016516: 0.00342251)#0.00199486; 5
(((W_sebi#0.00289647: 0.0124255	W_mellicola#0.00705592: 0.0124255)#0.00246005: 0.00923908	W_tropicalis#0.00209485: 0.0216646)#0.000597704: 0.00437523	(W_canadensis#0.000490198: 0.0225141	W_muriae#0.00480594: 0.0225141)#0.00167663: 0.0035257)#0.0020131; 5
(((W_sebi#0.00289647: 0.012664	W_mellicola#0.00705592: 0.012664)#0.00241373: 0.00866799	W_tropicalis#0.00103714: 0.021332)#0.000607024: 0.00470787	(W_canadensis#0.000490198: 0.0227418	W_muriae#0.00480594: 0.0227418)#0.00132909: 0.00329802)#0.0020131; 5
(((W_sebi#0.00289647: 0.0124346	W_mellicola#0.00705592: 0.0124346)#0.00245826: 0.00851527	W_tropicalis#0.00103714: 0.0209499)#0.000618096: 0.00528653	(W_canadensis#0.000490198: 0.0223585	W_muriae#0.00480594: 0.0223585)#0.00135188: 0.00387792)#0.00135025; 5
(((W_sebi#0.00289647: 0.0124346	W_mellicola#0.00705592: 0.0124346)#0.00245826: 0.00878058	W_tropicalis#0.00103714: 0.0212152)#0.000610367: 0.00461382	(W_canadensis#0.000490198: 0.0225199	W_muriae#0.00480594: 0.0225199)#0.00134219: 0.00330913)#0.0023507; 5
(((W_sebi#0.00289647: 0.0120142	W_mellicola#0.00705592: 0.0120142)#0.00254429: 0.009201	W_tropicalis#0.00103714: 0.0212152)#0.000610367: 0.00461382	(W_canadensis#0.000490198: 0.0220927	W_muriae#0.00480594: 0.0220927)#0.00136814: 0.00373626)#0.0023507; 5
(((W_sebi#0.00289647: 0.0117503	W_mellicola#0.00705592: 0.0117503)#0.00260141: 0.00916039	W_tropicalis#0.00103714: 0.0209107)#0.000619253: 0.00513683	(W_canadensis#0.000490198: 0.0220927	W_muriae#0.00480594: 0.0220927)#0.00136814: 0.00395483)#0.00233097; 5
(((W_sebi#0.00289647: 0.012081	W_mellicola#0.00705592: 0.012081)#0.00253022: 0.00903896	W_tropicalis#0.00103714: 0.0211199)#0.000613119: 0.00449658	(W_canadensis#0.000490198: 0.0215779	W_muriae#0.00480594: 0.0215779)#0.00140079: 0.00403864)#0.0023702; 5
(((W_sebi#0.00289647: 0.0116838	W_mellicola#0.00705592: 0.0116838)#0.00261623: 0.00908435	W_tropicalis#0.00103714: 0.0207681)#0.000623505: 0.00441687	(W_canadensis#0.000490198: 0.0212966	W_muriae#0.00480594: 0.0212966)#0.00148066: 0.00388845)#0.00241081; 5
(((W_sebi#0.00289647: 0.0119051	W_mellicola#0.00705592: 0.0119051)#0.0025676: 0.00903945	W_tropicalis#0.00103714: 0.0209445)#0.000618254: 0.00459983	(W_canadensis#0.000490198: 0.0212966	W_muriae#0.00480594: 0.0212966)#0.00148066: 0.00424779)#0.00237689; 5
(((W_sebi#0.00289647: 0.0115828	W_mellicola#0.00705592: 0.0115828)#0.00263903: 0.00960369	W_tropicalis#0.00103714: 0.0211865)#0.000611192: 0.00465307	(W_canadensis#0.001291: 0.0212966	W_muriae#0.00480594: 0.0212966)#0.00148066: 0.00454304)#0.00234973; 5
(((W_sebi#0.00289647: 0.0117652	W_mellicola#0.00705592: 0.0117652)#0.00259812: 0.00897026	W_tropicalis#0.000757362: 0.0207355)#0.000624487: 0.00534627	(W_canadensis#0.001291: 0.0209802	W_muriae#0.00480594: 0.0209802)#0.00150299: 0.00510159)#0.00300557; 5
(((W_sebi#0.00289647: 0.0114774	W_mellicola#0.00705592: 0.0114774)#0.00266329: 0.00949701	W_tropicalis#0.000757362: 0.0209744)#0.000617374: 0.00510738	(W_canadensis#0.001291: 0.0213068	W_muriae#0.00480594: 0.0213068)#0.00266255: 0.00477491)#0.00110804; 5
(((W_sebi#0.00289647: 0.0110673	W_mellicola#0.00705592: 0.0110673)#0.00276197: 0.0102856	W_tropicalis#0.000757362: 0.0213528)#0.000606432: 0.00455308	(W_canadensis#0.001291: 0.0208388	W_muriae#0.00480594: 0.0208388)#0.00272235: 0.00506708)#0.0038793; 5
(((W_sebi#0.00289647: 0.0110673	W_mellicola#0.00705592: 0.0110673)#0.00276197: 0.00990122	W_tropicalis#0.000757362: 0.0209685)#0.000617547: 0.00518942	(W_canadensis#0.001291: 0.0211815	W_muriae#0.00480594: 0.0211815)#0.00267831: 0.00497641)#0.00384193; 5
(((W_sebi#0.00289647: 0.0115309	W_mellicola#0.00705592: 0.0115309)#0.00265093: 0.00976599	W_tropicalis#0.000757362: 0.0212969)#0.000608026: 0.00447615	(W_canadensis#0.00127414: 0.0211815	W_muriae#0.00480594: 0.0211815)#0.00267831: 0.00459151)#0.0038993; 5
(((W_sebi#0.00289647: 0.0110819	W_mellicola#0.00705592: 0.0110819)#0.00275832: 0.0103787	W_tropicalis#0.000757362: 0.0214606)#0.000603386: 0.00483702	(W_canadensis#0.00127414: 0.0208393	W_muriae#0.00480594: 0.0208393)#0.00272228: 0.00545832)#0.00382151; 5
(((W_sebi#0.00289647: 0.0106121	W_mellicola#0.00705592: 0.0106121)#0.00568487: 0.0106291	W_tropicalis#0.000757362: 0.0212412)#0.00060962: 0.00505646	(W_canadensis#0.00127414: 0.0211397	W_muriae#0.00480594: 0.0211397)#0.0026836: 0.00515796)#0.00382151; 5
(((W_sebi#0.00289647: 0.0103314	W_mellicola#0.00705592: 0.0103314)#0.00583931: 0.0112838	W_tropicalis#0.000757362: 0.0216152)#0.000599072: 0.00468246	(W_canadensis#0.00172852: 0.0211397	W_muriae#0.00480594: 0.0211397)#0.00180639: 0.00515796)#0.00382151; 5
(((W_sebi#0.002644: 0.0096858	W_mellicola#0.00644088: 0.0096858)#0.00519003: 0.00991377	W_tropicalis#0.000691346: 0.0195996)#0.000550523: 0.00401539	(W_canadensis#0.00157785: 0.0195343	W_muriae#0.00438703: 0.0195343)#0.00269362: 0.00408065)#0.00354608; 5
(((W_sebi#0.002644: 0.00997933	W_mellicola#0.00644088: 0.00997933)#0.00503737: 0.0101386	W_tropicalis#0.000691346: 0.0201179)#0.000536338: 0.00400515	(W_canadensis#0.001099: 0.019982	W_muriae#0.00438703: 0.019982)#0.00263328: 0.00414108)#0.00347139; 5
(((W_sebi#0.002644: 0.00966269	W_mellicola#0.00644088: 0.00966269)#0.00520244: 0.0106841	W_tropicalis#0.00192424: 0.0203468)#0.000940484: 0.00342624	(W_canadensis#0.001099: 0.0203976	W_muriae#0.00438703: 0.0203976)#0.000963621: 0.00337542)#0.0035225; 5
(((W_sebi#0.002644: 0.00985852	W_mellicola#0.00644088: 0.00985852)#0.00844392: 0.0109437	W_tropicalis#0.00192424: 0.0208022)#0.000919896: 0.00276694	(W_canadensis#0.001099: 0.0201212	W_muriae#0.00438703: 0.0201212)#0.000976858: 0.00344789)#0.00355298; 5
(((W_sebi#0.002644: 0.00985852	W_mellicola#0.00644088: 0.00985852)#0.00667539: 0.0105235	W_tropicalis#0.00192424: 0.020382)#0.000938859: 0.0034666	(W_canadensis#0.001099: 0.0203973	W_muriae#0.00438703: 0.0203973)#0.000963635: 0.00345129)#0.00351134; 5
(((W_sebi#0.002644: 0.0101333	W_mellicola#0.00644088: 0.0101333)#0.00792733: 0.0102487	W_tropicalis#0.00192424: 0.020382)#0.00259033: 0.0034666	(W_canadensis#0.001099: 0.0199394	W_muriae#0.00438703: 0.0199394)#0.000985765: 0.00390919)#0.00351134; 5
(((W_sebi#0.002644: 0.00983711	W_mellicola#0.00644088: 0.00983711)#0.00816602: 0.0108049	W_tropicalis#0.00192424: 0.020642)#0.00255771: 0.00299203	(W_canadensis#0.001099: 0.0203314	W_muriae#0.00438703: 0.0203314)#0.000966761: 0.00330262)#0.00354323; 5
(((W_sebi#0.002644: 0.00952854	W_mellicola#0.00644088: 0.00952854)#0.00546428: 0.0114044	W_tropicalis#0.00192424: 0.020933)#0.00252215: 0.00291564	(W_canadensis#0.001099: 0.0206252	W_muriae#0.00438703: 0.0206252)#0.00095299: 0.00322346)#0.00351134; 5
(((W_sebi#0.002644: 0.00952854	W_mellicola#0.00644088: 0.00952854)#0.00546428: 0.0116308	W_tropicalis#0.00192424: 0.0211593)#0.00249517: 0.00306058	(W_canadensis#0.001099: 0.0210394	W_muriae#0.00438703: 0.0210394)#0.000934228: 0.00318054)#0.00345751; 5
(((W_sebi#0.002644: 0.00978034	W_mellicola#0.00644088: 0.00978034)#0.00707251: 0.0111671	W_tropicalis#0.00192424: 0.0209474)#0.00252041: 0.00306989	(W_canadensis#0.001099: 0.020817	W_muriae#0.00438703: 0.020817)#0.000944209: 0.00320032)#0.00348668; 5
(((W_sebi#0.002644: 0.00944831	W_mellicola#0.00644088: 0.00944831)#0.00732105: 0.0110768	W_tropicalis#0.00192424: 0.0205251)#0.00257226: 0.0039514	(W_canadensis#0.001099: 0.0204581	W_muriae#0.00438703: 0.0204581)#0.00226446: 0.00401849)#0.00342126; 5
(((W_sebi#0.002644: 0.00944831	W_mellicola#0.00644088: 0.00944831)#0.00732105: 0.0115553	W_tropicalis#0.0018189: 0.0210036)#0.00251366: 0.00374445	(W_canadensis#0.001099: 0.0202134	W_muriae#0.00438703: 0.0202134)#0.00229186: 0.00453467)#0.00573551; 5
(((W_sebi#0.002644: 0.00944831	W_mellicola#0.00644088: 0.00944831)#0.00732105: 0.0114093	W_tropicalis#0.00196522: 0.0208576)#0.00253126: 0.00363312	(W_canadensis#0.001099: 0.020616	W_muriae#0.00438703: 0.020616)#0.00224711: 0.00387477)#0.00579577; 5
(((W_sebi#0.002644: 0.00967205	W_mellicola#0.00644088: 0.00967205)#0.00715169: 0.0111856	W_tropicalis#0.00196522: 0.0208576)#0.00253126: 0.00349654	(W_canadensis#0.001099: 0.0202894	W_muriae#0.00438703: 0.0202894)#0.00228328: 0.00406481)#0.00498966; 5
(((W_sebi#0.002644: 0.00929715	W_mellicola#0.00644088: 0.00929715)#0.00744008: 0.0117282	W_tropicalis#0.00196522: 0.0210254)#0.00251107: 0.0030415	(W_canadensis#0.001099: 0.0206191	W_muriae#0.00438703: 0.0206191)#0.00224677: 0.00344775)#0.00233149; 5
(((W_sebi#0.002644: 0.00958488	W_mellicola#0.00644088: 0.00958488)#0.00646502: 0.0114405	W_tropicalis#0.00196522: 0.0210254)#0.00251107: 0.0030415	(W_canadensis#0.001099: 0.0202651	W_muriae#0.00438703: 0.0202651)#0.00228602: 0.0038018)#0.0047631; 5
(((W_sebi#0.002644: 0.00926225	W_mellicola#0.00644088: 0.00926225)#0.00340706: 0.0115592	W_tropicalis#0.00137126: 0.0208214)#0.00253566: 0.00342761	(W_canadensis#0.001099: 0.019786	W_muriae#0.00438703: 0.019786)#0.00234137: 0.00446307)#0.00472731; 5
(((W_sebi#0.002644: 0.00954688	W_mellicola#0.00644088: 0.00954688)#0.00687097: 0.0115221	W_tropicalis#0.00156645: 0.021069)#0.00250586: 0.00337273	(W_canadensis#0.001099: 0.0200129	W_muriae#0.00438703: 0.0200129)#0.00231482: 0.0044288)#0.00469005; 5
(((W_sebi#0.002644: 0.00990459	W_mellicola#0.00644088: 0.00990459)#0.00662282: 0.0109954	W_tropicalis#0.00174876: 0.0209)#0.00252613: 0.00385034	(W_canadensis#0.001099: 0.020253	W_muriae#0.00438703: 0.020253)#0.00228738: 0.00449733)#0.00463157; 5
(((W_sebi#0.002644: 0.0099915	W_mellicola#0.00802539: 0.0099915)#0.00656521: 0.0113734	W_tropicalis#0.00174876: 0.0213649)#0.00247115: 0.00348452	(W_canadensis#0.00280397: 0.020253	W_muriae#0.00438703: 0.020253)#0.00228738: 0.00459648)#0.00590004; 5
(((W_sebi#0.00223363: 0.00867874	W_mellicola#0.0067798: 0.00867874)#0.00539416: 0.00937023	W_tropicalis#0.00147734: 0.018049)#0.00208761: 0.00319262	(W_canadensis#0.00236878: 0.0167891	W_muriae#0.00370613: 0.0167891)#0.00196925: 0.00445247)#0.00216728; 5
(((W_sebi#0.00258516: 0.0102623	W_mellicola#0.00784681: 0.0102623)#0.00611067: 0.0102518	W_tropicalis#0.00222765: 0.0205141)#0.00246039: 0.00407056	(W_canadensis#0.00274158: 0.018999	W_muriae#0.00428941: 0.018999)#0.00233104: 0.00558557)#0.00250837; 5
(((W_sebi#0.00258516: 0.0102623	W_mellicola#0.00784681: 0.0102623)#0.00611067: 0.0107979	W_tropicalis#0.00345079: 0.0210602)#0.00239658: 0.00380729	(W_canadensis#0.00274158: 0.0188148	W_muriae#0.00428941: 0.0188148)#0.00235388: 0.00605276)#0.00247983; 5
(((W_sebi#0.00258516: 0.0098166	W_mellicola#0.00784681: 0.0098166)#0.00638811: 0.0110076	W_tropicalis#0.00345079: 0.0208242)#0.00142065: 0.00356744	(W_canadensis#0.00274158: 0.0192669	W_muriae#0.00428941: 0.0192669)#0.00229864: 0.00512477)#0.00751497; 5
(((W_sebi#0.00258516: 0.00993864	W_mellicola#0.00580449: 0.00993864)#0.00630967: 0.0106206	W_tropicalis#0.00345079: 0.0205592)#0.00143896: 0.00416408	(W_canadensis#0.00274158: 0.0190512	W_muriae#0.00428941: 0.0190512)#0.00232467: 0.00567213)#0.00392295; 5
(((W_sebi#0.00258516: 0.0103549	W_mellicola#0.00580449: 0.0103549)#0.0034151: 0.0104669	W_tropicalis#0.00345079: 0.0208218)#0.00180371: 0.00372769	(W_canadensis#0.00274158: 0.0192822	W_muriae#0.00428941: 0.0192822)#0.00229681: 0.00526729)#0.00255954; 5
(((W_sebi#0.00258516: 0.0100835	W_mellicola#0.00580449: 0.0100835)#0.00558641: 0.0104	W_tropicalis#0.00104434: 0.0204835)#0.00179163: 0.00406596	(W_canadensis#0.00274158: 0.0188074	W_muriae#0.00428941: 0.0188074)#0.0023548: 0.00574209)#0.00255954; 5
(((W_sebi#0.00258516: 0.00979609	W_mellicola#0.00580449: 0.00979609)#0.00575032: 0.0103503	W_tropicalis#0.00138514: 0.0201464)#0.00182161: 0.0041227	(W_canadensis#0.00274158: 0.0188074	W_muriae#0.00428941: 0.0188074)#0.0023548: 0.00546165)#0.00258911; 5
(((W_sebi#0.00258516: 0.00948843	W_mellicola#0.00580449: 0.00948843)#0.00593678: 0.0109027	W_tropicalis#0.000708187: 0.0203911)#0.00124457: 0.00400268	(W_canadensis#0.000311754: 0.0190679	W_muriae#0.00428941: 0.0190679)#0.00232263: 0.0053259)#0.00257588; 5
(((W_sebi#0.00258516: 0.00968463	W_mellicola#0.00580449: 0.00968463)#0.00363543: 0.010335	W_tropicalis#0.000708187: 0.0200196)#0.00135508: 0.00394954	(W_canadensis#0.000311754: 0.0190679	W_muriae#0.00428941: 0.0190679)#0.00232263: 0.00490128)#0.00262151; 5
(((W_sebi#0.00258516: 0.0102439	W_mellicola#0.00580449: 0.0102439)#0.00343697: 0.00954125	W_tropicalis#0.000708187: 0.0197851)#0.00137114: 0.00429826	(W_canadensis#0.000311754: 0.019308	W_muriae#0.00428941: 0.019308)#0.00229374: 0.00477538)#0.00260908; 5
(((W_sebi#0.00258516: 0.00977118	W_mellicola#0.00580449: 0.00977118)#0.00360323: 0.00961311	W_tropicalis#0.000708187: 0.0193843)#0.00157962: 0.00501022	(W_canadensis#0.000311754: 0.0196449	W_muriae#0.00428941: 0.0196449)#0.0022544: 0.00474956)#0.0025758; 5
(((W_sebi#0.00291088: 0.010835	W_mellicola#0.00653582: 0.010835)#0.00411986: 0.0106764	W_tropicalis#0.00280178: 0.0215114)#0.00235312: 0.00562261	(W_canadensis#0.000351033: 0.0224393	W_muriae#0.00482985: 0.0224393)#0.00250234: 0.00469475)#0.00641627; 5
(((W_sebi#0.00291088: 0.0112403	W_mellicola#0.00653582: 0.0112403)#0.00397131: 0.0100635	W_tropicalis#0.00280178: 0.0213038)#0.00237605: 0.00599668	(W_canadensis#0.000351033: 0.0228444	W_muriae#0.00482985: 0.0228444)#0.00245796: 0.00445607)#0.0027146; 5
(((W_sebi#0.00291088: 0.0112403	W_mellicola#0.00653582: 0.0112403)#0.00397131: 0.0104359	W_tropicalis#0.00188833: 0.0216762)#0.00233523: 0.00515265	(W_canadensis#0.000351033: 0.0228444	W_muriae#0.00482985: 0.0228444)#0.00245796: 0.0039844)#0.00137769; 5
(((W_sebi#0.00252815: 0.0100431	W_mellicola#0.00567648: 0.0100431)#0.00335277: 0.00911205	W_tropicalis#0.00164005: 0.0191551)#0.00138628: 0.00453218	(W_canadensis#0.000304879: 0.0196069	W_muriae#0.00419482: 0.0196069)#0.00216025: 0.00408038)#0.00171297; 5
(((W_sebi#0.00276727: 0.0113018	W_mellicola#0.00621337: 0.0113018)#0.00356959: 0.00928542	W_tropicalis#0.00179517: 0.0205872)#0.00154537: 0.00534043	(W_canadensis#0.000333715: 0.0216529	W_muriae#0.00459156: 0.0216529)#0.00234365: 0.00427471)#0.00187498; 5
(((W_sebi#0.00276727: 0.0114928	W_mellicola#0.00621337: 0.0114928)#0.00640792: 0.00938283	W_tropicalis#0.00179517: 0.0208757)#0.00152402: 0.00505199	(W_canadensis#0.000333715: 0.0219725	W_muriae#0.00459156: 0.0219725)#0.00230956: 0.00395514)#0.00187498; 5
(((W_sebi#0.00276727: 0.0114928	W_mellicola#0.00621337: 0.0114928)#0.00389407: 0.00970298	W_tropicalis#0.00179517: 0.0211958)#0.000799239: 0.00440537	(W_canadensis#0.000333715: 0.021616	W_muriae#0.00459156: 0.021616)#0.00234764: 0.00398513)#0.00189889; 5
(((W_sebi#0.00276727: 0.0119437	W_mellicola#0.00621337: 0.0119437)#0.00660009: 0.00896979	W_tropicalis#0.00179517: 0.0209135)#0.000810026: 0.00419845	(W_canadensis#0.000333715: 0.0218266	W_muriae#0.00459156: 0.0218266)#0.00232499: 0.00328534)#0.00193588; 5
(((W_sebi#0.00276727: 0.0119437	W_mellicola#0.00621337: 0.0119437)#0.00660009: 0.00924719	W_tropicalis#0.00179517: 0.0211909)#0.000888955: 0.00374099	(W_canadensis#0.000333715: 0.0216324	W_muriae#0.00459156: 0.0216324)#0.00234587: 0.00329955)#0.00194987; 5
(((W_sebi#0.00276727: 0.0121765	W_mellicola#0.0077989: 0.0121765)#0.00647393: 0.00855129	W_tropicalis#0.00121816: 0.0207278)#0.000908817: 0.00400159	(W_canadensis#0.000333715: 0.0218643	W_muriae#0.00459156: 0.0218643)#0.00232099: 0.00286508)#0.00196584; 5
(((W_sebi#0.00276727: 0.0124268	W_mellicola#0.0077989: 0.0124268)#0.00316771: 0.00830104	W_tropicalis#0.00121816: 0.0207278)#0.000908817: 0.00382798	(W_canadensis#0.000333715: 0.0218643	W_muriae#0.00459156: 0.0218643)#0.00232099: 0.00269147)#0.00350614; 5
(((W_sebi#0.00276727: 0.0120547	W_mellicola#0.0077989: 0.0120547)#0.00326548: 0.00867311	W_tropicalis#0.00164342: 0.0207278)#0.000908817: 0.0040573	(W_canadensis#0.000333715: 0.0221459	W_muriae#0.00459156: 0.0221459)#0.00229147: 0.00263917)#0.0034737; 5
(((W_sebi#0.00276727: 0.0122568	W_mellicola#0.0077989: 0.0122568)#0.00321164: 0.00847103	W_tropicalis#0.00164342: 0.0207278)#0.00258963: 0.0040573	(W_canadensis#0.000333715: 0.0223232	W_muriae#0.00459156: 0.0223232)#0.00227327: 0.0024619)#0.0034737; 5
(((W_sebi#0.00276727: 0.0119574	W_mellicola#0.0077989: 0.0119574)#0.00329204: 0.00852456	W_tropicalis#0.00164342: 0.020482)#0.00262071: 0.00413212	(W_canadensis#0.000333715: 0.0223232	W_muriae#0.00459156: 0.0223232)#0.00227327: 0.0022909)#0.00116398; 5
(((W_sebi#0.00276727: 0.0122932	W_mellicola#0.0077989: 0.0122932)#0.00320213: 0.0086034	W_tropicalis#0.00164342: 0.0208966)#0.000861782: 0.00371752	(W_canadensis#0.000333715: 0.0221739	W_muriae#0.00459156: 0.0221739)#0.00228858: 0.00244018)#0.00139572; 5
(((W_sebi#0.00276727: 0.0124391	W_mellicola#0.0077989: 0.0124391)#0.00316455: 0.00886271	W_tropicalis#0.00164342: 0.0213018)#0.000845387: 0.00352133	(W_canadensis#0.000333715: 0.0223405	W_muriae#0.00459156: 0.0223405)#0.00188713: 0.00248272)#0.00138396; 5
(((W_sebi#0.00276727: 0.0119988	W_mellicola#0.0077989: 0.0119988)#0.0032807: 0.00904905	W_tropicalis#0.00181442: 0.0210478)#0.00085559: 0.00408918	(W_canadensis#0.000333715: 0.0221505	W_muriae#0.00459156: 0.0221505)#0.00190332: 0.00298654)#0.00136668; 5
(((W_sebi#0.00276727: 0.0124865	W_mellicola#0.0077989: 0.0124865)#0.00315256: 0.00856135	W_tropicalis#0.00181442: 0.0210478)#0.00085559: 0.00457961	(W_canadensis#0.000333715: 0.0219261	W_muriae#0.00459156: 0.0219261)#0.00192279: 0.0037013)#0.000641744; 5
(((W_sebi#0.00276727: 0.0127704	W_mellicola#0.0077989: 0.0127704)#0.00308247: 0.00774986	W_tropicalis#0.0012854: 0.0205203)#0.000877586: 0.00510718	(W_canadensis#0.000333715: 0.0222166	W_muriae#0.00459156: 0.0222166)#0.000400059: 0.00341083)#0.000641744; 5
(((W_sebi#0.00276727: 0.0130345	W_mellicola#0.0077989: 0.0130345)#0.00302001: 0.00719236	W_tropicalis#0.0012854: 0.0202269)#0.000890315: 0.00505672	(W_canadensis#0.000333715: 0.0219749	W_muriae#0.00459156: 0.0219749)#0.000404459: 0.00330869)#0.000650472; 5
(((W_sebi#0.00276727: 0.0134344	W_mellicola#0.0077989: 0.0134344)#0.00293011: 0.00658218	W_tropicalis#0.0012854: 0.0200166)#0.000899669: 0.00552339	(W_canadensis#0.000333715: 0.0219749	W_muriae#0.00459156: 0.0219749)#0.000404459: 0.00356506)#0.000643942; 5
(((W_sebi#0.00276727: 0.0134344	W_mellicola#0.0077989: 0.0134344)#0.00293011: 0.00676721	W_tropicalis#0.00141368: 0.0202016)#0.000891429: 0.00566121	(W_canadensis#0.000333715: 0.0223388	W_muriae#0.00459156: 0.0223388)#0.00039787: 0.00352399)#0.000635903; 5
(((W_sebi#0.00276727: 0.0136624	W_mellicola#0.0077989: 0.0136624)#0.00288122: 0.00680472	W_tropicalis#0.00141368: 0.0204671)#0.000879866: 0.00539573	(W_canadensis#0.000333715: 0.0226459	W_muriae#0.00459156: 0.0226459)#0.000392475: 0.00321695)#0.000635903; 5
(((W_sebi#0.00276727: 0.0136624	W_mellicola#0.0100373: 0.0136624)#0.00288122: 0.00680472	W_tropicalis#0.00141368: 0.0204671)#0.000330605: 0.00527101	(W_canadensis#0.000333715: 0.0229758	W_muriae#0.00459156: 0.0229758)#0.000386839: 0.00276229)#0.000638985; 5
(((W_sebi#0.00276727: 0.0131439	W_mellicola#0.00786776: 0.0131439)#0.00299488: 0.00732322	W_tropicalis#0.00141368: 0.0204671)#0.000330605: 0.00506984	(W_canadensis#0.000333715: 0.0232755	W_muriae#0.00459156: 0.0232755)#0.000381858: 0.0022614)#0.000644019; 5
(((W_sebi#0.00276727: 0.0131439	W_mellicola#0.00786776: 0.0131439)#0.00299488: 0.00770864	W_tropicalis#0.00141368: 0.0208525)#0.000324495: 0.00494117	(W_canadensis#0.000333715: 0.0234683	W_muriae#0.00459156: 0.0234683)#0.000378722: 0.00232542)#0.00132768; 5
(((W_sebi#0.00276727: 0.0126859	W_mellicola#0.00786776: 0.0126859)#0.003103: 0.00854464	W_tropicalis#0.00135835: 0.0212305)#0.000318717: 0.00484159	(W_canadensis#0.000333715: 0.0231663	W_muriae#0.00459156: 0.0231663)#0.000383659: 0.00290586)#0.0013135; 5
(((W_sebi#0.00276727: 0.0122862	W_mellicola#0.00786776: 0.0122862)#0.00150172: 0.00868927	W_tropicalis#0.0028331: 0.0209755)#0.000322592: 0.00535724	(W_canadensis#0.000333715: 0.0233707	W_muriae#0.00459156: 0.0233707)#0.000380303: 0.00296203)#0.0013005; 5
(((W_sebi#0.00276727: 0.0125046	W_mellicola#0.00786776: 0.0125046)#0.0014755: 0.0087571	W_tropicalis#0.0028331: 0.0212617)#0.00031825: 0.00544924	(W_canadensis#0.000333715: 0.0236716	W_muriae#0.00459156: 0.0236716)#0.000375468: 0.0030393)#0.00128209; 5
(((W_sebi#0.00276727: 0.0128562	W_mellicola#0.00880431: 0.0128562)#0.00143515: 0.00879944	W_tropicalis#0.00211366: 0.0216556)#0.000312461: 0.00463428	(W_canadensis#0.000333715: 0.0237993	W_muriae#0.00459156: 0.0237993)#0.000373454: 0.00249058)#0.0016708; 5
(((W_sebi#0.00276727: 0.0126249	W_mellicola#0.00880431: 0.0126249)#0.00146144: 0.00919663	W_tropicalis#0.00211366: 0.0218215)#0.000310085: 0.00478818	(W_canadensis#0.000333715: 0.0242012	W_muriae#0.00459156: 0.0242012)#0.000367252: 0.00240847)#0.00165072; 5
(((W_sebi#0.00276727: 0.0122865	W_mellicola#0.00880431: 0.0122865)#0.00150169: 0.00931084	W_tropicalis#0.00211366: 0.0215974)#0.000313303: 0.00475038	(W_canadensis#0.000333715: 0.0240581	W_muriae#0.00459156: 0.0240581)#0.000369437: 0.00228965)#0.00151243; 5
(((W_sebi#0.00276727: 0.0124849	W_mellicola#0.00880431: 0.0124849)#0.00147783: 0.0091125	W_tropicalis#0.00143243: 0.0215974)#0.000313303: 0.00457958	(W_canadensis#0.000333715: 0.0244613	W_muriae#0.00459156: 0.0244613)#0.000363348: 0.0017157)#0.00152229; 5
(((W_sebi#0.00276727: 0.0128051	W_mellicola#0.00880431: 0.0128051)#0.00144088: 0.00908135	W_tropicalis#0.00199561: 0.0218864)#0.000309166: 0.0040333	(W_canadensis#0.000333715: 0.0239858	W_muriae#0.00459156: 0.0239858)#0.00037055: 0.00193389)#0.000770476; 5
(((W_sebi#0.00276727: 0.0131056	W_mellicola#0.00880431: 0.0131056)#0.00140783: 0.00838574	W_tropicalis#0.00199561: 0.0214914)#0.000314849: 0.00423501	(W_canadensis#0.000333715: 0.0239858	W_muriae#0.00459156: 0.0239858)#0.00037055: 0.00174057)#0.000776266; 5
(((W_sebi#0.00276727: 0.0131056	W_mellicola#0.00880431: 0.0131056)#0.00412107: 0.0086997	W_tropicalis#0.00199561: 0.0218053)#0.000310315: 0.00392105	(W_canadensis#0.000333715: 0.0241032	W_muriae#0.00459156: 0.0241032)#0.000368746: 0.00162321)#0.00211366; 5
(((W_sebi#0.00276727: 0.0127827	W_mellicola#0.00880431: 0.0127827)#0.00253672: 0.00902267	W_tropicalis#0.00199561: 0.0218053)#0.000310315: 0.0042139	(W_canadensis#0.000333715: 0.0243227	W_muriae#0.00459156: 0.0243227)#0.000365418: 0.00169655)#0.00116034; 5
(((W_sebi#0.00276727: 0.0130432	W_mellicola#0.00880431: 0.0130432)#0.00248605: 0.00839867	W_tropicalis#0.00199561: 0.0214419)#0.000315576: 0.00457738	(W_canadensis#0.000333715: 0.0245481	W_muriae#0.00459156: 0.0245481)#0.000362062: 0.00147111)#0.00116034; 5
(((W_sebi#0.00276727: 0.0132966	W_mellicola#0.00880431: 0.0132966)#0.00383875: 0.00779068	W_tropicalis#0.00199561: 0.0210872)#0.000320883: 0.004932	(W_canadensis#0.000333715: 0.0241287	W_muriae#0.00459156: 0.0241287)#0.000368356: 0.00189054)#0.00116034; 5
(((W_sebi#0.00276727: 0.0130008	W_mellicola#0.00880431: 0.0130008)#0.00392609: 0.00834937	W_tropicalis#0.00199561: 0.0213501)#0.000316931: 0.00498724	(W_canadensis#0.000333715: 0.0237525	W_muriae#0.00459156: 0.0237525)#0.00037419: 0.00258486)#0.00095173; 5
(((W_sebi#0.00276727: 0.0131732	W_mellicola#0.00880431: 0.0131732)#0.00387469: 0.00817692	W_tropicalis#0.00199561: 0.0213501)#0.000316931: 0.00460738	(W_canadensis#0.000333715: 0.0237525	W_muriae#0.00459156: 0.0237525)#0.00037419: 0.00220501)#0.000965658; 5
(((W_sebi#0.00276727: 0.0129256	W_mellicola#0.00880431: 0.0129256)#0.00394892: 0.00868627	W_tropicalis#0.00199561: 0.0216119)#0.000313093: 0.00465688	(W_canadensis#0.000333715: 0.0235352	W_muriae#0.00459156: 0.0235352)#0.000377645: 0.00273352)#0.000954217; 5
(((W_sebi#0.00419027: 0.0129256	W_mellicola#0.00980505: 0.0129256)#0.00394892: 0.00890345	W_tropicalis#0.00121581: 0.021829)#0.000309978: 0.00458317	(W_canadensis#0.000333715: 0.0238461	W_muriae#0.00459156: 0.0238461)#0.000372721: 0.00256608)#0.00174171; 5
(((W_sebi#0.00419027: 0.0131808	W_mellicola#0.00980505: 0.0131808)#0.00387245: 0.00896303	W_tropicalis#0.00121581: 0.0221439)#0.000305571: 0.00387578	(W_canadensis#0.000333715: 0.0240665	W_muriae#0.00459156: 0.0240665)#0.000369308: 0.00195315)#0.00176798; 5
(((W_sebi#0.00419027: 0.0134994	W_mellicola#0.00980505: 0.0134994)#0.00378108: 0.00864451	W_tropicalis#0.00121581: 0.0221439)#0.000305571: 0.00405425	(W_canadensis#0.000333715: 0.0244051	W_muriae#0.00459156: 0.0244051)#0.000364184: 0.00179302)#0.00106378; 5
(((W_sebi#0.00419027: 0.0134215	W_mellicola#0.00980505: 0.0134215)#0.00380301: 0.00882434	W_tropicalis#0.00121581: 0.0222459)#0.00030417: 0.00395227	(W_canadensis#0.000333715: 0.024728	W_muriae#0.00459156: 0.024728)#0.000359428: 0.00147012)#0.00106378; 5
(((W_sebi#0.00419027: 0.0137932	W_mellicola#0.00980505: 0.0137932)#0.00370054: 0.00896061	W_tropicalis#0.00103155: 0.0227538)#0.00029738: 0.00381529	(W_canadensis#0.000333715: 0.0249216	W_muriae#0.00459156: 0.0249216)#0.000356637: 0.00164752)#0.00148627; 5
(((W_sebi#0.00419027: 0.0141047	W_mellicola#0.00891308: 0.0141047)#0.00361881: 0.00913802	W_tropicalis#0.000920323: 0.0232427)#0.000291125: 0.00361028	(W_canadensis#0.000333715: 0.0249216	W_muriae#0.00459156: 0.0249216)#0.000356637: 0.00193141)#0.0012882; 5
(((W_sebi#0.00419027: 0.0141047	W_mellicola#0.00891308: 0.0141047)#0.00361881: 0.00913802	W_tropicalis#0.000920323: 0.0232427)#0.000291125: 0.00361028	(W_canadensis#0.000333715: 0.0252022	W_muriae#0.00459156: 0.0252022)#0.000352666: 0.00165079)#0.0012882; 5
(((W_sebi#0.00419027: 0.0144213	W_mellicola#0.00891308: 0.0144213)#0.00353936: 0.00851843	W_tropicalis#0.0023542: 0.0229397)#0.00029497: 0.00366664	(W_canadensis#0.000333715: 0.0252022	W_muriae#0.00459156: 0.0252022)#0.000352666: 0.00140419)#0.00130014; 5
(((W_sebi#0.00419027: 0.0140743	W_mellicola#0.00891308: 0.0140743)#0.00362662: 0.00856101	W_tropicalis#0.0023542: 0.0226353)#0.000298937: 0.00397106	(W_canadensis#0.000333715: 0.0252022	W_muriae#0.00459156: 0.0252022)#0.000352666: 0.00140419)#0.000877068; 5
(((W_sebi#0.00419027: 0.0136454	W_mellicola#0.00891308: 0.0136454)#0.00115612: 0.0085267	W_tropicalis#0.00139675: 0.0221721)#0.000305182: 0.00473086	(W_canadensis#0.000333715: 0.0254354	W_muriae#0.00459156: 0.0254354)#0.000349433: 0.0014676)#0.00128244; 5
(((W_sebi#0.00419027: 0.0134984	W_mellicola#0.00891308: 0.0134984)#0.0011687: 0.00832454	W_tropicalis#0.00401859: 0.021823)#0.000310065: 0.00507999	(W_canadensis#0.000333715: 0.0254354	W_muriae#0.00459156: 0.0254354)#0.000349433: 0.0014676)#0.00128244; 5
(((W_sebi#0.00419027: 0.0134984	W_mellicola#0.00891308: 0.0134984)#0.0011687: 0.00804606	W_tropicalis#0.00401859: 0.0215445)#0.000314072: 0.00519551	(W_canadensis#0.000333715: 0.0251353	W_muriae#0.00459156: 0.0251353)#0.000353604: 0.00160467)#0.00129025; 5
(((W_sebi#0.00372113: 0.011643	W_mellicola#0.00791518: 0.011643)#0.00140426: 0.00717039	W_tropicalis#0.00356868: 0.0188134)#0.000283638: 0.00530115	(W_canadensis#0.000296352: 0.0224547	W_muriae#0.0040775: 0.0224547)#0.000312148: 0.00165987)#0.00112829; 5
(((W_sebi#0.00372113: 0.0117456	W_mellicola#0.00598221: 0.0117456)#0.00139199: 0.00669197	W_tropicalis#0.00356868: 0.0184376)#0.00028942: 0.00538392	(W_canadensis#0.000296352: 0.0227712	W_muriae#0.0040775: 0.0227712)#0.000307809: 0.00105027)#0.00114217; 5
(((W_sebi#0.00372113: 0.0120158	W_mellicola#0.00598221: 0.0120158)#0.00136069: 0.00627813	W_tropicalis#0.00179538: 0.0182939)#0.000291693: 0.00577676	(W_canadensis#0.000296352: 0.0231691	W_muriae#0.0040775: 0.0231691)#0.000302523: 0.000901556)#0.00113035; 5
(((W_sebi#0.00372113: 0.0121844	W_mellicola#0.00598221: 0.0121844)#0.00134186: 0.00561531	W_tropicalis#0.00179538: 0.0177997)#0.000299791: 0.00651204	(W_canadensis#0.000296352: 0.0226612	W_muriae#0.0040775: 0.0226612)#0.000309304: 0.00165061)#0.00152494; 5
(((W_sebi#0.00372113: 0.0121844	W_mellicola#0.00598221: 0.0121844)#0.00164079: 0.00588775	W_tropicalis#0.00179538: 0.0180722)#0.000295271: 0.00602444	(W_canadensis#0.000296352: 0.0226612	W_muriae#0.0040775: 0.0226612)#0.000309304: 0.00143545)#0.000798528; 5
(((W_sebi#0.00372113: 0.0124377	W_mellicola#0.0078359: 0.0124377)#0.00160738: 0.00526682	W_tropicalis#0.00179538: 0.0177045)#0.000301403: 0.00610633	(W_canadensis#0.000296352: 0.0226612	W_muriae#0.0040775: 0.0226612)#0.000309304: 0.00114969)#0.00137045; 5
(((W_sebi#0.00372113: 0.0126137	W_mellicola#0.0078359: 0.0126137)#0.00131363: 0.00473784	W_tropicalis#0.00241558: 0.0173515)#0.000307536: 0.00645937	(W_canadensis#0.000296352: 0.022368	W_muriae#0.0040775: 0.022368)#0.000313358: 0.00144289)#0.0017585; 5
(((W_sebi#0.00372113: 0.0124734	W_mellicola#0.0078359: 0.0124734)#0.0013284: 0.00507813	W_tropicalis#0.00241558: 0.0175515)#0.000304031: 0.00658588	(W_canadensis#0.000296352: 0.0227876	W_muriae#0.0040775: 0.0227876)#0.000307587: 0.00134973)#0.0010628; 5
(((W_sebi#0.00372113: 0.0126976	W_mellicola#0.0078359: 0.0126976)#0.00130494: 0.00510387	W_tropicalis#0.00241558: 0.0178015)#0.000299762: 0.00633591	(W_canadensis#0.000296352: 0.0232749	W_muriae#0.0040775: 0.0232749)#0.000301148: 0.000862488)#0.0010628; 5
(((W_sebi#0.00372113: 0.0123337	W_mellicola#0.0078359: 0.0123337)#0.00134344: 0.00546775	W_tropicalis#0.00241558: 0.0178015)#0.000299762: 0.00633591	(W_canadensis#0.000296352: 0.0235657	W_muriae#0.0040775: 0.0235657)#0.000297432: 0.000571663)#0.00202395; 5
(((W_sebi#0.00372113: 0.0127251	W_mellicola#0.0078359: 0.0127251)#0.00130212: 0.0050764	W_tropicalis#0.00241558: 0.0178015)#0.000299762: 0.00633591	(W_canadensis#0.000296352: 0.0232176	W_muriae#0.0040775: 0.0232176)#0.000301891: 0.000919733)#0.00202395; 5
(W_muriae#0.0040775: 0.0245058	(W_canadensis#0.000296352: 0.0232176	((W_sebi#0.00372113: 0.01289	W_mellicola#0.0078359: 0.01289)#0.00128547: 0.00516207	W_tropicalis#0.00142242: 0.018052)#0.000295601: 0.0051656)#0.000301891: 0.00128816)#0.00199352; 5
(W_muriae#0.0040775: 0.0248158	(W_canadensis#0.000296352: 0.0230134	((W_sebi#0.00372113: 0.01289	W_mellicola#0.0078359: 0.01289)#0.00113591: 0.0049324	W_tropicalis#0.00142261: 0.0178224)#0.00029941: 0.00519107)#0.000304569: 0.00180235)#0.00196862; 5
(W_muriae#0.0040775: 0.0248158	(W_canadensis#0.000296352: 0.0231574	((W_sebi#0.00372113: 0.0127052	W_mellicola#0.0078359: 0.0127052)#0.00154389: 0.0051172	W_tropicalis#0.00142261: 0.0178224)#0.00029941: 0.00533499)#0.000302677: 0.00165843)#0.00196862; 5
(W_muriae#0.0040775: 0.0248158	(W_canadensis#0.000296352: 0.0227827	((W_sebi#0.00372113: 0.0127052	W_mellicola#0.0078359: 0.0127052)#0.00154389: 0.00554804	W_tropicalis#0.00143994: 0.0182532)#0.000292343: 0.00452952)#0.000307654: 0.00203307)#0.00196862; 5
(W_muriae#0.0040775: 0.024397	(W_canadensis#0.000296352: 0.0224322	((W_sebi#0.00372113: 0.012199	W_mellicola#0.0078359: 0.012199)#0.00160796: 0.0057273	W_tropicalis#0.00143994: 0.0179263)#0.000297675: 0.00450593)#0.000312461: 0.0019648)#0.00109997; 5
(W_muriae#0.0040775: 0.0246263	(W_canadensis#0.000296352: 0.022113	((W_sebi#0.00372113: 0.0119084	W_mellicola#0.00510022: 0.0119084)#0.00343207: 0.00562074	W_tropicalis#0.00143994: 0.0175292)#0.000304418: 0.00458384)#0.000316971: 0.00251328)#0.00108972; 5
(W_muriae#0.0040775: 0.0246263	(W_canadensis#0.000296352: 0.0223334	((W_sebi#0.00372113: 0.0117465	W_mellicola#0.00510022: 0.0117465)#0.00347938: 0.0055492	W_tropicalis#0.00148431: 0.0172957)#0.00135491: 0.0050377)#0.000313843: 0.00229286)#0.00108972; 5
(W_muriae#0.0040775: 0.0246263	(W_canadensis#0.000296352: 0.0226882	((W_sebi#0.00372113: 0.0117465	W_mellicola#0.00510022: 0.0117465)#0.0025701: 0.00517333	W_tropicalis#0.00148431: 0.0169198)#0.00138501: 0.0057684)#0.000308935: 0.00193804)#0.00108972; 5
(W_muriae#0.0040775: 0.0246263	(W_canadensis#0.000296352: 0.0229557	((W_sebi#0.00372113: 0.011261	W_mellicola#0.00510022: 0.011261)#0.00268091: 0.00596894	W_tropicalis#0.00148431: 0.01723)#0.0015655: 0.00572577)#0.000305335: 0.00167055)#0.00173173; 5
(W_muriae#0.00458767: 0.0281137	(W_canadensis#0.000333431: 0.0255059	((W_sebi#0.00418671: 0.01267	W_mellicola#0.00573835: 0.01267)#0.00301634: 0.0069732	W_tropicalis#0.00167003: 0.0196432)#0.00173829: 0.0058627)#0.000347875: 0.00260779)#0.00159777; 5
(W_muriae#0.00458767: 0.0278819	(W_canadensis#0.000333431: 0.0252821	((W_sebi#0.00418671: 0.0122049	W_mellicola#0.00573835: 0.0122049)#0.00313128: 0.00743827	W_tropicalis#0.00167003: 0.0196432)#0.00118777: 0.00563895)#0.000350954: 0.0025998)#0.00401766; 5
(W_muriae#0.00458767: 0.0280656	(W_canadensis#0.000333431: 0.025708	((W_sebi#0.00418671: 0.0120155	W_mellicola#0.00573835: 0.0120155)#0.00318063: 0.00805693	W_tropicalis#0.00167003: 0.0200725)#0.00116237: 0.00563556)#0.00034514: 0.00235758)#0.00399136; 5
(W_muriae#0.00458767: 0.0283632	(W_canadensis#0.000333431: 0.025708	((W_sebi#0.00418671: 0.0123335	W_mellicola#0.00573835: 0.0123335)#0.00309863: 0.00796527	W_tropicalis#0.00167003: 0.0202987)#0.00114941: 0.00540928)#0.00034514: 0.00265519)#0.00394948; 5
(W_muriae#0.00458767: 0.0283632	(W_canadensis#0.000333431: 0.0253473	((W_sebi#0.00418671: 0.0123335	W_mellicola#0.00573835: 0.0123335)#0.00309863: 0.00758666	W_tropicalis#0.00167003: 0.0199201)#0.00117126: 0.00542716)#0.000350052: 0.00301591)#0.0015301; 5
(W_muriae#0.00458767: 0.0283632	(W_canadensis#0.000333431: 0.0257215	((W_sebi#0.00418671: 0.0125409	W_mellicola#0.00573835: 0.0125409)#0.0030474: 0.00713204	W_tropicalis#0.00257392: 0.0196729)#0.00262984: 0.00604862)#0.000344959: 0.00264171)#0.0015301; 5
(W_muriae#0.00458767: 0.0278538	(W_canadensis#0.000333431: 0.0253952	((W_sebi#0.00418671: 0.0128115	W_mellicola#0.00573835: 0.0128115)#0.00298301: 0.00686135	W_tropicalis#0.00257392: 0.0196729)#0.00262984: 0.00572231)#0.000349392: 0.00245861)#0.00155809; 5
(W_muriae#0.00458767: 0.0280289	(W_canadensis#0.000333431: 0.0251773	((W_sebi#0.00418671: 0.013053	W_mellicola#0.00573835: 0.013053)#0.00502983: 0.00686574	W_tropicalis#0.00257392: 0.0199187)#0.00259738: 0.00525856)#0.000352416: 0.00285159)#0.00154836; 5
(W_muriae#0.00458767: 0.0279132	(W_canadensis#0.000333431: 0.0248637	((W_sebi#0.00418671: 0.0132978	W_mellicola#0.00573835: 0.0132978)#0.00672459: 0.00633941	W_tropicalis#0.00257392: 0.0196372)#0.000125706: 0.00522653)#0.00200617: 0.00304943)#0.00155477; 5
(W_muriae#0.00433547: 0.0261712	(W_canadensis#0.000315102: 0.0236225	((W_sebi#0.00395656: 0.0129867	W_mellicola#0.0054229: 0.0129867)#0.00454292: 0.0058526	W_tropicalis#0.00243242: 0.0188393)#0.00011702: 0.00478324)#0.00188581: 0.00254864)#0.00148096; 5
(W_muriae#0.00433547: 0.0261712	(W_canadensis#0.000315102: 0.0238867	((W_sebi#0.00395656: 0.0134198	W_mellicola#0.0054229: 0.0134198)#0.00198063: 0.0054195	W_tropicalis#0.00243242: 0.0188393)#0.00011702: 0.00504743)#0.00186495: 0.00228446)#0.00148096; 5
(W_muriae#0.00433547: 0.0257288	(W_canadensis#0.000315102: 0.0234824	((W_sebi#0.00395656: 0.0137267	W_mellicola#0.0054229: 0.0137267)#0.00187713: 0.00537404	W_tropicalis#0.00243242: 0.0191008)#0.000115418: 0.00438165)#0.00189706: 0.00224636)#0.00150642; 5
(W_muriae#0.00433547: 0.0261589	(W_canadensis#0.000315102: 0.0237996	((W_sebi#0.00395656: 0.0135366	W_mellicola#0.0054229: 0.0135366)#0.0019035: 0.00602172	W_tropicalis#0.00243242: 0.0195583)#0.000112719: 0.00424132)#0.00187178: 0.00235935)#0.00148165; 5
(((W_sebi#0.00395656: 0.0138632	W_mellicola#0.0054229: 0.0138632)#0.00265659: 0.00599561	W_tropicalis#0.00243242: 0.0198588)#0.000111013: 0.00630013	(W_canadensis#0.000315102: 0.0235009	W_muriae#0.00433547: 0.0235009)#0.00106512: 0.00265807)#0.00148165; 5
(((W_sebi#0.00395656: 0.0137178	W_mellicola#0.0054229: 0.0137178)#0.00268474: 0.0062623	W_tropicalis#0.00203409: 0.0199801)#0.000110339: 0.00661938	(W_canadensis#0.000315102: 0.0239151	W_muriae#0.00433547: 0.0239151)#0.00104667: 0.00268436)#0.00145711; 5
(((W_sebi#0.00395656: 0.0137178	W_mellicola#0.0054229: 0.0137178)#0.00268474: 0.00668274	W_tropicalis#0.00203409: 0.0204006)#0.000108065: 0.00661755	(W_canadensis#0.000315102: 0.0236566	W_muriae#0.00433547: 0.0236566)#0.00105811: 0.00336157)#0.00143453; 5
(((W_sebi#0.00395656: 0.0137178	W_mellicola#0.0054229: 0.0137178)#0.00268474: 0.00701959	W_tropicalis#0.00203409: 0.0207374)#0.000106309: 0.00598035	(W_canadensis#0.000315102: 0.0238858	W_muriae#0.00433547: 0.0238858)#0.00104795: 0.00283196)#0.00118221; 5
(((W_sebi#0.00395656: 0.0141695	W_mellicola#0.0054229: 0.0141695)#0.00259917: 0.00631242	W_tropicalis#0.00203409: 0.0204819)#0.000107636: 0.0057738	(W_canadensis#0.000315102: 0.0233633	W_muriae#0.00433547: 0.0233633)#0.00226829: 0.00289239)#0.00128609; 5
(((W_sebi#0.00395656: 0.0144282	W_mellicola#0.0054229: 0.0144282)#0.00255256: 0.00570297	W_tropicalis#0.00203409: 0.0201311)#0.000109511: 0.00596173	(W_canadensis#0.000315102: 0.0235521	W_muriae#0.00433547: 0.0235521)#0.00225012: 0.00254083)#0.00129411; 5
(((W_sebi#0.00395656: 0.0147496	W_mellicola#0.0054229: 0.0147496)#0.00249694: 0.00538157	W_tropicalis#0.00203409: 0.0201311)#0.000109511: 0.00596173	(W_canadensis#0.000315102: 0.0232429	W_muriae#0.00433547: 0.0232429)#0.00228004: 0.00284998)#0.00129411; 5
(((W_sebi#0.00395656: 0.0143682	W_mellicola#0.0054229: 0.0143682)#0.00256322: 0.00609806	W_tropicalis#0.00203409: 0.0204663)#0.000107718: 0.00530366	(W_canadensis#0.000315102: 0.0236454	W_muriae#0.00433547: 0.0236454)#0.00121783: 0.00212451)#0.00131033; 5
(((W_sebi#0.00395656: 0.0146209	W_mellicola#0.0054229: 0.0146209)#0.00124883: 0.0054289	W_tropicalis#0.00203409: 0.0200498)#0.000109955: 0.00572016	(W_canadensis#0.000315102: 0.0234308	W_muriae#0.00433547: 0.0234308)#0.00122898: 0.00233911)#0.000671552; 5
(((W_sebi#0.00395656: 0.0146209	W_mellicola#0.0054229: 0.0146209)#0.00124883: 0.00567719	W_tropicalis#0.00203409: 0.0202981)#0.00010861: 0.00578426	(W_canadensis#0.000315102: 0.0231369	W_muriae#0.00433547: 0.0231369)#0.00229665: 0.00294542)#0.000663509; 5
(((W_sebi#0.00395656: 0.0149974	W_mellicola#0.0054229: 0.0149974)#0.00241487: 0.00494149	W_tropicalis#0.00140636: 0.0199389)#0.000110567: 0.00591151	(W_canadensis#0.000315102: 0.0234088	W_muriae#0.00433547: 0.0234088)#0.00121649: 0.00244159)#0.000611731; 5
(((W_sebi#0.00395656: 0.0153339	W_mellicola#0.0054229: 0.0153339)#0.00236188: 0.004605	W_tropicalis#0.00140636: 0.0199389)#0.000110567: 0.00591151	(W_canadensis#0.000315102: 0.0235716	W_muriae#0.00433547: 0.0235716)#0.00120809: 0.00227881)#0.000611731; 5
(((W_sebi#0.00395656: 0.0153339	W_mellicola#0.0054229: 0.0153339)#0.00236188: 0.004605	W_tropicalis#0.00140636: 0.0199389)#0.000110567: 0.00572131	(W_canadensis#0.000315102: 0.0237022	W_muriae#0.00433547: 0.0237022)#0.00100134: 0.00195805)#0.00328401; 5
(((W_sebi#0.0026339: 0.0156495	W_mellicola#0.0054229: 0.0156495)#0.000956942: 0.00387536	W_tropicalis#0.00140636: 0.0195248)#0.000112912: 0.00613539	(W_canadensis#0.000315102: 0.0234092	W_muriae#0.00433547: 0.0234092)#0.00101387: 0.00225101)#0.00328401; 5
(((W_sebi#0.0026339: 0.0153323	W_mellicola#0.0054229: 0.0153323)#0.000976739: 0.00427223	W_tropicalis#0.00140636: 0.0196045)#0.000112453: 0.00660234	(W_canadensis#0.000315102: 0.0235919	W_muriae#0.00433547: 0.0235919)#0.000769424: 0.0026149)#0.000777649; 5
(((W_sebi#0.0026339: 0.0156679	W_mellicola#0.0054229: 0.0156679)#0.000955818: 0.004339	W_tropicalis#0.00140636: 0.0200069)#0.000110191: 0.00639337	(W_canadensis#0.000315102: 0.0232958	W_muriae#0.00433547: 0.0232958)#0.00111906: 0.00310439)#0.000771952; 5
(((W_sebi#0.0026339: 0.0156679	W_mellicola#0.0054229: 0.0156679)#0.000955818: 0.00485779	W_tropicalis#0.00140636: 0.0205257)#0.000107406: 0.00624883	(W_canadensis#0.000315102: 0.0231768	W_muriae#0.00433547: 0.0231768)#0.00112481: 0.00359771)#0.000704874; 5
(((W_sebi#0.0026339: 0.01608	W_mellicola#0.00728619: 0.01608)#0.000786875: 0.00444568	W_tropicalis#0.00140636: 0.0205257)#0.000107406: 0.00657509	(W_canadensis#0.000315102: 0.0228312	W_muriae#0.00433547: 0.0228312)#0.00114183: 0.00426953)#0.000696388; 5
(((W_sebi#0.00202021: 0.0158034	W_mellicola#0.00621006: 0.0158034)#0.000800645: 0.00516026	W_tropicalis#0.00140636: 0.0209637)#0.000105162: 0.00613707	(W_canadensis#0.000315102: 0.0231297	W_muriae#0.00433547: 0.0231297)#0.00112709: 0.00397105)#0.000696388; 5
(((W_sebi#0.00202021: 0.0155642	W_mellicola#0.00621006: 0.0155642)#0.000742594: 0.00557451	W_tropicalis#0.00140636: 0.0211388)#0.000104291: 0.00596199	(W_canadensis#0.000315102: 0.023422	W_muriae#0.00433547: 0.023422)#0.00262492: 0.00367874)#0.000696388; 5
(((W_sebi#0.00202021: 0.0155642	W_mellicola#0.00621006: 0.0155642)#0.000742594: 0.00508901	W_tropicalis#0.00140636: 0.0206533)#0.000106742: 0.00675936	(W_canadensis#0.000315102: 0.0230254	W_muriae#0.00433547: 0.0230254)#0.00267014: 0.0043872)#0.000688465; 5
(((W_sebi#0.00202021: 0.0158302	W_mellicola#0.00621006: 0.0158302)#0.000730119: 0.00444667	W_tropicalis#0.00186629: 0.0202768)#0.000108724: 0.00740464	(W_canadensis#0.000315102: 0.0232827	W_muriae#0.00433547: 0.0232827)#0.00264063: 0.00439876)#0.000681778; 5
(((W_sebi#0.00202021: 0.0158302	W_mellicola#0.00621006: 0.0158302)#0.000730119: 0.00482816	W_tropicalis#0.00127864: 0.0206583)#0.000106716: 0.00674007	(W_canadensis#0.000315102: 0.0230232	W_muriae#0.00433547: 0.0230232)#0.0026704: 0.00437523)#0.000688822; 5
(((W_sebi#0.00187303: 0.0161357	W_mellicola#0.00621006: 0.0161357)#0.00249639: 0.00466968	W_tropicalis#0.00127864: 0.0208054)#0.000105962: 0.00635397	(W_canadensis#0.000315102: 0.0226661	W_muriae#0.00433547: 0.0226661)#0.00271247: 0.00449327)#0.000694886; 5
(((W_sebi#0.00187303: 0.0165368	W_mellicola#0.00621006: 0.0165368)#0.00243584: 0.00466128	W_tropicalis#0.00127864: 0.0211981)#0.000103999: 0.00563749	(W_canadensis#0.000315102: 0.022889	W_muriae#0.00433547: 0.022889)#0.00268605: 0.00394654)#0.00070327; 5
(((W_sebi#0.00187303: 0.0165368	W_mellicola#0.00621006: 0.0165368)#0.00243584: 0.0049442	W_tropicalis#0.00127864: 0.021481)#0.000102629: 0.00510843	(W_canadensis#0.000315102: 0.0225882	W_muriae#0.00433547: 0.0225882)#0.00272181: 0.00400116)#0.00070978; 5
(((W_sebi#0.00187303: 0.016974	W_mellicola#0.00621006: 0.016974)#0.00145843: 0.00400435	W_tropicalis#0.00127864: 0.0209784)#0.000105088: 0.00580205	(W_canadensis#0.000315102: 0.0223665	W_muriae#0.00433547: 0.0223665)#0.0027488: 0.00441393)#0.000704718; 5
(((W_sebi#0.0019823: 0.0180897	W_mellicola#0.00657236: 0.0180897)#0.00153282: 0.00411255	W_tropicalis#0.00135323: 0.0222023)#0.000111219: 0.00627162	(W_canadensis#0.000333485: 0.0239943	W_muriae#0.00458841: 0.0239943)#0.00108627: 0.00447956)#0.00118496; 5
(((W_sebi#0.0019823: 0.0183288	W_mellicola#0.00657236: 0.0183288)#0.00151283: 0.00354452	W_tropicalis#0.00135323: 0.0218733)#0.000112892: 0.00681897	(W_canadensis#0.000333485: 0.0239943	W_muriae#0.00458841: 0.0239943)#0.00108627: 0.00469794)#0.00142384; 5
(((W_sebi#0.0019823: 0.0184825	W_mellicola#0.00657236: 0.0184825)#0.00132245: 0.00368016	W_tropicalis#0.00135323: 0.0221627)#0.000111418: 0.00679312	(W_canadensis#0.000333485: 0.0237638	W_muriae#0.00458841: 0.0237638)#0.000791313: 0.00519195)#0.00141088; 5
(((W_sebi#0.0019823: 0.0182146	W_mellicola#0.00657236: 0.0182146)#0.0013419: 0.0035949	W_tropicalis#0.000840047: 0.0218095)#0.000113222: 0.00714632	(W_canadensis#0.000333485: 0.0239171	W_muriae#0.00458841: 0.0239171)#0.000786242: 0.00503869)#0.00136443; 5
(((W_sebi#0.0019823: 0.01842	W_mellicola#0.00657236: 0.01842)#0.00127965: 0.00369373	W_tropicalis#0.000840047: 0.0221138)#0.000111664: 0.00684203	(W_canadensis#0.000333485: 0.0237354	W_muriae#0.00458841: 0.0237354)#0.00079226: 0.00522037)#0.00136443; 5
(((W_sebi#0.00168444: 0.015307	W_mellicola#0.0055848: 0.015307)#0.000876875: 0.00348394	W_tropicalis#0.000713821: 0.0187909)#9.48856e-05: 0.00618094	(W_canadensis#0.000283375: 0.0199153	W_muriae#0.00389895: 0.0199153)#0.000681786: 0.00505652)#0.00103086; 5
(((W_sebi#0.00181219: 0.0160857	W_mellicola#0.00600833: 0.0160857)#0.000965789: 0.00431679	W_tropicalis#0.000767955: 0.0204024)#0.000101149: 0.00646324	(W_canadensis#0.000304866: 0.021112	W_muriae#0.00419464: 0.021112)#0.000744389: 0.00575366)#0.00110904; 5
(((W_sebi#0.00181219: 0.0158278	W_mellicola#0.00600833: 0.0158278)#0.00267723: 0.00457468	W_tropicalis#0.000767955: 0.0204024)#0.000101149: 0.00677281	(W_canadensis#0.000304866: 0.021112	W_muriae#0.00419464: 0.021112)#0.000744389: 0.00606324)#0.00170174; 5
(((W_sebi#0.00181219: 0.0154505	W_mellicola#0.00675629: 0.0154505)#0.0027426: 0.00526967	W_tropicalis#0.000767955: 0.0207202)#9.95976e-05: 0.00611074	(W_canadensis#0.000304866: 0.0209555	W_muriae#0.00419464: 0.0209555)#0.00074995: 0.00587544)#0.00172358; 5
(((W_sebi#0.00181219: 0.0151026	W_mellicola#0.00675629: 0.0151026)#0.00280578: 0.00532313	W_tropicalis#0.000767955: 0.0204257)#0.000101033: 0.00609394	(W_canadensis#0.000304866: 0.0212595	W_muriae#0.00419464: 0.0212595)#0.000739224: 0.00526016)#0.00174381; 5
(((W_sebi#0.00181219: 0.0154506	W_mellicola#0.00675629: 0.0154506)#0.00274259: 0.00497517	W_tropicalis#0.000767955: 0.0204257)#0.000101033: 0.0057097	(W_canadensis#0.000304866: 0.0209654	W_muriae#0.00419464: 0.0209654)#0.000749593: 0.00517)#0.00325615; 5
(((W_sebi#0.00181219: 0.0151055	W_mellicola#0.00527005: 0.0151055)#0.00163591: 0.00532023	W_tropicalis#0.000767955: 0.0204257)#0.000101033: 0.00601839	(W_canadensis#0.000304866: 0.0205482	W_muriae#0.00419464: 0.0205482)#0.000764816: 0.00589597)#0.00321815; 5
(((W_sebi#0.00181219: 0.0145857	W_mellicola#0.00527005: 0.0145857)#0.00169422: 0.0060979	W_tropicalis#0.000767955: 0.0206836)#9.97739e-05: 0.0053987	(W_canadensis#0.000304866: 0.0202773	W_muriae#0.00419464: 0.0202773)#0.000775031: 0.00580492)#0.0032628; 5
(((W_sebi#0.00181219: 0.0143118	W_mellicola#0.00527005: 0.0143118)#0.00345395: 0.0067388	W_tropicalis#0.00201052: 0.0210506)#9.80341e-05: 0.00470905	(W_canadensis#0.000304866: 0.0204837	W_muriae#0.00419464: 0.0204837)#0.000767223: 0.005276)#0.00330365; 5
(((W_sebi#0.00181219: 0.0145031	W_mellicola#0.00527005: 0.0145031)#0.00340841: 0.0069149	W_tropicalis#0.00201052: 0.0214179)#9.63528e-05: 0.00473341	(W_canadensis#0.000304866: 0.0207833	W_muriae#0.00419464: 0.0207833)#0.000756163: 0.00536809)#0.00131392; 5
(((W_sebi#0.00181219: 0.0147021	W_mellicola#0.00527005: 0.0147021)#0.00336226: 0.00707472	W_tropicalis#0.00201052: 0.0217769)#9.47647e-05: 0.00409666	(W_canadensis#0.000304866: 0.0205355	W_muriae#0.00419464: 0.0205355)#0.00134134: 0.00533801)#0.00132802; 5
(((W_sebi#0.00181219: 0.0150705	W_mellicola#0.00527005: 0.0150705)#0.00328009: 0.0064486	W_tropicalis#0.00103147: 0.021519)#9.59001e-05: 0.00435448	(W_canadensis#0.000304866: 0.0203539	W_muriae#0.00419464: 0.0203539)#0.00135331: 0.00551966)#0.00132802; 5
(((W_sebi#0.00181219: 0.0150705	W_mellicola#0.00527005: 0.0150705)#0.00328009: 0.00622353	W_tropicalis#0.00103147: 0.021294)#9.69137e-05: 0.00457954	(W_canadensis#0.000304866: 0.0200576	W_muriae#0.00419464: 0.0200576)#0.00222624: 0.00581598)#0.00132802; 5
(((W_sebi#0.00181219: 0.0150705	W_mellicola#0.00527005: 0.0150705)#0.00328009: 0.00634598	W_tropicalis#0.00103147: 0.0214164)#9.63596e-05: 0.00394025	(W_canadensis#0.000304866: 0.0202625	W_muriae#0.00419464: 0.0202625)#0.00220373: 0.00509422)#0.00142093; 5
(((W_sebi#0.00181219: 0.0152429	W_mellicola#0.00527005: 0.0152429)#0.00324297: 0.00655411	W_tropicalis#0.00176361: 0.0217971)#9.46769e-05: 0.00376267	(W_canadensis#0.000304866: 0.0202625	W_muriae#0.00419464: 0.0202625)#0.00220373: 0.00529727)#0.00140964; 5
(((W_sebi#0.00181219: 0.0151345	W_mellicola#0.00527005: 0.0151345)#0.00326621: 0.00627028	W_tropicalis#0.00176361: 0.0214048)#9.64121e-05: 0.00370554	(W_canadensis#0.000304866: 0.020524	W_muriae#0.00419464: 0.020524)#0.00217564: 0.00458628)#0.00135844; 5
(((W_sebi#0.00198847: 0.0171228	W_mellicola#0.00578272: 0.0171228)#0.00347594: 0.00636424	W_tropicalis#0.00193518: 0.023487)#0.000105791: 0.00368009	(W_canadensis#0.000334523: 0.0225206	W_muriae#0.00460269: 0.0225206)#0.00283818: 0.00464651)#0.00151176; 5
(((W_sebi#0.00314688: 0.0171228	W_mellicola#0.00578272: 0.0171228)#0.00347594: 0.00636424	W_tropicalis#0.00193518: 0.023487)#0.000105791: 0.00368009	(W_canadensis#0.000334523: 0.0222809	W_muriae#0.00460269: 0.0222809)#0.00286871: 0.00488622)#0.00151176; 5
(((W_sebi#0.00314688: 0.0168198	W_mellicola#0.00578272: 0.0168198)#0.00353854: 0.00639172	W_tropicalis#0.00193518: 0.0232116)#0.000107046: 0.00360928	(W_canadensis#0.000334523: 0.0221546	W_muriae#0.00460269: 0.0221546)#0.00535362: 0.00466619)#0.00153128; 5
(((W_sebi#0.00314688: 0.0165358	W_mellicola#0.00578272: 0.0165358)#0.00116486: 0.0067732	W_tropicalis#0.00193518: 0.023309)#0.000106599: 0.00385956	(W_canadensis#0.000334523: 0.0217236	W_muriae#0.00460269: 0.0217236)#0.00545984: 0.00544491)#0.00151168; 5
(((W_sebi#0.00314688: 0.0168075	W_mellicola#0.00578272: 0.0168075)#0.00114602: 0.00619166	W_tropicalis#0.00193518: 0.0229992)#0.000108035: 0.00416935	(W_canadensis#0.000334523: 0.0214929	W_muriae#0.00460269: 0.0214929)#0.00298199: 0.00567567)#0.00151168; 5
(((W_sebi#0.00314688: 0.0171389	W_mellicola#0.00578272: 0.0171389)#0.00112386: 0.00550232	W_tropicalis#0.00193518: 0.0226413)#0.000109743: 0.00493411	(W_canadensis#0.000334523: 0.0212376	W_muriae#0.00460269: 0.0212376)#0.00301783: 0.00633774)#0.00148938; 5
(((W_sebi#0.00314688: 0.0172875	W_mellicola#0.00578272: 0.0172875)#0.0011142: 0.00574015	W_tropicalis#0.00193518: 0.0230277)#0.000107901: 0.00489119	(W_canadensis#0.000334523: 0.0215204	W_muriae#0.00460269: 0.0215204)#0.00297818: 0.00639849)#0.00147105; 5
(((W_sebi#0.00314688: 0.0176436	W_mellicola#0.00578272: 0.0176436)#0.00117462: 0.00564543	W_tropicalis#0.00143955: 0.023289)#0.000106691: 0.00436993	(W_canadensis#0.000334523: 0.0218248	W_muriae#0.00460269: 0.0218248)#0.00293663: 0.00583408)#0.00148488; 5
(((W_sebi#0.00314688: 0.0175482	W_mellicola#0.00578272: 0.0175482)#0.00118101: 0.00600412	W_tropicalis#0.00143955: 0.0235523)#0.000105498: 0.0037274	(W_canadensis#0.000334523: 0.0221876	W_muriae#0.00460269: 0.0221876)#0.00288862: 0.00509214)#0.00150552; 5
(((W_sebi#0.00314688: 0.0177974	W_mellicola#0.00578272: 0.0177974)#0.00116447: 0.00538954	W_tropicalis#0.00143955: 0.0231869)#0.00010716: 0.00439355	(W_canadensis#0.000334523: 0.0224426	W_muriae#0.00460269: 0.0224426)#0.0028558: 0.00513784)#0.00148911; 5
(((W_sebi#0.00314688: 0.017403	W_mellicola#0.00578272: 0.017403)#0.00119086: 0.00562837	W_tropicalis#0.000411129: 0.0230314)#0.000107884: 0.00454903	(W_canadensis#0.000334523: 0.0224426	W_muriae#0.00460269: 0.0224426)#0.0028558: 0.00513784)#0.00148911; 5
(((W_sebi#0.00314688: 0.017403	W_mellicola#0.00578272: 0.017403)#0.000940056: 0.00585866	W_tropicalis#0.000411129: 0.0232617)#0.000106816: 0.00474034	(W_canadensis#0.000334523: 0.0223419	W_muriae#0.00460269: 0.0223419)#0.00286867: 0.00566014)#0.00146669; 5
(((W_sebi#0.00314688: 0.017403	W_mellicola#0.00578272: 0.017403)#0.000940056: 0.00543666	W_tropicalis#0.000411129: 0.0228397)#0.000108789: 0.00516234	(W_canadensis#0.000334523: 0.0219869	W_muriae#0.00460269: 0.0219869)#0.00291498: 0.00601509)#0.00146669; 5
(((W_sebi#0.00314688: 0.0175853	W_mellicola#0.00578272: 0.0175853)#0.000930313: 0.00502392	W_tropicalis#0.000411129: 0.0226092)#0.000109898: 0.00539281	(W_canadensis#0.000334523: 0.0217156	W_muriae#0.00460269: 0.0217156)#0.000371753: 0.00628648)#0.00146669; 5
(((W_sebi#0.00314688: 0.0179826	W_mellicola#0.00578272: 0.0179826)#0.000909759: 0.00430389	W_tropicalis#0.000411129: 0.0222865)#0.00011149: 0.00571554	(W_canadensis#0.000334523: 0.0213994	W_muriae#0.00460269: 0.0213994)#0.000377245: 0.00660261)#0.00156534; 5
(((W_sebi#0.00314688: 0.0177108	W_mellicola#0.00578272: 0.0177108)#0.000923719: 0.00457566	W_tropicalis#0.000411129: 0.0222865)#0.00011149: 0.00588328	(W_canadensis#0.000334523: 0.0213994	W_muriae#0.00460269: 0.0213994)#0.00210581: 0.00677035)#0.00297972; 5
(((W_sebi#0.00314688: 0.0181123	W_mellicola#0.00578272: 0.0181123)#0.000903245: 0.00385616	W_tropicalis#0.000411129: 0.0219684)#0.000113104: 0.00586054	(W_canadensis#0.000334523: 0.0211492	W_muriae#0.00460269: 0.0211492)#0.000855556: 0.00667981)#0.00301621; 5
(((W_sebi#0.00314688: 0.0178793	W_mellicola#0.00578272: 0.0178793)#0.000915016: 0.00388055	W_tropicalis#0.000411129: 0.0217598)#0.000114188: 0.00606914	(W_canadensis#0.000334523: 0.0213197	W_muriae#0.00460269: 0.0213197)#0.000848713: 0.00650928)#0.00301621; 5
(((W_sebi#0.00314688: 0.0176899	W_mellicola#0.00578272: 0.0176899)#0.000924815: 0.00430649	W_tropicalis#0.000411129: 0.0219963)#0.00011296: 0.00608283	(W_canadensis#0.000334523: 0.0213197	W_muriae#0.00460269: 0.0213197)#0.000848713: 0.00675947)#0.00298933; 5
(((W_sebi#0.00314688: 0.0172254	W_mellicola#0.00578272: 0.0172254)#0.000949752: 0.00510567	W_tropicalis#0.000411129: 0.022331)#0.000111267: 0.00626199	(W_canadensis#0.000334523: 0.0209526	W_muriae#0.00460269: 0.0209526)#0.000863582: 0.0076404)#0.00293561; 5
(((W_sebi#0.00314688: 0.017584	W_mellicola#0.00578272: 0.017584)#0.00253032: 0.00508857	W_tropicalis#0.000411129: 0.0226726)#0.000109591: 0.00554549	(W_canadensis#0.000334523: 0.021338	W_muriae#0.00460269: 0.021338)#0.000847987: 0.00688008)#0.00297462; 5
(((W_sebi#0.00314688: 0.0172497	W_mellicola#0.00578272: 0.0172497)#0.00257937: 0.00515096	W_tropicalis#0.000411129: 0.0224006)#0.000110922: 0.00547411	(W_canadensis#0.000334523: 0.0210466	W_muriae#0.00460269: 0.0210466)#0.000859725: 0.00682808)#0.00301126; 5
(((W_sebi#0.00285194: 0.0158805	W_mellicola#0.00524075: 0.0158805)#0.00230119: 0.00474663	W_tropicalis#0.000372597: 0.0206271)#9.89374e-05: 0.00463513	(W_canadensis#0.000303171: 0.0186975	W_muriae#0.00417131: 0.0186975)#0.00211424: 0.00656477)#0.00272903; 5
(((W_sebi#0.00285194: 0.0155844	W_mellicola#0.00524075: 0.0155844)#0.00192606: 0.00541446	W_tropicalis#0.000372597: 0.0209988)#9.71859e-05: 0.00426338	(W_canadensis#0.000303171: 0.0190314	W_muriae#0.00417131: 0.0190314)#0.00207714: 0.00623084)#0.00272903; 5
(((W_sebi#0.00285194: 0.0159	W_mellicola#0.00524075: 0.0159)#0.00157551: 0.00544142	W_tropicalis#0.000372597: 0.0213414)#9.5626e-05: 0.00417008	(W_canadensis#0.000303171: 0.0190314	W_muriae#0.00417131: 0.0190314)#0.001134: 0.00648008)#0.00270237; 5
(((W_sebi#0.00285194: 0.0157918	W_mellicola#0.00524075: 0.0157918)#0.0015863: 0.00530393	W_tropicalis#0.000372597: 0.0210957)#9.67395e-05: 0.0041582	(W_canadensis#0.000303171: 0.0193314	W_muriae#0.00417131: 0.0193314)#0.00439676: 0.00592258)#0.00272993; 5
(((W_sebi#0.00285194: 0.0153588	W_mellicola#0.00524075: 0.0153588)#0.00163102: 0.00590792	W_tropicalis#0.000372597: 0.0212668)#9.59616e-05: 0.00427513	(W_canadensis#0.000303171: 0.01891	W_muriae#0.00417131: 0.01891)#0.00449472: 0.00663183)#0.00269915; 5
(((W_sebi#0.00285194: 0.0157094	W_mellicola#0.00524075: 0.0157094)#0.00159463: 0.00525574	W_tropicalis#0.000372597: 0.0209651)#9.73422e-05: 0.00457674	(W_canadensis#0.000303171: 0.0192465	W_muriae#0.00417131: 0.0192465)#0.00173928: 0.00629533)#0.00120136; 5
(((W_sebi#0.00285194: 0.0159564	W_mellicola#0.00524075: 0.0159564)#0.00156994: 0.00525717	W_tropicalis#0.000372597: 0.0212135)#9.62023e-05: 0.00385618	(W_canadensis#0.000303171: 0.0192465	W_muriae#0.00417131: 0.0192465)#0.00173928: 0.00582319)#0.00122399; 5
(((W_sebi#0.00285194: 0.0160756	W_mellicola#0.00524075: 0.0160756)#0.0015583: 0.00534812	W_tropicalis#0.000372597: 0.0214237)#9.52584e-05: 0.00327545	(W_canadensis#0.000303171: 0.0188614	W_muriae#0.00417131: 0.0188614)#0.00160654: 0.00583782)#0.00124235; 5
(((W_sebi#0.00285194: 0.0164509	W_mellicola#0.00524075: 0.0164509)#0.00151812: 0.00485428	W_tropicalis#0.000372597: 0.0213052)#9.57884e-05: 0.00339398	(W_canadensis#0.000303171: 0.0188614	W_muriae#0.00417131: 0.0188614)#0.00160654: 0.00583782)#0.000512541; 5
(((W_sebi#0.00285194: 0.0162545	W_mellicola#0.00524075: 0.0162545)#0.00153647: 0.00537441	W_tropicalis#0.000372597: 0.0216289)#9.43549e-05: 0.00307031	(W_canadensis#0.000303171: 0.0191261	W_muriae#0.00417131: 0.0191261)#0.0015843: 0.00557305)#0.000512541; 5
(((W_sebi#0.00285194: 0.0162545	W_mellicola#0.00524075: 0.0162545)#0.00230029: 0.00537441	W_tropicalis#0.000372597: 0.0216289)#9.43549e-05: 0.00270336	(W_canadensis#0.000303171: 0.0194944	W_muriae#0.00417131: 0.0194944)#0.00155438: 0.00483787)#0.00157314; 5
(((W_sebi#0.00285194: 0.0162545	W_mellicola#0.00524075: 0.0162545)#0.00136186: 0.00570658	W_tropicalis#0.000372597: 0.021961)#9.29278e-05: 0.00218631	(W_canadensis#0.000303171: 0.0196084	W_muriae#0.00417131: 0.0196084)#0.00388229: 0.0045389)#0.00158519; 5
(((W_sebi#0.00285194: 0.016661	W_mellicola#0.00524075: 0.016661)#0.00132863: 0.00540775	W_tropicalis#0.000372597: 0.0220688)#9.24742e-05: 0.00179094	(W_canadensis#0.000303171: 0.0199685	W_muriae#0.00417131: 0.0199685)#0.00381229: 0.0038912)#0.0016043; 5
(((W_sebi#0.00285194: 0.017088	W_mellicola#0.00524075: 0.017088)#0.00129543: 0.00498075	W_tropicalis#0.000372597: 0.0220688)#9.24742e-05: 0.00135084	(W_canadensis#0.000303171: 0.0202579	W_muriae#0.00417131: 0.0202579)#0.00375784: 0.00316174)#0.00163445; 5
(((W_sebi#0.00285194: 0.0174444	W_mellicola#0.00524075: 0.0174444)#0.00126896: 0.0048686	W_tropicalis#0.000372597: 0.022313)#9.14618e-05: 0.0015665	(W_canadensis#0.000303171: 0.0205494	W_muriae#0.00417131: 0.0205494)#0.00370452: 0.00333013)#0.00160297; 5
(((W_sebi#0.00285194: 0.0172228	W_mellicola#0.00524075: 0.0172228)#0.00128529: 0.00457362	W_tropicalis#0.000372597: 0.0217964)#9.36297e-05: 0.00208313	(W_canadensis#0.000303171: 0.0205494	W_muriae#0.00417131: 0.0205494)#0.00370452: 0.00333013)#0.00160297; 5
(((W_sebi#0.00285194: 0.0175071	W_mellicola#0.00524075: 0.0175071)#0.00126442: 0.00409354	W_tropicalis#0.000372597: 0.0216007)#9.44781e-05: 0.00227887	(W_canadensis#0.000303171: 0.0207618	W_muriae#0.00417131: 0.0207618)#0.00366662: 0.00311772)#0.00160297; 5
(((W_sebi#0.00285194: 0.0172601	W_mellicola#0.00524075: 0.0172601)#0.00128252: 0.00457522	W_tropicalis#0.00250276: 0.0218353)#9.34631e-05: 0.00204428	(W_canadensis#0.000303171: 0.0204677	W_muriae#0.00417131: 0.0204677)#0.00371931: 0.00341183)#0.00160297; 5
(((W_sebi#0.00285194: 0.0171527	W_mellicola#0.00524075: 0.0171527)#0.00129054: 0.00439856	W_tropicalis#0.00250276: 0.0215513)#9.46948e-05: 0.0023283	(W_canadensis#0.000303171: 0.0206642	W_muriae#0.00417131: 0.0206642)#0.00368395: 0.00321539)#0.00160297; 5
(((W_sebi#0.00307643: 0.0190414	W_mellicola#0.00565327: 0.0190414)#0.00150181: 0.00372318	W_tropicalis#0.00269977: 0.0227646)#0.000104316: 0.00343716	(W_canadensis#0.000327034: 0.0224825	W_muriae#0.00449965: 0.0224825)#0.00179881: 0.0037193)#0.00169993; 5
(((W_sebi#0.00307643: 0.0187056	W_mellicola#0.00565327: 0.0187056)#0.00152877: 0.00440602	W_tropicalis#0.00269977: 0.0231116)#0.00010275: 0.00354096	(W_canadensis#0.000401866: 0.0224825	W_muriae#0.00449965: 0.0224825)#0.00179881: 0.00417008)#0.00167118; 5
(((W_sebi#0.00307643: 0.0184266	W_mellicola#0.00565327: 0.0184266)#0.00155192: 0.00445404	W_tropicalis#0.00269977: 0.0228806)#0.000103787: 0.00377196	(W_canadensis#0.000401866: 0.0228019	W_muriae#0.00449965: 0.0228019)#0.00177361: 0.00385068)#0.00167118; 5
(((W_sebi#0.00307643: 0.0182173	W_mellicola#0.00565327: 0.0182173)#0.00156975: 0.00427136	W_tropicalis#0.00269977: 0.0224887)#0.000105596: 0.00452972	(W_canadensis#0.000401866: 0.0233478	W_muriae#0.00449965: 0.0233478)#0.00338275: 0.00367056)#0.00163015; 5
(((W_sebi#0.00307643: 0.0185376	W_mellicola#0.00565327: 0.0185376)#0.00220023: 0.00419587	W_tropicalis#0.00269977: 0.0227335)#0.000104459: 0.00418268	(W_canadensis#0.000401866: 0.0233478	W_muriae#0.00449965: 0.0233478)#0.00338275: 0.00356837)#0.00163634; 5
(((W_sebi#0.00307643: 0.0185376	W_mellicola#0.00565327: 0.0185376)#0.00220023: 0.00448687	W_tropicalis#0.00269977: 0.0230245)#0.000103138: 0.00430377	(W_canadensis#0.000401866: 0.0237577	W_muriae#0.00449965: 0.0237577)#0.00332439: 0.00357053)#0.00161167; 5
(((W_sebi#0.00307643: 0.018197	W_mellicola#0.00565327: 0.018197)#0.00224143: 0.00450618	W_tropicalis#0.00157516: 0.0227031)#0.000104598: 0.00439324	(W_canadensis#0.000401866: 0.0233854	W_muriae#0.00449965: 0.0233854)#0.00337732: 0.00371097)#0.00162546; 5
(((W_sebi#0.00307643: 0.0185592	W_mellicola#0.00565327: 0.0185592)#0.00219768: 0.004373	W_tropicalis#0.00157516: 0.0229322)#0.000103553: 0.00416415	(W_canadensis#0.000401866: 0.0230912	W_muriae#0.00449965: 0.0230912)#0.00342034: 0.00400514)#0.00162546; 5
(((W_sebi#0.00307643: 0.0182099	W_mellicola#0.00565327: 0.0182099)#0.00223983: 0.00453792	W_tropicalis#0.00157516: 0.0227478)#0.000104393: 0.00379937	(W_canadensis#0.000401866: 0.0227486	W_muriae#0.00449965: 0.0227486)#0.0060862: 0.00379861)#0.00165909; 5
(((W_sebi#0.00307643: 0.0179046	W_mellicola#0.00565327: 0.0179046)#0.00227803: 0.00514396	W_tropicalis#0.00167821: 0.0230486)#0.000103031: 0.00319981	(W_canadensis#0.000401866: 0.0230941	W_muriae#0.00449965: 0.0230941)#0.00131697: 0.00315428)#0.00167797; 5
(((W_sebi#0.00307643: 0.0181181	W_mellicola#0.00565327: 0.0181181)#0.00225118: 0.0046444	W_tropicalis#0.00167821: 0.0227625)#0.000104325: 0.00378901	(W_canadensis#0.000401866: 0.0232794	W_muriae#0.00449965: 0.0232794)#0.00130648: 0.0032722)#0.00165881; 5
(((W_sebi#0.00307643: 0.0184773	W_mellicola#0.00565327: 0.0184773)#0.00220742: 0.00470501	W_tropicalis#0.00167821: 0.0231823)#0.000102436: 0.00300092	(W_canadensis#0.000401866: 0.0229416	W_muriae#0.00449965: 0.0229416)#0.00132572: 0.00324165)#0.00143988; 5
(((W_sebi#0.00307643: 0.0181067	W_mellicola#0.00565327: 0.0181067)#0.00225259: 0.00483384	W_tropicalis#0.00138193: 0.0229406)#0.000103516: 0.00324266	(W_canadensis#0.000401866: 0.0229416	W_muriae#0.00449965: 0.0229416)#0.00132572: 0.00324165)#0.0020794; 5
(((W_sebi#0.00307643: 0.0182901	W_mellicola#0.00565327: 0.0182901)#0.00090033: 0.00492249	W_tropicalis#0.00138193: 0.0232126)#0.000102303: 0.00297069	(W_canadensis#0.000401866: 0.0225575	W_muriae#0.00449965: 0.0225575)#0.00304411: 0.00362578)#0.0020794; 5
(((W_sebi#0.00307643: 0.0180073	W_mellicola#0.00565327: 0.0180073)#0.00270298: 0.00520531	W_tropicalis#0.00138193: 0.0232126)#0.000102303: 0.00314853	(W_canadensis#0.000401866: 0.0227221	W_muriae#0.00449965: 0.0227221)#0.00302205: 0.00363898)#0.00206537; 5
(((W_sebi#0.00307643: 0.017549	W_mellicola#0.00565327: 0.017549)#0.00277356: 0.00592252	W_tropicalis#0.00138193: 0.0234716)#0.000101174: 0.00316369	(W_canadensis#0.000401866: 0.0228952	W_muriae#0.00449965: 0.0228952)#0.0029992: 0.00374002)#0.00204411; 5
(((W_sebi#0.00307643: 0.0180348	W_mellicola#0.00565327: 0.0180348)#0.00269885: 0.00513483	W_tropicalis#0.00144058: 0.0231697)#0.000102492: 0.00375081	(W_canadensis#0.000401866: 0.022551	W_muriae#0.00449965: 0.022551)#0.00304498: 0.00436947)#0.00362203; 5
(((W_sebi#0.00307643: 0.0177529	W_mellicola#0.00565327: 0.0177529)#0.00154961: 0.00492736	W_tropicalis#0.00144058: 0.0226803)#0.000104704: 0.00458206	(W_canadensis#0.000401866: 0.0222077	W_muriae#0.00449965: 0.0222077)#0.00309205: 0.00505461)#0.00357661; 5
(((W_sebi#0.00307643: 0.0181309	W_mellicola#0.00565327: 0.0181309)#0.00151731: 0.00415602	W_tropicalis#0.00144058: 0.0222869)#0.000106552: 0.00478397	(W_canadensis#0.000401866: 0.0217956	W_muriae#0.00449965: 0.0217956)#0.00315052: 0.00527535)#0.0036019; 5
(((W_sebi#0.00307643: 0.0181309	W_mellicola#0.00565327: 0.0181309)#0.00138027: 0.00415602	W_tropicalis#0.00144058: 0.0222869)#0.000106552: 0.00439015	(W_canadensis#0.000401866: 0.0219611	W_muriae#0.00449965: 0.0219611)#0.00312677: 0.00471593)#0.00365508; 5
(((W_sebi#0.00307643: 0.0179776	W_mellicola#0.00565327: 0.0179776)#0.00139204: 0.00392304	W_tropicalis#0.00144058: 0.0219006)#0.000108431: 0.00453367	(W_canadensis#0.000401866: 0.0224534	W_muriae#0.00449965: 0.0224534)#0.00305822: 0.00398093)#0.00368864; 5
(((W_sebi#0.00307643: 0.0176096	W_mellicola#0.00565327: 0.0176096)#0.00142113: 0.0039755	W_tropicalis#0.00144058: 0.0215851)#0.000110016: 0.00461197	(W_canadensis#0.000401866: 0.0226637	W_muriae#0.00449965: 0.0226637)#0.00302985: 0.00353342)#0.00372205; 5
(((W_sebi#0.00276556: 0.015491	W_mellicola#0.00508201: 0.015491)#0.00215753: 0.00358893	W_tropicalis#0.00129501: 0.0190799)#0.000100579: 0.00427606	(W_canadensis#0.000361258: 0.020297	W_muriae#0.00404496: 0.020297)#0.00273395: 0.00305892)#0.00337372; 5
[truncated: 457 more rows]
