# Supplementary material for: Application of the Phylogenetic Species Concept to Wallemia sebi from House Dust and Indoor Air Revealed by Multi-Locus Genealogical Concordance
Source: PLoS One. 2015 Mar 23;10(3):e0120894. doi: 10.1371/journal.pone.0120894 (PMC4370657; doi:10.1371/journal.pone.0120894)
Supplement: S2 File — (ZIP) [file pone.0120894.s006.zip › algorithm1/a2_m2_run2/terminal_output.txt]

bp&p Version 3.0, October 2014
5 species:  W_muriae (42) W_sebi (10) W_mellicola (32) W_tropicalis (3) W_canadensis (3)
(W_muriae, (((W_sebi, W_mellicola), W_tropicalis), W_canadensis));

pop by pop table showing node numbers in species tree

                        1  2  3  4  5  6  7  8  9
species  1 W_muriae     1  0  0  0  0  1  0  0  0
species  2 W_sebi       0  1  0  0  0  1  1  1  1
species  3 W_mellicola   0  0  1  0  0  1  1  1  1
species  4 W_tropicalis   0  0  0  1  0  1  1  1  0
species  5 W_canadensis   0  0  0  0  1  1  1  0  0
species  6 W_muriaeW_sebiW_mellicolaW_tropicalisW_canadensis   0  0  0  0  0  1  0  0  0
species  7 W_sebiW_mellicolaW_tropicalisW_canadensis   0  0  0  0  0  1  1  0  0
species  8 W_sebiW_mellicolaW_tropicalis   0  0  0  0  0  1  1  1  0
species  9 W_sebiW_mellicola   0  0  0  0  0  1  1  1  1

9 theta parameters (populations) in the order:
  theta_1W_muriae theta_2W_sebi theta_3W_mellicola theta_4W_tropicalis theta_5W_canadensis theta_9W_sebiW_mellicola theta_8W_sebiW_mellicolaW_tropicalis theta_7W_sebiW_mellicolaW_tropicalisW_canadensis theta_6W_muriaeW_sebiW_mellicolaW_tropicalisW_canadensis
4 species divergence times in the order:
  tau_6W_muriaeW_sebiW_mellicolaW_tropicalisW_canadensis tau_7W_sebiW_mellicolaW_tropicalisW_canadensis tau_8W_sebiW_mellicolaW_tropicalis tau_9W_sebiW_mellicola

Rates vary among loci, with ri/L ~ Dirichlet(2.00)

Reading Individual-Species map (Imap) from Wallemia.Imap.txt
Individual -> Species map:  3 3 3 4 2 5 2 1 3 3 3 3 3 3 3 3 4 3 3 3 4 3 3 3 3 2 3 3 3 1 1 1 1 1 1 1 3 3 3 1 1 2 3 2 1 2 1 2 1 1 3 3 2 2 2 1 3 5 3 3 5 1 1 1 1 1 1 1 3 1 1 1 1 1 1 1 1 1 1 1 1 1 1 1 1 1 1 1 1 3

Reading sequence data..  5 loci
locus  1: 70 sequences ( 32  9 24  3  2 )   513 sites   110 patterns, messy
locus  2: 90 sequences ( 42 10 32  3  3 )   603 sites   107 patterns, messy
locus  3: 90 sequences ( 42 10 32  3  3 )   610 sites   109 patterns, messy
locus  4: 85 sequences ( 39 10 30  3  3 )   738 sites    63 patterns, messy
locus  5: 90 sequences ( 42 10 32  3  3 )   607 sites   108 patterns, messy
2669952 bytes for conP, 60840 bytes for gene trees.  


MCMC settings: 200 burnin, sampling every 1, 2000 samples
Approximating posterior, using sequence data
(Settings: cleandata=0 print=1 saveconP=1 moveinnode=1)

Starting rjMCMC... 
PrSplit = 0.500000
rj algorithm 1: new theta from G(a=2.00, m=2.00)

Starting species model: 0000

root dist = 0.03934

Initial parameters, np = 1 (gene trees are generated from the prior):

lnL0 =  -68750.059

-10% 0.65 0.19 1.00 0.00 1.00 0.33   1  1 0.0000 0.0000 P(1)=1.000  0.0058 0.0000 -3364.53 -31153.52
-10% 0.63 0.16 0.50 0.00 0.50 0.33   1  1 0.0000 0.0000 P(1)=1.000  0.0058 0.0000 -5384.15 -20562.50
-10% 0.59 0.13 0.67 0.00 0.33 0.37   1  1 0.0000 0.0000 P(1)=1.000  0.0089 0.0000 -750.42 -17537.37
-10% 0.60 0.11 0.50 0.00 0.50 0.39   1  1 0.0000 0.0000 P(1)=1.000  0.0104 0.0000 -616.62 -15195.88
-10% 0.61 0.12 0.53 0.00 0.40 0.40   2  4 1.0000 0.0000 P(1)=0.800  0.0114 0.0019  595.35 -12651.30
-10% 0.61 0.11 0.44 0.17 0.50 0.41   2  4 0.5000 0.0000 P(1)=0.667  0.0140 0.0025 1105.57 -11753.45
-10% 0.62 0.10 0.52 0.14 0.57 0.41   2  4 0.3333 0.0000 P(1)=0.571  0.0171 0.0029 1081.66 -10730.24
-10% 0.62 0.09 0.50 0.12 0.50 0.42   2  4 0.2500 0.0000 P(1)=0.500  0.0194 0.0032 1091.25 -10069.89
-10% 0.63 0.09 0.48 0.11 0.56 0.41   2  4 0.2000 0.0000 P(2)=0.556  0.0218 0.0034 1064.69 -9675.72
 -9% 0.64 0.08 0.43 0.10 0.50 0.41   2  4 0.1667 0.0000 P(2)=0.600  0.0237 0.0036 1058.49 -9469.23
 -9% 0.64 0.08 0.42 0.09 0.45 0.41   2  4 0.1429 0.0000 P(2)=0.636  0.0252 0.0037 1050.64 -9279.24
 -9% 0.64 0.07 0.39 0.17 0.50 0.41   2  4 0.1250 0.0000 P(2)=0.667  0.0274 0.0037 1150.96 -9076.35
 -9% 0.64 0.07 0.36 0.17 0.46 0.41   1  1 0.2222 0.0000 P(2)=0.615  0.0292 0.0034 1053.44 -8983.11
 -9% 0.64 0.07 0.33 0.17 0.50 0.41   1  1 0.2222 0.0000 P(2)=0.571  0.0309 0.0032 1056.46 -8944.85
 -9% 0.64 0.06 0.31 0.17 0.53 0.41   1  1 0.2000 0.0000 P(2)=0.533  0.0322 0.0030 1050.77 -8831.67
 -9% 0.65 0.06 0.29 0.17 0.56 0.42   1  1 0.1818 0.0000 P(1)=0.500  0.0334 0.0028 1075.91 -8735.61
 -9% 0.65 0.06 0.29 0.16 0.53 0.42   2  4 0.2500 0.0000 P(2)=0.529  0.0344 0.0031 1232.11 -8721.67
 -9% 0.65 0.05 0.28 0.15 0.50 0.42   2  4 0.2308 0.0000 P(2)=0.556  0.0353 0.0034 1230.40 -8674.04
 -9% 0.65 0.05 0.30 0.14 0.53 0.42   2  4 0.2143 0.0000 P(2)=0.579  0.0358 0.0037 1241.58 -8594.40
 -9% 0.65 0.05 0.32 0.13 0.55 0.42   2  4 0.2000 0.0000 P(2)=0.600  0.0359 0.0039 1269.38 -8545.61
 -9% 0.66 0.05 0.33 0.13 0.57 0.42   2  4 0.1875 0.0000 P(2)=0.619  0.0360 0.0041 1299.69 -8520.93
 -9% 0.66 0.05 0.33 0.12 0.55 0.42   2  4 0.1765 0.0000 P(2)=0.636  0.0361 0.0043 1323.90 -8474.86
 -9% 0.66 0.05 0.35 0.12 0.57 0.43   2  4 0.1667 0.0000 P(2)=0.652  0.0359 0.0045 1323.44 -8421.33
 -9% 0.66 0.05 0.33 0.11 0.58 0.43   2  4 0.1579 0.0000 P(2)=0.667  0.0358 0.0046 1343.80 -8394.11
 -9% 0.66 0.04 0.32 0.11 0.60 0.43   2  4 0.1500 0.0000 P(2)=0.680  0.0356 0.0047 1344.01 -8365.96
 -9% 0.66 0.04 0.33 0.10 0.62 0.43   2  4 0.1429 0.0000 P(2)=0.692  0.0352 0.0049 1354.92 -8354.63
 -9% 0.66 0.04 0.32 0.10 0.59 0.43   2  4 0.1364 0.0000 P(2)=0.704  0.0348 0.0050 1364.38 -8328.04
 -9% 0.66 0.04 0.32 0.10 0.57 0.43   2  4 0.1304 0.0000 P(2)=0.714  0.0345 0.0051 1389.80 -8332.19
 -9% 0.66 0.04 0.32 0.09 0.55 0.43   2  4 0.1250 0.0000 P(2)=0.724  0.0342 0.0052 1389.64 -8294.12
 -8% 0.66 0.04 0.31 0.09 0.53 0.42   2  4 0.1200 0.0000 P(2)=0.733  0.0339 0.0053 1397.32 -8285.48
 -8% 0.66 0.04 0.30 0.09 0.55 0.42   2  4 0.1154 0.0000 P(2)=0.742  0.0336 0.0054 1391.74 -8264.81
 -8% 0.66 0.04 0.29 0.08 0.56 0.42   2  4 0.1111 0.0000 P(2)=0.750  0.0333 0.0054 1419.44 -8230.65
 -8% 0.66 0.04 0.28 0.08 0.55 0.42   2  4 0.1071 0.0000 P(2)=0.758  0.0331 0.0055 1426.22 -8198.14
 -8% 0.66 0.04 0.27 0.08 0.56 0.42   2  4 0.1034 0.0000 P(2)=0.765  0.0328 0.0056 1436.47 -8191.30
 -8% 0.66 0.04 0.27 0.08 0.57 0.42   2  4 0.1000 0.0000 P(2)=0.771  0.0326 0.0056 1440.52 -8185.72
 -8% 0.66 0.04 0.26 0.07 0.58 0.42   2  4 0.0968 0.0000 P(2)=0.778  0.0324 0.0057 1473.11 -8187.05
 -8% 0.66 0.03 0.25 0.07 0.57 0.42   2  4 0.0938 0.0000 P(2)=0.784  0.0322 0.0058 1478.09 -8168.61
 -8% 0.66 0.03 0.25 0.07 0.58 0.42   2  4 0.0909 0.0000 P(2)=0.789  0.0320 0.0058 1482.37 -8168.29
 -8% 0.66 0.03 0.25 0.07 0.59 0.41   2  4 0.0882 0.0000 P(2)=0.795  0.0317 0.0058 1488.52 -8135.50
 -8% 0.66 0.03 0.24 0.07 0.60 0.41   2  4 0.0857 0.0000 P(2)=0.800  0.0316 0.0059 1468.70 -8136.31
 -8% 0.66 0.03 0.24 0.07 0.61 0.41   2  4 0.0833 0.0000 P(2)=0.805  0.0314 0.0059 1485.25 -8133.88
 -8% 0.66 0.03 0.23 0.06 0.60 0.41   2  4 0.0811 0.0000 P(2)=0.810  0.0312 0.0060 1477.04 -8114.43
 -8% 0.66 0.03 0.22 0.06 0.58 0.41   2  4 0.0789 0.0000 P(2)=0.814  0.0310 0.0060 1475.92 -8087.21
 -8% 0.66 0.03 0.22 0.06 0.59 0.41   2  4 0.0769 0.0000 P(2)=0.818  0.0308 0.0060 1487.03 -8078.38
 -8% 0.66 0.03 0.21 0.06 0.60 0.41   2  4 0.0750 0.0000 P(2)=0.822  0.0307 0.0061 1493.97 -8083.81
 -8% 0.66 0.03 0.21 0.06 0.61 0.42   2  4 0.0732 0.0000 P(2)=0.826  0.0305 0.0061 1507.51 -8080.94
 -8% 0.66 0.03 0.21 0.06 0.60 0.41   2  4 0.0714 0.0000 P(2)=0.830  0.0304 0.0061 1526.56 -8079.83
 -8% 0.66 0.03 0.21 0.06 0.60 0.41   2  4 0.0698 0.0000 P(2)=0.833  0.0302 0.0061 1509.58 -8070.17
 -8% 0.66 0.03 0.20 0.05 0.61 0.41   2  4 0.0682 0.0000 P(2)=0.837  0.0301 0.0062 1514.64 -8080.88
 -7% 0.66 0.03 0.20 0.05 0.62 0.42   2  4 0.0667 0.0000 P(2)=0.840  0.0300 0.0062 1502.27 -8072.88
 -7% 0.66 0.03 0.20 0.05 0.63 0.42   2  4 0.0652 0.0000 P(2)=0.843  0.0300 0.0062 1514.19 -8070.36
 -7% 0.66 0.03 0.20 0.05 0.63 0.41   2  4 0.0638 0.0000 P(2)=0.846  0.0299 0.0062 1511.67 -8073.43
 -7% 0.66 0.03 0.19 0.05 0.64 0.41   2  4 0.0625 0.0000 P(2)=0.849  0.0300 0.0063 1528.46 -8057.93
 -7% 0.66 0.03 0.20 0.05 0.65 0.41   2  4 0.0612 0.0000 P(2)=0.852  0.0299 0.0063 1518.81 -8062.10
 -7% 0.66 0.03 0.20 0.05 0.64 0.41   2  4 0.0600 0.0000 P(2)=0.855  0.0297 0.0063 1511.09 -8044.64
 -7% 0.66 0.03 0.20 0.05 0.64 0.41   2  4 0.0588 0.0000 P(2)=0.857  0.0295 0.0063 1522.52 -8046.59
 -7% 0.66 0.03 0.19 0.05 0.65 0.41   2  4 0.0577 0.0000 P(2)=0.860  0.0293 0.0063 1527.22 -8030.93
 -7% 0.66 0.03 0.19 0.05 0.66 0.41   2  4 0.0566 0.0000 P(2)=0.862  0.0292 0.0064 1542.43 -8023.27
 -7% 0.66 0.03 0.19 0.05 0.66 0.41   2  4 0.0556 0.0000 P(2)=0.864  0.0290 0.0064 1532.30 -8010.32
 -7% 0.66 0.03 0.18 0.04 0.65 0.41   2  4 0.0545 0.0000 P(2)=0.867  0.0289 0.0064 1538.46 -8001.62
 -7% 0.66 0.03 0.18 0.04 0.66 0.41   2  4 0.0536 0.0000 P(2)=0.869  0.0287 0.0064 1547.78 -8007.48
 -7% 0.66 0.02 0.18 0.04 0.66 0.41   2  4 0.0526 0.0000 P(2)=0.871  0.0286 0.0064 1555.97 -8009.88
 -7% 0.66 0.02 0.17 0.04 0.67 0.41   2  4 0.0517 0.0000 P(2)=0.873  0.0284 0.0064 1559.24 -7998.09
 -7% 0.66 0.02 0.17 0.04 0.67 0.41   2  4 0.0508 0.0000 P(2)=0.875  0.0283 0.0065 1540.43 -8002.46
 -7% 0.66 0.02 0.17 0.04 0.66 0.41   2  4 0.0500 0.0000 P(2)=0.877  0.0282 0.0065 1539.06 -7994.21
 -7% 0.66 0.02 0.17 0.04 0.65 0.41   2  4 0.0492 0.0000 P(2)=0.879  0.0282 0.0065 1545.41 -7979.52
 -7% 0.66 0.02 0.17 0.04 0.64 0.41   2  4 0.0484 0.0000 P(2)=0.881  0.0282 0.0065 1554.37 -7967.11
 -7% 0.66 0.02 0.17 0.04 0.65 0.41   2  4 0.0476 0.0000 P(2)=0.882  0.0283 0.0065 1556.55 -7979.92
 -7% 0.66 0.02 0.17 0.04 0.65 0.41   2  4 0.0469 0.0000 P(2)=0.884  0.0283 0.0065 1544.52 -7967.63
 -6% 0.66 0.02 0.17 0.04 0.66 0.41   2  4 0.0462 0.0000 P(2)=0.886  0.0282 0.0065 1542.73 -7969.47
 -6% 0.66 0.02 0.16 0.04 0.66 0.41   2  4 0.0455 0.0000 P(2)=0.887  0.0282 0.0065 1533.39 -7961.10
 -6% 0.66 0.02 0.17 0.04 0.67 0.41   2  4 0.0448 0.0000 P(2)=0.889  0.0282 0.0066 1540.73 -7970.86
 -6% 0.66 0.02 0.16 0.04 0.67 0.41   2  4 0.0441 0.0000 P(2)=0.890  0.0282 0.0066 1545.78 -7959.43
 -6% 0.66 0.02 0.16 0.04 0.66 0.41   2  4 0.0435 0.0000 P(2)=0.892  0.0282 0.0066 1554.58 -7950.45
 -6% 0.66 0.02 0.16 0.04 0.65 0.41   2  4 0.0429 0.0000 P(2)=0.893  0.0281 0.0066 1561.97 -7967.99
 -6% 0.66 0.02 0.16 0.04 0.66 0.41   2  4 0.0423 0.0000 P(2)=0.895  0.0281 0.0066 1562.93 -7959.14
 -6% 0.66 0.02 0.16 0.03 0.66 0.41   2  4 0.0417 0.0000 P(2)=0.896  0.0281 0.0066 1575.11 -7960.06
 -6% 0.66 0.02 0.15 0.03 0.65 0.41   2  4 0.0411 0.0000 P(2)=0.897  0.0281 0.0066 1584.83 -7981.45
 -6% 0.66 0.02 0.15 0.03 0.66 0.41   2  4 0.0405 0.0000 P(2)=0.899  0.0281 0.0066 1587.28 -7978.83
 -6% 0.66 0.02 0.15 0.03 0.65 0.41   2  4 0.0400 0.0000 P(2)=0.900  0.0281 0.0066 1585.35 -7970.60
 -6% 0.66 0.02 0.15 0.03 0.65 0.41   2  4 0.0395 0.0000 P(2)=0.901  0.0280 0.0066 1595.15 -7956.83
 -6% 0.66 0.02 0.15 0.03 0.66 0.41   2  4 0.0390 0.0000 P(2)=0.902  0.0280 0.0066 1600.81 -7957.39
 -6% 0.66 0.02 0.15 0.04 0.66 0.41   2  4 0.0385 0.0000 P(2)=0.904  0.0280 0.0066 1650.82 -7946.51
 -6% 0.66 0.02 0.15 0.04 0.67 0.41   2  4 0.0380 0.0000 P(2)=0.905  0.0279 0.0066 1641.65 -7919.78
 -6% 0.66 0.02 0.15 0.04 0.67 0.41   2  4 0.0375 0.0000 P(2)=0.906  0.0279 0.0066 1628.26 -7913.09
 -6% 0.66 0.02 0.15 0.04 0.67 0.41   2  4 0.0370 0.0000 P(2)=0.907  0.0278 0.0066 1632.26 -7913.16
 -6% 0.66 0.02 0.15 0.04 0.67 0.41   2  4 0.0366 0.0000 P(2)=0.908  0.0277 0.0066 1643.37 -7915.86
 -6% 0.66 0.02 0.14 0.04 0.67 0.41   2  4 0.0361 0.0000 P(2)=0.909  0.0277 0.0066 1654.01 -7910.31
 -6% 0.66 0.02 0.14 0.05 0.67 0.41   2  4 0.0357 0.0000 P(2)=0.910  0.0276 0.0066 1654.25 -7916.29
 -5% 0.66 0.02 0.14 0.05 0.67 0.41   2  4 0.0353 0.0000 P(2)=0.911  0.0275 0.0066 1655.96 -7909.45
 -5% 0.66 0.02 0.14 0.05 0.67 0.41   2  4 0.0349 0.0000 P(2)=0.912  0.0275 0.0066 1670.90 -7908.31
 -5% 0.66 0.02 0.14 0.05 0.67 0.41   2  4 0.0345 0.0000 P(2)=0.913  0.0274 0.0066 1649.64 -7911.52
 -5% 0.66 0.02 0.14 0.05 0.68 0.41   2  4 0.0341 0.0000 P(2)=0.914  0.0273 0.0066 1646.25 -7904.18
 -5% 0.66 0.02 0.13 0.05 0.67 0.41   2  4 0.0337 0.0000 P(2)=0.915  0.0273 0.0067 1637.16 -7881.68
 -5% 0.66 0.02 0.13 0.05 0.67 0.41   2  4 0.0333 0.0000 P(2)=0.916  0.0272 0.0067 1639.32 -7874.77
 -5% 0.66 0.02 0.14 0.05 0.68 0.41   2  4 0.0330 0.0000 P(2)=0.917  0.0272 0.0067 1648.82 -7890.80
 -5% 0.66 0.02 0.13 0.05 0.68 0.41   2  4 0.0326 0.0000 P(2)=0.918  0.0272 0.0067 1648.40 -7890.14
 -5% 0.66 0.02 0.13 0.05 0.67 0.41   2  4 0.0323 0.0000 P(2)=0.918  0.0272 0.0067 1649.42 -7888.81
 -5% 0.66 0.02 0.13 0.06 0.68 0.41   2  4 0.0319 0.0000 P(2)=0.919  0.0272 0.0066 1654.24 -7892.23
 -5% 0.66 0.02 0.13 0.06 0.68 0.41   2  4 0.0316 0.0000 P(2)=0.920  0.0271 0.0066 1658.17 -7900.52  0:08


Current Pjump:      0.65888  0.01930  0.13333  0.05667  0.68000  0.41000
Current finetune:   0.01000  0.01000  0.01000  0.01000  0.01000  0.01000
New     finetune:   0.03305  0.00060  0.00417  0.00175  0.03570  0.01474


 -5% 0.65 0.15 0.33 0.00 1.00 0.44   2  4 0.0000 0.0000 P(2)=1.000  0.0200 0.0066 1643.88 -7891.87
 -5% 0.67 0.15 0.17 0.00 1.00 0.39   2  4 0.0000 0.0000 P(2)=1.000  0.0195 0.0065 1652.61 -7885.05
 -5% 0.68 0.15 0.22 0.00 1.00 0.41   2  4 0.0000 0.0000 P(2)=1.000  0.0215 0.0065 1639.49 -7844.46
 -5% 0.69 0.15 0.17 0.00 1.00 0.42   2  4 0.0000 0.0000 P(2)=1.000  0.0221 0.0064 1678.76 -7840.71
 -5% 0.68 0.15 0.13 0.00 1.00 0.40   2  4 0.0000 0.0000 P(2)=1.000  0.0226 0.0064 1672.75 -7812.52
 -5% 0.69 0.15 0.17 0.00 1.00 0.41   2  4 0.0000 0.0000 P(2)=1.000  0.0238 0.0064 1659.64 -7796.28
 -5% 0.69 0.14 0.19 0.00 0.86 0.40   2  4 0.0000 0.0000 P(2)=1.000  0.0246 0.0064 1640.15 -7762.39
 -5% 0.68 0.14 0.21 0.00 0.75 0.39   2  4 0.0000 0.0000 P(2)=1.000  0.0251 0.0065 1645.73 -7751.18
 -5% 0.68 0.14 0.19 0.11 0.67 0.40   2  4 0.0000 0.0000 P(2)=1.000  0.0252 0.0065 1627.56 -7747.97
 -4% 0.68 0.14 0.23 0.10 0.60 0.40   2  4 0.0000 0.0000 P(2)=1.000  0.0249 0.0066 1638.99 -7725.77
 -4% 0.68 0.14 0.21 0.09 0.64 0.40   2  4 0.0000 0.0000 P(2)=1.000  0.0245 0.0066 1665.64 -7719.43
 -4% 0.68 0.14 0.25 0.08 0.67 0.41   2  4 0.0000 0.0000 P(2)=1.000  0.0244 0.0066 1689.93 -7712.81
 -4% 0.68 0.14 0.23 0.08 0.62 0.41   2  4 0.0000 0.0000 P(2)=1.000  0.0244 0.0066 1689.96 -7706.34
 -4% 0.68 0.14 0.24 0.07 0.57 0.41   2  4 0.0000 0.0000 P(2)=1.000  0.0246 0.0066 1707.80 -7700.33
 -4% 0.68 0.14 0.24 0.07 0.60 0.41   2  4 0.0000 0.0000 P(2)=1.000  0.0249 0.0066 1726.35 -7698.52
 -4% 0.68 0.14 0.23 0.06 0.56 0.42   2  4 0.0000 0.0000 P(2)=1.000  0.0252 0.0066 1720.11 -7683.86
 -4% 0.68 0.13 0.24 0.06 0.59 0.42   2  4 0.0000 0.0000 P(2)=1.000  0.0252 0.0066 1714.45 -7682.52
 -4% 0.68 0.13 0.24 0.06 0.61 0.42   2  4 0.0000 0.0000 P(2)=1.000  0.0250 0.0065 1712.34 -7668.03
 -4% 0.68 0.13 0.25 0.05 0.63 0.42   2  4 0.0000 0.0000 P(2)=1.000  0.0249 0.0065 1736.71 -7654.88
 -4% 0.68 0.13 0.25 0.05 0.60 0.42   2  4 0.0000 0.0000 P(2)=1.000  0.0246 0.0065 1739.42 -7654.44
 -4% 0.68 0.13 0.25 0.07 0.62 0.42   3  7 0.0476 0.0000 P(2)=0.952  0.0243 0.0065 1774.83 -7630.81
 -4% 0.68 0.13 0.25 0.07 0.64 0.41   3  7 0.0455 0.0000 P(2)=0.909  0.0241 0.0065 1753.47 -7638.07
 -4% 0.68 0.13 0.24 0.07 0.65 0.41   3  7 0.0435 0.0000 P(2)=0.870  0.0239 0.0065 1759.47 -7643.21
 -4% 0.68 0.13 0.24 0.06 0.62 0.40   3  7 0.0417 0.0000 P(2)=0.833  0.0236 0.0065 1782.08 -7640.38
 -4% 0.68 0.13 0.25 0.06 0.64 0.40   3  7 0.0400 0.0000 P(2)=0.800  0.0234 0.0064 1804.36 -7625.24
 -4% 0.69 0.13 0.24 0.06 0.65 0.41   3  7 0.0385 0.0000 P(2)=0.769  0.0231 0.0064 1781.92 -7623.84
 -4% 0.69 0.13 0.24 0.06 0.63 0.41   3  7 0.0370 0.0000 P(2)=0.741  0.0231 0.0064 1781.15 -7625.80
 -4% 0.69 0.13 0.24 0.05 0.61 0.40   3  7 0.0357 0.0000 P(2)=0.714  0.0230 0.0064 1798.68 -7633.03
 -4% 0.68 0.13 0.24 0.05 0.62 0.41   3  7 0.0345 0.0000 P(2)=0.690  0.0229 0.0064 1790.38 -7622.10
 -3% 0.68 0.13 0.25 0.05 0.63 0.41   3  7 0.0333 0.0000 P(2)=0.667  0.0230 0.0064 1796.80 -7635.58
 -3% 0.68 0.13 0.25 0.05 0.65 0.41   3  7 0.0323 0.0000 P(2)=0.645  0.0231 0.0065 1806.59 -7628.56
 -3% 0.68 0.13 0.24 0.05 0.66 0.41   3  7 0.0312 0.0000 P(2)=0.625  0.0231 0.0065 1804.73 -7617.51
 -3% 0.68 0.13 0.24 0.05 0.67 0.41   3  7 0.0303 0.0000 P(2)=0.606  0.0232 0.0065 1827.49 -7639.06
 -3% 0.68 0.13 0.24 0.04 0.68 0.41   3  7 0.0294 0.0000 P(2)=0.588  0.0233 0.0065 1840.13 -7633.85
 -3% 0.68 0.13 0.25 0.06 0.69 0.41   3  7 0.0286 0.0000 P(2)=0.571  0.0234 0.0065 1819.17 -7609.28
 -3% 0.68 0.13 0.24 0.06 0.69 0.41   3  7 0.0278 0.0000 P(2)=0.556  0.0235 0.0066 1842.70 -7612.25
 -3% 0.68 0.13 0.25 0.05 0.70 0.41   3  7 0.0270 0.0000 P(2)=0.541  0.0235 0.0066 1867.33 -7617.35
 -3% 0.67 0.13 0.25 0.05 0.68 0.41   3  7 0.0263 0.0000 P(2)=0.526  0.0234 0.0066 1865.42 -7613.53
 -3% 0.67 0.13 0.25 0.05 0.69 0.41   3  7 0.0256 0.0000 P(2)=0.513  0.0235 0.0066 1879.01 -7632.19
 -3% 0.67 0.13 0.25 0.05 0.70 0.41   3  7 0.0250 0.0000 P(2)=0.500  0.0235 0.0066 1845.08 -7617.25
 -3% 0.67 0.13 0.25 0.05 0.68 0.41   3  7 0.0244 0.0000 P(3)=0.512  0.0236 0.0066 1867.12 -7637.67
 -3% 0.67 0.13 0.25 0.05 0.69 0.41   3  7 0.0238 0.0000 P(3)=0.524  0.0235 0.0066 1847.93 -7638.18
 -3% 0.67 0.13 0.25 0.05 0.70 0.41   3  7 0.0233 0.0000 P(3)=0.535  0.0234 0.0067 1870.28 -7625.10
 -3% 0.67 0.12 0.25 0.05 0.70 0.41   3  7 0.0227 0.0000 P(3)=0.545  0.0234 0.0067 1847.32 -7624.84
 -3% 0.67 0.12 0.25 0.04 0.71 0.40   3  7 0.0222 0.0000 P(3)=0.556  0.0234 0.0067 1836.00 -7623.27
 -3% 0.67 0.12 0.25 0.04 0.72 0.41   4 10 0.0435 0.0000 P(3)=0.543  0.0234 0.0067 1874.68 -7630.63
 -3% 0.67 0.12 0.25 0.04 0.72 0.41   4 10 0.0426 0.0370 P(3)=0.532  0.0235 0.0067 1906.74 -7631.49
 -3% 0.67 0.12 0.25 0.05 0.73 0.41   4 10 0.0417 0.0357 P(3)=0.521  0.0235 0.0068 1907.07 -7640.00
 -3% 0.67 0.12 0.26 0.05 0.71 0.41   5 13 0.0612 0.0357 P(3)=0.510  0.0235 0.0068 1926.25 -7625.54
 -2% 0.67 0.12 0.26 0.05 0.72 0.41   5 13 0.0612 0.0345 P(3)=0.500  0.0234 0.0068 1994.80 -7631.41
 -2% 0.67 0.12 0.26 0.05 0.73 0.41   5 13 0.0612 0.0345 P(3)=0.490  0.0233 0.0068 2007.03 -7628.25
 -2% 0.67 0.12 0.26 0.05 0.73 0.40   5 13 0.0612 0.0345 P(3)=0.481  0.0233 0.0068 1996.22 -7625.98
 -2% 0.67 0.12 0.26 0.06 0.74 0.40   5 13 0.0612 0.0333 P(3)=0.472  0.0233 0.0068 2011.78 -7634.67
 -2% 0.67 0.12 0.26 0.06 0.74 0.40   5 13 0.0600 0.0323 P(3)=0.463  0.0233 0.0068 2005.02 -7621.94
 -2% 0.67 0.12 0.25 0.06 0.73 0.40   5 13 0.0588 0.0312 P(3)=0.455  0.0234 0.0068 2026.54 -7617.77
 -2% 0.67 0.12 0.25 0.06 0.73 0.40   5 13 0.0588 0.0303 P(3)=0.446  0.0235 0.0069 2020.59 -7621.05
 -2% 0.67 0.12 0.25 0.06 0.72 0.40   5 13 0.0588 0.0294 P(3)=0.439  0.0236 0.0069 2020.98 -7627.66
 -2% 0.66 0.12 0.25 0.06 0.72 0.40   5 13 0.0588 0.0286 P(3)=0.431  0.0237 0.0069 2064.44 -7639.32
 -2% 0.67 0.12 0.24 0.06 0.73 0.40   5 13 0.0588 0.0286 P(3)=0.424  0.0237 0.0069 2048.00 -7641.37
 -2% 0.67 0.12 0.24 0.06 0.73 0.39   5 13 0.0588 0.0278 P(3)=0.417  0.0237 0.0069 2059.97 -7635.96
 -2% 0.66 0.12 0.24 0.07 0.74 0.40   5 13 0.0577 0.0270 P(3)=0.410  0.0237 0.0069 2032.48 -7620.19
 -2% 0.66 0.12 0.24 0.07 0.74 0.39   5 13 0.0566 0.0263 P(3)=0.403  0.0238 0.0069 2037.78 -7627.92
 -2% 0.66 0.12 0.24 0.07 0.75 0.39   5 13 0.0556 0.0263 P(3)=0.397  0.0238 0.0069 2047.90 -7623.88
 -2% 0.66 0.12 0.24 0.07 0.75 0.39   5 13 0.0545 0.0256 P(3)=0.391  0.0238 0.0069 2032.02 -7617.00
 -2% 0.66 0.12 0.24 0.07 0.75 0.39   5 13 0.0545 0.0256 P(3)=0.385  0.0239 0.0069 2042.86 -7627.68
 -2% 0.66 0.12 0.24 0.07 0.76 0.39   5 13 0.0545 0.0250 P(3)=0.379  0.0239 0.0070 2021.56 -7620.54
 -2% 0.66 0.12 0.24 0.06 0.76 0.39   5 13 0.0536 0.0488 P(3)=0.373  0.0239 0.0070 2031.33 -7634.74
 -2% 0.66 0.12 0.24 0.06 0.76 0.39   5 13 0.0536 0.0476 P(3)=0.368  0.0239 0.0070 2066.28 -7622.96
 -2% 0.66 0.12 0.24 0.06 0.77 0.39   5 13 0.0526 0.0465 P(3)=0.362  0.0238 0.0070 2104.50 -7626.17
 -1% 0.66 0.12 0.24 0.06 0.76 0.39   5 13 0.0517 0.0455 P(3)=0.357  0.0238 0.0070 2093.30 -7625.02
 -1% 0.66 0.12 0.23 0.06 0.76 0.38   5 13 0.0508 0.0444 P(3)=0.352  0.0238 0.0070 2079.91 -7626.03
 -1% 0.66 0.12 0.23 0.06 0.75 0.38   5 13 0.0500 0.0652 P(3)=0.347  0.0239 0.0070 2109.45 -7634.87
 -1% 0.66 0.12 0.23 0.06 0.75 0.39   5 13 0.0492 0.0652 P(3)=0.342  0.0238 0.0070 2119.81 -7644.13
 -1% 0.66 0.12 0.23 0.06 0.76 0.38   5 13 0.0484 0.0652 P(5)=0.351  0.0239 0.0070 2095.90 -7638.94
 -1% 0.66 0.12 0.23 0.06 0.76 0.39   5 13 0.0484 0.0652 P(5)=0.360  0.0240 0.0071 2084.59 -7630.23
 -1% 0.66 0.12 0.23 0.06 0.76 0.38   5 13 0.0484 0.0851 P(5)=0.368  0.0240 0.0071 2103.82 -7617.17
 -1% 0.66 0.12 0.23 0.06 0.75 0.39   5 13 0.0484 0.1042 P(5)=0.377  0.0240 0.0071 2128.55 -7614.48
 -1% 0.66 0.12 0.23 0.06 0.76 0.39   5 13 0.0484 0.1020 P(5)=0.385  0.0240 0.0071 2106.43 -7619.77
 -1% 0.66 0.12 0.22 0.06 0.76 0.39   5 13 0.0484 0.1200 P(5)=0.392  0.0239 0.0071 2092.37 -7619.76
 -1% 0.66 0.12 0.22 0.06 0.76 0.39   5 13 0.0484 0.1176 P(5)=0.400  0.0239 0.0071 2092.89 -7628.40
 -1% 0.66 0.12 0.22 0.06 0.75 0.39   5 13 0.0484 0.1154 P(5)=0.407  0.0239 0.0071 2100.50 -7623.92
 -1% 0.66 0.12 0.22 0.06 0.76 0.39   5 13 0.0484 0.1132 P(5)=0.415  0.0240 0.0071 2077.83 -7608.34
 -1% 0.66 0.12 0.22 0.06 0.75 0.39   5 13 0.0476 0.1296 P(5)=0.422  0.0240 0.0072 2102.70 -7602.74
 -1% 0.66 0.12 0.22 0.05 0.75 0.39   5 13 0.0469 0.1273 P(5)=0.429  0.0240 0.0072 2109.52 -7604.06
 -1% 0.66 0.12 0.22 0.05 0.75 0.39   5 13 0.0462 0.1273 P(5)=0.435  0.0240 0.0072 2106.07 -7615.99
 -1% 0.66 0.12 0.22 0.06 0.76 0.39   5 13 0.0455 0.1250 P(5)=0.442  0.0240 0.0072 2084.42 -7613.67
 -1% 0.66 0.12 0.22 0.06 0.76 0.39   5 13 0.0455 0.1404 P(5)=0.448  0.0240 0.0072 2110.67 -7607.26
 -1% 0.66 0.12 0.22 0.06 0.76 0.39   5 13 0.0455 0.1379 P(5)=0.455  0.0240 0.0072 2128.94 -7609.29
 -1% 0.66 0.12 0.22 0.06 0.76 0.39   5 13 0.0448 0.1356 P(5)=0.461  0.0241 0.0072 2095.70 -7609.83
 -0% 0.66 0.12 0.22 0.06 0.77 0.39   5 13 0.0448 0.1333 P(5)=0.467  0.0241 0.0072 2094.38 -7600.82
 -0% 0.66 0.12 0.22 0.06 0.77 0.39   5 13 0.0448 0.1475 P(5)=0.473  0.0241 0.0072 2058.63 -7602.19
 -0% 0.66 0.12 0.22 0.06 0.77 0.39   5 13 0.0448 0.1452 P(5)=0.478  0.0241 0.0072 2056.38 -7611.80
 -0% 0.66 0.12 0.22 0.06 0.77 0.39   5 13 0.0441 0.1429 P(5)=0.484  0.0241 0.0072 2030.08 -7595.84
 -0% 0.66 0.12 0.22 0.06 0.78 0.39   5 13 0.0441 0.1406 P(5)=0.489  0.0241 0.0072 2043.47 -7602.35
 -0% 0.66 0.12 0.22 0.06 0.78 0.39   5 13 0.0435 0.1385 P(5)=0.495  0.0241 0.0072 2039.02 -7602.85
 -0% 0.66 0.12 0.22 0.06 0.78 0.39   5 13 0.0435 0.1515 P(5)=0.500  0.0241 0.0072 2044.40 -7604.58
 -0% 0.66 0.12 0.22 0.06 0.78 0.39   5 13 0.0429 0.1493 P(5)=0.505  0.0241 0.0073 2028.17 -7615.47
 -0% 0.66 0.12 0.22 0.06 0.79 0.39   5 13 0.0429 0.1471 P(5)=0.510  0.0240 0.0073 2045.10 -7607.73
 -0% 0.66 0.12 0.22 0.06 0.79 0.39   5 13 0.0429 0.1594 P(5)=0.515  0.0240 0.0073 2040.68 -7605.14
  0% 0.66 0.12 0.22 0.06 0.79 0.39   5 13 0.0423 0.1571 P(5)=0.520  0.0240 0.0073 2042.31 -7595.18  0:17


Current Pjump:      0.65767  0.11989  0.21835  0.06083  0.79000  0.39222
Current finetune:   0.03305  0.00060  0.00417  0.00175  0.03570  0.01474
New     finetune:   0.10878  0.00022  0.00292  0.00033  0.20464  0.02048


  0% 0.64 0.21 0.11 0.00 0.00 0.44   5 13 0.0000 0.0000 P(5)=1.000  0.0234 0.0080 2068.90 -7594.32
  0% 0.63 0.22 0.22 0.12 0.00 0.39   5 13 0.0000 0.0000 P(5)=1.000  0.0232 0.0081 2040.25 -7608.91
  0% 0.63 0.23 0.26 0.17 0.00 0.41   5 13 0.0000 0.0000 P(5)=1.000  0.0221 0.0082 2047.60 -7603.09
  0% 0.64 0.23 0.25 0.19 0.00 0.39   5 13 0.0000 0.0000 P(5)=1.000  0.0218 0.0082 2054.16 -7607.77
  0% 0.65 0.23 0.20 0.15 0.00 0.40   5 13 0.0000 0.0000 P(5)=1.000  0.0216 0.0081 2056.13 -7600.47
  0% 0.64 0.24 0.26 0.21 0.00 0.41   5 13 0.0000 0.0000 P(5)=1.000  0.0217 0.0081 2059.44 -7604.01
  0% 0.64 0.23 0.27 0.21 0.00 0.40   5 13 0.0000 0.0000 P(5)=1.000  0.0218 0.0080 2053.71 -7608.52
  0% 0.65 0.23 0.28 0.22 0.00 0.40   5 13 0.0000 0.1250 P(5)=1.000  0.0224 0.0080 2082.12 -7612.41
  0% 0.65 0.23 0.31 0.19 0.00 0.41   5 13 0.0000 0.2222 P(5)=1.000  0.0231 0.0080 2076.56 -7609.11
  1% 0.65 0.23 0.31 0.20 0.00 0.41   5 13 0.0000 0.3000 P(5)=1.000  0.0233 0.0079 2083.05 -7621.65
  1% 0.65 0.23 0.31 0.20 0.00 0.41   5 13 0.0000 0.2727 P(5)=1.000  0.0233 0.0079 2064.85 -7615.11
  1% 0.65 0.23 0.32 0.19 0.00 0.42   5 13 0.0000 0.2500 P(5)=1.000  0.0231 0.0079 2082.72 -7620.95
  1% 0.65 0.23 0.31 0.17 0.00 0.42   5 13 0.0000 0.2308 P(5)=1.000  0.0230 0.0079 2075.41 -7612.63
  1% 0.65 0.23 0.29 0.20 0.07 0.42   5 13 0.0000 0.2857 P(5)=1.000  0.0233 0.0079 2001.53 -7606.71
  1% 0.65 0.23 0.29 0.18 0.13 0.41   5 13 0.0000 0.3333 P(5)=1.000  0.0233 0.0079 2075.40 -7613.91
  1% 0.65 0.23 0.29 0.17 0.19 0.42   5 13 0.0000 0.3125 P(5)=1.000  0.0234 0.0080 1997.54 -7612.30
  1% 0.65 0.23 0.28 0.16 0.18 0.42   5 13 0.0000 0.2941 P(5)=1.000  0.0234 0.0081 2007.00 -7608.47
  1% 0.65 0.24 0.28 0.17 0.22 0.42   5 13 0.0000 0.3333 P(5)=1.000  0.0233 0.0081 2070.97 -7612.75
  1% 0.65 0.24 0.27 0.17 0.21 0.42   5 13 0.0000 0.3684 P(5)=1.000  0.0234 0.0081 2070.81 -7605.03
  1% 0.65 0.24 0.27 0.17 0.20 0.42   5 13 0.0000 0.3500 P(5)=1.000  0.0234 0.0081 2069.03 -7609.30
  1% 0.65 0.24 0.26 0.18 0.19 0.42   5 13 0.0000 0.3333 P(5)=1.000  0.0233 0.0081 2034.05 -7617.69
  1% 0.65 0.24 0.26 0.18 0.18 0.42   5 13 0.0000 0.3636 P(5)=1.000  0.0232 0.0081 2026.14 -7619.86
  1% 0.65 0.24 0.27 0.17 0.17 0.42   5 13 0.0000 0.3478 P(5)=1.000  0.0231 0.0082 2027.03 -7609.31
  1% 0.65 0.24 0.26 0.18 0.17 0.42   5 13 0.0000 0.3750 P(5)=1.000  0.0230 0.0081 2054.38 -7616.05
  1% 0.65 0.24 0.27 0.18 0.16 0.41   5 13 0.0000 0.4000 P(5)=1.000  0.0228 0.0081 2034.93 -7612.74
  1% 0.65 0.24 0.26 0.17 0.15 0.41   5 13 0.0000 0.3846 P(5)=1.000  0.0226 0.0081 2057.24 -7614.96
  1% 0.65 0.24 0.26 0.19 0.19 0.41   5 13 0.0000 0.3704 P(5)=1.000  0.0225 0.0082 2002.96 -7608.42
  1% 0.65 0.24 0.26 0.21 0.18 0.41   5 13 0.0000 0.3571 P(5)=1.000  0.0224 0.0082 2034.41 -7601.45
  1% 0.65 0.24 0.25 0.20 0.17 0.41   5 13 0.0000 0.3793 P(5)=1.000  0.0223 0.0082 2033.08 -7610.73
  2% 0.65 0.24 0.25 0.21 0.17 0.41   5 13 0.0000 0.4000 P(5)=1.000  0.0223 0.0083 2002.62 -7608.79
  2% 0.65 0.25 0.25 0.20 0.16 0.41   5 13 0.0000 0.3871 P(5)=1.000  0.0221 0.0083 2024.73 -7616.12
  2% 0.65 0.25 0.25 0.20 0.16 0.40   5 13 0.0000 0.3750 P(5)=1.000  0.0220 0.0083 2017.63 -7614.49
  2% 0.65 0.25 0.25 0.20 0.15 0.40   5 13 0.0000 0.3939 P(5)=1.000  0.0218 0.0083 2005.24 -7610.57
  2% 0.65 0.25 0.26 0.21 0.15 0.40   5 13 0.0000 0.4118 P(5)=1.000  0.0218 0.0083 2010.58 -7608.50
  2% 0.65 0.25 0.26 0.22 0.14 0.40   5 13 0.0000 0.4000 P(5)=1.000  0.0218 0.0083 1997.02 -7597.02
  2% 0.65 0.25 0.25 0.23 0.14 0.40   5 13 0.0000 0.3889 P(5)=1.000  0.0219 0.0083 1999.60 -7599.80
  2% 0.65 0.25 0.25 0.24 0.14 0.40   5 13 0.0000 0.4054 P(5)=1.000  0.0219 0.0084 2014.30 -7611.09
  2% 0.65 0.25 0.26 0.24 0.16 0.40   5 13 0.0000 0.3947 P(5)=1.000  0.0219 0.0083 2064.40 -7623.87
  2% 0.65 0.25 0.26 0.25 0.15 0.40   5 13 0.0000 0.3846 P(5)=1.000  0.0219 0.0083 2037.49 -7616.26
  2% 0.65 0.25 0.26 0.26 0.15 0.40   5 13 0.0000 0.3750 P(5)=1.000  0.0220 0.0083 2024.64 -7613.46
  2% 0.65 0.25 0.26 0.26 0.15 0.40   5 13 0.0000 0.3902 P(5)=1.000  0.0219 0.0083 2059.07 -7612.99
  2% 0.65 0.25 0.26 0.26 0.14 0.40   5 13 0.0000 0.3810 P(5)=1.000  0.0219 0.0084 2041.72 -7612.85
  2% 0.65 0.25 0.26 0.26 0.14 0.41   5 13 0.0000 0.3953 P(5)=1.000  0.0219 0.0084 2030.72 -7604.24
  2% 0.66 0.25 0.26 0.26 0.14 0.41   5 13 0.0000 0.3864 P(5)=1.000  0.0219 0.0084 2046.27 -7623.62
  2% 0.66 0.25 0.26 0.27 0.13 0.41   5 13 0.0000 0.4000 P(5)=1.000  0.0220 0.0084 2044.41 -7631.20
  2% 0.66 0.25 0.26 0.27 0.15 0.41   5 13 0.0000 0.3913 P(5)=1.000  0.0220 0.0084 1988.79 -7632.32
  2% 0.66 0.25 0.26 0.28 0.15 0.41   5 13 0.0000 0.4043 P(5)=1.000  0.0221 0.0084 2002.76 -7644.42
  2% 0.65 0.25 0.25 0.29 0.15 0.41   5 13 0.0000 0.4043 P(5)=1.000  0.0222 0.0085 2011.40 -7631.19
  2% 0.66 0.25 0.25 0.29 0.14 0.41   5 13 0.0000 0.3958 P(5)=1.000  0.0223 0.0085 2001.85 -7634.04
  3% 0.66 0.25 0.25 0.29 0.14 0.41   5 13 0.0000 0.3878 P(5)=1.000  0.0224 0.0085 2025.72 -7626.89
  3% 0.66 0.25 0.25 0.29 0.14 0.41   5 13 0.0000 0.3878 P(5)=1.000  0.0224 0.0085 2013.87 -7612.31
  3% 0.66 0.25 0.25 0.29 0.13 0.41   5 13 0.0000 0.3878 P(5)=1.000  0.0223 0.0085 2004.59 -7603.28
  3% 0.65 0.25 0.24 0.29 0.13 0.41   5 13 0.0000 0.3800 P(5)=1.000  0.0223 0.0085 2014.17 -7600.63
  3% 0.65 0.25 0.25 0.29 0.13 0.41   5 13 0.0000 0.3725 P(5)=1.000  0.0222 0.0085 2008.90 -7614.45
  3% 0.65 0.25 0.25 0.30 0.13 0.41   5 13 0.0000 0.3846 P(5)=1.000  0.0221 0.0085 1981.63 -7604.94
  3% 0.65 0.25 0.25 0.30 0.13 0.41   5 13 0.0000 0.3774 P(5)=1.000  0.0220 0.0085 1983.38 -7621.20
  3% 0.65 0.25 0.25 0.30 0.12 0.41   5 13 0.0000 0.3889 P(5)=1.000  0.0220 0.0085 2014.44 -7613.42
  3% 0.65 0.25 0.25 0.30 0.12 0.40   5 13 0.0000 0.3818 P(5)=1.000  0.0219 0.0086 2006.93 -7613.96
  3% 0.65 0.25 0.26 0.30 0.12 0.40   5 13 0.0000 0.3750 P(5)=1.000  0.0218 0.0086 2014.88 -7613.87
  3% 0.65 0.25 0.26 0.30 0.12 0.40   5 13 0.0000 0.3684 P(5)=1.000  0.0218 0.0086 2025.91 -7623.69
  3% 0.65 0.25 0.26 0.30 0.11 0.40   5 13 0.0000 0.3621 P(5)=1.000  0.0217 0.0086 2029.35 -7625.47
  3% 0.65 0.25 0.26 0.31 0.11 0.40   5 13 0.0000 0.3559 P(5)=1.000  0.0216 0.0086 2023.27 -7622.09
  3% 0.65 0.25 0.26 0.31 0.11 0.40   5 13 0.0000 0.3500 P(5)=1.000  0.0216 0.0086 2014.13 -7628.27
  3% 0.65 0.25 0.26 0.32 0.11 0.40   5 13 0.0000 0.3443 P(5)=1.000  0.0216 0.0086 2004.83 -7621.22
  3% 0.65 0.25 0.26 0.32 0.11 0.39   5 13 0.0000 0.3387 P(5)=1.000  0.0215 0.0086 2002.92 -7623.66
  3% 0.65 0.25 0.27 0.32 0.11 0.39   5 13 0.0000 0.3492 P(5)=1.000  0.0215 0.0086 2017.56 -7623.71
  3% 0.65 0.25 0.27 0.32 0.10 0.39   5 13 0.0000 0.3438 P(5)=1.000  0.0215 0.0086 2003.13 -7615.78
  3% 0.65 0.25 0.27 0.32 0.10 0.39   5 13 0.0000 0.3385 P(5)=1.000  0.0215 0.0086 2018.45 -7615.75
  3% 0.65 0.25 0.27 0.32 0.10 0.39   5 13 0.0000 0.3333 P(5)=1.000  0.0215 0.0086 2021.17 -7615.86
  4% 0.65 0.25 0.27 0.32 0.10 0.40   5 13 0.0000 0.3284 P(5)=1.000  0.0215 0.0086 2008.92 -7610.65
  4% 0.65 0.25 0.27 0.32 0.10 0.40   5 13 0.0000 0.3382 P(5)=1.000  0.0215 0.0086 2008.76 -7622.82
  4% 0.65 0.25 0.27 0.33 0.10 0.40   5 13 0.0000 0.3478 P(5)=1.000  0.0216 0.0086 2015.94 -7623.26
  4% 0.65 0.25 0.27 0.33 0.10 0.40   5 13 0.0000 0.3571 P(5)=1.000  0.0215 0.0086 2015.75 -7624.21
  4% 0.65 0.25 0.27 0.33 0.09 0.40   5 13 0.0000 0.3571 P(5)=1.000  0.0215 0.0086 2022.47 -7615.86
  4% 0.65 0.25 0.27 0.33 0.09 0.40   5 13 0.0000 0.3571 P(5)=1.000  0.0215 0.0086 2013.72 -7617.35
  4% 0.65 0.26 0.27 0.33 0.09 0.40   5 13 0.0000 0.3521 P(5)=1.000  0.0215 0.0086 2034.66 -7615.18
  4% 0.65 0.26 0.27 0.33 0.09 0.40   5 13 0.0000 0.3472 P(5)=1.000  0.0215 0.0086 2025.64 -7610.55
  4% 0.65 0.26 0.27 0.34 0.09 0.40   5 13 0.0000 0.3425 P(5)=1.000  0.0215 0.0086 2032.59 -7610.19
  4% 0.65 0.26 0.27 0.34 0.09 0.40   5 13 0.0000 0.3378 P(5)=1.000  0.0215 0.0086 2034.11 -7603.25
  4% 0.65 0.26 0.27 0.35 0.09 0.40   5 13 0.0000 0.3333 P(5)=1.000  0.0215 0.0086 2024.51 -7613.12
  4% 0.65 0.26 0.27 0.34 0.09 0.40   5 13 0.0000 0.3333 P(5)=1.000  0.0215 0.0086 2032.78 -7602.03
  4% 0.65 0.26 0.27 0.34 0.09 0.40   5 13 0.0000 0.3289 P(5)=1.000  0.0216 0.0086 2045.49 -7610.21
  4% 0.65 0.26 0.27 0.34 0.08 0.40   5 13 0.0000 0.3247 P(5)=1.000  0.0216 0.0086 2027.26 -7603.82
  4% 0.65 0.26 0.27 0.34 0.08 0.40   5 13 0.0000 0.3205 P(5)=1.000  0.0216 0.0086 2041.74 -7600.83
  4% 0.65 0.26 0.27 0.34 0.08 0.40   5 13 0.0000 0.3165 P(5)=1.000  0.0216 0.0086 2039.69 -7608.52
  4% 0.65 0.26 0.27 0.33 0.09 0.40   5 13 0.0000 0.3165 P(5)=1.000  0.0216 0.0086 1988.62 -7612.13
  4% 0.65 0.26 0.28 0.33 0.10 0.40   5 13 0.0000 0.3125 P(5)=1.000  0.0216 0.0086 2052.69 -7619.31
  4% 0.65 0.26 0.28 0.33 0.10 0.40   5 13 0.0000 0.3125 P(5)=1.000  0.0216 0.0086 2024.94 -7619.76
  4% 0.65 0.26 0.28 0.33 0.10 0.40   5 13 0.0000 0.3125 P(5)=1.000  0.0215 0.0086 2016.82 -7634.86
  5% 0.65 0.26 0.28 0.32 0.10 0.40   5 13 0.0000 0.3125 P(5)=1.000  0.0215 0.0086 2016.89 -7637.51
  5% 0.65 0.26 0.28 0.33 0.10 0.40   5 13 0.0000 0.3125 P(5)=1.000  0.0215 0.0086 2011.38 -7628.66
  5% 0.65 0.26 0.28 0.33 0.10 0.40   5 13 0.0000 0.3125 P(5)=1.000  0.0214 0.0086 2007.22 -7625.99
  5% 0.65 0.26 0.28 0.33 0.11 0.40   5 13 0.0000 0.3125 P(5)=1.000  0.0214 0.0086 1995.60 -7614.66
  5% 0.65 0.26 0.28 0.32 0.11 0.40   5 13 0.0000 0.3086 P(5)=1.000  0.0214 0.0086 1997.76 -7622.12
  5% 0.65 0.26 0.28 0.33 0.11 0.40   5 13 0.0000 0.3171 P(5)=1.000  0.0214 0.0086 2007.76 -7623.07
  5% 0.65 0.26 0.28 0.33 0.10 0.40   5 13 0.0000 0.3133 P(5)=1.000  0.0214 0.0086 2009.31 -7622.93
  5% 0.65 0.26 0.28 0.34 0.10 0.40   5 13 0.0000 0.3214 P(5)=1.000  0.0214 0.0086 2010.51 -7622.40
  5% 0.65 0.26 0.28 0.33 0.10 0.40   5 13 0.0000 0.3294 P(5)=1.000  0.0214 0.0086 2006.95 -7616.59
  5% 0.65 0.26 0.28 0.34 0.10 0.40   5 13 0.0000 0.3372 P(5)=1.000  0.0214 0.0086 2000.00 -7626.87
  5% 0.65 0.26 0.28 0.33 0.11 0.40   5 13 0.0000 0.3333 P(5)=1.000  0.0214 0.0087 1975.70 -7613.46  0:25

  5% 0.65 0.26 0.28 0.34 0.12 0.40   5 13 0.0000 0.3295 P(5)=1.000  0.0215 0.0086 2046.15 -7627.85
  5% 0.65 0.26 0.28 0.34 0.13 0.40   5 13 0.0000 0.3258 P(5)=1.000  0.0215 0.0087 1958.74 -7604.56
  5% 0.65 0.26 0.28 0.33 0.14 0.40   5 13 0.0000 0.3222 P(5)=1.000  0.0215 0.0087 2021.37 -7617.44
  5% 0.65 0.26 0.28 0.33 0.13 0.40   5 13 0.0000 0.3297 P(5)=1.000  0.0214 0.0087 2012.74 -7615.47
  5% 0.65 0.26 0.28 0.33 0.13 0.40   5 13 0.0000 0.3297 P(5)=1.000  0.0214 0.0087 1991.16 -7615.58
  5% 0.65 0.26 0.28 0.33 0.13 0.40   5 13 0.0000 0.3370 P(5)=1.000  0.0214 0.0087 2001.75 -7616.53
  5% 0.65 0.26 0.28 0.33 0.13 0.40   5 13 0.0000 0.3441 P(5)=1.000  0.0213 0.0087 2021.46 -7612.95
  5% 0.65 0.26 0.28 0.33 0.13 0.40   5 13 0.0000 0.3404 P(5)=1.000  0.0213 0.0087 2001.40 -7612.69
  5% 0.65 0.26 0.28 0.33 0.13 0.40   5 13 0.0000 0.3474 P(5)=1.000  0.0212 0.0087 2006.27 -7611.20
  6% 0.65 0.26 0.28 0.33 0.13 0.40   5 13 0.0000 0.3438 P(5)=1.000  0.0212 0.0087 2025.76 -7610.18
  6% 0.65 0.26 0.28 0.33 0.13 0.40   5 13 0.0000 0.3505 P(5)=1.000  0.0212 0.0087 2034.89 -7610.22
  6% 0.65 0.26 0.28 0.33 0.12 0.40   5 13 0.0000 0.3469 P(5)=1.000  0.0212 0.0087 2027.54 -7606.08
  6% 0.65 0.26 0.28 0.34 0.12 0.41   5 13 0.0000 0.3535 P(5)=1.000  0.0211 0.0087 2000.37 -7605.01
  6% 0.65 0.26 0.28 0.34 0.13 0.41   5 13 0.0000 0.3500 P(5)=1.000  0.0211 0.0087 2076.06 -7610.53
  6% 0.65 0.26 0.28 0.34 0.13 0.41   5 13 0.0000 0.3465 P(5)=1.000  0.0211 0.0087 2085.29 -7611.99
  6% 0.65 0.26 0.28 0.34 0.13 0.41   5 13 0.0000 0.3529 P(5)=1.000  0.0211 0.0087 2081.21 -7607.60
  6% 0.65 0.26 0.28 0.34 0.13 0.40   5 13 0.0000 0.3592 P(5)=1.000  0.0211 0.0087 2069.54 -7608.74
  6% 0.65 0.26 0.28 0.35 0.13 0.40   5 13 0.0000 0.3654 P(5)=1.000  0.0212 0.0087 2072.48 -7605.59
  6% 0.65 0.26 0.28 0.35 0.13 0.40   5 13 0.0000 0.3654 P(5)=1.000  0.0212 0.0087 2060.89 -7605.95
  6% 0.65 0.26 0.29 0.35 0.13 0.40   5 13 0.0000 0.3714 P(5)=1.000  0.0212 0.0087 1993.14 -7596.92
  6% 0.65 0.26 0.29 0.35 0.13 0.40   5 13 0.0000 0.3774 P(5)=1.000  0.0212 0.0087 2010.40 -7601.75
  6% 0.65 0.26 0.29 0.35 0.13 0.40   5 13 0.0000 0.3774 P(5)=1.000  0.0212 0.0087 2001.77 -7599.97
  6% 0.65 0.26 0.28 0.35 0.13 0.40   5 13 0.0000 0.3832 P(5)=1.000  0.0212 0.0087 2004.85 -7607.09
  6% 0.65 0.26 0.28 0.35 0.13 0.41   5 13 0.0000 0.3889 P(5)=1.000  0.0212 0.0087 2005.88 -7609.64
  6% 0.65 0.27 0.29 0.35 0.14 0.40   5 13 0.0000 0.3945 P(5)=1.000  0.0212 0.0087 2089.42 -7634.70
  6% 0.65 0.27 0.29 0.35 0.14 0.40   5 13 0.0000 0.3909 P(5)=1.000  0.0213 0.0087 2057.02 -7629.67
  6% 0.65 0.27 0.29 0.35 0.14 0.41   5 13 0.0000 0.3964 P(5)=1.000  0.0213 0.0087 2050.19 -7631.68
  6% 0.65 0.27 0.28 0.35 0.14 0.40   5 13 0.0000 0.4018 P(5)=1.000  0.0213 0.0087 2049.44 -7614.55
  6% 0.65 0.27 0.29 0.35 0.14 0.40   5 13 0.0000 0.4071 P(5)=1.000  0.0213 0.0087 2040.61 -7617.42
  7% 0.65 0.27 0.28 0.35 0.14 0.40   5 13 0.0000 0.4123 P(5)=1.000  0.0214 0.0087 2055.74 -7612.80
  7% 0.65 0.27 0.28 0.35 0.14 0.40   5 13 0.0000 0.4087 P(5)=1.000  0.0214 0.0087 2058.64 -7614.67
  7% 0.65 0.27 0.29 0.35 0.14 0.40   5 13 0.0000 0.4052 P(5)=1.000  0.0214 0.0087 2050.43 -7624.41
  7% 0.65 0.27 0.29 0.35 0.14 0.41   5 13 0.0000 0.4103 P(5)=1.000  0.0213 0.0087 2048.52 -7626.13
  7% 0.65 0.27 0.29 0.35 0.13 0.40   5 13 0.0000 0.4068 P(5)=1.000  0.0213 0.0087 2076.71 -7613.64
  7% 0.65 0.27 0.29 0.35 0.14 0.40   5 13 0.0000 0.4034 P(5)=1.000  0.0214 0.0087 2010.30 -7611.06
  7% 0.65 0.27 0.29 0.35 0.14 0.41   5 13 0.0000 0.4000 P(5)=1.000  0.0214 0.0087 2023.00 -7614.25
  7% 0.65 0.27 0.29 0.34 0.14 0.41   5 13 0.0000 0.3967 P(5)=1.000  0.0214 0.0087 2027.83 -7614.16
  7% 0.65 0.27 0.29 0.35 0.14 0.40   5 13 0.0000 0.4016 P(5)=1.000  0.0214 0.0087 2021.54 -7607.17
  7% 0.65 0.27 0.29 0.35 0.14 0.41   5 13 0.0000 0.4065 P(5)=1.000  0.0214 0.0087 2024.40 -7615.53
  7% 0.65 0.27 0.29 0.35 0.14 0.41   5 13 0.0000 0.4032 P(5)=1.000  0.0214 0.0087 2040.20 -7637.72
  7% 0.65 0.27 0.29 0.35 0.13 0.41   5 13 0.0000 0.4080 P(5)=1.000  0.0214 0.0088 2029.01 -7608.01
  7% 0.65 0.27 0.29 0.35 0.14 0.41   5 13 0.0000 0.4048 P(5)=1.000  0.0214 0.0088 1964.91 -7614.31
  7% 0.65 0.27 0.29 0.35 0.15 0.41   5 13 0.0000 0.4094 P(5)=1.000  0.0214 0.0088 2075.11 -7619.41
  7% 0.65 0.27 0.29 0.35 0.15 0.41   5 13 0.0000 0.4141 P(5)=1.000  0.0214 0.0088 2064.85 -7623.82
  7% 0.65 0.27 0.29 0.35 0.14 0.41   5 13 0.0000 0.4186 P(5)=1.000  0.0214 0.0088 2073.25 -7611.12
  7% 0.65 0.27 0.29 0.35 0.14 0.41   5 13 0.0000 0.4186 P(5)=1.000  0.0214 0.0088 2070.39 -7621.45
  7% 0.65 0.27 0.29 0.34 0.14 0.41   5 13 0.0000 0.4154 P(5)=1.000  0.0214 0.0088 2072.51 -7608.39
  7% 0.65 0.27 0.29 0.35 0.14 0.41   5 13 0.0000 0.4198 P(5)=1.000  0.0214 0.0088 2075.62 -7616.79
  7% 0.65 0.27 0.29 0.35 0.14 0.41   5 13 0.0000 0.4167 P(5)=1.000  0.0214 0.0088 2066.52 -7614.71
  8% 0.65 0.27 0.29 0.35 0.15 0.41   5 13 0.0000 0.4211 P(5)=1.000  0.0214 0.0088 2022.47 -7612.06
  8% 0.65 0.27 0.29 0.35 0.15 0.41   5 13 0.0000 0.4254 P(5)=1.000  0.0214 0.0088 2016.65 -7627.72
  8% 0.65 0.27 0.29 0.35 0.14 0.41   5 13 0.0000 0.4296 P(5)=1.000  0.0215 0.0088 2040.74 -7622.31
  8% 0.65 0.27 0.29 0.35 0.14 0.41   5 13 0.0000 0.4338 P(5)=1.000  0.0215 0.0088 2044.31 -7609.47
  8% 0.65 0.27 0.29 0.35 0.14 0.41   5 13 0.0000 0.4307 P(5)=1.000  0.0215 0.0088 2052.97 -7612.67
  8% 0.65 0.27 0.29 0.35 0.14 0.41   5 13 0.0000 0.4275 P(5)=1.000  0.0215 0.0088 2042.47 -7610.10
  8% 0.65 0.27 0.29 0.35 0.14 0.41   5 13 0.0000 0.4317 P(5)=1.000  0.0215 0.0088 2042.34 -7602.70
  8% 0.65 0.27 0.29 0.35 0.14 0.41   5 13 0.0000 0.4357 P(5)=1.000  0.0215 0.0088 2047.05 -7602.39
  8% 0.65 0.27 0.29 0.35 0.14 0.41   5 13 0.0000 0.4397 P(5)=1.000  0.0215 0.0088 2052.39 -7619.96
  8% 0.65 0.27 0.29 0.36 0.14 0.41   5 13 0.0000 0.4437 P(5)=1.000  0.0215 0.0088 2023.26 -7618.15
  8% 0.65 0.27 0.29 0.36 0.14 0.41   5 13 0.0000 0.4476 P(5)=1.000  0.0215 0.0088 2016.72 -7621.80
  8% 0.65 0.27 0.29 0.36 0.14 0.41   5 13 0.0000 0.4514 P(5)=1.000  0.0215 0.0088 2001.12 -7617.53
  8% 0.65 0.27 0.29 0.36 0.14 0.41   5 13 0.0000 0.4552 P(5)=1.000  0.0215 0.0088 2013.44 -7626.76
  8% 0.65 0.27 0.29 0.36 0.13 0.41   5 13 0.0000 0.4589 P(5)=1.000  0.0215 0.0088 2016.15 -7616.50
  8% 0.65 0.27 0.29 0.36 0.13 0.41   5 13 0.0000 0.4626 P(5)=1.000  0.0215 0.0088 2034.81 -7624.67
  8% 0.65 0.27 0.29 0.36 0.13 0.41   5 13 0.0000 0.4662 P(5)=1.000  0.0216 0.0088 2026.94 -7620.37
  8% 0.65 0.27 0.29 0.36 0.13 0.41   5 13 0.0000 0.4698 P(5)=1.000  0.0216 0.0088 2031.42 -7631.19
  8% 0.65 0.27 0.29 0.36 0.14 0.41   5 13 0.0000 0.4733 P(5)=1.000  0.0216 0.0088 2104.85 -7628.33
  8% 0.65 0.27 0.29 0.36 0.14 0.41   5 13 0.0000 0.4768 P(5)=1.000  0.0216 0.0088 2101.95 -7623.63
  8% 0.65 0.27 0.29 0.36 0.14 0.41   5 13 0.0000 0.4737 P(5)=1.000  0.0215 0.0088 2103.18 -7626.48
  9% 0.65 0.27 0.29 0.36 0.14 0.41   5 13 0.0000 0.4771 P(5)=1.000  0.0215 0.0088 2098.47 -7621.85
  9% 0.65 0.27 0.29 0.36 0.13 0.41   5 13 0.0000 0.4805 P(5)=1.000  0.0215 0.0088 2086.29 -7615.03
  9% 0.65 0.27 0.29 0.36 0.13 0.41   5 13 0.0000 0.4839 P(5)=1.000  0.0215 0.0088 2117.60 -7622.82
  9% 0.65 0.27 0.29 0.36 0.13 0.41   5 13 0.0000 0.4808 P(5)=1.000  0.0215 0.0088 2081.67 -7614.42
  9% 0.65 0.27 0.29 0.36 0.13 0.41   5 13 0.0000 0.4841 P(5)=1.000  0.0215 0.0088 2087.25 -7623.64
  9% 0.65 0.27 0.29 0.36 0.13 0.41   5 13 0.0000 0.4810 P(5)=1.000  0.0215 0.0088 2120.94 -7619.17
  9% 0.65 0.27 0.29 0.36 0.13 0.41   5 13 0.0000 0.4843 P(5)=1.000  0.0215 0.0088 2137.20 -7629.45
  9% 0.65 0.27 0.29 0.36 0.13 0.41   5 13 0.0000 0.4843 P(5)=1.000  0.0215 0.0088 2109.89 -7620.85
  9% 0.65 0.27 0.29 0.36 0.13 0.41   5 13 0.0000 0.4813 P(5)=1.000  0.0215 0.0088 2107.58 -7618.21
  9% 0.65 0.27 0.29 0.36 0.13 0.41   5 13 0.0000 0.4813 P(5)=1.000  0.0215 0.0088 2114.01 -7606.94
  9% 0.65 0.27 0.29 0.36 0.13 0.41   5 13 0.0000 0.4783 P(5)=1.000  0.0215 0.0088 2052.94 -7614.19
  9% 0.65 0.27 0.29 0.36 0.13 0.41   5 13 0.0000 0.4753 P(5)=1.000  0.0215 0.0088 2054.99 -7613.04
  9% 0.65 0.27 0.29 0.36 0.13 0.41   5 13 0.0000 0.4753 P(5)=1.000  0.0215 0.0088 2081.82 -7626.14
  9% 0.65 0.27 0.29 0.36 0.13 0.41   5 13 0.0000 0.4753 P(5)=1.000  0.0215 0.0088 2080.27 -7618.93
  9% 0.65 0.27 0.29 0.37 0.14 0.41   5 13 0.0000 0.4785 P(5)=1.000  0.0215 0.0088 2134.20 -7615.29
  9% 0.65 0.27 0.29 0.37 0.14 0.41   5 13 0.0000 0.4756 P(5)=1.000  0.0216 0.0088 2128.93 -7611.36
  9% 0.65 0.27 0.29 0.37 0.13 0.41   5 13 0.0000 0.4788 P(5)=1.000  0.0216 0.0088 2139.89 -7621.50
  9% 0.65 0.27 0.29 0.37 0.14 0.41   5 13 0.0000 0.4788 P(5)=1.000  0.0216 0.0088 2092.61 -7608.45
  9% 0.65 0.27 0.29 0.37 0.14 0.41   5 13 0.0000 0.4759 P(5)=1.000  0.0216 0.0088 2069.70 -7615.06
  9% 0.65 0.27 0.29 0.37 0.14 0.41   5 13 0.0000 0.4731 P(5)=1.000  0.0216 0.0088 2076.58 -7625.87
 10% 0.65 0.27 0.29 0.37 0.14 0.41   5 13 0.0000 0.4762 P(5)=1.000  0.0216 0.0088 2064.81 -7602.23
 10% 0.65 0.27 0.29 0.37 0.14 0.41   5 13 0.0000 0.4793 P(5)=1.000  0.0216 0.0088 2077.62 -7602.37
 10% 0.65 0.27 0.29 0.37 0.14 0.41   5 13 0.0000 0.4824 P(5)=1.000  0.0216 0.0088 2078.04 -7607.32
 10% 0.65 0.27 0.29 0.38 0.13 0.41   5 13 0.0000 0.4795 P(5)=1.000  0.0216 0.0088 2089.98 -7613.00
 10% 0.65 0.27 0.29 0.38 0.13 0.41   5 13 0.0000 0.4767 P(5)=1.000  0.0216 0.0088 2109.00 -7618.84
 10% 0.65 0.27 0.29 0.38 0.13 0.41   5 13 0.0000 0.4740 P(5)=1.000  0.0216 0.0088 2115.23 -7629.81
 10% 0.65 0.27 0.29 0.38 0.13 0.41   5 13 0.0000 0.4713 P(5)=1.000  0.0216 0.0088 2112.76 -7622.47
 10% 0.65 0.27 0.29 0.38 0.13 0.41   5 13 0.0000 0.4686 P(5)=1.000  0.0216 0.0088 2117.03 -7627.48
 10% 0.65 0.27 0.29 0.39 0.13 0.41   5 13 0.0000 0.4659 P(5)=1.000  0.0216 0.0088 2115.35 -7617.82
 10% 0.65 0.27 0.30 0.39 0.13 0.41   5 13 0.0000 0.4689 P(5)=1.000  0.0217 0.0088 2126.31 -7623.83
 10% 0.65 0.27 0.30 0.39 0.13 0.41   5 13 0.0000 0.4663 P(5)=1.000  0.0216 0.0088 2114.24 -7624.44  0:34

 10% 0.65 0.27 0.30 0.39 0.13 0.41   5 13 0.0000 0.4637 P(5)=1.000  0.0216 0.0088 2126.45 -7629.37
 10% 0.65 0.27 0.30 0.39 0.13 0.41   5 13 0.0000 0.4667 P(5)=1.000  0.0216 0.0088 2125.22 -7634.86
 10% 0.65 0.27 0.30 0.39 0.13 0.41   5 13 0.0000 0.4696 P(5)=1.000  0.0216 0.0088 2132.32 -7636.56
 10% 0.65 0.27 0.30 0.39 0.13 0.41   5 13 0.0000 0.4670 P(5)=1.000  0.0216 0.0088 2127.92 -7623.89
 10% 0.65 0.27 0.30 0.39 0.13 0.41   5 13 0.0000 0.4645 P(5)=1.000  0.0216 0.0088 2125.40 -7624.44
 10% 0.65 0.27 0.30 0.39 0.13 0.41   5 13 0.0000 0.4620 P(5)=1.000  0.0216 0.0088 2099.90 -7611.58
 10% 0.65 0.27 0.30 0.39 0.13 0.41   5 13 0.0000 0.4595 P(5)=1.000  0.0216 0.0088 2076.82 -7614.54
 10% 0.65 0.27 0.29 0.39 0.13 0.41   5 13 0.0000 0.4624 P(5)=1.000  0.0216 0.0089 2061.69 -7626.96
 10% 0.65 0.27 0.30 0.39 0.12 0.41   5 13 0.0000 0.4599 P(5)=1.000  0.0216 0.0089 2097.88 -7635.07
 11% 0.65 0.27 0.30 0.39 0.13 0.41   5 13 0.0000 0.4628 P(5)=1.000  0.0216 0.0089 2075.58 -7622.42
 11% 0.65 0.27 0.30 0.39 0.13 0.41   5 13 0.0000 0.4656 P(5)=1.000  0.0216 0.0089 2085.05 -7625.79
 11% 0.65 0.27 0.30 0.39 0.13 0.41   5 13 0.0000 0.4632 P(5)=1.000  0.0217 0.0089 2053.75 -7627.01
 11% 0.65 0.27 0.30 0.39 0.13 0.41   5 13 0.0000 0.4607 P(5)=1.000  0.0217 0.0089 2083.39 -7618.93
 11% 0.65 0.27 0.30 0.39 0.13 0.41   5 13 0.0000 0.4635 P(5)=1.000  0.0217 0.0089 2085.54 -7626.09
 11% 0.65 0.27 0.30 0.39 0.13 0.41   5 13 0.0000 0.4611 P(5)=1.000  0.0217 0.0089 2086.30 -7612.87
 11% 0.65 0.27 0.30 0.39 0.13 0.41   5 13 0.0000 0.4588 P(5)=1.000  0.0217 0.0089 2089.61 -7618.66
 11% 0.65 0.27 0.30 0.40 0.12 0.41   5 13 0.0000 0.4615 P(5)=1.000  0.0217 0.0089 2089.39 -7625.35
 11% 0.65 0.27 0.30 0.40 0.12 0.41   5 13 0.0000 0.4643 P(5)=1.000  0.0217 0.0089 2103.40 -7626.73
 11% 0.65 0.27 0.30 0.40 0.12 0.41   5 13 0.0000 0.4670 P(5)=1.000  0.0217 0.0089 2077.34 -7630.66
 11% 0.65 0.27 0.30 0.40 0.13 0.41   5 13 0.0000 0.4646 P(5)=1.000  0.0217 0.0089 2066.36 -7628.38
 11% 0.65 0.27 0.30 0.40 0.13 0.41   5 13 0.0000 0.4623 P(5)=1.000  0.0217 0.0089 2046.75 -7621.57
 11% 0.65 0.27 0.30 0.40 0.13 0.41   5 13 0.0000 0.4600 P(5)=1.000  0.0217 0.0089 2034.82 -7623.00
 11% 0.65 0.27 0.30 0.40 0.13 0.41   5 13 0.0000 0.4627 P(5)=1.000  0.0217 0.0089 2037.53 -7613.48
 11% 0.65 0.27 0.30 0.40 0.13 0.41   5 13 0.0000 0.4627 P(5)=1.000  0.0217 0.0089 2034.81 -7612.29
 11% 0.65 0.27 0.30 0.40 0.12 0.41   5 13 0.0000 0.4604 P(5)=1.000  0.0217 0.0089 2027.31 -7623.15
 11% 0.65 0.27 0.30 0.40 0.12 0.41   5 13 0.0000 0.4631 P(5)=1.000  0.0217 0.0089 2043.01 -7619.68
 11% 0.65 0.27 0.30 0.41 0.12 0.41   5 13 0.0000 0.4608 P(5)=1.000  0.0218 0.0089 2056.05 -7603.28
 11% 0.65 0.27 0.30 0.41 0.12 0.41   5 13 0.0000 0.4585 P(5)=1.000  0.0218 0.0089 2056.50 -7605.69
 11% 0.65 0.27 0.30 0.41 0.12 0.41   5 13 0.0000 0.4563 P(5)=1.000  0.0218 0.0089 2064.50 -7620.80
 12% 0.65 0.27 0.30 0.41 0.13 0.41   5 13 0.0000 0.4541 P(5)=1.000  0.0217 0.0089 2041.05 -7638.86
 12% 0.65 0.27 0.30 0.41 0.13 0.41   5 13 0.0000 0.4567 P(5)=1.000  0.0217 0.0089 2039.66 -7630.10
 12% 0.65 0.27 0.30 0.41 0.13 0.41   5 13 0.0000 0.4593 P(5)=1.000  0.0217 0.0089 2041.07 -7628.15
 12% 0.65 0.27 0.30 0.41 0.12 0.41   5 13 0.0000 0.4619 P(5)=1.000  0.0217 0.0089 2043.73 -7626.60
 12% 0.65 0.27 0.30 0.41 0.12 0.41   5 13 0.0000 0.4619 P(5)=1.000  0.0217 0.0089 2036.06 -7613.43
 12% 0.65 0.27 0.30 0.41 0.12 0.41   5 13 0.0000 0.4619 P(5)=1.000  0.0217 0.0090 2007.59 -7614.06
 12% 0.65 0.27 0.30 0.41 0.12 0.41   5 13 0.0000 0.4619 P(5)=1.000  0.0217 0.0090 2018.65 -7623.21
 12% 0.65 0.27 0.30 0.41 0.12 0.41   5 13 0.0000 0.4597 P(5)=1.000  0.0217 0.0090 2013.00 -7610.31
 12% 0.65 0.27 0.30 0.41 0.12 0.41   5 13 0.0000 0.4575 P(5)=1.000  0.0217 0.0090 2007.18 -7612.91
 12% 0.65 0.27 0.30 0.41 0.12 0.41   5 13 0.0000 0.4554 P(5)=1.000  0.0217 0.0090 2029.53 -7614.65
 12% 0.65 0.27 0.30 0.41 0.12 0.41   5 13 0.0000 0.4533 P(5)=1.000  0.0217 0.0090 2052.74 -7619.43
 12% 0.65 0.27 0.30 0.41 0.12 0.41   5 13 0.0000 0.4512 P(5)=1.000  0.0217 0.0090 2055.63 -7640.25
 12% 0.65 0.27 0.30 0.41 0.12 0.41   5 13 0.0000 0.4512 P(5)=1.000  0.0217 0.0090 2066.06 -7646.82
 12% 0.65 0.27 0.30 0.41 0.12 0.41   5 13 0.0000 0.4537 P(5)=1.000  0.0217 0.0090 2045.13 -7643.03
 12% 0.65 0.27 0.30 0.41 0.12 0.41   5 13 0.0000 0.4562 P(5)=1.000  0.0217 0.0090 2059.29 -7639.08
 12% 0.65 0.27 0.30 0.41 0.12 0.41   5 13 0.0000 0.4587 P(5)=1.000  0.0217 0.0090 2047.99 -7622.07
 12% 0.65 0.27 0.30 0.41 0.12 0.41   5 13 0.0000 0.4612 P(5)=1.000  0.0217 0.0090 2062.69 -7619.96
 12% 0.65 0.27 0.30 0.41 0.12 0.41   5 13 0.0000 0.4636 P(5)=1.000  0.0217 0.0090 2058.86 -7623.43
 12% 0.65 0.27 0.30 0.41 0.12 0.41   5 13 0.0000 0.4615 P(5)=1.000  0.0217 0.0090 2076.11 -7619.32
 12% 0.65 0.27 0.30 0.41 0.12 0.41   5 13 0.0000 0.4640 P(5)=1.000  0.0216 0.0090 2075.11 -7626.17
 13% 0.65 0.27 0.30 0.41 0.12 0.41   5 13 0.0000 0.4619 P(5)=1.000  0.0216 0.0090 2096.37 -7624.52
 13% 0.65 0.27 0.30 0.41 0.12 0.41   5 13 0.0000 0.4643 P(5)=1.000  0.0216 0.0091 2065.84 -7641.41
 13% 0.65 0.27 0.30 0.41 0.12 0.41   5 13 0.0000 0.4667 P(5)=1.000  0.0216 0.0091 2076.95 -7635.69
 13% 0.65 0.27 0.30 0.41 0.11 0.41   5 13 0.0000 0.4690 P(5)=1.000  0.0216 0.0091 2060.00 -7636.91
 13% 0.65 0.27 0.30 0.41 0.11 0.41   5 13 0.0000 0.4670 P(5)=1.000  0.0216 0.0091 2067.95 -7633.25
 13% 0.65 0.27 0.30 0.41 0.11 0.41   5 13 0.0000 0.4649 P(5)=1.000  0.0216 0.0091 2063.03 -7618.28
 13% 0.65 0.27 0.30 0.41 0.11 0.41   5 13 0.0000 0.4649 P(5)=1.000  0.0216 0.0091 2071.48 -7627.73
 13% 0.65 0.27 0.30 0.41 0.11 0.41   5 13 0.0000 0.4649 P(5)=1.000  0.0216 0.0091 2046.53 -7615.46
 13% 0.65 0.27 0.30 0.41 0.11 0.41   5 13 0.0000 0.4629 P(5)=1.000  0.0216 0.0091 2060.27 -7631.50
 13% 0.65 0.27 0.30 0.41 0.11 0.41   5 13 0.0000 0.4652 P(5)=1.000  0.0216 0.0091 2053.41 -7624.35
 13% 0.65 0.27 0.30 0.41 0.11 0.41   5 13 0.0000 0.4675 P(5)=1.000  0.0216 0.0091 2067.53 -7616.75
 13% 0.65 0.27 0.30 0.41 0.11 0.41   5 13 0.0000 0.4655 P(5)=1.000  0.0216 0.0091 2074.67 -7617.31
 13% 0.65 0.27 0.30 0.41 0.11 0.41   5 13 0.0000 0.4635 P(5)=1.000  0.0216 0.0091 2047.82 -7618.74
 13% 0.65 0.27 0.30 0.41 0.11 0.41   5 13 0.0000 0.4658 P(5)=1.000  0.0216 0.0091 2043.91 -7615.47
 13% 0.65 0.27 0.30 0.41 0.11 0.41   5 13 0.0000 0.4638 P(5)=1.000  0.0216 0.0091 2037.55 -7614.32
 13% 0.65 0.27 0.30 0.41 0.11 0.41   5 13 0.0000 0.4619 P(5)=1.000  0.0216 0.0091 2025.99 -7626.51
 13% 0.65 0.27 0.30 0.41 0.11 0.41   5 13 0.0000 0.4641 P(5)=1.000  0.0216 0.0091 2033.14 -7623.99
 13% 0.65 0.27 0.30 0.41 0.11 0.41   5 13 0.0000 0.4664 P(5)=1.000  0.0216 0.0091 2053.91 -7615.46
 13% 0.65 0.27 0.30 0.41 0.11 0.41   5 13 0.0000 0.4644 P(5)=1.000  0.0215 0.0091 2049.36 -7611.33
 13% 0.65 0.27 0.30 0.41 0.11 0.41   5 13 0.0000 0.4625 P(5)=1.000  0.0215 0.0091 2075.50 -7607.64
 14% 0.65 0.27 0.30 0.41 0.11 0.41   5 13 0.0000 0.4606 P(5)=1.000  0.0215 0.0091 2039.99 -7616.69
 14% 0.65 0.27 0.30 0.41 0.11 0.41   5 13 0.0000 0.4587 P(5)=1.000  0.0215 0.0091 2048.89 -7632.26
 14% 0.65 0.27 0.30 0.41 0.11 0.41   5 13 0.0000 0.4568 P(5)=1.000  0.0214 0.0092 2046.81 -7629.69
 14% 0.65 0.27 0.30 0.41 0.11 0.41   5 13 0.0000 0.4549 P(5)=1.000  0.0214 0.0092 2037.71 -7617.33
 14% 0.65 0.27 0.30 0.41 0.11 0.41   5 13 0.0000 0.4571 P(5)=1.000  0.0214 0.0092 2045.48 -7626.16
 14% 0.65 0.27 0.30 0.41 0.11 0.41   5 13 0.0000 0.4593 P(5)=1.000  0.0214 0.0092 2025.65 -7625.81
 14% 0.65 0.27 0.30 0.41 0.11 0.41   5 13 0.0000 0.4575 P(5)=1.000  0.0214 0.0092 2023.89 -7612.29
 14% 0.65 0.27 0.30 0.41 0.11 0.41   5 13 0.0000 0.4575 P(5)=1.000  0.0213 0.0092 2027.89 -7619.85
 14% 0.65 0.27 0.30 0.41 0.11 0.41   5 13 0.0000 0.4556 P(5)=1.000  0.0213 0.0092 2016.90 -7620.58
 14% 0.65 0.27 0.30 0.41 0.11 0.41   5 13 0.0000 0.4556 P(5)=1.000  0.0213 0.0092 2020.55 -7622.71
 14% 0.65 0.27 0.30 0.42 0.11 0.41   5 13 0.0000 0.4556 P(5)=1.000  0.0213 0.0092 2021.33 -7635.04
 14% 0.65 0.27 0.30 0.42 0.11 0.41   5 13 0.0000 0.4556 P(5)=1.000  0.0213 0.0092 2013.04 -7624.77
 14% 0.65 0.27 0.30 0.42 0.11 0.40   5 13 0.0000 0.4578 P(5)=1.000  0.0213 0.0092 2017.61 -7628.02
 14% 0.65 0.27 0.30 0.42 0.11 0.40   5 13 0.0000 0.4600 P(5)=1.000  0.0213 0.0092 2035.05 -7641.22
 14% 0.65 0.27 0.30 0.42 0.11 0.40   5 13 0.0000 0.4622 P(5)=1.000  0.0213 0.0092 2034.82 -7621.99
 14% 0.65 0.27 0.30 0.42 0.11 0.41   5 13 0.0000 0.4643 P(5)=1.000  0.0213 0.0092 2038.72 -7615.72
 14% 0.65 0.27 0.30 0.42 0.11 0.41   5 13 0.0000 0.4625 P(5)=1.000  0.0212 0.0092 2038.05 -7607.18
 14% 0.65 0.27 0.30 0.42 0.11 0.41   5 13 0.0000 0.4646 P(5)=1.000  0.0212 0.0092 2031.88 -7617.04
 14% 0.65 0.27 0.30 0.42 0.11 0.41   5 13 0.0000 0.4667 P(5)=1.000  0.0212 0.0092 2044.30 -7612.23
 14% 0.65 0.27 0.30 0.42 0.11 0.40   5 13 0.0000 0.4688 P(5)=1.000  0.0212 0.0092 2061.41 -7605.64
 15% 0.65 0.27 0.30 0.42 0.11 0.40   5 13 0.0000 0.4708 P(5)=1.000  0.0212 0.0092 2056.89 -7611.70
 15% 0.65 0.27 0.30 0.42 0.11 0.40   5 13 0.0000 0.4690 P(5)=1.000  0.0212 0.0093 2046.03 -7610.79
 15% 0.65 0.27 0.30 0.42 0.11 0.40   5 13 0.0000 0.4672 P(5)=1.000  0.0212 0.0093 2026.09 -7612.78
 15% 0.65 0.27 0.30 0.42 0.11 0.40   5 13 0.0000 0.4692 P(5)=1.000  0.0212 0.0093 2036.85 -7613.97
 15% 0.65 0.27 0.30 0.42 0.11 0.40   5 13 0.0000 0.4674 P(5)=1.000  0.0212 0.0093 2037.12 -7622.65
 15% 0.65 0.27 0.30 0.42 0.11 0.40   5 13 0.0000 0.4656 P(5)=1.000  0.0211 0.0093 2039.62 -7624.84
 15% 0.65 0.27 0.30 0.42 0.10 0.40   5 13 0.0000 0.4677 P(5)=1.000  0.0211 0.0093 2040.41 -7639.64
 15% 0.65 0.27 0.30 0.42 0.10 0.40   5 13 0.0000 0.4697 P(5)=1.000  0.0211 0.0093 2058.09 -7629.24
 15% 0.65 0.27 0.30 0.42 0.10 0.40   5 13 0.0000 0.4697 P(5)=1.000  0.0211 0.0093 2044.93 -7621.53
 15% 0.65 0.27 0.30 0.42 0.10 0.40   5 13 0.0000 0.4679 P(5)=1.000  0.0211 0.0093 2026.18 -7627.73
 15% 0.65 0.27 0.30 0.42 0.10 0.40   5 13 0.0000 0.4662 P(5)=1.000  0.0211 0.0093 2047.19 -7616.46  0:42

 15% 0.65 0.27 0.30 0.42 0.10 0.40   5 13 0.0000 0.4662 P(5)=1.000  0.0211 0.0093 2059.53 -7606.93
 15% 0.65 0.27 0.30 0.42 0.10 0.40   5 13 0.0000 0.4682 P(5)=1.000  0.0211 0.0093 2082.89 -7622.60
 15% 0.65 0.27 0.29 0.42 0.10 0.40   5 13 0.0000 0.4664 P(5)=1.000  0.0211 0.0093 2073.05 -7627.58
 15% 0.65 0.27 0.29 0.42 0.10 0.40   5 13 0.0000 0.4684 P(5)=1.000  0.0211 0.0093 2052.38 -7622.91
 15% 0.65 0.27 0.29 0.42 0.10 0.40   5 13 0.0000 0.4667 P(5)=1.000  0.0211 0.0093 2042.87 -7615.95
 15% 0.65 0.27 0.29 0.42 0.10 0.40   5 13 0.0000 0.4686 P(5)=1.000  0.0211 0.0093 2074.60 -7635.54
 15% 0.65 0.27 0.29 0.42 0.10 0.40   5 13 0.0000 0.4669 P(5)=1.000  0.0211 0.0093 2067.31 -7626.01
 15% 0.65 0.28 0.30 0.43 0.10 0.41   5 13 0.0000 0.4652 P(5)=1.000  0.0211 0.0093 2046.72 -7635.04
 15% 0.65 0.28 0.29 0.43 0.10 0.40   5 13 0.0000 0.4672 P(5)=1.000  0.0211 0.0093 2065.88 -7622.70
 16% 0.65 0.28 0.30 0.43 0.10 0.40   5 13 0.0000 0.4655 P(5)=1.000  0.0211 0.0093 2052.51 -7623.14
 16% 0.65 0.28 0.30 0.43 0.10 0.40   5 13 0.0000 0.4674 P(5)=1.000  0.0211 0.0093 2044.49 -7621.85
 16% 0.65 0.28 0.30 0.43 0.10 0.40   5 13 0.0000 0.4657 P(5)=1.000  0.0211 0.0093 2067.30 -7614.88
 16% 0.65 0.28 0.30 0.43 0.10 0.40   5 13 0.0000 0.4640 P(5)=1.000  0.0211 0.0094 2052.87 -7614.07
 16% 0.65 0.28 0.30 0.43 0.10 0.40   5 13 0.0000 0.4624 P(5)=1.000  0.0211 0.0094 2050.62 -7622.23
 16% 0.65 0.28 0.30 0.43 0.10 0.40   5 13 0.0000 0.4643 P(5)=1.000  0.0211 0.0094 2045.05 -7616.25
 16% 0.65 0.28 0.30 0.43 0.10 0.40   5 13 0.0000 0.4626 P(5)=1.000  0.0211 0.0094 2039.95 -7614.42
 16% 0.65 0.28 0.29 0.43 0.10 0.40   5 13 0.0000 0.4610 P(5)=1.000  0.0212 0.0094 2046.95 -7618.80
 16% 0.65 0.28 0.29 0.43 0.10 0.40   5 13 0.0000 0.4594 P(5)=1.000  0.0212 0.0094 2038.86 -7618.36
 16% 0.65 0.28 0.29 0.43 0.10 0.40   5 13 0.0000 0.4577 P(5)=1.000  0.0212 0.0094 2040.48 -7621.87
 16% 0.65 0.28 0.29 0.43 0.10 0.40   5 13 0.0000 0.4561 P(5)=1.000  0.0212 0.0094 2033.30 -7621.73
 16% 0.65 0.28 0.29 0.43 0.10 0.40   5 13 0.0000 0.4545 P(5)=1.000  0.0212 0.0094 2029.56 -7619.71
 16% 0.65 0.28 0.30 0.43 0.10 0.40   5 13 0.0000 0.4530 P(5)=1.000  0.0212 0.0094 2018.71 -7614.36
 16% 0.65 0.28 0.29 0.43 0.10 0.40   5 13 0.0000 0.4549 P(5)=1.000  0.0212 0.0094 2087.22 -7625.30
 16% 0.65 0.28 0.29 0.43 0.10 0.41   5 13 0.0000 0.4533 P(5)=1.000  0.0212 0.0094 2100.28 -7624.71
 16% 0.65 0.28 0.29 0.43 0.10 0.41   5 13 0.0000 0.4552 P(5)=1.000  0.0211 0.0094 2095.44 -7629.24
 16% 0.65 0.28 0.29 0.43 0.10 0.40   5 13 0.0000 0.4552 P(5)=1.000  0.0211 0.0094 2123.94 -7641.36
 16% 0.65 0.28 0.29 0.43 0.10 0.40   5 13 0.0000 0.4536 P(5)=1.000  0.0211 0.0094 2098.99 -7629.00
 16% 0.65 0.28 0.29 0.44 0.10 0.40   5 13 0.0000 0.4521 P(5)=1.000  0.0211 0.0094 2090.55 -7626.23
 16% 0.65 0.28 0.29 0.44 0.10 0.40   5 13 0.0000 0.4505 P(5)=1.000  0.0211 0.0094 2094.61 -7617.33
 17% 0.65 0.28 0.29 0.44 0.10 0.40   5 13 0.0000 0.4490 P(5)=1.000  0.0211 0.0094 2112.74 -7635.77
 17% 0.65 0.28 0.29 0.44 0.10 0.40   5 13 0.0000 0.4490 P(5)=1.000  0.0211 0.0094 2101.44 -7642.19
 17% 0.65 0.28 0.29 0.43 0.10 0.40   5 13 0.0000 0.4475 P(5)=1.000  0.0211 0.0094 2100.71 -7632.26
 17% 0.65 0.28 0.29 0.44 0.10 0.40   5 13 0.0000 0.4459 P(5)=1.000  0.0211 0.0094 2116.41 -7647.75
 17% 0.65 0.28 0.29 0.44 0.10 0.40   5 13 0.0000 0.4444 P(5)=1.000  0.0210 0.0094 2099.48 -7627.50
 17% 0.65 0.28 0.29 0.44 0.10 0.40   5 13 0.0000 0.4430 P(5)=1.000  0.0210 0.0094 2143.17 -7630.46
 17% 0.66 0.28 0.29 0.44 0.10 0.40   5 13 0.0000 0.4415 P(5)=1.000  0.0210 0.0094 2127.58 -7617.79
 17% 0.66 0.28 0.29 0.44 0.10 0.40   5 13 0.0000 0.4415 P(5)=1.000  0.0210 0.0094 2093.91 -7617.28
 17% 0.66 0.28 0.29 0.44 0.10 0.40   5 13 0.0000 0.4400 P(5)=1.000  0.0210 0.0094 2099.08 -7616.46
 17% 0.66 0.28 0.29 0.44 0.10 0.40   5 13 0.0000 0.4400 P(5)=1.000  0.0210 0.0094 2105.06 -7618.03
 17% 0.66 0.28 0.29 0.44 0.10 0.40   5 13 0.0000 0.4385 P(5)=1.000  0.0209 0.0094 2091.02 -7626.86
 17% 0.66 0.28 0.29 0.44 0.10 0.40   5 13 0.0000 0.4385 P(5)=1.000  0.0209 0.0094 2080.88 -7620.80
 17% 0.66 0.28 0.29 0.44 0.10 0.40   5 13 0.0000 0.4371 P(5)=1.000  0.0209 0.0094 2077.65 -7622.77
 17% 0.66 0.28 0.29 0.44 0.10 0.40   5 13 0.0000 0.4356 P(5)=1.000  0.0209 0.0094 2098.79 -7629.59
 17% 0.65 0.28 0.29 0.44 0.10 0.40   5 13 0.0000 0.4375 P(5)=1.000  0.0209 0.0094 2095.77 -7627.34
 17% 0.65 0.28 0.29 0.44 0.10 0.40   5 13 0.0000 0.4393 P(5)=1.000  0.0209 0.0094 2098.29 -7620.73
 17% 0.65 0.28 0.29 0.44 0.10 0.40   5 13 0.0000 0.4379 P(5)=1.000  0.0209 0.0094 2088.29 -7623.97
 17% 0.65 0.28 0.29 0.44 0.10 0.40   5 13 0.0000 0.4365 P(5)=1.000  0.0209 0.0094 2098.48 -7634.66
 17% 0.65 0.28 0.29 0.44 0.09 0.40   5 13 0.0000 0.4383 P(5)=1.000  0.0209 0.0095 2113.36 -7631.31
 17% 0.65 0.28 0.29 0.44 0.09 0.40   5 13 0.0000 0.4369 P(5)=1.000  0.0209 0.0095 2088.69 -7630.65
 18% 0.65 0.28 0.29 0.44 0.09 0.40   5 13 0.0000 0.4355 P(5)=1.000  0.0208 0.0095 2079.01 -7613.55
 18% 0.65 0.28 0.29 0.44 0.09 0.40   5 13 0.0000 0.4341 P(5)=1.000  0.0208 0.0095 2103.51 -7614.89
 18% 0.65 0.28 0.29 0.44 0.09 0.40   5 13 0.0000 0.4327 P(5)=1.000  0.0208 0.0095 2103.79 -7601.43
 18% 0.65 0.28 0.29 0.44 0.09 0.40   5 13 0.0000 0.4313 P(5)=1.000  0.0208 0.0095 2106.48 -7608.88
 18% 0.65 0.27 0.29 0.44 0.09 0.40   5 13 0.0000 0.4331 P(5)=1.000  0.0209 0.0095 2120.99 -7606.96
 18% 0.65 0.28 0.29 0.44 0.09 0.40   5 13 0.0000 0.4317 P(5)=1.000  0.0209 0.0095 2097.69 -7609.85
 18% 0.65 0.28 0.29 0.44 0.09 0.40   5 13 0.0000 0.4335 P(5)=1.000  0.0209 0.0095 2100.18 -7605.49
 18% 0.65 0.28 0.29 0.44 0.09 0.40   5 13 0.0000 0.4353 P(5)=1.000  0.0209 0.0095 2130.48 -7612.08
 18% 0.65 0.28 0.29 0.44 0.09 0.40   5 13 0.0000 0.4371 P(5)=1.000  0.0209 0.0095 2104.12 -7619.41
 18% 0.65 0.28 0.29 0.44 0.09 0.40   5 13 0.0000 0.4357 P(5)=1.000  0.0209 0.0095 2112.97 -7622.91
 18% 0.65 0.28 0.29 0.44 0.09 0.40   5 13 0.0000 0.4357 P(5)=1.000  0.0209 0.0095 2084.44 -7618.28
 18% 0.65 0.28 0.29 0.44 0.09 0.40   5 13 0.0000 0.4375 P(5)=1.000  0.0209 0.0095 2097.65 -7620.47
 18% 0.65 0.28 0.29 0.44 0.09 0.40   5 13 0.0000 0.4393 P(5)=1.000  0.0209 0.0095 2145.77 -7625.65
 18% 0.65 0.27 0.29 0.44 0.09 0.40   5 13 0.0000 0.4379 P(5)=1.000  0.0209 0.0095 2130.10 -7633.98
 18% 0.65 0.27 0.30 0.44 0.09 0.40   5 13 0.0000 0.4365 P(5)=1.000  0.0209 0.0095 2117.80 -7637.26
 18% 0.65 0.27 0.30 0.44 0.09 0.40   5 13 0.0000 0.4383 P(5)=1.000  0.0209 0.0095 2108.62 -7631.74
 18% 0.65 0.27 0.30 0.44 0.09 0.40   5 13 0.0000 0.4369 P(5)=1.000  0.0209 0.0095 2107.78 -7641.62
 18% 0.65 0.27 0.30 0.44 0.09 0.40   5 13 0.0000 0.4387 P(5)=1.000  0.0209 0.0095 2109.61 -7630.50
 18% 0.65 0.27 0.30 0.44 0.09 0.40   5 13 0.0000 0.4373 P(5)=1.000  0.0209 0.0095 2082.40 -7615.14
 18% 0.65 0.27 0.30 0.44 0.09 0.40   5 13 0.0000 0.4390 P(5)=1.000  0.0209 0.0095 2108.99 -7631.91
 19% 0.65 0.27 0.30 0.44 0.09 0.40   5 13 0.0000 0.4377 P(5)=1.000  0.0209 0.0095 2095.14 -7617.75
 19% 0.65 0.27 0.30 0.44 0.09 0.40   5 13 0.0000 0.4364 P(5)=1.000  0.0209 0.0095 2118.63 -7614.09
 19% 0.65 0.27 0.30 0.43 0.09 0.40   5 13 0.0000 0.4381 P(5)=1.000  0.0209 0.0095 2135.82 -7622.81
 19% 0.65 0.27 0.30 0.43 0.09 0.40   5 13 0.0000 0.4381 P(5)=1.000  0.0209 0.0095 2142.56 -7624.70
 19% 0.65 0.27 0.30 0.43 0.09 0.40   5 13 0.0000 0.4398 P(5)=1.000  0.0209 0.0095 2136.09 -7634.37
 19% 0.65 0.27 0.30 0.43 0.09 0.40   5 13 0.0000 0.4384 P(5)=1.000  0.0209 0.0095 2141.41 -7641.60
 19% 0.65 0.27 0.30 0.43 0.09 0.40   5 13 0.0000 0.4371 P(5)=1.000  0.0209 0.0095 2121.39 -7634.60
 19% 0.65 0.27 0.30 0.44 0.09 0.40   5 13 0.0000 0.4358 P(5)=1.000  0.0209 0.0095 2122.76 -7620.41
 19% 0.65 0.27 0.30 0.43 0.09 0.40   5 13 0.0000 0.4375 P(5)=1.000  0.0209 0.0095 2118.04 -7614.42
 19% 0.65 0.27 0.30 0.43 0.09 0.40   5 13 0.0000 0.4362 P(5)=1.000  0.0208 0.0095 2124.10 -7623.31
 19% 0.65 0.27 0.30 0.43 0.09 0.40   5 13 0.0000 0.4379 P(5)=1.000  0.0208 0.0095 2142.87 -7617.70
 19% 0.65 0.27 0.30 0.43 0.09 0.40   5 13 0.0000 0.4366 P(5)=1.000  0.0208 0.0095 2142.86 -7623.97
 19% 0.65 0.27 0.29 0.43 0.09 0.40   5 13 0.0000 0.4353 P(5)=1.000  0.0208 0.0095 2144.12 -7634.40
 19% 0.65 0.27 0.30 0.43 0.09 0.40   5 13 0.0000 0.4370 P(5)=1.000  0.0208 0.0095 2137.83 -7635.58
 19% 0.65 0.27 0.30 0.44 0.09 0.40   5 13 0.0000 0.4386 P(5)=1.000  0.0208 0.0096 2132.13 -7615.58
 19% 0.65 0.27 0.30 0.44 0.09 0.40   5 13 0.0000 0.4373 P(5)=1.000  0.0208 0.0096 2141.59 -7623.50
 19% 0.65 0.27 0.30 0.44 0.09 0.40   5 13 0.0000 0.4360 P(5)=1.000  0.0209 0.0096 2118.83 -7621.72
 19% 0.65 0.27 0.30 0.44 0.09 0.40   5 13 0.0000 0.4377 P(5)=1.000  0.0209 0.0096 2117.47 -7619.91
 19% 0.65 0.27 0.29 0.44 0.09 0.40   5 13 0.0000 0.4364 P(5)=1.000  0.0209 0.0096 2123.93 -7623.33
 19% 0.65 0.27 0.29 0.44 0.08 0.40   5 13 0.0000 0.4352 P(5)=1.000  0.0209 0.0096 2120.60 -7623.86
 20% 0.65 0.27 0.29 0.44 0.08 0.40   5 13 0.0000 0.4339 P(5)=1.000  0.0209 0.0096 2132.88 -7599.13
 20% 0.65 0.27 0.29 0.44 0.08 0.40   5 13 0.0000 0.4355 P(5)=1.000  0.0209 0.0096 2123.52 -7621.57
 20% 0.65 0.27 0.29 0.44 0.08 0.40   5 13 0.0000 0.4343 P(5)=1.000  0.0209 0.0096 2116.98 -7621.29
 20% 0.65 0.27 0.29 0.44 0.08 0.40   5 13 0.0000 0.4359 P(5)=1.000  0.0209 0.0096 2116.12 -7609.57
 20% 0.65 0.27 0.29 0.44 0.08 0.40   5 13 0.0000 0.4375 P(5)=1.000  0.0209 0.0096 2143.90 -7612.91
 20% 0.65 0.27 0.29 0.44 0.08 0.40   5 13 0.0000 0.4391 P(5)=1.000  0.0209 0.0096 2154.57 -7614.48
 20% 0.65 0.27 0.29 0.44 0.08 0.40   5 13 0.0000 0.4407 P(5)=1.000  0.0209 0.0096 2129.96 -7621.54
 20% 0.65 0.27 0.29 0.44 0.08 0.40   5 13 0.0000 0.4423 P(5)=1.000  0.0209 0.0096 2153.85 -7626.47
 20% 0.65 0.27 0.29 0.44 0.08 0.40   5 13 0.0000 0.4438 P(5)=1.000  0.0209 0.0096 2153.54 -7622.43
 20% 0.65 0.27 0.29 0.44 0.08 0.40   5 13 0.0000 0.4426 P(5)=1.000  0.0209 0.0096 2139.55 -7626.87
 20% 0.65 0.27 0.29 0.44 0.09 0.40   5 13 0.0000 0.4441 P(5)=1.000  0.0209 0.0096 2056.79 -7604.33  0:51

 20% 0.65 0.27 0.29 0.44 0.08 0.40   5 13 0.0000 0.4457 P(5)=1.000  0.0209 0.0096 2067.85 -7598.13
 20% 0.66 0.27 0.29 0.44 0.08 0.40   5 13 0.0000 0.4472 P(5)=1.000  0.0209 0.0096 2064.05 -7613.94
 20% 0.65 0.27 0.30 0.44 0.08 0.40   5 13 0.0000 0.4460 P(5)=1.000  0.0209 0.0096 2066.14 -7604.58
 20% 0.65 0.27 0.29 0.44 0.08 0.40   5 13 0.0000 0.4448 P(5)=1.000  0.0209 0.0096 2081.60 -7613.51
 20% 0.65 0.27 0.29 0.43 0.08 0.40   5 13 0.0000 0.4435 P(5)=1.000  0.0209 0.0096 2095.48 -7617.97
 20% 0.65 0.27 0.29 0.43 0.08 0.40   5 13 0.0000 0.4435 P(5)=1.000  0.0209 0.0096 2095.69 -7606.10
 20% 0.65 0.27 0.29 0.43 0.08 0.40   5 13 0.0000 0.4423 P(5)=1.000  0.0209 0.0096 2088.73 -7609.52
 20% 0.65 0.27 0.29 0.44 0.08 0.40   5 13 0.0000 0.4423 P(5)=1.000  0.0209 0.0096 2098.59 -7628.60
 20% 0.65 0.27 0.29 0.44 0.08 0.40   5 13 0.0000 0.4423 P(5)=1.000  0.0209 0.0096 2085.81 -7630.52
 21% 0.65 0.27 0.29 0.44 0.08 0.40   5 13 0.0000 0.4411 P(5)=1.000  0.0209 0.0096 2089.42 -7640.26
 21% 0.65 0.27 0.29 0.44 0.08 0.40   5 13 0.0000 0.4399 P(5)=1.000  0.0208 0.0096 2071.14 -7640.88
 21% 0.65 0.27 0.29 0.44 0.08 0.40   5 13 0.0000 0.4387 P(5)=1.000  0.0208 0.0096 2063.45 -7633.77
 21% 0.65 0.27 0.29 0.44 0.08 0.40   5 13 0.0000 0.4375 P(5)=1.000  0.0208 0.0096 2053.23 -7631.16
 21% 0.66 0.27 0.29 0.44 0.08 0.40   5 13 0.0000 0.4363 P(5)=1.000  0.0208 0.0096 2068.16 -7627.04
 21% 0.65 0.27 0.29 0.44 0.08 0.40   5 13 0.0000 0.4351 P(5)=1.000  0.0208 0.0096 2064.42 -7638.40
 21% 0.65 0.27 0.29 0.44 0.08 0.40   5 13 0.0000 0.4351 P(5)=1.000  0.0208 0.0097 2051.16 -7622.33
 21% 0.65 0.27 0.29 0.44 0.08 0.40   5 13 0.0000 0.4351 P(5)=1.000  0.0208 0.0097 2048.19 -7614.32
 21% 0.65 0.27 0.29 0.44 0.08 0.40   5 13 0.0000 0.4340 P(5)=1.000  0.0208 0.0097 2065.63 -7630.45
 21% 0.66 0.27 0.29 0.44 0.08 0.40   5 13 0.0000 0.4328 P(5)=1.000  0.0208 0.0097 2058.21 -7628.49
 21% 0.65 0.27 0.29 0.44 0.08 0.40   5 13 0.0000 0.4328 P(5)=1.000  0.0208 0.0097 2064.19 -7613.90
 21% 0.65 0.27 0.29 0.44 0.08 0.40   5 13 0.0000 0.4316 P(5)=1.000  0.0208 0.0097 2104.59 -7630.19
 21% 0.65 0.27 0.29 0.44 0.08 0.40   5 13 0.0000 0.4305 P(5)=1.000  0.0208 0.0097 2087.85 -7621.57
 21% 0.65 0.27 0.29 0.44 0.08 0.40   5 13 0.0000 0.4293 P(5)=1.000  0.0208 0.0097 2083.71 -7620.10
 21% 0.66 0.27 0.29 0.44 0.08 0.40   5 13 0.0000 0.4293 P(5)=1.000  0.0208 0.0097 2114.26 -7636.28
 21% 0.66 0.27 0.29 0.44 0.08 0.40   5 13 0.0000 0.4282 P(5)=1.000  0.0208 0.0097 2123.49 -7629.38
 21% 0.66 0.27 0.29 0.44 0.08 0.40   5 13 0.0000 0.4282 P(5)=1.000  0.0208 0.0097 2048.27 -7617.17
 21% 0.66 0.27 0.29 0.44 0.08 0.40   5 13 0.0000 0.4271 P(5)=1.000  0.0208 0.0097 2054.82 -7622.65
 21% 0.66 0.27 0.29 0.44 0.08 0.40   5 13 0.0000 0.4271 P(5)=1.000  0.0208 0.0097 2048.81 -7612.03
 21% 0.66 0.27 0.29 0.44 0.08 0.40   5 13 0.0000 0.4271 P(5)=1.000  0.0208 0.0097 2052.51 -7618.13
 22% 0.66 0.27 0.29 0.44 0.08 0.40   5 13 0.0000 0.4259 P(5)=1.000  0.0207 0.0097 2040.74 -7624.32
 22% 0.66 0.27 0.29 0.44 0.08 0.40   5 13 0.0000 0.4248 P(5)=1.000  0.0207 0.0097 2051.05 -7619.52
 22% 0.66 0.27 0.29 0.44 0.08 0.40   5 13 0.0000 0.4248 P(5)=1.000  0.0207 0.0097 2058.04 -7615.18
 22% 0.66 0.27 0.29 0.44 0.08 0.40   5 13 0.0000 0.4237 P(5)=1.000  0.0207 0.0097 2066.53 -7621.21
 22% 0.66 0.27 0.29 0.44 0.08 0.40   5 13 0.0000 0.4226 P(5)=1.000  0.0207 0.0097 2077.03 -7629.49
 22% 0.66 0.27 0.29 0.44 0.08 0.40   5 13 0.0000 0.4215 P(5)=1.000  0.0208 0.0097 2096.49 -7611.10
 22% 0.66 0.27 0.29 0.44 0.08 0.40   5 13 0.0000 0.4215 P(5)=1.000  0.0208 0.0097 2098.65 -7607.52
 22% 0.66 0.27 0.29 0.44 0.08 0.40   5 13 0.0000 0.4215 P(5)=1.000  0.0208 0.0098 2102.08 -7602.50
 22% 0.66 0.27 0.29 0.44 0.08 0.40   5 13 0.0000 0.4204 P(5)=1.000  0.0208 0.0098 2102.26 -7627.05
 22% 0.66 0.27 0.29 0.44 0.08 0.40   5 13 0.0000 0.4204 P(5)=1.000  0.0208 0.0098 2091.32 -7621.22
 22% 0.66 0.27 0.29 0.44 0.08 0.40   5 13 0.0000 0.4193 P(5)=1.000  0.0208 0.0098 2102.98 -7630.28
 22% 0.66 0.27 0.29 0.44 0.08 0.40   5 13 0.0000 0.4193 P(5)=1.000  0.0208 0.0098 2085.38 -7620.44
 22% 0.66 0.27 0.29 0.44 0.08 0.40   5 13 0.0000 0.4182 P(5)=1.000  0.0208 0.0098 2080.64 -7620.90
 22% 0.66 0.27 0.29 0.44 0.08 0.40   5 13 0.0000 0.4171 P(5)=1.000  0.0208 0.0098 2078.00 -7614.39
 22% 0.66 0.27 0.29 0.44 0.08 0.40   5 13 0.0000 0.4186 P(5)=1.000  0.0208 0.0098 2064.25 -7626.42
 22% 0.66 0.27 0.29 0.44 0.08 0.40   5 13 0.0000 0.4175 P(5)=1.000  0.0207 0.0098 2082.43 -7618.06
 22% 0.66 0.27 0.29 0.44 0.08 0.40   5 13 0.0000 0.4165 P(5)=1.000  0.0207 0.0098 2087.46 -7614.23
 22% 0.66 0.27 0.29 0.44 0.08 0.40   5 13 0.0000 0.4154 P(5)=1.000  0.0207 0.0098 2099.45 -7612.14
 22% 0.66 0.27 0.29 0.44 0.08 0.40   5 13 0.0000 0.4143 P(5)=1.000  0.0207 0.0098 2092.79 -7614.80
 22% 0.66 0.27 0.29 0.44 0.08 0.40   5 13 0.0000 0.4133 P(5)=1.000  0.0207 0.0098 2084.55 -7612.86
 23% 0.66 0.27 0.29 0.44 0.08 0.40   5 13 0.0000 0.4122 P(5)=1.000  0.0207 0.0098 2098.36 -7612.28
 23% 0.66 0.27 0.29 0.44 0.08 0.40   5 13 0.0000 0.4137 P(5)=1.000  0.0207 0.0098 2094.16 -7612.93
 23% 0.66 0.27 0.29 0.44 0.08 0.40   5 13 0.0000 0.4152 P(5)=1.000  0.0207 0.0099 2098.12 -7611.83
 23% 0.66 0.27 0.29 0.44 0.08 0.40   5 13 0.0000 0.4167 P(5)=1.000  0.0207 0.0099 2071.60 -7607.33
 23% 0.66 0.27 0.29 0.44 0.08 0.40   5 13 0.0000 0.4156 P(5)=1.000  0.0207 0.0099 2089.47 -7603.72
 23% 0.66 0.27 0.29 0.44 0.08 0.40   5 13 0.0000 0.4171 P(5)=1.000  0.0207 0.0099 2095.20 -7608.83
 23% 0.66 0.27 0.29 0.44 0.08 0.40   5 13 0.0000 0.4171 P(5)=1.000  0.0207 0.0099 2082.29 -7607.31
 23% 0.66 0.27 0.29 0.44 0.08 0.40   5 13 0.0000 0.4171 P(5)=1.000  0.0207 0.0099 2082.27 -7616.55
 23% 0.66 0.27 0.29 0.44 0.08 0.40   5 13 0.0000 0.4160 P(5)=1.000  0.0206 0.0099 2085.10 -7616.53
 23% 0.66 0.27 0.29 0.44 0.08 0.40   5 13 0.0000 0.4175 P(5)=1.000  0.0206 0.0099 2072.72 -7619.49
 23% 0.66 0.27 0.29 0.44 0.08 0.40   5 13 0.0000 0.4165 P(5)=1.000  0.0206 0.0099 2053.59 -7631.58
 23% 0.66 0.27 0.29 0.44 0.08 0.40   5 13 0.0000 0.4154 P(5)=1.000  0.0206 0.0099 2071.88 -7619.27
 23% 0.66 0.27 0.29 0.44 0.08 0.40   5 13 0.0000 0.4169 P(5)=1.000  0.0206 0.0099 2074.47 -7616.54
 23% 0.66 0.27 0.29 0.44 0.08 0.40   5 13 0.0000 0.4169 P(5)=1.000  0.0206 0.0099 2083.49 -7625.70
 23% 0.66 0.27 0.29 0.44 0.08 0.40   5 13 0.0000 0.4158 P(5)=1.000  0.0206 0.0099 2083.80 -7619.04
 23% 0.66 0.27 0.29 0.44 0.08 0.40   5 13 0.0000 0.4148 P(5)=1.000  0.0206 0.0099 2097.05 -7615.61
 23% 0.66 0.27 0.29 0.44 0.08 0.40   5 13 0.0000 0.4148 P(5)=1.000  0.0206 0.0100 2089.45 -7612.27
 23% 0.66 0.27 0.29 0.44 0.08 0.40   5 13 0.0000 0.4163 P(5)=1.000  0.0206 0.0100 2104.70 -7604.25
 23% 0.66 0.27 0.29 0.44 0.08 0.40   5 13 0.0000 0.4152 P(5)=1.000  0.0206 0.0100 2134.40 -7609.02
 23% 0.66 0.27 0.29 0.44 0.08 0.40   5 13 0.0000 0.4142 P(5)=1.000  0.0206 0.0100 2104.53 -7612.49
 24% 0.66 0.27 0.29 0.44 0.08 0.40   5 13 0.0000 0.4132 P(5)=1.000  0.0206 0.0100 2078.16 -7615.45
 24% 0.66 0.28 0.29 0.44 0.08 0.40   5 13 0.0000 0.4122 P(5)=1.000  0.0206 0.0100 2090.77 -7619.73
 24% 0.66 0.28 0.29 0.44 0.08 0.40   5 13 0.0000 0.4112 P(5)=1.000  0.0206 0.0100 2068.31 -7615.97
 24% 0.66 0.28 0.29 0.44 0.08 0.40   5 13 0.0000 0.4102 P(5)=1.000  0.0206 0.0100 2080.97 -7631.06
 24% 0.66 0.28 0.29 0.44 0.08 0.40   5 13 0.0000 0.4092 P(5)=1.000  0.0206 0.0100 2086.68 -7639.04
 24% 0.66 0.28 0.29 0.44 0.08 0.40   5 13 0.0000 0.4106 P(5)=1.000  0.0206 0.0100 2065.93 -7640.71
 24% 0.66 0.28 0.29 0.44 0.08 0.40   5 13 0.0000 0.4096 P(5)=1.000  0.0206 0.0100 2082.41 -7635.05
 24% 0.66 0.28 0.28 0.44 0.08 0.40   5 13 0.0000 0.4087 P(5)=1.000  0.0206 0.0100 2097.27 -7636.57
 24% 0.66 0.28 0.28 0.44 0.08 0.40   5 13 0.0000 0.4101 P(5)=1.000  0.0205 0.0100 2086.83 -7631.04
 24% 0.66 0.28 0.28 0.44 0.08 0.40   5 13 0.0000 0.4091 P(5)=1.000  0.0205 0.0100 2098.06 -7629.44
 24% 0.66 0.28 0.28 0.44 0.08 0.40   5 13 0.0000 0.4105 P(5)=1.000  0.0205 0.0100 2079.97 -7620.74
 24% 0.66 0.28 0.28 0.44 0.08 0.40   5 13 0.0000 0.4119 P(5)=1.000  0.0205 0.0101 2096.96 -7620.96
 24% 0.66 0.28 0.28 0.44 0.08 0.40   5 13 0.0000 0.4109 P(5)=1.000  0.0205 0.0101 2102.45 -7616.23
 24% 0.66 0.28 0.28 0.44 0.08 0.40   5 13 0.0000 0.4100 P(5)=1.000  0.0205 0.0101 2119.69 -7621.43
 24% 0.66 0.28 0.28 0.44 0.08 0.40   5 13 0.0000 0.4090 P(5)=1.000  0.0205 0.0101 2060.29 -7613.01
 24% 0.66 0.28 0.28 0.44 0.08 0.40   5 13 0.0000 0.4080 P(5)=1.000  0.0205 0.0101 2113.92 -7615.69
 24% 0.66 0.28 0.28 0.44 0.08 0.40   5 13 0.0000 0.4071 P(5)=1.000  0.0205 0.0101 2116.01 -7630.94
 24% 0.66 0.28 0.28 0.44 0.08 0.40   5 13 0.0000 0.4061 P(5)=1.000  0.0205 0.0101 2104.14 -7630.04
 24% 0.66 0.28 0.28 0.44 0.08 0.40   5 13 0.0000 0.4052 P(5)=1.000  0.0205 0.0101 2097.46 -7626.17
 24% 0.66 0.28 0.28 0.44 0.08 0.40   5 13 0.0000 0.4042 P(5)=1.000  0.0205 0.0101 2090.82 -7617.55
 25% 0.66 0.28 0.28 0.44 0.08 0.40   5 13 0.0000 0.4033 P(5)=1.000  0.0205 0.0101 2090.47 -7614.79
 25% 0.66 0.28 0.28 0.44 0.08 0.40   5 13 0.0000 0.4047 P(5)=1.000  0.0205 0.0101 2161.00 -7632.60
 25% 0.66 0.28 0.28 0.44 0.08 0.40   5 13 0.0000 0.4037 P(5)=1.000  0.0205 0.0101 2134.72 -7638.35
 25% 0.66 0.28 0.28 0.44 0.08 0.40   5 13 0.0000 0.4028 P(5)=1.000  0.0205 0.0102 2072.79 -7616.98
 25% 0.66 0.28 0.28 0.44 0.09 0.40   5 13 0.0000 0.4042 P(5)=1.000  0.0204 0.0102 2137.27 -7631.83
 25% 0.66 0.28 0.28 0.44 0.08 0.40   5 13 0.0000 0.4055 P(5)=1.000  0.0204 0.0102 2122.25 -7623.64
 25% 0.66 0.28 0.28 0.44 0.08 0.40   5 13 0.0000 0.4069 P(5)=1.000  0.0204 0.0102 2149.65 -7636.06
 25% 0.66 0.28 0.28 0.44 0.08 0.40   5 13 0.0000 0.4069 P(5)=1.000  0.0204 0.0102 2155.88 -7623.87
 25% 0.66 0.28 0.28 0.44 0.08 0.40   5 13 0.0000 0.4069 P(5)=1.000  0.0204 0.0102 2140.93 -7629.69
 25% 0.66 0.28 0.28 0.44 0.08 0.40   5 13 0.0000 0.4069 P(5)=1.000  0.0204 0.0102 2130.98 -7618.34
 25% 0.66 0.28 0.28 0.44 0.08 0.40   5 13 0.0000 0.4060 P(5)=1.000  0.0203 0.0102 2113.56 -7635.57  0:59

 25% 0.66 0.28 0.28 0.44 0.08 0.40   5 13 0.0000 0.4073 P(5)=1.000  0.0203 0.0102 2127.46 -7649.99
 25% 0.66 0.28 0.28 0.44 0.08 0.40   5 13 0.0000 0.4064 P(5)=1.000  0.0203 0.0102 2123.87 -7638.83
 25% 0.66 0.28 0.28 0.44 0.08 0.40   5 13 0.0000 0.4055 P(5)=1.000  0.0203 0.0102 2121.24 -7632.72
 25% 0.66 0.28 0.28 0.44 0.08 0.40   5 13 0.0000 0.4045 P(5)=1.000  0.0203 0.0102 2113.41 -7633.38
 25% 0.66 0.28 0.28 0.44 0.08 0.40   5 13 0.0000 0.4036 P(5)=1.000  0.0203 0.0102 2097.10 -7629.84
 25% 0.66 0.28 0.28 0.44 0.08 0.40   5 13 0.0000 0.4027 P(5)=1.000  0.0203 0.0102 2097.42 -7621.75
 25% 0.66 0.28 0.28 0.44 0.08 0.40   5 13 0.0000 0.4018 P(5)=1.000  0.0202 0.0102 2098.47 -7630.48
 25% 0.66 0.28 0.28 0.44 0.08 0.40   5 13 0.0000 0.4032 P(5)=1.000  0.0202 0.0102 2115.04 -7641.65
 25% 0.66 0.28 0.28 0.44 0.08 0.40   5 13 0.0000 0.4022 P(5)=1.000  0.0202 0.0102 2099.74 -7654.30
 26% 0.66 0.28 0.28 0.44 0.08 0.40   5 13 0.0000 0.4013 P(5)=1.000  0.0202 0.0103 2097.48 -7658.52
 26% 0.66 0.28 0.28 0.44 0.08 0.40   5 13 0.0000 0.4027 P(5)=1.000  0.0202 0.0103 2092.37 -7647.45
 26% 0.66 0.28 0.28 0.44 0.08 0.40   5 13 0.0000 0.4027 P(5)=1.000  0.0202 0.0103 2040.20 -7648.23
 26% 0.66 0.28 0.28 0.44 0.08 0.40   5 13 0.0000 0.4018 P(5)=1.000  0.0202 0.0103 2046.39 -7661.12
 26% 0.66 0.28 0.28 0.44 0.08 0.40   5 13 0.0000 0.4031 P(5)=1.000  0.0201 0.0103 2049.30 -7648.25
 26% 0.66 0.28 0.28 0.44 0.08 0.40   5 13 0.0000 0.4044 P(5)=1.000  0.0201 0.0103 2057.33 -7643.33
 26% 0.66 0.28 0.28 0.44 0.08 0.40   5 13 0.0000 0.4058 P(5)=1.000  0.0201 0.0103 2045.22 -7622.75
 26% 0.66 0.28 0.28 0.44 0.08 0.40   5 13 0.0000 0.4049 P(5)=1.000  0.0201 0.0103 2035.70 -7622.19
 26% 0.66 0.28 0.28 0.44 0.08 0.40   5 13 0.0000 0.4062 P(5)=1.000  0.0201 0.0103 2025.73 -7633.39
 26% 0.66 0.28 0.28 0.44 0.08 0.40   5 13 0.0000 0.4075 P(5)=1.000  0.0201 0.0103 2031.58 -7621.26
 26% 0.66 0.28 0.28 0.44 0.08 0.40   5 13 0.0000 0.4088 P(5)=1.000  0.0201 0.0103 2041.19 -7617.83
 26% 0.66 0.28 0.28 0.44 0.08 0.40   5 13 0.0000 0.4101 P(5)=1.000  0.0201 0.0103 2029.43 -7643.42
 26% 0.66 0.28 0.28 0.44 0.08 0.40   5 13 0.0000 0.4114 P(5)=1.000  0.0200 0.0104 2019.59 -7644.71
 26% 0.66 0.28 0.28 0.44 0.08 0.40   5 13 0.0000 0.4127 P(5)=1.000  0.0200 0.0104 2063.57 -7642.26
 26% 0.65 0.28 0.28 0.44 0.08 0.40   5 13 0.0000 0.4127 P(5)=1.000  0.0200 0.0104 2047.08 -7641.38
 26% 0.65 0.28 0.28 0.44 0.08 0.40   5 13 0.0000 0.4139 P(5)=1.000  0.0200 0.0104 2045.76 -7643.88
 26% 0.65 0.28 0.28 0.44 0.08 0.40   5 13 0.0000 0.4130 P(5)=1.000  0.0200 0.0104 2024.99 -7637.21
 26% 0.65 0.28 0.28 0.44 0.08 0.40   5 13 0.0000 0.4121 P(5)=1.000  0.0200 0.0104 2041.08 -7634.02
 26% 0.65 0.28 0.28 0.44 0.08 0.40   5 13 0.0000 0.4113 P(5)=1.000  0.0199 0.0104 2048.68 -7628.66
 26% 0.65 0.28 0.28 0.44 0.08 0.40   5 13 0.0000 0.4104 P(5)=1.000  0.0199 0.0104 2060.68 -7624.78
 27% 0.65 0.28 0.28 0.44 0.08 0.40   5 13 0.0000 0.4095 P(5)=1.000  0.0199 0.0104 2074.33 -7621.14
 27% 0.65 0.28 0.28 0.44 0.08 0.40   5 13 0.0000 0.4086 P(5)=1.000  0.0199 0.0104 2046.08 -7627.97
 27% 0.65 0.28 0.28 0.44 0.08 0.40   5 13 0.0000 0.4077 P(5)=1.000  0.0199 0.0104 2040.13 -7626.12
 27% 0.65 0.28 0.28 0.44 0.08 0.40   5 13 0.0000 0.4090 P(5)=1.000  0.0199 0.0104 2043.54 -7607.31
 27% 0.65 0.28 0.28 0.44 0.08 0.40   5 13 0.0000 0.4081 P(5)=1.000  0.0199 0.0105 2054.75 -7620.53
 27% 0.65 0.28 0.28 0.44 0.08 0.40   5 13 0.0000 0.4072 P(5)=1.000  0.0199 0.0105 2062.33 -7621.97
 27% 0.65 0.28 0.28 0.44 0.08 0.40   5 13 0.0000 0.4064 P(5)=1.000  0.0199 0.0105 2051.35 -7620.83
 27% 0.65 0.28 0.28 0.44 0.08 0.40   5 13 0.0000 0.4055 P(5)=1.000  0.0199 0.0105 2073.16 -7621.56
 27% 0.65 0.28 0.28 0.44 0.08 0.40   5 13 0.0000 0.4047 P(5)=1.000  0.0199 0.0105 2090.13 -7637.79
 27% 0.65 0.28 0.28 0.44 0.08 0.40   5 13 0.0000 0.4038 P(5)=1.000  0.0199 0.0105 2101.90 -7625.19
 27% 0.65 0.28 0.28 0.44 0.08 0.40   5 13 0.0000 0.4030 P(5)=1.000  0.0199 0.0105 2089.55 -7637.69
 27% 0.65 0.28 0.28 0.44 0.08 0.40   5 13 0.0000 0.4042 P(5)=1.000  0.0199 0.0105 2081.59 -7635.76
 27% 0.65 0.28 0.28 0.44 0.08 0.40   5 13 0.0000 0.4055 P(5)=1.000  0.0198 0.0105 2083.62 -7634.33
 27% 0.65 0.28 0.28 0.44 0.08 0.40   5 13 0.0000 0.4046 P(5)=1.000  0.0198 0.0105 2091.35 -7636.77
 27% 0.65 0.28 0.28 0.44 0.08 0.40   5 13 0.0000 0.4038 P(5)=1.000  0.0198 0.0105 2118.83 -7638.24
 27% 0.65 0.28 0.28 0.44 0.08 0.40   5 13 0.0000 0.4029 P(5)=1.000  0.0198 0.0105 2118.20 -7638.20
 27% 0.65 0.28 0.28 0.44 0.08 0.40   5 13 0.0000 0.4021 P(5)=1.000  0.0198 0.0105 2115.58 -7630.92
 27% 0.65 0.28 0.28 0.44 0.08 0.40   5 13 0.0000 0.4012 P(5)=1.000  0.0198 0.0106 2124.11 -7634.28
 27% 0.65 0.28 0.28 0.44 0.08 0.40   5 13 0.0000 0.4025 P(5)=1.000  0.0198 0.0106 2140.72 -7628.59
 27% 0.65 0.28 0.28 0.44 0.08 0.40   5 13 0.0000 0.4037 P(5)=1.000  0.0198 0.0106 2123.25 -7632.19
 28% 0.65 0.28 0.28 0.44 0.08 0.40   5 13 0.0000 0.4029 P(5)=1.000  0.0198 0.0106 2144.15 -7629.34
 28% 0.65 0.28 0.28 0.44 0.08 0.40   5 13 0.0000 0.4021 P(5)=1.000  0.0198 0.0106 2142.29 -7630.78
 28% 0.65 0.28 0.28 0.44 0.08 0.40   5 13 0.0000 0.4033 P(5)=1.000  0.0197 0.0106 2141.40 -7638.38
 28% 0.65 0.28 0.28 0.44 0.08 0.40   5 13 0.0000 0.4025 P(5)=1.000  0.0197 0.0106 2139.76 -7636.31
 28% 0.65 0.28 0.28 0.44 0.08 0.40   5 13 0.0000 0.4037 P(5)=1.000  0.0198 0.0106 2131.94 -7623.60
 28% 0.65 0.28 0.28 0.44 0.08 0.40   5 13 0.0000 0.4029 P(5)=1.000  0.0198 0.0106 2123.86 -7643.06
 28% 0.65 0.28 0.28 0.44 0.08 0.40   5 13 0.0000 0.4041 P(5)=1.000  0.0197 0.0106 2126.77 -7626.09
 28% 0.65 0.28 0.28 0.44 0.08 0.40   5 13 0.0000 0.4053 P(5)=1.000  0.0197 0.0106 2142.01 -7613.53
 28% 0.65 0.28 0.28 0.44 0.08 0.40   5 13 0.0000 0.4053 P(5)=1.000  0.0197 0.0106 2145.32 -7618.12
 28% 0.65 0.28 0.28 0.44 0.08 0.40   5 13 0.0000 0.4045 P(5)=1.000  0.0197 0.0106 2130.02 -7626.15
 28% 0.65 0.28 0.28 0.44 0.08 0.40   5 13 0.0000 0.4037 P(5)=1.000  0.0197 0.0107 2122.73 -7611.64
 28% 0.65 0.28 0.28 0.44 0.08 0.40   5 13 0.0000 0.4028 P(5)=1.000  0.0197 0.0107 2115.74 -7620.64
 28% 0.65 0.28 0.28 0.44 0.08 0.40   5 13 0.0000 0.4020 P(5)=1.000  0.0197 0.0107 2064.27 -7629.45
 28% 0.65 0.28 0.28 0.44 0.08 0.40   5 13 0.0000 0.4012 P(5)=1.000  0.0197 0.0107 2073.50 -7638.14
 28% 0.65 0.28 0.28 0.44 0.08 0.40   5 13 0.0000 0.4012 P(5)=1.000  0.0197 0.0107 2085.17 -7624.35
 28% 0.65 0.28 0.28 0.44 0.08 0.40   5 13 0.0000 0.4024 P(5)=1.000  0.0197 0.0107 2081.52 -7627.36
 28% 0.65 0.28 0.28 0.44 0.08 0.40   5 13 0.0000 0.4036 P(5)=1.000  0.0197 0.0107 2088.96 -7630.46
 28% 0.65 0.28 0.28 0.43 0.08 0.40   5 13 0.0000 0.4028 P(5)=1.000  0.0196 0.0107 2083.17 -7632.51
 28% 0.65 0.28 0.28 0.43 0.08 0.40   5 13 0.0000 0.4020 P(5)=1.000  0.0196 0.0107 2083.17 -7632.83
 28% 0.65 0.28 0.27 0.43 0.08 0.40   5 13 0.0000 0.4012 P(5)=1.000  0.0196 0.0107 2085.69 -7623.46
 29% 0.65 0.28 0.27 0.43 0.08 0.40   5 13 0.0000 0.4004 P(5)=1.000  0.0196 0.0107 2085.72 -7619.70
 29% 0.65 0.28 0.27 0.43 0.08 0.40   5 13 0.0000 0.3996 P(5)=1.000  0.0196 0.0108 2066.97 -7614.58
 29% 0.65 0.28 0.27 0.43 0.08 0.40   5 13 0.0000 0.3988 P(5)=1.000  0.0196 0.0108 2065.00 -7612.06
 29% 0.65 0.28 0.27 0.43 0.08 0.40   5 13 0.0000 0.4000 P(5)=1.000  0.0196 0.0108 2064.23 -7627.45
 29% 0.65 0.28 0.27 0.43 0.08 0.40   5 13 0.0000 0.3992 P(5)=1.000  0.0196 0.0108 2066.33 -7641.25
 29% 0.65 0.28 0.27 0.43 0.08 0.40   5 13 0.0000 0.3984 P(5)=1.000  0.0196 0.0108 2052.38 -7633.68
 29% 0.65 0.28 0.27 0.43 0.08 0.40   5 13 0.0000 0.3976 P(5)=1.000  0.0195 0.0108 2040.89 -7624.97
 29% 0.65 0.28 0.27 0.43 0.08 0.40   5 13 0.0000 0.3969 P(5)=1.000  0.0195 0.0108 2048.37 -7632.91
 29% 0.65 0.28 0.27 0.43 0.08 0.40   5 13 0.0000 0.3961 P(5)=1.000  0.0195 0.0108 2070.30 -7639.72
 29% 0.65 0.28 0.27 0.43 0.08 0.40   5 13 0.0000 0.3973 P(5)=1.000  0.0195 0.0108 2089.07 -7617.44
 29% 0.65 0.28 0.27 0.44 0.08 0.40   5 13 0.0000 0.3965 P(5)=1.000  0.0195 0.0108 2102.64 -7614.26
 29% 0.65 0.28 0.27 0.44 0.08 0.40   5 13 0.0000 0.3957 P(5)=1.000  0.0195 0.0108 2102.90 -7623.14
 29% 0.65 0.28 0.27 0.44 0.08 0.40   5 13 0.0000 0.3949 P(5)=1.000  0.0195 0.0109 2094.62 -7625.48
 29% 0.65 0.28 0.27 0.44 0.08 0.40   5 13 0.0000 0.3949 P(5)=1.000  0.0195 0.0109 2076.52 -7620.78
 29% 0.65 0.28 0.27 0.43 0.08 0.40   5 13 0.0000 0.3949 P(5)=1.000  0.0195 0.0109 2086.50 -7641.20
 29% 0.65 0.28 0.27 0.44 0.08 0.40   5 13 0.0000 0.3942 P(5)=1.000  0.0195 0.0109 2091.30 -7631.04
 29% 0.65 0.28 0.27 0.44 0.08 0.40   5 13 0.0000 0.3934 P(5)=1.000  0.0195 0.0109 2089.83 -7635.19
 29% 0.65 0.28 0.27 0.44 0.07 0.40   5 13 0.0000 0.3934 P(5)=1.000  0.0195 0.0109 2104.69 -7622.30
 29% 0.65 0.28 0.27 0.43 0.07 0.40   5 13 0.0000 0.3934 P(5)=1.000  0.0194 0.0109 2106.54 -7628.11
 29% 0.65 0.28 0.27 0.43 0.07 0.40   5 13 0.0000 0.3934 P(5)=1.000  0.0194 0.0109 2097.88 -7615.12
 30% 0.65 0.28 0.27 0.43 0.07 0.40   5 13 0.0000 0.3926 P(5)=1.000  0.0194 0.0109 2096.20 -7625.32
 30% 0.65 0.28 0.27 0.43 0.07 0.40   5 13 0.0000 0.3919 P(5)=1.000  0.0194 0.0109 2113.72 -7630.32
 30% 0.65 0.28 0.27 0.43 0.07 0.40   5 13 0.0000 0.3919 P(5)=1.000  0.0194 0.0109 2084.78 -7629.86
 30% 0.65 0.28 0.27 0.44 0.07 0.40   5 13 0.0000 0.3919 P(5)=1.000  0.0194 0.0109 2099.51 -7618.24
 30% 0.65 0.28 0.27 0.44 0.07 0.40   5 13 0.0000 0.3911 P(5)=1.000  0.0194 0.0110 2107.52 -7626.37
 30% 0.65 0.28 0.27 0.43 0.07 0.40   5 13 0.0000 0.3911 P(5)=1.000  0.0194 0.0110 2092.15 -7623.82
 30% 0.65 0.28 0.27 0.43 0.07 0.40   5 13 0.0000 0.3904 P(5)=1.000  0.0194 0.0110 2101.23 -7631.36
 30% 0.65 0.28 0.27 0.44 0.07 0.40   5 13 0.0000 0.3896 P(5)=1.000  0.0194 0.0110 2089.98 -7622.44
 30% 0.65 0.28 0.27 0.44 0.07 0.40   5 13 0.0000 0.3889 P(5)=1.000  0.0193 0.0110 2083.56 -7621.75
 30% 0.65 0.28 0.27 0.43 0.07 0.40   5 13 0.0000 0.3881 P(5)=1.000  0.0193 0.0110 2103.95 -7629.58
 30% 0.65 0.28 0.27 0.44 0.07 0.40   5 13 0.0000 0.3874 P(5)=1.000  0.0193 0.0110 2103.17 -7616.89  1:07

 30% 0.65 0.28 0.27 0.43 0.07 0.40   5 13 0.0000 0.3874 P(5)=1.000  0.0193 0.0110 2104.61 -7627.01
 30% 0.65 0.28 0.27 0.43 0.07 0.40   5 13 0.0000 0.3867 P(5)=1.000  0.0193 0.0110 2115.19 -7626.94
 30% 0.65 0.28 0.27 0.43 0.07 0.40   5 13 0.0000 0.3859 P(5)=1.000  0.0193 0.0110 2127.05 -7622.94
 30% 0.65 0.28 0.27 0.43 0.07 0.40   5 13 0.0000 0.3852 P(5)=1.000  0.0193 0.0110 2127.07 -7630.15
 30% 0.65 0.28 0.27 0.43 0.07 0.40   5 13 0.0000 0.3845 P(5)=1.000  0.0193 0.0110 2124.78 -7616.54
 30% 0.65 0.28 0.27 0.43 0.07 0.40   5 13 0.0000 0.3837 P(5)=1.000  0.0193 0.0111 2132.21 -7615.46
 30% 0.65 0.28 0.27 0.43 0.07 0.40   5 13 0.0000 0.3830 P(5)=1.000  0.0193 0.0111 2123.19 -7619.79
 30% 0.65 0.28 0.27 0.44 0.07 0.40   5 13 0.0000 0.3830 P(5)=1.000  0.0193 0.0111 2122.04 -7621.34
 30% 0.65 0.28 0.27 0.44 0.07 0.40   5 13 0.0000 0.3830 P(5)=1.000  0.0193 0.0111 2141.69 -7628.89
 31% 0.65 0.28 0.27 0.43 0.07 0.40   5 13 0.0000 0.3830 P(5)=1.000  0.0192 0.0111 2123.61 -7640.11
 31% 0.65 0.28 0.27 0.43 0.07 0.40   5 13 0.0000 0.3823 P(5)=1.000  0.0192 0.0111 2153.79 -7627.81
 31% 0.65 0.28 0.27 0.43 0.07 0.40   5 13 0.0000 0.3816 P(5)=1.000  0.0192 0.0111 2160.36 -7627.49
 31% 0.65 0.28 0.27 0.43 0.07 0.40   5 13 0.0000 0.3816 P(5)=1.000  0.0192 0.0111 2154.92 -7639.05
 31% 0.65 0.28 0.27 0.43 0.07 0.40   5 13 0.0000 0.3809 P(5)=1.000  0.0192 0.0111 2171.17 -7620.12
 31% 0.65 0.28 0.27 0.43 0.07 0.40   5 13 0.0000 0.3809 P(5)=1.000  0.0192 0.0111 2124.30 -7625.44
 31% 0.65 0.28 0.27 0.43 0.07 0.40   5 13 0.0000 0.3801 P(5)=1.000  0.0192 0.0111 2133.37 -7619.27
 31% 0.65 0.28 0.27 0.43 0.07 0.40   5 13 0.0000 0.3794 P(5)=1.000  0.0192 0.0111 2130.77 -7646.20
 31% 0.65 0.28 0.27 0.43 0.07 0.40   5 13 0.0000 0.3787 P(5)=1.000  0.0192 0.0112 2149.72 -7647.48
 31% 0.65 0.28 0.27 0.43 0.07 0.40   5 13 0.0000 0.3780 P(5)=1.000  0.0192 0.0112 2148.05 -7635.16
 31% 0.65 0.28 0.27 0.43 0.07 0.40   5 13 0.0000 0.3780 P(5)=1.000  0.0191 0.0112 2119.66 -7632.05
 31% 0.65 0.28 0.27 0.43 0.07 0.40   5 13 0.0000 0.3792 P(5)=1.000  0.0191 0.0112 2124.88 -7627.71
 31% 0.65 0.28 0.27 0.43 0.07 0.40   5 13 0.0000 0.3785 P(5)=1.000  0.0191 0.0112 2098.78 -7622.89
 31% 0.65 0.28 0.27 0.43 0.07 0.40   5 13 0.0000 0.3796 P(5)=1.000  0.0191 0.0112 2113.33 -7628.78
 31% 0.65 0.28 0.27 0.43 0.07 0.40   5 13 0.0000 0.3796 P(5)=1.000  0.0191 0.0112 2118.19 -7634.35
 31% 0.65 0.28 0.27 0.43 0.07 0.40   5 13 0.0000 0.3789 P(5)=1.000  0.0191 0.0112 2124.07 -7630.21
 31% 0.65 0.28 0.27 0.43 0.07 0.40   5 13 0.0000 0.3801 P(5)=1.000  0.0191 0.0112 2118.04 -7623.74
 31% 0.65 0.28 0.27 0.43 0.07 0.40   5 13 0.0000 0.3812 P(5)=1.000  0.0191 0.0112 2142.52 -7634.93
 31% 0.65 0.28 0.27 0.43 0.07 0.40   5 13 0.0000 0.3805 P(5)=1.000  0.0191 0.0112 2139.30 -7634.72
 31% 0.65 0.28 0.27 0.43 0.07 0.40   5 13 0.0000 0.3817 P(5)=1.000  0.0190 0.0112 2129.25 -7642.20
 32% 0.65 0.28 0.27 0.43 0.07 0.40   5 13 0.0000 0.3810 P(5)=1.000  0.0190 0.0112 2138.36 -7647.05
 32% 0.65 0.28 0.27 0.43 0.07 0.40   5 13 0.0000 0.3803 P(5)=1.000  0.0190 0.0113 2131.70 -7626.37
 32% 0.65 0.28 0.27 0.43 0.07 0.40   5 13 0.0000 0.3796 P(5)=1.000  0.0190 0.0113 2128.94 -7618.17
 32% 0.65 0.28 0.27 0.43 0.07 0.40   5 13 0.0000 0.3789 P(5)=1.000  0.0190 0.0113 2147.08 -7627.73
 32% 0.65 0.28 0.27 0.43 0.07 0.40   5 13 0.0000 0.3782 P(5)=1.000  0.0190 0.0113 2148.02 -7633.67
 32% 0.65 0.28 0.27 0.43 0.07 0.40   5 13 0.0000 0.3775 P(5)=1.000  0.0190 0.0113 2140.39 -7643.35
 32% 0.65 0.28 0.27 0.43 0.07 0.40   5 13 0.0000 0.3768 P(5)=1.000  0.0190 0.0113 2125.04 -7630.53
 32% 0.65 0.28 0.27 0.43 0.07 0.40   5 13 0.0000 0.3761 P(5)=1.000  0.0190 0.0113 2148.24 -7640.13
 32% 0.65 0.28 0.27 0.43 0.07 0.40   5 13 0.0000 0.3755 P(5)=1.000  0.0190 0.0113 2139.54 -7628.81
 32% 0.65 0.28 0.27 0.43 0.07 0.40   5 13 0.0000 0.3748 P(5)=1.000  0.0190 0.0113 2142.18 -7633.12
 32% 0.65 0.28 0.27 0.43 0.07 0.40   5 13 0.0000 0.3741 P(5)=1.000  0.0190 0.0113 2156.57 -7640.79
 32% 0.65 0.28 0.27 0.43 0.07 0.40   5 13 0.0000 0.3734 P(5)=1.000  0.0190 0.0113 2138.61 -7642.74
 32% 0.65 0.28 0.27 0.43 0.07 0.40   5 13 0.0000 0.3746 P(5)=1.000  0.0190 0.0113 2155.87 -7632.08
 32% 0.65 0.28 0.27 0.43 0.07 0.40   5 13 0.0000 0.3757 P(5)=1.000  0.0189 0.0113 2170.15 -7638.24
 32% 0.65 0.28 0.27 0.43 0.07 0.40   5 13 0.0000 0.3750 P(5)=1.000  0.0189 0.0113 2145.83 -7634.84
 32% 0.65 0.28 0.27 0.43 0.07 0.40   5 13 0.0000 0.3743 P(5)=1.000  0.0189 0.0114 2129.00 -7627.28
 32% 0.65 0.28 0.27 0.44 0.07 0.40   5 13 0.0000 0.3737 P(5)=1.000  0.0189 0.0114 2137.74 -7622.88
 32% 0.65 0.28 0.27 0.44 0.07 0.40   5 13 0.0000 0.3730 P(5)=1.000  0.0190 0.0114 2129.63 -7626.18
 32% 0.65 0.28 0.27 0.44 0.07 0.40   5 13 0.0000 0.3723 P(5)=1.000  0.0190 0.0114 2174.81 -7636.25
 32% 0.65 0.28 0.27 0.43 0.07 0.40   5 13 0.0000 0.3717 P(5)=1.000  0.0190 0.0114 2193.66 -7624.64
 33% 0.65 0.28 0.26 0.44 0.07 0.40   5 13 0.0000 0.3728 P(5)=1.000  0.0190 0.0114 2180.88 -7628.94
 33% 0.65 0.28 0.27 0.44 0.07 0.40   5 13 0.0000 0.3739 P(5)=1.000  0.0190 0.0114 2116.62 -7612.83
 33% 0.65 0.28 0.26 0.44 0.07 0.40   5 13 0.0000 0.3732 P(5)=1.000  0.0190 0.0114 2099.02 -7629.43
 33% 0.65 0.28 0.26 0.43 0.07 0.40   5 13 0.0000 0.3743 P(5)=1.000  0.0190 0.0114 2119.47 -7623.11
 33% 0.65 0.28 0.26 0.43 0.07 0.40   5 13 0.0000 0.3737 P(5)=1.000  0.0190 0.0114 2118.41 -7618.01
 33% 0.65 0.28 0.26 0.43 0.07 0.40   5 13 0.0000 0.3730 P(5)=1.000  0.0190 0.0114 2163.99 -7620.78
 33% 0.65 0.28 0.26 0.43 0.07 0.40   5 13 0.0000 0.3724 P(5)=1.000  0.0190 0.0114 2138.01 -7631.04
 33% 0.65 0.28 0.26 0.43 0.07 0.40   5 13 0.0000 0.3717 P(5)=1.000  0.0190 0.0114 2129.51 -7621.15
 33% 0.65 0.28 0.26 0.43 0.07 0.40   5 13 0.0000 0.3711 P(5)=1.000  0.0190 0.0115 2148.43 -7624.95
 33% 0.65 0.28 0.26 0.43 0.07 0.40   5 13 0.0000 0.3704 P(5)=1.000  0.0190 0.0115 2171.53 -7624.88
 33% 0.65 0.28 0.26 0.43 0.07 0.40   5 13 0.0000 0.3715 P(5)=1.000  0.0189 0.0115 2152.06 -7628.89
 33% 0.65 0.28 0.26 0.43 0.07 0.40   5 13 0.0000 0.3709 P(5)=1.000  0.0189 0.0115 2164.06 -7638.15
 33% 0.65 0.28 0.26 0.43 0.07 0.40   5 13 0.0000 0.3702 P(5)=1.000  0.0189 0.0115 2165.02 -7652.56
 33% 0.65 0.28 0.26 0.43 0.07 0.40   5 13 0.0000 0.3696 P(5)=1.000  0.0189 0.0115 2147.10 -7638.50
 33% 0.65 0.28 0.26 0.43 0.07 0.40   5 13 0.0000 0.3690 P(5)=1.000  0.0189 0.0115 2122.08 -7634.44
 33% 0.65 0.28 0.26 0.43 0.07 0.40   5 13 0.0000 0.3683 P(5)=1.000  0.0189 0.0115 2128.56 -7633.64
 33% 0.65 0.28 0.26 0.43 0.07 0.40   5 13 0.0000 0.3694 P(5)=1.000  0.0189 0.0115 2132.12 -7639.36
 33% 0.65 0.28 0.26 0.43 0.07 0.40   5 13 0.0000 0.3688 P(5)=1.000  0.0189 0.0115 2140.67 -7643.30
 33% 0.65 0.28 0.26 0.43 0.07 0.40   5 13 0.0000 0.3699 P(5)=1.000  0.0189 0.0115 2141.37 -7648.44
 33% 0.65 0.28 0.26 0.43 0.07 0.40   5 13 0.0000 0.3692 P(5)=1.000  0.0189 0.0115 2121.22 -7631.43
 34% 0.65 0.28 0.26 0.43 0.07 0.40   5 13 0.0000 0.3686 P(5)=1.000  0.0189 0.0115 2104.83 -7630.77
 34% 0.65 0.28 0.26 0.43 0.07 0.40   5 13 0.0000 0.3680 P(5)=1.000  0.0189 0.0115 2101.38 -7630.40
 34% 0.65 0.28 0.26 0.43 0.07 0.40   5 13 0.0000 0.3690 P(5)=1.000  0.0189 0.0115 2168.09 -7648.51
 34% 0.65 0.28 0.26 0.43 0.07 0.40   5 13 0.0000 0.3684 P(5)=1.000  0.0188 0.0116 2148.70 -7638.39
 34% 0.65 0.28 0.26 0.43 0.07 0.40   5 13 0.0000 0.3678 P(5)=1.000  0.0188 0.0116 2136.55 -7642.17
 34% 0.65 0.28 0.26 0.43 0.07 0.40   5 13 0.0000 0.3689 P(5)=1.000  0.0188 0.0116 2150.67 -7628.15
 34% 0.65 0.28 0.26 0.43 0.07 0.40   5 13 0.0000 0.3682 P(5)=1.000  0.0188 0.0116 2130.67 -7633.50
 34% 0.65 0.28 0.26 0.43 0.07 0.40   5 13 0.0000 0.3676 P(5)=1.000  0.0188 0.0116 2138.75 -7633.43
 34% 0.65 0.28 0.26 0.43 0.07 0.40   5 13 0.0000 0.3670 P(5)=1.000  0.0188 0.0116 2133.87 -7637.02
 34% 0.65 0.28 0.26 0.43 0.07 0.40   5 13 0.0000 0.3681 P(5)=1.000  0.0188 0.0116 2127.27 -7631.34
 34% 0.65 0.28 0.26 0.43 0.07 0.40   5 13 0.0000 0.3674 P(5)=1.000  0.0188 0.0116 2106.01 -7631.04
 34% 0.65 0.28 0.26 0.43 0.07 0.40   5 13 0.0000 0.3668 P(5)=1.000  0.0188 0.0116 2128.33 -7643.49
 34% 0.65 0.28 0.26 0.43 0.07 0.40   5 13 0.0000 0.3662 P(5)=1.000  0.0188 0.0116 2173.20 -7642.20
 34% 0.65 0.28 0.26 0.43 0.07 0.40   5 13 0.0000 0.3673 P(5)=1.000  0.0188 0.0116 2090.22 -7638.39
 34% 0.65 0.28 0.26 0.44 0.07 0.40   5 13 0.0000 0.3667 P(5)=1.000  0.0188 0.0116 2065.32 -7634.70
 34% 0.65 0.28 0.26 0.44 0.07 0.40   5 13 0.0000 0.3661 P(5)=1.000  0.0188 0.0116 2094.57 -7632.41
 34% 0.65 0.28 0.26 0.44 0.07 0.40   5 13 0.0000 0.3671 P(5)=1.000  0.0188 0.0116 2103.31 -7647.35
 34% 0.65 0.28 0.26 0.44 0.07 0.40   5 13 0.0000 0.3682 P(5)=1.000  0.0188 0.0116 2092.49 -7644.94
 34% 0.65 0.28 0.26 0.44 0.07 0.40   5 13 0.0000 0.3675 P(5)=1.000  0.0187 0.0117 2110.99 -7646.07
 34% 0.65 0.28 0.26 0.44 0.07 0.40   5 13 0.0000 0.3669 P(5)=1.000  0.0187 0.0117 2084.94 -7631.16
 35% 0.65 0.28 0.26 0.44 0.07 0.40   5 13 0.0000 0.3663 P(5)=1.000  0.0187 0.0117 2114.51 -7628.09
 35% 0.65 0.28 0.26 0.44 0.07 0.40   5 13 0.0000 0.3657 P(5)=1.000  0.0187 0.0117 2119.18 -7641.93
 35% 0.65 0.28 0.26 0.44 0.07 0.40   5 13 0.0000 0.3651 P(5)=1.000  0.0187 0.0117 2122.06 -7630.03
 35% 0.65 0.28 0.26 0.44 0.07 0.40   5 13 0.0000 0.3662 P(5)=1.000  0.0187 0.0117 2121.39 -7627.16
 35% 0.65 0.28 0.26 0.44 0.07 0.40   5 13 0.0000 0.3656 P(5)=1.000  0.0187 0.0117 2122.61 -7628.97
 35% 0.65 0.28 0.26 0.44 0.07 0.40   5 13 0.0000 0.3650 P(5)=1.000  0.0186 0.0117 2137.17 -7635.72
 35% 0.65 0.28 0.26 0.44 0.07 0.40   5 13 0.0000 0.3644 P(5)=1.000  0.0186 0.0117 2123.63 -7632.28
 35% 0.65 0.28 0.26 0.44 0.07 0.40   5 13 0.0000 0.3638 P(5)=1.000  0.0186 0.0117 2140.10 -7622.58
 35% 0.65 0.28 0.26 0.44 0.07 0.40   5 13 0.0000 0.3632 P(5)=1.000  0.0186 0.0117 2155.08 -7618.98
 35% 0.65 0.28 0.26 0.44 0.07 0.40   5 13 0.0000 0.3626 P(5)=1.000  0.0186 0.0117 2136.51 -7619.64
 35% 0.65 0.28 0.26 0.44 0.07 0.40   5 13 0.0000 0.3620 P(5)=1.000  0.0186 0.0118 2148.05 -7610.72  1:16

 35% 0.65 0.28 0.26 0.44 0.07 0.40   5 13 0.0000 0.3614 P(5)=1.000  0.0186 0.0118 2168.91 -7616.15
 35% 0.65 0.28 0.26 0.44 0.07 0.40   5 13 0.0000 0.3608 P(5)=1.000  0.0185 0.0118 2138.33 -7625.84
 35% 0.65 0.28 0.26 0.44 0.07 0.40   5 13 0.0000 0.3603 P(5)=1.000  0.0185 0.0118 2129.99 -7624.72
 35% 0.65 0.28 0.26 0.44 0.07 0.40   5 13 0.0000 0.3613 P(5)=1.000  0.0185 0.0118 2133.20 -7620.74
 35% 0.65 0.28 0.26 0.44 0.07 0.40   5 13 0.0000 0.3607 P(5)=1.000  0.0185 0.0118 2154.33 -7621.25
 35% 0.65 0.28 0.26 0.44 0.07 0.40   5 13 0.0000 0.3617 P(5)=1.000  0.0185 0.0118 2170.86 -7628.65
 35% 0.65 0.28 0.26 0.44 0.07 0.40   5 13 0.0000 0.3617 P(5)=1.000  0.0185 0.0118 2181.31 -7627.21
 35% 0.65 0.28 0.26 0.44 0.07 0.40   5 13 0.0000 0.3612 P(5)=1.000  0.0185 0.0118 2185.55 -7630.06
 35% 0.65 0.28 0.26 0.44 0.07 0.40   5 13 0.0000 0.3606 P(5)=1.000  0.0185 0.0118 2173.20 -7621.37
 36% 0.65 0.28 0.26 0.44 0.07 0.40   5 13 0.0000 0.3600 P(5)=1.000  0.0185 0.0118 2154.44 -7619.42
 36% 0.65 0.28 0.26 0.44 0.07 0.40   5 13 0.0000 0.3594 P(5)=1.000  0.0184 0.0118 2148.05 -7619.58
 36% 0.65 0.28 0.26 0.44 0.07 0.40   5 13 0.0000 0.3589 P(5)=1.000  0.0184 0.0119 2135.48 -7624.18
 36% 0.65 0.28 0.26 0.44 0.07 0.40   5 13 0.0000 0.3583 P(5)=1.000  0.0184 0.0119 2143.72 -7625.19
 36% 0.65 0.28 0.26 0.44 0.07 0.40   5 13 0.0000 0.3583 P(5)=1.000  0.0184 0.0119 2135.36 -7627.07
 36% 0.65 0.28 0.26 0.44 0.07 0.40   5 13 0.0000 0.3577 P(5)=1.000  0.0184 0.0119 2118.09 -7631.39
 36% 0.65 0.28 0.26 0.44 0.07 0.40   5 13 0.0000 0.3571 P(5)=1.000  0.0184 0.0119 2103.63 -7637.57
 36% 0.65 0.28 0.26 0.44 0.07 0.40   5 13 0.0000 0.3571 P(5)=1.000  0.0184 0.0119 2119.26 -7629.66
 36% 0.65 0.28 0.26 0.44 0.07 0.40   5 13 0.0000 0.3566 P(5)=1.000  0.0184 0.0119 2134.52 -7631.17
 36% 0.65 0.28 0.26 0.44 0.07 0.40   5 13 0.0000 0.3560 P(5)=1.000  0.0184 0.0119 2127.92 -7623.61
 36% 0.65 0.28 0.26 0.44 0.07 0.40   5 13 0.0000 0.3555 P(5)=1.000  0.0184 0.0119 2164.81 -7635.31
 36% 0.65 0.28 0.26 0.44 0.07 0.40   5 13 0.0000 0.3549 P(5)=1.000  0.0183 0.0119 2138.03 -7637.34
 36% 0.65 0.28 0.26 0.44 0.07 0.40   5 13 0.0000 0.3549 P(5)=1.000  0.0183 0.0119 2141.77 -7640.12
 36% 0.65 0.28 0.26 0.44 0.07 0.40   5 13 0.0000 0.3543 P(5)=1.000  0.0183 0.0119 2139.77 -7633.09
 36% 0.65 0.28 0.26 0.44 0.07 0.40   5 13 0.0000 0.3538 P(5)=1.000  0.0183 0.0119 2145.46 -7635.87
 36% 0.65 0.28 0.26 0.44 0.07 0.40   5 13 0.0000 0.3538 P(5)=1.000  0.0183 0.0120 2148.84 -7634.03
 36% 0.65 0.28 0.26 0.44 0.07 0.40   5 13 0.0000 0.3548 P(5)=1.000  0.0183 0.0120 2122.81 -7634.17
 36% 0.65 0.28 0.26 0.44 0.07 0.40   5 13 0.0000 0.3542 P(5)=1.000  0.0183 0.0120 2136.03 -7627.07
 36% 0.65 0.28 0.26 0.44 0.07 0.40   5 13 0.0000 0.3537 P(5)=1.000  0.0183 0.0120 2151.66 -7636.41
 36% 0.65 0.28 0.26 0.44 0.07 0.40   5 13 0.0000 0.3531 P(5)=1.000  0.0183 0.0120 2142.45 -7632.74
 37% 0.65 0.28 0.26 0.44 0.07 0.40   5 13 0.0000 0.3541 P(5)=1.000  0.0182 0.0120 2114.84 -7632.63
 37% 0.65 0.28 0.26 0.44 0.07 0.40   5 13 0.0000 0.3536 P(5)=1.000  0.0182 0.0120 2134.63 -7636.72
 37% 0.65 0.28 0.26 0.44 0.07 0.40   5 13 0.0000 0.3530 P(5)=1.000  0.0182 0.0120 2135.01 -7633.14
 37% 0.65 0.28 0.26 0.44 0.07 0.40   5 13 0.0000 0.3540 P(5)=1.000  0.0182 0.0120 2115.36 -7635.73
 37% 0.65 0.28 0.26 0.44 0.07 0.40   5 13 0.0000 0.3535 P(5)=1.000  0.0182 0.0120 2109.77 -7632.96
 37% 0.65 0.28 0.26 0.44 0.07 0.40   5 13 0.0000 0.3529 P(5)=1.000  0.0182 0.0120 2097.80 -7629.80
 37% 0.65 0.28 0.26 0.44 0.07 0.40   5 13 0.0000 0.3524 P(5)=1.000  0.0182 0.0120 2078.86 -7639.90
 37% 0.65 0.28 0.26 0.44 0.07 0.40   5 13 0.0000 0.3519 P(5)=1.000  0.0182 0.0121 2102.26 -7646.05
 37% 0.65 0.28 0.26 0.44 0.07 0.40   5 13 0.0000 0.3513 P(5)=1.000  0.0181 0.0121 2100.23 -7638.15
 37% 0.65 0.28 0.26 0.44 0.07 0.40   5 13 0.0000 0.3523 P(5)=1.000  0.0181 0.0121 2098.01 -7634.71
 37% 0.65 0.28 0.26 0.44 0.07 0.40   5 13 0.0000 0.3518 P(5)=1.000  0.0181 0.0121 2074.12 -7641.79
 37% 0.65 0.28 0.26 0.44 0.07 0.40   5 13 0.0000 0.3528 P(5)=1.000  0.0181 0.0121 2095.43 -7635.06
 37% 0.65 0.28 0.26 0.44 0.07 0.40   5 13 0.0000 0.3522 P(5)=1.000  0.0181 0.0121 2110.07 -7626.73
 37% 0.65 0.28 0.26 0.44 0.07 0.40   5 13 0.0000 0.3517 P(5)=1.000  0.0181 0.0121 2094.17 -7628.84
 37% 0.65 0.28 0.26 0.44 0.07 0.40   5 13 0.0000 0.3527 P(5)=1.000  0.0181 0.0121 2099.78 -7639.59
 37% 0.65 0.28 0.26 0.44 0.07 0.40   5 13 0.0000 0.3537 P(5)=1.000  0.0181 0.0121 2074.34 -7626.71
 37% 0.65 0.28 0.26 0.44 0.07 0.40   5 13 0.0000 0.3546 P(5)=1.000  0.0181 0.0121 2093.51 -7627.14
 37% 0.65 0.28 0.26 0.44 0.07 0.40   5 13 0.0000 0.3556 P(5)=1.000  0.0181 0.0121 2106.98 -7617.14
 37% 0.65 0.28 0.26 0.44 0.07 0.40   5 13 0.0000 0.3551 P(5)=1.000  0.0181 0.0122 2099.00 -7612.43
 37% 0.65 0.28 0.26 0.44 0.07 0.40   5 13 0.0000 0.3545 P(5)=1.000  0.0181 0.0122 2071.45 -7608.21
 38% 0.65 0.28 0.26 0.44 0.07 0.40   5 13 0.0000 0.3540 P(5)=1.000  0.0181 0.0122 2060.94 -7634.03
 38% 0.65 0.28 0.26 0.44 0.07 0.40   5 13 0.0000 0.3535 P(5)=1.000  0.0180 0.0122 2098.31 -7642.63
 38% 0.65 0.28 0.26 0.44 0.07 0.40   5 13 0.0000 0.3529 P(5)=1.000  0.0180 0.0122 2107.73 -7643.78
 38% 0.65 0.28 0.26 0.44 0.07 0.40   5 13 0.0000 0.3539 P(5)=1.000  0.0180 0.0122 2099.45 -7629.43
 38% 0.65 0.28 0.26 0.44 0.07 0.40   5 13 0.0000 0.3534 P(5)=1.000  0.0180 0.0122 2120.60 -7615.60
 38% 0.65 0.28 0.26 0.44 0.07 0.40   5 13 0.0000 0.3529 P(5)=1.000  0.0180 0.0122 2116.74 -7603.40
 38% 0.65 0.28 0.26 0.44 0.07 0.40   5 13 0.0000 0.3523 P(5)=1.000  0.0180 0.0122 2128.15 -7614.69
 38% 0.65 0.28 0.26 0.44 0.07 0.40   5 13 0.0000 0.3518 P(5)=1.000  0.0180 0.0122 2144.58 -7610.60
 38% 0.65 0.28 0.26 0.44 0.07 0.40   5 13 0.0000 0.3528 P(5)=1.000  0.0180 0.0122 2126.42 -7610.89
 38% 0.65 0.28 0.26 0.44 0.07 0.40   5 13 0.0000 0.3522 P(5)=1.000  0.0180 0.0123 2129.72 -7619.23
 38% 0.65 0.28 0.26 0.44 0.07 0.40   5 13 0.0000 0.3517 P(5)=1.000  0.0179 0.0123 2129.50 -7610.41
 38% 0.65 0.28 0.26 0.44 0.07 0.40   5 13 0.0000 0.3512 P(5)=1.000  0.0179 0.0123 2123.13 -7623.58
 38% 0.65 0.28 0.26 0.44 0.07 0.40   5 13 0.0000 0.3507 P(5)=1.000  0.0179 0.0123 2101.26 -7632.78
 38% 0.65 0.28 0.26 0.44 0.07 0.40   5 13 0.0000 0.3501 P(5)=1.000  0.0179 0.0123 2101.55 -7628.92
 38% 0.65 0.28 0.26 0.44 0.07 0.40   5 13 0.0000 0.3511 P(5)=1.000  0.0179 0.0123 2105.79 -7628.95
 38% 0.65 0.28 0.26 0.44 0.07 0.40   5 13 0.0000 0.3506 P(5)=1.000  0.0179 0.0123 2132.28 -7635.77
 38% 0.65 0.28 0.26 0.44 0.07 0.40   5 13 0.0000 0.3501 P(5)=1.000  0.0179 0.0123 2132.52 -7637.31
 38% 0.65 0.28 0.26 0.44 0.07 0.40   5 13 0.0000 0.3510 P(5)=1.000  0.0179 0.0123 2136.16 -7646.69
 38% 0.65 0.28 0.26 0.44 0.07 0.40   5 13 0.0000 0.3520 P(5)=1.000  0.0179 0.0123 2157.39 -7650.43
 38% 0.65 0.28 0.26 0.44 0.07 0.40   5 13 0.0000 0.3515 P(5)=1.000  0.0179 0.0123 2140.27 -7628.14
 39% 0.65 0.28 0.26 0.44 0.07 0.40   5 13 0.0000 0.3510 P(5)=1.000  0.0178 0.0123 2143.67 -7629.33
 39% 0.65 0.28 0.26 0.44 0.07 0.40   5 13 0.0000 0.3504 P(5)=1.000  0.0178 0.0123 2139.63 -7629.25
 39% 0.65 0.28 0.26 0.44 0.07 0.40   5 13 0.0000 0.3499 P(5)=1.000  0.0178 0.0123 2148.45 -7625.46
 39% 0.65 0.28 0.26 0.44 0.07 0.40   5 13 0.0000 0.3494 P(5)=1.000  0.0178 0.0124 2133.71 -7613.56
 39% 0.65 0.28 0.26 0.44 0.07 0.40   5 13 0.0000 0.3489 P(5)=1.000  0.0178 0.0124 2139.39 -7612.91
 39% 0.65 0.28 0.26 0.44 0.07 0.40   5 13 0.0000 0.3484 P(5)=1.000  0.0178 0.0124 2137.89 -7624.84
 39% 0.65 0.28 0.26 0.44 0.07 0.40   5 13 0.0000 0.3479 P(5)=1.000  0.0178 0.0124 2137.68 -7620.95
 39% 0.65 0.28 0.26 0.45 0.07 0.40   5 13 0.0000 0.3488 P(5)=1.000  0.0178 0.0124 2120.58 -7615.92
 39% 0.65 0.28 0.26 0.45 0.07 0.40   5 13 0.0000 0.3483 P(5)=1.000  0.0178 0.0124 2116.66 -7614.26
 39% 0.65 0.28 0.26 0.45 0.07 0.40   5 13 0.0000 0.3478 P(5)=1.000  0.0178 0.0124 2124.71 -7622.48
 39% 0.65 0.28 0.26 0.45 0.07 0.40   5 13 0.0000 0.3473 P(5)=1.000  0.0178 0.0124 2120.38 -7636.60
 39% 0.65 0.28 0.25 0.45 0.07 0.40   5 13 0.0000 0.3468 P(5)=1.000  0.0178 0.0124 2131.02 -7626.23
 39% 0.65 0.28 0.26 0.45 0.07 0.40   5 13 0.0000 0.3463 P(5)=1.000  0.0178 0.0124 2096.65 -7624.54
 39% 0.65 0.28 0.26 0.45 0.07 0.40   5 13 0.0000 0.3458 P(5)=1.000  0.0177 0.0124 2092.12 -7626.27
 39% 0.65 0.28 0.25 0.45 0.07 0.40   5 13 0.0000 0.3453 P(5)=1.000  0.0177 0.0124 2064.83 -7624.12
 39% 0.65 0.28 0.25 0.45 0.07 0.40   5 13 0.0000 0.3448 P(5)=1.000  0.0177 0.0124 2062.55 -7612.53
 39% 0.65 0.28 0.25 0.45 0.07 0.40   5 13 0.0000 0.3443 P(5)=1.000  0.0177 0.0125 2083.43 -7611.70
 39% 0.65 0.28 0.25 0.45 0.07 0.40   5 13 0.0000 0.3438 P(5)=1.000  0.0177 0.0125 2078.53 -7616.41
 39% 0.65 0.28 0.25 0.45 0.07 0.40   5 13 0.0000 0.3433 P(5)=1.000  0.0177 0.0125 2079.22 -7606.53
 39% 0.65 0.28 0.25 0.45 0.07 0.40   5 13 0.0000 0.3429 P(5)=1.000  0.0177 0.0125 2079.80 -7597.29
 40% 0.65 0.28 0.25 0.45 0.07 0.40   5 13 0.0000 0.3424 P(5)=1.000  0.0177 0.0125 2098.18 -7602.54
 40% 0.65 0.28 0.25 0.45 0.07 0.40   5 13 0.0000 0.3419 P(5)=1.000  0.0177 0.0125 2101.75 -7602.49
 40% 0.65 0.28 0.25 0.45 0.07 0.40   5 13 0.0000 0.3414 P(5)=1.000  0.0177 0.0125 2096.83 -7607.76
 40% 0.65 0.28 0.25 0.45 0.07 0.40   5 13 0.0000 0.3409 P(5)=1.000  0.0177 0.0125 2080.42 -7604.81
 40% 0.65 0.28 0.25 0.45 0.07 0.40   5 13 0.0000 0.3404 P(5)=1.000  0.0177 0.0125 2080.65 -7632.79
 40% 0.65 0.28 0.25 0.45 0.07 0.40   5 13 0.0000 0.3399 P(5)=1.000  0.0177 0.0125 2054.25 -7623.29
 40% 0.65 0.28 0.25 0.45 0.07 0.40   5 13 0.0000 0.3395 P(5)=1.000  0.0177 0.0125 2051.26 -7636.39
 40% 0.65 0.28 0.25 0.45 0.07 0.40   5 13 0.0000 0.3390 P(5)=1.000  0.0177 0.0125 2076.45 -7640.24
 40% 0.65 0.28 0.25 0.45 0.07 0.40   5 13 0.0000 0.3385 P(5)=1.000  0.0177 0.0125 2094.93 -7635.14
 40% 0.65 0.28 0.25 0.45 0.07 0.40   5 13 0.0000 0.3380 P(5)=1.000  0.0176 0.0125 2110.92 -7638.54
 40% 0.65 0.28 0.25 0.45 0.07 0.40   5 13 0.0000 0.3376 P(5)=1.000  0.0176 0.0126 2112.94 -7627.76  1:24

 40% 0.65 0.28 0.25 0.45 0.07 0.40   5 13 0.0000 0.3371 P(5)=1.000  0.0176 0.0126 2098.86 -7645.39
 40% 0.65 0.28 0.25 0.45 0.07 0.40   5 13 0.0000 0.3366 P(5)=1.000  0.0176 0.0126 2085.87 -7640.56
 40% 0.65 0.28 0.25 0.45 0.07 0.40   5 13 0.0000 0.3361 P(5)=1.000  0.0176 0.0126 2076.50 -7645.91
 40% 0.65 0.28 0.25 0.45 0.07 0.40   5 13 0.0000 0.3357 P(5)=1.000  0.0176 0.0126 2087.83 -7639.73
 40% 0.65 0.28 0.25 0.45 0.07 0.40   5 13 0.0000 0.3352 P(5)=1.000  0.0176 0.0126 2073.50 -7626.42
 40% 0.65 0.28 0.25 0.45 0.07 0.40   5 13 0.0000 0.3361 P(5)=1.000  0.0176 0.0126 2082.24 -7624.05
 40% 0.65 0.28 0.25 0.45 0.07 0.40   5 13 0.0000 0.3357 P(5)=1.000  0.0176 0.0126 2081.44 -7630.79
 40% 0.65 0.28 0.25 0.45 0.07 0.40   5 13 0.0000 0.3352 P(5)=1.000  0.0176 0.0126 2073.45 -7626.85
 40% 0.65 0.28 0.25 0.45 0.07 0.40   5 13 0.0000 0.3361 P(5)=1.000  0.0176 0.0126 2059.31 -7618.32
 41% 0.65 0.28 0.25 0.45 0.07 0.40   5 13 0.0000 0.3356 P(5)=1.000  0.0175 0.0126 2065.78 -7630.88
 41% 0.65 0.28 0.25 0.45 0.07 0.40   5 13 0.0000 0.3352 P(5)=1.000  0.0175 0.0126 2057.49 -7623.41
 41% 0.65 0.28 0.25 0.45 0.07 0.40   5 13 0.0000 0.3347 P(5)=1.000  0.0175 0.0126 2069.29 -7616.37
 41% 0.65 0.28 0.25 0.45 0.07 0.40   5 13 0.0000 0.3347 P(5)=1.000  0.0175 0.0126 2072.85 -7620.77
 41% 0.65 0.28 0.25 0.45 0.07 0.40   5 13 0.0000 0.3343 P(5)=1.000  0.0175 0.0126 2092.37 -7625.97
 41% 0.65 0.28 0.25 0.45 0.07 0.40   5 13 0.0000 0.3352 P(5)=1.000  0.0175 0.0126 2070.35 -7632.90
 41% 0.65 0.28 0.25 0.45 0.06 0.40   5 13 0.0000 0.3347 P(5)=1.000  0.0175 0.0127 2076.55 -7624.44
 41% 0.65 0.28 0.25 0.45 0.06 0.40   5 13 0.0000 0.3343 P(5)=1.000  0.0175 0.0127 2060.43 -7633.23
 41% 0.65 0.28 0.25 0.45 0.06 0.40   5 13 0.0000 0.3338 P(5)=1.000  0.0174 0.0127 2082.05 -7635.01
 41% 0.65 0.28 0.25 0.45 0.07 0.40   5 13 0.0000 0.3333 P(5)=1.000  0.0174 0.0127 2114.69 -7639.25
 41% 0.65 0.28 0.25 0.45 0.07 0.40   5 13 0.0000 0.3329 P(5)=1.000  0.0174 0.0127 2066.15 -7630.00
 41% 0.65 0.28 0.25 0.45 0.07 0.40   5 13 0.0000 0.3324 P(5)=1.000  0.0174 0.0127 2078.72 -7625.36
 41% 0.65 0.28 0.25 0.45 0.07 0.40   5 13 0.0000 0.3320 P(5)=1.000  0.0174 0.0127 2024.13 -7627.35
 41% 0.65 0.28 0.25 0.45 0.07 0.40   5 13 0.0000 0.3315 P(5)=1.000  0.0174 0.0127 2052.58 -7622.70
 41% 0.65 0.28 0.25 0.45 0.07 0.40   5 13 0.0000 0.3311 P(5)=1.000  0.0174 0.0127 2043.20 -7634.83
 41% 0.65 0.28 0.25 0.45 0.07 0.40   5 13 0.0000 0.3306 P(5)=1.000  0.0174 0.0127 2049.72 -7630.01
 41% 0.65 0.28 0.25 0.45 0.07 0.40   5 13 0.0000 0.3315 P(5)=1.000  0.0174 0.0127 2064.84 -7625.28
 41% 0.65 0.28 0.25 0.45 0.07 0.40   5 13 0.0000 0.3311 P(5)=1.000  0.0174 0.0127 2065.26 -7618.00
 41% 0.65 0.28 0.25 0.45 0.07 0.40   5 13 0.0000 0.3306 P(5)=1.000  0.0173 0.0127 2071.71 -7621.42
 41% 0.65 0.28 0.25 0.46 0.07 0.40   5 13 0.0000 0.3302 P(5)=1.000  0.0173 0.0127 2070.34 -7631.66
 42% 0.65 0.28 0.25 0.46 0.07 0.40   5 13 0.0000 0.3297 P(5)=1.000  0.0173 0.0127 2065.16 -7616.66
 42% 0.65 0.28 0.25 0.46 0.07 0.40   5 13 0.0000 0.3293 P(5)=1.000  0.0173 0.0128 2084.45 -7627.62
 42% 0.65 0.28 0.25 0.45 0.07 0.40   5 13 0.0000 0.3288 P(5)=1.000  0.0173 0.0128 2079.87 -7617.90
 42% 0.65 0.28 0.25 0.46 0.07 0.40   5 13 0.0000 0.3284 P(5)=1.000  0.0173 0.0128 2076.89 -7622.84
 42% 0.65 0.28 0.25 0.46 0.07 0.40   5 13 0.0000 0.3280 P(5)=1.000  0.0173 0.0128 2091.60 -7614.59
 42% 0.65 0.28 0.25 0.46 0.07 0.40   5 13 0.0000 0.3275 P(5)=1.000  0.0173 0.0128 2098.59 -7616.96
 42% 0.65 0.28 0.25 0.46 0.07 0.40   5 13 0.0000 0.3271 P(5)=1.000  0.0173 0.0128 2083.05 -7621.06
 42% 0.65 0.28 0.25 0.46 0.07 0.40   5 13 0.0000 0.3266 P(5)=1.000  0.0173 0.0128 2074.58 -7622.89
 42% 0.65 0.28 0.25 0.46 0.07 0.40   5 13 0.0000 0.3262 P(5)=1.000  0.0173 0.0128 2073.99 -7645.21
 42% 0.65 0.28 0.25 0.46 0.07 0.40   5 13 0.0000 0.3258 P(5)=1.000  0.0173 0.0128 2102.63 -7651.25
 42% 0.65 0.28 0.25 0.46 0.07 0.40   5 13 0.0000 0.3253 P(5)=1.000  0.0173 0.0128 2104.94 -7631.95
 42% 0.65 0.28 0.25 0.46 0.07 0.40   5 13 0.0000 0.3249 P(5)=1.000  0.0173 0.0128 2111.67 -7621.72
 42% 0.65 0.28 0.25 0.46 0.07 0.40   5 13 0.0000 0.3245 P(5)=1.000  0.0173 0.0128 2112.76 -7639.09
 42% 0.65 0.28 0.25 0.46 0.07 0.40   5 13 0.0000 0.3240 P(5)=1.000  0.0173 0.0128 2104.24 -7626.75
 42% 0.65 0.28 0.25 0.46 0.07 0.40   5 13 0.0000 0.3249 P(5)=1.000  0.0173 0.0128 2114.72 -7621.30
 42% 0.65 0.28 0.25 0.46 0.07 0.40   5 13 0.0000 0.3245 P(5)=1.000  0.0173 0.0128 2115.35 -7643.41
 42% 0.65 0.28 0.25 0.46 0.07 0.40   5 13 0.0000 0.3241 P(5)=1.000  0.0172 0.0129 2128.72 -7642.17
 42% 0.65 0.28 0.25 0.46 0.07 0.40   5 13 0.0000 0.3241 P(5)=1.000  0.0172 0.0129 2120.44 -7625.10
 42% 0.65 0.28 0.25 0.46 0.07 0.40   5 13 0.0000 0.3236 P(5)=1.000  0.0172 0.0129 2104.52 -7634.63
 42% 0.65 0.28 0.25 0.46 0.07 0.40   5 13 0.0000 0.3232 P(5)=1.000  0.0172 0.0129 2087.80 -7632.03
 43% 0.65 0.28 0.25 0.46 0.07 0.40   5 13 0.0000 0.3228 P(5)=1.000  0.0172 0.0129 2086.68 -7630.47
 43% 0.65 0.28 0.25 0.46 0.07 0.40   5 13 0.0000 0.3228 P(5)=1.000  0.0172 0.0129 2106.61 -7645.39
 43% 0.65 0.28 0.25 0.46 0.07 0.40   5 13 0.0000 0.3224 P(5)=1.000  0.0172 0.0129 2104.65 -7644.91
 43% 0.65 0.28 0.25 0.46 0.07 0.40   5 13 0.0000 0.3224 P(5)=1.000  0.0172 0.0129 2087.74 -7635.94
 43% 0.65 0.28 0.25 0.46 0.07 0.40   5 13 0.0000 0.3219 P(5)=1.000  0.0172 0.0129 2097.43 -7632.27
 43% 0.65 0.28 0.25 0.46 0.07 0.40   5 13 0.0000 0.3215 P(5)=1.000  0.0172 0.0129 2099.13 -7632.37
 43% 0.65 0.28 0.25 0.46 0.07 0.40   5 13 0.0000 0.3211 P(5)=1.000  0.0172 0.0129 2116.76 -7639.28
 43% 0.65 0.28 0.25 0.46 0.07 0.40   5 13 0.0000 0.3207 P(5)=1.000  0.0172 0.0129 2127.90 -7650.97
 43% 0.65 0.28 0.25 0.46 0.07 0.40   5 13 0.0000 0.3203 P(5)=1.000  0.0172 0.0129 2128.04 -7649.33
 43% 0.65 0.28 0.25 0.46 0.07 0.40   5 13 0.0000 0.3203 P(5)=1.000  0.0172 0.0129 2110.25 -7637.21
 43% 0.65 0.28 0.25 0.46 0.07 0.40   5 13 0.0000 0.3203 P(5)=1.000  0.0172 0.0129 2126.84 -7635.30
 43% 0.65 0.28 0.25 0.46 0.07 0.40   5 13 0.0000 0.3198 P(5)=1.000  0.0172 0.0130 2117.80 -7633.71
 43% 0.65 0.28 0.25 0.46 0.06 0.40   5 13 0.0000 0.3194 P(5)=1.000  0.0172 0.0130 2112.26 -7630.15
 43% 0.65 0.28 0.25 0.46 0.06 0.40   5 13 0.0000 0.3190 P(5)=1.000  0.0171 0.0130 2096.53 -7630.15
 43% 0.65 0.28 0.25 0.46 0.06 0.40   5 13 0.0000 0.3186 P(5)=1.000  0.0171 0.0130 2073.44 -7637.78
 43% 0.65 0.28 0.25 0.46 0.06 0.40   5 13 0.0000 0.3186 P(5)=1.000  0.0171 0.0130 2093.28 -7630.68
 43% 0.65 0.28 0.25 0.46 0.06 0.40   5 13 0.0000 0.3182 P(5)=1.000  0.0171 0.0130 2095.58 -7626.19
 43% 0.65 0.28 0.25 0.46 0.06 0.40   5 13 0.0000 0.3178 P(5)=1.000  0.0171 0.0130 2104.70 -7633.44
 43% 0.65 0.28 0.25 0.46 0.06 0.40   5 13 0.0000 0.3174 P(5)=1.000  0.0171 0.0130 2077.34 -7622.98
 43% 0.65 0.28 0.25 0.46 0.06 0.40   5 13 0.0000 0.3169 P(5)=1.000  0.0171 0.0130 2099.60 -7641.58
 44% 0.65 0.28 0.25 0.46 0.06 0.40   5 13 0.0000 0.3178 P(5)=1.000  0.0171 0.0130 2102.24 -7632.55
 44% 0.65 0.28 0.25 0.46 0.06 0.40   5 13 0.0000 0.3174 P(5)=1.000  0.0171 0.0130 2118.14 -7621.57
 44% 0.65 0.28 0.25 0.46 0.06 0.40   5 13 0.0000 0.3170 P(5)=1.000  0.0171 0.0130 2116.27 -7617.67
 44% 0.65 0.28 0.25 0.46 0.06 0.40   5 13 0.0000 0.3166 P(5)=1.000  0.0171 0.0130 2115.70 -7632.66
 44% 0.65 0.28 0.25 0.46 0.06 0.40   5 13 0.0000 0.3162 P(5)=1.000  0.0171 0.0130 2111.39 -7641.04
 44% 0.65 0.28 0.25 0.46 0.06 0.40   5 13 0.0000 0.3158 P(5)=1.000  0.0171 0.0130 2120.79 -7639.86
 44% 0.65 0.28 0.25 0.46 0.06 0.40   5 13 0.0000 0.3154 P(5)=1.000  0.0171 0.0130 2110.74 -7634.07
 44% 0.65 0.28 0.25 0.46 0.06 0.40   5 13 0.0000 0.3150 P(5)=1.000  0.0171 0.0131 2121.45 -7639.89
 44% 0.65 0.28 0.25 0.46 0.06 0.40   5 13 0.0000 0.3146 P(5)=1.000  0.0171 0.0131 2125.05 -7638.47
 44% 0.65 0.28 0.25 0.46 0.06 0.40   5 13 0.0000 0.3142 P(5)=1.000  0.0171 0.0131 2139.99 -7637.39
 44% 0.65 0.28 0.25 0.46 0.06 0.40   5 13 0.0000 0.3151 P(5)=1.000  0.0171 0.0131 2144.03 -7631.38
 44% 0.65 0.28 0.25 0.46 0.06 0.40   5 13 0.0000 0.3159 P(5)=1.000  0.0171 0.0131 2133.54 -7634.40
 44% 0.65 0.28 0.25 0.46 0.06 0.40   5 13 0.0000 0.3159 P(5)=1.000  0.0171 0.0131 2124.30 -7640.44
 44% 0.65 0.28 0.25 0.46 0.06 0.40   5 13 0.0000 0.3155 P(5)=1.000  0.0171 0.0131 2138.58 -7647.90
 44% 0.65 0.28 0.25 0.46 0.06 0.40   5 13 0.0000 0.3164 P(5)=1.000  0.0171 0.0131 2138.79 -7642.09
 44% 0.65 0.28 0.25 0.46 0.06 0.40   5 13 0.0000 0.3160 P(5)=1.000  0.0171 0.0131 2137.45 -7638.65
 44% 0.65 0.28 0.25 0.46 0.06 0.40   5 13 0.0000 0.3156 P(5)=1.000  0.0171 0.0131 2150.59 -7638.05
 44% 0.65 0.28 0.25 0.46 0.06 0.40   5 13 0.0000 0.3152 P(5)=1.000  0.0171 0.0131 2138.96 -7643.08
 44% 0.65 0.28 0.25 0.46 0.06 0.40   5 13 0.0000 0.3148 P(5)=1.000  0.0171 0.0131 2116.53 -7627.14
 44% 0.65 0.28 0.25 0.46 0.06 0.40   5 13 0.0000 0.3144 P(5)=1.000  0.0170 0.0131 2125.83 -7649.08
 45% 0.65 0.28 0.25 0.46 0.06 0.40   5 13 0.0000 0.3140 P(5)=1.000  0.0170 0.0131 2123.46 -7633.49
 45% 0.65 0.28 0.25 0.46 0.06 0.40   5 13 0.0000 0.3136 P(5)=1.000  0.0170 0.0131 2128.93 -7631.06
 45% 0.65 0.28 0.25 0.46 0.06 0.40   5 13 0.0000 0.3132 P(5)=1.000  0.0170 0.0131 2134.10 -7643.27
 45% 0.65 0.28 0.25 0.47 0.06 0.40   5 13 0.0000 0.3128 P(5)=1.000  0.0170 0.0132 2128.32 -7633.62
 45% 0.65 0.28 0.25 0.46 0.06 0.40   5 13 0.0000 0.3124 P(5)=1.000  0.0170 0.0132 2099.07 -7635.57
 45% 0.65 0.28 0.25 0.46 0.06 0.40   5 13 0.0000 0.3120 P(5)=1.000  0.0170 0.0132 2107.29 -7623.26
 45% 0.65 0.28 0.25 0.47 0.06 0.40   5 13 0.0000 0.3129 P(5)=1.000  0.0170 0.0132 2114.94 -7635.85
 45% 0.65 0.28 0.25 0.47 0.06 0.40   5 13 0.0000 0.3125 P(5)=1.000  0.0170 0.0132 2111.78 -7633.18
 45% 0.65 0.28 0.25 0.47 0.06 0.40   5 13 0.0000 0.3134 P(5)=1.000  0.0170 0.0132 2110.36 -7624.62
 45% 0.65 0.28 0.25 0.47 0.06 0.40   5 13 0.0000 0.3130 P(5)=1.000  0.0170 0.0132 2120.25 -7626.33
 45% 0.65 0.28 0.25 0.47 0.06 0.40   5 13 0.0000 0.3126 P(5)=1.000  0.0170 0.0132 2136.79 -7634.64  1:32

 45% 0.65 0.28 0.25 0.47 0.06 0.40   5 13 0.0000 0.3122 P(5)=1.000  0.0170 0.0132 2103.86 -7638.02
 45% 0.65 0.28 0.25 0.47 0.06 0.40   5 13 0.0000 0.3118 P(5)=1.000  0.0170 0.0132 2109.69 -7639.19
 45% 0.65 0.28 0.25 0.47 0.06 0.40   5 13 0.0000 0.3114 P(5)=1.000  0.0169 0.0132 2122.38 -7635.76
 45% 0.65 0.28 0.25 0.47 0.06 0.40   5 13 0.0000 0.3110 P(5)=1.000  0.0169 0.0132 2151.83 -7627.17
 45% 0.65 0.28 0.25 0.47 0.06 0.40   5 13 0.0000 0.3106 P(5)=1.000  0.0169 0.0132 2142.96 -7635.30
 45% 0.65 0.28 0.25 0.47 0.06 0.40   5 13 0.0000 0.3103 P(5)=1.000  0.0169 0.0132 2152.51 -7643.41
 45% 0.65 0.28 0.25 0.47 0.06 0.40   5 13 0.0000 0.3099 P(5)=1.000  0.0169 0.0132 2147.03 -7636.06
 45% 0.65 0.28 0.25 0.47 0.06 0.40   5 13 0.0000 0.3095 P(5)=1.000  0.0169 0.0132 2145.68 -7624.86
 45% 0.65 0.28 0.25 0.47 0.06 0.40   5 13 0.0000 0.3091 P(5)=1.000  0.0169 0.0132 2151.12 -7638.40
 46% 0.65 0.28 0.24 0.47 0.06 0.40   5 13 0.0000 0.3087 P(5)=1.000  0.0169 0.0133 2139.93 -7634.64
 46% 0.65 0.28 0.24 0.47 0.06 0.40   5 13 0.0000 0.3084 P(5)=1.000  0.0169 0.0133 2148.86 -7634.48
 46% 0.65 0.28 0.24 0.47 0.06 0.40   5 13 0.0000 0.3080 P(5)=1.000  0.0169 0.0133 2160.10 -7646.58
 46% 0.65 0.28 0.24 0.47 0.06 0.40   5 13 0.0000 0.3076 P(5)=1.000  0.0169 0.0133 2137.29 -7644.79
 46% 0.65 0.28 0.24 0.47 0.06 0.40   5 13 0.0000 0.3072 P(5)=1.000  0.0168 0.0133 2142.78 -7622.46
 46% 0.65 0.28 0.24 0.47 0.06 0.40   5 13 0.0000 0.3068 P(5)=1.000  0.0168 0.0133 2139.00 -7624.62
 46% 0.65 0.28 0.24 0.47 0.06 0.40   5 13 0.0000 0.3065 P(5)=1.000  0.0168 0.0133 2123.58 -7633.27
 46% 0.65 0.28 0.24 0.47 0.06 0.40   5 13 0.0000 0.3061 P(5)=1.000  0.0168 0.0133 2139.44 -7633.45
 46% 0.65 0.28 0.24 0.47 0.06 0.40   5 13 0.0000 0.3057 P(5)=1.000  0.0168 0.0133 2135.42 -7636.19
 46% 0.65 0.28 0.24 0.47 0.06 0.40   5 13 0.0000 0.3054 P(5)=1.000  0.0168 0.0133 2131.87 -7630.18
 46% 0.65 0.28 0.24 0.47 0.06 0.40   5 13 0.0000 0.3050 P(5)=1.000  0.0168 0.0133 2133.24 -7617.20
 46% 0.65 0.28 0.24 0.47 0.06 0.40   5 13 0.0000 0.3046 P(5)=1.000  0.0168 0.0133 2113.96 -7619.28
 46% 0.65 0.28 0.24 0.47 0.06 0.40   5 13 0.0000 0.3042 P(5)=1.000  0.0168 0.0133 2126.65 -7620.12
 46% 0.65 0.28 0.24 0.47 0.06 0.40   5 13 0.0000 0.3039 P(5)=1.000  0.0168 0.0133 2119.88 -7625.86
 46% 0.65 0.28 0.24 0.47 0.06 0.40   5 13 0.0000 0.3035 P(5)=1.000  0.0168 0.0133 2121.45 -7612.60
 46% 0.65 0.28 0.24 0.47 0.06 0.40   5 13 0.0000 0.3031 P(5)=1.000  0.0168 0.0133 2134.05 -7608.88
 46% 0.65 0.28 0.24 0.47 0.06 0.40   5 13 0.0000 0.3028 P(5)=1.000  0.0168 0.0133 2109.78 -7617.33
 46% 0.65 0.28 0.24 0.47 0.06 0.40   5 13 0.0000 0.3024 P(5)=1.000  0.0168 0.0134 2112.59 -7620.92
 46% 0.65 0.28 0.24 0.47 0.06 0.40   5 13 0.0000 0.3020 P(5)=1.000  0.0167 0.0134 2111.76 -7619.00
 46% 0.65 0.28 0.24 0.47 0.06 0.40   5 13 0.0000 0.3017 P(5)=1.000  0.0167 0.0134 2094.84 -7617.92
 47% 0.65 0.28 0.24 0.47 0.06 0.40   5 13 0.0000 0.3013 P(5)=1.000  0.0167 0.0134 2141.06 -7632.94
 47% 0.65 0.28 0.24 0.47 0.06 0.40   5 13 0.0000 0.3010 P(5)=1.000  0.0167 0.0134 2152.21 -7624.59
 47% 0.65 0.28 0.24 0.47 0.06 0.40   5 13 0.0000 0.3006 P(5)=1.000  0.0167 0.0134 2140.02 -7624.59
 47% 0.65 0.28 0.24 0.47 0.06 0.40   5 13 0.0000 0.3002 P(5)=1.000  0.0167 0.0134 2114.31 -7627.47
 47% 0.65 0.28 0.24 0.47 0.06 0.40   5 13 0.0000 0.2999 P(5)=1.000  0.0167 0.0134 2096.59 -7633.21
 47% 0.65 0.28 0.24 0.47 0.06 0.40   5 13 0.0000 0.2995 P(5)=1.000  0.0167 0.0134 2085.92 -7617.31
 47% 0.65 0.28 0.24 0.47 0.06 0.40   5 13 0.0000 0.2992 P(5)=1.000  0.0167 0.0134 2095.28 -7630.46
 47% 0.65 0.28 0.24 0.47 0.06 0.40   5 13 0.0000 0.2988 P(5)=1.000  0.0167 0.0134 2091.56 -7614.66
 47% 0.65 0.28 0.24 0.47 0.06 0.40   5 13 0.0000 0.2985 P(5)=1.000  0.0167 0.0134 2092.68 -7619.58
 47% 0.65 0.28 0.24 0.47 0.06 0.40   5 13 0.0000 0.2981 P(5)=1.000  0.0167 0.0134 2107.04 -7614.02
 47% 0.65 0.28 0.24 0.47 0.06 0.40   5 13 0.0000 0.2977 P(5)=1.000  0.0167 0.0134 2124.76 -7613.17
 47% 0.65 0.28 0.24 0.47 0.06 0.40   5 13 0.0000 0.2974 P(5)=1.000  0.0167 0.0134 2122.28 -7618.57
 47% 0.65 0.28 0.24 0.47 0.06 0.40   5 13 0.0000 0.2970 P(5)=1.000  0.0167 0.0134 2113.31 -7627.61
 47% 0.65 0.28 0.24 0.47 0.06 0.40   5 13 0.0000 0.2967 P(5)=1.000  0.0167 0.0134 2128.09 -7630.39
 47% 0.65 0.28 0.24 0.47 0.06 0.40   5 13 0.0000 0.2963 P(5)=1.000  0.0166 0.0135 2124.04 -7623.98
 47% 0.65 0.28 0.24 0.47 0.06 0.40   5 13 0.0000 0.2960 P(5)=1.000  0.0166 0.0135 2112.57 -7628.81
 47% 0.65 0.28 0.24 0.47 0.06 0.40   5 13 0.0000 0.2956 P(5)=1.000  0.0166 0.0135 2128.67 -7635.79
 47% 0.65 0.28 0.24 0.47 0.06 0.40   5 13 0.0000 0.2953 P(5)=1.000  0.0166 0.0135 2118.16 -7634.66
 47% 0.65 0.28 0.24 0.47 0.06 0.40   5 13 0.0000 0.2949 P(5)=1.000  0.0166 0.0135 2102.28 -7629.86
 47% 0.65 0.28 0.24 0.47 0.06 0.40   5 13 0.0000 0.2946 P(5)=1.000  0.0166 0.0135 2111.04 -7628.97
 48% 0.65 0.28 0.24 0.47 0.06 0.40   5 13 0.0000 0.2943 P(5)=1.000  0.0166 0.0135 2109.23 -7622.72
 48% 0.65 0.28 0.24 0.47 0.06 0.40   5 13 0.0000 0.2939 P(5)=1.000  0.0166 0.0135 2138.49 -7626.94
 48% 0.65 0.28 0.24 0.47 0.06 0.40   5 13 0.0000 0.2936 P(5)=1.000  0.0166 0.0135 2154.39 -7622.47
 48% 0.65 0.28 0.24 0.47 0.06 0.40   5 13 0.0000 0.2932 P(5)=1.000  0.0166 0.0135 2165.06 -7630.42
 48% 0.65 0.28 0.24 0.47 0.06 0.40   5 13 0.0000 0.2929 P(5)=1.000  0.0166 0.0135 2162.38 -7645.15
 48% 0.65 0.28 0.24 0.47 0.06 0.40   5 13 0.0000 0.2925 P(5)=1.000  0.0166 0.0135 2158.28 -7658.28
 48% 0.65 0.28 0.24 0.47 0.06 0.40   5 13 0.0000 0.2934 P(5)=1.000  0.0166 0.0135 2162.33 -7655.30
 48% 0.65 0.28 0.24 0.47 0.06 0.40   5 13 0.0000 0.2930 P(5)=1.000  0.0165 0.0135 2153.24 -7635.12
 48% 0.65 0.28 0.24 0.47 0.06 0.40   5 13 0.0000 0.2927 P(5)=1.000  0.0165 0.0135 2141.05 -7627.08
 48% 0.65 0.28 0.24 0.47 0.06 0.40   5 13 0.0000 0.2935 P(5)=1.000  0.0165 0.0135 2118.65 -7626.23
 48% 0.65 0.28 0.24 0.47 0.06 0.40   5 13 0.0000 0.2932 P(5)=1.000  0.0165 0.0135 2129.55 -7624.33
 48% 0.65 0.28 0.24 0.47 0.06 0.40   5 13 0.0000 0.2928 P(5)=1.000  0.0165 0.0136 2136.41 -7619.32
 48% 0.65 0.28 0.24 0.47 0.06 0.40   5 13 0.0000 0.2936 P(5)=1.000  0.0165 0.0136 2138.14 -7611.06
 48% 0.65 0.28 0.24 0.47 0.06 0.40   5 13 0.0000 0.2933 P(5)=1.000  0.0165 0.0136 2123.13 -7620.62
 48% 0.65 0.28 0.24 0.47 0.06 0.40   5 13 0.0000 0.2941 P(5)=1.000  0.0165 0.0136 2130.34 -7615.16
 48% 0.65 0.28 0.24 0.47 0.06 0.40   5 13 0.0000 0.2949 P(5)=1.000  0.0165 0.0136 2123.76 -7621.05
 48% 0.65 0.28 0.24 0.47 0.06 0.40   5 13 0.0000 0.2946 P(5)=1.000  0.0165 0.0136 2127.31 -7616.20
 48% 0.65 0.28 0.24 0.47 0.06 0.40   5 13 0.0000 0.2943 P(5)=1.000  0.0165 0.0136 2147.64 -7625.99
 48% 0.65 0.28 0.24 0.47 0.06 0.40   5 13 0.0000 0.2939 P(5)=1.000  0.0165 0.0136 2146.83 -7614.05
 48% 0.65 0.28 0.24 0.47 0.06 0.40   5 13 0.0000 0.2936 P(5)=1.000  0.0165 0.0136 2157.90 -7630.51
 49% 0.65 0.28 0.24 0.47 0.06 0.40   5 13 0.0000 0.2932 P(5)=1.000  0.0165 0.0136 2162.84 -7627.77
 49% 0.65 0.28 0.24 0.47 0.06 0.40   5 13 0.0000 0.2929 P(5)=1.000  0.0165 0.0136 2148.30 -7623.18
 49% 0.65 0.28 0.24 0.47 0.06 0.40   5 13 0.0000 0.2926 P(5)=1.000  0.0164 0.0136 2151.61 -7617.05
 49% 0.65 0.28 0.24 0.47 0.06 0.40   5 13 0.0000 0.2922 P(5)=1.000  0.0164 0.0136 2148.61 -7631.17
 49% 0.65 0.28 0.24 0.47 0.06 0.40   5 13 0.0000 0.2919 P(5)=1.000  0.0164 0.0136 2164.14 -7630.43
 49% 0.65 0.28 0.24 0.47 0.06 0.40   5 13 0.0000 0.2916 P(5)=1.000  0.0164 0.0136 2166.71 -7632.34
 49% 0.65 0.28 0.24 0.47 0.06 0.40   5 13 0.0000 0.2912 P(5)=1.000  0.0164 0.0136 2126.78 -7622.30
 49% 0.65 0.28 0.24 0.47 0.06 0.40   5 13 0.0000 0.2909 P(5)=1.000  0.0164 0.0136 2121.51 -7624.16
 49% 0.65 0.28 0.24 0.47 0.06 0.40   5 13 0.0000 0.2917 P(5)=1.000  0.0164 0.0137 2118.81 -7624.63
 49% 0.65 0.28 0.24 0.47 0.06 0.40   5 13 0.0000 0.2914 P(5)=1.000  0.0164 0.0137 2092.56 -7635.85
 49% 0.65 0.28 0.24 0.47 0.06 0.40   5 13 0.0000 0.2922 P(5)=1.000  0.0164 0.0137 2081.10 -7632.53
 49% 0.65 0.28 0.24 0.47 0.06 0.40   5 13 0.0000 0.2919 P(5)=1.000  0.0164 0.0137 2076.72 -7640.77
 49% 0.65 0.28 0.24 0.47 0.06 0.40   5 13 0.0000 0.2915 P(5)=1.000  0.0164 0.0137 2082.81 -7641.85
 49% 0.65 0.28 0.24 0.47 0.06 0.40   5 13 0.0000 0.2912 P(5)=1.000  0.0164 0.0137 2118.36 -7630.93
 49% 0.65 0.28 0.24 0.47 0.06 0.40   5 13 0.0000 0.2909 P(5)=1.000  0.0163 0.0137 2099.22 -7627.39
 49% 0.65 0.28 0.24 0.47 0.06 0.40   5 13 0.0000 0.2905 P(5)=1.000  0.0163 0.0137 2084.25 -7630.24
 49% 0.65 0.28 0.24 0.47 0.06 0.40   5 13 0.0000 0.2902 P(5)=1.000  0.0163 0.0137 2091.63 -7635.72
 49% 0.65 0.28 0.24 0.47 0.06 0.40   5 13 0.0000 0.2899 P(5)=1.000  0.0163 0.0137 2109.15 -7632.74
 49% 0.65 0.28 0.24 0.47 0.06 0.40   5 13 0.0000 0.2896 P(5)=1.000  0.0163 0.0137 2115.97 -7640.25
 49% 0.65 0.28 0.24 0.47 0.06 0.40   5 13 0.0000 0.2892 P(5)=1.000  0.0163 0.0137 2115.99 -7630.00
 50% 0.65 0.28 0.24 0.47 0.06 0.40   5 13 0.0000 0.2889 P(5)=1.000  0.0163 0.0137 2101.53 -7631.46
 50% 0.65 0.28 0.24 0.47 0.06 0.40   5 13 0.0000 0.2897 P(5)=1.000  0.0163 0.0137 2108.85 -7626.31
 50% 0.65 0.28 0.24 0.47 0.06 0.40   5 13 0.0000 0.2894 P(5)=1.000  0.0163 0.0138 2103.58 -7633.93
 50% 0.65 0.28 0.24 0.47 0.06 0.40   5 13 0.0000 0.2891 P(5)=1.000  0.0163 0.0138 2106.05 -7629.64
 50% 0.65 0.28 0.24 0.47 0.06 0.40   5 13 0.0000 0.2887 P(5)=1.000  0.0163 0.0138 2129.48 -7626.08
 50% 0.65 0.28 0.24 0.47 0.06 0.40   5 13 0.0000 0.2895 P(5)=1.000  0.0162 0.0138 2133.52 -7631.51
 50% 0.65 0.28 0.24 0.47 0.06 0.40   5 13 0.0000 0.2892 P(5)=1.000  0.0162 0.0138 2130.05 -7620.55
 50% 0.65 0.28 0.24 0.47 0.06 0.40   5 13 0.0000 0.2889 P(5)=1.000  0.0162 0.0138 2122.60 -7641.26
 50% 0.65 0.28 0.24 0.47 0.06 0.40   5 13 0.0000 0.2886 P(5)=1.000  0.0162 0.0138 2146.73 -7653.02
 50% 0.65 0.28 0.24 0.47 0.06 0.40   5 13 0.0000 0.2894 P(5)=1.000  0.0162 0.0138 2137.15 -7636.24
 50% 0.65 0.28 0.24 0.47 0.06 0.40   5 13 0.0000 0.2901 P(5)=1.000  0.0162 0.0138 2130.32 -7625.87  1:41

 50% 0.65 0.28 0.24 0.47 0.06 0.40   5 13 0.0000 0.2909 P(5)=1.000  0.0162 0.0138 2131.87 -7620.64
 50% 0.65 0.28 0.24 0.47 0.06 0.40   5 13 0.0000 0.2906 P(5)=1.000  0.0162 0.0138 2132.76 -7642.67
 50% 0.65 0.28 0.24 0.47 0.06 0.40   5 13 0.0000 0.2906 P(5)=1.000  0.0162 0.0138 2157.32 -7639.11
 50% 0.65 0.28 0.24 0.47 0.06 0.40   5 13 0.0000 0.2903 P(5)=1.000  0.0162 0.0138 2156.88 -7639.25
 50% 0.65 0.28 0.24 0.47 0.06 0.40   5 13 0.0000 0.2900 P(5)=1.000  0.0161 0.0138 2161.10 -7629.24
 50% 0.65 0.28 0.24 0.47 0.06 0.40   5 13 0.0000 0.2900 P(5)=1.000  0.0161 0.0139 2164.92 -7629.50
 50% 0.65 0.28 0.24 0.48 0.06 0.40   5 13 0.0000 0.2896 P(5)=1.000  0.0161 0.0139 2163.74 -7625.48
 50% 0.65 0.28 0.24 0.48 0.06 0.40   5 13 0.0000 0.2896 P(5)=1.000  0.0161 0.0139 2171.12 -7631.58
 50% 0.65 0.28 0.24 0.48 0.06 0.40   5 13 0.0000 0.2893 P(5)=1.000  0.0161 0.0139 2156.77 -7629.77
 51% 0.65 0.28 0.24 0.48 0.06 0.40   5 13 0.0000 0.2890 P(5)=1.000  0.0161 0.0139 2161.14 -7632.88
 51% 0.65 0.28 0.24 0.48 0.06 0.40   5 13 0.0000 0.2887 P(5)=1.000  0.0161 0.0139 2163.47 -7635.09
 51% 0.65 0.28 0.24 0.48 0.06 0.40   5 13 0.0000 0.2884 P(5)=1.000  0.0161 0.0139 2170.34 -7634.15
 51% 0.65 0.28 0.24 0.48 0.06 0.40   5 13 0.0000 0.2881 P(5)=1.000  0.0161 0.0139 2162.29 -7624.11
 51% 0.65 0.28 0.24 0.48 0.06 0.40   5 13 0.0000 0.2877 P(5)=1.000  0.0160 0.0139 2170.09 -7624.16
 51% 0.65 0.28 0.24 0.48 0.06 0.40   5 13 0.0000 0.2874 P(5)=1.000  0.0160 0.0139 2115.53 -7625.94
 51% 0.65 0.28 0.24 0.48 0.06 0.40   5 13 0.0000 0.2871 P(5)=1.000  0.0160 0.0139 2117.37 -7629.65
 51% 0.65 0.28 0.24 0.48 0.06 0.40   5 13 0.0000 0.2868 P(5)=1.000  0.0160 0.0139 2129.70 -7626.59
 51% 0.65 0.28 0.24 0.48 0.06 0.40   5 13 0.0000 0.2876 P(5)=1.000  0.0160 0.0139 2147.82 -7624.45
 51% 0.65 0.28 0.24 0.48 0.06 0.40   5 13 0.0000 0.2873 P(5)=1.000  0.0160 0.0140 2126.10 -7628.69
 51% 0.65 0.28 0.24 0.48 0.06 0.40   5 13 0.0000 0.2870 P(5)=1.000  0.0160 0.0140 2122.62 -7629.20
 51% 0.65 0.28 0.24 0.48 0.06 0.40   5 13 0.0000 0.2866 P(5)=1.000  0.0160 0.0140 2095.69 -7626.51
 51% 0.65 0.28 0.24 0.48 0.06 0.40   5 13 0.0000 0.2863 P(5)=1.000  0.0159 0.0140 2104.40 -7633.35
 51% 0.65 0.28 0.24 0.48 0.06 0.40   5 13 0.0000 0.2860 P(5)=1.000  0.0159 0.0140 2090.67 -7630.47
 51% 0.65 0.28 0.24 0.48 0.06 0.40   5 13 0.0000 0.2857 P(5)=1.000  0.0159 0.0140 2073.74 -7635.22
 51% 0.65 0.28 0.24 0.48 0.06 0.40   5 13 0.0000 0.2865 P(5)=1.000  0.0159 0.0140 2080.33 -7633.02
 51% 0.65 0.28 0.24 0.48 0.06 0.40   5 13 0.0000 0.2862 P(5)=1.000  0.0159 0.0140 2081.79 -7622.68
 51% 0.65 0.28 0.24 0.48 0.06 0.40   5 13 0.0000 0.2869 P(5)=1.000  0.0159 0.0140 2097.14 -7626.65
 51% 0.65 0.28 0.24 0.48 0.06 0.40   5 13 0.0000 0.2866 P(5)=1.000  0.0159 0.0140 2088.63 -7624.07
 51% 0.65 0.28 0.24 0.48 0.06 0.40   5 13 0.0000 0.2863 P(5)=1.000  0.0159 0.0140 2120.22 -7629.28
 52% 0.65 0.28 0.24 0.48 0.06 0.40   5 13 0.0000 0.2860 P(5)=1.000  0.0158 0.0141 2100.06 -7634.29
 52% 0.65 0.28 0.24 0.48 0.06 0.40   5 13 0.0000 0.2857 P(5)=1.000  0.0158 0.0141 2110.88 -7644.97
 52% 0.65 0.28 0.24 0.48 0.06 0.40   5 13 0.0000 0.2854 P(5)=1.000  0.0158 0.0141 2099.39 -7637.10
 52% 0.65 0.28 0.24 0.48 0.06 0.40   5 13 0.0000 0.2851 P(5)=1.000  0.0158 0.0141 2089.32 -7639.99
 52% 0.65 0.28 0.24 0.48 0.06 0.40   5 13 0.0000 0.2848 P(5)=1.000  0.0158 0.0141 2081.70 -7633.74
 52% 0.65 0.28 0.24 0.48 0.06 0.40   5 13 0.0000 0.2845 P(5)=1.000  0.0158 0.0141 2126.30 -7646.34
 52% 0.65 0.28 0.24 0.48 0.06 0.40   5 13 0.0000 0.2842 P(5)=1.000  0.0158 0.0141 2101.34 -7630.69
 52% 0.65 0.28 0.24 0.48 0.06 0.40   5 13 0.0000 0.2839 P(5)=1.000  0.0158 0.0141 2103.08 -7623.12
 52% 0.65 0.28 0.24 0.48 0.06 0.40   5 13 0.0000 0.2836 P(5)=1.000  0.0158 0.0141 2110.20 -7638.14
 52% 0.65 0.28 0.24 0.48 0.06 0.40   5 13 0.0000 0.2833 P(5)=1.000  0.0157 0.0141 2109.86 -7635.23
 52% 0.65 0.28 0.24 0.48 0.06 0.40   5 13 0.0000 0.2830 P(5)=1.000  0.0157 0.0141 2116.72 -7634.76
 52% 0.65 0.28 0.24 0.48 0.06 0.40   5 13 0.0000 0.2827 P(5)=1.000  0.0157 0.0142 2091.68 -7642.95
 52% 0.65 0.28 0.24 0.48 0.06 0.40   5 13 0.0000 0.2824 P(5)=1.000  0.0157 0.0142 2066.96 -7629.22
 52% 0.65 0.28 0.24 0.48 0.06 0.40   5 13 0.0000 0.2821 P(5)=1.000  0.0157 0.0142 2109.59 -7639.12
 52% 0.65 0.28 0.24 0.48 0.06 0.40   5 13 0.0000 0.2818 P(5)=1.000  0.0157 0.0142 2112.78 -7648.99
 52% 0.65 0.28 0.24 0.48 0.06 0.40   5 13 0.0000 0.2815 P(5)=1.000  0.0157 0.0142 2117.58 -7642.58
 52% 0.65 0.28 0.24 0.48 0.06 0.40   5 13 0.0000 0.2812 P(5)=1.000  0.0157 0.0142 2131.17 -7637.61
 52% 0.65 0.28 0.24 0.48 0.06 0.40   5 13 0.0000 0.2809 P(5)=1.000  0.0157 0.0142 2105.82 -7640.47
 52% 0.65 0.28 0.24 0.48 0.06 0.40   5 13 0.0000 0.2806 P(5)=1.000  0.0157 0.0142 2125.16 -7654.96
 52% 0.65 0.28 0.24 0.48 0.06 0.40   5 13 0.0000 0.2803 P(5)=1.000  0.0157 0.0142 2113.43 -7651.45
 53% 0.65 0.28 0.24 0.48 0.06 0.40   5 13 0.0000 0.2800 P(5)=1.000  0.0157 0.0142 2125.80 -7657.88
 53% 0.65 0.28 0.24 0.48 0.06 0.40   5 13 0.0000 0.2797 P(5)=1.000  0.0156 0.0142 2120.99 -7663.49
 53% 0.65 0.28 0.24 0.48 0.06 0.40   5 13 0.0000 0.2794 P(5)=1.000  0.0156 0.0142 2116.21 -7652.24
 53% 0.65 0.28 0.24 0.48 0.06 0.40   5 13 0.0000 0.2791 P(5)=1.000  0.0156 0.0142 2126.98 -7644.75
 53% 0.65 0.28 0.24 0.48 0.06 0.40   5 13 0.0000 0.2788 P(5)=1.000  0.0156 0.0142 2142.46 -7640.37
 53% 0.65 0.28 0.24 0.48 0.06 0.40   5 13 0.0000 0.2785 P(5)=1.000  0.0156 0.0142 2130.65 -7636.78
 53% 0.65 0.28 0.24 0.48 0.06 0.40   5 13 0.0000 0.2782 P(5)=1.000  0.0156 0.0143 2082.36 -7626.26
 53% 0.65 0.28 0.24 0.48 0.06 0.40   5 13 0.0000 0.2780 P(5)=1.000  0.0156 0.0143 2090.75 -7624.51
 53% 0.65 0.28 0.24 0.48 0.06 0.40   5 13 0.0000 0.2777 P(5)=1.000  0.0156 0.0143 2096.20 -7637.98
 53% 0.65 0.28 0.24 0.48 0.06 0.40   5 13 0.0000 0.2774 P(5)=1.000  0.0156 0.0143 2092.50 -7638.77
 53% 0.65 0.28 0.24 0.48 0.06 0.40   5 13 0.0000 0.2771 P(5)=1.000  0.0156 0.0143 2086.76 -7643.19
 53% 0.65 0.28 0.24 0.48 0.06 0.40   5 13 0.0000 0.2768 P(5)=1.000  0.0155 0.0143 2090.12 -7657.82
 53% 0.65 0.28 0.24 0.48 0.06 0.40   5 13 0.0000 0.2765 P(5)=1.000  0.0155 0.0143 2063.91 -7650.28
 53% 0.65 0.28 0.24 0.48 0.06 0.40   5 13 0.0000 0.2762 P(5)=1.000  0.0155 0.0143 2078.07 -7655.85
 53% 0.65 0.28 0.24 0.48 0.06 0.40   5 13 0.0000 0.2759 P(5)=1.000  0.0155 0.0143 2079.48 -7645.95
 53% 0.65 0.28 0.24 0.48 0.06 0.40   5 13 0.0000 0.2756 P(5)=1.000  0.0155 0.0143 2070.39 -7638.01
 53% 0.65 0.28 0.24 0.48 0.06 0.40   5 13 0.0000 0.2754 P(5)=1.000  0.0155 0.0143 2123.56 -7644.73
 53% 0.65 0.28 0.24 0.48 0.06 0.40   5 13 0.0000 0.2751 P(5)=1.000  0.0155 0.0143 2110.14 -7636.52
 53% 0.65 0.28 0.24 0.48 0.06 0.40   5 13 0.0000 0.2748 P(5)=1.000  0.0155 0.0144 2110.69 -7638.76
 53% 0.65 0.28 0.24 0.48 0.06 0.40   5 13 0.0000 0.2745 P(5)=1.000  0.0155 0.0144 2100.01 -7636.93
 54% 0.65 0.28 0.24 0.48 0.06 0.40   5 13 0.0000 0.2742 P(5)=1.000  0.0155 0.0144 2112.88 -7636.33
 54% 0.65 0.28 0.24 0.48 0.06 0.40   5 13 0.0000 0.2739 P(5)=1.000  0.0155 0.0144 2127.33 -7631.84
 54% 0.65 0.28 0.24 0.48 0.06 0.40   5 13 0.0000 0.2737 P(5)=1.000  0.0154 0.0144 2122.84 -7646.02
 54% 0.65 0.28 0.24 0.48 0.06 0.40   5 13 0.0000 0.2734 P(5)=1.000  0.0154 0.0144 2113.10 -7622.39
 54% 0.65 0.28 0.24 0.48 0.06 0.40   5 13 0.0000 0.2731 P(5)=1.000  0.0154 0.0144 2104.28 -7633.00
 54% 0.65 0.28 0.24 0.48 0.06 0.40   5 13 0.0000 0.2728 P(5)=1.000  0.0154 0.0144 2094.09 -7640.08
 54% 0.65 0.28 0.24 0.48 0.06 0.40   5 13 0.0000 0.2725 P(5)=1.000  0.0154 0.0144 2090.26 -7644.87
 54% 0.65 0.28 0.24 0.48 0.06 0.40   5 13 0.0000 0.2723 P(5)=1.000  0.0154 0.0144 2094.36 -7629.40
 54% 0.65 0.28 0.24 0.48 0.06 0.40   5 13 0.0000 0.2720 P(5)=1.000  0.0154 0.0144 2104.30 -7622.99
 54% 0.65 0.28 0.24 0.48 0.06 0.40   5 13 0.0000 0.2717 P(5)=1.000  0.0154 0.0144 2114.54 -7618.99
 54% 0.65 0.28 0.24 0.48 0.06 0.40   5 13 0.0000 0.2714 P(5)=1.000  0.0154 0.0144 2099.92 -7627.90
 54% 0.65 0.28 0.24 0.48 0.06 0.40   5 13 0.0000 0.2712 P(5)=1.000  0.0154 0.0144 2128.27 -7634.90
 54% 0.65 0.28 0.24 0.48 0.06 0.40   5 13 0.0000 0.2709 P(5)=1.000  0.0154 0.0144 2145.25 -7639.84
 54% 0.65 0.28 0.24 0.48 0.06 0.40   5 13 0.0000 0.2706 P(5)=1.000  0.0154 0.0144 2158.88 -7641.29
 54% 0.65 0.28 0.24 0.48 0.06 0.40   5 13 0.0000 0.2703 P(5)=1.000  0.0153 0.0145 2138.75 -7635.16
 54% 0.65 0.28 0.24 0.48 0.06 0.40   5 13 0.0000 0.2701 P(5)=1.000  0.0153 0.0145 2076.14 -7624.74
 54% 0.65 0.28 0.24 0.49 0.06 0.40   5 13 0.0000 0.2698 P(5)=1.000  0.0153 0.0145 2097.82 -7636.23
 54% 0.65 0.28 0.24 0.49 0.06 0.40   5 13 0.0000 0.2695 P(5)=1.000  0.0153 0.0145 2104.76 -7630.76
 54% 0.65 0.28 0.24 0.49 0.06 0.40   5 13 0.0000 0.2692 P(5)=1.000  0.0153 0.0145 2087.06 -7621.73
 54% 0.65 0.28 0.24 0.49 0.06 0.40   5 13 0.0000 0.2690 P(5)=1.000  0.0153 0.0145 2096.51 -7623.40
 55% 0.65 0.28 0.24 0.49 0.06 0.40   5 13 0.0000 0.2687 P(5)=1.000  0.0153 0.0145 2109.82 -7636.17
 55% 0.65 0.28 0.24 0.49 0.06 0.40   5 13 0.0000 0.2684 P(5)=1.000  0.0153 0.0145 2112.24 -7637.75
 55% 0.65 0.28 0.24 0.49 0.06 0.40   5 13 0.0000 0.2681 P(5)=1.000  0.0153 0.0145 2099.96 -7632.04
 55% 0.65 0.28 0.24 0.49 0.06 0.40   5 13 0.0000 0.2679 P(5)=1.000  0.0153 0.0145 2122.96 -7640.50
 55% 0.65 0.28 0.24 0.49 0.06 0.40   5 13 0.0000 0.2676 P(5)=1.000  0.0153 0.0145 2122.85 -7629.96
 55% 0.65 0.28 0.24 0.49 0.06 0.40   5 13 0.0000 0.2673 P(5)=1.000  0.0153 0.0145 2109.85 -7631.07
 55% 0.65 0.28 0.24 0.49 0.06 0.40   5 13 0.0000 0.2671 P(5)=1.000  0.0152 0.0145 2131.55 -7632.61
 55% 0.65 0.28 0.24 0.49 0.06 0.40   5 13 0.0000 0.2668 P(5)=1.000  0.0152 0.0145 2128.69 -7633.48
 55% 0.65 0.28 0.24 0.49 0.06 0.40   5 13 0.0000 0.2665 P(5)=1.000  0.0152 0.0146 2114.20 -7628.81
 55% 0.65 0.28 0.24 0.49 0.06 0.40   5 13 0.0000 0.2663 P(5)=1.000  0.0152 0.0146 2127.48 -7628.92
 55% 0.65 0.28 0.24 0.49 0.06 0.40   5 13 0.0000 0.2660 P(5)=1.000  0.0152 0.0146 2129.46 -7616.16  1:50

 55% 0.65 0.28 0.24 0.49 0.06 0.40   5 13 0.0000 0.2657 P(5)=1.000  0.0152 0.0146 2130.09 -7615.69
 55% 0.65 0.28 0.24 0.49 0.06 0.40   5 13 0.0000 0.2655 P(5)=1.000  0.0152 0.0146 2142.24 -7612.90
 55% 0.65 0.28 0.24 0.49 0.06 0.40   5 13 0.0000 0.2652 P(5)=1.000  0.0152 0.0146 2154.44 -7608.79
 55% 0.65 0.28 0.24 0.49 0.06 0.40   5 13 0.0000 0.2649 P(5)=1.000  0.0152 0.0146 2211.68 -7625.51
 55% 0.65 0.28 0.24 0.49 0.06 0.40   5 13 0.0000 0.2647 P(5)=1.000  0.0152 0.0146 2184.69 -7614.96
 55% 0.65 0.28 0.24 0.49 0.06 0.40   5 13 0.0000 0.2644 P(5)=1.000  0.0152 0.0146 2175.92 -7624.36
 55% 0.65 0.28 0.24 0.49 0.06 0.40   5 13 0.0000 0.2642 P(5)=1.000  0.0152 0.0146 2180.22 -7628.02
 55% 0.65 0.28 0.24 0.49 0.06 0.40   5 13 0.0000 0.2639 P(5)=1.000  0.0152 0.0146 2177.10 -7619.94
 55% 0.65 0.28 0.24 0.49 0.06 0.40   5 13 0.0000 0.2636 P(5)=1.000  0.0152 0.0146 2191.39 -7632.48
 56% 0.65 0.28 0.24 0.49 0.06 0.40   5 13 0.0000 0.2634 P(5)=1.000  0.0152 0.0146 2104.19 -7629.27
 56% 0.65 0.28 0.24 0.49 0.06 0.40   5 13 0.0000 0.2631 P(5)=1.000  0.0151 0.0146 2178.26 -7632.75
 56% 0.65 0.28 0.24 0.49 0.06 0.40   5 13 0.0000 0.2628 P(5)=1.000  0.0151 0.0146 2137.84 -7613.74
 56% 0.65 0.28 0.24 0.49 0.06 0.40   5 13 0.0000 0.2626 P(5)=1.000  0.0151 0.0146 2143.10 -7613.13
 56% 0.65 0.28 0.24 0.49 0.07 0.40   5 13 0.0000 0.2623 P(5)=1.000  0.0151 0.0147 2159.34 -7622.11
 56% 0.65 0.28 0.24 0.49 0.07 0.40   5 13 0.0000 0.2621 P(5)=1.000  0.0151 0.0147 2177.05 -7618.85
 56% 0.65 0.28 0.24 0.49 0.07 0.40   5 13 0.0000 0.2618 P(5)=1.000  0.0151 0.0147 2192.26 -7619.84
 56% 0.65 0.28 0.24 0.49 0.07 0.40   5 13 0.0000 0.2616 P(5)=1.000  0.0151 0.0147 2183.30 -7625.61
 56% 0.65 0.28 0.24 0.49 0.07 0.40   5 13 0.0000 0.2613 P(5)=1.000  0.0151 0.0147 2170.38 -7631.66
 56% 0.65 0.28 0.24 0.49 0.07 0.40   5 13 0.0000 0.2610 P(5)=1.000  0.0151 0.0147 2191.50 -7639.70
 56% 0.65 0.28 0.24 0.49 0.07 0.40   5 13 0.0000 0.2608 P(5)=1.000  0.0151 0.0147 2212.33 -7644.09
 56% 0.65 0.28 0.24 0.49 0.07 0.40   5 13 0.0000 0.2605 P(5)=1.000  0.0151 0.0147 2192.91 -7646.14
 56% 0.65 0.28 0.24 0.49 0.07 0.40   5 13 0.0000 0.2603 P(5)=1.000  0.0151 0.0147 2152.94 -7636.20
 56% 0.65 0.28 0.24 0.49 0.07 0.40   5 13 0.0000 0.2600 P(5)=1.000  0.0151 0.0147 2127.97 -7633.98
 56% 0.65 0.28 0.24 0.49 0.07 0.40   5 13 0.0000 0.2598 P(5)=1.000  0.0150 0.0147 2159.53 -7633.91
 56% 0.65 0.28 0.24 0.49 0.07 0.40   5 13 0.0000 0.2595 P(5)=1.000  0.0150 0.0147 2169.26 -7637.14
 56% 0.65 0.28 0.24 0.49 0.07 0.40   5 13 0.0000 0.2593 P(5)=1.000  0.0150 0.0147 2153.50 -7637.02
 56% 0.65 0.28 0.24 0.49 0.07 0.40   5 13 0.0000 0.2600 P(5)=1.000  0.0150 0.0147 2169.08 -7650.84
 56% 0.65 0.28 0.24 0.49 0.07 0.40   5 13 0.0000 0.2597 P(5)=1.000  0.0150 0.0147 2176.73 -7642.41
 56% 0.65 0.28 0.24 0.49 0.07 0.40   5 13 0.0000 0.2595 P(5)=1.000  0.0150 0.0148 2158.13 -7645.00
 57% 0.65 0.28 0.24 0.49 0.07 0.40   5 13 0.0000 0.2592 P(5)=1.000  0.0150 0.0148 2141.43 -7639.76
 57% 0.65 0.28 0.24 0.49 0.07 0.40   5 13 0.0000 0.2590 P(5)=1.000  0.0150 0.0148 2139.96 -7632.04
 57% 0.65 0.28 0.24 0.49 0.07 0.40   5 13 0.0000 0.2587 P(5)=1.000  0.0150 0.0148 2133.94 -7624.58
 57% 0.65 0.28 0.23 0.49 0.07 0.40   5 13 0.0000 0.2585 P(5)=1.000  0.0150 0.0148 2138.20 -7638.20
 57% 0.65 0.28 0.23 0.49 0.07 0.40   5 13 0.0000 0.2582 P(5)=1.000  0.0150 0.0148 2130.39 -7634.06
 57% 0.65 0.28 0.23 0.49 0.07 0.40   5 13 0.0000 0.2580 P(5)=1.000  0.0150 0.0148 2114.18 -7633.71
 57% 0.65 0.28 0.23 0.49 0.07 0.40   5 13 0.0000 0.2577 P(5)=1.000  0.0150 0.0148 2117.27 -7634.91
 57% 0.65 0.28 0.23 0.49 0.07 0.40   5 13 0.0000 0.2584 P(5)=1.000  0.0149 0.0148 2114.62 -7628.77
 57% 0.65 0.28 0.23 0.49 0.07 0.40   5 13 0.0000 0.2582 P(5)=1.000  0.0149 0.0148 2170.15 -7633.18
 57% 0.65 0.28 0.23 0.49 0.07 0.40   5 13 0.0000 0.2582 P(5)=1.000  0.0149 0.0148 2187.11 -7629.13
 57% 0.65 0.28 0.23 0.49 0.07 0.40   5 13 0.0000 0.2582 P(5)=1.000  0.0149 0.0148 2165.37 -7626.30
 57% 0.65 0.28 0.23 0.49 0.07 0.40   5 13 0.0000 0.2579 P(5)=1.000  0.0149 0.0148 2175.60 -7627.49
 57% 0.65 0.28 0.23 0.49 0.07 0.40   5 13 0.0000 0.2587 P(5)=1.000  0.0149 0.0148 2171.79 -7632.86
 57% 0.65 0.28 0.23 0.49 0.07 0.40   5 13 0.0000 0.2584 P(5)=1.000  0.0149 0.0148 2083.56 -7622.73
 57% 0.65 0.28 0.23 0.49 0.07 0.40   5 13 0.0000 0.2591 P(5)=1.000  0.0149 0.0148 2193.12 -7637.48
 57% 0.65 0.28 0.23 0.49 0.07 0.40   5 13 0.0000 0.2598 P(5)=1.000  0.0149 0.0149 2212.85 -7649.29
 57% 0.65 0.28 0.23 0.49 0.07 0.40   5 13 0.0000 0.2596 P(5)=1.000  0.0149 0.0149 2104.86 -7640.02
 57% 0.65 0.28 0.23 0.49 0.07 0.40   5 13 0.0000 0.2603 P(5)=1.000  0.0148 0.0149 2176.61 -7658.71
 57% 0.65 0.28 0.23 0.49 0.07 0.40   5 13 0.0000 0.2600 P(5)=1.000  0.0148 0.0149 2094.85 -7646.62
 57% 0.65 0.28 0.23 0.49 0.07 0.40   5 13 0.0000 0.2598 P(5)=1.000  0.0148 0.0149 2155.94 -7644.09
 58% 0.65 0.28 0.23 0.49 0.07 0.40   5 13 0.0000 0.2595 P(5)=1.000  0.0148 0.0149 2158.01 -7638.76
 58% 0.65 0.28 0.23 0.49 0.07 0.40   5 13 0.0000 0.2602 P(5)=1.000  0.0148 0.0149 2168.75 -7640.17
 58% 0.65 0.28 0.23 0.49 0.07 0.40   5 13 0.0000 0.2600 P(5)=1.000  0.0148 0.0149 2170.43 -7631.39
 58% 0.65 0.28 0.23 0.49 0.07 0.40   5 13 0.0000 0.2600 P(5)=1.000  0.0148 0.0149 2171.47 -7617.80
 58% 0.65 0.28 0.23 0.49 0.07 0.40   5 13 0.0000 0.2598 P(5)=1.000  0.0148 0.0149 2139.68 -7620.54
 58% 0.65 0.28 0.23 0.49 0.07 0.40   5 13 0.0000 0.2595 P(5)=1.000  0.0148 0.0149 2122.03 -7635.36
 58% 0.65 0.28 0.23 0.49 0.07 0.40   5 13 0.0000 0.2593 P(5)=1.000  0.0148 0.0149 2148.16 -7640.45
 58% 0.65 0.28 0.23 0.49 0.07 0.40   5 13 0.0000 0.2590 P(5)=1.000  0.0148 0.0149 2169.91 -7628.58
 58% 0.65 0.28 0.23 0.49 0.07 0.40   5 13 0.0000 0.2588 P(5)=1.000  0.0147 0.0149 2176.50 -7636.22
 58% 0.65 0.28 0.23 0.49 0.07 0.40   5 13 0.0000 0.2588 P(5)=1.000  0.0147 0.0149 2179.10 -7624.85
 58% 0.65 0.28 0.23 0.49 0.07 0.40   5 13 0.0000 0.2585 P(5)=1.000  0.0147 0.0150 2185.31 -7627.97
 58% 0.65 0.28 0.23 0.49 0.07 0.40   5 13 0.0000 0.2585 P(5)=1.000  0.0147 0.0150 2188.58 -7636.16
 58% 0.65 0.28 0.23 0.49 0.07 0.40   5 13 0.0000 0.2585 P(5)=1.000  0.0147 0.0150 2198.03 -7635.65
 58% 0.65 0.28 0.23 0.49 0.07 0.40   5 13 0.0000 0.2585 P(5)=1.000  0.0147 0.0150 2197.11 -7641.99
 58% 0.65 0.28 0.23 0.49 0.07 0.40   5 13 0.0000 0.2583 P(5)=1.000  0.0147 0.0150 2179.84 -7633.07
 58% 0.65 0.28 0.23 0.49 0.07 0.40   5 13 0.0000 0.2580 P(5)=1.000  0.0147 0.0150 2167.34 -7624.34
 58% 0.65 0.28 0.23 0.49 0.07 0.40   5 13 0.0000 0.2578 P(5)=1.000  0.0147 0.0150 2180.28 -7623.13
 58% 0.65 0.28 0.23 0.49 0.07 0.40   5 13 0.0000 0.2575 P(5)=1.000  0.0147 0.0150 2165.27 -7628.13
 58% 0.65 0.28 0.23 0.49 0.07 0.40   5 13 0.0000 0.2575 P(5)=1.000  0.0147 0.0150 2185.47 -7637.54
 58% 0.65 0.28 0.23 0.49 0.07 0.40   5 13 0.0000 0.2573 P(5)=1.000  0.0147 0.0150 2193.72 -7631.32
 59% 0.65 0.28 0.23 0.49 0.07 0.40   5 13 0.0000 0.2571 P(5)=1.000  0.0147 0.0150 2170.17 -7619.88
 59% 0.65 0.28 0.23 0.49 0.07 0.40   5 13 0.0000 0.2571 P(5)=1.000  0.0147 0.0150 2151.23 -7625.83
 59% 0.65 0.28 0.23 0.50 0.07 0.40   5 13 0.0000 0.2568 P(5)=1.000  0.0146 0.0150 2178.21 -7622.61
 59% 0.65 0.28 0.23 0.50 0.07 0.40   5 13 0.0000 0.2566 P(5)=1.000  0.0146 0.0150 2189.68 -7625.60
 59% 0.65 0.28 0.23 0.50 0.07 0.40   5 13 0.0000 0.2573 P(5)=1.000  0.0146 0.0150 2210.63 -7636.78
 59% 0.65 0.28 0.23 0.50 0.07 0.40   5 13 0.0000 0.2570 P(5)=1.000  0.0146 0.0150 2214.92 -7632.75
 59% 0.65 0.28 0.23 0.50 0.07 0.40   5 13 0.0000 0.2568 P(5)=1.000  0.0146 0.0151 2191.31 -7634.07
 59% 0.65 0.28 0.23 0.50 0.07 0.40   5 13 0.0000 0.2566 P(5)=1.000  0.0146 0.0151 2188.82 -7643.40
 59% 0.65 0.28 0.23 0.50 0.07 0.40   5 13 0.0000 0.2572 P(5)=1.000  0.0146 0.0151 2192.13 -7637.01
 59% 0.65 0.28 0.23 0.50 0.07 0.40   5 13 0.0000 0.2579 P(5)=1.000  0.0146 0.0151 2200.58 -7636.72
 59% 0.65 0.28 0.23 0.50 0.07 0.40   5 13 0.0000 0.2577 P(5)=1.000  0.0146 0.0151 2204.81 -7635.67
 59% 0.65 0.28 0.23 0.50 0.07 0.40   5 13 0.0000 0.2575 P(5)=1.000  0.0146 0.0151 2208.83 -7641.97
 59% 0.65 0.28 0.23 0.50 0.07 0.40   5 13 0.0000 0.2572 P(5)=1.000  0.0145 0.0151 2185.19 -7617.77
 59% 0.65 0.28 0.23 0.50 0.07 0.40   5 13 0.0000 0.2570 P(5)=1.000  0.0145 0.0151 2163.31 -7633.67
 59% 0.65 0.28 0.23 0.50 0.07 0.40   5 13 0.0000 0.2567 P(5)=1.000  0.0145 0.0151 2169.80 -7650.94
 59% 0.65 0.28 0.23 0.50 0.07 0.40   5 13 0.0000 0.2574 P(5)=1.000  0.0145 0.0151 2172.66 -7654.51
 59% 0.65 0.28 0.23 0.50 0.07 0.40   5 13 0.0000 0.2572 P(5)=1.000  0.0145 0.0151 2145.65 -7641.69
 59% 0.65 0.28 0.23 0.50 0.07 0.40   5 13 0.0000 0.2570 P(5)=1.000  0.0145 0.0151 2141.10 -7640.77
 59% 0.65 0.28 0.23 0.50 0.07 0.40   5 13 0.0000 0.2576 P(5)=1.000  0.0145 0.0151 2144.33 -7639.29
 59% 0.65 0.28 0.23 0.50 0.07 0.40   5 13 0.0000 0.2574 P(5)=1.000  0.0145 0.0151 2138.17 -7631.20
 60% 0.65 0.28 0.23 0.50 0.07 0.40   5 13 0.0000 0.2572 P(5)=1.000  0.0145 0.0151 2160.43 -7620.18
 60% 0.65 0.28 0.23 0.50 0.07 0.40   5 13 0.0000 0.2569 P(5)=1.000  0.0145 0.0151 2171.49 -7626.54
 60% 0.65 0.28 0.23 0.50 0.07 0.40   5 13 0.0000 0.2567 P(5)=1.000  0.0145 0.0152 2180.34 -7638.62
 60% 0.65 0.28 0.23 0.50 0.07 0.40   5 13 0.0000 0.2565 P(5)=1.000  0.0144 0.0152 2169.83 -7649.74
 60% 0.65 0.28 0.23 0.50 0.07 0.40   5 13 0.0000 0.2562 P(5)=1.000  0.0144 0.0152 2152.51 -7641.98
 60% 0.65 0.28 0.23 0.50 0.07 0.40   5 13 0.0000 0.2560 P(5)=1.000  0.0144 0.0152 2162.47 -7637.39
 60% 0.65 0.28 0.23 0.50 0.07 0.40   5 13 0.0000 0.2557 P(5)=1.000  0.0144 0.0152 2146.21 -7632.05
 60% 0.65 0.28 0.23 0.50 0.07 0.40   5 13 0.0000 0.2555 P(5)=1.000  0.0144 0.0152 2141.71 -7629.30
 60% 0.65 0.28 0.23 0.50 0.07 0.40   5 13 0.0000 0.2553 P(5)=1.000  0.0144 0.0152 2112.50 -7634.76
 60% 0.65 0.28 0.23 0.50 0.07 0.40   5 13 0.0000 0.2550 P(5)=1.000  0.0144 0.0152 2120.61 -7642.45
 60% 0.65 0.28 0.23 0.50 0.07 0.40   5 13 0.0000 0.2548 P(5)=1.000  0.0144 0.0152 2121.62 -7641.36  1:58

 60% 0.65 0.28 0.23 0.50 0.07 0.40   5 13 0.0000 0.2546 P(5)=1.000  0.0144 0.0152 2107.01 -7621.63
 60% 0.65 0.28 0.23 0.50 0.07 0.40   5 13 0.0000 0.2543 P(5)=1.000  0.0144 0.0152 2113.61 -7633.75
 60% 0.65 0.28 0.23 0.50 0.07 0.40   5 13 0.0000 0.2541 P(5)=1.000  0.0144 0.0152 2126.90 -7647.93
 60% 0.65 0.28 0.23 0.50 0.07 0.40   5 13 0.0000 0.2539 P(5)=1.000  0.0144 0.0152 2138.45 -7647.47
 60% 0.65 0.28 0.23 0.50 0.07 0.40   5 13 0.0000 0.2536 P(5)=1.000  0.0143 0.0152 2138.12 -7645.48
 60% 0.65 0.28 0.23 0.50 0.07 0.40   5 13 0.0000 0.2534 P(5)=1.000  0.0143 0.0153 2139.32 -7641.71
 60% 0.65 0.28 0.23 0.50 0.07 0.40   5 13 0.0000 0.2532 P(5)=1.000  0.0143 0.0153 2123.46 -7650.55
 60% 0.65 0.28 0.23 0.50 0.07 0.40   5 13 0.0000 0.2530 P(5)=1.000  0.0143 0.0153 2131.93 -7642.88
 60% 0.65 0.28 0.23 0.50 0.07 0.40   5 13 0.0000 0.2527 P(5)=1.000  0.0143 0.0153 2141.16 -7645.54
 61% 0.65 0.28 0.23 0.50 0.07 0.40   5 13 0.0000 0.2534 P(5)=1.000  0.0143 0.0153 2149.34 -7654.58
 61% 0.65 0.28 0.23 0.50 0.07 0.40   5 13 0.0000 0.2532 P(5)=1.000  0.0143 0.0153 2140.61 -7643.63
 61% 0.65 0.28 0.23 0.50 0.07 0.40   5 13 0.0000 0.2529 P(5)=1.000  0.0143 0.0153 2160.74 -7642.26
 61% 0.65 0.28 0.23 0.50 0.07 0.40   5 13 0.0000 0.2527 P(5)=1.000  0.0143 0.0153 2159.84 -7638.40
 61% 0.65 0.28 0.23 0.50 0.07 0.40   5 13 0.0000 0.2525 P(5)=1.000  0.0143 0.0153 2149.22 -7638.43
 61% 0.65 0.28 0.23 0.50 0.07 0.40   5 13 0.0000 0.2532 P(5)=1.000  0.0142 0.0153 2153.14 -7640.52
 61% 0.65 0.28 0.23 0.50 0.07 0.40   5 13 0.0000 0.2529 P(5)=1.000  0.0142 0.0153 2131.55 -7631.45
 61% 0.65 0.28 0.23 0.50 0.07 0.40   5 13 0.0000 0.2527 P(5)=1.000  0.0142 0.0153 2127.36 -7643.44
 61% 0.65 0.28 0.23 0.50 0.07 0.40   5 13 0.0000 0.2525 P(5)=1.000  0.0142 0.0153 2137.38 -7640.95
 61% 0.65 0.28 0.23 0.50 0.07 0.40   5 13 0.0000 0.2523 P(5)=1.000  0.0142 0.0154 2128.96 -7638.54
 61% 0.65 0.28 0.23 0.50 0.07 0.40   5 13 0.0000 0.2520 P(5)=1.000  0.0142 0.0154 2117.30 -7634.91
 61% 0.65 0.28 0.23 0.50 0.07 0.40   5 13 0.0000 0.2518 P(5)=1.000  0.0142 0.0154 2150.08 -7638.08
 61% 0.65 0.28 0.23 0.50 0.07 0.40   5 13 0.0000 0.2516 P(5)=1.000  0.0142 0.0154 2160.10 -7640.35
 61% 0.65 0.28 0.23 0.50 0.07 0.40   5 13 0.0000 0.2522 P(5)=1.000  0.0142 0.0154 2149.61 -7651.68
 61% 0.65 0.28 0.23 0.50 0.07 0.40   5 13 0.0000 0.2522 P(5)=1.000  0.0142 0.0154 2145.85 -7652.53
 61% 0.65 0.28 0.23 0.50 0.07 0.40   5 13 0.0000 0.2520 P(5)=1.000  0.0142 0.0154 2103.78 -7648.05
 61% 0.65 0.28 0.23 0.50 0.07 0.40   5 13 0.0000 0.2518 P(5)=1.000  0.0142 0.0154 2079.64 -7650.49
 61% 0.65 0.28 0.23 0.50 0.07 0.40   5 13 0.0000 0.2518 P(5)=1.000  0.0142 0.0154 2075.67 -7637.88
 61% 0.65 0.28 0.23 0.50 0.07 0.40   5 13 0.0000 0.2518 P(5)=1.000  0.0141 0.0154 2105.76 -7638.63
 61% 0.65 0.28 0.23 0.50 0.07 0.40   5 13 0.0000 0.2525 P(5)=1.000  0.0141 0.0154 2116.97 -7648.35
 62% 0.65 0.28 0.23 0.50 0.07 0.40   5 13 0.0000 0.2522 P(5)=1.000  0.0141 0.0154 2123.77 -7645.30
 62% 0.65 0.28 0.23 0.50 0.07 0.40   5 13 0.0000 0.2520 P(5)=1.000  0.0141 0.0154 2140.88 -7640.45
 62% 0.65 0.28 0.23 0.50 0.07 0.40   5 13 0.0000 0.2518 P(5)=1.000  0.0141 0.0155 2150.27 -7635.64
 62% 0.65 0.28 0.23 0.50 0.07 0.40   5 13 0.0000 0.2516 P(5)=1.000  0.0141 0.0155 2163.48 -7631.75
 62% 0.65 0.28 0.23 0.50 0.07 0.40   5 13 0.0000 0.2513 P(5)=1.000  0.0141 0.0155 2141.41 -7636.76
 62% 0.65 0.28 0.23 0.50 0.07 0.40   5 13 0.0000 0.2511 P(5)=1.000  0.0141 0.0155 2123.82 -7636.29
 62% 0.65 0.28 0.23 0.50 0.07 0.40   5 13 0.0000 0.2518 P(5)=1.000  0.0141 0.0155 2143.93 -7644.34
 62% 0.65 0.28 0.23 0.50 0.07 0.40   5 13 0.0000 0.2516 P(5)=1.000  0.0141 0.0155 2140.83 -7638.97
 62% 0.65 0.28 0.23 0.50 0.07 0.40   5 13 0.0000 0.2522 P(5)=1.000  0.0141 0.0155 2115.91 -7638.73
 62% 0.65 0.28 0.23 0.50 0.07 0.40   5 13 0.0000 0.2520 P(5)=1.000  0.0140 0.0155 2128.18 -7636.23
 62% 0.65 0.28 0.23 0.50 0.07 0.40   5 13 0.0000 0.2518 P(5)=1.000  0.0140 0.0155 2101.12 -7630.71
 62% 0.65 0.28 0.23 0.50 0.07 0.40   5 13 0.0000 0.2516 P(5)=1.000  0.0140 0.0155 2129.88 -7643.53
 62% 0.65 0.28 0.23 0.50 0.07 0.40   5 13 0.0000 0.2513 P(5)=1.000  0.0140 0.0155 2145.88 -7641.93
 62% 0.65 0.28 0.23 0.50 0.07 0.40   5 13 0.0000 0.2511 P(5)=1.000  0.0140 0.0155 2152.53 -7640.61
 62% 0.65 0.28 0.23 0.50 0.07 0.40   5 13 0.0000 0.2509 P(5)=1.000  0.0140 0.0155 2151.43 -7637.78
 62% 0.65 0.28 0.23 0.50 0.07 0.40   5 13 0.0000 0.2507 P(5)=1.000  0.0140 0.0156 2120.72 -7633.77
 62% 0.65 0.28 0.23 0.51 0.07 0.40   5 13 0.0000 0.2504 P(5)=1.000  0.0140 0.0156 2132.41 -7644.38
 62% 0.65 0.28 0.23 0.51 0.07 0.40   5 13 0.0000 0.2502 P(5)=1.000  0.0140 0.0156 2125.20 -7639.03
 62% 0.65 0.28 0.23 0.51 0.07 0.40   5 13 0.0000 0.2500 P(5)=1.000  0.0140 0.0156 2126.80 -7646.42
 62% 0.65 0.28 0.23 0.51 0.07 0.40   5 13 0.0000 0.2498 P(5)=1.000  0.0139 0.0156 2127.70 -7645.51
 63% 0.65 0.28 0.23 0.51 0.07 0.40   5 13 0.0000 0.2496 P(5)=1.000  0.0139 0.0156 2141.80 -7639.18
 63% 0.65 0.28 0.23 0.51 0.07 0.40   5 13 0.0000 0.2493 P(5)=1.000  0.0139 0.0156 2155.88 -7645.95
 63% 0.65 0.28 0.23 0.51 0.07 0.40   5 13 0.0000 0.2491 P(5)=1.000  0.0139 0.0156 2162.79 -7656.89
 63% 0.65 0.28 0.23 0.51 0.07 0.40   5 13 0.0000 0.2489 P(5)=1.000  0.0139 0.0156 2130.19 -7649.86
 63% 0.65 0.28 0.23 0.51 0.07 0.40   5 13 0.0000 0.2487 P(5)=1.000  0.0139 0.0156 2121.01 -7634.04
 63% 0.65 0.28 0.23 0.51 0.07 0.40   5 13 0.0000 0.2485 P(5)=1.000  0.0139 0.0156 2129.34 -7646.17
 63% 0.65 0.28 0.23 0.51 0.07 0.40   5 13 0.0000 0.2483 P(5)=1.000  0.0139 0.0156 2118.27 -7655.87
 63% 0.65 0.28 0.23 0.51 0.07 0.40   5 13 0.0000 0.2480 P(5)=1.000  0.0139 0.0157 2126.52 -7651.45
 63% 0.65 0.28 0.23 0.51 0.07 0.40   5 13 0.0000 0.2478 P(5)=1.000  0.0139 0.0157 2119.91 -7654.84
 63% 0.65 0.28 0.23 0.51 0.07 0.40   5 13 0.0000 0.2476 P(5)=1.000  0.0138 0.0157 2150.45 -7640.44
 63% 0.65 0.28 0.23 0.51 0.07 0.40   5 13 0.0000 0.2474 P(5)=1.000  0.0138 0.0157 2154.38 -7633.54
 63% 0.65 0.28 0.23 0.51 0.07 0.40   5 13 0.0000 0.2472 P(5)=1.000  0.0138 0.0157 2173.42 -7635.23
 63% 0.65 0.28 0.23 0.51 0.07 0.40   5 13 0.0000 0.2470 P(5)=1.000  0.0138 0.0157 2179.10 -7641.36
 63% 0.65 0.28 0.23 0.51 0.07 0.40   5 13 0.0000 0.2467 P(5)=1.000  0.0138 0.0157 2156.83 -7640.67
 63% 0.65 0.28 0.23 0.51 0.07 0.40   5 13 0.0000 0.2465 P(5)=1.000  0.0138 0.0157 2155.75 -7639.27
 63% 0.65 0.28 0.23 0.51 0.07 0.40   5 13 0.0000 0.2463 P(5)=1.000  0.0138 0.0157 2164.27 -7641.91
 63% 0.65 0.28 0.23 0.51 0.07 0.40   5 13 0.0000 0.2470 P(5)=1.000  0.0138 0.0157 2169.50 -7637.15
 63% 0.65 0.28 0.23 0.51 0.07 0.40   5 13 0.0000 0.2470 P(5)=1.000  0.0138 0.0157 2157.51 -7625.58
 63% 0.65 0.28 0.23 0.51 0.07 0.40   5 13 0.0000 0.2470 P(5)=1.000  0.0138 0.0158 2161.98 -7639.82
 63% 0.65 0.28 0.23 0.51 0.07 0.40   5 13 0.0000 0.2468 P(5)=1.000  0.0137 0.0158 2157.95 -7640.60
 64% 0.65 0.28 0.23 0.51 0.07 0.40   5 13 0.0000 0.2465 P(5)=1.000  0.0137 0.0158 2148.44 -7646.47
 64% 0.65 0.28 0.23 0.51 0.07 0.40   5 13 0.0000 0.2463 P(5)=1.000  0.0137 0.0158 2129.42 -7642.69
 64% 0.65 0.28 0.23 0.51 0.07 0.40   5 13 0.0000 0.2463 P(5)=1.000  0.0137 0.0158 2143.63 -7641.92
 64% 0.65 0.28 0.23 0.51 0.07 0.40   5 13 0.0000 0.2463 P(5)=1.000  0.0137 0.0158 2139.72 -7635.04
 64% 0.65 0.28 0.23 0.51 0.07 0.40   5 13 0.0000 0.2461 P(5)=1.000  0.0137 0.0158 2138.07 -7638.73
 64% 0.65 0.28 0.23 0.51 0.07 0.40   5 13 0.0000 0.2459 P(5)=1.000  0.0137 0.0158 2147.62 -7651.77
 64% 0.65 0.28 0.23 0.51 0.07 0.40   5 13 0.0000 0.2457 P(5)=1.000  0.0137 0.0158 2157.28 -7642.01
 64% 0.65 0.28 0.23 0.51 0.07 0.40   5 13 0.0000 0.2455 P(5)=1.000  0.0137 0.0158 2133.47 -7635.88
 64% 0.65 0.28 0.23 0.51 0.07 0.40   5 13 0.0000 0.2453 P(5)=1.000  0.0137 0.0158 2138.95 -7635.26
 64% 0.65 0.28 0.23 0.51 0.07 0.40   5 13 0.0000 0.2451 P(5)=1.000  0.0136 0.0159 2144.76 -7635.56
 64% 0.65 0.28 0.23 0.51 0.07 0.40   5 13 0.0000 0.2451 P(5)=1.000  0.0136 0.0159 2137.94 -7646.61
 64% 0.65 0.28 0.23 0.52 0.07 0.40   5 13 0.0000 0.2451 P(5)=1.000  0.0136 0.0159 2095.50 -7646.85
 64% 0.65 0.28 0.23 0.52 0.07 0.40   5 13 0.0000 0.2448 P(5)=1.000  0.0136 0.0159 2094.60 -7646.76
 64% 0.65 0.28 0.23 0.52 0.07 0.40   5 13 0.0000 0.2446 P(5)=1.000  0.0136 0.0159 2122.97 -7639.36
 64% 0.65 0.28 0.23 0.52 0.07 0.40   5 13 0.0000 0.2444 P(5)=1.000  0.0136 0.0159 2116.11 -7633.98
 64% 0.65 0.28 0.23 0.52 0.07 0.40   5 13 0.0000 0.2444 P(5)=1.000  0.0136 0.0159 2143.81 -7638.89
 64% 0.65 0.28 0.23 0.52 0.07 0.40   5 13 0.0000 0.2442 P(5)=1.000  0.0136 0.0159 2146.73 -7652.76
 64% 0.65 0.28 0.23 0.52 0.07 0.40   5 13 0.0000 0.2442 P(5)=1.000  0.0136 0.0159 2143.16 -7623.30
 64% 0.65 0.28 0.23 0.52 0.07 0.40   5 13 0.0000 0.2440 P(5)=1.000  0.0136 0.0159 2144.10 -7629.27
 64% 0.65 0.28 0.23 0.52 0.07 0.40   5 13 0.0000 0.2438 P(5)=1.000  0.0135 0.0159 2126.84 -7640.62
 65% 0.65 0.28 0.23 0.52 0.07 0.40   5 13 0.0000 0.2438 P(5)=1.000  0.0135 0.0159 2117.92 -7639.81
 65% 0.65 0.28 0.23 0.52 0.07 0.40   5 13 0.0000 0.2436 P(5)=1.000  0.0135 0.0160 2122.48 -7638.88
 65% 0.65 0.28 0.23 0.52 0.07 0.40   5 13 0.0000 0.2436 P(5)=1.000  0.0135 0.0160 2108.97 -7645.64
 65% 0.65 0.28 0.23 0.52 0.07 0.40   5 13 0.0000 0.2434 P(5)=1.000  0.0135 0.0160 2120.17 -7632.12
 65% 0.65 0.28 0.23 0.52 0.07 0.40   5 13 0.0000 0.2432 P(5)=1.000  0.0135 0.0160 2117.90 -7631.12
 65% 0.65 0.28 0.23 0.52 0.07 0.40   5 13 0.0000 0.2432 P(5)=1.000  0.0135 0.0160 2136.07 -7647.70
 65% 0.65 0.28 0.23 0.52 0.07 0.40   5 13 0.0000 0.2430 P(5)=1.000  0.0135 0.0160 2124.46 -7654.99
 65% 0.65 0.28 0.23 0.52 0.07 0.40   5 13 0.0000 0.2430 P(5)=1.000  0.0135 0.0160 2108.63 -7657.43
 65% 0.65 0.28 0.23 0.52 0.07 0.40   5 13 0.0000 0.2428 P(5)=1.000  0.0135 0.0160 2096.55 -7642.82
 65% 0.65 0.28 0.23 0.52 0.07 0.40   5 13 0.0000 0.2426 P(5)=1.000  0.0135 0.0160 2137.18 -7635.89
 65% 0.65 0.28 0.23 0.52 0.07 0.40   5 13 0.0000 0.2423 P(5)=1.000  0.0134 0.0160 2157.12 -7643.63  2:08

 65% 0.65 0.28 0.23 0.52 0.07 0.40   5 13 0.0000 0.2421 P(5)=1.000  0.0134 0.0160 2150.68 -7642.17
 65% 0.65 0.28 0.22 0.52 0.07 0.40   5 13 0.0000 0.2421 P(5)=1.000  0.0134 0.0160 2159.54 -7650.29
 65% 0.65 0.28 0.22 0.52 0.07 0.40   5 13 0.0000 0.2419 P(5)=1.000  0.0134 0.0160 2137.32 -7663.16
 65% 0.65 0.28 0.22 0.52 0.07 0.40   5 13 0.0000 0.2417 P(5)=1.000  0.0134 0.0160 2139.36 -7666.58
 65% 0.65 0.28 0.22 0.52 0.07 0.40   5 13 0.0000 0.2417 P(5)=1.000  0.0134 0.0161 2155.85 -7659.85
 65% 0.65 0.28 0.22 0.52 0.07 0.40   5 13 0.0000 0.2417 P(5)=1.000  0.0134 0.0161 2145.28 -7655.38
 65% 0.65 0.28 0.22 0.52 0.07 0.40   5 13 0.0000 0.2415 P(5)=1.000  0.0134 0.0161 2135.84 -7666.11
 65% 0.65 0.28 0.22 0.52 0.07 0.40   5 13 0.0000 0.2415 P(5)=1.000  0.0134 0.0161 2122.65 -7662.54
 65% 0.65 0.28 0.22 0.52 0.07 0.40   5 13 0.0000 0.2413 P(5)=1.000  0.0134 0.0161 2138.51 -7657.53
 66% 0.65 0.28 0.22 0.52 0.07 0.40   5 13 0.0000 0.2411 P(5)=1.000  0.0134 0.0161 2151.09 -7645.44
 66% 0.65 0.28 0.22 0.52 0.07 0.40   5 13 0.0000 0.2411 P(5)=1.000  0.0134 0.0161 2140.23 -7650.08
 66% 0.65 0.28 0.22 0.52 0.07 0.40   5 13 0.0000 0.2411 P(5)=1.000  0.0134 0.0161 2130.19 -7643.92
 66% 0.65 0.28 0.22 0.52 0.07 0.40   5 13 0.0000 0.2409 P(5)=1.000  0.0133 0.0161 2142.30 -7653.86
 66% 0.65 0.28 0.22 0.52 0.07 0.40   5 13 0.0000 0.2407 P(5)=1.000  0.0133 0.0161 2133.07 -7647.89
 66% 0.65 0.28 0.22 0.52 0.07 0.40   5 13 0.0000 0.2405 P(5)=1.000  0.0133 0.0161 2132.32 -7638.61
 66% 0.65 0.28 0.22 0.52 0.07 0.40   5 13 0.0000 0.2403 P(5)=1.000  0.0133 0.0161 2135.90 -7655.28
 66% 0.65 0.28 0.22 0.52 0.07 0.40   5 13 0.0000 0.2401 P(5)=1.000  0.0133 0.0161 2130.56 -7652.27
 66% 0.65 0.28 0.22 0.52 0.07 0.40   5 13 0.0000 0.2401 P(5)=1.000  0.0133 0.0161 2122.06 -7650.35
 66% 0.65 0.28 0.22 0.52 0.07 0.40   5 13 0.0000 0.2401 P(5)=1.000  0.0133 0.0162 2119.46 -7633.40
 66% 0.65 0.28 0.22 0.52 0.07 0.40   5 13 0.0000 0.2399 P(5)=1.000  0.0133 0.0162 2109.24 -7645.99
 66% 0.65 0.28 0.22 0.52 0.07 0.40   5 13 0.0000 0.2397 P(5)=1.000  0.0133 0.0162 2110.88 -7640.21
 66% 0.65 0.28 0.22 0.52 0.07 0.40   5 13 0.0000 0.2397 P(5)=1.000  0.0133 0.0162 2125.75 -7639.79
 66% 0.65 0.28 0.22 0.52 0.07 0.40   5 13 0.0000 0.2395 P(5)=1.000  0.0133 0.0162 2136.26 -7627.57
 66% 0.65 0.28 0.22 0.52 0.07 0.40   5 13 0.0000 0.2393 P(5)=1.000  0.0133 0.0162 2135.96 -7635.97
 66% 0.65 0.28 0.22 0.52 0.07 0.40   5 13 0.0000 0.2391 P(5)=1.000  0.0133 0.0162 2133.81 -7631.25
 66% 0.65 0.28 0.22 0.53 0.07 0.40   5 13 0.0000 0.2389 P(5)=1.000  0.0133 0.0162 2124.74 -7644.13
 66% 0.65 0.28 0.22 0.53 0.07 0.40   5 13 0.0000 0.2389 P(5)=1.000  0.0132 0.0162 2132.35 -7639.98
 66% 0.65 0.28 0.22 0.53 0.07 0.40   5 13 0.0000 0.2387 P(5)=1.000  0.0132 0.0162 2127.14 -7651.00
 66% 0.65 0.28 0.22 0.53 0.07 0.40   5 13 0.0000 0.2385 P(5)=1.000  0.0132 0.0162 2130.26 -7635.10
 67% 0.65 0.28 0.22 0.53 0.07 0.40   5 13 0.0000 0.2385 P(5)=1.000  0.0132 0.0162 2125.06 -7622.51
 67% 0.65 0.28 0.22 0.53 0.07 0.40   5 13 0.0000 0.2383 P(5)=1.000  0.0132 0.0162 2139.47 -7620.35
 67% 0.65 0.28 0.22 0.53 0.07 0.40   5 13 0.0000 0.2381 P(5)=1.000  0.0132 0.0162 2128.75 -7634.15
 67% 0.65 0.28 0.22 0.53 0.07 0.40   5 13 0.0000 0.2379 P(5)=1.000  0.0132 0.0162 2208.59 -7655.12
 67% 0.65 0.28 0.22 0.53 0.07 0.40   5 13 0.0000 0.2377 P(5)=1.000  0.0132 0.0162 2129.27 -7629.31
 67% 0.65 0.28 0.22 0.53 0.07 0.40   5 13 0.0000 0.2375 P(5)=1.000  0.0132 0.0162 2108.50 -7633.81
 67% 0.65 0.28 0.22 0.53 0.07 0.40   5 13 0.0000 0.2373 P(5)=1.000  0.0132 0.0163 2114.74 -7631.20
 67% 0.65 0.28 0.22 0.53 0.07 0.40   5 13 0.0000 0.2373 P(5)=1.000  0.0132 0.0163 2112.44 -7627.04
 67% 0.65 0.28 0.22 0.53 0.07 0.40   5 13 0.0000 0.2373 P(5)=1.000  0.0132 0.0163 2115.84 -7626.78
 67% 0.65 0.28 0.22 0.53 0.07 0.40   5 13 0.0000 0.2373 P(5)=1.000  0.0132 0.0163 2123.16 -7630.63
 67% 0.65 0.28 0.22 0.53 0.07 0.40   5 13 0.0000 0.2373 P(5)=1.000  0.0132 0.0163 2152.62 -7628.21
 67% 0.65 0.28 0.22 0.53 0.07 0.40   5 13 0.0000 0.2373 P(5)=1.000  0.0131 0.0163 2152.99 -7628.11
 67% 0.65 0.28 0.22 0.53 0.07 0.40   5 13 0.0000 0.2373 P(5)=1.000  0.0131 0.0163 2163.17 -7623.34
 67% 0.65 0.28 0.22 0.53 0.07 0.40   5 13 0.0000 0.2371 P(5)=1.000  0.0131 0.0163 2153.60 -7621.74
 67% 0.65 0.28 0.22 0.53 0.07 0.40   5 13 0.0000 0.2369 P(5)=1.000  0.0131 0.0163 2167.82 -7628.89
 67% 0.65 0.28 0.22 0.53 0.07 0.40   5 13 0.0000 0.2367 P(5)=1.000  0.0131 0.0163 2128.71 -7629.85
 67% 0.65 0.28 0.22 0.53 0.07 0.40   5 13 0.0000 0.2365 P(5)=1.000  0.0131 0.0163 2105.28 -7628.56
 67% 0.65 0.28 0.22 0.53 0.07 0.40   5 13 0.0000 0.2363 P(5)=1.000  0.0131 0.0163 2101.98 -7621.06
 67% 0.65 0.28 0.22 0.53 0.07 0.40   5 13 0.0000 0.2363 P(5)=1.000  0.0131 0.0163 2158.48 -7634.37
 67% 0.65 0.28 0.22 0.53 0.07 0.40   5 13 0.0000 0.2361 P(5)=1.000  0.0131 0.0163 2115.88 -7626.62
 68% 0.65 0.28 0.22 0.53 0.07 0.40   5 13 0.0000 0.2361 P(5)=1.000  0.0131 0.0163 2119.95 -7624.81
 68% 0.65 0.28 0.22 0.53 0.07 0.40   5 13 0.0000 0.2359 P(5)=1.000  0.0131 0.0164 2127.33 -7623.41
 68% 0.65 0.28 0.22 0.53 0.07 0.40   5 13 0.0000 0.2357 P(5)=1.000  0.0131 0.0164 2136.09 -7629.66
 68% 0.65 0.28 0.22 0.53 0.07 0.40   5 13 0.0000 0.2355 P(5)=1.000  0.0131 0.0164 2139.35 -7623.98
 68% 0.65 0.28 0.22 0.53 0.07 0.40   5 13 0.0000 0.2353 P(5)=1.000  0.0130 0.0164 2133.86 -7630.68
 68% 0.65 0.28 0.22 0.53 0.07 0.40   5 13 0.0000 0.2351 P(5)=1.000  0.0130 0.0164 2155.62 -7628.63
 68% 0.65 0.28 0.22 0.53 0.07 0.40   5 13 0.0000 0.2351 P(5)=1.000  0.0130 0.0164 2156.71 -7626.52
 68% 0.65 0.28 0.22 0.53 0.07 0.40   5 13 0.0000 0.2350 P(5)=1.000  0.0130 0.0164 2116.14 -7628.40
 68% 0.65 0.28 0.22 0.53 0.07 0.40   5 13 0.0000 0.2348 P(5)=1.000  0.0130 0.0164 2127.07 -7629.30
 68% 0.65 0.28 0.22 0.53 0.07 0.40   5 13 0.0000 0.2348 P(5)=1.000  0.0130 0.0164 2129.15 -7629.38
 68% 0.65 0.28 0.22 0.53 0.07 0.40   5 13 0.0000 0.2348 P(5)=1.000  0.0130 0.0164 2125.35 -7625.24
 68% 0.65 0.28 0.22 0.53 0.07 0.40   5 13 0.0000 0.2346 P(5)=1.000  0.0130 0.0164 2128.01 -7627.48
 68% 0.65 0.28 0.22 0.53 0.07 0.40   5 13 0.0000 0.2344 P(5)=1.000  0.0130 0.0164 2123.85 -7637.10
 68% 0.65 0.28 0.22 0.53 0.07 0.40   5 13 0.0000 0.2344 P(5)=1.000  0.0130 0.0164 2126.10 -7629.15
 68% 0.65 0.28 0.22 0.53 0.07 0.40   5 13 0.0000 0.2344 P(5)=1.000  0.0130 0.0164 2133.15 -7638.89
 68% 0.65 0.28 0.22 0.53 0.07 0.40   5 13 0.0000 0.2342 P(5)=1.000  0.0130 0.0164 2095.26 -7630.19
 68% 0.65 0.28 0.22 0.53 0.07 0.40   5 13 0.0000 0.2340 P(5)=1.000  0.0129 0.0164 2102.99 -7643.54
 68% 0.65 0.28 0.22 0.53 0.07 0.40   5 13 0.0000 0.2338 P(5)=1.000  0.0129 0.0165 2109.08 -7641.72
 68% 0.65 0.28 0.22 0.53 0.07 0.40   5 13 0.0000 0.2336 P(5)=1.000  0.0129 0.0165 2114.03 -7644.87
 68% 0.65 0.28 0.22 0.53 0.07 0.40   5 13 0.0000 0.2336 P(5)=1.000  0.0129 0.0165 2119.97 -7647.00
 69% 0.65 0.28 0.22 0.53 0.07 0.40   5 13 0.0000 0.2334 P(5)=1.000  0.0129 0.0165 2126.35 -7639.22
 69% 0.65 0.28 0.22 0.54 0.07 0.40   5 13 0.0000 0.2332 P(5)=1.000  0.0129 0.0165 2140.08 -7642.19
 69% 0.65 0.28 0.22 0.54 0.07 0.40   5 13 0.0000 0.2330 P(5)=1.000  0.0129 0.0165 2149.93 -7627.08
 69% 0.65 0.28 0.22 0.54 0.07 0.40   5 13 0.0000 0.2328 P(5)=1.000  0.0129 0.0165 2137.10 -7628.80
 69% 0.65 0.28 0.22 0.54 0.07 0.40   5 13 0.0000 0.2328 P(5)=1.000  0.0129 0.0165 2148.85 -7625.41
 69% 0.65 0.28 0.22 0.54 0.07 0.40   5 13 0.0000 0.2327 P(5)=1.000  0.0129 0.0165 2152.27 -7631.95
 69% 0.65 0.28 0.22 0.54 0.07 0.40   5 13 0.0000 0.2325 P(5)=1.000  0.0129 0.0165 2141.21 -7645.17
 69% 0.65 0.28 0.22 0.54 0.07 0.40   5 13 0.0000 0.2325 P(5)=1.000  0.0128 0.0165 2132.28 -7639.21
 69% 0.65 0.28 0.22 0.54 0.07 0.40   5 13 0.0000 0.2323 P(5)=1.000  0.0128 0.0165 2133.32 -7635.25
 69% 0.65 0.28 0.22 0.54 0.07 0.40   5 13 0.0000 0.2321 P(5)=1.000  0.0128 0.0165 2129.38 -7629.48
 69% 0.65 0.28 0.22 0.54 0.07 0.40   5 13 0.0000 0.2321 P(5)=1.000  0.0128 0.0165 2109.59 -7632.77
 69% 0.65 0.28 0.22 0.54 0.07 0.40   5 13 0.0000 0.2319 P(5)=1.000  0.0128 0.0166 2121.24 -7637.74
 69% 0.65 0.28 0.22 0.54 0.07 0.40   5 13 0.0000 0.2317 P(5)=1.000  0.0128 0.0166 2128.97 -7633.59
 69% 0.65 0.28 0.22 0.54 0.07 0.40   5 13 0.0000 0.2315 P(5)=1.000  0.0128 0.0166 2108.62 -7628.65
 69% 0.65 0.28 0.22 0.54 0.07 0.40   5 13 0.0000 0.2313 P(5)=1.000  0.0128 0.0166 2131.90 -7627.29
 69% 0.65 0.28 0.22 0.54 0.07 0.40   5 13 0.0000 0.2311 P(5)=1.000  0.0128 0.0166 2138.44 -7624.04
 69% 0.65 0.28 0.22 0.54 0.07 0.40   5 13 0.0000 0.2310 P(5)=1.000  0.0128 0.0166 2132.21 -7631.16
 69% 0.65 0.28 0.22 0.54 0.07 0.40   5 13 0.0000 0.2310 P(5)=1.000  0.0128 0.0166 2115.56 -7633.27
 69% 0.65 0.28 0.22 0.54 0.07 0.40   5 13 0.0000 0.2308 P(5)=1.000  0.0128 0.0166 2121.49 -7636.12
 69% 0.65 0.28 0.22 0.54 0.07 0.40   5 13 0.0000 0.2306 P(5)=1.000  0.0127 0.0166 2112.69 -7638.64
 70% 0.65 0.28 0.22 0.54 0.07 0.40   5 13 0.0000 0.2304 P(5)=1.000  0.0127 0.0166 2111.49 -7642.48
 70% 0.65 0.28 0.22 0.54 0.07 0.40   5 13 0.0000 0.2302 P(5)=1.000  0.0127 0.0166 2090.29 -7650.92
 70% 0.65 0.28 0.22 0.54 0.07 0.40   5 13 0.0000 0.2300 P(5)=1.000  0.0127 0.0166 2087.63 -7647.58
 70% 0.65 0.28 0.22 0.54 0.07 0.40   5 13 0.0000 0.2298 P(5)=1.000  0.0127 0.0166 2065.02 -7649.45
 70% 0.65 0.28 0.22 0.54 0.07 0.40   5 13 0.0000 0.2297 P(5)=1.000  0.0127 0.0166 2100.23 -7645.84
 70% 0.65 0.28 0.22 0.54 0.07 0.40   5 13 0.0000 0.2297 P(5)=1.000  0.0127 0.0167 2141.25 -7650.52
 70% 0.65 0.28 0.22 0.54 0.07 0.40   5 13 0.0000 0.2297 P(5)=1.000  0.0127 0.0167 2145.72 -7643.83
 70% 0.65 0.28 0.22 0.54 0.07 0.40   5 13 0.0000 0.2295 P(5)=1.000  0.0127 0.0167 2142.33 -7641.37
 70% 0.65 0.28 0.22 0.54 0.07 0.40   5 13 0.0000 0.2295 P(5)=1.000  0.0127 0.0167 2147.03 -7633.62
 70% 0.65 0.28 0.22 0.54 0.07 0.40   5 13 0.0000 0.2293 P(5)=1.000  0.0127 0.0167 2195.64 -7631.13
 70% 0.65 0.28 0.22 0.54 0.07 0.40   5 13 0.0000 0.2293 P(5)=1.000  0.0127 0.0167 2200.24 -7638.53  2:17

 70% 0.65 0.28 0.22 0.54 0.07 0.40   5 13 0.0000 0.2291 P(5)=1.000  0.0126 0.0167 2176.15 -7620.17
 70% 0.65 0.28 0.22 0.54 0.07 0.40   5 13 0.0000 0.2291 P(5)=1.000  0.0126 0.0167 2191.91 -7621.73
 70% 0.65 0.28 0.22 0.54 0.07 0.40   5 13 0.0000 0.2291 P(5)=1.000  0.0126 0.0167 2174.49 -7621.06
 70% 0.65 0.28 0.22 0.54 0.07 0.40   5 13 0.0000 0.2289 P(5)=1.000  0.0126 0.0167 2165.58 -7623.51
 70% 0.65 0.28 0.22 0.54 0.07 0.40   5 13 0.0000 0.2289 P(5)=1.000  0.0126 0.0167 2171.91 -7619.93
 70% 0.65 0.28 0.22 0.54 0.07 0.40   5 13 0.0000 0.2289 P(5)=1.000  0.0126 0.0167 2164.46 -7629.28
 70% 0.65 0.28 0.22 0.54 0.07 0.40   5 13 0.0000 0.2287 P(5)=1.000  0.0126 0.0167 2168.88 -7635.80
 70% 0.65 0.28 0.22 0.54 0.07 0.40   5 13 0.0000 0.2285 P(5)=1.000  0.0126 0.0167 2142.50 -7645.94
 70% 0.65 0.28 0.22 0.54 0.07 0.40   5 13 0.0000 0.2284 P(5)=1.000  0.0126 0.0167 2140.37 -7639.89
 71% 0.65 0.28 0.22 0.54 0.07 0.40   5 13 0.0000 0.2290 P(5)=1.000  0.0126 0.0167 2145.74 -7638.95
 71% 0.65 0.28 0.22 0.54 0.07 0.40   5 13 0.0000 0.2288 P(5)=1.000  0.0126 0.0167 2153.26 -7630.42
 71% 0.65 0.28 0.22 0.54 0.07 0.40   5 13 0.0000 0.2286 P(5)=1.000  0.0126 0.0167 2154.68 -7627.33
 71% 0.65 0.28 0.22 0.54 0.07 0.40   5 13 0.0000 0.2284 P(5)=1.000  0.0126 0.0168 2150.21 -7622.97
 71% 0.65 0.28 0.22 0.54 0.07 0.40   5 13 0.0000 0.2283 P(5)=1.000  0.0125 0.0168 2164.16 -7641.82
 71% 0.65 0.28 0.22 0.54 0.07 0.40   5 13 0.0000 0.2281 P(5)=1.000  0.0125 0.0168 2179.90 -7632.33
 71% 0.65 0.28 0.22 0.54 0.07 0.40   5 13 0.0000 0.2279 P(5)=1.000  0.0125 0.0168 2200.10 -7626.75
 71% 0.65 0.28 0.22 0.54 0.07 0.40   5 13 0.0000 0.2277 P(5)=1.000  0.0125 0.0168 2193.89 -7625.88
 71% 0.65 0.28 0.22 0.54 0.07 0.40   5 13 0.0000 0.2275 P(5)=1.000  0.0125 0.0168 2199.72 -7632.60
 71% 0.65 0.28 0.22 0.54 0.07 0.40   5 13 0.0000 0.2273 P(5)=1.000  0.0125 0.0168 2139.56 -7631.33
 71% 0.65 0.28 0.22 0.54 0.07 0.40   5 13 0.0000 0.2272 P(5)=1.000  0.0125 0.0168 2141.47 -7634.70
 71% 0.65 0.28 0.22 0.54 0.07 0.40   5 13 0.0000 0.2270 P(5)=1.000  0.0125 0.0168 2162.63 -7633.90
 71% 0.65 0.28 0.22 0.54 0.07 0.40   5 13 0.0000 0.2268 P(5)=1.000  0.0125 0.0168 2160.29 -7625.98
 71% 0.65 0.28 0.22 0.54 0.07 0.40   5 13 0.0000 0.2266 P(5)=1.000  0.0125 0.0168 2148.02 -7633.29
 71% 0.65 0.28 0.22 0.54 0.07 0.40   5 13 0.0000 0.2264 P(5)=1.000  0.0125 0.0168 2143.28 -7637.15
 71% 0.65 0.28 0.22 0.54 0.07 0.40   5 13 0.0000 0.2263 P(5)=1.000  0.0125 0.0168 2143.77 -7649.07
 71% 0.65 0.28 0.22 0.54 0.07 0.40   5 13 0.0000 0.2261 P(5)=1.000  0.0125 0.0168 2157.55 -7641.47
 71% 0.65 0.28 0.22 0.54 0.07 0.40   5 13 0.0000 0.2259 P(5)=1.000  0.0125 0.0169 2173.56 -7645.11
 71% 0.65 0.28 0.22 0.55 0.07 0.40   5 13 0.0000 0.2257 P(5)=1.000  0.0124 0.0169 2200.67 -7629.73
 71% 0.65 0.28 0.22 0.55 0.07 0.40   5 13 0.0000 0.2256 P(5)=1.000  0.0124 0.0169 2179.26 -7629.16
 72% 0.65 0.28 0.22 0.55 0.07 0.40   5 13 0.0000 0.2254 P(5)=1.000  0.0124 0.0169 2187.37 -7639.95
 72% 0.65 0.28 0.22 0.55 0.07 0.40   5 13 0.0000 0.2252 P(5)=1.000  0.0124 0.0169 2167.95 -7641.19
 72% 0.65 0.28 0.22 0.55 0.07 0.40   5 13 0.0000 0.2258 P(5)=1.000  0.0124 0.0169 2206.59 -7641.57
 72% 0.65 0.28 0.22 0.55 0.07 0.40   5 13 0.0000 0.2258 P(5)=1.000  0.0124 0.0169 2196.00 -7627.26
 72% 0.65 0.28 0.22 0.55 0.07 0.40   5 13 0.0000 0.2258 P(5)=1.000  0.0124 0.0169 2200.77 -7633.55
 72% 0.65 0.28 0.22 0.55 0.07 0.40   5 13 0.0000 0.2256 P(5)=1.000  0.0124 0.0169 2205.27 -7645.10
 72% 0.65 0.28 0.22 0.55 0.07 0.40   5 13 0.0000 0.2256 P(5)=1.000  0.0124 0.0169 2191.04 -7642.25
 72% 0.65 0.28 0.22 0.55 0.07 0.40   5 13 0.0000 0.2255 P(5)=1.000  0.0124 0.0169 2180.63 -7636.83
 72% 0.65 0.28 0.22 0.55 0.07 0.40   5 13 0.0000 0.2253 P(5)=1.000  0.0124 0.0169 2184.04 -7636.66
 72% 0.65 0.28 0.22 0.55 0.07 0.40   5 13 0.0000 0.2253 P(5)=1.000  0.0124 0.0169 2173.32 -7639.77
 72% 0.65 0.28 0.22 0.55 0.07 0.40   5 13 0.0000 0.2251 P(5)=1.000  0.0124 0.0169 2189.53 -7634.54
 72% 0.65 0.28 0.22 0.55 0.07 0.40   5 13 0.0000 0.2249 P(5)=1.000  0.0123 0.0169 2169.04 -7637.85
 72% 0.65 0.28 0.22 0.55 0.07 0.40   5 13 0.0000 0.2247 P(5)=1.000  0.0123 0.0169 2176.04 -7636.55
 72% 0.65 0.28 0.22 0.55 0.07 0.40   5 13 0.0000 0.2247 P(5)=1.000  0.0123 0.0170 2178.49 -7649.85
 72% 0.65 0.28 0.22 0.55 0.07 0.40   5 13 0.0000 0.2246 P(5)=1.000  0.0123 0.0170 2171.45 -7633.56
 72% 0.65 0.28 0.22 0.55 0.07 0.40   5 13 0.0000 0.2244 P(5)=1.000  0.0123 0.0170 2199.79 -7638.50
 72% 0.65 0.28 0.22 0.55 0.07 0.40   5 13 0.0000 0.2242 P(5)=1.000  0.0123 0.0170 2209.30 -7639.10
 72% 0.65 0.28 0.22 0.55 0.07 0.40   5 13 0.0000 0.2240 P(5)=1.000  0.0123 0.0170 2216.87 -7633.58
 72% 0.65 0.28 0.22 0.55 0.07 0.40   5 13 0.0000 0.2239 P(5)=1.000  0.0123 0.0170 2213.80 -7638.53
 72% 0.65 0.28 0.22 0.55 0.07 0.40   5 13 0.0000 0.2237 P(5)=1.000  0.0123 0.0170 2192.63 -7632.37
 73% 0.65 0.28 0.22 0.55 0.07 0.40   5 13 0.0000 0.2235 P(5)=1.000  0.0123 0.0170 2206.97 -7629.91
 73% 0.65 0.28 0.22 0.55 0.07 0.40   5 13 0.0000 0.2233 P(5)=1.000  0.0123 0.0170 2209.19 -7633.17
 73% 0.65 0.28 0.22 0.55 0.07 0.40   5 13 0.0000 0.2232 P(5)=1.000  0.0123 0.0170 2204.19 -7630.86
 73% 0.65 0.28 0.22 0.55 0.07 0.40   5 13 0.0000 0.2230 P(5)=1.000  0.0123 0.0170 2214.71 -7627.55
 73% 0.65 0.28 0.22 0.55 0.07 0.40   5 13 0.0000 0.2228 P(5)=1.000  0.0122 0.0170 2221.35 -7633.86
 73% 0.65 0.28 0.22 0.55 0.07 0.40   5 13 0.0000 0.2228 P(5)=1.000  0.0122 0.0170 2210.44 -7636.95
 73% 0.65 0.28 0.22 0.55 0.07 0.40   5 13 0.0000 0.2227 P(5)=1.000  0.0122 0.0170 2205.15 -7649.32
 73% 0.65 0.28 0.22 0.55 0.07 0.40   5 13 0.0000 0.2225 P(5)=1.000  0.0122 0.0171 2191.83 -7635.49
 73% 0.65 0.28 0.22 0.55 0.07 0.40   5 13 0.0000 0.2225 P(5)=1.000  0.0122 0.0171 2228.30 -7635.07
 73% 0.65 0.28 0.22 0.55 0.07 0.40   5 13 0.0000 0.2223 P(5)=1.000  0.0122 0.0171 2199.39 -7636.20
 73% 0.65 0.28 0.22 0.55 0.07 0.40   5 13 0.0000 0.2221 P(5)=1.000  0.0122 0.0171 2173.16 -7639.52
 73% 0.65 0.28 0.22 0.55 0.07 0.40   5 13 0.0000 0.2220 P(5)=1.000  0.0122 0.0171 2170.49 -7640.79
 73% 0.65 0.28 0.22 0.55 0.07 0.40   5 13 0.0000 0.2218 P(5)=1.000  0.0122 0.0171 2180.25 -7642.84
 73% 0.65 0.28 0.22 0.55 0.07 0.40   5 13 0.0000 0.2216 P(5)=1.000  0.0122 0.0171 2186.86 -7642.86
 73% 0.65 0.28 0.22 0.55 0.07 0.40   5 13 0.0000 0.2215 P(5)=1.000  0.0122 0.0171 2277.03 -7648.35
 73% 0.65 0.28 0.22 0.55 0.07 0.40   5 13 0.0000 0.2213 P(5)=1.000  0.0122 0.0171 2229.33 -7642.73
 73% 0.65 0.28 0.22 0.55 0.07 0.40   5 13 0.0000 0.2211 P(5)=1.000  0.0122 0.0171 2235.17 -7630.61
 73% 0.65 0.28 0.22 0.55 0.07 0.40   5 13 0.0000 0.2209 P(5)=1.000  0.0121 0.0171 2237.71 -7631.29
 73% 0.65 0.28 0.22 0.55 0.07 0.40   5 13 0.0000 0.2208 P(5)=1.000  0.0121 0.0171 2224.12 -7638.58
 73% 0.65 0.28 0.22 0.55 0.07 0.40   5 13 0.0000 0.2208 P(5)=1.000  0.0121 0.0171 2204.56 -7620.51
 74% 0.65 0.28 0.22 0.55 0.07 0.40   5 13 0.0000 0.2206 P(5)=1.000  0.0121 0.0171 2207.51 -7622.33
 74% 0.65 0.28 0.21 0.55 0.07 0.40   5 13 0.0000 0.2206 P(5)=1.000  0.0121 0.0171 2214.35 -7631.75
 74% 0.65 0.28 0.21 0.55 0.07 0.40   5 13 0.0000 0.2206 P(5)=1.000  0.0121 0.0172 2205.21 -7643.81
 74% 0.65 0.28 0.21 0.55 0.07 0.40   5 13 0.0000 0.2204 P(5)=1.000  0.0121 0.0172 2190.73 -7635.32
 74% 0.65 0.28 0.21 0.55 0.07 0.40   5 13 0.0000 0.2203 P(5)=1.000  0.0121 0.0172 2204.45 -7646.58
 74% 0.65 0.28 0.21 0.55 0.07 0.40   5 13 0.0000 0.2203 P(5)=1.000  0.0121 0.0172 2190.29 -7630.89
 74% 0.65 0.28 0.21 0.55 0.07 0.40   5 13 0.0000 0.2201 P(5)=1.000  0.0121 0.0172 2236.83 -7626.08
 74% 0.65 0.28 0.21 0.55 0.07 0.40   5 13 0.0000 0.2199 P(5)=1.000  0.0121 0.0172 2249.87 -7629.97
 74% 0.65 0.28 0.21 0.55 0.07 0.40   5 13 0.0000 0.2198 P(5)=1.000  0.0121 0.0172 2249.53 -7631.90
 74% 0.65 0.28 0.21 0.55 0.07 0.40   5 13 0.0000 0.2198 P(5)=1.000  0.0121 0.0172 2224.40 -7627.85
 74% 0.65 0.28 0.21 0.55 0.07 0.40   5 13 0.0000 0.2196 P(5)=1.000  0.0121 0.0172 2180.11 -7630.78
 74% 0.65 0.28 0.21 0.55 0.07 0.40   5 13 0.0000 0.2194 P(5)=1.000  0.0120 0.0172 2188.58 -7630.00
 74% 0.65 0.28 0.21 0.55 0.07 0.40   5 13 0.0000 0.2193 P(5)=1.000  0.0120 0.0172 2176.90 -7626.06
 74% 0.65 0.28 0.21 0.56 0.07 0.40   5 13 0.0000 0.2191 P(5)=1.000  0.0120 0.0172 2173.01 -7623.17
 74% 0.65 0.28 0.21 0.56 0.07 0.40   5 13 0.0000 0.2189 P(5)=1.000  0.0120 0.0172 2185.20 -7617.26
 74% 0.65 0.28 0.21 0.56 0.07 0.40   5 13 0.0000 0.2188 P(5)=1.000  0.0120 0.0172 2194.19 -7616.35
 74% 0.65 0.28 0.21 0.56 0.07 0.40   5 13 0.0000 0.2186 P(5)=1.000  0.0120 0.0172 2182.46 -7624.78
 74% 0.65 0.28 0.21 0.56 0.07 0.40   5 13 0.0000 0.2184 P(5)=1.000  0.0120 0.0172 2153.30 -7623.62
 74% 0.65 0.28 0.21 0.56 0.07 0.40   5 13 0.0000 0.2184 P(5)=1.000  0.0120 0.0173 2147.38 -7628.57
 74% 0.65 0.28 0.21 0.56 0.07 0.40   5 13 0.0000 0.2183 P(5)=1.000  0.0120 0.0173 2159.13 -7634.78
 75% 0.65 0.28 0.21 0.56 0.07 0.40   5 13 0.0000 0.2181 P(5)=1.000  0.0120 0.0173 2177.06 -7634.70
 75% 0.65 0.28 0.21 0.56 0.07 0.40   5 13 0.0000 0.2179 P(5)=1.000  0.0120 0.0173 2173.23 -7633.12
 75% 0.65 0.28 0.21 0.56 0.07 0.40   5 13 0.0000 0.2178 P(5)=1.000  0.0120 0.0173 2172.80 -7645.59
 75% 0.65 0.28 0.21 0.56 0.07 0.40   5 13 0.0000 0.2176 P(5)=1.000  0.0120 0.0173 2186.29 -7632.91
 75% 0.65 0.28 0.21 0.56 0.07 0.40   5 13 0.0000 0.2174 P(5)=1.000  0.0120 0.0173 2202.34 -7645.64
 75% 0.65 0.28 0.21 0.56 0.07 0.40   5 13 0.0000 0.2174 P(5)=1.000  0.0120 0.0173 2203.70 -7643.27
 75% 0.65 0.28 0.21 0.56 0.07 0.40   5 13 0.0000 0.2173 P(5)=1.000  0.0119 0.0173 2194.33 -7627.63
 75% 0.65 0.28 0.21 0.56 0.07 0.40   5 13 0.0000 0.2173 P(5)=1.000  0.0119 0.0173 2202.45 -7626.71
 75% 0.65 0.28 0.21 0.56 0.07 0.40   5 13 0.0000 0.2173 P(5)=1.000  0.0119 0.0173 2187.57 -7626.77
 75% 0.65 0.28 0.21 0.56 0.07 0.40   5 13 0.0000 0.2171 P(5)=1.000  0.0119 0.0173 2183.81 -7623.26
 75% 0.65 0.28 0.21 0.56 0.07 0.40   5 13 0.0000 0.2169 P(5)=1.000  0.0119 0.0173 2176.86 -7634.94  2:26

 75% 0.65 0.28 0.21 0.56 0.07 0.40   5 13 0.0000 0.2169 P(5)=1.000  0.0119 0.0173 2194.67 -7630.25
 75% 0.65 0.28 0.21 0.56 0.07 0.40   5 13 0.0000 0.2168 P(5)=1.000  0.0119 0.0174 2237.10 -7629.24
 75% 0.65 0.28 0.21 0.56 0.07 0.40   5 13 0.0000 0.2166 P(5)=1.000  0.0119 0.0174 2221.97 -7627.52
 75% 0.65 0.28 0.21 0.56 0.07 0.40   5 13 0.0000 0.2166 P(5)=1.000  0.0119 0.0174 2203.62 -7647.83
 75% 0.65 0.28 0.21 0.56 0.07 0.40   5 13 0.0000 0.2164 P(5)=1.000  0.0119 0.0174 2217.70 -7632.56
 75% 0.65 0.28 0.21 0.56 0.07 0.40   5 13 0.0000 0.2163 P(5)=1.000  0.0119 0.0174 2215.04 -7633.94
 75% 0.65 0.28 0.21 0.56 0.07 0.40   5 13 0.0000 0.2163 P(5)=1.000  0.0119 0.0174 2209.42 -7638.95
 75% 0.65 0.28 0.21 0.56 0.07 0.40   5 13 0.0000 0.2161 P(5)=1.000  0.0119 0.0174 2215.52 -7651.48
 75% 0.65 0.28 0.21 0.56 0.07 0.40   5 13 0.0000 0.2161 P(5)=1.000  0.0119 0.0174 2226.85 -7649.27
 76% 0.65 0.28 0.21 0.56 0.07 0.40   5 13 0.0000 0.2161 P(5)=1.000  0.0119 0.0174 2238.90 -7659.64
 76% 0.65 0.28 0.21 0.56 0.07 0.40   5 13 0.0000 0.2160 P(5)=1.000  0.0118 0.0174 2238.84 -7658.41
 76% 0.65 0.28 0.21 0.56 0.07 0.40   5 13 0.0000 0.2160 P(5)=1.000  0.0118 0.0174 2232.42 -7639.38
 76% 0.65 0.28 0.21 0.56 0.07 0.40   5 13 0.0000 0.2160 P(5)=1.000  0.0118 0.0174 2228.55 -7646.62
 76% 0.65 0.28 0.21 0.56 0.07 0.40   5 13 0.0000 0.2158 P(5)=1.000  0.0118 0.0174 2225.69 -7646.13
 76% 0.65 0.28 0.21 0.56 0.07 0.40   5 13 0.0000 0.2156 P(5)=1.000  0.0118 0.0174 2232.87 -7644.24
 76% 0.65 0.28 0.21 0.56 0.07 0.40   5 13 0.0000 0.2156 P(5)=1.000  0.0118 0.0174 2217.30 -7655.67
 76% 0.65 0.28 0.21 0.56 0.07 0.40   5 13 0.0000 0.2156 P(5)=1.000  0.0118 0.0174 2213.27 -7639.28
 76% 0.65 0.28 0.21 0.56 0.07 0.40   5 13 0.0000 0.2155 P(5)=1.000  0.0118 0.0174 2217.57 -7646.73
 76% 0.65 0.28 0.21 0.56 0.07 0.40   5 13 0.0000 0.2153 P(5)=1.000  0.0118 0.0174 2239.88 -7645.38
 76% 0.65 0.28 0.21 0.56 0.07 0.40   5 13 0.0000 0.2153 P(5)=1.000  0.0118 0.0174 2216.82 -7629.56
 76% 0.65 0.28 0.21 0.56 0.07 0.40   5 13 0.0000 0.2151 P(5)=1.000  0.0118 0.0174 2179.98 -7633.74
 76% 0.65 0.28 0.21 0.56 0.07 0.40   5 13 0.0000 0.2150 P(5)=1.000  0.0118 0.0175 2177.34 -7636.02
 76% 0.65 0.28 0.21 0.56 0.07 0.40   5 13 0.0000 0.2148 P(5)=1.000  0.0118 0.0175 2180.44 -7638.31
 76% 0.65 0.28 0.21 0.56 0.07 0.40   5 13 0.0000 0.2147 P(5)=1.000  0.0118 0.0175 2170.87 -7631.82
 76% 0.65 0.28 0.21 0.56 0.07 0.40   5 13 0.0000 0.2147 P(5)=1.000  0.0118 0.0175 2169.42 -7628.60
 76% 0.65 0.28 0.21 0.56 0.07 0.40   5 13 0.0000 0.2145 P(5)=1.000  0.0117 0.0175 2145.98 -7626.45
 76% 0.65 0.28 0.21 0.56 0.07 0.40   5 13 0.0000 0.2145 P(5)=1.000  0.0117 0.0175 2192.44 -7641.73
 76% 0.65 0.28 0.21 0.56 0.07 0.40   5 13 0.0000 0.2145 P(5)=1.000  0.0117 0.0175 2192.21 -7640.60
 76% 0.65 0.28 0.21 0.56 0.07 0.40   5 13 0.0000 0.2143 P(5)=1.000  0.0117 0.0175 2180.55 -7649.34
 77% 0.65 0.28 0.21 0.56 0.07 0.40   5 13 0.0000 0.2142 P(5)=1.000  0.0117 0.0175 2163.15 -7636.14
 77% 0.65 0.28 0.21 0.56 0.07 0.40   5 13 0.0000 0.2140 P(5)=1.000  0.0117 0.0175 2165.51 -7643.31
 77% 0.65 0.28 0.21 0.56 0.07 0.40   5 13 0.0000 0.2139 P(5)=1.000  0.0117 0.0175 2194.30 -7646.82
 77% 0.65 0.28 0.21 0.56 0.07 0.40   5 13 0.0000 0.2137 P(5)=1.000  0.0117 0.0175 2196.95 -7631.31
 77% 0.65 0.28 0.21 0.56 0.07 0.40   5 13 0.0000 0.2135 P(5)=1.000  0.0117 0.0175 2186.72 -7636.74
 77% 0.65 0.28 0.21 0.56 0.07 0.40   5 13 0.0000 0.2134 P(5)=1.000  0.0117 0.0175 2181.06 -7625.32
 77% 0.65 0.28 0.21 0.56 0.07 0.40   5 13 0.0000 0.2132 P(5)=1.000  0.0117 0.0175 2184.35 -7634.65
 77% 0.65 0.28 0.21 0.56 0.07 0.40   5 13 0.0000 0.2131 P(5)=1.000  0.0117 0.0175 2171.46 -7629.34
 77% 0.65 0.28 0.21 0.56 0.07 0.40   5 13 0.0000 0.2129 P(5)=1.000  0.0117 0.0175 2178.90 -7637.59
 77% 0.65 0.28 0.21 0.57 0.07 0.40   5 13 0.0000 0.2128 P(5)=1.000  0.0117 0.0176 2189.19 -7631.90
 77% 0.65 0.28 0.21 0.57 0.07 0.40   5 13 0.0000 0.2126 P(5)=1.000  0.0117 0.0176 2192.07 -7630.85
 77% 0.65 0.28 0.21 0.57 0.07 0.40   5 13 0.0000 0.2124 P(5)=1.000  0.0117 0.0176 2182.84 -7631.99
 77% 0.65 0.28 0.21 0.57 0.07 0.40   5 13 0.0000 0.2123 P(5)=1.000  0.0117 0.0176 2182.88 -7646.03
 77% 0.65 0.28 0.21 0.57 0.07 0.40   5 13 0.0000 0.2121 P(5)=1.000  0.0116 0.0176 2231.11 -7655.87
 77% 0.65 0.28 0.21 0.57 0.07 0.40   5 13 0.0000 0.2120 P(5)=1.000  0.0116 0.0176 2238.57 -7656.94
 77% 0.65 0.28 0.21 0.57 0.07 0.40   5 13 0.0000 0.2118 P(5)=1.000  0.0116 0.0176 2250.44 -7642.35
 77% 0.65 0.28 0.21 0.57 0.07 0.40   5 13 0.0000 0.2117 P(5)=1.000  0.0116 0.0176 2156.35 -7637.50
 77% 0.65 0.28 0.21 0.57 0.07 0.40   5 13 0.0000 0.2117 P(5)=1.000  0.0116 0.0176 2259.57 -7630.32
 77% 0.65 0.28 0.21 0.57 0.07 0.40   5 13 0.0000 0.2115 P(5)=1.000  0.0116 0.0176 2268.56 -7640.10
 77% 0.65 0.28 0.21 0.57 0.07 0.40   5 13 0.0000 0.2113 P(5)=1.000  0.0116 0.0176 2231.62 -7638.59
 78% 0.65 0.28 0.21 0.57 0.07 0.40   5 13 0.0000 0.2113 P(5)=1.000  0.0116 0.0176 2162.15 -7641.50
 78% 0.65 0.28 0.21 0.57 0.07 0.40   5 13 0.0000 0.2113 P(5)=1.000  0.0116 0.0176 2209.04 -7636.54
 78% 0.65 0.28 0.21 0.57 0.07 0.40   5 13 0.0000 0.2112 P(5)=1.000  0.0116 0.0176 2208.20 -7655.41
 78% 0.65 0.28 0.21 0.57 0.07 0.40   5 13 0.0000 0.2112 P(5)=1.000  0.0116 0.0176 2200.72 -7639.49
 78% 0.65 0.28 0.21 0.57 0.07 0.40   5 13 0.0000 0.2110 P(5)=1.000  0.0116 0.0176 2209.95 -7647.14
 78% 0.65 0.28 0.21 0.57 0.07 0.40   5 13 0.0000 0.2109 P(5)=1.000  0.0116 0.0176 2215.28 -7639.78
 78% 0.65 0.28 0.21 0.57 0.07 0.40   5 13 0.0000 0.2107 P(5)=1.000  0.0116 0.0176 2223.36 -7638.55
 78% 0.65 0.28 0.21 0.57 0.07 0.40   5 13 0.0000 0.2106 P(5)=1.000  0.0116 0.0176 2208.35 -7623.58
 78% 0.65 0.28 0.21 0.57 0.07 0.40   5 13 0.0000 0.2104 P(5)=1.000  0.0116 0.0176 2188.44 -7636.67
 78% 0.65 0.28 0.21 0.57 0.07 0.40   5 13 0.0000 0.2103 P(5)=1.000  0.0116 0.0176 2208.45 -7633.39
 78% 0.65 0.28 0.21 0.57 0.07 0.40   5 13 0.0000 0.2103 P(5)=1.000  0.0115 0.0176 2202.71 -7636.83
 78% 0.65 0.28 0.21 0.57 0.07 0.40   5 13 0.0000 0.2103 P(5)=1.000  0.0115 0.0176 2203.99 -7647.25
 78% 0.65 0.28 0.21 0.57 0.07 0.40   5 13 0.0000 0.2101 P(5)=1.000  0.0115 0.0176 2215.32 -7649.56
 78% 0.65 0.28 0.21 0.57 0.07 0.40   5 13 0.0000 0.2099 P(5)=1.000  0.0115 0.0176 2153.38 -7643.25
 78% 0.65 0.28 0.21 0.57 0.07 0.40   5 13 0.0000 0.2099 P(5)=1.000  0.0115 0.0177 2150.55 -7634.19
 78% 0.65 0.28 0.21 0.57 0.07 0.40   5 13 0.0000 0.2098 P(5)=1.000  0.0115 0.0177 2221.98 -7638.62
 78% 0.65 0.28 0.21 0.57 0.07 0.40   5 13 0.0000 0.2096 P(5)=1.000  0.0115 0.0177 2221.37 -7644.60
 78% 0.65 0.28 0.21 0.57 0.07 0.40   5 13 0.0000 0.2095 P(5)=1.000  0.0115 0.0177 2240.67 -7643.96
 78% 0.65 0.28 0.21 0.57 0.07 0.40   5 13 0.0000 0.2093 P(5)=1.000  0.0115 0.0177 2227.92 -7633.35
 78% 0.65 0.28 0.21 0.57 0.07 0.40   5 13 0.0000 0.2092 P(5)=1.000  0.0115 0.0177 2139.02 -7634.82
 79% 0.65 0.28 0.21 0.57 0.07 0.40   5 13 0.0000 0.2090 P(5)=1.000  0.0115 0.0177 2228.17 -7645.27
 79% 0.65 0.28 0.21 0.57 0.07 0.40   5 13 0.0000 0.2090 P(5)=1.000  0.0115 0.0177 2227.93 -7650.69
 79% 0.65 0.28 0.21 0.57 0.07 0.40   5 13 0.0000 0.2089 P(5)=1.000  0.0115 0.0177 2236.16 -7636.48
 79% 0.65 0.28 0.21 0.57 0.07 0.40   5 13 0.0000 0.2087 P(5)=1.000  0.0115 0.0177 2235.24 -7629.82
 79% 0.65 0.28 0.21 0.57 0.07 0.40   5 13 0.0000 0.2086 P(5)=1.000  0.0115 0.0177 2219.57 -7635.89
 79% 0.65 0.28 0.21 0.57 0.07 0.40   5 13 0.0000 0.2084 P(5)=1.000  0.0115 0.0177 2228.81 -7644.38
 79% 0.65 0.28 0.21 0.57 0.07 0.40   5 13 0.0000 0.2083 P(5)=1.000  0.0115 0.0177 2231.13 -7638.61
 79% 0.65 0.28 0.21 0.57 0.07 0.40   5 13 0.0000 0.2083 P(5)=1.000  0.0115 0.0177 2221.49 -7649.78
 79% 0.65 0.28 0.21 0.57 0.07 0.40   5 13 0.0000 0.2081 P(5)=1.000  0.0114 0.0177 2215.22 -7638.45
 79% 0.65 0.28 0.21 0.57 0.07 0.40   5 13 0.0000 0.2080 P(5)=1.000  0.0114 0.0177 2233.37 -7644.64
 79% 0.65 0.28 0.21 0.57 0.07 0.40   5 13 0.0000 0.2080 P(5)=1.000  0.0114 0.0177 2236.27 -7651.77
 79% 0.65 0.28 0.21 0.57 0.07 0.40   5 13 0.0000 0.2078 P(5)=1.000  0.0114 0.0177 2246.02 -7633.00
 79% 0.65 0.28 0.21 0.57 0.07 0.40   5 13 0.0000 0.2077 P(5)=1.000  0.0114 0.0177 2240.11 -7638.68
 79% 0.65 0.28 0.21 0.57 0.07 0.40   5 13 0.0000 0.2075 P(5)=1.000  0.0114 0.0177 2170.69 -7636.10
 79% 0.65 0.28 0.21 0.57 0.07 0.40   5 13 0.0000 0.2075 P(5)=1.000  0.0114 0.0177 2188.83 -7636.88
 79% 0.65 0.28 0.21 0.57 0.07 0.40   5 13 0.0000 0.2075 P(5)=1.000  0.0114 0.0177 2202.59 -7634.34
 79% 0.65 0.28 0.21 0.57 0.07 0.40   5 13 0.0000 0.2074 P(5)=1.000  0.0114 0.0177 2214.48 -7639.17
 79% 0.65 0.28 0.21 0.57 0.07 0.40   5 13 0.0000 0.2072 P(5)=1.000  0.0114 0.0177 2232.06 -7638.59
 79% 0.65 0.28 0.21 0.57 0.07 0.40   5 13 0.0000 0.2071 P(5)=1.000  0.0114 0.0177 2229.39 -7629.85
 79% 0.65 0.28 0.21 0.57 0.07 0.40   5 13 0.0000 0.2071 P(5)=1.000  0.0114 0.0178 2265.28 -7637.55
 80% 0.65 0.28 0.21 0.57 0.07 0.40   5 13 0.0000 0.2069 P(5)=1.000  0.0114 0.0178 2259.76 -7643.56
 80% 0.65 0.28 0.21 0.57 0.07 0.40   5 13 0.0000 0.2068 P(5)=1.000  0.0114 0.0178 2242.43 -7627.81
 80% 0.65 0.28 0.21 0.57 0.07 0.40   5 13 0.0000 0.2068 P(5)=1.000  0.0114 0.0178 2235.96 -7621.54
 80% 0.65 0.28 0.21 0.57 0.07 0.40   5 13 0.0000 0.2066 P(5)=1.000  0.0114 0.0178 2250.61 -7609.64
 80% 0.65 0.28 0.21 0.57 0.07 0.40   5 13 0.0000 0.2065 P(5)=1.000  0.0114 0.0178 2242.55 -7621.34
 80% 0.65 0.28 0.21 0.57 0.07 0.40   5 13 0.0000 0.2065 P(5)=1.000  0.0114 0.0178 2239.34 -7631.50
 80% 0.65 0.28 0.21 0.57 0.07 0.40   5 13 0.0000 0.2063 P(5)=1.000  0.0114 0.0178 2239.09 -7638.42
 80% 0.65 0.28 0.21 0.57 0.07 0.40   5 13 0.0000 0.2062 P(5)=1.000  0.0113 0.0178 2220.86 -7628.04
 80% 0.65 0.28 0.21 0.57 0.07 0.40   5 13 0.0000 0.2062 P(5)=1.000  0.0113 0.0178 2238.19 -7637.00
 80% 0.65 0.28 0.21 0.57 0.07 0.40   5 13 0.0000 0.2060 P(5)=1.000  0.0113 0.0178 2240.20 -7633.11
 80% 0.65 0.28 0.21 0.57 0.07 0.40   5 13 0.0000 0.2059 P(5)=1.000  0.0113 0.0178 2235.51 -7636.54  2:35

 80% 0.65 0.28 0.21 0.57 0.07 0.40   5 13 0.0000 0.2057 P(5)=1.000  0.0113 0.0178 2253.41 -7643.15
 80% 0.65 0.28 0.21 0.57 0.07 0.40   5 13 0.0000 0.2057 P(5)=1.000  0.0113 0.0178 2240.62 -7624.09
 80% 0.65 0.28 0.21 0.57 0.07 0.40   5 13 0.0000 0.2056 P(5)=1.000  0.0113 0.0178 2275.94 -7628.38
 80% 0.65 0.28 0.21 0.57 0.07 0.40   5 13 0.0000 0.2054 P(5)=1.000  0.0113 0.0178 2210.40 -7624.93
 80% 0.65 0.28 0.21 0.57 0.07 0.40   5 13 0.0000 0.2053 P(5)=1.000  0.0113 0.0178 2206.65 -7628.58
 80% 0.65 0.28 0.21 0.57 0.07 0.40   5 13 0.0000 0.2053 P(5)=1.000  0.0113 0.0178 2186.00 -7627.74
 80% 0.65 0.28 0.21 0.57 0.07 0.40   5 13 0.0000 0.2051 P(5)=1.000  0.0113 0.0178 2209.25 -7627.72
 80% 0.65 0.28 0.21 0.57 0.07 0.40   5 13 0.0000 0.2050 P(5)=1.000  0.0113 0.0178 2211.52 -7633.63
 80% 0.65 0.28 0.20 0.57 0.07 0.40   5 13 0.0000 0.2049 P(5)=1.000  0.0113 0.0178 2206.04 -7652.60
 81% 0.65 0.28 0.20 0.57 0.07 0.40   5 13 0.0000 0.2047 P(5)=1.000  0.0113 0.0178 2211.13 -7650.93
 81% 0.65 0.28 0.20 0.57 0.07 0.40   5 13 0.0000 0.2047 P(5)=1.000  0.0113 0.0178 2197.76 -7642.85
 81% 0.65 0.28 0.20 0.57 0.07 0.40   5 13 0.0000 0.2046 P(5)=1.000  0.0113 0.0178 2181.78 -7625.78
 81% 0.65 0.28 0.20 0.57 0.07 0.40   5 13 0.0000 0.2044 P(5)=1.000  0.0113 0.0178 2222.08 -7640.66
 81% 0.65 0.28 0.20 0.57 0.07 0.40   5 13 0.0000 0.2043 P(5)=1.000  0.0113 0.0179 2207.76 -7639.31
 81% 0.65 0.28 0.20 0.57 0.07 0.40   5 13 0.0000 0.2043 P(5)=1.000  0.0113 0.0179 2209.08 -7644.11
 81% 0.65 0.28 0.20 0.57 0.07 0.40   5 13 0.0000 0.2043 P(5)=1.000  0.0113 0.0179 2230.77 -7642.99
 81% 0.65 0.28 0.20 0.57 0.07 0.40   5 13 0.0000 0.2041 P(5)=1.000  0.0113 0.0179 2211.74 -7649.76
 81% 0.65 0.28 0.20 0.57 0.07 0.40   5 13 0.0000 0.2040 P(5)=1.000  0.0112 0.0179 2236.49 -7659.61
 81% 0.65 0.28 0.20 0.57 0.07 0.40   5 13 0.0000 0.2038 P(5)=1.000  0.0112 0.0179 2200.73 -7650.97
 81% 0.65 0.28 0.20 0.57 0.07 0.40   5 13 0.0000 0.2037 P(5)=1.000  0.0112 0.0179 2209.16 -7644.10
 81% 0.65 0.28 0.20 0.57 0.07 0.40   5 13 0.0000 0.2037 P(5)=1.000  0.0112 0.0179 2214.68 -7649.48
 81% 0.65 0.28 0.20 0.57 0.07 0.40   5 13 0.0000 0.2035 P(5)=1.000  0.0112 0.0179 2207.44 -7661.39
 81% 0.65 0.28 0.20 0.57 0.07 0.40   5 13 0.0000 0.2035 P(5)=1.000  0.0112 0.0179 2196.18 -7649.60
 81% 0.65 0.28 0.20 0.57 0.07 0.40   5 13 0.0000 0.2034 P(5)=1.000  0.0112 0.0179 2210.01 -7637.25
 81% 0.65 0.28 0.20 0.57 0.07 0.40   5 13 0.0000 0.2033 P(5)=1.000  0.0112 0.0179 2191.83 -7638.32
 81% 0.65 0.28 0.20 0.57 0.07 0.40   5 13 0.0000 0.2031 P(5)=1.000  0.0112 0.0179 2231.33 -7658.44
 81% 0.65 0.28 0.20 0.57 0.07 0.40   5 13 0.0000 0.2030 P(5)=1.000  0.0112 0.0179 2244.74 -7661.00
 81% 0.65 0.28 0.20 0.57 0.07 0.40   5 13 0.0000 0.2028 P(5)=1.000  0.0112 0.0179 2253.58 -7664.48
 81% 0.65 0.28 0.20 0.57 0.07 0.40   5 13 0.0000 0.2028 P(5)=1.000  0.0112 0.0179 2185.68 -7658.31
 82% 0.65 0.28 0.20 0.57 0.07 0.40   5 13 0.0000 0.2027 P(5)=1.000  0.0112 0.0179 2194.21 -7660.78
 82% 0.65 0.28 0.20 0.57 0.07 0.40   5 13 0.0000 0.2025 P(5)=1.000  0.0112 0.0179 2194.20 -7660.07
 82% 0.65 0.28 0.20 0.57 0.07 0.40   5 13 0.0000 0.2024 P(5)=1.000  0.0112 0.0179 2177.96 -7662.24
 82% 0.65 0.28 0.20 0.57 0.07 0.40   5 13 0.0000 0.2023 P(5)=1.000  0.0112 0.0179 2175.85 -7668.20
 82% 0.65 0.28 0.20 0.57 0.07 0.40   5 13 0.0000 0.2023 P(5)=1.000  0.0112 0.0179 2165.15 -7646.78
 82% 0.65 0.28 0.20 0.57 0.07 0.40   5 13 0.0000 0.2023 P(5)=1.000  0.0112 0.0179 2155.48 -7650.16
 82% 0.65 0.28 0.20 0.57 0.07 0.40   5 13 0.0000 0.2021 P(5)=1.000  0.0112 0.0179 2154.97 -7667.68
 82% 0.65 0.28 0.20 0.57 0.07 0.40   5 13 0.0000 0.2021 P(5)=1.000  0.0111 0.0179 2158.20 -7656.74
 82% 0.65 0.28 0.20 0.57 0.07 0.40   5 13 0.0000 0.2021 P(5)=1.000  0.0111 0.0179 2135.82 -7647.75
 82% 0.65 0.28 0.20 0.57 0.07 0.40   5 13 0.0000 0.2020 P(5)=1.000  0.0111 0.0180 2214.81 -7642.87
 82% 0.65 0.28 0.20 0.57 0.07 0.40   5 13 0.0000 0.2018 P(5)=1.000  0.0111 0.0180 2210.77 -7648.64
 82% 0.65 0.28 0.20 0.57 0.07 0.40   5 13 0.0000 0.2017 P(5)=1.000  0.0111 0.0180 2239.34 -7656.97
 82% 0.65 0.28 0.20 0.57 0.07 0.40   5 13 0.0000 0.2015 P(5)=1.000  0.0111 0.0180 2247.34 -7648.45
 82% 0.65 0.28 0.20 0.57 0.07 0.40   5 13 0.0000 0.2015 P(5)=1.000  0.0111 0.0180 2239.87 -7646.70
 82% 0.65 0.28 0.20 0.57 0.07 0.40   5 13 0.0000 0.2014 P(5)=1.000  0.0111 0.0180 2221.51 -7646.71
 82% 0.65 0.28 0.20 0.57 0.07 0.40   5 13 0.0000 0.2013 P(5)=1.000  0.0111 0.0180 2224.19 -7648.13
 82% 0.65 0.28 0.20 0.58 0.07 0.40   5 13 0.0000 0.2011 P(5)=1.000  0.0111 0.0180 2220.20 -7640.59
 82% 0.65 0.28 0.20 0.58 0.07 0.40   5 13 0.0000 0.2010 P(5)=1.000  0.0111 0.0180 2176.32 -7638.36
 82% 0.65 0.28 0.20 0.58 0.07 0.40   5 13 0.0000 0.2010 P(5)=1.000  0.0111 0.0180 2182.62 -7642.41
 82% 0.65 0.28 0.20 0.58 0.07 0.40   5 13 0.0000 0.2008 P(5)=1.000  0.0111 0.0180 2180.21 -7638.79
 83% 0.65 0.28 0.20 0.58 0.07 0.40   5 13 0.0000 0.2007 P(5)=1.000  0.0111 0.0180 2177.69 -7638.76
 83% 0.65 0.28 0.20 0.58 0.07 0.40   5 13 0.0000 0.2007 P(5)=1.000  0.0111 0.0180 2185.63 -7646.00
 83% 0.65 0.28 0.20 0.58 0.07 0.40   5 13 0.0000 0.2006 P(5)=1.000  0.0111 0.0180 2161.43 -7650.46
 83% 0.65 0.28 0.20 0.58 0.07 0.40   5 13 0.0000 0.2004 P(5)=1.000  0.0111 0.0180 2170.53 -7649.37
 83% 0.65 0.28 0.20 0.58 0.07 0.40   5 13 0.0000 0.2003 P(5)=1.000  0.0111 0.0180 2158.91 -7631.22
 83% 0.65 0.28 0.20 0.58 0.07 0.40   5 13 0.0000 0.2001 P(5)=1.000  0.0111 0.0180 2229.90 -7634.49
 83% 0.65 0.28 0.20 0.58 0.07 0.40   5 13 0.0000 0.2000 P(5)=1.000  0.0110 0.0180 2217.98 -7635.68
 83% 0.65 0.28 0.20 0.58 0.07 0.40   5 13 0.0000 0.1999 P(5)=1.000  0.0110 0.0180 2215.68 -7643.80
 83% 0.65 0.28 0.20 0.58 0.07 0.40   5 13 0.0000 0.1997 P(5)=1.000  0.0110 0.0180 2229.26 -7635.30
 83% 0.65 0.28 0.20 0.58 0.07 0.40   5 13 0.0000 0.1996 P(5)=1.000  0.0110 0.0180 2240.28 -7627.47
 83% 0.65 0.28 0.20 0.58 0.07 0.40   5 13 0.0000 0.1996 P(5)=1.000  0.0110 0.0180 2191.76 -7640.16
 83% 0.65 0.28 0.20 0.58 0.07 0.40   5 13 0.0000 0.1996 P(5)=1.000  0.0110 0.0180 2191.58 -7640.57
 83% 0.65 0.28 0.20 0.58 0.07 0.40   5 13 0.0000 0.1996 P(5)=1.000  0.0110 0.0180 2196.80 -7646.41
 83% 0.65 0.28 0.20 0.58 0.07 0.40   5 13 0.0000 0.1994 P(5)=1.000  0.0110 0.0180 2204.27 -7644.13
 83% 0.65 0.28 0.20 0.58 0.07 0.40   5 13 0.0000 0.1993 P(5)=1.000  0.0110 0.0181 2193.37 -7639.69
 83% 0.65 0.28 0.20 0.58 0.07 0.40   5 13 0.0000 0.1992 P(5)=1.000  0.0110 0.0181 2217.48 -7638.98
 83% 0.65 0.28 0.20 0.58 0.07 0.40   5 13 0.0000 0.1990 P(5)=1.000  0.0110 0.0181 2207.15 -7638.48
 83% 0.65 0.28 0.20 0.58 0.07 0.40   5 13 0.0000 0.1989 P(5)=1.000  0.0110 0.0181 2190.60 -7638.33
 83% 0.65 0.28 0.20 0.58 0.07 0.40   5 13 0.0000 0.1988 P(5)=1.000  0.0110 0.0181 2194.70 -7647.20
 83% 0.65 0.28 0.20 0.58 0.07 0.40   5 13 0.0000 0.1986 P(5)=1.000  0.0110 0.0181 2203.50 -7635.76
 84% 0.65 0.28 0.20 0.58 0.07 0.40   5 13 0.0000 0.1986 P(5)=1.000  0.0110 0.0181 2208.23 -7642.19
 84% 0.65 0.28 0.20 0.58 0.07 0.40   5 13 0.0000 0.1985 P(5)=1.000  0.0110 0.0181 2184.07 -7662.59
 84% 0.65 0.28 0.20 0.58 0.07 0.40   5 13 0.0000 0.1983 P(5)=1.000  0.0110 0.0181 2177.55 -7660.96
 84% 0.65 0.28 0.20 0.58 0.07 0.40   5 13 0.0000 0.1982 P(5)=1.000  0.0110 0.0181 2168.83 -7663.30
 84% 0.65 0.28 0.20 0.58 0.07 0.40   5 13 0.0000 0.1981 P(5)=1.000  0.0110 0.0181 2196.34 -7654.62
 84% 0.65 0.28 0.20 0.58 0.07 0.40   5 13 0.0000 0.1979 P(5)=1.000  0.0110 0.0181 2213.47 -7664.47
 84% 0.65 0.28 0.20 0.58 0.07 0.40   5 13 0.0000 0.1978 P(5)=1.000  0.0110 0.0181 2209.45 -7669.39
 84% 0.65 0.28 0.20 0.58 0.07 0.40   5 13 0.0000 0.1978 P(5)=1.000  0.0110 0.0181 2188.06 -7656.23
 84% 0.65 0.28 0.20 0.58 0.07 0.40   5 13 0.0000 0.1978 P(5)=1.000  0.0110 0.0181 2172.04 -7646.67
 84% 0.65 0.28 0.20 0.58 0.07 0.40   5 13 0.0000 0.1977 P(5)=1.000  0.0110 0.0181 2246.69 -7646.12
 84% 0.65 0.28 0.20 0.58 0.07 0.40   5 13 0.0000 0.1975 P(5)=1.000  0.0110 0.0181 2232.48 -7642.06
 84% 0.65 0.28 0.20 0.58 0.07 0.40   5 13 0.0000 0.1974 P(5)=1.000  0.0110 0.0181 2132.82 -7639.55
 84% 0.65 0.28 0.20 0.58 0.07 0.40   5 13 0.0000 0.1973 P(5)=1.000  0.0109 0.0181 2145.88 -7628.63
 84% 0.65 0.28 0.20 0.58 0.07 0.40   5 13 0.0000 0.1971 P(5)=1.000  0.0109 0.0181 2146.61 -7644.94
 84% 0.65 0.28 0.20 0.58 0.07 0.40   5 13 0.0000 0.1970 P(5)=1.000  0.0109 0.0181 2175.85 -7643.77
 84% 0.65 0.28 0.20 0.58 0.07 0.40   5 13 0.0000 0.1968 P(5)=1.000  0.0109 0.0181 2192.50 -7637.25
 84% 0.65 0.28 0.20 0.58 0.07 0.40   5 13 0.0000 0.1967 P(5)=1.000  0.0109 0.0181 2189.84 -7634.38
 84% 0.65 0.28 0.20 0.58 0.07 0.40   5 13 0.0000 0.1966 P(5)=1.000  0.0109 0.0182 2178.28 -7625.18
 84% 0.65 0.28 0.20 0.58 0.07 0.40   5 13 0.0000 0.1964 P(5)=1.000  0.0109 0.0182 2196.01 -7627.98
 84% 0.65 0.28 0.20 0.58 0.07 0.40   5 13 0.0000 0.1963 P(5)=1.000  0.0109 0.0182 2200.78 -7630.94
 85% 0.65 0.28 0.20 0.58 0.07 0.40   5 13 0.0000 0.1963 P(5)=1.000  0.0109 0.0182 2181.45 -7635.67
 85% 0.65 0.28 0.20 0.58 0.07 0.40   5 13 0.0000 0.1962 P(5)=1.000  0.0109 0.0182 2178.55 -7637.20
 85% 0.65 0.28 0.20 0.58 0.07 0.40   5 13 0.0000 0.1960 P(5)=1.000  0.0109 0.0182 2165.45 -7627.01
 85% 0.65 0.28 0.20 0.58 0.07 0.40   5 13 0.0000 0.1959 P(5)=1.000  0.0109 0.0182 2177.07 -7638.91
 85% 0.65 0.28 0.20 0.58 0.07 0.40   5 13 0.0000 0.1958 P(5)=1.000  0.0109 0.0182 2194.49 -7633.03
 85% 0.65 0.28 0.20 0.58 0.07 0.40   5 13 0.0000 0.1958 P(5)=1.000  0.0109 0.0182 2171.48 -7616.07
 85% 0.65 0.28 0.20 0.58 0.07 0.40   5 13 0.0000 0.1956 P(5)=1.000  0.0109 0.0182 2177.26 -7619.03
 85% 0.65 0.28 0.20 0.58 0.07 0.40   5 13 0.0000 0.1956 P(5)=1.000  0.0109 0.0182 2229.89 -7628.29
 85% 0.65 0.28 0.20 0.58 0.07 0.40   5 13 0.0000 0.1955 P(5)=1.000  0.0109 0.0182 2242.27 -7631.98
 85% 0.65 0.28 0.20 0.58 0.07 0.40   5 13 0.0000 0.1955 P(5)=1.000  0.0109 0.0182 2232.33 -7625.58
 85% 0.65 0.28 0.20 0.58 0.07 0.40   5 13 0.0000 0.1954 P(5)=1.000  0.0109 0.0182 2246.40 -7633.15  2:43

 85% 0.65 0.28 0.20 0.58 0.07 0.40   5 13 0.0000 0.1952 P(5)=1.000  0.0109 0.0182 2239.78 -7625.70
 85% 0.65 0.28 0.20 0.58 0.07 0.40   5 13 0.0000 0.1951 P(5)=1.000  0.0109 0.0182 2189.45 -7624.07
 85% 0.65 0.28 0.20 0.58 0.07 0.40   5 13 0.0000 0.1951 P(5)=1.000  0.0108 0.0182 2182.04 -7637.45
 85% 0.65 0.28 0.20 0.58 0.07 0.40   5 13 0.0000 0.1951 P(5)=1.000  0.0108 0.0182 2164.64 -7625.08
 85% 0.65 0.28 0.20 0.58 0.07 0.40   5 13 0.0000 0.1950 P(5)=1.000  0.0108 0.0182 2177.00 -7626.08
 85% 0.65 0.28 0.20 0.58 0.07 0.40   5 13 0.0000 0.1950 P(5)=1.000  0.0108 0.0182 2213.67 -7631.42
 85% 0.65 0.28 0.20 0.58 0.07 0.40   5 13 0.0000 0.1950 P(5)=1.000  0.0108 0.0182 2189.36 -7622.76
 85% 0.65 0.28 0.20 0.58 0.07 0.40   5 13 0.0000 0.1950 P(5)=1.000  0.0108 0.0182 2186.94 -7629.38
 85% 0.65 0.28 0.20 0.58 0.07 0.40   5 13 0.0000 0.1950 P(5)=1.000  0.0108 0.0183 2181.18 -7626.73
 86% 0.65 0.28 0.20 0.58 0.07 0.40   5 13 0.0000 0.1948 P(5)=1.000  0.0108 0.0183 2187.17 -7622.58
 86% 0.65 0.28 0.20 0.58 0.07 0.40   5 13 0.0000 0.1947 P(5)=1.000  0.0108 0.0183 2167.95 -7629.94
 86% 0.65 0.28 0.20 0.58 0.07 0.40   5 13 0.0000 0.1946 P(5)=1.000  0.0108 0.0183 2176.17 -7636.70
 86% 0.65 0.28 0.20 0.58 0.07 0.40   5 13 0.0000 0.1944 P(5)=1.000  0.0108 0.0183 2173.67 -7628.50
 86% 0.65 0.28 0.20 0.58 0.07 0.40   5 13 0.0000 0.1943 P(5)=1.000  0.0108 0.0183 2251.95 -7619.22
 86% 0.65 0.28 0.20 0.58 0.07 0.40   5 13 0.0000 0.1943 P(5)=1.000  0.0108 0.0183 2247.76 -7623.23
 86% 0.65 0.28 0.20 0.58 0.07 0.40   5 13 0.0000 0.1942 P(5)=1.000  0.0108 0.0183 2231.73 -7638.18
 86% 0.65 0.28 0.20 0.58 0.07 0.40   5 13 0.0000 0.1942 P(5)=1.000  0.0108 0.0183 2216.22 -7644.99
 86% 0.65 0.28 0.20 0.58 0.07 0.40   5 13 0.0000 0.1941 P(5)=1.000  0.0108 0.0183 2237.14 -7655.62
 86% 0.65 0.28 0.20 0.58 0.07 0.40   5 13 0.0000 0.1941 P(5)=1.000  0.0108 0.0183 2241.84 -7652.49
 86% 0.65 0.28 0.20 0.58 0.07 0.40   5 13 0.0000 0.1939 P(5)=1.000  0.0108 0.0183 2192.91 -7638.17
 86% 0.65 0.28 0.20 0.58 0.07 0.40   5 13 0.0000 0.1938 P(5)=1.000  0.0108 0.0183 2173.33 -7623.63
 86% 0.65 0.28 0.20 0.58 0.07 0.40   5 13 0.0000 0.1937 P(5)=1.000  0.0108 0.0183 2173.34 -7628.50
 86% 0.65 0.28 0.20 0.58 0.07 0.40   5 13 0.0000 0.1935 P(5)=1.000  0.0108 0.0183 2213.11 -7631.15
 86% 0.65 0.28 0.20 0.58 0.07 0.40   5 13 0.0000 0.1934 P(5)=1.000  0.0108 0.0183 2212.68 -7634.93
 86% 0.65 0.28 0.20 0.58 0.07 0.40   5 13 0.0000 0.1934 P(5)=1.000  0.0107 0.0183 2197.21 -7632.81
 86% 0.65 0.28 0.20 0.59 0.07 0.40   5 13 0.0000 0.1933 P(5)=1.000  0.0107 0.0183 2202.21 -7640.80
 86% 0.65 0.28 0.20 0.59 0.07 0.40   5 13 0.0000 0.1933 P(5)=1.000  0.0107 0.0183 2202.22 -7633.67
 86% 0.65 0.28 0.20 0.59 0.07 0.40   5 13 0.0000 0.1931 P(5)=1.000  0.0107 0.0183 2192.89 -7641.30
 86% 0.65 0.28 0.20 0.59 0.07 0.40   5 13 0.0000 0.1930 P(5)=1.000  0.0107 0.0183 2189.07 -7637.62
 87% 0.65 0.28 0.20 0.59 0.07 0.40   5 13 0.0000 0.1930 P(5)=1.000  0.0107 0.0183 2165.79 -7638.91
 87% 0.65 0.28 0.20 0.59 0.07 0.40   5 13 0.0000 0.1930 P(5)=1.000  0.0107 0.0183 2155.59 -7638.85
 87% 0.65 0.28 0.20 0.59 0.07 0.40   5 13 0.0000 0.1929 P(5)=1.000  0.0107 0.0183 2209.52 -7654.47
 87% 0.65 0.28 0.20 0.59 0.07 0.40   5 13 0.0000 0.1927 P(5)=1.000  0.0107 0.0184 2209.14 -7646.24
 87% 0.65 0.28 0.20 0.59 0.07 0.40   5 13 0.0000 0.1926 P(5)=1.000  0.0107 0.0184 2203.23 -7638.23
 87% 0.65 0.28 0.20 0.59 0.07 0.40   5 13 0.0000 0.1925 P(5)=1.000  0.0107 0.0184 2212.83 -7639.14
 87% 0.65 0.28 0.20 0.59 0.07 0.40   5 13 0.0000 0.1924 P(5)=1.000  0.0107 0.0184 2237.11 -7647.09
 87% 0.65 0.28 0.20 0.59 0.07 0.40   5 13 0.0000 0.1922 P(5)=1.000  0.0107 0.0184 2244.65 -7654.60
 87% 0.65 0.28 0.20 0.59 0.07 0.40   5 13 0.0000 0.1921 P(5)=1.000  0.0107 0.0184 2237.68 -7644.37
 87% 0.65 0.28 0.20 0.59 0.07 0.40   5 13 0.0000 0.1920 P(5)=1.000  0.0107 0.0184 2230.79 -7649.30
 87% 0.65 0.28 0.20 0.59 0.07 0.40   5 13 0.0000 0.1920 P(5)=1.000  0.0107 0.0184 2223.37 -7643.99
 87% 0.65 0.28 0.20 0.59 0.07 0.40   5 13 0.0000 0.1918 P(5)=1.000  0.0107 0.0184 2241.96 -7641.59
 87% 0.65 0.28 0.20 0.59 0.07 0.40   5 13 0.0000 0.1918 P(5)=1.000  0.0107 0.0184 2260.35 -7645.46
 87% 0.65 0.28 0.20 0.59 0.07 0.40   5 13 0.0000 0.1918 P(5)=1.000  0.0107 0.0184 2230.15 -7647.81
 87% 0.65 0.28 0.20 0.59 0.07 0.40   5 13 0.0000 0.1917 P(5)=1.000  0.0107 0.0184 2224.24 -7640.13
 87% 0.65 0.28 0.20 0.59 0.07 0.40   5 13 0.0000 0.1917 P(5)=1.000  0.0107 0.0184 2213.16 -7641.50
 87% 0.65 0.28 0.20 0.59 0.07 0.40   5 13 0.0000 0.1916 P(5)=1.000  0.0106 0.0184 2236.71 -7634.51
 87% 0.65 0.28 0.20 0.59 0.07 0.40   5 13 0.0000 0.1916 P(5)=1.000  0.0106 0.0184 2244.30 -7632.43
 87% 0.65 0.28 0.20 0.59 0.07 0.40   5 13 0.0000 0.1915 P(5)=1.000  0.0106 0.0184 2211.81 -7628.31
 87% 0.65 0.28 0.20 0.59 0.07 0.40   5 13 0.0000 0.1913 P(5)=1.000  0.0106 0.0184 2241.32 -7635.58
 88% 0.65 0.28 0.20 0.59 0.07 0.40   5 13 0.0000 0.1913 P(5)=1.000  0.0106 0.0184 2203.40 -7633.94
 88% 0.65 0.28 0.20 0.59 0.07 0.40   5 13 0.0000 0.1912 P(5)=1.000  0.0106 0.0184 2199.57 -7624.52
 88% 0.65 0.28 0.20 0.59 0.07 0.40   5 13 0.0000 0.1911 P(5)=1.000  0.0106 0.0184 2229.58 -7634.57
 88% 0.65 0.28 0.20 0.59 0.07 0.40   5 13 0.0000 0.1911 P(5)=1.000  0.0106 0.0184 2232.88 -7633.27
 88% 0.65 0.28 0.20 0.59 0.07 0.40   5 13 0.0000 0.1911 P(5)=1.000  0.0106 0.0184 2218.88 -7629.26
 88% 0.65 0.28 0.20 0.59 0.07 0.40   5 13 0.0000 0.1910 P(5)=1.000  0.0106 0.0184 2211.44 -7646.05
 88% 0.65 0.28 0.20 0.59 0.07 0.40   5 13 0.0000 0.1910 P(5)=1.000  0.0106 0.0184 2218.57 -7632.83
 88% 0.65 0.28 0.20 0.59 0.07 0.40   5 13 0.0000 0.1908 P(5)=1.000  0.0106 0.0184 2228.52 -7633.49
 88% 0.65 0.28 0.20 0.59 0.07 0.40   5 13 0.0000 0.1907 P(5)=1.000  0.0106 0.0185 2243.36 -7637.61
 88% 0.65 0.28 0.20 0.59 0.07 0.40   5 13 0.0000 0.1907 P(5)=1.000  0.0106 0.0185 2255.08 -7634.53
 88% 0.65 0.28 0.20 0.59 0.07 0.40   5 13 0.0000 0.1907 P(5)=1.000  0.0106 0.0185 2272.12 -7634.13
 88% 0.65 0.28 0.20 0.59 0.07 0.40   5 13 0.0000 0.1907 P(5)=1.000  0.0106 0.0185 2271.92 -7644.64
 88% 0.65 0.28 0.20 0.59 0.07 0.40   5 13 0.0000 0.1906 P(5)=1.000  0.0106 0.0185 2264.34 -7649.11
 88% 0.65 0.28 0.20 0.59 0.07 0.40   5 13 0.0000 0.1904 P(5)=1.000  0.0106 0.0185 2270.08 -7637.71
 88% 0.65 0.28 0.20 0.59 0.07 0.40   5 13 0.0000 0.1903 P(5)=1.000  0.0106 0.0185 2241.74 -7637.66
 88% 0.65 0.28 0.20 0.59 0.07 0.40   5 13 0.0000 0.1902 P(5)=1.000  0.0106 0.0185 2247.24 -7637.64
 88% 0.65 0.28 0.20 0.59 0.07 0.40   5 13 0.0000 0.1901 P(5)=1.000  0.0106 0.0185 2243.10 -7645.54
 88% 0.65 0.28 0.20 0.59 0.07 0.40   5 13 0.0000 0.1899 P(5)=1.000  0.0106 0.0185 2221.34 -7633.16
 88% 0.65 0.28 0.20 0.59 0.07 0.40   5 13 0.0000 0.1898 P(5)=1.000  0.0106 0.0185 2207.14 -7643.09
 88% 0.65 0.28 0.20 0.59 0.07 0.40   5 13 0.0000 0.1897 P(5)=1.000  0.0106 0.0185 2211.86 -7643.53
 89% 0.65 0.28 0.20 0.59 0.07 0.40   5 13 0.0000 0.1896 P(5)=1.000  0.0105 0.0185 2206.69 -7631.44
 89% 0.65 0.28 0.20 0.59 0.07 0.40   5 13 0.0000 0.1894 P(5)=1.000  0.0105 0.0185 2230.88 -7623.86
 89% 0.65 0.28 0.20 0.59 0.07 0.40   5 13 0.0000 0.1894 P(5)=1.000  0.0105 0.0185 2233.11 -7638.90
 89% 0.65 0.28 0.20 0.59 0.07 0.40   5 13 0.0000 0.1893 P(5)=1.000  0.0105 0.0185 2218.59 -7637.36
 89% 0.65 0.28 0.20 0.59 0.07 0.40   5 13 0.0000 0.1892 P(5)=1.000  0.0105 0.0185 2230.51 -7644.88
 89% 0.65 0.28 0.20 0.59 0.07 0.40   5 13 0.0000 0.1891 P(5)=1.000  0.0105 0.0185 2230.71 -7642.49
 89% 0.65 0.28 0.20 0.59 0.07 0.40   5 13 0.0000 0.1889 P(5)=1.000  0.0105 0.0185 2228.30 -7646.29
 89% 0.65 0.28 0.20 0.59 0.07 0.40   5 13 0.0000 0.1888 P(5)=1.000  0.0105 0.0185 2233.46 -7637.31
 89% 0.65 0.28 0.20 0.59 0.07 0.40   5 13 0.0000 0.1887 P(5)=1.000  0.0105 0.0185 2240.34 -7634.32
 89% 0.65 0.28 0.20 0.59 0.07 0.40   5 13 0.0000 0.1886 P(5)=1.000  0.0105 0.0185 2224.86 -7637.40
 89% 0.65 0.28 0.20 0.59 0.07 0.40   5 13 0.0000 0.1886 P(5)=1.000  0.0105 0.0186 2233.45 -7629.90
 89% 0.65 0.28 0.20 0.59 0.07 0.40   5 13 0.0000 0.1884 P(5)=1.000  0.0105 0.0186 2203.86 -7632.01
 89% 0.65 0.28 0.20 0.59 0.07 0.40   5 13 0.0000 0.1883 P(5)=1.000  0.0105 0.0186 2223.22 -7641.65
 89% 0.65 0.28 0.20 0.59 0.07 0.40   5 13 0.0000 0.1883 P(5)=1.000  0.0105 0.0186 2227.80 -7631.49
 89% 0.65 0.28 0.20 0.59 0.07 0.40   5 13 0.0000 0.1883 P(5)=1.000  0.0105 0.0186 2228.04 -7639.10
 89% 0.65 0.28 0.20 0.59 0.07 0.40   5 13 0.0000 0.1883 P(5)=1.000  0.0105 0.0186 2221.35 -7633.73
 89% 0.65 0.28 0.20 0.59 0.07 0.40   5 13 0.0000 0.1882 P(5)=1.000  0.0105 0.0186 2233.24 -7637.47
 89% 0.65 0.28 0.20 0.59 0.07 0.40   5 13 0.0000 0.1881 P(5)=1.000  0.0105 0.0186 2222.48 -7637.53
 89% 0.65 0.28 0.20 0.59 0.07 0.40   5 13 0.0000 0.1880 P(5)=1.000  0.0105 0.0186 2231.35 -7636.11
 89% 0.65 0.28 0.20 0.59 0.07 0.40   5 13 0.0000 0.1880 P(5)=1.000  0.0105 0.0186 2218.52 -7642.16
 90% 0.65 0.28 0.20 0.59 0.07 0.40   5 13 0.0000 0.1880 P(5)=1.000  0.0105 0.0186 2215.05 -7648.18
 90% 0.65 0.28 0.20 0.59 0.07 0.40   5 13 0.0000 0.1880 P(5)=1.000  0.0105 0.0186 2212.30 -7651.97
 90% 0.65 0.28 0.20 0.59 0.07 0.40   5 13 0.0000 0.1878 P(5)=1.000  0.0104 0.0186 2199.53 -7652.98
 90% 0.65 0.28 0.20 0.59 0.07 0.40   5 13 0.0000 0.1877 P(5)=1.000  0.0104 0.0186 2214.31 -7643.75
 90% 0.65 0.28 0.20 0.59 0.07 0.40   5 13 0.0000 0.1876 P(5)=1.000  0.0104 0.0186 2185.28 -7637.85
 90% 0.65 0.28 0.20 0.59 0.07 0.40   5 13 0.0000 0.1876 P(5)=1.000  0.0104 0.0186 2254.73 -7629.44
 90% 0.65 0.28 0.20 0.59 0.07 0.40   5 13 0.0000 0.1875 P(5)=1.000  0.0104 0.0186 2266.91 -7639.08
 90% 0.65 0.28 0.20 0.59 0.07 0.40   5 13 0.0000 0.1875 P(5)=1.000  0.0104 0.0186 2235.59 -7626.21
 90% 0.65 0.28 0.20 0.59 0.07 0.40   5 13 0.0000 0.1875 P(5)=1.000  0.0104 0.0186 2211.23 -7623.41
 90% 0.65 0.28 0.20 0.59 0.07 0.40   5 13 0.0000 0.1873 P(5)=1.000  0.0104 0.0186 2211.03 -7628.10
 90% 0.65 0.28 0.20 0.59 0.07 0.40   5 13 0.0000 0.1873 P(5)=1.000  0.0104 0.0186 2216.58 -7618.44  2:52

 90% 0.65 0.28 0.20 0.59 0.07 0.40   5 13 0.0000 0.1872 P(5)=1.000  0.0104 0.0186 2216.16 -7628.88
 90% 0.65 0.28 0.20 0.59 0.07 0.40   5 13 0.0000 0.1871 P(5)=1.000  0.0104 0.0186 2209.34 -7633.45
 90% 0.65 0.28 0.20 0.59 0.07 0.40   5 13 0.0000 0.1871 P(5)=1.000  0.0104 0.0187 2211.50 -7621.89
 90% 0.65 0.28 0.20 0.59 0.07 0.40   5 13 0.0000 0.1870 P(5)=1.000  0.0104 0.0187 2202.32 -7630.26
 90% 0.65 0.28 0.20 0.60 0.07 0.40   5 13 0.0000 0.1868 P(5)=1.000  0.0104 0.0187 2235.03 -7635.62
 90% 0.65 0.28 0.20 0.60 0.07 0.40   5 13 0.0000 0.1868 P(5)=1.000  0.0104 0.0187 2244.84 -7629.94
 90% 0.65 0.28 0.20 0.60 0.07 0.40   5 13 0.0000 0.1868 P(5)=1.000  0.0104 0.0187 2237.85 -7624.92
 90% 0.65 0.28 0.20 0.60 0.07 0.40   5 13 0.0000 0.1874 P(5)=1.000  0.0104 0.0187 2234.15 -7628.48
 90% 0.65 0.28 0.20 0.60 0.07 0.40   5 13 0.0000 0.1873 P(5)=1.000  0.0104 0.0187 2220.94 -7633.48
 91% 0.65 0.28 0.20 0.60 0.07 0.40   5 13 0.0000 0.1871 P(5)=1.000  0.0104 0.0187 2244.55 -7640.19
 91% 0.65 0.28 0.20 0.60 0.07 0.40   5 13 0.0000 0.1870 P(5)=1.000  0.0104 0.0187 2244.66 -7639.18
 91% 0.65 0.28 0.20 0.60 0.07 0.40   5 13 0.0000 0.1869 P(5)=1.000  0.0104 0.0187 2222.48 -7640.13
 91% 0.65 0.28 0.20 0.60 0.07 0.40   5 13 0.0000 0.1868 P(5)=1.000  0.0104 0.0187 2210.69 -7638.75
 91% 0.65 0.28 0.20 0.60 0.07 0.40   5 13 0.0000 0.1866 P(5)=1.000  0.0103 0.0187 2228.00 -7641.98
 91% 0.65 0.28 0.20 0.60 0.07 0.40   5 13 0.0000 0.1865 P(5)=1.000  0.0103 0.0187 2243.36 -7637.41
 91% 0.65 0.28 0.20 0.60 0.07 0.40   5 13 0.0000 0.1864 P(5)=1.000  0.0103 0.0187 2242.86 -7637.93
 91% 0.65 0.28 0.20 0.60 0.07 0.40   5 13 0.0000 0.1863 P(5)=1.000  0.0103 0.0187 2232.32 -7639.11
 91% 0.65 0.28 0.20 0.60 0.07 0.40   5 13 0.0000 0.1862 P(5)=1.000  0.0103 0.0187 2234.27 -7637.61
 91% 0.65 0.28 0.20 0.60 0.07 0.40   5 13 0.0000 0.1860 P(5)=1.000  0.0103 0.0187 2234.51 -7639.77
 91% 0.65 0.28 0.20 0.60 0.07 0.40   5 13 0.0000 0.1859 P(5)=1.000  0.0103 0.0187 2236.73 -7630.79
 91% 0.65 0.28 0.20 0.60 0.07 0.40   5 13 0.0000 0.1858 P(5)=1.000  0.0103 0.0187 2236.29 -7623.26
 91% 0.65 0.28 0.20 0.60 0.07 0.40   5 13 0.0000 0.1857 P(5)=1.000  0.0103 0.0188 2246.34 -7627.62
 91% 0.65 0.28 0.20 0.60 0.07 0.40   5 13 0.0000 0.1856 P(5)=1.000  0.0103 0.0188 2254.28 -7623.82
 91% 0.65 0.28 0.20 0.60 0.07 0.40   5 13 0.0000 0.1854 P(5)=1.000  0.0103 0.0188 2270.62 -7626.98
 91% 0.65 0.28 0.20 0.60 0.07 0.40   5 13 0.0000 0.1853 P(5)=1.000  0.0103 0.0188 2272.67 -7628.66
 91% 0.65 0.28 0.20 0.60 0.07 0.40   5 13 0.0000 0.1852 P(5)=1.000  0.0103 0.0188 2285.08 -7627.16
 91% 0.65 0.28 0.20 0.60 0.07 0.40   5 13 0.0000 0.1851 P(5)=1.000  0.0103 0.0188 2249.90 -7616.70
 91% 0.65 0.28 0.20 0.60 0.07 0.40   5 13 0.0000 0.1850 P(5)=1.000  0.0103 0.0188 2241.39 -7629.63
 91% 0.65 0.28 0.19 0.60 0.07 0.40   5 13 0.0000 0.1849 P(5)=1.000  0.0103 0.0188 2230.76 -7629.35
 92% 0.65 0.28 0.19 0.60 0.07 0.40   5 13 0.0000 0.1847 P(5)=1.000  0.0103 0.0188 2214.10 -7639.73
 92% 0.65 0.28 0.19 0.60 0.07 0.40   5 13 0.0000 0.1846 P(5)=1.000  0.0103 0.0188 2212.60 -7638.13
 92% 0.65 0.28 0.19 0.60 0.07 0.40   5 13 0.0000 0.1845 P(5)=1.000  0.0103 0.0188 2197.27 -7641.63
 92% 0.65 0.28 0.19 0.60 0.07 0.40   5 13 0.0000 0.1844 P(5)=1.000  0.0103 0.0188 2177.18 -7646.66
 92% 0.65 0.28 0.19 0.60 0.07 0.40   5 13 0.0000 0.1843 P(5)=1.000  0.0102 0.0188 2165.80 -7636.92
 92% 0.65 0.28 0.19 0.60 0.07 0.40   5 13 0.0000 0.1841 P(5)=1.000  0.0102 0.0188 2174.97 -7645.63
 92% 0.65 0.28 0.19 0.60 0.07 0.40   5 13 0.0000 0.1840 P(5)=1.000  0.0102 0.0188 2178.04 -7653.96
 92% 0.65 0.28 0.19 0.60 0.07 0.40   5 13 0.0000 0.1839 P(5)=1.000  0.0102 0.0188 2165.08 -7637.76
 92% 0.65 0.28 0.19 0.60 0.07 0.40   5 13 0.0000 0.1838 P(5)=1.000  0.0102 0.0188 2168.56 -7644.34
 92% 0.65 0.28 0.19 0.60 0.07 0.40   5 13 0.0000 0.1837 P(5)=1.000  0.0102 0.0188 2179.92 -7640.93
 92% 0.65 0.28 0.19 0.60 0.07 0.40   5 13 0.0000 0.1836 P(5)=1.000  0.0102 0.0188 2194.57 -7639.78
 92% 0.65 0.28 0.19 0.60 0.07 0.40   5 13 0.0000 0.1834 P(5)=1.000  0.0102 0.0188 2186.14 -7637.11
 92% 0.65 0.28 0.19 0.60 0.07 0.40   5 13 0.0000 0.1833 P(5)=1.000  0.0102 0.0188 2194.61 -7634.67
 92% 0.65 0.28 0.19 0.60 0.07 0.40   5 13 0.0000 0.1832 P(5)=1.000  0.0102 0.0188 2183.69 -7636.30
 92% 0.65 0.28 0.19 0.60 0.07 0.40   5 13 0.0000 0.1831 P(5)=1.000  0.0102 0.0189 2214.57 -7640.92
 92% 0.65 0.28 0.19 0.60 0.07 0.40   5 13 0.0000 0.1836 P(5)=1.000  0.0102 0.0189 2194.82 -7638.75
 92% 0.65 0.28 0.19 0.60 0.07 0.40   5 13 0.0000 0.1835 P(5)=1.000  0.0102 0.0189 2214.06 -7635.18
 92% 0.65 0.28 0.19 0.60 0.07 0.40   5 13 0.0000 0.1840 P(5)=1.000  0.0102 0.0189 2192.01 -7648.20
 92% 0.65 0.28 0.19 0.60 0.07 0.40   5 13 0.0000 0.1839 P(5)=1.000  0.0102 0.0189 2197.28 -7640.17
 92% 0.65 0.28 0.19 0.60 0.07 0.40   5 13 0.0000 0.1838 P(5)=1.000  0.0102 0.0189 2182.00 -7644.86
 93% 0.65 0.28 0.19 0.60 0.07 0.40   5 13 0.0000 0.1843 P(5)=1.000  0.0102 0.0189 2180.76 -7644.85
 93% 0.65 0.28 0.19 0.60 0.07 0.40   5 13 0.0000 0.1843 P(5)=1.000  0.0102 0.0189 2231.71 -7650.19
 93% 0.65 0.28 0.19 0.60 0.07 0.40   5 13 0.0000 0.1842 P(5)=1.000  0.0102 0.0189 2222.64 -7668.48
 93% 0.65 0.28 0.19 0.60 0.07 0.40   5 13 0.0000 0.1841 P(5)=1.000  0.0102 0.0189 2213.84 -7673.17
 93% 0.65 0.28 0.19 0.60 0.07 0.40   5 13 0.0000 0.1841 P(5)=1.000  0.0101 0.0189 2208.92 -7650.03
 93% 0.65 0.28 0.19 0.60 0.07 0.40   5 13 0.0000 0.1841 P(5)=1.000  0.0101 0.0189 2127.86 -7661.66
 93% 0.65 0.28 0.19 0.60 0.07 0.40   5 13 0.0000 0.1841 P(5)=1.000  0.0101 0.0189 2131.36 -7642.44
 93% 0.65 0.28 0.19 0.60 0.07 0.40   5 13 0.0000 0.1846 P(5)=1.000  0.0101 0.0189 2194.68 -7647.33
 93% 0.65 0.28 0.19 0.60 0.07 0.40   5 13 0.0000 0.1845 P(5)=1.000  0.0101 0.0189 2175.76 -7634.55
 93% 0.65 0.28 0.19 0.60 0.07 0.40   5 13 0.0000 0.1843 P(5)=1.000  0.0101 0.0189 2163.88 -7644.85
 93% 0.65 0.28 0.19 0.60 0.07 0.40   5 13 0.0000 0.1842 P(5)=1.000  0.0101 0.0189 2171.41 -7658.36
 93% 0.65 0.28 0.19 0.60 0.07 0.40   5 13 0.0000 0.1841 P(5)=1.000  0.0101 0.0189 2174.17 -7649.07
 93% 0.65 0.28 0.19 0.60 0.07 0.40   5 13 0.0000 0.1840 P(5)=1.000  0.0101 0.0189 2172.54 -7646.16
 93% 0.65 0.28 0.19 0.60 0.07 0.40   5 13 0.0000 0.1839 P(5)=1.000  0.0101 0.0189 2183.99 -7651.83
 93% 0.65 0.28 0.19 0.60 0.07 0.40   5 13 0.0000 0.1838 P(5)=1.000  0.0101 0.0189 2174.73 -7639.26
 93% 0.65 0.28 0.19 0.60 0.07 0.40   5 13 0.0000 0.1836 P(5)=1.000  0.0101 0.0189 2169.23 -7640.47
 93% 0.65 0.28 0.19 0.60 0.07 0.40   5 13 0.0000 0.1835 P(5)=1.000  0.0101 0.0189 2163.92 -7631.32
 93% 0.65 0.28 0.19 0.60 0.07 0.40   5 13 0.0000 0.1834 P(5)=1.000  0.0101 0.0189 2151.96 -7636.86
 93% 0.65 0.28 0.19 0.60 0.07 0.40   5 13 0.0000 0.1833 P(5)=1.000  0.0101 0.0189 2135.50 -7642.89
 93% 0.65 0.28 0.19 0.60 0.07 0.40   5 13 0.0000 0.1838 P(5)=1.000  0.0101 0.0190 2118.01 -7633.40
 94% 0.65 0.28 0.19 0.60 0.07 0.40   5 13 0.0000 0.1843 P(5)=1.000  0.0101 0.0190 2132.99 -7640.34
 94% 0.65 0.28 0.19 0.60 0.07 0.40   5 13 0.0000 0.1842 P(5)=1.000  0.0101 0.0190 2141.49 -7637.39
 94% 0.65 0.28 0.19 0.60 0.07 0.40   5 13 0.0000 0.1841 P(5)=1.000  0.0101 0.0190 2166.80 -7633.97
 94% 0.65 0.28 0.19 0.60 0.07 0.40   5 13 0.0000 0.1840 P(5)=1.000  0.0101 0.0190 2173.57 -7644.02
 94% 0.65 0.28 0.19 0.60 0.07 0.40   5 13 0.0000 0.1839 P(5)=1.000  0.0101 0.0190 2135.34 -7659.67
 94% 0.65 0.28 0.19 0.60 0.07 0.40   5 13 0.0000 0.1837 P(5)=1.000  0.0100 0.0190 2154.88 -7653.92
 94% 0.65 0.28 0.19 0.60 0.07 0.40   5 13 0.0000 0.1836 P(5)=1.000  0.0100 0.0190 2150.22 -7662.85
 94% 0.65 0.28 0.19 0.60 0.07 0.40   5 13 0.0000 0.1835 P(5)=1.000  0.0100 0.0190 2150.64 -7644.05
 94% 0.65 0.28 0.19 0.60 0.07 0.40   5 13 0.0000 0.1834 P(5)=1.000  0.0100 0.0190 2170.66 -7644.19
 94% 0.65 0.28 0.19 0.60 0.07 0.40   5 13 0.0000 0.1833 P(5)=1.000  0.0100 0.0190 2161.71 -7637.45
 94% 0.65 0.28 0.19 0.60 0.07 0.40   5 13 0.0000 0.1832 P(5)=1.000  0.0100 0.0190 2156.91 -7642.99
 94% 0.65 0.28 0.19 0.60 0.07 0.40   5 13 0.0000 0.1831 P(5)=1.000  0.0100 0.0190 2179.49 -7633.14
 94% 0.65 0.28 0.19 0.60 0.07 0.40   5 13 0.0000 0.1829 P(5)=1.000  0.0100 0.0190 2156.01 -7629.43
 94% 0.65 0.28 0.19 0.60 0.07 0.40   5 13 0.0000 0.1828 P(5)=1.000  0.0100 0.0190 2154.70 -7632.49
 94% 0.65 0.28 0.19 0.60 0.07 0.40   5 13 0.0000 0.1827 P(5)=1.000  0.0100 0.0190 2143.71 -7635.57
 94% 0.65 0.28 0.19 0.60 0.07 0.40   5 13 0.0000 0.1826 P(5)=1.000  0.0100 0.0190 2175.17 -7634.47
 94% 0.65 0.28 0.19 0.60 0.07 0.40   5 13 0.0000 0.1825 P(5)=1.000  0.0100 0.0190 2193.27 -7639.65
 94% 0.65 0.28 0.19 0.60 0.07 0.40   5 13 0.0000 0.1824 P(5)=1.000  0.0100 0.0190 2184.68 -7648.15
 94% 0.65 0.28 0.19 0.60 0.07 0.40   5 13 0.0000 0.1823 P(5)=1.000  0.0100 0.0190 2163.30 -7629.19
 94% 0.65 0.28 0.19 0.60 0.07 0.40   5 13 0.0000 0.1822 P(5)=1.000  0.0100 0.0190 2166.38 -7641.00
 95% 0.65 0.28 0.19 0.60 0.07 0.40   5 13 0.0000 0.1820 P(5)=1.000  0.0100 0.0190 2165.62 -7640.88
 95% 0.65 0.28 0.19 0.60 0.07 0.40   5 13 0.0000 0.1819 P(5)=1.000  0.0100 0.0190 2192.96 -7636.61
 95% 0.65 0.28 0.19 0.60 0.07 0.40   5 13 0.0000 0.1818 P(5)=1.000  0.0100 0.0190 2200.67 -7629.25
 95% 0.65 0.28 0.19 0.60 0.07 0.40   5 13 0.0000 0.1823 P(5)=1.000  0.0100 0.0190 2194.93 -7641.87
 95% 0.65 0.28 0.19 0.60 0.07 0.40   5 13 0.0000 0.1828 P(5)=1.000  0.0100 0.0190 2194.15 -7636.82
 95% 0.65 0.28 0.19 0.60 0.07 0.40   5 13 0.0000 0.1827 P(5)=1.000  0.0100 0.0190 2213.82 -7642.39
 95% 0.65 0.28 0.19 0.60 0.07 0.40   5 13 0.0000 0.1826 P(5)=1.000  0.0100 0.0191 2203.47 -7639.28
 95% 0.65 0.28 0.19 0.60 0.07 0.40   5 13 0.0000 0.1825 P(5)=1.000  0.0100 0.0191 2204.47 -7632.03
 95% 0.65 0.28 0.19 0.60 0.07 0.40   5 13 0.0000 0.1824 P(5)=1.000  0.0099 0.0191 2196.76 -7638.73
 95% 0.65 0.28 0.19 0.60 0.07 0.40   5 13 0.0000 0.1829 P(5)=1.000  0.0099 0.0191 2182.69 -7626.36
 95% 0.65 0.28 0.19 0.60 0.07 0.40   5 13 0.0000 0.1828 P(5)=1.000  0.0099 0.0191 2182.28 -7626.68  3:01

 95% 0.65 0.28 0.19 0.60 0.07 0.40   5 13 0.0000 0.1827 P(5)=1.000  0.0099 0.0191 2172.47 -7617.86
 95% 0.65 0.28 0.19 0.60 0.07 0.40   5 13 0.0000 0.1825 P(5)=1.000  0.0099 0.0191 2154.63 -7616.48
 95% 0.65 0.28 0.19 0.60 0.07 0.40   5 13 0.0000 0.1824 P(5)=1.000  0.0099 0.0191 2161.68 -7633.46
 95% 0.65 0.28 0.19 0.60 0.07 0.40   5 13 0.0000 0.1823 P(5)=1.000  0.0099 0.0191 2164.64 -7637.87
 95% 0.65 0.28 0.19 0.60 0.07 0.40   5 13 0.0000 0.1822 P(5)=1.000  0.0099 0.0191 2160.08 -7644.39
 95% 0.65 0.28 0.19 0.60 0.07 0.40   5 13 0.0000 0.1821 P(5)=1.000  0.0099 0.0191 2161.96 -7650.40
 95% 0.65 0.28 0.19 0.60 0.07 0.40   5 13 0.0000 0.1826 P(5)=1.000  0.0099 0.0191 2171.09 -7625.36
 95% 0.65 0.28 0.19 0.60 0.07 0.40   5 13 0.0000 0.1825 P(5)=1.000  0.0099 0.0191 2162.51 -7621.52
 95% 0.65 0.28 0.19 0.60 0.07 0.40   5 13 0.0000 0.1824 P(5)=1.000  0.0099 0.0191 2148.43 -7619.85
 96% 0.65 0.28 0.19 0.60 0.07 0.40   5 13 0.0000 0.1823 P(5)=1.000  0.0099 0.0191 2145.26 -7616.64
 96% 0.65 0.28 0.19 0.60 0.07 0.40   5 13 0.0000 0.1828 P(5)=1.000  0.0099 0.0191 2158.96 -7629.08
 96% 0.65 0.28 0.19 0.60 0.07 0.40   5 13 0.0000 0.1833 P(5)=1.000  0.0099 0.0191 2143.43 -7635.15
 96% 0.65 0.28 0.19 0.60 0.07 0.40   5 13 0.0000 0.1833 P(5)=1.000  0.0099 0.0191 2152.95 -7634.21
 96% 0.65 0.28 0.19 0.60 0.07 0.40   5 13 0.0000 0.1838 P(5)=1.000  0.0099 0.0191 2142.40 -7638.67
 96% 0.65 0.28 0.19 0.60 0.07 0.40   5 13 0.0000 0.1836 P(5)=1.000  0.0099 0.0191 2121.39 -7621.47
 96% 0.65 0.28 0.19 0.60 0.07 0.40   5 13 0.0000 0.1835 P(5)=1.000  0.0099 0.0191 2142.34 -7631.46
 96% 0.65 0.28 0.19 0.60 0.07 0.40   5 13 0.0000 0.1834 P(5)=1.000  0.0099 0.0191 2136.42 -7638.91
 96% 0.65 0.28 0.19 0.61 0.07 0.40   5 13 0.0000 0.1833 P(5)=1.000  0.0099 0.0191 2126.95 -7642.18
 96% 0.65 0.28 0.19 0.61 0.07 0.40   5 13 0.0000 0.1832 P(5)=1.000  0.0099 0.0191 2135.60 -7639.50
 96% 0.65 0.28 0.19 0.61 0.07 0.40   5 13 0.0000 0.1831 P(5)=1.000  0.0099 0.0191 2099.00 -7634.58
 96% 0.65 0.28 0.19 0.60 0.07 0.40   5 13 0.0000 0.1836 P(5)=1.000  0.0098 0.0191 2103.94 -7651.02
 96% 0.65 0.28 0.19 0.60 0.07 0.40   5 13 0.0000 0.1835 P(5)=1.000  0.0098 0.0192 2124.05 -7654.42
 96% 0.65 0.28 0.19 0.60 0.07 0.40   5 13 0.0000 0.1835 P(5)=1.000  0.0098 0.0192 2120.28 -7655.93
 96% 0.65 0.28 0.19 0.60 0.07 0.40   5 13 0.0000 0.1834 P(5)=1.000  0.0098 0.0192 2128.48 -7652.04
 96% 0.65 0.28 0.19 0.61 0.07 0.40   5 13 0.0000 0.1833 P(5)=1.000  0.0098 0.0192 2108.23 -7657.17
 96% 0.65 0.28 0.19 0.60 0.07 0.40   5 13 0.0000 0.1831 P(5)=1.000  0.0098 0.0192 2103.15 -7660.96
 96% 0.65 0.28 0.19 0.60 0.07 0.40   5 13 0.0000 0.1831 P(5)=1.000  0.0098 0.0192 2146.68 -7649.15
 96% 0.65 0.28 0.19 0.60 0.07 0.40   5 13 0.0000 0.1831 P(5)=1.000  0.0098 0.0192 2140.67 -7639.80
 96% 0.65 0.28 0.19 0.60 0.07 0.40   5 13 0.0000 0.1830 P(5)=1.000  0.0098 0.0192 2122.16 -7634.65
 97% 0.65 0.28 0.19 0.60 0.07 0.40   5 13 0.0000 0.1829 P(5)=1.000  0.0098 0.0192 2138.72 -7644.84
 97% 0.65 0.28 0.19 0.60 0.07 0.40   5 13 0.0000 0.1834 P(5)=1.000  0.0098 0.0192 2130.40 -7637.11
 97% 0.65 0.28 0.19 0.60 0.07 0.40   5 13 0.0000 0.1833 P(5)=1.000  0.0098 0.0192 2123.65 -7625.89
 97% 0.65 0.28 0.19 0.61 0.07 0.40   5 13 0.0000 0.1832 P(5)=1.000  0.0098 0.0192 2154.36 -7641.44
 97% 0.65 0.28 0.19 0.61 0.07 0.40   5 13 0.0000 0.1831 P(5)=1.000  0.0098 0.0192 2147.26 -7644.02
 97% 0.65 0.28 0.19 0.61 0.07 0.40   5 13 0.0000 0.1830 P(5)=1.000  0.0098 0.0192 2126.28 -7633.89
 97% 0.65 0.28 0.19 0.61 0.07 0.40   5 13 0.0000 0.1829 P(5)=1.000  0.0098 0.0192 2143.11 -7648.77
 97% 0.65 0.28 0.19 0.61 0.07 0.40   5 13 0.0000 0.1828 P(5)=1.000  0.0098 0.0192 2136.38 -7638.45
 97% 0.65 0.28 0.19 0.61 0.07 0.40   5 13 0.0000 0.1826 P(5)=1.000  0.0098 0.0192 2145.07 -7636.39
 97% 0.65 0.28 0.19 0.61 0.07 0.40   5 13 0.0000 0.1825 P(5)=1.000  0.0098 0.0192 2143.96 -7641.54
 97% 0.65 0.28 0.19 0.61 0.07 0.40   5 13 0.0000 0.1824 P(5)=1.000  0.0098 0.0192 2137.71 -7646.25
 97% 0.65 0.28 0.19 0.61 0.07 0.40   5 13 0.0000 0.1823 P(5)=1.000  0.0098 0.0192 2133.08 -7654.22
 97% 0.65 0.28 0.19 0.61 0.07 0.40   5 13 0.0000 0.1822 P(5)=1.000  0.0098 0.0192 2125.87 -7642.73
 97% 0.65 0.28 0.19 0.61 0.07 0.40   5 13 0.0000 0.1821 P(5)=1.000  0.0098 0.0192 2135.42 -7659.06
 97% 0.65 0.28 0.19 0.61 0.07 0.40   5 13 0.0000 0.1820 P(5)=1.000  0.0098 0.0192 2158.57 -7651.83
 97% 0.65 0.28 0.19 0.61 0.07 0.40   5 13 0.0000 0.1819 P(5)=1.000  0.0098 0.0192 2158.70 -7641.15
 97% 0.65 0.28 0.19 0.61 0.07 0.40   5 13 0.0000 0.1818 P(5)=1.000  0.0098 0.0192 2170.95 -7649.02
 97% 0.65 0.28 0.19 0.61 0.07 0.40   5 13 0.0000 0.1817 P(5)=1.000  0.0098 0.0192 2169.26 -7665.09
 97% 0.65 0.28 0.19 0.61 0.07 0.40   5 13 0.0000 0.1815 P(5)=1.000  0.0098 0.0192 2223.01 -7661.41
 97% 0.65 0.28 0.19 0.61 0.07 0.40   5 13 0.0000 0.1814 P(5)=1.000  0.0098 0.0192 2217.02 -7656.95
 98% 0.65 0.28 0.19 0.61 0.07 0.40   5 13 0.0000 0.1813 P(5)=1.000  0.0098 0.0192 2231.79 -7655.33
 98% 0.65 0.28 0.19 0.61 0.07 0.40   5 13 0.0000 0.1812 P(5)=1.000  0.0098 0.0192 2196.56 -7661.05
 98% 0.65 0.28 0.19 0.61 0.07 0.40   5 13 0.0000 0.1811 P(5)=1.000  0.0098 0.0192 2206.02 -7662.32
 98% 0.65 0.28 0.19 0.61 0.07 0.40   5 13 0.0000 0.1810 P(5)=1.000  0.0098 0.0192 2199.89 -7661.94
 98% 0.65 0.28 0.19 0.61 0.07 0.40   5 13 0.0000 0.1809 P(5)=1.000  0.0098 0.0193 2207.46 -7655.52
 98% 0.65 0.28 0.19 0.61 0.07 0.40   5 13 0.0000 0.1808 P(5)=1.000  0.0098 0.0193 2215.48 -7645.07
 98% 0.65 0.28 0.19 0.61 0.07 0.40   5 13 0.0000 0.1807 P(5)=1.000  0.0098 0.0193 2212.75 -7648.82
 98% 0.65 0.28 0.19 0.61 0.07 0.40   5 13 0.0000 0.1806 P(5)=1.000  0.0097 0.0193 2224.81 -7650.10
 98% 0.65 0.28 0.19 0.61 0.07 0.40   5 13 0.0000 0.1805 P(5)=1.000  0.0097 0.0193 2194.89 -7655.91
 98% 0.65 0.28 0.19 0.61 0.07 0.40   5 13 0.0000 0.1804 P(5)=1.000  0.0097 0.0193 2207.51 -7645.50
 98% 0.65 0.28 0.19 0.61 0.07 0.40   5 13 0.0000 0.1802 P(5)=1.000  0.0097 0.0193 2185.95 -7639.78
 98% 0.65 0.28 0.19 0.61 0.07 0.40   5 13 0.0000 0.1801 P(5)=1.000  0.0097 0.0193 2184.66 -7635.48
 98% 0.65 0.28 0.19 0.61 0.07 0.40   5 13 0.0000 0.1806 P(5)=1.000  0.0097 0.0193 2175.04 -7626.14
 98% 0.65 0.28 0.19 0.61 0.07 0.40   5 13 0.0000 0.1805 P(5)=1.000  0.0097 0.0193 2184.39 -7634.31
 98% 0.65 0.28 0.19 0.61 0.07 0.40   5 13 0.0000 0.1810 P(5)=1.000  0.0097 0.0193 2186.11 -7647.70
 98% 0.65 0.28 0.19 0.61 0.07 0.40   5 13 0.0000 0.1809 P(5)=1.000  0.0097 0.0193 2189.27 -7656.13
 98% 0.65 0.28 0.19 0.61 0.07 0.40   5 13 0.0000 0.1808 P(5)=1.000  0.0097 0.0193 2188.99 -7636.84
 98% 0.65 0.28 0.19 0.61 0.07 0.40   5 13 0.0000 0.1807 P(5)=1.000  0.0097 0.0193 2199.11 -7652.76
 98% 0.65 0.28 0.19 0.61 0.07 0.40   5 13 0.0000 0.1806 P(5)=1.000  0.0097 0.0193 2197.26 -7639.49
 98% 0.65 0.28 0.19 0.61 0.07 0.40   5 13 0.0000 0.1805 P(5)=1.000  0.0097 0.0193 2188.28 -7630.37
 99% 0.65 0.28 0.19 0.61 0.07 0.40   5 13 0.0000 0.1804 P(5)=1.000  0.0097 0.0193 2183.00 -7630.31
 99% 0.65 0.28 0.19 0.61 0.07 0.40   5 13 0.0000 0.1803 P(5)=1.000  0.0097 0.0193 2190.10 -7627.19
 99% 0.65 0.28 0.19 0.61 0.07 0.40   5 13 0.0000 0.1802 P(5)=1.000  0.0097 0.0193 2150.32 -7625.45
 99% 0.65 0.28 0.19 0.61 0.07 0.40   5 13 0.0000 0.1800 P(5)=1.000  0.0097 0.0193 2147.40 -7615.28
 99% 0.65 0.28 0.19 0.61 0.07 0.40   5 13 0.0000 0.1799 P(5)=1.000  0.0097 0.0193 2151.08 -7613.23
 99% 0.65 0.28 0.19 0.61 0.07 0.40   5 13 0.0000 0.1798 P(5)=1.000  0.0097 0.0193 2138.40 -7611.95
 99% 0.65 0.28 0.19 0.61 0.07 0.40   5 13 0.0000 0.1797 P(5)=1.000  0.0097 0.0193 2150.54 -7619.23
 99% 0.65 0.28 0.19 0.61 0.07 0.40   5 13 0.0000 0.1796 P(5)=1.000  0.0097 0.0193 2142.79 -7619.23
 99% 0.65 0.28 0.19 0.61 0.07 0.40   5 13 0.0000 0.1795 P(5)=1.000  0.0097 0.0193 2151.70 -7610.73
 99% 0.65 0.28 0.19 0.61 0.07 0.40   5 13 0.0000 0.1794 P(5)=1.000  0.0097 0.0193 2177.39 -7612.18
 99% 0.65 0.28 0.19 0.61 0.07 0.40   5 13 0.0000 0.1793 P(5)=1.000  0.0097 0.0193 2161.09 -7614.86
 99% 0.65 0.28 0.19 0.61 0.07 0.40   5 13 0.0000 0.1798 P(5)=1.000  0.0097 0.0193 2154.59 -7627.52
 99% 0.65 0.28 0.19 0.61 0.07 0.40   5 13 0.0000 0.1803 P(5)=1.000  0.0097 0.0193 2136.81 -7633.36
 99% 0.65 0.28 0.19 0.61 0.07 0.40   5 13 0.0000 0.1802 P(5)=1.000  0.0097 0.0193 2139.58 -7657.82
 99% 0.65 0.28 0.19 0.61 0.07 0.40   5 13 0.0000 0.1801 P(5)=1.000  0.0097 0.0193 2145.53 -7646.88
 99% 0.65 0.28 0.19 0.61 0.07 0.40   5 13 0.0000 0.1800 P(5)=1.000  0.0097 0.0193 2158.50 -7644.56
 99% 0.65 0.28 0.19 0.61 0.07 0.40   5 13 0.0000 0.1798 P(5)=1.000  0.0097 0.0193 2159.16 -7636.29
 99% 0.65 0.28 0.19 0.61 0.07 0.40   5 13 0.0000 0.1797 P(5)=1.000  0.0096 0.0193 2157.07 -7640.86
 99% 0.65 0.28 0.19 0.61 0.07 0.40   5 13 0.0000 0.1796 P(5)=1.000  0.0096 0.0193 2162.22 -7632.93
 99% 0.65 0.28 0.19 0.61 0.07 0.40   5 13 0.0000 0.1795 P(5)=1.000  0.0096 0.0193 2164.11 -7637.25
100% 0.65 0.28 0.19 0.61 0.07 0.40   5 13 0.0000 0.1794 P(5)=1.000  0.0096 0.0193 2150.99 -7630.77
100% 0.65 0.28 0.19 0.61 0.07 0.40   5 13 0.0000 0.1793 P(5)=1.000  0.0096 0.0193 2166.54 -7639.75
100% 0.65 0.28 0.19 0.61 0.07 0.40   5 13 0.0000 0.1792 P(5)=1.000  0.0096 0.0193 2164.92 -7642.16
100% 0.65 0.28 0.19 0.61 0.07 0.40   5 13 0.0000 0.1791 P(5)=1.000  0.0096 0.0193 2165.24 -7641.41
100% 0.65 0.28 0.19 0.61 0.07 0.40   5 13 0.0000 0.1790 P(5)=1.000  0.0096 0.0193 2187.35 -7642.77
100% 0.65 0.28 0.19 0.61 0.07 0.40   5 13 0.0000 0.1795 P(5)=1.000  0.0096 0.0194 2176.78 -7649.10
100% 0.65 0.28 0.19 0.61 0.07 0.40   5 13 0.0000 0.1794 P(5)=1.000  0.0096 0.0194 2151.43 -7644.97
100% 0.65 0.28 0.19 0.61 0.07 0.40   5 13 0.0000 0.1793 P(5)=1.000  0.0096 0.0194 2150.85 -7639.53
100% 0.65 0.28 0.19 0.61 0.07 0.40   5 13 0.0000 0.1792 P(5)=1.000  0.0096 0.0194 2151.54 -7641.78
100% 0.65 0.28 0.19 0.61 0.07 0.40   5 13 0.0000 0.1791 P(5)=1.000  0.0096 0.0194 2145.41 -7639.89
100% 0.65 0.28 0.19 0.61 0.07 0.40   5 13 0.0000 0.1790 P(5)=1.000  0.0096 0.0194 2147.30 -7644.40  3:10

Time used:  3:10
Summarizing the species-tree sample in file mcmc.txt

(A) List of best models (count postP #species SpeciesTree)
   714  0.35700  0.35700   5 (W_muriae W_sebi W_mellicola W_tropicalis W_canadensis)   ((W_tropicalis, (W_sebi, W_mellicola)), (W_muriae, W_canadensis));     01100 01110 10001
   620  0.31000  0.66700   5 (W_muriae W_sebi W_mellicola W_tropicalis W_canadensis)   (W_muriae, (W_canadensis, (W_tropicalis, (W_sebi, W_mellicola))));     01100 01110 01111
   168  0.08400  0.75100   5 (W_muriae W_sebi W_mellicola W_tropicalis W_canadensis)   (W_canadensis, (W_muriae, (W_tropicalis, (W_sebi, W_mellicola))));     01100 01110 11110
   134  0.06700  0.81800   5 (W_muriae W_sebi W_mellicola W_tropicalis W_canadensis)   (W_muriae, ((W_tropicalis, W_canadensis), (W_sebi, W_mellicola)));     00011 01100 01111
    49  0.02450  0.84250   5 (W_muriae W_sebi W_mellicola W_tropicalis W_canadensis)   (W_muriae, (W_mellicola, (W_sebi, (W_tropicalis, W_canadensis))));     00011 01011 01111
    43  0.02150  0.86400   5 (W_muriae W_sebi W_mellicola W_tropicalis W_canadensis)   (W_muriae, (W_sebi, (W_mellicola, (W_tropicalis, W_canadensis))));     00011 00111 01111
    41  0.02050  0.88450   5 (W_muriae W_sebi W_mellicola W_tropicalis W_canadensis)   (W_muriae, (W_mellicola, (W_tropicalis, (W_sebi, W_canadensis))));     01001 01011 01111
    41  0.02050  0.90500   5 (W_muriae W_sebi W_mellicola W_tropicalis W_canadensis)   (W_muriae, (W_tropicalis, (W_canadensis, (W_sebi, W_mellicola))));     01100 01101 01111
    34  0.01700  0.92200   5 (W_muriae W_sebi W_mellicola W_tropicalis W_canadensis)   (W_muriae, ((W_mellicola, W_tropicalis), (W_sebi, W_canadensis)));     00110 01001 01111
    27  0.01350  0.93550   5 (W_muriae W_sebi W_mellicola W_tropicalis W_canadensis)   (W_muriae, (W_tropicalis, (W_mellicola, (W_sebi, W_canadensis))));     01001 01101 01111
    26  0.01300  0.94850   5 (W_muriae W_sebi W_mellicola W_tropicalis W_canadensis)   (W_muriae, (W_mellicola, (W_canadensis, (W_sebi, W_tropicalis))));     01010 01011 01111
    25  0.01250  0.96100   5 (W_muriae W_sebi W_mellicola W_tropicalis W_canadensis)   (W_muriae, ((W_mellicola, W_canadensis), (W_sebi, W_tropicalis)));     00101 01010 01111
    15  0.00750  0.96850   5 (W_muriae W_sebi W_mellicola W_tropicalis W_canadensis)   (W_muriae, (W_tropicalis, (W_sebi, (W_mellicola, W_canadensis))));     00101 01101 01111
    14  0.00700  0.97550   5 (W_muriae W_sebi W_mellicola W_tropicalis W_canadensis)   (W_muriae, (W_sebi, (W_canadensis, (W_mellicola, W_tropicalis))));     00110 00111 01111
    11  0.00550  0.98100   5 (W_muriae W_sebi W_mellicola W_tropicalis W_canadensis)   (W_muriae, (W_canadensis, (W_sebi, (W_mellicola, W_tropicalis))));     00110 01110 01111
    10  0.00500  0.98600   5 (W_muriae W_sebi W_mellicola W_tropicalis W_canadensis)   ((W_tropicalis, W_canadensis), (W_muriae, (W_sebi, W_mellicola)));     00011 01100 11100
     8  0.00400  0.99000   5 (W_muriae W_sebi W_mellicola W_tropicalis W_canadensis)   (W_muriae, (W_sebi, (W_tropicalis, (W_mellicola, W_canadensis))));     00101 00111 01111
     7  0.00350  0.99350   5 (W_muriae W_sebi W_mellicola W_tropicalis W_canadensis)   (W_canadensis, (W_tropicalis, (W_muriae, (W_sebi, W_mellicola))));     01100 11100 11110
     6  0.00300  0.99650   5 (W_muriae W_sebi W_mellicola W_tropicalis W_canadensis)   (W_muriae, (W_canadensis, (W_mellicola, (W_sebi, W_tropicalis))));     01010 01110 01111
     3  0.00150  0.99800   5 (W_muriae W_sebi W_mellicola W_tropicalis W_canadensis)   (W_tropicalis, (W_muriae, (W_canadensis, (W_sebi, W_mellicola))));     01100 01101 11101
     2  0.00100  0.99900   5 (W_muriae W_sebi W_mellicola W_tropicalis W_canadensis)   (W_tropicalis, (W_canadensis, (W_muriae, (W_sebi, W_mellicola))));     01100 11100 11101
     1  0.00050  0.99950   5 (W_muriae W_sebi W_mellicola W_tropicalis W_canadensis)   ((W_sebi, W_mellicola), (W_tropicalis, (W_muriae, W_canadensis)));     01100 10001 10011

(B)  1 species delimitations & their posterior probabilities
   2000   1.00000   5 (W_muriae W_sebi W_mellicola W_tropicalis W_canadensis) 

(C)  5 delimited species & their posterior probabilities
   2000   1.00000  W_muriae
   2000   1.00000  W_sebi
   2000   1.00000  W_mellicola
   2000   1.00000  W_tropicalis
   2000   1.00000  W_canadensis

(D) Posterior probability for # of species
P[5] =   1.00000
