# Supplementary material for: Application of the Phylogenetic Species Concept to Wallemia sebi from House Dust and Indoor Air Revealed by Multi-Locus Genealogical Concordance
Source: PLoS One. 2015 Mar 23;10(3):e0120894. doi: 10.1371/journal.pone.0120894 (PMC4370657; doi:10.1371/journal.pone.0120894)
Supplement: S2 File — (ZIP) [file pone.0120894.s006.zip › algorithm1/a2_m2_run3/mcmc.txt]

(((W_sebi: 0	W_mellicola: 0)#0.0106444: 0.00121101	W_tropicalis#0.000529659: 0.00121101)#0.0052429: 0.000414874	(W_muriae#0.00561175: 0.00122502	W_canadensis#0.00112079: 0.00122502)#0.00295203: 0.000400866)#0.032248; 4
(((W_sebi: 0	W_mellicola: 0)#0.0106444: 0.00121101	W_tropicalis#0.000529659: 0.00121101)#0.0052429: 0.000414874	(W_muriae#0.00561175: 0.00122502	W_canadensis#0.00112079: 0.00122502)#0.00525554: 0.000400866)#0.0291309; 4
(((W_sebi: 0	W_mellicola: 0)#0.0106444: 0.00121101	W_tropicalis#0.000529659: 0.00121101)#0.00378532: 0.000414874	(W_muriae#0.00561175: 0.00122502	W_canadensis#0.0020998: 0.00122502)#0.00265053: 0.000400866)#0.0303095; 4
(((W_sebi: 0	W_mellicola: 0)#0.0106444: 0.00121101	W_tropicalis#0.000529659: 0.00121101)#0.00378532: 0.000414874	(W_muriae#0.00501417: 0.00122502	W_canadensis#0.0020998: 0.00122502)#0.00265053: 0.000400866)#0.0303095; 4
(((W_sebi: 0	W_mellicola: 0)#0.00917659: 0.0013282	W_tropicalis#0.000580913: 0.0013282)#0.00415162: 0.00045502	(W_muriae#0.00549938: 0.00134356	W_canadensis#0.00230299: 0.00134356)#0.00290702: 0.000439657)#0.0332425; 4
(((W_sebi: 0	W_mellicola: 0)#0.00917659: 0.0013282	W_tropicalis#0.000580913: 0.0013282)#0.00415162: 0.00045502	(W_muriae#0.00549938: 0.00134356	W_canadensis#0.00230299: 0.00134356)#0.00290702: 0.000439657)#0.0323986; 4
(((W_sebi: 0	W_mellicola: 0)#0.00917659: 0.0013282	W_tropicalis#0.000580913: 0.0013282)#0.00415162: 0.00045502	(W_muriae#0.00549938: 0.00134356	W_canadensis#0.00230299: 0.00134356)#0.00290702: 0.000439657)#0.0299262; 4
(((W_sebi: 0	W_mellicola: 0)#0.00917659: 0.0013282	W_tropicalis#0.000580913: 0.0013282)#0.00415162: 0.00045502	(W_muriae#0.00549938: 0.00134356	W_canadensis#0.00230299: 0.00134356)#0.00290702: 0.000439657)#0.0328716; 4
(((W_sebi: 0	W_mellicola: 0)#0.00917659: 0.0013282	W_tropicalis#0.000836875: 0.0013282)#0.00719839: 0.00045502	(W_muriae#0.00549938: 0.00134356	W_canadensis#0.00230299: 0.00134356)#0.00290702: 0.000439657)#0.0328716; 4
(((W_sebi: 0	W_mellicola: 0)#0.00917659: 0.0013282	W_tropicalis#0.000836875: 0.0013282)#0.00719839: 0.00045502	(W_muriae#0.00549938: 0.00134356	W_canadensis#0.00122051: 0.00134356)#0.00290702: 0.000439657)#0.0328716; 4
(((W_sebi: 0	W_mellicola: 0)#0.00917659: 0.00148581	W_tropicalis#0.000960155: 0.00148581)#0.00553658: 0.000297409	(W_muriae#0.00549938: 0.00134356	W_canadensis#0.00122051: 0.00134356)#0.00290702: 0.000439657)#0.0305514; 4
(((W_sebi: 0	W_mellicola: 0)#0.00917659: 0.00148581	W_tropicalis#0.000960155: 0.00148581)#0.0081491: 0.000297409	(W_muriae#0.00549938: 0.00134356	W_canadensis#0.00122051: 0.00134356)#0.00290702: 0.000439657)#0.0294098; 4
(((W_muriae#0.00515441: 0.00125928	W_canadensis#0.000565837: 0.00125928)#0.00272467: 0.000133326	W_tropicalis#0.0012944: 0.0013926)#0.00417148: 0.000278753	(W_sebi: 0	W_mellicola: 0)#0.00860096: 0.00167136)#0.027565; 4
(((W_muriae#0.00515441: 0.00125928	W_canadensis#0.000565837: 0.00125928)#0.00562944: 0.000133326	W_tropicalis#0.0012944: 0.0013926)#0.00417148: 0.000278753	(W_sebi: 0	W_mellicola: 0)#0.00860096: 0.00167136)#0.0259247; 4
(((W_tropicalis#0.00142146: 0.00122408	W_canadensis#0.00062138: 0.00122408)#0.00451202: 0.000305224	W_muriae#0.00566038: 0.0015293)#0.00458095: 0.000306115	(W_sebi: 0	W_mellicola: 0)#0.00944524: 0.00183542)#0.0319879; 4
(((W_tropicalis#0.00142146: 0.00122408	W_canadensis#0.00062138: 0.00122408)#0.00206891: 0.000305224	W_muriae#0.00566038: 0.0015293)#0.00304379: 0.000306115	(W_sebi#0.00524194: 0.000203565	W_mellicola#0.00689335: 0.000203565)#0.00944524: 0.00163185)#0.0319879; 5
(((W_tropicalis#0.00142146: 0.00122408	W_canadensis#0.00062138: 0.00122408)#0.00206891: 0.000305224	W_muriae#0.00566038: 0.0015293)#0.00455027: 0.000306115	(W_sebi#0.00524194: 0.000203565	W_mellicola#0.00689335: 0.000203565)#0.00944524: 0.00163185)#0.0289018; 5
(((W_tropicalis#0.00142146: 0.00139043	W_canadensis#0.00062138: 0.00139043)#0.00182138: 0.00013887	W_muriae#0.00566038: 0.0015293)#0.00455027: 0.000306115	(W_sebi#0.00524194: 0.000218666	W_mellicola#0.00563961: 0.000218666)#0.00879293: 0.00161675)#0.0289018; 5
(((W_tropicalis#0.00142146: 0.00152434	W_canadensis#0.00062138: 0.00152434)#0.00166138: 4.96039e-06	(W_sebi#0.00524194: 0.000218666	W_mellicola#0.00563961: 0.000218666)#0.00879293: 0.00131064)#0.00455027: 0.000306115	W_muriae#0.00566038: 0.00183542)#0.0253968; 5
(((W_tropicalis#0.00142146: 0.00152434	W_canadensis#0.00062138: 0.00152434)#0.00154579: 4.96039e-06	(W_sebi#0.00524194: 0.000218666	W_mellicola#0.00563961: 0.000218666)#0.00879293: 0.00131064)#0.00455027: 0.000306115	W_muriae#0.00566038: 0.00183542)#0.0253968; 5
(((W_tropicalis#0.00142146: 0.00134351	W_canadensis#0.000911394: 0.00134351)#0.00175385: 0.00018579	(W_sebi#0.00305744: 0.000218666	W_mellicola#0.00563961: 0.000218666)#0.00879293: 0.00131064)#0.00455027: 0.000306115	W_muriae#0.00566038: 0.00183542)#0.0271686; 5
(((W_tropicalis#0.00142146: 0.00134351	W_canadensis#0.000911394: 0.00134351)#0.00175385: 0.00018579	(W_sebi#0.00305744: 0.000218666	W_mellicola#0.00563961: 0.000218666)#0.00879293: 0.00131064)#0.00455027: 0.000306115	W_muriae#0.00566038: 0.00183542)#0.0246969; 5
(((W_tropicalis#0.00142146: 0.00140539	W_canadensis#0.000911394: 0.00140539)#0.00281125: 0.000135202	(W_sebi#0.00305744: 0.000218666	W_mellicola#0.00563961: 0.000218666)#0.00879293: 0.00132192)#0.00451694: 0.000294831	W_muriae#0.00566038: 0.00183542)#0.0246969; 5
(((W_tropicalis#0.0016373: 0.00140539	W_canadensis#0.00102553: 0.00140539)#0.00281125: 0.000135202	(W_sebi#0.00305744: 0.000218666	W_mellicola#0.00563961: 0.000218666)#0.00879293: 0.00132192)#0.00451694: 0.000294831	W_muriae#0.00566038: 0.00183542)#0.0287553; 5
(((W_tropicalis#0.00165493: 0.00131327	W_canadensis#0.00102553: 0.00131327)#0.00300843: 0.000227317	(W_sebi#0.00305744: 0.000218666	W_mellicola#0.00563961: 0.000218666)#0.00879293: 0.00132192)#0.00676686: 0.000294831	W_muriae#0.00453155: 0.00183542)#0.0257126; 5
(((W_tropicalis#0.00129421: 0.00111484	W_canadensis#0.00102553: 0.00111484)#0.0035439: 0.000425747	W_muriae#0.00453155: 0.00154059)#0.00676686: 0.000294831	(W_sebi#0.00305744: 0.000218666	W_mellicola#0.00563961: 0.000218666)#0.00879293: 0.00161675)#0.0257126; 5
(((W_tropicalis#0.00129421: 0.00139933	W_canadensis#0.00102553: 0.00139933)#0.00282343: 0.000141263	(W_sebi#0.00305744: 0.000218666	W_mellicola#0.00563961: 0.000218666)#0.00879293: 0.00132192)#0.00503861: 0.000294831	W_muriae#0.00453155: 0.00183542)#0.0274976; 5
(((W_tropicalis#0.00129421: 0.00109401	W_canadensis#0.00114125: 0.00109401)#0.00361138: 0.000446578	(W_sebi#0.00305744: 0.000218666	W_mellicola#0.00563961: 0.000218666)#0.00879293: 0.00132192)#0.00503861: 0.000294831	W_muriae#0.00453155: 0.00183542)#0.0297803; 5
(((W_tropicalis#0.00129421: 0.00135741	W_canadensis#0.00114921: 0.00135741)#0.00291061: 0.000183177	(W_sebi#0.00305744: 0.000218666	W_mellicola#0.00563961: 0.000218666)#0.00879293: 0.00132192)#0.00615176: 0.000294831	W_muriae#0.00453155: 0.00183542)#0.0321773; 5
(((W_tropicalis#0.00129421: 0.00107004	W_canadensis#0.00114921: 0.00107004)#0.00369228: 0.000470548	W_muriae#0.00453155: 0.00154059)#0.00797358: 0.000294831	(W_sebi#0.00305744: 0.000218666	W_mellicola#0.00474764: 0.000218666)#0.00879293: 0.00161675)#0.0308286; 5
(((W_tropicalis#0.00129421: 0.00107004	W_canadensis#0.00114921: 0.00107004)#0.00369228: 0.000470548	(W_sebi#0.00305744: 0.000218666	W_mellicola#0.00474764: 0.000218666)#0.00879293: 0.00132192)#0.00418863: 0.000294831	W_muriae#0.00453155: 0.00183542)#0.0323697; 5
(((W_tropicalis#0.00129421: 0.00119465	W_canadensis#0.00114921: 0.00119465)#0.00330715: 0.000345938	W_muriae#0.00453155: 0.00154059)#0.00227342: 0.000294831	(W_sebi#0.00305744: 0.000218666	W_mellicola#0.00474764: 0.000218666)#0.00879293: 0.00161675)#0.0310275; 5
(((W_tropicalis#0.00129421: 0.00119465	W_canadensis#0.00071454: 0.00119465)#0.00330715: 0.000345938	W_muriae#0.00453155: 0.00154059)#0.0041119: 0.000294831	(W_sebi#0.00305744: 0.000218666	W_mellicola#0.00474764: 0.000218666)#0.00879293: 0.00161675)#0.0278145; 5
(((W_tropicalis#0.00129421: 0.00146064	W_canadensis#0.00071454: 0.00146064)#0.00131621: 0.000129566	W_muriae#0.00453155: 0.00159021)#0.00398359: 0.000245209	(W_sebi#0.00305744: 0.000218666	W_mellicola#0.00474764: 0.000218666)#0.00879293: 0.00161675)#0.0297863; 5
(((W_tropicalis#0.00129421: 0.00146064	W_canadensis#0.00071454: 0.00146064)#0.00108191: 0.000129566	W_muriae#0.00453155: 0.00159021)#0.00661285: 0.000245209	(W_sebi#0.00305744: 0.000218666	W_mellicola#0.00474764: 0.000218666)#0.00879293: 0.00161675)#0.0297863; 5
(((W_tropicalis#0.00129421: 0.00148759	W_canadensis#0.00071454: 0.00148759)#0.00108427: 0.000123326	W_muriae#0.00453155: 0.00161091)#0.00461671: 0.000224505	(W_sebi#0.00305744: 0.000218666	W_mellicola#0.00474764: 0.000218666)#0.00879293: 0.00161675)#0.0306801; 5
(((W_tropicalis#0.00154892: 0.00178036	W_canadensis#0.000855167: 0.00178036)#0.00129767: 0.000183458	W_muriae#0.00542339: 0.00196381)#0.00542442: 0.000200186	(W_sebi#0.00365917: 0.000261701	W_mellicola#0.00568202: 0.000261701)#0.0105234: 0.0019023)#0.0341946; 5
(((W_tropicalis#0.00154892: 0.00183193	W_canadensis#0.000855167: 0.00183193)#0.000708705: 0.000329415	W_muriae#0.00542339: 0.00216134)#0.00423919: 2.65656e-06	(W_sebi#0.00365917: 0.000261701	W_mellicola#0.00568202: 0.000261701)#0.0105234: 0.0019023)#0.0314715; 5
(((W_tropicalis#0.00154892: 0.00183193	W_canadensis#0.000855167: 0.00183193)#0.00107009: 0.000329415	W_muriae#0.00542339: 0.00216134)#0.00166076: 2.65656e-06	(W_sebi#0.00365917: 0.000261701	W_mellicola#0.00568202: 0.000261701)#0.00930893: 0.0019023)#0.0314715; 5
(((W_tropicalis#0.00154892: 0.00208645	W_canadensis#0.000855167: 0.00208645)#0.000939547: 7.31984e-05	W_muriae#0.00476312: 0.00215965)#0.00132205: 4.35028e-06	(W_sebi#0.00365917: 0.000261701	W_mellicola#0.00568202: 0.000261701)#0.00930893: 0.0019023)#0.029815; 5
(((W_tropicalis#0.00154892: 0.00208645	W_canadensis#0.000855167: 0.00208645)#0.00275055: 5.95525e-05	W_muriae#0.00476312: 0.002146)#0.00133045: 1.79961e-05	(W_sebi#0.00365917: 0.000261701	W_mellicola#0.00568202: 0.000261701)#0.00930893: 0.0019023)#0.029815; 5
(((W_tropicalis#0.000931664: 0.0019494	W_canadensis#0.000855167: 0.0019494)#0.00294392: 0.000196599	(W_sebi#0.00365917: 0.000261701	W_mellicola#0.00568202: 0.000261701)#0.00930893: 0.0018843)#0.00133045: 1.79961e-05	W_muriae#0.00476312: 0.002164)#0.029815; 5
(((W_tropicalis#0.00118534: 0.00207237	W_canadensis#0.000855167: 0.00207237)#0.00116807: 3.25993e-05	(W_sebi#0.00365917: 0.000261701	W_mellicola#0.00337645: 0.000261701)#0.00930893: 0.00184327)#0.0020406: 5.90264e-05	W_muriae#0.00476312: 0.002164)#0.0316952; 5
(((W_tropicalis#0.00118534: 0.00207237	W_canadensis#0.000910711: 0.00207237)#0.00179449: 4.97156e-05	(W_sebi#0.00365917: 0.000261701	W_mellicola#0.00337645: 0.000261701)#0.00796939: 0.00186039)#0.00488108: 4.19101e-05	W_muriae#0.00476312: 0.002164)#0.0316952; 5
((((W_sebi#0.00365917: 0.000261701	W_mellicola#0.00337645: 0.000261701)#0.00796939: 0.00181067	W_canadensis#0.000569499: 0.00207237)#0.00179449: 6.86763e-05	W_tropicalis#0.00118534: 0.00214105)#0.00158064: 2.29495e-05	W_muriae#0.00476312: 0.002164)#0.0327757; 5
((((W_sebi#0.00365917: 0.000261701	W_mellicola#0.00337645: 0.000261701)#0.00796939: 0.00181067	W_tropicalis#0.00108553: 0.00207237)#0.00179449: 6.86763e-05	W_canadensis#0.000569499: 0.00214105)#0.00158064: 2.29495e-05	W_muriae#0.00476312: 0.002164)#0.0344989; 5
((((W_sebi#0.00365917: 0.000261701	W_mellicola#0.00337645: 0.000261701)#0.00796939: 0.00179626	W_tropicalis#0.00108553: 0.00205796)#0.00180706: 8.30929e-05	W_canadensis#0.000569499: 0.00214105)#0.00158064: 2.29495e-05	W_muriae#0.00476312: 0.002164)#0.0344989; 5
((((W_sebi#0.00111015: 0.000261701	W_mellicola#0.00337645: 0.000261701)#0.00796939: 0.00179626	W_tropicalis#0.00108553: 0.00205796)#0.0039667: 4.56552e-05	W_canadensis#0.000569499: 0.00210361)#0.00427198: 6.03872e-05	W_muriae#0.00476312: 0.002164)#0.0313761; 5
(((W_canadensis#0.000569499: 0.00205796	W_tropicalis#0.00108553: 0.00205796)#0.0039667: 7.90195e-05	(W_sebi#0.00111015: 0.000261701	W_mellicola#0.00337645: 0.000261701)#0.00796939: 0.00187528)#0.00420528: 2.70228e-05	W_muriae#0.00476312: 0.002164)#0.0332155; 5
(((W_canadensis#0.000569499: 0.00200376	W_tropicalis#0.00108553: 0.00200376)#0.00407398: 0.000132222	(W_sebi#0.00142875: 0.000261701	W_mellicola#0.00337645: 0.000261701)#0.00929184: 0.00187428)#0.00420723: 2.80143e-05	W_muriae#0.00476312: 0.002164)#0.0353331; 5
(((W_canadensis#0.000569499: 0.00209869	W_tropicalis#0.000992645: 0.00209869)#0.00142821: 3.73008e-05	(W_sebi#0.00142875: 0.000261701	W_mellicola#0.00337645: 0.000261701)#0.00929184: 0.00187428)#0.00255867: 2.80143e-05	W_muriae#0.00476312: 0.002164)#0.0377572; 5
(((W_canadensis#0.000569499: 0.00196981	W_tropicalis#0.000992645: 0.00196981)#0.00152165: 0.000184086	(W_sebi#0.00142875: 0.000261701	W_mellicola#0.00337645: 0.000261701)#0.00929184: 0.00189219)#0.0025374: 1.01083e-05	W_muriae#0.00476312: 0.002164)#0.0377572; 5
(((W_canadensis#0.000569499: 0.00198677	W_tropicalis#0.000992645: 0.00198677)#0.00150866: 0.000167127	(W_sebi#0.00142875: 0.000261701	W_mellicola#0.00337645: 0.000261701)#0.00929184: 0.00189219)#0.0025374: 1.01083e-05	W_muriae#0.00476312: 0.002164)#0.0347853; 5
(((W_canadensis#0.000569499: 0.0021319	W_tropicalis#0.000992645: 0.0021319)#0.00098853: 2.43409e-05	(W_sebi#0.00142875: 0.000261701	W_mellicola#0.00337645: 0.000261701)#0.00929184: 0.00189454)#0.00125436: 7.75751e-06	W_muriae#0.00476312: 0.002164)#0.0324457; 5
(((W_canadensis#0.00134246: 0.00187298	W_tropicalis#0.000992645: 0.00187298)#0.00112518: 0.000283258	(W_sebi#0.00142875: 0.000261701	W_mellicola#0.00337645: 0.000261701)#0.00929184: 0.00189454)#0.00125436: 7.75751e-06	W_muriae#0.00476312: 0.002164)#0.0324457; 5
(((W_canadensis#0.00144673: 0.00221476	W_tropicalis#0.00106974: 0.00221476)#0.0011051: 0.000106977	(W_sebi#0.00161539: 0.000282027	W_mellicola#0.00363869: 0.000282027)#0.0100135: 0.00203971)#0.00135293: 1.03398e-05	W_muriae#0.00513305: 0.00233207)#0.0307838; 5
(((W_canadensis#0.00144673: 0.00213637	W_tropicalis#0.00106974: 0.00213637)#0.00114565: 0.000185366	(W_sebi#0.00161539: 0.000282027	W_mellicola#0.00363869: 0.000282027)#0.0100135: 0.00203971)#0.000396325: 1.03398e-05	W_muriae#0.00513305: 0.00233207)#0.0287419; 5
(((W_canadensis#0.00144673: 0.00202112	W_tropicalis#0.00106974: 0.00202112)#0.00227764: 0.000300609	(W_sebi#0.00161539: 0.000282027	W_mellicola#0.00363869: 0.000282027)#0.0129391: 0.00203971)#0.000396325: 1.03398e-05	W_muriae#0.00513305: 0.00233207)#0.0287419; 5
(((W_canadensis#0.00144673: 0.00212204	W_tropicalis#0.00106974: 0.00212204)#0.00216933: 0.000199695	(W_sebi#0.00161539: 0.000282027	W_mellicola#0.00363869: 0.000282027)#0.0129391: 0.00203971)#0.000396325: 1.03398e-05	W_muriae#0.00513305: 0.00233207)#0.0313758; 5
(((W_canadensis#0.00144673: 0.00194317	W_tropicalis#0.00106974: 0.00194317)#0.00320234: 0.000378558	(W_sebi#0.00161539: 0.000282027	W_mellicola#0.00363869: 0.000282027)#0.0104534: 0.00203971)#0.000396325: 1.03398e-05	W_muriae#0.00420762: 0.00233207)#0.0313758; 5
(((W_canadensis#0.000491369: 0.00219968	W_tropicalis#0.00106974: 0.00219968)#0.00282891: 0.00012205	(W_sebi#0.00161539: 0.000282027	W_mellicola#0.00363869: 0.000282027)#0.0104534: 0.00203971)#0.000396325: 1.03398e-05	W_muriae#0.00420762: 0.00233207)#0.0290516; 5
(((W_canadensis#0.00316216: 0.00219968	W_tropicalis#0.00106974: 0.00219968)#0.00282891: 4.2778e-05	(W_sebi#0.00161539: 0.000282027	W_mellicola#0.00363869: 0.000282027)#0.0104534: 0.00196043)#0.00213216: 8.9612e-05	W_muriae#0.00420762: 0.00233207)#0.0328762; 5
(((W_canadensis#0.00316216: 0.00182654	W_tropicalis#0.00106974: 0.00182654)#0.00340683: 0.000415922	(W_sebi#0.00161539: 0.000282027	W_mellicola#0.00363869: 0.000282027)#0.0104534: 0.00196043)#0.00213216: 8.9612e-05	W_muriae#0.00420762: 0.00233207)#0.0354856; 5
(((W_canadensis#0.00316216: 0.00204654	W_tropicalis#0.00106974: 0.00204654)#0.0020704: 0.00019592	(W_sebi#0.00161539: 0.000282027	W_mellicola#0.00363869: 0.000282027)#0.0104534: 0.00196043)#0.00213216: 8.9612e-05	W_muriae#0.00420762: 0.00233207)#0.0354856; 5
(((W_canadensis#0.00316216: 0.00172252	W_tropicalis#0.000984268: 0.00172252)#0.00245985: 0.000519938	(W_sebi#0.00161539: 0.000282027	W_mellicola#0.00363869: 0.000282027)#0.0104534: 0.00196043)#0.00213216: 8.9612e-05	W_muriae#0.00420762: 0.00233207)#0.0375695; 5
(((W_canadensis#0.00295848: 0.00161158	W_tropicalis#0.000920872: 0.00161158)#0.00230141: 0.000486449	(W_sebi#0.00151134: 0.000263862	W_mellicola#0.00340432: 0.000263862)#0.0109385: 0.00183416)#0.00188748: 8.38401e-05	W_muriae#0.00393661: 0.00218186)#0.0368808; 5
(((W_canadensis#0.00295848: 0.00198	W_tropicalis#0.000920872: 0.00198)#0.00072687: 0.000135323	(W_sebi#0.00151134: 0.000263862	W_mellicola#0.00340432: 0.000263862)#0.00919519: 0.00185146)#0.00187204: 6.65382e-05	W_muriae#0.00508185: 0.00218186)#0.0368808; 5
(((W_canadensis#0.00295848: 0.00190586	W_tropicalis#0.00113911: 0.00190586)#0.00319443: 0.000209462	(W_sebi#0.00151134: 0.000263862	W_mellicola#0.00340432: 0.000263862)#0.00919519: 0.00185146)#0.00175193: 6.65382e-05	W_muriae#0.00508185: 0.00218186)#0.0347582; 5
(((W_canadensis#0.00295848: 0.00190586	W_tropicalis#0.00113911: 0.00190586)#0.00319443: 0.000209462	(W_sebi#0.00151134: 0.000263862	W_mellicola#0.00340432: 0.000263862)#0.00919519: 0.00185146)#0.00175193: 6.65382e-05	W_muriae#0.00508185: 0.00218186)#0.0322986; 5
(((W_canadensis#0.000777442: 0.00198625	W_tropicalis#0.00130914: 0.00198625)#0.00306516: 0.000126172	(W_sebi#0.00150848: 0.000263862	W_mellicola#0.00340432: 0.000263862)#0.00919519: 0.00184856)#0.00306183: 6.94455e-05	W_muriae#0.00508185: 0.00218186)#0.0322986; 5
(((W_canadensis#0.000777442: 0.00198625	(W_sebi#0.00150848: 0.000263862	W_mellicola#0.00340432: 0.000263862)#0.00685617: 0.00172238)#0.00306516: 0.000126172	W_tropicalis#0.00130914: 0.00211242)#0.00480872: 6.94455e-05	W_muriae#0.00508185: 0.00218186)#0.0322986; 5
(((W_canadensis#0.000777442: 0.00164354	W_tropicalis#0.00130914: 0.00164354)#0.00370429: 0.000468875	(W_sebi#0.00150848: 0.000263862	W_mellicola#0.00340432: 0.000263862)#0.00929448: 0.00184856)#0.00480872: 6.94455e-05	W_muriae#0.00508185: 0.00218186)#0.0343846; 5
(((W_canadensis#0.000838908: 0.00164354	W_tropicalis#0.00130914: 0.00164354)#0.00773025: 0.000468875	(W_sebi#0.00150848: 0.000263862	W_mellicola#0.00340432: 0.000263862)#0.00929448: 0.00184856)#0.00626212: 6.94455e-05	W_muriae#0.00508185: 0.00218186)#0.0364812; 5
(((W_canadensis#0.000928537: 0.00181914	W_tropicalis#0.00144901: 0.00181914)#0.00855615: 0.000518969	W_muriae#0.00562479: 0.00233811)#0.00693116: 7.6865e-05	(W_sebi#0.00166964: 0.000292052	W_mellicola#0.00376804: 0.000292052)#0.0102875: 0.00212292)#0.0403788; 5
(((W_canadensis#0.000928537: 0.00216667	W_tropicalis#0.00144901: 0.00216667)#0.00876645: 0.000207046	W_muriae#0.00562479: 0.00237371)#0.0068272: 4.12622e-05	(W_sebi#0.00166964: 0.000292052	W_mellicola#0.00376804: 0.000292052)#0.0102875: 0.00212292)#0.0403788; 5
(((W_canadensis#0.000928537: 0.0020985	W_tropicalis#0.00144901: 0.0020985)#0.00642799: 0.00027521	W_muriae#0.00562479: 0.00237371)#0.0057878: 4.12622e-05	(W_sebi#0.00227114: 0.000292052	W_mellicola#0.00376804: 0.000292052)#0.00726529: 0.00212292)#0.0403788; 5
(((W_canadensis#0.000928537: 0.00228998	W_tropicalis#0.00144901: 0.00228998)#0.00466115: 8.37303e-05	(W_sebi#0.00227114: 0.000292052	W_mellicola#0.00376804: 0.000292052)#0.00726529: 0.00208166)#0.0057878: 4.12622e-05	W_muriae#0.00562479: 0.00241497)#0.0368403; 5
(((W_canadensis#0.000928537: 0.00228998	W_tropicalis#0.00144901: 0.00228998)#0.00198533: 8.37303e-05	(W_sebi#0.00227114: 0.000292052	W_mellicola#0.00376804: 0.000292052)#0.00726529: 0.00208166)#0.00358159: 4.12622e-05	W_muriae#0.00562479: 0.00241497)#0.0351798; 5
(((W_canadensis#0.000928537: 0.00228998	W_tropicalis#0.00144901: 0.00228998)#0.00131478: 8.37303e-05	W_muriae#0.00562479: 0.00237371)#0.00358159: 4.12622e-05	(W_sebi#0.00227114: 0.000292052	W_mellicola#0.00376804: 0.000292052)#0.0110987: 0.00212292)#0.0326345; 5
(((W_canadensis#0.00174586: 0.00216304	W_tropicalis#0.00144901: 0.00216304)#0.00185169: 0.000210672	W_muriae#0.00562479: 0.00237371)#0.00358159: 4.12622e-05	(W_sebi#0.00227114: 0.000292052	W_mellicola#0.00376804: 0.000292052)#0.0110987: 0.00212292)#0.0298328; 5
(((W_sebi#0.00227114: 0.000292052	W_mellicola#0.00376804: 0.000292052)#0.0110987: 0.00208166	W_muriae#0.00562479: 0.00237371)#0.00358159: 4.12622e-05	(W_canadensis#0.00174586: 0.00233524	W_tropicalis#0.000803102: 0.00233524)#0.00171514: 7.97305e-05)#0.0298328; 5
(((W_sebi#0.00227114: 0.000292052	W_mellicola#0.00376804: 0.000292052)#0.0110987: 0.00208166	W_muriae#0.0049236: 0.00237371)#0.00358159: 4.12622e-05	(W_canadensis#0.00174586: 0.00220273	W_tropicalis#0.000803102: 0.00220273)#0.00185825: 0.00021224)#0.0283435; 5
(((W_sebi#0.00227114: 0.000292052	W_mellicola#0.00376804: 0.000292052)#0.0110987: 0.00208166	W_muriae#0.0049236: 0.00237371)#0.00232681: 4.12622e-05	(W_canadensis#0.00197969: 0.00223794	W_tropicalis#0.000803102: 0.00223794)#0.000822576: 0.000177033)#0.0312077; 5
(((W_sebi#0.0019338: 0.000248674	W_mellicola#0.00320837: 0.000248674)#0.0094502: 0.00177247	W_muriae#0.0041923: 0.00202114)#0.00198121: 3.51336e-05	(W_canadensis#0.00171677: 0.00190554	W_tropicalis#0.000683818: 0.00190554)#0.00332662: 0.000150738)#0.0285371; 5
(((W_canadensis#0.00171677: 0.00180173	W_tropicalis#0.000683818: 0.00180173)#0.00351829: 0.000219416	W_muriae#0.0041923: 0.00202114)#0.00141632: 3.51336e-05	(W_sebi#0.0019338: 0.000248674	W_mellicola#0.00320837: 0.000248674)#0.0094502: 0.0018076)#0.0317478; 5
(((W_canadensis#0.000707509: 0.00180173	W_tropicalis#0.000683818: 0.00180173)#0.00130377: 0.000219416	W_muriae#0.0041923: 0.00202114)#0.00203816: 3.51336e-05	(W_sebi#0.0014324: 0.000248674	W_mellicola#0.00320837: 0.000248674)#0.0094502: 0.0018076)#0.0342896; 5
(((W_canadensis#0.000953204: 0.00180173	W_tropicalis#0.000683818: 0.00180173)#0.00109519: 0.000219416	W_muriae#0.0041923: 0.00202114)#0.00203816: 3.51336e-05	(W_sebi#0.0014324: 0.000248674	W_mellicola#0.00320837: 0.000248674)#0.00757406: 0.0018076)#0.0315814; 5
(((W_canadensis#0.000953204: 0.00180173	W_muriae#0.0041923: 0.00180173)#0.00192606: 0.000219416	W_tropicalis#0.000683818: 0.00202114)#0.00203816: 3.51336e-05	(W_sebi#0.0014324: 0.000248674	W_mellicola#0.00320837: 0.000248674)#0.00757406: 0.0018076)#0.0343568; 5
(((W_tropicalis#0.000683818: 0.00180173	W_muriae#0.0041923: 0.00180173)#0.00192606: 0.000219416	W_canadensis#0.000881186: 0.00202114)#0.00203816: 3.51336e-05	(W_sebi#0.0014324: 0.000248674	W_mellicola#0.00320837: 0.000248674)#0.010051: 0.0018076)#0.033302; 5
(((W_tropicalis#0.000683818: 0.00180173	W_muriae#0.0041923: 0.00180173)#0.00192606: 0.000219416	W_canadensis#0.000881186: 0.00202114)#0.00203816: 3.51336e-05	(W_sebi#0.0017204: 0.000248674	W_mellicola#0.00320837: 0.000248674)#0.00748094: 0.0018076)#0.033302; 5
(((W_tropicalis#0.000683818: 0.00180173	W_muriae#0.0041923: 0.00180173)#0.00192606: 0.000219416	W_canadensis#0.000881186: 0.00202114)#0.00203816: 3.51336e-05	(W_sebi#0.0017204: 0.000248674	W_mellicola#0.00320837: 0.000248674)#0.00748094: 0.0018076)#0.0304074; 5
(((W_tropicalis#0.000683818: 0.00180173	W_muriae#0.0041923: 0.00180173)#0.00192606: 0.000157032	W_canadensis#0.000881186: 0.00195876)#0.00238025: 9.7517e-05	(W_sebi#0.0017204: 0.000248674	W_mellicola#0.00320837: 0.000248674)#0.00748094: 0.0018076)#0.0325891; 5
(((W_canadensis#0.000881186: 0.00180173	W_muriae#0.0041923: 0.00180173)#0.00192606: 0.000158274	W_tropicalis#0.000683818: 0.00196)#0.00237874: 9.62756e-05	(W_sebi#0.0017204: 0.000248674	W_mellicola#0.00320837: 0.000248674)#0.00748094: 0.0018076)#0.0344617; 5
(((W_canadensis#0.000982248: 0.00200837	W_muriae#0.00467311: 0.00200837)#0.00214695: 0.00024129	W_tropicalis#0.000762244: 0.00224966)#0.00257511: 4.24528e-05	(W_sebi#0.00191771: 0.000277194	W_mellicola#0.00357634: 0.000277194)#0.00833892: 0.00201492)#0.0384141; 5
(((W_canadensis#0.000982248: 0.00179362	W_muriae#0.00467311: 0.00179362)#0.00511728: 0.000456036	W_tropicalis#0.000762244: 0.00224966)#0.00257511: 4.24528e-05	(W_sebi#0.00191771: 0.000277194	W_mellicola#0.00357634: 0.000277194)#0.00833892: 0.00201492)#0.0384141; 5
(((W_canadensis#0.00115756: 0.00206323	W_muriae#0.00467311: 0.00206323)#0.0044486: 0.000186431	W_tropicalis#0.00149494: 0.00224966)#0.00257511: 4.24528e-05	(W_sebi#0.00191771: 0.000277194	W_mellicola#0.00357634: 0.000277194)#0.0102788: 0.00201492)#0.0357488; 5
(((W_canadensis#0.00115756: 0.00206323	W_tropicalis#0.00105615: 0.00206323)#0.00198411: 0.000186431	W_muriae#0.00467311: 0.00224966)#0.00257511: 4.24528e-05	(W_sebi#0.00191771: 0.000277194	W_mellicola#0.00357634: 0.000277194)#0.0102788: 0.00201492)#0.0338081; 5
(((W_canadensis#0.00141773: 0.00206323	W_tropicalis#0.00105615: 0.00206323)#0.00198411: 0.000186431	W_muriae#0.00467311: 0.00224966)#0.00257511: 4.24528e-05	(W_sebi#0.00191771: 0.000277194	W_mellicola#0.00357634: 0.000277194)#0.0102788: 0.00201492)#0.0363268; 5
(((W_canadensis#0.00141773: 0.00203484	W_muriae#0.00467311: 0.00203484)#0.00201179: 0.000214821	W_tropicalis#0.00105615: 0.00224966)#0.00142385: 4.24528e-05	(W_sebi#0.00191771: 0.000277194	W_mellicola#0.00357634: 0.000277194)#0.0102788: 0.00201492)#0.0400031; 5
(((W_canadensis#0.00141773: 0.00203484	W_muriae#0.00467311: 0.00203484)#0.00409428: 0.000214821	W_tropicalis#0.00105615: 0.00224966)#0.00142385: 4.24528e-05	(W_sebi#0.00191771: 0.000277194	W_mellicola#0.00357634: 0.000277194)#0.00797895: 0.00201492)#0.0400031; 5
(((W_canadensis#0.00281401: 0.00203484	W_muriae#0.00467311: 0.00203484)#0.00409428: 0.000242169	(W_sebi#0.00191771: 0.000277194	W_mellicola#0.00357634: 0.000277194)#0.00797895: 0.00199981)#0.00140674: 1.51046e-05	W_tropicalis#0.00105615: 0.00229211)#0.0366121; 5
(((W_canadensis#0.00281401: 0.00203484	W_muriae#0.00467311: 0.00203484)#0.00632633: 0.000242169	W_tropicalis#0.00190364: 0.00227701)#0.00392826: 1.51046e-05	(W_sebi#0.00191771: 0.000277194	W_mellicola#0.00357634: 0.000277194)#0.00797895: 0.00201492)#0.0366121; 5
(((W_canadensis#0.00140753: 0.00203484	W_tropicalis#0.000968782: 0.00203484)#0.00632633: 0.000242169	W_muriae#0.00467311: 0.00227701)#0.00493764: 1.51046e-05	(W_sebi#0.00191771: 0.000277194	W_mellicola#0.00357634: 0.000277194)#0.00797895: 0.00201492)#0.03371; 5
(((W_sebi#0.00191771: 0.000277194	W_mellicola#0.00357634: 0.000277194)#0.00797895: 0.00199981	W_muriae#0.00467311: 0.00227701)#0.00164711: 1.51046e-05	(W_canadensis#0.00140753: 0.00219105	W_tropicalis#0.000778914: 0.00219105)#0.00248654: 0.000101057)#0.0323449; 5
(((W_sebi#0.00191771: 0.000277194	W_mellicola#0.00357634: 0.000277194)#0.00797895: 0.00199981	W_muriae#0.00467311: 0.00227701)#0.00164711: 1.51046e-05	(W_canadensis#0.00140753: 0.00216516	W_tropicalis#0.000778914: 0.00216516)#0.00251628: 0.000126948)#0.0354176; 5
(((W_sebi#0.00171562: 0.000247984	W_mellicola#0.00319947: 0.000247984)#0.00713813: 0.00178907	(W_canadensis#0.00119604: 0.00188715	W_tropicalis#0.000696833: 0.00188715)#0.00231058: 0.000149909)#0.00147354: 1.35129e-05	W_muriae#0.00418066: 0.00205057)#0.030014; 5
(((W_sebi#0.00171562: 0.000247984	W_mellicola#0.00319947: 0.000247984)#0.0103451: 0.00178907	(W_canadensis#0.00119604: 0.00168348	W_tropicalis#0.000696833: 0.00168348)#0.00259011: 0.000353572)#0.00147354: 1.35129e-05	W_muriae#0.00418066: 0.00205057)#0.030014; 5
(((W_sebi#0.00171562: 0.000247984	W_mellicola#0.00319947: 0.000247984)#0.00655389: 0.00178907	W_muriae#0.00418066: 0.00203706)#0.00150944: 1.35129e-05	(W_canadensis#0.00119604: 0.00168348	W_tropicalis#0.000696833: 0.00168348)#0.00259011: 0.000367085)#0.030014; 5
(((W_sebi#0.00171562: 0.000247984	W_mellicola#0.00319947: 0.000247984)#0.00655389: 0.00178907	W_muriae#0.00418066: 0.00203706)#0.00150944: 1.35129e-05	(W_canadensis#0.00119604: 0.00152596	W_tropicalis#0.000696833: 0.00152596)#0.00285749: 0.000524611)#0.030014; 5
(((W_sebi#0.00200224: 0.000289412	W_mellicola#0.00373397: 0.000289412)#0.00764878: 0.00208795	(W_canadensis#0.00139585: 0.00159388	W_tropicalis#0.000813246: 0.00159388)#0.00372612: 0.000783483)#0.00292395: 1.57704e-05	W_muriae#0.00487908: 0.00239314)#0.0367154; 5
((W_muriae#0.00487908: 0.00237737	(W_canadensis#0.00139585: 0.00159388	W_tropicalis#0.000813246: 0.00159388)#0.00372612: 0.000783483)#0.00292395: 1.57704e-05	(W_sebi#0.00200224: 0.000289412	W_mellicola#0.00373397: 0.000289412)#0.00764878: 0.00210373)#0.0390984; 5
((W_muriae#0.00487908: 0.00237737	(W_canadensis#0.00139585: 0.00159388	W_tropicalis#0.000813246: 0.00159388)#0.00372612: 0.000783483)#0.00292395: 1.57704e-05	(W_sebi#0.00200224: 0.000289412	W_mellicola#0.00373397: 0.000289412)#0.00764878: 0.00210373)#0.0390984; 5
((W_muriae#0.00487908: 0.00237737	(W_sebi#0.00200224: 0.000289412	W_mellicola#0.00373397: 0.000289412)#0.00950907: 0.00208795)#0.00292395: 1.57704e-05	(W_canadensis#0.00139585: 0.00202327	W_tropicalis#0.0012718: 0.00202327)#0.00293534: 0.000369865)#0.0351114; 5
((W_mellicola#0.00373397: 0.00237737	(W_sebi#0.00200224: 0.000289412	W_muriae#0.00487908: 0.000289412)#0.010406: 0.00208795)#0.00292395: 1.57704e-05	(W_canadensis#0.00139585: 0.00202327	W_tropicalis#0.0012718: 0.00202327)#0.00293534: 0.000369865)#0.0351114; 5
((W_mellicola#0.00338811: 0.00215716	(W_sebi#0.00181678: 0.000262605	W_muriae#0.00442716: 0.000262605)#0.00944211: 0.00189456)#0.00265312: 1.43097e-05	(W_canadensis#0.00126656: 0.00183587	W_tropicalis#0.001154: 0.00183587)#0.00266346: 0.000335606)#0.0299574; 5
((W_mellicola#0.00338811: 0.00215716	(W_sebi#0.00181678: 0.000262605	W_muriae#0.00442716: 0.000262605)#0.00944211: 0.00189456)#0.0019223: 1.43097e-05	(W_canadensis#0.00126656: 0.00183587	W_tropicalis#0.001154: 0.00183587)#0.00266346: 0.000335606)#0.0299574; 5
((W_muriae#0.00442716: 0.00215716	(W_sebi#0.00137931: 0.000262605	W_mellicola#0.00338811: 0.000262605)#0.00688718: 0.00189456)#0.00175577: 1.43097e-05	(W_canadensis#0.00126656: 0.00183587	W_tropicalis#0.001154: 0.00183587)#0.00266346: 0.000335606)#0.0299574; 5
((W_muriae#0.00442716: 0.00215716	(W_sebi#0.00137931: 0.000262605	W_mellicola#0.00338811: 0.000262605)#0.00688718: 0.00189456)#0.00476887: 1.43097e-05	(W_canadensis#0.00131834: 0.00183587	W_tropicalis#0.001154: 0.00183587)#0.000645887: 0.000335606)#0.0320978; 5
(((W_canadensis#0.00131834: 0.00210304	W_tropicalis#0.00076386: 0.00210304)#0.000563834: 5.20063e-05	(W_sebi#0.00137931: 0.000262605	W_mellicola#0.00338811: 0.000262605)#0.00629379: 0.00189244)#0.00477357: 1.64308e-05	W_muriae#0.00442716: 0.00217147)#0.0294645; 5
(((W_canadensis#0.00131834: 0.00185828	W_tropicalis#0.00076386: 0.00185828)#0.00216008: 0.000296767	(W_sebi#0.00137931: 0.000262605	W_mellicola#0.00338811: 0.000262605)#0.00629379: 0.00189244)#0.00171922: 1.64308e-05	W_muriae#0.00442716: 0.00217147)#0.032554; 5
((W_muriae#0.00442716: 0.00215504	(W_sebi#0.00137931: 0.000262605	W_mellicola#0.00338811: 0.000262605)#0.00629379: 0.00189244)#0.00171922: 1.64308e-05	(W_canadensis#0.00131834: 0.00185828	W_tropicalis#0.00076386: 0.00185828)#0.00216008: 0.000313198)#0.0349538; 5
((W_muriae#0.00442716: 0.00215504	(W_sebi#0.00137931: 0.000262605	W_mellicola#0.00338811: 0.000262605)#0.00629379: 0.00189244)#0.00171922: 1.64308e-05	(W_canadensis#0.00131834: 0.00165463	W_tropicalis#0.00076386: 0.00165463)#0.00242594: 0.000516843)#0.0367426; 5
((W_muriae#0.00442716: 0.00215504	(W_canadensis#0.00122954: 0.00165463	W_tropicalis#0.00076386: 0.00165463)#0.00242594: 0.000500412)#0.00171922: 1.64308e-05	(W_sebi#0.00137931: 0.000262605	W_mellicola#0.00338811: 0.000262605)#0.00769729: 0.00190887)#0.0341679; 5
(((W_sebi#0.00137931: 0.000262605	W_mellicola#0.00338811: 0.000262605)#0.00769729: 0.00188756	(W_canadensis#0.00122954: 0.00194062	W_tropicalis#0.00076386: 0.00194062)#0.00206842: 0.000209543)#0.00172312: 2.13094e-05	W_muriae#0.00442716: 0.00217147)#0.0316732; 5
(((W_sebi#0.00137931: 0.000262605	W_mellicola#0.00338811: 0.000262605)#0.00769729: 0.00188756	(W_canadensis#0.00122954: 0.00194062	W_tropicalis#0.00076386: 0.00194062)#0.00206842: 0.000209543)#0.00046522: 2.13094e-05	W_muriae#0.00442716: 0.00217147)#0.0295709; 5
(((W_sebi#0.00137931: 0.000262605	W_mellicola#0.00338811: 0.000262605)#0.00769729: 0.00188756	(W_canadensis#0.00122954: 0.00194062	W_tropicalis#0.00076386: 0.00194062)#0.00206842: 0.000209543)#0.00206979: 2.13094e-05	W_muriae#0.00442716: 0.00217147)#0.0281906; 5
(((W_sebi#0.00155288: 0.00029565	W_mellicola#0.00381445: 0.00029565)#0.00866586: 0.00208749	(W_canadensis#0.00138426: 0.0023292	W_tropicalis#0.000859979: 0.0023292)#0.000773081: 5.39419e-05)#0.00360719: 6.15796e-05	W_muriae#0.00498424: 0.00244472)#0.0317379; 5
(((W_sebi#0.00155288: 0.00029565	W_mellicola#0.00381445: 0.00029565)#0.00866586: 0.00208749	(W_canadensis#0.00138426: 0.00203209	W_tropicalis#0.000762286: 0.00203209)#0.00265041: 0.000351045)#0.00360719: 6.15796e-05	W_muriae#0.00498424: 0.00244472)#0.0338058; 5
(((W_sebi#0.00155288: 0.00029565	W_mellicola#0.00381445: 0.00029565)#0.00866586: 0.00208749	(W_canadensis#0.00138426: 0.00203209	W_tropicalis#0.000762286: 0.00203209)#0.00265041: 0.000351045)#0.00360719: 6.15796e-05	W_muriae#0.00498424: 0.00244472)#0.0338058; 5
(((W_sebi#0.00155288: 0.00029565	W_mellicola#0.00381445: 0.00029565)#0.00866586: 0.00208749	(W_canadensis#0.00132909: 0.00158486	W_tropicalis#0.000762286: 0.00158486)#0.00339833: 0.000798278)#0.00360719: 6.15796e-05	W_muriae#0.00498424: 0.00244472)#0.0374392; 5
(((W_sebi#0.00155288: 0.00029565	W_mellicola#0.00381445: 0.00029565)#0.0106006: 0.00208749	(W_canadensis#0.00132909: 0.00192725	W_tropicalis#0.000762286: 0.00192725)#0.00279459: 0.00045589)#0.00525774: 6.15796e-05	W_muriae#0.00498424: 0.00244472)#0.0400305; 5
(((W_sebi#0.00155288: 0.00029565	W_mellicola#0.00381445: 0.00029565)#0.0106006: 0.0019233	(W_canadensis#0.00132909: 0.00158171	W_tropicalis#0.000762286: 0.00158171)#0.00202048: 0.00063724)#0.00468864: 0.00022577	W_muriae#0.00498424: 0.00244472)#0.0377191; 5
(((W_sebi#0.00121298: 0.00029565	W_mellicola#0.00381445: 0.00029565)#0.0106006: 0.00196715	(W_canadensis#0.00180777: 0.00202151	W_tropicalis#0.000441951: 0.00202151)#0.0015809: 0.000241283)#0.00459779: 0.000181922	W_muriae#0.00498424: 0.00244472)#0.0377191; 5
(((W_sebi#0.0014821: 0.00029565	W_mellicola#0.00381445: 0.00029565)#0.00856009: 0.00197148	(W_canadensis#0.00180777: 0.00171268	W_tropicalis#0.000441951: 0.00171268)#0.00186597: 0.000554447)#0.004589: 0.000177592	W_muriae#0.00498424: 0.00244472)#0.035961; 5
(((W_sebi#0.0014821: 0.00029565	W_mellicola#0.00381445: 0.00029565)#0.00856009: 0.0020632	(W_canadensis#0.00180777: 0.00202501	W_tropicalis#0.000441951: 0.00202501)#0.00157817: 0.000333842)#0.00221385: 8.58649e-05	W_muriae#0.00498424: 0.00244472)#0.0380696; 5
(((W_sebi#0.0014821: 0.00029565	W_mellicola#0.00381445: 0.00029565)#0.00856009: 0.0020632	(W_canadensis#0.00180777: 0.00202501	W_tropicalis#0.000441951: 0.00202501)#0.00280842: 0.000333842)#0.00221385: 8.58649e-05	W_muriae#0.00498424: 0.00244472)#0.0405308; 5
(((W_sebi#0.0014821: 0.00029565	W_mellicola#0.00381445: 0.00029565)#0.00971826: 0.00203143	(W_canadensis#0.00180777: 0.00165384	W_tropicalis#0.000441951: 0.00165384)#0.00343871: 0.00067324)#0.00224408: 0.000117637	W_muriae#0.00498424: 0.00244472)#0.0405308; 5
(((W_sebi#0.00111954: 0.00029565	W_mellicola#0.00381445: 0.00029565)#0.00971826: 0.00203143	(W_canadensis#0.00180777: 0.00213054	W_tropicalis#0.000441951: 0.00213054)#0.00266932: 0.000196545)#0.00224408: 0.000117637	W_muriae#0.00498424: 0.00244472)#0.0375011; 5
(((W_sebi#0.00143154: 0.00029565	W_mellicola#0.00381445: 0.00029565)#0.00971826: 0.00203143	(W_canadensis#0.00170624: 0.00196403	W_tropicalis#0.000441951: 0.00196403)#0.000624508: 0.000363047)#0.00224408: 0.000117637	W_muriae#0.00498424: 0.00244472)#0.0387317; 5
(((W_sebi#0.00143154: 0.00029565	W_mellicola#0.00381445: 0.00029565)#0.00971826: 0.00203143	(W_canadensis#0.0021508: 0.00196403	W_tropicalis#0.000441951: 0.00196403)#0.00265356: 0.000363047)#0.00224408: 0.000117637	W_muriae#0.00498424: 0.00244472)#0.0387317; 5
(((W_sebi#0.00143154: 0.00029565	W_mellicola#0.00381445: 0.00029565)#0.00971826: 0.00203143	(W_canadensis#0.0021508: 0.00196403	W_tropicalis#0.00158317: 0.00196403)#0.00181585: 0.000363047)#0.00224408: 0.000117637	W_muriae#0.00498424: 0.00244472)#0.0387317; 5
(((W_sebi#0.00103904: 0.00029565	W_mellicola#0.00381445: 0.00029565)#0.00971826: 0.00203143	(W_canadensis#0.0021508: 0.00196403	W_tropicalis#0.00158317: 0.00196403)#0.00181585: 0.000363047)#0.00224408: 0.000117637	W_muriae#0.00498424: 0.00244472)#0.0373325; 5
(((W_sebi#0.00103904: 0.00029565	W_mellicola#0.00381445: 0.00029565)#0.00971826: 0.00203143	(W_canadensis#0.0021508: 0.00160159	W_tropicalis#0.000518542: 0.00160159)#0.00621524: 0.000725491)#0.00224408: 0.000117637	W_muriae#0.00498424: 0.00244472)#0.0347334; 5
(((W_sebi#0.000965955: 0.000274854	W_mellicola#0.00354615: 0.000274854)#0.00903469: 0.00188854	(W_canadensis#0.00199951: 0.00148894	W_tropicalis#0.000482068: 0.00148894)#0.00577807: 0.000674461)#0.00208623: 0.000109363	W_muriae#0.00463366: 0.00227276)#0.0303482; 5
(((W_sebi#0.000965955: 0.000274854	W_mellicola#0.00354615: 0.000274854)#0.00903469: 0.00188854	(W_canadensis#0.002235: 0.001812	W_tropicalis#0.000482068: 0.001812)#0.00180776: 0.0003514)#0.00183898: 0.000109363	W_muriae#0.00463366: 0.00227276)#0.0290098; 5
(((W_sebi#0.000965955: 0.000274854	W_mellicola#0.00354615: 0.000274854)#0.00705102: 0.00188854	(W_canadensis#0.000984174: 0.001812	W_tropicalis#0.000482068: 0.001812)#0.00312074: 0.0003514)#0.00582877: 0.000109363	W_muriae#0.00463366: 0.00227276)#0.0318571; 5
(((W_sebi#0.00146837: 0.000274854	W_mellicola#0.00354615: 0.000274854)#0.00705102: 0.00197881	(W_canadensis#0.000984174: 0.001812	W_tropicalis#0.000482068: 0.001812)#0.00312074: 0.000441671)#0.00204937: 1.90914e-05	W_muriae#0.00463366: 0.00227276)#0.0347438; 5
(((W_sebi#0.00146837: 0.000274854	W_mellicola#0.00354615: 0.000274854)#0.00705102: 0.00197881	(W_canadensis#0.000984174: 0.00136808	W_tropicalis#0.000482068: 0.00136808)#0.00413336: 0.000885586)#0.00204937: 1.90914e-05	W_muriae#0.00463366: 0.00227276)#0.0324752; 5
(((W_sebi#0.00146837: 0.000274854	W_mellicola#0.00354615: 0.000274854)#0.00938573: 0.00197881	(W_canadensis#0.000984174: 0.0015893	W_tropicalis#0.000482068: 0.0015893)#0.00355803: 0.000664371)#0.00204937: 1.90914e-05	W_muriae#0.00463366: 0.00227276)#0.0324752; 5
(((W_sebi#0.00168843: 0.000316047	W_mellicola#0.00407761: 0.000316047)#0.0107924: 0.00227538	(W_canadensis#0.00113167: 0.00182749	W_tropicalis#0.000554316: 0.00182749)#0.00409128: 0.000763941)#0.00235651: 2.19527e-05	W_muriae#0.00532811: 0.00261338)#0.0400551; 5
(((W_sebi#0.00154285: 0.000288797	W_mellicola#0.00372603: 0.000288797)#0.00986184: 0.0020792	(W_canadensis#0.0010341: 0.00166992	W_tropicalis#0.000506522: 0.00166992)#0.00137232: 0.000698073)#0.000672528: 2.00599e-05	W_muriae#0.00486871: 0.00238805)#0.0386258; 5
(((W_sebi#0.00154285: 0.000288797	W_mellicola#0.00372603: 0.000288797)#0.00986184: 0.0020792	(W_canadensis#0.0010341: 0.00166992	W_tropicalis#0.000506522: 0.00166992)#0.00137232: 0.000698073)#0.00138372: 2.00599e-05	W_muriae#0.00486871: 0.00238805)#0.0386258; 5
(((W_sebi#0.00154285: 0.000288797	W_mellicola#0.00372603: 0.000288797)#0.00986184: 0.0020792	(W_canadensis#0.0010341: 0.00166992	W_tropicalis#0.000506522: 0.00166992)#0.00404297: 0.000698073)#0.00138372: 2.00599e-05	W_muriae#0.00486871: 0.00238805)#0.034805; 5
(((W_sebi#0.00154285: 0.000288797	W_mellicola#0.00372603: 0.000288797)#0.00986184: 0.0020792	(W_canadensis#0.0010341: 0.00166992	W_tropicalis#0.000506522: 0.00166992)#0.00404297: 0.000698073)#0.00138372: 2.00599e-05	W_muriae#0.00486871: 0.00238805)#0.032502; 5
(((W_sebi#0.00154285: 0.000288797	W_mellicola#0.00372603: 0.000288797)#0.00986184: 0.0020792	(W_canadensis#0.0010341: 0.00197105	W_tropicalis#0.000506522: 0.00197105)#0.0034253: 0.000396942)#0.00138372: 2.00599e-05	W_muriae#0.00486871: 0.00238805)#0.0342233; 5
(((W_sebi#0.00154285: 0.000288797	W_mellicola#0.00372603: 0.000288797)#0.00986184: 0.0020792	(W_canadensis#0.000950394: 0.00197105	W_tropicalis#0.000506522: 0.00197105)#0.0010551: 0.000396942)#0.00138372: 2.00599e-05	W_muriae#0.00486871: 0.00238805)#0.0386864; 5
(((W_sebi#0.00154285: 0.000288797	W_mellicola#0.00372603: 0.000288797)#0.00986184: 0.0020792	(W_canadensis#0.000950394: 0.00197105	W_tropicalis#0.000506522: 0.00197105)#0.00286697: 0.000396942)#0.00138372: 2.00599e-05	W_muriae#0.00486871: 0.00238805)#0.0386864; 5
(((W_sebi#0.00154285: 0.000288797	W_mellicola#0.00372603: 0.000288797)#0.0118448: 0.0020792	(W_canadensis#0.000950394: 0.00197105	W_tropicalis#0.000506522: 0.00197105)#0.00286697: 0.000396942)#0.00138372: 2.00599e-05	W_muriae#0.00486871: 0.00238805)#0.0359065; 5
(((W_sebi#0.00154285: 0.000288797	W_mellicola#0.00372603: 0.000288797)#0.0118448: 0.0020792	(W_canadensis#0.000950394: 0.00197105	W_tropicalis#0.000506522: 0.00197105)#0.00286697: 0.000396942)#0.00175841: 2.00599e-05	W_muriae#0.00486871: 0.00238805)#0.0342322; 5
(((W_sebi#0.00143574: 0.000268746	W_mellicola#0.00346734: 0.000268746)#0.0110225: 0.00193484	(W_canadensis#0.00088441: 0.00183421	W_tropicalis#0.000471356: 0.00183421)#0.00266793: 0.000369383)#0.00163633: 1.86672e-05	W_muriae#0.00453069: 0.00222226)#0.0318556; 5
(((W_sebi#0.00143574: 0.000268746	W_mellicola#0.00346734: 0.000268746)#0.0110225: 0.00193484	(W_canadensis#0.00088441: 0.00220345	W_tropicalis#0.000471356: 0.00220345)#0.00222084: 1.33315e-07)#0.00163633: 1.86672e-05	W_muriae#0.00453069: 0.00222226)#0.0344261; 5
((W_tropicalis#0.00172579: 0.00220359	(W_canadensis#0.00088441: 0.00220345	(W_sebi#0.00160447: 0.000268746	W_mellicola#0.00346734: 0.000268746)#0.0110225: 0.00193471)#0.000320885: 1.33315e-07)#0.00163633: 1.86672e-05	W_muriae#0.00453069: 0.00222226)#0.0344261; 5
(((W_sebi#0.00160447: 0.000268746	W_mellicola#0.00346734: 0.000268746)#0.0101067: 0.00194424	(W_canadensis#0.00088441: 0.00220345	W_tropicalis#0.00172579: 0.00220345)#0.00292777: 9.52999e-06)#0.0013205: 9.2705e-06	W_muriae#0.00453069: 0.00222226)#0.0344261; 5
(((W_sebi#0.00160447: 0.000268746	W_mellicola#0.00346734: 0.000268746)#0.0101067: 0.00194424	(W_canadensis#0.00088441: 0.00195462	W_tropicalis#0.00172579: 0.00195462)#0.00171863: 0.000258362)#0.0013205: 9.2705e-06	W_muriae#0.00453069: 0.00222226)#0.0357373; 5
(((W_sebi#0.00160447: 0.000268746	W_mellicola#0.00346734: 0.000268746)#0.0117962: 0.00191007	(W_canadensis#0.00088441: 0.00215738	W_tropicalis#0.00172579: 0.00215738)#0.00294614: 2.14402e-05)#0.00168895: 4.34357e-05	W_muriae#0.00453069: 0.00222226)#0.0357373; 5
(((W_sebi#0.00160447: 0.000268746	W_mellicola#0.00346734: 0.000268746)#0.00911386: 0.00190723	(W_canadensis#0.00088441: 0.00211054	W_tropicalis#0.00113747: 0.00211054)#0.00301153: 6.54389e-05)#0.00315303: 4.62795e-05	W_muriae#0.00453069: 0.00222226)#0.0368089; 5
(((W_sebi#0.00160447: 0.000268746	W_mellicola#0.00346734: 0.000268746)#0.00911386: 0.00190996	(W_canadensis#0.00088441: 0.00211054	W_tropicalis#0.00113747: 0.00211054)#0.00301153: 6.81645e-05)#0.00441295: 4.35539e-05	W_muriae#0.00453069: 0.00222226)#0.0401446; 5
(((W_sebi#0.00160447: 0.000268746	W_mellicola#0.00346734: 0.000268746)#0.00911386: 0.00193557	(W_canadensis#0.00088441: 0.00211054	W_tropicalis#0.00113747: 0.00211054)#0.000829173: 9.3779e-05)#0.00436167: 1.79394e-05	W_muriae#0.00453069: 0.00222226)#0.0370942; 5
(((W_sebi#0.00160447: 0.000268746	W_mellicola#0.00346734: 0.000268746)#0.00911386: 0.00193557	(W_canadensis#0.00380864: 0.00211054	W_tropicalis#0.00113747: 0.00211054)#0.0018499: 9.3779e-05)#0.00141039: 1.79394e-05	W_muriae#0.00453069: 0.00222226)#0.0342484; 5
(((W_sebi#0.00160447: 0.000268746	W_mellicola#0.00346734: 0.000268746)#0.00709174: 0.00193557	(W_canadensis#0.00160591: 0.00193846	W_tropicalis#0.000760412: 0.00193846)#0.00201412: 0.000265858)#0.00222022: 1.79394e-05	W_muriae#0.00453069: 0.00222226)#0.0383979; 5
(((W_sebi#0.00160447: 0.000268746	W_mellicola#0.00346734: 0.000268746)#0.00831755: 0.00193557	(W_canadensis#0.00112134: 0.00151366	W_tropicalis#0.000760412: 0.00151366)#0.00449743: 0.000690658)#0.00222022: 1.79394e-05	W_muriae#0.00453069: 0.00222226)#0.0350872; 5
(((W_sebi#0.00160447: 0.000268746	W_mellicola#0.00346734: 0.000268746)#0.00831755: 0.00193557	(W_canadensis#0.00132728: 0.00151366	W_tropicalis#0.000760412: 0.00151366)#0.00449743: 0.000690658)#0.00104646: 1.79394e-05	W_muriae#0.00453069: 0.00222226)#0.0332743; 5
(((W_sebi#0.00160447: 0.000268746	W_mellicola#0.00346734: 0.000268746)#0.00831755: 0.00193557	(W_canadensis#0.00132728: 0.00151366	W_tropicalis#0.000760412: 0.00151366)#0.00449743: 0.000690658)#0.00104646: 1.79394e-05	W_muriae#0.00453069: 0.00222226)#0.0332743; 5
(((W_sebi#0.00160447: 0.000268746	W_mellicola#0.00346734: 0.000268746)#0.00738981: 0.00193557	(W_canadensis#0.00132728: 0.00151366	W_tropicalis#0.000935644: 0.00151366)#0.00187313: 0.000690658)#0.00340146: 1.79394e-05	W_muriae#0.00453069: 0.00222226)#0.036323; 5
(((W_sebi#0.00160447: 0.000268746	W_mellicola#0.00346734: 0.000268746)#0.00738981: 0.00193557	(W_canadensis#0.00132728: 0.00151366	W_tropicalis#0.000935644: 0.00151366)#0.00187313: 0.000690658)#0.00340146: 1.79394e-05	W_muriae#0.00453069: 0.00222226)#0.0344543; 5
((W_muriae#0.00453069: 0.00220432	(W_canadensis#0.00132728: 0.00151366	W_tropicalis#0.00208776: 0.00151366)#0.00187313: 0.000690658)#0.00562554: 1.79394e-05	(W_sebi#0.00160447: 0.000268746	W_mellicola#0.00346734: 0.000268746)#0.0105173: 0.00195351)#0.033276; 5
((W_muriae#0.00453069: 0.00220432	(W_canadensis#0.00132728: 0.00187216	W_tropicalis#0.00126989: 0.00187216)#0.00151445: 0.00033216)#0.00562554: 1.79394e-05	(W_sebi#0.00160447: 0.000268746	W_mellicola#0.00346734: 0.000268746)#0.00791399: 0.00195351)#0.0317103; 5
((W_muriae#0.00453069: 0.00220432	(W_canadensis#0.00132728: 0.00154713	W_tropicalis#0.0019748: 0.00154713)#0.00233424: 0.000657185)#0.0043036: 1.79394e-05	(W_sebi#0.00160447: 0.000268746	W_mellicola#0.00346734: 0.000268746)#0.00791399: 0.00195351)#0.0317103; 5
((W_muriae#0.00453069: 0.00220432	(W_sebi#0.00160447: 0.000268746	W_mellicola#0.00346734: 0.000268746)#0.00989425: 0.00193557)#0.0043036: 1.79394e-05	(W_canadensis#0.00132728: 0.00174721	W_tropicalis#0.0019748: 0.00174721)#0.00206693: 0.000475043)#0.0343851; 5
((W_muriae#0.00453069: 0.00220432	(W_sebi#0.00160447: 0.000268746	W_mellicola#0.00346734: 0.000268746)#0.00989425: 0.00193557)#0.00354602: 1.79394e-05	(W_canadensis#0.00132728: 0.00136403	W_tropicalis#0.0019748: 0.00136403)#0.00558483: 0.000858229)#0.0378214; 5
((W_muriae#0.00453069: 0.00220432	(W_sebi#0.00115576: 0.000268746	W_mellicola#0.00346734: 0.000268746)#0.00989425: 0.00193557)#0.0065345: 1.79394e-05	(W_canadensis#0.00132728: 0.00136403	W_tropicalis#0.0019748: 0.00136403)#0.00558483: 0.000858229)#0.0405575; 5
((W_muriae#0.00453069: 0.00220432	(W_sebi#0.00115576: 0.000268746	W_mellicola#0.00346734: 0.000268746)#0.00989425: 0.00193557)#0.00245211: 1.79394e-05	(W_canadensis#0.00132728: 0.00113714	W_tropicalis#0.0019748: 0.00113714)#0.00420184: 0.00108511)#0.0405575; 5
(((W_canadensis#0.00132728: 0.00139127	W_tropicalis#0.0019748: 0.00139127)#0.00343433: 0.000813042	(W_sebi#0.00115576: 0.000268746	W_mellicola#0.00346734: 0.000268746)#0.00989425: 0.00193557)#0.00169973: 1.79394e-05	W_muriae#0.00453069: 0.00222226)#0.0372699; 5
(((W_canadensis#0.00132728: 0.00139127	W_tropicalis#0.000903732: 0.00139127)#0.00452348: 0.000813042	(W_sebi#0.00115576: 0.000268746	W_mellicola#0.00346734: 0.000268746)#0.00989425: 0.00193557)#0.00169973: 1.79394e-05	W_muriae#0.00453069: 0.00222226)#0.0372699; 5
(((W_canadensis#0.00132728: 0.00169594	W_tropicalis#0.000903732: 0.00169594)#0.00371085: 0.000508372	(W_sebi#0.00115576: 0.000268746	W_mellicola#0.00346734: 0.000268746)#0.0108805: 0.00193557)#0.00169973: 1.79394e-05	W_muriae#0.00453069: 0.00222226)#0.034673; 5
(((W_canadensis#0.000874235: 0.0019867	W_tropicalis#0.000903732: 0.0019867)#0.00179774: 0.000217617	(W_sebi#0.00115576: 0.000268746	W_mellicola#0.00346734: 0.000268746)#0.0108805: 0.00193557)#0.00514414: 1.79394e-05	W_muriae#0.00453069: 0.00222226)#0.0370416; 5
(((W_canadensis#0.000546808: 0.00177234	W_tropicalis#0.000903732: 0.00177234)#0.00201517: 0.000431975	(W_sebi#0.00115576: 0.000268746	W_mellicola#0.00346734: 0.000268746)#0.0108805: 0.00193557)#0.00179626: 1.79394e-05	W_muriae#0.00453069: 0.00222226)#0.0370416; 5
(((W_canadensis#0.000546808: 0.00139043	W_tropicalis#0.000903732: 0.00139043)#0.00256867: 0.000813882	(W_sebi#0.00115576: 0.000268746	W_mellicola#0.00346734: 0.000268746)#0.0108805: 0.00193557)#0.00179626: 1.79394e-05	W_muriae#0.00453069: 0.00222226)#0.0339062; 5
(((W_canadensis#0.000546808: 0.00173426	W_tropicalis#0.000903732: 0.00173426)#0.00421288: 0.000470058	(W_sebi#0.00115576: 0.000268746	W_mellicola#0.00346734: 0.000268746)#0.0108805: 0.00193557)#0.00192324: 1.79394e-05	W_muriae#0.00453069: 0.00222226)#0.0310888; 5
(((W_canadensis#0.000546808: 0.00173426	W_tropicalis#0.000903732: 0.00173426)#0.00421288: 0.000470058	(W_sebi#0.00115576: 0.000268746	W_mellicola#0.00346734: 0.000268746)#0.0108805: 0.00193557)#0.00192324: 1.79394e-05	W_muriae#0.00453069: 0.00222226)#0.0310888; 5
((W_muriae#0.00453069: 0.00220432	(W_sebi#0.00115576: 0.000268746	W_mellicola#0.00346734: 0.000268746)#0.0108805: 0.00193557)#0.00192324: 1.79394e-05	(W_canadensis#0.000546808: 0.00193676	W_tropicalis#0.000903732: 0.00193676)#0.0011773: 0.000285495)#0.0310888; 5
((W_muriae#0.00428849: 0.00208648	(W_sebi#0.00109397: 0.00025438	W_mellicola#0.00328198: 0.00025438)#0.0102988: 0.0018321)#0.00182043: 1.69804e-05	(W_canadensis#0.000517576: 0.00146441	W_tropicalis#0.00085542: 0.00146441)#0.00444272: 0.000639043)#0.0317033; 5
((W_muriae#0.00428849: 0.00208648	(W_sebi#0.00109397: 0.00025438	W_mellicola#0.00328198: 0.00025438)#0.00768064: 0.0018321)#0.00140637: 1.69804e-05	(W_canadensis#0.000517576: 0.00146441	W_tropicalis#0.00085542: 0.00146441)#0.0063728: 0.000639043)#0.0317033; 5
((W_muriae#0.00428849: 0.00208648	(W_sebi#0.000815154: 0.00025438	W_mellicola#0.00328198: 0.00025438)#0.00768064: 0.0018321)#0.000782312: 1.69804e-05	(W_canadensis#0.000517576: 0.00146441	W_tropicalis#0.00085542: 0.00146441)#0.0063728: 0.000639043)#0.0317033; 5
(((W_canadensis#0.000615011: 0.00200938	W_tropicalis#0.00101645: 0.00200938)#0.00378334: 0.000469884	(W_sebi#0.000968609: 0.000302267	W_mellicola#0.00389983: 0.000302267)#0.00912654: 0.00217699)#0.00237026: 2.0177e-05	W_muriae#0.0050958: 0.00249944)#0.0330645; 5
(((W_canadensis#0.000615011: 0.00200938	W_tropicalis#0.00101645: 0.00200938)#0.00378334: 0.000469884	(W_sebi#0.000968609: 0.000302267	W_mellicola#0.00389983: 0.000302267)#0.00912654: 0.00217699)#0.00237026: 2.0177e-05	W_muriae#0.0050958: 0.00249944)#0.0355114; 5
(((W_canadensis#0.000615011: 0.00200938	W_tropicalis#0.00131003: 0.00200938)#0.00600471: 0.000469884	(W_sebi#0.000968609: 0.000302267	W_mellicola#0.00389983: 0.000302267)#0.00912654: 0.00217699)#0.00237026: 2.0177e-05	W_muriae#0.0050958: 0.00249944)#0.0355114; 5
(((W_canadensis#0.000506886: 0.00193935	W_tropicalis#0.00107971: 0.00193935)#0.00249623: 0.000103392	(W_sebi#0.000798317: 0.000249125	W_mellicola#0.0032142: 0.000249125)#0.00821375: 0.00179362)#0.00195415: 1.72647e-05	W_muriae#0.00419991: 0.00206001)#0.0310908; 5
(((W_canadensis#0.000506886: 0.00193935	W_tropicalis#0.00107971: 0.00193935)#0.00249623: 6.02421e-05	(W_sebi#0.000798317: 0.000249125	W_mellicola#0.0032142: 0.000249125)#0.0111825: 0.00175047)#0.00464101: 6.04141e-05	W_muriae#0.00419991: 0.00206001)#0.0322796; 5
(((W_canadensis#0.000506886: 0.00193935	W_tropicalis#0.00107971: 0.00193935)#0.00450912: 0.000120024	(W_sebi#0.000798317: 0.000249125	W_mellicola#0.0032142: 0.000249125)#0.00752378: 0.00181025)#0.00450628: 6.32088e-07	W_muriae#0.00419991: 0.00206001)#0.0302669; 5
(((W_canadensis#0.000549587: 0.00210273	(W_sebi#0.00086557: 0.000270112	W_mellicola#0.00348497: 0.000270112)#0.00815761: 0.00183262)#0.00488898: 0.000130135	W_tropicalis#0.00117067: 0.00223287)#0.0048859: 6.85337e-07	W_muriae#0.00455372: 0.00223355)#0.0328166; 5
((W_muriae#0.00455372: 0.00223287	W_tropicalis#0.00117067: 0.00223287)#0.0048859: 6.85337e-07	(W_canadensis#0.000549587: 0.00210273	(W_sebi#0.00086557: 0.000270112	W_mellicola#0.00348497: 0.000270112)#0.00815761: 0.00183262)#0.00488898: 0.000130821)#0.030498; 5
(((W_canadensis#0.000549587: 0.00210273	(W_sebi#0.00086557: 0.000270112	W_mellicola#0.00348497: 0.000270112)#0.00815761: 0.00183262)#0.00326144: 0.000114559	W_tropicalis#0.00103755: 0.00221729)#0.00492023: 1.62613e-05	W_muriae#0.00455372: 0.00223355)#0.0342037; 5
(((W_canadensis#0.000549587: 0.00220079	W_tropicalis#0.00103755: 0.00220079)#0.00311611: 2.22848e-05	(W_sebi#0.00086557: 0.000270112	W_mellicola#0.00348497: 0.000270112)#0.0103287: 0.00195297)#0.00490741: 1.04712e-05	W_muriae#0.00455372: 0.00223355)#0.0305234; 5
(((W_canadensis#0.000549587: 0.00220079	(W_sebi#0.00086557: 0.000270112	W_mellicola#0.00348497: 0.000270112)#0.0103287: 0.00193068)#0.00311611: 2.22848e-05	W_tropicalis#0.000985591: 0.00222308)#0.00203998: 1.04712e-05	W_muriae#0.00455372: 0.00223355)#0.0269212; 5
(((W_tropicalis#0.000985591: 0.00220079	(W_sebi#0.00106016: 0.000270112	W_mellicola#0.00348497: 0.000270112)#0.0103287: 0.00193068)#0.00311611: 3.05213e-05	W_canadensis#0.000549587: 0.00223132)#0.0026176: 2.23471e-06	W_muriae#0.00455372: 0.00223355)#0.0269212; 5
(((W_tropicalis#0.000985591: 0.00220079	(W_sebi#0.00106016: 0.000270112	W_mellicola#0.00348497: 0.000270112)#0.0103287: 0.00193068)#0.00311611: 3.05213e-05	W_canadensis#0.000549587: 0.00223132)#0.0026176: 2.23471e-06	W_muriae#0.00455372: 0.00223355)#0.0295569; 5
(((W_tropicalis#0.000626034: 0.00220079	(W_sebi#0.00106016: 0.000270112	W_mellicola#0.00348497: 0.000270112)#0.0103287: 0.00193068)#0.00311611: 2.83522e-05	W_canadensis#0.000549587: 0.00222915)#0.00262014: 4.40382e-06	W_muriae#0.00455372: 0.00223355)#0.0320179; 5
(((W_tropicalis#0.000626034: 0.00185631	W_canadensis#0.000549587: 0.00185631)#0.00369439: 0.000372839	(W_sebi#0.00106016: 0.000270112	W_mellicola#0.00348497: 0.000270112)#0.0103287: 0.00195903)#0.00584611: 4.40382e-06	W_muriae#0.00455372: 0.00223355)#0.0332634; 5
(((W_tropicalis#0.000626034: 0.00216059	W_canadensis#0.000549587: 0.00216059)#0.00317409: 6.01396e-05	(W_sebi#0.00106016: 0.000270112	W_mellicola#0.00348497: 0.000270112)#0.0116349: 0.00195062)#0.00586826: 1.28179e-05	W_muriae#0.00455372: 0.00223355)#0.0296577; 5
(((W_tropicalis#0.000513419: 0.00175139	W_canadensis#0.000549587: 0.00175139)#0.00391569: 0.000469338	(W_sebi#0.000851264: 0.000270112	W_mellicola#0.00348497: 0.000270112)#0.00958298: 0.00195062)#0.00139327: 1.28179e-05	W_muriae#0.00455372: 0.00223355)#0.0296577; 5
(((W_tropicalis#0.000513419: 0.00175139	W_canadensis#0.000549587: 0.00175139)#0.00391569: 0.000469338	(W_sebi#0.000851264: 0.000270112	W_mellicola#0.00348497: 0.000270112)#0.00958298: 0.00195062)#0.00157552: 1.28179e-05	W_muriae#0.00455372: 0.00223355)#0.0296577; 5
(((W_tropicalis#0.000513419: 0.00175139	W_canadensis#0.000549587: 0.00175139)#0.00181973: 0.000469338	(W_sebi#0.000851264: 0.000270112	W_mellicola#0.00348497: 0.000270112)#0.0111565: 0.00195062)#0.00157552: 1.28179e-05	W_muriae#0.00455372: 0.00223355)#0.0296577; 5
(((W_tropicalis#0.000513419: 0.00217982	W_canadensis#0.000549587: 0.00217982)#0.00146208: 4.62907e-05	(W_sebi#0.000851264: 0.000270112	W_mellicola#0.00348497: 0.000270112)#0.0111565: 0.001956)#0.00157171: 7.43854e-06	W_muriae#0.00455372: 0.00223355)#0.0321294; 5
(((W_tropicalis#0.000513419: 0.00217982	W_canadensis#0.000549587: 0.00217982)#0.00181518: 4.59321e-05	(W_sebi#0.000851264: 0.000270112	W_mellicola#0.00348497: 0.000270112)#0.0111565: 0.00195564)#0.00157197: 7.79721e-06	W_muriae#0.00455372: 0.00223355)#0.0295714; 5
(((W_tropicalis#0.000578511: 0.00245618	W_canadensis#0.000619265: 0.00245618)#0.00204531: 5.30999e-05	(W_sebi#0.000959189: 0.000304358	W_mellicola#0.0039268: 0.000304358)#0.00999503: 0.00220492)#0.00177031: 7.44123e-06	W_muriae#0.00513105: 0.00251672)#0.0302413; 5
(((W_tropicalis#0.000578511: 0.00245618	W_canadensis#0.000619265: 0.00245618)#0.00204531: 5.30999e-05	(W_sebi#0.000959189: 0.000304358	W_mellicola#0.0039268: 0.000304358)#0.00999503: 0.00220492)#0.00177031: 7.44123e-06	W_muriae#0.00513105: 0.00251672)#0.0332836; 5
((((W_sebi#0.000872258: 0.000276774	W_mellicola#0.00357091: 0.000276774)#0.00702524: 0.00195681	W_canadensis#0.000563141: 0.00223358)#0.00185994: 1.93887e-05	W_tropicalis#0.00052608: 0.00225297)#0.00163052: 3.56656e-05	W_muriae#0.00466602: 0.00228863)#0.0329345; 5
((((W_sebi#0.000872258: 0.000276774	W_mellicola#0.00357091: 0.000276774)#0.00702524: 0.00195681	W_canadensis#0.000563141: 0.00223358)#0.00185994: 1.68202e-05	W_tropicalis#0.00052608: 0.0022504)#0.00163238: 3.82341e-05	W_muriae#0.00466602: 0.00228863)#0.0329345; 5
((((W_sebi#0.000872258: 0.000276774	W_canadensis#0.000563141: 0.000276774)#0.00702524: 0.00195681	W_mellicola#0.00357091: 0.00223358)#0.000742404: 1.68202e-05	W_tropicalis#0.00052608: 0.0022504)#0.00163238: 3.82341e-05	W_muriae#0.00466602: 0.00228863)#0.0329345; 5
((((W_sebi#0.00095334: 0.000302502	W_canadensis#0.000615489: 0.000302502)#0.00629739: 0.0021387	W_mellicola#0.00390285: 0.00244121)#0.00268144: 1.83837e-05	W_tropicalis#0.000574983: 0.00245959)#0.001204: 4.17883e-05	W_muriae#0.00509976: 0.00250138)#0.035996; 5
((((W_sebi#0.00095334: 0.000302502	W_canadensis#0.000391394: 0.000302502)#0.00629739: 0.0021387	W_mellicola#0.00390285: 0.00244121)#0.00268144: 4.48874e-05	W_tropicalis#0.000574983: 0.00248609)#0.00119116: 1.52846e-05	W_muriae#0.00509976: 0.00250138)#0.0329384; 5
((((W_sebi#0.00095334: 0.000302502	W_canadensis#0.0010018: 0.000302502)#0.00884953: 0.0021387	W_mellicola#0.00390285: 0.00244121)#0.00695058: 4.48874e-05	W_tropicalis#0.000574983: 0.00248609)#0.000864012: 1.52846e-05	W_muriae#0.00509976: 0.00250138)#0.0306284; 5
((((W_sebi#0.00095334: 0.000302502	W_canadensis#0.0010018: 0.000302502)#0.00884953: 0.0021387	W_mellicola#0.0061294: 0.00244121)#0.00596185: 4.48874e-05	W_tropicalis#0.000574983: 0.00248609)#0.00169476: 1.52846e-05	W_muriae#0.00509976: 0.00250138)#0.0328423; 5
((((W_sebi#0.00095334: 0.000302502	W_canadensis#0.0010018: 0.000302502)#0.00665768: 0.0021387	W_mellicola#0.0061294: 0.00244121)#0.00596185: 4.48874e-05	W_tropicalis#0.000574983: 0.00248609)#0.00275267: 1.52846e-05	W_muriae#0.00509976: 0.00250138)#0.0304204; 5
((((W_sebi#0.00107778: 0.000341986	W_canadensis#0.00113256: 0.000341986)#0.00752669: 0.00241786	W_mellicola#0.00692945: 0.00275985)#0.00387635: 3.49344e-05	W_tropicalis#0.000650034: 0.00279478)#0.00312958: 3.30916e-05	W_muriae#0.00576541: 0.00282787)#0.0356483; 5
((((W_sebi#0.00107778: 0.000341986	W_canadensis#0.00160349: 0.000341986)#0.00752669: 0.00241786	W_mellicola#0.00692945: 0.00275985)#0.00133083: 6.58606e-05	W_tropicalis#0.000650034: 0.00282571)#0.00151771: 2.16537e-06	W_muriae#0.00576541: 0.00282787)#0.0333223; 5
(((W_tropicalis#0.000650034: 0.00275985	W_mellicola#0.00692945: 0.00275985)#0.0041908: 6.58606e-05	(W_sebi#0.00107778: 0.000341986	W_canadensis#0.00160349: 0.000341986)#0.00534047: 0.00248372)#0.00151771: 2.16537e-06	W_muriae#0.00576541: 0.00282787)#0.03435; 5
(((W_tropicalis#0.000544653: 0.00231243	W_mellicola#0.00580608: 0.00231243)#0.00252397: 5.51836e-05	W_muriae#0.00483075: 0.00236762)#0.00127167: 1.81433e-06	(W_sebi#0.000903051: 0.000286545	W_canadensis#0.00134354: 0.000286545)#0.00637625: 0.00208289)#0.0277428; 5
(((W_tropicalis#0.000544653: 0.00231243	W_muriae#0.00483075: 0.00231243)#0.00252397: 5.62591e-05	W_mellicola#0.00580608: 0.00236869)#0.00127109: 7.38849e-07	(W_sebi#0.00118166: 0.000286545	W_canadensis#0.00134354: 0.000286545)#0.00637625: 0.00208289)#0.0277428; 5
(((W_tropicalis#0.000544653: 0.00231243	W_muriae#0.00483075: 0.00231243)#0.00413483: 5.62591e-05	W_mellicola#0.00580608: 0.00236869)#0.00127109: 7.38849e-07	(W_sebi#0.00109657: 0.000286545	W_canadensis#0.000675429: 0.000286545)#0.00892042: 0.00208289)#0.0277428; 5
(((W_tropicalis#0.000609829: 0.00258915	W_muriae#0.00540882: 0.00258915)#0.00462962: 6.29914e-05	W_mellicola#0.00650086: 0.00265214)#0.000821772: 8.27264e-07	(W_sebi#0.00122779: 0.000320834	W_canadensis#0.000756255: 0.000320834)#0.00998789: 0.00233214)#0.0310627; 5
(((W_sebi#0.00122779: 0.000320834	W_canadensis#0.000756255: 0.000320834)#0.00820118: 0.00233131	W_mellicola#0.00650086: 0.00265214)#0.00199491: 8.27264e-07	(W_tropicalis#0.000609829: 0.00258915	W_muriae#0.00540882: 0.00258915)#0.00462962: 6.38186e-05)#0.027207; 5
(((W_sebi#0.00122779: 0.000320834	W_canadensis#0.000756255: 0.000320834)#0.00820118: 0.00233131	W_mellicola#0.00650086: 0.00265214)#0.000568684: 8.27264e-07	(W_tropicalis#0.000609829: 0.00258915	W_muriae#0.00540882: 0.00258915)#0.00462962: 6.38186e-05)#0.0288121; 5
(((W_sebi#0.00122779: 0.000320834	W_canadensis#0.000756255: 0.000320834)#0.00632438: 0.00233131	W_mellicola#0.00650086: 0.00265214)#0.00329507: 8.27264e-07	(W_tropicalis#0.000609829: 0.00258915	W_muriae#0.00540882: 0.00258915)#0.000958792: 6.38186e-05)#0.0314897; 5
(((W_sebi#0.00111957: 0.000292556	W_canadensis#0.000689598: 0.000292556)#0.00576694: 0.00212582	(W_tropicalis#0.000556078: 0.00236094	W_muriae#0.00493208: 0.00236094)#0.0012526: 5.74392e-05)#0.000806642: 7.54348e-07	W_mellicola#0.00592787: 0.00241913)#0.0264062; 5
(((W_sebi#0.00111957: 0.000292556	W_canadensis#0.000689598: 0.000292556)#0.00867995: 0.00212582	(W_tropicalis#0.000556078: 0.00236094	W_muriae#0.00493208: 0.00236094)#0.0012526: 5.74392e-05)#0.00216652: 7.54348e-07	W_mellicola#0.00592787: 0.00241913)#0.0288382; 5
(((W_sebi#0.00125753: 0.000328604	W_canadensis#0.00077457: 0.000328604)#0.00654047: 0.00238777	(W_tropicalis#0.000624598: 0.00265186	W_muriae#0.00553982: 0.00265186)#0.00151096: 6.45169e-05)#0.00243348: 8.47299e-07	W_mellicola#0.0066583: 0.00271722)#0.0355266; 5
(((W_sebi#0.00107049: 0.00027973	W_canadensis#0.000659367: 0.00027973)#0.00556769: 0.00203263	(W_tropicalis#0.0005317: 0.00225744	W_muriae#0.00471587: 0.00225744)#0.00128623: 5.49212e-05)#0.000814213: 7.21278e-07	W_mellicola#0.005668: 0.00231308)#0.0302427; 5
(((W_sebi#0.00107049: 0.00027973	W_canadensis#0.000659367: 0.00027973)#0.00556769: 0.00203263	(W_tropicalis#0.0005317: 0.00225744	W_muriae#0.00471587: 0.00225744)#0.00226269: 5.49212e-05)#0.00195122: 7.21278e-07	W_mellicola#0.005668: 0.00231308)#0.0322186; 5
(((W_sebi#0.00118248: 0.000308993	W_canadensis#0.000728344: 0.000308993)#0.00615013: 0.00224527	(W_tropicalis#0.000587322: 0.00249359	W_muriae#0.0052092: 0.00249359)#0.0024994: 6.06666e-05)#0.000777909: 7.96732e-07	W_mellicola#0.00626094: 0.00255506)#0.0320975; 5
(((W_sebi#0.00118248: 0.000308993	W_canadensis#0.000728344: 0.000308993)#0.00615013: 0.00224527	(W_tropicalis#0.000587322: 0.00249359	W_muriae#0.0052092: 0.00249359)#0.000783534: 6.06666e-05)#0.00299736: 7.96732e-07	W_mellicola#0.00626094: 0.00255506)#0.0340759; 5
(((W_sebi#0.00118248: 0.000308993	W_canadensis#0.000728344: 0.000308993)#0.00615013: 0.00224527	(W_tropicalis#0.000587322: 0.00249359	W_muriae#0.0052092: 0.00249359)#0.00331533: 6.06666e-05)#0.00299736: 7.96732e-07	W_mellicola#0.00626094: 0.00255506)#0.0340759; 5
(((W_sebi#0.00118248: 0.000308993	W_canadensis#0.000728344: 0.000308993)#0.00615013: 0.00222198	(W_tropicalis#0.000587322: 0.00249359	W_muriae#0.0052092: 0.00249359)#0.00104976: 3.73821e-05)#0.00468383: 2.40812e-05	W_mellicola#0.00626094: 0.00255506)#0.0340759; 5
(((W_sebi#0.00118248: 0.000308993	W_canadensis#0.000728344: 0.000308993)#0.00615013: 0.00222198	(W_tropicalis#0.00197911: 0.00249359	W_muriae#0.0052092: 0.00249359)#0.00104976: 3.73821e-05)#0.00468383: 2.40812e-05	W_mellicola#0.00626094: 0.00255506)#0.0313525; 5
(((W_sebi#0.00118248: 0.000308993	W_canadensis#0.000728344: 0.000308993)#0.00615013: 0.00222198	W_mellicola#0.00626094: 0.00253098)#0.00468383: 2.40812e-05	(W_tropicalis#0.00197911: 0.00249359	W_muriae#0.0052092: 0.00249359)#0.00104976: 6.14633e-05)#0.0287354; 5
(((W_sebi#0.00118248: 0.000308993	W_canadensis#0.000728344: 0.000308993)#0.00615013: 0.00222198	W_mellicola#0.00626094: 0.00253098)#0.00283206: 2.40812e-05	(W_tropicalis#0.000888545: 0.00249359	W_muriae#0.0052092: 0.00249359)#0.00214336: 6.14633e-05)#0.0287354; 5
(((W_sebi#0.00118248: 0.000308993	W_canadensis#0.000728344: 0.000308993)#0.00615013: 0.00222198	W_mellicola#0.00626094: 0.00253098)#0.00283206: 2.40812e-05	(W_tropicalis#0.000888545: 0.00249359	W_muriae#0.0052092: 0.00249359)#0.00214336: 6.14633e-05)#0.0310229; 5
(((W_sebi#0.00118248: 0.000308993	W_canadensis#0.000728344: 0.000308993)#0.00615013: 0.00222202	(W_tropicalis#0.00137791: 0.00249359	W_muriae#0.0052092: 0.00249359)#0.00214336: 3.74207e-05)#0.00575867: 2.40426e-05	W_mellicola#0.00626094: 0.00255506)#0.0322358; 5
((W_muriae#0.00476611: 0.00233328	(W_tropicalis#0.00126071: 0.00228149	(W_sebi#0.00204418: 0.000432525	W_canadensis#0.000666392: 0.000432525)#0.00367797: 0.00184897)#0.00196105: 5.17856e-05)#0.00674167: 4.44968e-06	W_mellicola#0.00572839: 0.00233773)#0.0257599; 5
((W_muriae#0.00519072: 0.00254114	(W_sebi#0.00252948: 0.00248475	(W_tropicalis#0.00137302: 0.000721075	W_canadensis#0.00072576: 0.000721075)#0.00261677: 0.00176367)#0.000999035: 5.63991e-05)#0.0040854: 4.84609e-06	W_mellicola#0.00623872: 0.00254599)#0.0304744; 5
(((W_tropicalis#0.00124163: 0.000652074	W_canadensis#0.00065631: 0.000652074)#0.00236636: 0.0016459	(W_sebi#0.00228743: 0.00224697	W_muriae#0.004694: 0.00224697)#0.00332475: 5.10021e-05)#0.00369446: 4.38236e-06	W_mellicola#0.00564172: 0.00230236)#0.0258145; 5
((W_mellicola#0.00564172: 0.00229273	(W_sebi#0.00228743: 0.00224697	W_muriae#0.004694: 0.00224697)#0.00101394: 4.57552e-05)#0.00370292: 9.62932e-06	(W_tropicalis#0.00124163: 0.000652074	W_canadensis#0.00134867: 0.000652074)#0.00236636: 0.00165028)#0.0258145; 5
((W_muriae#0.004694: 0.00229273	(W_sebi#0.00228743: 0.00224697	W_mellicola#0.00564172: 0.00224697)#0.00382946: 4.57552e-05)#0.00240957: 9.62932e-06	(W_tropicalis#0.00124163: 0.000652074	W_canadensis#0.00134867: 0.000652074)#0.00608469: 0.00165028)#0.027851; 5
(((W_tropicalis#0.00124163: 0.000652074	W_canadensis#0.00134867: 0.000652074)#0.00608469: 0.00159611	(W_sebi#0.00228743: 0.00224697	W_mellicola#0.00564172: 0.00224697)#0.00669603: 1.20819e-06)#0.00245732: 5.41763e-05	W_muriae#0.004694: 0.00230236)#0.0270643; 5
(((W_tropicalis#0.00192723: 0.0010262	W_canadensis#0.00299318: 0.0010262)#0.00386637: 0.00125441	(W_sebi#0.00228743: 0.00224697	W_mellicola#0.00564172: 0.00224697)#0.00669603: 3.36371e-05)#0.00242237: 2.17474e-05	W_muriae#0.004694: 0.00230236)#0.023598; 5
((W_mellicola#0.00564172: 0.00226627	(W_sebi#0.00228743: 0.00224697	(W_tropicalis#0.00155586: 0.0010262	W_canadensis#0.00299318: 0.0010262)#0.00386637: 0.00122077)#0.00405182: 1.92967e-05)#0.0024377: 3.60878e-05	W_muriae#0.004694: 0.00230236)#0.0270049; 5
((W_sebi#0.00228743: 0.00224708	(W_mellicola#0.00564172: 0.00224697	(W_tropicalis#0.00151825: 0.0010262	W_canadensis#0.00160386: 0.0010262)#0.00386637: 0.00122077)#0.00180432: 1.07719e-07)#0.00245852: 5.52768e-05	W_muriae#0.004694: 0.00230236)#0.0270049; 5
((W_sebi#0.00228743: 0.00227203	(W_mellicola#0.00564172: 0.00224697	(W_tropicalis#0.00151825: 0.0010262	W_canadensis#0.00160386: 0.0010262)#0.00386637: 0.00122077)#0.00180432: 2.50523e-05)#0.00243153: 3.03322e-05	W_muriae#0.004694: 0.00230236)#0.0270049; 5
((W_mellicola#0.00564172: 0.00227203	(W_sebi#0.00228743: 0.00224697	(W_tropicalis#0.00129807: 0.0010262	W_canadensis#0.00160386: 0.0010262)#0.00386637: 0.00122077)#0.00180432: 2.50523e-05)#0.00243153: 3.03322e-05	W_muriae#0.004694: 0.00230236)#0.0296584; 5
((W_mellicola#0.00564172: 0.00227203	(W_sebi#0.00228743: 0.00224697	(W_tropicalis#0.00129807: 0.00137836	W_canadensis#0.00114378: 0.00137836)#0.00287854: 0.000868614)#0.00180432: 2.50523e-05)#0.00243153: 3.03322e-05	W_muriae#0.004694: 0.00230236)#0.0283052; 5
((W_mellicola#0.00564172: 0.00226856	(W_sebi#0.00228743: 0.00224697	(W_tropicalis#0.00129807: 0.00137836	W_canadensis#0.00114378: 0.00137836)#0.00287854: 0.000868614)#0.00144856: 2.15825e-05)#0.00243525: 3.3802e-05	W_muriae#0.004694: 0.00230236)#0.029549; 5
((W_mellicola#0.00564172: 0.00228784	(W_sebi#0.00228743: 0.00224697	(W_tropicalis#0.00129807: 0.00137836	W_canadensis#0.00114378: 0.00137836)#0.00287854: 0.000868614)#0.0037192: 4.08614e-05)#0.00241472: 1.45231e-05	W_muriae#0.004694: 0.00230236)#0.0331913; 5
((W_mellicola#0.00564172: 0.00228846	(W_sebi#0.00228743: 0.00224697	(W_tropicalis#0.00129807: 0.00137836	W_canadensis#0.00114378: 0.00137836)#0.00287854: 0.000868614)#0.00575162: 4.1482e-05)#0.00241407: 1.39025e-05	W_muriae#0.004694: 0.00230236)#0.0344018; 5
((W_mellicola#0.00564172: 0.0022957	(W_sebi#0.00228743: 0.00224697	(W_tropicalis#0.00129807: 0.00165993	W_canadensis#0.00114378: 0.00165993)#0.00239027: 0.000587047)#0.00575162: 4.87215e-05)#0.00240646: 6.66303e-06	W_muriae#0.004694: 0.00230236)#0.0303357; 5
(((W_tropicalis#0.00129807: 0.00208141	W_canadensis#0.00114378: 0.00208141)#0.00190624: 0.000214289	(W_sebi#0.00228743: 0.00224697	W_mellicola#0.00564172: 0.00224697)#0.00308053: 4.87215e-05)#0.000705652: 6.66303e-06	W_muriae#0.004694: 0.00230236)#0.0303357; 5
((W_sebi#0.00247575: 0.0024847	((W_tropicalis#0.00140494: 0.00197364	W_canadensis#0.00123795: 0.00197364)#0.00085966: 0.000458332	W_mellicola#0.00610621: 0.00243197)#0.00638429: 5.27327e-05)#0.000763749: 7.2116e-06	W_muriae#0.00508046: 0.00249191)#0.0328333; 5
((W_sebi#0.00247575: 0.00248588	((W_tropicalis#0.00140494: 0.0021408	W_canadensis#0.00123795: 0.0021408)#0.00243627: 0.000291173	W_mellicola#0.00610621: 0.00243197)#0.00638429: 5.39098e-05)#0.00277941: 6.03449e-06	W_muriae#0.00508046: 0.00249191)#0.035138; 5
((W_sebi#0.00247575: 0.00244825	((W_tropicalis#0.00140494: 0.0021408	W_canadensis#0.00135979: 0.0021408)#0.00243627: 0.000291173	W_mellicola#0.00610621: 0.00243197)#0.00296468: 1.62871e-05)#0.00282213: 4.36572e-05	W_muriae#0.00508046: 0.00249191)#0.0330634; 5
((W_mellicola#0.00610621: 0.00244413	((W_tropicalis#0.00140494: 0.0017309	W_canadensis#0.00135979: 0.0017309)#0.00611593: 0.000701071	W_sebi#0.00247575: 0.00243197)#0.000437581: 1.21661e-05)#0.00282688: 4.77782e-05	W_muriae#0.00508046: 0.00249191)#0.0345213; 5
((W_mellicola#0.00610621: 0.00244404	((W_tropicalis#0.00140494: 0.0017309	W_canadensis#0.00135979: 0.0017309)#0.00611593: 0.000701071	W_sebi#0.00247575: 0.00243197)#0.00254994: 1.2073e-05)#0.00282699: 4.78713e-05	W_muriae#0.00508046: 0.00249191)#0.031588; 5
((W_mellicola#0.0055323: 0.0022316	((W_tropicalis#0.0012729: 0.00190774	W_canadensis#0.00123199: 0.00190774)#0.00455495: 0.000295659	W_sebi#0.00224307: 0.00220339)#0.00231028: 2.82062e-05)#0.00254147: 2.61041e-05	W_muriae#0.00460296: 0.0022577)#0.0286192; 5
((W_mellicola#0.0055323: 0.0022043	((W_tropicalis#0.0012729: 0.00196501	W_canadensis#0.00123199: 0.00196501)#0.001195: 0.000123164	W_sebi#0.00224307: 0.00208817)#0.00243776: 0.000116129)#0.00257295: 5.34052e-05	W_muriae#0.00460296: 0.0022577)#0.0324028; 5
((W_mellicola#0.00606581: 0.00240358	((W_tropicalis#0.00139565: 0.00192622	W_canadensis#0.00135079: 0.00192622)#0.000844036: 0.000398636	W_sebi#0.00245938: 0.00232486)#0.00263224: 7.87244e-05)#0.00283667: 7.18434e-05	W_muriae#0.00504685: 0.00247543)#0.0333007; 5
((W_mellicola#0.00606581: 0.00240693	((W_tropicalis#0.00139565: 0.00219118	W_canadensis#0.00135079: 0.00219118)#0.00151747: 0.000133676	W_sebi#0.00245938: 0.00232486)#0.00263224: 8.20706e-05)#0.00283273: 6.84971e-05	W_muriae#0.00504685: 0.00247543)#0.030798; 5
(((W_tropicalis#0.00139565: 0.00219118	W_canadensis#0.00135079: 0.00219118)#0.00151747: 0.000215746	(W_mellicola#0.00606581: 0.00232486	W_sebi#0.00245938: 0.00232486)#0.00263224: 8.20706e-05)#0.00283273: 6.84971e-05	W_muriae#0.00504685: 0.00247543)#0.030798; 5
(((W_tropicalis#0.00183003: 0.00232799	W_canadensis#0.00135079: 0.00232799)#0.00142829: 0.000100946	(W_mellicola#0.00606581: 0.00232486	W_sebi#0.00245938: 0.00232486)#0.000978176: 0.000104075)#0.00280706: 4.64928e-05	W_muriae#0.00504685: 0.00247543)#0.0288318; 5
(((W_tropicalis#0.00183003: 0.00200058	W_canadensis#0.00135079: 0.00200058)#0.0014433: 0.000400759	(W_mellicola#0.00606581: 0.00232486	W_sebi#0.00245938: 0.00232486)#0.000978176: 7.64759e-05)#0.00283933: 7.40918e-05	W_muriae#0.00504685: 0.00247543)#0.0318726; 5
(((W_tropicalis#0.00183003: 0.00227832	W_canadensis#0.00135079: 0.00227832)#0.00203422: 0.000123012	(W_mellicola#0.00606581: 0.00232486	W_sebi#0.00245938: 0.00232486)#0.000978176: 7.64759e-05)#0.00283933: 7.40918e-05	W_muriae#0.00504685: 0.00247543)#0.0318726; 5
((W_sebi#0.00245938: 0.00240134	(W_mellicola#0.00606581: 0.00232486	(W_tropicalis#0.00183003: 0.00227832	W_canadensis#0.00135079: 0.00227832)#0.00203422: 4.65366e-05)#0.00170252: 7.64759e-05)#0.00283933: 7.40918e-05	W_muriae#0.00504685: 0.00247543)#0.0346616; 5
((W_sebi#0.00245938: 0.00240134	W_muriae#0.00504685: 0.00240134)#0.00283933: 7.40918e-05	(W_mellicola#0.00606581: 0.00238444	(W_tropicalis#0.00183003: 0.00220105	W_canadensis#0.00135079: 0.00220105)#0.00210563: 0.000183393)#0.00152358: 9.09867e-05)#0.0346616; 5
((W_sebi#0.00245938: 0.00240134	W_muriae#0.00504685: 0.00240134)#0.00283933: 7.40918e-05	(W_mellicola#0.00606581: 0.00238444	(W_tropicalis#0.00183003: 0.00220105	W_canadensis#0.00135079: 0.00220105)#0.00210563: 0.000183393)#0.000729317: 9.09867e-05)#0.0311779; 5
((W_sebi#0.00245938: 0.00227441	W_muriae#0.00504685: 0.00227441)#0.00299778: 0.000201019	(W_mellicola#0.00606581: 0.00238444	(W_tropicalis#0.00183003: 0.00225681	W_canadensis#0.00266972: 0.00225681)#0.00205361: 0.00012763)#0.000729317: 9.09867e-05)#0.0311779; 5
((W_sebi#0.00245938: 0.00227441	W_muriae#0.00504685: 0.00227441)#0.00299778: 0.000201019	(W_mellicola#0.00606581: 0.00230131	(W_tropicalis#0.00183003: 0.00225681	W_canadensis#0.000776801: 0.00225681)#0.000739326: 4.45018e-05)#0.00179669: 0.000174115)#0.0339138; 5
((W_sebi#0.00245938: 0.00195137	W_muriae#0.00504685: 0.00195137)#0.00720164: 0.000524056	(W_mellicola#0.00606581: 0.00226948	(W_tropicalis#0.00183003: 0.00198911	W_canadensis#0.000776801: 0.00198911)#0.00318226: 0.000280368)#0.00148097: 0.00020595)#0.0339138; 5
((W_sebi#0.00245938: 0.00236845	W_muriae#0.00504685: 0.00236845)#0.00369578: 0.000106979	(W_mellicola#0.00606581: 0.00226948	(W_tropicalis#0.00183003: 0.00220773	W_canadensis#0.000776801: 0.00220773)#0.00286715: 6.17522e-05)#0.00148097: 0.00020595)#0.0352749; 5
(((W_mellicola#0.00606581: 0.00231955	(W_tropicalis#0.00183003: 0.00225684	W_canadensis#0.000547435: 0.00225684)#0.00280475: 6.27105e-05)#0.001449: 4.88996e-05	W_muriae#0.00504685: 0.00236845)#0.00369578: 0.000106979	W_sebi#0.00245938: 0.00247543)#0.0376182; 5
(((W_mellicola#0.00606581: 0.00231955	W_muriae#0.00504685: 0.00231955)#0.001449: 3.4284e-05	(W_tropicalis#0.00183003: 0.00225684	W_canadensis#0.0020245: 0.00225684)#0.00382395: 9.69945e-05)#0.00371873: 0.000121594	W_sebi#0.00245938: 0.00247543)#0.0347442; 5
(((W_mellicola#0.00606581: 0.00231955	W_muriae#0.00504685: 0.00231955)#0.00119875: 3.4284e-05	(W_tropicalis#0.00183003: 0.00225684	W_canadensis#0.00109264: 0.00225684)#0.00211808: 9.69945e-05)#0.00371873: 0.000121594	W_sebi#0.00245938: 0.00247543)#0.0305581; 5
(((W_mellicola#0.00879324: 0.00231955	W_muriae#0.00504685: 0.00231955)#0.00145043: 7.7536e-05	(W_tropicalis#0.00183905: 0.00225684	W_canadensis#0.00109264: 0.00225684)#0.00211808: 0.000140247)#0.00365163: 7.83422e-05	W_sebi#0.00245938: 0.00247543)#0.0297746; 5
(((W_mellicola#0.00879324: 0.00231955	W_muriae#0.00504685: 0.00231955)#0.00145043: 3.95477e-05	W_sebi#0.00245938: 0.0023591)#0.00371043: 0.00011633	(W_tropicalis#0.00183905: 0.00202727	W_canadensis#0.00109264: 0.00202727)#0.00235793: 0.000448157)#0.0330526; 5
(((W_mellicola#0.00728314: 0.00231955	W_muriae#0.00504685: 0.00231955)#0.00145043: 3.95477e-05	W_sebi#0.00245938: 0.0023591)#0.00371043: 0.00011633	(W_tropicalis#0.00183905: 0.00223858	W_canadensis#0.00109264: 0.00223858)#0.00213536: 0.000236853)#0.0291542; 5
(((W_mellicola#0.00728314: 0.00231955	W_muriae#0.00504685: 0.00231955)#0.00145043: 3.95477e-05	W_sebi#0.00245938: 0.0023591)#0.00740928: 0.00011633	(W_tropicalis#0.00183905: 0.00240919	W_canadensis#0.00290939: 0.00240919)#0.000800207: 6.62388e-05)#0.0324779; 5
(((W_mellicola#0.00728314: 0.00231955	W_muriae#0.00504685: 0.00231955)#0.00145043: 6.21226e-05	W_sebi#0.00245938: 0.00238167)#0.00431132: 9.37556e-05	(W_tropicalis#0.00183905: 0.00222764	W_canadensis#0.00290939: 0.00222764)#0.00155859: 0.000247788)#0.0319213; 5
(((W_mellicola#0.00728314: 0.00231955	W_muriae#0.00504685: 0.00231955)#0.000782648: 6.21226e-05	W_sebi#0.00245938: 0.00238167)#0.00317639: 9.37556e-05	(W_tropicalis#0.00183905: 0.00235913	W_canadensis#0.00290939: 0.00235913)#0.00122302: 0.000116296)#0.0319213; 5
(((W_mellicola#0.00509453: 0.00231955	W_muriae#0.00504685: 0.00231955)#0.000782648: 7.12377e-05	W_sebi#0.00245938: 0.00239079)#0.00316428: 8.46404e-05	(W_tropicalis#0.00183905: 0.00235913	W_canadensis#0.00290939: 0.00235913)#0.000483913: 0.000116296)#0.0333747; 5
(((W_mellicola#0.00587808: 0.00231955	W_muriae#0.00504685: 0.00231955)#0.000782648: 7.12377e-05	W_sebi#0.00245938: 0.00239079)#0.00316428: 8.46404e-05	(W_tropicalis#0.00183905: 0.00224117	W_canadensis#0.00290939: 0.00224117)#0.00370125: 0.00023426)#0.0297178; 5
(((W_mellicola#0.00540694: 0.00213363	W_muriae#0.00464234: 0.00213363)#0.000719917: 0.000102095	W_sebi#0.00226225: 0.00223573)#0.00386964: 4.12893e-05	(W_tropicalis#0.00169164: 0.00204396	W_canadensis#0.0026762: 0.00204396)#0.00267894: 0.000233058)#0.0290323; 5
(((W_mellicola#0.00540694: 0.00213363	W_muriae#0.00464234: 0.00213363)#0.000719917: 0.000104118	(W_tropicalis#0.000865753: 0.00204396	W_canadensis#0.0026762: 0.00204396)#0.00267894: 0.000193792)#0.00386614: 3.92657e-05	W_sebi#0.00226225: 0.00227702)#0.0315836; 5
(((W_mellicola#0.00540694: 0.00215551	W_muriae#0.00464234: 0.00215551)#0.00228541: 8.22387e-05	(W_tropicalis#0.00198913: 0.00199187	W_canadensis#0.00155928: 0.00199187)#0.00274899: 0.000245878)#0.00386614: 3.92657e-05	W_sebi#0.00226225: 0.00227702)#0.0352285; 5
(((W_mellicola#0.00540694: 0.00215551	(W_tropicalis#0.00200465: 0.00201606	W_canadensis#0.000967183: 0.00201606)#0.00271601: 0.000139455)#0.00228541: 8.22387e-05	W_muriae#0.00464234: 0.00223775)#0.0069992: 3.92657e-05	W_sebi#0.00226225: 0.00227702)#0.0352285; 5
(((W_mellicola#0.00540694: 0.00215551	(W_tropicalis#0.00200465: 0.00201606	W_canadensis#0.000967183: 0.00201606)#0.00271601: 0.000139455)#0.00445315: 0.000103763	W_muriae#0.00464234: 0.00225928)#0.00693252: 1.77417e-05	W_sebi#0.00226225: 0.00227702)#0.0352285; 5
(((W_mellicola#0.00540694: 0.00215551	(W_tropicalis#0.00200465: 0.00201606	W_canadensis#0.000967183: 0.00201606)#0.00271601: 0.000139455)#0.00285541: 0.000103763	W_muriae#0.00464234: 0.00225928)#0.00465133: 1.77417e-05	W_sebi#0.00226225: 0.00227702)#0.0378605; 5
(((W_mellicola#0.00540694: 0.00222941	(W_tropicalis#0.00200465: 0.00201606	W_canadensis#0.000967183: 0.00201606)#0.00271601: 0.000213354)#0.00276076: 3.68775e-05	W_muriae#0.00464234: 0.00226629)#0.00298241: 1.07281e-05	W_sebi#0.00226225: 0.00227702)#0.0356312; 5
(((W_mellicola#0.00540694: 0.00222941	(W_tropicalis#0.00200465: 0.00221726	W_canadensis#0.000967183: 0.00221726)#0.00133824: 1.21476e-05)#0.000464507: 1.94144e-05	W_muriae#0.00464234: 0.00224883)#0.00201684: 2.81913e-05	W_sebi#0.00226225: 0.00227702)#0.0391929; 5
(((W_mellicola#0.00540694: 0.00223117	(W_tropicalis#0.00200465: 0.00193516	W_canadensis#0.000967183: 0.00193516)#0.00236775: 0.000296009)#0.00046414: 2.91507e-05	W_muriae#0.00464234: 0.00226032)#0.00200658: 1.66944e-05	W_sebi#0.00226225: 0.00227702)#0.0391929; 5
(((W_mellicola#0.00540694: 0.00223117	(W_tropicalis#0.00200465: 0.00170064	W_canadensis#0.000868367: 0.00170064)#0.00269427: 0.000530532)#0.00046414: 2.10466e-05	W_muriae#0.00464234: 0.00225222)#0.0020138: 2.47985e-05	W_sebi#0.00226225: 0.00227702)#0.0376501; 5
(((W_mellicola#0.00540694: 0.00223117	(W_tropicalis#0.00174795: 0.00170064	W_canadensis#0.000868367: 0.00170064)#0.00269427: 0.000530532)#0.00046414: 2.10466e-05	W_muriae#0.00464234: 0.00225222)#0.0020138: 2.47985e-05	W_sebi#0.00226225: 0.00227702)#0.0361173; 5
(((W_mellicola#0.00540694: 0.00223117	(W_tropicalis#0.00141007: 0.00191131	W_canadensis#0.000868367: 0.00191131)#0.0023973: 0.00031986)#0.00046414: 2.21298e-05	W_muriae#0.00464234: 0.0022533)#0.00240499: 2.37152e-05	W_sebi#0.00226225: 0.00227702)#0.0384773; 5
(((W_mellicola#0.00540694: 0.00223117	(W_tropicalis#0.00141007: 0.00167529	W_canadensis#0.000868367: 0.00167529)#0.00570696: 0.000555878)#0.000581147: 4.10178e-05	W_sebi#0.00226225: 0.00227219)#0.00238499: 4.82719e-06	W_muriae#0.00464234: 0.00227702)#0.0345233; 5
(((W_mellicola#0.00540694: 0.00223117	(W_tropicalis#0.000893035: 0.00167529	W_canadensis#0.000868367: 0.00167529)#0.00570696: 0.000555878)#0.000926452: 4.10178e-05	W_muriae#0.00464234: 0.00227219)#0.00238499: 4.82719e-06	W_sebi#0.00226225: 0.00227702)#0.031457; 5
(((W_mellicola#0.00540694: 0.00223117	(W_tropicalis#0.000893035: 0.00210655	W_canadensis#0.000868367: 0.00210655)#0.00219632: 0.000124624)#0.000926452: 3.77246e-05	W_sebi#0.00226225: 0.0022689)#0.00481151: 8.12038e-06	W_muriae#0.00464234: 0.00227702)#0.0309079; 5
((W_muriae#0.00464234: 0.0022689	W_sebi#0.00226225: 0.0022689)#0.00246679: 8.12038e-06	(W_mellicola#0.00540694: 0.00223117	(W_tropicalis#0.000893035: 0.00210598	W_canadensis#0.0014401: 0.00210598)#0.00219691: 0.000125194)#0.000926452: 4.5845e-05)#0.0287605; 5
((W_muriae#0.00464234: 0.0022689	W_sebi#0.00226225: 0.0022689)#0.000815143: 8.12038e-06	(W_mellicola#0.00540694: 0.00223117	(W_tropicalis#0.000893035: 0.00210598	W_canadensis#0.0014401: 0.00210598)#0.00219691: 0.000125194)#0.000926452: 4.5845e-05)#0.0299905; 5
(((W_mellicola#0.00540694: 0.00217565	(W_tropicalis#0.000893035: 0.00210598	W_canadensis#0.0014401: 0.00210598)#0.00219691: 6.96679e-05)#0.000950097: 9.32511e-05	W_sebi#0.00226225: 0.0022689)#0.00213233: 8.12038e-06	W_muriae#0.00464234: 0.00227702)#0.0299905; 5
(((W_mellicola#0.00540694: 0.00217565	W_sebi#0.00226225: 0.00217565)#0.000950097: 9.32511e-05	(W_tropicalis#0.000893035: 0.00210598	W_canadensis#0.0014401: 0.00210598)#0.00219691: 0.000162919)#0.00213233: 8.12038e-06	W_muriae#0.00464234: 0.00227702)#0.0327929; 5
(((W_mellicola#0.005797: 0.0023326	W_sebi#0.00242545: 0.0023326)#0.00101864: 9.99782e-05	(W_tropicalis#0.000957458: 0.00203728	W_canadensis#0.00154399: 0.00203728)#0.00261048: 0.0003953)#0.00138389: 8.70619e-06	W_muriae#0.00497724: 0.00244128)#0.0370327; 5
(((W_mellicola#0.005797: 0.00220256	W_sebi#0.00242545: 0.00220256)#0.00107878: 0.000230018	(W_tropicalis#0.00136345: 0.00176413	W_canadensis#0.00154399: 0.00176413)#0.00615414: 0.000668448)#0.00138389: 8.70619e-06	W_muriae#0.00497724: 0.00244128)#0.0359686; 5
(((W_mellicola#0.005797: 0.00220256	W_sebi#0.00242545: 0.00220256)#0.00228624: 0.000230018	(W_tropicalis#0.00136345: 0.00176413	W_canadensis#0.00154399: 0.00176413)#0.00615414: 0.000668448)#0.003579: 8.70619e-06	W_muriae#0.00497724: 0.00244128)#0.0331136; 5
(((W_mellicola#0.005797: 0.00220256	W_sebi#0.00242545: 0.00220256)#0.00228624: 0.000230018	W_muriae#0.00497724: 0.00243258)#0.003579: 8.70619e-06	(W_tropicalis#0.00136345: 0.00176413	W_canadensis#0.00154399: 0.00176413)#0.00391888: 0.000677154)#0.0321836; 5
(((W_tropicalis#0.000762789: 0.00196757	W_canadensis#0.00154399: 0.00196757)#0.00136102: 0.000465002	W_muriae#0.00497724: 0.00243258)#0.0025423: 8.70619e-06	(W_mellicola#0.005797: 0.00220256	W_sebi#0.00242545: 0.00220256)#0.00228624: 0.000238724)#0.0289914; 5
(((W_tropicalis#0.000762789: 0.00196757	W_canadensis#0.00154399: 0.00196757)#0.00197877: 0.000465002	W_muriae#0.00497724: 0.00243258)#0.0025423: 8.70619e-06	(W_mellicola#0.005797: 0.00220256	W_sebi#0.00242545: 0.00220256)#0.00226091: 0.000238724)#0.0326587; 5
(((W_tropicalis#0.000762789: 0.00220945	W_canadensis#0.00154399: 0.00220945)#0.00274521: 0.000223124	W_muriae#0.00497724: 0.00243258)#0.00117579: 8.70619e-06	(W_mellicola#0.0045847: 0.00220256	W_sebi#0.00242545: 0.00220256)#0.00226091: 0.000238724)#0.0326587; 5
(((W_tropicalis#0.000762789: 0.00231341	W_canadensis#0.00136896: 0.00231341)#0.00262185: 0.000119168	W_muriae#0.00497724: 0.00243258)#0.00215871: 8.70619e-06	(W_mellicola#0.0045847: 0.00217339	W_sebi#0.00242545: 0.00217339)#0.00229126: 0.000267893)#0.0302003; 5
(((W_tropicalis#0.000762789: 0.00231341	W_canadensis#0.00136896: 0.00231341)#0.00262185: 0.000119168	W_muriae#0.00497724: 0.00243258)#0.000742578: 8.70619e-06	(W_mellicola#0.0045847: 0.00217339	W_sebi#0.00242545: 0.00217339)#0.00229126: 0.000267893)#0.0302003; 5
(((W_tropicalis#0.000762789: 0.00203625	W_canadensis#0.00136896: 0.00203625)#0.00297871: 0.000396322	W_muriae#0.00497724: 0.00243258)#0.000742578: 8.70619e-06	(W_mellicola#0.0045847: 0.00217339	W_sebi#0.00242545: 0.00217339)#0.00229126: 0.000267893)#0.0318145; 5
(((W_tropicalis#0.000762789: 0.00203625	W_canadensis#0.00113168: 0.00203625)#0.00297871: 0.000396322	W_muriae#0.00497724: 0.00243258)#0.00270405: 8.70619e-06	(W_mellicola#0.0045847: 0.00239892	W_sebi#0.00242545: 0.00239892)#0.00207584: 4.23579e-05)#0.0318145; 5
(((W_muriae#0.00374032: 0.00203625	W_canadensis#0.00113168: 0.00203625)#0.00297871: 0.000396322	W_tropicalis#0.000762789: 0.00243258)#0.00270405: 8.70619e-06	(W_mellicola#0.00578162: 0.00239892	W_sebi#0.00242545: 0.00239892)#0.00207584: 4.23579e-05)#0.0352569; 5
(((W_mellicola#0.00578162: 0.00239892	W_sebi#0.00242545: 0.00239892)#0.00167089: 3.37107e-05	W_tropicalis#0.000762789: 0.00243263)#0.00186088: 8.64716e-06	(W_muriae#0.00374032: 0.00203625	W_canadensis#0.00113168: 0.00203625)#0.00297871: 0.000405028)#0.0322509; 5
(((W_mellicola#0.00578162: 0.00239892	W_sebi#0.00242545: 0.00239892)#0.00167089: 3.37107e-05	W_tropicalis#0.000762789: 0.00243263)#0.00186088: 8.64716e-06	(W_muriae#0.00374032: 0.00203625	W_canadensis#0.00113168: 0.00203625)#0.00297871: 0.000405028)#0.0340802; 5
(((W_mellicola#0.00578162: 0.00239892	W_sebi#0.00242545: 0.00239892)#0.000836103: 3.41845e-05	W_tropicalis#0.000762789: 0.00243311)#0.00186052: 8.17343e-06	(W_muriae#0.00374032: 0.00203625	W_canadensis#0.00113168: 0.00203625)#0.00297871: 0.000405028)#0.0321276; 5
(((W_muriae#0.00374032: 0.00203625	W_canadensis#0.00113168: 0.00203625)#0.00297871: 0.000396855	W_tropicalis#0.000762789: 0.00243311)#0.00469882: 8.17343e-06	(W_mellicola#0.00578162: 0.00239892	W_sebi#0.00242545: 0.00239892)#0.000836103: 4.23579e-05)#0.0321276; 5
(((W_tropicalis#0.000762789: 0.002397	W_canadensis#0.00113168: 0.002397)#0.00253042: 3.61102e-05	W_muriae#0.00374032: 0.00243311)#0.00197778: 8.17343e-06	(W_mellicola#0.00578162: 0.00239892	W_sebi#0.00242545: 0.00239892)#0.000836103: 4.23579e-05)#0.0287062; 5
(((W_tropicalis#0.000762789: 0.002397	W_canadensis#0.00113168: 0.002397)#0.000220701: 2.14935e-05	W_muriae#0.00374032: 0.00241849)#0.00198974: 2.27902e-05	(W_mellicola#0.00578162: 0.00239892	W_sebi#0.00242545: 0.00239892)#0.000836103: 4.23579e-05)#0.0258918; 5
(((W_tropicalis#0.000762789: 0.002397	W_canadensis#0.00113067: 0.002397)#0.000220701: 4.14859e-05	W_muriae#0.00374032: 0.00243848)#0.00102655: 2.79772e-06	(W_mellicola#0.00578162: 0.00239892	W_sebi#0.00242545: 0.00239892)#0.00160923: 4.23579e-05)#0.0271861; 5
(((W_tropicalis#0.000762789: 0.00209692	W_canadensis#0.00053666: 0.00209692)#0.00114006: 0.000329513	W_muriae#0.00374032: 0.00242644)#0.000636649: 1.48445e-05	(W_mellicola#0.00459532: 0.00239892	W_sebi#0.00242545: 0.00239892)#0.0041065: 4.23579e-05)#0.0307058; 5
(((W_tropicalis#0.000762789: 0.00209692	W_canadensis#0.00053666: 0.00209692)#0.00279981: 0.000329513	W_muriae#0.00374032: 0.00242644)#0.00358763: 1.48445e-05	(W_mellicola#0.00459532: 0.00239892	W_sebi#0.00242545: 0.00239892)#0.00125697: 4.23579e-05)#0.0323934; 5
(((W_tropicalis#0.00138115: 0.00238094	W_canadensis#0.00053666: 0.00238094)#0.00107066: 4.5495e-05	W_muriae#0.00374032: 0.00242644)#0.00540231: 1.48445e-05	(W_mellicola#0.00459532: 0.00239892	W_sebi#0.00242545: 0.00239892)#0.000783718: 4.23579e-05)#0.0353406; 5
(((W_tropicalis#0.00138115: 0.00236191	W_canadensis#0.00053666: 0.00236191)#0.000712419: 7.63214e-05	W_muriae#0.00374032: 0.00243823)#0.00220203: 3.04787e-06	(W_mellicola#0.00459532: 0.00239892	W_sebi#0.00242545: 0.00239892)#0.00422281: 4.23579e-05)#0.0382348; 5
(((W_tropicalis#0.00138115: 0.00236191	W_canadensis#0.00053666: 0.00236191)#0.000712419: 7.63214e-05	W_muriae#0.00374032: 0.00243823)#0.000251713: 3.04787e-06	(W_mellicola#0.00459532: 0.00239892	W_sebi#0.00242545: 0.00239892)#0.00422281: 4.23579e-05)#0.0346; 5
(((W_tropicalis#0.0014922: 0.00216513	W_canadensis#0.00053666: 0.00216513)#0.00410114: 0.000234264	(W_mellicola#0.00459532: 0.00239892	W_sebi#0.00242545: 0.00239892)#0.00227486: 4.65825e-07)#0.00359071: 4.18921e-05	W_muriae#0.00374032: 0.00244128)#0.0377997; 5
((W_mellicola#0.00459532: 0.0024121	((W_tropicalis#0.0014922: 0.00216513	W_canadensis#0.00053666: 0.00216513)#0.00410114: 0.000233798	W_sebi#0.00242545: 0.00239892)#0.00227486: 1.31734e-05)#0.00480459: 2.91845e-05	W_muriae#0.00374032: 0.00244128)#0.0377997; 5
((W_mellicola#0.00459532: 0.0022604	((W_tropicalis#0.0014922: 0.00216513	W_canadensis#0.00053666: 0.00216513)#0.000783673: 6.51231e-05	W_sebi#0.00242545: 0.00223025)#0.0024469: 3.01539e-05)#0.00690414: 0.000180879	W_muriae#0.00374032: 0.00244128)#0.0370758; 5
((W_mellicola#0.00459532: 0.0022604	((W_tropicalis#0.0014922: 0.00216513	W_canadensis#0.00053666: 0.00216513)#0.00220274: 3.07158e-05	W_sebi#0.00242545: 0.00219584)#0.00248525: 6.45612e-05)#0.00690414: 0.000180879	W_muriae#0.00374032: 0.00244128)#0.0342389; 5
((W_muriae#0.00374032: 0.00231132	((W_tropicalis#0.00167311: 0.00210598	W_canadensis#0.00053666: 0.00210598)#0.0022646: 0.000128284	W_sebi#0.00242545: 0.00223427)#0.00244251: 7.70519e-05)#0.00675206: 0.000129964	W_mellicola#0.00459532: 0.00244128)#0.0316062; 5
((W_muriae#0.00374032: 0.00240995	((W_tropicalis#0.00167311: 0.00202113	W_canadensis#0.00053666: 0.00202113)#0.00235967: 0.000213134	W_sebi#0.00242545: 0.00223427)#0.00244251: 0.000175684)#0.00383554: 3.13325e-05	W_mellicola#0.00459532: 0.00244128)#0.0344031; 5
(((W_tropicalis#0.00167311: 0.00218878	W_canadensis#0.00053666: 0.00218878)#0.00217894: 7.89565e-05	(W_muriae#0.00374032: 0.00223427	W_sebi#0.00242545: 0.00223427)#0.00244251: 3.34668e-05)#0.00699973: 0.00017355	W_mellicola#0.00459532: 0.00244128)#0.0344031; 5
((W_muriae#0.00374032: 0.00243766	((W_tropicalis#0.00167311: 0.00173429	W_canadensis#0.00053666: 0.00173429)#0.00274994: 0.00048158	W_sebi#0.00131136: 0.00221587)#0.00246278: 0.000221784)#0.0065118: 3.62649e-06	W_mellicola#0.00459532: 0.00244128)#0.0344031; 5
((W_muriae#0.00374032: 0.00243766	((W_tropicalis#0.00167311: 0.00189987	W_canadensis#0.00053666: 0.00189987)#0.00251028: 0.000146026	W_sebi#0.00131136: 0.00204589)#0.00568826: 0.000391761)#0.00509997: 3.62649e-06	W_mellicola#0.00459532: 0.00244128)#0.0344031; 5
((W_muriae#0.00374032: 0.00244075	((W_tropicalis#0.00167311: 0.00189987	W_canadensis#0.00053666: 0.00189987)#0.00251028: 0.000532443	W_sebi#0.00163358: 0.00243231)#0.00478457: 8.44175e-06)#0.00509349: 5.2877e-07	W_mellicola#0.00459532: 0.00244128)#0.0308061; 5
((W_muriae#0.00374032: 0.00244075	((W_tropicalis#0.00167311: 0.00189987	W_sebi#0.00163358: 0.00189987)#0.00251028: 0.000137836	W_canadensis#0.00053666: 0.0020377)#0.00571112: 0.000403049)#0.00192303: 5.2877e-07	W_mellicola#0.00459532: 0.00244128)#0.0308061; 5
((W_muriae#0.00374032: 0.00244075	W_mellicola#0.00459532: 0.00244075)#0.00192303: 5.2877e-07	((W_tropicalis#0.00167311: 0.00189987	W_sebi#0.00163358: 0.00189987)#0.00573869: 0.000525425	W_canadensis#0.00169643: 0.00242529)#0.00302256: 1.59885e-05)#0.0282506; 5
((W_muriae#0.00374032: 0.00244075	W_mellicola#0.00459532: 0.00244075)#0.00192303: 5.2877e-07	((W_canadensis#0.00169643: 0.00201981	W_sebi#0.00163358: 0.00201981)#0.00671793: 0.000405484	W_tropicalis#0.00167311: 0.00242529)#0.00066118: 1.59885e-05)#0.0314184; 5
((W_muriae#0.00374032: 0.00244075	W_mellicola#0.00459532: 0.00244075)#0.00192303: 5.2877e-07	((W_canadensis#0.00169643: 0.00201981	W_sebi#0.00163358: 0.00201981)#0.00671793: 0.000405484	W_tropicalis#0.00167311: 0.00242529)#0.0025826: 1.59885e-05)#0.0340261; 5
((((W_canadensis#0.0018849: 0.00256104	W_sebi#0.00181507: 0.00256104)#0.00654085: 0.0001337	W_tropicalis#0.00185899: 0.00269474)#0.000968968: 4.80761e-06	W_mellicola#0.00510586: 0.00269955)#0.000781069: 1.29572e-05	W_muriae#0.00415587: 0.0027125)#0.0342919; 5
((((W_canadensis#0.00167011: 0.00256104	W_sebi#0.00181507: 0.00256104)#0.00342197: 0.0001337	W_tropicalis#0.00185899: 0.00269474)#0.0012383: 5.29268e-06	W_mellicola#0.00510586: 0.00270003)#0.00104838: 1.24722e-05	W_muriae#0.00415587: 0.0027125)#0.0383154; 5
((((W_canadensis#0.00167011: 0.00227078	W_sebi#0.00208038: 0.00227078)#0.00385938: 0.000385789	W_tropicalis#0.00100485: 0.00265657)#0.00283642: 2.45886e-05	W_mellicola#0.00510586: 0.00268116)#0.00242714: 3.13462e-05	W_muriae#0.00415587: 0.0027125)#0.0398962; 5
(((W_mellicola#0.00510586: 0.00265657	W_tropicalis#0.00179206: 0.00265657)#0.000307879: 3.80789e-05	(W_canadensis#0.00167011: 0.00227078	W_sebi#0.00208038: 0.00227078)#0.00385938: 0.000423868)#0.00106384: 1.7856e-05	W_muriae#0.00415587: 0.0027125)#0.0398962; 5
(((W_mellicola#0.00510586: 0.00265657	W_tropicalis#0.0023778: 0.00265657)#0.00238087: 3.80789e-05	(W_canadensis#0.00167011: 0.00261142	W_sebi#0.00208038: 0.00261142)#0.00506473: 8.32296e-05)#0.00201027: 1.7856e-05	W_muriae#0.00415587: 0.0027125)#0.0376283; 5
(((W_mellicola#0.00602021: 0.00265657	W_tropicalis#0.0023778: 0.00265657)#0.00238087: 3.80789e-05	(W_canadensis#0.00205029: 0.00227753	W_sebi#0.00208038: 0.00227753)#0.00580723: 0.00041712)#0.00418143: 1.7856e-05	W_muriae#0.00415587: 0.0027125)#0.0376283; 5
(((W_mellicola#0.00573367: 0.00253012	W_tropicalis#0.00226462: 0.00253012)#0.00141585: 2.34809e-05	(W_canadensis#0.00195271: 0.00251609	W_sebi#0.00198136: 0.00251609)#0.00181349: 3.75174e-05)#0.00238862: 2.97916e-05	W_muriae#0.00395806: 0.0025834)#0.0358373; 5
((W_muriae#0.00395806: 0.00255361	(W_canadensis#0.00195271: 0.00251609	W_sebi#0.00198136: 0.00251609)#0.00181349: 3.75174e-05)#0.00238862: 2.97916e-05	(W_mellicola#0.00573367: 0.00253012	W_tropicalis#0.00226462: 0.00253012)#0.00141585: 5.32725e-05)#0.0323165; 5
((W_muriae#0.00395806: 0.00251974	(W_canadensis#0.00195271: 0.00251609	W_sebi#0.00198136: 0.00251609)#0.000878646: 3.6558e-06)#0.00242072: 6.36532e-05	(W_mellicola#0.00573367: 0.00253012	W_tropicalis#0.00226462: 0.00253012)#0.00141585: 5.32725e-05)#0.0323165; 5
((W_muriae#0.00395806: 0.00252752	(W_canadensis#0.000778827: 0.00217251	W_sebi#0.00198136: 0.00217251)#0.00270264: 0.000355015)#0.00241327: 5.58773e-05	(W_mellicola#0.00573367: 0.00253012	W_tropicalis#0.00144925: 0.00253012)#0.00208685: 5.32725e-05)#0.0355808; 5
((W_muriae#0.00395806: 0.00252752	(W_canadensis#0.000778827: 0.00250643	W_sebi#0.00198136: 0.00250643)#0.00234258: 2.10932e-05)#0.00241327: 5.58773e-05	(W_mellicola#0.00573367: 0.00253012	W_tropicalis#0.00144925: 0.00253012)#0.00208685: 5.32725e-05)#0.0376434; 5
((W_muriae#0.00395806: 0.00252379	(W_canadensis#0.000778827: 0.00250643	W_sebi#0.00198136: 0.00250643)#0.00400934: 1.73592e-05)#0.00241684: 5.96113e-05	(W_mellicola#0.00573367: 0.00253012	W_tropicalis#0.00144925: 0.00253012)#0.00411404: 5.32725e-05)#0.0376434; 5
((W_muriae#0.00395806: 0.00254281	(W_canadensis#0.000778827: 0.00250643	W_sebi#0.00198136: 0.00250643)#0.00400934: 3.63828e-05)#0.00700839: 4.05877e-05	(W_mellicola#0.00454869: 0.00253012	W_tropicalis#0.00144925: 0.00253012)#0.00411404: 5.32725e-05)#0.0353651; 5
((W_sebi#0.00198136: 0.00255608	(W_canadensis#0.000778827: 0.00250643	W_muriae#0.00395806: 0.00250643)#0.0025912: 4.96541e-05)#0.00439655: 2.73164e-05	(W_mellicola#0.00454869: 0.00253012	W_tropicalis#0.00144925: 0.00253012)#0.00327829: 5.32725e-05)#0.0367493; 5
((W_sebi#0.00184666: 0.00240327	(W_canadensis#0.000725879: 0.00233603	W_muriae#0.00368898: 0.00233603)#0.00241504: 6.7237e-05)#0.00406192: 4.50075e-06	(W_mellicola#0.0050377: 0.00235812	W_tropicalis#0.00135073: 0.00235812)#0.00305542: 4.96509e-05)#0.0318727; 5
((W_muriae#0.00368898: 0.0024044	(W_canadensis#0.000725879: 0.00233603	W_sebi#0.00184666: 0.00233603)#0.00241504: 6.83694e-05)#0.0003427: 3.36837e-06	(W_mellicola#0.0050377: 0.00235812	W_tropicalis#0.00135073: 0.00235812)#0.00305542: 4.96509e-05)#0.0344929; 5
((W_canadensis#0.000725879: 0.0024044	(W_muriae#0.00368898: 0.00233603	W_sebi#0.00184666: 0.00233603)#0.00241504: 6.83694e-05)#0.00281191: 3.36837e-06	(W_mellicola#0.0050377: 0.00235812	W_tropicalis#0.00135073: 0.00235812)#0.00163698: 4.96509e-05)#0.031167; 5
((W_canadensis#0.000761125: 0.00252115	(W_muriae#0.0038681: 0.00244946	W_sebi#0.00193632: 0.00244946)#0.0025323: 7.16891e-05)#0.00294845: 3.53193e-06	(W_mellicola#0.00528231: 0.00247262	W_tropicalis#0.00141631: 0.00247262)#0.00171647: 5.20617e-05)#0.0302742; 5
((W_canadensis#0.00140645: 0.00252115	(W_muriae#0.0038681: 0.00244946	W_sebi#0.00193632: 0.00244946)#0.0025323: 7.16891e-05)#0.000784477: 3.53193e-06	(W_mellicola#0.00528231: 0.00247262	W_tropicalis#0.00141631: 0.00247262)#0.00287523: 5.20617e-05)#0.0324474; 5
((W_canadensis#0.000347405: 0.00250247	(W_muriae#0.0038681: 0.00244946	W_sebi#0.00193632: 0.00244946)#0.0025323: 5.30157e-05)#0.00417004: 2.22053e-05	(W_mellicola#0.00528231: 0.00247262	W_tropicalis#0.00141631: 0.00247262)#0.00429516: 5.20617e-05)#0.030551; 5
((W_muriae#0.0038681: 0.00247064	(W_canadensis#0.000347405: 0.00244946	W_sebi#0.00193632: 0.00244946)#0.0025323: 2.11856e-05)#0.00616464: 5.40354e-05	(W_mellicola#0.00528231: 0.00248335	W_tropicalis#0.00159828: 0.00248335)#0.00427659: 4.13291e-05)#0.030551; 5
((W_canadensis#0.000347405: 0.00245926	(W_muriae#0.0038681: 0.00244946	W_sebi#0.00193632: 0.00244946)#0.00562671: 9.80683e-06)#0.00619317: 6.54142e-05	(W_mellicola#0.00528231: 0.00248335	W_tropicalis#0.00145527: 0.00248335)#0.00268233: 4.13291e-05)#0.0339613; 5
((W_canadensis#0.000347405: 0.00250177	(W_muriae#0.0038681: 0.00244946	W_sebi#0.001984: 0.00244946)#0.00562671: 5.23125e-05)#0.00608794: 2.29085e-05	(W_mellicola#0.00528231: 0.0024439	W_tropicalis#0.00145527: 0.0024439)#0.00272563: 8.07789e-05)#0.0353041; 5
((W_canadensis#0.000347405: 0.00247171	(W_muriae#0.0038681: 0.00244946	W_sebi#0.001984: 0.00244946)#0.00329737: 2.22547e-05)#0.00616198: 5.29663e-05	(W_mellicola#0.00528231: 0.00235577	W_tropicalis#0.00145527: 0.00235577)#0.0028276: 0.000168911)#0.0323533; 5
((W_sebi#0.001984: 0.00250809	(W_muriae#0.0038681: 0.00244946	W_canadensis#0.000347405: 0.00244946)#0.00578495: 5.86317e-05)#0.0060726: 1.65893e-05	(W_mellicola#0.00528231: 0.00248461	W_tropicalis#0.00153228: 0.00248461)#0.00268097: 4.0071e-05)#0.0323533; 5
((W_muriae#0.0038681: 0.00249674	(W_sebi#0.001984: 0.00244946	W_canadensis#0.000347405: 0.00244946)#0.00578495: 4.7287e-05)#0.00166276: 2.7934e-05	(W_mellicola#0.00528231: 0.00248461	W_tropicalis#0.00153228: 0.00248461)#0.00268097: 4.0071e-05)#0.0323533; 5
((W_canadensis#0.000347405: 0.00251852	(W_sebi#0.001984: 0.00244946	W_muriae#0.0038681: 0.00244946)#0.00361573: 6.90651e-05)#0.00138327: 6.15587e-06	(W_mellicola#0.00528231: 0.00248461	W_tropicalis#0.00153228: 0.00248461)#0.000625162: 4.0071e-05)#0.0297513; 5
((W_canadensis#0.000347405: 0.00251852	(W_sebi#0.001984: 0.00244946	W_muriae#0.0038681: 0.00244946)#0.00361573: 6.90651e-05)#0.00138327: 6.15587e-06	(W_mellicola#0.00528231: 0.00224754	W_tropicalis#0.00153228: 0.00224754)#0.0046444: 0.000277141)#0.0281123; 5
(((W_mellicola#0.00528231: 0.00251176	W_tropicalis#0.00158567: 0.00251176)#0.00415584: 7.63882e-06	(W_sebi#0.001984: 0.00244946	W_muriae#0.0038681: 0.00244946)#0.00361573: 6.99407e-05)#0.00138279: 5.28028e-06	W_canadensis#0.000347405: 0.00252468)#0.0263717; 5
((((W_sebi#0.001984: 0.00244946	W_muriae#0.0038681: 0.00244946)#0.00361573: 6.23019e-05	W_tropicalis#0.00158567: 0.00251176)#0.000992645: 7.92849e-06	W_mellicola#0.00528231: 0.00251969)#0.00268452: 4.9906e-06	W_canadensis#0.000347405: 0.00252468)#0.0289784; 5
((((W_sebi#0.001984: 0.00229145	W_tropicalis#0.00158567: 0.00229145)#0.00716359: 0.000220309	W_muriae#0.0038681: 0.00251176)#0.00241653: 3.0445e-06	W_mellicola#0.00528231: 0.0025148)#0.00199367: 9.87459e-06	W_canadensis#0.000347405: 0.00252468)#0.027544; 5
((W_canadensis#0.000347405: 0.0025148	W_mellicola#0.00528231: 0.0025148)#0.000665124: 9.87459e-06	((W_sebi#0.001984: 0.00200624	W_tropicalis#0.00158567: 0.00200624)#0.00818196: 0.000505515	W_muriae#0.0038681: 0.00251176)#0.00241653: 1.29191e-05)#0.027544; 5
((W_canadensis#0.000347405: 0.00251256	((W_sebi#0.001984: 0.00225651	W_tropicalis#0.00158567: 0.00225651)#0.0042926: 0.000255245	W_muriae#0.0038681: 0.00251176)#0.000556541: 8.01223e-07)#0.00348403: 1.21179e-05	W_mellicola#0.00528231: 0.00252468)#0.0313183; 5
((W_canadensis#0.000354065: 0.00251544	((W_sebi#0.001984: 0.00225651	W_tropicalis#0.00158567: 0.00225651)#0.00153201: 0.000255245	W_muriae#0.0038681: 0.00251176)#0.00157992: 3.67772e-06)#0.00238378: 9.24137e-06	W_mellicola#0.00528231: 0.00252468)#0.0294793; 5
((W_canadensis#0.000354065: 0.00251832	((W_sebi#0.001984: 0.00200383	W_tropicalis#0.00158567: 0.00200383)#0.00502043: 0.000507931	W_muriae#0.0038681: 0.00251176)#0.000316107: 6.56056e-06)#0.00238105: 6.35853e-06	W_mellicola#0.00528231: 0.00252468)#0.0294793; 5
((W_muriae#0.0038681: 0.00251355	((W_sebi#0.001984: 0.00239103	W_tropicalis#0.00158567: 0.00239103)#0.00420743: 0.000120732	W_canadensis#0.000354065: 0.00251176)#0.00185636: 1.79258e-06)#0.00238557: 1.11265e-05	W_mellicola#0.00463141: 0.00252468)#0.0294793; 5
((W_muriae#0.0038681: 0.00252278	((W_sebi#0.001984: 0.00239103	W_tropicalis#0.00158567: 0.00239103)#0.00420743: 0.000120732	W_canadensis#0.000354065: 0.00251176)#0.00185636: 1.10242e-05)#0.00237684: 1.89485e-06	W_mellicola#0.00463141: 0.00252468)#0.0329922; 5
((W_mellicola#0.00463141: 0.00252278	((W_sebi#0.001984: 0.00235648	W_tropicalis#0.00158567: 0.00235648)#0.00288528: 0.000155282	W_canadensis#0.000354065: 0.00251176)#0.00185636: 1.10242e-05)#0.00237684: 1.89485e-06	W_muriae#0.0038681: 0.00252468)#0.0308764; 5
((W_mellicola#0.00463141: 0.00251862	((W_sebi#0.00295185: 0.00235648	W_tropicalis#0.00158567: 0.00235648)#0.00288528: 0.000155282	W_canadensis#0.000354065: 0.00251176)#0.00185636: 6.86019e-06)#0.00166442: 6.0589e-06	W_muriae#0.0038681: 0.00252468)#0.0308764; 5
((W_muriae#0.0038681: 0.00250937	((W_sebi#0.00295185: 0.00225306	W_tropicalis#0.00158567: 0.00225306)#0.00301772: 0.000254302	W_canadensis#0.000354065: 0.00250736)#0.00185961: 2.00564e-06)#0.00167055: 1.53117e-05	W_mellicola#0.00463141: 0.00252468)#0.031973; 5
((W_muriae#0.0038681: 0.00251255	((W_sebi#0.00295185: 0.00240324	W_canadensis#0.000354065: 0.00240324)#0.00282914: 0.000104119	W_tropicalis#0.00158567: 0.00250736)#0.00185961: 5.19159e-06)#0.00166843: 1.21258e-05	W_mellicola#0.00463141: 0.00252468)#0.0308112; 5
((W_muriae#0.0038681: 0.00251686	((W_sebi#0.00295185: 0.00240324	W_canadensis#0.000354065: 0.00240324)#0.00282914: 0.000104119	W_tropicalis#0.00158567: 0.00250736)#0.00185961: 9.49942e-06)#0.00438185: 7.81796e-06	W_mellicola#0.00463141: 0.00252468)#0.0272553; 5
(((W_sebi#0.00315949: 0.00257229	W_canadensis#0.000378971: 0.00257229)#0.00134336: 0.000121728	(W_muriae#0.00414019: 0.00268373	W_tropicalis#0.00169721: 0.00268373)#0.000906564: 1.0285e-05)#0.00260896: 8.25048e-06	W_mellicola#0.00495719: 0.00270227)#0.0251817; 5
((W_muriae#0.00414019: 0.00268872	((W_sebi#0.00315949: 0.00257229	W_canadensis#0.000378971: 0.00257229)#0.00134336: 0.000111443	W_tropicalis#0.00169721: 0.00268373)#0.00118957: 4.98558e-06)#0.0026141: 1.35499e-05	W_mellicola#0.00495719: 0.00270227)#0.0275677; 5
((W_mellicola#0.00495719: 0.00268641	((W_sebi#0.00315949: 0.00257229	W_canadensis#0.000378971: 0.00257229)#0.00200426: 0.000111443	W_tropicalis#0.00169721: 0.00268373)#0.00118957: 2.68006e-06)#0.00261635: 1.58555e-05	W_muriae#0.00414019: 0.00270227)#0.0294662; 5
(((W_sebi#0.00315949: 0.00257229	W_canadensis#0.000378971: 0.00257229)#0.00112451: 0.000115282	(W_mellicola#0.00495719: 0.00268373	W_tropicalis#0.000878211: 0.00268373)#0.00118957: 3.8396e-06)#0.00261522: 1.46959e-05	W_muriae#0.00414019: 0.00270227)#0.0294662; 5
(((W_sebi#0.00315949: 0.00262463	W_canadensis#0.000378971: 0.00262463)#0.00110208: 6.72302e-05	W_muriae#0.00414019: 0.00269186)#0.00261105: 1.04062e-05	(W_mellicola#0.00495719: 0.00268373	W_tropicalis#0.000878211: 0.00268373)#0.00118957: 1.85355e-05)#0.0314097; 5
(((W_sebi#0.00315949: 0.00238119	W_canadensis#0.000378971: 0.00238119)#0.00121475: 0.000310673	W_muriae#0.00414019: 0.00269186)#0.000271724: 1.04062e-05	(W_mellicola#0.00495719: 0.00268373	W_tropicalis#0.00335047: 0.00268373)#0.00161968: 1.85355e-05)#0.0314097; 5
(((W_sebi#0.00289403: 0.00231783	W_canadensis#0.000347129: 0.00231783)#0.00104706: 0.000147861	W_muriae#0.00379232: 0.00246569)#0.00190484: 9.53184e-06	(W_mellicola#0.00454068: 0.00245824	W_tropicalis#0.00089746: 0.00245824)#0.00148359: 1.69781e-05)#0.030772; 5
(((W_sebi#0.00289403: 0.00231783	W_canadensis#0.000347129: 0.00231783)#0.00104706: 0.000153539	(W_mellicola#0.00454068: 0.00245824	W_tropicalis#0.00089746: 0.00245824)#0.00148359: 1.3125e-05)#0.00190046: 3.85312e-06	W_muriae#0.00379232: 0.00247522)#0.0334697; 5
((W_mellicola#0.00454068: 0.00245865	((W_sebi#0.00289403: 0.00234799	W_canadensis#0.000347129: 0.00234799)#0.00254795: 0.000110253	W_tropicalis#0.0015682: 0.00245824)#0.00148359: 4.03209e-07)#0.00422896: 1.65749e-05	W_muriae#0.00379232: 0.00247522)#0.0359831; 5
((W_muriae#0.00379232: 0.00246625	((W_sebi#0.00289403: 0.00234799	W_canadensis#0.000347129: 0.00234799)#0.00073984: 0.000110253	W_tropicalis#0.0015682: 0.00245824)#0.00148359: 8.00283e-06)#0.00421593: 8.97531e-06	W_mellicola#0.00454068: 0.00247522)#0.0335721; 5
((W_tropicalis#0.0015682: 0.00246351	((W_sebi#0.00289403: 0.00235886	W_canadensis#0.000347129: 0.00235886)#0.00140792: 0.000101271	W_muriae#0.00379232: 0.00246013)#0.00148245: 3.37745e-06)#0.00422061: 1.17098e-05	W_mellicola#0.00454068: 0.00247522)#0.0300656; 5
((W_muriae#0.00379232: 0.0024645	((W_sebi#0.00289403: 0.00235886	W_canadensis#0.000347129: 0.00235886)#0.00140792: 0.000101271	W_tropicalis#0.0015682: 0.00246013)#0.00148245: 4.37058e-06)#0.00196322: 1.07167e-05	W_mellicola#0.00454068: 0.00247522)#0.0324426; 5
((W_muriae#0.00379232: 0.00246782	((W_sebi#0.00289403: 0.00235886	W_tropicalis#0.0015682: 0.00235886)#0.00167295: 7.06252e-05	W_canadensis#0.000347129: 0.00242949)#0.00150115: 3.83277e-05)#0.00196059: 7.40592e-06	W_mellicola#0.00454068: 0.00247522)#0.0347412; 5
((W_muriae#0.00379232: 0.00246618	((W_sebi#0.00289403: 0.00235886	W_tropicalis#0.0015682: 0.00235886)#0.00167295: 7.06252e-05	W_canadensis#0.000347129: 0.00242949)#0.00120767: 3.66897e-05)#0.00196189: 9.04385e-06	W_mellicola#0.00454068: 0.00247522)#0.0337278; 5
((W_muriae#0.00348045: 0.00223654	((W_sebi#0.00265603: 0.00216487	W_tropicalis#0.000888728: 0.00216487)#0.00153537: 6.48171e-05	W_canadensis#0.000318582: 0.00222969)#0.00103199: 6.84632e-06)#0.00397502: 3.51262e-05	W_mellicola#0.00416726: 0.00227166)#0.0329567; 5
((W_mellicola#0.00453734: 0.00243006	((W_sebi#0.0028919: 0.00235713	W_tropicalis#0.000967652: 0.00235713)#0.00167172: 5.26576e-05	W_canadensis#0.000346874: 0.00240978)#0.00113199: 2.0271e-05)#0.00433711: 4.33446e-05	W_muriae#0.00378953: 0.0024734)#0.0358834; 5
((W_mellicola#0.00453734: 0.00243006	((W_sebi#0.0028919: 0.00219273	W_tropicalis#0.000967652: 0.00219273)#0.0039524: 0.000188044	W_canadensis#0.000346874: 0.00238077)#0.00436554: 4.92825e-05)#0.00112884: 4.33446e-05	W_muriae#0.00378953: 0.0024734)#0.0339877; 5
((W_mellicola#0.00453734: 0.00243006	((W_sebi#0.0028919: 0.00219273	W_tropicalis#0.00141903: 0.00219273)#0.00281564: 0.000188044	W_canadensis#0.000346874: 0.00238077)#0.00129629: 4.92825e-05)#0.00396674: 4.33446e-05	W_muriae#0.00378953: 0.0024734)#0.0339877; 5
((W_mellicola#0.00537808: 0.00288033	((W_sebi#0.00342775: 0.00259903	W_tropicalis#0.00116047: 0.00259903)#0.00333736: 4.16857e-05	W_canadensis#0.000411148: 0.00264072)#0.00470747: 0.000239616)#0.00470175: 5.13761e-05	W_muriae#0.00449171: 0.00293171)#0.037459; 5
((W_mellicola#0.00537808: 0.00292326	((W_sebi#0.00342775: 0.00259903	W_tropicalis#0.000862148: 0.00259903)#0.00333736: 0.00026158	W_canadensis#0.000411148: 0.00286061)#0.00250432: 6.26505e-05)#0.0046327: 8.44718e-06	W_muriae#0.00449171: 0.00293171)#0.0355403; 5
((W_mellicola#0.00463724: 0.00252057	((W_sebi#0.00295557: 0.00225142	W_canadensis#0.000354511: 0.00225142)#0.00481364: 7.6907e-05	W_tropicalis#0.000743384: 0.00232833)#0.00228754: 0.000192246)#0.00211869: 7.28355e-06	W_muriae#0.00387297: 0.00252786)#0.0271096; 5
(((W_sebi#0.00295557: 0.00251113	W_canadensis#0.000354511: 0.00251113)#0.00640067: 9.44336e-06	(W_mellicola#0.00463724: 0.00243788	W_tropicalis#0.000743384: 0.00243788)#0.00218474: 8.26937e-05)#0.00211869: 7.28355e-06	W_muriae#0.00387297: 0.00252786)#0.0271096; 5
((((W_mellicola#0.00463724: 0.00243788	W_tropicalis#0.00232856: 0.00243788)#0.00218474: 7.32504e-05	W_canadensis#0.000354511: 0.00251113)#0.00640067: 8.35221e-06	W_sebi#0.00295557: 0.00251948)#0.00211961: 8.3747e-06	W_muriae#0.00387297: 0.00252786)#0.0283121; 5
((((W_mellicola#0.00463724: 0.00243788	W_tropicalis#0.00232856: 0.00243788)#0.00218474: 3.00463e-05	W_canadensis#0.000354511: 0.00246793)#0.00346034: 5.06153e-05	W_sebi#0.00295557: 0.00251854)#0.0021204: 9.31566e-06	W_muriae#0.00387297: 0.00252786)#0.0283121; 5
((((W_mellicola#0.00463724: 0.00243788	W_tropicalis#0.00232856: 0.00243788)#0.00218474: 4.01542e-05	W_canadensis#0.000354511: 0.00247803)#0.00344623: 4.05074e-05	W_sebi#0.00295557: 0.00251854)#0.0021204: 9.31566e-06	W_muriae#0.00387297: 0.00252786)#0.0256738; 5
((((W_mellicola#0.00463724: 0.00243788	W_tropicalis#0.00232856: 0.00243788)#0.00116076: 1.12174e-05	W_canadensis#0.000354511: 0.0024491)#0.00348694: 6.94442e-05	W_sebi#0.00295557: 0.00251854)#0.00343257: 9.31566e-06	W_muriae#0.00387297: 0.00252786)#0.0256738; 5
((((W_mellicola#0.00636035: 0.00243788	W_canadensis#0.000354511: 0.00243788)#0.00250863: 2.72262e-05	W_tropicalis#0.00232856: 0.00246511)#0.0034643: 5.34354e-05	W_sebi#0.00295557: 0.00251854)#0.000870192: 9.31566e-06	W_muriae#0.00387297: 0.00252786)#0.0256738; 5
((((W_mellicola#0.00636035: 0.00243788	W_canadensis#0.000354511: 0.00243788)#0.00399053: 5.73458e-05	W_tropicalis#0.00232856: 0.00249522)#0.00342248: 2.33158e-05	W_sebi#0.00295557: 0.00251854)#0.000870192: 9.31566e-06	W_muriae#0.00387297: 0.00252786)#0.0256738; 5
(((W_sebi#0.00333947: 0.00281933	W_tropicalis#0.001255: 0.00281933)#0.00386703: 2.30812e-05	(W_mellicola#0.0071865: 0.00275454	W_canadensis#0.000400559: 0.00275454)#0.000673086: 8.78756e-05)#0.00166456: 1.37888e-05	W_muriae#0.00437603: 0.0028562)#0.0319673; 5
(((W_sebi#0.00333947: 0.00281933	W_tropicalis#0.001255: 0.00281933)#0.000464315: 3.04245e-05	(W_mellicola#0.0071865: 0.00275454	W_canadensis#0.000400559: 0.00275454)#0.000673086: 9.5219e-05)#0.000835042: 6.44552e-06	W_muriae#0.00437603: 0.0028562)#0.0319673; 5
((((W_mellicola#0.0071865: 0.00275454	W_canadensis#0.000400559: 0.00275454)#0.00294379: 5.67603e-05	W_tropicalis#0.001255: 0.0028113)#0.00318512: 3.26693e-05	W_sebi#0.00333947: 0.00284397)#0.00133619: 1.22349e-05	W_muriae#0.00437603: 0.0028562)#0.0293047; 5
((((W_mellicola#0.00663482: 0.00254308	W_canadensis#0.000285069: 0.00254308)#0.00271781: 8.0997e-05	W_tropicalis#0.00115866: 0.00262408)#0.00290857: 4.69273e-06	W_sebi#0.00308311: 0.00262877)#0.00207753: 8.17038e-06	W_muriae#0.0040401: 0.00263694)#0.0287303; 5
((((W_mellicola#0.00760507: 0.00297523	W_canadensis#0.000326757: 0.00297523)#0.00305216: 3.2585e-05	W_tropicalis#0.0013281: 0.00300781)#0.00333391: 7.72419e-06	W_sebi#0.00353397: 0.00301554)#0.00160958: 7.01996e-06	W_muriae#0.00463091: 0.00302256)#0.0347871; 5
((((W_mellicola#0.00760507: 0.00297523	W_canadensis#0.000326757: 0.00297523)#0.00194165: 9.35844e-06	W_sebi#0.00353397: 0.00298459)#0.00335985: 3.21042e-05	W_tropicalis#0.00155721: 0.00301669)#0.00160896: 5.86655e-06	W_muriae#0.00463091: 0.00302256)#0.0365545; 5
((((W_mellicola#0.00508196: 0.0026012	W_sebi#0.0030897: 0.0026012)#0.00169756: 2.10881e-05	W_canadensis#0.000285679: 0.00262229)#0.00292302: 1.51621e-05	W_tropicalis#0.00136145: 0.00263745)#0.000474306: 5.12905e-06	W_muriae#0.00404874: 0.00264258)#0.0346561; 5
((((W_mellicola#0.00508196: 0.0026012	W_sebi#0.0030897: 0.0026012)#0.00169756: 3.36366e-05	W_canadensis#0.000285679: 0.00263484)#0.000945068: 2.61357e-06	W_tropicalis#0.00136145: 0.00263745)#0.000474306: 5.12905e-06	W_muriae#0.00404874: 0.00264258)#0.038911; 5
((((W_mellicola#0.00508196: 0.0026012	W_sebi#0.0030897: 0.0026012)#0.00169756: 1.45655e-05	W_canadensis#0.000285679: 0.00261577)#0.000951958: 2.31016e-05	W_tropicalis#0.00136145: 0.00263887)#0.00146044: 3.71211e-06	W_muriae#0.00404874: 0.00264258)#0.0374451; 5
((((W_mellicola#0.00508196: 0.00249278	W_canadensis#0.000285679: 0.00249278)#0.0017714: 0.000101392	W_sebi#0.0030897: 0.00259417)#0.000959884: 4.65066e-05	W_tropicalis#0.00136145: 0.00264068)#0.00445747: 1.90568e-06	W_muriae#0.00404874: 0.00264258)#0.0409555; 5
((((W_mellicola#0.00508196: 0.00249278	W_canadensis#0.000285679: 0.00249278)#0.0017714: 9.58534e-05	W_tropicalis#0.00136145: 0.00258863)#0.00333943: 4.30226e-05	W_sebi#0.0030897: 0.00263165)#0.00268568: 1.09284e-05	W_muriae#0.00404874: 0.00264258)#0.0409555; 5
((((W_mellicola#0.00508196: 0.00249278	W_canadensis#0.000285679: 0.00249278)#0.0017714: 7.59871e-05	W_tropicalis#0.00136145: 0.00256876)#0.00158851: 4.39521e-05	W_sebi#0.0030897: 0.00261272)#0.00270514: 2.98652e-05	W_muriae#0.00404874: 0.00264258)#0.0400358; 5
((((W_mellicola#0.00508196: 0.00249278	W_canadensis#0.000285679: 0.00249278)#0.0017714: 8.86719e-05	W_tropicalis#0.00136145: 0.00258145)#0.00158071: 1.93937e-05	W_sebi#0.0030897: 0.00260084)#0.00271749: 4.17389e-05	W_muriae#0.00404874: 0.00264258)#0.0400358; 5
((((W_mellicola#0.00508196: 0.00249278	W_canadensis#0.000285679: 0.00249278)#0.0017714: 0.000127953	W_tropicalis#0.00136145: 0.00262073)#0.000777317: 1.06396e-05	W_sebi#0.0030897: 0.00263137)#0.00268596: 1.12115e-05	W_muriae#0.00404874: 0.00264258)#0.0400358; 5
((((W_tropicalis#0.00136145: 0.00249278	W_canadensis#0.000285679: 0.00249278)#0.0017714: 0.000127953	W_mellicola#0.00508196: 0.00262073)#0.000843154: 1.72449e-05	W_sebi#0.0030897: 0.00263797)#0.00117948: 4.60628e-06	W_muriae#0.00404874: 0.00264258)#0.0378513; 5
((((W_mellicola#0.00508196: 0.00249278	W_canadensis#0.000285679: 0.00249278)#0.0017714: 0.000127953	W_tropicalis#0.00136145: 0.00262073)#0.000843154: 1.81216e-05	W_sebi#0.0030897: 0.00263885)#0.00175499: 3.72962e-06	W_muriae#0.00404874: 0.00264258)#0.0378513; 5
((W_muriae#0.00385068: 0.00250976	W_sebi#0.00293856: 0.00250976)#0.000239753: 3.54718e-06	((W_mellicola#0.00483336: 0.00237084	W_canadensis#0.000271704: 0.00237084)#0.00168474: 0.000121694	W_tropicalis#0.00165494: 0.00249253)#0.000801909: 2.07823e-05)#0.0359997; 5
((W_muriae#0.00385068: 0.00250976	W_sebi#0.00293856: 0.00250976)#0.00242408: 3.54718e-06	((W_mellicola#0.00483336: 0.00237084	W_canadensis#0.000271704: 0.00237084)#0.00168474: 0.000113383	W_tropicalis#0.00165494: 0.00248422)#0.00142975: 2.90938e-05)#0.0346578; 5
((((W_mellicola#0.00562846: 0.00265178	W_canadensis#0.0003164: 0.00265178)#0.00204257: 0.000241093	W_tropicalis#0.00192718: 0.00289288)#0.00166495: 6.05e-06	W_sebi#0.00342196: 0.00289893)#0.00284593: 2.78298e-05	W_muriae#0.00448413: 0.00292676)#0.0368025; 5
((((W_mellicola#0.00562846: 0.00279222	W_canadensis#0.0003164: 0.00279222)#0.00501327: 0.000100655	W_tropicalis#0.00192718: 0.00289288)#0.000816729: 2.0185e-05	W_sebi#0.00342196: 0.00291306)#0.00283212: 1.36948e-05	W_muriae#0.00448413: 0.00292676)#0.0394707; 5
(((W_sebi#0.00298156: 0.00252057	W_tropicalis#0.00167916: 0.00252057)#0.000711618: 1.67673e-05	(W_mellicola#0.00490409: 0.00238952	W_canadensis#0.00027568: 0.00238952)#0.00444733: 0.000147821)#0.00131846: 1.27522e-05	W_muriae#0.00390703: 0.00255009)#0.034391; 5
(((W_sebi#0.00298156: 0.00252057	W_tropicalis#0.000875487: 0.00252057)#0.000711618: 2.13956e-05	W_muriae#0.00390703: 0.00254197)#0.00131606: 8.12389e-06	(W_mellicola#0.00490409: 0.00238952	W_canadensis#0.00027568: 0.00238952)#0.00212527: 0.000160574)#0.0323021; 5
(((W_muriae#0.00390703: 0.00252057	W_tropicalis#0.000875487: 0.00252057)#0.00222724: 2.13956e-05	W_sebi#0.00298156: 0.00254197)#0.00157335: 8.12389e-06	(W_mellicola#0.00490409: 0.00238952	W_canadensis#0.00027568: 0.00238952)#0.00212527: 0.000160574)#0.0358124; 5
(((W_muriae#0.00390703: 0.00252057	W_sebi#0.00298156: 0.00252057)#0.00222724: 1.65041e-05	W_tropicalis#0.000875487: 0.00253707)#0.000353008: 1.30155e-05	(W_mellicola#0.00490409: 0.00238952	W_canadensis#0.00027568: 0.00238952)#0.00212527: 0.000160574)#0.0384876; 5
(((W_muriae#0.00355636: 0.00229434	W_sebi#0.00271395: 0.00229434)#0.00415063: 1.51191e-05	W_tropicalis#0.000796907: 0.00230946)#0.00205689: 1.17508e-05	(W_mellicola#0.00446392: 0.00217504	W_canadensis#0.000250936: 0.00217504)#0.00193451: 0.000146161)#0.0350331; 5
(((W_tropicalis#0.000792864: 0.0023372	W_sebi#0.00333643: 0.0023372)#0.00615796: 0.000501967	W_muriae#0.00437206: 0.00283916)#0.00252867: 1.44461e-05	(W_mellicola#0.00548779: 0.00260595	W_canadensis#0.000308492: 0.00260595)#0.00215542: 0.000247653)#0.0416847; 5
(((W_tropicalis#0.000792864: 0.0027177	W_sebi#0.00333643: 0.0027177)#0.00529578: 0.000121459	W_muriae#0.00437206: 0.00283916)#0.00101216: 1.44461e-05	(W_mellicola#0.00548779: 0.00260595	W_canadensis#0.000308492: 0.00260595)#0.00215542: 0.000247653)#0.0406693; 5
(((W_mellicola#0.00548779: 0.002657	W_canadensis#0.000308492: 0.002657)#0.00211401: 0.000147777	W_muriae#0.00437206: 0.00280477)#0.00176549: 4.88341e-05	(W_tropicalis#0.000792864: 0.00272244	W_sebi#0.00333643: 0.00272244)#0.00528657: 0.000131169)#0.037636; 5
(((W_mellicola#0.00548779: 0.002657	W_canadensis#0.000308492: 0.002657)#0.001122: 0.000165635	W_muriae#0.00437206: 0.00282263)#0.00175432: 3.09762e-05	(W_tropicalis#0.000792864: 0.00272244	W_sebi#0.00333643: 0.00272244)#0.00278464: 0.000131169)#0.037636; 5
(((W_tropicalis#0.00243209: 0.00272244	W_sebi#0.00333643: 0.00272244)#0.00278464: 7.46972e-05	W_muriae#0.00437206: 0.00279714)#0.00177031: 5.64714e-05	(W_mellicola#0.00548779: 0.002657	W_canadensis#0.000308492: 0.002657)#0.00221863: 0.000196611)#0.0343985; 5
(((W_muriae#0.00412188: 0.00256666	W_sebi#0.00314552: 0.00256666)#0.0026253: 6.15863e-05	W_tropicalis#0.00229292: 0.00262825)#0.00167463: 6.20768e-05	(W_mellicola#0.00517377: 0.00265077	W_canadensis#0.00029084: 0.00265077)#0.00197662: 3.95554e-05)#0.0339475; 5
(((W_muriae#0.00412188: 0.00256666	W_tropicalis#0.00174199: 0.00256666)#0.0026253: 4.91743e-05	W_sebi#0.00314552: 0.00261583)#0.00168257: 7.44887e-05	(W_mellicola#0.00517377: 0.00265077	W_canadensis#0.00029084: 0.00265077)#0.00197662: 3.95554e-05)#0.0339475; 5
(((W_muriae#0.00412188: 0.00246532	W_tropicalis#0.0020643: 0.00246532)#0.00273321: 0.000203477	W_sebi#0.00314552: 0.0026688)#0.00126082: 2.15233e-05	(W_mellicola#0.00517377: 0.00265077	W_canadensis#0.00029084: 0.00265077)#0.00197662: 3.95554e-05)#0.03146; 5
(((W_sebi#0.00314552: 0.00246532	W_tropicalis#0.0020643: 0.00246532)#0.00585525: 0.000203477	W_muriae#0.00412188: 0.0026688)#0.00415034: 2.15233e-05	(W_mellicola#0.00517377: 0.00265077	W_canadensis#0.00029084: 0.00265077)#0.00197662: 3.95554e-05)#0.03146; 5
(((W_mellicola#0.00517377: 0.00265077	W_canadensis#0.00029084: 0.00265077)#0.00197662: 3.8494e-05	W_muriae#0.00412188: 0.00268926)#0.0010386: 1.06144e-06	(W_sebi#0.00314552: 0.00246532	W_tropicalis#0.0020643: 0.00246532)#0.0036856: 0.000225)#0.033144; 5
(((W_sebi#0.00314552: 0.00257763	W_tropicalis#0.0020643: 0.00257763)#0.00352503: 0.000111634	W_muriae#0.00412188: 0.00268926)#0.0010386: 1.06144e-06	(W_mellicola#0.00517377: 0.00265077	W_canadensis#0.00029084: 0.00265077)#0.00197662: 3.95554e-05)#0.0312059; 5
(((W_sebi#0.00314552: 0.00246553	W_tropicalis#0.0020643: 0.00246553)#0.0036853: 0.000223733	W_muriae#0.00412188: 0.00268926)#0.0010386: 1.06144e-06	(W_mellicola#0.00517377: 0.00265077	W_canadensis#0.00029084: 0.00265077)#0.00152759: 3.95554e-05)#0.034404; 5
(((W_sebi#0.00314552: 0.00260792	W_tropicalis#0.0020643: 0.00260792)#0.00348408: 8.13423e-05	(W_mellicola#0.00517377: 0.00265077	W_canadensis#0.00029084: 0.00265077)#0.00152759: 3.8494e-05)#0.000263632: 1.06144e-06	W_muriae#0.00412188: 0.00269032)#0.0319491; 5
(((W_sebi#0.00314552: 0.00260792	W_tropicalis#0.0020643: 0.00260792)#0.00348408: 8.13423e-05	(W_mellicola#0.00517377: 0.00265077	W_canadensis#0.00029084: 0.00265077)#0.00177777: 3.8494e-05)#0.00232682: 1.06144e-06	W_muriae#0.00412188: 0.00269032)#0.0319491; 5
((W_muriae#0.00412188: 0.00268926	(W_mellicola#0.00517377: 0.00265077	W_canadensis#0.00029084: 0.00265077)#0.00177777: 3.8494e-05)#0.00232682: 1.06144e-06	(W_sebi#0.00314552: 0.00255819	W_tropicalis#0.0020643: 0.00255819)#0.00355181: 0.00013213)#0.0303805; 5
(((W_sebi#0.00314552: 0.00255819	W_tropicalis#0.0020643: 0.00255819)#0.00494411: 0.000129237	(W_mellicola#0.00517377: 0.00265077	W_canadensis#0.00029084: 0.00265077)#0.00177777: 3.66622e-05)#0.0023284: 2.89324e-06	W_muriae#0.00412188: 0.00269032)#0.0303805; 5
((W_muriae#0.00412188: 0.00268445	(W_mellicola#0.00517377: 0.00265077	W_canadensis#0.00029084: 0.00265077)#0.00114856: 3.36799e-05)#0.00233099: 5.87549e-06	(W_sebi#0.00314552: 0.00255819	W_tropicalis#0.0020643: 0.00255819)#0.00769267: 0.00013213)#0.0284643; 5
(((W_sebi#0.00314552: 0.00255819	W_tropicalis#0.0020643: 0.00255819)#0.00470859: 0.000129285	(W_mellicola#0.00517377: 0.00265077	W_canadensis#0.00029084: 0.00265077)#0.00142499: 3.67098e-05)#0.000451083: 2.84565e-06	W_muriae#0.00412188: 0.00269032)#0.0313448; 5
(((W_sebi#0.00314552: 0.00255819	W_tropicalis#0.0020643: 0.00255819)#0.00470859: 0.000131367	(W_mellicola#0.00517377: 0.00265077	W_canadensis#0.00029084: 0.00265077)#0.00142499: 3.87924e-05)#0.00158594: 7.62966e-07	W_muriae#0.00412188: 0.00269032)#0.0340623; 5
(((W_sebi#0.00314552: 0.00252802	W_tropicalis#0.0020643: 0.00252802)#0.00330957: 0.000161971	(W_mellicola#0.00517377: 0.00265077	W_canadensis#0.00029084: 0.00265077)#0.00402808: 3.92238e-05)#0.00158569: 3.31576e-07	W_muriae#0.00412188: 0.00269032)#0.0373036; 5
(((W_sebi#0.00314552: 0.00252802	W_tropicalis#0.0020643: 0.00252802)#0.00330957: 0.0001303	(W_mellicola#0.00517377: 0.00265077	W_canadensis#0.00029084: 0.00265077)#0.00326865: 7.5527e-06)#0.00377603: 3.20027e-05	W_muriae#0.00412188: 0.00269032)#0.0346403; 5
((W_mellicola#0.00517377: 0.00268265	((W_sebi#0.00314552: 0.00252802	W_tropicalis#0.0020643: 0.00252802)#0.0063793: 0.000122747	W_canadensis#0.00029084: 0.00265077)#0.00105233: 3.18876e-05)#0.00374178: 7.66777e-06	W_muriae#0.00412188: 0.00269032)#0.0383823; 5
((W_muriae#0.00412188: 0.00267802	((W_sebi#0.00314552: 0.00245069	W_tropicalis#0.0020643: 0.00245069)#0.00810828: 0.000200076	W_canadensis#0.00029084: 0.00265077)#0.00258496: 2.72534e-05)#0.00757007: 1.2302e-05	W_mellicola#0.00517377: 0.00269032)#0.0383823; 5
((W_muriae#0.00412188: 0.00267812	((W_sebi#0.00314552: 0.00225899	W_tropicalis#0.00115526: 0.00225899)#0.00576473: 0.000391774	W_canadensis#0.00029084: 0.00265077)#0.00124312: 2.73573e-05)#0.00448456: 1.21981e-05	W_mellicola#0.00517377: 0.00269032)#0.0383823; 5
((W_muriae#0.00412188: 0.00265563	((W_sebi#0.00314552: 0.00225899	W_canadensis#0.00029084: 0.00225899)#0.00576473: 0.000391774	W_tropicalis#0.00115526: 0.00265077)#0.00439049: 4.85959e-06)#0.00452256: 3.46958e-05	W_mellicola#0.00517377: 0.00269032)#0.0355714; 5
((W_muriae#0.00412188: 0.00265378	((W_tropicalis#0.00280209: 0.00254659	W_canadensis#0.00029084: 0.00254659)#0.00511369: 0.000104175	W_sebi#0.00314552: 0.00265077)#0.00290984: 3.01005e-06)#0.00798117: 3.65453e-05	W_mellicola#0.00517377: 0.00269032)#0.0334615; 5
((W_muriae#0.00412188: 0.00267268	((W_sebi#0.00314552: 0.00254659	W_canadensis#0.00029084: 0.00254659)#0.00511369: 9.59635e-05	W_tropicalis#0.00280209: 0.00264256)#0.00592778: 3.01286e-05)#0.00559288: 1.76383e-05	W_mellicola#0.00517377: 0.00269032)#0.0334615; 5
((W_tropicalis#0.00280209: 0.00266669	((W_sebi#0.00314552: 0.00254659	W_canadensis#0.00029084: 0.00254659)#0.00193688: 9.23136e-05	W_muriae#0.00412188: 0.00263891)#0.00360163: 2.77852e-05)#0.00560545: 2.36317e-05	W_mellicola#0.00517377: 0.00269032)#0.0367132; 5
((W_tropicalis#0.00308938: 0.0029401	((W_sebi#0.00346802: 0.00280769	W_canadensis#0.000320659: 0.00280769)#0.00213547: 0.000101778	W_muriae#0.00454449: 0.00290947)#0.00101293: 3.0634e-05)#0.00618017: 2.60546e-05	W_mellicola#0.00570422: 0.00296615)#0.0369965; 5
((W_mellicola#0.00505582: 0.00259834	((W_sebi#0.00307381: 0.00248854	W_canadensis#0.00028421: 0.00248854)#0.00100728: 1.53205e-05	W_muriae#0.00402792: 0.00250386)#0.00375804: 9.44827e-05)#0.00248982: 3.06506e-05	W_tropicalis#0.00273821: 0.00262899)#0.0293113; 5
((W_mellicola#0.00505582: 0.00259834	W_tropicalis#0.00273821: 0.00259834)#0.00248982: 3.06506e-05	((W_sebi#0.00307381: 0.00248854	W_canadensis#0.00028421: 0.00248854)#0.00100728: 6.63662e-05	W_muriae#0.00402792: 0.0025549)#0.00368296: 7.40876e-05)#0.0319182; 5
((((W_sebi#0.00307381: 0.00248854	W_canadensis#0.00028421: 0.00248854)#0.00100728: 6.63662e-05	W_muriae#0.00402792: 0.0025549)#0.00368296: 6.7192e-05	W_tropicalis#0.00273821: 0.00262209)#0.00246726: 6.89563e-06	W_mellicola#0.00505582: 0.00262899)#0.0293172; 5
((((W_sebi#0.00307381: 0.00248854	W_canadensis#0.00028421: 0.00248854)#0.00201855: 2.52527e-05	W_muriae#0.00402792: 0.00251379)#0.00374319: 0.000108305	W_mellicola#0.00505582: 0.00262209)#0.00246726: 6.89563e-06	W_tropicalis#0.00273821: 0.00262899)#0.026927; 5
((((W_sebi#0.00307381: 0.00248854	W_canadensis#0.00028421: 0.00248854)#0.00201855: 3.82861e-05	W_muriae#0.00402792: 0.00252682)#0.00248662: 9.52721e-05	W_mellicola#0.00505582: 0.00262209)#0.00145139: 6.89563e-06	W_tropicalis#0.000843157: 0.00262899)#0.026927; 5
((((W_muriae#0.00402792: 0.00248854	W_canadensis#0.00028421: 0.00248854)#0.00201855: 8.51075e-05	W_sebi#0.00307381: 0.00257364)#0.00244138: 4.71663e-05	W_mellicola#0.00505582: 0.00262081)#0.00241615: 8.17999e-06	W_tropicalis#0.000848002: 0.00262899)#0.0296455; 5
((((W_sebi#0.00307381: 0.00248854	W_canadensis#0.00028421: 0.00248854)#0.0011377: 0.000113348	W_muriae#0.00402792: 0.00260188)#0.00241488: 4.68693e-06	W_mellicola#0.00505582: 0.00260657)#0.00242935: 2.24188e-05	W_tropicalis#0.000848002: 0.00262899)#0.0313471; 5
((((W_sebi#0.00307381: 0.00248001	W_canadensis#0.00028421: 0.00248001)#0.00114162: 0.000121878	W_muriae#0.00402792: 0.00260188)#0.000810032: 4.68693e-06	W_mellicola#0.00505582: 0.00260657)#0.0038228: 2.24188e-05	W_tropicalis#0.00345974: 0.00262899)#0.0313471; 5
((((W_sebi#0.00307381: 0.00248001	W_canadensis#0.00028421: 0.00248001)#0.00114162: 0.000121878	W_muriae#0.00402792: 0.00260188)#0.00172718: 2.60857e-06	W_tropicalis#0.00345974: 0.00260449)#0.00382585: 2.44971e-05	W_mellicola#0.00505582: 0.00262899)#0.0286861; 5
((((W_sebi#0.00307381: 0.00248001	W_canadensis#0.00028421: 0.00248001)#0.00136547: 0.000121878	W_muriae#0.00402792: 0.00260188)#0.000920729: 2.07988e-05	W_tropicalis#0.00132256: 0.00262268)#0.00176859: 6.30691e-06	W_mellicola#0.00505582: 0.00262899)#0.0329057; 5
((((W_sebi#0.00307381: 0.00248001	W_canadensis#0.00028421: 0.00248001)#0.00127016: 0.000121878	W_muriae#0.00402792: 0.00260188)#0.000920729: 1.68025e-05	W_mellicola#0.00505582: 0.00261869)#0.00177129: 1.03032e-05	W_tropicalis#0.00132256: 0.00262899)#0.0289097; 5
((((W_sebi#0.00307381: 0.00248001	W_canadensis#0.00028421: 0.00248001)#0.00085651: 0.000121878	W_muriae#0.00402792: 0.00260188)#0.00178975: 1.68025e-05	W_mellicola#0.00505582: 0.00261869)#0.00177129: 1.03032e-05	W_tropicalis#0.00132256: 0.00262899)#0.0271209; 5
((W_tropicalis#0.00132256: 0.00261869	W_mellicola#0.00505582: 0.00261869)#0.000447583: 1.03032e-05	((W_sebi#0.00307381: 0.00216818	W_canadensis#0.00028421: 0.00216818)#0.0020651: 0.000433705	W_muriae#0.00402792: 0.00260188)#0.00178975: 2.71057e-05)#0.0289924; 5
((W_tropicalis#0.00132256: 0.00261869	W_mellicola#0.00505582: 0.00261869)#0.00277729: 1.03032e-05	((W_sebi#0.00307381: 0.00216818	W_canadensis#0.00028421: 0.00216818)#0.0020651: 0.000433705	W_muriae#0.00402792: 0.00260188)#0.00178975: 2.71057e-05)#0.0332227; 5
((W_tropicalis#0.00132256: 0.00261869	W_mellicola#0.00505582: 0.00261869)#0.00100994: 1.03032e-05	((W_sebi#0.00307381: 0.00189025	W_canadensis#0.00028421: 0.00189025)#0.00236874: 0.000711632	W_muriae#0.00402792: 0.00260188)#0.0015507: 2.71057e-05)#0.0332227; 5
((W_tropicalis#0.00132256: 0.00260862	((W_sebi#0.00307381: 0.00189025	W_canadensis#0.00028421: 0.00189025)#0.00236874: 0.000711632	W_muriae#0.00402792: 0.00260188)#0.0015507: 6.73213e-06)#0.00193375: 2.03736e-05	W_mellicola#0.00505582: 0.00262899)#0.0332227; 5
((W_tropicalis#0.00188062: 0.00261522	((W_sebi#0.00307381: 0.00189025	W_canadensis#0.00028421: 0.00189025)#0.00236874: 0.000711632	W_muriae#0.00402792: 0.00260188)#0.000744761: 1.33383e-05)#0.00192887: 1.37674e-05	W_mellicola#0.00505582: 0.00262899)#0.035824; 5
((W_tropicalis#0.00188062: 0.00261522	W_mellicola#0.00505582: 0.00261522)#0.000491357: 1.37674e-05	((W_sebi#0.00307381: 0.00225712	W_canadensis#0.00028421: 0.00225712)#0.00198373: 0.000344768	W_muriae#0.00402792: 0.00260188)#0.00136503: 2.71057e-05)#0.0392928; 5
((W_tropicalis#0.00188062: 0.00261522	W_mellicola#0.00505582: 0.00261522)#0.00205194: 1.37674e-05	((W_sebi#0.00307381: 0.00225712	W_canadensis#0.00028421: 0.00225712)#0.00198373: 0.000344768	W_muriae#0.00402792: 0.00260188)#0.00136503: 2.71057e-05)#0.0369441; 5
((W_tropicalis#0.00101693: 0.00261522	W_mellicola#0.00505582: 0.00261522)#0.000896738: 1.37674e-05	((W_sebi#0.00307381: 0.00250019	W_canadensis#0.00028421: 0.00250019)#0.00179087: 0.000101694	W_muriae#0.00402792: 0.00260188)#0.00136503: 2.71057e-05)#0.0358858; 5
((W_tropicalis#0.00101693: 0.00261522	W_mellicola#0.00505582: 0.00261522)#0.000931489: 1.37674e-05	((W_sebi#0.00307381: 0.00250019	W_canadensis#0.00028421: 0.00250019)#0.00179087: 0.000101694	W_muriae#0.00402792: 0.00260188)#0.0027637: 2.71057e-05)#0.0321638; 5
((W_tropicalis#0.00101693: 0.00261522	W_mellicola#0.00505582: 0.00261522)#0.000931489: 1.37674e-05	((W_sebi#0.00307381: 0.00235967	W_canadensis#0.00028421: 0.00235967)#0.00189751: 0.000242211	W_muriae#0.00402792: 0.00260188)#0.0027637: 2.71057e-05)#0.0294703; 5
((W_tropicalis#0.00101693: 0.00261522	((W_sebi#0.00307381: 0.00235967	W_canadensis#0.00028421: 0.00235967)#0.00189751: 0.000242211	W_muriae#0.00402792: 0.00260188)#0.0027637: 1.33383e-05)#0.00209587: 1.37674e-05	W_mellicola#0.00505582: 0.00262899)#0.0294703; 5
((W_tropicalis#0.00101693: 0.00261634	((W_sebi#0.00307381: 0.00213727	W_canadensis#0.00028421: 0.00213727)#0.00209497: 0.000464618	W_muriae#0.00402792: 0.00260188)#0.0027637: 1.44521e-05)#0.00209497: 1.26536e-05	W_mellicola#0.00505582: 0.00262899)#0.0294703; 5
((W_tropicalis#0.00101693: 0.00261634	((W_sebi#0.00307381: 0.0023842	W_canadensis#0.00028421: 0.0023842)#0.001878: 0.000217687	W_muriae#0.00402792: 0.00260188)#0.0027637: 1.44521e-05)#0.00209497: 1.26536e-05	W_mellicola#0.00505582: 0.00262899)#0.0294703; 5
((W_tropicalis#0.00157726: 0.00260583	((W_sebi#0.00307381: 0.0023842	W_canadensis#0.00028421: 0.0023842)#0.001878: 0.000217687	W_muriae#0.00402792: 0.00260188)#0.0027637: 3.94313e-06)#0.00210342: 2.31626e-05	W_mellicola#0.00505582: 0.00262899)#0.0267882; 5
((W_muriae#0.00402792: 0.00262587	((W_sebi#0.00307381: 0.0023842	W_canadensis#0.00028421: 0.0023842)#0.001878: 0.000217687	W_tropicalis#0.00157726: 0.00260188)#0.00110878: 2.39875e-05)#0.00208737: 3.11821e-06	W_mellicola#0.00505582: 0.00262899)#0.0297253; 5
((W_muriae#0.00402792: 0.00262587	((W_sebi#0.00307381: 0.00243741	W_canadensis#0.00028421: 0.00243741)#0.001837: 0.000123592	W_tropicalis#0.0016776: 0.002561)#0.00112648: 6.48688e-05)#0.000748905: 3.11821e-06	W_mellicola#0.00505582: 0.00262899)#0.0325726; 5
((W_muriae#0.00402792: 0.00262587	((W_sebi#0.00307381: 0.00243741	W_canadensis#0.00028421: 0.00243741)#0.001837: 4.1254e-05	W_tropicalis#0.0016776: 0.00247866)#0.00304009: 0.000147207)#0.000748905: 3.11821e-06	W_mellicola#0.00505582: 0.00262899)#0.029913; 5
((W_muriae#0.00402792: 0.00262587	((W_tropicalis#0.00195082: 0.00243741	W_canadensis#0.00028421: 0.00243741)#0.001837: 0.000148784	W_sebi#0.00307381: 0.0025862)#0.00291369: 3.96765e-05)#0.00163111: 3.11821e-06	W_mellicola#0.00505582: 0.00262899)#0.0316747; 5
((W_muriae#0.00402792: 0.00260231	((W_tropicalis#0.00097383: 0.00244863	W_canadensis#0.00028421: 0.00244863)#0.00182858: 0.000137561	W_sebi#0.00307381: 0.0025862)#0.00291369: 1.61159e-05)#0.00164588: 2.66788e-05	W_mellicola#0.00505582: 0.00262899)#0.0341855; 5
((W_muriae#0.00402792: 0.00260392	((W_tropicalis#0.00097383: 0.00244863	W_canadensis#0.00028421: 0.00244863)#0.000843409: 0.000128229	W_sebi#0.00307381: 0.00257686)#0.00141474: 2.70595e-05)#0.000917783: 2.50665e-05	W_mellicola#0.00505582: 0.00262899)#0.0341855; 5
((W_muriae#0.00402792: 0.00261153	((W_tropicalis#0.00159495: 0.00244863	W_canadensis#0.00028421: 0.00244863)#0.00225007: 0.000101114	W_sebi#0.00307381: 0.00254975)#0.00142979: 6.17765e-05)#0.00151336: 1.74651e-05	W_mellicola#0.00505582: 0.00262899)#0.0369771; 5
((W_sebi#0.00307381: 0.00259535	((W_tropicalis#0.00159495: 0.00244863	W_canadensis#0.00028421: 0.00244863)#0.00225007: 0.000101114	W_muriae#0.00402792: 0.00254975)#0.00252226: 4.5597e-05)#0.0015228: 3.36446e-05	W_mellicola#0.00505582: 0.00262899)#0.0339709; 5
((W_mellicola#0.00505582: 0.00259535	((W_tropicalis#0.00159495: 0.00244863	W_canadensis#0.00028421: 0.00244863)#0.000477484: 7.36125e-05	W_muriae#0.00402792: 0.00252225)#0.00547501: 7.30982e-05)#0.0015228: 3.36446e-05	W_sebi#0.00307381: 0.00262899)#0.0319218; 5
((W_mellicola#0.00505582: 0.002611	((W_tropicalis#0.00150506: 0.00244863	W_canadensis#0.00028421: 0.00244863)#0.00268964: 9.54959e-05	W_muriae#0.00402792: 0.00254413)#0.00327763: 6.68716e-05)#0.00151367: 1.79879e-05	W_sebi#0.00307381: 0.00262899)#0.0305278; 5
((W_mellicola#0.00505582: 0.002611	W_sebi#0.00307381: 0.002611)#0.00235919: 1.79879e-05	((W_tropicalis#0.00150506: 0.00232546	W_canadensis#0.00028421: 0.00232546)#0.00283211: 0.000218671	W_muriae#0.00402792: 0.00254413)#0.00327763: 8.48595e-05)#0.0281297; 5
((W_mellicola#0.00505582: 0.002611	W_sebi#0.00307381: 0.002611)#0.00235919: 1.79879e-05	((W_tropicalis#0.00150506: 0.00241527	W_canadensis#0.00028421: 0.00241527)#0.00272679: 0.000128857	W_muriae#0.00402792: 0.00254413)#0.00327763: 8.48595e-05)#0.0317224; 5
((W_mellicola#0.00505582: 0.002611	((W_tropicalis#0.000855663: 0.00241527	W_canadensis#0.00028421: 0.00241527)#0.00272679: 0.000154018	W_muriae#0.00402792: 0.00256929)#0.00212367: 4.17106e-05)#0.00235919: 1.79879e-05	W_sebi#0.00307381: 0.00262899)#0.0279053; 5
((W_muriae#0.00402792: 0.00260072	((W_tropicalis#0.000855663: 0.00241076	W_canadensis#0.00028421: 0.00241076)#0.0027319: 0.000137869	W_mellicola#0.00505582: 0.00254863)#0.00214089: 5.20885e-05)#0.00236851: 2.82709e-05	W_sebi#0.00307381: 0.00262899)#0.0242565; 5
((W_muriae#0.00402792: 0.00259399	((W_mellicola#0.00614673: 0.00241076	W_canadensis#0.00028421: 0.00241076)#0.0027319: 0.000137869	W_tropicalis#0.000855663: 0.00254863)#0.00159909: 4.53629e-05)#0.00361737: 3.49965e-05	W_sebi#0.00307381: 0.00262899)#0.0242565; 5
((W_tropicalis#0.000855663: 0.00261969	((W_mellicola#0.00614673: 0.00241076	W_canadensis#0.00028421: 0.00241076)#0.0027319: 0.000137869	W_muriae#0.00402792: 0.00254863)#0.00159909: 7.10623e-05)#0.00358188: 9.29711e-06	W_sebi#0.00307381: 0.00262899)#0.0242565; 5
((W_tropicalis#0.000996251: 0.00261969	((W_mellicola#0.00614673: 0.00250218	W_canadensis#0.00028421: 0.00250218)#0.00263209: 9.40987e-05	W_muriae#0.00402792: 0.00259628)#0.00461883: 2.3416e-05)#0.00110022: 9.29711e-06	W_sebi#0.00307381: 0.00262899)#0.0269159; 5
((W_tropicalis#0.000996251: 0.00261638	((W_mellicola#0.00614673: 0.00250218	W_canadensis#0.00028421: 0.00250218)#0.00263209: 0.000106545	W_muriae#0.00402792: 0.00260872)#0.00218972: 7.65533e-06)#0.00110162: 1.26111e-05	W_sebi#0.00307381: 0.00262899)#0.0293758; 5
((W_muriae#0.00402792: 0.00260281	((W_mellicola#0.00614673: 0.00250218	W_canadensis#0.00028421: 0.00250218)#0.00263209: 0.000100549	W_tropicalis#0.000996251: 0.00260273)#0.00219477: 8.14251e-08)#0.00471935: 2.61816e-05	W_sebi#0.00307381: 0.00262899)#0.0324196; 5
(((W_mellicola#0.00614673: 0.00233397	W_canadensis#0.00028421: 0.00233397)#0.00282178: 0.000268991	(W_muriae#0.00402792: 0.00260273	W_tropicalis#0.000996251: 0.00260273)#0.00448139: 2.33973e-07)#0.00148234: 2.60291e-05	W_sebi#0.00307381: 0.00262899)#0.0340814; 5
(((W_mellicola#0.00614673: 0.00233397	W_canadensis#0.00028421: 0.00233397)#0.00282178: 0.000268991	W_sebi#0.00307381: 0.00260296)#0.00148234: 2.60291e-05	(W_muriae#0.00402792: 0.00260273	W_tropicalis#0.000996251: 0.00260273)#0.00448139: 2.62631e-05)#0.0300894; 5
(((W_mellicola#0.00614673: 0.00233397	W_canadensis#0.00028421: 0.00233397)#0.00282178: 0.000268991	W_sebi#0.00307381: 0.00260296)#0.00176147: 2.60291e-05	(W_muriae#0.00402792: 0.00260273	W_tropicalis#0.000996251: 0.00260273)#0.00448139: 2.62631e-05)#0.0283778; 5
(((W_muriae#0.00402792: 0.00260273	W_tropicalis#0.000996251: 0.00260273)#0.00448139: 1.61075e-05	W_sebi#0.00307381: 0.00261883)#0.00401749: 1.01556e-05	(W_mellicola#0.00614673: 0.00233397	W_canadensis#0.00028421: 0.00233397)#0.00282178: 0.000295021)#0.0303789; 5
(((W_muriae#0.00402792: 0.00260273	W_tropicalis#0.000996251: 0.00260273)#0.00149052: 4.77253e-06	W_sebi#0.00307381: 0.0026075)#0.00403496: 2.14905e-05	(W_mellicola#0.00614673: 0.00233397	W_canadensis#0.00028421: 0.00233397)#0.00282178: 0.000295021)#0.0303789; 5
(((W_sebi#0.00307381: 0.00260273	W_tropicalis#0.00177843: 0.00260273)#0.000431345: 2.40092e-05	W_muriae#0.00402792: 0.00262674)#0.0017452: 2.25387e-06	(W_mellicola#0.00614673: 0.00233397	W_canadensis#0.00028421: 0.00233397)#0.00282178: 0.000295021)#0.0334097; 5
(((W_mellicola#0.00614673: 0.00233397	W_canadensis#0.00028421: 0.00233397)#0.00282178: 0.000292767	W_muriae#0.00402792: 0.00262674)#0.0017452: 2.25387e-06	(W_sebi#0.00307381: 0.00260273	W_tropicalis#0.00177843: 0.00260273)#0.00105585: 2.62631e-05)#0.031235; 5
(((W_sebi#0.00307381: 0.00260273	W_tropicalis#0.00245432: 0.00260273)#0.00105585: 3.79586e-06	W_muriae#0.00402792: 0.00260652)#0.000853478: 2.24672e-05	(W_mellicola#0.00614673: 0.00233397	W_canadensis#0.00028421: 0.00233397)#0.00282178: 0.000295021)#0.031235; 5
(((W_sebi#0.00307381: 0.00260273	W_tropicalis#0.00245432: 0.00260273)#0.00105585: 1.28339e-05	W_muriae#0.00402792: 0.00261556)#0.000850529: 1.34291e-05	(W_mellicola#0.00614673: 0.00252483	W_canadensis#0.00028421: 0.00252483)#0.00191049: 0.000104157)#0.0326132; 5
(((W_sebi#0.00307381: 0.00227724	W_tropicalis#0.00245432: 0.00227724)#0.00222626: 0.000338321	W_muriae#0.00402792: 0.00261556)#0.000850529: 1.34291e-05	(W_mellicola#0.00614673: 0.00260243	W_canadensis#0.00028421: 0.00260243)#0.00185353: 2.65638e-05)#0.0297985; 5
(((W_mellicola#0.00614673: 0.00260243	W_canadensis#0.00028421: 0.00260243)#0.00185353: 1.81605e-05	W_muriae#0.00402792: 0.00262059)#0.000848898: 8.40325e-06	(W_sebi#0.00307381: 0.00227724	W_tropicalis#0.00245432: 0.00227724)#0.00222626: 0.000351751)#0.0297985; 5
(((W_mellicola#0.00614673: 0.00260243	W_canadensis#0.00028421: 0.00260243)#0.000291626: 1.81605e-05	W_muriae#0.00402792: 0.00262059)#0.000848898: 8.40325e-06	(W_sebi#0.00307381: 0.00201993	W_tropicalis#0.00245432: 0.00201993)#0.00570123: 0.00060906)#0.0314188; 5
(((W_mellicola#0.00614673: 0.00260243	W_canadensis#0.00028421: 0.00260243)#0.000291626: 1.2179e-05	W_muriae#0.00402792: 0.00261461)#0.00085084: 1.43848e-05	(W_sebi#0.00307381: 0.00201993	W_tropicalis#0.00245432: 0.00201993)#0.00570123: 0.00060906)#0.0332144; 5
(((W_mellicola#0.00614673: 0.00260243	W_canadensis#0.00028421: 0.00260243)#0.000515905: 1.2179e-05	W_muriae#0.00402792: 0.00261461)#0.00085084: 1.43848e-05	(W_sebi#0.00307381: 0.00237424	W_tropicalis#0.00245432: 0.00237424)#0.00193824: 0.000254749)#0.0332144; 5
(((W_mellicola#0.00614673: 0.00260243	W_canadensis#0.00028421: 0.00260243)#0.000515905: 1.2179e-05	W_muriae#0.00402792: 0.00261461)#0.00085084: 1.43848e-05	(W_sebi#0.00307381: 0.00223518	W_tropicalis#0.00245432: 0.00223518)#0.00205883: 0.000393806)#0.0332144; 5
(((W_mellicola#0.00614673: 0.00260243	W_canadensis#0.00028421: 0.00260243)#0.000515905: 1.2179e-05	W_muriae#0.00402792: 0.00261461)#0.000639043: 1.43848e-05	(W_sebi#0.00307381: 0.00236026	W_tropicalis#0.00245432: 0.00236026)#0.00194972: 0.000268729)#0.0332144; 5
(((W_mellicola#0.00614673: 0.00260243	W_canadensis#0.00028421: 0.00260243)#0.00208764: 1.09968e-05	W_muriae#0.00402792: 0.00261342)#0.000639332: 1.5567e-05	(W_sebi#0.00307381: 0.00236026	W_tropicalis#0.00245432: 0.00236026)#0.00194972: 0.000268729)#0.0301827; 5
(((W_mellicola#0.00614673: 0.00260243	W_canadensis#0.00028421: 0.00260243)#0.00208764: 1.09968e-05	W_muriae#0.00402792: 0.00261342)#0.00139383: 1.5567e-05	(W_sebi#0.00307381: 0.00255816	W_tropicalis#0.00245432: 0.00255816)#0.0017989: 7.08341e-05)#0.0301827; 5
(((W_mellicola#0.00614673: 0.00260243	W_canadensis#0.00028421: 0.00260243)#0.000593928: 1.26165e-05	W_muriae#0.00402792: 0.00261504)#0.00106173: 1.39473e-05	(W_sebi#0.00307381: 0.00255816	W_tropicalis#0.00146127: 0.00255816)#0.0017989: 7.08341e-05)#0.0301827; 5
(((W_mellicola#0.00614673: 0.00260243	W_canadensis#0.00028421: 0.00260243)#0.0014135: 7.76765e-06	W_muriae#0.00402792: 0.00261019)#0.0010637: 1.87961e-05	(W_sebi#0.00307381: 0.00255816	W_tropicalis#0.00146127: 0.00255816)#0.00220316: 7.08341e-05)#0.033599; 5
(((W_mellicola#0.00614673: 0.00260243	W_canadensis#0.00028421: 0.00260243)#0.0014135: 7.22193e-06	W_muriae#0.00402792: 0.00260965)#0.00106393: 1.93418e-05	(W_sebi#0.00307381: 0.00255816	W_tropicalis#0.00146127: 0.00255816)#0.00220316: 7.08341e-05)#0.033599; 5
(((W_mellicola#0.00614673: 0.00260243	W_muriae#0.00402792: 0.00260243)#0.000675377: 7.22193e-06	W_canadensis#0.00028421: 0.00260965)#0.00106393: 1.93418e-05	(W_sebi#0.00307381: 0.00255816	W_tropicalis#0.00146127: 0.00255816)#0.00220316: 7.08341e-05)#0.0361427; 5
(((W_mellicola#0.00614673: 0.00260243	W_muriae#0.00402792: 0.00260243)#0.00169723: 7.22193e-06	W_canadensis#0.00028421: 0.00260965)#0.00106393: 1.93418e-05	(W_sebi#0.00307381: 0.00236701	W_tropicalis#0.00146127: 0.00236701)#0.00192483: 0.000261982)#0.0361427; 5
(((W_canadensis#0.00028421: 0.00260243	W_muriae#0.00402792: 0.00260243)#0.000545114: 7.22193e-06	W_mellicola#0.00614673: 0.00260965)#0.00106393: 1.93418e-05	(W_sebi#0.00307381: 0.00254674	W_tropicalis#0.00128828: 0.00254674)#0.00178899: 8.22545e-05)#0.0361427; 5
(((W_canadensis#0.00028421: 0.00260243	W_muriae#0.00402792: 0.00260243)#0.00234131: 7.22193e-06	W_mellicola#0.00614673: 0.00260965)#0.0031177: 1.93418e-05	(W_sebi#0.00307381: 0.00252367	W_tropicalis#0.00128828: 0.00252367)#0.00216675: 0.000105319)#0.0361427; 5
(((W_sebi#0.00307381: 0.00252367	W_tropicalis#0.00128828: 0.00252367)#0.00216675: 7.28401e-06	W_mellicola#0.00614673: 0.00253096)#0.00321463: 9.80347e-05	(W_canadensis#0.00028421: 0.00260243	W_muriae#0.00402792: 0.00260243)#0.00234131: 2.65638e-05)#0.0349086; 5
(((W_sebi#0.00307381: 0.00241424	W_tropicalis#0.00157872: 0.00241424)#0.00226496: 0.000212404	W_mellicola#0.00614673: 0.00262664)#0.00309753: 2.34651e-06	(W_canadensis#0.00028421: 0.00260243	W_muriae#0.00402792: 0.00260243)#0.00513329: 2.65638e-05)#0.031818; 5
(((W_sebi#0.00307381: 0.00252925	W_tropicalis#0.00157872: 0.00252925)#0.00216197: 5.7752e-05	W_mellicola#0.00614673: 0.002587)#0.00486349: 4.19879e-05	(W_canadensis#0.00028421: 0.00260243	W_muriae#0.00402792: 0.00260243)#0.00289622: 2.65638e-05)#0.031818; 5
(((W_sebi#0.00307381: 0.00252925	W_tropicalis#0.00311898: 0.00252925)#0.00396524: 5.7752e-05	W_mellicola#0.00614673: 0.002587)#0.00303313: 4.19879e-05	(W_canadensis#0.00028421: 0.00260243	W_muriae#0.00402792: 0.00260243)#0.00190708: 2.65638e-05)#0.0336444; 5
(W_canadensis#0.00028421: 0.00262899	(((W_sebi#0.00307381: 0.00252925	W_tropicalis#0.00311898: 0.00252925)#0.000933986: 5.7752e-05	W_mellicola#0.00614673: 0.002587)#0.00303313: 2.11748e-05	W_muriae#0.00402792: 0.00260818)#0.000936956: 2.0813e-05)#0.0298881; 5
(W_canadensis#0.00028421: 0.00262899	(((W_mellicola#0.00614673: 0.00252925	W_tropicalis#0.00311898: 0.00252925)#0.000933986: 5.7752e-05	W_sebi#0.00307381: 0.002587)#0.00303313: 1.12892e-05	W_muriae#0.00402792: 0.00259829)#0.00248918: 3.06987e-05)#0.0298881; 5
(W_canadensis#0.00028421: 0.00262899	(((W_mellicola#0.00614673: 0.00252925	W_tropicalis#0.00311898: 0.00252925)#0.00116755: 5.7752e-05	W_sebi#0.00307381: 0.002587)#0.00303313: 1.78582e-05	W_muriae#0.00402792: 0.00260486)#0.00570889: 2.41297e-05)#0.0316569; 5
(W_canadensis#0.00028421: 0.00262899	(((W_mellicola#0.00614673: 0.00252925	W_tropicalis#0.00311898: 0.00252925)#0.00116755: 5.7752e-05	W_muriae#0.00402792: 0.002587)#0.00303313: 1.82271e-05	W_sebi#0.00307381: 0.00260523)#0.00570808: 2.37608e-05)#0.0275259; 5
(W_canadensis#0.00028421: 0.00262899	(((W_mellicola#0.00614673: 0.00252925	W_tropicalis#0.00311898: 0.00252925)#0.00116755: 1.06726e-05	W_sebi#0.00307381: 0.00253992)#0.00308936: 7.18066e-05	W_muriae#0.00402792: 0.00261173)#0.00569387: 1.72607e-05)#0.0319103; 5
(W_canadensis#0.00028421: 0.00262899	(((W_mellicola#0.00614673: 0.00252925	W_tropicalis#0.00311898: 0.00252925)#0.00284107: 7.54471e-05	W_sebi#0.00307381: 0.0026047)#0.00301253: 1.95021e-05	W_muriae#0.00402792: 0.0026242)#0.00226984: 4.79066e-06)#0.0286162; 5
(W_canadensis#0.00028421: 0.00262899	(((W_mellicola#0.00614673: 0.00246823	W_tropicalis#0.00311898: 0.00246823)#0.00291131: 0.000147136	W_sebi#0.00307381: 0.00261536)#0.00300024: 8.83541e-06	W_muriae#0.00402792: 0.0026242)#0.00150426: 4.79066e-06)#0.0270898; 5
(W_canadensis#0.00028421: 0.00262899	(((W_mellicola#0.00614673: 0.00241714	W_tropicalis#0.00311898: 0.00241714)#0.00297284: 0.000198222	W_sebi#0.00307381: 0.00261536)#0.000439987: 7.60704e-06	W_muriae#0.00402792: 0.00262297)#0.00141107: 6.01903e-06)#0.0293048; 5
(W_canadensis#0.00028421: 0.00262899	(((W_sebi#0.00307381: 0.00241714	W_tropicalis#0.00311898: 0.00241714)#0.00297284: 0.000198222	W_mellicola#0.00614673: 0.00261536)#0.00265587: 1.32574e-05	W_muriae#0.00402792: 0.00262862)#0.00145067: 3.68695e-07)#0.0316868; 5
(W_canadensis#0.000302228: 0.00279566	(((W_sebi#0.00326868: 0.00257038	W_mellicola#0.00653641: 0.00257038)#0.00316131: 0.000210788	W_tropicalis#0.00331671: 0.00278117)#0.00282424: 2.61038e-06	W_muriae#0.00428327: 0.00278378)#0.001549: 1.18795e-05)#0.0336957; 5
(W_canadensis#0.000302228: 0.00279566	(((W_sebi#0.00326868: 0.00257038	W_mellicola#0.00653641: 0.00257038)#0.00316131: 0.000210788	W_tropicalis#0.00331671: 0.00278117)#0.000358095: 2.61038e-06	W_muriae#0.00428327: 0.00278378)#0.0029358: 1.18795e-05)#0.031048; 5
(W_muriae#0.00370878: 0.0024207	(((W_sebi#0.00283027: 0.00232194	W_mellicola#0.00565972: 0.00232194)#0.0012128: 8.62089e-05	W_tropicalis#0.00144942: 0.00240815)#0.00189848: 8.24728e-07	W_canadensis#0.000261692: 0.00240897)#0.000966717: 1.17218e-05)#0.0246102; 5
(W_canadensis#0.000294485: 0.00272404	(((W_sebi#0.00318494: 0.00261291	W_mellicola#0.00636896: 0.00261291)#0.00136478: 9.7012e-05	W_tropicalis#0.00163105: 0.00270992)#0.000710548: 2.8446e-06	W_muriae#0.00417354: 0.00271277)#0.00331008: 1.12741e-05)#0.0285138; 5
(W_muriae#0.00417354: 0.00272404	(((W_sebi#0.00318494: 0.00240459	W_mellicola#0.00636896: 0.00240459)#0.00289391: 0.000305331	W_tropicalis#0.00163105: 0.00270992)#0.000710548: 1.28772e-05	W_canadensis#0.000294485: 0.0027228)#0.00329788: 1.24148e-06)#0.0285138; 5
(W_canadensis#0.000294485: 0.00272404	(((W_sebi#0.00318494: 0.00222761	W_mellicola#0.00552182: 0.00222761)#0.00312382: 0.000482309	W_tropicalis#0.00163105: 0.00270992)#0.00353436: 4.54317e-06	W_muriae#0.00417354: 0.00271446)#0.00134248: 9.57554e-06)#0.0309633; 5
(W_muriae#0.00417354: 0.00272404	(((W_sebi#0.00318494: 0.00252238	W_mellicola#0.00552182: 0.00252238)#0.00275877: 0.000187543	W_tropicalis#0.00163105: 0.00270992)#0.00595118: 6.03777e-06	W_canadensis#0.000457053: 0.00271596)#0.00169813: 8.08095e-06)#0.0309633; 5
(W_canadensis#0.000457053: 0.00272404	(((W_sebi#0.00318494: 0.00252238	W_mellicola#0.00552182: 0.00252238)#0.00275877: 0.000187543	W_tropicalis#0.00163105: 0.00270992)#0.00595118: 3.29385e-07	W_muriae#0.00417354: 0.00271025)#0.000875957: 1.37893e-05)#0.0340812; 5
(((W_sebi#0.00318494: 0.00252238	W_mellicola#0.00552182: 0.00252238)#0.00275877: 0.000173852	W_tropicalis#0.00163105: 0.00269623)#0.00292469: 2.78099e-05	(W_canadensis#0.000457053: 0.00271025	W_muriae#0.00417354: 0.00271025)#0.00181227: 1.37893e-05)#0.030891; 5
(W_canadensis#0.000457053: 0.00272404	(((W_sebi#0.00318494: 0.00254831	W_mellicola#0.00552182: 0.00254831)#0.0027307: 0.000136898	W_tropicalis#0.00163105: 0.0026852)#0.0029367: 3.0351e-05	W_muriae#0.00417354: 0.00271556)#0.00180873: 8.48495e-06)#0.0289653; 5
(W_canadensis#0.000457053: 0.00272404	((W_muriae#0.00417354: 0.0026852	W_tropicalis#0.00163105: 0.0026852)#0.000965223: 3.63203e-05	(W_sebi#0.00318494: 0.00264707	W_mellicola#0.00552182: 0.00264707)#0.00262882: 7.44522e-05)#0.0029783: 2.51567e-06)#0.0325532; 5
(W_canadensis#0.000457053: 0.00272404	((W_muriae#0.00417354: 0.0026852	W_tropicalis#0.00163105: 0.0026852)#0.000877679: 3.63203e-05	(W_sebi#0.00318494: 0.00264707	W_mellicola#0.00552182: 0.00264707)#0.00262882: 7.44522e-05)#0.000862173: 2.51567e-06)#0.0365942; 5
((W_muriae#0.00417354: 0.00256749	W_tropicalis#0.00163105: 0.00256749)#0.00373801: 0.00015655	(W_canadensis#0.000457053: 0.00268047	(W_sebi#0.00318494: 0.00264707	W_mellicola#0.00552182: 0.00264707)#0.00262882: 3.33939e-05)#0.00211347: 4.3574e-05)#0.0382919; 5
((W_muriae#0.00417354: 0.00256749	W_tropicalis#0.00163105: 0.00256749)#0.00373801: 0.00015655	(W_sebi#0.00318494: 0.00269657	(W_canadensis#0.000457053: 0.00264707	W_mellicola#0.00552182: 0.00264707)#0.0046699: 4.94932e-05)#0.00210085: 2.74746e-05)#0.0369107; 5
((W_canadensis#0.000419899: 0.00243189	W_mellicola#0.00507295: 0.00243189)#0.00168193: 7.07111e-05	(W_sebi#0.00292604: 0.00247736	(W_muriae#0.00383428: 0.00225132	W_tropicalis#0.00149846: 0.00225132)#0.00359806: 0.000226043)#0.00111548: 2.52412e-05)#0.0352832; 5
((W_canadensis#0.000419899: 0.00243189	W_mellicola#0.00507295: 0.00243189)#0.000994104: 7.07111e-05	(W_sebi#0.00292604: 0.00247736	(W_muriae#0.00383428: 0.00225132	W_tropicalis#0.00149846: 0.00225132)#0.00359806: 0.000226043)#0.0020136: 2.52412e-05)#0.0378888; 5
((W_muriae#0.00383428: 0.00225132	W_tropicalis#0.00149846: 0.00225132)#0.00359806: 0.000251284	(W_sebi#0.00292604: 0.00248313	(W_canadensis#0.000419899: 0.00243189	W_mellicola#0.00507295: 0.00243189)#0.000994104: 5.1235e-05)#0.00200892: 1.94761e-05)#0.0378888; 5
((W_muriae#0.00383428: 0.00225132	W_tropicalis#0.000731068: 0.00225132)#0.00359806: 0.000251284	(W_sebi#0.00292604: 0.00248313	(W_canadensis#0.000419899: 0.00243189	W_mellicola#0.00507295: 0.00243189)#0.000994104: 5.1235e-05)#0.00200892: 1.94761e-05)#0.0349102; 5
((W_muriae#0.00383428: 0.00197575	W_tropicalis#0.000731068: 0.00197575)#0.0040999: 0.000526852	(W_sebi#0.00292604: 0.00248313	(W_canadensis#0.000419899: 0.00243189	W_mellicola#0.00507295: 0.00243189)#0.000994104: 5.1235e-05)#0.00106258: 1.94761e-05)#0.0324481; 5
((W_muriae#0.00359499: 0.00185245	W_tropicalis#0.000685444: 0.00185245)#0.00384404: 0.000493973	(W_sebi#0.00274343: 0.00232816	(W_canadensis#0.000393694: 0.00228012	W_mellicola#0.00475636: 0.00228012)#0.000932065: 4.80376e-05)#0.00224702: 1.82606e-05)#0.0267525; 5
((W_muriae#0.00359499: 0.00185245	W_tropicalis#0.000685444: 0.00185245)#0.00384404: 0.000493973	(W_sebi#0.00274343: 0.00232816	(W_canadensis#0.000393694: 0.00228012	W_mellicola#0.00475636: 0.00228012)#0.000932065: 4.80376e-05)#0.00224702: 1.82606e-05)#0.0267525; 5
((W_muriae#0.00359499: 0.0017387	W_tropicalis#0.000685444: 0.0017387)#0.00409552: 0.00060772	(W_sebi#0.00274343: 0.002298	(W_canadensis#0.000393694: 0.00228012	W_mellicola#0.00475636: 0.00228012)#0.000932065: 1.78776e-05)#0.00227651: 4.84207e-05)#0.0280627; 5
((W_muriae#0.00386568: 0.00186962	W_tropicalis#0.000737055: 0.00186962)#0.00440389: 0.000653479	(W_sebi#0.00295: 0.00248491	(W_canadensis#0.000423338: 0.00245181	W_mellicola#0.0051145: 0.00245181)#0.00100225: 3.30972e-05)#0.00243426: 3.8193e-05)#0.0287597; 5
((W_muriae#0.00386568: 0.00221922	W_tropicalis#0.000737055: 0.00221922)#0.00371013: 0.000303877	(W_sebi#0.00295: 0.00247164	(W_canadensis#0.000423338: 0.00245181	W_mellicola#0.0051145: 0.00245181)#0.001694: 1.98309e-05)#0.000633093: 5.14593e-05)#0.0287597; 5
((W_muriae#0.00386568: 0.00221922	W_tropicalis#0.000757066: 0.00221922)#0.00371013: 0.000303877	(W_sebi#0.00295: 0.00239873	(W_canadensis#0.000423338: 0.00235007	W_mellicola#0.0051145: 0.00235007)#0.00158727: 4.86554e-05)#0.0041879: 0.000124368)#0.0268271; 5
((W_muriae#0.00386568: 0.00201229	W_tropicalis#0.000757066: 0.00201229)#0.00409167: 0.000510812	(W_sebi#0.00295: 0.00247728	(W_canadensis#0.000423338: 0.00235007	W_mellicola#0.0051145: 0.00235007)#0.00158727: 0.000127205)#0.00280246: 4.58188e-05)#0.0288187; 5
(W_sebi#0.00295: 0.0025231	((W_muriae#0.00386568: 0.00201229	W_tropicalis#0.000757066: 0.00201229)#0.00409167: 0.000464993	(W_canadensis#0.000423338: 0.00235007	W_mellicola#0.0051145: 0.00235007)#0.00158727: 0.000127205)#0.00280246: 4.58188e-05)#0.0288187; 5
(W_sebi#0.00318851: 0.00272709	((W_muriae#0.00417822: 0.00217498	W_tropicalis#0.000818275: 0.00217498)#0.00717903: 0.000502589	(W_canadensis#0.000457565: 0.00254008	W_mellicola#0.00552801: 0.00254008)#0.0017156: 0.00013749)#0.00302904: 4.95233e-05)#0.0311487; 5
(W_sebi#0.00318851: 0.00272709	((W_muriae#0.00417822: 0.00217498	W_tropicalis#0.000812014: 0.00217498)#0.00966129: 0.000502589	(W_canadensis#0.000457565: 0.00257525	W_mellicola#0.00552801: 0.00257525)#0.00169217: 0.000102323)#0.00302904: 4.95233e-05)#0.0335016; 5
(W_sebi#0.00318851: 0.00272709	((W_muriae#0.00417822: 0.00191196	W_tropicalis#0.000812014: 0.00191196)#0.0109904: 0.000735745	(W_canadensis#0.000457565: 0.00257525	W_mellicola#0.00552801: 0.00257525)#0.0037277: 7.24576e-05)#0.0030632: 7.93888e-05)#0.03797; 5
(W_sebi#0.00283989: 0.00242892	(W_canadensis#0.000407536: 0.00238894	((W_muriae#0.00372138: 0.00170291	W_tropicalis#0.00072323: 0.00170291)#0.0097887: 0.000590764	W_mellicola#0.00492359: 0.00229367)#0.00332012: 9.52628e-05)#0.00492902: 3.99811e-05)#0.0338184; 5
(W_canadensis#0.000484946: 0.00289028	(W_sebi#0.00337931: 0.00284096	((W_muriae#0.00442824: 0.00202637	W_tropicalis#0.000860605: 0.00202637)#0.00820624: 0.000702978	W_mellicola#0.0058588: 0.00272935)#0.00395076: 0.000111609)#0.00474819: 4.93237e-05)#0.0454414; 5
(W_canadensis#0.000231717: 0.00289028	(W_sebi#0.00337931: 0.00287079	((W_muriae#0.00442824: 0.00202637	W_tropicalis#0.000860605: 0.00202637)#0.00820624: 0.000643367	W_mellicola#0.0058588: 0.00266974)#0.00403897: 0.00020105)#0.00469885: 1.9493e-05)#0.0454414; 5
(W_canadensis#0.000231717: 0.00289028	(W_sebi#0.00337931: 0.00287079	((W_mellicola#0.0058588: 0.00218818	W_tropicalis#0.000860605: 0.00218818)#0.00759942: 0.000481559	W_muriae#0.00442824: 0.00266974)#0.00403897: 0.00020105)#0.00469885: 1.9493e-05)#0.0467174; 5
(W_sebi#0.00337931: 0.00289028	(W_canadensis#0.000231717: 0.00287079	((W_mellicola#0.0058588: 0.00218818	W_tropicalis#0.00105479: 0.00218818)#0.00759942: 0.000338591	W_muriae#0.00442824: 0.00252677)#0.0042675: 0.000344019)#0.00469885: 1.9493e-05)#0.0467174; 5
(W_sebi#0.00297214: 0.00254203	(W_canadensis#0.000203797: 0.00252489	((W_muriae#0.00389468: 0.00192452	W_tropicalis#0.0009277: 0.00192452)#0.00668376: 0.000297794	W_mellicola#0.00515287: 0.00222232)#0.00375331: 0.000302568)#0.00413269: 1.71443e-05)#0.0410884; 5
(W_canadensis#0.000203797: 0.00254203	(W_sebi#0.00297214: 0.00252489	((W_muriae#0.00389468: 0.00192452	W_tropicalis#0.0009277: 0.00192452)#0.00609035: 0.000297794	W_mellicola#0.00515287: 0.00222232)#0.00375331: 0.000302568)#0.00667629: 1.71443e-05)#0.0410884; 5
(W_sebi#0.00320593: 0.00274199	(W_canadensis#0.000219828: 0.0027235	((W_muriae#0.00420104: 0.00207591	W_tropicalis#0.00100067: 0.00207591)#0.00356442: 0.000321219	W_mellicola#0.0055582: 0.00239713)#0.00404855: 0.000326368)#0.0030137: 1.84928e-05)#0.0414797; 5
(W_canadensis#0.000219828: 0.00274199	(W_sebi#0.00320593: 0.0027235	((W_muriae#0.00420104: 0.00207591	W_tropicalis#0.00100067: 0.00207591)#0.00356442: 0.000321219	W_mellicola#0.0055582: 0.00239713)#0.00404855: 0.000326368)#0.0030137: 1.84928e-05)#0.0414797; 5
(W_sebi#0.00320593: 0.00274199	(W_canadensis#0.000219828: 0.0027235	((W_muriae#0.00420104: 0.00207591	W_tropicalis#0.00100067: 0.00207591)#0.00356442: 0.000321219	W_mellicola#0.0055582: 0.00239713)#0.00404855: 0.000326368)#0.00140172: 1.84928e-05)#0.0396642; 5
(W_canadensis#0.000219828: 0.00274199	(W_sebi#0.00224537: 0.0027235	((W_muriae#0.00420104: 0.00207591	W_tropicalis#0.00100067: 0.00207591)#0.00470358: 0.000321219	W_mellicola#0.0055582: 0.00239713)#0.00404855: 0.000326368)#0.00386329: 1.84928e-05)#0.0396642; 5
(W_canadensis#0.000219828: 0.00274199	(W_sebi#0.00224537: 0.0027235	((W_muriae#0.00420104: 0.00207591	W_tropicalis#0.00100067: 0.00207591)#0.00291239: 0.000385167	W_mellicola#0.0055582: 0.00246108)#0.00394335: 0.00026242)#0.00118115: 1.84928e-05)#0.0396642; 5
(W_canadensis#0.000219828: 0.00274199	(W_mellicola#0.0055582: 0.0027235	((W_muriae#0.00420104: 0.00207591	W_tropicalis#0.00100067: 0.00207591)#0.00291239: 0.000385167	W_sebi#0.00224537: 0.00246108)#0.00394335: 0.00026242)#0.00128564: 1.84928e-05)#0.0430559; 5
(((W_muriae#0.00420104: 0.00207591	W_tropicalis#0.00100067: 0.00207591)#0.00291239: 0.000385167	W_sebi#0.00224537: 0.00246108)#0.00394335: 0.000280913	(W_mellicola#0.0055582: 0.0027235	W_canadensis#0.000219828: 0.0027235)#0.00128564: 1.84928e-05)#0.0430559; 5
(W_mellicola#0.0055582: 0.00274199	(((W_muriae#0.00420104: 0.00207591	W_tropicalis#0.00100067: 0.00207591)#0.00291239: 0.000541663	W_sebi#0.00224537: 0.00261757)#0.00370759: 0.000105924	W_canadensis#0.000219828: 0.0027235)#0.00161329: 1.84928e-05)#0.0430559; 5
(W_mellicola#0.0055582: 0.00274199	(((W_sebi#0.00224537: 0.00207591	W_tropicalis#0.00100067: 0.00207591)#0.00291239: 0.000541663	W_muriae#0.00420104: 0.00261757)#0.00370759: 0.000105924	W_canadensis#0.000219828: 0.0027235)#0.00225225: 1.84928e-05)#0.0398421; 5
(W_canadensis#0.000219828: 0.00274199	(((W_sebi#0.00224537: 0.0024102	W_tropicalis#0.00100067: 0.0024102)#0.00425698: 0.000207367	W_muriae#0.00420104: 0.00261757)#0.00370759: 0.000105924	W_mellicola#0.0055582: 0.0027235)#0.00225225: 1.84928e-05)#0.0398421; 5
(W_mellicola#0.0055582: 0.00274199	(((W_sebi#0.00224537: 0.0024102	W_tropicalis#0.00100067: 0.0024102)#0.00553614: 0.000207367	W_muriae#0.00420104: 0.00261757)#0.00199974: 0.000100155	W_canadensis#0.000219828: 0.00271773)#0.00225704: 2.42624e-05)#0.0358235; 5
(W_mellicola#0.0055582: 0.00274199	(((W_sebi#0.00170466: 0.002514	W_tropicalis#0.00100067: 0.002514)#0.00305621: 0.000103575	W_canadensis#0.000219828: 0.00261757)#0.00199974: 0.000100155	W_muriae#0.00420104: 0.00271773)#0.00374111: 2.42624e-05)#0.0358235; 5
(W_mellicola#0.0055582: 0.00274199	(((W_sebi#0.00170466: 0.002514	W_canadensis#0.000219828: 0.002514)#0.00305621: 0.000103575	W_tropicalis#0.00100067: 0.00261757)#0.00199974: 0.000100155	W_muriae#0.00420104: 0.00271773)#0.00374111: 2.42624e-05)#0.0315911; 5
(W_mellicola#0.0055582: 0.00274199	(((W_sebi#0.00170466: 0.00238302	W_tropicalis#0.00119505: 0.00238302)#0.00322418: 0.000200574	W_canadensis#0.000219828: 0.00258359)#0.00202604: 0.000134131	W_muriae#0.00420104: 0.00271773)#0.0012634: 2.42624e-05)#0.0315911; 5
(W_muriae#0.00420104: 0.00274199	(((W_sebi#0.00170466: 0.00248581	W_tropicalis#0.000416924: 0.00248581)#0.00405789: 0.000132384	W_canadensis#0.000219828: 0.00261819)#0.00199927: 9.95351e-05	W_mellicola#0.0055582: 0.00271773)#0.0012634: 2.42624e-05)#0.0342364; 5
(W_muriae#0.00420104: 0.00274199	(((W_sebi#0.00170466: 0.00261401	W_tropicalis#0.000416924: 0.00261401)#0.00385887: 5.52092e-05	W_mellicola#0.0055582: 0.00266922)#0.00196105: 3.62736e-05	W_canadensis#0.000219828: 0.00270549)#0.00324398: 3.64963e-05)#0.0316765; 5
(W_muriae#0.00420104: 0.00274199	(((W_sebi#0.00270151: 0.00261401	W_tropicalis#0.000416924: 0.00261401)#0.00385887: 4.32119e-05	W_mellicola#0.0055582: 0.00265722)#0.00453858: 2.41158e-05	W_canadensis#0.000219828: 0.00268134)#0.00637912: 6.06514e-05)#0.02862; 5
(W_muriae#0.00420104: 0.00274199	(((W_mellicola#0.0055582: 0.00261401	W_tropicalis#0.000416924: 0.00261401)#0.00385887: 4.48344e-05	W_sebi#0.00270151: 0.00265884)#0.00208334: 3.62626e-05	W_canadensis#0.000219828: 0.00269511)#0.00634653: 4.68822e-05)#0.0304867; 5
(W_muriae#0.00420104: 0.00274199	(((W_mellicola#0.0055582: 0.00261401	W_tropicalis#0.000416924: 0.00261401)#0.00385887: 6.24301e-05	W_canadensis#0.000219828: 0.00267644)#0.000644598: 2.24938e-05	W_sebi#0.00270151: 0.00269893)#0.00400996: 4.30553e-05)#0.0328947; 5
(((W_mellicola#0.0055582: 0.00261401	W_tropicalis#0.000416924: 0.00261401)#0.00385887: 6.24301e-05	W_canadensis#0.000219828: 0.00267644)#0.000644598: 6.55491e-05	(W_muriae#0.00420104: 0.00269893	W_sebi#0.00270151: 0.00269893)#0.00257739: 4.30553e-05)#0.0301585; 5
(((W_mellicola#0.0055582: 0.00255835	W_canadensis#0.000219828: 0.00255835)#0.00394282: 0.000118085	W_tropicalis#0.000416924: 0.00267644)#0.00428309: 6.55491e-05	(W_muriae#0.00420104: 0.00269893	W_sebi#0.00270151: 0.00269893)#0.00257739: 4.30553e-05)#0.0339909; 5
(((W_mellicola#0.0055582: 0.00255835	W_canadensis#0.000219828: 0.00255835)#0.00394282: 0.000118085	W_tropicalis#0.000416924: 0.00267644)#0.00428309: 6.55491e-05	(W_muriae#0.00420104: 0.00269893	W_sebi#0.00270151: 0.00269893)#0.00639354: 4.30553e-05)#0.0339909; 5
(W_muriae#0.00420104: 0.00274199	(((W_mellicola#0.0055582: 0.00255835	W_canadensis#0.000219828: 0.00255835)#0.00394282: 0.000115047	W_tropicalis#0.000416924: 0.0026734)#0.00560076: 4.77603e-05	W_sebi#0.00270151: 0.00272116)#0.00309812: 2.08272e-05)#0.0358005; 5
(W_muriae#0.00420104: 0.00274199	(((W_mellicola#0.0055582: 0.00255835	W_canadensis#0.000219828: 0.00255835)#0.00394282: 0.000152994	W_tropicalis#0.000416924: 0.00271135)#0.00552238: 9.81276e-06	W_sebi#0.00270151: 0.00272116)#0.00117518: 2.08272e-05)#0.0331101; 5
(W_sebi#0.00270151: 0.00274199	(((W_mellicola#0.0055582: 0.00255835	W_canadensis#0.000219828: 0.00255835)#0.00282594: 0.000152994	W_tropicalis#0.000416924: 0.00271135)#0.00369927: 9.81276e-06	W_muriae#0.00420104: 0.00272116)#0.00117518: 2.08272e-05)#0.0349714; 5
(W_muriae#0.00388973: 0.0025388	(((W_mellicola#0.00514632: 0.00218942	W_canadensis#0.000203538: 0.00218942)#0.00283087: 0.000321011	W_tropicalis#0.000386028: 0.00251043)#0.00342514: 2.48109e-05	W_sebi#0.00250131: 0.00253524)#0.00108135: 3.55851e-06)#0.0349407; 5
(W_muriae#0.00388973: 0.0025388	(((W_mellicola#0.00514632: 0.00218942	W_canadensis#0.000203538: 0.00218942)#0.00283087: 0.000321011	W_tropicalis#0.000386028: 0.00251043)#0.00342514: 1.94629e-05	W_sebi#0.00250131: 0.00252989)#0.00378691: 8.90654e-06)#0.03286; 5
(W_muriae#0.00388973: 0.0025388	(((W_mellicola#0.00514632: 0.00218942	W_canadensis#0.000203538: 0.00218942)#0.00137852: 0.000321011	W_tropicalis#0.00117581: 0.00251043)#0.00342514: 8.5196e-06	W_sebi#0.00250131: 0.00251895)#0.00180326: 1.98499e-05)#0.0302425; 5
(W_muriae#0.00388973: 0.0025388	((W_sebi#0.00250131: 0.00251043	W_tropicalis#0.00117581: 0.00251043)#0.00102886: 1.95847e-06	(W_mellicola#0.00514632: 0.00218942	W_canadensis#0.000203538: 0.00218942)#0.00137852: 0.00032297)#0.00180797: 2.6411e-05)#0.0277947; 5
((W_mellicola#0.00544084: 0.00245929	W_canadensis#0.000215187: 0.00245929)#0.00152418: 0.000224805	((W_sebi#0.00264446: 0.00224018	W_tropicalis#0.0012431: 0.00224018)#0.00395501: 0.000415989	W_muriae#0.00411234: 0.00265617)#0.00191144: 2.79225e-05)#0.0293854; 5
((W_mellicola#0.00544084: 0.00245929	W_canadensis#0.000215187: 0.00245929)#0.00152418: 0.000224805	((W_sebi#0.00264446: 0.00251844	W_tropicalis#0.0012431: 0.00251844)#0.00351803: 0.000137731	W_muriae#0.00411234: 0.00265617)#0.00191144: 2.79225e-05)#0.0293854; 5
((W_mellicola#0.00544084: 0.00245929	W_canadensis#0.000215187: 0.00245929)#0.00152418: 0.000224805	((W_sebi#0.00264446: 0.00252266	W_tropicalis#0.0012431: 0.00252266)#0.00351215: 0.000133511	W_muriae#0.00411234: 0.00265617)#0.00155461: 2.79225e-05)#0.0317594; 5
(W_muriae#0.00411234: 0.00268409	((W_sebi#0.00264446: 0.00252266	W_tropicalis#0.0012431: 0.00252266)#0.00167742: 0.000160023	(W_mellicola#0.00544084: 0.00247916	W_canadensis#0.000215187: 0.00247916)#0.00151196: 0.000203525)#0.0012227: 1.4102e-06)#0.0276342; 5
(W_muriae#0.00411234: 0.00268409	((W_sebi#0.00264446: 0.00252266	W_tropicalis#0.0012431: 0.00252266)#0.00167742: 0.000118348	(W_mellicola#0.00544084: 0.0024566	W_canadensis#0.000215187: 0.0024566)#0.00152584: 0.000184405)#0.00124199: 4.30852e-05)#0.0276342; 5
(W_muriae#0.00411234: 0.00268409	((W_sebi#0.00264446: 0.0024236	W_tropicalis#0.0012431: 0.0024236)#0.00174597: 0.000218883	(W_mellicola#0.00544084: 0.00236325	W_canadensis#0.000215187: 0.00236325)#0.00158611: 0.000279235)#0.0012413: 4.16046e-05)#0.0276342; 5
(W_muriae#0.00411234: 0.00268409	((W_sebi#0.00264446: 0.00249191	W_tropicalis#0.0012431: 0.00249191)#0.00342245: 0.000150574	(W_mellicola#0.00544084: 0.00236325	W_canadensis#0.000215187: 0.00236325)#0.00390992: 0.000279235)#0.00283713: 4.16046e-05)#0.0311336; 5
((W_mellicola#0.00544084: 0.00236325	W_canadensis#0.000215187: 0.00236325)#0.00390992: 0.00032084	((W_sebi#0.00264446: 0.00249763	W_tropicalis#0.0012431: 0.00249763)#0.00341461: 0.000144854	W_muriae#0.00411234: 0.00264249)#0.00283713: 4.16046e-05)#0.0287781; 5
((W_mellicola#0.00544084: 0.00198739	W_canadensis#0.000215187: 0.00198739)#0.00464938: 0.000695963	((W_sebi#0.00264446: 0.00249763	W_muriae#0.00411234: 0.00249763)#0.00341461: 0.000144854	W_tropicalis#0.0012431: 0.00264249)#0.00283713: 4.08662e-05)#0.0307636; 5
((W_mellicola#0.00544084: 0.00198739	W_canadensis#0.000215187: 0.00198739)#0.00464938: 0.000695963	((W_tropicalis#0.0012431: 0.00249763	W_muriae#0.00411234: 0.00249763)#0.00152848: 0.000144854	W_sebi#0.00264446: 0.00264249)#0.00283713: 4.08662e-05)#0.0319543; 5
((W_mellicola#0.00544084: 0.00198739	W_canadensis#0.000215187: 0.00198739)#0.00205764: 0.000695963	((W_tropicalis#0.0012431: 0.00258292	W_sebi#0.00264446: 0.00258292)#0.00355876: 5.95671e-05	W_muriae#0.00411234: 0.00264249)#0.00149244: 4.08662e-05)#0.0338287; 5
((W_mellicola#0.00576469: 0.0026158	W_canadensis#0.000227995: 0.0026158)#0.00175496: 0.000227266	((W_tropicalis#0.00131709: 0.00264133	W_muriae#0.00435711: 0.00264133)#0.00262551: 0.000180106	W_sebi#0.00280186: 0.00282144)#0.00156913: 2.16299e-05)#0.0321855; 5
((W_mellicola#0.00783254: 0.0026158	W_canadensis#0.000227995: 0.0026158)#0.00175496: 0.000227266	((W_tropicalis#0.00131709: 0.00264133	W_muriae#0.00435711: 0.00264133)#0.00262551: 0.000180106	W_sebi#0.00280186: 0.00282144)#0.00169121: 2.16299e-05)#0.029723; 5
(W_sebi#0.00280186: 0.00284307	((W_tropicalis#0.00131709: 0.00264133	W_muriae#0.00435711: 0.00264133)#0.00262551: 0.000180106	(W_mellicola#0.00783254: 0.0026158	W_canadensis#0.000227995: 0.0026158)#0.00175496: 0.000205636)#0.000709162: 2.16299e-05)#0.0328593; 5
((W_mellicola#0.00783254: 0.00259708	W_canadensis#0.000227995: 0.00259708)#0.00176761: 0.000245985	((W_tropicalis#0.00131709: 0.00271139	W_muriae#0.00435711: 0.00271139)#0.00255767: 4.21361e-05	W_sebi#0.00280186: 0.00275353)#0.000726652: 8.95385e-05)#0.0310478; 5
((W_mellicola#0.00783254: 0.00266169	W_canadensis#0.000227995: 0.00266169)#0.00321546: 0.000181379	((W_tropicalis#0.00137844: 0.00271139	W_sebi#0.00280186: 0.00271139)#0.00255767: 4.21361e-05	W_muriae#0.00435711: 0.00275353)#0.00166681: 8.95385e-05)#0.0310478; 5
((W_mellicola#0.00783254: 0.00266169	W_canadensis#0.000227995: 0.00266169)#0.00142293: 0.000181379	((W_tropicalis#0.00137844: 0.0024063	W_sebi#0.00280186: 0.0024063)#0.00721525: 0.000347226	W_muriae#0.00435711: 0.00275353)#0.00185862: 8.95385e-05)#0.0349589; 5
((W_mellicola#0.00783254: 0.00266169	W_canadensis#0.000227995: 0.00266169)#0.00142293: 0.000181379	((W_tropicalis#0.00137844: 0.0025509	W_sebi#0.00280186: 0.0025509)#0.00680626: 0.00020263	W_muriae#0.00435711: 0.00275353)#0.00185862: 8.95385e-05)#0.0333575; 5
((W_mellicola#0.00783254: 0.00266169	W_canadensis#0.000227995: 0.00266169)#0.00142293: 0.000181379	((W_tropicalis#0.00137844: 0.00265536	W_sebi#0.00280186: 0.00265536)#0.00433813: 0.000127972	W_muriae#0.00435711: 0.00278333)#0.00183872: 5.974e-05)#0.0351213; 5
((W_mellicola#0.00783254: 0.00266169	W_canadensis#0.000227995: 0.00266169)#0.00142293: 0.000181379	((W_tropicalis#0.00238671: 0.00273458	W_sebi#0.00280186: 0.00273458)#0.00613227: 4.87486e-05	W_muriae#0.00435711: 0.00278333)#0.00114057: 5.974e-05)#0.0334987; 5
((W_mellicola#0.00783254: 0.00266169	W_canadensis#0.000227995: 0.00266169)#0.00142293: 0.000181379	((W_tropicalis#0.00238671: 0.00273458	W_sebi#0.00280186: 0.00273458)#0.00330883: 4.87486e-05	W_muriae#0.00435711: 0.00278333)#0.000586778: 5.974e-05)#0.0313939; 5
((W_mellicola#0.00783254: 0.00266169	W_canadensis#0.000227995: 0.00266169)#0.00142293: 0.000181379	((W_tropicalis#0.00238671: 0.00273458	W_sebi#0.00280186: 0.00273458)#0.0010705: 5.31535e-05	W_muriae#0.00435711: 0.00278773)#0.001203: 5.53352e-05)#0.0349578; 5
((W_mellicola#0.00762675: 0.00234293	W_canadensis#0.000191971: 0.00234293)#0.00114605: 5.09322e-05	((W_tropicalis#0.00200961: 0.00230251	W_sebi#0.00235916: 0.00230251)#0.0014407: 4.47551e-05	W_muriae#0.00366868: 0.00234727)#0.00101292: 4.65921e-05)#0.0318575; 5
((W_mellicola#0.00875851: 0.0026906	W_canadensis#0.000220459: 0.0026906)#0.00131612: 5.84903e-05	((W_tropicalis#0.00230782: 0.00264419	W_sebi#0.00270925: 0.00264419)#0.0016545: 5.13965e-05	W_muriae#0.00421309: 0.00269559)#0.00116324: 5.35061e-05)#0.0399367; 5
((W_mellicola#0.00875851: 0.00257784	W_canadensis#0.000220459: 0.00257784)#0.001035: 0.000171254	((W_tropicalis#0.000742811: 0.00264419	W_muriae#0.00421309: 0.00264419)#0.0016545: 1.77953e-05	W_sebi#0.00270925: 0.00266199)#0.00117792: 8.71073e-05)#0.0362248; 5
((W_mellicola#0.00875851: 0.00259768	W_canadensis#0.000220459: 0.00259768)#0.0010271: 0.000151411	((W_sebi#0.00270925: 0.00264419	W_muriae#0.00421309: 0.00264419)#0.0016545: 5.11727e-05	W_tropicalis#0.00128722: 0.00269536)#0.00172428: 5.37299e-05)#0.037914; 5
((W_mellicola#0.0071467: 0.00259768	W_canadensis#0.000220459: 0.00259768)#0.0010271: 0.000151411	((W_sebi#0.00270925: 0.00264419	W_tropicalis#0.00116748: 0.00264419)#0.00532031: 5.11727e-05	W_muriae#0.00421309: 0.00269536)#0.00172428: 5.37299e-05)#0.0347005; 5
((W_mellicola#0.0071467: 0.00260403	W_canadensis#0.000220459: 0.00260403)#0.0010246: 0.000145064	((W_sebi#0.00270925: 0.00245199	W_tropicalis#0.000727197: 0.00245199)#0.00229099: 0.000243374	W_muriae#0.00421309: 0.00269536)#0.00172428: 5.37299e-05)#0.0347005; 5
((W_mellicola#0.0071467: 0.00260684	W_canadensis#0.000220459: 0.00260684)#0.00102349: 0.000142256	((W_sebi#0.00270925: 0.00245199	W_tropicalis#0.000727197: 0.00245199)#0.00403716: 0.000243374	W_muriae#0.00421309: 0.00269536)#0.00405434: 5.37299e-05)#0.0347005; 5
((W_mellicola#0.0071467: 0.00256543	W_canadensis#0.000220459: 0.00256543)#0.00104001: 0.000183661	((W_sebi#0.00391063: 0.00245199	W_tropicalis#0.000727197: 0.00245199)#0.00270903: 0.000243374	W_muriae#0.00421309: 0.00269536)#0.00212247: 5.37299e-05)#0.0376729; 5
((W_mellicola#0.0071467: 0.0025472	W_canadensis#0.000220459: 0.0025472)#0.00196404: 0.000201898	((W_sebi#0.00391063: 0.00245199	W_tropicalis#0.000621801: 0.00245199)#0.00270903: 0.000243374	W_muriae#0.00421309: 0.00269536)#0.00212247: 5.37299e-05)#0.0345547; 5
((W_mellicola#0.0071467: 0.0025472	W_canadensis#0.000220459: 0.0025472)#0.00138611: 0.000201898	((W_sebi#0.00391063: 0.00245199	W_tropicalis#0.000621801: 0.00245199)#0.00270903: 0.000243374	W_muriae#0.00421309: 0.00269536)#0.00212247: 5.37299e-05)#0.0345547; 5
((W_mellicola#0.0071467: 0.0025472	W_canadensis#0.000220459: 0.0025472)#0.00138611: 0.000201898	((W_sebi#0.00391063: 0.00245199	W_tropicalis#0.000621801: 0.00245199)#0.00270903: 0.000243374	W_muriae#0.00421309: 0.00269536)#0.00212247: 5.37299e-05)#0.03631; 5
((W_mellicola#0.0071467: 0.0025472	W_canadensis#0.000220459: 0.0025472)#0.00138611: 0.000201898	((W_sebi#0.00391063: 0.00245199	W_tropicalis#0.000621801: 0.00245199)#0.00270903: 0.000243374	W_muriae#0.00421309: 0.00269536)#0.00212247: 5.37299e-05)#0.0342777; 5
((W_mellicola#0.0071467: 0.00230886	W_canadensis#0.000220459: 0.00230886)#0.00152919: 0.000440237	((W_sebi#0.00391063: 0.00267635	W_tropicalis#0.000569261: 0.00267635)#0.00248193: 1.90149e-05	W_muriae#0.00421309: 0.00269536)#0.00212247: 5.37299e-05)#0.031267; 5
((W_mellicola#0.0071467: 0.00241666	W_canadensis#0.000220459: 0.00241666)#0.00146097: 0.000332429	((W_sebi#0.00391063: 0.00267635	W_muriae#0.00421309: 0.00267635)#0.00248193: 1.52497e-05	W_tropicalis#0.000569261: 0.0026916)#0.00212544: 5.74951e-05)#0.0347336; 5
((W_mellicola#0.0071467: 0.00267425	W_canadensis#0.000220459: 0.00267425)#0.00132025: 7.48389e-05	((W_tropicalis#0.000569261: 0.00267635	W_muriae#0.00421309: 0.00267635)#0.00248193: 5.57979e-05	W_sebi#0.00391063: 0.00273215)#0.00146557: 1.69469e-05)#0.0347336; 5
((W_mellicola#0.0071467: 0.00267425	W_canadensis#0.000220459: 0.00267425)#0.00132025: 7.48389e-05	((W_tropicalis#0.000569261: 0.00267635	W_sebi#0.00391063: 0.00267635)#0.000979513: 3.50912e-05	W_muriae#0.00421309: 0.00271144)#0.00371075: 3.76536e-05)#0.0329592; 5
((W_mellicola#0.0071467: 0.00267425	W_canadensis#0.000220459: 0.00267425)#0.000825616: 7.48389e-05	((W_tropicalis#0.000569261: 0.00244804	W_sebi#0.00391063: 0.00244804)#0.00107086: 0.000263399	W_muriae#0.00421309: 0.00271144)#0.00371075: 3.76536e-05)#0.0288662; 5
((W_mellicola#0.00654852: 0.00245042	W_canadensis#0.000202006: 0.00245042)#0.000756511: 6.85748e-05	((W_tropicalis#0.000521613: 0.00224314	W_muriae#0.00386045: 0.00224314)#0.00326607: 0.000241352	W_sebi#0.00358331: 0.00248449)#0.00340016: 3.4502e-05)#0.027932; 5
((W_mellicola#0.00654852: 0.00245042	W_canadensis#0.000202006: 0.00245042)#0.000756511: 6.85748e-05	((W_tropicalis#0.000513503: 0.00224314	W_muriae#0.00386045: 0.00224314)#0.00534292: 0.000241352	W_sebi#0.00358331: 0.00248449)#0.00340016: 3.4502e-05)#0.0256585; 5
(W_sebi#0.00358331: 0.00251899	((W_tropicalis#0.000513503: 0.00224314	W_muriae#0.00386045: 0.00224314)#0.00701545: 0.000241352	(W_mellicola#0.00654852: 0.00245042	W_canadensis#0.000202006: 0.00245042)#0.000756511: 3.40729e-05)#0.00340016: 3.4502e-05)#0.0280979; 5
(W_sebi#0.00358331: 0.00251899	((W_tropicalis#0.000513503: 0.00224314	W_muriae#0.00386045: 0.00224314)#0.00701545: 0.000247399	(W_mellicola#0.00654852: 0.00245042	W_canadensis#0.000202006: 0.00245042)#0.000756511: 4.01198e-05)#0.00239749: 2.8455e-05)#0.0302725; 5
(W_sebi#0.00358331: 0.00251899	((W_tropicalis#0.000513503: 0.00224314	W_muriae#0.00386045: 0.00224314)#0.00525489: 0.000270395	(W_mellicola#0.00654852: 0.00245042	W_canadensis#0.000202006: 0.00245042)#0.000756511: 6.31152e-05)#0.00237555: 5.4596e-06)#0.034168; 5
((W_tropicalis#0.000513503: 0.00224314	W_muriae#0.00386045: 0.00224314)#0.00525489: 0.000275854	(W_sebi#0.00358331: 0.0025116	(W_mellicola#0.00654852: 0.00245042	W_canadensis#0.000202006: 0.00245042)#0.000756511: 6.11865e-05)#0.000715278: 7.3883e-06)#0.0304503; 5
((W_tropicalis#0.000513503: 0.00224314	W_muriae#0.00386045: 0.00224314)#0.00525489: 0.000275854	(W_canadensis#0.000202006: 0.0025116	(W_mellicola#0.00654852: 0.00245042	W_sebi#0.00358331: 0.00245042)#0.000756511: 6.11865e-05)#0.000557589: 7.3883e-06)#0.0304503; 5
((W_tropicalis#0.000513503: 0.00203049	W_muriae#0.00386045: 0.00203049)#0.00498321: 0.000488499	(W_canadensis#0.000202006: 0.00249564	(W_mellicola#0.00654852: 0.00245042	W_sebi#0.00358331: 0.00245042)#0.000756511: 4.52263e-05)#0.000561155: 2.33485e-05)#0.0338058; 5
((W_tropicalis#0.000513503: 0.00203049	W_muriae#0.00386045: 0.00203049)#0.00198651: 0.000488499	(W_canadensis#0.000202006: 0.00249601	(W_mellicola#0.00654852: 0.00245042	W_sebi#0.00358331: 0.00245042)#0.000756511: 4.55896e-05)#0.00248123: 2.29852e-05)#0.0310518; 5
((W_tropicalis#0.000513503: 0.002292	W_muriae#0.00386045: 0.002292)#0.00175985: 0.000226986	(W_canadensis#0.000202006: 0.00251729	(W_mellicola#0.00654852: 0.00245042	W_sebi#0.00358331: 0.00245042)#0.000756511: 6.68752e-05)#0.000674368: 1.69961e-06)#0.0288643; 5
((W_tropicalis#0.00122358: 0.00247136	W_muriae#0.00386045: 0.00247136)#0.00109742: 4.76292e-05	(W_canadensis#0.000202006: 0.00251729	(W_mellicola#0.00654852: 0.00245042	W_sebi#0.00358331: 0.00245042)#0.00175884: 6.68752e-05)#0.000674368: 1.69961e-06)#0.0263773; 5
((W_tropicalis#0.00100439: 0.00264962	W_muriae#0.00413889: 0.00264962)#0.00117658: 5.10646e-05	(W_sebi#0.00384177: 0.00269886	(W_mellicola#0.00702085: 0.00245153	W_canadensis#0.000216576: 0.00245153)#0.00225378: 0.000247327)#0.000723009: 1.8222e-06)#0.0282799; 5
(W_sebi#0.00384177: 0.00270068	((W_tropicalis#0.00100439: 0.00264962	W_muriae#0.00413889: 0.00264962)#0.000979507: 4.54503e-05	(W_mellicola#0.00702085: 0.00262442	W_canadensis#0.000216576: 0.00262442)#0.00210531: 7.06493e-05)#0.000724026: 5.61428e-06)#0.0282799; 5
(W_sebi#0.00384177: 0.00270068	((W_tropicalis#0.00100439: 0.00264962	W_muriae#0.00413889: 0.00264962)#0.00335169: 2.81831e-05	(W_mellicola#0.00702085: 0.00262442	W_canadensis#0.000216576: 0.00262442)#0.00117418: 5.33822e-05)#0.001489: 2.28814e-05)#0.0303663; 5
(W_sebi#0.00384177: 0.00270068	(((W_mellicola#0.00702085: 0.00262442	W_canadensis#0.000216576: 0.00262442)#0.00117418: 2.5199e-05	W_muriae#0.00413889: 0.00264962)#0.00226075: 2.08088e-05	W_tropicalis#0.00100439: 0.00267042)#0.00149311: 3.02558e-05)#0.0303663; 5
(W_sebi#0.00384177: 0.00270068	(((W_mellicola#0.00702085: 0.00262442	W_canadensis#0.000216576: 0.00262442)#0.00083554: 1.47211e-05	W_tropicalis#0.00100439: 0.00263914)#0.00226972: 3.34733e-05	W_muriae#0.00413889: 0.00267261)#0.000867946: 2.80692e-05)#0.0283762; 5
(W_sebi#0.00384177: 0.00270068	(((W_mellicola#0.00702085: 0.00262442	W_canadensis#0.000216576: 0.00262442)#0.00308642: 1.47211e-05	W_muriae#0.00413889: 0.00263914)#0.00226972: 2.95324e-05	W_tropicalis#0.00100439: 0.00266867)#0.000869228: 3.20101e-05)#0.0283762; 5
(W_sebi#0.00384177: 0.00270068	(((W_mellicola#0.00702085: 0.00262442	W_canadensis#0.000216576: 0.00262442)#0.00308642: 4.22276e-05	W_muriae#0.00413889: 0.00266664)#0.000934536: 8.93724e-06	W_tropicalis#0.00100439: 0.00267558)#0.000866982: 2.50987e-05)#0.0251518; 5
(W_tropicalis#0.00100439: 0.00270068	(((W_mellicola#0.00702085: 0.00260291	W_canadensis#0.000216576: 0.00260291)#0.00311192: 6.70242e-05	W_muriae#0.00413889: 0.00266993)#0.00270297: 2.12721e-05	W_sebi#0.00384177: 0.00269121)#0.000861949: 9.4752e-06)#0.0274256; 5
(W_tropicalis#0.00100439: 0.00270068	(((W_mellicola#0.00702085: 0.00260291	W_muriae#0.00413889: 0.00260291)#0.00211428: 6.70242e-05	W_canadensis#0.000216576: 0.00266993)#0.00270297: 2.38497e-05	W_sebi#0.00384177: 0.00269378)#0.000861124: 6.89759e-06)#0.0309277; 5
(W_tropicalis#0.00100439: 0.00270068	((W_sebi#0.00384177: 0.00266993	W_canadensis#0.000216576: 0.00266993)#0.00270297: 2.73444e-05	(W_mellicola#0.00702085: 0.00260291	W_muriae#0.00413889: 0.00260291)#0.00211428: 9.43686e-05)#0.000860009: 3.40289e-06)#0.0274694; 5
(W_tropicalis#0.00100439: 0.00270068	((W_sebi#0.00384177: 0.00266993	(W_mellicola#0.00702085: 0.00260291	W_muriae#0.00413889: 0.00260291)#0.00211428: 6.70242e-05)#0.0057101: 2.73444e-05	W_canadensis#0.000216576: 0.00269728)#0.00091402: 3.40289e-06)#0.0298396; 5
(W_tropicalis#0.00100439: 0.00270068	((W_muriae#0.00413889: 0.00266993	(W_mellicola#0.00702085: 0.00260291	W_sebi#0.00384177: 0.00260291)#0.00110211: 6.70242e-05)#0.00236044: 9.33502e-06	W_canadensis#0.000216576: 0.00267927)#0.00358564: 2.14123e-05)#0.032004; 5
(W_tropicalis#0.0015634: 0.00270068	((W_canadensis#0.000216576: 0.00260675	(W_mellicola#0.00702085: 0.00260291	W_sebi#0.00384177: 0.00260291)#0.00356234: 3.84058e-06)#0.00430382: 7.19641e-05	W_muriae#0.00413889: 0.00267871)#0.00157741: 2.19668e-05)#0.0284911; 5
(W_tropicalis#0.000959948: 0.00270068	((W_canadensis#0.000216576: 0.00260675	W_muriae#0.00413889: 0.00260675)#0.00596923: 7.19641e-05	(W_mellicola#0.00702085: 0.00260291	W_sebi#0.00384177: 0.00260291)#0.00356234: 7.58047e-05)#0.00113869: 2.19668e-05)#0.0258155; 5
((W_mellicola#0.00702085: 0.00260291	W_sebi#0.00384177: 0.00260291)#0.00215694: 9.77715e-05	((W_canadensis#0.000216576: 0.00251167	W_muriae#0.00413889: 0.00251167)#0.0043921: 0.000167045	W_tropicalis#0.000959948: 0.00267871)#0.00238697: 2.19668e-05)#0.0258155; 5
((W_mellicola#0.00702085: 0.00260291	W_sebi#0.00384177: 0.00260291)#0.00215694: 9.77715e-05	((W_canadensis#0.000216576: 0.00251167	W_muriae#0.00413889: 0.00251167)#0.00578488: 0.000167045	W_tropicalis#0.000959948: 0.00267871)#0.00238697: 2.19668e-05)#0.0284617; 5
((W_canadensis#0.000216576: 0.00229246	W_muriae#0.00413889: 0.00229246)#0.00633805: 0.000408221	((W_mellicola#0.00626875: 0.00260291	W_sebi#0.00384177: 0.00260291)#0.00215694: 7.58047e-05	W_tropicalis#0.000959948: 0.00267871)#0.00238697: 2.19668e-05)#0.0325245; 5
((W_canadensis#0.000216576: 0.00229246	W_muriae#0.00413889: 0.00229246)#0.0029543: 0.000408221	((W_mellicola#0.00626875: 0.00260291	W_sebi#0.00384177: 0.00260291)#0.00215694: 7.58047e-05	W_tropicalis#0.000959948: 0.00267871)#0.000462741: 2.19668e-05)#0.0300058; 5
((W_canadensis#0.000216576: 0.00259591	W_muriae#0.00413889: 0.00259591)#0.00260896: 0.000104774	((W_mellicola#0.00707637: 0.00260291	W_sebi#0.00384177: 0.00260291)#0.000662612: 8.29821e-05	W_tropicalis#0.000959948: 0.00268589)#0.000461504: 1.47894e-05)#0.0328169; 5
((W_canadensis#0.000216576: 0.00259591	W_muriae#0.00413889: 0.00259591)#0.00260896: 0.000104774	((W_mellicola#0.00707637: 0.00260291	W_tropicalis#0.000959948: 0.00260291)#0.0023824: 8.29821e-05	W_sebi#0.00384177: 0.00268589)#0.000875555: 1.47894e-05)#0.0344933; 5
((W_canadensis#0.000216576: 0.00259591	W_muriae#0.00413889: 0.00259591)#0.00260896: 0.000104774	((W_mellicola#0.00707637: 0.00260291	W_tropicalis#0.000959948: 0.00260291)#0.000541203: 6.24907e-05	W_sebi#0.00384177: 0.0026654)#0.00151189: 3.52808e-05)#0.0366261; 5
((W_canadensis#0.000195565: 0.00234407	W_muriae#0.00373737: 0.00234407)#0.00482769: 9.46095e-05	((W_mellicola#0.00638988: 0.00235039	W_tropicalis#0.000866821: 0.00235039)#0.000834771: 5.64283e-05	W_sebi#0.00176811: 0.00240682)#0.00136522: 3.18581e-05)#0.0330729; 5
((W_mellicola#0.00751479: 0.00276417	W_tropicalis#0.00101942: 0.00276417)#0.00144515: 0.000103829	((W_canadensis#0.000229994: 0.00275673	W_muriae#0.00439531: 0.00275673)#0.00567759: 2.13663e-05	W_sebi#0.00207938: 0.0027781)#0.00163587: 8.98987e-05)#0.0407229; 5
((W_canadensis#0.000229994: 0.00275673	W_muriae#0.00439531: 0.00275673)#0.00376815: 0.000111265	((W_mellicola#0.00751479: 0.00276417	W_tropicalis#0.00101942: 0.00276417)#0.000589601: 2.39119e-06	W_sebi#0.00207938: 0.00276656)#0.00164269: 0.000101438)#0.0375049; 5
((W_canadensis#0.000229994: 0.00275673	W_muriae#0.00439531: 0.00275673)#0.00376815: 0.000111265	((W_mellicola#0.00751479: 0.00276417	W_tropicalis#0.00101942: 0.00276417)#0.000589601: 2.41989e-05	W_sebi#0.00207938: 0.00278837)#0.00126197: 7.96299e-05)#0.0356574; 5
((W_canadensis#0.000229994: 0.00275673	W_muriae#0.00439531: 0.00275673)#0.00376815: 0.000111265	((W_mellicola#0.00751479: 0.00276417	W_tropicalis#0.00101942: 0.00276417)#0.000486128: 2.41989e-05	W_sebi#0.00207938: 0.00278837)#0.00108171: 7.96299e-05)#0.0356574; 5
((W_canadensis#0.000229994: 0.00267499	W_muriae#0.00439531: 0.00267499)#0.00590406: 0.000193006	((W_mellicola#0.00751479: 0.00276417	W_tropicalis#0.00101942: 0.00276417)#0.000486128: 2.41989e-05	W_sebi#0.00207938: 0.00278837)#0.00108171: 7.96299e-05)#0.0356574; 5
((W_canadensis#0.000229994: 0.00267499	W_muriae#0.00439531: 0.00267499)#0.00312162: 0.000193006	((W_mellicola#0.00751479: 0.00276417	W_tropicalis#0.00101942: 0.00276417)#0.00239011: 2.11244e-05	W_sebi#0.00207938: 0.00278529)#0.00276378: 8.27044e-05)#0.0317364; 5
((W_canadensis#0.000229994: 0.00270889	W_muriae#0.00439531: 0.00270889)#0.00308255: 0.000159106	((W_sebi#0.00207938: 0.0024618	W_tropicalis#0.00101942: 0.0024618)#0.00268368: 0.000323497	W_mellicola#0.00751479: 0.00278529)#0.00276378: 8.27044e-05)#0.0348515; 5
((W_canadensis#0.000229994: 0.00270889	W_muriae#0.00439531: 0.00270889)#0.00308255: 0.000159106	((W_sebi#0.00207938: 0.00268139	W_tropicalis#0.00101942: 0.00268139)#0.00246389: 0.000103903	W_mellicola#0.00751479: 0.00278529)#0.00276378: 8.27044e-05)#0.0320493; 5
((W_canadensis#0.000229994: 0.00282145	W_muriae#0.00439531: 0.00282145)#0.00295959: 4.65541e-05	((W_sebi#0.00207938: 0.00233351	W_tropicalis#0.00101942: 0.00233351)#0.00283121: 0.000451781	W_mellicola#0.00751479: 0.00278529)#0.00276378: 8.27044e-05)#0.0320493; 5
((W_canadensis#0.000229994: 0.00282145	W_muriae#0.00439531: 0.00282145)#0.000373903: 4.65541e-05	((W_sebi#0.00154436: 0.00233351	W_tropicalis#0.00101942: 0.00233351)#0.00283121: 0.000451781	W_mellicola#0.00751479: 0.00278529)#0.00144187: 8.27044e-05)#0.0355721; 5
((W_canadensis#0.000229994: 0.00282145	W_muriae#0.00439531: 0.00282145)#0.000373903: 4.65541e-05	((W_sebi#0.00154436: 0.00222503	W_tropicalis#0.00101942: 0.00222503)#0.00296925: 0.000560263	W_mellicola#0.00751479: 0.00278529)#0.00144187: 8.27044e-05)#0.0390687; 5
((W_canadensis#0.000190793: 0.00234055	W_muriae#0.00364617: 0.00234055)#0.000310174: 3.86194e-05	((W_sebi#0.00149839: 0.00211877	W_tropicalis#0.000845669: 0.00211877)#0.00214581: 0.00020157	W_mellicola#0.00623395: 0.00232034)#0.00119108: 5.88289e-05)#0.0331084; 5
((W_canadensis#0.000230485: 0.00282747	W_muriae#0.00440471: 0.00282747)#0.000374702: 4.66536e-05	((W_sebi#0.00181011: 0.00267393	W_tropicalis#0.0010216: 0.00267393)#0.00471229: 0.000156459	W_mellicola#0.00753084: 0.00283039)#0.000970291: 4.37359e-05)#0.0399961; 5
((W_canadensis#0.000230485: 0.00282747	W_muriae#0.00440471: 0.00282747)#0.000374702: 4.66536e-05	((W_sebi#0.00181011: 0.00267393	W_tropicalis#0.0010216: 0.00267393)#0.0028935: 6.47653e-05	W_mellicola#0.00753084: 0.0027387)#0.00210142: 0.000135429)#0.0399961; 5
((W_canadensis#0.000230485: 0.00282747	W_muriae#0.00440471: 0.00282747)#0.000374702: 4.66536e-05	((W_sebi#0.00181011: 0.00267393	W_tropicalis#0.0010216: 0.00267393)#0.0028935: 2.94038e-05	W_mellicola#0.00753084: 0.00270334)#0.00212891: 0.000170791)#0.0381725; 5
((W_canadensis#0.000213874: 0.00262369	W_muriae#0.00408725: 0.00262369)#0.000347696: 4.32912e-05	((W_sebi#0.00167965: 0.00248122	W_tropicalis#0.00094797: 0.00248122)#0.00268496: 6.18229e-05	W_mellicola#0.00698807: 0.00254304)#0.00194864: 0.000123943)#0.0354213; 5
((W_canadensis#0.000213874: 0.00262369	W_muriae#0.00408725: 0.00262369)#0.000347696: 4.32912e-05	((W_sebi#0.00149775: 0.00248122	W_tropicalis#0.00094797: 0.00248122)#0.00152179: 8.08309e-05	W_mellicola#0.00698807: 0.00256205)#0.00437786: 0.000104935)#0.0354213; 5
((W_canadensis#0.000213874: 0.00262369	W_muriae#0.00408725: 0.00262369)#0.000347696: 4.32912e-05	((W_sebi#0.00276819: 0.00248122	W_mellicola#0.00625766: 0.00248122)#0.00152179: 0.000180088	W_tropicalis#0.00094797: 0.0026613)#0.00174966: 5.67773e-06)#0.0318361; 5
((W_canadensis#0.000229173: 0.00281137	W_muriae#0.00437962: 0.00281137)#0.000372568: 4.63879e-05	((W_sebi#0.0029662: 0.0026587	W_mellicola#0.00670529: 0.0026587)#0.00163065: 0.00019297	W_tropicalis#0.00101578: 0.00285167)#0.000317144: 6.08387e-06)#0.0341134; 5
((W_canadensis#0.000212217: 0.00260337	W_muriae#0.00405559: 0.00260337)#0.00050014: 4.29559e-05	((W_tropicalis#0.000940628: 0.002462	W_mellicola#0.0062092: 0.002462)#0.00151001: 0.000149892	W_sebi#0.00274675: 0.00261189)#0.00345814: 3.44347e-05)#0.033798; 5
((W_canadensis#0.000212217: 0.00260337	W_muriae#0.00405559: 0.00260337)#0.00050014: 4.29559e-05	((W_tropicalis#0.000941537: 0.002462	W_mellicola#0.0062092: 0.002462)#0.00151001: 0.000149892	W_sebi#0.00274675: 0.00261189)#0.00345814: 3.44347e-05)#0.033798; 5
((W_canadensis#0.000212217: 0.00260337	W_muriae#0.00405559: 0.00260337)#0.00050014: 4.29559e-05	((W_tropicalis#0.000941537: 0.002462	W_mellicola#0.0062092: 0.002462)#0.00151001: 0.000151602	W_sebi#0.00274675: 0.0026136)#0.00207756: 3.27251e-05)#0.033798; 5
((W_canadensis#0.000212217: 0.00260337	W_muriae#0.00405559: 0.00260337)#0.00050014: 4.29559e-05	((W_tropicalis#0.000941537: 0.0024394	W_mellicola#0.0062092: 0.0024394)#0.001524: 0.000174201	W_sebi#0.00274675: 0.0026136)#0.00207756: 3.27251e-05)#0.0317344; 5
((W_canadensis#0.000212217: 0.00260337	W_muriae#0.00405559: 0.00260337)#0.001732: 4.29559e-05	((W_tropicalis#0.000941537: 0.00232558	W_mellicola#0.0062092: 0.00232558)#0.00175919: 0.000288016	W_sebi#0.00274675: 0.0026136)#0.00320105: 3.27251e-05)#0.028911; 5
((W_canadensis#0.000212217: 0.00260337	W_muriae#0.00405559: 0.00260337)#0.000583621: 4.29559e-05	((W_tropicalis#0.000965507: 0.00232558	W_sebi#0.00197216: 0.00232558)#0.00453375: 0.000288016	W_mellicola#0.0062092: 0.0026136)#0.00415364: 3.27251e-05)#0.0328613; 5
(W_mellicola#0.0062092: 0.00264632	((W_tropicalis#0.000965507: 0.00240363	W_sebi#0.00197216: 0.00240363)#0.00438654: 0.000212585	(W_canadensis#0.000212217: 0.00260337	W_muriae#0.00405559: 0.00260337)#0.00214629: 1.28439e-05)#0.00549564: 3.0112e-05)#0.0298953; 5
(W_mellicola#0.0062092: 0.00264632	(W_canadensis#0.000212217: 0.00261621	((W_tropicalis#0.00298466: 0.00236038	W_sebi#0.00197216: 0.00236038)#0.00843348: 0.00024299	W_muriae#0.00405559: 0.00260337)#0.00214629: 1.28439e-05)#0.00306925: 3.0112e-05)#0.0298953; 5
(W_mellicola#0.0062092: 0.00264632	((W_tropicalis#0.00298466: 0.00236038	W_sebi#0.00197216: 0.00236038)#0.00922585: 0.000255834	(W_canadensis#0.000212217: 0.00260337	W_muriae#0.00405559: 0.00260337)#0.000976004: 1.28439e-05)#0.00412153: 3.0112e-05)#0.0279367; 5
(W_mellicola#0.0062092: 0.00264632	(W_muriae#0.00405559: 0.00260663	(W_canadensis#0.000212217: 0.00260337	(W_tropicalis#0.00199048: 0.00236038	W_sebi#0.00197216: 0.00236038)#0.00570502: 0.00024299)#0.00166729: 3.2638e-06)#0.00323346: 3.96921e-05)#0.0279367; 5
(W_mellicola#0.0062092: 0.00264632	((W_tropicalis#0.00199048: 0.00253745	W_sebi#0.00197216: 0.00253745)#0.00714335: 7.25691e-05	(W_canadensis#0.000212217: 0.00260337	W_muriae#0.00405559: 0.00260337)#0.00535182: 6.64951e-06)#0.00322927: 3.63064e-05)#0.0267376; 5
(W_mellicola#0.0062092: 0.00264632	((W_tropicalis#0.00199048: 0.00253745	W_sebi#0.00197216: 0.00253745)#0.00485012: 7.25691e-05	(W_canadensis#0.000212217: 0.00260337	W_muriae#0.00405559: 0.00260337)#0.00248827: 6.64951e-06)#0.00446135: 3.63064e-05)#0.0267376; 5
((W_tropicalis#0.00199048: 0.00231973	W_sebi#0.00197216: 0.00231973)#0.00335877: 0.000326598	(W_mellicola#0.0062092: 0.00262517	(W_canadensis#0.000212217: 0.00260337	W_muriae#0.00405559: 0.00260337)#0.00153915: 2.18027e-05)#0.00217681: 2.11531e-05)#0.0296571; 5
(W_mellicola#0.00687782: 0.00293129	((W_tropicalis#0.000673952: 0.00256952	W_sebi#0.00218453: 0.00256952)#0.00115088: 0.000321544	(W_canadensis#0.000235069: 0.00288371	W_muriae#0.00449231: 0.00288371)#0.000462494: 7.35883e-06)#0.00631165: 4.02226e-05)#0.0328507; 5
(W_mellicola#0.00687782: 0.00293129	((W_tropicalis#0.000673952: 0.0028814	W_sebi#0.00218453: 0.0028814)#0.000979702: 4.24027e-05	(W_canadensis#0.000235069: 0.00288371	W_muriae#0.00449231: 0.00288371)#0.00159075: 4.00956e-05)#0.00307708: 7.48587e-06)#0.0353013; 5
(W_mellicola#0.00687782: 0.00293129	((W_tropicalis#0.000673952: 0.0028814	W_sebi#0.00218453: 0.0028814)#0.001421: 4.24027e-05	(W_canadensis#0.000235069: 0.00288371	W_muriae#0.00449231: 0.00288371)#0.00159075: 4.00956e-05)#0.000677328: 7.48587e-06)#0.0378529; 5
(W_mellicola#0.00687782: 0.00293129	(W_muriae#0.00449231: 0.00292131	(W_canadensis#0.000235069: 0.00289371	(W_tropicalis#0.000673952: 0.0028814	W_sebi#0.00218453: 0.0028814)#0.001421: 1.23138e-05)#0.00171316: 2.75969e-05)#0.000677906: 9.97795e-06)#0.0378529; 5
((W_canadensis#0.000225306: 0.00276508	(W_tropicalis#0.000645961: 0.00276173	W_sebi#0.0020938: 0.00276173)#0.00136198: 3.35777e-06)#0.00164703: 4.44588e-05	(W_muriae#0.00430573: 0.00279998	W_mellicola#0.00732401: 0.00279998)#0.00237265: 9.56353e-06)#0.0336042; 5
(W_mellicola#0.00732401: 0.00280954	(W_muriae#0.00430573: 0.00277688	(W_canadensis#0.000225306: 0.00277236	(W_tropicalis#0.000645961: 0.0025114	W_sebi#0.0020938: 0.0025114)#0.00149774: 0.000260964)#0.0016427: 4.51416e-06)#0.00239239: 3.2667e-05)#0.0300633; 5
(W_mellicola#0.00732401: 0.00280954	(W_muriae#0.00430573: 0.00278942	(W_canadensis#0.000225306: 0.00277236	(W_tropicalis#0.000645961: 0.00272757	W_sebi#0.0020938: 0.00272757)#0.00131999: 4.47885e-05)#0.0016427: 1.70622e-05)#0.00238163: 2.0119e-05)#0.0300633; 5
(W_mellicola#0.00732401: 0.00280954	(W_muriae#0.00430573: 0.00278478	(W_canadensis#0.000225306: 0.00274613	(W_tropicalis#0.000554095: 0.00272757	W_sebi#0.0020938: 0.00272757)#0.00131999: 1.85607e-05)#0.00363279: 3.86479e-05)#0.0023856: 2.47611e-05)#0.0300633; 5
(W_mellicola#0.00732401: 0.00280954	(W_muriae#0.00430573: 0.00279696	(W_canadensis#0.000225306: 0.00278362	(W_tropicalis#0.000554095: 0.00272757	W_sebi#0.0020938: 0.00272757)#0.0028853: 5.60443e-05)#0.00358387: 1.33437e-05)#0.000903034: 1.25817e-05)#0.0326693; 5
(W_mellicola#0.00732401: 0.00280954	(W_muriae#0.00430573: 0.00278536	(W_canadensis#0.000225306: 0.00278362	(W_tropicalis#0.000554095: 0.00272757	W_sebi#0.0020938: 0.00272757)#0.00405581: 5.60443e-05)#0.00126668: 1.7417e-06)#0.00323836: 2.41836e-05)#0.0326693; 5
(W_mellicola#0.00732401: 0.00280954	(W_muriae#0.00430573: 0.00278517	(W_sebi#0.0020938: 0.00278247	(W_tropicalis#0.000554095: 0.00272757	W_canadensis#0.000225306: 0.00272757)#0.00073528: 5.48924e-05)#0.00307267: 2.70545e-06)#0.00323858: 2.43718e-05)#0.0299177; 5
(W_mellicola#0.00732401: 0.00280954	(W_sebi#0.0020938: 0.00277898	(W_muriae#0.00430573: 0.00275455	(W_tropicalis#0.000554095: 0.00248717	W_canadensis#0.000225306: 0.00248717)#0.00327703: 0.00026738)#0.00536647: 2.44295e-05)#0.00324579: 3.05628e-05)#0.0313615; 5
(W_mellicola#0.00732401: 0.00280954	(W_sebi#0.0020938: 0.00279136	(W_muriae#0.00430573: 0.00275455	(W_tropicalis#0.000554095: 0.00248717	W_canadensis#0.000225306: 0.00248717)#0.00502386: 0.00026738)#0.00317178: 3.68055e-05)#0.000729243: 1.81868e-05)#0.0341801; 5
((W_muriae#0.00430573: 0.00267257	(W_tropicalis#0.000554095: 0.00248717	W_canadensis#0.000225306: 0.00248717)#0.0012526: 0.000185397)#0.00326907: 0.000136976	(W_sebi#0.0020938: 0.00279136	W_mellicola#0.00732401: 0.00279136)#0.000729243: 1.81868e-05)#0.0362506; 5
((W_muriae#0.00430573: 0.0027908	(W_tropicalis#0.000554095: 0.00263717	W_canadensis#0.000225306: 0.00263717)#0.00236112: 0.000153627)#0.00313058: 1.87453e-05	(W_sebi#0.0020938: 0.00249063	W_mellicola#0.00732401: 0.00249063)#0.00214089: 0.000318917)#0.0394007; 5
((W_muriae#0.00430573: 0.00273718	(W_tropicalis#0.000554095: 0.00263717	W_canadensis#0.000225306: 0.00263717)#0.000914272: 0.000100011)#0.0031919: 7.23611e-05	(W_sebi#0.0020938: 0.00270017	W_mellicola#0.00732401: 0.00270017)#0.00197475: 0.000109376)#0.0394007; 5
((W_tropicalis#0.000554095: 0.00275496	(W_muriae#0.00430573: 0.00263717	W_canadensis#0.000225306: 0.00263717)#0.0012747: 0.000117786)#0.00317131: 5.45856e-05	(W_sebi#0.0020938: 0.00270017	W_mellicola#0.00732401: 0.00270017)#0.00160366: 0.000109376)#0.0394007; 5
((W_muriae#0.00430573: 0.00275496	(W_tropicalis#0.000554095: 0.00263717	W_canadensis#0.000225306: 0.00263717)#0.0012747: 0.000117786)#0.00317131: 5.45856e-05	(W_sebi#0.00324522: 0.00270595	W_mellicola#0.00732401: 0.00270595)#0.00160024: 0.000103592)#0.0394007; 5
((W_muriae#0.00430573: 0.00280269	(W_tropicalis#0.000554095: 0.00263717	W_canadensis#0.000225306: 0.00263717)#0.0012747: 0.000165517)#0.0031173: 6.85509e-06	(W_sebi#0.00324522: 0.00270595	W_mellicola#0.00732401: 0.00270595)#0.00160024: 0.000103592)#0.0394007; 5
((W_muriae#0.00399591: 0.00260102	(W_sebi#0.00301172: 0.00251125	W_mellicola#0.00679702: 0.00251125)#0.000825988: 8.9776e-05)#0.002893: 6.36183e-06	(W_tropicalis#0.000514225: 0.00239983	W_canadensis#0.000209094: 0.00239983)#0.00120644: 0.000207556)#0.0382162; 5
((W_muriae#0.00399591: 0.00260102	(W_sebi#0.00301172: 0.00240019	W_mellicola#0.00679702: 0.00240019)#0.00321501: 0.000200836)#0.002893: 6.36183e-06	(W_tropicalis#0.000514225: 0.00207878	W_canadensis#0.000209094: 0.00207878)#0.00145029: 0.000528602)#0.0353056; 5
((W_muriae#0.00399591: 0.00260102	(W_sebi#0.00301172: 0.00258092	W_mellicola#0.00679702: 0.00258092)#0.00298987: 2.01061e-05)#0.002893: 6.36183e-06	(W_tropicalis#0.000514225: 0.00245085	W_canadensis#0.000209094: 0.00245085)#0.00323523: 0.000156537)#0.0325826; 5
(((W_tropicalis#0.000592978: 0.00282619	W_canadensis#0.000241117: 0.00282619)#0.00182727: 0.000170767	(W_sebi#0.00347296: 0.00297618	W_mellicola#0.00783797: 0.00297618)#0.00223768: 2.07777e-05)#0.00333874: 9.7437e-06	W_muriae#0.00460788: 0.0030067)#0.0375726; 5
(((W_tropicalis#0.000498974: 0.00233198	W_canadensis#0.000202893: 0.00233198)#0.00156804: 0.000176951	(W_sebi#0.00292239: 0.00250437	W_mellicola#0.00659542: 0.00250437)#0.00274654: 4.56096e-06)#0.00282392: 2.11219e-05	W_muriae#0.0038774: 0.00253005)#0.0316162; 5
((W_mellicola#0.00795778: 0.00302718	(W_sebi#0.00352604: 0.00302167	(W_tropicalis#0.000602042: 0.00268502	W_canadensis#0.000244802: 0.00268502)#0.00198259: 0.000336656)#0.00051864: 5.50307e-06)#0.002143: 2.54849e-05	W_muriae#0.00467831: 0.00305266)#0.0342559; 5
((W_mellicola#0.00795778: 0.0030229	(W_canadensis#0.000244802: 0.00300254	(W_tropicalis#0.000602042: 0.00295632	W_sebi#0.00352604: 0.00295632)#0.00180065: 4.62221e-05)#0.00248871: 2.03579e-05)#0.00208284: 2.9764e-05	W_muriae#0.00467831: 0.00305266)#0.0342559; 5
((W_mellicola#0.00795778: 0.00304939	(W_tropicalis#0.000602042: 0.00295954	(W_canadensis#0.000244802: 0.00295632	W_sebi#0.00352604: 0.00295632)#0.000264872: 3.22246e-06)#0.00470045: 8.98543e-05)#0.00206474: 3.26723e-06	W_muriae#0.00467831: 0.00305266)#0.0309607; 5
((W_mellicola#0.00795778: 0.0030489	(W_canadensis#0.000244802: 0.0029943	(W_tropicalis#0.000602042: 0.00295632	W_sebi#0.00352604: 0.00295632)#0.000264872: 3.79827e-05)#0.00464589: 5.46011e-05)#0.00452588: 3.76023e-06	W_muriae#0.00467831: 0.00305266)#0.0272394; 5
((W_mellicola#0.00547099: 0.00279945	(W_tropicalis#0.000556234: 0.00276647	(W_canadensis#0.000226176: 0.00234164	W_sebi#0.00325775: 0.00234164)#0.00472346: 0.000424831)#0.00205874: 3.29843e-05)#0.0042076: 2.09364e-05	W_muriae#0.00432235: 0.00282039)#0.0251668; 5
((W_mellicola#0.00547099: 0.00278129	(W_canadensis#0.000226176: 0.00276647	(W_tropicalis#0.00208839: 0.00234164	W_sebi#0.00325775: 0.00234164)#0.00472346: 0.000424831)#0.00428379: 1.48254e-05)#0.00423507: 3.90953e-05	W_muriae#0.00432235: 0.00282039)#0.0251668; 5
((W_mellicola#0.00547099: 0.00279427	(W_sebi#0.00325775: 0.00276647	(W_tropicalis#0.00208839: 0.00210873	W_canadensis#0.000226176: 0.00210873)#0.00524517: 0.000657742)#0.00340673: 2.78042e-05)#0.00208517: 2.61165e-05	W_muriae#0.00432235: 0.00282039)#0.0251668; 5
((W_muriae#0.00432235: 0.00279427	(W_sebi#0.00325775: 0.00276647	(W_tropicalis#0.00208839: 0.00210873	W_canadensis#0.000226176: 0.00210873)#0.00524517: 0.000657742)#0.00148409: 2.78042e-05)#0.00208517: 2.61165e-05	W_mellicola#0.00547099: 0.00282039)#0.0273144; 5
((W_muriae#0.00432235: 0.00280842	(W_sebi#0.00325775: 0.00276647	(W_tropicalis#0.00208839: 0.00210873	W_canadensis#0.000226176: 0.00210873)#0.00524517: 0.000657742)#0.0017855: 4.19504e-05)#0.00207467: 1.19703e-05	W_mellicola#0.00547099: 0.00282039)#0.0298126; 5
((W_mellicola#0.00547099: 0.00280347	(W_sebi#0.00325775: 0.00276647	(W_tropicalis#0.00095182: 0.00242807	W_canadensis#0.000226176: 0.00242807)#0.00243346: 0.000338396)#0.00280697: 3.70026e-05)#0.00207833: 1.69181e-05	W_muriae#0.00432235: 0.00282039)#0.0331053; 5
((W_mellicola#0.00547099: 0.00280369	(W_sebi#0.00325775: 0.00276647	(W_tropicalis#0.00153646: 0.00242807	W_canadensis#0.000226176: 0.00242807)#0.00243346: 0.000338396)#0.00122707: 3.72212e-05)#0.00207817: 1.66995e-05	W_muriae#0.00432235: 0.00282039)#0.0331053; 5
((W_muriae#0.00432235: 0.00281291	(W_sebi#0.00325775: 0.00276647	(W_tropicalis#0.00153646: 0.00265313	W_canadensis#0.000226176: 0.00265313)#0.00222704: 0.000113338)#0.0024702: 4.64449e-05)#0.00207135: 7.47576e-06	W_mellicola#0.00547099: 0.00282039)#0.0360271; 5
((W_sebi#0.00325775: 0.00281291	(W_muriae#0.00432235: 0.00276647	(W_tropicalis#0.001244: 0.00233716	W_canadensis#0.000226176: 0.00233716)#0.00141849: 0.000429309)#0.0024702: 4.64449e-05)#0.00366284: 7.47576e-06	W_mellicola#0.00547099: 0.00282039)#0.0360271; 5
((W_sebi#0.00325775: 0.00281291	(W_muriae#0.00432235: 0.00276647	(W_tropicalis#0.001244: 0.00233716	W_canadensis#0.000226176: 0.00233716)#0.00563731: 0.000429309)#0.0024702: 4.64449e-05)#0.00366284: 7.47576e-06	W_mellicola#0.00547099: 0.00282039)#0.0334527; 5
((W_mellicola#0.00547099: 0.00281291	(W_muriae#0.00432235: 0.00279212	(W_tropicalis#0.001244: 0.0027591	W_canadensis#0.000226176: 0.0027591)#0.000962247: 3.30273e-05)#0.0024475: 2.0789e-05)#0.000418648: 7.47576e-06	W_sebi#0.00325775: 0.00282039)#0.0367713; 5
((W_mellicola#0.00547099: 0.00282015	(W_tropicalis#0.001244: 0.00279212	(W_muriae#0.00432235: 0.0027591	W_canadensis#0.000226176: 0.0027591)#0.00151262: 3.30273e-05)#0.000444661: 2.80221e-05)#0.00306313: 2.42607e-07	W_sebi#0.00325775: 0.00282039)#0.0367713; 5
(((W_muriae#0.00432235: 0.0027591	W_canadensis#0.000226176: 0.0027591)#0.00100996: 6.10494e-05	(W_tropicalis#0.001244: 0.00279212	W_mellicola#0.00547099: 0.00279212)#0.00185688: 2.80221e-05)#0.000373447: 2.42607e-07	W_sebi#0.00325775: 0.00282039)#0.0367713; 5
(((W_muriae#0.00432235: 0.0027591	W_canadensis#0.000226176: 0.0027591)#0.00100996: 6.10494e-05	(W_tropicalis#0.001244: 0.00279212	W_mellicola#0.00547099: 0.00279212)#0.00133611: 2.80221e-05)#0.000373447: 2.42607e-07	W_sebi#0.00325775: 0.00282039)#0.0367713; 5
((W_sebi#0.00325775: 0.00282015	(W_tropicalis#0.001244: 0.00279212	W_mellicola#0.00547099: 0.00279212)#0.00133611: 2.80221e-05)#0.00262079: 2.42607e-07	(W_muriae#0.00432235: 0.0027591	W_canadensis#0.000226176: 0.0027591)#0.00100996: 6.1292e-05)#0.0395209; 5
((W_sebi#0.00292232: 0.00252214	(W_tropicalis#0.00111591: 0.00250463	W_mellicola#0.00490767: 0.00250463)#0.00119854: 1.75082e-05)#0.00235805: 7.84621e-06	(W_muriae#0.0038773: 0.002475	W_canadensis#0.000202888: 0.002475)#0.00132672: 5.49811e-05)#0.0354516; 5
((W_sebi#0.00323393: 0.00278944	(W_muriae#0.00429074: 0.00273892	W_canadensis#0.000224522: 0.00273892)#0.00146819: 5.05195e-05)#0.00261103: 1.03243e-05	(W_tropicalis#0.0012349: 0.00277171	W_mellicola#0.00543098: 0.00277171)#0.00132634: 2.8058e-05)#0.0392319; 5
((W_sebi#0.00323393: 0.00276062	(W_muriae#0.00429074: 0.00273892	W_canadensis#0.000224522: 0.00273892)#0.00146819: 2.16962e-05)#0.00574464: 3.91476e-05	(W_tropicalis#0.0012349: 0.00277171	W_mellicola#0.00543098: 0.00277171)#0.00132634: 2.8058e-05)#0.0370681; 5
((W_sebi#0.00323393: 0.00275677	(W_muriae#0.00429074: 0.00273892	W_canadensis#0.000224522: 0.00273892)#0.00146819: 1.78549e-05)#0.00206375: 4.29889e-05	(W_tropicalis#0.0012349: 0.00277171	W_mellicola#0.00543098: 0.00277171)#0.00132634: 2.8058e-05)#0.0333966; 5
((W_sebi#0.00323393: 0.002751	(W_muriae#0.00429074: 0.00273892	W_canadensis#0.000224522: 0.00273892)#0.00146819: 1.20758e-05)#0.00206809: 4.8768e-05	(W_tropicalis#0.0012349: 0.00277171	W_mellicola#0.00543098: 0.00277171)#0.000577585: 2.8058e-05)#0.031472; 5
((W_sebi#0.00298102: 0.00253586	(W_muriae#0.00395519: 0.00252473	W_canadensis#0.000206964: 0.00252473)#0.00135337: 1.11315e-05)#0.000680235: 4.49541e-05	(W_tropicalis#0.00158956: 0.00239487	W_mellicola#0.00500626: 0.00239487)#0.00211792: 0.000185939)#0.0273506; 5
((W_sebi#0.00350595: 0.0029824	(W_muriae#0.00465166: 0.00296931	W_canadensis#0.000243408: 0.00296931)#0.00455846: 1.30916e-05)#0.00334369: 5.28701e-05	(W_tropicalis#0.00117481: 0.0029264	W_mellicola#0.00588781: 0.0029264)#0.00518841: 0.000108868)#0.0345281; 5
((W_sebi#0.00350595: 0.00300457	(W_muriae#0.00465166: 0.00296931	W_canadensis#0.000243408: 0.00296931)#0.00226099: 3.52629e-05)#0.00331902: 3.06989e-05	(W_tropicalis#0.00117481: 0.0028912	W_mellicola#0.00588781: 0.0028912)#0.00749531: 0.000144064)#0.0345281; 5
(((W_tropicalis#0.00117481: 0.0028912	W_mellicola#0.00588781: 0.0028912)#0.00749531: 9.19591e-05	(W_muriae#0.00465166: 0.00278002	W_canadensis#0.000243408: 0.00278002)#0.00241494: 0.000203146)#0.00334283: 5.21045e-05	W_sebi#0.00350595: 0.00303527)#0.0321826; 5
(((W_tropicalis#0.000927978: 0.00230659	W_mellicola#0.00465077: 0.00230659)#0.00405408: 4.98016e-05	(W_muriae#0.00367433: 0.00233489	W_canadensis#0.000192267: 0.00233489)#0.00179402: 2.15047e-05)#0.00264049: 4.11572e-05	W_sebi#0.00276934: 0.00239755)#0.0265131; 5
(((W_tropicalis#0.000836228: 0.00266066	W_mellicola#0.00536467: 0.00266066)#0.00467639: 7.00765e-05	(W_muriae#0.00423835: 0.0026933	W_canadensis#0.000221781: 0.0026933)#0.000774474: 3.74359e-05)#0.00303173: 3.48448e-05	W_sebi#0.00319444: 0.00276558)#0.0334843; 5
(((W_tropicalis#0.000836228: 0.00266066	W_mellicola#0.00536467: 0.00266066)#0.00467639: 9.8995e-05	(W_muriae#0.00423835: 0.0026933	W_canadensis#0.000221781: 0.0026933)#0.000774474: 6.63545e-05)#0.00413872: 5.92618e-06	W_sebi#0.00319444: 0.00276558)#0.0311425; 5
(((W_tropicalis#0.000836228: 0.00266066	W_mellicola#0.00536467: 0.00266066)#0.00467639: 5.56047e-05	(W_muriae#0.00423835: 0.00253475	W_canadensis#0.000221781: 0.00253475)#0.000822918: 0.000181516)#0.00420483: 4.93165e-05	W_sebi#0.00319444: 0.00276558)#0.0339441; 5
(((W_tropicalis#0.000836228: 0.00266066	(W_muriae#0.00423835: 0.00253475	W_canadensis#0.000221781: 0.00253475)#0.000822918: 0.000125911)#0.0065535: 2.90127e-05	W_mellicola#0.00536467: 0.00268967)#0.00608746: 7.59086e-05	W_sebi#0.00319444: 0.00276558)#0.0339441; 5
(((W_tropicalis#0.000836228: 0.00266066	(W_muriae#0.00423835: 0.00235257	W_canadensis#0.000221781: 0.00235257)#0.00312225: 0.000308092)#0.0065535: 8.45449e-05	W_mellicola#0.00536467: 0.0027452)#0.00363046: 2.03763e-05	W_sebi#0.00319444: 0.00276558)#0.0339441; 5
(((W_tropicalis#0.00114382: 0.00266066	W_mellicola#0.00536467: 0.00266066)#0.00311912: 8.45449e-05	(W_muriae#0.00423835: 0.00235257	W_canadensis#0.000221781: 0.00235257)#0.00312225: 0.000392637)#0.0017299: 2.03763e-05	W_sebi#0.00319444: 0.00276558)#0.0319734; 5
((W_sebi#0.00319444: 0.0027452	(W_muriae#0.00423835: 0.00235257	W_canadensis#0.000221781: 0.00235257)#0.00312225: 0.000392637)#0.00238568: 2.03763e-05	(W_tropicalis#0.00114382: 0.00248232	W_mellicola#0.00536467: 0.00248232)#0.00334321: 0.000283264)#0.0319734; 5
((W_sebi#0.00319444: 0.0027452	(W_muriae#0.00423835: 0.00235257	W_canadensis#0.000221781: 0.00235257)#0.00312225: 0.000392637)#0.00238568: 2.03763e-05	(W_tropicalis#0.00114382: 0.0025428	W_mellicola#0.00536467: 0.0025428)#0.00185452: 0.000222782)#0.0295218; 5
((W_sebi#0.00319444: 0.00269372	(W_muriae#0.00423835: 0.00255891	W_canadensis#0.000221781: 0.00255891)#0.00287048: 0.000134806)#0.00243128: 7.18608e-05	(W_tropicalis#0.00114382: 0.0025428	W_mellicola#0.00536467: 0.0025428)#0.00185452: 0.000222782)#0.0263257; 5
((W_sebi#0.00319444: 0.00275633	(W_muriae#0.00423835: 0.00255891	W_canadensis#0.000221781: 0.00255891)#0.00287048: 0.000197415)#0.00423847: 9.25144e-06	(W_tropicalis#0.00114382: 0.00274465	W_mellicola#0.00536467: 0.00274465)#0.00171813: 2.09284e-05)#0.0288173; 5
((W_sebi#0.00319444: 0.00276283	(W_tropicalis#0.00114382: 0.00274465	W_mellicola#0.00536467: 0.00274465)#0.00171813: 1.81823e-05)#0.00422849: 2.74612e-06	(W_muriae#0.00423835: 0.00255891	W_canadensis#0.000221781: 0.00255891)#0.00287048: 0.000206667)#0.0302502; 5
(((W_muriae#0.00423835: 0.00241136	W_canadensis#0.000221781: 0.00241136)#0.00497347: 0.000345545	(W_tropicalis#0.00114382: 0.00274465	W_mellicola#0.0066269: 0.00274465)#0.000860982: 1.22561e-05)#0.00423758: 8.67225e-06	W_sebi#0.00319444: 0.00276558)#0.0302502; 5
(((W_muriae#0.00394386: 0.00224381	W_canadensis#0.000206371: 0.00224381)#0.00125252: 0.000328017	(W_tropicalis#0.00106435: 0.00255394	W_mellicola#0.00616644: 0.00255394)#0.000801159: 1.78866e-05)#0.00205072: 1.58765e-06	W_sebi#0.00297248: 0.00257342)#0.0281483; 5
(((W_muriae#0.00394386: 0.00224381	W_canadensis#0.000206371: 0.00224381)#0.00369903: 0.000328017	(W_tropicalis#0.00124304: 0.00255394	W_mellicola#0.00616644: 0.00255394)#0.00241208: 1.78866e-05)#0.000564251: 1.58765e-06	W_sebi#0.00297248: 0.00257342)#0.0310229; 5
(((W_muriae#0.00394386: 0.00224381	W_canadensis#0.000206371: 0.00224381)#0.00369903: 0.000328017	(W_tropicalis#0.00124304: 0.00255394	W_mellicola#0.00616644: 0.00255394)#0.000688593: 1.78866e-05)#0.000564251: 1.58765e-06	W_sebi#0.00297248: 0.00257342)#0.0287092; 5
(((W_muriae#0.00394386: 0.00224381	W_canadensis#0.000206371: 0.00224381)#0.00369903: 0.000328017	(W_tropicalis#0.00124304: 0.00255394	W_mellicola#0.00616644: 0.00255394)#0.00311792: 1.78866e-05)#0.000564251: 1.58765e-06	W_sebi#0.00297248: 0.00257342)#0.0287092; 5
(((W_muriae#0.00394386: 0.00224381	W_canadensis#0.000206371: 0.00224381)#0.00369903: 0.000328017	W_sebi#0.00297248: 0.00257183)#0.0023827: 1.58765e-06	(W_tropicalis#0.00124304: 0.00255394	W_mellicola#0.00616644: 0.00255394)#0.00151534: 1.94742e-05)#0.0268674; 5
(((W_sebi#0.00297248: 0.00185205	W_canadensis#0.000206371: 0.00185205)#0.00448148: 0.000719782	W_muriae#0.00394386: 0.00257183)#0.0023827: 1.58765e-06	(W_tropicalis#0.00124304: 0.00255394	W_mellicola#0.00616644: 0.00255394)#0.00151534: 1.94742e-05)#0.0294983; 5
(((W_tropicalis#0.00116635: 0.00290889	W_mellicola#0.00702344: 0.00290889)#0.00172594: 2.03724e-05	W_muriae#0.00449197: 0.00292926)#0.00271384: 1.8083e-06	(W_sebi#0.00338559: 0.00210944	W_canadensis#0.000235052: 0.00210944)#0.00510431: 0.000821625)#0.0308645; 5
(((W_tropicalis#0.00300629: 0.00278637	W_mellicola#0.00702344: 0.00278637)#0.00180184: 0.000143672	W_muriae#0.00449197: 0.00293004)#0.00271312: 1.02821e-06	(W_sebi#0.00192579: 0.00237284	W_canadensis#0.000235052: 0.00237284)#0.00241915: 0.000558232)#0.0340948; 5
(((W_tropicalis#0.00300629: 0.00278637	W_muriae#0.00449197: 0.00278637)#0.00180184: 0.000143672	W_mellicola#0.00702344: 0.00293004)#0.00152227: 1.02821e-06	(W_sebi#0.00192579: 0.00274153	W_canadensis#0.000235052: 0.00274153)#0.00209381: 0.000189538)#0.0373849; 5
(((W_tropicalis#0.00300629: 0.00278637	W_muriae#0.00449197: 0.00278637)#0.00180184: 0.000143672	(W_sebi#0.00192579: 0.00244688	W_canadensis#0.000235052: 0.00244688)#0.00234595: 0.000483162)#0.000467137: 1.02821e-06	W_mellicola#0.00702344: 0.00293107)#0.0349529; 5
(((W_tropicalis#0.00300629: 0.00283732	W_muriae#0.00449197: 0.00283732)#0.00176948: 9.27225e-05	(W_sebi#0.00192579: 0.00278917	W_canadensis#0.000235052: 0.00278917)#0.00205805: 0.00014087)#0.000467137: 1.02821e-06	W_mellicola#0.00702344: 0.00293107)#0.0324076; 5
(((W_tropicalis#0.00300629: 0.00283732	W_muriae#0.00449197: 0.00283732)#0.00176948: 9.27225e-05	(W_sebi#0.00192579: 0.00278917	W_canadensis#0.000235052: 0.00278917)#0.00205805: 0.00014087)#0.00240247: 1.02821e-06	W_mellicola#0.00702344: 0.00293107)#0.0343294; 5
(((W_tropicalis#0.00300629: 0.00268949	W_muriae#0.00449197: 0.00268949)#0.00186674: 0.000240546	(W_sebi#0.00192579: 0.00278917	W_canadensis#0.000235052: 0.00278917)#0.00486615: 0.00014087)#0.00132056: 1.02821e-06	W_mellicola#0.00702344: 0.00293107)#0.0386297; 5
((W_mellicola#0.00702344: 0.00293004	(W_sebi#0.00192579: 0.00278917	W_canadensis#0.000235052: 0.00278917)#0.00486615: 0.00014087)#0.00132056: 1.02821e-06	(W_tropicalis#0.00300629: 0.00268949	W_muriae#0.00449197: 0.00268949)#0.00243224: 0.000241574)#0.0352858; 5
((W_mellicola#0.00702344: 0.00293004	(W_sebi#0.00192579: 0.00266446	W_canadensis#0.000235052: 0.00266446)#0.00509391: 0.000265578)#0.00132056: 1.02821e-06	(W_tropicalis#0.00300629: 0.00268949	W_muriae#0.00449197: 0.00268949)#0.00156458: 0.000241574)#0.0393017; 5
((W_mellicola#0.00702344: 0.00293004	(W_tropicalis#0.00300629: 0.00282395	W_muriae#0.00449197: 0.00282395)#0.00271241: 0.000106085)#0.00175044: 1.02821e-06	(W_sebi#0.00192579: 0.00266446	W_canadensis#0.000235052: 0.00266446)#0.00237585: 0.000266607)#0.0393017; 5
((W_mellicola#0.00538634: 0.00293004	(W_tropicalis#0.00300629: 0.00282395	W_muriae#0.00449197: 0.00282395)#0.00271241: 0.000106085)#0.00300174: 1.02821e-06	(W_sebi#0.00192579: 0.00266446	W_canadensis#0.000235052: 0.00266446)#0.00237585: 0.000266607)#0.0393017; 5
((W_mellicola#0.00538634: 0.00293004	(W_sebi#0.00192579: 0.00278818	W_canadensis#0.000235052: 0.00278818)#0.00446892: 0.000141863)#0.000892616: 1.02821e-06	(W_tropicalis#0.00300629: 0.00282395	W_muriae#0.00449197: 0.00282395)#0.00271241: 0.000107114)#0.0402942; 5
((W_mellicola#0.00538634: 0.00293004	(W_tropicalis#0.00300629: 0.00282395	W_muriae#0.00449197: 0.00282395)#0.00271241: 0.000106085)#0.000892616: 1.02821e-06	(W_sebi#0.00192579: 0.00278818	W_canadensis#0.000235052: 0.00278818)#0.00446892: 0.000142892)#0.0402942; 5
((W_muriae#0.00449197: 0.00293004	(W_tropicalis#0.00300629: 0.0027677	W_mellicola#0.00538634: 0.0027677)#0.00276754: 0.000162336)#0.000892616: 1.02821e-06	(W_sebi#0.00192579: 0.00278818	W_canadensis#0.000235052: 0.00278818)#0.00446892: 0.000142892)#0.0402942; 5
((W_muriae#0.00449197: 0.00293004	(W_tropicalis#0.00300629: 0.0027677	W_mellicola#0.00538634: 0.0027677)#0.00276754: 0.000162336)#0.000892616: 1.02821e-06	(W_sebi#0.00192579: 0.00278818	W_canadensis#0.000235052: 0.00278818)#0.00203499: 0.000142892)#0.0402942; 5
((W_muriae#0.00449197: 0.00293004	(W_tropicalis#0.00128634: 0.00276677	W_mellicola#0.00538634: 0.00276677)#0.00276848: 0.000163273)#0.000954649: 1.02821e-06	(W_sebi#0.00192579: 0.00269282	W_canadensis#0.000235052: 0.00269282)#0.00371012: 0.000238249)#0.0402942; 5
((W_muriae#0.00449197: 0.00293004	(W_sebi#0.00192579: 0.00269282	W_canadensis#0.000235052: 0.00269282)#0.00371012: 0.000237221)#0.00336241: 1.02821e-06	(W_tropicalis#0.00321249: 0.00276677	W_mellicola#0.00538634: 0.00276677)#0.00276848: 0.000164301)#0.0435946; 5
((W_sebi#0.00192579: 0.00293004	(W_muriae#0.00449197: 0.00269282	W_canadensis#0.000235052: 0.00269282)#0.00250333: 0.000237221)#0.00336241: 1.02821e-06	(W_tropicalis#0.00321249: 0.00276677	W_mellicola#0.00538634: 0.00276677)#0.00276848: 0.000164301)#0.0435946; 5
((W_sebi#0.00192579: 0.00293004	(W_muriae#0.00449197: 0.00269282	W_canadensis#0.000235052: 0.00269282)#0.00250333: 0.000237221)#0.000623377: 1.02821e-06	(W_tropicalis#0.00147699: 0.00267122	W_mellicola#0.00538634: 0.00267122)#0.00420718: 0.000259847)#0.0435946; 5
((W_sebi#0.00192579: 0.00293004	(W_muriae#0.00449197: 0.0028494	W_canadensis#0.000235052: 0.0028494)#0.00236577: 8.06434e-05)#0.00352155: 1.02821e-06	(W_tropicalis#0.00147699: 0.00273714	W_mellicola#0.00538634: 0.00273714)#0.00643304: 0.000193924)#0.0415192; 5
((W_sebi#0.00192579: 0.00293004	(W_muriae#0.00449197: 0.0028494	W_canadensis#0.000235052: 0.0028494)#0.00236577: 8.06434e-05)#0.000494812: 1.02821e-06	(W_tropicalis#0.00147699: 0.00273714	W_mellicola#0.00538634: 0.00273714)#0.0043365: 0.000193924)#0.0415192; 5
((W_sebi#0.00192579: 0.00292429	(W_muriae#0.00449197: 0.00270507	W_canadensis#0.000235052: 0.00270507)#0.002492: 0.000219219)#0.000495785: 6.78267e-06	(W_tropicalis#0.00147699: 0.00273714	W_mellicola#0.00538634: 0.00273714)#0.00105167: 0.000193924)#0.0415192; 5
((W_canadensis#0.000214556: 0.0026693	(W_muriae#0.00410028: 0.00246919	W_sebi#0.00175787: 0.00246919)#0.0022747: 0.000200104)#0.00263521: 6.19124e-06	(W_tropicalis#0.0013361: 0.00249847	W_mellicola#0.00491666: 0.00249847)#0.000959968: 0.000177014)#0.0378988; 5
((W_canadensis#0.000214556: 0.0026693	(W_muriae#0.00410028: 0.00246919	W_sebi#0.00175787: 0.00246919)#0.0022747: 0.000200104)#0.000437771: 6.19124e-06	(W_tropicalis#0.0013361: 0.00249847	W_mellicola#0.00491666: 0.00249847)#0.000959968: 0.000177014)#0.0378988; 5
((W_sebi#0.00202607: 0.00307656	(W_muriae#0.00472587: 0.00290741	W_canadensis#0.000247291: 0.00290741)#0.00503959: 0.000169149)#0.00450962: 7.13585e-06	(W_tropicalis#0.00153995: 0.00287967	W_mellicola#0.00566681: 0.00287967)#0.00110643: 0.000204022)#0.0436811; 5
((W_sebi#0.0032628: 0.00285326	(W_muriae#0.00438286: 0.00269638	W_canadensis#0.000229342: 0.00269638)#0.00467381: 0.000156872)#0.00418231: 6.61792e-06	(W_tropicalis#0.000937802: 0.00267066	W_mellicola#0.00645616: 0.00267066)#0.000825829: 0.000189214)#0.0405107; 5
((W_sebi#0.0032628: 0.00285326	(W_tropicalis#0.000937802: 0.00267066	W_mellicola#0.00645616: 0.00267066)#0.000825829: 0.000182596)#0.00418231: 6.61792e-06	(W_muriae#0.00438286: 0.00269638	W_canadensis#0.000229342: 0.00269638)#0.00467381: 0.00016349)#0.0413369; 5
((W_sebi#0.0032628: 0.00284387	(W_tropicalis#0.000937802: 0.00267066	W_mellicola#0.00645616: 0.00267066)#0.000825829: 0.000173211)#0.00419611: 1.6003e-05	(W_muriae#0.00438286: 0.00277267	W_canadensis#0.000229342: 0.00277267)#0.00256927: 8.72006e-05)#0.0413369; 5
((W_sebi#0.0032628: 0.00284387	(W_tropicalis#0.000494567: 0.00267066	W_mellicola#0.00645616: 0.00267066)#0.000825829: 0.000173211)#0.000659732: 1.6003e-05	(W_muriae#0.00438286: 0.00277267	W_canadensis#0.000229342: 0.00277267)#0.00256927: 8.72006e-05)#0.0413369; 5
((W_sebi#0.0032628: 0.00284387	(W_muriae#0.00438286: 0.00277267	W_canadensis#0.000229342: 0.00277267)#0.00256927: 7.11976e-05)#0.00243874: 1.6003e-05	(W_tropicalis#0.000494567: 0.00267066	W_mellicola#0.00645616: 0.00267066)#0.000825829: 0.000189214)#0.0437253; 5
((W_sebi#0.0032628: 0.00284387	(W_muriae#0.00438286: 0.00277267	W_canadensis#0.000229342: 0.00277267)#0.00256927: 7.11976e-05)#0.00243874: 1.6003e-05	(W_tropicalis#0.000494567: 0.00267066	W_mellicola#0.00645616: 0.00267066)#0.000825829: 0.000189214)#0.0405594; 5
(((W_tropicalis#0.000494567: 0.00267066	W_mellicola#0.00645616: 0.00267066)#0.000825829: 0.000173211	(W_muriae#0.00438286: 0.00246241	W_canadensis#0.000229342: 0.00246241)#0.00289299: 0.000381457)#0.00243874: 1.6003e-05	W_sebi#0.0032628: 0.00285987)#0.0376325; 5
(((W_tropicalis#0.000494567: 0.00262465	W_mellicola#0.00645616: 0.00262465)#0.000840307: 0.000219223	(W_muriae#0.00438286: 0.00246241	W_canadensis#0.000229342: 0.00246241)#0.00528301: 0.000381457)#0.00243874: 1.6003e-05	W_sebi#0.0032628: 0.00285987)#0.0376325; 5
((W_sebi#0.0032628: 0.00284387	(W_muriae#0.00438286: 0.00262272	W_canadensis#0.000229342: 0.00262272)#0.00204448: 0.000221153)#0.00243874: 1.6003e-05	(W_tropicalis#0.000494567: 0.00274597	W_mellicola#0.00645616: 0.00274597)#0.000803179: 0.000113899)#0.0351476; 5
(((W_tropicalis#0.00129571: 0.00274597	W_mellicola#0.00645616: 0.00274597)#0.000803179: 9.78962e-05	(W_muriae#0.00438286: 0.00262272	W_canadensis#0.000229342: 0.00262272)#0.00204448: 0.000221153)#0.00116915: 1.6003e-05	W_sebi#0.0032628: 0.00285987)#0.0325393; 5
(((W_tropicalis#0.00129571: 0.00259506	W_mellicola#0.00645616: 0.00259506)#0.000849886: 0.000248808	(W_muriae#0.00438286: 0.00274833	W_canadensis#0.000229342: 0.00274833)#0.00195104: 9.55456e-05)#0.00343665: 1.6003e-05	W_sebi#0.0032628: 0.00285987)#0.0308401; 5
(((W_tropicalis#0.00116321: 0.00232969	W_mellicola#0.00579595: 0.00232969)#0.000762978: 0.000223365	(W_muriae#0.00393467: 0.00246728	W_canadensis#0.00020589: 0.00246728)#0.00121738: 8.57752e-05)#0.00308522: 1.43665e-05	W_sebi#0.00292915: 0.00256743)#0.0276864; 5
(((W_tropicalis#0.00116321: 0.00232969	W_mellicola#0.00579595: 0.00232969)#0.00167144: 0.000223365	(W_muriae#0.00393467: 0.00246728	W_canadensis#0.00020589: 0.00246728)#0.00121738: 8.57752e-05)#0.00308522: 1.43665e-05	W_sebi#0.00292915: 0.00256743)#0.0276864; 5
((W_canadensis#0.000237694: 0.00294743	(W_muriae#0.00454246: 0.0028484	(W_tropicalis#0.00134289: 0.00276178	W_mellicola#0.00669125: 0.00276178)#0.00147766: 8.66202e-05)#0.00317166: 9.90248e-05)#0.000832857: 1.65857e-05	W_sebi#0.00338161: 0.00296401)#0.0357899; 5
((W_canadensis#0.000211604: 0.00261474	(W_muriae#0.00404388: 0.00254336	(W_tropicalis#0.0011955: 0.00245865	W_mellicola#0.00595682: 0.00245865)#0.00131547: 8.47144e-05)#0.0028151: 7.13737e-05)#0.00240739: 2.39457e-05	W_sebi#0.00301044: 0.00263868)#0.0318616; 5
((W_sebi#0.00301044: 0.00260717	(W_muriae#0.00404388: 0.00254336	(W_tropicalis#0.0011955: 0.00215267	W_mellicola#0.00595682: 0.00215267)#0.00150245: 0.000390697)#0.00479486: 6.38099e-05)#0.00241437: 3.15095e-05	W_canadensis#0.000211604: 0.00263868)#0.0284997; 5
((W_sebi#0.00301044: 0.002615	(W_muriae#0.00404388: 0.00254336	(W_tropicalis#0.0011955: 0.00215267	W_mellicola#0.00595682: 0.00215267)#0.00150245: 0.000390697)#0.00479486: 7.16339e-05)#0.00445756: 2.36855e-05	W_canadensis#0.000211604: 0.00263868)#0.0251866; 5
(((W_tropicalis#0.00165355: 0.0022866	W_mellicola#0.00632742: 0.0022866)#0.00159593: 0.000491095	(W_muriae#0.00429547: 0.0027016	W_sebi#0.00319774: 0.0027016)#0.00270252: 7.60907e-05)#0.00181098: 2.51591e-05	W_canadensis#0.000224769: 0.00280285)#0.0301663; 5
((W_sebi#0.00185184: 0.00255976	(W_muriae#0.00395846: 0.00249724	(W_tropicalis#0.00152382: 0.0021072	W_mellicola#0.00583099: 0.0021072)#0.00147072: 0.000390048)#0.0024829: 6.2517e-05)#0.00459682: 2.31852e-05	W_canadensis#0.000207135: 0.00258295)#0.0250116; 5
((W_sebi#0.00185184: 0.00257666	(W_muriae#0.00395846: 0.00249724	(W_tropicalis#0.00146771: 0.0021072	W_mellicola#0.00583099: 0.0021072)#0.00234552: 0.000390048)#0.0024829: 7.94123e-05)#0.00456668: 6.28993e-06	W_canadensis#0.000207135: 0.00258295)#0.0277369; 5
(((W_tropicalis#0.00146771: 0.0021072	W_mellicola#0.00583099: 0.0021072)#0.00234552: 0.000470024	(W_muriae#0.00395846: 0.00249724	W_sebi#0.00185184: 0.00249724)#0.0024829: 7.99758e-05)#0.00456568: 5.72643e-06	W_canadensis#0.000207135: 0.00258295)#0.0277369; 5
((W_sebi#0.00185184: 0.00257722	(W_muriae#0.00395846: 0.00249724	(W_tropicalis#0.00146771: 0.0021072	W_mellicola#0.00583099: 0.0021072)#0.00234552: 0.000390048)#0.0024829: 7.99712e-05)#0.00456569: 5.73097e-06	W_canadensis#0.000207135: 0.00258295)#0.0298918; 5
((W_sebi#0.00185184: 0.00257722	(W_muriae#0.00395846: 0.00249724	(W_tropicalis#0.00146771: 0.0021072	W_mellicola#0.00701106: 0.0021072)#0.00234552: 0.000390048)#0.00598078: 7.99712e-05)#0.00617205: 5.73097e-06	W_canadensis#0.000207135: 0.00258295)#0.0298918; 5
((W_sebi#0.00185184: 0.00252385	(W_muriae#0.00395846: 0.00249724	(W_tropicalis#0.00146771: 0.00230513	W_mellicola#0.00701106: 0.00230513)#0.00214412: 0.000192113)#0.0024733: 2.6606e-05)#0.00630256: 5.90962e-05	W_canadensis#0.000207135: 0.00258295)#0.0318763; 5
((W_sebi#0.00185184: 0.00252385	W_canadensis#0.000207135: 0.00252385)#0.00372968: 5.90962e-05	(W_muriae#0.00395846: 0.00249724	(W_tropicalis#0.00146771: 0.00227486	W_mellicola#0.00701106: 0.00227486)#0.0017247: 0.000222383)#0.00451807: 8.57022e-05)#0.0300542; 5
((W_sebi#0.00185184: 0.00252385	W_canadensis#0.000207135: 0.00252385)#0.00537074: 5.90962e-05	(W_muriae#0.00395846: 0.00249724	(W_tropicalis#0.00146771: 0.00227486	W_mellicola#0.00701106: 0.00227486)#0.0017247: 0.000222383)#0.00451807: 8.57022e-05)#0.0317228; 5
((W_sebi#0.00208132: 0.00283661	(W_muriae#0.004449: 0.00280671	(W_tropicalis#0.00164959: 0.00255676	W_mellicola#0.00787988: 0.00255676)#0.00193843: 0.000249941)#0.00507796: 2.99031e-05)#0.00420313: 6.64195e-05	W_canadensis#0.000232803: 0.00290303)#0.0356539; 5
((W_muriae#0.004449: 0.00286391	(W_sebi#0.00208132: 0.00280671	(W_tropicalis#0.00164959: 0.00255676	W_mellicola#0.00787988: 0.00255676)#0.00193843: 0.000249941)#0.00507796: 5.72084e-05)#0.00416305: 3.91141e-05	W_canadensis#0.000232803: 0.00290303)#0.032357; 5
((W_muriae#0.004449: 0.00289889	(W_sebi#0.00208132: 0.00280671	(W_tropicalis#0.00164959: 0.00255676	W_mellicola#0.00787988: 0.00255676)#0.00193843: 0.000249941)#0.0062487: 9.21794e-05)#0.0018795: 4.14308e-06	W_canadensis#0.000232803: 0.00290303)#0.0337768; 5
((W_muriae#0.004449: 0.002858	(W_sebi#0.00208132: 0.00280671	(W_tropicalis#0.00164959: 0.00255676	W_mellicola#0.00787988: 0.00255676)#0.00193843: 0.000249941)#0.00401917: 5.1293e-05)#0.00215802: 4.50295e-05	W_canadensis#0.000232803: 0.00290303)#0.0357982; 5
((W_muriae#0.00385747: 0.00244743	(W_tropicalis#0.00143026: 0.00243353	(W_sebi#0.00180459: 0.00221682	W_mellicola#0.00683219: 0.00221682)#0.0016807: 0.00021671)#0.00348479: 1.38945e-05)#0.00445455: 6.96212e-05	W_canadensis#0.00020185: 0.00251705)#0.0310386; 5
((W_tropicalis#0.0011588: 0.00275004	(W_muriae#0.00433443: 0.00273443	(W_sebi#0.00202773: 0.00249093	W_mellicola#0.00767697: 0.00249093)#0.00188851: 0.000243505)#0.000778861: 1.56125e-05)#0.00500534: 7.82296e-05	W_canadensis#0.000226808: 0.00282827)#0.0348764; 5
(((W_sebi#0.00202773: 0.00249093	W_mellicola#0.00767697: 0.00249093)#0.00188851: 0.00027307	(W_muriae#0.00433443: 0.00273443	W_tropicalis#0.0011588: 0.00273443)#0.000741989: 2.95655e-05)#0.00498007: 6.42767e-05	W_canadensis#0.000226808: 0.00282827)#0.032683; 5
(((W_sebi#0.00202773: 0.00249093	W_mellicola#0.00767697: 0.00249093)#0.00172946: 0.000278453	(W_muriae#0.00433443: 0.00273443	W_tropicalis#0.0011588: 0.00273443)#0.000741989: 3.49478e-05)#0.00854596: 5.88943e-05	W_canadensis#0.000226808: 0.00282827)#0.032683; 5
(((W_sebi#0.00217763: 0.00267507	W_mellicola#0.0082445: 0.00267507)#0.00185731: 0.000316248	(W_muriae#0.00465486: 0.00285072	W_tropicalis#0.00124447: 0.00285072)#0.0023295: 0.000140605)#0.00912494: 4.60379e-05	W_canadensis#0.000243575: 0.00303736)#0.0312333; 5
(((W_sebi#0.00177102: 0.00217557	W_mellicola#0.00670506: 0.00217557)#0.00151051: 0.000212326	(W_muriae#0.00378569: 0.00231842	W_tropicalis#0.00162843: 0.00231842)#0.00189453: 6.94792e-05)#0.00550195: 8.23128e-05	W_canadensis#0.000198094: 0.00247021)#0.0289403; 5
(((W_sebi#0.00177102: 0.00225584	W_mellicola#0.00670506: 0.00225584)#0.00145676: 0.00018696	(W_muriae#0.00378569: 0.00231842	W_tropicalis#0.00162843: 0.00231842)#0.00189453: 0.00012438)#0.0053783: 2.74122e-05	W_canadensis#0.000198094: 0.00247021)#0.0289403; 5
(((W_sebi#0.00156862: 0.00261317	W_mellicola#0.00776714: 0.00261317)#0.00168751: 0.000216574	(W_muriae#0.00438534: 0.00268566	W_tropicalis#0.00188637: 0.00268566)#0.00219462: 0.000144082)#0.00623022: 3.17543e-05	W_canadensis#0.000229472: 0.00286149)#0.0347874; 5
(((W_sebi#0.00156862: 0.00261317	W_mellicola#0.00776714: 0.00261317)#0.00168751: 0.000216574	(W_muriae#0.00438534: 0.00268566	W_tropicalis#0.00173532: 0.00268566)#0.00219462: 0.000144082)#0.00358023: 3.17543e-05	W_canadensis#0.000229472: 0.00286149)#0.0366508; 5
(((W_sebi#0.00130835: 0.00217958	W_mellicola#0.0064784: 0.00217958)#0.00140752: 0.00018064	W_canadensis#0.000191398: 0.00236022)#0.00298619: 2.64855e-05	(W_muriae#0.00365772: 0.00205991	W_tropicalis#0.00144739: 0.00205991)#0.00435206: 0.000326797)#0.0305696; 5
(((W_muriae#0.00365772: 0.00205991	W_tropicalis#0.00161941: 0.00205991)#0.00248728: 0.000300312	W_canadensis#0.000191398: 0.00236022)#0.00161777: 2.64855e-05	(W_sebi#0.00130835: 0.00217958	W_mellicola#0.0064784: 0.00217958)#0.00381519: 0.000207125)#0.0324435; 5
(((W_muriae#0.00365772: 0.00223682	W_canadensis#0.000191398: 0.00223682)#0.00229056: 0.000123398	W_tropicalis#0.00161941: 0.00236022)#0.00161777: 2.64855e-05	(W_sebi#0.00130835: 0.00217958	W_mellicola#0.0064784: 0.00217958)#0.00250811: 0.000207125)#0.0294133; 5
(((W_muriae#0.0043948: 0.00268757	W_tropicalis#0.00194575: 0.00268757)#0.00275213: 0.000148264	W_canadensis#0.000229967: 0.00283584)#0.00194378: 3.18227e-05	(W_sebi#0.001572: 0.0026188	W_mellicola#0.00778388: 0.0026188)#0.00301352: 0.000248864)#0.0373732; 5
(((W_sebi#0.00145017: 0.00241585	W_mellicola#0.00602973: 0.00241585)#0.00277998: 0.000194185	W_canadensis#0.000212145: 0.00261003)#0.00179728: 3.53923e-05	(W_muriae#0.00405421: 0.0022988	W_tropicalis#0.00179496: 0.0022988)#0.00273819: 0.000346625)#0.0344768; 5
(((W_muriae#0.00405421: 0.0022988	W_tropicalis#0.00179496: 0.0022988)#0.00585206: 0.000311232	W_canadensis#0.000212145: 0.00261003)#0.00179728: 3.53923e-05	(W_sebi#0.00145017: 0.00248492	W_mellicola#0.00602973: 0.00248492)#0.00502562: 0.000160501)#0.0319594; 5
(((W_muriae#0.00405421: 0.0022988	W_canadensis#0.000212145: 0.0022988)#0.00585206: 0.000311232	W_tropicalis#0.00179496: 0.00261003)#0.00256832: 3.53923e-05	(W_sebi#0.00145017: 0.00248492	W_mellicola#0.00602973: 0.00248492)#0.00211568: 0.000160501)#0.0319594; 5
(((W_tropicalis#0.00174224: 0.00245575	W_canadensis#0.000212145: 0.00245575)#0.00387115: 0.000154282	W_muriae#0.00405421: 0.00261003)#0.00125612: 3.53923e-05	(W_sebi#0.00156073: 0.00238108	W_mellicola#0.00602973: 0.00238108)#0.00220795: 0.000264346)#0.0319594; 5
(((W_tropicalis#0.00226797: 0.00245575	W_canadensis#0.000212145: 0.00245575)#0.00387115: 0.000154282	W_muriae#0.00405421: 0.00261003)#0.00360083: 3.53923e-05	(W_sebi#0.00156073: 0.00238108	W_mellicola#0.00602973: 0.00238108)#0.00220795: 0.000264346)#0.0319594; 5
(((W_tropicalis#0.00226797: 0.00245575	W_canadensis#0.000212145: 0.00245575)#0.00387115: 0.000153358	(W_sebi#0.00156073: 0.00245016	W_mellicola#0.00602973: 0.00245016)#0.00556401: 0.000158943)#0.00519909: 3.63161e-05	W_muriae#0.00563047: 0.00264542)#0.0345485; 5
(((W_tropicalis#0.00226797: 0.00245575	W_canadensis#0.000212145: 0.00245575)#0.00138561: 0.000153358	(W_sebi#0.00156073: 0.00246364	W_mellicola#0.00602973: 0.00246364)#0.00145638: 0.000145466)#0.00519909: 3.63161e-05	W_muriae#0.00563047: 0.00264542)#0.0345485; 5
(((W_tropicalis#0.00226797: 0.00220029	W_canadensis#0.000212145: 0.00220029)#0.00154648: 0.000294395	(W_sebi#0.00198812: 0.00246364	W_mellicola#0.00602973: 0.00246364)#0.00113539: 3.10428e-05)#0.00787994: 0.000150739	W_muriae#0.00563047: 0.00264542)#0.0311067; 5
(((W_tropicalis#0.00226797: 0.00220029	W_canadensis#0.000212145: 0.00220029)#0.00154648: 0.000294395	(W_sebi#0.00198812: 0.00246364	W_mellicola#0.00602973: 0.00246364)#0.00142789: 3.10428e-05)#0.00360976: 0.000150739	W_muriae#0.00563047: 0.00264542)#0.0311067; 5
(((W_tropicalis#0.00226797: 0.00245617	W_canadensis#0.000212145: 0.00245617)#0.00340664: 3.85168e-05	(W_sebi#0.00198812: 0.00246364	W_mellicola#0.00602973: 0.00246364)#0.00208176: 3.10428e-05)#0.00360976: 0.000150739	W_muriae#0.00563047: 0.00264542)#0.0343128; 5
((W_mellicola#0.00602973: 0.00256204	(W_sebi#0.00198812: 0.00246217	(W_tropicalis#0.00226797: 0.00245617	W_canadensis#0.000212145: 0.00245617)#0.00340664: 6.00599e-06)#0.002083: 9.98701e-05)#0.00188081: 8.33802e-05	W_muriae#0.00563047: 0.00264542)#0.032028; 5
((W_mellicola#0.00602973: 0.00256204	(W_tropicalis#0.00226797: 0.00255326	(W_sebi#0.00198812: 0.00245617	W_canadensis#0.000212145: 0.00245617)#0.00340664: 9.7097e-05)#0.00200869: 8.77908e-06)#0.00188081: 8.33802e-05	W_muriae#0.00563047: 0.00264542)#0.032028; 5
(((W_sebi#0.00198812: 0.00243998	W_canadensis#0.000212145: 0.00243998)#0.00342924: 0.000122068	(W_tropicalis#0.00226797: 0.00255326	W_mellicola#0.00602973: 0.00255326)#0.000391658: 8.77908e-06)#0.00188081: 8.33802e-05	W_muriae#0.00563047: 0.00264542)#0.0302247; 5
(((W_sebi#0.00198812: 0.00243998	W_canadensis#0.000212145: 0.00243998)#0.00155404: 0.000122068	(W_tropicalis#0.00226797: 0.00255326	W_mellicola#0.00602973: 0.00255326)#0.0016951: 8.77908e-06)#0.00362585: 8.33802e-05	W_muriae#0.00563047: 0.00264542)#0.0302247; 5
(((W_sebi#0.00198812: 0.00243998	W_canadensis#0.000212145: 0.00243998)#0.00155404: 0.000114229	(W_tropicalis#0.00226797: 0.00255326	W_mellicola#0.00602973: 0.00255326)#0.000663124: 9.4065e-07)#0.00363698: 9.12186e-05	W_muriae#0.00563047: 0.00264542)#0.0288394; 5
(((W_sebi#0.00198812: 0.00243998	W_canadensis#0.000212145: 0.00243998)#0.00155404: 0.000114229	(W_tropicalis#0.00226797: 0.00255326	W_mellicola#0.00602973: 0.00255326)#0.000663124: 9.4065e-07)#0.00570445: 9.12186e-05	W_muriae#0.00563047: 0.00264542)#0.0313223; 5
(((W_sebi#0.00198812: 0.00243998	W_canadensis#0.000212145: 0.00243998)#0.00155404: 0.000114229	(W_tropicalis#0.00226797: 0.00255326	W_mellicola#0.00602973: 0.00255326)#0.00312335: 9.4065e-07)#0.00570445: 9.12186e-05	W_muriae#0.00563047: 0.00264542)#0.0343847; 5
(((W_sebi#0.00198812: 0.00243998	W_canadensis#0.000212145: 0.00243998)#0.00335819: 0.000114229	(W_tropicalis#0.00226797: 0.00255326	W_mellicola#0.00602973: 0.00255326)#0.000969297: 9.4065e-07)#0.00570445: 9.12186e-05	W_muriae#0.00563047: 0.00264542)#0.0368931; 5
((W_mellicola#0.00487288: 0.0025542	(W_tropicalis#0.00144433: 0.00255326	(W_sebi#0.00198812: 0.00243998	W_canadensis#0.000212145: 0.00243998)#0.00141691: 0.000113288)#0.000969297: 9.4065e-07)#0.00330711: 9.12186e-05	W_muriae#0.00563047: 0.00264542)#0.0346938; 5
((W_mellicola#0.00487288: 0.0025542	(W_sebi#0.00198812: 0.00255326	(W_tropicalis#0.00144433: 0.00221806	W_canadensis#0.000212145: 0.00221806)#0.00223315: 0.000335209)#0.00116737: 9.4065e-07)#0.00330711: 9.12186e-05	W_muriae#0.00563047: 0.00264542)#0.0324662; 5
((W_mellicola#0.00487288: 0.00260799	(W_sebi#0.00198812: 0.00258046	(W_tropicalis#0.00107388: 0.00247848	W_canadensis#0.000212145: 0.00247848)#0.00199851: 0.000101978)#0.00388635: 2.75371e-05)#0.00157254: 3.74304e-05	W_muriae#0.00563047: 0.00264542)#0.0324662; 5
((W_mellicola#0.00487288: 0.00258104	(W_sebi#0.00198812: 0.00249688	(W_tropicalis#0.00107388: 0.00245701	W_canadensis#0.000212145: 0.00245701)#0.00201597: 3.98656e-05)#0.00401644: 8.416e-05)#0.00158897: 6.4387e-05	W_muriae#0.00563047: 0.00264542)#0.0324662; 5
((W_mellicola#0.00487288: 0.00259995	(W_sebi#0.00198812: 0.00249688	(W_tropicalis#0.000994075: 0.00245701	W_canadensis#0.000212145: 0.00245701)#0.000319468: 3.98656e-05)#0.00401644: 0.000103075)#0.00157741: 4.54719e-05	W_muriae#0.00563047: 0.00264542)#0.0315823; 5
((W_mellicola#0.00487288: 0.00254489	(W_sebi#0.00198812: 0.0024004	(W_tropicalis#0.000994075: 0.00225211	W_canadensis#0.000212145: 0.00225211)#0.00307551: 0.000148288)#0.00417787: 0.000144486)#0.00248713: 0.000100537	W_muriae#0.00563047: 0.00264542)#0.0289886; 5
(((W_tropicalis#0.000994075: 0.00242019	W_canadensis#0.000212145: 0.00242019)#0.0022168: 6.73469e-05	(W_sebi#0.00198812: 0.0024004	W_mellicola#0.00487288: 0.0024004)#0.00417787: 8.71378e-05)#0.00254447: 0.000157885	W_muriae#0.00563047: 0.00264542)#0.0331644; 5
(((W_tropicalis#0.0011384: 0.00242019	W_canadensis#0.000212145: 0.00242019)#0.0022168: 6.73469e-05	(W_sebi#0.00198812: 0.0024004	W_mellicola#0.00487288: 0.0024004)#0.00124883: 8.71378e-05)#0.00506633: 0.000157885	W_muriae#0.00563047: 0.00264542)#0.0331644; 5
((((W_sebi#0.00198812: 0.0024004	W_mellicola#0.00487288: 0.0024004)#0.00124883: 6.26822e-05	W_canadensis#0.000212145: 0.00246308)#0.0021782: 2.44555e-05	W_tropicalis#0.0011384: 0.00248754)#0.00506633: 0.000157885	W_muriae#0.00563047: 0.00264542)#0.0331644; 5
((((W_canadensis#0.000212145: 0.0024004	W_mellicola#0.00487288: 0.0024004)#0.00340881: 6.43294e-05	W_sebi#0.00198812: 0.00246473)#0.00217674: 2.28083e-05	W_tropicalis#0.00134861: 0.00248754)#0.00388552: 0.000157885	W_muriae#0.00563047: 0.00264542)#0.0331644; 5
((((W_canadensis#0.000212145: 0.0024004	W_mellicola#0.00487288: 0.0024004)#0.00340881: 6.43294e-05	W_sebi#0.00186774: 0.00246473)#0.000660725: 2.28083e-05	W_tropicalis#0.00134861: 0.00248754)#0.00388552: 0.000157885	W_muriae#0.00563047: 0.00264542)#0.0331644; 5
((((W_canadensis#0.000212145: 0.0024004	W_mellicola#0.00487288: 0.0024004)#0.00340881: 6.43294e-05	W_tropicalis#0.00134861: 0.00246473)#0.00168745: 2.28083e-05	W_sebi#0.00186774: 0.00248754)#0.00388552: 0.000157885	W_muriae#0.00563047: 0.00264542)#0.0353978; 5
((((W_canadensis#0.000212145: 0.0024004	W_tropicalis#0.00134861: 0.0024004)#0.00129464: 5.98463e-05	W_mellicola#0.00487288: 0.00246025)#0.00169053: 8.6004e-06	W_sebi#0.00186774: 0.00246885)#0.00248613: 0.000176576	W_muriae#0.00563047: 0.00264542)#0.0346202; 5
((((W_canadensis#0.00023638: 0.00267462	W_tropicalis#0.00150268: 0.00267462)#0.00144254: 6.66831e-05	W_mellicola#0.00542955: 0.0027413)#0.00188365: 9.5829e-06	W_sebi#0.00208111: 0.00275089)#0.0040134: 0.000196748	W_muriae#0.00627369: 0.00294763)#0.0358712; 5
(((W_sebi#0.00208111: 0.0027413	W_mellicola#0.00542955: 0.0027413)#0.00188365: 9.5829e-06	(W_canadensis#0.00023638: 0.00258328	W_tropicalis#0.00150268: 0.00258328)#0.00149355: 0.00016761)#0.00657777: 0.000196748	W_muriae#0.00627369: 0.00294763)#0.0376223; 5
(((W_sebi#0.00208111: 0.0027413	W_mellicola#0.00542955: 0.0027413)#0.00188365: 9.5829e-06	(W_canadensis#0.00023638: 0.0027103	W_tropicalis#0.00150268: 0.0027103)#0.00142355: 4.05839e-05)#0.00763742: 0.000188445	W_muriae#0.00627369: 0.00293933)#0.0397703; 5
(((W_sebi#0.00208111: 0.0027413	W_mellicola#0.00542955: 0.0027413)#0.000603467: 4.13816e-05	(W_canadensis#0.00023638: 0.0027103	W_tropicalis#0.00150268: 0.0027103)#0.00218106: 7.23826e-05)#0.00529813: 0.000156646	W_muriae#0.00627369: 0.00293933)#0.0357774; 5
(((W_sebi#0.00179708: 0.00236098	(W_canadensis#0.00020412: 0.0021924	W_tropicalis#0.00129759: 0.0021924)#0.00201055: 0.000168585)#0.00401405: 9.76233e-06	W_mellicola#0.00468854: 0.00237074)#0.00816764: 0.000167436	W_muriae#0.00541748: 0.00253818)#0.0333638; 5
(((W_sebi#0.00179708: 0.00236315	(W_canadensis#0.00020412: 0.00216469	W_tropicalis#0.00129759: 0.00216469)#0.00512698: 0.000198465)#0.000524153: 7.59044e-06	W_mellicola#0.00468854: 0.00237074)#0.00816764: 0.000167436	W_muriae#0.00541748: 0.00253818)#0.0313851; 5
(((W_tropicalis#0.00129759: 0.00240909	(W_canadensis#0.00020412: 0.00216469	W_sebi#0.00179708: 0.00216469)#0.0019648: 0.0002444)#0.00219491: 0.000125236	W_mellicola#0.00468854: 0.00253432)#0.00359215: 3.85457e-06	W_muriae#0.00541748: 0.00253818)#0.0341677; 5
(((W_tropicalis#0.00129759: 0.00240909	(W_canadensis#0.00020412: 0.00203108	W_sebi#0.00179708: 0.00203108)#0.0041454: 0.000378006)#0.00376814: 2.71955e-05	W_mellicola#0.00468854: 0.00243628)#0.00481809: 0.000101895	W_muriae#0.00430535: 0.00253818)#0.037746; 5
(((W_tropicalis#0.00129759: 0.00240909	(W_canadensis#0.00020412: 0.00224224	W_sebi#0.00179708: 0.00224224)#0.00375502: 0.000166851)#0.000519667: 6.82198e-05	W_mellicola#0.00468854: 0.00247731)#0.00155956: 6.08708e-05	W_muriae#0.00430535: 0.00253818)#0.037746; 5
(((W_sebi#0.00179708: 0.0024074	(W_canadensis#0.00020412: 0.00224224	W_tropicalis#0.00129759: 0.00224224)#0.00179525: 0.000165165)#0.00328801: 6.99058e-05	W_mellicola#0.00468854: 0.00247731)#0.00155956: 6.08708e-05	W_muriae#0.00430535: 0.00253818)#0.0355403; 5
(((W_sebi#0.00179708: 0.00236626	(W_canadensis#0.00020412: 0.00212163	W_tropicalis#0.00129759: 0.00212163)#0.00125408: 0.000244635)#0.00334518: 0.000144638	W_mellicola#0.00468854: 0.0025109)#0.00372413: 2.72777e-05	W_muriae#0.00430535: 0.00253818)#0.0355403; 5
(((W_mellicola#0.00468854: 0.00236626	(W_canadensis#0.00020412: 0.0022343	W_tropicalis#0.00187989: 0.0022343)#0.00295075: 0.000131959)#0.00334518: 0.000144638	W_sebi#0.00179708: 0.0025109)#0.00372413: 2.72777e-05	W_muriae#0.00430535: 0.00253818)#0.0355403; 5
(((W_mellicola#0.00468854: 0.00230641	(W_canadensis#0.00020412: 0.0022343	W_tropicalis#0.00187989: 0.0022343)#0.000914314: 7.21022e-05)#0.003432: 0.000193791	W_sebi#0.00179708: 0.0025002)#0.00543632: 3.79818e-05	W_muriae#0.00430535: 0.00253818)#0.0377775; 5
(((W_mellicola#0.00468854: 0.00229732	(W_canadensis#0.00020412: 0.00196143	W_tropicalis#0.00169728: 0.00196143)#0.0025037: 0.000335887)#0.00344557: 0.000100011	W_sebi#0.00179708: 0.00239733)#0.00566959: 0.000140849	W_muriae#0.00430535: 0.00253818)#0.0369795; 5
(((W_mellicola#0.00468854: 0.00229732	W_sebi#0.00179708: 0.00229732)#0.00165966: 3.23332e-06	(W_canadensis#0.00020412: 0.00153235	W_tropicalis#0.00169728: 0.00153235)#0.00243919: 0.000768203)#0.00590809: 0.000237627	W_muriae#0.00430535: 0.00253818)#0.0331001; 5
(((W_mellicola#0.00468854: 0.00229732	W_sebi#0.00179708: 0.00229732)#0.00142596: 3.23332e-06	(W_canadensis#0.00020412: 0.00164202	W_tropicalis#0.00123219: 0.00164202)#0.00227628: 0.000658537)#0.00590809: 0.000237627	W_muriae#0.00430535: 0.00253818)#0.0300991; 5
(((W_mellicola#0.00530941: 0.00260154	(W_canadensis#0.00023115: 0.00154112	W_tropicalis#0.00139537: 0.00154112)#0.00311018: 0.00106042)#0.00185905: 3.66148e-06	W_sebi#0.00203506: 0.0026052)#0.00669045: 0.000269094	W_muriae#0.00487547: 0.00287429)#0.0375478; 5
(((W_mellicola#0.00530941: 0.00260154	(W_canadensis#0.00023115: 0.00136404	W_tropicalis#0.00139537: 0.00136404)#0.00351393: 0.0012375)#0.00185905: 3.66148e-06	W_sebi#0.00203506: 0.0026052)#0.00475308: 0.000269094	W_muriae#0.00487547: 0.00287429)#0.0390326; 5
(((W_mellicola#0.00530941: 0.00260154	(W_canadensis#0.00023115: 0.00136404	W_tropicalis#0.00139537: 0.00136404)#0.00351393: 0.0012375)#0.00185905: 3.66148e-06	W_sebi#0.00203506: 0.0026052)#0.00475308: 0.000269094	W_muriae#0.00487547: 0.00287429)#0.0390326; 5
(((W_mellicola#0.00530941: 0.00260154	(W_canadensis#0.00023115: 0.00160948	W_tropicalis#0.000925414: 0.00160948)#0.00297807: 0.000992056)#0.00174434: 3.66148e-06	W_sebi#0.00203506: 0.0026052)#0.00475308: 0.000269094	W_muriae#0.00487547: 0.00287429)#0.0369735; 5
(((W_sebi#0.00233828: 0.00260154	(W_canadensis#0.00023115: 0.0018495	W_tropicalis#0.000925414: 0.0018495)#0.00259158: 0.000752033)#0.00174434: 3.66148e-06	W_mellicola#0.00530941: 0.0026052)#0.00475308: 0.000269094	W_muriae#0.00487547: 0.00287429)#0.0369735; 5
(((W_sebi#0.00209521: 0.0023311	(W_canadensis#0.000207121: 0.00198252	W_tropicalis#0.000829215: 0.00198252)#0.00194117: 0.000348578)#0.00027412: 3.28086e-06	W_muriae#0.00436866: 0.00233438)#0.00622114: 0.000241121	W_mellicola#0.00475748: 0.0025755)#0.0311215; 5
(((W_canadensis#0.000214131: 0.00241	(W_sebi#0.00216612: 0.00204962	W_tropicalis#0.00085728: 0.00204962)#0.00376537: 0.000360376)#0.00313341: 3.39191e-06	W_muriae#0.00451652: 0.00241339)#0.00787196: 0.000249282	W_mellicola#0.00630147: 0.00266267)#0.0354931; 5
(((W_sebi#0.00216612: 0.00241	(W_canadensis#0.000214131: 0.00186257	W_tropicalis#0.00085728: 0.00186257)#0.00414351: 0.000547427)#0.00434629: 7.33081e-05	W_muriae#0.00451652: 0.00248331)#0.00765033: 0.000179366	W_mellicola#0.00630147: 0.00266267)#0.0325301; 5
(((W_sebi#0.00216612: 0.00241	(W_canadensis#0.000214131: 0.00237375	W_tropicalis#0.000714656: 0.00237375)#0.00170251: 3.6247e-05)#0.00434629: 7.33081e-05	W_muriae#0.00451652: 0.00248331)#0.00765033: 0.000179366	W_mellicola#0.00630147: 0.00266267)#0.0298704; 5
(((W_tropicalis#0.000714656: 0.00237982	(W_canadensis#0.000214131: 0.00237375	W_sebi#0.00216612: 0.00237375)#0.00170251: 6.07495e-06)#0.0044014: 0.00010348	W_muriae#0.00451652: 0.00248331)#0.00585649: 0.000179366	W_mellicola#0.00422645: 0.00266267)#0.0279431; 5
(((W_tropicalis#0.000714656: 0.00238219	(W_canadensis#0.000214131: 0.00237375	W_sebi#0.00216612: 0.00237375)#0.00170251: 8.44023e-06)#0.00439703: 0.000131445	W_mellicola#0.00422645: 0.00251364)#0.00396464: 0.000149035	W_muriae#0.00451652: 0.00266267)#0.0308179; 5
(((W_tropicalis#0.000714656: 0.00241588	(W_canadensis#0.000214131: 0.00237375	W_sebi#0.00216612: 0.00237375)#0.00515072: 4.21283e-05)#0.000851253: 9.77571e-05	W_mellicola#0.00422645: 0.00251364)#0.00204434: 0.000149035	W_muriae#0.00451652: 0.00266267)#0.0284753; 5
(((W_tropicalis#0.000714656: 0.00237672	(W_canadensis#0.000214131: 0.00237375	W_sebi#0.00216612: 0.00237375)#0.0026605: 2.97186e-06)#0.00378017: 0.00013488	W_mellicola#0.00422645: 0.0025116)#0.00204599: 0.000151069	W_muriae#0.00451652: 0.00266267)#0.0299572; 5
(((W_tropicalis#0.00204375: 0.00277725	(W_canadensis#0.000250217: 0.00277378	W_sebi#0.00253116: 0.00277378)#0.00497547: 3.47268e-06)#0.00441722: 0.000169881	W_mellicola#0.00493871: 0.00294713)#0.00238083: 0.000164257	W_muriae#0.00527765: 0.00311139)#0.0350057; 5
(((W_tropicalis#0.00204375: 0.00303943	(W_canadensis#0.000250217: 0.00277378	W_sebi#0.00253116: 0.00277378)#0.00264427: 0.000265651)#0.00208365: 5.74302e-05	W_mellicola#0.00493871: 0.00309686)#0.00226572: 1.45288e-05	W_muriae#0.00527765: 0.00311139)#0.0373165; 5
(((W_sebi#0.00253116: 0.00303943	(W_canadensis#0.000250217: 0.00277378	W_tropicalis#0.000871057: 0.00277378)#0.00264427: 0.000265651)#0.00208365: 1.29893e-05	W_mellicola#0.00493871: 0.00305242)#0.00229871: 5.89697e-05	W_muriae#0.00527765: 0.00311139)#0.0337016; 5
(((W_sebi#0.00253116: 0.00303943	(W_canadensis#0.000250217: 0.00248713	W_tropicalis#0.000871057: 0.00248713)#0.00294903: 0.000552305)#0.00208365: 7.15976e-06	W_mellicola#0.00493871: 0.00304659)#0.00140129: 6.47993e-05	W_muriae#0.00527765: 0.00311139)#0.0316431; 5
(((W_sebi#0.00253116: 0.00303943	(W_canadensis#0.000250217: 0.00248713	W_tropicalis#0.000871057: 0.00248713)#0.00294903: 0.000552305)#0.000418136: 7.15976e-06	W_mellicola#0.00493871: 0.00304659)#0.00140129: 6.47993e-05	W_muriae#0.00527765: 0.00311139)#0.0285844; 5
(((W_mellicola#0.00493871: 0.00303943	(W_canadensis#0.000250217: 0.00208731	W_tropicalis#0.000871057: 0.00208731)#0.0045135: 0.000952121)#0.00315113: 3.36426e-05	W_sebi#0.00253116: 0.00307307)#0.00138922: 3.83165e-05	W_muriae#0.00389285: 0.00311139)#0.0269375; 5
(((W_sebi#0.00253116: 0.00303943	(W_canadensis#0.000250217: 0.00197046	W_tropicalis#0.000871057: 0.00197046)#0.00478117: 0.00106897)#0.000687926: 3.36426e-05	W_mellicola#0.00493871: 0.00307307)#0.00138922: 3.83165e-05	W_muriae#0.00389285: 0.00311139)#0.0269375; 5
(((W_sebi#0.00253116: 0.00303943	(W_canadensis#0.000250217: 0.00197046	W_tropicalis#0.000871057: 0.00197046)#0.00478117: 0.00106897)#0.00211852: 2.57381e-05	W_mellicola#0.00493871: 0.00306517)#0.00173211: 4.6221e-05	W_muriae#0.00389285: 0.00311139)#0.0269375; 5
(((W_sebi#0.00253116: 0.00303943	(W_canadensis#0.000250217: 0.00217179	W_tropicalis#0.000871057: 0.00217179)#0.00433795: 0.000867646)#0.00132565: 2.57381e-05	W_mellicola#0.00493871: 0.00306517)#0.00173211: 4.6221e-05	W_muriae#0.00389285: 0.00311139)#0.0269375; 5
((W_muriae#0.00389285: 0.00306517	W_mellicola#0.00493871: 0.00306517)#0.00173211: 4.6221e-05	(W_sebi#0.00253116: 0.00307451	(W_canadensis#0.000250217: 0.00231497	W_tropicalis#0.000871057: 0.00231497)#0.00757201: 0.00075954)#0.00193401: 3.6881e-05)#0.0269375; 5
((W_muriae#0.00389285: 0.00306517	W_mellicola#0.00493871: 0.00306517)#0.00184709: 4.6221e-05	(W_sebi#0.00253116: 0.00307451	(W_canadensis#0.000250217: 0.00231497	W_tropicalis#0.000871057: 0.00231497)#0.00757201: 0.00075954)#0.00193401: 3.6881e-05)#0.0249918; 5
((W_canadensis#0.000270345: 0.00289588	W_tropicalis#0.000941126: 0.00289588)#0.00386128: 0.000465799	(W_sebi#0.00273477: 0.00332183	(W_muriae#0.004206: 0.00331174	W_mellicola#0.00533598: 0.00331174)#0.000889963: 1.00914e-05)#0.00208958: 3.98477e-05)#0.0313816; 5
((W_canadensis#0.000270345: 0.00320244	W_tropicalis#0.000941126: 0.00320244)#0.00349164: 0.000159232	(W_sebi#0.00273477: 0.0033442	(W_muriae#0.004206: 0.00331174	W_mellicola#0.00533598: 0.00331174)#0.00334834: 3.24599e-05)#0.00207561: 1.74792e-05)#0.0335288; 5
((W_canadensis#0.000270345: 0.00292376	W_tropicalis#0.000941126: 0.00292376)#0.00382446: 0.000437919	(W_sebi#0.00273477: 0.0033442	(W_muriae#0.004206: 0.00331174	W_mellicola#0.00533598: 0.00331174)#0.00256561: 3.24599e-05)#0.00207561: 1.74792e-05)#0.0301156; 5
((W_muriae#0.00350155: 0.00275707	W_mellicola#0.00554506: 0.00275707)#0.00213591: 4.1575e-05	(W_sebi#0.00227674: 0.00254161	(W_canadensis#0.000595159: 0.00243901	W_tropicalis#0.000783501: 0.00243901)#0.00317747: 0.000102602)#0.00189283: 0.000257031)#0.027669; 5
((W_muriae#0.00393951: 0.00310191	W_mellicola#0.0073734: 0.00310191)#0.00240306: 4.67751e-05	(W_canadensis#0.000669599: 0.00285951	(W_sebi#0.0025615: 0.00274407	W_tropicalis#0.000881498: 0.00274407)#0.0035749: 0.000115435)#0.00430915: 0.00028918)#0.0292554; 5
((W_muriae#0.00393951: 0.00310191	W_mellicola#0.0073734: 0.00310191)#0.00240306: 4.67751e-05	(W_tropicalis#0.000719412: 0.00276252	(W_sebi#0.0025615: 0.00274407	W_canadensis#0.000669599: 0.00274407)#0.000863947: 1.84516e-05)#0.00446043: 0.000386164)#0.0312205; 5
((W_muriae#0.00393951: 0.00310191	(W_tropicalis#0.000719412: 0.00276252	(W_sebi#0.0025615: 0.00274407	W_canadensis#0.000669599: 0.00274407)#0.000863947: 1.84516e-05)#0.00279037: 0.000339388)#0.00240306: 4.67751e-05	W_mellicola#0.0073734: 0.00314869)#0.0339043; 5
((W_muriae#0.00393951: 0.00310191	(W_tropicalis#0.000719412: 0.00276252	(W_sebi#0.0025615: 0.00274407	W_canadensis#0.000669599: 0.00274407)#0.000863947: 1.84516e-05)#0.00279037: 0.000339388)#0.00070393: 4.67751e-05	W_mellicola#0.0073734: 0.00314869)#0.0311972; 5
((W_muriae#0.00376949: 0.00296803	(W_tropicalis#0.00249011: 0.00282233	(W_sebi#0.00245095: 0.00262564	W_canadensis#0.000640699: 0.00262564)#0.00201681: 0.00019669)#0.00250057: 0.000145706)#0.00173849: 4.47563e-05	W_mellicola#0.00705516: 0.00301279)#0.0332135; 5
((W_muriae#0.00376949: 0.002981	(W_canadensis#0.000640699: 0.00278108	(W_sebi#0.00245095: 0.00262564	W_tropicalis#0.00249011: 0.00262564)#0.00201681: 0.000155442)#0.00253766: 0.000199925)#0.00173092: 3.17857e-05	W_mellicola#0.00705516: 0.00301279)#0.0339019; 5
((W_mellicola#0.00705516: 0.002981	(W_canadensis#0.000640699: 0.00283676	(W_sebi#0.00245095: 0.00262564	W_tropicalis#0.00249011: 0.00262564)#0.00442504: 0.000211124)#0.00248785: 0.000144242)#0.00173092: 3.17857e-05	W_muriae#0.00376949: 0.00301279)#0.0364683; 5
((W_mellicola#0.00705516: 0.00301011	(W_canadensis#0.000390371: 0.00283676	(W_sebi#0.00245095: 0.00273959	W_tropicalis#0.00249011: 0.00273959)#0.00424098: 9.71688e-05)#0.00248785: 0.000173346)#0.00171419: 2.68163e-06	W_muriae#0.00376949: 0.00301279)#0.0364683; 5
((W_mellicola#0.00705516: 0.00301011	(W_tropicalis#0.00249011: 0.00283676	(W_sebi#0.00245095: 0.00273959	W_canadensis#0.000390371: 0.00273959)#0.00424098: 9.71688e-05)#0.00248785: 0.000173346)#0.00233073: 2.68163e-06	W_muriae#0.00376949: 0.00301279)#0.0341673; 5
((W_mellicola#0.00705516: 0.00301011	(W_tropicalis#0.00249011: 0.00297327	(W_sebi#0.00245095: 0.00273959	W_canadensis#0.000390371: 0.00273959)#0.00217587: 0.00023368)#0.00237363: 3.68349e-05)#0.000780789: 2.68163e-06	W_muriae#0.00376949: 0.00301279)#0.0341673; 5
((W_mellicola#0.00705516: 0.00301201	(W_tropicalis#0.00249011: 0.00290759	(W_sebi#0.00245095: 0.00253464	W_canadensis#0.000390371: 0.00253464)#0.00235181: 0.000372947)#0.00242725: 0.000104423)#0.000817837: 7.77138e-07	W_muriae#0.00376949: 0.00301279)#0.0322381; 5
((W_mellicola#0.00705516: 0.00301201	(W_tropicalis#0.00249011: 0.00290759	(W_sebi#0.00245095: 0.00279307	W_canadensis#0.000390371: 0.00279307)#0.00111949: 0.000114518)#0.00242725: 0.000104423)#0.00189347: 7.77138e-07	W_muriae#0.00376949: 0.00301279)#0.0322381; 5
((W_tropicalis#0.00228702: 0.00276636	(W_mellicola#0.00647977: 0.00265792	(W_sebi#0.00225106: 0.00245625	W_canadensis#0.000358534: 0.00245625)#0.00458674: 0.000201664)#0.00223981: 0.000108446)#0.000928187: 7.13757e-07	W_muriae#0.00346206: 0.00276708)#0.0282253; 5
((W_mellicola#0.00647977: 0.00276636	(W_tropicalis#0.00228702: 0.00252423	(W_sebi#0.00225106: 0.00245625	W_canadensis#0.000358534: 0.00245625)#0.00216537: 6.79718e-05)#0.00368392: 0.000242138)#0.00146483: 7.13757e-07	W_muriae#0.00346206: 0.00276708)#0.0297228; 5
((W_mellicola#0.00647977: 0.00276636	(W_tropicalis#0.00228702: 0.00264257	(W_sebi#0.00225106: 0.00239939	W_canadensis#0.000358534: 0.00239939)#0.00440441: 0.000243182)#0.00351894: 0.000123795)#0.00193208: 7.13757e-07	W_muriae#0.00346206: 0.00276708)#0.0330806; 5
((W_mellicola#0.00647977: 0.00276636	(W_sebi#0.00225106: 0.00251396	(W_tropicalis#0.00228702: 0.00236818	W_canadensis#0.000358534: 0.00236818)#0.00446246: 0.000145779)#0.00369897: 0.000252407)#0.00107279: 7.13757e-07	W_muriae#0.00346206: 0.00276708)#0.0347736; 5
((W_mellicola#0.00647977: 0.00276636	W_muriae#0.00346206: 0.00276636)#0.00107279: 7.13757e-07	(W_sebi#0.00225106: 0.00268393	(W_tropicalis#0.00228702: 0.00253689	W_canadensis#0.000358534: 0.00253689)#0.00416569: 0.000147039)#0.00346471: 8.31469e-05)#0.0367209; 5
((W_mellicola#0.00702032: 0.00299714	W_muriae#0.00375087: 0.00299714)#0.0019147: 7.733e-07	(W_sebi#0.00243884: 0.00282785	(W_tropicalis#0.00247781: 0.00271672	W_canadensis#0.000388444: 0.00271672)#0.00456602: 0.00011113)#0.00385991: 0.000170059)#0.035266; 5
((W_mellicola#0.00702032: 0.00299714	W_muriae#0.00375087: 0.00299714)#0.0019147: 7.733e-07	(W_canadensis#0.000388444: 0.00296944	(W_tropicalis#0.00180849: 0.00292104	W_sebi#0.00243884: 0.00292104)#0.00424665: 4.84021e-05)#0.00367586: 2.84707e-05)#0.0378531; 5
((W_mellicola#0.00702032: 0.00299714	W_muriae#0.00375087: 0.00299714)#0.0019147: 7.733e-07	(W_canadensis#0.000388444: 0.00299755	(W_tropicalis#0.00180849: 0.00289911	W_sebi#0.00243884: 0.00289911)#0.00427877: 9.84416e-05)#0.00364139: 3.6283e-07)#0.0403063; 5
((W_mellicola#0.00702032: 0.00299714	W_muriae#0.00375087: 0.00299714)#0.000418128: 7.733e-07	(W_canadensis#0.000388444: 0.00299755	(W_tropicalis#0.00180849: 0.00296211	W_sebi#0.00243884: 0.00296211)#0.00227964: 3.54437e-05)#0.00148726: 3.6283e-07)#0.0383693; 5
((W_mellicola#0.00702032: 0.00299714	W_muriae#0.00375087: 0.00299714)#0.000418128: 7.733e-07	(W_canadensis#0.000388444: 0.00298067	(W_tropicalis#0.00180849: 0.00296211	W_sebi#0.00243884: 0.00296211)#0.00227964: 1.85614e-05)#0.000655407: 1.72451e-05)#0.0357102; 5
(((W_canadensis#0.000388444: 0.00296257	(W_tropicalis#0.00177529: 0.00296211	W_sebi#0.00243884: 0.00296211)#0.0009565: 4.61964e-07)#0.00103324: 3.45713e-05	W_muriae#0.00375087: 0.00299714)#0.000987853: 7.733e-07	W_mellicola#0.00702032: 0.00299791)#0.0371928; 5
((W_mellicola#0.00612088: 0.00261315	W_muriae#0.00327031: 0.00261315)#0.000825046: 6.74225e-07	(W_canadensis#0.000338676: 0.00259588	(W_tropicalis#0.00154784: 0.0025826	W_sebi#0.00212638: 0.0025826)#0.00165014: 1.32747e-05)#0.00247464: 1.79444e-05)#0.0324277; 5
((W_mellicola#0.0068475: 0.00292335	W_muriae#0.00365853: 0.00292335)#0.00180497: 7.54263e-07	(W_canadensis#0.000378881: 0.0028923	(W_tropicalis#0.00173158: 0.0025427	W_sebi#0.0023788: 0.0025427)#0.00209758: 0.000349604)#0.00277963: 3.18054e-05)#0.0362771; 5
((W_mellicola#0.0068475: 0.00292335	W_muriae#0.00365853: 0.00292335)#0.00347781: 7.54263e-07	(W_canadensis#0.000378881: 0.0028923	(W_tropicalis#0.00127595: 0.00281457	W_sebi#0.0023788: 0.00281457)#0.00108019: 7.77323e-05)#0.00277963: 3.18054e-05)#0.0395777; 5
(((W_canadensis#0.000378881: 0.0029087	(W_tropicalis#0.00206156: 0.00273503	W_sebi#0.0023788: 0.00273503)#0.00395573: 0.000173671)#0.000663677: 1.46546e-05	W_muriae#0.00365853: 0.00292335)#0.00540241: 7.54263e-07	W_mellicola#0.0068475: 0.00292411)#0.0372911; 5
(((W_muriae#0.00365853: 0.00279517	(W_tropicalis#0.00206156: 0.00248199	W_sebi#0.0023788: 0.00248199)#0.00435903: 0.00031319)#0.00205185: 0.00012818	W_canadensis#0.000378881: 0.00292335)#0.00255623: 7.54263e-07	W_mellicola#0.0068475: 0.00292411)#0.0372911; 5
(((W_muriae#0.00365853: 0.00259515	(W_tropicalis#0.00111931: 0.00248199	W_sebi#0.0023788: 0.00248199)#0.00185372: 0.000113167)#0.00410295: 0.00022509	W_canadensis#0.000378881: 0.00282024)#0.0061686: 0.000103866	W_mellicola#0.0068475: 0.00292411)#0.0347229; 5
(((W_tropicalis#0.00111931: 0.00265285	(W_muriae#0.00365853: 0.00248199	W_sebi#0.0023788: 0.00248199)#0.00440195: 0.000170862)#0.00401372: 3.09368e-05	W_canadensis#0.000519509: 0.00268378)#0.00648225: 0.000240325	W_mellicola#0.0068475: 0.00292411)#0.0308561; 5
(((W_tropicalis#0.00140811: 0.00280832	(W_muriae#0.00365853: 0.00227857	W_sebi#0.0023788: 0.00227857)#0.00479493: 0.000529751)#0.00379152: 5.03971e-05	W_canadensis#0.000519509: 0.00285872)#0.00608558: 6.53907e-05	W_mellicola#0.0068475: 0.00292411)#0.0308561; 5
(((W_tropicalis#0.00140811: 0.00280832	(W_muriae#0.00365853: 0.00227857	W_sebi#0.0023788: 0.00227857)#0.00479493: 0.000529751)#0.00571917: 5.03971e-05	W_canadensis#0.000519509: 0.00285872)#0.00608558: 6.53907e-05	W_mellicola#0.0068475: 0.00292411)#0.0322591; 5
(((W_sebi#0.0023788: 0.00280832	(W_muriae#0.00365853: 0.00276471	W_tropicalis#0.0011115: 0.00276471)#0.0039518: 4.36116e-05)#0.00571917: 4.55277e-05	W_canadensis#0.000519509: 0.00285385)#0.00366378: 7.02601e-05	W_mellicola#0.0068475: 0.00292411)#0.0322591; 5
(((W_sebi#0.0023788: 0.0027085	W_canadensis#0.000519509: 0.0027085)#0.00592994: 0.000185421	(W_muriae#0.00365853: 0.00250366	W_tropicalis#0.0011115: 0.00250366)#0.00436385: 0.000390267)#0.00361305: 3.01846e-05	W_mellicola#0.0068475: 0.00292411)#0.0322591; 5
(((W_sebi#0.0023788: 0.0027085	(W_muriae#0.00365853: 0.00250366	W_tropicalis#0.0011115: 0.00250366)#0.00164845: 0.000204847)#0.00592994: 0.000136495	W_canadensis#0.000519509: 0.002845)#0.00367518: 7.91101e-05	W_mellicola#0.0068475: 0.00292411)#0.0322591; 5
((W_mellicola#0.00747056: 0.00310387	W_canadensis#0.00056678: 0.00310387)#0.000599951: 8.63084e-05	(W_sebi#0.00259525: 0.00295256	(W_muriae#0.00399143: 0.00273147	W_tropicalis#0.00121263: 0.00273147)#0.00344088: 0.000221089)#0.00362276: 0.00023762)#0.0351944; 5
((W_mellicola#0.00713013: 0.00288512	W_canadensis#0.000540952: 0.00288512)#0.00492505: 0.000159683	(W_sebi#0.00247699: 0.00284937	(W_muriae#0.00380954: 0.00271204	W_tropicalis#0.00115737: 0.00271204)#0.00315689: 0.000137335)#0.00566799: 0.000195431)#0.0375449; 5
((W_mellicola#0.00713013: 0.00288512	W_canadensis#0.000540952: 0.00288512)#0.00228718: 0.000159683	(W_sebi#0.00247699: 0.00289257	(W_muriae#0.00380954: 0.00271204	W_tropicalis#0.00115737: 0.00271204)#0.00315689: 0.000180538)#0.00558334: 0.000152228)#0.0349013; 5
((W_mellicola#0.00713013: 0.00288512	W_canadensis#0.000540952: 0.00288512)#0.00228718: 0.000159683	(W_muriae#0.00380954: 0.00288693	(W_sebi#0.00247699: 0.00274266	W_tropicalis#0.00115737: 0.00274266)#0.00312164: 0.000144271)#0.00559425: 0.000157871)#0.0349013; 5
((W_mellicola#0.00713013: 0.00283068	W_canadensis#0.000540952: 0.00283068)#0.00233116: 0.000214117	(W_muriae#0.00380954: 0.00288693	(W_sebi#0.00247699: 0.00274918	W_tropicalis#0.00115737: 0.00274918)#0.00128943: 0.000137752)#0.00306858: 0.000157871)#0.037612; 5
((W_mellicola#0.00713013: 0.00296691	W_canadensis#0.000540952: 0.00296691)#0.00222413: 7.78951e-05	(W_muriae#0.00380954: 0.0030149	(W_sebi#0.00247699: 0.00292088	W_tropicalis#0.00115737: 0.00292088)#0.00224961: 9.40201e-05)#0.00293833: 2.99002e-05)#0.037612; 5
((W_mellicola#0.00713013: 0.00279421	W_canadensis#0.000540952: 0.00279421)#0.00236159: 0.000250593	(W_sebi#0.00247699: 0.0030149	(W_muriae#0.00380954: 0.00294023	W_tropicalis#0.00115737: 0.00294023)#0.00223481: 7.46756e-05)#0.00293833: 2.99002e-05)#0.0352714; 5
((W_mellicola#0.00713013: 0.00279421	W_canadensis#0.000540952: 0.00279421)#0.00236159: 0.000250593	(W_muriae#0.00380954: 0.00301727	(W_sebi#0.00247699: 0.00294023	W_tropicalis#0.000974295: 0.00294023)#0.00223481: 7.70401e-05)#0.000493409: 2.75358e-05)#0.0352714; 5
((W_mellicola#0.00713013: 0.00279421	W_canadensis#0.000540952: 0.00279421)#0.00236159: 0.000250593	(W_muriae#0.00380954: 0.00301727	(W_sebi#0.00247699: 0.00294023	W_tropicalis#0.000974295: 0.00294023)#0.00223481: 7.70401e-05)#0.0018438: 2.75358e-05)#0.0352714; 5
((W_mellicola#0.00546808: 0.00247347	W_canadensis#0.000540952: 0.00247347)#0.00266783: 0.000571335	(W_muriae#0.00380954: 0.00296341	(W_sebi#0.00247699: 0.00294023	W_tropicalis#0.00147696: 0.00294023)#0.0012808: 2.31825e-05)#0.00150261: 8.13933e-05)#0.0352714; 5
((W_mellicola#0.00546808: 0.0022055	W_canadensis#0.000540952: 0.0022055)#0.00299196: 0.000839296	(W_tropicalis#0.00147696: 0.00301431	(W_sebi#0.00247699: 0.00294023	W_muriae#0.00380954: 0.00294023)#0.00215892: 7.40808e-05)#0.00147723: 3.04951e-05)#0.0352714; 5
((W_mellicola#0.00546808: 0.0022055	W_canadensis#0.000540952: 0.0022055)#0.00635604: 0.000839296	(W_tropicalis#0.00147696: 0.00303108	(W_sebi#0.00247699: 0.00294023	W_muriae#0.00380954: 0.00294023)#0.00215892: 9.08543e-05)#0.00146906: 1.37215e-05)#0.03779; 5
((W_sebi#0.00247699: 0.00302615	W_muriae#0.00380954: 0.00302615)#0.00209762: 1.86521e-05	(W_tropicalis#0.00147696: 0.00303108	(W_mellicola#0.00546808: 0.0022055	W_canadensis#0.000540952: 0.0022055)#0.00635604: 0.000825575)#0.000321613: 1.37215e-05)#0.03779; 5
((W_sebi#0.00247699: 0.00302615	W_muriae#0.00380954: 0.00302615)#0.00209762: 1.86521e-05	(W_mellicola#0.00546808: 0.00266175	(W_tropicalis#0.00147696: 0.00239923	W_canadensis#0.000540952: 0.00239923)#0.00330198: 0.000262524)#0.00349431: 0.000383052)#0.0351396; 5
((W_sebi#0.00247699: 0.00302615	W_muriae#0.00380954: 0.00302615)#0.000719: 1.86521e-05	(W_mellicola#0.00546808: 0.00266175	(W_tropicalis#0.00147696: 0.00200433	W_canadensis#0.000540952: 0.00200433)#0.00537921: 0.00065742)#0.00349431: 0.000383052)#0.0372606; 5
(((W_mellicola#0.00546808: 0.00266175	(W_tropicalis#0.00147744: 0.00230577	W_canadensis#0.000540952: 0.00230577)#0.00231295: 0.000355982)#0.00349431: 0.0003644	W_muriae#0.00380954: 0.00302615)#0.00363014: 1.86521e-05	W_sebi#0.00247699: 0.0030448)#0.0393988; 5
(((W_mellicola#0.00546808: 0.0028972	(W_tropicalis#0.00147744: 0.00254823	W_canadensis#0.000540952: 0.00254823)#0.00209287: 0.000348972)#0.00321033: 8.30342e-05	W_muriae#0.00380954: 0.00298024)#0.00368606: 6.4562e-05	W_sebi#0.00247699: 0.0030448)#0.0393988; 5
(((W_mellicola#0.00546808: 0.0028972	(W_tropicalis#0.00147744: 0.0020902	W_canadensis#0.000540952: 0.0020902)#0.00255148: 0.000807)#0.00156218: 4.56017e-05	W_muriae#0.00380954: 0.00294281)#0.00373295: 0.000101994	W_sebi#0.00247699: 0.0030448)#0.0393988; 5
(((W_mellicola#0.00546808: 0.00269581	(W_tropicalis#0.00147744: 0.00174755	W_canadensis#0.000540952: 0.00174755)#0.00305176: 0.000948253)#0.00167889: 0.000247	W_muriae#0.00380954: 0.00294281)#0.00158568: 0.000101994	W_sebi#0.00247699: 0.0030448)#0.0393988; 5
(((W_mellicola#0.00546808: 0.00269581	(W_tropicalis#0.00147744: 0.00174755	W_canadensis#0.000540952: 0.00174755)#0.00453575: 0.000948253)#0.00375521: 0.000167571	W_sebi#0.00247699: 0.00286338)#0.00323387: 0.000181423	W_muriae#0.00380954: 0.0030448)#0.0393988; 5
((W_muriae#0.00380954: 0.00286338	W_sebi#0.00247699: 0.00286338)#0.00323387: 0.000181423	(W_mellicola#0.00546808: 0.00269581	(W_tropicalis#0.00147744: 0.00174755	W_canadensis#0.000540952: 0.00174755)#0.00224429: 0.000948253)#0.00211463: 0.000348994)#0.0393988; 5
((W_muriae#0.00380954: 0.00298733	W_sebi#0.00515232: 0.00298733)#0.00309969: 5.74695e-05	(W_mellicola#0.00546808: 0.00244977	(W_tropicalis#0.00147744: 0.00209466	W_canadensis#0.000540952: 0.00209466)#0.00187239: 0.000355108)#0.00504557: 0.000595035)#0.0363233; 5
((W_muriae#0.00380954: 0.00298733	W_sebi#0.00340779: 0.00298733)#0.00160803: 5.74695e-05	(W_mellicola#0.00546808: 0.00244977	(W_tropicalis#0.00112843: 0.00235295	W_canadensis#0.000540952: 0.00235295)#0.00166686: 9.682e-05)#0.00504557: 0.000595035)#0.0345763; 5
((W_muriae#0.00380954: 0.00298733	W_sebi#0.00340779: 0.00298733)#0.00160803: 5.74695e-05	(W_mellicola#0.00546808: 0.00256647	(W_tropicalis#0.00112843: 0.00235295	W_canadensis#0.000540952: 0.00235295)#0.00166686: 0.000213525)#0.00481614: 0.000478331)#0.0376365; 5
((W_muriae#0.00380954: 0.00300881	W_sebi#0.00340779: 0.00300881)#0.000694097: 3.59954e-05	(W_mellicola#0.00637926: 0.00294574	(W_tropicalis#0.00112843: 0.00235295	W_canadensis#0.000540952: 0.00235295)#0.00166686: 0.000592791)#0.00419605: 9.90647e-05)#0.0340563; 5
((W_muriae#0.00380954: 0.00300881	W_sebi#0.00340779: 0.00300881)#0.000694097: 3.59954e-05	(W_mellicola#0.00637926: 0.00252989	(W_tropicalis#0.000692812: 0.00242766	W_canadensis#0.000540952: 0.00242766)#0.00435571: 0.000102228)#0.00318847: 0.000514912)#0.0357859; 5
((W_muriae#0.00380954: 0.00300881	W_sebi#0.00340779: 0.00300881)#0.000694097: 3.59954e-05	(W_tropicalis#0.000692812: 0.00265951	(W_mellicola#0.00637926: 0.00242766	W_canadensis#0.000540952: 0.00242766)#0.00626113: 0.000231852)#0.00303307: 0.000385288)#0.0388166; 5
((W_muriae#0.00404009: 0.0031909	W_sebi#0.00361404: 0.0031909)#0.00250878: 3.81739e-05	(W_tropicalis#0.000734742: 0.00282047	(W_mellicola#0.00676534: 0.00257459	W_canadensis#0.000573691: 0.00257459)#0.00369818: 0.000245884)#0.00321663: 0.000408606)#0.044108; 5
((W_muriae#0.00344149: 0.00241441	W_sebi#0.00307856: 0.00241441)#0.00240589: 0.000336228	(W_canadensis#0.00048869: 0.0025428	(W_mellicola#0.00576295: 0.00234543	W_tropicalis#0.000979427: 0.00234543)#0.00294567: 0.000197368)#0.00258893: 0.000207839)#0.0375727; 5
((W_muriae#0.00344149: 0.00241441	W_sebi#0.00307856: 0.00241441)#0.00240589: 0.000336228	(W_canadensis#0.00048869: 0.0026889	(W_mellicola#0.00576295: 0.0025035	W_tropicalis#0.000979427: 0.0025035)#0.00275968: 0.000185404)#0.00244826: 6.17367e-05)#0.034757; 5
((W_muriae#0.00387751: 0.0027203	W_sebi#0.0034686: 0.0027203)#0.00271071: 0.000378826	(W_tropicalis#0.00110352: 0.00297041	(W_mellicola#0.00649308: 0.00282068	W_canadensis#0.000550605: 0.00282068)#0.00310932: 0.000149733)#0.00281339: 0.000128719)#0.0354071; 5
((W_muriae#0.00387751: 0.0027203	W_sebi#0.0034686: 0.0027203)#0.00271071: 0.000378826	(W_tropicalis#0.00110352: 0.00295244	(W_mellicola#0.00649308: 0.00282068	W_canadensis#0.000550605: 0.00282068)#0.00467369: 0.00013176)#0.00135418: 0.000146693)#0.0354071; 5
((W_muriae#0.00387751: 0.0027203	W_sebi#0.0034686: 0.0027203)#0.00271071: 0.000378826	(W_tropicalis#0.00110352: 0.00297379	(W_mellicola#0.00649308: 0.00282068	W_canadensis#0.000550605: 0.00282068)#0.00467369: 0.000153113)#0.00378751: 0.00012534)#0.0374281; 5
((W_muriae#0.00387751: 0.0027203	W_sebi#0.0034686: 0.0027203)#0.00271071: 0.000378826	(W_tropicalis#0.00110352: 0.00297536	(W_mellicola#0.00649308: 0.00290749	W_canadensis#0.000550605: 0.00290749)#0.00453414: 6.7861e-05)#0.00111947: 0.000123775)#0.0350501; 5
((W_muriae#0.00387751: 0.00249384	W_sebi#0.0034686: 0.00249384)#0.00295687: 0.000605293	(W_tropicalis#0.00410217: 0.00300214	(W_mellicola#0.00649308: 0.00290749	W_canadensis#0.000550605: 0.00290749)#0.00311149: 9.46439e-05)#0.00110948: 9.69917e-05)#0.0350501; 5
((W_muriae#0.00387751: 0.00237018	W_sebi#0.0034686: 0.00237018)#0.00311113: 0.000728949	(W_tropicalis#0.0018128: 0.00300214	(W_mellicola#0.00649308: 0.00290749	W_canadensis#0.000550605: 0.00290749)#0.00311149: 9.46439e-05)#0.00110948: 9.69917e-05)#0.0375808; 5
((W_muriae#0.00387751: 0.00259492	W_sebi#0.0034686: 0.00259492)#0.00284168: 0.000504208	(W_canadensis#0.000550605: 0.00308418	(W_mellicola#0.00649308: 0.00290749	W_tropicalis#0.0018128: 0.00290749)#0.00311149: 0.000176687)#0.00107997: 1.49487e-05)#0.0404073; 5
((W_muriae#0.00387751: 0.00259492	W_sebi#0.0034686: 0.00259492)#0.00284168: 0.000504208	(W_canadensis#0.000550605: 0.00303397	(W_mellicola#0.00649308: 0.00296436	W_tropicalis#0.0018128: 0.00296436)#0.0030518: 6.96118e-05)#0.00109784: 6.51594e-05)#0.0433998; 5
((W_muriae#0.00335779: 0.00224712	W_sebi#0.00300369: 0.00224712)#0.0024608: 0.000436627	(W_canadensis#0.000476805: 0.00265063	(W_mellicola#0.00562279: 0.00256703	W_tropicalis#0.00156982: 0.00256703)#0.00094045: 8.35923e-05)#0.00249259: 3.31151e-05)#0.0375827; 5
((W_muriae#0.00335779: 0.00242232	W_sebi#0.00300369: 0.00242232)#0.00228282: 0.000261426	(W_tropicalis#0.00174583: 0.00265063	(W_mellicola#0.00562279: 0.00256703	W_canadensis#0.000476805: 0.00256703)#0.00094045: 8.35923e-05)#0.000446545: 3.31151e-05)#0.0347564; 5
((W_muriae#0.00335779: 0.00242232	W_sebi#0.00300369: 0.00242232)#0.00228282: 0.000261426	(W_tropicalis#0.00174583: 0.00264213	(W_mellicola#0.00562279: 0.00256703	W_canadensis#0.000476805: 0.00256703)#0.00172101: 7.50953e-05)#0.000447981: 4.1612e-05)#0.0325147; 5
((W_muriae#0.00335779: 0.00242232	W_sebi#0.00300369: 0.00242232)#0.00228282: 0.000261426	(W_tropicalis#0.00174583: 0.00261294	(W_mellicola#0.00562279: 0.00251191	W_canadensis#0.000476805: 0.00251191)#0.00175878: 0.000101031)#0.00198575: 7.07999e-05)#0.0367865; 5
((W_muriae#0.00335779: 0.0025332	W_sebi#0.00300369: 0.0025332)#0.00218289: 0.000150538	(W_tropicalis#0.00174583: 0.00261294	(W_mellicola#0.00562279: 0.00251191	W_canadensis#0.000476805: 0.00251191)#0.00175878: 0.000101031)#0.00176038: 7.07999e-05)#0.0367865; 5
(W_tropicalis#0.00174583: 0.00268374	((W_muriae#0.00335779: 0.0025332	W_sebi#0.00300369: 0.0025332)#0.00218289: 7.97379e-05	(W_mellicola#0.00562279: 0.00251191	W_canadensis#0.000476805: 0.00251191)#0.00175878: 0.000101031)#0.00138737: 7.07999e-05)#0.0393781; 5
(W_tropicalis#0.000679599: 0.00268374	((W_muriae#0.00335779: 0.0025332	W_sebi#0.00300369: 0.0025332)#0.00218289: 7.94813e-05	(W_mellicola#0.00562279: 0.00251191	W_canadensis#0.000476805: 0.00251191)#0.00426559: 0.000100774)#0.0013875: 7.10565e-05)#0.0393781; 5
(W_tropicalis#0.000679599: 0.00268374	((W_muriae#0.00335779: 0.0025332	W_sebi#0.00300369: 0.0025332)#0.00218289: 4.54135e-05	(W_mellicola#0.00562279: 0.00251191	W_canadensis#0.000476805: 0.00251191)#0.00426559: 6.67066e-05)#0.00221282: 0.000105124)#0.0375178; 5
((W_muriae#0.00335779: 0.00250312	W_sebi#0.00300369: 0.00250312)#0.00220912: 0.000180621	(W_tropicalis#0.000679599: 0.00257862	(W_mellicola#0.00408652: 0.00227386	W_canadensis#0.000476805: 0.00227386)#0.00471215: 0.000304755)#0.00221282: 0.000105124)#0.0394881; 5
((W_muriae#0.00335779: 0.00250312	W_sebi#0.00300369: 0.00250312)#0.00220912: 0.000180621	(W_tropicalis#0.000679599: 0.00257862	(W_mellicola#0.00408652: 0.00227386	W_canadensis#0.000476805: 0.00227386)#0.00471215: 0.000304755)#0.00221282: 0.000105124)#0.0373691; 5
((W_mellicola#0.00408652: 0.00227386	W_canadensis#0.000476805: 0.00227386)#0.00471215: 0.000409879	(W_tropicalis#0.000710102: 0.00265319	(W_muriae#0.00335779: 0.00250312	W_sebi#0.00300369: 0.00250312)#0.00220912: 0.000150072)#0.00215063: 3.05487e-05)#0.0347278; 5
((W_mellicola#0.00477708: 0.00251824	W_canadensis#0.000557378: 0.00251824)#0.00439028: 0.00061902	(W_sebi#0.00351127: 0.0030784	(W_muriae#0.00392521: 0.00292611	W_tropicalis#0.000830099: 0.00292611)#0.00258243: 0.000152288)#0.00107467: 5.88556e-05)#0.038413; 5
((W_mellicola#0.00477708: 0.00283326	W_canadensis#0.000557378: 0.00283326)#0.00531297: 0.000303995	(W_muriae#0.00392521: 0.00311283	(W_sebi#0.00351127: 0.00292611	W_tropicalis#0.000830099: 0.00292611)#0.00484888: 0.000186712)#0.00106278: 2.44314e-05)#0.036222; 5
((W_mellicola#0.00477708: 0.00265644	W_canadensis#0.000557378: 0.00265644)#0.00241679: 0.000480818	(W_muriae#0.00392521: 0.00312636	(W_sebi#0.00351127: 0.00275694	W_tropicalis#0.000830099: 0.00275694)#0.00384732: 0.000369413)#0.00105818: 1.09001e-05)#0.0338883; 5
((W_sebi#0.00351127: 0.003084	W_tropicalis#0.000830099: 0.003084)#0.00343931: 5.32586e-05	(W_muriae#0.00392521: 0.00312636	(W_mellicola#0.00477708: 0.00265644	W_canadensis#0.000557378: 0.00265644)#0.00143277: 0.000469918)#0.00105818: 1.09001e-05)#0.0338883; 5
((W_sebi#0.00351127: 0.00258791	W_tropicalis#0.0012511: 0.00258791)#0.00409862: 0.000549351	(W_muriae#0.00392521: 0.00312636	(W_mellicola#0.00477708: 0.00265644	W_canadensis#0.000557378: 0.00265644)#0.00228199: 0.000469918)#0.00105818: 1.09001e-05)#0.0307059; 5
((W_sebi#0.00351127: 0.00295593	W_tropicalis#0.000951368: 0.00295593)#0.00358832: 0.000181325	(W_muriae#0.00392521: 0.00312636	(W_mellicola#0.00477708: 0.00265644	W_canadensis#0.000557378: 0.00265644)#0.00228199: 0.000469918)#0.00144152: 1.09001e-05)#0.0307059; 5
((W_sebi#0.00351127: 0.00295593	W_tropicalis#0.000951368: 0.00295593)#0.000622864: 0.000181325	(W_muriae#0.00392521: 0.00312636	(W_mellicola#0.00477708: 0.00265644	W_canadensis#0.000557378: 0.00265644)#0.00228199: 0.000469918)#0.00144152: 1.09001e-05)#0.0279927; 5
((W_sebi#0.00351127: 0.00303703	W_tropicalis#0.000951368: 0.00303703)#0.00268665: 0.000100228	(W_muriae#0.00392521: 0.00312636	(W_mellicola#0.00477708: 0.00265644	W_canadensis#0.000557378: 0.00265644)#0.00228199: 0.000469918)#0.00239939: 1.09001e-05)#0.0305434; 5
((W_sebi#0.00351127: 0.00279362	W_tropicalis#0.000951368: 0.00279362)#0.00292074: 0.000343633	(W_muriae#0.00392521: 0.00312636	(W_mellicola#0.00599751: 0.00265644	W_canadensis#0.000557378: 0.00265644)#0.00228199: 0.000469918)#0.0035156: 1.09001e-05)#0.0292841; 5
(W_muriae#0.00392521: 0.00313726	((W_sebi#0.00351127: 0.00279362	W_tropicalis#0.000813735: 0.00279362)#0.00292074: 0.000332733	(W_mellicola#0.00599751: 0.00265644	W_canadensis#0.000557378: 0.00265644)#0.0021077: 0.000469918)#0.0035156: 1.09001e-05)#0.0309572; 5
(W_muriae#0.00392521: 0.00313726	((W_sebi#0.00351127: 0.00279362	W_tropicalis#0.000813735: 0.00279362)#0.00441931: 0.000332733	(W_mellicola#0.00599751: 0.00265644	W_canadensis#0.000557378: 0.00265644)#0.0021077: 0.000469918)#0.00117419: 1.09001e-05)#0.0309572; 5
((W_mellicola#0.00599751: 0.00281055	W_canadensis#0.000557378: 0.00281055)#0.00304884: 0.000326709	((W_sebi#0.00351127: 0.00298344	W_tropicalis#0.00226377: 0.00298344)#0.00184379: 0.000142918	W_muriae#0.00392521: 0.00312636)#0.00117419: 1.09001e-05)#0.028746; 5
((W_mellicola#0.00561725: 0.00263235	W_canadensis#0.000522039: 0.00263235)#0.00285553: 0.000305994	((W_sebi#0.00328865: 0.00276168	W_tropicalis#0.00212024: 0.00276168)#0.00250951: 0.000166455	W_muriae#0.00367634: 0.00292814)#0.00109975: 1.0209e-05)#0.0269234; 5
((W_mellicola#0.00561725: 0.00263235	W_canadensis#0.000522039: 0.00263235)#0.00285553: 0.000305994	((W_sebi#0.00328865: 0.00276168	W_tropicalis#0.00212024: 0.00276168)#0.00250951: 9.88745e-05	W_muriae#0.00367634: 0.00286056)#0.00118611: 7.77893e-05)#0.0248201; 5
((W_mellicola#0.00617813: 0.00289519	W_canadensis#0.000574164: 0.00289519)#0.00314065: 0.000336548	((W_sebi#0.00361702: 0.00294463	W_tropicalis#0.00233194: 0.00294463)#0.00284707: 0.000201549	W_muriae#0.00404342: 0.00314618)#0.00237666: 8.55565e-05)#0.0287228; 5
((W_mellicola#0.00617813: 0.00289519	W_canadensis#0.000574164: 0.00289519)#0.0013995: 0.000336548	((W_muriae#0.00404342: 0.00301631	W_tropicalis#0.00233194: 0.00301631)#0.00529027: 0.00012816	W_sebi#0.00361702: 0.00314447)#0.00237795: 8.72638e-05)#0.0318319; 5
((W_mellicola#0.00617813: 0.00289519	W_canadensis#0.000574164: 0.00289519)#0.00337006: 0.000336548	((W_muriae#0.00473966: 0.00307061	W_sebi#0.00361702: 0.00307061)#0.00242905: 0.000107004	W_tropicalis#0.00233194: 0.00317761)#0.00235315: 5.4123e-05)#0.0305957; 5
((W_mellicola#0.00617813: 0.00289519	W_canadensis#0.000574164: 0.00289519)#0.00337006: 0.000336548	((W_muriae#0.00473966: 0.00307061	W_sebi#0.00361702: 0.00307061)#0.00242905: 2.88644e-05	W_tropicalis#0.00233194: 0.00309947)#0.00427825: 0.000132263)#0.0305957; 5
((W_mellicola#0.00617813: 0.00289519	W_canadensis#0.000574164: 0.00289519)#0.00337006: 0.000336548	((W_muriae#0.00473966: 0.00307061	W_sebi#0.00361702: 0.00307061)#0.00242905: 2.57252e-05	W_tropicalis#0.00233194: 0.00309634)#0.00428259: 0.000135402)#0.0283817; 5
((W_mellicola#0.00617813: 0.00289519	W_canadensis#0.000574164: 0.00289519)#0.00337006: 0.000336548	((W_muriae#0.00473966: 0.00307061	W_sebi#0.00361702: 0.00307061)#0.00242905: 5.1785e-05	W_tropicalis#0.000996534: 0.0031224)#0.00424685: 0.000109342)#0.0314518; 5
((W_muriae#0.00473966: 0.00307061	W_sebi#0.00361702: 0.00307061)#0.00242905: 0.000161127	((W_mellicola#0.00617813: 0.00289519	W_canadensis#0.000574164: 0.00289519)#0.00337006: 0.000154464	W_tropicalis#0.00243939: 0.00304965)#0.00129095: 0.000182084)#0.0345179; 5
((W_muriae#0.00473966: 0.00307061	W_sebi#0.00361702: 0.00307061)#0.00242905: 0.000161127	((W_tropicalis#0.000595946: 0.00299849	W_canadensis#0.000574164: 0.00299849)#0.000754662: 8.90816e-05	W_mellicola#0.00617813: 0.00308757)#0.00289393: 0.00014417)#0.0329728; 5
((W_muriae#0.00473966: 0.00307061	W_sebi#0.00361702: 0.00307061)#0.00242905: 0.000161127	((W_mellicola#0.00617813: 0.00299849	W_canadensis#0.000574164: 0.00299849)#0.00123318: 8.40007e-05	W_tropicalis#0.000595946: 0.00308249)#0.00108596: 0.000149251)#0.0348822; 5
((W_muriae#0.00473966: 0.00312053	W_sebi#0.00361702: 0.00312053)#0.00239019: 9.38556e-05	((W_mellicola#0.00617813: 0.00299849	W_canadensis#0.000574164: 0.00299849)#0.00225566: 8.94173e-05	W_tropicalis#0.000595946: 0.0030879)#0.00142859: 0.000126485)#0.0318889; 5
((W_muriae#0.00473966: 0.00310488	((W_mellicola#0.00617813: 0.00299849	W_canadensis#0.000574164: 0.00299849)#0.00160152: 2.47774e-05	W_tropicalis#0.000595946: 0.00302326)#0.00145913: 8.16132e-05)#0.00240224: 0.000109512	W_sebi#0.00361702: 0.00321439)#0.0341328; 5
((W_muriae#0.00473966: 0.00313633	((W_mellicola#0.00617813: 0.00299849	W_canadensis#0.000574164: 0.00299849)#0.00160152: 8.72906e-05	W_tropicalis#0.000595946: 0.00308578)#0.00142957: 5.05502e-05)#0.0048851: 7.80617e-05	W_sebi#0.00361702: 0.00321439)#0.0304811; 5
((W_sebi#0.00361702: 0.00311776	((W_mellicola#0.00617813: 0.00299849	W_canadensis#0.000574164: 0.00299849)#0.00160152: 4.44951e-05	W_tropicalis#0.000595946: 0.00304298)#0.00144968: 7.4777e-05)#0.00491419: 9.66304e-05	W_muriae#0.00473966: 0.00321439)#0.0333001; 5
((W_sebi#0.00252951: 0.00317788	((W_mellicola#0.00617813: 0.00299849	W_canadensis#0.000574164: 0.00299849)#0.00198682: 2.7227e-05	W_tropicalis#0.00147477: 0.00302571)#0.00145795: 0.000152166)#0.00301499: 3.65091e-05	W_muriae#0.00473966: 0.00321439)#0.0333001; 5
((W_sebi#0.00252951: 0.00317788	((W_mellicola#0.00617813: 0.00299849	W_canadensis#0.000574164: 0.00299849)#0.000786038: 2.7227e-05	W_tropicalis#0.00147477: 0.00302571)#0.00145795: 0.000152166)#0.00301499: 3.65091e-05	W_muriae#0.00473966: 0.00321439)#0.0333001; 5
(((W_mellicola#0.00617813: 0.0029717	W_canadensis#0.000574164: 0.0029717)#0.00194385: 0.000206048	(W_sebi#0.00252951: 0.00302571	W_tropicalis#0.00147477: 0.00302571)#0.00145795: 0.000152034)#0.00301512: 3.66413e-05	W_muriae#0.00473966: 0.00321439)#0.0311832; 5
(((W_mellicola#0.00617813: 0.0029717	W_canadensis#0.000574164: 0.0029717)#0.00194385: 0.000206048	(W_sebi#0.00252951: 0.00303955	W_tropicalis#0.00147477: 0.00303955)#0.00145131: 0.000138196)#0.0037249: 3.66413e-05	W_muriae#0.00473966: 0.00321439)#0.0295332; 5
(((W_mellicola#0.00617813: 0.0029717	W_canadensis#0.000574164: 0.0029717)#0.00194385: 0.000206048	(W_sebi#0.00252951: 0.00289308	W_tropicalis#0.00147477: 0.00289308)#0.00340721: 0.000284666)#0.0037249: 3.66413e-05	W_muriae#0.00473966: 0.00321439)#0.0320322; 5
(((W_mellicola#0.00673004: 0.00323717	W_canadensis#0.000625456: 0.00323717)#0.0021175: 0.000224455	(W_sebi#0.00275548: 0.00315153	W_tropicalis#0.00160652: 0.00315153)#0.00589628: 0.000310096)#0.00405766: 3.99145e-05	W_muriae#0.00516307: 0.00350154)#0.0348938; 5
(((W_mellicola#0.00673004: 0.00323717	W_canadensis#0.000625456: 0.00323717)#0.0021175: 0.000254816	(W_sebi#0.00275548: 0.00339885	W_tropicalis#0.00160652: 0.00339885)#0.00248179: 9.31347e-05)#0.00402238: 9.55362e-06	W_muriae#0.00516307: 0.00350154)#0.0324469; 5
(((W_mellicola#0.00673004: 0.00323717	W_canadensis#0.000625456: 0.00323717)#0.0021175: 0.000254816	(W_sebi#0.00275548: 0.00339885	W_tropicalis#0.00160652: 0.00339885)#0.00248179: 9.31347e-05)#0.00259837: 9.55362e-06	W_muriae#0.00516307: 0.00350154)#0.035191; 5
(((W_mellicola#0.00673004: 0.00323717	W_canadensis#0.000625456: 0.00323717)#0.0021175: 0.000254816	(W_sebi#0.00275548: 0.00329466	W_tropicalis#0.00160652: 0.00329466)#0.00256028: 0.000197323)#0.000942021: 9.55362e-06	W_muriae#0.00516307: 0.00350154)#0.035191; 5
(((W_mellicola#0.00673004: 0.00323717	W_canadensis#0.000625456: 0.00323717)#0.00309432: 0.000253136	(W_sebi#0.00275548: 0.00329466	W_tropicalis#0.00160652: 0.00329466)#0.00337115: 0.000195642)#0.00202578: 1.12339e-05	W_muriae#0.00516307: 0.00350154)#0.0335498; 5
((W_muriae#0.00516307: 0.00349031	(W_sebi#0.00275548: 0.00329466	W_tropicalis#0.00106127: 0.00329466)#0.00337115: 0.000195642)#0.00202578: 1.12339e-05	(W_mellicola#0.00673004: 0.00306885	W_canadensis#0.000625456: 0.00306885)#0.00326404: 0.000432691)#0.0311131; 5
((W_tropicalis#0.00106127: 0.00349866	(W_sebi#0.00275548: 0.00346344	W_muriae#0.00516307: 0.00346344)#0.00371204: 3.5224e-05)#0.00314857: 2.87946e-06	(W_mellicola#0.00673004: 0.00306885	W_canadensis#0.000625456: 0.00306885)#0.00326404: 0.000432691)#0.0331969; 5
((W_tropicalis#0.00106127: 0.00349168	(W_sebi#0.00275548: 0.00346344	W_muriae#0.00516307: 0.00346344)#0.00371204: 2.82414e-05)#0.00494564: 9.86199e-06	(W_mellicola#0.00673004: 0.0027167	W_canadensis#0.000625456: 0.0027167)#0.00566247: 0.000784844)#0.0359175; 5
(((W_mellicola#0.00620409: 0.00269773	W_canadensis#0.000576577: 0.00269773)#0.00290243: 0.000521881	(W_sebi#0.00254014: 0.00319277	W_muriae#0.00475958: 0.00319277)#0.000964133: 2.68454e-05)#0.0034117: 8.28029e-06	W_tropicalis#0.000978336: 0.0032279)#0.032347; 5
((W_muriae#0.00475958: 0.00321267	(W_sebi#0.00254014: 0.00319277	(W_mellicola#0.00620409: 0.00269773	W_canadensis#0.000576577: 0.00269773)#0.00506204: 0.000495036)#0.000583221: 1.98962e-05)#0.00572197: 1.52295e-05	W_tropicalis#0.000978336: 0.0032279)#0.0308791; 5
((W_muriae#0.00475958: 0.00321267	(W_sebi#0.00254014: 0.00319277	(W_mellicola#0.00620409: 0.00303725	W_canadensis#0.000576577: 0.00303725)#0.00216622: 0.000155521)#0.00193802: 1.98962e-05)#0.00572197: 1.52295e-05	W_tropicalis#0.000978336: 0.0032279)#0.0308791; 5
((W_muriae#0.00475958: 0.00321175	(W_sebi#0.00254014: 0.00319277	(W_mellicola#0.00620409: 0.00280125	W_canadensis#0.000576577: 0.00280125)#0.00234872: 0.000391524)#0.00193802: 1.89814e-05)#0.00459976: 1.61442e-05	W_tropicalis#0.000978336: 0.0032279)#0.0339211; 5
((W_muriae#0.00435739: 0.00293689	(W_sebi#0.00232549: 0.00292298	(W_mellicola#0.00567983: 0.00256454	W_canadensis#0.000527855: 0.00256454)#0.00215025: 0.000358439)#0.00177426: 1.39171e-05)#0.00421604: 1.82404e-05	W_tropicalis#0.000753603: 0.00295513)#0.0310547; 5
((W_muriae#0.00435739: 0.00295465	(W_sebi#0.00232549: 0.00292298	(W_mellicola#0.00567983: 0.00256454	W_canadensis#0.000527855: 0.00256454)#0.00215025: 0.000358439)#0.00177426: 3.16779e-05)#0.0029322: 4.79638e-07	W_tropicalis#0.000753603: 0.00295513)#0.0332803; 5
((W_muriae#0.00435739: 0.00295465	W_tropicalis#0.000753603: 0.00295465)#0.00544364: 4.79638e-07	(W_sebi#0.00232549: 0.00292298	(W_mellicola#0.00567983: 0.00256454	W_canadensis#0.000527855: 0.00256454)#0.00215025: 0.000358439)#0.00177426: 3.21575e-05)#0.0324831; 5
((W_muriae#0.00435739: 0.00295465	W_tropicalis#0.00158665: 0.00295465)#0.00199472: 4.79638e-07	(W_sebi#0.00232549: 0.00292298	(W_mellicola#0.00567983: 0.00256454	W_canadensis#0.000527855: 0.00256454)#0.00215025: 0.000358439)#0.00177426: 3.21575e-05)#0.0297062; 5
((W_muriae#0.00435739: 0.00295465	W_tropicalis#0.00158665: 0.00295465)#0.00359207: 4.79638e-07	(W_sebi#0.00232549: 0.00292298	(W_mellicola#0.00567983: 0.00256454	W_canadensis#0.000527855: 0.00256454)#0.00215025: 0.000358439)#0.00177426: 3.21575e-05)#0.0323621; 5
((W_muriae#0.00435739: 0.00295465	W_tropicalis#0.00069586: 0.00295465)#0.000343415: 4.79638e-07	(W_sebi#0.00232549: 0.00292298	(W_mellicola#0.00567983: 0.00256454	W_canadensis#0.000527855: 0.00256454)#0.00215025: 0.000358439)#0.00328435: 3.21575e-05)#0.0351817; 5
((W_muriae#0.00435739: 0.00295465	(W_sebi#0.00232549: 0.00292298	(W_mellicola#0.00567983: 0.00256454	W_canadensis#0.000527855: 0.00256454)#0.00215025: 0.000358439)#0.00328435: 3.16779e-05)#0.000343415: 4.79638e-07	W_tropicalis#0.00069586: 0.00295513)#0.0335395; 5
((W_sebi#0.00255779: 0.00324979	(W_muriae#0.00479265: 0.00321495	(W_mellicola#0.00624719: 0.00282071	W_canadensis#0.000580583: 0.00282071)#0.00236504: 0.000394244)#0.00101196: 3.48422e-05)#0.00102063: 5.27549e-07	W_tropicalis#0.00076537: 0.00325032)#0.0359126; 5
((W_tropicalis#0.000686047: 0.00290838	(W_muriae#0.00429594: 0.00288176	(W_mellicola#0.00559974: 0.00252837	W_canadensis#0.000520411: 0.00252837)#0.00211993: 0.000353385)#0.000907084: 2.66186e-05)#0.00269008: 5.08538e-06	W_sebi#0.0022927: 0.00291346)#0.0302085; 5
((W_sebi#0.0022927: 0.00290838	(W_muriae#0.00429594: 0.00288176	(W_mellicola#0.00559974: 0.00252837	W_canadensis#0.000520411: 0.00252837)#0.00211993: 0.000353385)#0.00151763: 2.66186e-05)#0.00269008: 5.08538e-06	W_tropicalis#0.000686047: 0.00291346)#0.0269791; 5
((W_muriae#0.00507629: 0.00343668	(W_sebi#0.00270916: 0.00340522	(W_mellicola#0.00661692: 0.00298765	W_canadensis#0.000614943: 0.00298765)#0.00250501: 0.000417576)#0.00121448: 3.14539e-05)#0.00317873: 6.00913e-06	W_tropicalis#0.000810667: 0.00344269)#0.0318798; 5
((W_muriae#0.00507629: 0.00343616	(W_sebi#0.00270916: 0.00340522	(W_mellicola#0.00661692: 0.00298765	W_canadensis#0.000614943: 0.00298765)#0.00250501: 0.000417576)#0.00121448: 3.09348e-05)#0.00317921: 6.52816e-06	W_tropicalis#0.000810667: 0.00344269)#0.0330812; 5
((W_muriae#0.00434904: 0.00294529	(W_sebi#0.00232104: 0.00291834	(W_mellicola#0.00566896: 0.00281864	W_canadensis#0.000526844: 0.00281864)#0.00194892: 9.96994e-05)#0.000645241: 2.69529e-05)#0.00492841: 4.18509e-06	W_tropicalis#0.000694528: 0.00294948)#0.0258542; 5
((W_tropicalis#0.000694528: 0.0029399	(W_sebi#0.00232104: 0.00291834	(W_mellicola#0.00566896: 0.00252764	W_canadensis#0.000526844: 0.00252764)#0.00217329: 0.000390695)#0.00318546: 2.15669e-05)#0.00124445: 9.57111e-06	W_muriae#0.00434904: 0.00294948)#0.0284639; 5
((W_tropicalis#0.000694528: 0.0029365	(W_sebi#0.00232104: 0.00291834	(W_mellicola#0.00420235: 0.00213546	W_canadensis#0.000526844: 0.00213546)#0.00257241: 0.000782874)#0.00318546: 1.81647e-05)#0.00219802: 1.29733e-05	W_muriae#0.00434904: 0.00294948)#0.0327808; 5
((W_tropicalis#0.000694528: 0.00294427	(W_sebi#0.00232104: 0.00291834	(W_mellicola#0.00420235: 0.00213546	W_canadensis#0.000526844: 0.00213546)#0.00257241: 0.000782874)#0.00318546: 2.59329e-05)#0.00102563: 5.20518e-06	W_muriae#0.00434904: 0.00294948)#0.0297613; 5
((W_muriae#0.00434904: 0.00294299	(W_sebi#0.00232104: 0.00291834	(W_mellicola#0.00420235: 0.00213546	W_canadensis#0.000526844: 0.00213546)#0.00257241: 0.000782874)#0.00176859: 2.46566e-05)#0.00102608: 6.48147e-06	W_tropicalis#0.000694528: 0.00294948)#0.0297613; 5
((W_tropicalis#0.000694528: 0.00293937	(W_sebi#0.00232104: 0.00291834	(W_mellicola#0.00420235: 0.00247625	W_canadensis#0.000526844: 0.00247625)#0.00221839: 0.000442086)#0.00176859: 2.1029e-05)#0.00301248: 1.0109e-05	W_muriae#0.00434904: 0.00294948)#0.0326488; 5
((W_tropicalis#0.000694528: 0.00292348	(W_sebi#0.00232104: 0.00291834	(W_mellicola#0.00420235: 0.00247625	W_canadensis#0.000526844: 0.00247625)#0.00221839: 0.000442086)#0.00176859: 5.14133e-06)#0.00462115: 2.59967e-05	W_muriae#0.00434904: 0.00294948)#0.035307; 5
(((W_mellicola#0.00420235: 0.00247625	W_canadensis#0.000526844: 0.00247625)#0.00221839: 0.000456319	(W_sebi#0.00232104: 0.00291834	W_tropicalis#0.000694528: 0.00291834)#0.00176859: 1.42324e-05)#0.000641157: 1.69056e-05	W_muriae#0.00434904: 0.00294948)#0.0378077; 5
((W_sebi#0.00232104: 0.00292046	((W_mellicola#0.00420235: 0.00247625	W_canadensis#0.000666388: 0.00247625)#0.00221839: 0.000442086	W_tropicalis#0.000694528: 0.00291834)#0.00176859: 2.1237e-06)#0.00289017: 2.90143e-05	W_muriae#0.00434904: 0.00294948)#0.0378077; 5
((W_sebi#0.00232104: 0.00293665	((W_mellicola#0.00420235: 0.00247625	W_canadensis#0.000666388: 0.00247625)#0.00332098: 0.000442086	W_tropicalis#0.000694528: 0.00291834)#0.00176859: 1.83169e-05)#0.00205837: 1.28212e-05	W_muriae#0.00434904: 0.00294948)#0.0349915; 5
((W_sebi#0.00232104: 0.0029439	((W_mellicola#0.00420235: 0.00247625	W_canadensis#0.000666388: 0.00247625)#0.00332098: 0.000442086	W_tropicalis#0.000694528: 0.00291834)#0.00176859: 2.55613e-05)#0.00205331: 5.57675e-06	W_muriae#0.00434904: 0.00294948)#0.0317545; 5
((W_sebi#0.00232104: 0.00293848	((W_mellicola#0.00420235: 0.00221252	W_canadensis#0.000666388: 0.00221252)#0.00371685: 0.000705819	W_tropicalis#0.000694528: 0.00291834)#0.00176859: 2.01387e-05)#0.0020571: 1.09993e-05	W_muriae#0.00434904: 0.00294948)#0.0328697; 5
((W_sebi#0.00267436: 0.00338579	W_muriae#0.00501108: 0.00338579)#0.00237024: 1.26737e-05	((W_mellicola#0.00484206: 0.00254932	W_canadensis#0.000767829: 0.00254932)#0.00329399: 0.000813263	W_tropicalis#0.000800252: 0.00336258)#0.00203781: 3.5878e-05)#0.0378733; 5
((W_sebi#0.00267436: 0.00338579	W_muriae#0.00501108: 0.00338579)#0.00076362: 1.26737e-05	((W_mellicola#0.00484206: 0.00254932	W_canadensis#0.000767829: 0.00254932)#0.00329399: 0.000813263	W_tropicalis#0.000800252: 0.00336258)#0.000484909: 3.5878e-05)#0.0378733; 5
((W_sebi#0.00238863: 0.00302404	W_muriae#0.00447568: 0.00302404)#0.000682033: 1.13196e-05	((W_mellicola#0.00509568: 0.00256728	W_canadensis#0.000685792: 0.00256728)#0.00454826: 0.000436036	W_tropicalis#0.000714751: 0.00300331)#0.00385834: 3.20447e-05)#0.0338268; 5
((W_sebi#0.00238863: 0.00302404	W_muriae#0.00447568: 0.00302404)#0.000682033: 1.13196e-05	((W_mellicola#0.00509568: 0.00233175	W_canadensis#0.000685792: 0.00233175)#0.00186964: 0.000671568	W_tropicalis#0.000714751: 0.00300331)#0.0057543: 3.20447e-05)#0.0338268; 5
((W_sebi#0.00238863: 0.00302404	W_muriae#0.00447568: 0.00302404)#0.000682033: 1.13196e-05	((W_mellicola#0.00509568: 0.00248441	W_canadensis#0.000685792: 0.00248441)#0.00175475: 0.000518908	W_tropicalis#0.000714751: 0.00300331)#0.00316444: 3.20447e-05)#0.0327807; 5
((((W_mellicola#0.00509568: 0.00248441	W_canadensis#0.000685792: 0.00248441)#0.00175475: 0.000518908	W_tropicalis#0.000714751: 0.00300331)#0.00316444: 2.07251e-05	W_muriae#0.00447568: 0.00302404)#0.000682033: 1.13196e-05	W_sebi#0.00238863: 0.00303536)#0.0302992; 5
((((W_mellicola#0.00581528: 0.00283525	W_canadensis#0.000782638: 0.00283525)#0.00197122: 0.000592187	W_tropicalis#0.000815687: 0.00342744)#0.00588194: 3.40217e-05	W_muriae#0.00510772: 0.00346146)#0.000776016: 2.54832e-06	W_sebi#0.00272594: 0.00346401)#0.0330894; 5
((((W_mellicola#0.00581528: 0.00283525	W_canadensis#0.000782638: 0.00283525)#0.00197122: 0.000592187	W_tropicalis#0.000815687: 0.00342744)#0.00365616: 3.40217e-05	W_muriae#0.00510772: 0.00346146)#0.000776016: 2.54832e-06	W_sebi#0.00272594: 0.00346401)#0.0330894; 5
((((W_mellicola#0.00581528: 0.00283525	W_canadensis#0.000782638: 0.00283525)#0.00148125: 0.000450404	W_tropicalis#0.000815687: 0.00328565)#0.00205593: 0.000165544	W_muriae#0.00401513: 0.0034512)#0.000778323: 1.28089e-05	W_sebi#0.00272594: 0.00346401)#0.0356323; 5
((W_sebi#0.00272594: 0.0034512	W_muriae#0.00401513: 0.0034512)#0.000778323: 1.28089e-05	((W_mellicola#0.00581528: 0.00283525	W_canadensis#0.000782638: 0.00283525)#0.00145666: 0.000450404	W_tropicalis#0.000815687: 0.00328565)#0.00205593: 0.000178353)#0.0326872; 5
((((W_mellicola#0.00581528: 0.0030862	W_canadensis#0.000782638: 0.0030862)#0.00133821: 0.000247364	W_tropicalis#0.00241334: 0.00333357)#0.00202638: 0.000117629	W_muriae#0.00401513: 0.0034512)#0.000778323: 1.28089e-05	W_sebi#0.00272594: 0.00346401)#0.0303451; 5
((((W_mellicola#0.00581528: 0.00300899	W_canadensis#0.000782638: 0.00300899)#0.00137255: 0.000324573	W_tropicalis#0.00241334: 0.00333357)#0.00202638: 0.000117629	W_muriae#0.00401513: 0.0034512)#0.000778323: 1.28089e-05	W_sebi#0.00272594: 0.00346401)#0.0328155; 5
((((W_mellicola#0.00581528: 0.00267565	W_canadensis#0.000782638: 0.00267565)#0.00154355: 0.000657916	W_tropicalis#0.00103546: 0.00333357)#0.00202638: 9.38959e-05	W_muriae#0.00401513: 0.00342746)#0.000783713: 3.65417e-05	W_sebi#0.00272594: 0.00346401)#0.0348046; 5
((((W_mellicola#0.00581528: 0.00298338	W_canadensis#0.000782638: 0.00298338)#0.00138433: 0.000350184	W_tropicalis#0.00103546: 0.00333357)#0.00202638: 5.88846e-05	W_muriae#0.00401513: 0.00339245)#0.00190525: 7.1553e-05	W_sebi#0.00272594: 0.00346401)#0.0322302; 5
(((W_muriae#0.00401513: 0.00333357	W_tropicalis#0.00103546: 0.00333357)#0.00202638: 6.85144e-05	(W_mellicola#0.00581528: 0.00298338	W_canadensis#0.000782638: 0.00298338)#0.00120858: 0.000418698)#0.00189986: 6.19231e-05	W_sebi#0.00272594: 0.00346401)#0.0307363; 5
((((W_mellicola#0.00581528: 0.00298338	W_canadensis#0.000782638: 0.00298338)#0.00120858: 0.000350184	W_tropicalis#0.00103546: 0.00333357)#0.00202638: 0.000118734	W_muriae#0.00401513: 0.0034523)#0.00154465: 1.17032e-05	W_sebi#0.00272594: 0.00346401)#0.0337426; 5
((((W_mellicola#0.00581528: 0.00313604	W_canadensis#0.000782638: 0.00313604)#0.00114975: 0.000197529	W_tropicalis#0.00103546: 0.00333357)#0.00287967: 3.99964e-06	W_muriae#0.00401513: 0.00333757)#0.00284923: 0.000126438	W_sebi#0.00272594: 0.00346401)#0.0337426; 5
((((W_mellicola#0.00581528: 0.00313604	W_canadensis#0.000782638: 0.00313604)#0.00114975: 0.000163501	W_muriae#0.00401513: 0.00329954)#0.00290937: 1.75183e-05	W_tropicalis#0.000863168: 0.00331706)#0.00286685: 0.000146948	W_sebi#0.00272594: 0.00346401)#0.0367116; 5
((((W_mellicola#0.00581528: 0.00313604	W_canadensis#0.00157731: 0.00313604)#0.00135118: 0.000143497	W_tropicalis#0.00142061: 0.00327954)#0.00292711: 3.75219e-05	W_muriae#0.00401513: 0.00331706)#0.00286685: 0.000146948	W_sebi#0.00272594: 0.00346401)#0.0339051; 5
((W_sebi#0.00250997: 0.00305425	W_muriae#0.00369701: 0.00305425)#0.00263971: 0.000135305	((W_mellicola#0.00535454: 0.00272277	W_canadensis#0.0006789: 0.00272277)#0.00131943: 0.000296927	W_tropicalis#0.00130806: 0.0030197)#0.0026952: 0.000169854)#0.0293146; 5
((((W_mellicola#0.00572783: 0.00313084	W_canadensis#0.000726229: 0.00313084)#0.00131302: 9.9376e-05	W_tropicalis#0.00139925: 0.00323022)#0.0028831: 1.62968e-05	W_muriae#0.00395474: 0.00324651)#0.0028417: 0.000165399	W_sebi#0.00268495: 0.00341191)#0.0313582; 5
((((W_mellicola#0.00572783: 0.00313084	W_canadensis#0.000726229: 0.00313084)#0.000545538: 9.9376e-05	W_muriae#0.00395474: 0.00323022)#0.0010376: 1.62968e-05	W_tropicalis#0.00139925: 0.00324651)#0.00550383: 0.000165399	W_sebi#0.00268495: 0.00341191)#0.0343844; 5
((((W_mellicola#0.00572783: 0.00313084	W_canadensis#0.00274071: 0.00313084)#0.000545538: 7.80316e-05	W_muriae#0.00395474: 0.00320887)#0.003803: 0.000108699	W_tropicalis#0.00139925: 0.00331757)#0.00322584: 9.43412e-05	W_sebi#0.00268495: 0.00341191)#0.0373629; 5
((((W_mellicola#0.00572783: 0.00313084	W_canadensis#0.000852678: 0.00313084)#0.000545538: 0.000137462	W_muriae#0.00395474: 0.0032683)#0.00373385: 4.92418e-06	W_sebi#0.00268495: 0.00327323)#0.00326954: 0.000138686	W_tropicalis#0.000788821: 0.00341191)#0.0400713; 5
((((W_mellicola#0.00572783: 0.00313084	W_canadensis#0.000852678: 0.00313084)#0.000545538: 0.000116519	W_muriae#0.00395474: 0.00324736)#0.00375793: 2.58891e-05	W_sebi#0.00268495: 0.00327325)#0.00326952: 0.000138664	W_tropicalis#0.000788821: 0.00341191)#0.0369804; 5
((((W_mellicola#0.00609248: 0.00333016	W_canadensis#0.000906961: 0.00333016)#0.000580268: 0.000100125	W_muriae#0.00420651: 0.00343028)#0.00402491: 0.000126043	W_sebi#0.00285588: 0.00355632)#0.00340462: 7.27972e-05	W_tropicalis#0.000839039: 0.00362912)#0.038014; 5
((((W_mellicola#0.00609248: 0.00333016	W_canadensis#0.000906961: 0.00333016)#0.00219472: 0.000100125	W_muriae#0.00420651: 0.00343028)#0.00402491: 0.000141621	W_tropicalis#0.000839039: 0.0035719)#0.00621953: 5.72191e-05	W_sebi#0.00285588: 0.00362912)#0.0345696; 5
((((W_mellicola#0.00576526: 0.00289578	W_canadensis#0.000815348: 0.00289578)#0.00423796: 0.000350265	W_muriae#0.00398058: 0.00324604)#0.00380874: 0.000134014	W_tropicalis#0.000793975: 0.00338006)#0.003498: 5.4146e-05	W_sebi#0.00270249: 0.0034342)#0.0363244; 5
(((W_tropicalis#0.000793975: 0.00330886	W_muriae#0.00398058: 0.00330886)#0.000996965: 7.31862e-05	(W_mellicola#0.00576526: 0.00289578	W_canadensis#0.000815348: 0.00289578)#0.00423796: 0.000486264)#0.00349595: 5.21621e-05	W_sebi#0.00270249: 0.0034342)#0.0328095; 5
(((W_tropicalis#0.000793975: 0.00330886	W_muriae#0.00398058: 0.00330886)#0.00155985: 0.000116568	(W_mellicola#0.00576526: 0.00313949	W_canadensis#0.000815348: 0.00313949)#0.0018397: 0.000285931)#0.00345168: 8.78019e-06	W_sebi#0.00270249: 0.0034342)#0.0308041; 5
(((W_tropicalis#0.000793975: 0.00330886	W_muriae#0.00398058: 0.00330886)#0.00155985: 0.000116568	(W_mellicola#0.00576526: 0.00313949	W_canadensis#0.000815348: 0.00313949)#0.0018397: 0.000285931)#0.00345168: 8.78019e-06	W_sebi#0.00270249: 0.0034342)#0.0308041; 5
((((W_mellicola#0.00576526: 0.00313949	W_canadensis#0.000815348: 0.00313949)#0.0018397: 0.000169363	W_muriae#0.00398058: 0.00330886)#0.00155985: 0.000116568	W_tropicalis#0.000793975: 0.00342542)#0.00345168: 8.78019e-06	W_sebi#0.00270249: 0.0034342)#0.0330783; 5
((((W_mellicola#0.00576526: 0.00313949	W_canadensis#0.000815348: 0.00313949)#0.0018397: 5.48425e-05	W_muriae#0.00398058: 0.00319434)#0.00161577: 0.000239548	W_tropicalis#0.000793975: 0.00343388)#0.000933435: 3.20604e-07	W_sebi#0.00270249: 0.0034342)#0.0354409; 5
(((W_tropicalis#0.000740412: 0.00319434	W_muriae#0.00398058: 0.00319434)#0.00161577: 0.000239548	(W_mellicola#0.00576526: 0.0028172	W_canadensis#0.000815348: 0.0028172)#0.00205017: 0.000616689)#0.00141119: 3.20604e-07	W_sebi#0.00270249: 0.0034342)#0.0326665; 5
((W_sebi#0.00270249: 0.00343388	(W_mellicola#0.00576526: 0.00298395	W_canadensis#0.000815348: 0.00298395)#0.0019356: 0.000449935)#0.00141119: 3.20604e-07	(W_tropicalis#0.000740412: 0.00340403	W_muriae#0.00398058: 0.00340403)#0.00151624: 3.01762e-05)#0.0346564; 5
((W_sebi#0.00244349: 0.00310479	(W_mellicola#0.00521273: 0.00269798	W_canadensis#0.000737207: 0.00269798)#0.00206048: 0.000406815)#0.00127595: 2.89878e-07	(W_tropicalis#0.000669453: 0.00276422	W_muriae#0.0035991: 0.00276422)#0.00152644: 0.000340856)#0.0287822; 5
((W_sebi#0.00483809: 0.00310479	(W_tropicalis#0.000669453: 0.00276422	W_muriae#0.0035991: 0.00276422)#0.00359355: 0.000340566)#0.00183641: 2.89878e-07	(W_mellicola#0.00521273: 0.00269798	W_canadensis#0.000737207: 0.00269798)#0.00206048: 0.000407104)#0.0303207; 5
((W_tropicalis#0.000669453: 0.00310479	(W_sebi#0.00483809: 0.00276422	W_muriae#0.0035991: 0.00276422)#0.00359355: 0.000340566)#0.00167379: 2.89878e-07	(W_mellicola#0.00521273: 0.00269798	W_canadensis#0.000737207: 0.00269798)#0.00206048: 0.000407104)#0.0290588; 5
((W_tropicalis#0.000669453: 0.00310479	(W_sebi#0.00483809: 0.00276422	W_muriae#0.0035991: 0.00276422)#0.00359355: 0.000340566)#0.00167379: 2.89878e-07	(W_mellicola#0.00521273: 0.00269798	W_canadensis#0.000737207: 0.00269798)#0.00156671: 0.000407104)#0.031191; 5
((W_tropicalis#0.000669453: 0.00310479	(W_sebi#0.00483809: 0.0024746	W_muriae#0.0035991: 0.0024746)#0.00401414: 0.000630194)#0.00167379: 2.89878e-07	(W_mellicola#0.00521273: 0.00284495	W_canadensis#0.000737207: 0.00284495)#0.00148577: 0.000260131)#0.0335225; 5
((W_tropicalis#0.000669453: 0.00310479	(W_sebi#0.00483809: 0.0024746	W_muriae#0.0035991: 0.0024746)#0.00401414: 0.000630194)#0.00150486: 2.89878e-07	(W_mellicola#0.00521273: 0.00284495	W_canadensis#0.000737207: 0.00284495)#0.00148577: 0.000260131)#0.0318454; 5
((W_muriae#0.0035991: 0.00310479	(W_sebi#0.00483809: 0.0024746	W_tropicalis#0.00247648: 0.0024746)#0.00401414: 0.000630194)#0.00304361: 2.89878e-07	(W_mellicola#0.00521273: 0.00284495	W_canadensis#0.000737207: 0.00284495)#0.00148577: 0.000260131)#0.0318454; 5
((W_muriae#0.0035991: 0.00310479	(W_sebi#0.00246476: 0.00209848	W_tropicalis#0.00247648: 0.00209848)#0.00473361: 0.00100631)#0.000149477: 2.89878e-07	(W_mellicola#0.00521273: 0.00294748	W_canadensis#0.000737207: 0.00294748)#0.00143409: 0.000157601)#0.0318454; 5
(((W_mellicola#0.00521273: 0.00274214	W_canadensis#0.000737207: 0.00274214)#0.00154148: 0.000362651	(W_sebi#0.00246476: 0.00186524	W_tropicalis#0.00247648: 0.00186524)#0.0082889: 0.00123955)#0.00224923: 2.89878e-07	W_muriae#0.0035991: 0.00310508)#0.0318454; 5
(((W_mellicola#0.00521273: 0.00274214	W_canadensis#0.000737207: 0.00274214)#0.00154148: 0.000362651	(W_sebi#0.00246476: 0.00186524	W_tropicalis#0.00247648: 0.00186524)#0.0082889: 0.00123955)#0.00224923: 2.89878e-07	W_muriae#0.0035991: 0.00310508)#0.0318454; 5
(((W_mellicola#0.00639967: 0.00274214	W_canadensis#0.000737207: 0.00274214)#0.00154148: 0.000362651	(W_sebi#0.00246476: 0.00186524	W_tropicalis#0.00158875: 0.00186524)#0.0082889: 0.00123955)#0.00224923: 2.89878e-07	W_muriae#0.0035991: 0.00310508)#0.0318454; 5
(((W_mellicola#0.00639967: 0.00274214	W_canadensis#0.000737207: 0.00274214)#0.00154148: 0.000362651	W_muriae#0.0035991: 0.00310479)#0.00131164: 2.89878e-07	(W_sebi#0.00246476: 0.00186524	W_tropicalis#0.00158875: 0.00186524)#0.0054833: 0.00123984)#0.0288035; 5
(((W_sebi#0.00265805: 0.00215862	W_tropicalis#0.00171334: 0.00215862)#0.00401192: 0.00118966	W_muriae#0.00388135: 0.00334828)#0.00141451: 3.12611e-07	(W_mellicola#0.00690155: 0.00295719	W_canadensis#0.00106506: 0.00295719)#0.00166237: 0.000391405)#0.0310623; 5
(((W_sebi#0.00265805: 0.00215862	W_tropicalis#0.00171334: 0.00215862)#0.00401192: 0.00118966	W_muriae#0.00388135: 0.00334828)#0.00141451: 3.12611e-07	(W_mellicola#0.00690155: 0.00312433	W_canadensis#0.00106506: 0.00312433)#0.00331113: 0.000224261)#0.034495; 5
(((W_sebi#0.00265805: 0.00245633	W_tropicalis#0.00171334: 0.00245633)#0.00352567: 0.000891946	W_muriae#0.00388135: 0.00334828)#0.000458576: 3.12611e-07	(W_mellicola#0.00690155: 0.00293592	W_canadensis#0.00106506: 0.00293592)#0.00352362: 0.000412674)#0.0371588; 5
(((W_sebi#0.00265805: 0.00245633	W_tropicalis#0.00171334: 0.00245633)#0.00352567: 0.000891946	W_muriae#0.00388135: 0.00334828)#0.000458576: 3.12611e-07	(W_mellicola#0.00690155: 0.00293592	W_canadensis#0.00106506: 0.00293592)#0.00352362: 0.000412674)#0.0350826; 5
(((W_muriae#0.00356434: 0.0025047	W_tropicalis#0.0015734: 0.0025047)#0.00291585: 0.000570104	W_sebi#0.00244095: 0.0030748)#0.00230088: 2.87078e-07	(W_mellicola#0.00633786: 0.00269612	W_canadensis#0.000978067: 0.00269612)#0.00323582: 0.000378968)#0.0322172; 5
(((W_mellicola#0.00633786: 0.00269612	W_canadensis#0.000978067: 0.00269612)#0.00323582: 0.000378681	W_sebi#0.00244095: 0.0030748)#0.00230088: 2.87078e-07	(W_muriae#0.00356434: 0.0025047	W_tropicalis#0.0015734: 0.0025047)#0.00583217: 0.000570391)#0.0337196; 5
(((W_muriae#0.00356434: 0.0025047	W_tropicalis#0.0015734: 0.0025047)#0.00583217: 0.000570104	W_sebi#0.00244095: 0.0030748)#0.00230088: 2.87078e-07	(W_mellicola#0.00633786: 0.00285486	W_canadensis#0.000978067: 0.00285486)#0.00305591: 0.000220232)#0.0337196; 5
(((W_muriae#0.00356434: 0.00293906	W_tropicalis#0.0015734: 0.00293906)#0.00243007: 0.000135742	W_sebi#0.00244095: 0.0030748)#0.00230088: 2.87078e-07	(W_mellicola#0.00633786: 0.00268456	W_canadensis#0.000978067: 0.00268456)#0.00236207: 0.000390532)#0.0314107; 5
(((W_muriae#0.00498955: 0.00293906	W_tropicalis#0.0015734: 0.00293906)#0.00378085: 0.000135742	W_sebi#0.00244095: 0.0030748)#0.00230088: 2.87078e-07	(W_mellicola#0.00633786: 0.00286837	W_canadensis#0.000978067: 0.00286837)#0.0022107: 0.000206723)#0.034502; 5
(((W_muriae#0.00498955: 0.00283949	W_tropicalis#0.0015734: 0.00283949)#0.00276452: 0.000235319	W_sebi#0.00244095: 0.0030748)#0.000399684: 2.87078e-07	(W_mellicola#0.00633786: 0.00286837	W_canadensis#0.00187004: 0.00286837)#0.0022107: 0.000206723)#0.0372464; 5
(((W_muriae#0.00498955: 0.00283949	W_tropicalis#0.0015734: 0.00283949)#0.00276452: 0.000235319	W_sebi#0.00244095: 0.0030748)#0.00158617: 2.87078e-07	(W_mellicola#0.00633786: 0.00286837	W_canadensis#0.00156509: 0.00286837)#0.0022107: 0.000206723)#0.0372464; 5
(((W_muriae#0.00498955: 0.00283949	W_tropicalis#0.000881264: 0.00283949)#0.0010119: 0.000235319	W_sebi#0.00244095: 0.0030748)#0.00158617: 2.87078e-07	(W_mellicola#0.00633786: 0.00286837	W_canadensis#0.00156509: 0.00286837)#0.0022107: 0.000206723)#0.0403707; 5
(((W_mellicola#0.00633786: 0.00268	W_canadensis#0.00156509: 0.00268)#0.00236609: 0.000394809	W_sebi#0.00244095: 0.0030748)#0.00158617: 2.87078e-07	(W_muriae#0.00498955: 0.00286969	W_tropicalis#0.000881264: 0.00286969)#0.00121321: 0.000205399)#0.0387707; 5
(((W_muriae#0.00498955: 0.00286969	W_tropicalis#0.000881264: 0.00286969)#0.00370476: 0.000205112	W_sebi#0.00244095: 0.0030748)#0.00158617: 2.87078e-07	(W_mellicola#0.00633786: 0.00268	W_canadensis#0.00104958: 0.00268)#0.00236609: 0.000395096)#0.0343877; 5
(((W_muriae#0.00498955: 0.0030134	W_tropicalis#0.000881264: 0.0030134)#0.00352808: 5.39136e-05	W_sebi#0.00244095: 0.00306732)#0.00428132: 7.77604e-06	(W_mellicola#0.00633786: 0.00250153	W_canadensis#0.00170513: 0.00250153)#0.0025349: 0.000573565)#0.032448; 5
(((W_muriae#0.00498955: 0.0030134	W_tropicalis#0.000881264: 0.0030134)#0.00212533: 4.81223e-05	W_sebi#0.00244095: 0.00306152)#0.000683525: 1.35673e-05	(W_mellicola#0.00633786: 0.00250153	W_canadensis#0.00170513: 0.00250153)#0.0025349: 0.000573565)#0.032448; 5
(((W_muriae#0.00498955: 0.0030134	W_tropicalis#0.0026847: 0.0030134)#0.00149905: 4.15101e-05	W_sebi#0.00244095: 0.00305491)#0.00193273: 2.01795e-05	(W_mellicola#0.00633786: 0.00250153	W_canadensis#0.00170513: 0.00250153)#0.0025349: 0.000573565)#0.0346932; 5
(((W_muriae#0.00498955: 0.0030134	W_tropicalis#0.0026847: 0.0030134)#0.00255714: 2.67486e-05	W_sebi#0.00244095: 0.00304015)#0.00194211: 3.4941e-05	(W_mellicola#0.00633786: 0.00250153	W_canadensis#0.000915986: 0.00250153)#0.00530743: 0.000573565)#0.0313891; 5
(((W_sebi#0.00244095: 0.0030134	W_tropicalis#0.0026847: 0.0030134)#0.00255714: 2.05026e-05	W_muriae#0.00498955: 0.0030339)#0.00194611: 4.1187e-05	(W_mellicola#0.00633786: 0.00250153	W_canadensis#0.000915986: 0.00250153)#0.00530743: 0.000573565)#0.0281511; 5
(((W_muriae#0.00498955: 0.0030134	W_tropicalis#0.0026847: 0.0030134)#0.00255714: 7.0216e-06	W_sebi#0.00244095: 0.00302042)#0.00195479: 5.4668e-05	(W_mellicola#0.00633786: 0.00241904	W_canadensis#0.000915986: 0.00241904)#0.00245789: 0.00065605)#0.0309109; 5
(((W_muriae#0.00498955: 0.0030134	W_sebi#0.00244095: 0.0030134)#0.00102355: 3.90187e-05	W_tropicalis#0.0026847: 0.00305242)#0.00392499: 2.26709e-05	(W_mellicola#0.00633786: 0.00241904	W_canadensis#0.000915986: 0.00241904)#0.00245789: 0.00065605)#0.0325757; 5
(((W_muriae#0.00498955: 0.0030134	W_sebi#0.00244095: 0.0030134)#0.00281676: 3.1692e-05	W_tropicalis#0.0026847: 0.00304509)#0.00393444: 2.99976e-05	(W_mellicola#0.00633786: 0.00241904	W_canadensis#0.000915986: 0.00241904)#0.00155505: 0.00065605)#0.0325757; 5
(((W_tropicalis#0.0026847: 0.0030134	W_sebi#0.00244095: 0.0030134)#0.00165311: 3.1692e-05	W_muriae#0.00498955: 0.00304509)#0.00393444: 2.99976e-05	(W_mellicola#0.00633786: 0.00241904	W_canadensis#0.000915986: 0.00241904)#0.00155505: 0.00065605)#0.0347709; 5
(((W_muriae#0.00498955: 0.0030134	W_sebi#0.00244095: 0.0030134)#0.00165311: 3.1692e-05	W_tropicalis#0.0026847: 0.00304509)#0.00393444: 2.99976e-05	(W_mellicola#0.00633786: 0.00241904	W_canadensis#0.000915986: 0.00241904)#0.00155505: 0.00065605)#0.0347709; 5
(((W_muriae#0.00498955: 0.0030134	W_sebi#0.00244095: 0.0030134)#0.00495844: 5.16951e-05	W_tropicalis#0.0026847: 0.0030651)#0.00390876: 9.99455e-06	(W_mellicola#0.00633786: 0.00221052	W_canadensis#0.000915986: 0.00221052)#0.00170174: 0.000864572)#0.0317515; 5
(((W_muriae#0.00537734: 0.00324761	W_sebi#0.00263067: 0.00324761)#0.00609824: 2.63984e-05	W_tropicalis#0.00289336: 0.00327401)#0.00228198: 4.00858e-05	(W_mellicola#0.00683045: 0.00238232	W_canadensis#0.000915126: 0.00238232)#0.001834: 0.000931768)#0.0342192; 5
(((W_tropicalis#0.00289336: 0.00324761	W_sebi#0.00263067: 0.00324761)#0.00609824: 7.86822e-08	W_muriae#0.00537734: 0.00324769)#0.00558596: 6.64055e-05	(W_mellicola#0.00683045: 0.0025099	W_canadensis#0.000686313: 0.0025099)#0.00174077: 0.000804189)#0.0301873; 5
(((W_mellicola#0.00683045: 0.0025099	W_canadensis#0.000686313: 0.0025099)#0.00174077: 0.000737621	W_muriae#0.00537734: 0.00324752)#0.00301892: 6.65684e-05	(W_tropicalis#0.00289336: 0.00287884	W_sebi#0.00263067: 0.00287884)#0.00416227: 0.000435252)#0.0301873; 5
(((W_mellicola#0.00683045: 0.0025099	W_canadensis#0.000686313: 0.0025099)#0.00174077: 0.000533212	W_muriae#0.00537734: 0.00304311)#0.0032217: 0.000270978	(W_tropicalis#0.00289336: 0.00307478	W_sebi#0.00263067: 0.00307478)#0.00389703: 0.000239315)#0.0320194; 5
(((W_mellicola#0.00683045: 0.0025099	W_canadensis#0.000686313: 0.0025099)#0.00174077: 0.000734919	W_muriae#0.00537734: 0.00324482)#0.00302143: 6.92701e-05	(W_tropicalis#0.00289336: 0.0026194	W_sebi#0.00263067: 0.0026194)#0.0054777: 0.000694693)#0.0280121; 5
(((W_mellicola#0.00683045: 0.00285455	W_canadensis#0.000686313: 0.00285455)#0.0015306: 0.000390271	W_muriae#0.00537734: 0.00324482)#0.00302143: 6.92701e-05	(W_tropicalis#0.00101874: 0.0026194	W_sebi#0.00263067: 0.0026194)#0.0054777: 0.000694693)#0.0311785; 5
(((W_tropicalis#0.00101874: 0.00282714	W_sebi#0.00263067: 0.00282714)#0.00186402: 0.000417684	W_muriae#0.00537734: 0.00324482)#0.00302143: 6.92701e-05	(W_mellicola#0.00683045: 0.00259195	W_canadensis#0.000686313: 0.00259195)#0.00168567: 0.000722137)#0.0311785; 5
(((W_tropicalis#0.00101874: 0.00282714	W_muriae#0.00537734: 0.00282714)#0.00186402: 0.000417684	W_sebi#0.00263067: 0.00324482)#0.00302143: 6.92701e-05	(W_mellicola#0.00683045: 0.00235431	W_canadensis#0.000686313: 0.00235431)#0.00185582: 0.000959778)#0.0338236; 5
(((W_sebi#0.00263067: 0.00282714	W_muriae#0.00537734: 0.00282714)#0.00186402: 0.000417684	W_tropicalis#0.00148919: 0.00324482)#0.00302143: 6.92701e-05	(W_mellicola#0.00683045: 0.00235431	W_canadensis#0.000686313: 0.00235431)#0.00475864: 0.000959778)#0.0338236; 5
(((W_sebi#0.00263067: 0.00282714	W_muriae#0.00537734: 0.00282714)#0.00186402: 0.000407747	W_tropicalis#0.00148919: 0.00323488)#0.00303071: 7.92068e-05	(W_mellicola#0.00683045: 0.00235431	W_canadensis#0.000686313: 0.00235431)#0.00309148: 0.000959778)#0.0338236; 5
(((W_mellicola#0.00683045: 0.00235431	W_canadensis#0.000686313: 0.00235431)#0.00309148: 0.000880571	W_tropicalis#0.00128329: 0.00323488)#0.00496699: 7.92068e-05	(W_sebi#0.00263067: 0.00282714	W_muriae#0.00537734: 0.00282714)#0.00414233: 0.000486954)#0.0338236; 5
(((W_mellicola#0.00683045: 0.00235431	W_canadensis#0.000686313: 0.00235431)#0.00309148: 0.000678381	W_tropicalis#0.00128329: 0.00303269)#0.00529814: 0.000281397	(W_sebi#0.00263067: 0.00282714	W_muriae#0.00537734: 0.00282714)#0.00178485: 0.000486954)#0.0370174; 5
(((W_mellicola#0.00683045: 0.00235431	W_canadensis#0.000686313: 0.00235431)#0.00309148: 0.000923022	W_tropicalis#0.00128329: 0.00327734)#0.00490266: 3.6756e-05	(W_sebi#0.00263067: 0.00282714	W_muriae#0.00537734: 0.00282714)#0.00178485: 0.000486954)#0.0385408; 5
(((W_mellicola#0.00683045: 0.00235431	W_canadensis#0.000686313: 0.00235431)#0.00309148: 0.000923022	W_tropicalis#0.00128329: 0.00327734)#0.0038342: 3.6756e-05	(W_sebi#0.00263067: 0.00282714	W_muriae#0.00537734: 0.00282714)#0.00178485: 0.000486954)#0.0385408; 5
(((W_mellicola#0.00683045: 0.00272388	W_canadensis#0.000686313: 0.00272388)#0.00267204: 0.000553458	W_tropicalis#0.00128329: 0.00327734)#0.0038342: 3.6756e-05	(W_sebi#0.00263067: 0.00282714	W_muriae#0.00537734: 0.00282714)#0.00510527: 0.000486954)#0.0349565; 5
(((W_sebi#0.00263067: 0.00311661	W_muriae#0.00537734: 0.00311661)#0.00229193: 0.000160672	W_tropicalis#0.00128329: 0.00327728)#0.00383427: 3.6812e-05	(W_mellicola#0.00683045: 0.00272388	W_canadensis#0.000686313: 0.00272388)#0.00267204: 0.000590214)#0.032663; 5
(((W_sebi#0.00263067: 0.00311661	W_muriae#0.00537734: 0.00311661)#0.00229193: 0.000160672	W_tropicalis#0.00128329: 0.00327728)#0.00158194: 3.6812e-05	(W_mellicola#0.00683045: 0.0029725	W_canadensis#0.000686313: 0.0029725)#0.00104929: 0.000341588)#0.031178; 5
(((W_mellicola#0.00683045: 0.00269656	W_canadensis#0.000686313: 0.00269656)#0.00115667: 0.000580724	W_tropicalis#0.00128329: 0.00327728)#0.000741946: 3.6812e-05	(W_sebi#0.00263067: 0.0027024	W_muriae#0.00537734: 0.0027024)#0.00264323: 0.000611695)#0.0327386; 5
(((W_mellicola#0.00683045: 0.00269656	W_canadensis#0.000686313: 0.00269656)#0.00108038: 0.00030025	W_tropicalis#0.00128329: 0.00299681)#0.00179478: 0.000317286	(W_sebi#0.00263067: 0.00295343	W_muriae#0.00537734: 0.00295343)#0.00241856: 0.000360663)#0.0355681; 5
(((W_mellicola#0.00683045: 0.00269656	W_canadensis#0.000686313: 0.00269656)#0.00108038: 0.00030025	W_tropicalis#0.00128329: 0.00299681)#0.00179478: 0.000317286	(W_sebi#0.00263067: 0.00321994	W_muriae#0.00537734: 0.00321994)#0.00221838: 9.41496e-05)#0.0319554; 5
(((W_mellicola#0.00683045: 0.00269656	W_canadensis#0.000686313: 0.00269656)#0.00108038: 0.00030025	W_tropicalis#0.00115287: 0.00299681)#0.00458328: 0.000317286	(W_sebi#0.00263067: 0.00321994	W_muriae#0.00537734: 0.00321994)#0.000948657: 9.41496e-05)#0.029894; 5
(((W_mellicola#0.00683045: 0.00269656	W_canadensis#0.000686313: 0.00269656)#0.00108038: 0.00030025	W_tropicalis#0.00115287: 0.00299681)#0.00118699: 0.000317286	(W_sebi#0.00263067: 0.00321994	W_muriae#0.00537734: 0.00321994)#0.000948657: 9.41496e-05)#0.0312003; 5
(((W_mellicola#0.00683045: 0.00269656	W_canadensis#0.000686313: 0.00269656)#0.00108038: 0.00030025	W_tropicalis#0.00115287: 0.00299681)#0.00476723: 0.000317286	(W_sebi#0.00263067: 0.00321994	W_muriae#0.00537734: 0.00321994)#0.00220723: 9.41496e-05)#0.0345648; 5
(W_muriae#0.00537734: 0.00331409	(W_sebi#0.00263067: 0.00321994	((W_mellicola#0.00683045: 0.00269656	W_canadensis#0.000686313: 0.00269656)#0.00108038: 0.000411714	W_tropicalis#0.00141891: 0.00310827)#0.00459628: 0.000111672)#0.00220723: 9.41496e-05)#0.0360476; 5
(((W_mellicola#0.00683045: 0.00269656	W_canadensis#0.000686313: 0.00269656)#0.00108038: 0.000411714	W_tropicalis#0.00141891: 0.00310827)#0.00203068: 0.000205822	(W_sebi#0.00263067: 0.00321994	W_muriae#0.00537734: 0.00321994)#0.00220723: 9.41496e-05)#0.0349002; 5
(((W_mellicola#0.00683045: 0.00269656	W_canadensis#0.000686313: 0.00269656)#0.00108038: 0.000411714	W_tropicalis#0.00141891: 0.00310827)#0.00305835: 0.000205822	(W_sebi#0.00263067: 0.00321994	W_muriae#0.00537734: 0.00321994)#0.000854384: 9.41496e-05)#0.0349002; 5
(((W_mellicola#0.00683045: 0.00269656	W_canadensis#0.000686313: 0.00269656)#0.00108038: 0.000481468	W_tropicalis#0.00117599: 0.00317802)#0.00299122: 0.000136068	(W_sebi#0.00263067: 0.00321994	W_muriae#0.00537734: 0.00321994)#0.00245834: 9.41496e-05)#0.0349002; 5
(((W_mellicola#0.00683045: 0.00269656	W_canadensis#0.000686313: 0.00269656)#0.00135014: 0.000481468	W_tropicalis#0.00171591: 0.00317802)#0.00299122: 0.000136068	(W_sebi#0.00263067: 0.00307293	W_muriae#0.00537734: 0.00307293)#0.00257595: 0.000241158)#0.0349002; 5
(((W_mellicola#0.00683045: 0.00269656	W_canadensis#0.000686313: 0.00269656)#0.00135014: 0.000481468	W_tropicalis#0.00171591: 0.00317802)#0.00299122: 0.000136068	(W_sebi#0.00263067: 0.00311933	W_muriae#0.00537734: 0.00311933)#0.00147367: 0.000194763)#0.0370454; 5
(((W_sebi#0.00263067: 0.00311933	W_muriae#0.00537734: 0.00311933)#0.00335636: 5.86946e-05	W_tropicalis#0.00171591: 0.00317802)#0.00299122: 0.000136068	(W_mellicola#0.00683045: 0.00269656	W_canadensis#0.000455072: 0.00269656)#0.00135014: 0.000617536)#0.0370454; 5
(((W_mellicola#0.00683045: 0.00269656	W_canadensis#0.000455072: 0.00269656)#0.00135014: 0.000481468	W_tropicalis#0.00124032: 0.00317802)#0.00299122: 0.000136068	(W_sebi#0.00263067: 0.00311933	W_muriae#0.00537734: 0.00311933)#0.00335636: 0.000194763)#0.0339017; 5
(((W_mellicola#0.00683045: 0.00269656	W_canadensis#0.000455072: 0.00269656)#0.00135014: 0.000481468	W_tropicalis#0.00124032: 0.00317802)#0.00299122: 0.000136068	(W_sebi#0.00263067: 0.00311933	W_muriae#0.00537734: 0.00311933)#0.00335636: 0.000194763)#0.0370744; 5
(((W_mellicola#0.00683045: 0.00269656	W_canadensis#0.000455072: 0.00269656)#0.00135014: 0.000449056	W_tropicalis#0.00124032: 0.00314561)#0.00302204: 0.00016848	(W_sebi#0.00263067: 0.00322438	W_muriae#0.00537734: 0.00322438)#0.00324701: 8.97094e-05)#0.0330096; 5
(W_sebi#0.00263067: 0.00331409	(((W_mellicola#0.00683045: 0.00282979	W_canadensis#0.000455072: 0.00282979)#0.00128657: 0.000315821	W_tropicalis#0.00124032: 0.00314561)#0.00421466: 2.83212e-06	W_muriae#0.00537734: 0.00314844)#0.00332532: 0.000165648)#0.0330096; 5
(W_sebi#0.00263067: 0.00331409	(((W_mellicola#0.00683045: 0.00282979	W_canadensis#0.000455072: 0.00282979)#0.00128657: 0.000315821	W_tropicalis#0.00124032: 0.00314561)#0.00097708: 7.1742e-05	W_muriae#0.00537734: 0.00321735)#0.0032541: 9.67381e-05)#0.0306499; 5
(W_muriae#0.00506085: 0.00311903	(((W_mellicola#0.00642843: 0.00239495	W_canadensis#0.000428288: 0.00239495)#0.00134649: 0.000565521	W_tropicalis#0.00116732: 0.00296047)#0.00158195: 5.73144e-05	W_sebi#0.00247583: 0.00301778)#0.00307293: 0.000101249)#0.028846; 5
(W_muriae#0.00506085: 0.00311903	(((W_mellicola#0.00642843: 0.00239495	W_canadensis#0.000428288: 0.00239495)#0.00134649: 0.000565521	W_tropicalis#0.00159983: 0.00296047)#0.00179123: 0.000118021	W_sebi#0.00247583: 0.00307849)#0.00548472: 4.05432e-05)#0.0324945; 5
(W_muriae#0.00506085: 0.00311903	(((W_mellicola#0.00642843: 0.00239495	W_canadensis#0.000428288: 0.00239495)#0.00134649: 0.000565521	W_sebi#0.00247583: 0.00296047)#0.00179123: 0.000106884	W_tropicalis#0.00159983: 0.00306735)#0.00301771: 5.16801e-05)#0.0352853; 5
(W_muriae#0.00506085: 0.00311903	(((W_mellicola#0.00642843: 0.00239495	W_canadensis#0.000428288: 0.00239495)#0.00134649: 0.000502255	W_tropicalis#0.00159983: 0.0028972)#0.00183035: 0.0001834	W_sebi#0.00247583: 0.0030806)#0.00300473: 3.84291e-05)#0.034368; 5
(W_muriae#0.00506085: 0.00311903	((W_sebi#0.00247583: 0.0027271	W_tropicalis#0.00105674: 0.0027271)#0.00194451: 0.000353501	(W_mellicola#0.00642843: 0.00258605	W_canadensis#0.000428288: 0.00258605)#0.00124699: 0.000494554)#0.00300473: 3.84291e-05)#0.0309426; 5
(W_muriae#0.00506085: 0.00311903	((W_sebi#0.00247583: 0.00301636	W_tropicalis#0.00105674: 0.00301636)#0.00175804: 6.42484e-05	(W_mellicola#0.00642843: 0.00233664	W_canadensis#0.000428288: 0.00233664)#0.00138009: 0.000743966)#0.00300473: 3.84291e-05)#0.0283718; 5
((W_mellicola#0.00677936: 0.0024642	W_canadensis#0.000451668: 0.0024642)#0.00145543: 0.000825107	((W_sebi#0.00261099: 0.00304095	W_tropicalis#0.00111443: 0.00304095)#0.00193942: 0.000203257	W_muriae#0.00533713: 0.00324421)#0.00317322: 4.50954e-05)#0.0299206; 5
((W_mellicola#0.00677936: 0.00263067	W_canadensis#0.000451668: 0.00263067)#0.0020916: 0.000658632	((W_sebi#0.00261099: 0.00319675	W_tropicalis#0.00111443: 0.00319675)#0.0018449: 4.74633e-05	W_muriae#0.00533713: 0.00324421)#0.00195112: 4.50954e-05)#0.0324567; 5
(W_muriae#0.00533713: 0.00328931	((W_sebi#0.00261099: 0.00299073	W_tropicalis#0.000613277: 0.00299073)#0.00175603: 0.000253485	(W_mellicola#0.00677936: 0.00263067	W_canadensis#0.000451668: 0.00263067)#0.0020916: 0.000613537)#0.00204774: 4.50954e-05)#0.0295998; 5
(W_muriae#0.00533713: 0.00328931	((W_sebi#0.00261099: 0.0032167	W_tropicalis#0.000613277: 0.0032167)#0.0010667: 2.75067e-05	(W_mellicola#0.00677936: 0.00263067	W_canadensis#0.00034955: 0.00263067)#0.0020916: 0.000613537)#0.00204774: 4.50954e-05)#0.0328011; 5
(W_muriae#0.00533713: 0.00328931	((W_sebi#0.00261099: 0.0032167	W_tropicalis#0.000613277: 0.0032167)#0.00065384: 1.08772e-05	(W_mellicola#0.00677936: 0.00263067	W_canadensis#0.00034955: 0.00263067)#0.00164276: 0.000596907)#0.00205829: 6.17249e-05)#0.0352911; 5
(W_muriae#0.00533713: 0.00328931	((W_sebi#0.00261099: 0.0032167	W_tropicalis#0.000613277: 0.0032167)#0.00065384: 5.46695e-05	(W_mellicola#0.00677936: 0.00301606	W_canadensis#0.00034955: 0.00301606)#0.00128203: 0.000255314)#0.0031971: 1.79326e-05)#0.0381651; 5
(W_muriae#0.00533713: 0.00328931	((W_sebi#0.00261099: 0.0032167	W_tropicalis#0.000613277: 0.0032167)#0.00065384: 5.46695e-05	(W_mellicola#0.00677936: 0.00272694	W_canadensis#0.00034955: 0.00272694)#0.00141795: 0.00054443)#0.00106314: 1.79326e-05)#0.0361735; 5
((W_sebi#0.00261099: 0.0030739	W_tropicalis#0.000613277: 0.0030739)#0.00176823: 0.000215402	(W_muriae#0.00533713: 0.00327137	(W_mellicola#0.00677936: 0.00272694	W_canadensis#0.00034955: 0.00272694)#0.00141795: 0.00054443)#0.002482: 1.79326e-05)#0.0382285; 5
((W_mellicola#0.00677936: 0.00272694	W_canadensis#0.00034955: 0.00272694)#0.00141795: 0.000562362	(W_muriae#0.00533713: 0.00327137	(W_sebi#0.00261099: 0.00269812	W_tropicalis#0.0009795: 0.00269812)#0.00331886: 0.000573249)#0.002482: 1.79326e-05)#0.0363145; 5
((W_mellicola#0.00677936: 0.00272694	W_canadensis#0.00034955: 0.00272694)#0.00141795: 0.000562362	(W_muriae#0.00533713: 0.00327137	(W_sebi#0.00261099: 0.0029685	W_tropicalis#0.0009795: 0.0029685)#0.00423681: 0.000302874)#0.002482: 1.79326e-05)#0.0336827; 5
((W_sebi#0.00261099: 0.0029685	W_tropicalis#0.0009795: 0.0029685)#0.00167374: 0.000320806	(W_muriae#0.00533713: 0.00327137	(W_mellicola#0.00677936: 0.00272694	W_canadensis#0.00034955: 0.00272694)#0.00141795: 0.00054443)#0.000206535: 1.79326e-05)#0.0306672; 5
((W_sebi#0.00243225: 0.00295011	W_tropicalis#0.000862847: 0.00295011)#0.00146148: 0.000114025	(W_muriae#0.00497177: 0.00286691	(W_mellicola#0.00631528: 0.00254027	W_canadensis#0.000325622: 0.00254027)#0.00132088: 0.000326644)#0.00213309: 0.000197222)#0.0299485; 5
((W_sebi#0.00243225: 0.00295011	W_tropicalis#0.000862847: 0.00295011)#0.00146148: 0.000114025	(W_muriae#0.00497177: 0.00286691	(W_mellicola#0.00631528: 0.00254027	W_canadensis#0.000325622: 0.00254027)#0.00132088: 0.000326644)#0.00213309: 0.000197222)#0.0285805; 5
((W_sebi#0.00243225: 0.00295011	W_tropicalis#0.000862847: 0.00295011)#0.000810273: 0.000114025	(W_muriae#0.00497177: 0.00286691	(W_mellicola#0.00631528: 0.00254027	W_canadensis#0.000325622: 0.00254027)#0.00132088: 0.000326644)#0.00213309: 0.000197222)#0.0285805; 5
((W_sebi#0.00243225: 0.00295011	W_tropicalis#0.000862847: 0.00295011)#0.000692868: 0.000114025	(W_muriae#0.00497177: 0.00286691	(W_mellicola#0.00631528: 0.00254027	W_canadensis#0.000325622: 0.00254027)#0.00132088: 0.000326644)#0.00551749: 0.000197222)#0.0314894; 5
((W_sebi#0.00243225: 0.00295011	W_tropicalis#0.000862847: 0.00295011)#0.0018568: 0.000114025	(W_muriae#0.00497177: 0.00297276	(W_mellicola#0.00631528: 0.00254027	W_canadensis#0.000325622: 0.00254027)#0.00132088: 0.000432489)#0.00688265: 9.13767e-05)#0.033621; 5
((W_sebi#0.00243225: 0.00295011	W_tropicalis#0.000862847: 0.00295011)#0.0018568: 0.000114025	(W_muriae#0.00497177: 0.00297276	(W_mellicola#0.00795532: 0.00277733	W_canadensis#0.000325622: 0.00277733)#0.000846209: 0.000195429)#0.00688265: 9.13767e-05)#0.033621; 5
((W_sebi#0.00243225: 0.00295011	W_tropicalis#0.000862847: 0.00295011)#0.0018568: 0.000114025	(W_muriae#0.00497177: 0.00297276	(W_mellicola#0.00795532: 0.00277733	W_canadensis#0.000325622: 0.00277733)#0.000846209: 0.000195429)#0.0041217: 9.13767e-05)#0.0357843; 5
(W_muriae#0.00497177: 0.00306413	((W_sebi#0.00243225: 0.00295011	W_tropicalis#0.00156242: 0.00295011)#0.00208102: 7.18401e-06	(W_mellicola#0.00628636: 0.00277733	W_canadensis#0.000325622: 0.00277733)#0.000723362: 0.000179965)#0.00414326: 0.000106841)#0.0389208; 5
(W_muriae#0.00497177: 0.00306413	((W_sebi#0.00243225: 0.00295011	(W_mellicola#0.00628636: 0.00268104	W_canadensis#0.000325622: 0.00268104)#0.000749341: 0.000269072)#0.00144824: 1.37584e-05	W_tropicalis#0.00156242: 0.00296387)#0.00413407: 0.000100266)#0.0367578; 5
(W_muriae#0.0034933: 0.00306413	((W_tropicalis#0.00156242: 0.00298492	(W_mellicola#0.00628636: 0.00268104	W_canadensis#0.000325622: 0.00268104)#0.000749341: 0.00030388)#0.00143135: 5.3201e-05	W_sebi#0.00243225: 0.00303812)#0.00308295: 2.60147e-05)#0.0348139; 5
(W_muriae#0.0034933: 0.00306413	((W_tropicalis#0.0010982: 0.00298492	(W_mellicola#0.00628636: 0.00268104	W_canadensis#0.000325622: 0.00268104)#0.00170079: 0.00030388)#0.00143135: 2.42198e-05	W_sebi#0.00243225: 0.00300914)#0.00311264: 5.49959e-05)#0.0348139; 5
(W_muriae#0.0034933: 0.00306413	((W_tropicalis#0.0010982: 0.00298492	(W_mellicola#0.00628636: 0.00237402	W_canadensis#0.000325622: 0.00237402)#0.00192075: 0.000610903)#0.00143135: 7.60894e-05	W_sebi#0.00243225: 0.00306101)#0.0030599: 3.12632e-06)#0.0374644; 5
(W_muriae#0.0034933: 0.00306413	((W_tropicalis#0.0010982: 0.00298492	(W_mellicola#0.00628636: 0.00237402	W_canadensis#0.000325622: 0.00237402)#0.00192075: 0.000610903)#0.00143135: 3.98245e-05	W_sebi#0.00243225: 0.00302474)#0.00309659: 3.93912e-05)#0.0374644; 5
(W_muriae#0.0034933: 0.00306413	((W_tropicalis#0.0010982: 0.00298492	(W_mellicola#0.00628636: 0.00237402	W_canadensis#0.000325622: 0.00237402)#0.00192075: 0.000610903)#0.00371359: 6.28612e-05	W_sebi#0.00243225: 0.00304778)#0.00162824: 1.63545e-05)#0.0397634; 5
(W_muriae#0.0034933: 0.00306413	((W_tropicalis#0.00209222: 0.00298492	W_sebi#0.00243225: 0.00298492)#0.00371359: 6.28612e-05	(W_mellicola#0.00628636: 0.00237402	W_canadensis#0.000325622: 0.00237402)#0.00192075: 0.000673764)#0.000948291: 1.63545e-05)#0.0397634; 5
(W_muriae#0.0034933: 0.00306413	((W_tropicalis#0.00209222: 0.00298492	W_sebi#0.00243225: 0.00298492)#0.00371359: 7.39523e-05	(W_mellicola#0.00628636: 0.00237402	W_canadensis#0.000325622: 0.00237402)#0.00117391: 0.000684855)#0.00154853: 5.26336e-06)#0.0370886; 5
(W_muriae#0.0034933: 0.00306413	((W_tropicalis#0.00209222: 0.00298492	W_sebi#0.00243225: 0.00298492)#0.00371359: 7.39523e-05	(W_mellicola#0.00628636: 0.00268156	W_canadensis#0.000325622: 0.00268156)#0.00103928: 0.000377313)#0.00210023: 5.26336e-06)#0.0370886; 5
(W_muriae#0.0034933: 0.00306413	((W_tropicalis#0.00197148: 0.00298492	W_sebi#0.00243225: 0.00298492)#0.00371359: 6.85592e-05	(W_mellicola#0.00628636: 0.00268156	W_canadensis#0.000325622: 0.00268156)#0.00103928: 0.00037192)#0.00210394: 1.06565e-05)#0.0363019; 5
(W_muriae#0.00324378: 0.00284527	((W_tropicalis#0.00183066: 0.00277172	W_sebi#0.00225853: 0.00277172)#0.00134512: 6.36623e-05	(W_mellicola#0.00583734: 0.00249002	W_canadensis#0.000302364: 0.00249002)#0.000965045: 0.000345355)#0.000735689: 9.89531e-06)#0.0337089; 5
((W_mellicola#0.00641207: 0.00273519	W_canadensis#0.000332134: 0.00273519)#0.00106006: 0.000390227	((W_tropicalis#0.0020109: 0.00304461	W_sebi#0.0024809: 0.00304461)#0.00147756: 6.99303e-05	W_muriae#0.00356316: 0.00311454)#0.00172375: 1.08696e-05)#0.0370278; 5
((W_mellicola#0.00641207: 0.00307795	W_canadensis#0.000332134: 0.00307795)#0.00094201: 4.74594e-05	((W_tropicalis#0.0020109: 0.00304461	W_sebi#0.0024809: 0.00304461)#0.000612731: 7.98545e-06	W_muriae#0.00356316: 0.0030526)#0.00177785: 7.28144e-05)#0.0336683; 5
((W_mellicola#0.00641207: 0.00277284	W_canadensis#0.000332134: 0.00277284)#0.00104567: 0.000352574	((W_tropicalis#0.0020109: 0.00304461	W_sebi#0.0024809: 0.00304461)#0.000722523: 5.45214e-05	W_muriae#0.00356316: 0.00309913)#0.00263456: 2.62784e-05)#0.0354952; 5
(W_muriae#0.00356316: 0.00312541	((W_tropicalis#0.0020109: 0.00305882	W_sebi#0.0024809: 0.00305882)#0.00237772: 4.56414e-05	(W_mellicola#0.00516334: 0.00277284	W_canadensis#0.000332134: 0.00277284)#0.00298292: 0.000331626)#0.00186221: 2.09484e-05)#0.0325209; 5
(W_muriae#0.00356316: 0.00312541	((W_tropicalis#0.0020109: 0.00305882	W_sebi#0.0024809: 0.00305882)#0.00237772: 5.14159e-05	(W_mellicola#0.00516334: 0.00284393	W_canadensis#0.000332134: 0.00284393)#0.00103994: 0.000266304)#0.00112908: 1.51739e-05)#0.030142; 5
(W_muriae#0.00356316: 0.00312541	((W_tropicalis#0.0020109: 0.00305882	W_sebi#0.0024809: 0.00305882)#0.00490163: 5.14159e-05	(W_mellicola#0.00516334: 0.00284393	W_canadensis#0.000260323: 0.00284393)#0.00103994: 0.000266304)#0.00112908: 1.51739e-05)#0.028672; 5
((W_tropicalis#0.0020109: 0.00305882	W_sebi#0.0024809: 0.00305882)#0.00490163: 6.65898e-05	(W_muriae#0.00356316: 0.00294581	(W_mellicola#0.00742399: 0.00284393	W_canadensis#0.000260323: 0.00284393)#0.00103994: 0.000101873)#0.00251419: 0.000179605)#0.028672; 5
((W_tropicalis#0.0020109: 0.00305882	W_sebi#0.0024809: 0.00305882)#0.00336411: 6.65898e-05	(W_muriae#0.00356316: 0.00298057	(W_mellicola#0.00742399: 0.00284393	W_canadensis#0.000260323: 0.00284393)#0.00103994: 0.000136633)#0.00248486: 0.000144845)#0.0310308; 5
((W_tropicalis#0.0020109: 0.00305882	W_sebi#0.0024809: 0.00305882)#0.000921352: 6.65898e-05	(W_muriae#0.00356316: 0.00307622	(W_mellicola#0.00742399: 0.00293345	W_canadensis#0.000260323: 0.00293345)#0.00100821: 0.000142766)#0.0024076: 4.91964e-05)#0.0310308; 5
((W_tropicalis#0.0020109: 0.00307198	W_sebi#0.0024809: 0.00307198)#0.000917407: 5.34368e-05	(W_muriae#0.00356316: 0.00307622	(W_mellicola#0.00742399: 0.00293345	W_canadensis#0.000260323: 0.00293345)#0.00100821: 0.000142766)#0.0024076: 4.91964e-05)#0.027087; 5
((W_tropicalis#0.0020109: 0.00307198	W_sebi#0.0024809: 0.00307198)#0.000867303: 5.34368e-05	(W_canadensis#0.000260323: 0.00307622	(W_mellicola#0.00742399: 0.00293345	W_muriae#0.00356316: 0.00293345)#0.00100821: 0.000142766)#0.0024076: 4.91964e-05)#0.0299626; 5
((W_tropicalis#0.0020109: 0.00307198	W_sebi#0.0024809: 0.00307198)#0.00240098: 5.34368e-05	(W_canadensis#0.000260323: 0.00307622	(W_mellicola#0.00742399: 0.00293345	W_muriae#0.00356316: 0.00293345)#0.00100821: 0.000142766)#0.0024076: 4.91964e-05)#0.0271071; 5
((W_tropicalis#0.0020109: 0.00307198	W_sebi#0.0024809: 0.00307198)#0.00240098: 5.34368e-05	(W_canadensis#0.000260323: 0.00307622	(W_mellicola#0.00742399: 0.00293345	W_muriae#0.00356316: 0.00293345)#0.00160189: 0.000142766)#0.000687502: 4.91964e-05)#0.0302603; 5
((W_tropicalis#0.0020109: 0.00307198	W_sebi#0.0024809: 0.00307198)#0.00240098: 5.34368e-05	(W_canadensis#0.000260323: 0.00307622	(W_mellicola#0.00742399: 0.00293345	W_muriae#0.00356316: 0.00293345)#0.00160189: 0.000142766)#0.00320859: 4.91964e-05)#0.0284375; 5
((W_tropicalis#0.00234406: 0.00307198	W_sebi#0.0024809: 0.00307198)#0.00240098: 5.34368e-05	(W_canadensis#0.000260323: 0.00307622	(W_mellicola#0.00742399: 0.00293345	W_muriae#0.00356316: 0.00293345)#0.00160189: 0.000142766)#0.000552492: 4.91964e-05)#0.0299469; 5
((W_tropicalis#0.00223768: 0.00293256	W_sebi#0.0023683: 0.00293256)#0.00229202: 5.10116e-05	(W_canadensis#0.000248509: 0.00289985	(W_mellicola#0.00708706: 0.00280032	W_muriae#0.00340145: 0.00280032)#0.00152919: 9.95254e-05)#0.00250171: 8.37251e-05)#0.0285878; 5
((W_tropicalis#0.00223768: 0.00293256	W_sebi#0.0023683: 0.00293256)#0.00229202: 5.10116e-05	(W_canadensis#0.000248509: 0.00294372	(W_mellicola#0.00708706: 0.00280032	W_muriae#0.00340145: 0.00280032)#0.00152919: 0.000143395)#0.00129005: 3.98555e-05)#0.0285878; 5
((W_tropicalis#0.00131639: 0.00293256	W_sebi#0.0023683: 0.00293256)#0.00229202: 5.10116e-05	(W_canadensis#0.000248509: 0.00293111	(W_mellicola#0.00708706: 0.00280032	W_muriae#0.00340145: 0.00280032)#0.00152919: 0.000130785)#0.000818877: 5.24659e-05)#0.0312499; 5
((W_tropicalis#0.00131639: 0.00292834	(W_canadensis#0.000248509: 0.00292435	(W_mellicola#0.00708706: 0.00280032	W_muriae#0.00340145: 0.00280032)#0.00152919: 0.00012403)#0.000820769: 3.99274e-06)#0.00121803: 5.52277e-05	W_sebi#0.0023683: 0.00298357)#0.0330927; 5
((W_tropicalis#0.00131639: 0.00297298	(W_canadensis#0.000248509: 0.00292435	(W_mellicola#0.00708706: 0.00276361	W_muriae#0.00340145: 0.00276361)#0.0015495: 0.000160736)#0.000820769: 4.86248e-05)#0.0012452: 1.05956e-05	W_sebi#0.0023683: 0.00298357)#0.030698; 5
((W_tropicalis#0.00131639: 0.00297298	(W_muriae#0.00340145: 0.00286317	(W_mellicola#0.00708706: 0.00276361	W_canadensis#0.000742908: 0.00276361)#0.00104756: 9.95517e-05)#0.00399716: 0.00010981)#0.00250627: 1.05956e-05	W_sebi#0.0023683: 0.00298357)#0.0270509; 5
((W_muriae#0.00340145: 0.00297298	(W_tropicalis#0.00131639: 0.00283283	(W_mellicola#0.00708706: 0.00276361	W_canadensis#0.000742908: 0.00276361)#0.00104756: 6.92119e-05)#0.00403997: 0.000140149)#0.00373667: 1.05956e-05	W_sebi#0.0023683: 0.00298357)#0.0270509; 5
((W_sebi#0.00269576: 0.00338404	(W_tropicalis#0.0014984: 0.00319894	(W_mellicola#0.00806697: 0.00305851	W_canadensis#0.000845629: 0.00305851)#0.0012264: 0.000140432)#0.00463532: 0.000185098)#0.00425333: 1.20607e-05	W_muriae#0.00387176: 0.0033961)#0.0307912; 5
((W_sebi#0.00269576: 0.00338404	(W_tropicalis#0.0021338: 0.00324825	(W_mellicola#0.00806697: 0.00305722	W_canadensis#0.000752819: 0.00305722)#0.00122692: 0.000191028)#0.00510041: 0.00013579)#0.00425333: 1.20607e-05	W_muriae#0.00387176: 0.0033961)#0.0333055; 5
((W_sebi#0.00269576: 0.00339195	(W_tropicalis#0.0021338: 0.00336309	(W_mellicola#0.00806697: 0.00276333	W_canadensis#0.000752819: 0.00276333)#0.00236459: 0.000599752)#0.00492626: 2.88669e-05)#0.00185449: 4.14951e-06	W_muriae#0.00387176: 0.0033961)#0.0304011; 5
((W_tropicalis#0.0021338: 0.0033711	(W_sebi#0.00269576: 0.00336309	(W_mellicola#0.00806697: 0.00302269	W_canadensis#0.000752819: 0.00302269)#0.0021617: 0.0003404)#0.00299078: 8.01163e-06)#0.00186596: 2.50048e-05	W_muriae#0.00387176: 0.0033961)#0.029192; 5
((W_tropicalis#0.0021338: 0.00337864	(W_sebi#0.00269576: 0.00336309	(W_mellicola#0.00806697: 0.00302269	W_canadensis#0.000752819: 0.00302269)#0.0021617: 0.0003404)#0.00299078: 1.55507e-05)#0.00198907: 1.74657e-05	W_muriae#0.00387176: 0.0033961)#0.029192; 5
((W_tropicalis#0.0021338: 0.00339148	(W_sebi#0.00269576: 0.00336309	(W_mellicola#0.00806697: 0.00302269	W_canadensis#0.000752819: 0.00302269)#0.0021617: 0.0003404)#0.00299078: 2.83922e-05)#0.00198154: 4.62427e-06	W_muriae#0.00387176: 0.0033961)#0.0284648; 5
((W_tropicalis#0.0021338: 0.00338838	(W_sebi#0.00269576: 0.00336309	(W_mellicola#0.00806697: 0.00302269	W_canadensis#0.000752819: 0.00302269)#0.0021617: 0.0003404)#0.00299078: 2.52981e-05)#0.00133104: 7.7183e-06	W_muriae#0.00387176: 0.0033961)#0.0257541; 5
((W_muriae#0.00387176: 0.00336935	(W_sebi#0.00269576: 0.00336309	(W_mellicola#0.00806697: 0.00302269	W_canadensis#0.000752819: 0.00302269)#0.0021617: 0.0003404)#0.00299078: 6.25901e-06)#0.00337628: 2.67574e-05	W_tropicalis#0.0021338: 0.0033961)#0.0257541; 5
((W_muriae#0.00406964: 0.00290407	(W_sebi#0.00232362: 0.00289882	(W_mellicola#0.00695334: 0.00260541	W_canadensis#0.000648893: 0.00260541)#0.000873331: 0.000293408)#0.000496082: 5.25671e-06)#0.00435408: 2.32018e-05	W_tropicalis#0.00183923: 0.00292727)#0.0221988; 5
((W_muriae#0.00406964: 0.00291033	(W_sebi#0.00232362: 0.00289882	(W_mellicola#0.00695334: 0.00273311	W_canadensis#0.000648893: 0.00273311)#0.00086667: 0.000165703)#0.00199208: 1.15123e-05)#0.00240708: 1.69463e-05	W_tropicalis#0.00183923: 0.00292727)#0.0246966; 5
((W_muriae#0.00406964: 0.00291033	W_tropicalis#0.00183923: 0.00291033)#0.00240708: 1.69463e-05	(W_sebi#0.00232362: 0.00289882	(W_mellicola#0.00695334: 0.00273311	W_canadensis#0.000648893: 0.00273311)#0.00086667: 0.000165703)#0.00199208: 2.84585e-05)#0.0288688; 5
(((W_sebi#0.00257188: 0.00315896	(W_mellicola#0.00769625: 0.00302513	W_canadensis#0.000718223: 0.00302513)#0.000918606: 0.000133835)#0.00223952: 6.23146e-05	W_tropicalis#0.00203574: 0.00322128)#0.00122084: 1.87568e-05	W_muriae#0.00450445: 0.00324003)#0.0280629; 5
(((W_sebi#0.00257188: 0.00315896	(W_mellicola#0.00769625: 0.00302513	W_canadensis#0.000718223: 0.00302513)#0.00199848: 0.000133835)#0.00223952: 7.20901e-05	W_tropicalis#0.00203574: 0.00323105)#0.00121715: 8.98138e-06	W_muriae#0.00450445: 0.00324003)#0.0314618; 5
(((W_sebi#0.00242235: 0.0029753	(W_mellicola#0.0072488: 0.00284925	W_canadensis#0.000676466: 0.00284925)#0.00188229: 0.000126054)#0.00210931: 6.78988e-05	W_muriae#0.00424257: 0.0030432)#0.00114639: 8.45921e-06	W_tropicalis#0.00191738: 0.00305166)#0.026802; 5
(((W_muriae#0.00424257: 0.00289961	(W_mellicola#0.0072488: 0.00284925	W_canadensis#0.000676466: 0.00284925)#0.00188229: 5.0358e-05)#0.00216438: 0.000143595	W_sebi#0.00242235: 0.0030432)#0.00135731: 8.45921e-06	W_tropicalis#0.00191738: 0.00305166)#0.0303705; 5
(((W_muriae#0.00424257: 0.00294966	(W_mellicola#0.00599428: 0.00270066	W_canadensis#0.000676466: 0.00270066)#0.00378619: 0.000248998)#0.00212765: 9.35468e-05	W_sebi#0.00242235: 0.0030432)#0.00135731: 8.45921e-06	W_tropicalis#0.00191738: 0.00305166)#0.0328568; 5
((W_tropicalis#0.00191738: 0.0030432	W_sebi#0.00242235: 0.0030432)#0.00418097: 8.45921e-06	(W_muriae#0.00424257: 0.00294966	(W_mellicola#0.00599428: 0.00258532	W_canadensis#0.000676466: 0.00258532)#0.00156196: 0.000364331)#0.00212765: 0.000102006)#0.03029; 5
(((W_muriae#0.00424257: 0.00294966	(W_mellicola#0.00599428: 0.00258532	W_canadensis#0.000348791: 0.00258532)#0.00156196: 0.000364331)#0.000786194: 2.49135e-05	W_sebi#0.00242235: 0.00297457)#0.00427744: 7.70926e-05	W_tropicalis#0.00191738: 0.00305166)#0.03029; 5
(((W_muriae#0.00424257: 0.00294966	(W_mellicola#0.00599428: 0.00277599	W_canadensis#0.000348791: 0.00277599)#0.00437857: 0.000173661)#0.000786194: 3.74319e-05	W_sebi#0.00242235: 0.00298709)#0.00215381: 6.45741e-05	W_tropicalis#0.00191738: 0.00305166)#0.0280461; 5
(((W_muriae#0.00424257: 0.00294966	(W_mellicola#0.00599428: 0.00277599	W_canadensis#0.000348791: 0.00277599)#0.00437857: 0.000173661)#0.00116113: 5.25692e-05	W_sebi#0.00242235: 0.00300222)#0.00364667: 4.94368e-05	W_tropicalis#0.00202193: 0.00305166)#0.0308203; 5
(((W_muriae#0.00424257: 0.00294966	(W_mellicola#0.00599428: 0.00279818	W_canadensis#0.000348791: 0.00279818)#0.00434385: 0.000151471)#0.00116113: 5.25692e-05	W_sebi#0.00242235: 0.00300222)#0.00364667: 4.94368e-05	W_tropicalis#0.00202193: 0.00305166)#0.0328581; 5
(((W_muriae#0.00424257: 0.00294966	W_sebi#0.00242235: 0.00294966)#0.000919575: 4.86798e-05	(W_mellicola#0.00599428: 0.00279818	W_canadensis#0.000348791: 0.00279818)#0.00324817: 0.000200151)#0.0036514: 5.33262e-05	W_tropicalis#0.00202193: 0.00305166)#0.0328581; 5
(((W_muriae#0.00424257: 0.00294966	W_sebi#0.00242235: 0.00294966)#0.000919575: 4.86798e-05	(W_mellicola#0.00599428: 0.00292708	W_canadensis#0.000348791: 0.00292708)#0.00310513: 7.12522e-05)#0.00470735: 5.33262e-05	W_tropicalis#0.00202193: 0.00305166)#0.030374; 5
((W_tropicalis#0.00202193: 0.00298231	(W_mellicola#0.00599428: 0.00284654	W_canadensis#0.000348791: 0.00284654)#0.00319299: 0.000135771)#0.00473264: 6.93531e-05	(W_muriae#0.00424257: 0.00294966	W_sebi#0.00242235: 0.00294966)#0.000847066: 0.000102006)#0.0340872; 5
((W_tropicalis#0.00146288: 0.00298231	(W_mellicola#0.00599428: 0.00272246	W_canadensis#0.000348791: 0.00272246)#0.00333851: 0.000259844)#0.00613384: 6.93531e-05	(W_muriae#0.00424257: 0.00294966	W_sebi#0.00242235: 0.00294966)#0.000847066: 0.000102006)#0.0377989; 5
((W_tropicalis#0.000906326: 0.00285647	(W_mellicola#0.00599428: 0.00272246	W_canadensis#0.000348791: 0.00272246)#0.00333851: 0.00013401)#0.00496488: 0.000195187	(W_muriae#0.00424257: 0.00294966	W_sebi#0.00242235: 0.00294966)#0.00369882: 0.000102006)#0.040758; 5
(W_sebi#0.00242235: 0.00305166	(W_muriae#0.00424257: 0.00294966	(W_tropicalis#0.00310952: 0.00285647	(W_mellicola#0.00599428: 0.00262046	W_canadensis#0.000348791: 0.00262046)#0.00142484: 0.000236011)#0.00161564: 9.31812e-05)#0.00369882: 0.000102006)#0.0381103; 5
(W_muriae#0.00424257: 0.00305166	(W_sebi#0.00242235: 0.00294966	(W_tropicalis#0.00106033: 0.00289918	(W_mellicola#0.00599428: 0.00278602	W_canadensis#0.000348791: 0.00278602)#0.00134017: 0.000113159)#0.00159184: 5.04752e-05)#0.00369882: 0.000102006)#0.035663; 5
(W_muriae#0.00424257: 0.00305166	(W_sebi#0.00242235: 0.00294966	(W_tropicalis#0.00106033: 0.00294566	(W_mellicola#0.00599428: 0.00278602	W_canadensis#0.000348791: 0.00278602)#0.00134017: 0.000159636)#0.00151633: 3.99751e-06)#0.00750588: 0.000102006)#0.035663; 5
(W_muriae#0.00424257: 0.00305166	(W_tropicalis#0.00106033: 0.00304025	(W_sebi#0.00242235: 0.00298419	(W_mellicola#0.00599428: 0.00279699	W_canadensis#0.000348791: 0.00279699)#0.00133491: 0.000187196)#0.0031468: 5.60599e-05)#0.0039951: 1.14117e-05)#0.038082; 5
(W_muriae#0.00424257: 0.00305166	(W_tropicalis#0.00106033: 0.00304025	(W_sebi#0.00242235: 0.00302358	(W_mellicola#0.00599428: 0.00279699	W_canadensis#0.000348791: 0.00279699)#0.00133491: 0.000226587)#0.0031058: 1.6669e-05)#0.00152406: 1.14117e-05)#0.0345196; 5
(W_muriae#0.00424257: 0.00305166	(W_tropicalis#0.00106033: 0.00304025	(W_sebi#0.00242235: 0.00293877	(W_mellicola#0.00599428: 0.00279699	W_canadensis#0.000348791: 0.00279699)#0.00133491: 0.000141773)#0.0055361: 0.000101484)#0.00152406: 1.14117e-05)#0.0325908; 5
(W_muriae#0.00424257: 0.00305166	(W_tropicalis#0.00185865: 0.00302841	(W_sebi#0.00242235: 0.00293877	(W_mellicola#0.00599428: 0.00261353	W_canadensis#0.000348791: 0.00261353)#0.00176756: 0.000325238)#0.0055361: 8.96463e-05)#0.00127769: 2.32492e-05)#0.0344284; 5
(W_muriae#0.00424257: 0.00305166	(W_tropicalis#0.00185865: 0.00302841	(W_sebi#0.00242235: 0.00293877	(W_mellicola#0.00503488: 0.00261353	W_canadensis#0.000348791: 0.00261353)#0.00335738: 0.000325238)#0.0055361: 8.96463e-05)#0.00272346: 2.32492e-05)#0.0344284; 5
(W_muriae#0.00424257: 0.00305166	(W_sebi#0.00242235: 0.00302841	(W_tropicalis#0.000748411: 0.00271517	(W_mellicola#0.00503488: 0.00261353	W_canadensis#0.000348791: 0.00261353)#0.00335738: 0.000101644)#0.00394129: 0.000313241)#0.00272346: 2.32492e-05)#0.0357189; 5
((W_tropicalis#0.000748411: 0.00281461	(W_mellicola#0.00503488: 0.00270702	W_canadensis#0.000348791: 0.00270702)#0.000942328: 0.000107587)#0.00380205: 0.00023705	(W_sebi#0.00242235: 0.00302841	W_muriae#0.00424257: 0.00302841)#0.000360381: 2.32492e-05)#0.0327729; 5
((W_tropicalis#0.000748411: 0.00281461	(W_mellicola#0.00503488: 0.00246868	W_canadensis#0.000348791: 0.00246868)#0.00403047: 0.000345936)#0.00380205: 0.00023705	(W_sebi#0.00242235: 0.00302841	W_muriae#0.00424257: 0.00302841)#0.000881544: 2.32492e-05)#0.0341376; 5
((W_tropicalis#0.000748411: 0.00294345	(W_mellicola#0.00503488: 0.00272478	W_canadensis#0.000348791: 0.00272478)#0.00496855: 0.000218676)#0.00363562: 0.000108207	(W_sebi#0.00242235: 0.00302841	W_muriae#0.00424257: 0.00302841)#0.00290419: 2.32492e-05)#0.0359992; 5
(W_muriae#0.00424257: 0.00305166	(W_sebi#0.00242235: 0.00302372	(W_tropicalis#0.00161093: 0.00294345	(W_mellicola#0.00637197: 0.00290833	W_canadensis#0.000348791: 0.00290833)#0.00465497: 3.51235e-05)#0.0020591: 8.02661e-05)#0.00517693: 2.79407e-05)#0.0359992; 5
(W_sebi#0.00242235: 0.00305166	(W_muriae#0.00424257: 0.00296311	(W_tropicalis#0.00161093: 0.00293637	(W_mellicola#0.00637197: 0.00290833	W_canadensis#0.000348791: 0.00290833)#0.00465497: 2.80376e-05)#0.00206407: 2.67415e-05)#0.00244061: 8.85512e-05)#0.0382432; 5
(W_sebi#0.00242235: 0.00305166	(W_muriae#0.00424257: 0.00301281	(W_tropicalis#0.00161093: 0.00296142	(W_mellicola#0.00637197: 0.00290833	W_canadensis#0.000348791: 0.00290833)#0.00370423: 5.30894e-05)#0.00204661: 5.139e-05)#0.00240035: 3.88509e-05)#0.0382432; 5
((W_tropicalis#0.00161093: 0.00296142	(W_mellicola#0.00637197: 0.00290833	W_canadensis#0.000348791: 0.00290833)#0.00370423: 5.30894e-05)#0.00099814: 9.02409e-05	(W_muriae#0.00424257: 0.00301281	W_sebi#0.00242235: 0.00301281)#0.000566418: 3.88509e-05)#0.0363295; 5
((W_canadensis#0.000348791: 0.00296142	(W_mellicola#0.00637197: 0.00290833	W_tropicalis#0.00161093: 0.00290833)#0.000952638: 5.30894e-05)#0.00099814: 9.02409e-05	(W_muriae#0.00424257: 0.00301281	W_sebi#0.00242235: 0.00301281)#0.000566418: 3.88509e-05)#0.033964; 5
((W_canadensis#0.000348791: 0.00296142	(W_mellicola#0.00637197: 0.00290833	W_tropicalis#0.00190884: 0.00290833)#0.000952638: 5.30894e-05)#0.00099814: 9.02409e-05	(W_muriae#0.00424257: 0.00301281	W_sebi#0.00242235: 0.00301281)#0.000566418: 3.88509e-05)#0.033964; 5
((W_canadensis#0.000348791: 0.00295958	(W_mellicola#0.00530605: 0.00290833	W_tropicalis#0.00190884: 0.00290833)#0.00157097: 5.12466e-05)#0.000998762: 9.20837e-05	(W_muriae#0.00424257: 0.00301281	W_sebi#0.00509673: 0.00301281)#0.000566418: 3.88509e-05)#0.0357659; 5
((W_canadensis#0.000348791: 0.00302312	(W_mellicola#0.00657089: 0.00290833	W_tropicalis#0.000514674: 0.00290833)#0.00157097: 0.000114785)#0.00097777: 2.85455e-05	(W_muriae#0.00424257: 0.00301281	W_sebi#0.00509673: 0.00301281)#0.000566418: 3.88509e-05)#0.0357659; 5
((W_canadensis#0.000348791: 0.00303897	(W_mellicola#0.00657089: 0.00290833	W_tropicalis#0.000740206: 0.00290833)#0.00157097: 0.000130639)#0.000175846: 1.26917e-05	(W_muriae#0.00424257: 0.00301281	W_sebi#0.00509673: 0.00301281)#0.000566418: 3.88509e-05)#0.0381354; 5
((W_canadensis#0.000348791: 0.00303897	(W_mellicola#0.00657089: 0.00290833	W_tropicalis#0.000740206: 0.00290833)#0.00157097: 0.000130639)#0.000175846: 1.26917e-05	(W_muriae#0.00424257: 0.00301281	W_sebi#0.00509673: 0.00301281)#0.000566418: 3.88509e-05)#0.0362765; 5
((W_tropicalis#0.000740206: 0.00303897	(W_mellicola#0.00657089: 0.00297814	W_canadensis#0.000348791: 0.00297814)#0.00157174: 6.08261e-05)#0.000175846: 1.26917e-05	(W_muriae#0.00424257: 0.00301281	W_sebi#0.00293918: 0.00301281)#0.000566418: 3.88509e-05)#0.0362765; 5
((W_tropicalis#0.000740206: 0.00304191	(W_mellicola#0.00657089: 0.00297814	W_canadensis#0.000348791: 0.00297814)#0.000896419: 6.37702e-05)#0.000175676: 9.74763e-06	(W_muriae#0.00424257: 0.00301281	W_sebi#0.00293918: 0.00301281)#0.000566418: 3.88509e-05)#0.0328547; 5
((W_canadensis#0.000348791: 0.00304191	(W_mellicola#0.00657089: 0.00297814	W_tropicalis#0.000740206: 0.00297814)#0.000896419: 6.37702e-05)#0.000175676: 9.74763e-06	(W_muriae#0.00424257: 0.00301281	W_sebi#0.00293918: 0.00301281)#0.00258439: 3.88509e-05)#0.0309976; 5
((W_canadensis#0.000348791: 0.00304191	(W_mellicola#0.00657089: 0.00297814	W_tropicalis#0.000740206: 0.00297814)#0.00200131: 6.37702e-05)#0.000175676: 9.74763e-06	(W_muriae#0.00424257: 0.00301281	W_sebi#0.00293918: 0.00301281)#0.00258439: 3.88509e-05)#0.034034; 5
((W_canadensis#0.000348791: 0.00304191	(W_mellicola#0.00657089: 0.00297814	W_tropicalis#0.000740206: 0.00297814)#0.00134285: 6.37702e-05)#0.000175676: 9.74763e-06	(W_muriae#0.00424257: 0.00290962	W_sebi#0.00293918: 0.00290962)#0.00267604: 0.000142039)#0.034034; 5
((W_tropicalis#0.00070087: 0.00286896	(W_mellicola#0.00622079: 0.00282789	W_canadensis#0.000330208: 0.00282789)#0.00126752: 4.10762e-05)#0.000166946: 2.01032e-05	(W_muriae#0.00401652: 0.0027546	W_sebi#0.00278258: 0.0027546)#0.00253346: 0.000134471)#0.0340655; 5
((W_tropicalis#0.00070087: 0.00286896	(W_mellicola#0.00622079: 0.00282789	W_canadensis#0.000330208: 0.00282789)#0.000946957: 4.10762e-05)#0.000166946: 2.01032e-05	(W_muriae#0.00401652: 0.00269293	W_sebi#0.00278258: 0.00269293)#0.00259147: 0.000196134)#0.0305767; 5
((W_tropicalis#0.000840183: 0.00341582	(W_mellicola#0.00745732: 0.00339	W_canadensis#0.000395844: 0.00339)#0.00113519: 2.58217e-05)#0.00276787: 4.75184e-05	(W_muriae#0.0048149: 0.00321209	W_sebi#0.00333568: 0.00321209)#0.00312219: 0.00025125)#0.0325971; 5
((W_canadensis#0.000395844: 0.00342002	(W_mellicola#0.00613745: 0.00339	W_tropicalis#0.000840183: 0.00339)#0.000917019: 3.00207e-05)#0.0017794: 4.33195e-05	(W_muriae#0.0048149: 0.00321209	W_sebi#0.00333568: 0.00321209)#0.00125421: 0.00025125)#0.0310063; 5
((W_tropicalis#0.000840183: 0.00343218	(W_mellicola#0.00613745: 0.00339	W_canadensis#0.000395844: 0.00339)#0.000917019: 4.2188e-05)#0.000368105: 3.11522e-05	(W_muriae#0.0048149: 0.00321209	W_sebi#0.00333568: 0.00321209)#0.00125421: 0.00025125)#0.0310063; 5
((W_tropicalis#0.000840183: 0.00343709	(W_mellicola#0.00613745: 0.00339	W_canadensis#0.000395844: 0.00339)#0.000917019: 4.70991e-05)#0.00155407: 2.62411e-05	(W_muriae#0.0048149: 0.00318892	W_sebi#0.00333568: 0.00318892)#0.00106249: 0.000274417)#0.0282581; 5
((W_tropicalis#0.000840183: 0.00344206	(W_mellicola#0.00613745: 0.00339	W_canadensis#0.000395844: 0.00339)#0.000917019: 5.20654e-05)#0.000546248: 2.12748e-05	(W_muriae#0.0048149: 0.00318892	W_sebi#0.00333568: 0.00318892)#0.0034012: 0.000274417)#0.0315068; 5
((W_tropicalis#0.000742663: 0.00305167	(W_muriae#0.00425603: 0.0030271	W_sebi#0.0029485: 0.0030271)#0.000799568: 2.45708e-05)#0.00372802: 9.67286e-06	(W_mellicola#0.00542507: 0.00281325	W_canadensis#0.000349898: 0.00281325)#0.000863383: 0.000248091)#0.0278498; 5
((W_tropicalis#0.000742663: 0.00299247	(W_mellicola#0.00542507: 0.00281325	W_canadensis#0.000349898: 0.00281325)#0.000863383: 0.00017922)#0.00380177: 6.88706e-05	(W_muriae#0.00425603: 0.0030271	W_sebi#0.0029485: 0.0030271)#0.000799568: 3.42437e-05)#0.0278498; 5
((W_tropicalis#0.000742663: 0.00299247	(W_mellicola#0.00542507: 0.00281325	W_canadensis#0.000349898: 0.00281325)#0.00262215: 0.00017922)#0.00380177: 6.88706e-05	(W_muriae#0.00425603: 0.0030271	W_sebi#0.0029485: 0.0030271)#0.000799568: 3.42437e-05)#0.0309109; 5
((W_tropicalis#0.000742663: 0.00299247	(W_mellicola#0.00542507: 0.00281325	W_canadensis#0.000349898: 0.00281325)#0.00134686: 0.00017922)#0.00380177: 6.88706e-05	(W_muriae#0.00425603: 0.0030271	W_sebi#0.0029485: 0.0030271)#0.000799568: 3.42437e-05)#0.0277179; 5
((W_tropicalis#0.00084036: 0.00338613	(W_mellicola#0.00613873: 0.00284262	W_canadensis#0.000395927: 0.00284262)#0.0017067: 0.000543511)#0.00430189: 7.79305e-05	(W_muriae#0.00481591: 0.00327931	W_sebi#0.00333638: 0.00327931)#0.000945034: 0.000184755)#0.0313642; 5
((W_tropicalis#0.00084036: 0.00338613	(W_muriae#0.00481591: 0.00327931	W_sebi#0.00333638: 0.00327931)#0.00122927: 0.000106825)#0.00430189: 7.79305e-05	(W_mellicola#0.00613873: 0.00284262	W_canadensis#0.000395927: 0.00284262)#0.0017067: 0.000621441)#0.0359985; 5
(((W_mellicola#0.00613873: 0.00284262	W_canadensis#0.000395927: 0.00284262)#0.0017067: 0.000543511	(W_muriae#0.00481591: 0.00327931	W_sebi#0.00333638: 0.00327931)#0.00122927: 0.000106825)#0.00430189: 7.79305e-05	W_tropicalis#0.00084036: 0.00346406)#0.0380932; 5
(((W_mellicola#0.00613873: 0.00309354	W_canadensis#0.000395927: 0.00309354)#0.00156827: 0.000320966	(W_muriae#0.00481591: 0.00327931	W_sebi#0.00333638: 0.00327931)#0.00078548: 0.000135195)#0.00426615: 4.95602e-05	W_tropicalis#0.00084036: 0.00346406)#0.0353815; 5
(((W_mellicola#0.00613873: 0.00284419	W_canadensis#0.000395927: 0.00284419)#0.00216103: 0.000570313	(W_muriae#0.00481591: 0.00313715	W_sebi#0.00400597: 0.00313715)#0.00284922: 0.00027735)#0.0026298: 4.95602e-05	W_tropicalis#0.00084036: 0.00346406)#0.0373604; 5
((W_muriae#0.00427831: 0.00305122	((W_mellicola#0.00545347: 0.00252669	W_canadensis#0.00035173: 0.00252669)#0.00191979: 0.00050087	W_sebi#0.00355878: 0.00302756)#0.00233: 2.36593e-05)#0.00232254: 2.61469e-05	W_tropicalis#0.00134384: 0.00307737)#0.0318467; 5
(((W_mellicola#0.00545347: 0.00252669	W_canadensis#0.00035173: 0.00252669)#0.00191979: 0.000508003	(W_muriae#0.00427831: 0.00302756	W_sebi#0.00355878: 0.00302756)#0.00233: 7.1326e-06)#0.00233519: 4.26737e-05	W_tropicalis#0.00134384: 0.00307737)#0.0365139; 5
((W_muriae#0.00427831: 0.00303469	((W_mellicola#0.00545347: 0.00238823	W_canadensis#0.00035173: 0.00238823)#0.000832244: 0.000233839	W_sebi#0.00355878: 0.00262207)#0.00269032: 0.000412625)#0.00233519: 4.26737e-05	W_tropicalis#0.00134384: 0.00307737)#0.0386704; 5
((W_muriae#0.00427831: 0.00303469	((W_mellicola#0.00545347: 0.00238823	W_canadensis#0.00035173: 0.00238823)#0.000832244: 0.000233839	W_sebi#0.00178015: 0.00262207)#0.00682447: 0.000412625)#0.00233519: 4.26737e-05	W_tropicalis#0.0011925: 0.00307737)#0.0354526; 5
((W_muriae#0.00427831: 0.00303469	((W_mellicola#0.00545347: 0.00238823	W_canadensis#0.00035173: 0.00238823)#0.000832244: 0.00017854	W_sebi#0.00202307: 0.00256677)#0.00477564: 0.000467924)#0.00233519: 4.26737e-05	W_tropicalis#0.0011925: 0.00307737)#0.0319424; 5
((W_muriae#0.00427831: 0.00303469	((W_mellicola#0.00545347: 0.00238978	W_canadensis#0.00035173: 0.00238978)#0.000831705: 0.000176993	W_sebi#0.00202307: 0.00256677)#0.00477564: 0.000467924)#0.00233519: 4.26737e-05	W_tropicalis#0.0011925: 0.00307737)#0.0319424; 5
((W_tropicalis#0.0011925: 0.00303469	((W_mellicola#0.00545347: 0.00238978	W_canadensis#0.00035173: 0.00238978)#0.000831705: 0.000428645	W_sebi#0.00220044: 0.00281842)#0.00434923: 0.000216272)#0.00233519: 4.26737e-05	W_muriae#0.00427831: 0.00307737)#0.0319424; 5
((W_tropicalis#0.00115023: 0.00303469	((W_mellicola#0.00545347: 0.00238978	W_canadensis#0.00035173: 0.00238978)#0.00243984: 0.00054572	W_sebi#0.00223214: 0.0029355)#0.00417577: 9.91966e-05)#0.000962992: 4.26737e-05	W_muriae#0.00427831: 0.00307737)#0.035048; 5
((W_sebi#0.00223214: 0.00306371	((W_mellicola#0.00545347: 0.00269842	W_canadensis#0.00035173: 0.00269842)#0.00216078: 0.000212321	W_tropicalis#0.00115023: 0.00291074)#0.00421129: 0.000152974)#0.000953871: 1.36549e-05	W_muriae#0.00427831: 0.00307737)#0.0329223; 5
((W_sebi#0.00223214: 0.00306371	((W_mellicola#0.00545347: 0.00269842	W_canadensis#0.00035173: 0.00269842)#0.00125155: 0.000207423	W_tropicalis#0.00115023: 0.00290584)#0.00670353: 0.000157873)#0.000953871: 1.36549e-05	W_muriae#0.00427831: 0.00307737)#0.0298016; 5
((W_sebi#0.00223214: 0.00306371	((W_mellicola#0.00545347: 0.00234884	W_canadensis#0.00035173: 0.00234884)#0.00143782: 0.000555498	W_tropicalis#0.00115023: 0.00290434)#0.00670698: 0.000159372)#0.00204316: 1.36549e-05	W_muriae#0.00427831: 0.00307737)#0.0298016; 5
((W_tropicalis#0.00115023: 0.00306371	((W_mellicola#0.00545347: 0.00256705	W_canadensis#0.00035173: 0.00256705)#0.0013156: 0.000337293	W_sebi#0.00223214: 0.00290434)#0.00320787: 0.000159372)#0.00204316: 1.36549e-05	W_muriae#0.00427831: 0.00307737)#0.0282068; 5
((W_tropicalis#0.00115023: 0.00307467	((W_mellicola#0.00545347: 0.00212286	W_canadensis#0.00035173: 0.00212286)#0.00227758: 0.000781481	W_sebi#0.00223214: 0.00290434)#0.00320787: 0.000170327)#0.00169063: 2.69945e-06	W_muriae#0.00427831: 0.00307737)#0.0282068; 5
((W_tropicalis#0.00109176: 0.00307467	((W_mellicola#0.00545347: 0.00212286	W_canadensis#0.00035173: 0.00212286)#0.00227758: 0.000927192	W_sebi#0.00223214: 0.00305005)#0.00305462: 2.46163e-05)#0.00215402: 2.69945e-06	W_muriae#0.00427831: 0.00307737)#0.0249343; 5
((W_sebi#0.00223214: 0.00307467	((W_mellicola#0.00545347: 0.00236411	W_canadensis#0.00035173: 0.00236411)#0.00204517: 0.000440607	W_tropicalis#0.000986542: 0.00280471)#0.00674515: 0.000269956)#0.00215402: 2.69945e-06	W_muriae#0.00427831: 0.00307737)#0.0274088; 5
((W_sebi#0.00223214: 0.00307467	((W_mellicola#0.00545347: 0.00236411	W_canadensis#0.00035173: 0.00236411)#0.00204517: 0.000440607	W_tropicalis#0.000986542: 0.00280471)#0.00482047: 0.000269956)#0.00104523: 2.69945e-06	W_muriae#0.00427831: 0.00307737)#0.0300345; 5
((W_sebi#0.00223214: 0.00307467	((W_mellicola#0.00545347: 0.00247516	W_canadensis#0.00035173: 0.00247516)#0.00195341: 0.000329551	W_tropicalis#0.000986542: 0.00280471)#0.00482047: 0.000269956)#0.00104523: 2.69945e-06	W_muriae#0.00503077: 0.00307737)#0.0321932; 5
((W_sebi#0.00223214: 0.00307467	((W_mellicola#0.00545347: 0.002699	W_canadensis#0.00035173: 0.002699)#0.00207822: 0.000180398	W_tropicalis#0.000986542: 0.0028794)#0.00764806: 0.000195272)#0.00285814: 2.69945e-06	W_muriae#0.00503077: 0.00307737)#0.0348853; 5
((W_sebi#0.00223214: 0.00292471	((W_mellicola#0.00545347: 0.002699	W_canadensis#0.00035173: 0.002699)#0.00207822: 0.000180398	W_tropicalis#0.000986542: 0.0028794)#0.00764806: 4.53139e-05)#0.00300468: 0.000152657	W_muriae#0.00503077: 0.00307737)#0.0319101; 5
((W_sebi#0.00235249: 0.0030824	W_muriae#0.00530202: 0.0030824)#0.00316668: 0.000160888	((W_mellicola#0.0057475: 0.00290132	W_canadensis#0.000627309: 0.00290132)#0.00214739: 0.000133322	W_tropicalis#0.00103973: 0.00303465)#0.00806042: 0.000208645)#0.0385052; 5
((W_sebi#0.00235249: 0.0030824	W_muriae#0.00530202: 0.0030824)#0.00138107: 0.000160888	((W_mellicola#0.0057475: 0.00290132	W_canadensis#0.000627309: 0.00290132)#0.00214739: 0.000133322	W_tropicalis#0.00103973: 0.00303465)#0.00596684: 0.000208645)#0.0361578; 5
((W_sebi#0.00210265: 0.00278185	W_muriae#0.00473893: 0.00278185)#0.00143375: 0.000116997	((W_mellicola#0.0051371: 0.00262105	W_canadensis#0.000560687: 0.00262105)#0.00189893: 0.000209485	W_tropicalis#0.00092931: 0.00283054)#0.00511047: 6.83046e-05)#0.030049; 5
((W_mellicola#0.0051371: 0.00250662	W_canadensis#0.000637687: 0.00250662)#0.00205921: 0.000392227	((W_sebi#0.00210265: 0.00278185	W_muriae#0.00473893: 0.00278185)#0.00143375: 5.84921e-06	W_tropicalis#0.00092931: 0.0027877)#0.00518901: 0.000111148)#0.030049; 5
((W_mellicola#0.0051371: 0.00250662	W_canadensis#0.000637687: 0.00250662)#0.00205921: 0.000392227	((W_sebi#0.00210265: 0.00278185	W_muriae#0.00473893: 0.00278185)#0.00143375: 5.84921e-06	W_tropicalis#0.00092931: 0.0027877)#0.00258228: 0.000111148)#0.0309894; 5
((W_sebi#0.00210265: 0.00278185	W_muriae#0.00473893: 0.00278185)#0.00174568: 0.000116997	((W_mellicola#0.0051371: 0.00250662	W_canadensis#0.000637687: 0.00250662)#0.00205921: 0.000281079	W_tropicalis#0.00145981: 0.0027877)#0.00258228: 0.000111148)#0.0309894; 5
((W_sebi#0.00210265: 0.00278185	W_muriae#0.00473893: 0.00278185)#0.00174568: 0.000116997	((W_mellicola#0.0051371: 0.00250662	W_canadensis#0.000637687: 0.00250662)#0.00205921: 0.000281079	W_tropicalis#0.00145981: 0.0027877)#0.00258228: 0.000111148)#0.0309894; 5
((W_sebi#0.00210265: 0.00278185	W_muriae#0.00473893: 0.00278185)#0.00174568: 0.000116997	((W_mellicola#0.0051371: 0.00213857	W_canadensis#0.000637687: 0.00213857)#0.0024136: 0.000649128	W_tropicalis#0.00145981: 0.0027877)#0.00258228: 0.000111148)#0.0273936; 5
((W_sebi#0.002392: 0.00316467	W_muriae#0.00539108: 0.00316467)#0.00198591: 0.000133098	((W_mellicola#0.00584405: 0.00290625	W_canadensis#0.000725444: 0.00290625)#0.00229851: 0.000265076	W_tropicalis#0.0016607: 0.00317133)#0.00517473: 0.000126444)#0.0311634; 5
((W_sebi#0.00225803: 0.0029919	W_muriae#0.00508914: 0.0029919)#0.00187189: 0.000121174	((W_mellicola#0.00551674: 0.00274348	W_canadensis#0.000684814: 0.00274348)#0.00216978: 0.00025023	W_tropicalis#0.00156769: 0.00299371)#0.0021961: 0.000119362)#0.0318865; 5
((W_mellicola#0.00551674: 0.00274348	W_canadensis#0.000684814: 0.00274348)#0.0047576: 0.000369592	((W_sebi#0.00225803: 0.0029919	W_muriae#0.00508914: 0.0029919)#0.00187189: 7.10112e-05	W_tropicalis#0.00140481: 0.00306291)#0.00214648: 5.01628e-05)#0.0318865; 5
((W_mellicola#0.00551674: 0.00274348	W_canadensis#0.000684814: 0.00274348)#0.0047576: 0.000369592	((W_sebi#0.00225803: 0.0029919	W_muriae#0.00508914: 0.0029919)#0.00177122: 7.10112e-05	W_tropicalis#0.00140481: 0.00306291)#0.00111428: 5.01628e-05)#0.0318865; 5
((W_mellicola#0.00551674: 0.00274348	W_canadensis#0.000684814: 0.00274348)#0.00225325: 0.000369592	((W_sebi#0.00225803: 0.0029919	W_tropicalis#0.00140481: 0.0029919)#0.00340658: 7.10112e-05	W_muriae#0.00508914: 0.00306291)#0.000977484: 5.01628e-05)#0.0337445; 5
((W_mellicola#0.00551674: 0.00274348	W_canadensis#0.000684814: 0.00274348)#0.00139748: 0.000369592	((W_sebi#0.00225803: 0.0029919	W_muriae#0.00508914: 0.0029919)#0.00340658: 7.10112e-05	W_tropicalis#0.00140481: 0.00306291)#0.00371006: 5.01628e-05)#0.0306809; 5
((W_mellicola#0.00551674: 0.00299294	W_canadensis#0.000684814: 0.00299294)#0.00436427: 0.000120137	((W_tropicalis#0.00140481: 0.0029919	W_muriae#0.00508914: 0.0029919)#0.00340658: 7.10112e-05	W_sebi#0.00225803: 0.00306291)#0.00371006: 5.01628e-05)#0.0306809; 5
((W_mellicola#0.00551674: 0.00280656	W_canadensis#0.000684814: 0.00280656)#0.00465409: 0.000306511	((W_tropicalis#0.00140481: 0.0029919	W_muriae#0.00508914: 0.0029919)#0.00340658: 7.10112e-05	W_sebi#0.00225803: 0.00306291)#0.00451578: 5.01628e-05)#0.033374; 5
((W_mellicola#0.00551674: 0.00280656	W_canadensis#0.000684814: 0.00280656)#0.00266494: 0.000306511	((W_tropicalis#0.00140481: 0.0029919	W_muriae#0.00508914: 0.0029919)#0.00340658: 5.84249e-05	W_sebi#0.00225803: 0.00305032)#0.00453441: 6.27492e-05)#0.0299308; 5
((W_tropicalis#0.00176578: 0.0029919	W_muriae#0.00508914: 0.0029919)#0.00340658: 0.000121174	((W_mellicola#0.00551674: 0.00286948	W_canadensis#0.000684814: 0.00286948)#0.0026065: 0.000180843	W_sebi#0.00225803: 0.00305032)#0.00205508: 6.27492e-05)#0.0321742; 5
((W_tropicalis#0.00156307: 0.0029919	W_muriae#0.00508914: 0.0029919)#0.00340658: 0.000121174	((W_mellicola#0.00551674: 0.00294214	W_canadensis#0.000684814: 0.00294214)#0.00254213: 0.000108182	W_sebi#0.00225803: 0.00305032)#0.00205508: 6.27492e-05)#0.0330065; 5
((W_tropicalis#0.00156307: 0.0030976	W_muriae#0.00508914: 0.0030976)#0.00190631: 1.5471e-05	((W_mellicola#0.00551674: 0.00294214	W_canadensis#0.000684814: 0.00294214)#0.00254213: 3.51385e-05	W_sebi#0.00225803: 0.00297728)#0.0021055: 0.000135793)#0.0310463; 5
((W_tropicalis#0.00156307: 0.0030976	W_muriae#0.00508914: 0.0030976)#0.00190631: 1.5471e-05	((W_mellicola#0.00551674: 0.00294214	W_canadensis#0.000684814: 0.00294214)#0.00254213: 3.51385e-05	W_sebi#0.00225803: 0.00297728)#0.0021055: 0.000135793)#0.0342278; 5
((W_tropicalis#0.0013488: 0.00298385	W_muriae#0.00508914: 0.00298385)#0.00197898: 0.000129218	((W_mellicola#0.00551674: 0.00294214	W_canadensis#0.000684814: 0.00294214)#0.0010993: 1.25208e-05	W_sebi#0.00225803: 0.00295466)#0.00393502: 0.00015841)#0.0307502; 5
((W_tropicalis#0.0013488: 0.00298385	W_muriae#0.00508914: 0.00298385)#0.00359911: 0.000129218	((W_mellicola#0.00551674: 0.00294214	W_canadensis#0.000684814: 0.00294214)#0.0010993: 3.33026e-05	W_sebi#0.00225803: 0.00297544)#0.00390754: 0.000137629)#0.0307502; 5
((((W_mellicola#0.00551674: 0.00294214	W_canadensis#0.000684814: 0.00294214)#0.00121711: 3.33026e-05	W_sebi#0.00225803: 0.00297544)#0.00126498: 9.44114e-07	W_muriae#0.00508914: 0.00297639)#0.00672545: 0.000136684	W_tropicalis#0.00141149: 0.00311307)#0.0307502; 5
((((W_mellicola#0.00551674: 0.00294214	W_canadensis#0.000684814: 0.00294214)#0.00121711: 3.5548e-06	W_sebi#0.00225803: 0.0029457)#0.00228086: 0.000105523	W_muriae#0.00508914: 0.00305122)#0.00326703: 6.1853e-05	W_tropicalis#0.00133571: 0.00311307)#0.0332113; 5
((((W_mellicola#0.00551674: 0.00294214	W_canadensis#0.000684814: 0.00294214)#0.00218088: 5.22057e-05	W_sebi#0.00225803: 0.00299435)#0.00314407: 6.31915e-05	W_muriae#0.00508914: 0.00305754)#0.00326027: 5.55339e-05	W_tropicalis#0.00096284: 0.00311307)#0.0312634; 5
((((W_mellicola#0.00551674: 0.00294214	W_canadensis#0.000684814: 0.00294214)#0.00218088: 0.000106846	W_sebi#0.00225803: 0.00304899)#0.00308773: 1.9816e-05	W_tropicalis#0.00096284: 0.0030688)#0.00324831: 4.42691e-05	W_muriae#0.00508914: 0.00311307)#0.032565; 5
((((W_mellicola#0.00551674: 0.0029994	W_sebi#0.00225803: 0.0029994)#0.00213925: 5.97241e-05	W_canadensis#0.000684814: 0.00305913)#0.000857937: 1.18009e-05	W_tropicalis#0.00133298: 0.00307093)#0.00324606: 4.21465e-05	W_muriae#0.00508914: 0.00311307)#0.0351494; 5
((((W_mellicola#0.00551674: 0.00286661	W_sebi#0.00225803: 0.00286661)#0.00223834: 0.000192512	W_tropicalis#0.00133298: 0.00305913)#0.000857937: 6.57411e-06	W_canadensis#0.000684814: 0.0030657)#0.0032516: 4.73734e-05	W_muriae#0.00508914: 0.00311307)#0.0351494; 5
((((W_mellicola#0.00488617: 0.00261128	W_tropicalis#0.00118062: 0.00261128)#0.00192759: 9.81816e-05	W_sebi#0.00199994: 0.00270946)#0.00260253: 1.7006e-05	W_canadensis#0.000606539: 0.00272647)#0.00286812: 3.07753e-05	W_muriae#0.00450745: 0.00275725)#0.0311318; 5
((((W_mellicola#0.00488617: 0.00261128	W_tropicalis#0.00184525: 0.00261128)#0.00192759: 0.000114677	W_sebi#0.00213743: 0.00272596)#0.00160562: 2.56973e-05	W_canadensis#0.000606539: 0.00275166)#0.00169642: 5.58858e-06	W_muriae#0.00450745: 0.00275725)#0.0311318; 5
((W_muriae#0.00450745: 0.00275166	W_canadensis#0.000606539: 0.00275166)#0.00169642: 5.58858e-06	((W_mellicola#0.00488617: 0.00261128	W_tropicalis#0.00184525: 0.00261128)#0.00165295: 0.000114677	W_sebi#0.00213743: 0.00272596)#0.00160562: 3.12859e-05)#0.0303008; 5
((W_muriae#0.00494419: 0.00301827	W_canadensis#0.000665308: 0.00301827)#0.00186079: 6.13008e-06	((W_mellicola#0.00535961: 0.00276666	W_sebi#0.00234453: 0.00276666)#0.0018771: 0.00022343	W_tropicalis#0.00202405: 0.00299009)#0.00176119: 3.43173e-05)#0.0332368; 5
((W_muriae#0.00494419: 0.00301827	W_canadensis#0.000665308: 0.00301827)#0.0041403: 6.13008e-06	((W_mellicola#0.00535961: 0.00276666	W_sebi#0.00326647: 0.00276666)#0.00173738: 0.00022343	W_tropicalis#0.00202405: 0.00299009)#0.00176119: 3.43173e-05)#0.0309748; 5
((((W_mellicola#0.00535961: 0.00292411	W_sebi#0.00326647: 0.00292411)#0.00237799: 6.59741e-05	W_tropicalis#0.000893015: 0.00299009)#0.00177179: 2.05458e-05	W_canadensis#0.000665308: 0.00301063)#0.00415081: 1.37715e-05	W_muriae#0.00494419: 0.0030244)#0.0270445; 5
((((W_mellicola#0.00535961: 0.00292411	W_sebi#0.00326647: 0.00292411)#0.00313468: 1.24355e-05	W_canadensis#0.000665308: 0.00293655)#0.00180409: 6.36284e-05	W_tropicalis#0.00240999: 0.00300018)#0.00416527: 2.42275e-05	W_muriae#0.00494419: 0.0030244)#0.0270445; 5
((((W_mellicola#0.00535961: 0.00292411	W_sebi#0.00326647: 0.00292411)#0.00540225: 6.41408e-05	W_canadensis#0.000665308: 0.00298825)#0.00177288: 3.36427e-05	W_muriae#0.00494419: 0.0030219)#0.00413534: 2.50793e-06	W_tropicalis#0.00240999: 0.0030244)#0.0270445; 5
((((W_mellicola#0.00682698: 0.00292411	W_sebi#0.00326647: 0.00292411)#0.00200277: 8.82e-05	W_canadensis#0.000665308: 0.00301231)#0.00175872: 3.20291e-06	W_tropicalis#0.00136453: 0.00301551)#0.00092626: 8.88845e-06	W_muriae#0.00494419: 0.0030244)#0.0290678; 5
((((W_mellicola#0.00682698: 0.00292411	W_canadensis#0.000665308: 0.00292411)#0.00200277: 8.6377e-05	W_sebi#0.00326647: 0.00301049)#0.00129658: 2.3772e-06	W_tropicalis#0.00167316: 0.00301287)#0.00290762: 1.15372e-05	W_muriae#0.00494419: 0.0030244)#0.0290678; 5
((((W_mellicola#0.00682698: 0.00292411	W_sebi#0.00326647: 0.00292411)#0.00581046: 8.6377e-05	W_canadensis#0.000665308: 0.00301049)#0.00119909: 8.41784e-06	W_tropicalis#0.00167316: 0.00301891)#0.0029018: 5.49652e-06	W_muriae#0.00494419: 0.0030244)#0.0323521; 5
((((W_canadensis#0.000665308: 0.00292411	W_sebi#0.00326647: 0.00292411)#0.0030641: 4.86671e-05	W_mellicola#0.00682698: 0.00297278)#0.0012143: 4.61277e-05	W_tropicalis#0.00167316: 0.00301891)#0.0029018: 5.49652e-06	W_muriae#0.00494419: 0.0030244)#0.0286004; 5
((((W_canadensis#0.000665308: 0.00292411	W_sebi#0.00326647: 0.00292411)#0.0018427: 6.16007e-05	W_tropicalis#0.00167316: 0.00298571)#0.00120904: 3.31941e-05	W_mellicola#0.00682698: 0.00301891)#0.0029018: 5.49652e-06	W_muriae#0.00494419: 0.0030244)#0.0298875; 5
((((W_canadensis#0.000665308: 0.00264417	W_sebi#0.00326647: 0.00264417)#0.00398528: 0.000341547	W_mellicola#0.00682698: 0.00298571)#0.00120904: 1.83119e-05	W_tropicalis#0.00274268: 0.00300402)#0.00073801: 2.03788e-05	W_muriae#0.00494419: 0.0030244)#0.0337991; 5
((((W_mellicola#0.00682698: 0.00295898	W_sebi#0.00326647: 0.00295898)#0.00177552: 2.67328e-05	W_canadensis#0.000665308: 0.00298571)#0.00349587: 1.794e-05	W_tropicalis#0.000927236: 0.00300365)#0.00283204: 2.07506e-05	W_muriae#0.00494419: 0.0030244)#0.030488; 5
(((W_tropicalis#0.0017284: 0.00298571	W_canadensis#0.000665308: 0.00298571)#0.00133504: 2.85856e-06	(W_mellicola#0.00682698: 0.00295898	W_sebi#0.00326647: 0.00295898)#0.000343637: 2.95914e-05)#0.00284633: 3.58321e-05	W_muriae#0.00494419: 0.0030244)#0.0338045; 5
(((W_tropicalis#0.0017284: 0.00298571	W_canadensis#0.000665308: 0.00298571)#0.00133504: 2.85856e-06	(W_mellicola#0.00682698: 0.00295898	W_sebi#0.00326647: 0.00295898)#0.000343637: 2.95914e-05)#0.00284633: 3.58321e-05	W_muriae#0.00494419: 0.0030244)#0.031011; 5
(((W_tropicalis#0.0017284: 0.00298571	W_canadensis#0.000665308: 0.00298571)#0.000747598: 3.72412e-05	(W_mellicola#0.00682698: 0.00295898	W_sebi#0.00326647: 0.00295898)#0.000343637: 6.3974e-05)#0.00281396: 1.44947e-06	W_muriae#0.00494419: 0.0030244)#0.0334919; 5
((W_muriae#0.00460942: 0.00281827	(W_mellicola#0.00636472: 0.00254189	W_sebi#0.0030453: 0.00254189)#0.00198392: 0.000276379)#0.000981885: 1.35132e-06	(W_tropicalis#0.00161137: 0.00278355	W_canadensis#0.00062026: 0.00278355)#0.00226268: 3.60709e-05)#0.032759; 5
((W_muriae#0.00460942: 0.00281827	(W_tropicalis#0.00161137: 0.0024749	W_canadensis#0.00062026: 0.0024749)#0.00254486: 0.000343367)#0.000981885: 1.35132e-06	(W_mellicola#0.00636472: 0.00254189	W_sebi#0.0030453: 0.00254189)#0.00198392: 0.00027773)#0.032759; 5
(((W_mellicola#0.00636472: 0.00254189	W_sebi#0.0030453: 0.00254189)#0.00198392: 0.000276475	(W_tropicalis#0.00136284: 0.00281774	W_canadensis#0.00062026: 0.00281774)#0.00223523: 6.29591e-07)#0.00237947: 1.25528e-06	W_muriae#0.00460942: 0.00281962)#0.030599; 5
((W_canadensis#0.00062026: 0.00281764	(W_tropicalis#0.00136284: 0.00281304	(W_mellicola#0.00636472: 0.00276739	W_sebi#0.0030453: 0.00276739)#0.00182227: 4.5653e-05)#0.00223896: 4.60164e-06)#0.00443535: 1.97962e-06	W_muriae#0.00460942: 0.00281962)#0.0319239; 5
((W_canadensis#0.00062026: 0.00281771	(W_tropicalis#0.00139766: 0.00281304	(W_mellicola#0.00636472: 0.00276739	W_sebi#0.0030453: 0.00276739)#0.00182227: 4.5653e-05)#0.00101651: 4.67163e-06)#0.00443524: 1.90963e-06	W_muriae#0.00460942: 0.00281962)#0.0319239; 5
((W_canadensis#0.00062026: 0.00281728	(W_tropicalis#0.00139766: 0.00281548	(W_mellicola#0.00636472: 0.00276739	W_sebi#0.0030453: 0.00276739)#0.00182227: 4.80901e-05)#0.00246995: 1.79835e-06)#0.0025061: 2.34579e-06	W_muriae#0.00460942: 0.00281962)#0.0319239; 5
((W_canadensis#0.00062026: 0.00281579	(W_sebi#0.00232224: 0.00281548	(W_mellicola#0.00636472: 0.00261334	W_tropicalis#0.0016772: 0.00261334)#0.00192968: 0.000202134)#0.00127053: 3.16002e-07)#0.00250742: 3.82813e-06	W_muriae#0.00460942: 0.00281962)#0.0319239; 5
((W_muriae#0.00490657: 0.00299831	(W_sebi#0.00247195: 0.00299698	(W_mellicola#0.00677504: 0.00295512	W_tropicalis#0.00178532: 0.00295512)#0.00193362: 4.18627e-05)#0.00249975: 1.32657e-06)#0.000726365: 3.08473e-06	W_canadensis#0.000660247: 0.0030014)#0.0348071; 5
(((W_mellicola#0.00677504: 0.00295512	W_tropicalis#0.00178532: 0.00295512)#0.00104818: 4.46474e-05	(W_sebi#0.00247195: 0.00299698	W_muriae#0.00490657: 0.00299698)#0.00249975: 2.78475e-06)#0.00414086: 1.62655e-06	W_canadensis#0.000660247: 0.0030014)#0.031646; 5
(((W_mellicola#0.00677504: 0.00295512	W_tropicalis#0.00110477: 0.00295512)#0.00104818: 4.26694e-05	(W_sebi#0.00247195: 0.00299698	W_muriae#0.00490657: 0.00299698)#0.00249975: 8.06756e-07)#0.0041436: 3.60454e-06	W_canadensis#0.000660247: 0.0030014)#0.0279868; 5
(((W_mellicola#0.00677504: 0.00280869	W_tropicalis#0.00110477: 0.00280869)#0.00110282: 0.000191359	(W_sebi#0.00247195: 0.00299698	W_muriae#0.00490657: 0.00299698)#0.00135845: 3.06234e-06)#0.00414048: 1.34896e-06	W_canadensis#0.000660247: 0.0030014)#0.0279868; 5
((W_muriae#0.00490657: 0.00300071	(W_sebi#0.00247195: 0.00299698	(W_mellicola#0.00677504: 0.00280869	W_tropicalis#0.00110477: 0.00280869)#0.00337961: 0.000188297)#0.0020086: 3.72517e-06)#0.00188935: 6.8613e-07	W_canadensis#0.000660247: 0.0030014)#0.0301013; 5
((W_muriae#0.00490657: 0.0029974	(W_sebi#0.00247195: 0.00299698	(W_mellicola#0.00677504: 0.00277932	W_tropicalis#0.00110477: 0.00277932)#0.00341533: 0.000217668)#0.0020086: 4.13614e-07)#0.00102905: 3.99768e-06	W_canadensis#0.000660247: 0.0030014)#0.0301013; 5
((W_sebi#0.00247195: 0.00299701	(W_muriae#0.00490657: 0.00299698	(W_mellicola#0.00677504: 0.00276676	W_tropicalis#0.00110477: 0.00276676)#0.00343083: 0.000230223)#0.00179925: 2.37665e-08)#0.00316136: 4.38753e-06	W_canadensis#0.00071065: 0.0030014)#0.0301013; 5
((W_sebi#0.00247195: 0.00299998	(W_muriae#0.00490657: 0.00299698	(W_mellicola#0.00677504: 0.00276676	W_tropicalis#0.00110477: 0.00276676)#0.0021251: 0.000230223)#0.00179925: 2.99882e-06)#0.00315822: 1.41248e-06	W_canadensis#0.00071065: 0.0030014)#0.0265921; 5
((W_sebi#0.00247195: 0.00299998	W_canadensis#0.00071065: 0.00299998)#0.00038822: 1.41248e-06	(W_muriae#0.00490657: 0.00299698	(W_mellicola#0.00677504: 0.00276676	W_tropicalis#0.00110477: 0.00276676)#0.0021251: 0.000230223)#0.00116896: 4.4113e-06)#0.0265921; 5
((W_sebi#0.00247195: 0.00299766	(W_muriae#0.00490657: 0.00299698	(W_mellicola#0.00677504: 0.00292247	W_tropicalis#0.00110477: 0.00292247)#0.00201187: 7.45103e-05)#0.00116896: 6.79323e-07)#0.00263841: 3.73198e-06	W_canadensis#0.00071065: 0.0030014)#0.029325; 5
((W_sebi#0.00247195: 0.00299766	W_canadensis#0.00071065: 0.00299766)#0.000525998: 3.73198e-06	(W_muriae#0.00490657: 0.00299698	(W_mellicola#0.00677504: 0.00292247	W_tropicalis#0.00110477: 0.00292247)#0.00033893: 7.45103e-05)#0.00105191: 4.4113e-06)#0.0271399; 5
((W_sebi#0.0021961: 0.00266391	(W_muriae#0.00435904: 0.00266255	(W_mellicola#0.00601901: 0.00259635	W_tropicalis#0.000870525: 0.00259635)#0.000301108: 6.61956e-05)#0.000934528: 1.36703e-06)#0.00372005: 2.55201e-06	W_canadensis#0.000631348: 0.00266647)#0.0264565; 5
((W_sebi#0.0021961: 0.00266391	W_canadensis#0.000631348: 0.00266391)#0.00372005: 2.55201e-06	(W_muriae#0.00435904: 0.00266255	(W_mellicola#0.00601901: 0.00259635	W_tropicalis#0.000870525: 0.00259635)#0.000301108: 6.61956e-05)#0.00236129: 3.91904e-06)#0.0264565; 5
((W_sebi#0.0021961: 0.00266391	W_canadensis#0.000631348: 0.00266391)#0.000485163: 2.55201e-06	(W_muriae#0.00435904: 0.00266255	(W_mellicola#0.00601901: 0.00259635	W_tropicalis#0.000870525: 0.00259635)#0.000301108: 6.61956e-05)#0.000212182: 3.91904e-06)#0.0264565; 5
((W_sebi#0.00380468: 0.00266391	W_canadensis#0.000631348: 0.00266391)#0.00292187: 2.55201e-06	(W_muriae#0.00435904: 0.00266255	(W_mellicola#0.00601901: 0.00259635	W_tropicalis#0.000870525: 0.00259635)#0.000301108: 6.61956e-05)#0.00400579: 3.91904e-06)#0.0294295; 5
((W_sebi#0.00380468: 0.00266358	(W_muriae#0.00435904: 0.00266255	(W_mellicola#0.00601901: 0.00245475	W_tropicalis#0.000870525: 0.00245475)#0.00122319: 0.000207799)#0.001879: 1.03708e-06)#0.000835802: 2.88196e-06	W_canadensis#0.000631348: 0.00266647)#0.0325352; 5
((W_muriae#0.00435904: 0.00266269	(W_sebi#0.00380468: 0.00266255	(W_mellicola#0.00601901: 0.00245475	W_tropicalis#0.000870525: 0.00245475)#0.00239846: 0.000207799)#0.001879: 1.40994e-07)#0.000836084: 3.77804e-06	W_canadensis#0.000631348: 0.00266647)#0.0304699; 5
((W_muriae#0.00435904: 0.00266467	(W_sebi#0.00380468: 0.00266255	(W_mellicola#0.00601901: 0.00253767	W_tropicalis#0.000870525: 0.00253767)#0.00232009: 0.000124881)#0.00129868: 2.11962e-06)#0.0020127: 1.79941e-06	W_canadensis#0.000631348: 0.00266647)#0.0304699; 5
(((W_mellicola#0.00601901: 0.00253767	W_tropicalis#0.000870525: 0.00253767)#0.000887836: 0.000126998	(W_sebi#0.00380468: 0.00266255	W_muriae#0.00435904: 0.00266255)#0.00121007: 2.11682e-06)#0.000731475: 1.80222e-06	W_canadensis#0.000631348: 0.00266647)#0.0304699; 5
((W_sebi#0.00380468: 0.00266466	((W_mellicola#0.00601901: 0.00248278	W_tropicalis#0.000870525: 0.00248278)#0.000907463: 0.000146483	W_muriae#0.00435904: 0.00262926)#0.00215222: 3.54005e-05)#0.00204463: 1.80222e-06	W_canadensis#0.000631348: 0.00266647)#0.0284616; 5
((W_sebi#0.00380468: 0.00265245	((W_mellicola#0.00601901: 0.00248278	W_tropicalis#0.000870525: 0.00248278)#0.000938697: 0.00016136	W_muriae#0.00435904: 0.00264414)#0.00214011: 8.31256e-06)#0.00385661: 1.4013e-05	W_canadensis#0.000631348: 0.00266647)#0.0314209; 5
((W_sebi#0.00355134: 0.00248019	((W_mellicola#0.00561822: 0.00231746	W_tropicalis#0.000812559: 0.00231746)#0.000949578: 0.000150615	W_muriae#0.00406879: 0.00246807)#0.00199761: 1.21103e-05)#0.00105855: 8.72864e-06	W_canadensis#0.000589308: 0.00248891)#0.0306252; 5
((W_muriae#0.00406879: 0.00248019	((W_mellicola#0.00561822: 0.00231746	W_tropicalis#0.000812559: 0.00231746)#0.000949578: 0.000150615	W_sebi#0.00355134: 0.00246807)#0.00199761: 1.21103e-05)#0.00244675: 8.72864e-06	W_canadensis#0.000589308: 0.00248891)#0.0287298; 5
((W_muriae#0.00460877: 0.00280934	((W_mellicola#0.00636383: 0.00262502	W_tropicalis#0.000920397: 0.00262502)#0.00193164: 0.000114323	W_sebi#0.00402265: 0.00273934)#0.00230921: 6.99987e-05)#0.0045137: 9.88705e-06	W_canadensis#0.000667518: 0.00281923)#0.0340321; 5
((W_muriae#0.00460877: 0.00280934	W_canadensis#0.000667518: 0.00280934)#0.000687805: 9.88705e-06	((W_mellicola#0.00636383: 0.00262502	W_tropicalis#0.000920397: 0.00262502)#0.00223834: 0.000114323	W_sebi#0.00402265: 0.00273934)#0.00230921: 7.98857e-05)#0.0315989; 5
((W_muriae#0.00460877: 0.00280934	W_canadensis#0.000667518: 0.00280934)#0.000687805: 9.88705e-06	((W_mellicola#0.00636383: 0.0023273	W_tropicalis#0.000920397: 0.0023273)#0.00252468: 0.000412046	W_sebi#0.00402265: 0.00273934)#0.00230921: 7.98857e-05)#0.0315989; 5
((W_muriae#0.00460877: 0.00280934	W_canadensis#0.000667518: 0.00280934)#0.00219401: 9.88705e-06	((W_mellicola#0.00636383: 0.00248436	W_tropicalis#0.000920397: 0.00248436)#0.00236506: 0.000254976	W_sebi#0.00201637: 0.00273934)#0.00230921: 7.98857e-05)#0.0296814; 5
((W_muriae#0.00402328: 0.00245244	((W_mellicola#0.00555538: 0.00216875	W_tropicalis#0.000803471: 0.00216875)#0.00206461: 0.000222584	W_sebi#0.00176021: 0.00239134)#0.00201585: 6.11061e-05)#0.00503359: 8.63101e-06	W_canadensis#0.000582717: 0.00246107)#0.0288775; 5
((W_muriae#0.00478612: 0.00290458	((W_mellicola#0.00660871: 0.00257996	W_tropicalis#0.000955814: 0.00257996)#0.00245607: 0.000264788	W_sebi#0.00209396: 0.00284475)#0.00239806: 5.98312e-05)#0.00498731: 2.31285e-05	W_canadensis#0.000693204: 0.00292771)#0.0307186; 5
(((W_mellicola#0.00660871: 0.00257996	W_tropicalis#0.000955814: 0.00257996)#0.00245607: 0.000334161	(W_muriae#0.00478612: 0.00284475	W_sebi#0.00209396: 0.00284475)#0.00118949: 6.93738e-05)#0.00806404: 1.35859e-05	W_canadensis#0.000693204: 0.00292771)#0.0328913; 5
((W_sebi#0.00209396: 0.00291412	(W_muriae#0.00478612: 0.0028731	(W_mellicola#0.00660871: 0.00269369	W_tropicalis#0.000955814: 0.00269369)#0.00235237: 0.000179406)#0.00411682: 4.10261e-05)#0.0041528: 1.35859e-05	W_canadensis#0.000693204: 0.00292771)#0.029757; 5
((W_sebi#0.00209396: 0.00291412	W_canadensis#0.000693204: 0.00291412)#0.00018875: 1.35859e-05	(W_muriae#0.00478612: 0.0028731	(W_mellicola#0.00660871: 0.00258811	W_tropicalis#0.000955814: 0.00258811)#0.00244834: 0.000284986)#0.00411682: 5.4612e-05)#0.0318802; 5
((W_sebi#0.00174929: 0.00243446	W_canadensis#0.000579102: 0.00243446)#0.00158797: 1.13497e-05	(W_muriae#0.00399832: 0.00240018	(W_mellicola#0.00552092: 0.00216211	W_tropicalis#0.000798486: 0.00216211)#0.00204534: 0.000238077)#0.00343919: 4.56229e-05)#0.0266327; 5
((W_sebi#0.00199469: 0.00277598	W_canadensis#0.000660341: 0.00277598)#0.00181074: 1.29419e-05	(W_muriae#0.00455922: 0.00273689	(W_mellicola#0.00629542: 0.00246542	W_tropicalis#0.000910502: 0.00246542)#0.000942633: 0.000271476)#0.00392166: 5.20231e-05)#0.0303688; 5
((W_sebi#0.00199469: 0.00277598	W_canadensis#0.000660341: 0.00277598)#0.00181074: 1.29419e-05	(W_muriae#0.00455922: 0.00273689	(W_mellicola#0.00629542: 0.00246542	W_tropicalis#0.000910502: 0.00246542)#0.00123148: 0.000271476)#0.00392166: 5.20231e-05)#0.0318675; 5
((W_sebi#0.00199469: 0.00277598	W_canadensis#0.000660341: 0.00277598)#0.000925669: 1.29419e-05	(W_muriae#0.00455922: 0.00273689	(W_mellicola#0.00785217: 0.00250625	W_tropicalis#0.000910502: 0.00250625)#0.00121142: 0.00023064)#0.00108377: 5.20231e-05)#0.0280938; 5
(((W_muriae#0.00402852: 0.00241831	(W_mellicola#0.00693815: 0.00221452	W_tropicalis#0.000804517: 0.00221452)#0.0010704: 0.000203793)#0.000799531: 3.4532e-05	W_canadensis#0.000583476: 0.00245284)#0.000817918: 1.14354e-05	W_sebi#0.0017625: 0.00246428)#0.0273109; 5
(((W_muriae#0.00402852: 0.00241831	W_canadensis#0.00038857: 0.00241831)#0.00440965: 3.4532e-05	(W_mellicola#0.00693815: 0.00238987	W_tropicalis#0.000853478: 0.00238987)#0.00160895: 6.29694e-05)#0.000817918: 1.14354e-05	W_sebi#0.0017625: 0.00246428)#0.0285792; 5
(((W_muriae#0.00499335: 0.0029975	W_canadensis#0.000481634: 0.0029975)#0.00546577: 5.39829e-05	(W_mellicola#0.00859985: 0.00296225	W_tropicalis#0.00105789: 0.00296225)#0.0019943: 8.92311e-05)#0.0010101: 2.9938e-06	W_sebi#0.00218463: 0.00305448)#0.035424; 5
(((W_muriae#0.00414262: 0.00248681	W_canadensis#0.000399576: 0.00248681)#0.00453455: 4.47856e-05	(W_mellicola#0.00713466: 0.00219159	W_tropicalis#0.000877652: 0.00219159)#0.00185532: 0.000339998)#0.000669775: 2.48373e-06	W_sebi#0.00181242: 0.00253408)#0.0293887; 5
(((W_muriae#0.00472984: 0.00283932	W_canadensis#0.000456217: 0.00283932)#0.00517733: 5.11341e-05	(W_mellicola#0.00814601: 0.00250226	W_tropicalis#0.00100206: 0.00250226)#0.00211831: 0.000388194)#0.00425026: 2.83581e-06	W_sebi#0.00206934: 0.00289329)#0.0373083; 5
(((W_muriae#0.00472984: 0.00283932	W_canadensis#0.000456217: 0.00283932)#0.00517733: 5.11341e-05	W_sebi#0.00206934: 0.00289045)#0.00425026: 2.83581e-06	(W_mellicola#0.00814601: 0.00250226	W_tropicalis#0.00100206: 0.00250226)#0.00211831: 0.00039103)#0.0362395; 5
(((W_muriae#0.00445815: 0.00267622	W_canadensis#0.000430011: 0.00267622)#0.00487994: 3.78749e-05	W_sebi#0.00195047: 0.0027141)#0.00402136: 1.29949e-05	(W_mellicola#0.0076781: 0.00235852	W_tropicalis#0.000944501: 0.00235852)#0.00199663: 0.000368568)#0.0341579; 5
(((W_muriae#0.00445815: 0.00267622	W_canadensis#0.000430011: 0.00267622)#0.000986664: 3.55381e-06	(W_mellicola#0.0076781: 0.00235852	W_tropicalis#0.000944501: 0.00235852)#0.00199663: 0.000321252)#0.00407286: 4.7316e-05	W_sebi#0.00195047: 0.00272709)#0.0313774; 5
(((W_muriae#0.00445815: 0.00267622	(W_mellicola#0.00683399: 0.00235852	W_tropicalis#0.000755596: 0.00235852)#0.00126033: 0.000317699)#0.0013476: 2.31495e-05	W_canadensis#0.000430011: 0.00269937)#0.00292784: 2.77203e-05	W_sebi#0.00195047: 0.00272709)#0.0284627; 5
(((W_muriae#0.00445815: 0.00267622	(W_mellicola#0.00683399: 0.00235852	W_tropicalis#0.00176085: 0.00235852)#0.00228762: 0.000317699)#0.00164925: 2.56458e-06	W_canadensis#0.000430011: 0.00267879)#0.00295034: 4.83052e-05	W_sebi#0.00195047: 0.00272709)#0.0305817; 5
(((W_muriae#0.00445815: 0.00267622	(W_mellicola#0.00683399: 0.00235852	W_tropicalis#0.00176085: 0.00235852)#0.00228762: 0.000317699)#0.00261698: 4.26285e-06	W_sebi#0.00195047: 0.00268048)#0.00294847: 4.66069e-05	W_canadensis#0.000430011: 0.00272709)#0.0286263; 5
(((W_muriae#0.00445815: 0.00267622	(W_mellicola#0.00683399: 0.00211047	W_tropicalis#0.000657121: 0.00211047)#0.0025565: 0.000565754)#0.000907807: 2.5446e-05	W_sebi#0.00195047: 0.00270167)#0.00292535: 2.54238e-05	W_canadensis#0.000430011: 0.00272709)#0.0286263; 5
(((W_muriae#0.00445815: 0.00267622	(W_mellicola#0.00683399: 0.00211047	W_tropicalis#0.000657121: 0.00211047)#0.0025565: 0.000565754)#0.0028234: 4.76555e-05	W_canadensis#0.000430011: 0.00272388)#0.0029015: 3.21434e-06	W_sebi#0.00342405: 0.00272709)#0.0314681; 5
(((W_canadensis#0.000515741: 0.00267622	(W_mellicola#0.00683399: 0.00211047	W_tropicalis#0.000657121: 0.00211047)#0.0025565: 0.000565754)#0.0028234: 4.10121e-05	W_muriae#0.00445815: 0.00271723)#0.000714834: 9.85774e-06	W_sebi#0.00342405: 0.00272709)#0.0278999; 5
(((W_canadensis#0.000515741: 0.00267622	W_muriae#0.00445815: 0.00267622)#0.0028234: 4.10121e-05	(W_mellicola#0.00683399: 0.00211047	W_tropicalis#0.00295267: 0.00211047)#0.00489725: 0.000606766)#0.000651789: 9.85774e-06	W_sebi#0.00342405: 0.00272709)#0.0264219; 5
((W_sebi#0.00342405: 0.00271723	(W_mellicola#0.00683399: 0.00211047	W_tropicalis#0.00295267: 0.00211047)#0.00489725: 0.000606766)#0.000651789: 9.85774e-06	(W_canadensis#0.000515741: 0.00267622	W_muriae#0.00445815: 0.00267622)#0.0028234: 5.08698e-05)#0.0264219; 5
((W_sebi#0.0037142: 0.00294749	(W_mellicola#0.0074131: 0.00228931	W_tropicalis#0.00320288: 0.00228931)#0.00335877: 0.000658183)#0.00329613: 1.06931e-05	(W_canadensis#0.000559445: 0.002903	W_muriae#0.00483593: 0.002903)#0.00306265: 5.51805e-05)#0.0279825; 5
((W_sebi#0.0037142: 0.00294749	(W_mellicola#0.0074131: 0.00228931	W_tropicalis#0.00147483: 0.00228931)#0.00335877: 0.000658183)#0.000579224: 1.06931e-05	(W_canadensis#0.000559445: 0.002903	W_muriae#0.00483593: 0.002903)#0.00306265: 5.51805e-05)#0.0307576; 5
((W_sebi#0.0037142: 0.00294749	(W_mellicola#0.0074131: 0.00228931	W_tropicalis#0.00147483: 0.00228931)#0.00335877: 0.000658183)#0.00305113: 1.06931e-05	(W_canadensis#0.000559445: 0.002903	W_muriae#0.00483593: 0.002903)#0.00153353: 5.51805e-05)#0.0307576; 5
((W_tropicalis#0.000858143: 0.00294749	(W_mellicola#0.0074131: 0.00228931	W_sebi#0.0037142: 0.00228931)#0.00335877: 0.000658183)#0.000824198: 1.06931e-05	(W_canadensis#0.000559445: 0.002903	W_muriae#0.00483593: 0.002903)#0.00153353: 5.51805e-05)#0.0325662; 5
((W_tropicalis#0.000858143: 0.00294749	(W_mellicola#0.0074131: 0.00241521	W_sebi#0.0037142: 0.00241521)#0.00318367: 0.000532277)#0.00171754: 1.06931e-05	(W_canadensis#0.000559445: 0.002903	W_muriae#0.00483593: 0.002903)#0.00402173: 5.51805e-05)#0.0325662; 5
((W_tropicalis#0.000858143: 0.00294749	(W_mellicola#0.0074131: 0.00241521	W_sebi#0.0037142: 0.00241521)#0.00318367: 0.000532277)#0.00425729: 1.06931e-05	(W_canadensis#0.000559445: 0.002903	W_muriae#0.00483593: 0.002903)#0.00402173: 5.51805e-05)#0.0346021; 5
((W_mellicola#0.0074131: 0.00294749	(W_tropicalis#0.000694211: 0.00241521	W_sebi#0.0037142: 0.00241521)#0.00318367: 0.000532277)#0.00585395: 1.06931e-05	(W_canadensis#0.000559445: 0.002903	W_muriae#0.00483593: 0.002903)#0.00402173: 5.51805e-05)#0.0309285; 5
((W_mellicola#0.00893605: 0.00294749	(W_tropicalis#0.000694211: 0.00198413	W_sebi#0.0037142: 0.00198413)#0.00629487: 0.000963359)#0.00180094: 1.06931e-05	(W_canadensis#0.000559445: 0.002903	W_muriae#0.00483593: 0.002903)#0.00262489: 5.51805e-05)#0.0309285; 5
((W_mellicola#0.00893605: 0.00294749	(W_tropicalis#0.000694211: 0.00198413	W_sebi#0.0037142: 0.00198413)#0.00412528: 0.000963359)#0.00180094: 1.06931e-05	(W_canadensis#0.00106199: 0.002903	W_muriae#0.00483593: 0.002903)#0.00262489: 5.51805e-05)#0.0330356; 5
((W_mellicola#0.00893605: 0.00295738	(W_canadensis#0.00106199: 0.002903	W_muriae#0.00483593: 0.002903)#0.00262489: 5.43756e-05)#0.00179492: 8.04826e-07	(W_tropicalis#0.000694211: 0.00229949	W_sebi#0.0037142: 0.00229949)#0.00355952: 0.000658688)#0.0303988; 5
((W_mellicola#0.00893605: 0.00295738	(W_tropicalis#0.000694211: 0.0019501	W_sebi#0.0037142: 0.0019501)#0.00419727: 0.00100728)#0.00121303: 8.04826e-07	(W_canadensis#0.00106199: 0.002903	W_muriae#0.00483593: 0.002903)#0.00262489: 5.51805e-05)#0.0269417; 5
((W_mellicola#0.00893605: 0.00295738	(W_tropicalis#0.000694211: 0.0022581	W_sebi#0.0037142: 0.0022581)#0.00362478: 0.000699282)#0.000106808: 8.04826e-07	(W_canadensis#0.00106199: 0.002903	W_muriae#0.00483593: 0.002903)#0.00262489: 5.51805e-05)#0.0248574; 5
((W_sebi#0.00343066: 0.00273161	(W_tropicalis#0.000641216: 0.00208571	W_mellicola#0.00825388: 0.00208571)#0.00212226: 0.000645899)#0.00162236: 7.43386e-07	(W_canadensis#0.000980915: 0.00266112	W_muriae#0.00446676: 0.00266112)#0.00411283: 7.12385e-05)#0.0241237; 5
(((W_canadensis#0.000906458: 0.00245913	W_muriae#0.00412771: 0.00245913)#0.00193158: 6.51442e-05	(W_tropicalis#0.000592544: 0.0019274	W_mellicola#0.00762737: 0.0019274)#0.00406043: 0.000596872)#0.00149922: 6.86959e-07	W_sebi#0.00317026: 0.00252496)#0.0240208; 5
(((W_canadensis#0.000852858: 0.00245913	W_muriae#0.00412771: 0.00245913)#0.00193158: 5.01173e-05	(W_tropicalis#0.000592544: 0.0019274	W_mellicola#0.00762737: 0.0019274)#0.00590873: 0.000581845)#0.00346693: 1.57138e-05	W_sebi#0.00317026: 0.00252496)#0.0240208; 5
((W_sebi#0.00317026: 0.00250924	(W_tropicalis#0.000592544: 0.0019274	W_mellicola#0.00762737: 0.0019274)#0.00485544: 0.000581845)#0.00346693: 1.57138e-05	(W_canadensis#0.0014253: 0.00245913	W_muriae#0.00412771: 0.00245913)#0.00238134: 6.58311e-05)#0.0255872; 5
((W_sebi#0.00357931: 0.00283301	(W_tropicalis#0.000668999: 0.00246339	W_mellicola#0.00861152: 0.00246339)#0.00484257: 0.000369613)#0.000789662: 1.77413e-05	(W_canadensis#0.00033254: 0.00277642	W_muriae#0.0046603: 0.00277642)#0.00125151: 7.43252e-05)#0.0308978; 5
((W_sebi#0.00312881: 0.0024411	(W_canadensis#0.000290685: 0.00242697	W_muriae#0.00407374: 0.00242697)#0.00109399: 1.41302e-05)#0.00356093: 5.08402e-05	(W_tropicalis#0.000584796: 0.00238181	W_mellicola#0.00752764: 0.00238181)#0.00134041: 0.000110134)#0.0284763; 5
((W_canadensis#0.000290685: 0.00248311	(W_sebi#0.00312881: 0.00242697	W_muriae#0.00407374: 0.00242697)#0.00109399: 5.61344e-05)#0.0061397: 8.83592e-06	(W_tropicalis#0.000584796: 0.00229231	W_mellicola#0.00752764: 0.00229231)#0.00139274: 0.000199635)#0.0284763; 5
((W_muriae#0.00407374: 0.00248311	(W_sebi#0.00312881: 0.00242697	W_canadensis#0.000290685: 0.00242697)#0.00241225: 5.61344e-05)#0.0061397: 8.83592e-06	(W_tropicalis#0.00135608: 0.00229231	W_mellicola#0.00752764: 0.00229231)#0.00139274: 0.000199635)#0.0260248; 5
((W_canadensis#0.00100772: 0.00248311	(W_sebi#0.00312881: 0.00242697	W_muriae#0.00407374: 0.00242697)#0.00241225: 5.61344e-05)#0.00698141: 8.83592e-06	(W_tropicalis#0.00131593: 0.00229231	W_mellicola#0.00752764: 0.00229231)#0.00139274: 0.000199635)#0.0296121; 5
(((W_tropicalis#0.00209512: 0.00229231	W_mellicola#0.00752764: 0.00229231)#0.00139274: 0.000167701	(W_sebi#0.00312881: 0.00242697	W_muriae#0.00407374: 0.00242697)#0.000472462: 3.30369e-05)#0.00704696: 3.19335e-05	W_canadensis#0.000500192: 0.00249194)#0.0296121; 5
(((W_tropicalis#0.00209512: 0.00210566	W_mellicola#0.00752764: 0.00210566)#0.00151619: 0.000355613	(W_sebi#0.00312881: 0.00242697	W_muriae#0.00407374: 0.00242697)#0.000472462: 3.43066e-05)#0.00704332: 3.06637e-05	W_canadensis#0.000500192: 0.00249194)#0.0314445; 5
(((W_tropicalis#0.00209512: 0.00192062	W_mellicola#0.00752764: 0.00192062)#0.00159869: 0.000531374	(W_sebi#0.00312881: 0.00242697	W_muriae#0.00407374: 0.00242697)#0.000472462: 2.50207e-05)#0.00451687: 3.99497e-05	W_canadensis#0.000500192: 0.00249194)#0.0293924; 5
(((W_tropicalis#0.00209512: 0.00192062	W_mellicola#0.00752764: 0.00192062)#0.00201126: 0.000545735	(W_sebi#0.00312881: 0.00242697	W_muriae#0.00407374: 0.00242697)#0.00183207: 3.93821e-05)#0.00449057: 2.55882e-05	W_canadensis#0.000500192: 0.00249194)#0.0293924; 5
(((W_tropicalis#0.00245817: 0.00225343	W_mellicola#0.00883206: 0.00225343)#0.00235978: 0.000640303	(W_sebi#0.00367098: 0.00284753	W_muriae#0.00477965: 0.00284753)#0.00214954: 4.62064e-05)#0.00160741: 3.00223e-05	W_canadensis#0.000586868: 0.00292376)#0.0376295; 5
((W_sebi#0.00339305: 0.00267034	((W_tropicalis#0.00227206: 0.00208282	W_mellicola#0.00816338: 0.00208282)#0.00218112: 0.000549117	W_muriae#0.00441778: 0.00263194)#0.0019868: 3.83993e-05)#0.00148811: 3.20581e-05	W_canadensis#0.000542435: 0.0027024)#0.0374606; 5
((W_sebi#0.00339305: 0.00269278	((W_tropicalis#0.00227206: 0.00208282	W_mellicola#0.00816338: 0.00208282)#0.00201203: 0.000549117	W_muriae#0.00441778: 0.00263194)#0.000820519: 6.08408e-05)#0.00475675: 9.61655e-06	W_canadensis#0.000542435: 0.0027024)#0.0385606; 5
((W_sebi#0.00339305: 0.00264549	((W_tropicalis#0.00227206: 0.00243388	W_mellicola#0.00816338: 0.00243388)#0.00172182: 0.000180913	W_muriae#0.00441778: 0.0026148)#0.0017542: 3.06914e-05)#0.00484178: 5.69074e-05	W_canadensis#0.000542435: 0.0027024)#0.036925; 5
((W_sebi#0.00219966: 0.00268678	((W_tropicalis#0.0017465: 0.0022579	W_mellicola#0.00816338: 0.0022579)#0.00185602: 0.000356898	W_muriae#0.00441778: 0.0026148)#0.00168293: 7.19863e-05)#0.00476736: 1.56124e-05	W_canadensis#0.000542435: 0.0027024)#0.0408302; 5
((W_canadensis#0.000542435: 0.00269433	((W_tropicalis#0.0017465: 0.0022579	W_mellicola#0.00816338: 0.0022579)#0.00185602: 0.000356898	W_muriae#0.00441778: 0.0026148)#0.00256559: 7.95366e-05)#0.00680927: 8.06213e-06	W_sebi#0.00219966: 0.0027024)#0.0416343; 5
(((W_tropicalis#0.0017465: 0.0022579	W_mellicola#0.00711462: 0.0022579)#0.00185602: 0.000436435	(W_canadensis#0.000542435: 0.0026148	W_muriae#0.00441778: 0.0026148)#0.00071548: 7.95366e-05)#0.00680927: 8.06213e-06	W_sebi#0.00219966: 0.0027024)#0.0383125; 5
(((W_tropicalis#0.0017465: 0.0022579	W_mellicola#0.00711462: 0.0022579)#0.00185602: 0.000366421	W_sebi#0.00219966: 0.00262432)#0.00699094: 7.80759e-05	(W_canadensis#0.000542435: 0.0026148	W_muriae#0.00441778: 0.0026148)#0.00142095: 8.75987e-05)#0.0370566; 5
(((W_tropicalis#0.0017465: 0.0022579	W_mellicola#0.00711462: 0.0022579)#0.00185602: 0.000366421	W_sebi#0.00219966: 0.00262432)#0.00898276: 7.80759e-05	(W_canadensis#0.000542435: 0.0026148	W_muriae#0.00441778: 0.0026148)#0.00142095: 8.75987e-05)#0.0339911; 5
(((W_tropicalis#0.0017465: 0.0022579	W_mellicola#0.00711462: 0.0022579)#0.00185602: 0.000366421	W_sebi#0.00219966: 0.00262432)#0.00619697: 7.80759e-05	(W_canadensis#0.000542435: 0.00260165	W_muriae#0.00441778: 0.00260165)#0.00140575: 0.000100742)#0.0318509; 5
(((W_tropicalis#0.0017465: 0.0022579	W_mellicola#0.00711462: 0.0022579)#0.00185602: 0.000366421	W_sebi#0.00219966: 0.00262432)#0.00619697: 7.80759e-05	(W_canadensis#0.000542435: 0.00254879	W_muriae#0.00441778: 0.00254879)#0.000871722: 0.000153604)#0.0318509; 5
(((W_tropicalis#0.0017465: 0.0022579	W_mellicola#0.00711462: 0.0022579)#0.00185602: 0.000366421	W_sebi#0.00219966: 0.00262432)#0.00277242: 7.80759e-05	(W_canadensis#0.000542435: 0.00241218	W_muriae#0.00441778: 0.00241218)#0.00263127: 0.000290219)#0.0333433; 5
(((W_tropicalis#0.0017465: 0.0022579	W_mellicola#0.00711462: 0.0022579)#0.00185602: 0.000366421	W_sebi#0.00219966: 0.00262432)#0.00277242: 7.80759e-05	(W_canadensis#0.000542435: 0.00263523	W_muriae#0.00441778: 0.00263523)#0.00240855: 6.7169e-05)#0.0333433; 5
(W_muriae#0.00441778: 0.0027024	(W_canadensis#0.000542435: 0.00265955	((W_tropicalis#0.0017465: 0.0022579	W_mellicola#0.00711462: 0.0022579)#0.00433439: 0.000366421	W_sebi#0.00219966: 0.00262432)#0.00277242: 3.52345e-05)#0.00238652: 4.28414e-05)#0.0304009; 5
(W_muriae#0.00441778: 0.0027024	(W_sebi#0.00219966: 0.00265002	((W_tropicalis#0.00175036: 0.0022579	W_mellicola#0.00711462: 0.0022579)#0.00433439: 0.000366421	W_canadensis#0.000542435: 0.00262432)#0.00108752: 2.57025e-05)#0.0023951: 5.23734e-05)#0.0304009; 5
(W_muriae#0.00441778: 0.0027024	(W_canadensis#0.000542435: 0.00265002	((W_tropicalis#0.00175036: 0.0022579	W_mellicola#0.00711462: 0.0022579)#0.00433439: 0.000366421	W_sebi#0.00219966: 0.00262432)#0.00279481: 2.57025e-05)#0.0023951: 5.23734e-05)#0.0339751; 5
(W_canadensis#0.000542435: 0.0027024	(W_muriae#0.00441778: 0.00267477	((W_tropicalis#0.00177049: 0.0022579	W_mellicola#0.00711462: 0.0022579)#0.00433439: 0.000366421	W_sebi#0.00219966: 0.00262432)#0.0008019: 5.04548e-05)#0.00237294: 2.76211e-05)#0.0313507; 5
(W_canadensis#0.000542435: 0.0027024	(W_muriae#0.00441778: 0.00268132	((W_sebi#0.0020191: 0.0022579	W_mellicola#0.00711462: 0.0022579)#0.00433439: 0.000366421	W_tropicalis#0.00177049: 0.00262432)#0.00465712: 5.69999e-05)#0.00165953: 2.10761e-05)#0.034652; 5
(W_canadensis#0.000542435: 0.0027024	(W_tropicalis#0.00177049: 0.00268132	((W_sebi#0.0020191: 0.0022579	W_mellicola#0.00711462: 0.0022579)#0.00191602: 0.000366421	W_muriae#0.00441778: 0.00262432)#0.00465712: 5.69999e-05)#0.000792389: 2.10761e-05)#0.0323445; 5
(W_canadensis#0.000542435: 0.0027024	(W_tropicalis#0.0015813: 0.00268132	((W_sebi#0.0020191: 0.0022579	W_mellicola#0.00711462: 0.0022579)#0.00492249: 0.000366421	W_muriae#0.00441778: 0.00262432)#0.00465712: 5.69999e-05)#0.00247733: 2.10761e-05)#0.0323445; 5
(W_canadensis#0.000501056: 0.00249625	(W_tropicalis#0.00146067: 0.00247516	((W_sebi#0.00186507: 0.00208566	W_mellicola#0.00657189: 0.00208566)#0.00195271: 0.000338469	W_muriae#0.00408078: 0.00242413)#0.00643173: 5.10369e-05)#0.00228984: 2.10831e-05)#0.0298771; 5
(W_tropicalis#0.00146067: 0.00249625	(W_canadensis#0.000501056: 0.00247516	((W_sebi#0.00186507: 0.00208566	W_mellicola#0.00657189: 0.00208566)#0.00440267: 0.000338469	W_muriae#0.00408078: 0.00242413)#0.00367252: 5.10369e-05)#0.00228984: 2.10831e-05)#0.0280514; 5
(W_tropicalis#0.00128132: 0.00249625	(W_canadensis#0.000501056: 0.00245988	((W_sebi#0.00186507: 0.00208566	W_mellicola#0.00657189: 0.00208566)#0.00440267: 0.000338469	W_muriae#0.00408078: 0.00242413)#0.00169973: 3.5754e-05)#0.00230407: 3.6366e-05)#0.0280514; 5
(W_tropicalis#0.00110882: 0.00249625	(W_muriae#0.00408078: 0.00245988	((W_sebi#0.00186507: 0.00208566	W_mellicola#0.00657189: 0.00208566)#0.00440267: 0.000338469	W_canadensis#0.000501056: 0.00242413)#0.00169973: 3.5754e-05)#0.00342291: 3.6366e-05)#0.0323489; 5
(W_tropicalis#0.00110882: 0.00249625	(W_canadensis#0.000501056: 0.00246746	((W_sebi#0.00186507: 0.00208566	W_mellicola#0.00657189: 0.00208566)#0.0023682: 0.000338469	W_muriae#0.00408078: 0.00242413)#0.00169973: 4.3331e-05)#0.00341239: 2.8789e-05)#0.0296665; 5
(W_tropicalis#0.00127968: 0.00288089	(W_muriae#0.00470958: 0.00284767	((W_sebi#0.00215246: 0.00255629	W_mellicola#0.00758456: 0.00255629)#0.00257354: 0.000241374	W_canadensis#0.000578264: 0.00279766)#0.00196164: 5.00079e-05)#0.0025802: 3.3225e-05)#0.0319032; 5
(W_tropicalis#0.00127968: 0.00288089	((W_sebi#0.00215246: 0.00255629	W_mellicola#0.00758456: 0.00255629)#0.00257354: 0.000291382	(W_muriae#0.00470958: 0.00279766	W_canadensis#0.000578264: 0.00279766)#0.00196164: 5.00079e-05)#0.0025802: 3.3225e-05)#0.0319032; 5
((W_sebi#0.00215246: 0.00255629	W_mellicola#0.00758456: 0.00255629)#0.00257354: 0.000324607	(W_tropicalis#0.00121774: 0.00287684	(W_muriae#0.00470958: 0.00279766	W_canadensis#0.000578264: 0.00279766)#0.000708846: 7.91752e-05)#0.00521203: 4.05779e-06)#0.0319032; 5
((W_sebi#0.00215246: 0.00255629	W_mellicola#0.00758456: 0.00255629)#0.00257354: 0.000324607	(W_canadensis#0.000578264: 0.00283724	(W_muriae#0.00470958: 0.00279766	W_tropicalis#0.00178111: 0.00279766)#0.00103884: 3.95781e-05)#0.00528477: 4.36549e-05)#0.0319032; 5
(W_canadensis#0.000578264: 0.00288089	((W_sebi#0.00215246: 0.00255629	W_mellicola#0.00758456: 0.00255629)#0.00257354: 0.000280952	(W_muriae#0.00470958: 0.00279766	W_tropicalis#0.00178111: 0.00279766)#0.00256952: 3.95781e-05)#0.00377987: 4.36549e-05)#0.0333705; 5
(W_canadensis#0.000578264: 0.00288089	(W_tropicalis#0.00288461: 0.00280899	(W_muriae#0.00470958: 0.00279766	(W_sebi#0.00215246: 0.00255629	W_mellicola#0.00758456: 0.00255629)#0.00257354: 0.000241374)#0.00145881: 1.13264e-05)#0.00381789: 7.19066e-05)#0.0333705; 5
(W_tropicalis#0.00288461: 0.00288089	(W_canadensis#0.000578264: 0.00286401	(W_muriae#0.00470958: 0.00279766	(W_sebi#0.00215246: 0.00218148	W_mellicola#0.00758456: 0.00218148)#0.00622767: 0.000616178)#0.00145881: 6.63504e-05)#0.00374454: 1.68825e-05)#0.0370721; 5
(W_tropicalis#0.00249738: 0.00249416	(W_canadensis#0.000500637: 0.00245361	(W_mellicola#0.0065664: 0.0024221	(W_sebi#0.00186351: 0.00188864	W_muriae#0.00407736: 0.00188864)#0.00539166: 0.000533462)#0.00126298: 3.15114e-05)#0.00327613: 4.05483e-05)#0.0293385; 5
(W_tropicalis#0.00249738: 0.00249416	(W_canadensis#0.000500637: 0.00244813	(W_mellicola#0.0065664: 0.0024221	(W_sebi#0.00186351: 0.00188864	W_muriae#0.00407736: 0.00188864)#0.00539166: 0.000533462)#0.00126298: 2.60267e-05)#0.00328347: 4.6033e-05)#0.0304528; 5
[truncated: 485 more rows]
