# Supplementary material for: Application of the Phylogenetic Species Concept to Wallemia sebi from House Dust and Indoor Air Revealed by Multi-Locus Genealogical Concordance
Source: PLoS One. 2015 Mar 23;10(3):e0120894. doi: 10.1371/journal.pone.0120894 (PMC4370657; doi:10.1371/journal.pone.0120894)
Supplement: S2 File — (ZIP) [file pone.0120894.s006.zip › algorithm1/a2_m2_run3/terminal_output.txt]

bp&p Version 3.0, October 2014
5 species:  W_muriae (42) W_sebi (10) W_mellicola (32) W_tropicalis (3) W_canadensis (3)
(W_muriae, (((W_sebi, W_mellicola), W_tropicalis), W_canadensis));

pop by pop table showing node numbers in species tree

                        1  2  3  4  5  6  7  8  9
species  1 W_muriae     1  0  0  0  0  1  0  0  0
species  2 W_sebi       0  1  0  0  0  1  1  1  1
species  3 W_mellicola   0  0  1  0  0  1  1  1  1
species  4 W_tropicalis   0  0  0  1  0  1  1  1  0
species  5 W_canadensis   0  0  0  0  1  1  1  0  0
species  6 W_muriaeW_sebiW_mellicolaW_tropicalisW_canadensis   0  0  0  0  0  1  0  0  0
species  7 W_sebiW_mellicolaW_tropicalisW_canadensis   0  0  0  0  0  1  1  0  0
species  8 W_sebiW_mellicolaW_tropicalis   0  0  0  0  0  1  1  1  0
species  9 W_sebiW_mellicola   0  0  0  0  0  1  1  1  1

9 theta parameters (populations) in the order:
  theta_1W_muriae theta_2W_sebi theta_3W_mellicola theta_4W_tropicalis theta_5W_canadensis theta_9W_sebiW_mellicola theta_8W_sebiW_mellicolaW_tropicalis theta_7W_sebiW_mellicolaW_tropicalisW_canadensis theta_6W_muriaeW_sebiW_mellicolaW_tropicalisW_canadensis
4 species divergence times in the order:
  tau_6W_muriaeW_sebiW_mellicolaW_tropicalisW_canadensis tau_7W_sebiW_mellicolaW_tropicalisW_canadensis tau_8W_sebiW_mellicolaW_tropicalis tau_9W_sebiW_mellicola

Rates vary among loci, with ri/L ~ Dirichlet(2.00)

Reading Individual-Species map (Imap) from Wallemia.Imap.txt
Individual -> Species map:  3 3 3 4 2 5 2 1 3 3 3 3 3 3 3 3 4 3 3 3 4 3 3 3 3 2 3 3 3 1 1 1 1 1 1 1 3 3 3 1 1 2 3 2 1 2 1 2 1 1 3 3 2 2 2 1 3 5 3 3 5 1 1 1 1 1 1 1 3 1 1 1 1 1 1 1 1 1 1 1 1 1 1 1 1 1 1 1 1 3

Reading sequence data..  5 loci
locus  1: 70 sequences ( 32  9 24  3  2 )   513 sites   110 patterns, messy
locus  2: 90 sequences ( 42 10 32  3  3 )   603 sites   107 patterns, messy
locus  3: 90 sequences ( 42 10 32  3  3 )   610 sites   109 patterns, messy
locus  4: 85 sequences ( 39 10 30  3  3 )   738 sites    63 patterns, messy
locus  5: 90 sequences ( 42 10 32  3  3 )   607 sites   108 patterns, messy
2669952 bytes for conP, 60840 bytes for gene trees.  


MCMC settings: 200 burnin, sampling every 1, 2000 samples
Approximating posterior, using sequence data
(Settings: cleandata=0 print=1 saveconP=1 moveinnode=1)

Starting rjMCMC... 
PrSplit = 0.500000
rj algorithm 1: new theta from G(a=2.00, m=2.00)

Starting species model: 0000

root dist = 0.03934

Initial parameters, np = 1 (gene trees are generated from the prior):

lnL0 =  -68682.859

-10% 0.73 0.18 1.00 0.00 0.00 0.33   1  1 0.0000 0.0000 P(1)=1.000  0.0120 0.0000 -342.54 -29889.25
-10% 0.70 0.17 0.83 0.00 0.50 0.33   2  4 1.0000 0.0000 P(1)=0.500  0.0121 0.0030 -533.51 -16785.24
-10% 0.67 0.15 0.89 0.00 0.67 0.26   2  4 0.5000 0.0000 P(2)=0.667  0.0134 0.0040  160.44 -13679.33
-10% 0.65 0.13 0.67 0.00 0.75 0.22   2  4 0.3333 0.0000 P(2)=0.750  0.0139 0.0045  393.92 -12578.20
-10% 0.65 0.12 0.60 0.00 0.60 0.24   2  4 0.2500 0.0000 P(2)=0.800  0.0143 0.0048  523.59 -11747.37
-10% 0.65 0.11 0.61 0.00 0.67 0.24   2  4 0.2000 0.0000 P(2)=0.833  0.0145 0.0050  622.33 -10687.76
-10% 0.64 0.10 0.62 0.00 0.57 0.24   2  4 0.1667 0.0000 P(2)=0.857  0.0159 0.0051  868.41 -10111.87
-10% 0.64 0.09 0.62 0.00 0.50 0.24   2  4 0.1429 0.0000 P(2)=0.875  0.0176 0.0052  928.17 -9792.48
-10% 0.64 0.09 0.63 0.00 0.44 0.25   2  4 0.1250 0.0000 P(2)=0.889  0.0200 0.0053  975.24 -9520.38
 -9% 0.64 0.08 0.60 0.00 0.40 0.24   2  4 0.1111 0.0000 P(2)=0.900  0.0219 0.0053 1013.20 -9261.37
 -9% 0.64 0.08 0.55 0.00 0.45 0.25   2  4 0.1000 0.0000 P(2)=0.909  0.0235 0.0054 1028.94 -9119.30
 -9% 0.64 0.07 0.53 0.00 0.50 0.25   2  4 0.0909 0.0000 P(2)=0.917  0.0247 0.0054 1060.35 -8988.42
 -9% 0.64 0.07 0.51 0.08 0.46 0.26   2  4 0.0833 0.0000 P(2)=0.923  0.0274 0.0053 1258.45 -8809.72
 -9% 0.65 0.06 0.50 0.07 0.43 0.28   2  4 0.0769 0.0000 P(2)=0.929  0.0293 0.0051 1242.96 -8758.83
 -9% 0.65 0.06 0.49 0.07 0.40 0.28   2  4 0.0714 0.0000 P(2)=0.933  0.0310 0.0050 1249.99 -8727.26
 -9% 0.65 0.06 0.48 0.06 0.44 0.28   2  4 0.0667 0.0000 P(2)=0.938  0.0320 0.0050 1238.55 -8695.33
 -9% 0.66 0.06 0.47 0.06 0.47 0.29   2  4 0.0625 0.0000 P(2)=0.941  0.0327 0.0049 1235.78 -8648.36
 -9% 0.66 0.05 0.46 0.06 0.50 0.29   2  4 0.0588 0.0000 P(2)=0.944  0.0326 0.0048 1224.71 -8595.35
 -9% 0.66 0.05 0.44 0.05 0.53 0.29   2  4 0.0556 0.0000 P(2)=0.947  0.0325 0.0047 1240.58 -8562.12
 -9% 0.66 0.05 0.45 0.05 0.50 0.29   2  4 0.0526 0.0000 P(2)=0.950  0.0324 0.0047 1265.39 -8553.34
 -9% 0.66 0.05 0.44 0.05 0.52 0.30   2  4 0.0500 0.0000 P(2)=0.952  0.0323 0.0046 1293.53 -8527.09
 -9% 0.66 0.05 0.42 0.05 0.55 0.30   2  4 0.0476 0.0000 P(2)=0.955  0.0322 0.0046 1304.10 -8524.37
 -9% 0.66 0.05 0.41 0.04 0.52 0.30   2  4 0.0455 0.0000 P(2)=0.957  0.0321 0.0045 1313.21 -8487.27
 -9% 0.66 0.04 0.39 0.04 0.50 0.31   2  4 0.0435 0.0000 P(2)=0.958  0.0320 0.0045 1321.30 -8474.96
 -9% 0.66 0.04 0.39 0.04 0.48 0.32   2  4 0.0417 0.0000 P(2)=0.960  0.0323 0.0045 1322.09 -8480.41
 -9% 0.66 0.04 0.37 0.04 0.46 0.32   2  4 0.0400 0.0000 P(2)=0.962  0.0325 0.0044 1321.47 -8449.49
 -9% 0.66 0.04 0.37 0.04 0.44 0.32   2  4 0.0385 0.0000 P(2)=0.963  0.0322 0.0044 1334.71 -8422.46
 -9% 0.66 0.04 0.38 0.07 0.43 0.32   2  4 0.0370 0.0000 P(2)=0.964  0.0327 0.0044 1429.94 -8402.55
 -9% 0.66 0.04 0.39 0.07 0.41 0.33   2  4 0.0357 0.0000 P(2)=0.966  0.0327 0.0043 1421.14 -8380.18
 -8% 0.66 0.04 0.38 0.07 0.43 0.33   2  4 0.0345 0.0000 P(2)=0.967  0.0328 0.0043 1424.69 -8382.47
 -8% 0.66 0.04 0.37 0.06 0.42 0.33   2  4 0.0333 0.0000 P(2)=0.968  0.0329 0.0042 1427.93 -8378.64
 -8% 0.66 0.04 0.35 0.06 0.41 0.33   2  4 0.0323 0.0000 P(2)=0.969  0.0330 0.0042 1425.01 -8357.77
 -8% 0.66 0.03 0.36 0.09 0.42 0.34   2  4 0.0312 0.0000 P(2)=0.970  0.0329 0.0041 1458.52 -8349.38
 -8% 0.66 0.03 0.35 0.09 0.44 0.34   2  4 0.0303 0.0000 P(2)=0.971  0.0329 0.0041 1455.74 -8343.75
 -8% 0.66 0.03 0.34 0.09 0.43 0.34   2  4 0.0294 0.0000 P(2)=0.971  0.0328 0.0041 1466.29 -8348.87
 -8% 0.66 0.03 0.33 0.08 0.44 0.34   2  4 0.0286 0.0000 P(2)=0.972  0.0328 0.0040 1472.90 -8316.24
 -8% 0.66 0.03 0.32 0.08 0.46 0.34   2  4 0.0278 0.0000 P(2)=0.973  0.0327 0.0040 1485.84 -8310.33
 -8% 0.66 0.03 0.32 0.08 0.47 0.35   2  4 0.0270 0.0000 P(2)=0.974  0.0327 0.0040 1486.34 -8319.42
 -8% 0.66 0.03 0.31 0.08 0.49 0.34   2  4 0.0263 0.0000 P(2)=0.974  0.0326 0.0039 1474.24 -8305.04
 -8% 0.67 0.03 0.30 0.07 0.50 0.34   2  4 0.0256 0.0000 P(2)=0.975  0.0326 0.0039 1477.14 -8311.34
 -8% 0.67 0.03 0.29 0.07 0.51 0.35   2  4 0.0250 0.0000 P(2)=0.976  0.0325 0.0039 1460.49 -8299.11
 -8% 0.67 0.03 0.29 0.07 0.52 0.35   2  4 0.0244 0.0000 P(2)=0.976  0.0325 0.0039 1450.94 -8287.83
 -8% 0.67 0.03 0.30 0.07 0.53 0.35   2  4 0.0238 0.0000 P(2)=0.977  0.0324 0.0038 1455.74 -8273.71
 -8% 0.67 0.03 0.30 0.07 0.52 0.35   2  4 0.0233 0.0000 P(2)=0.977  0.0322 0.0038 1451.90 -8265.27
 -8% 0.67 0.03 0.30 0.07 0.53 0.35   2  4 0.0227 0.0000 P(2)=0.978  0.0323 0.0038 1464.47 -8267.74
 -8% 0.67 0.03 0.30 0.07 0.54 0.35   2  4 0.0222 0.0000 P(2)=0.978  0.0324 0.0038 1481.38 -8285.40
 -8% 0.67 0.03 0.29 0.06 0.53 0.35   2  4 0.0217 0.0000 P(2)=0.979  0.0325 0.0038 1444.10 -8235.58
 -8% 0.67 0.03 0.28 0.08 0.54 0.35   2  4 0.0213 0.0000 P(2)=0.979  0.0327 0.0037 1509.29 -8193.93
 -8% 0.67 0.03 0.28 0.08 0.53 0.35   2  4 0.0208 0.0000 P(2)=0.980  0.0329 0.0037 1488.35 -8194.40
 -7% 0.67 0.03 0.28 0.08 0.54 0.35   2  4 0.0204 0.0000 P(2)=0.980  0.0331 0.0037 1508.75 -8186.21
 -7% 0.67 0.03 0.27 0.08 0.55 0.35   2  4 0.0200 0.0000 P(2)=0.980  0.0332 0.0037 1507.21 -8165.68
 -7% 0.67 0.03 0.27 0.08 0.54 0.35   2  4 0.0196 0.0000 P(2)=0.981  0.0334 0.0036 1491.62 -8159.57
 -7% 0.67 0.03 0.27 0.08 0.55 0.35   2  4 0.0192 0.0000 P(2)=0.981  0.0333 0.0036 1480.90 -8148.59
 -7% 0.67 0.02 0.27 0.07 0.56 0.35   2  4 0.0189 0.0000 P(2)=0.981  0.0333 0.0036 1486.84 -8156.21
 -7% 0.67 0.02 0.26 0.07 0.55 0.35   2  4 0.0185 0.0000 P(2)=0.982  0.0332 0.0036 1484.81 -8153.43
 -7% 0.67 0.02 0.26 0.07 0.55 0.36   2  4 0.0182 0.0000 P(2)=0.982  0.0332 0.0036 1484.84 -8147.36
 -7% 0.67 0.02 0.25 0.07 0.56 0.35   2  4 0.0179 0.0000 P(2)=0.982  0.0331 0.0035 1494.01 -8154.00
 -7% 0.67 0.02 0.25 0.07 0.55 0.36   2  4 0.0175 0.0000 P(2)=0.983  0.0331 0.0035 1489.25 -8150.75
 -7% 0.67 0.02 0.24 0.07 0.54 0.36   2  4 0.0172 0.0000 P(2)=0.983  0.0331 0.0035 1491.13 -8158.77
 -7% 0.67 0.02 0.24 0.07 0.55 0.36   2  4 0.0169 0.0000 P(2)=0.983  0.0330 0.0035 1498.14 -8146.39
 -7% 0.67 0.02 0.24 0.07 0.56 0.36   2  4 0.0167 0.0000 P(2)=0.984  0.0330 0.0035 1527.66 -8142.86
 -7% 0.67 0.02 0.24 0.06 0.56 0.36   2  4 0.0164 0.0000 P(2)=0.984  0.0330 0.0035 1532.61 -8150.52
 -7% 0.67 0.02 0.23 0.06 0.56 0.36   2  4 0.0161 0.0000 P(2)=0.984  0.0330 0.0034 1534.67 -8144.98
 -7% 0.67 0.02 0.23 0.06 0.56 0.36   2  4 0.0159 0.0000 P(2)=0.984  0.0330 0.0034 1525.51 -8143.92
 -7% 0.67 0.02 0.23 0.06 0.55 0.36   2  4 0.0156 0.0000 P(2)=0.985  0.0330 0.0034 1521.14 -8149.41
 -7% 0.67 0.02 0.23 0.06 0.55 0.36   2  4 0.0154 0.0000 P(2)=0.985  0.0330 0.0034 1507.81 -8141.29
 -7% 0.67 0.02 0.22 0.06 0.55 0.36   2  4 0.0152 0.0000 P(2)=0.985  0.0330 0.0034 1514.75 -8155.97
 -7% 0.67 0.02 0.22 0.06 0.54 0.36   2  4 0.0149 0.0000 P(2)=0.985  0.0330 0.0034 1522.63 -8142.07
 -7% 0.67 0.02 0.22 0.06 0.55 0.36   2  4 0.0147 0.0000 P(2)=0.986  0.0330 0.0033 1529.58 -8129.89
 -6% 0.67 0.02 0.22 0.06 0.56 0.36   2  4 0.0145 0.0000 P(2)=0.986  0.0331 0.0033 1547.03 -8127.22
 -6% 0.67 0.02 0.22 0.06 0.55 0.36   2  4 0.0143 0.0000 P(2)=0.986  0.0330 0.0033 1536.17 -8119.95
 -6% 0.67 0.02 0.22 0.06 0.56 0.36   2  4 0.0141 0.0000 P(2)=0.986  0.0329 0.0033 1550.80 -8126.95
 -6% 0.67 0.02 0.21 0.05 0.56 0.37   2  4 0.0139 0.0000 P(2)=0.986  0.0328 0.0033 1555.43 -8117.12
 -6% 0.67 0.02 0.21 0.05 0.57 0.37   2  4 0.0137 0.0000 P(2)=0.986  0.0327 0.0033 1558.75 -8112.77
 -6% 0.67 0.02 0.21 0.05 0.57 0.37   2  4 0.0135 0.0000 P(2)=0.987  0.0326 0.0033 1559.22 -8117.11
 -6% 0.67 0.02 0.21 0.05 0.58 0.37   2  4 0.0133 0.0000 P(2)=0.987  0.0326 0.0033 1548.20 -8127.76
 -6% 0.67 0.02 0.21 0.05 0.58 0.37   2  4 0.0132 0.0000 P(2)=0.987  0.0325 0.0032 1553.42 -8127.51
 -6% 0.67 0.02 0.21 0.06 0.59 0.37   2  4 0.0130 0.0000 P(2)=0.987  0.0324 0.0032 1524.09 -8129.71
 -6% 0.67 0.02 0.21 0.06 0.59 0.37   2  4 0.0128 0.0000 P(2)=0.987  0.0323 0.0032 1537.64 -8126.40
 -6% 0.67 0.02 0.21 0.06 0.60 0.37   2  4 0.0127 0.0000 P(2)=0.988  0.0323 0.0032 1553.99 -8131.42
 -6% 0.67 0.02 0.21 0.06 0.60 0.37   2  4 0.0125 0.0000 P(2)=0.988  0.0324 0.0032 1553.90 -8127.37
 -6% 0.67 0.02 0.20 0.06 0.61 0.37   2  4 0.0123 0.0000 P(2)=0.988  0.0324 0.0032 1554.76 -8122.79
 -6% 0.67 0.02 0.21 0.06 0.61 0.37   3  7 0.0244 0.0000 P(2)=0.976  0.0323 0.0032 1583.92 -8129.03
 -6% 0.67 0.02 0.20 0.07 0.62 0.37   3  7 0.0241 0.0000 P(2)=0.964  0.0322 0.0032 1598.72 -8119.23
 -6% 0.67 0.02 0.20 0.07 0.62 0.37   3  7 0.0238 0.0000 P(2)=0.953  0.0321 0.0032 1564.52 -8121.39
 -6% 0.67 0.02 0.20 0.07 0.63 0.37   3  7 0.0235 0.0000 P(2)=0.942  0.0320 0.0032 1569.61 -8129.35
 -6% 0.67 0.02 0.20 0.07 0.63 0.37   3  7 0.0233 0.0000 P(2)=0.931  0.0319 0.0032 1572.30 -8119.38
 -6% 0.67 0.02 0.20 0.07 0.64 0.37   3  7 0.0230 0.0000 P(2)=0.920  0.0318 0.0031 1588.61 -8127.78
 -6% 0.67 0.02 0.20 0.07 0.64 0.37   3  7 0.0227 0.0000 P(2)=0.910  0.0317 0.0031 1602.31 -8127.85
 -5% 0.67 0.02 0.20 0.07 0.64 0.37   3  7 0.0225 0.0000 P(2)=0.900  0.0316 0.0031 1600.44 -8127.35
 -5% 0.67 0.02 0.19 0.07 0.65 0.37   3  7 0.0222 0.0000 P(2)=0.890  0.0316 0.0031 1603.81 -8119.92
 -5% 0.67 0.02 0.19 0.07 0.65 0.37   3  7 0.0220 0.0000 P(2)=0.880  0.0316 0.0031 1609.61 -8116.74
 -5% 0.67 0.02 0.19 0.06 0.66 0.37   3  7 0.0217 0.0000 P(2)=0.871  0.0315 0.0031 1589.62 -8108.81
 -5% 0.67 0.02 0.19 0.06 0.66 0.37   3  7 0.0215 0.0000 P(2)=0.862  0.0315 0.0031 1604.70 -8110.79
 -5% 0.67 0.02 0.20 0.06 0.66 0.37   3  7 0.0213 0.0000 P(2)=0.853  0.0314 0.0031 1595.94 -8105.89
 -5% 0.68 0.02 0.19 0.06 0.67 0.37   3  7 0.0211 0.0000 P(2)=0.844  0.0314 0.0031 1594.01 -8103.11
 -5% 0.67 0.02 0.19 0.06 0.67 0.37   3  7 0.0208 0.0000 P(2)=0.835  0.0313 0.0031 1594.79 -8096.14
 -5% 0.67 0.02 0.19 0.07 0.67 0.38   3  7 0.0206 0.0000 P(2)=0.827  0.0313 0.0031 1610.59 -8101.32
 -5% 0.67 0.02 0.19 0.07 0.68 0.37   3  7 0.0204 0.0000 P(2)=0.818  0.0312 0.0031 1599.06 -8112.76
 -5% 0.67 0.02 0.19 0.06 0.68 0.38   3  7 0.0202 0.0000 P(2)=0.810  0.0312 0.0031 1606.55 -8105.56  0:08


Current Pjump:      0.67493  0.01707  0.18667  0.06500  0.68000  0.37556
Current finetune:   0.01000  0.01000  0.01000  0.01000  0.01000  0.01000
New     finetune:   0.03504  0.00053  0.00593  0.00201  0.03570  0.01314


 -5% 0.69 0.20 0.00 0.00 1.00 0.33   3  7 0.0000 0.0000 P(3)=1.000  0.0253 0.0023 1609.33 -8031.00
 -5% 0.68 0.19 0.10 0.00 1.00 0.39   3  7 0.0000 0.0000 P(3)=1.000  0.0252 0.0022 1622.54 -7966.35
 -5% 0.68 0.18 0.07 0.00 1.00 0.37   3  7 0.0000 0.0000 P(3)=1.000  0.0249 0.0022 1633.06 -7931.47
 -5% 0.69 0.18 0.10 0.00 1.00 0.39   3  7 0.0000 0.0000 P(3)=1.000  0.0249 0.0022 1617.94 -7875.62
 -5% 0.69 0.18 0.12 0.00 1.00 0.40   3  7 0.0000 0.0000 P(3)=1.000  0.0261 0.0022 1624.94 -7847.33
 -5% 0.69 0.17 0.13 0.00 1.00 0.39   3  7 0.0000 0.0000 P(3)=1.000  0.0260 0.0022 1651.65 -7827.03
 -5% 0.69 0.17 0.11 0.00 0.86 0.40   3  7 0.0000 0.0000 P(3)=1.000  0.0259 0.0022 1661.97 -7786.03
 -5% 0.68 0.17 0.10 0.00 0.75 0.40   3  7 0.0000 0.0000 P(3)=1.000  0.0259 0.0022 1652.08 -7779.00
 -5% 0.68 0.17 0.11 0.00 0.67 0.38   3  7 0.0000 0.0000 P(3)=1.000  0.0262 0.0022 1653.44 -7766.65
 -4% 0.68 0.17 0.10 0.00 0.70 0.39   3  7 0.0000 0.0000 P(3)=1.000  0.0264 0.0022 1673.01 -7758.88
 -4% 0.68 0.16 0.09 0.00 0.73 0.39   3  7 0.0000 0.0000 P(3)=1.000  0.0264 0.0022 1691.45 -7736.22
 -4% 0.68 0.16 0.10 0.00 0.67 0.39   3  7 0.0000 0.0000 P(3)=1.000  0.0270 0.0022 1704.32 -7723.31
 -4% 0.68 0.16 0.12 0.04 0.69 0.38   3  7 0.0000 0.0000 P(3)=1.000  0.0270 0.0021 1735.70 -7711.58
 -4% 0.68 0.16 0.13 0.04 0.71 0.39   3  7 0.0000 0.0000 P(3)=1.000  0.0270 0.0021 1733.18 -7694.64
 -4% 0.67 0.16 0.15 0.03 0.73 0.38   3  7 0.0000 0.0000 P(3)=1.000  0.0274 0.0021 1729.97 -7688.26
 -4% 0.68 0.16 0.14 0.03 0.69 0.38   3  7 0.0000 0.0000 P(3)=1.000  0.0278 0.0021 1723.07 -7688.48
 -4% 0.67 0.16 0.14 0.03 0.65 0.38   3  7 0.0000 0.0588 P(3)=1.000  0.0281 0.0021 1734.79 -7670.43
 -4% 0.67 0.16 0.14 0.03 0.61 0.38   3  7 0.0000 0.0556 P(3)=1.000  0.0281 0.0021 1743.35 -7667.70
 -4% 0.67 0.16 0.16 0.03 0.63 0.39   3  7 0.0000 0.0526 P(3)=1.000  0.0284 0.0021 1739.56 -7678.18
 -4% 0.67 0.15 0.15 0.03 0.65 0.38   3  7 0.0000 0.0500 P(3)=1.000  0.0286 0.0021 1771.31 -7680.93
 -4% 0.67 0.15 0.16 0.02 0.62 0.39   3  7 0.0000 0.0476 P(3)=1.000  0.0290 0.0021 1791.98 -7666.73
 -4% 0.67 0.15 0.16 0.02 0.64 0.39   3  7 0.0000 0.0455 P(3)=1.000  0.0293 0.0021 1799.16 -7640.61
 -4% 0.67 0.15 0.16 0.02 0.65 0.39   3  7 0.0000 0.0435 P(3)=1.000  0.0296 0.0021 1804.28 -7640.71
 -4% 0.67 0.15 0.17 0.04 0.67 0.39   3  7 0.0000 0.0417 P(3)=1.000  0.0297 0.0021 1797.30 -7662.43
 -4% 0.67 0.15 0.17 0.04 0.68 0.39   3  7 0.0000 0.0400 P(3)=1.000  0.0299 0.0021 1798.43 -7662.39
 -4% 0.67 0.15 0.17 0.04 0.69 0.38   3  7 0.0000 0.0385 P(3)=1.000  0.0298 0.0021 1754.56 -7645.89
 -4% 0.67 0.15 0.17 0.04 0.70 0.39   3  7 0.0000 0.0370 P(3)=1.000  0.0299 0.0021 1725.86 -7647.00
 -4% 0.67 0.15 0.17 0.04 0.68 0.39   3  7 0.0000 0.0357 P(3)=1.000  0.0300 0.0021 1737.78 -7651.98
 -4% 0.67 0.15 0.17 0.03 0.69 0.39   3  7 0.0000 0.0345 P(3)=1.000  0.0300 0.0021 1748.88 -7662.50
 -3% 0.67 0.15 0.16 0.03 0.70 0.39   3  7 0.0000 0.0333 P(3)=1.000  0.0300 0.0021 1755.67 -7636.25
 -3% 0.67 0.15 0.16 0.03 0.71 0.39   3  7 0.0000 0.0323 P(3)=1.000  0.0299 0.0021 1775.75 -7636.57
 -3% 0.67 0.15 0.16 0.05 0.69 0.39   3  7 0.0000 0.0312 P(3)=1.000  0.0298 0.0021 1757.76 -7640.94
 -3% 0.67 0.15 0.15 0.05 0.70 0.39   3  7 0.0000 0.0303 P(3)=1.000  0.0296 0.0020 1754.88 -7646.24
 -3% 0.67 0.15 0.15 0.04 0.68 0.40   3  7 0.0000 0.0294 P(3)=1.000  0.0297 0.0020 1750.52 -7640.84
 -3% 0.67 0.15 0.15 0.04 0.69 0.39   3  7 0.0000 0.0286 P(3)=1.000  0.0296 0.0020 1739.00 -7639.47
 -3% 0.67 0.15 0.16 0.04 0.69 0.39   3  7 0.0000 0.0278 P(3)=1.000  0.0296 0.0020 1737.53 -7646.92
 -3% 0.67 0.14 0.15 0.04 0.70 0.39   3  7 0.0000 0.0270 P(3)=1.000  0.0295 0.0020 1743.77 -7652.16
 -3% 0.67 0.14 0.15 0.04 0.71 0.39   3  7 0.0000 0.0263 P(3)=1.000  0.0295 0.0020 1756.17 -7657.88
 -3% 0.67 0.14 0.15 0.04 0.72 0.39   3  7 0.0000 0.0256 P(3)=1.000  0.0295 0.0020 1771.04 -7658.64
 -3% 0.67 0.15 0.15 0.04 0.72 0.39   3  7 0.0000 0.0250 P(3)=1.000  0.0295 0.0020 1755.10 -7655.07
 -3% 0.67 0.15 0.15 0.05 0.73 0.40   3  7 0.0000 0.0244 P(3)=1.000  0.0296 0.0020 1727.39 -7660.77
 -3% 0.67 0.15 0.15 0.05 0.74 0.40   3  7 0.0000 0.0238 P(3)=1.000  0.0296 0.0020 1711.21 -7653.72
 -3% 0.67 0.15 0.14 0.05 0.74 0.40   3  7 0.0000 0.0233 P(3)=1.000  0.0297 0.0020 1742.73 -7651.46
 -3% 0.67 0.15 0.15 0.05 0.75 0.40   3  7 0.0000 0.0227 P(3)=1.000  0.0295 0.0020 1744.37 -7640.09
 -3% 0.67 0.15 0.14 0.04 0.76 0.40   3  7 0.0000 0.0222 P(3)=1.000  0.0295 0.0020 1732.58 -7640.02
 -3% 0.67 0.15 0.14 0.04 0.76 0.40   3  7 0.0000 0.0217 P(3)=1.000  0.0295 0.0020 1755.48 -7636.31
 -3% 0.67 0.15 0.14 0.04 0.74 0.40   3  7 0.0000 0.0213 P(3)=1.000  0.0297 0.0020 1758.09 -7632.76
 -3% 0.67 0.15 0.15 0.04 0.73 0.40   3  7 0.0000 0.0208 P(3)=1.000  0.0297 0.0020 1750.24 -7632.31
 -3% 0.67 0.15 0.14 0.04 0.73 0.40   3  7 0.0000 0.0204 P(3)=1.000  0.0298 0.0020 1761.15 -7629.11
 -2% 0.67 0.15 0.14 0.05 0.74 0.40   3  7 0.0000 0.0200 P(3)=1.000  0.0300 0.0020 1747.92 -7622.09
 -2% 0.67 0.15 0.15 0.06 0.75 0.40   3  7 0.0000 0.0196 P(3)=1.000  0.0302 0.0020 1772.83 -7618.26
 -2% 0.67 0.15 0.14 0.06 0.73 0.40   3  7 0.0000 0.0192 P(3)=1.000  0.0304 0.0020 1775.88 -7619.58
 -2% 0.67 0.15 0.14 0.06 0.74 0.40   3  7 0.0000 0.0189 P(3)=1.000  0.0305 0.0020 1783.55 -7613.30
 -2% 0.67 0.14 0.14 0.06 0.72 0.40   3  7 0.0000 0.0185 P(3)=1.000  0.0307 0.0020 1796.45 -7609.17
 -2% 0.67 0.14 0.13 0.05 0.71 0.40   3  7 0.0000 0.0182 P(3)=1.000  0.0308 0.0020 1801.95 -7604.09
 -2% 0.67 0.14 0.14 0.05 0.70 0.40   3  7 0.0000 0.0179 P(3)=1.000  0.0310 0.0020 1790.05 -7620.42
 -2% 0.67 0.14 0.14 0.05 0.70 0.41   3  7 0.0000 0.0175 P(3)=1.000  0.0311 0.0020 1780.07 -7629.69
 -2% 0.67 0.14 0.14 0.05 0.71 0.41   3  7 0.0000 0.0172 P(3)=1.000  0.0311 0.0020 1796.10 -7626.86
 -2% 0.67 0.14 0.14 0.05 0.71 0.41   3  7 0.0000 0.0169 P(3)=1.000  0.0311 0.0020 1786.66 -7632.80
 -2% 0.67 0.14 0.15 0.05 0.70 0.41   3  7 0.0000 0.0167 P(3)=1.000  0.0312 0.0020 1799.67 -7623.54
 -2% 0.67 0.14 0.15 0.05 0.69 0.41   3  7 0.0000 0.0164 P(3)=1.000  0.0313 0.0020 1782.51 -7637.76
 -2% 0.67 0.14 0.15 0.05 0.68 0.41   3  7 0.0000 0.0161 P(3)=1.000  0.0313 0.0020 1809.23 -7641.43
 -2% 0.67 0.14 0.15 0.06 0.68 0.41   3  7 0.0000 0.0159 P(3)=1.000  0.0313 0.0020 1782.02 -7637.91
 -2% 0.67 0.14 0.15 0.05 0.69 0.41   3  7 0.0000 0.0156 P(3)=1.000  0.0314 0.0020 1776.14 -7628.30
 -2% 0.67 0.14 0.15 0.05 0.69 0.41   3  7 0.0000 0.0154 P(3)=1.000  0.0315 0.0020 1803.31 -7625.12
 -2% 0.67 0.14 0.15 0.05 0.70 0.41   3  7 0.0000 0.0152 P(3)=1.000  0.0316 0.0020 1808.47 -7625.55
 -2% 0.67 0.14 0.15 0.05 0.70 0.41   3  7 0.0000 0.0149 P(3)=1.000  0.0315 0.0020 1777.40 -7615.14
 -2% 0.67 0.14 0.15 0.05 0.69 0.41   3  7 0.0000 0.0147 P(3)=1.000  0.0315 0.0020 1784.55 -7617.90
 -2% 0.67 0.14 0.15 0.06 0.68 0.41   3  7 0.0000 0.0145 P(3)=1.000  0.0315 0.0020 1787.83 -7620.37
 -1% 0.67 0.14 0.15 0.06 0.69 0.41   3  7 0.0000 0.0143 P(3)=1.000  0.0315 0.0020 1832.27 -7635.01
 -1% 0.67 0.14 0.15 0.06 0.69 0.41   3  7 0.0000 0.0141 P(3)=1.000  0.0315 0.0020 1823.88 -7621.29
 -1% 0.67 0.14 0.15 0.06 0.69 0.41   3  7 0.0000 0.0278 P(3)=1.000  0.0316 0.0020 1817.31 -7626.62
 -1% 0.67 0.14 0.15 0.05 0.70 0.41   3  7 0.0000 0.0411 P(3)=1.000  0.0316 0.0020 1807.18 -7625.28
 -1% 0.67 0.14 0.15 0.05 0.70 0.41   3  7 0.0000 0.0541 P(3)=1.000  0.0316 0.0020 1835.83 -7619.18
 -1% 0.67 0.14 0.15 0.05 0.71 0.41   3  7 0.0000 0.0667 P(3)=1.000  0.0316 0.0020 1812.14 -7615.35
 -1% 0.67 0.14 0.15 0.05 0.71 0.41   3  7 0.0000 0.0658 P(3)=1.000  0.0316 0.0020 1830.16 -7607.48
 -1% 0.67 0.14 0.15 0.05 0.71 0.41   3  7 0.0000 0.0779 P(3)=1.000  0.0315 0.0020 1833.99 -7613.65
 -1% 0.67 0.14 0.15 0.05 0.72 0.41   3  7 0.0000 0.0769 P(3)=1.000  0.0315 0.0019 1840.57 -7622.05
 -1% 0.67 0.14 0.15 0.05 0.72 0.41   3  7 0.0000 0.0759 P(3)=1.000  0.0315 0.0019 1845.50 -7625.73
 -1% 0.67 0.14 0.15 0.05 0.72 0.41   3  7 0.0000 0.0750 P(3)=1.000  0.0315 0.0019 1835.82 -7616.31
 -1% 0.67 0.14 0.15 0.05 0.73 0.41   3  7 0.0000 0.0864 P(3)=1.000  0.0316 0.0019 1871.03 -7619.40
 -1% 0.67 0.14 0.15 0.05 0.73 0.41   3  7 0.0000 0.0976 P(3)=1.000  0.0316 0.0019 1865.85 -7618.88
 -1% 0.67 0.14 0.14 0.05 0.73 0.41   3  7 0.0000 0.1084 P(3)=1.000  0.0316 0.0019 1842.49 -7624.98
 -1% 0.67 0.14 0.15 0.05 0.74 0.41   3  7 0.0000 0.1071 P(3)=1.000  0.0315 0.0019 1820.76 -7613.59
 -1% 0.67 0.14 0.15 0.05 0.73 0.41   3  7 0.0000 0.1059 P(3)=1.000  0.0314 0.0019 1824.35 -7616.45
 -1% 0.67 0.14 0.15 0.05 0.73 0.41   3  7 0.0000 0.1047 P(3)=1.000  0.0314 0.0019 1804.56 -7619.49
 -1% 0.67 0.14 0.14 0.05 0.74 0.41   3  7 0.0000 0.1034 P(3)=1.000  0.0313 0.0019 1816.26 -7615.61
 -1% 0.67 0.14 0.14 0.05 0.74 0.41   3  7 0.0000 0.1023 P(3)=1.000  0.0313 0.0019 1823.81 -7620.21
 -1% 0.67 0.14 0.14 0.04 0.73 0.41   3  7 0.0000 0.1011 P(3)=1.000  0.0313 0.0019 1822.55 -7624.22
 -0% 0.67 0.14 0.14 0.04 0.73 0.41   3  7 0.0000 0.1000 P(3)=1.000  0.0312 0.0019 1824.65 -7618.43
 -0% 0.67 0.14 0.15 0.04 0.73 0.41   3  7 0.0000 0.0989 P(3)=1.000  0.0312 0.0019 1848.11 -7625.17
 -0% 0.67 0.14 0.15 0.04 0.73 0.41   3  7 0.0000 0.0978 P(3)=1.000  0.0312 0.0019 1832.94 -7633.80
 -0% 0.67 0.14 0.15 0.04 0.73 0.41   3  7 0.0000 0.0968 P(3)=1.000  0.0312 0.0019 1845.35 -7636.30
 -0% 0.67 0.14 0.14 0.04 0.73 0.41   3  7 0.0000 0.0957 P(3)=1.000  0.0312 0.0019 1865.14 -7626.88
 -0% 0.67 0.14 0.15 0.04 0.74 0.41   3  7 0.0000 0.0947 P(3)=1.000  0.0312 0.0019 1859.35 -7624.17
 -0% 0.67 0.14 0.14 0.05 0.74 0.41   3  7 0.0000 0.0938 P(3)=1.000  0.0311 0.0019 1835.38 -7624.34
 -0% 0.67 0.14 0.14 0.05 0.74 0.41   3  7 0.0000 0.0928 P(3)=1.000  0.0311 0.0019 1832.46 -7609.22
 -0% 0.67 0.14 0.15 0.05 0.74 0.41   4 10 0.0102 0.0928 P(3)=0.990  0.0311 0.0019 1820.68 -7618.80
 -0% 0.67 0.14 0.15 0.05 0.75 0.41   4 10 0.0101 0.0918 P(3)=0.980  0.0311 0.0019 1826.18 -7630.65
  0% 0.67 0.14 0.15 0.05 0.75 0.41   4 10 0.0100 0.0909 P(3)=0.970  0.0312 0.0019 1862.95 -7620.49  0:16


Current Pjump:      0.66752  0.13814  0.14800  0.05167  0.75000  0.40889
Current finetune:   0.03504  0.00053  0.00593  0.00201  0.03570  0.01314
New     finetune:   0.11947  0.00023  0.00275  0.00032  0.16915  0.01929


  0% 0.67 0.21 0.29 0.00 0.00 0.44   4 10 0.0000 0.0000 P(4)=1.000  0.0322 0.0016 1879.79 -7632.41
  0% 0.65 0.22 0.29 0.00 0.00 0.44   4 10 0.0000 0.0000 P(4)=1.000  0.0307 0.0016 1876.24 -7627.09
  0% 0.66 0.22 0.38 0.00 0.00 0.41   4 10 0.0000 0.0000 P(4)=1.000  0.0306 0.0016 1903.49 -7642.03
  0% 0.66 0.21 0.32 0.00 0.00 0.42   4 10 0.0000 0.0000 P(4)=1.000  0.0305 0.0016 1908.94 -7640.62
  0% 0.66 0.21 0.29 0.00 0.20 0.40   4 10 0.0000 0.0000 P(4)=1.000  0.0310 0.0017 1872.36 -7617.90
  0% 0.66 0.21 0.26 0.00 0.17 0.41   4 10 0.0000 0.0000 P(4)=1.000  0.0313 0.0017 1904.09 -7622.57
  0% 0.66 0.21 0.24 0.00 0.14 0.41   4 10 0.0000 0.0000 P(4)=1.000  0.0311 0.0017 1893.82 -7614.00
  0% 0.66 0.21 0.23 0.00 0.12 0.42   4 10 0.0000 0.0000 P(4)=1.000  0.0313 0.0017 1892.89 -7617.93
  0% 0.66 0.21 0.24 0.00 0.11 0.41   4 10 0.0000 0.0000 P(4)=1.000  0.0315 0.0017 1915.96 -7629.10
  1% 0.66 0.21 0.23 0.00 0.10 0.40   4 10 0.0000 0.0000 P(4)=1.000  0.0316 0.0017 1922.96 -7630.25
  1% 0.66 0.21 0.25 0.03 0.09 0.39   4 10 0.0000 0.0000 P(4)=1.000  0.0315 0.0017 1895.12 -7622.28
  1% 0.66 0.21 0.25 0.03 0.08 0.38   4 10 0.0000 0.0000 P(4)=1.000  0.0313 0.0017 1904.12 -7621.82
  1% 0.66 0.21 0.26 0.03 0.15 0.37   4 10 0.0000 0.1429 P(4)=1.000  0.0311 0.0017 1924.52 -7607.25
  1% 0.66 0.21 0.27 0.02 0.14 0.37   4 10 0.0000 0.1250 P(4)=1.000  0.0307 0.0017 1942.08 -7627.90
  1% 0.66 0.21 0.27 0.04 0.20 0.37   4 10 0.0000 0.2222 P(4)=1.000  0.0308 0.0017 1907.58 -7620.58
  1% 0.66 0.21 0.27 0.04 0.19 0.37   5 13 0.0625 0.2000 P(4)=0.938  0.0309 0.0017 1946.17 -7621.07
  1% 0.66 0.21 0.27 0.04 0.18 0.37   5 13 0.0625 0.2000 P(4)=0.882  0.0307 0.0017 1958.62 -7636.28
  1% 0.66 0.21 0.26 0.06 0.17 0.36   5 13 0.0625 0.2000 P(4)=0.833  0.0306 0.0017 1950.10 -7629.22
  1% 0.66 0.21 0.25 0.07 0.16 0.37   5 13 0.0625 0.2727 P(4)=0.789  0.0304 0.0018 1960.21 -7624.92
  1% 0.65 0.21 0.24 0.07 0.15 0.37   5 13 0.0588 0.2500 P(4)=0.750  0.0301 0.0018 1962.98 -7629.42
  1% 0.65 0.21 0.25 0.08 0.14 0.36   5 13 0.0588 0.2500 P(4)=0.714  0.0300 0.0018 1958.95 -7625.91
  1% 0.65 0.21 0.24 0.08 0.14 0.36   5 13 0.0588 0.2500 P(4)=0.682  0.0297 0.0018 1958.92 -7613.27
  1% 0.65 0.21 0.24 0.09 0.13 0.37   5 13 0.0588 0.2308 P(4)=0.652  0.0295 0.0018 1972.67 -7615.85
  1% 0.65 0.21 0.24 0.09 0.12 0.37   5 13 0.0556 0.2143 P(4)=0.625  0.0295 0.0018 1978.05 -7617.58
  1% 0.65 0.21 0.25 0.10 0.12 0.37   5 13 0.0526 0.2143 P(4)=0.600  0.0293 0.0018 1979.91 -7622.42
  1% 0.65 0.21 0.24 0.10 0.12 0.37   5 13 0.0526 0.2667 P(4)=0.577  0.0292 0.0018 1964.73 -7618.18
  1% 0.65 0.21 0.24 0.11 0.11 0.37   5 13 0.0526 0.3125 P(4)=0.556  0.0291 0.0018 1970.90 -7626.95
  1% 0.65 0.21 0.24 0.11 0.11 0.38   5 13 0.0526 0.3125 P(4)=0.536  0.0292 0.0018 2008.77 -7619.54
  1% 0.65 0.21 0.25 0.12 0.10 0.38   5 13 0.0526 0.2941 P(4)=0.517  0.0293 0.0018 2008.83 -7629.14
  2% 0.65 0.21 0.25 0.12 0.10 0.38   5 13 0.0500 0.3333 P(4)=0.500  0.0293 0.0018 2002.59 -7630.52
  2% 0.65 0.21 0.25 0.12 0.10 0.38   5 13 0.0500 0.3684 P(5)=0.516  0.0294 0.0018 1994.63 -7614.08
  2% 0.65 0.21 0.25 0.12 0.09 0.38   5 13 0.0500 0.4000 P(5)=0.531  0.0295 0.0018 1992.01 -7611.38
  2% 0.65 0.21 0.25 0.12 0.09 0.38   5 13 0.0476 0.3810 P(5)=0.545  0.0294 0.0018 2021.83 -7630.24
  2% 0.65 0.21 0.25 0.13 0.09 0.38   5 13 0.0476 0.3636 P(5)=0.559  0.0294 0.0018 2012.73 -7611.13
  2% 0.65 0.21 0.25 0.13 0.09 0.38   5 13 0.0476 0.3636 P(5)=0.571  0.0294 0.0018 2026.29 -7620.56
  2% 0.65 0.21 0.25 0.14 0.08 0.38   5 13 0.0476 0.3636 P(5)=0.583  0.0295 0.0018 2036.04 -7617.56
  2% 0.65 0.21 0.25 0.15 0.11 0.38   5 13 0.0476 0.3636 P(5)=0.595  0.0296 0.0018 1969.77 -7613.40
  2% 0.65 0.21 0.25 0.16 0.11 0.38   5 13 0.0455 0.3636 P(5)=0.605  0.0296 0.0018 1972.23 -7607.37
  2% 0.65 0.21 0.25 0.15 0.10 0.38   5 13 0.0455 0.3478 P(5)=0.615  0.0297 0.0018 1996.10 -7612.49
  2% 0.65 0.21 0.25 0.16 0.10 0.38   5 13 0.0455 0.3478 P(5)=0.625  0.0297 0.0018 1988.11 -7604.68
  2% 0.65 0.21 0.25 0.16 0.10 0.38   5 13 0.0455 0.3333 P(5)=0.634  0.0297 0.0018 1992.56 -7604.21
  2% 0.65 0.21 0.25 0.16 0.10 0.38   5 13 0.0435 0.3600 P(5)=0.643  0.0297 0.0018 2008.45 -7615.79
  2% 0.65 0.21 0.25 0.17 0.09 0.38   5 13 0.0417 0.3462 P(5)=0.651  0.0297 0.0019 2032.81 -7627.82
  2% 0.65 0.22 0.26 0.17 0.09 0.38   5 13 0.0400 0.3333 P(5)=0.659  0.0298 0.0019 2033.67 -7620.53
  2% 0.65 0.22 0.26 0.18 0.09 0.38   5 13 0.0400 0.3571 P(5)=0.667  0.0299 0.0019 2043.22 -7616.85
  2% 0.65 0.21 0.26 0.17 0.09 0.38   5 13 0.0400 0.3793 P(5)=0.674  0.0300 0.0019 2045.03 -7616.47
  2% 0.65 0.21 0.25 0.17 0.09 0.38   5 13 0.0385 0.3667 P(5)=0.681  0.0301 0.0019 2041.81 -7610.75
  2% 0.65 0.21 0.26 0.18 0.08 0.38   5 13 0.0385 0.3548 P(5)=0.688  0.0301 0.0019 2050.91 -7619.09
  2% 0.65 0.21 0.25 0.18 0.08 0.38   5 13 0.0385 0.3750 P(5)=0.694  0.0301 0.0019 2037.44 -7612.64
  3% 0.65 0.21 0.26 0.18 0.08 0.38   5 13 0.0385 0.3750 P(5)=0.700  0.0302 0.0019 2071.22 -7622.18
  3% 0.65 0.21 0.26 0.18 0.08 0.38   5 13 0.0370 0.3750 P(5)=0.706  0.0304 0.0019 2070.20 -7616.03
  3% 0.65 0.21 0.25 0.19 0.08 0.38   5 13 0.0370 0.3636 P(5)=0.712  0.0305 0.0019 2083.68 -7622.89
  3% 0.65 0.21 0.25 0.19 0.08 0.38   5 13 0.0357 0.3529 P(5)=0.717  0.0306 0.0019 2101.07 -7631.53
  3% 0.65 0.21 0.25 0.20 0.07 0.38   5 13 0.0357 0.3529 P(5)=0.722  0.0307 0.0019 2103.64 -7610.08
  3% 0.65 0.21 0.25 0.20 0.07 0.38   5 13 0.0357 0.3429 P(5)=0.727  0.0307 0.0019 2122.12 -7613.26
  3% 0.65 0.21 0.25 0.20 0.09 0.38   5 13 0.0345 0.3333 P(5)=0.732  0.0307 0.0019 2057.87 -7607.50
  3% 0.65 0.21 0.25 0.20 0.09 0.38   5 13 0.0333 0.3243 P(5)=0.737  0.0307 0.0019 2060.18 -7613.11
  3% 0.65 0.21 0.25 0.21 0.09 0.38   5 13 0.0333 0.3243 P(5)=0.741  0.0306 0.0019 2092.67 -7624.69
  3% 0.65 0.21 0.25 0.21 0.08 0.38   5 13 0.0333 0.3158 P(5)=0.746  0.0306 0.0019 2099.95 -7629.59
  3% 0.65 0.21 0.25 0.21 0.08 0.38   5 13 0.0323 0.3077 P(5)=0.750  0.0306 0.0020 2113.74 -7632.19
  3% 0.65 0.21 0.25 0.21 0.08 0.38   5 13 0.0312 0.3000 P(5)=0.754  0.0306 0.0020 2110.28 -7633.23
  3% 0.65 0.21 0.25 0.21 0.08 0.38   5 13 0.0312 0.2927 P(5)=0.758  0.0307 0.0020 2106.09 -7625.20
  3% 0.65 0.21 0.25 0.21 0.08 0.38   5 13 0.0312 0.2857 P(5)=0.762  0.0307 0.0020 2113.35 -7622.62
  3% 0.65 0.21 0.24 0.21 0.08 0.38   5 13 0.0312 0.2857 P(5)=0.766  0.0308 0.0020 2107.52 -7614.60
  3% 0.65 0.21 0.24 0.21 0.08 0.38   5 13 0.0303 0.2791 P(5)=0.769  0.0309 0.0020 2111.39 -7619.44
  3% 0.65 0.21 0.25 0.21 0.09 0.38   5 13 0.0294 0.2791 P(5)=0.773  0.0310 0.0020 2124.30 -7632.58
  3% 0.65 0.21 0.25 0.21 0.09 0.38   5 13 0.0294 0.2727 P(5)=0.776  0.0311 0.0020 2111.49 -7634.69
  3% 0.65 0.21 0.25 0.21 0.09 0.38   5 13 0.0286 0.2667 P(5)=0.779  0.0311 0.0020 2095.96 -7634.62
  3% 0.65 0.21 0.25 0.21 0.09 0.38   5 13 0.0278 0.2667 P(5)=0.783  0.0312 0.0020 2100.65 -7634.65
  4% 0.65 0.21 0.25 0.21 0.09 0.38   5 13 0.0270 0.2667 P(5)=0.786  0.0312 0.0020 2094.03 -7627.76
  4% 0.65 0.21 0.25 0.21 0.08 0.38   5 13 0.0270 0.2826 P(5)=0.789  0.0312 0.0020 2103.61 -7626.60
  4% 0.65 0.21 0.25 0.21 0.08 0.38   5 13 0.0270 0.2979 P(5)=0.792  0.0312 0.0020 2122.01 -7626.44
  4% 0.65 0.21 0.25 0.21 0.08 0.38   5 13 0.0270 0.2979 P(5)=0.795  0.0313 0.0020 2127.19 -7625.65
  4% 0.65 0.21 0.25 0.20 0.09 0.38   5 13 0.0263 0.3125 P(5)=0.797  0.0314 0.0020 2068.46 -7622.44
  4% 0.65 0.21 0.25 0.21 0.09 0.38   5 13 0.0263 0.3125 P(5)=0.800  0.0315 0.0020 2051.75 -7612.09
  4% 0.65 0.21 0.25 0.21 0.09 0.38   5 13 0.0256 0.3125 P(5)=0.803  0.0317 0.0020 2043.83 -7617.73
  4% 0.65 0.21 0.25 0.21 0.09 0.39   5 13 0.0256 0.3265 P(5)=0.805  0.0317 0.0020 2045.47 -7622.83
  4% 0.65 0.21 0.25 0.21 0.09 0.39   5 13 0.0256 0.3265 P(5)=0.808  0.0318 0.0020 2052.49 -7609.35
  4% 0.65 0.21 0.25 0.20 0.09 0.39   5 13 0.0256 0.3400 P(5)=0.810  0.0318 0.0020 2078.77 -7623.07
  4% 0.65 0.21 0.25 0.21 0.09 0.39   5 13 0.0256 0.3400 P(5)=0.812  0.0318 0.0020 2080.96 -7626.82
  4% 0.65 0.21 0.25 0.21 0.09 0.39   5 13 0.0250 0.3529 P(5)=0.815  0.0317 0.0020 2069.68 -7641.32
  4% 0.65 0.21 0.25 0.21 0.09 0.39   5 13 0.0244 0.3529 P(5)=0.817  0.0317 0.0021 2059.27 -7623.67
  4% 0.65 0.21 0.25 0.21 0.08 0.39   5 13 0.0238 0.3462 P(5)=0.819  0.0317 0.0021 2057.82 -7618.26
  4% 0.65 0.21 0.26 0.20 0.10 0.39   5 13 0.0238 0.3396 P(5)=0.821  0.0317 0.0021 2157.77 -7614.36
  4% 0.65 0.21 0.25 0.20 0.09 0.39   5 13 0.0233 0.3519 P(5)=0.824  0.0317 0.0021 2177.03 -7640.27
  4% 0.65 0.21 0.26 0.20 0.09 0.39   5 13 0.0233 0.3519 P(5)=0.826  0.0317 0.0021 2160.00 -7631.65
  4% 0.65 0.21 0.26 0.20 0.09 0.39   5 13 0.0227 0.3519 P(5)=0.828  0.0317 0.0021 2141.40 -7638.17
  4% 0.65 0.21 0.26 0.20 0.09 0.39   5 13 0.0227 0.3636 P(5)=0.830  0.0317 0.0021 2133.60 -7626.41
  4% 0.65 0.21 0.26 0.20 0.09 0.39   5 13 0.0222 0.3750 P(5)=0.831  0.0317 0.0021 2127.35 -7631.30
  5% 0.65 0.21 0.26 0.19 0.09 0.39   5 13 0.0217 0.3684 P(5)=0.833  0.0317 0.0021 2123.09 -7634.27
  5% 0.65 0.21 0.26 0.19 0.09 0.39   5 13 0.0217 0.3621 P(5)=0.835  0.0317 0.0021 2144.41 -7635.18
  5% 0.65 0.21 0.26 0.19 0.09 0.39   5 13 0.0213 0.3621 P(5)=0.837  0.0317 0.0021 2141.79 -7633.69
  5% 0.65 0.21 0.26 0.19 0.09 0.39   5 13 0.0213 0.3729 P(5)=0.839  0.0318 0.0021 2138.79 -7634.23
  5% 0.65 0.21 0.25 0.19 0.10 0.39   5 13 0.0213 0.3729 P(5)=0.840  0.0318 0.0021 2078.25 -7630.27
  5% 0.65 0.21 0.25 0.19 0.09 0.39   5 13 0.0208 0.3667 P(5)=0.842  0.0319 0.0021 2105.08 -7618.21
  5% 0.65 0.21 0.25 0.19 0.09 0.39   5 13 0.0204 0.3667 P(5)=0.844  0.0320 0.0021 2077.19 -7635.47
  5% 0.65 0.21 0.26 0.19 0.09 0.38   5 13 0.0200 0.3770 P(5)=0.845  0.0320 0.0021 2083.59 -7635.46
  5% 0.65 0.21 0.26 0.19 0.09 0.39   5 13 0.0196 0.3770 P(5)=0.847  0.0320 0.0021 2094.98 -7632.54
  5% 0.65 0.21 0.25 0.19 0.09 0.38   5 13 0.0196 0.3871 P(5)=0.848  0.0321 0.0021 2107.17 -7626.16
  5% 0.65 0.21 0.25 0.19 0.09 0.38   5 13 0.0192 0.3871 P(5)=0.850  0.0322 0.0021 2110.46 -7618.41  0:25

  5% 0.65 0.21 0.25 0.19 0.09 0.39   5 13 0.0192 0.3968 P(5)=0.851  0.0322 0.0021 2103.87 -7623.41
  5% 0.65 0.21 0.25 0.19 0.09 0.39   5 13 0.0192 0.4062 P(5)=0.853  0.0323 0.0021 2097.91 -7631.69
  5% 0.65 0.21 0.26 0.19 0.09 0.39   5 13 0.0189 0.4154 P(5)=0.854  0.0323 0.0021 2107.41 -7619.31
  5% 0.65 0.21 0.26 0.19 0.09 0.39   5 13 0.0185 0.4242 P(5)=0.856  0.0323 0.0021 2127.57 -7622.66
  5% 0.65 0.21 0.26 0.19 0.09 0.39   5 13 0.0185 0.4179 P(5)=0.857  0.0323 0.0021 2133.80 -7621.38
  5% 0.65 0.21 0.26 0.19 0.09 0.39   5 13 0.0182 0.4265 P(5)=0.858  0.0323 0.0021 2145.72 -7611.00
  5% 0.65 0.21 0.26 0.19 0.09 0.39   5 13 0.0182 0.4265 P(5)=0.860  0.0323 0.0021 2147.18 -7611.16
  5% 0.65 0.21 0.26 0.19 0.09 0.39   5 13 0.0182 0.4348 P(5)=0.861  0.0322 0.0021 2143.19 -7609.97
  5% 0.65 0.21 0.25 0.19 0.09 0.39   5 13 0.0179 0.4286 P(5)=0.862  0.0322 0.0021 2133.60 -7602.26
  6% 0.65 0.21 0.25 0.19 0.10 0.39   5 13 0.0179 0.4366 P(5)=0.864  0.0323 0.0021 2083.06 -7609.23
  6% 0.65 0.21 0.25 0.19 0.10 0.39   5 13 0.0179 0.4444 P(5)=0.865  0.0323 0.0021 2085.86 -7597.55
  6% 0.65 0.21 0.25 0.18 0.10 0.39   5 13 0.0175 0.4384 P(5)=0.866  0.0324 0.0021 2066.35 -7611.89
  6% 0.65 0.21 0.25 0.19 0.10 0.39   5 13 0.0172 0.4459 P(5)=0.867  0.0324 0.0021 2071.64 -7615.33
  6% 0.65 0.21 0.25 0.18 0.10 0.39   5 13 0.0172 0.4533 P(5)=0.868  0.0324 0.0021 2087.37 -7611.06
  6% 0.65 0.21 0.25 0.18 0.10 0.39   5 13 0.0172 0.4474 P(5)=0.870  0.0324 0.0021 2121.22 -7630.41
  6% 0.65 0.21 0.25 0.18 0.10 0.39   5 13 0.0172 0.4416 P(5)=0.871  0.0324 0.0021 2126.19 -7618.55
  6% 0.65 0.21 0.25 0.18 0.10 0.39   5 13 0.0169 0.4487 P(5)=0.872  0.0324 0.0021 2131.95 -7608.22
  6% 0.65 0.21 0.25 0.18 0.10 0.39   5 13 0.0167 0.4487 P(5)=0.873  0.0324 0.0021 2136.55 -7606.05
  6% 0.65 0.21 0.25 0.18 0.10 0.39   5 13 0.0167 0.4557 P(5)=0.874  0.0323 0.0021 2114.57 -7606.95
  6% 0.65 0.21 0.25 0.18 0.10 0.39   5 13 0.0164 0.4500 P(5)=0.875  0.0323 0.0021 2146.88 -7605.14
  6% 0.65 0.21 0.25 0.18 0.10 0.39   5 13 0.0164 0.4568 P(5)=0.876  0.0324 0.0021 2145.86 -7605.42
  6% 0.65 0.21 0.25 0.18 0.10 0.39   5 13 0.0161 0.4512 P(5)=0.877  0.0324 0.0021 2138.04 -7608.97
  6% 0.65 0.21 0.25 0.18 0.10 0.39   5 13 0.0159 0.4578 P(5)=0.878  0.0324 0.0021 2125.38 -7625.52
  6% 0.65 0.21 0.25 0.18 0.10 0.39   5 13 0.0159 0.4643 P(5)=0.879  0.0324 0.0021 2117.19 -7624.76
  6% 0.65 0.21 0.25 0.18 0.10 0.39   5 13 0.0159 0.4643 P(5)=0.880  0.0324 0.0021 2130.70 -7630.00
  6% 0.65 0.21 0.25 0.18 0.10 0.39   5 13 0.0159 0.4588 P(5)=0.881  0.0324 0.0021 2131.44 -7618.87
  6% 0.65 0.21 0.25 0.18 0.10 0.39   5 13 0.0156 0.4535 P(5)=0.882  0.0324 0.0021 2095.51 -7607.86
  6% 0.65 0.21 0.25 0.18 0.10 0.39   5 13 0.0154 0.4483 P(5)=0.883  0.0324 0.0021 2120.36 -7611.11
  6% 0.65 0.21 0.25 0.18 0.10 0.39   5 13 0.0152 0.4432 P(5)=0.884  0.0324 0.0021 2101.42 -7618.19
  7% 0.65 0.21 0.25 0.18 0.10 0.39   5 13 0.0152 0.4432 P(5)=0.885  0.0324 0.0021 2119.77 -7614.48
  7% 0.65 0.21 0.25 0.18 0.10 0.39   5 13 0.0152 0.4432 P(5)=0.885  0.0325 0.0021 2112.53 -7606.30
  7% 0.65 0.21 0.25 0.18 0.10 0.39   5 13 0.0149 0.4432 P(5)=0.886  0.0325 0.0021 2085.23 -7617.22
  7% 0.65 0.21 0.25 0.19 0.10 0.39   5 13 0.0149 0.4382 P(5)=0.887  0.0325 0.0021 2076.64 -7599.88
  7% 0.65 0.21 0.25 0.19 0.10 0.39   5 13 0.0147 0.4333 P(5)=0.888  0.0326 0.0021 2077.18 -7606.23
  7% 0.65 0.21 0.25 0.19 0.10 0.39   5 13 0.0147 0.4333 P(5)=0.889  0.0326 0.0021 2067.00 -7602.26
  7% 0.65 0.21 0.25 0.19 0.10 0.39   5 13 0.0147 0.4333 P(5)=0.890  0.0327 0.0021 2062.46 -7599.98
  7% 0.65 0.21 0.25 0.19 0.09 0.39   5 13 0.0147 0.4286 P(5)=0.891  0.0327 0.0021 2103.91 -7596.79
  7% 0.65 0.21 0.25 0.19 0.09 0.39   5 13 0.0145 0.4286 P(5)=0.891  0.0328 0.0021 2089.46 -7609.32
  7% 0.65 0.21 0.25 0.19 0.09 0.39   5 13 0.0145 0.4239 P(5)=0.892  0.0328 0.0021 2090.45 -7605.04
  7% 0.64 0.21 0.25 0.19 0.09 0.39   5 13 0.0145 0.4194 P(5)=0.893  0.0329 0.0021 2093.91 -7606.84
  7% 0.64 0.21 0.25 0.19 0.09 0.39   5 13 0.0145 0.4149 P(5)=0.894  0.0329 0.0021 2083.85 -7599.35
  7% 0.64 0.21 0.25 0.19 0.09 0.39   5 13 0.0143 0.4105 P(5)=0.894  0.0329 0.0021 2077.83 -7603.13
  7% 0.64 0.21 0.25 0.19 0.09 0.39   5 13 0.0141 0.4062 P(5)=0.895  0.0329 0.0021 2073.73 -7608.18
  7% 0.64 0.21 0.25 0.19 0.10 0.39   5 13 0.0139 0.4062 P(5)=0.896  0.0329 0.0021 2110.16 -7613.09
  7% 0.64 0.21 0.25 0.19 0.10 0.39   5 13 0.0139 0.4062 P(5)=0.897  0.0329 0.0021 2112.45 -7610.25
  7% 0.64 0.21 0.25 0.19 0.10 0.39   5 13 0.0139 0.4021 P(5)=0.897  0.0329 0.0021 2104.41 -7621.79
  7% 0.64 0.21 0.25 0.19 0.10 0.39   5 13 0.0137 0.3980 P(5)=0.898  0.0329 0.0021 2096.92 -7620.55
  7% 0.64 0.21 0.25 0.19 0.09 0.39   5 13 0.0137 0.3939 P(5)=0.899  0.0329 0.0021 2098.43 -7604.09
  7% 0.64 0.21 0.25 0.19 0.09 0.39   5 13 0.0135 0.3900 P(5)=0.899  0.0329 0.0021 2087.84 -7600.11
  8% 0.64 0.21 0.25 0.19 0.10 0.39   5 13 0.0133 0.3861 P(5)=0.900  0.0329 0.0022 2040.50 -7603.46
  8% 0.64 0.21 0.25 0.18 0.11 0.39   5 13 0.0133 0.3824 P(5)=0.901  0.0330 0.0022 2089.90 -7594.78
  8% 0.64 0.21 0.25 0.18 0.11 0.39   5 13 0.0132 0.3824 P(5)=0.901  0.0330 0.0022 2100.70 -7594.72
  8% 0.64 0.21 0.25 0.18 0.10 0.39   5 13 0.0130 0.3786 P(5)=0.902  0.0330 0.0022 2118.22 -7595.16
  8% 0.64 0.21 0.25 0.18 0.10 0.39   5 13 0.0128 0.3750 P(5)=0.903  0.0330 0.0022 2108.51 -7602.50
  8% 0.64 0.21 0.25 0.18 0.10 0.39   5 13 0.0128 0.3750 P(5)=0.903  0.0330 0.0022 2128.61 -7619.85
  8% 0.64 0.21 0.25 0.18 0.10 0.39   5 13 0.0128 0.3750 P(5)=0.904  0.0331 0.0022 2120.76 -7603.45
  8% 0.64 0.21 0.25 0.18 0.10 0.39   5 13 0.0127 0.3714 P(5)=0.904  0.0331 0.0022 2106.00 -7593.57
  8% 0.64 0.21 0.25 0.18 0.10 0.39   5 13 0.0127 0.3679 P(5)=0.905  0.0331 0.0022 2091.63 -7587.82
  8% 0.64 0.21 0.25 0.18 0.10 0.39   5 13 0.0127 0.3645 P(5)=0.906  0.0331 0.0022 2101.71 -7592.14
  8% 0.64 0.21 0.24 0.18 0.11 0.39   5 13 0.0127 0.3611 P(5)=0.906  0.0331 0.0022 2121.85 -7594.26
  8% 0.64 0.21 0.24 0.18 0.11 0.39   5 13 0.0125 0.3578 P(5)=0.907  0.0331 0.0022 2104.50 -7596.90
  8% 0.64 0.21 0.24 0.18 0.10 0.39   5 13 0.0123 0.3636 P(5)=0.907  0.0331 0.0022 2087.45 -7592.29
  8% 0.64 0.21 0.24 0.18 0.10 0.39   5 13 0.0122 0.3694 P(5)=0.908  0.0331 0.0022 2095.49 -7595.20
  8% 0.64 0.21 0.24 0.18 0.10 0.39   5 13 0.0122 0.3694 P(5)=0.909  0.0332 0.0022 2081.42 -7604.31
  8% 0.64 0.21 0.24 0.18 0.10 0.39   5 13 0.0120 0.3694 P(5)=0.909  0.0332 0.0022 2069.70 -7592.44
  8% 0.64 0.21 0.25 0.18 0.10 0.39   5 13 0.0120 0.3694 P(5)=0.910  0.0332 0.0022 2062.00 -7604.93
  8% 0.64 0.21 0.25 0.18 0.10 0.39   5 13 0.0119 0.3694 P(5)=0.910  0.0332 0.0022 2071.20 -7591.86
  8% 0.64 0.21 0.25 0.18 0.10 0.39   5 13 0.0119 0.3694 P(5)=0.911  0.0333 0.0022 2070.85 -7603.88
  8% 0.64 0.21 0.25 0.18 0.10 0.39   5 13 0.0119 0.3661 P(5)=0.911  0.0333 0.0022 2069.53 -7601.92
  9% 0.64 0.21 0.25 0.18 0.10 0.39   5 13 0.0119 0.3661 P(5)=0.912  0.0333 0.0022 2091.23 -7607.64
  9% 0.64 0.21 0.25 0.18 0.10 0.39   5 13 0.0118 0.3628 P(5)=0.912  0.0333 0.0022 2109.89 -7601.67
  9% 0.64 0.21 0.25 0.18 0.10 0.39   5 13 0.0116 0.3628 P(5)=0.913  0.0333 0.0022 2108.53 -7595.98
  9% 0.64 0.21 0.25 0.18 0.10 0.39   5 13 0.0116 0.3596 P(5)=0.913  0.0333 0.0022 2102.99 -7613.10
  9% 0.64 0.21 0.25 0.18 0.10 0.39   5 13 0.0115 0.3565 P(5)=0.914  0.0333 0.0022 2087.14 -7604.99
  9% 0.64 0.21 0.25 0.18 0.10 0.39   5 13 0.0115 0.3565 P(5)=0.914  0.0333 0.0022 2079.61 -7600.71
  9% 0.64 0.21 0.25 0.18 0.10 0.39   5 13 0.0115 0.3621 P(5)=0.915  0.0333 0.0022 2062.10 -7609.76
  9% 0.64 0.21 0.25 0.18 0.10 0.39   5 13 0.0114 0.3621 P(5)=0.915  0.0333 0.0022 2060.05 -7604.55
  9% 0.64 0.21 0.25 0.18 0.10 0.39   5 13 0.0114 0.3590 P(5)=0.916  0.0333 0.0022 2080.55 -7610.51
  9% 0.64 0.21 0.25 0.18 0.09 0.39   5 13 0.0112 0.3644 P(5)=0.916  0.0333 0.0022 2092.02 -7624.47
  9% 0.64 0.21 0.25 0.18 0.09 0.39   5 13 0.0111 0.3613 P(5)=0.917  0.0333 0.0022 2086.10 -7611.31
  9% 0.64 0.21 0.25 0.18 0.09 0.39   5 13 0.0111 0.3583 P(5)=0.917  0.0334 0.0022 2113.57 -7613.38
  9% 0.64 0.21 0.25 0.18 0.09 0.39   5 13 0.0111 0.3583 P(5)=0.918  0.0334 0.0022 2129.97 -7621.26
  9% 0.64 0.21 0.25 0.18 0.09 0.39   5 13 0.0110 0.3636 P(5)=0.918  0.0334 0.0022 2128.73 -7614.33
  9% 0.64 0.21 0.25 0.18 0.09 0.39   5 13 0.0110 0.3607 P(5)=0.918  0.0335 0.0022 2113.57 -7600.58
  9% 0.64 0.21 0.25 0.18 0.09 0.39   5 13 0.0109 0.3607 P(5)=0.919  0.0335 0.0022 2093.53 -7594.03
  9% 0.64 0.21 0.25 0.18 0.09 0.39   5 13 0.0109 0.3577 P(5)=0.919  0.0335 0.0022 2109.34 -7589.82
  9% 0.64 0.21 0.25 0.18 0.09 0.39   5 13 0.0108 0.3577 P(5)=0.920  0.0335 0.0022 2118.05 -7590.98
  9% 0.64 0.21 0.25 0.18 0.09 0.39   5 13 0.0106 0.3548 P(5)=0.920  0.0335 0.0022 2109.25 -7605.75
  9% 0.64 0.21 0.25 0.18 0.09 0.39   5 13 0.0106 0.3520 P(5)=0.921  0.0335 0.0022 2101.34 -7599.73
 10% 0.64 0.21 0.25 0.18 0.09 0.39   5 13 0.0106 0.3492 P(5)=0.921  0.0335 0.0022 2091.18 -7603.17
 10% 0.64 0.21 0.25 0.18 0.09 0.39   5 13 0.0105 0.3543 P(5)=0.921  0.0335 0.0022 2082.25 -7599.18
 10% 0.64 0.21 0.25 0.18 0.09 0.39   5 13 0.0105 0.3543 P(5)=0.922  0.0335 0.0022 2132.05 -7592.69
 10% 0.64 0.21 0.25 0.18 0.09 0.39   5 13 0.0105 0.3516 P(5)=0.922  0.0335 0.0022 2121.78 -7600.42
 10% 0.64 0.21 0.25 0.18 0.09 0.40   5 13 0.0104 0.3516 P(5)=0.923  0.0334 0.0022 2136.59 -7615.07
 10% 0.64 0.21 0.25 0.18 0.10 0.39   5 13 0.0104 0.3566 P(5)=0.923  0.0334 0.0022 2028.45 -7599.81
 10% 0.64 0.21 0.25 0.18 0.10 0.40   5 13 0.0104 0.3566 P(5)=0.923  0.0335 0.0022 2044.53 -7600.53
 10% 0.64 0.21 0.25 0.17 0.10 0.39   5 13 0.0103 0.3538 P(5)=0.924  0.0335 0.0022 2034.17 -7604.34
 10% 0.64 0.21 0.25 0.18 0.10 0.39   5 13 0.0103 0.3511 P(5)=0.924  0.0335 0.0022 2106.51 -7615.27
 10% 0.64 0.21 0.25 0.18 0.10 0.39   5 13 0.0103 0.3485 P(5)=0.925  0.0334 0.0022 2113.11 -7620.75
 10% 0.64 0.21 0.25 0.18 0.10 0.39   5 13 0.0103 0.3459 P(5)=0.925  0.0334 0.0022 2137.23 -7629.65  0:33

 10% 0.64 0.21 0.25 0.18 0.10 0.39   5 13 0.0103 0.3507 P(5)=0.925  0.0334 0.0022 2100.86 -7621.97
 10% 0.64 0.21 0.25 0.18 0.10 0.39   5 13 0.0102 0.3556 P(5)=0.926  0.0334 0.0022 2091.26 -7606.25
 10% 0.64 0.21 0.25 0.18 0.10 0.39   5 13 0.0101 0.3603 P(5)=0.926  0.0334 0.0022 2125.54 -7619.75
 10% 0.64 0.21 0.25 0.18 0.10 0.39   5 13 0.0100 0.3650 P(5)=0.926  0.0334 0.0022 2083.76 -7609.21
 10% 0.64 0.21 0.25 0.18 0.10 0.39   5 13 0.0100 0.3696 P(5)=0.927  0.0334 0.0022 2056.12 -7627.38
 10% 0.64 0.21 0.25 0.18 0.10 0.39   5 13 0.0099 0.3741 P(5)=0.927  0.0333 0.0022 2050.36 -7619.71
 10% 0.64 0.21 0.25 0.18 0.10 0.39   5 13 0.0098 0.3714 P(5)=0.928  0.0333 0.0022 2066.27 -7624.77
 10% 0.64 0.21 0.25 0.18 0.10 0.39   5 13 0.0098 0.3688 P(5)=0.928  0.0333 0.0022 2074.63 -7617.43
 10% 0.64 0.21 0.25 0.18 0.10 0.39   5 13 0.0098 0.3732 P(5)=0.928  0.0333 0.0022 2066.16 -7618.99
 11% 0.64 0.21 0.25 0.18 0.10 0.39   5 13 0.0097 0.3732 P(5)=0.929  0.0333 0.0022 2083.09 -7620.25
 11% 0.64 0.21 0.25 0.18 0.10 0.39   5 13 0.0096 0.3732 P(5)=0.929  0.0333 0.0022 2078.77 -7618.57
 11% 0.64 0.21 0.25 0.18 0.10 0.39   5 13 0.0095 0.3706 P(5)=0.929  0.0333 0.0022 2107.87 -7615.40
 11% 0.64 0.21 0.25 0.18 0.10 0.39   5 13 0.0094 0.3681 P(5)=0.930  0.0332 0.0022 2111.78 -7607.50
 11% 0.64 0.21 0.25 0.18 0.10 0.39   5 13 0.0093 0.3681 P(5)=0.930  0.0332 0.0022 2110.38 -7614.27
 11% 0.64 0.21 0.25 0.18 0.10 0.39   5 13 0.0093 0.3655 P(5)=0.930  0.0332 0.0022 2109.32 -7623.32
 11% 0.64 0.21 0.25 0.18 0.10 0.39   5 13 0.0092 0.3630 P(5)=0.931  0.0332 0.0022 2074.04 -7614.07
 11% 0.64 0.21 0.25 0.18 0.10 0.39   5 13 0.0091 0.3605 P(5)=0.931  0.0332 0.0022 2091.51 -7615.97
 11% 0.64 0.21 0.25 0.18 0.11 0.39   5 13 0.0091 0.3649 P(5)=0.931  0.0332 0.0022 2124.36 -7634.94
 11% 0.64 0.21 0.25 0.18 0.11 0.39   5 13 0.0090 0.3624 P(5)=0.932  0.0332 0.0022 2091.78 -7606.40
 11% 0.64 0.21 0.25 0.18 0.10 0.39   5 13 0.0090 0.3667 P(5)=0.932  0.0332 0.0022 2105.86 -7623.96
 11% 0.64 0.21 0.25 0.18 0.11 0.39   5 13 0.0090 0.3642 P(5)=0.932  0.0332 0.0022 2075.02 -7619.36
 11% 0.64 0.21 0.25 0.18 0.11 0.39   5 13 0.0089 0.3618 P(5)=0.932  0.0332 0.0022 2069.73 -7615.31
 11% 0.64 0.21 0.25 0.18 0.11 0.39   5 13 0.0088 0.3595 P(5)=0.933  0.0332 0.0022 2089.68 -7605.42
 11% 0.64 0.21 0.25 0.18 0.11 0.39   5 13 0.0088 0.3571 P(5)=0.933  0.0332 0.0022 2075.38 -7606.12
 11% 0.64 0.21 0.25 0.18 0.11 0.39   5 13 0.0088 0.3548 P(5)=0.933  0.0332 0.0022 2043.51 -7598.21
 11% 0.64 0.21 0.25 0.18 0.11 0.39   5 13 0.0088 0.3526 P(5)=0.934  0.0332 0.0022 2009.27 -7612.67
 11% 0.64 0.21 0.25 0.18 0.11 0.39   5 13 0.0088 0.3503 P(5)=0.934  0.0332 0.0022 2021.56 -7606.44
 11% 0.64 0.21 0.25 0.18 0.11 0.39   5 13 0.0088 0.3544 P(5)=0.934  0.0332 0.0022 2001.05 -7602.17
 11% 0.64 0.21 0.25 0.17 0.11 0.39   5 13 0.0088 0.3585 P(5)=0.934  0.0332 0.0022 2072.72 -7609.85
 12% 0.64 0.21 0.25 0.17 0.11 0.39   5 13 0.0088 0.3625 P(5)=0.935  0.0332 0.0022 2085.08 -7603.65
 12% 0.64 0.21 0.25 0.17 0.11 0.39   5 13 0.0087 0.3602 P(5)=0.935  0.0331 0.0022 2091.65 -7597.49
 12% 0.64 0.21 0.25 0.17 0.12 0.39   5 13 0.0087 0.3602 P(5)=0.935  0.0331 0.0022 2043.46 -7590.84
 12% 0.64 0.21 0.25 0.17 0.12 0.39   5 13 0.0086 0.3642 P(5)=0.936  0.0331 0.0022 2015.62 -7588.95
 12% 0.64 0.21 0.25 0.17 0.12 0.39   5 13 0.0086 0.3620 P(5)=0.936  0.0331 0.0022 2018.59 -7588.55
 12% 0.64 0.21 0.25 0.17 0.11 0.39   5 13 0.0086 0.3598 P(5)=0.936  0.0331 0.0022 2017.00 -7594.76
 12% 0.64 0.21 0.25 0.17 0.12 0.39   5 13 0.0085 0.3636 P(5)=0.936  0.0331 0.0022 2083.51 -7616.20
 12% 0.64 0.21 0.25 0.17 0.12 0.39   5 13 0.0085 0.3614 P(5)=0.937  0.0330 0.0022 2071.54 -7608.15
 12% 0.64 0.21 0.25 0.17 0.12 0.39   5 13 0.0085 0.3614 P(5)=0.937  0.0330 0.0022 2021.01 -7621.76
 12% 0.64 0.21 0.25 0.17 0.13 0.39   5 13 0.0085 0.3593 P(5)=0.937  0.0330 0.0022 2064.62 -7605.79
 12% 0.64 0.21 0.25 0.17 0.12 0.39   5 13 0.0084 0.3593 P(5)=0.937  0.0330 0.0022 2080.20 -7601.88
 12% 0.64 0.21 0.25 0.17 0.13 0.39   5 13 0.0084 0.3593 P(5)=0.938  0.0330 0.0022 2050.54 -7601.70
 12% 0.64 0.21 0.25 0.17 0.13 0.39   5 13 0.0083 0.3593 P(5)=0.938  0.0330 0.0022 2061.78 -7601.02
 12% 0.64 0.21 0.25 0.17 0.13 0.39   5 13 0.0083 0.3593 P(5)=0.938  0.0330 0.0022 2090.68 -7603.20
 12% 0.64 0.21 0.25 0.17 0.13 0.39   5 13 0.0083 0.3593 P(5)=0.939  0.0330 0.0022 2078.43 -7602.64
 12% 0.64 0.21 0.25 0.16 0.13 0.39   5 13 0.0082 0.3593 P(5)=0.939  0.0330 0.0022 2058.82 -7597.96
 12% 0.64 0.21 0.25 0.16 0.13 0.39   5 13 0.0082 0.3631 P(5)=0.939  0.0330 0.0022 2059.08 -7591.28
 12% 0.64 0.21 0.25 0.16 0.13 0.39   5 13 0.0082 0.3631 P(5)=0.939  0.0330 0.0022 2043.64 -7591.50
 12% 0.64 0.21 0.25 0.16 0.12 0.39   5 13 0.0082 0.3631 P(5)=0.940  0.0330 0.0022 2046.84 -7603.97
 12% 0.64 0.21 0.25 0.16 0.12 0.39   5 13 0.0082 0.3669 P(5)=0.940  0.0330 0.0022 2049.25 -7599.73
 13% 0.65 0.21 0.25 0.16 0.13 0.39   5 13 0.0082 0.3706 P(5)=0.940  0.0330 0.0022 2037.04 -7593.94
 13% 0.65 0.21 0.25 0.17 0.13 0.39   5 13 0.0081 0.3743 P(5)=0.940  0.0329 0.0022 2016.43 -7597.04
 13% 0.65 0.21 0.25 0.16 0.13 0.39   5 13 0.0081 0.3779 P(5)=0.940  0.0329 0.0022 2050.23 -7601.63
 13% 0.65 0.21 0.25 0.16 0.13 0.39   5 13 0.0080 0.3815 P(5)=0.941  0.0329 0.0022 2058.90 -7603.20
 13% 0.65 0.21 0.25 0.16 0.13 0.39   5 13 0.0080 0.3851 P(5)=0.941  0.0329 0.0022 2052.26 -7603.11
 13% 0.65 0.21 0.25 0.16 0.13 0.39   5 13 0.0079 0.3886 P(5)=0.941  0.0328 0.0022 2064.07 -7598.47
 13% 0.65 0.21 0.25 0.17 0.13 0.39   5 13 0.0079 0.3864 P(5)=0.941  0.0328 0.0022 2059.14 -7611.69
 13% 0.65 0.21 0.25 0.17 0.13 0.39   5 13 0.0079 0.3898 P(5)=0.942  0.0328 0.0022 2044.11 -7615.29
 13% 0.65 0.21 0.25 0.17 0.13 0.39   5 13 0.0079 0.3933 P(5)=0.942  0.0328 0.0022 2040.95 -7610.33
 13% 0.65 0.21 0.25 0.17 0.13 0.39   5 13 0.0079 0.3911 P(5)=0.942  0.0327 0.0022 2032.23 -7603.66
 13% 0.65 0.21 0.25 0.17 0.13 0.39   5 13 0.0078 0.3944 P(5)=0.942  0.0327 0.0022 2052.65 -7609.40
 13% 0.65 0.21 0.25 0.17 0.13 0.39   5 13 0.0078 0.3923 P(5)=0.943  0.0327 0.0022 2059.73 -7617.12
 13% 0.65 0.21 0.25 0.17 0.13 0.39   5 13 0.0078 0.3901 P(5)=0.943  0.0327 0.0022 2054.48 -7606.71
 13% 0.65 0.21 0.25 0.17 0.13 0.39   5 13 0.0078 0.3880 P(5)=0.943  0.0327 0.0022 2058.56 -7617.82
 13% 0.65 0.21 0.25 0.17 0.13 0.39   5 13 0.0078 0.3859 P(5)=0.943  0.0327 0.0022 2077.68 -7610.45
 13% 0.65 0.21 0.25 0.17 0.13 0.39   5 13 0.0077 0.3838 P(5)=0.943  0.0327 0.0022 2067.84 -7608.23
 13% 0.65 0.21 0.25 0.17 0.13 0.39   5 13 0.0077 0.3871 P(5)=0.944  0.0327 0.0022 2036.60 -7610.55
 13% 0.65 0.21 0.25 0.17 0.13 0.39   5 13 0.0076 0.3904 P(5)=0.944  0.0327 0.0022 1991.82 -7601.02
 13% 0.65 0.21 0.25 0.17 0.13 0.39   5 13 0.0076 0.3883 P(5)=0.944  0.0327 0.0022 1981.38 -7593.53
 13% 0.65 0.21 0.25 0.17 0.13 0.39   5 13 0.0076 0.3862 P(5)=0.944  0.0327 0.0022 1987.07 -7598.69
 14% 0.65 0.21 0.25 0.17 0.13 0.39   5 13 0.0075 0.3895 P(5)=0.944  0.0327 0.0022 2006.37 -7599.81
 14% 0.65 0.21 0.25 0.17 0.13 0.39   5 13 0.0075 0.3874 P(5)=0.945  0.0327 0.0022 2017.44 -7602.73
 14% 0.65 0.21 0.25 0.17 0.13 0.39   5 13 0.0075 0.3854 P(5)=0.945  0.0327 0.0022 2058.44 -7605.76
 14% 0.65 0.21 0.25 0.18 0.13 0.39   5 13 0.0075 0.3834 P(5)=0.945  0.0327 0.0022 2057.97 -7609.40
 14% 0.65 0.21 0.25 0.18 0.14 0.39   5 13 0.0075 0.3814 P(5)=0.945  0.0327 0.0022 2037.57 -7622.39
 14% 0.65 0.21 0.25 0.18 0.13 0.39   5 13 0.0074 0.3795 P(5)=0.945  0.0327 0.0022 2025.09 -7619.22
 14% 0.65 0.21 0.25 0.18 0.13 0.39   5 13 0.0074 0.3827 P(5)=0.946  0.0327 0.0022 2030.98 -7606.75
 14% 0.65 0.21 0.25 0.18 0.13 0.39   5 13 0.0074 0.3827 P(5)=0.946  0.0327 0.0022 1995.11 -7616.33
 14% 0.65 0.22 0.25 0.18 0.13 0.39   5 13 0.0073 0.3807 P(5)=0.946  0.0327 0.0022 2005.35 -7616.07
 14% 0.65 0.22 0.25 0.18 0.13 0.39   5 13 0.0073 0.3788 P(5)=0.946  0.0327 0.0022 2004.23 -7612.17
 14% 0.65 0.22 0.25 0.18 0.13 0.39   5 13 0.0072 0.3819 P(5)=0.946  0.0327 0.0022 2024.26 -7617.38
 14% 0.65 0.22 0.25 0.18 0.13 0.39   5 13 0.0072 0.3850 P(5)=0.947  0.0327 0.0022 2021.63 -7598.46
 14% 0.65 0.22 0.25 0.18 0.13 0.39   5 13 0.0072 0.3850 P(5)=0.947  0.0327 0.0022 2037.50 -7611.90
 14% 0.65 0.22 0.25 0.18 0.13 0.39   5 13 0.0071 0.3850 P(5)=0.947  0.0327 0.0022 2025.00 -7605.33
 14% 0.65 0.22 0.25 0.18 0.13 0.39   5 13 0.0071 0.3850 P(5)=0.947  0.0327 0.0022 2007.36 -7607.53
 14% 0.65 0.22 0.25 0.18 0.13 0.39   5 13 0.0071 0.3831 P(5)=0.947  0.0327 0.0022 2046.11 -7605.34
 14% 0.65 0.22 0.25 0.19 0.13 0.39   5 13 0.0070 0.3831 P(5)=0.948  0.0327 0.0022 1994.15 -7596.74
 14% 0.65 0.22 0.25 0.19 0.13 0.39   5 13 0.0070 0.3861 P(5)=0.948  0.0327 0.0022 2005.87 -7601.69
 14% 0.65 0.22 0.25 0.19 0.13 0.39   5 13 0.0069 0.3892 P(5)=0.948  0.0327 0.0023 2015.85 -7600.27
 14% 0.65 0.22 0.25 0.19 0.13 0.39   5 13 0.0069 0.3873 P(5)=0.948  0.0327 0.0023 2016.05 -7594.99
 15% 0.65 0.22 0.25 0.19 0.13 0.39   5 13 0.0069 0.3854 P(5)=0.948  0.0327 0.0023 2011.58 -7589.08
 15% 0.65 0.22 0.25 0.19 0.13 0.39   5 13 0.0069 0.3883 P(5)=0.948  0.0327 0.0023 2028.51 -7590.61
 15% 0.65 0.22 0.25 0.19 0.13 0.39   5 13 0.0069 0.3865 P(5)=0.949  0.0327 0.0023 2026.19 -7592.57
 15% 0.65 0.22 0.25 0.19 0.13 0.39   5 13 0.0069 0.3865 P(5)=0.949  0.0327 0.0023 2028.08 -7607.08
 15% 0.65 0.22 0.25 0.19 0.13 0.39   5 13 0.0069 0.3846 P(5)=0.949  0.0327 0.0023 2020.47 -7597.24
 15% 0.65 0.22 0.25 0.19 0.13 0.39   5 13 0.0068 0.3846 P(5)=0.949  0.0327 0.0023 2033.23 -7607.82
 15% 0.65 0.22 0.25 0.19 0.12 0.39   5 13 0.0068 0.3846 P(5)=0.949  0.0327 0.0023 2027.64 -7601.00
 15% 0.65 0.22 0.25 0.19 0.12 0.39   5 13 0.0068 0.3846 P(5)=0.949  0.0327 0.0023 2049.63 -7598.21
 15% 0.65 0.22 0.25 0.19 0.13 0.39   5 13 0.0068 0.3846 P(5)=0.950  0.0327 0.0023 2098.24 -7608.68
 15% 0.65 0.22 0.25 0.19 0.13 0.39   5 13 0.0068 0.3876 P(5)=0.950  0.0326 0.0023 2096.63 -7603.17
 15% 0.65 0.22 0.25 0.19 0.13 0.39   5 13 0.0067 0.3857 P(5)=0.950  0.0327 0.0023 2101.00 -7612.66  0:41

 15% 0.65 0.22 0.25 0.19 0.13 0.39   5 13 0.0067 0.3886 P(5)=0.950  0.0327 0.0023 2116.96 -7607.23
 15% 0.65 0.22 0.25 0.19 0.13 0.39   5 13 0.0066 0.3868 P(5)=0.950  0.0327 0.0023 2124.97 -7623.37
 15% 0.65 0.22 0.25 0.19 0.13 0.39   5 13 0.0066 0.3850 P(5)=0.950  0.0327 0.0023 2106.24 -7610.58
 15% 0.65 0.22 0.25 0.19 0.12 0.39   5 13 0.0066 0.3832 P(5)=0.951  0.0327 0.0023 2072.60 -7603.00
 15% 0.65 0.22 0.25 0.19 0.12 0.39   5 13 0.0066 0.3814 P(5)=0.951  0.0327 0.0023 2069.76 -7608.83
 15% 0.65 0.22 0.25 0.19 0.12 0.39   5 13 0.0065 0.3796 P(5)=0.951  0.0327 0.0023 2088.38 -7607.84
 15% 0.65 0.22 0.25 0.20 0.12 0.39   5 13 0.0065 0.3779 P(5)=0.951  0.0328 0.0023 2112.14 -7607.85
 15% 0.65 0.22 0.25 0.20 0.12 0.39   5 13 0.0065 0.3761 P(5)=0.951  0.0328 0.0023 2092.35 -7601.59
 15% 0.65 0.22 0.25 0.20 0.12 0.39   5 13 0.0064 0.3744 P(5)=0.951  0.0328 0.0023 2084.47 -7621.11
 16% 0.65 0.22 0.25 0.20 0.12 0.39   5 13 0.0064 0.3773 P(5)=0.952  0.0328 0.0023 2077.70 -7612.38
 16% 0.65 0.22 0.25 0.20 0.12 0.39   5 13 0.0064 0.3801 P(5)=0.952  0.0328 0.0023 2064.23 -7614.62
 16% 0.65 0.22 0.25 0.20 0.12 0.39   5 13 0.0064 0.3829 P(5)=0.952  0.0328 0.0023 2059.08 -7620.91
 16% 0.65 0.22 0.25 0.20 0.12 0.39   5 13 0.0064 0.3857 P(5)=0.952  0.0328 0.0023 2073.40 -7620.64
 16% 0.65 0.22 0.25 0.20 0.12 0.39   5 13 0.0064 0.3839 P(5)=0.952  0.0328 0.0023 2082.28 -7604.66
 16% 0.65 0.22 0.25 0.20 0.12 0.39   5 13 0.0064 0.3867 P(5)=0.952  0.0328 0.0023 2071.08 -7610.15
 16% 0.65 0.22 0.25 0.20 0.12 0.39   5 13 0.0063 0.3894 P(5)=0.953  0.0328 0.0023 2065.04 -7608.22
 16% 0.65 0.22 0.25 0.20 0.12 0.39   5 13 0.0063 0.3877 P(5)=0.953  0.0328 0.0023 2051.28 -7617.74
 16% 0.65 0.22 0.25 0.20 0.12 0.39   5 13 0.0063 0.3860 P(5)=0.953  0.0328 0.0023 2067.07 -7624.54
 16% 0.65 0.22 0.25 0.20 0.12 0.39   5 13 0.0063 0.3843 P(5)=0.953  0.0328 0.0023 2055.69 -7636.40
 16% 0.65 0.22 0.25 0.20 0.12 0.39   5 13 0.0063 0.3870 P(5)=0.953  0.0328 0.0023 2063.75 -7622.53
 16% 0.65 0.22 0.25 0.20 0.12 0.39   5 13 0.0062 0.3896 P(5)=0.953  0.0328 0.0023 2047.29 -7627.58
 16% 0.65 0.22 0.25 0.20 0.12 0.39   5 13 0.0062 0.3896 P(5)=0.953  0.0328 0.0023 2075.47 -7622.90
 16% 0.65 0.22 0.25 0.20 0.12 0.39   5 13 0.0062 0.3879 P(5)=0.954  0.0328 0.0023 2061.90 -7616.05
 16% 0.65 0.22 0.25 0.20 0.12 0.39   5 13 0.0062 0.3863 P(5)=0.954  0.0328 0.0023 2070.41 -7622.11
 16% 0.65 0.22 0.25 0.20 0.12 0.39   5 13 0.0062 0.3846 P(5)=0.954  0.0327 0.0023 2071.86 -7629.00
 16% 0.65 0.22 0.25 0.20 0.12 0.39   5 13 0.0062 0.3830 P(5)=0.954  0.0327 0.0023 2060.62 -7621.35
 16% 0.65 0.22 0.25 0.20 0.12 0.39   5 13 0.0061 0.3830 P(5)=0.954  0.0327 0.0023 2071.78 -7614.87
 16% 0.65 0.22 0.25 0.20 0.12 0.39   5 13 0.0061 0.3856 P(5)=0.954  0.0327 0.0023 2071.16 -7613.75
 16% 0.65 0.22 0.25 0.20 0.12 0.39   5 13 0.0061 0.3882 P(5)=0.954  0.0327 0.0023 2097.57 -7619.73
 17% 0.65 0.22 0.25 0.20 0.12 0.39   5 13 0.0061 0.3866 P(5)=0.955  0.0328 0.0023 2103.87 -7624.50
 17% 0.65 0.22 0.25 0.20 0.12 0.39   5 13 0.0061 0.3866 P(5)=0.955  0.0328 0.0023 2081.46 -7619.08
 17% 0.65 0.22 0.25 0.20 0.12 0.39   5 13 0.0061 0.3891 P(5)=0.955  0.0327 0.0023 2093.85 -7634.77
 17% 0.65 0.22 0.25 0.20 0.12 0.39   5 13 0.0061 0.3917 P(5)=0.955  0.0327 0.0023 2074.69 -7634.81
 17% 0.65 0.22 0.25 0.20 0.12 0.39   5 13 0.0061 0.3900 P(5)=0.955  0.0327 0.0023 2090.18 -7622.60
 17% 0.65 0.22 0.25 0.20 0.12 0.39   5 13 0.0060 0.3884 P(5)=0.955  0.0327 0.0023 2111.09 -7630.97
 17% 0.65 0.22 0.25 0.20 0.12 0.39   5 13 0.0060 0.3884 P(5)=0.955  0.0327 0.0023 2124.79 -7611.83
 17% 0.65 0.22 0.25 0.20 0.12 0.39   5 13 0.0060 0.3868 P(5)=0.955  0.0327 0.0023 2110.01 -7619.31
 17% 0.65 0.22 0.26 0.20 0.12 0.39   5 13 0.0060 0.3852 P(5)=0.956  0.0327 0.0023 2116.00 -7620.43
 17% 0.65 0.22 0.26 0.20 0.12 0.39   5 13 0.0060 0.3837 P(5)=0.956  0.0327 0.0023 2118.22 -7612.75
 17% 0.65 0.22 0.26 0.20 0.11 0.39   5 13 0.0060 0.3821 P(5)=0.956  0.0327 0.0023 2110.45 -7619.80
 17% 0.65 0.22 0.26 0.20 0.11 0.39   5 13 0.0060 0.3846 P(5)=0.956  0.0327 0.0023 2116.91 -7609.19
 17% 0.65 0.22 0.26 0.20 0.11 0.39   5 13 0.0060 0.3871 P(5)=0.956  0.0328 0.0023 2125.07 -7606.65
 17% 0.65 0.22 0.26 0.20 0.11 0.39   5 13 0.0060 0.3855 P(5)=0.956  0.0328 0.0023 2122.10 -7646.48
 17% 0.65 0.22 0.26 0.20 0.11 0.39   5 13 0.0060 0.3840 P(5)=0.956  0.0328 0.0023 2140.34 -7625.50
 17% 0.65 0.22 0.26 0.20 0.11 0.39   5 13 0.0060 0.3865 P(5)=0.957  0.0328 0.0023 2115.98 -7628.18
 17% 0.65 0.22 0.26 0.20 0.11 0.39   5 13 0.0060 0.3849 P(5)=0.957  0.0328 0.0023 2121.68 -7639.17
 17% 0.65 0.22 0.26 0.20 0.11 0.39   5 13 0.0060 0.3874 P(5)=0.957  0.0328 0.0023 2125.82 -7642.67
 17% 0.65 0.22 0.26 0.20 0.11 0.39   5 13 0.0059 0.3898 P(5)=0.957  0.0328 0.0023 2128.80 -7632.68
 17% 0.65 0.22 0.26 0.20 0.11 0.39   5 13 0.0059 0.3882 P(5)=0.957  0.0328 0.0023 2139.50 -7634.60
 18% 0.65 0.22 0.26 0.21 0.11 0.39   5 13 0.0059 0.3867 P(5)=0.957  0.0328 0.0023 2135.78 -7635.49
 18% 0.65 0.22 0.26 0.21 0.11 0.39   5 13 0.0059 0.3891 P(5)=0.957  0.0328 0.0023 2140.99 -7634.01
 18% 0.65 0.22 0.26 0.21 0.11 0.39   5 13 0.0059 0.3915 P(5)=0.957  0.0328 0.0023 2126.25 -7631.97
 18% 0.65 0.22 0.26 0.21 0.11 0.39   5 13 0.0059 0.3938 P(5)=0.958  0.0328 0.0023 2162.76 -7644.81
 18% 0.65 0.22 0.26 0.21 0.11 0.39   5 13 0.0058 0.3938 P(5)=0.958  0.0328 0.0023 2172.77 -7621.51
 18% 0.65 0.22 0.26 0.21 0.11 0.39   5 13 0.0058 0.3962 P(5)=0.958  0.0328 0.0023 2106.60 -7622.19
 18% 0.65 0.22 0.26 0.21 0.11 0.39   5 13 0.0058 0.3946 P(5)=0.958  0.0328 0.0023 2108.56 -7641.00
 18% 0.65 0.22 0.26 0.21 0.11 0.39   5 13 0.0058 0.3931 P(5)=0.958  0.0328 0.0023 2122.29 -7628.82
 18% 0.65 0.22 0.26 0.21 0.11 0.39   5 13 0.0057 0.3954 P(5)=0.958  0.0328 0.0023 2111.31 -7624.97
 18% 0.65 0.22 0.26 0.21 0.11 0.39   5 13 0.0057 0.3939 P(5)=0.958  0.0328 0.0023 2094.83 -7613.71
 18% 0.65 0.22 0.26 0.21 0.11 0.39   5 13 0.0057 0.3925 P(5)=0.958  0.0328 0.0023 2107.02 -7609.06
 18% 0.65 0.22 0.26 0.21 0.11 0.39   5 13 0.0057 0.3925 P(5)=0.958  0.0329 0.0023 2108.68 -7607.85
 18% 0.65 0.22 0.26 0.21 0.11 0.39   5 13 0.0057 0.3947 P(5)=0.959  0.0329 0.0023 2104.02 -7603.05
 18% 0.65 0.22 0.26 0.21 0.11 0.39   5 13 0.0057 0.3933 P(5)=0.959  0.0329 0.0023 2102.30 -7599.67
 18% 0.65 0.22 0.26 0.21 0.11 0.39   5 13 0.0057 0.3918 P(5)=0.959  0.0329 0.0023 2102.92 -7612.30
 18% 0.65 0.22 0.26 0.21 0.11 0.39   5 13 0.0057 0.3918 P(5)=0.959  0.0329 0.0023 2085.22 -7605.89
 18% 0.65 0.22 0.26 0.21 0.11 0.39   5 13 0.0057 0.3918 P(5)=0.959  0.0329 0.0023 2081.17 -7606.47
 18% 0.65 0.22 0.26 0.21 0.11 0.39   5 13 0.0057 0.3918 P(5)=0.959  0.0329 0.0023 2099.82 -7602.19
 18% 0.65 0.22 0.26 0.21 0.11 0.39   5 13 0.0057 0.3941 P(5)=0.959  0.0329 0.0023 2098.48 -7608.13
 18% 0.65 0.22 0.26 0.21 0.11 0.39   5 13 0.0057 0.3941 P(5)=0.959  0.0329 0.0023 2139.47 -7607.35
 19% 0.65 0.22 0.26 0.21 0.11 0.39   5 13 0.0057 0.3963 P(5)=0.959  0.0329 0.0023 2125.83 -7613.93
 19% 0.65 0.22 0.26 0.21 0.11 0.39   5 13 0.0057 0.3985 P(5)=0.960  0.0329 0.0023 2111.20 -7612.37
 19% 0.65 0.22 0.26 0.21 0.12 0.39   5 13 0.0056 0.3985 P(5)=0.960  0.0329 0.0023 2093.66 -7605.43
 19% 0.65 0.22 0.26 0.21 0.12 0.39   5 13 0.0056 0.3985 P(5)=0.960  0.0329 0.0023 2118.52 -7605.15
 19% 0.65 0.22 0.26 0.21 0.11 0.39   5 13 0.0056 0.3985 P(5)=0.960  0.0329 0.0023 2120.29 -7594.27
 19% 0.65 0.22 0.26 0.21 0.11 0.39   5 13 0.0056 0.4007 P(5)=0.960  0.0329 0.0023 2123.79 -7604.86
 19% 0.65 0.22 0.26 0.21 0.11 0.39   5 13 0.0056 0.4029 P(5)=0.960  0.0329 0.0023 2107.87 -7598.68
 19% 0.65 0.22 0.26 0.21 0.11 0.39   5 13 0.0056 0.4029 P(5)=0.960  0.0329 0.0023 2128.93 -7624.89
 19% 0.65 0.22 0.26 0.21 0.11 0.39   5 13 0.0056 0.4029 P(5)=0.960  0.0329 0.0023 2136.07 -7612.93
 19% 0.65 0.22 0.26 0.21 0.11 0.39   5 13 0.0055 0.4051 P(5)=0.960  0.0329 0.0023 2128.59 -7606.66
 19% 0.65 0.22 0.26 0.21 0.11 0.39   5 13 0.0055 0.4073 P(5)=0.961  0.0329 0.0023 2125.45 -7601.33
 19% 0.65 0.22 0.26 0.21 0.11 0.39   5 13 0.0055 0.4094 P(5)=0.961  0.0329 0.0023 2101.29 -7618.29
 19% 0.65 0.22 0.26 0.21 0.11 0.39   5 13 0.0055 0.4094 P(5)=0.961  0.0329 0.0023 2112.19 -7618.92
 19% 0.65 0.22 0.26 0.21 0.11 0.39   5 13 0.0054 0.4116 P(5)=0.961  0.0328 0.0023 2099.89 -7618.52
 19% 0.65 0.22 0.26 0.21 0.11 0.39   5 13 0.0054 0.4137 P(5)=0.961  0.0328 0.0023 2098.90 -7614.66
 19% 0.65 0.22 0.26 0.21 0.11 0.39   5 13 0.0054 0.4158 P(5)=0.961  0.0328 0.0023 2094.88 -7620.71
 19% 0.65 0.22 0.26 0.21 0.11 0.39   5 13 0.0054 0.4179 P(5)=0.961  0.0328 0.0023 2100.66 -7622.76
 19% 0.65 0.22 0.26 0.21 0.11 0.39   5 13 0.0054 0.4199 P(5)=0.961  0.0328 0.0023 2103.03 -7637.85
 19% 0.65 0.22 0.26 0.21 0.11 0.39   5 13 0.0054 0.4184 P(5)=0.961  0.0328 0.0023 2115.67 -7613.24
 19% 0.65 0.22 0.26 0.22 0.11 0.39   5 13 0.0054 0.4170 P(5)=0.961  0.0328 0.0023 2114.35 -7597.70
 20% 0.65 0.22 0.26 0.22 0.11 0.39   5 13 0.0054 0.4190 P(5)=0.962  0.0328 0.0023 2109.56 -7600.67
 20% 0.65 0.22 0.26 0.22 0.11 0.39   5 13 0.0054 0.4175 P(5)=0.962  0.0328 0.0023 2115.11 -7622.42
 20% 0.65 0.22 0.26 0.22 0.11 0.39   5 13 0.0053 0.4196 P(5)=0.962  0.0328 0.0023 2120.97 -7616.71
 20% 0.65 0.22 0.26 0.22 0.11 0.39   5 13 0.0053 0.4181 P(5)=0.962  0.0328 0.0023 2139.30 -7611.16
 20% 0.65 0.22 0.26 0.22 0.11 0.39   5 13 0.0053 0.4201 P(5)=0.962  0.0328 0.0023 2118.18 -7611.69
 20% 0.65 0.22 0.26 0.22 0.11 0.39   5 13 0.0053 0.4221 P(5)=0.962  0.0328 0.0023 2122.17 -7615.05
 20% 0.65 0.22 0.26 0.22 0.11 0.39   5 13 0.0053 0.4207 P(5)=0.962  0.0327 0.0023 2127.62 -7621.80
 20% 0.65 0.22 0.26 0.22 0.11 0.39   5 13 0.0053 0.4227 P(5)=0.962  0.0327 0.0023 2085.15 -7621.57
 20% 0.65 0.22 0.26 0.22 0.11 0.39   5 13 0.0053 0.4247 P(5)=0.962  0.0327 0.0023 2103.40 -7615.70
 20% 0.65 0.22 0.26 0.22 0.11 0.39   5 13 0.0053 0.4266 P(5)=0.962  0.0327 0.0023 2092.11 -7622.53
 20% 0.65 0.22 0.26 0.22 0.11 0.39   5 13 0.0052 0.4286 P(5)=0.962  0.0327 0.0023 2102.99 -7628.08  0:50

 20% 0.65 0.22 0.26 0.22 0.11 0.39   5 13 0.0052 0.4305 P(5)=0.963  0.0327 0.0023 2089.92 -7625.02
 20% 0.65 0.22 0.26 0.22 0.11 0.39   5 13 0.0052 0.4291 P(5)=0.963  0.0327 0.0023 2082.07 -7609.33
 20% 0.65 0.22 0.26 0.22 0.11 0.39   5 13 0.0052 0.4276 P(5)=0.963  0.0327 0.0023 2132.61 -7632.13
 20% 0.65 0.22 0.26 0.22 0.11 0.39   5 13 0.0052 0.4295 P(5)=0.963  0.0327 0.0023 2113.78 -7609.42
 20% 0.65 0.22 0.26 0.22 0.11 0.39   5 13 0.0051 0.4314 P(5)=0.963  0.0327 0.0023 2139.50 -7613.90
 20% 0.65 0.22 0.26 0.22 0.11 0.39   5 13 0.0051 0.4333 P(5)=0.963  0.0327 0.0023 2125.50 -7615.09
 20% 0.65 0.22 0.26 0.22 0.11 0.39   5 13 0.0051 0.4352 P(5)=0.963  0.0327 0.0023 2122.23 -7621.17
 20% 0.65 0.22 0.26 0.22 0.11 0.39   5 13 0.0051 0.4371 P(5)=0.963  0.0327 0.0023 2099.41 -7612.17
 20% 0.65 0.22 0.26 0.22 0.11 0.39   5 13 0.0051 0.4389 P(5)=0.963  0.0327 0.0023 2116.96 -7605.18
 21% 0.65 0.22 0.26 0.22 0.11 0.39   5 13 0.0051 0.4375 P(5)=0.963  0.0327 0.0023 2106.78 -7599.57
 21% 0.65 0.22 0.26 0.22 0.11 0.39   5 13 0.0051 0.4361 P(5)=0.964  0.0327 0.0023 2161.40 -7609.96
 21% 0.65 0.22 0.26 0.22 0.11 0.39   5 13 0.0051 0.4379 P(5)=0.964  0.0327 0.0023 2139.32 -7602.83
 21% 0.65 0.22 0.26 0.22 0.11 0.39   5 13 0.0051 0.4365 P(5)=0.964  0.0327 0.0023 2145.83 -7596.46
 21% 0.65 0.22 0.26 0.22 0.11 0.39   5 13 0.0050 0.4351 P(5)=0.964  0.0327 0.0023 2151.15 -7605.03
 21% 0.65 0.22 0.26 0.22 0.12 0.39   5 13 0.0050 0.4337 P(5)=0.964  0.0327 0.0023 2073.83 -7604.92
 21% 0.65 0.22 0.26 0.22 0.12 0.39   5 13 0.0050 0.4323 P(5)=0.964  0.0327 0.0023 2057.81 -7599.71
 21% 0.65 0.22 0.26 0.22 0.12 0.39   5 13 0.0050 0.4341 P(5)=0.964  0.0327 0.0023 2098.40 -7602.69
 21% 0.65 0.22 0.26 0.23 0.12 0.39   5 13 0.0050 0.4359 P(5)=0.964  0.0327 0.0023 2116.48 -7615.68
 21% 0.65 0.22 0.26 0.23 0.12 0.39   5 13 0.0050 0.4377 P(5)=0.964  0.0327 0.0023 2129.93 -7612.43
 21% 0.65 0.22 0.26 0.23 0.12 0.39   5 13 0.0050 0.4363 P(5)=0.964  0.0327 0.0023 2114.58 -7612.17
 21% 0.65 0.22 0.26 0.23 0.12 0.39   5 13 0.0049 0.4349 P(5)=0.964  0.0327 0.0023 2117.54 -7603.05
 21% 0.65 0.22 0.26 0.23 0.12 0.39   5 13 0.0049 0.4335 P(5)=0.964  0.0327 0.0023 2104.29 -7601.95
 21% 0.65 0.22 0.26 0.23 0.12 0.39   5 13 0.0049 0.4353 P(5)=0.965  0.0326 0.0023 2063.86 -7598.73
 21% 0.65 0.22 0.26 0.23 0.12 0.39   5 13 0.0049 0.4340 P(5)=0.965  0.0326 0.0023 2060.61 -7617.34
 21% 0.65 0.22 0.26 0.23 0.12 0.39   5 13 0.0049 0.4357 P(5)=0.965  0.0326 0.0023 2024.54 -7617.05
 21% 0.65 0.22 0.26 0.23 0.12 0.39   5 13 0.0049 0.4357 P(5)=0.965  0.0326 0.0023 2034.43 -7611.67
 21% 0.65 0.22 0.26 0.23 0.12 0.39   5 13 0.0049 0.4375 P(5)=0.965  0.0326 0.0023 2047.33 -7607.27
 21% 0.65 0.22 0.26 0.23 0.12 0.39   5 13 0.0048 0.4361 P(5)=0.965  0.0326 0.0023 2070.65 -7617.17
 21% 0.65 0.22 0.26 0.23 0.12 0.39   5 13 0.0048 0.4348 P(5)=0.965  0.0326 0.0023 2036.34 -7611.24
 22% 0.65 0.22 0.26 0.23 0.12 0.39   5 13 0.0048 0.4365 P(5)=0.965  0.0326 0.0023 2036.76 -7614.64
 22% 0.65 0.22 0.26 0.23 0.12 0.39   5 13 0.0048 0.4383 P(5)=0.965  0.0326 0.0023 2092.98 -7615.63
 22% 0.65 0.22 0.26 0.23 0.12 0.39   5 13 0.0048 0.4369 P(5)=0.965  0.0326 0.0023 2082.39 -7602.50
 22% 0.65 0.22 0.26 0.23 0.12 0.39   5 13 0.0048 0.4356 P(5)=0.965  0.0326 0.0023 2076.46 -7619.18
 22% 0.65 0.22 0.26 0.23 0.12 0.39   5 13 0.0048 0.4373 P(5)=0.965  0.0327 0.0023 2108.41 -7620.76
 22% 0.65 0.22 0.26 0.23 0.12 0.39   5 13 0.0048 0.4390 P(5)=0.966  0.0327 0.0023 2100.54 -7619.72
 22% 0.65 0.22 0.26 0.23 0.12 0.39   5 13 0.0047 0.4377 P(5)=0.966  0.0327 0.0023 2106.82 -7629.05
 22% 0.65 0.22 0.26 0.23 0.12 0.39   5 13 0.0047 0.4364 P(5)=0.966  0.0327 0.0023 2095.47 -7621.11
 22% 0.65 0.22 0.26 0.23 0.12 0.39   5 13 0.0047 0.4350 P(5)=0.966  0.0327 0.0023 2095.86 -7618.00
 22% 0.65 0.22 0.26 0.23 0.12 0.39   5 13 0.0047 0.4367 P(5)=0.966  0.0327 0.0023 2105.66 -7616.58
 22% 0.65 0.22 0.26 0.23 0.12 0.39   5 13 0.0047 0.4384 P(5)=0.966  0.0328 0.0023 2091.15 -7611.24
 22% 0.65 0.22 0.26 0.23 0.12 0.39   5 13 0.0047 0.4401 P(5)=0.966  0.0328 0.0023 2097.32 -7619.42
 22% 0.65 0.22 0.26 0.23 0.12 0.39   5 13 0.0047 0.4401 P(5)=0.966  0.0328 0.0023 2127.00 -7617.91
 22% 0.65 0.22 0.26 0.23 0.12 0.39   5 13 0.0047 0.4418 P(5)=0.966  0.0328 0.0023 2049.12 -7614.10
 22% 0.65 0.22 0.26 0.23 0.12 0.39   5 13 0.0047 0.4405 P(5)=0.966  0.0328 0.0023 2071.19 -7610.21
 22% 0.65 0.22 0.26 0.23 0.13 0.39   5 13 0.0047 0.4421 P(5)=0.966  0.0328 0.0023 2136.38 -7622.65
 22% 0.65 0.22 0.26 0.23 0.13 0.39   5 13 0.0046 0.4438 P(5)=0.966  0.0328 0.0023 2131.97 -7602.43
 22% 0.65 0.22 0.26 0.23 0.13 0.39   5 13 0.0046 0.4454 P(5)=0.966  0.0328 0.0023 2143.23 -7603.73
 22% 0.65 0.22 0.26 0.23 0.12 0.39   5 13 0.0046 0.4471 P(5)=0.967  0.0328 0.0023 2153.68 -7608.47
 22% 0.65 0.22 0.26 0.23 0.13 0.39   5 13 0.0046 0.4457 P(5)=0.967  0.0328 0.0023 2179.91 -7607.32
 23% 0.65 0.22 0.26 0.23 0.13 0.39   5 13 0.0046 0.4474 P(5)=0.967  0.0328 0.0023 2076.73 -7605.50
 23% 0.65 0.22 0.26 0.23 0.13 0.39   5 13 0.0045 0.4474 P(5)=0.967  0.0329 0.0023 2088.66 -7603.83
 23% 0.65 0.22 0.26 0.24 0.13 0.39   5 13 0.0045 0.4490 P(5)=0.967  0.0329 0.0023 2073.16 -7593.09
 23% 0.65 0.22 0.26 0.24 0.13 0.39   5 13 0.0045 0.4477 P(5)=0.967  0.0329 0.0023 2089.64 -7601.00
 23% 0.65 0.22 0.26 0.24 0.13 0.39   5 13 0.0045 0.4493 P(5)=0.967  0.0329 0.0023 2078.94 -7605.01
 23% 0.65 0.22 0.26 0.24 0.13 0.39   5 13 0.0045 0.4509 P(5)=0.967  0.0329 0.0024 2098.94 -7615.29
 23% 0.65 0.23 0.26 0.24 0.13 0.39   5 13 0.0045 0.4524 P(5)=0.967  0.0329 0.0024 2089.15 -7625.94
 23% 0.65 0.23 0.26 0.24 0.13 0.39   5 13 0.0045 0.4524 P(5)=0.967  0.0329 0.0024 2090.67 -7633.05
 23% 0.65 0.23 0.26 0.24 0.13 0.39   5 13 0.0045 0.4540 P(5)=0.967  0.0329 0.0024 2111.49 -7635.52
 23% 0.65 0.23 0.26 0.24 0.13 0.39   5 13 0.0045 0.4556 P(5)=0.967  0.0329 0.0024 2095.21 -7630.17
 23% 0.65 0.23 0.26 0.24 0.13 0.39   5 13 0.0044 0.4571 P(5)=0.967  0.0329 0.0024 2098.11 -7632.02
 23% 0.65 0.23 0.26 0.24 0.13 0.39   5 13 0.0044 0.4571 P(5)=0.967  0.0329 0.0024 2097.40 -7635.01
 23% 0.65 0.23 0.26 0.24 0.13 0.39   5 13 0.0044 0.4587 P(5)=0.968  0.0329 0.0024 2091.22 -7627.78
 23% 0.65 0.23 0.26 0.24 0.13 0.39   5 13 0.0044 0.4587 P(5)=0.968  0.0329 0.0024 2083.28 -7623.41
 23% 0.65 0.23 0.26 0.24 0.13 0.39   5 13 0.0044 0.4602 P(5)=0.968  0.0329 0.0024 2092.59 -7628.75
 23% 0.65 0.23 0.26 0.24 0.13 0.39   5 13 0.0044 0.4618 P(5)=0.968  0.0329 0.0024 2100.60 -7618.02
 23% 0.65 0.23 0.26 0.24 0.13 0.39   5 13 0.0044 0.4633 P(5)=0.968  0.0329 0.0024 2102.20 -7613.93
 23% 0.65 0.23 0.26 0.24 0.13 0.39   5 13 0.0044 0.4648 P(5)=0.968  0.0329 0.0024 2096.54 -7614.61
 23% 0.65 0.23 0.26 0.24 0.13 0.39   5 13 0.0043 0.4648 P(5)=0.968  0.0329 0.0024 2080.25 -7614.41
 23% 0.65 0.23 0.26 0.24 0.13 0.39   5 13 0.0043 0.4648 P(5)=0.968  0.0329 0.0024 2107.63 -7601.61
 24% 0.65 0.23 0.26 0.24 0.13 0.39   5 13 0.0043 0.4648 P(5)=0.968  0.0329 0.0024 2111.49 -7608.18
 24% 0.65 0.23 0.26 0.24 0.13 0.39   5 13 0.0043 0.4663 P(5)=0.968  0.0329 0.0024 2118.81 -7612.85
 24% 0.65 0.23 0.26 0.24 0.12 0.39   5 13 0.0043 0.4678 P(5)=0.968  0.0329 0.0024 2103.29 -7622.22
 24% 0.65 0.23 0.26 0.24 0.12 0.39   5 13 0.0043 0.4665 P(5)=0.968  0.0329 0.0024 2113.24 -7633.39
 24% 0.65 0.23 0.26 0.24 0.12 0.39   5 13 0.0043 0.4680 P(5)=0.968  0.0329 0.0024 2110.99 -7630.17
 24% 0.65 0.23 0.26 0.24 0.12 0.39   5 13 0.0043 0.4694 P(5)=0.968  0.0329 0.0024 2114.36 -7608.19
 24% 0.65 0.23 0.26 0.24 0.12 0.39   5 13 0.0042 0.4709 P(5)=0.968  0.0329 0.0024 2124.60 -7605.78
 24% 0.65 0.23 0.26 0.24 0.12 0.39   5 13 0.0042 0.4724 P(5)=0.969  0.0329 0.0024 2123.72 -7603.95
 24% 0.65 0.23 0.26 0.24 0.13 0.39   5 13 0.0042 0.4711 P(5)=0.969  0.0329 0.0024 2083.22 -7599.76
 24% 0.65 0.23 0.26 0.24 0.13 0.39   5 13 0.0042 0.4725 P(5)=0.969  0.0329 0.0024 2121.30 -7603.09
 24% 0.65 0.23 0.26 0.24 0.13 0.39   5 13 0.0042 0.4740 P(5)=0.969  0.0329 0.0024 2107.66 -7610.59
 24% 0.65 0.23 0.26 0.24 0.13 0.39   5 13 0.0042 0.4754 P(5)=0.969  0.0329 0.0024 2117.22 -7614.72
 24% 0.65 0.23 0.26 0.24 0.13 0.39   5 13 0.0042 0.4768 P(5)=0.969  0.0329 0.0024 2125.82 -7618.88
 24% 0.65 0.23 0.26 0.24 0.13 0.39   5 13 0.0042 0.4755 P(5)=0.969  0.0329 0.0024 2107.05 -7623.60
 24% 0.65 0.23 0.26 0.24 0.13 0.39   5 13 0.0041 0.4770 P(5)=0.969  0.0329 0.0024 2126.84 -7614.47
 24% 0.65 0.23 0.26 0.24 0.13 0.39   5 13 0.0041 0.4784 P(5)=0.969  0.0329 0.0024 2098.61 -7607.47
 24% 0.65 0.23 0.26 0.24 0.13 0.39   5 13 0.0041 0.4771 P(5)=0.969  0.0329 0.0024 2104.15 -7614.75
 24% 0.65 0.23 0.26 0.24 0.13 0.39   5 13 0.0041 0.4785 P(5)=0.969  0.0329 0.0024 2085.36 -7612.83
 24% 0.65 0.23 0.26 0.24 0.13 0.39   5 13 0.0041 0.4772 P(5)=0.969  0.0329 0.0024 2085.86 -7622.05
 24% 0.65 0.23 0.26 0.24 0.12 0.39   5 13 0.0041 0.4786 P(5)=0.969  0.0329 0.0024 2054.27 -7608.04
 25% 0.65 0.23 0.26 0.24 0.12 0.39   5 13 0.0041 0.4773 P(5)=0.969  0.0328 0.0024 2075.30 -7599.55
 25% 0.65 0.23 0.26 0.24 0.12 0.39   5 13 0.0041 0.4787 P(5)=0.969  0.0328 0.0024 2094.57 -7606.66
 25% 0.65 0.23 0.26 0.24 0.12 0.39   5 13 0.0041 0.4787 P(5)=0.970  0.0328 0.0024 2104.85 -7606.18
 25% 0.65 0.23 0.26 0.24 0.12 0.39   5 13 0.0041 0.4787 P(5)=0.970  0.0328 0.0024 2115.88 -7616.25
 25% 0.65 0.23 0.26 0.24 0.12 0.39   5 13 0.0041 0.4801 P(5)=0.970  0.0328 0.0024 2129.63 -7616.33
 25% 0.65 0.23 0.26 0.24 0.12 0.39   5 13 0.0040 0.4788 P(5)=0.970  0.0328 0.0024 2119.43 -7622.73
 25% 0.65 0.23 0.26 0.24 0.12 0.39   5 13 0.0040 0.4802 P(5)=0.970  0.0329 0.0024 2126.03 -7624.77
 25% 0.65 0.23 0.26 0.24 0.12 0.39   5 13 0.0040 0.4789 P(5)=0.970  0.0329 0.0024 2107.83 -7631.46
 25% 0.65 0.23 0.26 0.24 0.12 0.39   5 13 0.0040 0.4777 P(5)=0.970  0.0329 0.0024 2107.96 -7614.03
 25% 0.65 0.23 0.26 0.24 0.12 0.39   5 13 0.0040 0.4777 P(5)=0.970  0.0329 0.0024 2125.94 -7607.66
 25% 0.65 0.23 0.26 0.24 0.12 0.39   5 13 0.0040 0.4764 P(5)=0.970  0.0329 0.0024 2121.24 -7609.77  0:58

 25% 0.65 0.23 0.26 0.24 0.12 0.39   5 13 0.0040 0.4778 P(5)=0.970  0.0329 0.0024 2111.76 -7614.17
 25% 0.65 0.23 0.26 0.24 0.12 0.39   5 13 0.0040 0.4766 P(5)=0.970  0.0329 0.0024 2109.91 -7616.39
 25% 0.65 0.23 0.26 0.24 0.12 0.39   5 13 0.0040 0.4753 P(5)=0.970  0.0328 0.0024 2117.94 -7615.67
 25% 0.65 0.23 0.26 0.24 0.12 0.39   5 13 0.0040 0.4741 P(5)=0.970  0.0328 0.0024 2127.30 -7615.14
 25% 0.65 0.23 0.26 0.24 0.12 0.39   5 13 0.0040 0.4755 P(5)=0.970  0.0328 0.0024 2118.78 -7609.09
 25% 0.65 0.23 0.26 0.24 0.12 0.39   5 13 0.0040 0.4742 P(5)=0.970  0.0328 0.0024 2139.10 -7603.97
 25% 0.65 0.23 0.26 0.24 0.12 0.39   5 13 0.0040 0.4730 P(5)=0.970  0.0328 0.0024 2141.59 -7606.90
 25% 0.65 0.23 0.26 0.24 0.12 0.39   5 13 0.0040 0.4744 P(5)=0.970  0.0328 0.0024 2130.57 -7603.85
 25% 0.65 0.23 0.26 0.24 0.12 0.39   5 13 0.0040 0.4731 P(5)=0.971  0.0328 0.0024 2106.77 -7609.81
 26% 0.65 0.23 0.26 0.24 0.12 0.39   5 13 0.0040 0.4719 P(5)=0.971  0.0328 0.0024 2121.87 -7611.95
 26% 0.65 0.23 0.26 0.24 0.12 0.39   5 13 0.0040 0.4707 P(5)=0.971  0.0328 0.0024 2128.50 -7612.11
 26% 0.65 0.23 0.26 0.24 0.12 0.39   5 13 0.0039 0.4721 P(5)=0.971  0.0328 0.0024 2138.60 -7617.84
 26% 0.65 0.23 0.26 0.24 0.12 0.39   5 13 0.0039 0.4734 P(5)=0.971  0.0328 0.0024 2108.82 -7616.26
 26% 0.65 0.23 0.26 0.24 0.12 0.39   5 13 0.0039 0.4722 P(5)=0.971  0.0328 0.0024 2108.43 -7628.27
 26% 0.65 0.23 0.26 0.24 0.12 0.39   5 13 0.0039 0.4736 P(5)=0.971  0.0328 0.0024 2098.11 -7622.20
 26% 0.65 0.23 0.26 0.24 0.12 0.39   5 13 0.0039 0.4736 P(5)=0.971  0.0328 0.0024 2125.25 -7619.67
 26% 0.65 0.23 0.26 0.24 0.12 0.39   5 13 0.0039 0.4749 P(5)=0.971  0.0328 0.0024 2096.23 -7611.38
 26% 0.65 0.23 0.26 0.24 0.12 0.39   5 13 0.0039 0.4762 P(5)=0.971  0.0328 0.0024 2065.04 -7616.91
 26% 0.65 0.23 0.26 0.24 0.12 0.39   5 13 0.0039 0.4775 P(5)=0.971  0.0328 0.0024 2084.40 -7622.88
 26% 0.65 0.23 0.26 0.24 0.12 0.39   5 13 0.0039 0.4788 P(5)=0.971  0.0328 0.0024 2084.73 -7624.03
 26% 0.65 0.23 0.26 0.24 0.12 0.39   5 13 0.0039 0.4776 P(5)=0.971  0.0327 0.0024 2084.21 -7635.41
 26% 0.65 0.23 0.26 0.24 0.12 0.39   5 13 0.0039 0.4764 P(5)=0.971  0.0327 0.0024 2092.59 -7636.57
 26% 0.65 0.23 0.26 0.24 0.12 0.39   5 13 0.0039 0.4777 P(5)=0.971  0.0327 0.0024 2095.00 -7625.44
 26% 0.65 0.23 0.26 0.25 0.12 0.39   5 13 0.0039 0.4790 P(5)=0.971  0.0327 0.0024 2097.39 -7624.45
 26% 0.65 0.23 0.26 0.24 0.12 0.39   5 13 0.0039 0.4803 P(5)=0.971  0.0327 0.0024 2127.48 -7621.76
 26% 0.65 0.23 0.26 0.24 0.12 0.39   5 13 0.0039 0.4803 P(5)=0.971  0.0327 0.0024 2122.71 -7622.84
 26% 0.65 0.23 0.26 0.24 0.12 0.39   5 13 0.0039 0.4816 P(5)=0.972  0.0327 0.0024 2107.29 -7614.37
 26% 0.65 0.23 0.26 0.24 0.12 0.39   5 13 0.0039 0.4816 P(5)=0.972  0.0327 0.0024 2105.64 -7612.19
 26% 0.65 0.23 0.26 0.24 0.12 0.39   5 13 0.0039 0.4828 P(5)=0.972  0.0327 0.0024 2091.54 -7615.99
 27% 0.65 0.23 0.26 0.24 0.12 0.39   5 13 0.0039 0.4841 P(5)=0.972  0.0327 0.0024 2088.94 -7617.82
 27% 0.65 0.23 0.26 0.24 0.11 0.39   5 13 0.0038 0.4854 P(5)=0.972  0.0327 0.0024 2091.27 -7617.27
 27% 0.65 0.23 0.26 0.24 0.11 0.39   5 13 0.0038 0.4854 P(5)=0.972  0.0327 0.0024 2069.36 -7607.14
 27% 0.65 0.23 0.26 0.24 0.11 0.39   5 13 0.0038 0.4842 P(5)=0.972  0.0327 0.0024 2074.85 -7608.00
 27% 0.65 0.23 0.26 0.24 0.11 0.39   5 13 0.0038 0.4854 P(5)=0.972  0.0327 0.0024 2102.17 -7601.51
 27% 0.65 0.23 0.26 0.24 0.11 0.39   5 13 0.0038 0.4843 P(5)=0.972  0.0327 0.0024 2118.52 -7595.21
 27% 0.65 0.23 0.26 0.24 0.11 0.39   5 13 0.0038 0.4831 P(5)=0.972  0.0327 0.0024 2100.57 -7585.83
 27% 0.65 0.23 0.26 0.24 0.11 0.39   5 13 0.0038 0.4831 P(5)=0.972  0.0327 0.0024 2105.45 -7586.05
 27% 0.65 0.23 0.26 0.24 0.11 0.39   5 13 0.0038 0.4819 P(5)=0.972  0.0327 0.0024 2098.20 -7592.03
 27% 0.65 0.23 0.26 0.24 0.11 0.39   5 13 0.0038 0.4808 P(5)=0.972  0.0327 0.0024 2089.27 -7608.17
 27% 0.65 0.23 0.26 0.24 0.11 0.39   5 13 0.0038 0.4808 P(5)=0.972  0.0327 0.0024 2077.28 -7606.31
 27% 0.65 0.23 0.26 0.24 0.11 0.39   5 13 0.0038 0.4808 P(5)=0.972  0.0327 0.0024 2068.38 -7604.86
 27% 0.65 0.23 0.26 0.24 0.11 0.39   5 13 0.0038 0.4796 P(5)=0.972  0.0327 0.0024 2066.48 -7604.87
 27% 0.65 0.23 0.26 0.24 0.11 0.39   5 13 0.0038 0.4785 P(5)=0.972  0.0327 0.0024 2082.63 -7608.50
 27% 0.65 0.23 0.26 0.24 0.11 0.39   5 13 0.0038 0.4785 P(5)=0.972  0.0327 0.0024 2085.21 -7604.47
 27% 0.65 0.23 0.26 0.24 0.11 0.39   5 13 0.0037 0.4797 P(5)=0.972  0.0327 0.0024 2084.04 -7601.06
 27% 0.65 0.23 0.26 0.24 0.11 0.39   5 13 0.0037 0.4786 P(5)=0.973  0.0327 0.0024 2091.56 -7609.43
 27% 0.65 0.23 0.26 0.24 0.11 0.39   5 13 0.0037 0.4798 P(5)=0.973  0.0327 0.0024 2091.70 -7623.19
 27% 0.65 0.23 0.26 0.24 0.11 0.39   5 13 0.0037 0.4798 P(5)=0.973  0.0327 0.0024 2090.37 -7612.81
 27% 0.65 0.23 0.26 0.24 0.11 0.39   5 13 0.0037 0.4810 P(5)=0.973  0.0327 0.0024 2081.69 -7613.15
 28% 0.65 0.23 0.26 0.24 0.11 0.39   5 13 0.0037 0.4810 P(5)=0.973  0.0327 0.0024 2083.69 -7629.29
 28% 0.65 0.23 0.26 0.25 0.11 0.39   5 13 0.0037 0.4810 P(5)=0.973  0.0327 0.0024 2099.39 -7625.96
 28% 0.65 0.23 0.26 0.24 0.11 0.39   5 13 0.0037 0.4810 P(5)=0.973  0.0327 0.0024 2108.19 -7625.21
 28% 0.65 0.23 0.26 0.24 0.11 0.39   5 13 0.0037 0.4823 P(5)=0.973  0.0327 0.0024 2115.06 -7630.52
 28% 0.65 0.23 0.26 0.24 0.11 0.39   5 13 0.0037 0.4835 P(5)=0.973  0.0327 0.0024 2123.10 -7638.27
 28% 0.65 0.23 0.26 0.24 0.11 0.39   5 13 0.0037 0.4824 P(5)=0.973  0.0327 0.0024 2104.58 -7622.15
 28% 0.65 0.23 0.26 0.24 0.11 0.39   5 13 0.0037 0.4836 P(5)=0.973  0.0327 0.0024 2082.50 -7621.41
 28% 0.65 0.23 0.26 0.25 0.11 0.39   5 13 0.0037 0.4848 P(5)=0.973  0.0327 0.0024 2089.62 -7618.69
 28% 0.65 0.23 0.26 0.25 0.11 0.39   5 13 0.0037 0.4836 P(5)=0.973  0.0327 0.0024 2085.59 -7614.58
 28% 0.65 0.23 0.26 0.25 0.11 0.39   5 13 0.0037 0.4825 P(5)=0.973  0.0327 0.0024 2107.21 -7621.96
 28% 0.65 0.23 0.26 0.25 0.11 0.39   5 13 0.0036 0.4814 P(5)=0.973  0.0327 0.0024 2099.65 -7616.94
 28% 0.65 0.23 0.26 0.25 0.11 0.39   5 13 0.0036 0.4826 P(5)=0.973  0.0327 0.0024 2100.19 -7613.73
 28% 0.65 0.23 0.26 0.25 0.11 0.39   5 13 0.0036 0.4838 P(5)=0.973  0.0327 0.0024 2076.30 -7603.27
 28% 0.65 0.23 0.26 0.25 0.11 0.39   5 13 0.0036 0.4827 P(5)=0.973  0.0327 0.0024 2085.75 -7600.33
 28% 0.65 0.23 0.26 0.25 0.11 0.39   5 13 0.0036 0.4839 P(5)=0.973  0.0327 0.0024 2133.85 -7608.58
 28% 0.65 0.23 0.26 0.25 0.11 0.39   5 13 0.0036 0.4851 P(5)=0.973  0.0327 0.0024 2089.55 -7606.80
 28% 0.65 0.23 0.26 0.25 0.11 0.39   5 13 0.0036 0.4862 P(5)=0.973  0.0326 0.0024 2079.42 -7605.23
 28% 0.65 0.23 0.26 0.25 0.11 0.39   5 13 0.0036 0.4874 P(5)=0.974  0.0326 0.0024 2063.45 -7602.27
 28% 0.65 0.23 0.26 0.25 0.11 0.39   5 13 0.0036 0.4886 P(5)=0.974  0.0326 0.0024 2067.48 -7600.70
 28% 0.65 0.23 0.26 0.25 0.11 0.39   5 13 0.0036 0.4897 P(5)=0.974  0.0326 0.0024 2083.57 -7594.81
 29% 0.65 0.23 0.26 0.25 0.11 0.39   5 13 0.0036 0.4909 P(5)=0.974  0.0326 0.0024 2079.60 -7598.05
 29% 0.65 0.23 0.26 0.25 0.11 0.39   5 13 0.0036 0.4921 P(5)=0.974  0.0326 0.0024 2101.91 -7608.87
 29% 0.65 0.23 0.26 0.25 0.11 0.39   5 13 0.0036 0.4932 P(5)=0.974  0.0326 0.0024 2105.12 -7612.44
 29% 0.65 0.23 0.26 0.25 0.11 0.39   5 13 0.0036 0.4932 P(5)=0.974  0.0326 0.0024 2096.63 -7615.71
 29% 0.65 0.23 0.26 0.25 0.11 0.39   5 13 0.0036 0.4944 P(5)=0.974  0.0326 0.0024 2088.45 -7610.77
 29% 0.65 0.23 0.26 0.25 0.11 0.39   5 13 0.0036 0.4955 P(5)=0.974  0.0327 0.0024 2089.52 -7598.64
 29% 0.65 0.23 0.26 0.25 0.11 0.39   5 13 0.0036 0.4966 P(5)=0.974  0.0327 0.0024 2136.39 -7610.58
 29% 0.65 0.23 0.26 0.25 0.11 0.39   5 13 0.0036 0.4966 P(5)=0.974  0.0327 0.0024 2117.29 -7611.61
 29% 0.65 0.23 0.26 0.25 0.11 0.39   5 13 0.0035 0.4978 P(5)=0.974  0.0327 0.0024 2097.58 -7602.21
 29% 0.65 0.23 0.26 0.25 0.11 0.39   5 13 0.0035 0.4966 P(5)=0.974  0.0327 0.0024 2091.90 -7601.20
 29% 0.65 0.23 0.26 0.25 0.11 0.39   5 13 0.0035 0.4955 P(5)=0.974  0.0327 0.0024 2114.79 -7609.09
 29% 0.65 0.23 0.26 0.25 0.11 0.39   5 13 0.0035 0.4955 P(5)=0.974  0.0327 0.0024 2114.05 -7605.94
 29% 0.65 0.23 0.26 0.25 0.11 0.39   5 13 0.0035 0.4955 P(5)=0.974  0.0327 0.0024 2122.29 -7604.81
 29% 0.65 0.23 0.26 0.25 0.11 0.39   5 13 0.0035 0.4955 P(5)=0.974  0.0327 0.0024 2125.25 -7602.70
 29% 0.65 0.23 0.26 0.25 0.11 0.39   5 13 0.0035 0.4955 P(5)=0.974  0.0326 0.0024 2111.47 -7600.79
 29% 0.65 0.23 0.26 0.25 0.11 0.39   5 13 0.0035 0.4955 P(5)=0.974  0.0326 0.0024 2067.75 -7602.97
 29% 0.65 0.23 0.26 0.25 0.11 0.39   5 13 0.0035 0.4944 P(5)=0.974  0.0326 0.0024 2075.27 -7608.09
 29% 0.65 0.23 0.26 0.25 0.11 0.39   5 13 0.0035 0.4933 P(5)=0.974  0.0326 0.0024 2108.62 -7608.54
 29% 0.65 0.23 0.26 0.25 0.11 0.39   5 13 0.0035 0.4945 P(5)=0.974  0.0326 0.0024 2104.09 -7617.90
 29% 0.65 0.23 0.26 0.25 0.12 0.39   5 13 0.0035 0.4934 P(5)=0.975  0.0326 0.0024 2070.06 -7606.40
 30% 0.65 0.23 0.26 0.25 0.12 0.39   5 13 0.0035 0.4934 P(5)=0.975  0.0326 0.0024 2056.21 -7616.91
 30% 0.65 0.23 0.26 0.25 0.12 0.39   5 13 0.0035 0.4934 P(5)=0.975  0.0326 0.0024 2089.29 -7609.71
 30% 0.65 0.23 0.26 0.25 0.12 0.39   5 13 0.0034 0.4945 P(5)=0.975  0.0326 0.0024 2107.49 -7623.01
 30% 0.65 0.23 0.26 0.25 0.12 0.39   5 13 0.0034 0.4956 P(5)=0.975  0.0326 0.0024 2054.55 -7614.75
 30% 0.65 0.23 0.26 0.25 0.12 0.39   5 13 0.0034 0.4945 P(5)=0.975  0.0327 0.0024 2064.66 -7631.48
 30% 0.65 0.23 0.25 0.25 0.12 0.39   5 13 0.0034 0.4956 P(5)=0.975  0.0327 0.0024 2058.41 -7625.15
 30% 0.65 0.23 0.25 0.25 0.12 0.39   5 13 0.0034 0.4967 P(5)=0.975  0.0327 0.0024 2070.76 -7637.85
 30% 0.65 0.23 0.25 0.25 0.12 0.39   5 13 0.0034 0.4978 P(5)=0.975  0.0327 0.0024 2119.91 -7641.33
 30% 0.65 0.23 0.25 0.25 0.12 0.39   5 13 0.0034 0.4989 P(5)=0.975  0.0327 0.0024 2109.85 -7644.06
 30% 0.65 0.23 0.25 0.25 0.12 0.39   5 13 0.0034 0.5000 P(5)=0.975  0.0328 0.0024 2086.01 -7632.44
 30% 0.65 0.23 0.25 0.25 0.12 0.39   5 13 0.0034 0.5011 P(5)=0.975  0.0328 0.0024 2088.28 -7633.52  1:06

 30% 0.65 0.23 0.25 0.25 0.12 0.39   5 13 0.0034 0.5022 P(5)=0.975  0.0328 0.0024 2083.31 -7640.26
 30% 0.65 0.23 0.25 0.25 0.12 0.39   5 13 0.0034 0.5032 P(5)=0.975  0.0328 0.0024 2080.78 -7609.94
 30% 0.65 0.23 0.25 0.25 0.12 0.39   5 13 0.0034 0.5022 P(5)=0.975  0.0328 0.0024 2096.13 -7607.84
 30% 0.65 0.23 0.25 0.25 0.12 0.39   5 13 0.0034 0.5032 P(5)=0.975  0.0328 0.0024 2112.11 -7611.58
 30% 0.65 0.23 0.25 0.25 0.12 0.39   5 13 0.0034 0.5043 P(5)=0.975  0.0328 0.0024 2126.23 -7626.91
 30% 0.65 0.23 0.25 0.25 0.12 0.39   5 13 0.0034 0.5054 P(5)=0.975  0.0329 0.0024 2118.11 -7615.96
 30% 0.65 0.23 0.25 0.25 0.12 0.39   5 13 0.0034 0.5064 P(5)=0.975  0.0329 0.0024 2121.47 -7611.13
 30% 0.65 0.23 0.25 0.25 0.12 0.39   5 13 0.0034 0.5075 P(5)=0.975  0.0329 0.0024 2109.26 -7603.52
 30% 0.65 0.23 0.25 0.25 0.12 0.39   5 13 0.0033 0.5085 P(5)=0.975  0.0329 0.0024 2106.48 -7610.16
 31% 0.65 0.23 0.25 0.25 0.12 0.39   5 13 0.0033 0.5096 P(5)=0.975  0.0329 0.0024 2094.19 -7608.46
 31% 0.65 0.23 0.25 0.25 0.12 0.39   5 13 0.0033 0.5106 P(5)=0.975  0.0329 0.0024 2094.50 -7614.43
 31% 0.65 0.23 0.25 0.25 0.12 0.39   5 13 0.0033 0.5116 P(5)=0.975  0.0329 0.0024 2086.84 -7624.16
 31% 0.65 0.23 0.25 0.25 0.12 0.39   5 13 0.0033 0.5127 P(5)=0.976  0.0329 0.0024 2097.79 -7611.95
 31% 0.65 0.23 0.25 0.25 0.12 0.39   5 13 0.0033 0.5137 P(5)=0.976  0.0329 0.0024 2122.44 -7617.50
 31% 0.65 0.23 0.25 0.25 0.12 0.39   5 13 0.0033 0.5126 P(5)=0.976  0.0329 0.0024 2109.96 -7610.57
 31% 0.65 0.23 0.25 0.25 0.12 0.39   5 13 0.0033 0.5136 P(5)=0.976  0.0329 0.0024 2121.60 -7605.80
 31% 0.65 0.23 0.25 0.25 0.12 0.39   5 13 0.0033 0.5146 P(5)=0.976  0.0329 0.0024 2108.71 -7601.20
 31% 0.65 0.23 0.25 0.25 0.12 0.39   5 13 0.0033 0.5157 P(5)=0.976  0.0329 0.0024 2126.36 -7603.22
 31% 0.65 0.23 0.25 0.25 0.12 0.39   5 13 0.0033 0.5167 P(5)=0.976  0.0329 0.0024 2123.60 -7612.16
 31% 0.65 0.23 0.25 0.25 0.12 0.39   5 13 0.0033 0.5167 P(5)=0.976  0.0329 0.0024 2107.27 -7610.73
 31% 0.65 0.23 0.25 0.25 0.12 0.39   5 13 0.0033 0.5177 P(5)=0.976  0.0329 0.0024 2111.76 -7615.50
 31% 0.65 0.23 0.25 0.25 0.12 0.39   5 13 0.0033 0.5166 P(5)=0.976  0.0329 0.0024 2096.10 -7599.59
 31% 0.65 0.23 0.25 0.25 0.12 0.39   5 13 0.0033 0.5176 P(5)=0.976  0.0329 0.0024 2090.23 -7597.39
 31% 0.65 0.23 0.25 0.25 0.12 0.39   5 13 0.0033 0.5186 P(5)=0.976  0.0329 0.0024 2146.98 -7601.15
 31% 0.65 0.23 0.25 0.25 0.12 0.39   5 13 0.0033 0.5175 P(5)=0.976  0.0329 0.0024 2124.41 -7609.01
 31% 0.65 0.23 0.25 0.25 0.12 0.39   5 13 0.0032 0.5165 P(5)=0.976  0.0329 0.0024 2139.24 -7609.95
 31% 0.65 0.23 0.25 0.25 0.12 0.39   5 13 0.0032 0.5175 P(5)=0.976  0.0329 0.0024 2134.33 -7606.22
 31% 0.65 0.23 0.25 0.25 0.12 0.39   5 13 0.0032 0.5184 P(5)=0.976  0.0329 0.0024 2107.02 -7602.70
 31% 0.65 0.23 0.25 0.25 0.12 0.39   5 13 0.0032 0.5184 P(5)=0.976  0.0329 0.0024 2084.38 -7598.18
 32% 0.65 0.23 0.25 0.25 0.12 0.39   5 13 0.0032 0.5184 P(5)=0.976  0.0329 0.0024 2081.99 -7607.03
 32% 0.65 0.23 0.25 0.25 0.12 0.39   5 13 0.0032 0.5194 P(5)=0.976  0.0329 0.0024 2101.13 -7609.61
 32% 0.65 0.23 0.25 0.25 0.12 0.39   5 13 0.0032 0.5194 P(5)=0.976  0.0328 0.0024 2085.50 -7605.86
 32% 0.65 0.23 0.25 0.25 0.12 0.39   5 13 0.0032 0.5194 P(5)=0.976  0.0328 0.0024 2111.15 -7621.90
 32% 0.65 0.23 0.25 0.25 0.12 0.39   5 13 0.0032 0.5194 P(5)=0.976  0.0328 0.0024 2114.93 -7614.51
 32% 0.65 0.23 0.25 0.25 0.12 0.39   5 13 0.0032 0.5204 P(5)=0.976  0.0328 0.0024 2094.03 -7616.34
 32% 0.65 0.23 0.25 0.25 0.12 0.39   5 13 0.0032 0.5214 P(5)=0.976  0.0328 0.0024 2111.93 -7617.14
 32% 0.65 0.23 0.25 0.25 0.12 0.39   5 13 0.0032 0.5224 P(5)=0.976  0.0328 0.0024 2096.56 -7622.22
 32% 0.65 0.23 0.25 0.25 0.12 0.39   5 13 0.0032 0.5233 P(5)=0.976  0.0328 0.0024 2098.74 -7607.84
 32% 0.65 0.23 0.25 0.25 0.12 0.39   5 13 0.0032 0.5243 P(5)=0.977  0.0328 0.0024 2038.36 -7608.31
 32% 0.65 0.23 0.25 0.25 0.12 0.39   5 13 0.0032 0.5243 P(5)=0.977  0.0328 0.0024 2060.72 -7611.92
 32% 0.65 0.23 0.25 0.25 0.12 0.39   5 13 0.0032 0.5253 P(5)=0.977  0.0328 0.0024 2060.29 -7613.09
 32% 0.65 0.23 0.25 0.25 0.12 0.39   5 13 0.0032 0.5262 P(5)=0.977  0.0328 0.0024 2060.07 -7618.98
 32% 0.65 0.23 0.25 0.25 0.12 0.39   5 13 0.0032 0.5272 P(5)=0.977  0.0328 0.0024 2048.14 -7637.27
 32% 0.65 0.23 0.25 0.25 0.12 0.39   5 13 0.0032 0.5272 P(5)=0.977  0.0328 0.0024 2055.13 -7610.05
 32% 0.65 0.23 0.25 0.25 0.12 0.39   5 13 0.0032 0.5261 P(5)=0.977  0.0328 0.0024 2063.13 -7611.93
 32% 0.65 0.23 0.25 0.25 0.12 0.39   5 13 0.0032 0.5261 P(5)=0.977  0.0328 0.0024 2051.19 -7606.05
 32% 0.65 0.23 0.25 0.25 0.12 0.39   5 13 0.0032 0.5251 P(5)=0.977  0.0328 0.0024 2059.07 -7604.45
 32% 0.65 0.23 0.25 0.25 0.12 0.39   5 13 0.0032 0.5251 P(5)=0.977  0.0328 0.0024 2035.26 -7607.49
 32% 0.65 0.23 0.25 0.25 0.12 0.39   5 13 0.0032 0.5240 P(5)=0.977  0.0328 0.0024 2040.83 -7612.90
 33% 0.65 0.23 0.25 0.25 0.12 0.39   5 13 0.0031 0.5240 P(5)=0.977  0.0328 0.0024 2117.00 -7606.20
 33% 0.65 0.23 0.25 0.25 0.12 0.39   5 13 0.0031 0.5230 P(5)=0.977  0.0328 0.0024 2051.73 -7615.03
 33% 0.65 0.23 0.25 0.25 0.12 0.39   5 13 0.0031 0.5239 P(5)=0.977  0.0328 0.0024 2058.98 -7607.30
 33% 0.65 0.23 0.25 0.25 0.12 0.39   5 13 0.0031 0.5249 P(5)=0.977  0.0328 0.0024 2054.45 -7620.75
 33% 0.65 0.23 0.25 0.25 0.12 0.39   5 13 0.0031 0.5258 P(5)=0.977  0.0328 0.0024 2044.36 -7624.44
 33% 0.65 0.23 0.25 0.25 0.12 0.39   5 13 0.0031 0.5258 P(5)=0.977  0.0329 0.0024 2080.55 -7623.28
 33% 0.65 0.23 0.25 0.25 0.12 0.39   5 13 0.0031 0.5258 P(5)=0.977  0.0329 0.0024 2060.51 -7619.48
 33% 0.65 0.23 0.25 0.25 0.12 0.39   5 13 0.0031 0.5258 P(5)=0.977  0.0329 0.0024 2043.42 -7609.19
 33% 0.65 0.23 0.25 0.25 0.12 0.39   5 13 0.0031 0.5258 P(5)=0.977  0.0329 0.0024 2049.54 -7610.84
 33% 0.65 0.23 0.25 0.25 0.12 0.39   5 13 0.0031 0.5258 P(5)=0.977  0.0329 0.0024 2062.25 -7609.89
 33% 0.65 0.23 0.25 0.25 0.12 0.39   5 13 0.0031 0.5258 P(5)=0.977  0.0329 0.0024 2063.89 -7614.88
 33% 0.65 0.23 0.25 0.25 0.12 0.39   5 13 0.0031 0.5248 P(5)=0.977  0.0329 0.0024 2046.55 -7627.49
 33% 0.65 0.23 0.25 0.25 0.12 0.39   5 13 0.0031 0.5237 P(5)=0.977  0.0329 0.0025 2046.40 -7626.31
 33% 0.65 0.23 0.25 0.25 0.12 0.39   5 13 0.0031 0.5247 P(5)=0.977  0.0329 0.0025 2059.20 -7618.77
 33% 0.65 0.23 0.25 0.25 0.12 0.39   5 13 0.0031 0.5256 P(5)=0.977  0.0329 0.0025 2068.89 -7605.44
 33% 0.65 0.23 0.25 0.25 0.12 0.39   5 13 0.0031 0.5265 P(5)=0.977  0.0329 0.0025 2062.57 -7605.27
 33% 0.65 0.23 0.25 0.25 0.12 0.39   5 13 0.0031 0.5255 P(5)=0.977  0.0329 0.0025 2050.11 -7614.66
 33% 0.65 0.23 0.25 0.25 0.12 0.39   5 13 0.0031 0.5264 P(5)=0.978  0.0329 0.0025 2108.91 -7621.45
 33% 0.65 0.23 0.25 0.25 0.12 0.39   5 13 0.0031 0.5264 P(5)=0.978  0.0329 0.0025 2099.69 -7609.86
 33% 0.65 0.23 0.25 0.25 0.12 0.39   5 13 0.0031 0.5273 P(5)=0.978  0.0328 0.0025 2101.78 -7608.48
 34% 0.65 0.23 0.25 0.25 0.12 0.39   5 13 0.0031 0.5263 P(5)=0.978  0.0328 0.0025 2106.21 -7610.08
 34% 0.65 0.23 0.25 0.25 0.12 0.39   5 13 0.0031 0.5263 P(5)=0.978  0.0328 0.0025 2110.52 -7602.10
 34% 0.65 0.23 0.25 0.25 0.12 0.39   5 13 0.0031 0.5272 P(5)=0.978  0.0328 0.0025 2096.74 -7610.13
 34% 0.65 0.23 0.25 0.25 0.12 0.39   5 13 0.0031 0.5282 P(5)=0.978  0.0328 0.0025 2089.34 -7617.58
 34% 0.65 0.23 0.25 0.25 0.12 0.39   5 13 0.0031 0.5282 P(5)=0.978  0.0328 0.0025 2125.25 -7621.71
 34% 0.65 0.23 0.25 0.25 0.12 0.39   5 13 0.0031 0.5271 P(5)=0.978  0.0328 0.0025 2084.72 -7618.14
 34% 0.65 0.23 0.25 0.25 0.12 0.39   5 13 0.0031 0.5271 P(5)=0.978  0.0328 0.0025 2068.61 -7619.54
 34% 0.65 0.23 0.25 0.25 0.12 0.39   5 13 0.0031 0.5261 P(5)=0.978  0.0328 0.0025 2055.25 -7619.90
 34% 0.65 0.23 0.25 0.25 0.12 0.39   5 13 0.0031 0.5270 P(5)=0.978  0.0328 0.0025 2051.69 -7622.61
 34% 0.65 0.23 0.25 0.25 0.12 0.39   5 13 0.0031 0.5279 P(5)=0.978  0.0328 0.0025 2046.62 -7626.06
 34% 0.65 0.23 0.25 0.25 0.12 0.39   5 13 0.0031 0.5279 P(5)=0.978  0.0328 0.0025 2075.13 -7625.14
 34% 0.65 0.23 0.25 0.25 0.12 0.39   5 13 0.0030 0.5288 P(5)=0.978  0.0328 0.0025 2067.32 -7634.68
 34% 0.65 0.23 0.25 0.25 0.12 0.39   5 13 0.0030 0.5298 P(5)=0.978  0.0328 0.0025 2058.14 -7643.49
 34% 0.65 0.23 0.25 0.25 0.12 0.39   5 13 0.0030 0.5307 P(5)=0.978  0.0328 0.0025 2064.09 -7629.33
 34% 0.65 0.23 0.25 0.25 0.12 0.39   5 13 0.0030 0.5296 P(5)=0.978  0.0328 0.0025 2066.98 -7635.16
 34% 0.65 0.23 0.25 0.25 0.12 0.39   5 13 0.0030 0.5305 P(5)=0.978  0.0328 0.0025 2079.45 -7624.50
 34% 0.65 0.23 0.25 0.25 0.12 0.39   5 13 0.0030 0.5314 P(5)=0.978  0.0328 0.0025 2076.14 -7630.58
 34% 0.65 0.23 0.25 0.25 0.11 0.39   5 13 0.0030 0.5323 P(5)=0.978  0.0328 0.0025 2075.95 -7638.03
 34% 0.65 0.23 0.25 0.25 0.11 0.39   5 13 0.0030 0.5332 P(5)=0.978  0.0328 0.0025 2049.56 -7637.94
 34% 0.65 0.23 0.25 0.25 0.11 0.39   5 13 0.0030 0.5341 P(5)=0.978  0.0328 0.0025 2057.58 -7627.37
 35% 0.65 0.23 0.25 0.25 0.11 0.39   5 13 0.0030 0.5350 P(5)=0.978  0.0327 0.0025 2063.56 -7622.67
 35% 0.65 0.23 0.25 0.25 0.11 0.39   5 13 0.0030 0.5358 P(5)=0.978  0.0327 0.0025 2052.27 -7641.45
 35% 0.65 0.23 0.25 0.25 0.11 0.39   5 13 0.0030 0.5367 P(5)=0.978  0.0327 0.0025 2070.83 -7654.75
 35% 0.65 0.23 0.25 0.25 0.11 0.39   5 13 0.0030 0.5367 P(5)=0.978  0.0327 0.0025 2067.31 -7638.38
 35% 0.65 0.23 0.25 0.25 0.11 0.39   5 13 0.0030 0.5376 P(5)=0.978  0.0327 0.0025 2081.91 -7615.01
 35% 0.65 0.23 0.25 0.25 0.11 0.39   5 13 0.0030 0.5366 P(5)=0.978  0.0327 0.0025 2080.65 -7627.88
 35% 0.65 0.23 0.25 0.25 0.11 0.39   5 13 0.0030 0.5356 P(5)=0.978  0.0327 0.0025 2079.01 -7619.15
 35% 0.65 0.23 0.25 0.25 0.11 0.39   5 13 0.0030 0.5364 P(5)=0.978  0.0327 0.0025 2063.79 -7616.71
 35% 0.65 0.23 0.25 0.25 0.11 0.39   5 13 0.0030 0.5354 P(5)=0.979  0.0327 0.0025 2079.70 -7630.49
 35% 0.65 0.23 0.25 0.25 0.11 0.39   5 13 0.0030 0.5354 P(5)=0.979  0.0327 0.0025 2121.46 -7634.14
 35% 0.65 0.23 0.25 0.25 0.12 0.39   5 13 0.0030 0.5363 P(5)=0.979  0.0327 0.0025 2047.81 -7629.02  1:15

 35% 0.65 0.23 0.25 0.25 0.12 0.39   5 13 0.0030 0.5372 P(5)=0.979  0.0327 0.0025 2043.97 -7632.31
 35% 0.65 0.23 0.25 0.25 0.12 0.39   5 13 0.0030 0.5362 P(5)=0.979  0.0327 0.0025 2046.32 -7622.98
 35% 0.65 0.23 0.25 0.25 0.12 0.39   5 13 0.0030 0.5352 P(5)=0.979  0.0328 0.0025 2020.80 -7615.18
 35% 0.65 0.23 0.25 0.25 0.12 0.39   5 13 0.0029 0.5342 P(5)=0.979  0.0328 0.0025 2051.16 -7620.52
 35% 0.65 0.23 0.25 0.25 0.11 0.39   5 13 0.0029 0.5332 P(5)=0.979  0.0328 0.0025 2069.88 -7625.54
 35% 0.65 0.23 0.25 0.25 0.11 0.39   5 13 0.0029 0.5341 P(5)=0.979  0.0328 0.0025 2079.35 -7625.89
 35% 0.65 0.23 0.25 0.25 0.11 0.39   5 13 0.0029 0.5331 P(5)=0.979  0.0328 0.0025 2073.95 -7613.79
 35% 0.65 0.23 0.25 0.25 0.11 0.39   5 13 0.0029 0.5321 P(5)=0.979  0.0328 0.0025 2062.92 -7612.71
 35% 0.65 0.23 0.25 0.25 0.11 0.39   5 13 0.0029 0.5311 P(5)=0.979  0.0328 0.0025 2071.14 -7608.80
 36% 0.65 0.23 0.25 0.25 0.11 0.39   5 13 0.0029 0.5311 P(5)=0.979  0.0328 0.0025 2065.45 -7627.06
 36% 0.65 0.23 0.25 0.25 0.12 0.39   5 13 0.0029 0.5302 P(5)=0.979  0.0328 0.0025 2153.36 -7642.48
 36% 0.65 0.23 0.25 0.25 0.12 0.39   5 13 0.0029 0.5302 P(5)=0.979  0.0328 0.0025 2066.74 -7622.76
 36% 0.65 0.23 0.25 0.25 0.12 0.39   5 13 0.0029 0.5292 P(5)=0.979  0.0328 0.0025 2072.42 -7622.17
 36% 0.65 0.23 0.25 0.25 0.12 0.39   5 13 0.0029 0.5282 P(5)=0.979  0.0328 0.0025 2086.77 -7610.14
 36% 0.65 0.23 0.25 0.25 0.12 0.39   5 13 0.0029 0.5282 P(5)=0.979  0.0328 0.0025 2112.52 -7622.15
 36% 0.65 0.23 0.25 0.25 0.12 0.39   5 13 0.0029 0.5282 P(5)=0.979  0.0328 0.0025 2107.62 -7622.80
 36% 0.65 0.23 0.25 0.25 0.12 0.39   5 13 0.0029 0.5291 P(5)=0.979  0.0328 0.0025 2106.78 -7635.41
 36% 0.65 0.23 0.25 0.25 0.12 0.39   5 13 0.0029 0.5291 P(5)=0.979  0.0328 0.0025 2078.59 -7618.43
 36% 0.65 0.23 0.25 0.25 0.12 0.39   5 13 0.0029 0.5299 P(5)=0.979  0.0328 0.0025 2117.97 -7622.11
 36% 0.65 0.23 0.25 0.25 0.12 0.39   5 13 0.0029 0.5299 P(5)=0.979  0.0328 0.0025 2123.46 -7626.23
 36% 0.65 0.23 0.25 0.25 0.12 0.39   5 13 0.0029 0.5299 P(5)=0.979  0.0328 0.0025 2111.03 -7626.82
 36% 0.65 0.23 0.25 0.25 0.12 0.39   5 13 0.0029 0.5299 P(5)=0.979  0.0328 0.0025 2142.77 -7625.21
 36% 0.65 0.23 0.25 0.25 0.12 0.39   5 13 0.0029 0.5299 P(5)=0.979  0.0328 0.0025 2127.34 -7622.26
 36% 0.65 0.23 0.25 0.25 0.12 0.39   5 13 0.0029 0.5308 P(5)=0.979  0.0328 0.0025 2102.91 -7618.20
 36% 0.65 0.23 0.25 0.25 0.12 0.39   5 13 0.0029 0.5316 P(5)=0.979  0.0328 0.0025 2095.54 -7631.68
 36% 0.65 0.23 0.25 0.25 0.12 0.39   5 13 0.0029 0.5325 P(5)=0.979  0.0328 0.0025 2101.01 -7630.65
 36% 0.65 0.23 0.25 0.25 0.12 0.39   5 13 0.0029 0.5333 P(5)=0.979  0.0328 0.0025 2117.13 -7624.08
 36% 0.65 0.23 0.25 0.25 0.12 0.39   5 13 0.0028 0.5342 P(5)=0.979  0.0328 0.0025 2136.22 -7621.16
 36% 0.65 0.23 0.25 0.25 0.12 0.39   5 13 0.0028 0.5350 P(5)=0.979  0.0328 0.0025 2107.32 -7611.60
 37% 0.65 0.23 0.25 0.25 0.12 0.39   5 13 0.0028 0.5350 P(5)=0.979  0.0328 0.0025 2101.68 -7609.91
 37% 0.65 0.23 0.25 0.25 0.12 0.39   5 13 0.0028 0.5358 P(5)=0.979  0.0328 0.0025 2108.20 -7615.03
 37% 0.65 0.23 0.25 0.25 0.12 0.39   5 13 0.0028 0.5367 P(5)=0.980  0.0328 0.0025 2078.02 -7606.95
 37% 0.65 0.23 0.25 0.25 0.12 0.39   5 13 0.0028 0.5357 P(5)=0.980  0.0328 0.0025 2065.69 -7606.05
 37% 0.65 0.23 0.25 0.25 0.12 0.39   5 13 0.0028 0.5348 P(5)=0.980  0.0328 0.0025 2068.77 -7624.67
 37% 0.65 0.23 0.25 0.25 0.12 0.39   5 13 0.0028 0.5356 P(5)=0.980  0.0328 0.0025 2062.58 -7609.56
 37% 0.65 0.23 0.25 0.25 0.12 0.39   5 13 0.0028 0.5364 P(5)=0.980  0.0328 0.0025 2068.10 -7615.74
 37% 0.65 0.23 0.25 0.25 0.12 0.39   5 13 0.0028 0.5372 P(5)=0.980  0.0328 0.0025 2079.88 -7608.22
 37% 0.65 0.23 0.25 0.25 0.12 0.39   5 13 0.0028 0.5363 P(5)=0.980  0.0328 0.0025 2077.96 -7616.76
 37% 0.65 0.23 0.25 0.25 0.12 0.39   5 13 0.0028 0.5353 P(5)=0.980  0.0328 0.0025 2080.13 -7621.86
 37% 0.65 0.23 0.25 0.25 0.12 0.39   5 13 0.0028 0.5344 P(5)=0.980  0.0328 0.0025 2086.88 -7610.47
 37% 0.65 0.23 0.25 0.25 0.12 0.39   5 13 0.0028 0.5335 P(5)=0.980  0.0328 0.0025 2088.95 -7601.13
 37% 0.65 0.23 0.25 0.25 0.12 0.39   5 13 0.0028 0.5343 P(5)=0.980  0.0328 0.0025 2077.34 -7598.94
 37% 0.65 0.23 0.25 0.25 0.12 0.39   5 13 0.0028 0.5351 P(5)=0.980  0.0328 0.0025 2053.60 -7605.93
 37% 0.65 0.23 0.25 0.25 0.12 0.39   5 13 0.0028 0.5342 P(5)=0.980  0.0328 0.0025 2056.90 -7610.41
 37% 0.65 0.23 0.25 0.25 0.12 0.39   5 13 0.0028 0.5350 P(5)=0.980  0.0328 0.0025 2062.70 -7598.88
 37% 0.65 0.23 0.25 0.25 0.12 0.39   5 13 0.0028 0.5350 P(5)=0.980  0.0328 0.0025 2080.25 -7598.31
 37% 0.65 0.23 0.25 0.25 0.12 0.39   5 13 0.0028 0.5340 P(5)=0.980  0.0328 0.0025 2081.33 -7602.67
 37% 0.65 0.23 0.25 0.25 0.12 0.39   5 13 0.0028 0.5348 P(5)=0.980  0.0328 0.0025 2085.26 -7608.74
 37% 0.65 0.23 0.25 0.25 0.12 0.39   5 13 0.0028 0.5357 P(5)=0.980  0.0328 0.0025 2079.51 -7604.05
 38% 0.65 0.23 0.25 0.25 0.12 0.39   5 13 0.0028 0.5357 P(5)=0.980  0.0328 0.0025 2079.59 -7615.39
 38% 0.65 0.23 0.25 0.25 0.12 0.39   5 13 0.0028 0.5365 P(5)=0.980  0.0328 0.0025 2115.08 -7604.22
 38% 0.65 0.23 0.25 0.25 0.12 0.39   5 13 0.0028 0.5365 P(5)=0.980  0.0328 0.0025 2106.48 -7608.22
 38% 0.65 0.23 0.25 0.26 0.12 0.39   5 13 0.0028 0.5355 P(5)=0.980  0.0328 0.0025 2085.26 -7614.45
 38% 0.65 0.23 0.25 0.26 0.12 0.39   5 13 0.0028 0.5363 P(5)=0.980  0.0328 0.0025 2039.51 -7620.77
 38% 0.65 0.23 0.25 0.26 0.12 0.39   5 13 0.0028 0.5363 P(5)=0.980  0.0328 0.0025 2103.37 -7633.06
 38% 0.65 0.23 0.25 0.26 0.12 0.39   5 13 0.0027 0.5371 P(5)=0.980  0.0328 0.0025 2031.84 -7622.64
 38% 0.65 0.23 0.25 0.26 0.12 0.39   5 13 0.0027 0.5379 P(5)=0.980  0.0328 0.0025 2025.55 -7620.91
 38% 0.65 0.23 0.25 0.26 0.12 0.39   5 13 0.0027 0.5387 P(5)=0.980  0.0328 0.0025 2023.91 -7606.60
 38% 0.65 0.23 0.25 0.26 0.12 0.39   5 13 0.0027 0.5395 P(5)=0.980  0.0328 0.0025 2032.77 -7611.68
 38% 0.65 0.23 0.25 0.26 0.12 0.39   5 13 0.0027 0.5403 P(5)=0.980  0.0328 0.0025 2069.03 -7615.93
 38% 0.65 0.23 0.25 0.26 0.12 0.39   5 13 0.0027 0.5411 P(5)=0.980  0.0328 0.0025 2063.48 -7601.78
 38% 0.65 0.23 0.25 0.26 0.12 0.39   5 13 0.0027 0.5419 P(5)=0.980  0.0328 0.0025 2059.28 -7619.41
 38% 0.65 0.23 0.25 0.26 0.12 0.39   5 13 0.0027 0.5427 P(5)=0.980  0.0328 0.0025 2059.49 -7627.10
 38% 0.65 0.23 0.25 0.26 0.12 0.39   5 13 0.0027 0.5417 P(5)=0.980  0.0328 0.0025 2076.16 -7629.54
 38% 0.65 0.23 0.25 0.26 0.12 0.39   5 13 0.0027 0.5425 P(5)=0.980  0.0328 0.0025 2095.55 -7617.10
 38% 0.65 0.23 0.25 0.26 0.12 0.39   5 13 0.0027 0.5416 P(5)=0.980  0.0328 0.0025 2106.39 -7619.50
 38% 0.65 0.23 0.25 0.26 0.12 0.39   5 13 0.0027 0.5424 P(5)=0.980  0.0328 0.0025 2105.37 -7617.56
 38% 0.65 0.23 0.25 0.26 0.12 0.39   5 13 0.0027 0.5431 P(5)=0.980  0.0328 0.0025 2083.40 -7600.51
 38% 0.65 0.23 0.25 0.26 0.12 0.39   5 13 0.0027 0.5422 P(5)=0.980  0.0328 0.0025 2089.99 -7606.01
 39% 0.65 0.23 0.25 0.26 0.12 0.39   5 13 0.0027 0.5430 P(5)=0.981  0.0328 0.0025 2082.30 -7604.00
 39% 0.65 0.23 0.25 0.26 0.12 0.39   5 13 0.0027 0.5438 P(5)=0.981  0.0328 0.0025 2099.92 -7624.63
 39% 0.65 0.23 0.25 0.26 0.12 0.39   5 13 0.0027 0.5445 P(5)=0.981  0.0328 0.0025 2105.66 -7625.77
 39% 0.65 0.23 0.25 0.26 0.12 0.39   5 13 0.0027 0.5445 P(5)=0.981  0.0328 0.0025 2071.85 -7626.70
 39% 0.65 0.23 0.25 0.26 0.12 0.39   5 13 0.0027 0.5453 P(5)=0.981  0.0328 0.0025 2091.02 -7638.80
 39% 0.65 0.23 0.25 0.26 0.12 0.39   5 13 0.0027 0.5453 P(5)=0.981  0.0328 0.0025 2124.96 -7628.54
 39% 0.65 0.23 0.25 0.26 0.12 0.39   5 13 0.0027 0.5461 P(5)=0.981  0.0328 0.0025 2100.95 -7617.66
 39% 0.65 0.23 0.25 0.26 0.12 0.39   5 13 0.0027 0.5461 P(5)=0.981  0.0328 0.0025 2075.72 -7604.77
 39% 0.65 0.23 0.25 0.26 0.12 0.39   5 13 0.0026 0.5461 P(5)=0.981  0.0328 0.0025 2099.04 -7610.04
 39% 0.65 0.23 0.25 0.26 0.12 0.39   5 13 0.0026 0.5461 P(5)=0.981  0.0328 0.0025 2078.00 -7612.76
 39% 0.65 0.23 0.25 0.26 0.12 0.39   5 13 0.0026 0.5461 P(5)=0.981  0.0328 0.0025 2108.80 -7611.84
 39% 0.65 0.23 0.25 0.26 0.12 0.39   5 13 0.0026 0.5461 P(5)=0.981  0.0328 0.0025 2060.21 -7607.89
 39% 0.65 0.23 0.25 0.26 0.12 0.39   5 13 0.0026 0.5461 P(5)=0.981  0.0328 0.0025 2055.79 -7613.31
 39% 0.65 0.23 0.25 0.26 0.12 0.39   5 13 0.0026 0.5468 P(5)=0.981  0.0328 0.0025 2078.98 -7621.02
 39% 0.65 0.23 0.25 0.26 0.13 0.39   5 13 0.0026 0.5468 P(5)=0.981  0.0328 0.0025 2150.85 -7625.63
 39% 0.65 0.23 0.25 0.26 0.13 0.39   5 13 0.0026 0.5468 P(5)=0.981  0.0328 0.0025 2096.74 -7626.30
 39% 0.65 0.23 0.25 0.26 0.13 0.39   5 13 0.0026 0.5459 P(5)=0.981  0.0328 0.0025 2106.75 -7616.67
 39% 0.65 0.23 0.25 0.26 0.13 0.39   5 13 0.0026 0.5459 P(5)=0.981  0.0328 0.0025 2100.85 -7627.83
 39% 0.65 0.23 0.25 0.26 0.13 0.39   5 13 0.0026 0.5467 P(5)=0.981  0.0328 0.0025 2094.88 -7629.31
 39% 0.65 0.23 0.25 0.26 0.13 0.39   5 13 0.0026 0.5458 P(5)=0.981  0.0328 0.0025 2100.24 -7620.71
 40% 0.65 0.23 0.25 0.26 0.13 0.39   5 13 0.0026 0.5465 P(5)=0.981  0.0328 0.0025 2085.49 -7620.68
 40% 0.65 0.23 0.25 0.26 0.13 0.39   5 13 0.0026 0.5473 P(5)=0.981  0.0328 0.0025 2107.37 -7627.93
 40% 0.65 0.23 0.25 0.26 0.13 0.39   5 13 0.0026 0.5473 P(5)=0.981  0.0328 0.0025 2100.61 -7626.16
 40% 0.65 0.23 0.25 0.26 0.12 0.39   5 13 0.0026 0.5473 P(5)=0.981  0.0328 0.0025 2092.99 -7625.02
 40% 0.65 0.23 0.25 0.26 0.12 0.39   5 13 0.0026 0.5473 P(5)=0.981  0.0328 0.0025 2099.76 -7628.70
 40% 0.65 0.23 0.25 0.26 0.12 0.39   5 13 0.0026 0.5480 P(5)=0.981  0.0328 0.0025 2100.88 -7631.32
 40% 0.65 0.23 0.25 0.26 0.12 0.39   5 13 0.0026 0.5488 P(5)=0.981  0.0328 0.0025 2094.03 -7628.64
 40% 0.65 0.23 0.25 0.26 0.13 0.39   5 13 0.0026 0.5488 P(5)=0.981  0.0328 0.0025 2100.67 -7610.23
 40% 0.65 0.23 0.25 0.26 0.13 0.39   5 13 0.0026 0.5488 P(5)=0.981  0.0328 0.0025 2115.95 -7617.99
 40% 0.65 0.23 0.25 0.26 0.13 0.39   5 13 0.0026 0.5488 P(5)=0.981  0.0328 0.0025 2115.28 -7615.87
 40% 0.65 0.23 0.25 0.26 0.13 0.39   5 13 0.0026 0.5488 P(5)=0.981  0.0328 0.0025 2094.65 -7622.11  1:23

 40% 0.65 0.23 0.25 0.26 0.12 0.39   5 13 0.0026 0.5495 P(5)=0.981  0.0328 0.0025 2098.92 -7628.75
 40% 0.65 0.23 0.25 0.26 0.12 0.39   5 13 0.0026 0.5502 P(5)=0.981  0.0328 0.0025 2118.50 -7612.52
 40% 0.65 0.23 0.25 0.26 0.13 0.39   5 13 0.0026 0.5510 P(5)=0.981  0.0328 0.0025 2061.91 -7605.41
 40% 0.65 0.23 0.25 0.26 0.13 0.39   5 13 0.0025 0.5510 P(5)=0.981  0.0328 0.0025 2080.39 -7608.99
 40% 0.65 0.23 0.25 0.26 0.13 0.39   5 13 0.0025 0.5517 P(5)=0.981  0.0328 0.0025 2078.92 -7607.61
 40% 0.65 0.23 0.25 0.26 0.13 0.39   5 13 0.0025 0.5525 P(5)=0.981  0.0328 0.0025 2061.95 -7615.07
 40% 0.65 0.23 0.25 0.26 0.13 0.39   5 13 0.0025 0.5516 P(5)=0.981  0.0328 0.0025 2054.54 -7625.00
 40% 0.65 0.23 0.25 0.26 0.13 0.39   5 13 0.0025 0.5516 P(5)=0.981  0.0328 0.0025 2066.81 -7624.83
 40% 0.65 0.23 0.25 0.26 0.12 0.39   5 13 0.0025 0.5516 P(5)=0.981  0.0328 0.0025 2080.51 -7621.32
 41% 0.65 0.23 0.25 0.26 0.12 0.39   5 13 0.0025 0.5523 P(5)=0.981  0.0328 0.0025 2066.57 -7617.77
 41% 0.65 0.23 0.25 0.26 0.12 0.39   5 13 0.0025 0.5523 P(5)=0.982  0.0328 0.0025 2082.76 -7619.30
 41% 0.65 0.23 0.25 0.26 0.12 0.39   5 13 0.0025 0.5530 P(5)=0.982  0.0328 0.0025 2065.72 -7612.65
 41% 0.65 0.23 0.25 0.26 0.12 0.39   5 13 0.0025 0.5530 P(5)=0.982  0.0328 0.0025 2071.06 -7608.87
 41% 0.65 0.23 0.25 0.26 0.12 0.39   5 13 0.0025 0.5537 P(5)=0.982  0.0328 0.0025 2082.68 -7605.44
 41% 0.65 0.23 0.25 0.26 0.12 0.39   5 13 0.0025 0.5545 P(5)=0.982  0.0328 0.0025 2078.00 -7604.32
 41% 0.65 0.23 0.25 0.26 0.12 0.39   5 13 0.0025 0.5552 P(5)=0.982  0.0328 0.0025 2097.28 -7610.46
 41% 0.65 0.23 0.25 0.26 0.12 0.39   5 13 0.0025 0.5552 P(5)=0.982  0.0329 0.0025 2085.86 -7614.20
 41% 0.65 0.23 0.25 0.26 0.12 0.39   5 13 0.0025 0.5543 P(5)=0.982  0.0329 0.0025 2088.10 -7611.52
 41% 0.65 0.23 0.25 0.26 0.12 0.39   5 13 0.0025 0.5550 P(5)=0.982  0.0329 0.0025 2078.95 -7629.22
 41% 0.65 0.23 0.25 0.26 0.12 0.39   5 13 0.0025 0.5557 P(5)=0.982  0.0329 0.0025 2071.15 -7625.28
 41% 0.65 0.23 0.25 0.26 0.12 0.39   5 13 0.0025 0.5557 P(5)=0.982  0.0329 0.0025 2068.02 -7603.96
 41% 0.65 0.23 0.25 0.26 0.12 0.39   5 13 0.0025 0.5557 P(5)=0.982  0.0329 0.0025 2066.46 -7620.26
 41% 0.65 0.23 0.25 0.26 0.12 0.39   5 13 0.0025 0.5557 P(5)=0.982  0.0329 0.0025 2089.05 -7621.78
 41% 0.65 0.23 0.25 0.26 0.12 0.39   5 13 0.0025 0.5557 P(5)=0.982  0.0329 0.0025 2090.58 -7622.76
 41% 0.65 0.23 0.25 0.26 0.12 0.39   5 13 0.0025 0.5565 P(5)=0.982  0.0329 0.0025 2139.58 -7628.06
 41% 0.65 0.23 0.25 0.26 0.12 0.39   5 13 0.0025 0.5565 P(5)=0.982  0.0329 0.0025 2148.25 -7607.39
 41% 0.65 0.23 0.25 0.26 0.12 0.39   5 13 0.0025 0.5572 P(5)=0.982  0.0330 0.0025 2083.94 -7603.38
 41% 0.65 0.23 0.25 0.26 0.13 0.39   5 13 0.0025 0.5572 P(5)=0.982  0.0330 0.0025 2097.32 -7613.48
 41% 0.65 0.23 0.25 0.26 0.13 0.39   5 13 0.0025 0.5579 P(5)=0.982  0.0330 0.0025 2098.32 -7603.54
 42% 0.65 0.23 0.25 0.26 0.13 0.39   5 13 0.0025 0.5579 P(5)=0.982  0.0330 0.0025 2096.55 -7610.40
 42% 0.65 0.23 0.25 0.26 0.13 0.39   5 13 0.0025 0.5570 P(5)=0.982  0.0330 0.0025 2073.63 -7595.11
 42% 0.65 0.23 0.25 0.25 0.13 0.39   5 13 0.0024 0.5577 P(5)=0.982  0.0330 0.0025 2053.86 -7596.69
 42% 0.65 0.23 0.25 0.25 0.12 0.39   5 13 0.0024 0.5577 P(5)=0.982  0.0330 0.0025 2070.32 -7603.28
 42% 0.65 0.23 0.25 0.25 0.12 0.39   5 13 0.0024 0.5584 P(5)=0.982  0.0330 0.0025 2093.12 -7612.99
 42% 0.65 0.23 0.25 0.25 0.12 0.39   5 13 0.0024 0.5575 P(5)=0.982  0.0330 0.0025 2097.09 -7609.83
 42% 0.65 0.23 0.25 0.25 0.12 0.39   5 13 0.0024 0.5582 P(5)=0.982  0.0330 0.0025 2073.03 -7601.98
 42% 0.65 0.23 0.25 0.25 0.12 0.39   5 13 0.0024 0.5589 P(5)=0.982  0.0330 0.0025 2088.72 -7607.34
 42% 0.65 0.23 0.25 0.25 0.12 0.39   5 13 0.0024 0.5589 P(5)=0.982  0.0330 0.0025 2047.18 -7598.77
 42% 0.65 0.23 0.25 0.25 0.13 0.39   5 13 0.0024 0.5589 P(5)=0.982  0.0330 0.0025 2089.99 -7593.75
 42% 0.65 0.23 0.25 0.25 0.13 0.39   5 13 0.0024 0.5580 P(5)=0.982  0.0330 0.0025 2118.35 -7603.63
 42% 0.65 0.23 0.25 0.25 0.13 0.39   5 13 0.0024 0.5587 P(5)=0.982  0.0330 0.0025 2052.94 -7602.88
 42% 0.65 0.23 0.25 0.25 0.13 0.39   5 13 0.0024 0.5578 P(5)=0.982  0.0330 0.0025 2106.42 -7613.20
 42% 0.65 0.23 0.25 0.25 0.13 0.39   5 13 0.0024 0.5585 P(5)=0.982  0.0330 0.0025 2100.74 -7615.47
 42% 0.65 0.23 0.25 0.25 0.13 0.39   5 13 0.0024 0.5577 P(5)=0.982  0.0330 0.0025 2083.15 -7615.05
 42% 0.65 0.23 0.25 0.25 0.13 0.39   5 13 0.0024 0.5584 P(5)=0.982  0.0330 0.0025 2068.94 -7605.50
 42% 0.65 0.23 0.25 0.25 0.13 0.39   5 13 0.0024 0.5591 P(5)=0.982  0.0330 0.0025 2099.22 -7613.20
 42% 0.65 0.23 0.25 0.25 0.13 0.39   5 13 0.0024 0.5582 P(5)=0.982  0.0330 0.0025 2105.09 -7606.70
 42% 0.65 0.23 0.25 0.25 0.13 0.39   5 13 0.0024 0.5589 P(5)=0.982  0.0330 0.0025 2107.87 -7607.67
 42% 0.65 0.23 0.25 0.25 0.13 0.39   5 13 0.0024 0.5596 P(5)=0.982  0.0330 0.0025 2096.06 -7622.93
 43% 0.65 0.23 0.25 0.25 0.13 0.39   5 13 0.0024 0.5587 P(5)=0.982  0.0330 0.0025 2101.25 -7615.97
 43% 0.65 0.23 0.25 0.25 0.13 0.39   5 13 0.0024 0.5578 P(5)=0.982  0.0330 0.0025 2099.26 -7625.30
 43% 0.65 0.23 0.25 0.25 0.13 0.39   5 13 0.0024 0.5585 P(5)=0.982  0.0330 0.0025 2109.43 -7613.15
 43% 0.65 0.23 0.25 0.25 0.13 0.39   5 13 0.0024 0.5576 P(5)=0.982  0.0330 0.0025 2122.34 -7618.01
 43% 0.65 0.23 0.25 0.25 0.13 0.39   5 13 0.0024 0.5583 P(5)=0.982  0.0330 0.0025 2070.66 -7604.31
 43% 0.65 0.23 0.25 0.25 0.13 0.39   5 13 0.0024 0.5590 P(5)=0.982  0.0330 0.0025 2058.25 -7604.56
 43% 0.65 0.23 0.25 0.25 0.13 0.39   5 13 0.0024 0.5581 P(5)=0.982  0.0330 0.0025 2054.80 -7611.37
 43% 0.65 0.23 0.25 0.25 0.13 0.39   5 13 0.0024 0.5573 P(5)=0.982  0.0330 0.0025 2050.49 -7621.06
 43% 0.65 0.23 0.25 0.25 0.13 0.39   5 13 0.0024 0.5580 P(5)=0.983  0.0330 0.0025 2092.68 -7617.11
 43% 0.65 0.23 0.25 0.25 0.13 0.39   5 13 0.0024 0.5586 P(5)=0.983  0.0330 0.0025 2054.47 -7612.32
 43% 0.65 0.23 0.25 0.25 0.13 0.39   5 13 0.0024 0.5593 P(5)=0.983  0.0330 0.0025 2053.93 -7623.45
 43% 0.65 0.23 0.25 0.25 0.13 0.39   5 13 0.0024 0.5593 P(5)=0.983  0.0330 0.0025 2070.30 -7621.21
 43% 0.65 0.23 0.25 0.25 0.13 0.39   5 13 0.0023 0.5585 P(5)=0.983  0.0330 0.0025 2033.49 -7642.28
 43% 0.65 0.23 0.25 0.25 0.13 0.39   5 13 0.0023 0.5585 P(5)=0.983  0.0330 0.0025 2116.35 -7653.15
 43% 0.65 0.23 0.25 0.25 0.13 0.39   5 13 0.0023 0.5585 P(5)=0.983  0.0330 0.0025 2092.54 -7633.27
 43% 0.65 0.23 0.25 0.25 0.13 0.39   5 13 0.0023 0.5576 P(5)=0.983  0.0330 0.0025 2038.30 -7627.84
 43% 0.65 0.23 0.25 0.25 0.13 0.39   5 13 0.0023 0.5567 P(5)=0.983  0.0330 0.0025 2043.45 -7616.84
 43% 0.65 0.23 0.25 0.25 0.13 0.39   5 13 0.0023 0.5574 P(5)=0.983  0.0330 0.0025 2136.68 -7627.09
 43% 0.65 0.23 0.25 0.25 0.13 0.39   5 13 0.0023 0.5581 P(5)=0.983  0.0330 0.0025 2135.77 -7629.32
 43% 0.65 0.23 0.25 0.25 0.13 0.39   5 13 0.0023 0.5588 P(5)=0.983  0.0330 0.0025 2116.88 -7611.86
 44% 0.65 0.23 0.25 0.25 0.13 0.39   5 13 0.0023 0.5595 P(5)=0.983  0.0330 0.0025 2038.84 -7610.83
 44% 0.65 0.23 0.25 0.25 0.14 0.39   5 13 0.0023 0.5601 P(5)=0.983  0.0330 0.0025 2085.79 -7612.20
 44% 0.65 0.23 0.25 0.25 0.14 0.39   5 13 0.0023 0.5608 P(5)=0.983  0.0330 0.0025 2058.86 -7606.94
 44% 0.65 0.23 0.25 0.25 0.14 0.39   5 13 0.0023 0.5615 P(5)=0.983  0.0330 0.0025 2077.35 -7620.66
 44% 0.65 0.23 0.25 0.25 0.14 0.39   5 13 0.0023 0.5621 P(5)=0.983  0.0330 0.0025 2093.21 -7617.27
 44% 0.65 0.23 0.25 0.25 0.13 0.39   5 13 0.0023 0.5613 P(5)=0.983  0.0330 0.0025 2096.02 -7617.96
 44% 0.65 0.23 0.25 0.25 0.13 0.39   5 13 0.0023 0.5619 P(5)=0.983  0.0330 0.0025 2059.19 -7618.63
 44% 0.65 0.23 0.25 0.25 0.13 0.39   5 13 0.0023 0.5619 P(5)=0.983  0.0330 0.0025 2053.27 -7634.69
 44% 0.65 0.23 0.25 0.25 0.13 0.39   5 13 0.0023 0.5619 P(5)=0.983  0.0330 0.0025 2038.34 -7620.43
 44% 0.65 0.23 0.25 0.25 0.13 0.39   5 13 0.0023 0.5611 P(5)=0.983  0.0330 0.0025 2036.44 -7615.88
 44% 0.65 0.23 0.25 0.25 0.13 0.39   5 13 0.0023 0.5611 P(5)=0.983  0.0330 0.0025 2046.05 -7610.49
 44% 0.65 0.23 0.25 0.25 0.13 0.39   5 13 0.0023 0.5617 P(5)=0.983  0.0330 0.0025 2064.93 -7611.42
 44% 0.65 0.23 0.25 0.25 0.13 0.39   5 13 0.0023 0.5624 P(5)=0.983  0.0330 0.0025 2072.28 -7637.57
 44% 0.65 0.23 0.25 0.25 0.13 0.39   5 13 0.0023 0.5631 P(5)=0.983  0.0330 0.0025 2053.16 -7631.81
 44% 0.65 0.23 0.25 0.25 0.13 0.39   5 13 0.0023 0.5631 P(5)=0.983  0.0330 0.0025 2054.14 -7632.00
 44% 0.65 0.23 0.25 0.25 0.13 0.39   5 13 0.0023 0.5631 P(5)=0.983  0.0329 0.0025 2035.51 -7622.54
 44% 0.65 0.23 0.25 0.25 0.13 0.39   5 13 0.0023 0.5631 P(5)=0.983  0.0329 0.0025 2048.05 -7627.43
 44% 0.65 0.23 0.25 0.25 0.13 0.39   5 13 0.0023 0.5631 P(5)=0.983  0.0329 0.0025 2051.74 -7634.05
 44% 0.65 0.23 0.25 0.25 0.13 0.39   5 13 0.0023 0.5631 P(5)=0.983  0.0330 0.0025 2059.20 -7631.08
 44% 0.65 0.23 0.25 0.25 0.13 0.39   5 13 0.0023 0.5637 P(5)=0.983  0.0330 0.0025 2054.50 -7617.55
 45% 0.65 0.23 0.25 0.25 0.13 0.39   5 13 0.0023 0.5644 P(5)=0.983  0.0330 0.0025 2078.29 -7604.89
 45% 0.65 0.23 0.25 0.25 0.13 0.39   5 13 0.0023 0.5635 P(5)=0.983  0.0330 0.0025 2046.39 -7601.70
 45% 0.65 0.23 0.25 0.25 0.13 0.39   5 13 0.0023 0.5627 P(5)=0.983  0.0330 0.0025 2049.24 -7601.92
 45% 0.65 0.23 0.25 0.25 0.13 0.39   5 13 0.0023 0.5618 P(5)=0.983  0.0330 0.0025 2051.33 -7609.71
 45% 0.65 0.23 0.25 0.25 0.13 0.39   5 13 0.0023 0.5610 P(5)=0.983  0.0329 0.0025 2073.09 -7594.61
 45% 0.65 0.23 0.25 0.25 0.13 0.39   5 13 0.0023 0.5617 P(5)=0.983  0.0329 0.0025 2087.05 -7595.28
 45% 0.65 0.23 0.25 0.25 0.13 0.39   5 13 0.0023 0.5608 P(5)=0.983  0.0329 0.0025 2083.58 -7601.86
 45% 0.65 0.23 0.25 0.25 0.13 0.39   5 13 0.0023 0.5615 P(5)=0.983  0.0329 0.0025 2071.60 -7598.09
 45% 0.65 0.23 0.25 0.25 0.13 0.39   5 13 0.0023 0.5621 P(5)=0.983  0.0329 0.0025 2078.79 -7601.38
 45% 0.65 0.23 0.25 0.25 0.13 0.39   5 13 0.0022 0.5613 P(5)=0.983  0.0329 0.0025 2072.06 -7611.76
 45% 0.65 0.23 0.25 0.25 0.13 0.39   5 13 0.0022 0.5619 P(5)=0.983  0.0329 0.0025 2074.07 -7624.80  1:31

 45% 0.65 0.23 0.25 0.25 0.13 0.39   5 13 0.0022 0.5626 P(5)=0.983  0.0330 0.0025 2036.88 -7618.65
 45% 0.65 0.23 0.25 0.25 0.13 0.39   5 13 0.0022 0.5618 P(5)=0.983  0.0330 0.0025 2009.36 -7604.28
 45% 0.65 0.23 0.25 0.25 0.13 0.39   5 13 0.0022 0.5624 P(5)=0.983  0.0330 0.0025 2038.56 -7602.00
 45% 0.65 0.23 0.25 0.25 0.13 0.39   5 13 0.0022 0.5624 P(5)=0.983  0.0330 0.0025 2039.16 -7597.66
 45% 0.65 0.23 0.25 0.25 0.13 0.39   5 13 0.0022 0.5616 P(5)=0.983  0.0330 0.0025 2049.36 -7600.19
 45% 0.65 0.23 0.25 0.25 0.13 0.39   5 13 0.0022 0.5622 P(5)=0.983  0.0330 0.0025 2098.92 -7612.75
 45% 0.65 0.23 0.25 0.25 0.13 0.39   5 13 0.0022 0.5614 P(5)=0.983  0.0330 0.0025 2112.16 -7613.94
 45% 0.65 0.23 0.25 0.25 0.13 0.39   5 13 0.0022 0.5620 P(5)=0.983  0.0330 0.0025 2085.06 -7594.90
 45% 0.65 0.23 0.25 0.25 0.13 0.39   5 13 0.0022 0.5612 P(5)=0.983  0.0330 0.0025 2078.88 -7595.91
 46% 0.65 0.23 0.25 0.25 0.13 0.39   5 13 0.0022 0.5604 P(5)=0.984  0.0330 0.0025 2082.02 -7602.53
 46% 0.65 0.23 0.25 0.25 0.13 0.39   5 13 0.0022 0.5610 P(5)=0.984  0.0330 0.0025 2104.26 -7615.70
 46% 0.65 0.23 0.25 0.26 0.13 0.39   5 13 0.0022 0.5602 P(5)=0.984  0.0330 0.0025 2096.03 -7612.53
 46% 0.65 0.23 0.25 0.26 0.13 0.39   5 13 0.0022 0.5609 P(5)=0.984  0.0330 0.0025 2114.05 -7610.95
 46% 0.65 0.23 0.25 0.26 0.13 0.39   5 13 0.0022 0.5601 P(5)=0.984  0.0330 0.0025 2109.60 -7609.59
 46% 0.65 0.23 0.25 0.26 0.13 0.39   5 13 0.0022 0.5592 P(5)=0.984  0.0330 0.0025 2106.01 -7599.76
 46% 0.65 0.23 0.25 0.26 0.13 0.39   5 13 0.0022 0.5599 P(5)=0.984  0.0330 0.0025 2128.93 -7606.84
 46% 0.65 0.23 0.25 0.26 0.13 0.39   5 13 0.0022 0.5591 P(5)=0.984  0.0330 0.0025 2132.61 -7585.12
 46% 0.65 0.23 0.25 0.26 0.13 0.39   5 13 0.0022 0.5597 P(5)=0.984  0.0330 0.0025 2072.20 -7583.33
 46% 0.65 0.23 0.25 0.26 0.13 0.39   5 13 0.0022 0.5589 P(5)=0.984  0.0330 0.0025 2067.99 -7586.58
 46% 0.65 0.23 0.25 0.26 0.13 0.39   5 13 0.0022 0.5581 P(5)=0.984  0.0330 0.0025 2068.91 -7594.58
 46% 0.65 0.23 0.25 0.26 0.13 0.39   5 13 0.0022 0.5573 P(5)=0.984  0.0330 0.0025 2075.89 -7596.98
 46% 0.65 0.23 0.25 0.26 0.13 0.39   5 13 0.0022 0.5579 P(5)=0.984  0.0330 0.0025 2045.93 -7612.45
 46% 0.65 0.23 0.25 0.26 0.13 0.39   5 13 0.0022 0.5586 P(5)=0.984  0.0330 0.0025 2083.78 -7604.97
 46% 0.65 0.23 0.25 0.26 0.13 0.39   5 13 0.0022 0.5592 P(5)=0.984  0.0330 0.0025 2077.78 -7603.87
 46% 0.65 0.23 0.25 0.26 0.13 0.39   5 13 0.0022 0.5598 P(5)=0.984  0.0330 0.0025 2067.42 -7608.11
 46% 0.65 0.23 0.25 0.26 0.13 0.39   5 13 0.0022 0.5590 P(5)=0.984  0.0330 0.0025 2074.89 -7616.31
 46% 0.65 0.23 0.25 0.26 0.13 0.39   5 13 0.0022 0.5597 P(5)=0.984  0.0330 0.0025 2087.22 -7614.33
 46% 0.65 0.23 0.25 0.26 0.13 0.39   5 13 0.0022 0.5603 P(5)=0.984  0.0330 0.0025 2122.03 -7629.21
 46% 0.65 0.23 0.25 0.26 0.13 0.39   5 13 0.0022 0.5595 P(5)=0.984  0.0330 0.0025 2132.65 -7640.24
 47% 0.65 0.23 0.25 0.26 0.13 0.39   5 13 0.0022 0.5587 P(5)=0.984  0.0330 0.0025 2151.36 -7636.88
 47% 0.65 0.23 0.25 0.26 0.13 0.39   5 13 0.0022 0.5579 P(5)=0.984  0.0330 0.0025 2093.20 -7624.28
 47% 0.65 0.23 0.25 0.26 0.13 0.39   5 13 0.0022 0.5571 P(5)=0.984  0.0330 0.0025 2099.98 -7612.25
 47% 0.65 0.23 0.25 0.26 0.13 0.39   5 13 0.0022 0.5577 P(5)=0.984  0.0330 0.0025 2084.45 -7606.79
 47% 0.65 0.23 0.25 0.26 0.13 0.39   5 13 0.0022 0.5570 P(5)=0.984  0.0330 0.0025 2071.29 -7600.50
 47% 0.65 0.23 0.25 0.26 0.13 0.39   5 13 0.0022 0.5562 P(5)=0.984  0.0330 0.0025 2059.09 -7609.40
 47% 0.65 0.23 0.25 0.26 0.13 0.39   5 13 0.0022 0.5568 P(5)=0.984  0.0330 0.0025 2078.12 -7606.66
 47% 0.65 0.23 0.25 0.26 0.13 0.39   5 13 0.0022 0.5574 P(5)=0.984  0.0330 0.0025 2069.57 -7603.82
 47% 0.65 0.23 0.25 0.26 0.13 0.39   5 13 0.0022 0.5566 P(5)=0.984  0.0330 0.0025 2095.82 -7605.52
 47% 0.65 0.23 0.25 0.26 0.13 0.39   5 13 0.0022 0.5559 P(5)=0.984  0.0330 0.0025 2074.84 -7616.18
 47% 0.65 0.23 0.25 0.26 0.13 0.39   5 13 0.0021 0.5565 P(5)=0.984  0.0330 0.0025 2109.00 -7631.65
 47% 0.65 0.23 0.25 0.26 0.13 0.39   5 13 0.0021 0.5565 P(5)=0.984  0.0330 0.0025 2118.21 -7632.76
 47% 0.65 0.23 0.25 0.26 0.13 0.39   5 13 0.0021 0.5571 P(5)=0.984  0.0330 0.0025 2097.84 -7623.67
 47% 0.65 0.23 0.25 0.26 0.13 0.39   5 13 0.0021 0.5571 P(5)=0.984  0.0330 0.0025 2091.56 -7640.01
 47% 0.65 0.23 0.25 0.26 0.13 0.39   5 13 0.0021 0.5571 P(5)=0.984  0.0330 0.0025 2060.20 -7614.48
 47% 0.65 0.23 0.25 0.26 0.13 0.39   5 13 0.0021 0.5577 P(5)=0.984  0.0330 0.0025 2148.61 -7636.66
 47% 0.65 0.23 0.25 0.26 0.13 0.39   5 13 0.0021 0.5583 P(5)=0.984  0.0330 0.0025 2106.37 -7620.27
 47% 0.65 0.23 0.25 0.26 0.13 0.39   5 13 0.0021 0.5589 P(5)=0.984  0.0329 0.0025 2097.89 -7628.46
 47% 0.65 0.23 0.25 0.26 0.13 0.39   5 13 0.0021 0.5596 P(5)=0.984  0.0329 0.0025 2079.28 -7623.77
 47% 0.65 0.23 0.25 0.26 0.13 0.39   5 13 0.0021 0.5588 P(5)=0.984  0.0329 0.0025 2058.47 -7616.59
 48% 0.65 0.23 0.25 0.26 0.13 0.39   5 13 0.0021 0.5580 P(5)=0.984  0.0329 0.0025 2082.93 -7622.55
 48% 0.65 0.23 0.25 0.26 0.13 0.39   5 13 0.0021 0.5586 P(5)=0.984  0.0329 0.0025 2050.95 -7622.58
 48% 0.65 0.23 0.25 0.26 0.13 0.39   5 13 0.0021 0.5592 P(5)=0.984  0.0330 0.0025 2071.49 -7628.26
 48% 0.65 0.23 0.25 0.26 0.13 0.39   5 13 0.0021 0.5585 P(5)=0.984  0.0330 0.0025 2074.32 -7637.30
 48% 0.65 0.23 0.25 0.26 0.13 0.39   5 13 0.0021 0.5591 P(5)=0.984  0.0330 0.0025 2072.20 -7631.67
 48% 0.65 0.23 0.25 0.26 0.13 0.39   5 13 0.0021 0.5583 P(5)=0.984  0.0330 0.0025 2082.89 -7640.47
 48% 0.65 0.23 0.25 0.26 0.13 0.39   5 13 0.0021 0.5575 P(5)=0.984  0.0330 0.0025 2084.46 -7642.31
 48% 0.65 0.23 0.25 0.26 0.13 0.39   5 13 0.0021 0.5568 P(5)=0.984  0.0330 0.0025 2076.60 -7625.98
 48% 0.65 0.23 0.25 0.26 0.13 0.39   5 13 0.0021 0.5574 P(5)=0.984  0.0330 0.0025 2098.51 -7628.25
 48% 0.65 0.23 0.25 0.26 0.13 0.39   5 13 0.0021 0.5580 P(5)=0.984  0.0329 0.0025 2088.50 -7623.47
 48% 0.65 0.23 0.25 0.26 0.13 0.39   5 13 0.0021 0.5572 P(5)=0.984  0.0329 0.0026 2112.13 -7633.79
 48% 0.65 0.23 0.25 0.26 0.13 0.39   5 13 0.0021 0.5578 P(5)=0.984  0.0330 0.0026 2123.26 -7623.89
 48% 0.65 0.23 0.25 0.26 0.13 0.39   5 13 0.0021 0.5584 P(5)=0.984  0.0330 0.0026 2108.11 -7629.33
 48% 0.65 0.23 0.25 0.26 0.13 0.39   5 13 0.0021 0.5584 P(5)=0.984  0.0330 0.0026 2083.66 -7613.88
 48% 0.65 0.23 0.25 0.26 0.13 0.39   5 13 0.0021 0.5590 P(5)=0.984  0.0330 0.0026 2075.20 -7611.47
 48% 0.65 0.23 0.25 0.26 0.13 0.39   5 13 0.0021 0.5590 P(5)=0.984  0.0330 0.0026 2064.59 -7611.46
 48% 0.65 0.23 0.25 0.26 0.13 0.39   5 13 0.0021 0.5590 P(5)=0.984  0.0330 0.0026 2088.99 -7619.51
 48% 0.65 0.23 0.25 0.26 0.13 0.39   5 13 0.0021 0.5590 P(5)=0.984  0.0330 0.0026 2076.64 -7625.12
 48% 0.65 0.23 0.25 0.26 0.13 0.39   5 13 0.0021 0.5596 P(5)=0.985  0.0330 0.0026 2069.23 -7609.44
 48% 0.65 0.23 0.25 0.26 0.14 0.39   5 13 0.0021 0.5602 P(5)=0.985  0.0330 0.0026 2133.65 -7618.17
 49% 0.65 0.23 0.25 0.26 0.14 0.39   5 13 0.0021 0.5602 P(5)=0.985  0.0330 0.0026 2075.91 -7614.45
 49% 0.65 0.23 0.25 0.26 0.14 0.39   5 13 0.0021 0.5602 P(5)=0.985  0.0330 0.0026 2089.32 -7619.31
 49% 0.65 0.23 0.25 0.26 0.14 0.39   5 13 0.0021 0.5608 P(5)=0.985  0.0330 0.0026 2085.57 -7613.53
 49% 0.65 0.23 0.25 0.26 0.14 0.39   5 13 0.0021 0.5614 P(5)=0.985  0.0330 0.0026 2084.50 -7607.90
 49% 0.65 0.23 0.25 0.26 0.14 0.39   5 13 0.0021 0.5606 P(5)=0.985  0.0330 0.0026 2080.69 -7606.50
 49% 0.65 0.23 0.25 0.26 0.14 0.39   5 13 0.0021 0.5612 P(5)=0.985  0.0330 0.0026 2071.10 -7618.21
 49% 0.65 0.23 0.25 0.26 0.14 0.39   5 13 0.0021 0.5605 P(5)=0.985  0.0330 0.0026 2107.27 -7609.95
 49% 0.65 0.23 0.25 0.26 0.14 0.39   5 13 0.0021 0.5597 P(5)=0.985  0.0330 0.0026 2119.38 -7618.42
 49% 0.65 0.23 0.25 0.26 0.13 0.39   5 13 0.0021 0.5603 P(5)=0.985  0.0330 0.0026 2078.96 -7616.08
 49% 0.65 0.23 0.25 0.26 0.13 0.39   5 13 0.0021 0.5609 P(5)=0.985  0.0330 0.0026 2121.99 -7611.92
 49% 0.65 0.23 0.25 0.26 0.13 0.39   5 13 0.0021 0.5615 P(5)=0.985  0.0330 0.0026 2100.28 -7605.40
 49% 0.65 0.23 0.25 0.26 0.14 0.39   5 13 0.0021 0.5621 P(5)=0.985  0.0330 0.0026 2082.58 -7601.55
 49% 0.65 0.23 0.25 0.26 0.14 0.39   5 13 0.0021 0.5613 P(5)=0.985  0.0330 0.0026 2097.22 -7614.90
 49% 0.65 0.23 0.25 0.26 0.14 0.39   5 13 0.0021 0.5613 P(5)=0.985  0.0330 0.0026 2084.53 -7612.87
 49% 0.65 0.23 0.25 0.26 0.14 0.39   5 13 0.0021 0.5619 P(5)=0.985  0.0330 0.0026 2094.06 -7601.21
 49% 0.65 0.23 0.25 0.26 0.14 0.39   5 13 0.0020 0.5612 P(5)=0.985  0.0330 0.0026 2113.88 -7606.30
 49% 0.65 0.23 0.25 0.26 0.14 0.39   5 13 0.0020 0.5612 P(5)=0.985  0.0330 0.0026 2108.66 -7610.01
 49% 0.65 0.23 0.25 0.26 0.14 0.39   5 13 0.0020 0.5618 P(5)=0.985  0.0330 0.0026 2120.42 -7616.05
 49% 0.65 0.23 0.25 0.26 0.14 0.39   5 13 0.0020 0.5623 P(5)=0.985  0.0330 0.0026 2131.61 -7622.80
 49% 0.65 0.23 0.25 0.26 0.14 0.39   5 13 0.0020 0.5616 P(5)=0.985  0.0330 0.0026 2121.62 -7623.06
 50% 0.65 0.23 0.25 0.26 0.14 0.39   5 13 0.0020 0.5608 P(5)=0.985  0.0330 0.0026 2114.72 -7612.74
 50% 0.65 0.23 0.25 0.26 0.14 0.39   5 13 0.0020 0.5614 P(5)=0.985  0.0330 0.0026 2129.92 -7609.93
 50% 0.65 0.23 0.25 0.26 0.14 0.39   5 13 0.0020 0.5614 P(5)=0.985  0.0330 0.0026 2123.44 -7610.96
 50% 0.65 0.23 0.25 0.26 0.13 0.39   5 13 0.0020 0.5620 P(5)=0.985  0.0330 0.0026 2129.04 -7615.35
 50% 0.65 0.23 0.25 0.26 0.13 0.39   5 13 0.0020 0.5626 P(5)=0.985  0.0330 0.0026 2119.22 -7614.08
 50% 0.65 0.23 0.25 0.26 0.13 0.39   5 13 0.0020 0.5626 P(5)=0.985  0.0330 0.0026 2136.54 -7616.10
 50% 0.65 0.23 0.25 0.26 0.13 0.39   5 13 0.0020 0.5632 P(5)=0.985  0.0330 0.0026 2134.79 -7610.78
 50% 0.65 0.23 0.25 0.26 0.13 0.39   5 13 0.0020 0.5624 P(5)=0.985  0.0331 0.0026 2134.00 -7610.55
 50% 0.65 0.23 0.25 0.26 0.13 0.39   5 13 0.0020 0.5617 P(5)=0.985  0.0331 0.0026 2118.51 -7596.51
 50% 0.65 0.23 0.25 0.26 0.13 0.39   5 13 0.0020 0.5609 P(5)=0.985  0.0331 0.0026 2117.16 -7607.41
 50% 0.65 0.23 0.25 0.26 0.13 0.39   5 13 0.0020 0.5615 P(5)=0.985  0.0331 0.0026 2117.64 -7612.47  1:39

 50% 0.65 0.23 0.25 0.26 0.13 0.39   5 13 0.0020 0.5621 P(5)=0.985  0.0331 0.0026 2092.80 -7614.75
 50% 0.65 0.23 0.25 0.26 0.13 0.39   5 13 0.0020 0.5614 P(5)=0.985  0.0331 0.0026 2084.41 -7628.95
 50% 0.65 0.23 0.25 0.26 0.13 0.39   5 13 0.0020 0.5606 P(5)=0.985  0.0331 0.0026 2082.11 -7622.26
 50% 0.65 0.23 0.25 0.26 0.13 0.39   5 13 0.0020 0.5606 P(5)=0.985  0.0331 0.0026 2087.75 -7629.33
 50% 0.65 0.23 0.25 0.26 0.13 0.39   5 13 0.0020 0.5599 P(5)=0.985  0.0331 0.0026 2088.22 -7637.05
 50% 0.65 0.23 0.25 0.27 0.13 0.39   5 13 0.0020 0.5592 P(5)=0.985  0.0331 0.0026 2062.53 -7623.83
 50% 0.65 0.23 0.25 0.27 0.13 0.39   5 13 0.0020 0.5597 P(5)=0.985  0.0331 0.0026 2076.53 -7625.22
 50% 0.65 0.23 0.25 0.26 0.13 0.39   5 13 0.0020 0.5590 P(5)=0.985  0.0331 0.0026 2044.96 -7618.81
 50% 0.65 0.23 0.25 0.27 0.13 0.39   5 13 0.0020 0.5596 P(5)=0.985  0.0331 0.0026 2137.85 -7618.67
 51% 0.65 0.23 0.25 0.27 0.13 0.39   5 13 0.0020 0.5589 P(5)=0.985  0.0331 0.0026 2129.95 -7616.06
 51% 0.65 0.23 0.25 0.27 0.14 0.39   5 13 0.0020 0.5594 P(5)=0.985  0.0331 0.0026 2083.38 -7611.94
 51% 0.65 0.23 0.25 0.27 0.14 0.39   5 13 0.0020 0.5594 P(5)=0.985  0.0331 0.0026 2070.80 -7607.81
 51% 0.65 0.23 0.25 0.27 0.14 0.39   5 13 0.0020 0.5594 P(5)=0.985  0.0331 0.0026 2097.56 -7621.80
 51% 0.65 0.23 0.25 0.27 0.14 0.39   5 13 0.0020 0.5587 P(5)=0.985  0.0331 0.0026 2073.72 -7610.34
 51% 0.65 0.23 0.25 0.27 0.13 0.39   5 13 0.0020 0.5587 P(5)=0.985  0.0331 0.0026 2053.68 -7628.19
 51% 0.65 0.24 0.25 0.27 0.13 0.39   5 13 0.0020 0.5587 P(5)=0.985  0.0331 0.0026 2080.21 -7625.45
 51% 0.65 0.24 0.25 0.27 0.13 0.39   5 13 0.0020 0.5593 P(5)=0.985  0.0331 0.0026 2063.21 -7630.77
 51% 0.65 0.23 0.25 0.27 0.13 0.39   5 13 0.0020 0.5593 P(5)=0.985  0.0332 0.0026 2085.53 -7623.52
 51% 0.65 0.23 0.25 0.27 0.14 0.39   5 13 0.0020 0.5586 P(5)=0.985  0.0332 0.0026 2144.67 -7631.40
 51% 0.65 0.23 0.25 0.27 0.14 0.39   5 13 0.0020 0.5591 P(5)=0.985  0.0332 0.0026 2129.90 -7615.44
 51% 0.65 0.23 0.25 0.27 0.14 0.39   5 13 0.0020 0.5584 P(5)=0.985  0.0332 0.0026 2143.50 -7614.49
 51% 0.65 0.23 0.25 0.27 0.14 0.39   5 13 0.0020 0.5577 P(5)=0.985  0.0332 0.0026 2167.25 -7613.10
 51% 0.65 0.23 0.25 0.27 0.13 0.39   5 13 0.0020 0.5570 P(5)=0.985  0.0332 0.0026 2151.82 -7612.89
 51% 0.65 0.23 0.25 0.27 0.13 0.39   5 13 0.0020 0.5575 P(5)=0.985  0.0332 0.0026 2160.84 -7618.79
 51% 0.65 0.23 0.25 0.27 0.13 0.39   5 13 0.0020 0.5575 P(5)=0.985  0.0332 0.0026 2151.07 -7618.78
 51% 0.65 0.23 0.25 0.27 0.13 0.39   5 13 0.0020 0.5575 P(5)=0.985  0.0332 0.0026 2163.66 -7627.81
 51% 0.65 0.23 0.25 0.27 0.13 0.39   5 13 0.0020 0.5581 P(5)=0.985  0.0332 0.0026 2163.02 -7626.97
 51% 0.65 0.23 0.25 0.27 0.13 0.39   5 13 0.0020 0.5581 P(5)=0.985  0.0332 0.0026 2147.46 -7631.28
 51% 0.65 0.23 0.25 0.27 0.13 0.39   5 13 0.0020 0.5587 P(5)=0.985  0.0332 0.0026 2161.84 -7626.49
 52% 0.65 0.23 0.25 0.27 0.13 0.39   5 13 0.0020 0.5592 P(5)=0.985  0.0332 0.0026 2094.11 -7616.08
 52% 0.65 0.23 0.25 0.27 0.13 0.39   5 13 0.0020 0.5598 P(5)=0.985  0.0332 0.0026 2088.24 -7615.12
 52% 0.65 0.23 0.25 0.27 0.13 0.39   5 13 0.0020 0.5591 P(5)=0.985  0.0332 0.0026 2124.56 -7620.54
 52% 0.65 0.23 0.25 0.27 0.13 0.39   5 13 0.0020 0.5596 P(5)=0.985  0.0332 0.0026 2138.67 -7624.27
 52% 0.65 0.23 0.25 0.27 0.13 0.39   5 13 0.0020 0.5596 P(5)=0.985  0.0332 0.0026 2132.91 -7616.51
 52% 0.65 0.23 0.25 0.27 0.13 0.39   5 13 0.0020 0.5589 P(5)=0.986  0.0332 0.0026 2110.85 -7613.49
 52% 0.65 0.23 0.25 0.27 0.13 0.39   5 13 0.0020 0.5582 P(5)=0.986  0.0332 0.0026 2110.73 -7602.35
 52% 0.65 0.23 0.25 0.27 0.13 0.39   5 13 0.0020 0.5575 P(5)=0.986  0.0332 0.0026 2096.75 -7606.98
 52% 0.65 0.23 0.25 0.27 0.13 0.39   5 13 0.0020 0.5575 P(5)=0.986  0.0332 0.0026 2097.16 -7605.52
 52% 0.65 0.23 0.25 0.27 0.13 0.39   5 13 0.0019 0.5581 P(5)=0.986  0.0332 0.0026 2093.08 -7618.21
 52% 0.65 0.23 0.25 0.27 0.13 0.39   5 13 0.0019 0.5574 P(5)=0.986  0.0332 0.0026 2062.16 -7602.21
 52% 0.65 0.23 0.25 0.27 0.13 0.39   5 13 0.0019 0.5579 P(5)=0.986  0.0332 0.0026 2068.65 -7596.76
 52% 0.65 0.23 0.25 0.27 0.13 0.39   5 13 0.0019 0.5579 P(5)=0.986  0.0332 0.0026 2109.63 -7609.22
 52% 0.65 0.23 0.25 0.27 0.13 0.39   5 13 0.0019 0.5579 P(5)=0.986  0.0332 0.0026 2090.04 -7624.60
 52% 0.65 0.23 0.25 0.27 0.14 0.39   5 13 0.0019 0.5579 P(5)=0.986  0.0332 0.0026 2056.42 -7626.81
 52% 0.65 0.23 0.25 0.27 0.13 0.39   5 13 0.0019 0.5585 P(5)=0.986  0.0332 0.0026 2045.98 -7624.20
 52% 0.65 0.24 0.25 0.27 0.13 0.39   5 13 0.0019 0.5590 P(5)=0.986  0.0332 0.0026 2036.40 -7625.26
 52% 0.65 0.24 0.25 0.27 0.13 0.39   5 13 0.0019 0.5590 P(5)=0.986  0.0332 0.0026 2041.93 -7624.29
 52% 0.65 0.24 0.25 0.27 0.13 0.39   5 13 0.0019 0.5590 P(5)=0.986  0.0331 0.0026 2044.61 -7613.37
 52% 0.65 0.24 0.25 0.27 0.13 0.39   5 13 0.0019 0.5590 P(5)=0.986  0.0331 0.0026 2068.17 -7608.67
 53% 0.65 0.24 0.25 0.27 0.13 0.39   5 13 0.0019 0.5596 P(5)=0.986  0.0331 0.0026 2067.46 -7598.91
 53% 0.65 0.24 0.25 0.27 0.13 0.39   5 13 0.0019 0.5602 P(5)=0.986  0.0331 0.0026 2052.54 -7605.64
 53% 0.65 0.24 0.25 0.27 0.13 0.39   5 13 0.0019 0.5607 P(5)=0.986  0.0331 0.0026 2047.97 -7604.20
 53% 0.65 0.24 0.25 0.27 0.13 0.39   5 13 0.0019 0.5607 P(5)=0.986  0.0331 0.0026 2069.09 -7604.18
 53% 0.65 0.24 0.25 0.27 0.13 0.39   5 13 0.0019 0.5613 P(5)=0.986  0.0331 0.0026 2082.51 -7604.61
 53% 0.65 0.24 0.25 0.27 0.13 0.39   5 13 0.0019 0.5605 P(5)=0.986  0.0331 0.0026 2087.00 -7618.87
 53% 0.65 0.24 0.25 0.27 0.13 0.39   5 13 0.0019 0.5611 P(5)=0.986  0.0331 0.0026 2073.05 -7617.45
 53% 0.65 0.24 0.25 0.27 0.13 0.39   5 13 0.0019 0.5604 P(5)=0.986  0.0331 0.0026 2062.77 -7622.65
 53% 0.65 0.24 0.25 0.27 0.13 0.39   5 13 0.0019 0.5597 P(5)=0.986  0.0331 0.0026 2059.64 -7615.89
 53% 0.65 0.24 0.25 0.27 0.13 0.39   5 13 0.0019 0.5602 P(5)=0.986  0.0331 0.0026 2056.64 -7616.76
 53% 0.65 0.24 0.25 0.27 0.13 0.39   5 13 0.0019 0.5602 P(5)=0.986  0.0331 0.0026 2062.14 -7617.38
 53% 0.65 0.24 0.25 0.27 0.13 0.39   5 13 0.0019 0.5602 P(5)=0.986  0.0331 0.0026 2061.62 -7609.63
 53% 0.65 0.24 0.25 0.27 0.13 0.39   5 13 0.0019 0.5596 P(5)=0.986  0.0331 0.0026 2020.36 -7617.80
 53% 0.65 0.24 0.25 0.27 0.13 0.39   5 13 0.0019 0.5596 P(5)=0.986  0.0331 0.0026 1994.75 -7614.36
 53% 0.65 0.24 0.25 0.27 0.13 0.39   5 13 0.0019 0.5596 P(5)=0.986  0.0331 0.0026 2031.03 -7610.34
 53% 0.65 0.24 0.25 0.27 0.13 0.39   5 13 0.0019 0.5596 P(5)=0.986  0.0331 0.0026 2044.80 -7616.67
 53% 0.65 0.24 0.25 0.27 0.13 0.39   5 13 0.0019 0.5589 P(5)=0.986  0.0331 0.0026 2033.15 -7615.56
 53% 0.65 0.24 0.25 0.27 0.13 0.39   5 13 0.0019 0.5594 P(5)=0.986  0.0331 0.0026 2032.12 -7607.06
 53% 0.65 0.24 0.25 0.27 0.13 0.39   5 13 0.0019 0.5600 P(5)=0.986  0.0331 0.0026 2016.39 -7611.68
 53% 0.65 0.24 0.25 0.27 0.13 0.39   5 13 0.0019 0.5600 P(5)=0.986  0.0331 0.0026 2042.50 -7603.69
 54% 0.65 0.24 0.25 0.27 0.13 0.39   5 13 0.0019 0.5605 P(5)=0.986  0.0331 0.0026 2057.98 -7611.88
 54% 0.65 0.24 0.25 0.27 0.13 0.39   5 13 0.0019 0.5610 P(5)=0.986  0.0331 0.0026 2062.03 -7599.22
 54% 0.65 0.24 0.25 0.27 0.13 0.39   5 13 0.0019 0.5603 P(5)=0.986  0.0331 0.0026 2044.49 -7593.55
 54% 0.65 0.24 0.25 0.27 0.13 0.39   5 13 0.0019 0.5597 P(5)=0.986  0.0331 0.0026 2074.53 -7591.67
 54% 0.65 0.24 0.25 0.27 0.13 0.39   5 13 0.0019 0.5590 P(5)=0.986  0.0331 0.0026 2099.82 -7594.49
 54% 0.65 0.24 0.25 0.27 0.13 0.39   5 13 0.0019 0.5583 P(5)=0.986  0.0331 0.0026 2092.26 -7602.11
 54% 0.65 0.24 0.25 0.27 0.13 0.39   5 13 0.0019 0.5588 P(5)=0.986  0.0331 0.0026 2103.74 -7598.46
 54% 0.65 0.24 0.25 0.27 0.13 0.39   5 13 0.0019 0.5588 P(5)=0.986  0.0331 0.0026 2086.48 -7604.53
 54% 0.65 0.24 0.25 0.27 0.13 0.39   5 13 0.0019 0.5588 P(5)=0.986  0.0331 0.0026 2084.33 -7617.16
 54% 0.65 0.24 0.25 0.27 0.13 0.39   5 13 0.0019 0.5588 P(5)=0.986  0.0331 0.0026 2101.26 -7615.15
 54% 0.65 0.24 0.25 0.27 0.13 0.39   5 13 0.0019 0.5594 P(5)=0.986  0.0331 0.0026 2100.55 -7608.20
 54% 0.65 0.24 0.25 0.27 0.13 0.39   5 13 0.0019 0.5599 P(5)=0.986  0.0331 0.0026 2055.65 -7601.05
 54% 0.65 0.24 0.25 0.27 0.13 0.39   5 13 0.0019 0.5604 P(5)=0.986  0.0331 0.0026 2123.06 -7606.35
 54% 0.65 0.24 0.25 0.27 0.13 0.39   5 13 0.0019 0.5610 P(5)=0.986  0.0331 0.0026 2125.51 -7606.13
 54% 0.65 0.24 0.25 0.27 0.14 0.39   5 13 0.0019 0.5615 P(5)=0.986  0.0331 0.0026 2046.07 -7605.07
 54% 0.65 0.24 0.25 0.27 0.14 0.39   5 13 0.0019 0.5608 P(5)=0.986  0.0331 0.0026 2043.63 -7617.68
 54% 0.65 0.24 0.25 0.27 0.14 0.39   5 13 0.0019 0.5601 P(5)=0.986  0.0331 0.0026 2091.91 -7624.11
 54% 0.65 0.24 0.25 0.27 0.14 0.39   5 13 0.0019 0.5607 P(5)=0.986  0.0331 0.0026 2118.92 -7629.04
 54% 0.65 0.24 0.25 0.27 0.14 0.39   5 13 0.0019 0.5600 P(5)=0.986  0.0331 0.0026 2123.33 -7621.76
 54% 0.65 0.24 0.25 0.27 0.14 0.39   5 13 0.0019 0.5593 P(5)=0.986  0.0331 0.0026 2136.87 -7617.36
 55% 0.65 0.24 0.25 0.27 0.14 0.39   5 13 0.0019 0.5599 P(5)=0.986  0.0331 0.0026 2133.46 -7614.36
 55% 0.65 0.24 0.25 0.27 0.14 0.39   5 13 0.0019 0.5604 P(5)=0.986  0.0331 0.0026 2109.09 -7594.82
 55% 0.65 0.24 0.25 0.27 0.14 0.39   5 13 0.0019 0.5597 P(5)=0.986  0.0331 0.0026 2103.28 -7615.53
 55% 0.65 0.24 0.25 0.27 0.14 0.39   5 13 0.0019 0.5602 P(5)=0.986  0.0331 0.0026 2086.49 -7604.96
 55% 0.65 0.24 0.25 0.27 0.14 0.39   5 13 0.0019 0.5608 P(5)=0.986  0.0331 0.0026 2088.50 -7617.39
 55% 0.65 0.24 0.25 0.27 0.14 0.39   5 13 0.0019 0.5601 P(5)=0.986  0.0331 0.0026 2099.62 -7614.52
 55% 0.65 0.24 0.25 0.27 0.14 0.39   5 13 0.0019 0.5594 P(5)=0.986  0.0331 0.0026 2115.86 -7615.34
 55% 0.65 0.24 0.25 0.27 0.13 0.39   5 13 0.0019 0.5588 P(5)=0.986  0.0331 0.0026 2128.77 -7611.02
 55% 0.65 0.24 0.25 0.27 0.14 0.39   5 13 0.0019 0.5593 P(5)=0.986  0.0331 0.0026 2067.52 -7598.30
 55% 0.65 0.24 0.25 0.27 0.14 0.39   5 13 0.0018 0.5593 P(5)=0.986  0.0331 0.0026 2059.57 -7609.57
 55% 0.65 0.24 0.25 0.27 0.14 0.39   5 13 0.0018 0.5593 P(5)=0.986  0.0331 0.0026 2098.92 -7612.96  1:47

 55% 0.65 0.24 0.25 0.27 0.14 0.39   5 13 0.0018 0.5593 P(5)=0.986  0.0331 0.0026 2093.91 -7613.10
 55% 0.65 0.24 0.25 0.27 0.14 0.39   5 13 0.0018 0.5586 P(5)=0.986  0.0331 0.0026 2105.82 -7600.43
 55% 0.65 0.24 0.25 0.27 0.14 0.39   5 13 0.0018 0.5591 P(5)=0.986  0.0331 0.0026 2100.87 -7596.93
 55% 0.65 0.24 0.25 0.27 0.14 0.39   5 13 0.0018 0.5585 P(5)=0.986  0.0331 0.0026 2050.09 -7599.59
 55% 0.65 0.24 0.25 0.27 0.14 0.39   5 13 0.0018 0.5578 P(5)=0.986  0.0331 0.0026 2047.00 -7605.16
 55% 0.65 0.24 0.25 0.27 0.14 0.39   5 13 0.0018 0.5571 P(5)=0.986  0.0331 0.0026 2059.94 -7611.32
 55% 0.65 0.24 0.25 0.27 0.14 0.39   5 13 0.0018 0.5577 P(5)=0.986  0.0331 0.0026 2074.15 -7618.27
 55% 0.65 0.24 0.25 0.27 0.14 0.39   5 13 0.0018 0.5582 P(5)=0.986  0.0331 0.0026 2089.00 -7604.00
 55% 0.65 0.24 0.25 0.27 0.14 0.39   5 13 0.0018 0.5575 P(5)=0.986  0.0331 0.0026 2101.48 -7607.60
 56% 0.65 0.24 0.25 0.27 0.14 0.39   5 13 0.0018 0.5569 P(5)=0.986  0.0331 0.0026 2115.29 -7606.99
 56% 0.65 0.24 0.25 0.27 0.14 0.39   5 13 0.0018 0.5562 P(5)=0.986  0.0331 0.0026 2103.98 -7602.47
 56% 0.65 0.24 0.25 0.27 0.14 0.39   5 13 0.0018 0.5567 P(5)=0.987  0.0331 0.0026 2105.52 -7616.61
 56% 0.65 0.24 0.25 0.27 0.14 0.39   5 13 0.0018 0.5573 P(5)=0.987  0.0331 0.0026 2101.39 -7622.45
 56% 0.65 0.24 0.25 0.27 0.14 0.39   5 13 0.0018 0.5566 P(5)=0.987  0.0331 0.0026 2101.08 -7615.31
 56% 0.65 0.24 0.25 0.27 0.14 0.39   5 13 0.0018 0.5571 P(5)=0.987  0.0331 0.0026 2103.33 -7615.40
 56% 0.65 0.24 0.25 0.27 0.14 0.39   5 13 0.0018 0.5576 P(5)=0.987  0.0331 0.0026 2111.50 -7609.32
 56% 0.65 0.24 0.25 0.27 0.14 0.39   5 13 0.0018 0.5582 P(5)=0.987  0.0331 0.0026 2170.56 -7608.33
 56% 0.65 0.24 0.25 0.27 0.14 0.39   5 13 0.0018 0.5587 P(5)=0.987  0.0331 0.0026 2133.62 -7607.25
 56% 0.65 0.24 0.25 0.27 0.14 0.39   5 13 0.0018 0.5592 P(5)=0.987  0.0331 0.0026 2131.67 -7620.36
 56% 0.65 0.24 0.25 0.27 0.14 0.39   5 13 0.0018 0.5585 P(5)=0.987  0.0331 0.0026 2118.05 -7639.16
 56% 0.65 0.24 0.25 0.27 0.14 0.39   5 13 0.0018 0.5591 P(5)=0.987  0.0331 0.0026 2124.19 -7616.97
 56% 0.65 0.24 0.25 0.27 0.14 0.39   5 13 0.0018 0.5584 P(5)=0.987  0.0331 0.0026 2105.14 -7616.06
 56% 0.65 0.24 0.25 0.27 0.14 0.39   5 13 0.0018 0.5578 P(5)=0.987  0.0331 0.0026 2087.01 -7624.83
 56% 0.65 0.24 0.25 0.27 0.14 0.39   5 13 0.0018 0.5583 P(5)=0.987  0.0331 0.0026 2082.33 -7628.78
 56% 0.65 0.24 0.25 0.27 0.14 0.39   5 13 0.0018 0.5576 P(5)=0.987  0.0332 0.0026 2112.84 -7621.34
 56% 0.65 0.24 0.25 0.27 0.14 0.39   5 13 0.0018 0.5581 P(5)=0.987  0.0332 0.0026 2106.67 -7621.16
 56% 0.65 0.24 0.25 0.27 0.14 0.39   5 13 0.0018 0.5575 P(5)=0.987  0.0331 0.0026 2114.13 -7629.62
 56% 0.65 0.24 0.25 0.27 0.14 0.39   5 13 0.0018 0.5575 P(5)=0.987  0.0331 0.0026 2108.26 -7627.35
 56% 0.65 0.24 0.25 0.27 0.14 0.39   5 13 0.0018 0.5580 P(5)=0.987  0.0331 0.0026 2098.04 -7612.09
 57% 0.65 0.24 0.25 0.27 0.14 0.39   5 13 0.0018 0.5574 P(5)=0.987  0.0331 0.0026 2104.09 -7610.07
 57% 0.65 0.24 0.25 0.27 0.14 0.39   5 13 0.0018 0.5579 P(5)=0.987  0.0331 0.0026 2129.13 -7609.51
 57% 0.65 0.24 0.25 0.27 0.14 0.39   5 13 0.0018 0.5584 P(5)=0.987  0.0331 0.0026 2081.90 -7618.31
 57% 0.65 0.24 0.25 0.27 0.14 0.39   5 13 0.0018 0.5577 P(5)=0.987  0.0331 0.0026 2126.63 -7607.40
 57% 0.65 0.24 0.25 0.27 0.14 0.39   5 13 0.0018 0.5582 P(5)=0.987  0.0331 0.0026 2130.16 -7617.09
 57% 0.65 0.24 0.25 0.27 0.14 0.39   5 13 0.0018 0.5588 P(5)=0.987  0.0331 0.0026 2096.94 -7620.79
 57% 0.65 0.24 0.25 0.27 0.14 0.39   5 13 0.0018 0.5588 P(5)=0.987  0.0331 0.0026 2069.13 -7623.13
 57% 0.65 0.24 0.25 0.27 0.14 0.39   5 13 0.0018 0.5588 P(5)=0.987  0.0331 0.0026 2114.79 -7630.71
 57% 0.65 0.24 0.25 0.27 0.14 0.39   5 13 0.0018 0.5588 P(5)=0.987  0.0331 0.0026 2123.21 -7622.24
 57% 0.65 0.24 0.25 0.27 0.14 0.39   5 13 0.0018 0.5593 P(5)=0.987  0.0331 0.0026 2094.25 -7621.28
 57% 0.65 0.24 0.25 0.27 0.14 0.39   5 13 0.0018 0.5586 P(5)=0.987  0.0331 0.0026 2108.72 -7622.04
 57% 0.65 0.24 0.25 0.27 0.14 0.39   5 13 0.0018 0.5591 P(5)=0.987  0.0331 0.0026 2116.35 -7620.03
 57% 0.65 0.24 0.25 0.27 0.14 0.39   5 13 0.0018 0.5585 P(5)=0.987  0.0331 0.0026 2118.94 -7618.73
 57% 0.65 0.24 0.25 0.27 0.14 0.39   5 13 0.0018 0.5578 P(5)=0.987  0.0331 0.0026 2121.64 -7604.75
 57% 0.65 0.24 0.25 0.27 0.14 0.39   5 13 0.0018 0.5584 P(5)=0.987  0.0331 0.0026 2104.30 -7608.07
 57% 0.65 0.24 0.25 0.27 0.14 0.39   5 13 0.0018 0.5589 P(5)=0.987  0.0331 0.0026 2068.19 -7611.37
 57% 0.65 0.24 0.25 0.27 0.14 0.39   5 13 0.0018 0.5582 P(5)=0.987  0.0331 0.0026 2066.48 -7605.04
 57% 0.65 0.24 0.25 0.27 0.14 0.39   5 13 0.0018 0.5576 P(5)=0.987  0.0331 0.0026 2067.98 -7601.95
 57% 0.65 0.24 0.25 0.27 0.14 0.39   5 13 0.0018 0.5569 P(5)=0.987  0.0331 0.0026 2070.92 -7609.41
 57% 0.65 0.24 0.25 0.27 0.14 0.39   5 13 0.0018 0.5575 P(5)=0.987  0.0331 0.0026 2113.61 -7608.63
 58% 0.65 0.24 0.25 0.27 0.14 0.39   5 13 0.0018 0.5580 P(5)=0.987  0.0331 0.0026 2105.61 -7598.66
 58% 0.65 0.24 0.25 0.27 0.14 0.39   5 13 0.0018 0.5585 P(5)=0.987  0.0331 0.0026 2101.62 -7593.24
 58% 0.65 0.24 0.25 0.27 0.14 0.39   5 13 0.0018 0.5578 P(5)=0.987  0.0331 0.0026 2089.23 -7602.31
 58% 0.65 0.24 0.25 0.27 0.14 0.39   5 13 0.0018 0.5578 P(5)=0.987  0.0331 0.0026 2083.05 -7611.00
 58% 0.65 0.24 0.25 0.27 0.14 0.39   5 13 0.0018 0.5578 P(5)=0.987  0.0331 0.0026 2088.11 -7613.84
 58% 0.65 0.24 0.25 0.27 0.14 0.39   5 13 0.0018 0.5572 P(5)=0.987  0.0331 0.0026 2082.92 -7605.93
 58% 0.65 0.24 0.25 0.27 0.14 0.39   5 13 0.0018 0.5572 P(5)=0.987  0.0331 0.0026 2092.93 -7603.08
 58% 0.65 0.24 0.25 0.27 0.14 0.39   5 13 0.0018 0.5577 P(5)=0.987  0.0331 0.0026 2087.26 -7613.84
 58% 0.65 0.24 0.25 0.27 0.14 0.39   5 13 0.0018 0.5582 P(5)=0.987  0.0332 0.0026 2058.94 -7618.17
 58% 0.65 0.24 0.25 0.27 0.14 0.39   5 13 0.0018 0.5582 P(5)=0.987  0.0332 0.0026 2066.03 -7626.07
 58% 0.65 0.24 0.25 0.27 0.14 0.39   5 13 0.0018 0.5582 P(5)=0.987  0.0331 0.0026 2056.48 -7624.29
 58% 0.65 0.24 0.25 0.27 0.14 0.39   5 13 0.0018 0.5582 P(5)=0.987  0.0332 0.0026 2049.58 -7612.38
 58% 0.65 0.24 0.25 0.27 0.14 0.39   5 13 0.0018 0.5582 P(5)=0.987  0.0331 0.0026 2054.30 -7618.79
 58% 0.65 0.24 0.25 0.27 0.14 0.39   5 13 0.0018 0.5587 P(5)=0.987  0.0331 0.0027 2066.50 -7623.12
 58% 0.65 0.24 0.25 0.27 0.14 0.39   5 13 0.0018 0.5592 P(5)=0.987  0.0331 0.0027 2081.82 -7618.17
 58% 0.65 0.24 0.25 0.27 0.14 0.39   5 13 0.0018 0.5597 P(5)=0.987  0.0331 0.0027 2095.00 -7610.59
 58% 0.65 0.24 0.25 0.27 0.14 0.39   5 13 0.0017 0.5591 P(5)=0.987  0.0331 0.0027 2099.66 -7608.45
 58% 0.65 0.24 0.25 0.27 0.14 0.39   5 13 0.0017 0.5596 P(5)=0.987  0.0331 0.0027 2048.16 -7607.24
 58% 0.65 0.24 0.25 0.27 0.14 0.39   5 13 0.0017 0.5600 P(5)=0.987  0.0331 0.0027 2047.83 -7613.69
 58% 0.65 0.24 0.25 0.27 0.14 0.39   5 13 0.0017 0.5600 P(5)=0.987  0.0331 0.0027 2054.07 -7616.68
 59% 0.65 0.24 0.25 0.27 0.14 0.39   5 13 0.0017 0.5600 P(5)=0.987  0.0331 0.0027 2031.33 -7628.62
 59% 0.65 0.24 0.25 0.27 0.14 0.39   5 13 0.0017 0.5605 P(5)=0.987  0.0331 0.0027 2012.76 -7616.08
 59% 0.65 0.24 0.25 0.27 0.14 0.39   5 13 0.0017 0.5610 P(5)=0.987  0.0331 0.0027 2016.73 -7619.08
 59% 0.65 0.24 0.25 0.27 0.14 0.39   5 13 0.0017 0.5604 P(5)=0.987  0.0331 0.0027 2001.20 -7615.43
 59% 0.65 0.24 0.25 0.27 0.14 0.39   5 13 0.0017 0.5598 P(5)=0.987  0.0331 0.0027 2010.62 -7617.36
 59% 0.65 0.24 0.25 0.27 0.14 0.39   5 13 0.0017 0.5592 P(5)=0.987  0.0331 0.0027 1993.49 -7607.41
 59% 0.65 0.24 0.25 0.27 0.14 0.39   5 13 0.0017 0.5596 P(5)=0.987  0.0331 0.0027 2002.38 -7607.35
 59% 0.65 0.24 0.25 0.27 0.14 0.39   5 13 0.0017 0.5601 P(5)=0.987  0.0331 0.0027 2046.86 -7615.44
 59% 0.65 0.24 0.25 0.27 0.13 0.39   5 13 0.0017 0.5606 P(5)=0.987  0.0331 0.0027 2041.97 -7597.17
 59% 0.65 0.24 0.25 0.27 0.13 0.39   5 13 0.0017 0.5600 P(5)=0.987  0.0331 0.0027 2019.41 -7598.76
 59% 0.65 0.24 0.25 0.27 0.13 0.39   5 13 0.0017 0.5605 P(5)=0.987  0.0331 0.0027 2017.19 -7615.08
 59% 0.65 0.24 0.25 0.27 0.13 0.39   5 13 0.0017 0.5599 P(5)=0.987  0.0331 0.0027 2040.83 -7619.73
 59% 0.65 0.24 0.25 0.27 0.13 0.39   5 13 0.0017 0.5599 P(5)=0.987  0.0331 0.0027 2027.65 -7608.36
 59% 0.65 0.24 0.25 0.27 0.13 0.39   5 13 0.0017 0.5599 P(5)=0.987  0.0331 0.0027 2044.97 -7611.55
 59% 0.65 0.24 0.25 0.27 0.13 0.39   5 13 0.0017 0.5592 P(5)=0.987  0.0331 0.0027 2040.32 -7619.33
 59% 0.65 0.24 0.25 0.27 0.13 0.39   5 13 0.0017 0.5597 P(5)=0.987  0.0331 0.0027 2026.01 -7616.22
 59% 0.65 0.24 0.25 0.27 0.13 0.39   5 13 0.0017 0.5597 P(5)=0.987  0.0331 0.0027 2012.69 -7617.78
 59% 0.65 0.24 0.25 0.27 0.13 0.39   5 13 0.0017 0.5602 P(5)=0.987  0.0331 0.0027 2047.95 -7606.57
 59% 0.65 0.24 0.25 0.27 0.13 0.39   5 13 0.0017 0.5602 P(5)=0.987  0.0331 0.0027 2053.97 -7610.65
 59% 0.65 0.24 0.25 0.27 0.13 0.39   5 13 0.0017 0.5596 P(5)=0.987  0.0331 0.0027 2027.07 -7617.67
 60% 0.65 0.24 0.25 0.27 0.13 0.39   5 13 0.0017 0.5596 P(5)=0.987  0.0331 0.0027 2032.57 -7616.42
 60% 0.65 0.24 0.25 0.27 0.13 0.39   5 13 0.0017 0.5590 P(5)=0.987  0.0331 0.0027 2041.53 -7613.13
 60% 0.65 0.24 0.25 0.27 0.13 0.39   5 13 0.0017 0.5584 P(5)=0.987  0.0331 0.0027 2027.08 -7620.69
 60% 0.65 0.24 0.25 0.27 0.13 0.39   5 13 0.0017 0.5589 P(5)=0.987  0.0331 0.0027 2031.04 -7620.41
 60% 0.65 0.24 0.25 0.27 0.13 0.39   5 13 0.0017 0.5593 P(5)=0.987  0.0331 0.0027 2041.67 -7608.89
 60% 0.65 0.24 0.25 0.27 0.13 0.39   5 13 0.0017 0.5587 P(5)=0.987  0.0331 0.0027 2058.26 -7616.91
 60% 0.65 0.24 0.25 0.27 0.13 0.39   5 13 0.0017 0.5581 P(5)=0.987  0.0331 0.0027 2053.65 -7619.99
 60% 0.65 0.24 0.25 0.27 0.13 0.39   5 13 0.0017 0.5575 P(5)=0.987  0.0332 0.0027 2043.84 -7601.49
 60% 0.65 0.24 0.25 0.27 0.13 0.39   5 13 0.0017 0.5569 P(5)=0.987  0.0332 0.0027 2038.64 -7613.61
 60% 0.65 0.24 0.25 0.27 0.13 0.39   5 13 0.0017 0.5574 P(5)=0.987  0.0332 0.0027 2048.55 -7610.20
 60% 0.65 0.24 0.25 0.27 0.13 0.39   5 13 0.0017 0.5579 P(5)=0.988  0.0332 0.0027 2038.14 -7601.89  1:56

 60% 0.65 0.24 0.25 0.27 0.13 0.39   5 13 0.0017 0.5579 P(5)=0.988  0.0332 0.0027 2035.30 -7601.06
 60% 0.65 0.24 0.25 0.27 0.13 0.39   5 13 0.0017 0.5579 P(5)=0.988  0.0332 0.0027 2043.45 -7612.96
 60% 0.65 0.24 0.25 0.27 0.13 0.39   5 13 0.0017 0.5583 P(5)=0.988  0.0332 0.0027 2040.56 -7617.45
 60% 0.65 0.24 0.25 0.27 0.13 0.39   5 13 0.0017 0.5577 P(5)=0.988  0.0332 0.0027 2020.22 -7614.19
 60% 0.65 0.24 0.25 0.27 0.13 0.39   5 13 0.0017 0.5582 P(5)=0.988  0.0332 0.0027 2054.70 -7601.15
 60% 0.65 0.24 0.25 0.27 0.13 0.39   5 13 0.0017 0.5576 P(5)=0.988  0.0332 0.0027 2068.74 -7607.64
 60% 0.65 0.24 0.25 0.27 0.13 0.39   5 13 0.0017 0.5581 P(5)=0.988  0.0332 0.0027 2081.25 -7602.80
 60% 0.65 0.24 0.25 0.27 0.13 0.39   5 13 0.0017 0.5586 P(5)=0.988  0.0332 0.0027 2070.90 -7620.40
 60% 0.65 0.24 0.25 0.27 0.13 0.39   5 13 0.0017 0.5590 P(5)=0.988  0.0332 0.0027 2050.39 -7604.99
 61% 0.65 0.24 0.25 0.27 0.13 0.39   5 13 0.0017 0.5590 P(5)=0.988  0.0332 0.0027 2048.92 -7611.00
 61% 0.65 0.24 0.25 0.27 0.13 0.39   5 13 0.0017 0.5595 P(5)=0.988  0.0331 0.0027 2048.55 -7613.52
 61% 0.65 0.24 0.25 0.27 0.13 0.39   5 13 0.0017 0.5595 P(5)=0.988  0.0331 0.0027 2030.83 -7604.08
 61% 0.65 0.24 0.25 0.27 0.13 0.39   5 13 0.0017 0.5600 P(5)=0.988  0.0331 0.0027 2043.37 -7617.67
 61% 0.65 0.24 0.25 0.27 0.13 0.39   5 13 0.0017 0.5594 P(5)=0.988  0.0331 0.0027 2061.61 -7624.29
 61% 0.65 0.24 0.25 0.27 0.13 0.39   5 13 0.0017 0.5594 P(5)=0.988  0.0331 0.0027 2080.10 -7617.03
 61% 0.65 0.24 0.25 0.27 0.13 0.39   5 13 0.0017 0.5594 P(5)=0.988  0.0332 0.0027 2064.07 -7622.66
 61% 0.65 0.24 0.25 0.27 0.13 0.39   5 13 0.0017 0.5588 P(5)=0.988  0.0332 0.0027 2045.98 -7614.33
 61% 0.65 0.24 0.25 0.27 0.13 0.39   5 13 0.0017 0.5593 P(5)=0.988  0.0332 0.0027 2048.17 -7624.44
 61% 0.65 0.24 0.25 0.27 0.13 0.39   5 13 0.0017 0.5597 P(5)=0.988  0.0332 0.0027 2063.26 -7613.90
 61% 0.65 0.24 0.25 0.27 0.13 0.39   5 13 0.0017 0.5591 P(5)=0.988  0.0332 0.0027 2045.05 -7619.96
 61% 0.65 0.24 0.25 0.27 0.13 0.39   5 13 0.0017 0.5596 P(5)=0.988  0.0332 0.0027 2015.77 -7600.51
 61% 0.65 0.24 0.25 0.27 0.13 0.39   5 13 0.0017 0.5590 P(5)=0.988  0.0332 0.0027 2067.10 -7602.69
 61% 0.65 0.24 0.25 0.27 0.13 0.39   5 13 0.0017 0.5584 P(5)=0.988  0.0332 0.0027 2069.48 -7607.07
 61% 0.65 0.24 0.25 0.27 0.13 0.39   5 13 0.0017 0.5578 P(5)=0.988  0.0331 0.0027 2072.95 -7600.92
 61% 0.65 0.24 0.25 0.27 0.13 0.39   5 13 0.0017 0.5572 P(5)=0.988  0.0331 0.0027 2076.79 -7609.52
 61% 0.65 0.24 0.25 0.27 0.13 0.39   5 13 0.0017 0.5566 P(5)=0.988  0.0331 0.0027 2109.01 -7597.68
 61% 0.65 0.24 0.25 0.27 0.13 0.39   5 13 0.0017 0.5560 P(5)=0.988  0.0331 0.0027 2093.30 -7592.06
 61% 0.65 0.24 0.25 0.27 0.13 0.39   5 13 0.0017 0.5554 P(5)=0.988  0.0332 0.0027 2093.59 -7606.75
 61% 0.65 0.24 0.25 0.27 0.13 0.39   5 13 0.0017 0.5559 P(5)=0.988  0.0332 0.0027 2083.26 -7607.14
 62% 0.65 0.24 0.25 0.27 0.13 0.39   5 13 0.0017 0.5564 P(5)=0.988  0.0332 0.0027 2088.07 -7611.93
 62% 0.65 0.24 0.25 0.27 0.13 0.39   5 13 0.0017 0.5569 P(5)=0.988  0.0332 0.0027 2101.89 -7604.75
 62% 0.65 0.24 0.25 0.27 0.13 0.39   5 13 0.0017 0.5563 P(5)=0.988  0.0332 0.0027 2105.42 -7597.10
 62% 0.65 0.24 0.25 0.27 0.13 0.39   5 13 0.0017 0.5557 P(5)=0.988  0.0332 0.0027 2129.56 -7606.13
 62% 0.65 0.24 0.25 0.27 0.13 0.39   5 13 0.0016 0.5551 P(5)=0.988  0.0332 0.0027 2112.28 -7595.72
 62% 0.65 0.24 0.25 0.27 0.13 0.39   5 13 0.0016 0.5545 P(5)=0.988  0.0332 0.0027 2103.55 -7615.99
 62% 0.65 0.24 0.25 0.27 0.13 0.39   5 13 0.0016 0.5550 P(5)=0.988  0.0332 0.0027 2108.68 -7615.81
 62% 0.65 0.24 0.25 0.27 0.13 0.39   5 13 0.0016 0.5550 P(5)=0.988  0.0332 0.0027 2095.80 -7608.19
 62% 0.65 0.24 0.25 0.27 0.13 0.39   5 13 0.0016 0.5550 P(5)=0.988  0.0332 0.0027 2088.66 -7610.60
 62% 0.65 0.24 0.25 0.27 0.13 0.39   5 13 0.0016 0.5550 P(5)=0.988  0.0332 0.0027 2122.60 -7608.78
 62% 0.65 0.24 0.25 0.27 0.13 0.39   5 13 0.0016 0.5550 P(5)=0.988  0.0332 0.0027 2147.24 -7620.68
 62% 0.65 0.24 0.25 0.27 0.13 0.39   5 13 0.0016 0.5554 P(5)=0.988  0.0332 0.0027 2109.37 -7611.40
 62% 0.65 0.24 0.25 0.27 0.13 0.39   5 13 0.0016 0.5554 P(5)=0.988  0.0332 0.0027 2118.03 -7616.30
 62% 0.65 0.24 0.25 0.27 0.13 0.39   5 13 0.0016 0.5549 P(5)=0.988  0.0332 0.0027 2117.20 -7606.74
 62% 0.65 0.24 0.25 0.27 0.13 0.39   5 13 0.0016 0.5553 P(5)=0.988  0.0332 0.0027 2115.01 -7616.53
 62% 0.65 0.24 0.25 0.27 0.13 0.39   5 13 0.0016 0.5553 P(5)=0.988  0.0332 0.0027 2093.15 -7624.05
 62% 0.65 0.24 0.25 0.27 0.13 0.39   5 13 0.0016 0.5553 P(5)=0.988  0.0332 0.0027 2088.67 -7625.64
 62% 0.65 0.24 0.25 0.27 0.13 0.39   5 13 0.0016 0.5558 P(5)=0.988  0.0332 0.0027 2061.37 -7615.58
 62% 0.65 0.24 0.25 0.27 0.13 0.39   5 13 0.0016 0.5558 P(5)=0.988  0.0332 0.0027 2081.55 -7607.69
 62% 0.65 0.24 0.25 0.27 0.13 0.39   5 13 0.0016 0.5558 P(5)=0.988  0.0332 0.0027 2073.47 -7611.21
 63% 0.65 0.24 0.25 0.27 0.13 0.39   5 13 0.0016 0.5558 P(5)=0.988  0.0332 0.0027 2088.24 -7611.66
 63% 0.65 0.24 0.25 0.27 0.13 0.39   5 13 0.0016 0.5563 P(5)=0.988  0.0332 0.0027 2089.52 -7609.00
 63% 0.65 0.24 0.25 0.27 0.13 0.39   5 13 0.0016 0.5557 P(5)=0.988  0.0332 0.0027 2091.52 -7622.66
 63% 0.65 0.24 0.25 0.27 0.13 0.39   5 13 0.0016 0.5551 P(5)=0.988  0.0332 0.0027 2095.54 -7620.88
 63% 0.65 0.24 0.25 0.27 0.13 0.39   5 13 0.0016 0.5551 P(5)=0.988  0.0332 0.0027 2111.23 -7619.78
 63% 0.65 0.24 0.25 0.27 0.13 0.39   5 13 0.0016 0.5545 P(5)=0.988  0.0332 0.0027 2104.73 -7626.58
 63% 0.65 0.24 0.25 0.27 0.13 0.39   5 13 0.0016 0.5539 P(5)=0.988  0.0332 0.0027 2105.18 -7611.96
 63% 0.65 0.24 0.25 0.27 0.13 0.39   5 13 0.0016 0.5539 P(5)=0.988  0.0332 0.0027 2100.90 -7595.91
 63% 0.65 0.24 0.25 0.27 0.13 0.39   5 13 0.0016 0.5539 P(5)=0.988  0.0331 0.0027 2124.63 -7607.79
 63% 0.65 0.24 0.25 0.27 0.13 0.39   5 13 0.0016 0.5544 P(5)=0.988  0.0331 0.0027 2111.52 -7612.12
 63% 0.65 0.24 0.25 0.27 0.13 0.39   5 13 0.0016 0.5538 P(5)=0.988  0.0331 0.0027 2126.57 -7618.05
 63% 0.65 0.24 0.25 0.27 0.13 0.39   5 13 0.0016 0.5543 P(5)=0.988  0.0331 0.0027 2105.87 -7611.50
 63% 0.65 0.24 0.25 0.27 0.13 0.39   5 13 0.0016 0.5547 P(5)=0.988  0.0331 0.0027 2106.85 -7620.10
 63% 0.65 0.24 0.25 0.27 0.13 0.39   5 13 0.0016 0.5552 P(5)=0.988  0.0331 0.0027 2041.98 -7626.95
 63% 0.65 0.24 0.25 0.27 0.13 0.39   5 13 0.0016 0.5546 P(5)=0.988  0.0331 0.0027 2044.91 -7615.91
 63% 0.65 0.24 0.25 0.27 0.13 0.39   5 13 0.0016 0.5541 P(5)=0.988  0.0331 0.0027 2041.07 -7631.30
 63% 0.65 0.24 0.25 0.27 0.13 0.39   5 13 0.0016 0.5545 P(5)=0.988  0.0331 0.0027 2049.91 -7627.26
 63% 0.65 0.24 0.25 0.27 0.13 0.39   5 13 0.0016 0.5539 P(5)=0.988  0.0331 0.0027 2064.34 -7625.98
 63% 0.65 0.24 0.25 0.27 0.13 0.39   5 13 0.0016 0.5534 P(5)=0.988  0.0331 0.0027 2061.73 -7614.65
 63% 0.65 0.24 0.25 0.27 0.13 0.39   5 13 0.0016 0.5528 P(5)=0.988  0.0331 0.0027 2057.97 -7616.11
 64% 0.65 0.24 0.25 0.27 0.13 0.39   5 13 0.0016 0.5533 P(5)=0.988  0.0331 0.0027 2053.91 -7625.54
 64% 0.65 0.24 0.25 0.27 0.13 0.39   5 13 0.0016 0.5527 P(5)=0.988  0.0331 0.0027 2089.43 -7645.15
 64% 0.65 0.24 0.25 0.27 0.13 0.39   5 13 0.0016 0.5521 P(5)=0.988  0.0331 0.0027 2098.48 -7646.75
 64% 0.65 0.24 0.25 0.27 0.13 0.39   5 13 0.0016 0.5526 P(5)=0.988  0.0331 0.0027 2102.06 -7643.11
 64% 0.65 0.24 0.25 0.27 0.13 0.39   5 13 0.0016 0.5530 P(5)=0.988  0.0331 0.0027 2042.95 -7622.04
 64% 0.65 0.24 0.25 0.27 0.13 0.39   5 13 0.0016 0.5525 P(5)=0.988  0.0331 0.0027 2045.33 -7616.89
 64% 0.65 0.24 0.25 0.27 0.13 0.39   5 13 0.0016 0.5529 P(5)=0.988  0.0331 0.0027 2068.70 -7623.51
 64% 0.65 0.24 0.25 0.27 0.13 0.39   5 13 0.0016 0.5534 P(5)=0.988  0.0331 0.0027 2075.43 -7616.21
 64% 0.65 0.24 0.25 0.27 0.13 0.39   5 13 0.0016 0.5528 P(5)=0.988  0.0331 0.0027 2090.04 -7624.39
 64% 0.65 0.24 0.25 0.27 0.13 0.39   5 13 0.0016 0.5533 P(5)=0.988  0.0331 0.0027 2094.12 -7615.20
 64% 0.65 0.24 0.25 0.27 0.13 0.39   5 13 0.0016 0.5537 P(5)=0.988  0.0331 0.0027 2089.68 -7613.84
 64% 0.65 0.24 0.25 0.27 0.13 0.39   5 13 0.0016 0.5532 P(5)=0.988  0.0331 0.0027 2095.15 -7623.53
 64% 0.65 0.24 0.25 0.27 0.13 0.39   5 13 0.0016 0.5526 P(5)=0.988  0.0331 0.0027 2090.66 -7619.05
 64% 0.65 0.24 0.25 0.27 0.13 0.39   5 13 0.0016 0.5520 P(5)=0.988  0.0331 0.0027 2117.78 -7600.93
 64% 0.65 0.24 0.25 0.27 0.13 0.39   5 13 0.0016 0.5525 P(5)=0.988  0.0331 0.0027 2131.51 -7608.31
 64% 0.65 0.24 0.25 0.27 0.13 0.39   5 13 0.0016 0.5525 P(5)=0.988  0.0331 0.0027 2104.02 -7604.70
 64% 0.65 0.24 0.25 0.27 0.13 0.39   5 13 0.0016 0.5530 P(5)=0.988  0.0331 0.0027 2111.79 -7595.78
 64% 0.65 0.24 0.25 0.27 0.13 0.39   5 13 0.0016 0.5524 P(5)=0.988  0.0331 0.0027 2112.35 -7597.12
 64% 0.65 0.24 0.25 0.27 0.13 0.39   5 13 0.0016 0.5518 P(5)=0.988  0.0331 0.0027 2112.09 -7599.14
 64% 0.65 0.24 0.25 0.27 0.13 0.39   5 13 0.0016 0.5523 P(5)=0.988  0.0331 0.0027 2096.03 -7605.80
 65% 0.65 0.24 0.25 0.27 0.13 0.39   5 13 0.0016 0.5527 P(5)=0.988  0.0331 0.0027 2091.44 -7610.65
 65% 0.65 0.24 0.25 0.27 0.13 0.39   5 13 0.0016 0.5522 P(5)=0.988  0.0331 0.0027 2109.06 -7610.14
 65% 0.65 0.24 0.25 0.27 0.13 0.39   5 13 0.0016 0.5526 P(5)=0.988  0.0331 0.0027 2103.29 -7608.82
 65% 0.65 0.24 0.25 0.27 0.13 0.39   5 13 0.0016 0.5521 P(5)=0.988  0.0331 0.0027 2077.73 -7597.23
 65% 0.65 0.24 0.25 0.27 0.13 0.39   5 13 0.0016 0.5515 P(5)=0.988  0.0331 0.0027 2080.18 -7605.18
 65% 0.65 0.24 0.25 0.27 0.13 0.39   5 13 0.0016 0.5510 P(5)=0.988  0.0331 0.0027 2085.26 -7601.64
 65% 0.65 0.24 0.25 0.27 0.13 0.39   5 13 0.0016 0.5504 P(5)=0.988  0.0331 0.0027 2094.11 -7597.68
 65% 0.65 0.24 0.25 0.27 0.13 0.39   5 13 0.0016 0.5509 P(5)=0.988  0.0331 0.0027 2097.61 -7597.94
 65% 0.65 0.24 0.25 0.27 0.13 0.39   5 13 0.0016 0.5513 P(5)=0.988  0.0331 0.0027 2119.67 -7606.11
 65% 0.65 0.24 0.25 0.27 0.13 0.39   5 13 0.0016 0.5508 P(5)=0.988  0.0331 0.0027 2132.15 -7610.74
 65% 0.65 0.24 0.25 0.27 0.13 0.39   5 13 0.0016 0.5502 P(5)=0.988  0.0331 0.0027 2109.34 -7609.66  2:04

 65% 0.65 0.24 0.25 0.27 0.13 0.39   5 13 0.0016 0.5507 P(5)=0.988  0.0331 0.0027 2102.01 -7609.75
 65% 0.65 0.24 0.25 0.27 0.13 0.39   5 13 0.0016 0.5511 P(5)=0.988  0.0331 0.0027 2113.59 -7613.38
 65% 0.65 0.24 0.25 0.27 0.13 0.39   5 13 0.0016 0.5506 P(5)=0.988  0.0331 0.0027 2089.39 -7603.87
 65% 0.65 0.24 0.25 0.27 0.13 0.39   5 13 0.0016 0.5510 P(5)=0.988  0.0331 0.0027 2096.27 -7605.82
 65% 0.65 0.24 0.25 0.27 0.13 0.39   5 13 0.0016 0.5514 P(5)=0.989  0.0331 0.0027 2087.73 -7612.22
 65% 0.65 0.24 0.25 0.27 0.13 0.39   5 13 0.0016 0.5514 P(5)=0.989  0.0331 0.0027 2083.61 -7602.27
 65% 0.65 0.24 0.25 0.27 0.13 0.39   5 13 0.0016 0.5509 P(5)=0.989  0.0331 0.0027 2078.29 -7619.32
 65% 0.65 0.24 0.25 0.27 0.13 0.39   5 13 0.0016 0.5503 P(5)=0.989  0.0331 0.0027 2063.14 -7612.79
 65% 0.65 0.24 0.25 0.27 0.13 0.39   5 13 0.0016 0.5498 P(5)=0.989  0.0331 0.0027 2078.14 -7612.69
 66% 0.65 0.24 0.25 0.27 0.13 0.39   5 13 0.0016 0.5498 P(5)=0.989  0.0331 0.0027 2079.53 -7616.89
 66% 0.65 0.24 0.25 0.27 0.13 0.39   5 13 0.0016 0.5502 P(5)=0.989  0.0331 0.0027 2062.31 -7605.83
 66% 0.65 0.24 0.25 0.27 0.13 0.39   5 13 0.0016 0.5497 P(5)=0.989  0.0331 0.0027 2078.79 -7615.90
 66% 0.65 0.24 0.25 0.27 0.13 0.39   5 13 0.0016 0.5501 P(5)=0.989  0.0331 0.0027 2091.95 -7615.20
 66% 0.65 0.24 0.25 0.27 0.13 0.39   5 13 0.0016 0.5501 P(5)=0.989  0.0331 0.0027 2086.44 -7612.36
 66% 0.65 0.24 0.25 0.27 0.13 0.39   5 13 0.0016 0.5496 P(5)=0.989  0.0331 0.0027 2074.04 -7615.03
 66% 0.65 0.24 0.25 0.27 0.13 0.39   5 13 0.0016 0.5500 P(5)=0.989  0.0331 0.0027 2086.05 -7614.17
 66% 0.65 0.24 0.25 0.27 0.13 0.39   5 13 0.0016 0.5500 P(5)=0.989  0.0331 0.0027 2108.93 -7615.53
 66% 0.65 0.24 0.25 0.27 0.13 0.39   5 13 0.0016 0.5495 P(5)=0.989  0.0331 0.0027 2015.42 -7607.10
 66% 0.65 0.24 0.25 0.27 0.13 0.39   5 13 0.0016 0.5500 P(5)=0.989  0.0331 0.0027 2026.21 -7607.89
 66% 0.65 0.24 0.25 0.27 0.13 0.39   5 13 0.0016 0.5504 P(5)=0.989  0.0331 0.0027 2039.71 -7615.15
 66% 0.65 0.24 0.25 0.27 0.13 0.39   5 13 0.0016 0.5499 P(5)=0.989  0.0331 0.0027 2041.31 -7621.73
 66% 0.65 0.24 0.25 0.27 0.13 0.39   5 13 0.0016 0.5499 P(5)=0.989  0.0331 0.0027 2048.20 -7615.40
 66% 0.65 0.24 0.25 0.27 0.13 0.39   5 13 0.0016 0.5503 P(5)=0.989  0.0331 0.0027 2076.91 -7619.79
 66% 0.65 0.24 0.25 0.27 0.13 0.39   5 13 0.0016 0.5507 P(5)=0.989  0.0331 0.0027 2084.92 -7614.84
 66% 0.65 0.24 0.25 0.27 0.13 0.39   5 13 0.0015 0.5502 P(5)=0.989  0.0331 0.0027 2118.84 -7625.35
 66% 0.65 0.24 0.25 0.27 0.13 0.39   5 13 0.0015 0.5497 P(5)=0.989  0.0331 0.0027 2118.67 -7614.45
 66% 0.65 0.24 0.25 0.27 0.13 0.39   5 13 0.0015 0.5497 P(5)=0.989  0.0331 0.0027 2099.96 -7623.77
 66% 0.65 0.24 0.25 0.27 0.13 0.39   5 13 0.0015 0.5501 P(5)=0.989  0.0331 0.0027 2096.70 -7622.45
 66% 0.65 0.24 0.25 0.27 0.13 0.39   5 13 0.0015 0.5505 P(5)=0.989  0.0331 0.0027 2097.84 -7616.56
 67% 0.65 0.24 0.25 0.27 0.13 0.39   5 13 0.0015 0.5500 P(5)=0.989  0.0331 0.0027 2042.72 -7602.83
 67% 0.65 0.24 0.25 0.27 0.13 0.39   5 13 0.0015 0.5500 P(5)=0.989  0.0331 0.0027 2063.15 -7619.31
 67% 0.65 0.24 0.25 0.27 0.13 0.39   5 13 0.0015 0.5504 P(5)=0.989  0.0331 0.0027 2114.25 -7626.19
 67% 0.65 0.24 0.25 0.27 0.13 0.39   5 13 0.0015 0.5509 P(5)=0.989  0.0331 0.0027 2130.02 -7635.28
 67% 0.65 0.24 0.25 0.27 0.13 0.39   5 13 0.0015 0.5513 P(5)=0.989  0.0331 0.0027 2143.04 -7620.12
 67% 0.65 0.24 0.25 0.27 0.13 0.39   5 13 0.0015 0.5508 P(5)=0.989  0.0331 0.0027 2128.58 -7621.52
 67% 0.65 0.24 0.25 0.27 0.13 0.39   5 13 0.0015 0.5502 P(5)=0.989  0.0331 0.0027 2141.45 -7621.61
 67% 0.65 0.24 0.25 0.27 0.13 0.39   5 13 0.0015 0.5497 P(5)=0.989  0.0331 0.0027 2137.05 -7619.71
 67% 0.65 0.24 0.25 0.27 0.13 0.39   5 13 0.0015 0.5501 P(5)=0.989  0.0331 0.0027 2128.48 -7618.69
 67% 0.65 0.24 0.25 0.27 0.13 0.39   5 13 0.0015 0.5496 P(5)=0.989  0.0331 0.0027 2125.75 -7608.94
 67% 0.65 0.24 0.25 0.27 0.13 0.39   5 13 0.0015 0.5500 P(5)=0.989  0.0331 0.0027 2119.77 -7600.97
 67% 0.65 0.24 0.25 0.27 0.13 0.39   5 13 0.0015 0.5495 P(5)=0.989  0.0331 0.0027 2124.27 -7603.88
 67% 0.65 0.24 0.25 0.27 0.13 0.39   5 13 0.0015 0.5490 P(5)=0.989  0.0331 0.0027 2134.20 -7609.72
 67% 0.65 0.24 0.25 0.27 0.13 0.39   5 13 0.0015 0.5494 P(5)=0.989  0.0331 0.0027 2125.00 -7598.35
 67% 0.65 0.24 0.25 0.27 0.13 0.39   5 13 0.0015 0.5489 P(5)=0.989  0.0331 0.0027 2144.31 -7612.91
 67% 0.65 0.24 0.25 0.27 0.13 0.39   5 13 0.0015 0.5484 P(5)=0.989  0.0331 0.0027 2126.72 -7616.46
 67% 0.65 0.24 0.25 0.27 0.13 0.39   5 13 0.0015 0.5488 P(5)=0.989  0.0331 0.0027 2099.09 -7615.02
 67% 0.65 0.24 0.25 0.27 0.13 0.39   5 13 0.0015 0.5483 P(5)=0.989  0.0331 0.0027 2098.94 -7603.74
 67% 0.65 0.24 0.25 0.27 0.13 0.39   5 13 0.0015 0.5477 P(5)=0.989  0.0331 0.0027 2109.91 -7598.28
 67% 0.65 0.24 0.25 0.27 0.13 0.39   5 13 0.0015 0.5472 P(5)=0.989  0.0331 0.0027 2092.12 -7589.22
 68% 0.65 0.24 0.25 0.27 0.13 0.39   5 13 0.0015 0.5467 P(5)=0.989  0.0331 0.0027 2087.77 -7596.89
 68% 0.65 0.24 0.25 0.27 0.13 0.39   5 13 0.0015 0.5471 P(5)=0.989  0.0331 0.0027 2064.29 -7585.50
 68% 0.65 0.24 0.25 0.27 0.13 0.39   5 13 0.0015 0.5466 P(5)=0.989  0.0331 0.0027 2063.03 -7588.14
 68% 0.65 0.24 0.25 0.27 0.13 0.39   5 13 0.0015 0.5461 P(5)=0.989  0.0331 0.0027 2102.62 -7597.64
 68% 0.65 0.24 0.25 0.27 0.13 0.39   5 13 0.0015 0.5465 P(5)=0.989  0.0331 0.0027 2104.01 -7591.28
 68% 0.65 0.24 0.25 0.27 0.13 0.39   5 13 0.0015 0.5460 P(5)=0.989  0.0331 0.0027 2108.89 -7592.80
 68% 0.65 0.24 0.25 0.27 0.13 0.39   5 13 0.0015 0.5464 P(5)=0.989  0.0331 0.0027 2085.56 -7600.30
 68% 0.65 0.24 0.25 0.27 0.13 0.39   5 13 0.0015 0.5459 P(5)=0.989  0.0331 0.0027 2087.87 -7600.67
 68% 0.65 0.24 0.25 0.27 0.13 0.39   5 13 0.0015 0.5454 P(5)=0.989  0.0331 0.0027 2095.36 -7601.19
 68% 0.65 0.24 0.25 0.27 0.13 0.39   5 13 0.0015 0.5454 P(5)=0.989  0.0331 0.0027 2034.32 -7597.02
 68% 0.65 0.24 0.25 0.27 0.13 0.39   5 13 0.0015 0.5448 P(5)=0.989  0.0331 0.0027 2047.43 -7599.15
 68% 0.65 0.24 0.25 0.27 0.13 0.39   5 13 0.0015 0.5453 P(5)=0.989  0.0331 0.0027 2069.92 -7592.67
 68% 0.65 0.24 0.25 0.27 0.13 0.39   5 13 0.0015 0.5453 P(5)=0.989  0.0331 0.0027 2070.27 -7602.86
 68% 0.65 0.24 0.25 0.27 0.13 0.39   5 13 0.0015 0.5457 P(5)=0.989  0.0331 0.0027 2063.69 -7595.04
 68% 0.65 0.24 0.25 0.27 0.13 0.39   5 13 0.0015 0.5461 P(5)=0.989  0.0331 0.0027 2077.87 -7614.41
 68% 0.65 0.24 0.25 0.27 0.13 0.39   5 13 0.0015 0.5466 P(5)=0.989  0.0331 0.0027 2071.19 -7596.28
 68% 0.65 0.24 0.25 0.27 0.13 0.39   5 13 0.0015 0.5466 P(5)=0.989  0.0331 0.0027 2081.14 -7614.21
 68% 0.65 0.24 0.25 0.27 0.13 0.39   5 13 0.0015 0.5466 P(5)=0.989  0.0331 0.0027 2065.16 -7608.37
 68% 0.65 0.24 0.25 0.27 0.13 0.39   5 13 0.0015 0.5470 P(5)=0.989  0.0331 0.0027 2066.54 -7611.03
 68% 0.65 0.24 0.25 0.27 0.13 0.39   5 13 0.0015 0.5465 P(5)=0.989  0.0331 0.0027 2088.09 -7612.20
 69% 0.65 0.24 0.25 0.27 0.13 0.39   5 13 0.0015 0.5460 P(5)=0.989  0.0331 0.0027 2068.84 -7599.90
 69% 0.65 0.24 0.25 0.27 0.13 0.39   5 13 0.0015 0.5455 P(5)=0.989  0.0331 0.0027 2074.21 -7594.10
 69% 0.65 0.24 0.25 0.27 0.13 0.39   5 13 0.0015 0.5455 P(5)=0.989  0.0331 0.0027 2070.47 -7599.51
 69% 0.65 0.24 0.25 0.27 0.13 0.39   5 13 0.0015 0.5449 P(5)=0.989  0.0331 0.0027 2081.65 -7596.17
 69% 0.65 0.24 0.25 0.27 0.13 0.39   5 13 0.0015 0.5454 P(5)=0.989  0.0331 0.0027 2067.70 -7619.54
 69% 0.65 0.24 0.25 0.27 0.13 0.39   5 13 0.0015 0.5449 P(5)=0.989  0.0331 0.0027 2072.48 -7610.68
 69% 0.65 0.24 0.25 0.27 0.13 0.39   5 13 0.0015 0.5443 P(5)=0.989  0.0331 0.0027 2062.06 -7599.54
 69% 0.65 0.24 0.25 0.27 0.13 0.39   5 13 0.0015 0.5448 P(5)=0.989  0.0331 0.0027 2071.47 -7585.43
 69% 0.65 0.24 0.25 0.27 0.13 0.39   5 13 0.0015 0.5452 P(5)=0.989  0.0331 0.0027 2074.46 -7609.78
 69% 0.65 0.24 0.25 0.27 0.13 0.39   5 13 0.0015 0.5456 P(5)=0.989  0.0331 0.0027 2082.90 -7608.59
 69% 0.65 0.24 0.25 0.27 0.13 0.39   5 13 0.0015 0.5461 P(5)=0.989  0.0331 0.0027 2114.36 -7600.48
 69% 0.65 0.24 0.25 0.27 0.13 0.39   5 13 0.0015 0.5455 P(5)=0.989  0.0331 0.0027 2118.19 -7618.98
 69% 0.65 0.24 0.25 0.27 0.13 0.39   5 13 0.0015 0.5460 P(5)=0.989  0.0331 0.0027 2105.93 -7607.78
 69% 0.65 0.24 0.25 0.27 0.13 0.39   5 13 0.0015 0.5464 P(5)=0.989  0.0331 0.0027 2069.75 -7613.17
 69% 0.65 0.24 0.25 0.27 0.13 0.39   5 13 0.0015 0.5464 P(5)=0.989  0.0331 0.0027 2053.02 -7616.34
 69% 0.65 0.24 0.25 0.27 0.13 0.39   5 13 0.0015 0.5468 P(5)=0.989  0.0331 0.0027 2041.66 -7617.85
 69% 0.65 0.24 0.25 0.27 0.13 0.39   5 13 0.0015 0.5472 P(5)=0.989  0.0331 0.0027 2053.86 -7616.25
 69% 0.65 0.24 0.25 0.27 0.13 0.39   5 13 0.0015 0.5477 P(5)=0.989  0.0331 0.0027 2037.17 -7614.87
 69% 0.65 0.24 0.25 0.27 0.13 0.39   5 13 0.0015 0.5481 P(5)=0.989  0.0330 0.0027 2032.90 -7617.74
 69% 0.65 0.24 0.25 0.27 0.13 0.39   5 13 0.0015 0.5485 P(5)=0.989  0.0330 0.0027 2045.88 -7623.37
 70% 0.65 0.24 0.25 0.27 0.13 0.39   5 13 0.0015 0.5489 P(5)=0.989  0.0330 0.0027 2042.73 -7612.26
 70% 0.65 0.24 0.25 0.27 0.13 0.39   5 13 0.0015 0.5493 P(5)=0.989  0.0330 0.0027 2021.99 -7609.56
 70% 0.65 0.24 0.25 0.27 0.13 0.39   5 13 0.0015 0.5498 P(5)=0.989  0.0330 0.0027 2017.99 -7609.44
 70% 0.65 0.24 0.25 0.27 0.13 0.39   5 13 0.0015 0.5502 P(5)=0.989  0.0330 0.0027 2030.07 -7609.81
 70% 0.65 0.24 0.25 0.27 0.13 0.39   5 13 0.0015 0.5506 P(5)=0.989  0.0330 0.0027 2001.80 -7608.88
 70% 0.65 0.24 0.25 0.27 0.13 0.39   5 13 0.0015 0.5510 P(5)=0.989  0.0330 0.0027 2034.73 -7594.24
 70% 0.65 0.24 0.25 0.27 0.13 0.39   5 13 0.0015 0.5505 P(5)=0.989  0.0330 0.0027 2031.16 -7599.15
 70% 0.65 0.24 0.25 0.27 0.13 0.39   5 13 0.0015 0.5505 P(5)=0.989  0.0330 0.0027 2043.85 -7600.61
 70% 0.65 0.24 0.25 0.27 0.13 0.39   5 13 0.0015 0.5509 P(5)=0.989  0.0330 0.0027 2061.07 -7605.34
 70% 0.65 0.24 0.25 0.27 0.13 0.39   5 13 0.0015 0.5513 P(5)=0.989  0.0330 0.0027 2031.87 -7617.19
 70% 0.65 0.24 0.25 0.27 0.13 0.39   5 13 0.0015 0.5518 P(5)=0.989  0.0330 0.0027 2027.41 -7615.90  2:12

 70% 0.65 0.24 0.25 0.27 0.13 0.39   5 13 0.0015 0.5522 P(5)=0.989  0.0330 0.0027 2047.68 -7619.52
 70% 0.65 0.24 0.25 0.27 0.13 0.39   5 13 0.0015 0.5517 P(5)=0.989  0.0330 0.0027 2040.49 -7618.08
 70% 0.65 0.24 0.25 0.27 0.13 0.39   5 13 0.0015 0.5512 P(5)=0.989  0.0330 0.0027 2045.29 -7629.76
 70% 0.65 0.24 0.25 0.27 0.13 0.39   5 13 0.0015 0.5516 P(5)=0.989  0.0330 0.0027 2059.56 -7620.31
 70% 0.65 0.24 0.25 0.27 0.13 0.39   5 13 0.0015 0.5520 P(5)=0.989  0.0330 0.0027 2041.64 -7612.95
 70% 0.65 0.24 0.25 0.27 0.13 0.39   5 13 0.0015 0.5524 P(5)=0.989  0.0330 0.0027 2048.08 -7618.16
 70% 0.65 0.24 0.25 0.27 0.13 0.39   5 13 0.0015 0.5524 P(5)=0.989  0.0330 0.0027 2049.09 -7624.34
 70% 0.65 0.24 0.25 0.27 0.13 0.39   5 13 0.0015 0.5524 P(5)=0.989  0.0330 0.0027 2045.69 -7613.99
 70% 0.65 0.24 0.25 0.27 0.13 0.39   5 13 0.0015 0.5528 P(5)=0.989  0.0330 0.0027 2055.32 -7623.33
 71% 0.65 0.24 0.25 0.27 0.13 0.39   5 13 0.0015 0.5523 P(5)=0.989  0.0330 0.0027 2062.82 -7620.73
 71% 0.65 0.24 0.25 0.27 0.13 0.39   5 13 0.0015 0.5527 P(5)=0.989  0.0330 0.0027 2071.15 -7618.90
 71% 0.65 0.24 0.25 0.27 0.13 0.39   5 13 0.0015 0.5522 P(5)=0.989  0.0330 0.0027 2047.76 -7614.59
 71% 0.65 0.24 0.25 0.27 0.13 0.39   5 13 0.0015 0.5526 P(5)=0.989  0.0330 0.0027 2051.71 -7613.50
 71% 0.65 0.24 0.25 0.27 0.13 0.39   5 13 0.0015 0.5530 P(5)=0.989  0.0330 0.0027 2023.20 -7616.99
 71% 0.65 0.24 0.25 0.27 0.13 0.39   5 13 0.0014 0.5534 P(5)=0.989  0.0330 0.0027 2023.49 -7609.31
 71% 0.65 0.24 0.25 0.27 0.13 0.39   5 13 0.0014 0.5538 P(5)=0.989  0.0330 0.0027 2100.09 -7621.13
 71% 0.65 0.24 0.25 0.27 0.13 0.39   5 13 0.0014 0.5542 P(5)=0.989  0.0330 0.0027 2096.17 -7626.87
 71% 0.65 0.24 0.25 0.27 0.13 0.39   5 13 0.0014 0.5542 P(5)=0.989  0.0330 0.0027 2075.33 -7624.76
 71% 0.65 0.24 0.25 0.27 0.13 0.39   5 13 0.0014 0.5537 P(5)=0.989  0.0330 0.0027 2081.91 -7618.35
 71% 0.65 0.24 0.25 0.27 0.13 0.39   5 13 0.0014 0.5541 P(5)=0.989  0.0330 0.0027 2073.75 -7625.89
 71% 0.65 0.24 0.25 0.27 0.13 0.39   5 13 0.0014 0.5545 P(5)=0.989  0.0330 0.0027 2090.48 -7616.97
 71% 0.65 0.24 0.25 0.27 0.13 0.39   5 13 0.0014 0.5540 P(5)=0.989  0.0330 0.0027 2080.03 -7624.20
 71% 0.65 0.24 0.25 0.27 0.13 0.39   5 13 0.0014 0.5544 P(5)=0.989  0.0330 0.0027 2060.85 -7613.17
 71% 0.65 0.24 0.25 0.27 0.13 0.39   5 13 0.0014 0.5549 P(5)=0.989  0.0330 0.0027 2061.14 -7623.62
 71% 0.65 0.24 0.25 0.27 0.13 0.39   5 13 0.0014 0.5543 P(5)=0.989  0.0330 0.0027 2055.62 -7632.49
 71% 0.65 0.24 0.25 0.27 0.13 0.39   5 13 0.0014 0.5538 P(5)=0.989  0.0330 0.0027 2105.07 -7625.65
 71% 0.65 0.24 0.25 0.27 0.13 0.39   5 13 0.0014 0.5542 P(5)=0.989  0.0330 0.0027 2109.36 -7613.72
 71% 0.65 0.24 0.25 0.27 0.13 0.39   5 13 0.0014 0.5537 P(5)=0.989  0.0330 0.0027 2063.89 -7600.81
 71% 0.65 0.24 0.25 0.27 0.13 0.39   5 13 0.0014 0.5542 P(5)=0.990  0.0330 0.0027 2057.37 -7607.56
 72% 0.65 0.24 0.25 0.27 0.13 0.39   5 13 0.0014 0.5542 P(5)=0.990  0.0330 0.0027 2078.23 -7607.75
 72% 0.65 0.24 0.25 0.27 0.13 0.39   5 13 0.0014 0.5537 P(5)=0.990  0.0330 0.0027 2074.82 -7597.98
 72% 0.65 0.24 0.25 0.27 0.13 0.39   5 13 0.0014 0.5541 P(5)=0.990  0.0330 0.0027 2129.29 -7616.06
 72% 0.65 0.24 0.25 0.27 0.13 0.39   5 13 0.0014 0.5536 P(5)=0.990  0.0330 0.0027 2045.42 -7600.96
 72% 0.65 0.24 0.25 0.27 0.13 0.39   5 13 0.0014 0.5540 P(5)=0.990  0.0330 0.0027 2070.11 -7602.09
 72% 0.65 0.24 0.25 0.27 0.13 0.39   5 13 0.0014 0.5544 P(5)=0.990  0.0330 0.0027 2039.29 -7614.23
 72% 0.65 0.24 0.25 0.27 0.13 0.39   5 13 0.0014 0.5548 P(5)=0.990  0.0330 0.0027 2050.74 -7606.92
 72% 0.65 0.24 0.25 0.27 0.13 0.39   5 13 0.0014 0.5543 P(5)=0.990  0.0330 0.0027 2095.42 -7612.07
 72% 0.65 0.24 0.25 0.27 0.13 0.39   5 13 0.0014 0.5543 P(5)=0.990  0.0330 0.0027 2028.62 -7607.90
 72% 0.65 0.24 0.25 0.27 0.13 0.39   5 13 0.0014 0.5543 P(5)=0.990  0.0330 0.0027 2031.16 -7602.15
 72% 0.65 0.24 0.25 0.27 0.13 0.39   5 13 0.0014 0.5543 P(5)=0.990  0.0330 0.0027 2028.98 -7606.84
 72% 0.65 0.24 0.25 0.27 0.13 0.39   5 13 0.0014 0.5547 P(5)=0.990  0.0329 0.0027 2075.04 -7622.68
 72% 0.65 0.24 0.25 0.27 0.13 0.39   5 13 0.0014 0.5551 P(5)=0.990  0.0329 0.0027 2079.35 -7615.34
 72% 0.65 0.24 0.25 0.27 0.13 0.39   5 13 0.0014 0.5551 P(5)=0.990  0.0329 0.0027 2011.45 -7608.73
 72% 0.65 0.24 0.25 0.27 0.13 0.39   5 13 0.0014 0.5551 P(5)=0.990  0.0329 0.0027 2092.56 -7615.07
 72% 0.65 0.24 0.25 0.27 0.13 0.39   5 13 0.0014 0.5551 P(5)=0.990  0.0329 0.0027 2051.05 -7612.98
 72% 0.65 0.24 0.25 0.27 0.13 0.39   5 13 0.0014 0.5555 P(5)=0.990  0.0329 0.0027 2058.97 -7625.87
 72% 0.65 0.24 0.25 0.27 0.13 0.39   5 13 0.0014 0.5550 P(5)=0.990  0.0330 0.0027 2092.46 -7613.16
 72% 0.65 0.24 0.25 0.27 0.13 0.39   5 13 0.0014 0.5554 P(5)=0.990  0.0329 0.0027 2067.16 -7614.74
 72% 0.65 0.24 0.25 0.27 0.13 0.39   5 13 0.0014 0.5558 P(5)=0.990  0.0329 0.0027 2051.56 -7613.07
 73% 0.65 0.24 0.25 0.27 0.13 0.39   5 13 0.0014 0.5553 P(5)=0.990  0.0329 0.0027 2053.32 -7606.20
 73% 0.65 0.24 0.25 0.27 0.13 0.39   5 13 0.0014 0.5557 P(5)=0.990  0.0329 0.0027 2041.17 -7611.91
 73% 0.65 0.24 0.25 0.27 0.13 0.39   5 13 0.0014 0.5552 P(5)=0.990  0.0329 0.0027 2072.05 -7612.83
 73% 0.65 0.24 0.25 0.27 0.13 0.39   5 13 0.0014 0.5556 P(5)=0.990  0.0329 0.0027 2057.13 -7614.61
 73% 0.65 0.24 0.25 0.27 0.13 0.39   5 13 0.0014 0.5560 P(5)=0.990  0.0329 0.0027 2040.60 -7629.06
 73% 0.65 0.24 0.25 0.27 0.13 0.39   5 13 0.0014 0.5563 P(5)=0.990  0.0329 0.0027 2057.58 -7625.96
 73% 0.65 0.24 0.25 0.27 0.13 0.39   5 13 0.0014 0.5567 P(5)=0.990  0.0329 0.0027 2053.63 -7641.44
 73% 0.65 0.24 0.25 0.27 0.13 0.39   5 13 0.0014 0.5567 P(5)=0.990  0.0329 0.0027 2033.20 -7627.48
 73% 0.65 0.24 0.25 0.27 0.13 0.39   5 13 0.0014 0.5562 P(5)=0.990  0.0329 0.0027 2029.47 -7623.96
 73% 0.65 0.24 0.25 0.27 0.13 0.39   5 13 0.0014 0.5562 P(5)=0.990  0.0329 0.0027 2015.12 -7617.60
 73% 0.65 0.24 0.25 0.27 0.13 0.39   5 13 0.0014 0.5566 P(5)=0.990  0.0329 0.0027 1986.44 -7618.31
 73% 0.65 0.24 0.25 0.27 0.13 0.39   5 13 0.0014 0.5566 P(5)=0.990  0.0329 0.0027 2008.34 -7618.12
 73% 0.65 0.24 0.25 0.27 0.13 0.39   5 13 0.0014 0.5566 P(5)=0.990  0.0329 0.0027 2021.59 -7636.52
 73% 0.65 0.24 0.25 0.27 0.13 0.39   5 13 0.0014 0.5570 P(5)=0.990  0.0329 0.0027 2009.71 -7627.79
 73% 0.65 0.24 0.25 0.27 0.13 0.39   5 13 0.0014 0.5570 P(5)=0.990  0.0329 0.0027 2019.72 -7624.44
 73% 0.65 0.24 0.25 0.27 0.13 0.39   5 13 0.0014 0.5565 P(5)=0.990  0.0329 0.0027 2004.61 -7626.51
 73% 0.65 0.24 0.25 0.27 0.13 0.39   5 13 0.0014 0.5569 P(5)=0.990  0.0329 0.0027 2002.58 -7625.74
 73% 0.65 0.24 0.25 0.27 0.13 0.39   5 13 0.0014 0.5573 P(5)=0.990  0.0329 0.0027 1996.11 -7620.33
 73% 0.65 0.24 0.25 0.27 0.13 0.39   5 13 0.0014 0.5568 P(5)=0.990  0.0329 0.0027 1973.74 -7617.95
 73% 0.65 0.24 0.25 0.27 0.13 0.39   5 13 0.0014 0.5572 P(5)=0.990  0.0329 0.0027 2017.25 -7637.13
 74% 0.65 0.24 0.25 0.27 0.13 0.39   5 13 0.0014 0.5576 P(5)=0.990  0.0329 0.0027 2067.54 -7637.64
 74% 0.65 0.24 0.25 0.27 0.13 0.39   5 13 0.0014 0.5576 P(5)=0.990  0.0329 0.0027 2063.17 -7635.99
 74% 0.65 0.24 0.25 0.27 0.13 0.39   5 13 0.0014 0.5580 P(5)=0.990  0.0329 0.0027 2069.13 -7641.59
 74% 0.65 0.24 0.25 0.27 0.13 0.39   5 13 0.0014 0.5580 P(5)=0.990  0.0329 0.0027 2006.96 -7639.95
 74% 0.65 0.24 0.25 0.27 0.14 0.39   5 13 0.0014 0.5584 P(5)=0.990  0.0329 0.0027 2058.86 -7636.25
 74% 0.65 0.24 0.25 0.27 0.13 0.39   5 13 0.0014 0.5588 P(5)=0.990  0.0329 0.0027 2057.72 -7631.53
 74% 0.65 0.24 0.25 0.27 0.13 0.39   5 13 0.0014 0.5592 P(5)=0.990  0.0329 0.0027 2056.48 -7619.28
 74% 0.65 0.24 0.25 0.27 0.13 0.39   5 13 0.0014 0.5595 P(5)=0.990  0.0329 0.0027 2061.69 -7629.07
 74% 0.65 0.24 0.25 0.27 0.13 0.39   5 13 0.0014 0.5599 P(5)=0.990  0.0329 0.0027 2081.51 -7614.98
 74% 0.65 0.24 0.25 0.27 0.13 0.39   5 13 0.0014 0.5599 P(5)=0.990  0.0329 0.0027 2066.70 -7624.31
 74% 0.65 0.24 0.25 0.27 0.13 0.39   5 13 0.0014 0.5594 P(5)=0.990  0.0329 0.0027 2053.74 -7613.77
 74% 0.65 0.24 0.25 0.27 0.13 0.39   5 13 0.0014 0.5594 P(5)=0.990  0.0329 0.0027 2045.19 -7619.26
 74% 0.65 0.24 0.25 0.27 0.13 0.39   5 13 0.0014 0.5590 P(5)=0.990  0.0329 0.0027 1985.57 -7621.81
 74% 0.65 0.24 0.25 0.27 0.14 0.39   5 13 0.0014 0.5593 P(5)=0.990  0.0329 0.0027 2006.26 -7627.68
 74% 0.65 0.24 0.25 0.27 0.14 0.39   5 13 0.0014 0.5588 P(5)=0.990  0.0329 0.0027 2014.98 -7630.42
 74% 0.65 0.24 0.25 0.27 0.14 0.39   5 13 0.0014 0.5584 P(5)=0.990  0.0329 0.0027 2012.51 -7621.05
 74% 0.65 0.24 0.25 0.27 0.14 0.39   5 13 0.0014 0.5579 P(5)=0.990  0.0329 0.0027 2055.19 -7614.62
 74% 0.65 0.24 0.25 0.27 0.14 0.39   5 13 0.0014 0.5583 P(5)=0.990  0.0329 0.0027 2076.82 -7617.70
 74% 0.65 0.24 0.25 0.27 0.14 0.39   5 13 0.0014 0.5586 P(5)=0.990  0.0329 0.0027 2069.02 -7615.21
 74% 0.65 0.24 0.25 0.27 0.13 0.39   5 13 0.0014 0.5590 P(5)=0.990  0.0329 0.0027 2063.29 -7613.49
 75% 0.65 0.24 0.25 0.27 0.13 0.39   5 13 0.0014 0.5590 P(5)=0.990  0.0329 0.0027 2071.47 -7623.57
 75% 0.65 0.24 0.25 0.27 0.13 0.39   5 13 0.0014 0.5590 P(5)=0.990  0.0329 0.0027 2057.75 -7618.14
 75% 0.65 0.24 0.25 0.27 0.13 0.39   5 13 0.0014 0.5585 P(5)=0.990  0.0329 0.0027 2046.68 -7609.74
 75% 0.65 0.24 0.25 0.27 0.13 0.39   5 13 0.0014 0.5581 P(5)=0.990  0.0329 0.0027 2066.11 -7609.91
 75% 0.65 0.24 0.25 0.27 0.13 0.39   5 13 0.0014 0.5581 P(5)=0.990  0.0329 0.0027 2048.59 -7607.83
 75% 0.65 0.24 0.25 0.27 0.13 0.39   5 13 0.0014 0.5584 P(5)=0.990  0.0329 0.0027 2050.60 -7621.71
 75% 0.65 0.24 0.25 0.27 0.13 0.39   5 13 0.0014 0.5588 P(5)=0.990  0.0329 0.0027 2039.28 -7612.28
 75% 0.65 0.24 0.25 0.27 0.13 0.39   5 13 0.0014 0.5592 P(5)=0.990  0.0329 0.0027 2055.39 -7622.87
 75% 0.65 0.24 0.25 0.27 0.13 0.39   5 13 0.0014 0.5596 P(5)=0.990  0.0329 0.0027 2076.60 -7614.94
 75% 0.65 0.24 0.25 0.27 0.13 0.39   5 13 0.0014 0.5600 P(5)=0.990  0.0329 0.0027 2047.49 -7608.67
 75% 0.65 0.24 0.25 0.27 0.13 0.39   5 13 0.0014 0.5603 P(5)=0.990  0.0329 0.0027 2053.46 -7617.94  2:20

 75% 0.65 0.24 0.25 0.27 0.13 0.39   5 13 0.0014 0.5599 P(5)=0.990  0.0329 0.0027 2061.68 -7609.36
 75% 0.65 0.24 0.25 0.27 0.13 0.39   5 13 0.0014 0.5594 P(5)=0.990  0.0329 0.0027 2091.00 -7613.45
 75% 0.65 0.24 0.25 0.27 0.13 0.39   5 13 0.0014 0.5598 P(5)=0.990  0.0329 0.0027 2094.49 -7603.91
 75% 0.65 0.24 0.25 0.27 0.13 0.39   5 13 0.0014 0.5593 P(5)=0.990  0.0329 0.0027 2100.57 -7611.71
 75% 0.65 0.24 0.25 0.27 0.13 0.39   5 13 0.0014 0.5597 P(5)=0.990  0.0329 0.0027 2113.07 -7600.31
 75% 0.65 0.24 0.25 0.27 0.13 0.39   5 13 0.0014 0.5600 P(5)=0.990  0.0329 0.0027 2120.31 -7603.14
 75% 0.65 0.24 0.25 0.27 0.13 0.39   5 13 0.0014 0.5604 P(5)=0.990  0.0329 0.0027 2048.73 -7615.15
 75% 0.65 0.24 0.25 0.27 0.13 0.39   5 13 0.0014 0.5608 P(5)=0.990  0.0329 0.0027 2058.64 -7613.50
 75% 0.65 0.24 0.25 0.27 0.13 0.39   5 13 0.0014 0.5612 P(5)=0.990  0.0329 0.0027 2055.85 -7602.31
 76% 0.65 0.24 0.25 0.27 0.13 0.39   5 13 0.0014 0.5615 P(5)=0.990  0.0329 0.0027 2041.48 -7609.46
 76% 0.65 0.24 0.25 0.27 0.13 0.39   5 13 0.0014 0.5619 P(5)=0.990  0.0329 0.0027 2035.04 -7607.22
 76% 0.65 0.24 0.25 0.27 0.13 0.39   5 13 0.0014 0.5623 P(5)=0.990  0.0329 0.0027 1998.60 -7611.01
 76% 0.65 0.24 0.25 0.27 0.13 0.39   5 13 0.0014 0.5627 P(5)=0.990  0.0329 0.0027 2033.75 -7610.02
 76% 0.65 0.24 0.25 0.27 0.13 0.39   5 13 0.0014 0.5630 P(5)=0.990  0.0329 0.0027 2096.99 -7619.85
 76% 0.65 0.24 0.25 0.27 0.13 0.39   5 13 0.0014 0.5626 P(5)=0.990  0.0329 0.0027 2102.77 -7616.48
 76% 0.65 0.24 0.25 0.27 0.13 0.39   5 13 0.0014 0.5629 P(5)=0.990  0.0329 0.0027 2085.50 -7615.88
 76% 0.65 0.24 0.25 0.27 0.13 0.39   5 13 0.0014 0.5633 P(5)=0.990  0.0329 0.0027 2102.29 -7631.24
 76% 0.65 0.24 0.25 0.27 0.14 0.39   5 13 0.0014 0.5637 P(5)=0.990  0.0329 0.0027 2035.54 -7627.36
 76% 0.65 0.24 0.25 0.27 0.13 0.39   5 13 0.0014 0.5632 P(5)=0.990  0.0329 0.0027 2006.57 -7619.72
 76% 0.65 0.24 0.25 0.27 0.14 0.39   5 13 0.0014 0.5627 P(5)=0.990  0.0329 0.0027 2046.59 -7609.56
 76% 0.65 0.24 0.25 0.27 0.14 0.39   5 13 0.0014 0.5622 P(5)=0.990  0.0329 0.0027 2049.22 -7615.74
 76% 0.65 0.24 0.25 0.27 0.14 0.39   5 13 0.0014 0.5618 P(5)=0.990  0.0329 0.0027 2069.61 -7624.84
 76% 0.65 0.24 0.25 0.27 0.14 0.39   5 13 0.0014 0.5621 P(5)=0.990  0.0329 0.0027 2057.48 -7608.38
 76% 0.65 0.24 0.25 0.27 0.14 0.39   5 13 0.0014 0.5625 P(5)=0.990  0.0329 0.0027 2052.28 -7609.87
 76% 0.65 0.24 0.25 0.27 0.14 0.39   5 13 0.0014 0.5629 P(5)=0.990  0.0329 0.0027 2043.85 -7603.86
 76% 0.65 0.24 0.25 0.27 0.13 0.39   5 13 0.0014 0.5632 P(5)=0.990  0.0329 0.0027 2061.62 -7607.14
 76% 0.65 0.24 0.25 0.27 0.13 0.39   5 13 0.0014 0.5636 P(5)=0.990  0.0329 0.0027 2050.52 -7610.44
 76% 0.65 0.24 0.25 0.27 0.13 0.39   5 13 0.0014 0.5640 P(5)=0.990  0.0329 0.0027 2036.38 -7619.29
 76% 0.65 0.24 0.25 0.27 0.13 0.39   5 13 0.0014 0.5643 P(5)=0.990  0.0329 0.0027 2047.64 -7613.41
 77% 0.65 0.24 0.25 0.27 0.13 0.39   5 13 0.0014 0.5639 P(5)=0.990  0.0328 0.0027 2048.47 -7612.06
 77% 0.65 0.24 0.25 0.27 0.13 0.39   5 13 0.0014 0.5634 P(5)=0.990  0.0328 0.0027 2060.54 -7606.11
 77% 0.65 0.24 0.25 0.27 0.13 0.39   5 13 0.0014 0.5629 P(5)=0.990  0.0328 0.0027 2071.25 -7599.78
 77% 0.65 0.24 0.25 0.27 0.13 0.39   5 13 0.0014 0.5633 P(5)=0.990  0.0328 0.0027 2057.70 -7601.75
 77% 0.65 0.24 0.25 0.27 0.13 0.39   5 13 0.0014 0.5637 P(5)=0.990  0.0328 0.0027 2052.97 -7598.91
 77% 0.65 0.24 0.25 0.27 0.13 0.39   5 13 0.0014 0.5640 P(5)=0.990  0.0328 0.0027 2055.94 -7590.68
 77% 0.65 0.24 0.25 0.27 0.13 0.39   5 13 0.0014 0.5640 P(5)=0.990  0.0328 0.0027 2059.02 -7599.37
 77% 0.65 0.24 0.25 0.27 0.13 0.39   5 13 0.0013 0.5635 P(5)=0.990  0.0329 0.0027 2022.81 -7598.41
 77% 0.65 0.24 0.25 0.27 0.14 0.39   5 13 0.0013 0.5635 P(5)=0.990  0.0329 0.0027 2067.65 -7609.44
 77% 0.65 0.24 0.25 0.27 0.14 0.39   5 13 0.0013 0.5631 P(5)=0.990  0.0329 0.0027 2072.84 -7614.63
 77% 0.65 0.24 0.25 0.27 0.14 0.39   5 13 0.0013 0.5626 P(5)=0.990  0.0329 0.0027 2076.79 -7612.35
 77% 0.65 0.24 0.25 0.27 0.13 0.39   5 13 0.0013 0.5626 P(5)=0.990  0.0329 0.0027 2060.29 -7594.30
 77% 0.65 0.24 0.25 0.27 0.13 0.39   5 13 0.0013 0.5621 P(5)=0.990  0.0329 0.0027 2085.47 -7590.78
 77% 0.65 0.24 0.25 0.27 0.13 0.39   5 13 0.0013 0.5621 P(5)=0.990  0.0329 0.0027 2071.89 -7595.61
 77% 0.65 0.24 0.25 0.27 0.13 0.39   5 13 0.0013 0.5621 P(5)=0.990  0.0329 0.0027 2072.45 -7615.58
 77% 0.65 0.24 0.25 0.27 0.13 0.39   5 13 0.0013 0.5625 P(5)=0.990  0.0329 0.0027 2088.29 -7611.87
 77% 0.65 0.24 0.25 0.27 0.13 0.39   5 13 0.0013 0.5629 P(5)=0.990  0.0329 0.0027 2083.22 -7616.64
 77% 0.65 0.24 0.25 0.27 0.13 0.39   5 13 0.0013 0.5632 P(5)=0.990  0.0329 0.0027 2078.37 -7607.81
 77% 0.65 0.24 0.25 0.27 0.13 0.39   5 13 0.0013 0.5628 P(5)=0.990  0.0329 0.0027 2071.83 -7619.53
 77% 0.65 0.24 0.25 0.27 0.13 0.39   5 13 0.0013 0.5631 P(5)=0.990  0.0329 0.0027 2106.74 -7607.51
 78% 0.65 0.24 0.25 0.27 0.13 0.39   5 13 0.0013 0.5627 P(5)=0.990  0.0329 0.0027 2108.44 -7608.23
 78% 0.65 0.24 0.25 0.27 0.13 0.39   5 13 0.0013 0.5630 P(5)=0.990  0.0329 0.0027 2093.34 -7605.43
 78% 0.65 0.24 0.25 0.27 0.13 0.39   5 13 0.0013 0.5634 P(5)=0.990  0.0329 0.0027 2104.96 -7606.01
 78% 0.65 0.24 0.25 0.27 0.13 0.39   5 13 0.0013 0.5629 P(5)=0.990  0.0329 0.0027 2104.31 -7603.01
 78% 0.65 0.24 0.25 0.27 0.13 0.39   5 13 0.0013 0.5624 P(5)=0.990  0.0329 0.0027 2095.92 -7607.32
 78% 0.65 0.24 0.25 0.27 0.13 0.39   5 13 0.0013 0.5620 P(5)=0.990  0.0329 0.0027 2088.77 -7616.44
 78% 0.65 0.24 0.25 0.27 0.13 0.39   5 13 0.0013 0.5615 P(5)=0.990  0.0329 0.0027 2091.30 -7604.88
 78% 0.65 0.24 0.25 0.27 0.13 0.39   5 13 0.0013 0.5619 P(5)=0.990  0.0329 0.0027 2107.53 -7606.64
 78% 0.65 0.24 0.25 0.27 0.13 0.39   5 13 0.0013 0.5614 P(5)=0.990  0.0329 0.0027 2104.11 -7601.86
 78% 0.65 0.24 0.25 0.27 0.13 0.39   5 13 0.0013 0.5614 P(5)=0.990  0.0329 0.0027 2138.81 -7598.97
 78% 0.65 0.24 0.25 0.27 0.13 0.39   5 13 0.0013 0.5618 P(5)=0.990  0.0329 0.0027 2128.28 -7606.64
 78% 0.65 0.24 0.25 0.27 0.13 0.39   5 13 0.0013 0.5621 P(5)=0.990  0.0329 0.0027 2130.39 -7604.18
 78% 0.65 0.24 0.25 0.27 0.13 0.39   5 13 0.0013 0.5625 P(5)=0.990  0.0329 0.0027 2118.82 -7609.29
 78% 0.65 0.24 0.25 0.27 0.13 0.39   5 13 0.0013 0.5629 P(5)=0.990  0.0329 0.0027 2112.68 -7608.35
 78% 0.65 0.24 0.25 0.27 0.13 0.39   5 13 0.0013 0.5632 P(5)=0.990  0.0329 0.0027 2118.30 -7616.46
 78% 0.65 0.24 0.25 0.27 0.13 0.40   5 13 0.0013 0.5636 P(5)=0.990  0.0329 0.0027 2105.98 -7609.99
 78% 0.65 0.24 0.25 0.27 0.13 0.39   5 13 0.0013 0.5639 P(5)=0.990  0.0329 0.0027 2077.52 -7609.89
 78% 0.65 0.24 0.25 0.27 0.13 0.39   5 13 0.0013 0.5643 P(5)=0.990  0.0329 0.0027 2083.53 -7626.36
 78% 0.65 0.24 0.25 0.27 0.13 0.39   5 13 0.0013 0.5643 P(5)=0.990  0.0329 0.0027 2096.51 -7629.42
 78% 0.65 0.24 0.25 0.27 0.13 0.39   5 13 0.0013 0.5643 P(5)=0.990  0.0329 0.0027 2114.13 -7614.50
 79% 0.65 0.24 0.25 0.27 0.13 0.39   5 13 0.0013 0.5646 P(5)=0.990  0.0329 0.0027 2110.32 -7617.80
 79% 0.65 0.24 0.25 0.27 0.13 0.39   5 13 0.0013 0.5650 P(5)=0.990  0.0329 0.0027 2111.60 -7616.21
 79% 0.65 0.24 0.25 0.27 0.13 0.39   5 13 0.0013 0.5645 P(5)=0.990  0.0329 0.0027 2111.20 -7606.17
 79% 0.65 0.24 0.25 0.27 0.13 0.39   5 13 0.0013 0.5649 P(5)=0.990  0.0329 0.0027 2093.67 -7612.29
 79% 0.65 0.24 0.25 0.27 0.13 0.39   5 13 0.0013 0.5644 P(5)=0.990  0.0329 0.0027 2085.95 -7615.26
 79% 0.65 0.24 0.25 0.27 0.13 0.39   5 13 0.0013 0.5640 P(5)=0.990  0.0329 0.0027 2095.04 -7614.87
 79% 0.65 0.24 0.25 0.27 0.13 0.39   5 13 0.0013 0.5640 P(5)=0.990  0.0329 0.0027 2080.40 -7617.38
 79% 0.65 0.24 0.25 0.27 0.13 0.39   5 13 0.0013 0.5643 P(5)=0.990  0.0329 0.0027 2089.30 -7614.63
 79% 0.65 0.24 0.25 0.27 0.13 0.39   5 13 0.0013 0.5647 P(5)=0.990  0.0329 0.0027 2066.47 -7598.99
 79% 0.65 0.24 0.25 0.27 0.13 0.39   5 13 0.0013 0.5650 P(5)=0.991  0.0329 0.0027 2066.28 -7605.55
 79% 0.65 0.24 0.25 0.27 0.13 0.39   5 13 0.0013 0.5654 P(5)=0.991  0.0329 0.0027 2057.83 -7607.75
 79% 0.65 0.24 0.25 0.27 0.13 0.39   5 13 0.0013 0.5657 P(5)=0.991  0.0329 0.0027 2048.92 -7621.04
 79% 0.65 0.24 0.25 0.27 0.13 0.39   5 13 0.0013 0.5661 P(5)=0.991  0.0329 0.0027 2056.33 -7607.46
 79% 0.65 0.24 0.25 0.27 0.13 0.39   5 13 0.0013 0.5665 P(5)=0.991  0.0329 0.0027 2067.91 -7601.65
 79% 0.65 0.24 0.25 0.27 0.13 0.39   5 13 0.0013 0.5668 P(5)=0.991  0.0329 0.0027 2065.07 -7599.17
 79% 0.65 0.24 0.25 0.27 0.13 0.39   5 13 0.0013 0.5672 P(5)=0.991  0.0329 0.0027 2069.55 -7614.10
 79% 0.65 0.24 0.25 0.27 0.13 0.39   5 13 0.0013 0.5675 P(5)=0.991  0.0329 0.0027 2088.48 -7607.42
 79% 0.65 0.24 0.25 0.27 0.13 0.39   5 13 0.0013 0.5675 P(5)=0.991  0.0329 0.0027 2095.25 -7600.87
 79% 0.65 0.24 0.25 0.27 0.13 0.39   5 13 0.0013 0.5675 P(5)=0.991  0.0329 0.0027 2109.25 -7612.93
 79% 0.65 0.24 0.25 0.27 0.13 0.39   5 13 0.0013 0.5679 P(5)=0.991  0.0329 0.0027 2100.64 -7605.74
 80% 0.65 0.24 0.25 0.27 0.13 0.39   5 13 0.0013 0.5679 P(5)=0.991  0.0329 0.0027 2090.43 -7603.18
 80% 0.65 0.24 0.25 0.27 0.13 0.39   5 13 0.0013 0.5682 P(5)=0.991  0.0328 0.0027 2090.04 -7605.60
 80% 0.65 0.24 0.25 0.27 0.13 0.39   5 13 0.0013 0.5685 P(5)=0.991  0.0328 0.0027 2099.65 -7608.86
 80% 0.65 0.24 0.25 0.27 0.13 0.39   5 13 0.0013 0.5689 P(5)=0.991  0.0328 0.0027 2094.90 -7606.09
 80% 0.65 0.24 0.25 0.27 0.13 0.39   5 13 0.0013 0.5689 P(5)=0.991  0.0328 0.0027 2104.22 -7604.61
 80% 0.65 0.24 0.25 0.27 0.13 0.39   5 13 0.0013 0.5689 P(5)=0.991  0.0328 0.0027 2112.06 -7613.16
 80% 0.65 0.24 0.25 0.27 0.13 0.39   5 13 0.0013 0.5692 P(5)=0.991  0.0328 0.0027 2098.88 -7613.63
 80% 0.65 0.24 0.25 0.27 0.13 0.39   5 13 0.0013 0.5696 P(5)=0.991  0.0328 0.0027 2023.74 -7601.85
 80% 0.65 0.24 0.25 0.27 0.13 0.39   5 13 0.0013 0.5699 P(5)=0.991  0.0328 0.0027 2073.39 -7606.80
 80% 0.65 0.24 0.25 0.27 0.13 0.39   5 13 0.0013 0.5703 P(5)=0.991  0.0328 0.0027 2072.41 -7612.80
 80% 0.65 0.24 0.25 0.27 0.13 0.39   5 13 0.0013 0.5706 P(5)=0.991  0.0328 0.0027 2082.48 -7626.91  2:28

 80% 0.65 0.24 0.25 0.27 0.13 0.39   5 13 0.0013 0.5710 P(5)=0.991  0.0328 0.0027 2080.06 -7635.66
 80% 0.65 0.24 0.25 0.27 0.13 0.39   5 13 0.0013 0.5713 P(5)=0.991  0.0328 0.0027 2107.30 -7630.19
 80% 0.65 0.24 0.25 0.27 0.13 0.39   5 13 0.0013 0.5709 P(5)=0.991  0.0328 0.0027 2090.55 -7629.74
 80% 0.65 0.24 0.25 0.27 0.13 0.39   5 13 0.0013 0.5712 P(5)=0.991  0.0328 0.0027 2093.20 -7633.49
 80% 0.65 0.24 0.25 0.27 0.13 0.39   5 13 0.0013 0.5715 P(5)=0.991  0.0328 0.0027 2111.09 -7643.48
 80% 0.65 0.24 0.25 0.27 0.13 0.39   5 13 0.0013 0.5719 P(5)=0.991  0.0328 0.0027 2075.99 -7643.18
 80% 0.65 0.24 0.25 0.27 0.13 0.39   5 13 0.0013 0.5722 P(5)=0.991  0.0328 0.0027 2067.07 -7645.35
 80% 0.65 0.24 0.25 0.27 0.13 0.39   5 13 0.0013 0.5718 P(5)=0.991  0.0328 0.0027 2050.02 -7643.87
 80% 0.65 0.24 0.25 0.27 0.13 0.40   5 13 0.0013 0.5721 P(5)=0.991  0.0328 0.0027 2053.73 -7641.52
 81% 0.65 0.24 0.25 0.27 0.13 0.40   5 13 0.0013 0.5717 P(5)=0.991  0.0328 0.0027 2074.41 -7627.71
 81% 0.65 0.24 0.25 0.27 0.13 0.40   5 13 0.0013 0.5712 P(5)=0.991  0.0328 0.0027 2076.21 -7617.54
 81% 0.65 0.24 0.25 0.27 0.13 0.40   5 13 0.0013 0.5707 P(5)=0.991  0.0328 0.0027 2099.69 -7622.25
 81% 0.65 0.24 0.25 0.27 0.13 0.40   5 13 0.0013 0.5703 P(5)=0.991  0.0328 0.0027 2066.91 -7607.30
 81% 0.65 0.24 0.25 0.27 0.13 0.40   5 13 0.0013 0.5706 P(5)=0.991  0.0328 0.0027 2072.33 -7625.39
 81% 0.65 0.24 0.25 0.27 0.13 0.40   5 13 0.0013 0.5710 P(5)=0.991  0.0328 0.0027 2081.59 -7617.95
 81% 0.65 0.24 0.25 0.27 0.13 0.40   5 13 0.0013 0.5705 P(5)=0.991  0.0328 0.0027 2065.07 -7603.07
 81% 0.65 0.24 0.25 0.27 0.13 0.40   5 13 0.0013 0.5709 P(5)=0.991  0.0328 0.0027 2069.11 -7624.76
 81% 0.65 0.24 0.25 0.27 0.13 0.40   5 13 0.0013 0.5712 P(5)=0.991  0.0328 0.0027 2053.39 -7617.27
 81% 0.65 0.24 0.25 0.27 0.13 0.40   5 13 0.0013 0.5715 P(5)=0.991  0.0328 0.0027 2041.61 -7620.33
 81% 0.65 0.24 0.25 0.27 0.13 0.40   5 13 0.0013 0.5719 P(5)=0.991  0.0328 0.0027 2051.09 -7604.56
 81% 0.65 0.24 0.25 0.27 0.13 0.40   5 13 0.0013 0.5722 P(5)=0.991  0.0328 0.0027 2034.28 -7607.65
 81% 0.65 0.24 0.25 0.27 0.13 0.40   5 13 0.0013 0.5726 P(5)=0.991  0.0328 0.0027 2048.19 -7609.51
 81% 0.65 0.24 0.25 0.27 0.13 0.40   5 13 0.0013 0.5729 P(5)=0.991  0.0328 0.0027 2058.36 -7599.73
 81% 0.65 0.24 0.25 0.27 0.13 0.40   5 13 0.0013 0.5732 P(5)=0.991  0.0328 0.0027 2053.77 -7612.34
 81% 0.65 0.24 0.25 0.27 0.13 0.40   5 13 0.0013 0.5736 P(5)=0.991  0.0328 0.0027 2045.68 -7619.20
 81% 0.65 0.24 0.25 0.27 0.13 0.40   5 13 0.0013 0.5731 P(5)=0.991  0.0328 0.0027 2048.49 -7612.61
 81% 0.65 0.24 0.25 0.27 0.13 0.40   5 13 0.0013 0.5734 P(5)=0.991  0.0328 0.0027 2042.12 -7615.34
 81% 0.65 0.24 0.25 0.27 0.13 0.40   5 13 0.0013 0.5734 P(5)=0.991  0.0328 0.0027 2060.44 -7609.88
 81% 0.65 0.24 0.25 0.27 0.13 0.40   5 13 0.0013 0.5730 P(5)=0.991  0.0328 0.0027 2054.55 -7611.14
 82% 0.65 0.24 0.25 0.27 0.13 0.40   5 13 0.0013 0.5725 P(5)=0.991  0.0328 0.0027 2061.25 -7617.15
 82% 0.65 0.24 0.25 0.27 0.13 0.40   5 13 0.0013 0.5725 P(5)=0.991  0.0328 0.0027 2058.65 -7604.33
 82% 0.65 0.24 0.25 0.27 0.13 0.40   5 13 0.0013 0.5729 P(5)=0.991  0.0328 0.0027 2071.82 -7607.22
 82% 0.65 0.24 0.25 0.27 0.13 0.40   5 13 0.0013 0.5732 P(5)=0.991  0.0328 0.0027 2067.17 -7617.91
 82% 0.65 0.24 0.25 0.27 0.13 0.40   5 13 0.0013 0.5732 P(5)=0.991  0.0328 0.0027 2074.19 -7607.49
 82% 0.65 0.24 0.25 0.27 0.13 0.40   5 13 0.0013 0.5736 P(5)=0.991  0.0328 0.0027 2060.58 -7621.69
 82% 0.65 0.24 0.25 0.27 0.13 0.40   5 13 0.0013 0.5736 P(5)=0.991  0.0328 0.0027 2065.04 -7625.71
 82% 0.65 0.24 0.25 0.27 0.13 0.40   5 13 0.0013 0.5739 P(5)=0.991  0.0328 0.0027 2068.98 -7616.60
 82% 0.65 0.24 0.25 0.27 0.13 0.40   5 13 0.0013 0.5734 P(5)=0.991  0.0328 0.0027 2040.60 -7622.63
 82% 0.65 0.24 0.25 0.27 0.13 0.40   5 13 0.0013 0.5738 P(5)=0.991  0.0328 0.0027 2048.19 -7608.03
 82% 0.65 0.24 0.25 0.27 0.13 0.40   5 13 0.0013 0.5741 P(5)=0.991  0.0328 0.0027 2050.58 -7603.04
 82% 0.65 0.24 0.25 0.27 0.13 0.40   5 13 0.0013 0.5744 P(5)=0.991  0.0328 0.0027 2070.49 -7610.89
 82% 0.65 0.24 0.25 0.27 0.13 0.40   5 13 0.0013 0.5740 P(5)=0.991  0.0328 0.0027 2046.70 -7606.05
 82% 0.65 0.24 0.25 0.27 0.13 0.40   5 13 0.0013 0.5743 P(5)=0.991  0.0328 0.0027 2050.59 -7613.02
 82% 0.65 0.24 0.25 0.27 0.13 0.40   5 13 0.0013 0.5739 P(5)=0.991  0.0328 0.0027 2044.71 -7608.61
 82% 0.65 0.24 0.25 0.27 0.13 0.40   5 13 0.0013 0.5734 P(5)=0.991  0.0328 0.0027 2043.84 -7609.60
 82% 0.65 0.24 0.25 0.27 0.13 0.40   5 13 0.0013 0.5730 P(5)=0.991  0.0328 0.0027 2061.03 -7611.10
 82% 0.65 0.24 0.25 0.27 0.13 0.40   5 13 0.0013 0.5733 P(5)=0.991  0.0328 0.0027 2064.16 -7620.06
 82% 0.65 0.24 0.25 0.27 0.13 0.40   5 13 0.0013 0.5729 P(5)=0.991  0.0328 0.0027 2081.13 -7610.44
 82% 0.65 0.24 0.25 0.27 0.13 0.40   5 13 0.0013 0.5732 P(5)=0.991  0.0328 0.0027 2064.17 -7620.27
 83% 0.65 0.24 0.25 0.27 0.13 0.40   5 13 0.0013 0.5735 P(5)=0.991  0.0328 0.0027 2073.19 -7603.79
 83% 0.65 0.24 0.25 0.27 0.13 0.40   5 13 0.0013 0.5731 P(5)=0.991  0.0328 0.0027 2060.61 -7616.91
 83% 0.65 0.24 0.25 0.27 0.13 0.40   5 13 0.0013 0.5734 P(5)=0.991  0.0328 0.0027 2094.50 -7616.96
 83% 0.65 0.24 0.25 0.27 0.13 0.40   5 13 0.0013 0.5737 P(5)=0.991  0.0328 0.0027 2110.43 -7627.20
 83% 0.65 0.24 0.25 0.27 0.13 0.40   5 13 0.0013 0.5733 P(5)=0.991  0.0328 0.0027 2092.18 -7619.79
 83% 0.65 0.24 0.25 0.27 0.13 0.40   5 13 0.0013 0.5736 P(5)=0.991  0.0328 0.0027 2099.64 -7628.16
 83% 0.65 0.24 0.25 0.27 0.13 0.40   5 13 0.0013 0.5740 P(5)=0.991  0.0328 0.0027 2089.68 -7626.23
 83% 0.65 0.24 0.25 0.27 0.13 0.40   5 13 0.0013 0.5743 P(5)=0.991  0.0328 0.0027 2084.30 -7621.00
 83% 0.65 0.24 0.25 0.27 0.13 0.40   5 13 0.0013 0.5746 P(5)=0.991  0.0328 0.0027 2019.01 -7628.64
 83% 0.65 0.24 0.25 0.27 0.13 0.40   5 13 0.0013 0.5742 P(5)=0.991  0.0328 0.0027 2022.95 -7610.27
 83% 0.65 0.24 0.25 0.27 0.13 0.40   5 13 0.0013 0.5745 P(5)=0.991  0.0328 0.0027 2008.73 -7601.58
 83% 0.65 0.24 0.25 0.27 0.13 0.40   5 13 0.0013 0.5748 P(5)=0.991  0.0328 0.0027 2007.86 -7597.00
 83% 0.65 0.24 0.25 0.27 0.13 0.40   5 13 0.0012 0.5744 P(5)=0.991  0.0328 0.0027 2026.02 -7588.41
 83% 0.65 0.24 0.25 0.27 0.13 0.40   5 13 0.0012 0.5739 P(5)=0.991  0.0328 0.0027 2040.66 -7606.30
 83% 0.65 0.24 0.25 0.27 0.13 0.40   5 13 0.0012 0.5743 P(5)=0.991  0.0328 0.0027 2052.42 -7599.12
 83% 0.65 0.24 0.25 0.27 0.13 0.40   5 13 0.0012 0.5746 P(5)=0.991  0.0328 0.0027 2015.83 -7613.48
 83% 0.65 0.24 0.25 0.27 0.13 0.40   5 13 0.0012 0.5746 P(5)=0.991  0.0328 0.0027 2017.93 -7618.08
 83% 0.65 0.24 0.25 0.27 0.13 0.40   5 13 0.0012 0.5749 P(5)=0.991  0.0328 0.0027 2056.97 -7595.55
 83% 0.65 0.24 0.25 0.27 0.13 0.40   5 13 0.0012 0.5752 P(5)=0.991  0.0328 0.0027 2052.30 -7609.80
 83% 0.65 0.24 0.25 0.27 0.13 0.40   5 13 0.0012 0.5756 P(5)=0.991  0.0328 0.0027 2058.80 -7629.08
 84% 0.65 0.24 0.25 0.27 0.13 0.40   5 13 0.0012 0.5759 P(5)=0.991  0.0328 0.0027 2072.19 -7620.16
 84% 0.65 0.24 0.25 0.27 0.13 0.40   5 13 0.0012 0.5759 P(5)=0.991  0.0328 0.0027 2064.16 -7619.22
 84% 0.65 0.24 0.25 0.27 0.13 0.40   5 13 0.0012 0.5762 P(5)=0.991  0.0328 0.0027 2010.39 -7612.90
 84% 0.65 0.24 0.25 0.27 0.13 0.40   5 13 0.0012 0.5762 P(5)=0.991  0.0328 0.0027 2013.36 -7606.63
 84% 0.65 0.24 0.25 0.27 0.13 0.40   5 13 0.0012 0.5762 P(5)=0.991  0.0328 0.0027 2024.43 -7603.88
 84% 0.65 0.24 0.25 0.27 0.13 0.40   5 13 0.0012 0.5762 P(5)=0.991  0.0328 0.0027 2073.18 -7613.38
 84% 0.65 0.24 0.25 0.27 0.13 0.40   5 13 0.0012 0.5765 P(5)=0.991  0.0328 0.0027 2066.12 -7622.53
 84% 0.65 0.24 0.25 0.27 0.13 0.40   5 13 0.0012 0.5769 P(5)=0.991  0.0328 0.0027 2059.42 -7611.29
 84% 0.65 0.24 0.25 0.27 0.13 0.40   5 13 0.0012 0.5772 P(5)=0.991  0.0328 0.0027 2017.59 -7603.51
 84% 0.65 0.24 0.25 0.27 0.13 0.40   5 13 0.0012 0.5775 P(5)=0.991  0.0328 0.0027 2041.59 -7616.19
 84% 0.65 0.24 0.25 0.27 0.13 0.40   5 13 0.0012 0.5778 P(5)=0.991  0.0328 0.0027 2043.40 -7615.85
 84% 0.65 0.24 0.25 0.27 0.13 0.40   5 13 0.0012 0.5774 P(5)=0.991  0.0328 0.0027 2076.28 -7602.20
 84% 0.65 0.24 0.25 0.27 0.13 0.40   5 13 0.0012 0.5774 P(5)=0.991  0.0328 0.0027 2096.57 -7608.57
 84% 0.65 0.24 0.25 0.27 0.13 0.40   5 13 0.0012 0.5770 P(5)=0.991  0.0328 0.0027 2094.83 -7613.76
 84% 0.65 0.24 0.25 0.27 0.13 0.40   5 13 0.0012 0.5770 P(5)=0.991  0.0328 0.0027 2103.93 -7617.51
 84% 0.65 0.24 0.25 0.27 0.13 0.40   5 13 0.0012 0.5770 P(5)=0.991  0.0327 0.0027 2111.96 -7610.49
 84% 0.65 0.24 0.25 0.27 0.13 0.40   5 13 0.0012 0.5773 P(5)=0.991  0.0327 0.0027 2115.43 -7611.53
 84% 0.65 0.24 0.25 0.27 0.13 0.40   5 13 0.0012 0.5776 P(5)=0.991  0.0327 0.0027 2120.33 -7615.08
 84% 0.65 0.24 0.25 0.27 0.13 0.40   5 13 0.0012 0.5779 P(5)=0.991  0.0327 0.0027 2137.84 -7625.27
 84% 0.65 0.24 0.25 0.27 0.13 0.40   5 13 0.0012 0.5782 P(5)=0.991  0.0327 0.0027 2156.40 -7615.55
 85% 0.65 0.24 0.25 0.27 0.13 0.40   5 13 0.0012 0.5782 P(5)=0.991  0.0327 0.0027 2142.42 -7607.48
 85% 0.65 0.24 0.25 0.27 0.13 0.40   5 13 0.0012 0.5782 P(5)=0.991  0.0327 0.0027 2153.09 -7603.49
 85% 0.65 0.24 0.25 0.27 0.13 0.40   5 13 0.0012 0.5782 P(5)=0.991  0.0327 0.0027 2165.29 -7607.29
 85% 0.65 0.24 0.25 0.27 0.13 0.40   5 13 0.0012 0.5782 P(5)=0.991  0.0327 0.0027 2162.06 -7603.01
 85% 0.65 0.24 0.25 0.27 0.13 0.40   5 13 0.0012 0.5785 P(5)=0.991  0.0327 0.0027 2178.69 -7611.40
 85% 0.65 0.24 0.25 0.27 0.13 0.40   5 13 0.0012 0.5789 P(5)=0.991  0.0327 0.0027 2187.26 -7615.38
 85% 0.65 0.24 0.25 0.27 0.13 0.40   5 13 0.0012 0.5792 P(5)=0.991  0.0327 0.0027 2178.95 -7608.14
 85% 0.65 0.24 0.25 0.27 0.13 0.40   5 13 0.0012 0.5795 P(5)=0.991  0.0327 0.0027 2169.12 -7604.45
 85% 0.65 0.24 0.25 0.27 0.13 0.40   5 13 0.0012 0.5791 P(5)=0.991  0.0327 0.0027 2165.07 -7610.23
 85% 0.65 0.24 0.25 0.27 0.13 0.40   5 13 0.0012 0.5794 P(5)=0.991  0.0327 0.0027 2168.14 -7618.47
 85% 0.65 0.24 0.25 0.27 0.13 0.40   5 13 0.0012 0.5789 P(5)=0.991  0.0327 0.0027 2167.29 -7611.26  2:37

 85% 0.65 0.24 0.25 0.27 0.13 0.40   5 13 0.0012 0.5793 P(5)=0.991  0.0327 0.0027 2161.18 -7618.35
 85% 0.65 0.24 0.25 0.27 0.13 0.40   5 13 0.0012 0.5796 P(5)=0.991  0.0327 0.0027 2144.10 -7603.89
 85% 0.65 0.24 0.25 0.27 0.13 0.40   5 13 0.0012 0.5799 P(5)=0.991  0.0327 0.0027 2145.12 -7607.68
 85% 0.65 0.24 0.25 0.27 0.13 0.40   5 13 0.0012 0.5802 P(5)=0.991  0.0327 0.0027 2160.92 -7616.30
 85% 0.65 0.24 0.25 0.27 0.13 0.40   5 13 0.0012 0.5802 P(5)=0.991  0.0327 0.0027 2162.88 -7624.70
 85% 0.65 0.24 0.25 0.27 0.13 0.40   5 13 0.0012 0.5805 P(5)=0.991  0.0327 0.0027 2159.75 -7614.96
 85% 0.65 0.24 0.25 0.27 0.13 0.40   5 13 0.0012 0.5808 P(5)=0.991  0.0327 0.0027 2169.64 -7603.58
 85% 0.65 0.24 0.25 0.27 0.13 0.40   5 13 0.0012 0.5812 P(5)=0.991  0.0327 0.0027 2201.45 -7606.94
 85% 0.65 0.24 0.25 0.27 0.13 0.40   5 13 0.0012 0.5815 P(5)=0.991  0.0327 0.0027 2166.81 -7610.25
 86% 0.65 0.24 0.25 0.27 0.13 0.40   5 13 0.0012 0.5818 P(5)=0.991  0.0327 0.0027 2162.48 -7604.01
 86% 0.65 0.24 0.25 0.27 0.13 0.40   5 13 0.0012 0.5821 P(5)=0.991  0.0327 0.0027 2169.33 -7609.74
 86% 0.65 0.24 0.25 0.27 0.13 0.40   5 13 0.0012 0.5824 P(5)=0.991  0.0327 0.0027 2164.70 -7598.92
 86% 0.65 0.24 0.25 0.27 0.13 0.40   5 13 0.0012 0.5827 P(5)=0.991  0.0327 0.0027 2159.59 -7595.33
 86% 0.65 0.24 0.25 0.27 0.13 0.40   5 13 0.0012 0.5830 P(5)=0.991  0.0327 0.0027 2165.84 -7599.98
 86% 0.65 0.24 0.25 0.27 0.13 0.40   5 13 0.0012 0.5826 P(5)=0.991  0.0327 0.0027 2172.58 -7612.58
 86% 0.65 0.24 0.25 0.27 0.13 0.40   5 13 0.0012 0.5829 P(5)=0.991  0.0327 0.0027 2151.57 -7616.36
 86% 0.65 0.24 0.25 0.27 0.13 0.40   5 13 0.0012 0.5832 P(5)=0.991  0.0327 0.0027 2156.10 -7607.86
 86% 0.65 0.24 0.25 0.27 0.13 0.40   5 13 0.0012 0.5835 P(5)=0.991  0.0327 0.0027 2152.46 -7609.51
 86% 0.65 0.24 0.25 0.27 0.13 0.40   5 13 0.0012 0.5838 P(5)=0.991  0.0327 0.0027 2124.76 -7621.75
 86% 0.65 0.24 0.25 0.27 0.13 0.40   5 13 0.0012 0.5841 P(5)=0.991  0.0327 0.0027 2140.15 -7622.40
 86% 0.65 0.24 0.25 0.27 0.13 0.40   5 13 0.0012 0.5844 P(5)=0.991  0.0327 0.0027 2152.56 -7614.96
 86% 0.65 0.24 0.25 0.27 0.13 0.40   5 13 0.0012 0.5848 P(5)=0.991  0.0327 0.0027 2136.61 -7627.94
 86% 0.65 0.24 0.25 0.27 0.13 0.40   5 13 0.0012 0.5843 P(5)=0.991  0.0327 0.0027 2160.81 -7615.31
 86% 0.65 0.24 0.25 0.27 0.13 0.40   5 13 0.0012 0.5839 P(5)=0.991  0.0327 0.0027 2152.20 -7611.48
 86% 0.65 0.24 0.25 0.27 0.13 0.40   5 13 0.0012 0.5835 P(5)=0.991  0.0327 0.0027 2145.36 -7611.54
 86% 0.65 0.24 0.25 0.27 0.13 0.40   5 13 0.0012 0.5838 P(5)=0.991  0.0327 0.0027 2126.66 -7610.07
 86% 0.65 0.24 0.25 0.27 0.13 0.40   5 13 0.0012 0.5841 P(5)=0.991  0.0327 0.0027 2143.38 -7621.52
 86% 0.65 0.24 0.25 0.27 0.13 0.40   5 13 0.0012 0.5836 P(5)=0.991  0.0327 0.0027 2138.27 -7616.84
 86% 0.65 0.24 0.25 0.27 0.13 0.40   5 13 0.0012 0.5832 P(5)=0.991  0.0327 0.0027 2144.34 -7619.75
 87% 0.65 0.24 0.25 0.27 0.13 0.40   5 13 0.0012 0.5828 P(5)=0.991  0.0327 0.0027 2158.44 -7627.79
 87% 0.65 0.24 0.25 0.27 0.13 0.40   5 13 0.0012 0.5831 P(5)=0.991  0.0327 0.0027 2130.31 -7622.38
 87% 0.65 0.24 0.25 0.27 0.13 0.40   5 13 0.0012 0.5834 P(5)=0.991  0.0327 0.0027 2149.38 -7604.33
 87% 0.65 0.24 0.25 0.27 0.13 0.40   5 13 0.0012 0.5837 P(5)=0.991  0.0327 0.0027 2143.53 -7607.21
 87% 0.65 0.24 0.25 0.27 0.13 0.40   5 13 0.0012 0.5840 P(5)=0.991  0.0327 0.0027 2125.31 -7604.19
 87% 0.65 0.24 0.25 0.27 0.13 0.40   5 13 0.0012 0.5836 P(5)=0.991  0.0327 0.0027 2162.40 -7610.39
 87% 0.65 0.24 0.25 0.27 0.13 0.40   5 13 0.0012 0.5832 P(5)=0.991  0.0327 0.0027 2151.04 -7614.64
 87% 0.65 0.24 0.25 0.27 0.13 0.40   5 13 0.0012 0.5835 P(5)=0.991  0.0327 0.0027 2150.38 -7629.36
 87% 0.65 0.24 0.25 0.27 0.13 0.40   5 13 0.0012 0.5838 P(5)=0.991  0.0327 0.0027 2143.06 -7610.49
 87% 0.65 0.24 0.25 0.27 0.13 0.40   5 13 0.0012 0.5838 P(5)=0.991  0.0327 0.0027 2149.98 -7620.65
 87% 0.65 0.24 0.25 0.27 0.13 0.40   5 13 0.0012 0.5838 P(5)=0.991  0.0327 0.0027 2098.68 -7605.59
 87% 0.65 0.24 0.25 0.27 0.13 0.40   5 13 0.0012 0.5838 P(5)=0.991  0.0327 0.0027 2090.06 -7606.23
 87% 0.65 0.24 0.25 0.27 0.13 0.40   5 13 0.0012 0.5838 P(5)=0.991  0.0327 0.0027 2100.23 -7611.42
 87% 0.65 0.24 0.25 0.27 0.13 0.40   5 13 0.0012 0.5833 P(5)=0.991  0.0327 0.0027 2111.36 -7602.15
 87% 0.65 0.24 0.25 0.27 0.13 0.40   5 13 0.0012 0.5829 P(5)=0.991  0.0327 0.0027 2117.07 -7609.05
 87% 0.65 0.24 0.25 0.27 0.13 0.40   5 13 0.0012 0.5829 P(5)=0.991  0.0327 0.0027 2134.13 -7601.94
 87% 0.65 0.24 0.25 0.27 0.13 0.40   5 13 0.0012 0.5825 P(5)=0.991  0.0327 0.0027 2115.83 -7613.64
 87% 0.65 0.24 0.25 0.27 0.13 0.40   5 13 0.0012 0.5828 P(5)=0.991  0.0328 0.0027 2126.87 -7624.34
 87% 0.65 0.24 0.25 0.27 0.13 0.40   5 13 0.0012 0.5828 P(5)=0.991  0.0328 0.0027 2108.53 -7604.48
 87% 0.65 0.24 0.25 0.27 0.13 0.40   5 13 0.0012 0.5831 P(5)=0.991  0.0328 0.0027 2106.89 -7604.66
 88% 0.65 0.24 0.25 0.27 0.13 0.40   5 13 0.0012 0.5831 P(5)=0.991  0.0328 0.0027 2082.72 -7602.69
 88% 0.65 0.24 0.25 0.27 0.13 0.40   5 13 0.0012 0.5831 P(5)=0.991  0.0328 0.0027 2074.31 -7600.23
 88% 0.65 0.24 0.25 0.27 0.13 0.40   5 13 0.0012 0.5831 P(5)=0.991  0.0328 0.0027 2083.40 -7602.50
 88% 0.65 0.24 0.25 0.27 0.13 0.40   5 13 0.0012 0.5834 P(5)=0.991  0.0328 0.0027 2117.18 -7612.32
 88% 0.65 0.24 0.25 0.27 0.13 0.40   5 13 0.0012 0.5830 P(5)=0.991  0.0328 0.0027 2106.95 -7595.13
 88% 0.65 0.24 0.25 0.27 0.13 0.40   5 13 0.0012 0.5833 P(5)=0.991  0.0328 0.0027 2131.54 -7611.87
 88% 0.65 0.24 0.25 0.27 0.13 0.40   5 13 0.0012 0.5828 P(5)=0.991  0.0328 0.0027 2134.69 -7617.58
 88% 0.65 0.24 0.25 0.27 0.13 0.40   5 13 0.0012 0.5828 P(5)=0.991  0.0328 0.0028 2130.41 -7600.53
 88% 0.65 0.24 0.25 0.27 0.13 0.40   5 13 0.0012 0.5832 P(5)=0.991  0.0328 0.0028 2130.66 -7604.26
 88% 0.65 0.24 0.25 0.27 0.13 0.40   5 13 0.0012 0.5835 P(5)=0.991  0.0328 0.0028 2135.16 -7622.46
 88% 0.65 0.24 0.25 0.27 0.13 0.40   5 13 0.0012 0.5838 P(5)=0.991  0.0328 0.0028 2124.36 -7591.99
 88% 0.65 0.24 0.25 0.27 0.13 0.40   5 13 0.0012 0.5838 P(5)=0.991  0.0328 0.0028 2106.02 -7605.87
 88% 0.65 0.24 0.25 0.27 0.13 0.40   5 13 0.0012 0.5841 P(5)=0.991  0.0328 0.0028 2104.55 -7588.55
 88% 0.65 0.24 0.25 0.27 0.13 0.40   5 13 0.0012 0.5844 P(5)=0.991  0.0328 0.0028 2118.58 -7606.63
 88% 0.65 0.24 0.25 0.27 0.13 0.40   5 13 0.0012 0.5847 P(5)=0.991  0.0328 0.0028 2110.35 -7617.61
 88% 0.65 0.24 0.25 0.27 0.13 0.40   5 13 0.0012 0.5850 P(5)=0.992  0.0328 0.0028 2098.43 -7619.25
 88% 0.65 0.24 0.25 0.27 0.13 0.40   5 13 0.0012 0.5853 P(5)=0.992  0.0328 0.0028 2166.70 -7601.84
 88% 0.65 0.24 0.25 0.27 0.13 0.40   5 13 0.0012 0.5856 P(5)=0.992  0.0328 0.0028 2171.39 -7604.29
 88% 0.65 0.24 0.25 0.27 0.13 0.40   5 13 0.0012 0.5859 P(5)=0.992  0.0328 0.0028 2162.13 -7614.45
 88% 0.65 0.24 0.25 0.27 0.13 0.40   5 13 0.0012 0.5854 P(5)=0.992  0.0328 0.0028 2128.60 -7622.67
 89% 0.65 0.24 0.25 0.27 0.13 0.40   5 13 0.0012 0.5857 P(5)=0.992  0.0328 0.0028 2133.46 -7626.76
 89% 0.65 0.24 0.25 0.27 0.13 0.40   5 13 0.0012 0.5857 P(5)=0.992  0.0328 0.0028 2110.96 -7630.66
 89% 0.65 0.24 0.25 0.27 0.13 0.40   5 13 0.0012 0.5857 P(5)=0.992  0.0328 0.0028 2133.37 -7606.15
 89% 0.65 0.24 0.25 0.27 0.13 0.40   5 13 0.0012 0.5857 P(5)=0.992  0.0328 0.0028 2161.97 -7601.83
 89% 0.65 0.24 0.25 0.27 0.13 0.40   5 13 0.0012 0.5857 P(5)=0.992  0.0328 0.0028 2149.98 -7616.70
 89% 0.65 0.24 0.25 0.27 0.13 0.40   5 13 0.0012 0.5857 P(5)=0.992  0.0328 0.0028 2155.95 -7614.83
 89% 0.65 0.24 0.25 0.27 0.13 0.40   5 13 0.0012 0.5857 P(5)=0.992  0.0328 0.0028 2160.29 -7622.38
 89% 0.65 0.24 0.25 0.27 0.13 0.40   5 13 0.0012 0.5853 P(5)=0.992  0.0328 0.0028 2170.66 -7612.56
 89% 0.65 0.24 0.25 0.27 0.13 0.40   5 13 0.0012 0.5853 P(5)=0.992  0.0328 0.0028 2160.72 -7616.68
 89% 0.65 0.24 0.25 0.27 0.13 0.40   5 13 0.0012 0.5853 P(5)=0.992  0.0328 0.0028 2164.33 -7620.49
 89% 0.65 0.24 0.25 0.27 0.13 0.40   5 13 0.0012 0.5853 P(5)=0.992  0.0328 0.0028 2169.63 -7615.76
 89% 0.65 0.24 0.25 0.27 0.13 0.40   5 13 0.0012 0.5849 P(5)=0.992  0.0328 0.0028 2173.01 -7622.19
 89% 0.65 0.24 0.25 0.27 0.13 0.40   5 13 0.0012 0.5852 P(5)=0.992  0.0328 0.0028 2160.12 -7621.47
 89% 0.65 0.24 0.25 0.27 0.13 0.40   5 13 0.0012 0.5855 P(5)=0.992  0.0328 0.0028 2120.21 -7614.62
 89% 0.65 0.24 0.25 0.27 0.13 0.40   5 13 0.0012 0.5855 P(5)=0.992  0.0328 0.0028 2138.40 -7609.69
 89% 0.65 0.24 0.25 0.27 0.13 0.40   5 13 0.0012 0.5851 P(5)=0.992  0.0328 0.0028 2136.87 -7609.09
 89% 0.65 0.24 0.25 0.27 0.13 0.40   5 13 0.0012 0.5846 P(5)=0.992  0.0328 0.0028 2123.65 -7611.91
 89% 0.65 0.24 0.25 0.27 0.13 0.40   5 13 0.0012 0.5842 P(5)=0.992  0.0328 0.0028 2126.87 -7605.55
 89% 0.65 0.24 0.25 0.27 0.13 0.40   5 13 0.0012 0.5842 P(5)=0.992  0.0328 0.0028 2129.95 -7612.73
 89% 0.65 0.24 0.25 0.27 0.13 0.40   5 13 0.0012 0.5842 P(5)=0.992  0.0328 0.0028 2140.97 -7622.15
 90% 0.65 0.24 0.25 0.27 0.13 0.40   5 13 0.0012 0.5838 P(5)=0.992  0.0328 0.0028 2142.16 -7630.31
 90% 0.65 0.24 0.25 0.27 0.13 0.40   5 13 0.0012 0.5834 P(5)=0.992  0.0328 0.0028 2141.22 -7617.24
 90% 0.65 0.24 0.25 0.27 0.13 0.40   5 13 0.0012 0.5830 P(5)=0.992  0.0328 0.0028 2142.87 -7625.33
 90% 0.65 0.24 0.25 0.27 0.13 0.40   5 13 0.0012 0.5830 P(5)=0.992  0.0328 0.0028 2145.70 -7638.11
 90% 0.65 0.24 0.25 0.27 0.13 0.40   5 13 0.0012 0.5833 P(5)=0.992  0.0328 0.0028 2131.77 -7635.19
 90% 0.65 0.24 0.25 0.27 0.13 0.40   5 13 0.0012 0.5833 P(5)=0.992  0.0328 0.0028 2124.56 -7624.34
 90% 0.65 0.24 0.25 0.27 0.13 0.40   5 13 0.0012 0.5836 P(5)=0.992  0.0328 0.0028 2134.88 -7629.56
 90% 0.65 0.24 0.25 0.27 0.13 0.40   5 13 0.0012 0.5836 P(5)=0.992  0.0328 0.0028 2109.62 -7619.86
 90% 0.65 0.24 0.25 0.27 0.13 0.40   5 13 0.0012 0.5832 P(5)=0.992  0.0328 0.0028 2119.16 -7604.91
 90% 0.65 0.24 0.25 0.27 0.13 0.40   5 13 0.0012 0.5832 P(5)=0.992  0.0328 0.0028 2092.10 -7614.38
 90% 0.65 0.24 0.25 0.27 0.13 0.40   5 13 0.0012 0.5835 P(5)=0.992  0.0328 0.0028 2086.96 -7603.73  2:45

 90% 0.65 0.24 0.25 0.27 0.13 0.40   5 13 0.0012 0.5830 P(5)=0.992  0.0328 0.0028 2088.02 -7608.84
 90% 0.65 0.24 0.25 0.27 0.13 0.40   5 13 0.0012 0.5833 P(5)=0.992  0.0328 0.0028 2098.02 -7617.43
 90% 0.65 0.24 0.25 0.27 0.13 0.40   5 13 0.0012 0.5836 P(5)=0.992  0.0328 0.0028 2108.64 -7624.93
 90% 0.65 0.24 0.25 0.27 0.13 0.40   5 13 0.0012 0.5832 P(5)=0.992  0.0328 0.0028 2123.90 -7606.30
 90% 0.65 0.24 0.25 0.27 0.13 0.40   5 13 0.0012 0.5835 P(5)=0.992  0.0328 0.0028 2132.61 -7611.33
 90% 0.65 0.24 0.25 0.27 0.13 0.40   5 13 0.0012 0.5838 P(5)=0.992  0.0328 0.0028 2128.75 -7616.42
 90% 0.65 0.24 0.25 0.27 0.13 0.40   5 13 0.0012 0.5834 P(5)=0.992  0.0328 0.0028 2131.48 -7617.18
 90% 0.65 0.24 0.25 0.27 0.13 0.40   5 13 0.0012 0.5830 P(5)=0.992  0.0328 0.0028 2120.14 -7615.01
 90% 0.65 0.24 0.25 0.27 0.13 0.40   5 13 0.0012 0.5833 P(5)=0.992  0.0328 0.0028 2108.82 -7626.99
 91% 0.65 0.24 0.25 0.27 0.13 0.40   5 13 0.0012 0.5833 P(5)=0.992  0.0328 0.0028 2109.02 -7621.52
 91% 0.65 0.24 0.25 0.27 0.13 0.40   5 13 0.0012 0.5836 P(5)=0.992  0.0328 0.0028 2117.91 -7627.85
 91% 0.65 0.24 0.25 0.27 0.13 0.40   5 13 0.0012 0.5832 P(5)=0.992  0.0328 0.0028 2127.91 -7629.26
 91% 0.65 0.24 0.25 0.27 0.13 0.40   5 13 0.0012 0.5827 P(5)=0.992  0.0328 0.0028 2147.07 -7625.15
 91% 0.65 0.24 0.25 0.27 0.13 0.40   5 13 0.0012 0.5830 P(5)=0.992  0.0328 0.0028 2131.67 -7611.08
 91% 0.65 0.24 0.25 0.27 0.13 0.40   5 13 0.0012 0.5830 P(5)=0.992  0.0328 0.0028 2136.41 -7625.59
 91% 0.65 0.24 0.25 0.27 0.13 0.40   5 13 0.0012 0.5833 P(5)=0.992  0.0328 0.0028 2134.77 -7616.47
 91% 0.65 0.24 0.25 0.27 0.13 0.40   5 13 0.0012 0.5829 P(5)=0.992  0.0328 0.0028 2131.58 -7622.71
 91% 0.65 0.24 0.25 0.27 0.13 0.40   5 13 0.0012 0.5832 P(5)=0.992  0.0328 0.0028 2105.97 -7617.11
 91% 0.65 0.24 0.25 0.27 0.13 0.40   5 13 0.0011 0.5835 P(5)=0.992  0.0328 0.0028 2112.83 -7612.91
 91% 0.65 0.24 0.25 0.27 0.13 0.40   5 13 0.0011 0.5838 P(5)=0.992  0.0328 0.0028 2121.22 -7612.13
 91% 0.65 0.24 0.25 0.27 0.13 0.40   5 13 0.0011 0.5841 P(5)=0.992  0.0328 0.0028 2161.27 -7609.11
 91% 0.65 0.24 0.25 0.27 0.13 0.40   5 13 0.0011 0.5844 P(5)=0.992  0.0328 0.0028 2173.16 -7607.19
 91% 0.65 0.24 0.25 0.27 0.13 0.40   5 13 0.0011 0.5840 P(5)=0.992  0.0328 0.0028 2188.47 -7616.77
 91% 0.65 0.24 0.25 0.27 0.13 0.40   5 13 0.0011 0.5836 P(5)=0.992  0.0328 0.0028 2095.44 -7617.83
 91% 0.65 0.24 0.25 0.27 0.13 0.40   5 13 0.0011 0.5832 P(5)=0.992  0.0328 0.0028 2088.01 -7629.17
 91% 0.65 0.24 0.25 0.27 0.13 0.40   5 13 0.0011 0.5827 P(5)=0.992  0.0328 0.0028 2092.05 -7629.22
 91% 0.65 0.24 0.25 0.27 0.13 0.40   5 13 0.0011 0.5830 P(5)=0.992  0.0328 0.0028 2097.14 -7610.23
 91% 0.65 0.24 0.25 0.27 0.13 0.40   5 13 0.0011 0.5833 P(5)=0.992  0.0328 0.0028 2077.29 -7612.30
 91% 0.65 0.24 0.25 0.27 0.13 0.40   5 13 0.0011 0.5829 P(5)=0.992  0.0328 0.0028 2080.82 -7627.56
 92% 0.65 0.24 0.25 0.27 0.13 0.40   5 13 0.0011 0.5832 P(5)=0.992  0.0328 0.0028 2087.80 -7643.57
 92% 0.65 0.24 0.25 0.27 0.13 0.40   5 13 0.0011 0.5832 P(5)=0.992  0.0328 0.0028 2080.42 -7636.86
 92% 0.65 0.24 0.25 0.27 0.13 0.40   5 13 0.0011 0.5835 P(5)=0.992  0.0328 0.0028 2104.13 -7631.78
 92% 0.65 0.24 0.25 0.27 0.13 0.40   5 13 0.0011 0.5838 P(5)=0.992  0.0328 0.0028 2097.54 -7625.38
 92% 0.65 0.24 0.25 0.27 0.13 0.40   5 13 0.0011 0.5841 P(5)=0.992  0.0328 0.0028 2105.64 -7604.68
 92% 0.65 0.24 0.25 0.27 0.13 0.40   5 13 0.0011 0.5837 P(5)=0.992  0.0328 0.0028 2098.41 -7608.67
 92% 0.65 0.24 0.25 0.27 0.13 0.40   5 13 0.0011 0.5837 P(5)=0.992  0.0328 0.0028 2100.14 -7609.42
 92% 0.65 0.24 0.25 0.27 0.13 0.40   5 13 0.0011 0.5840 P(5)=0.992  0.0328 0.0028 2029.07 -7611.37
 92% 0.65 0.24 0.25 0.27 0.13 0.40   5 13 0.0011 0.5836 P(5)=0.992  0.0328 0.0028 2036.67 -7608.29
 92% 0.65 0.24 0.25 0.27 0.13 0.40   5 13 0.0011 0.5836 P(5)=0.992  0.0328 0.0028 2029.47 -7597.41
 92% 0.65 0.24 0.25 0.27 0.13 0.40   5 13 0.0011 0.5832 P(5)=0.992  0.0328 0.0028 2037.72 -7598.23
 92% 0.65 0.24 0.25 0.27 0.13 0.40   5 13 0.0011 0.5832 P(5)=0.992  0.0328 0.0028 2056.89 -7590.78
 92% 0.65 0.24 0.25 0.27 0.13 0.40   5 13 0.0011 0.5832 P(5)=0.992  0.0328 0.0028 2085.69 -7596.58
 92% 0.65 0.24 0.25 0.27 0.13 0.40   5 13 0.0011 0.5828 P(5)=0.992  0.0328 0.0028 2088.23 -7599.86
 92% 0.65 0.24 0.25 0.27 0.13 0.40   5 13 0.0011 0.5828 P(5)=0.992  0.0327 0.0028 2081.10 -7609.62
 92% 0.65 0.24 0.25 0.27 0.13 0.40   5 13 0.0011 0.5830 P(5)=0.992  0.0327 0.0028 2056.49 -7622.13
 92% 0.65 0.24 0.25 0.27 0.13 0.40   5 13 0.0011 0.5833 P(5)=0.992  0.0327 0.0028 2073.46 -7624.65
 92% 0.65 0.24 0.25 0.27 0.13 0.40   5 13 0.0011 0.5833 P(5)=0.992  0.0327 0.0028 2063.79 -7626.22
 92% 0.65 0.24 0.25 0.27 0.13 0.40   5 13 0.0011 0.5829 P(5)=0.992  0.0327 0.0028 2040.19 -7615.13
 92% 0.65 0.24 0.25 0.27 0.12 0.40   5 13 0.0011 0.5825 P(5)=0.992  0.0327 0.0028 2038.25 -7601.86
 93% 0.65 0.24 0.25 0.27 0.12 0.40   5 13 0.0011 0.5821 P(5)=0.992  0.0327 0.0028 2049.90 -7625.78
 93% 0.65 0.24 0.25 0.27 0.12 0.40   5 13 0.0011 0.5821 P(5)=0.992  0.0327 0.0028 2027.83 -7627.46
 93% 0.65 0.24 0.25 0.27 0.12 0.40   5 13 0.0011 0.5817 P(5)=0.992  0.0327 0.0028 2022.88 -7624.83
 93% 0.65 0.24 0.25 0.27 0.12 0.40   5 13 0.0011 0.5820 P(5)=0.992  0.0327 0.0028 2043.36 -7634.08
 93% 0.65 0.24 0.25 0.27 0.12 0.40   5 13 0.0011 0.5816 P(5)=0.992  0.0327 0.0028 2050.00 -7625.16
 93% 0.65 0.24 0.25 0.27 0.12 0.40   5 13 0.0011 0.5816 P(5)=0.992  0.0327 0.0028 2069.07 -7613.00
 93% 0.65 0.24 0.25 0.27 0.12 0.40   5 13 0.0011 0.5812 P(5)=0.992  0.0327 0.0028 2074.84 -7612.60
 93% 0.65 0.24 0.25 0.27 0.12 0.40   5 13 0.0011 0.5808 P(5)=0.992  0.0327 0.0028 2091.04 -7621.97
 93% 0.65 0.24 0.25 0.27 0.12 0.40   5 13 0.0011 0.5808 P(5)=0.992  0.0327 0.0028 2098.41 -7621.81
 93% 0.65 0.24 0.25 0.27 0.12 0.40   5 13 0.0011 0.5808 P(5)=0.992  0.0327 0.0028 2115.17 -7629.67
 93% 0.65 0.24 0.25 0.27 0.12 0.40   5 13 0.0011 0.5808 P(5)=0.992  0.0327 0.0028 2124.57 -7630.33
 93% 0.65 0.24 0.25 0.27 0.12 0.40   5 13 0.0011 0.5804 P(5)=0.992  0.0327 0.0028 2139.78 -7615.60
 93% 0.65 0.24 0.25 0.27 0.13 0.40   5 13 0.0011 0.5800 P(5)=0.992  0.0327 0.0028 2086.45 -7606.32
 93% 0.65 0.24 0.25 0.27 0.13 0.40   5 13 0.0011 0.5803 P(5)=0.992  0.0327 0.0028 2054.59 -7601.96
 93% 0.65 0.24 0.25 0.27 0.13 0.40   5 13 0.0011 0.5806 P(5)=0.992  0.0327 0.0028 2084.08 -7606.64
 93% 0.65 0.24 0.25 0.27 0.13 0.40   5 13 0.0011 0.5806 P(5)=0.992  0.0327 0.0028 2075.27 -7608.28
 93% 0.65 0.24 0.25 0.27 0.13 0.40   5 13 0.0011 0.5806 P(5)=0.992  0.0327 0.0028 2071.35 -7607.28
 93% 0.65 0.24 0.25 0.27 0.13 0.40   5 13 0.0011 0.5809 P(5)=0.992  0.0327 0.0028 2098.59 -7608.09
 93% 0.65 0.24 0.25 0.27 0.13 0.40   5 13 0.0011 0.5812 P(5)=0.992  0.0327 0.0028 2084.39 -7604.55
 93% 0.65 0.24 0.25 0.27 0.13 0.40   5 13 0.0011 0.5814 P(5)=0.992  0.0327 0.0028 2078.63 -7605.24
 94% 0.65 0.24 0.25 0.27 0.13 0.40   5 13 0.0011 0.5814 P(5)=0.992  0.0327 0.0028 2073.49 -7609.42
 94% 0.65 0.24 0.25 0.27 0.13 0.40   5 13 0.0011 0.5810 P(5)=0.992  0.0327 0.0028 2096.09 -7610.13
 94% 0.65 0.24 0.25 0.27 0.13 0.40   5 13 0.0011 0.5810 P(5)=0.992  0.0327 0.0028 2070.61 -7595.14
 94% 0.65 0.24 0.25 0.27 0.12 0.40   5 13 0.0011 0.5813 P(5)=0.992  0.0327 0.0028 2074.62 -7603.81
 94% 0.65 0.24 0.25 0.27 0.12 0.40   5 13 0.0011 0.5816 P(5)=0.992  0.0327 0.0028 2104.12 -7609.25
 94% 0.65 0.24 0.25 0.27 0.12 0.40   5 13 0.0011 0.5819 P(5)=0.992  0.0327 0.0028 2089.73 -7606.75
 94% 0.65 0.24 0.25 0.27 0.12 0.40   5 13 0.0011 0.5822 P(5)=0.992  0.0327 0.0028 2080.37 -7625.18
 94% 0.65 0.24 0.25 0.27 0.12 0.40   5 13 0.0011 0.5818 P(5)=0.992  0.0327 0.0028 2083.60 -7635.12
 94% 0.65 0.24 0.25 0.27 0.12 0.40   5 13 0.0011 0.5814 P(5)=0.992  0.0327 0.0028 2086.81 -7626.40
 94% 0.65 0.24 0.25 0.27 0.12 0.40   5 13 0.0011 0.5817 P(5)=0.992  0.0327 0.0028 2075.19 -7625.87
 94% 0.65 0.24 0.25 0.27 0.12 0.40   5 13 0.0011 0.5820 P(5)=0.992  0.0327 0.0028 2074.75 -7610.55
 94% 0.65 0.24 0.25 0.27 0.12 0.40   5 13 0.0011 0.5816 P(5)=0.992  0.0327 0.0028 2058.86 -7605.18
 94% 0.65 0.24 0.25 0.27 0.12 0.40   5 13 0.0011 0.5812 P(5)=0.992  0.0327 0.0028 2062.09 -7621.26
 94% 0.65 0.24 0.25 0.27 0.12 0.40   5 13 0.0011 0.5808 P(5)=0.992  0.0327 0.0028 2058.11 -7633.18
 94% 0.65 0.24 0.25 0.27 0.12 0.40   5 13 0.0011 0.5804 P(5)=0.992  0.0327 0.0028 2046.25 -7616.08
 94% 0.65 0.24 0.25 0.27 0.12 0.40   5 13 0.0011 0.5807 P(5)=0.992  0.0327 0.0028 2061.45 -7606.73
 94% 0.65 0.24 0.25 0.27 0.12 0.40   5 13 0.0011 0.5803 P(5)=0.992  0.0327 0.0028 2058.88 -7603.11
 94% 0.65 0.24 0.25 0.27 0.12 0.40   5 13 0.0011 0.5799 P(5)=0.992  0.0327 0.0028 2074.26 -7600.79
 94% 0.65 0.24 0.25 0.27 0.12 0.40   5 13 0.0011 0.5802 P(5)=0.992  0.0327 0.0028 2078.30 -7609.34
 94% 0.65 0.24 0.25 0.27 0.12 0.40   5 13 0.0011 0.5804 P(5)=0.992  0.0327 0.0028 2071.32 -7605.95
 95% 0.65 0.24 0.25 0.27 0.12 0.40   5 13 0.0011 0.5801 P(5)=0.992  0.0327 0.0028 2088.59 -7594.19
 95% 0.65 0.24 0.25 0.27 0.12 0.40   5 13 0.0011 0.5797 P(5)=0.992  0.0327 0.0028 2073.14 -7594.36
 95% 0.65 0.24 0.25 0.27 0.12 0.40   5 13 0.0011 0.5793 P(5)=0.992  0.0327 0.0028 2064.20 -7597.48
 95% 0.65 0.24 0.25 0.27 0.12 0.40   5 13 0.0011 0.5796 P(5)=0.992  0.0327 0.0028 2069.74 -7595.24
 95% 0.65 0.24 0.25 0.27 0.12 0.40   5 13 0.0011 0.5792 P(5)=0.992  0.0327 0.0028 2079.38 -7606.62
 95% 0.65 0.24 0.25 0.27 0.12 0.40   5 13 0.0011 0.5788 P(5)=0.992  0.0327 0.0028 2068.75 -7604.36
 95% 0.65 0.24 0.25 0.27 0.12 0.40   5 13 0.0011 0.5784 P(5)=0.992  0.0327 0.0028 2022.78 -7612.07
 95% 0.65 0.24 0.25 0.27 0.12 0.40   5 13 0.0011 0.5787 P(5)=0.992  0.0327 0.0028 2027.18 -7601.90
 95% 0.65 0.24 0.25 0.27 0.12 0.40   5 13 0.0011 0.5789 P(5)=0.992  0.0327 0.0028 2029.84 -7599.66
 95% 0.65 0.24 0.25 0.27 0.12 0.40   5 13 0.0011 0.5792 P(5)=0.992  0.0327 0.0028 2093.07 -7602.56
 95% 0.65 0.24 0.25 0.27 0.12 0.40   5 13 0.0011 0.5795 P(5)=0.992  0.0327 0.0028 2086.64 -7617.20  2:53

 95% 0.65 0.24 0.25 0.27 0.12 0.40   5 13 0.0011 0.5791 P(5)=0.992  0.0327 0.0028 2037.41 -7599.91
 95% 0.65 0.24 0.25 0.27 0.12 0.40   5 13 0.0011 0.5787 P(5)=0.992  0.0327 0.0028 2042.39 -7607.90
 95% 0.65 0.24 0.25 0.27 0.12 0.40   5 13 0.0011 0.5787 P(5)=0.992  0.0327 0.0028 2040.34 -7606.98
 95% 0.65 0.24 0.25 0.27 0.13 0.40   5 13 0.0011 0.5783 P(5)=0.992  0.0327 0.0028 2073.04 -7612.33
 95% 0.65 0.24 0.25 0.28 0.12 0.40   5 13 0.0011 0.5783 P(5)=0.992  0.0327 0.0028 2071.08 -7604.38
 95% 0.65 0.24 0.25 0.28 0.13 0.40   5 13 0.0011 0.5783 P(5)=0.992  0.0327 0.0028 2109.53 -7609.42
 95% 0.65 0.24 0.25 0.27 0.13 0.40   5 13 0.0011 0.5780 P(5)=0.992  0.0327 0.0028 2058.79 -7612.51
 95% 0.65 0.24 0.25 0.27 0.13 0.40   5 13 0.0011 0.5782 P(5)=0.992  0.0327 0.0028 2036.42 -7607.16
 95% 0.65 0.24 0.25 0.27 0.13 0.40   5 13 0.0011 0.5785 P(5)=0.992  0.0327 0.0028 2047.24 -7602.90
 96% 0.65 0.24 0.25 0.27 0.13 0.40   5 13 0.0011 0.5781 P(5)=0.992  0.0328 0.0028 2051.75 -7605.92
 96% 0.65 0.24 0.25 0.28 0.13 0.40   5 13 0.0011 0.5784 P(5)=0.992  0.0328 0.0028 2035.34 -7601.18
 96% 0.65 0.24 0.25 0.28 0.13 0.40   5 13 0.0011 0.5784 P(5)=0.992  0.0328 0.0028 2045.62 -7597.54
 96% 0.65 0.24 0.25 0.28 0.13 0.40   5 13 0.0011 0.5787 P(5)=0.992  0.0328 0.0028 2042.69 -7589.92
 96% 0.65 0.24 0.25 0.28 0.13 0.40   5 13 0.0011 0.5783 P(5)=0.992  0.0328 0.0028 2038.86 -7601.91
 96% 0.65 0.24 0.25 0.28 0.13 0.40   5 13 0.0011 0.5786 P(5)=0.992  0.0328 0.0028 2033.08 -7614.30
 96% 0.65 0.24 0.25 0.28 0.13 0.40   5 13 0.0011 0.5789 P(5)=0.992  0.0328 0.0028 2025.89 -7607.75
 96% 0.65 0.24 0.25 0.28 0.13 0.40   5 13 0.0011 0.5789 P(5)=0.992  0.0328 0.0028 2042.42 -7594.69
 96% 0.65 0.24 0.25 0.28 0.13 0.40   5 13 0.0011 0.5785 P(5)=0.992  0.0328 0.0028 2050.51 -7608.75
 96% 0.65 0.24 0.25 0.28 0.13 0.40   5 13 0.0011 0.5785 P(5)=0.992  0.0328 0.0028 2060.19 -7599.17
 96% 0.65 0.24 0.25 0.28 0.13 0.40   5 13 0.0011 0.5788 P(5)=0.992  0.0328 0.0028 2044.78 -7615.79
 96% 0.65 0.24 0.25 0.28 0.12 0.40   5 13 0.0011 0.5791 P(5)=0.992  0.0328 0.0028 2032.14 -7617.07
 96% 0.65 0.24 0.25 0.27 0.12 0.40   5 13 0.0011 0.5791 P(5)=0.992  0.0328 0.0028 2041.21 -7614.41
 96% 0.65 0.24 0.25 0.28 0.12 0.40   5 13 0.0011 0.5791 P(5)=0.992  0.0328 0.0028 2015.87 -7605.03
 96% 0.65 0.24 0.25 0.27 0.13 0.40   5 13 0.0011 0.5787 P(5)=0.992  0.0328 0.0028 2060.94 -7601.19
 96% 0.65 0.24 0.25 0.27 0.13 0.40   5 13 0.0011 0.5783 P(5)=0.992  0.0328 0.0028 2067.16 -7622.47
 96% 0.65 0.24 0.25 0.28 0.13 0.40   5 13 0.0011 0.5779 P(5)=0.992  0.0328 0.0028 2076.16 -7612.85
 96% 0.65 0.24 0.25 0.27 0.13 0.40   5 13 0.0011 0.5779 P(5)=0.992  0.0328 0.0028 2066.67 -7616.13
 96% 0.65 0.24 0.25 0.27 0.13 0.40   5 13 0.0011 0.5775 P(5)=0.992  0.0328 0.0028 2049.85 -7613.97
 96% 0.65 0.24 0.25 0.27 0.12 0.40   5 13 0.0011 0.5775 P(5)=0.992  0.0328 0.0028 2067.69 -7618.55
 97% 0.65 0.24 0.25 0.28 0.12 0.40   5 13 0.0011 0.5771 P(5)=0.992  0.0328 0.0028 2070.10 -7608.27
 97% 0.65 0.24 0.25 0.28 0.12 0.40   5 13 0.0011 0.5771 P(5)=0.992  0.0328 0.0028 2069.93 -7607.62
 97% 0.65 0.24 0.25 0.28 0.12 0.40   5 13 0.0011 0.5774 P(5)=0.992  0.0328 0.0028 2084.24 -7611.92
 97% 0.65 0.24 0.25 0.28 0.12 0.40   5 13 0.0011 0.5777 P(5)=0.992  0.0328 0.0028 2095.56 -7611.19
 97% 0.65 0.24 0.25 0.28 0.12 0.40   5 13 0.0011 0.5780 P(5)=0.992  0.0328 0.0028 2097.02 -7618.52
 97% 0.65 0.24 0.25 0.28 0.13 0.40   5 13 0.0011 0.5776 P(5)=0.992  0.0328 0.0028 2081.16 -7626.03
 97% 0.65 0.24 0.25 0.28 0.13 0.40   5 13 0.0011 0.5772 P(5)=0.992  0.0328 0.0028 2081.31 -7619.60
 97% 0.65 0.24 0.25 0.28 0.12 0.40   5 13 0.0011 0.5768 P(5)=0.992  0.0328 0.0028 2044.49 -7621.38
 97% 0.65 0.24 0.25 0.28 0.12 0.40   5 13 0.0011 0.5768 P(5)=0.992  0.0328 0.0028 2030.30 -7630.70
 97% 0.65 0.24 0.25 0.28 0.12 0.40   5 13 0.0011 0.5768 P(5)=0.992  0.0328 0.0028 2038.17 -7633.33
 97% 0.65 0.24 0.25 0.28 0.12 0.40   5 13 0.0011 0.5771 P(5)=0.992  0.0328 0.0028 2055.05 -7620.41
 97% 0.65 0.24 0.25 0.28 0.12 0.40   5 13 0.0011 0.5774 P(5)=0.992  0.0328 0.0028 2035.64 -7616.90
 97% 0.65 0.24 0.25 0.28 0.12 0.40   5 13 0.0011 0.5770 P(5)=0.992  0.0328 0.0028 2044.66 -7616.45
 97% 0.65 0.24 0.25 0.28 0.12 0.40   5 13 0.0011 0.5766 P(5)=0.992  0.0328 0.0028 2062.97 -7609.89
 97% 0.65 0.24 0.25 0.28 0.12 0.40   5 13 0.0011 0.5762 P(5)=0.992  0.0328 0.0028 2058.38 -7611.41
 97% 0.65 0.24 0.25 0.28 0.12 0.40   5 13 0.0011 0.5765 P(5)=0.992  0.0328 0.0028 2042.40 -7600.17
 97% 0.65 0.24 0.25 0.28 0.12 0.40   5 13 0.0011 0.5761 P(5)=0.992  0.0328 0.0028 2057.13 -7600.76
 97% 0.65 0.24 0.25 0.27 0.12 0.40   5 13 0.0011 0.5764 P(5)=0.992  0.0328 0.0028 2058.99 -7593.87
 97% 0.65 0.24 0.25 0.27 0.12 0.40   5 13 0.0011 0.5760 P(5)=0.992  0.0328 0.0028 2085.95 -7611.23
 97% 0.65 0.24 0.25 0.28 0.12 0.40   5 13 0.0011 0.5757 P(5)=0.992  0.0328 0.0028 2104.52 -7607.15
 98% 0.65 0.24 0.25 0.28 0.12 0.40   5 13 0.0011 0.5753 P(5)=0.992  0.0328 0.0028 2119.12 -7595.05
 98% 0.65 0.24 0.25 0.28 0.12 0.40   5 13 0.0011 0.5756 P(5)=0.992  0.0328 0.0028 2146.15 -7613.63
 98% 0.65 0.24 0.25 0.28 0.12 0.40   5 13 0.0011 0.5758 P(5)=0.992  0.0328 0.0028 2122.87 -7609.65
 98% 0.65 0.24 0.25 0.28 0.12 0.40   5 13 0.0011 0.5761 P(5)=0.992  0.0328 0.0028 2124.98 -7615.60
 98% 0.65 0.24 0.25 0.28 0.12 0.40   5 13 0.0011 0.5764 P(5)=0.992  0.0328 0.0028 2086.38 -7608.44
 98% 0.65 0.24 0.25 0.28 0.12 0.40   5 13 0.0011 0.5760 P(5)=0.992  0.0328 0.0028 2111.41 -7605.13
 98% 0.65 0.24 0.25 0.28 0.12 0.40   5 13 0.0011 0.5763 P(5)=0.992  0.0328 0.0028 2100.08 -7604.11
 98% 0.65 0.24 0.25 0.27 0.12 0.40   5 13 0.0011 0.5766 P(5)=0.992  0.0328 0.0028 2071.51 -7612.02
 98% 0.65 0.24 0.25 0.28 0.13 0.40   5 13 0.0011 0.5768 P(5)=0.992  0.0328 0.0028 2014.96 -7609.27
 98% 0.65 0.24 0.25 0.28 0.13 0.40   5 13 0.0011 0.5765 P(5)=0.992  0.0328 0.0028 2100.12 -7623.02
 98% 0.65 0.24 0.25 0.28 0.13 0.40   5 13 0.0011 0.5767 P(5)=0.992  0.0328 0.0028 2006.38 -7600.48
 98% 0.65 0.24 0.25 0.28 0.13 0.40   5 13 0.0011 0.5770 P(5)=0.992  0.0328 0.0028 2066.21 -7604.22
 98% 0.65 0.24 0.25 0.28 0.13 0.40   5 13 0.0011 0.5766 P(5)=0.992  0.0328 0.0028 2081.04 -7615.03
 98% 0.65 0.24 0.25 0.28 0.13 0.40   5 13 0.0011 0.5769 P(5)=0.992  0.0328 0.0028 2064.81 -7612.94
 98% 0.65 0.24 0.25 0.28 0.13 0.40   5 13 0.0011 0.5765 P(5)=0.992  0.0328 0.0028 2082.07 -7610.93
 98% 0.65 0.24 0.25 0.28 0.13 0.40   5 13 0.0011 0.5768 P(5)=0.992  0.0328 0.0028 2059.87 -7613.83
 98% 0.65 0.24 0.25 0.28 0.13 0.40   5 13 0.0011 0.5764 P(5)=0.992  0.0328 0.0028 2041.80 -7623.81
 98% 0.65 0.24 0.25 0.27 0.13 0.40   5 13 0.0011 0.5761 P(5)=0.992  0.0328 0.0028 2081.35 -7626.41
 98% 0.65 0.24 0.25 0.28 0.13 0.40   5 13 0.0011 0.5757 P(5)=0.992  0.0328 0.0028 2101.12 -7623.15
 98% 0.65 0.24 0.25 0.28 0.13 0.40   5 13 0.0011 0.5760 P(5)=0.992  0.0328 0.0028 2102.31 -7621.86
 99% 0.65 0.24 0.25 0.28 0.13 0.40   5 13 0.0011 0.5756 P(5)=0.992  0.0328 0.0028 2109.16 -7626.64
 99% 0.65 0.24 0.25 0.28 0.13 0.40   5 13 0.0011 0.5759 P(5)=0.992  0.0328 0.0028 2024.84 -7626.54
 99% 0.65 0.24 0.25 0.28 0.13 0.40   5 13 0.0011 0.5762 P(5)=0.992  0.0328 0.0028 2106.18 -7626.90
 99% 0.65 0.24 0.25 0.28 0.13 0.40   5 13 0.0011 0.5758 P(5)=0.992  0.0328 0.0028 2093.33 -7615.56
 99% 0.65 0.24 0.25 0.28 0.13 0.40   5 13 0.0010 0.5761 P(5)=0.992  0.0328 0.0028 2032.02 -7603.10
 99% 0.65 0.24 0.25 0.28 0.13 0.40   5 13 0.0010 0.5763 P(5)=0.992  0.0328 0.0028 2068.21 -7613.81
 99% 0.65 0.24 0.25 0.28 0.13 0.40   5 13 0.0010 0.5766 P(5)=0.992  0.0328 0.0028 2069.42 -7612.32
 99% 0.65 0.24 0.25 0.28 0.13 0.40   5 13 0.0010 0.5769 P(5)=0.992  0.0328 0.0028 2077.65 -7606.12
 99% 0.65 0.24 0.25 0.28 0.13 0.40   5 13 0.0010 0.5769 P(5)=0.992  0.0328 0.0028 2069.02 -7601.45
 99% 0.65 0.24 0.25 0.28 0.13 0.40   5 13 0.0010 0.5771 P(5)=0.992  0.0328 0.0028 2077.27 -7615.08
 99% 0.65 0.24 0.25 0.28 0.13 0.40   5 13 0.0010 0.5774 P(5)=0.992  0.0328 0.0028 2067.66 -7619.01
 99% 0.65 0.24 0.25 0.28 0.13 0.40   5 13 0.0010 0.5770 P(5)=0.992  0.0328 0.0028 2066.54 -7609.25
 99% 0.65 0.24 0.25 0.28 0.13 0.40   5 13 0.0010 0.5767 P(5)=0.992  0.0328 0.0028 2068.56 -7615.18
 99% 0.65 0.24 0.25 0.28 0.13 0.40   5 13 0.0010 0.5769 P(5)=0.992  0.0328 0.0028 2055.99 -7615.96
 99% 0.65 0.24 0.25 0.28 0.13 0.40   5 13 0.0010 0.5772 P(5)=0.992  0.0328 0.0028 2065.93 -7605.60
 99% 0.65 0.24 0.25 0.28 0.13 0.40   5 13 0.0010 0.5768 P(5)=0.992  0.0328 0.0028 2073.28 -7613.45
 99% 0.65 0.24 0.25 0.28 0.13 0.40   5 13 0.0010 0.5771 P(5)=0.992  0.0328 0.0028 2056.79 -7616.16
 99% 0.65 0.24 0.25 0.28 0.13 0.40   5 13 0.0010 0.5774 P(5)=0.992  0.0328 0.0028 2026.15 -7605.78
 99% 0.65 0.24 0.25 0.28 0.13 0.40   5 13 0.0010 0.5770 P(5)=0.992  0.0328 0.0028 2014.50 -7618.03
 99% 0.65 0.24 0.25 0.28 0.13 0.40   5 13 0.0010 0.5773 P(5)=0.992  0.0328 0.0028 2012.45 -7629.40
100% 0.65 0.24 0.25 0.28 0.13 0.40   5 13 0.0010 0.5769 P(5)=0.992  0.0328 0.0028 2016.07 -7628.70
100% 0.65 0.24 0.25 0.28 0.13 0.40   5 13 0.0010 0.5766 P(5)=0.992  0.0328 0.0028 2005.43 -7625.51
100% 0.65 0.24 0.25 0.28 0.13 0.40   5 13 0.0010 0.5768 P(5)=0.992  0.0328 0.0028 2076.12 -7627.90
100% 0.65 0.24 0.25 0.28 0.13 0.40   5 13 0.0010 0.5771 P(5)=0.992  0.0328 0.0028 2056.96 -7618.58
100% 0.65 0.24 0.25 0.28 0.13 0.40   5 13 0.0010 0.5767 P(5)=0.992  0.0328 0.0028 2060.82 -7612.70
100% 0.65 0.24 0.25 0.28 0.13 0.40   5 13 0.0010 0.5770 P(5)=0.992  0.0328 0.0028 2028.34 -7605.93
100% 0.65 0.24 0.25 0.28 0.13 0.40   5 13 0.0010 0.5773 P(5)=0.992  0.0328 0.0028 2021.66 -7616.57
100% 0.65 0.24 0.25 0.28 0.13 0.40   5 13 0.0010 0.5775 P(5)=0.992  0.0328 0.0028 2026.61 -7618.63
100% 0.65 0.24 0.25 0.28 0.13 0.40   5 13 0.0010 0.5778 P(5)=0.992  0.0328 0.0028 2032.02 -7630.86
100% 0.65 0.24 0.25 0.28 0.13 0.40   5 13 0.0010 0.5781 P(5)=0.992  0.0328 0.0028 2025.68 -7618.26
100% 0.65 0.24 0.25 0.28 0.13 0.40   5 13 0.0010 0.5777 P(5)=0.993  0.0328 0.0028 2007.68 -7608.78  3:01

Time used:  3:01
Summarizing the species-tree sample in file mcmc.txt

15 trees have # species reduced due to near-0 blengths.

(A) List of best models (count postP #species SpeciesTree)
   161  0.08050  0.08050   5 (W_muriae W_sebi W_mellicola W_tropicalis W_canadensis)   (W_muriae, ((W_tropicalis, W_canadensis), (W_sebi, W_mellicola)));     00011 01100 01111
    88  0.04400  0.12450   5 (W_muriae W_sebi W_mellicola W_tropicalis W_canadensis)   ((W_tropicalis, (W_mellicola, W_canadensis)), (W_muriae, W_sebi));     00101 00111 11000
    87  0.04350  0.16800   5 (W_muriae W_sebi W_mellicola W_tropicalis W_canadensis)   ((W_mellicola, W_canadensis), (W_muriae, (W_sebi, W_tropicalis)));     00101 01010 11010
    86  0.04300  0.21100   5 (W_muriae W_sebi W_mellicola W_tropicalis W_canadensis)   ((W_sebi, W_mellicola), (W_muriae, (W_tropicalis, W_canadensis)));     00011 01100 10011
    61  0.03050  0.24150   5 (W_muriae W_sebi W_mellicola W_tropicalis W_canadensis)   (W_muriae, (W_sebi, (W_tropicalis, (W_mellicola, W_canadensis))));     00101 00111 01111
    60  0.03000  0.27150   5 (W_muriae W_sebi W_mellicola W_tropicalis W_canadensis)   (W_muriae, ((W_mellicola, W_canadensis), (W_sebi, W_tropicalis)));     00101 01010 01111
    53  0.02650  0.29800   5 (W_muriae W_sebi W_mellicola W_tropicalis W_canadensis)   ((W_sebi, W_tropicalis), (W_muriae, (W_mellicola, W_canadensis)));     00101 01010 10101
    52  0.02600  0.32400   5 (W_muriae W_sebi W_mellicola W_tropicalis W_canadensis)   (W_muriae, (W_mellicola, (W_sebi, (W_tropicalis, W_canadensis))));     00011 01011 01111
    44  0.02200  0.34600   5 (W_muriae W_sebi W_mellicola W_tropicalis W_canadensis)   ((W_mellicola, W_canadensis), (W_sebi, (W_muriae, W_tropicalis)));     00101 10010 11010
    39  0.01950  0.36550   5 (W_muriae W_sebi W_mellicola W_tropicalis W_canadensis)   (W_muriae, (W_sebi, (W_mellicola, (W_tropicalis, W_canadensis))));     00011 00111 01111
    39  0.01950  0.38500   5 (W_muriae W_sebi W_mellicola W_tropicalis W_canadensis)   (W_muriae, (W_tropicalis, (W_sebi, (W_mellicola, W_canadensis))));     00101 01101 01111
    38  0.01900  0.40400   5 (W_muriae W_sebi W_mellicola W_tropicalis W_canadensis)   ((W_mellicola, W_canadensis), (W_tropicalis, (W_muriae, W_sebi)));     00101 11000 11010
    36  0.01800  0.42200   5 (W_muriae W_sebi W_mellicola W_tropicalis W_canadensis)   ((W_sebi, (W_mellicola, W_tropicalis)), (W_muriae, W_canadensis));     00110 01110 10001
    35  0.01750  0.43950   5 (W_muriae W_sebi W_mellicola W_tropicalis W_canadensis)   (W_sebi, (W_muriae, (W_mellicola, (W_tropicalis, W_canadensis))));     00011 00111 10111
    34  0.01700  0.45650   5 (W_muriae W_sebi W_mellicola W_tropicalis W_canadensis)   ((W_tropicalis, W_canadensis), (W_muriae, (W_sebi, W_mellicola)));     00011 01100 11100
    32  0.01600  0.47250   5 (W_muriae W_sebi W_mellicola W_tropicalis W_canadensis)   ((W_sebi, (W_mellicola, W_canadensis)), (W_muriae, W_tropicalis));     00101 01101 10010
    32  0.01600  0.48850   5 (W_muriae W_sebi W_mellicola W_tropicalis W_canadensis)   ((W_mellicola, W_tropicalis), (W_sebi, (W_muriae, W_canadensis)));     00110 10001 11001
    31  0.01550  0.50400   5 (W_muriae W_sebi W_mellicola W_tropicalis W_canadensis)   (W_sebi, ((W_mellicola, W_tropicalis), (W_muriae, W_canadensis)));     00110 10001 10111
    30  0.01500  0.51900   5 (W_muriae W_sebi W_mellicola W_tropicalis W_canadensis)   (W_sebi, (W_muriae, (W_tropicalis, (W_mellicola, W_canadensis))));     00101 00111 10111
    29  0.01450  0.53350   5 (W_muriae W_sebi W_mellicola W_tropicalis W_canadensis)   (W_muriae, (W_mellicola, (W_tropicalis, (W_sebi, W_canadensis))));     01001 01011 01111
    28  0.01400  0.54750   5 (W_muriae W_sebi W_mellicola W_tropicalis W_canadensis)   ((W_mellicola, (W_tropicalis, W_canadensis)), (W_muriae, W_sebi));     00011 00111 11000
    27  0.01350  0.56100   5 (W_muriae W_sebi W_mellicola W_tropicalis W_canadensis)   (W_mellicola, (W_muriae, (W_sebi, (W_tropicalis, W_canadensis))));     00011 01011 11011
    25  0.01250  0.57350   5 (W_muriae W_sebi W_mellicola W_tropicalis W_canadensis)   ((W_mellicola, W_tropicalis), (W_muriae, (W_sebi, W_canadensis)));     00110 01001 11001
    25  0.01250  0.58600   5 (W_muriae W_sebi W_mellicola W_tropicalis W_canadensis)   (W_canadensis, (W_sebi, (W_muriae, (W_mellicola, W_tropicalis))));     00110 10110 11110
    25  0.01250  0.59850   5 (W_muriae W_sebi W_mellicola W_tropicalis W_canadensis)   (W_mellicola, ((W_sebi, W_tropicalis), (W_muriae, W_canadensis)));     01010 10001 11011
    24  0.01200  0.61050   5 (W_muriae W_sebi W_mellicola W_tropicalis W_canadensis)   ((W_tropicalis, W_canadensis), (W_sebi, (W_muriae, W_mellicola)));     00011 10100 11100
    24  0.01200  0.62250   5 (W_muriae W_sebi W_mellicola W_tropicalis W_canadensis)   (W_sebi, ((W_mellicola, W_canadensis), (W_muriae, W_tropicalis)));     00101 10010 10111
    23  0.01150  0.63400   5 (W_muriae W_sebi W_mellicola W_tropicalis W_canadensis)   (W_mellicola, (W_muriae, (W_canadensis, (W_sebi, W_tropicalis))));     01010 01011 11011
    23  0.01150  0.64550   5 (W_muriae W_sebi W_mellicola W_tropicalis W_canadensis)   ((W_sebi, W_mellicola), (W_tropicalis, (W_muriae, W_canadensis)));     01100 10001 10011
    22  0.01100  0.65650   5 (W_muriae W_sebi W_mellicola W_tropicalis W_canadensis)   (W_tropicalis, (W_muriae, (W_sebi, (W_mellicola, W_canadensis))));     00101 01101 11101
    22  0.01100  0.66750   5 (W_muriae W_sebi W_mellicola W_tropicalis W_canadensis)   ((W_canadensis, (W_mellicola, W_tropicalis)), (W_muriae, W_sebi));     00110 00111 11000
    22  0.01100  0.67850   5 (W_muriae W_sebi W_mellicola W_tropicalis W_canadensis)   ((W_mellicola, (W_sebi, W_tropicalis)), (W_muriae, W_canadensis));     01010 01110 10001
    20  0.01000  0.68850   5 (W_muriae W_sebi W_mellicola W_tropicalis W_canadensis)   (W_tropicalis, ((W_mellicola, W_canadensis), (W_muriae, W_sebi)));     00101 11000 11101
    20  0.01000  0.69850   5 (W_muriae W_sebi W_mellicola W_tropicalis W_canadensis)   ((W_sebi, W_canadensis), (W_muriae, (W_mellicola, W_tropicalis)));     00110 01001 10110
    20  0.01000  0.70850   5 (W_muriae W_sebi W_mellicola W_tropicalis W_canadensis)   (W_muriae, (W_tropicalis, (W_canadensis, (W_sebi, W_mellicola))));     01100 01101 01111
    19  0.00950  0.71800   5 (W_muriae W_sebi W_mellicola W_tropicalis W_canadensis)   (W_sebi, (W_tropicalis, (W_muriae, (W_mellicola, W_canadensis))));     00101 10101 10111
    19  0.00950  0.72750   5 (W_muriae W_sebi W_mellicola W_tropicalis W_canadensis)   (W_canadensis, (W_muriae, (W_sebi, (W_mellicola, W_tropicalis))));     00110 01110 11110
    19  0.00950  0.73700   5 (W_muriae W_sebi W_mellicola W_tropicalis W_canadensis)   (W_mellicola, (W_muriae, (W_tropicalis, (W_sebi, W_canadensis))));     01001 01011 11011
    17  0.00850  0.74550   5 (W_muriae W_sebi W_mellicola W_tropicalis W_canadensis)   (W_mellicola, ((W_sebi, W_canadensis), (W_muriae, W_tropicalis)));     01001 10010 11011
    16  0.00800  0.75350   5 (W_muriae W_sebi W_mellicola W_tropicalis W_canadensis)   ((W_sebi, (W_tropicalis, W_canadensis)), (W_muriae, W_mellicola));     00011 01011 10100
    16  0.00800  0.76150   5 (W_muriae W_sebi W_mellicola W_tropicalis W_canadensis)   (W_muriae, (W_mellicola, (W_canadensis, (W_sebi, W_tropicalis))));     01010 01011 01111
    15  0.00750  0.76900   5 (W_muriae W_sebi W_mellicola W_tropicalis W_canadensis)   (W_sebi, ((W_tropicalis, W_canadensis), (W_muriae, W_mellicola)));     00011 10100 10111
    15  0.00750  0.77650   5 (W_muriae W_sebi W_mellicola W_tropicalis W_canadensis)   (W_canadensis, ((W_mellicola, W_tropicalis), (W_muriae, W_sebi)));     00110 11000 11110
    15  0.00750  0.78400   5 (W_muriae W_sebi W_mellicola W_tropicalis W_canadensis)   (W_mellicola, (W_tropicalis, (W_muriae, (W_sebi, W_canadensis))));     01001 11001 11011
    14  0.00700  0.79100   5 (W_muriae W_sebi W_mellicola W_tropicalis W_canadensis)   (W_tropicalis, (W_sebi, (W_muriae, (W_mellicola, W_canadensis))));     00101 10101 11101
    14  0.00700  0.79800   5 (W_muriae W_sebi W_mellicola W_tropicalis W_canadensis)   (W_muriae, ((W_mellicola, W_tropicalis), (W_sebi, W_canadensis)));     00110 01001 01111
    14  0.00700  0.80500   5 (W_muriae W_sebi W_mellicola W_tropicalis W_canadensis)   ((W_mellicola, W_tropicalis), (W_canadensis, (W_muriae, W_sebi)));     00110 11000 11001
    14  0.00700  0.81200   5 (W_muriae W_sebi W_mellicola W_tropicalis W_canadensis)   (W_muriae, (W_canadensis, (W_tropicalis, (W_sebi, W_mellicola))));     01100 01110 01111
    14  0.00700  0.81900   5 (W_muriae W_sebi W_mellicola W_tropicalis W_canadensis)   ((W_tropicalis, (W_sebi, W_mellicola)), (W_muriae, W_canadensis));     01100 01110 10001
    12  0.00600  0.82500   4 (W_muriae W_sebiW_mellicola W_tropicalis W_canadensis)    ((W_sebiW_mellicola, W_tropicalis), (W_muriae, W_canadensis));         0110 1001
    12  0.00600  0.83100   5 (W_muriae W_sebi W_mellicola W_tropicalis W_canadensis)   (W_muriae, (W_tropicalis, (W_mellicola, (W_sebi, W_canadensis))));     01001 01101 01111
    12  0.00600  0.83700   5 (W_muriae W_sebi W_mellicola W_tropicalis W_canadensis)   ((W_canadensis, (W_sebi, W_tropicalis)), (W_muriae, W_mellicola));     01010 01011 10100
    12  0.00600  0.84300   5 (W_muriae W_sebi W_mellicola W_tropicalis W_canadensis)   (W_canadensis, (W_mellicola, (W_tropicalis, (W_muriae, W_sebi))));     11000 11010 11110
    11  0.00550  0.84850   5 (W_muriae W_sebi W_mellicola W_tropicalis W_canadensis)   (W_mellicola, (W_sebi, (W_muriae, (W_tropicalis, W_canadensis))));     00011 10011 11011
    11  0.00550  0.85400   5 (W_muriae W_sebi W_mellicola W_tropicalis W_canadensis)   (W_mellicola, ((W_tropicalis, W_canadensis), (W_muriae, W_sebi)));     00011 11000 11011
    11  0.00550  0.85950   5 (W_muriae W_sebi W_mellicola W_tropicalis W_canadensis)   (W_canadensis, ((W_sebi, W_mellicola), (W_muriae, W_tropicalis)));     01100 10010 11110
    11  0.00550  0.86500   5 (W_muriae W_sebi W_mellicola W_tropicalis W_canadensis)   (W_tropicalis, (W_canadensis, (W_muriae, (W_sebi, W_mellicola))));     01100 11100 11101
    11  0.00550  0.87050   5 (W_muriae W_sebi W_mellicola W_tropicalis W_canadensis)   (W_mellicola, (W_tropicalis, (W_sebi, (W_muriae, W_canadensis))));     10001 11001 11011
    10  0.00500  0.87550   5 (W_muriae W_sebi W_mellicola W_tropicalis W_canadensis)   ((W_tropicalis, W_canadensis), (W_mellicola, (W_muriae, W_sebi)));     00011 11000 11100
    10  0.00500  0.88050   5 (W_muriae W_sebi W_mellicola W_tropicalis W_canadensis)   ((W_mellicola, (W_sebi, W_canadensis)), (W_muriae, W_tropicalis));     01001 01101 10010
    10  0.00500  0.88550   5 (W_muriae W_sebi W_mellicola W_tropicalis W_canadensis)   ((W_sebi, W_canadensis), (W_mellicola, (W_muriae, W_tropicalis)));     01001 10010 10110
    10  0.00500  0.89050   5 (W_muriae W_sebi W_mellicola W_tropicalis W_canadensis)   ((W_sebi, W_tropicalis), (W_canadensis, (W_muriae, W_mellicola)));     01010 10100 10101
    10  0.00500  0.89550   5 (W_muriae W_sebi W_mellicola W_tropicalis W_canadensis)   ((W_canadensis, (W_sebi, W_mellicola)), (W_muriae, W_tropicalis));     01100 01101 10010
    10  0.00500  0.90050   5 (W_muriae W_sebi W_mellicola W_tropicalis W_canadensis)   (W_sebi, (W_mellicola, (W_tropicalis, (W_muriae, W_canadensis))));     10001 10011 10111
     9  0.00450  0.90500   5 (W_muriae W_sebi W_mellicola W_tropicalis W_canadensis)   (W_sebi, (W_mellicola, (W_muriae, (W_tropicalis, W_canadensis))));     00011 10011 10111
     9  0.00450  0.90950   5 (W_muriae W_sebi W_mellicola W_tropicalis W_canadensis)   (W_mellicola, (W_canadensis, (W_muriae, (W_sebi, W_tropicalis))));     01010 11010 11011
     9  0.00450  0.91400   5 (W_muriae W_sebi W_mellicola W_tropicalis W_canadensis)   (W_tropicalis, (W_muriae, (W_canadensis, (W_sebi, W_mellicola))));     01100 01101 11101
     9  0.00450  0.91850   5 (W_muriae W_sebi W_mellicola W_tropicalis W_canadensis)   ((W_sebi, W_mellicola), (W_canadensis, (W_muriae, W_tropicalis)));     01100 10010 10011
     8  0.00400  0.92250   5 (W_muriae W_sebi W_mellicola W_tropicalis W_canadensis)   (W_sebi, (W_canadensis, (W_muriae, (W_mellicola, W_tropicalis))));     00110 10110 10111
     8  0.00400  0.92650   5 (W_muriae W_sebi W_mellicola W_tropicalis W_canadensis)   (W_tropicalis, (W_mellicola, (W_muriae, (W_sebi, W_canadensis))));     01001 11001 11101
     8  0.00400  0.93050   5 (W_muriae W_sebi W_mellicola W_tropicalis W_canadensis)   (W_canadensis, (W_muriae, (W_tropicalis, (W_sebi, W_mellicola))));     01100 01110 11110
     8  0.00400  0.93450   5 (W_muriae W_sebi W_mellicola W_tropicalis W_canadensis)   (W_sebi, (W_canadensis, (W_mellicola, (W_muriae, W_tropicalis))));     10010 10110 10111
     8  0.00400  0.93850   5 (W_muriae W_sebi W_mellicola W_tropicalis W_canadensis)   (W_mellicola, (W_tropicalis, (W_canadensis, (W_muriae, W_sebi))));     11000 11001 11011
     7  0.00350  0.94200   5 (W_muriae W_sebi W_mellicola W_tropicalis W_canadensis)   ((W_tropicalis, (W_sebi, W_canadensis)), (W_muriae, W_mellicola));     01001 01011 10100
     7  0.00350  0.94550   5 (W_muriae W_sebi W_mellicola W_tropicalis W_canadensis)   (W_sebi, (W_mellicola, (W_canadensis, (W_muriae, W_tropicalis))));     10010 10011 10111
     7  0.00350  0.94900   5 (W_muriae W_sebi W_mellicola W_tropicalis W_canadensis)   (W_canadensis, (W_mellicola, (W_sebi, (W_muriae, W_tropicalis))));     10010 11010 11110
     6  0.00300  0.95200   5 (W_muriae W_sebi W_mellicola W_tropicalis W_canadensis)   (W_muriae, (W_sebi, (W_canadensis, (W_mellicola, W_tropicalis))));     00110 00111 01111
     6  0.00300  0.95500   5 (W_muriae W_sebi W_mellicola W_tropicalis W_canadensis)   (W_sebi, (W_muriae, (W_canadensis, (W_mellicola, W_tropicalis))));     00110 00111 10111
     6  0.00300  0.95800   5 (W_muriae W_sebi W_mellicola W_tropicalis W_canadensis)   (W_muriae, (W_canadensis, (W_sebi, (W_mellicola, W_tropicalis))));     00110 01110 01111
     6  0.00300  0.96100   5 (W_muriae W_sebi W_mellicola W_tropicalis W_canadensis)   (W_canadensis, (W_mellicola, (W_muriae, (W_sebi, W_tropicalis))));     01010 11010 11110
     6  0.00300  0.96400   5 (W_muriae W_sebi W_mellicola W_tropicalis W_canadensis)   (W_mellicola, (W_sebi, (W_canadensis, (W_muriae, W_tropicalis))));     10010 10011 11011
     6  0.00300  0.96700   5 (W_muriae W_sebi W_mellicola W_tropicalis W_canadensis)   (W_canadensis, (W_sebi, (W_mellicola, (W_muriae, W_tropicalis))));     10010 10110 11110
     6  0.00300  0.97000   5 (W_muriae W_sebi W_mellicola W_tropicalis W_canadensis)   (W_sebi, (W_tropicalis, (W_canadensis, (W_muriae, W_mellicola))));     10100 10101 10111
     5  0.00250  0.97250   5 (W_muriae W_sebi W_mellicola W_tropicalis W_canadensis)   ((W_sebi, W_tropicalis), (W_mellicola, (W_muriae, W_canadensis)));     01010 10001 10101
     5  0.00250  0.97500   5 (W_muriae W_sebi W_mellicola W_tropicalis W_canadensis)   (W_canadensis, (W_tropicalis, (W_muriae, (W_sebi, W_mellicola))));     01100 11100 11110
     5  0.00250  0.97750   5 (W_muriae W_sebi W_mellicola W_tropicalis W_canadensis)   (W_mellicola, (W_sebi, (W_tropicalis, (W_muriae, W_canadensis))));     10001 10011 11011
     5  0.00250  0.98000   5 (W_muriae W_sebi W_mellicola W_tropicalis W_canadensis)   (W_tropicalis, (W_mellicola, (W_sebi, (W_muriae, W_canadensis))));     10001 11001 11101
     5  0.00250  0.98250   5 (W_muriae W_sebi W_mellicola W_tropicalis W_canadensis)   (W_mellicola, (W_canadensis, (W_tropicalis, (W_muriae, W_sebi))));     11000 11010 11011
     4  0.00200  0.98450   5 (W_muriae W_sebi W_mellicola W_tropicalis W_canadensis)   (W_tropicalis, ((W_sebi, W_mellicola), (W_muriae, W_canadensis)));     01100 10001 11101
     4  0.00200  0.98650   5 (W_muriae W_sebi W_mellicola W_tropicalis W_canadensis)   (W_mellicola, (W_canadensis, (W_sebi, (W_muriae, W_tropicalis))));     10010 11010 11011
     4  0.00200  0.98850   5 (W_muriae W_sebi W_mellicola W_tropicalis W_canadensis)   (W_tropicalis, (W_mellicola, (W_canadensis, (W_muriae, W_sebi))));     11000 11001 11101
     3  0.00150  0.99000   5 (W_muriae W_sebi W_mellicola W_tropicalis W_canadensis)   (W_tropicalis, ((W_sebi, W_canadensis), (W_muriae, W_mellicola)));     01001 10100 11101
     3  0.00150  0.99150   5 (W_muriae W_sebi W_mellicola W_tropicalis W_canadensis)   (W_sebi, (W_canadensis, (W_tropicalis, (W_muriae, W_mellicola))));     10100 10110 10111
     3  0.00150  0.99300   5 (W_muriae W_sebi W_mellicola W_tropicalis W_canadensis)   (W_tropicalis, (W_canadensis, (W_mellicola, (W_muriae, W_sebi))));     11000 11100 11101
     2  0.00100  0.99400   4 (W_muriae W_sebiW_mellicola W_tropicalis W_canadensis)    (W_sebiW_mellicola, (W_tropicalis, (W_muriae, W_canadensis)));         1001 1011
     2  0.00100  0.99500   5 (W_muriae W_sebi W_mellicola W_tropicalis W_canadensis)   (W_muriae, (W_canadensis, (W_mellicola, (W_sebi, W_tropicalis))));     01010 01110 01111
     2  0.00100  0.99600   5 (W_muriae W_sebi W_mellicola W_tropicalis W_canadensis)   (W_canadensis, (W_muriae, (W_mellicola, (W_sebi, W_tropicalis))));     01010 01110 11110
     2  0.00100  0.99700   5 (W_muriae W_sebi W_mellicola W_tropicalis W_canadensis)   (W_tropicalis, (W_sebi, (W_mellicola, (W_muriae, W_canadensis))));     10001 10101 11101
     1  0.00050  0.99750   4 (W_muriae W_sebiW_mellicola W_tropicalis W_canadensis)    (W_sebiW_mellicola, (W_muriae, (W_tropicalis, W_canadensis)));         0011 1011

(B)  2 species delimitations & their posterior probabilities
     15   0.00750   4 (W_muriae W_sebiW_mellicola W_tropicalis W_canadensis) 
   1985   0.99250   5 (W_muriae W_sebi W_mellicola W_tropicalis W_canadensis) 

(C)  6 delimited species & their posterior probabilities
   2000   1.00000  W_muriae
   1985   0.99250  W_sebi
     15   0.00750  W_sebiW_mellicola
   1985   0.99250  W_mellicola
   2000   1.00000  W_tropicalis
   2000   1.00000  W_canadensis

(D) Posterior probability for # of species
P[4] =   0.00750
P[5] =   0.99250
