# Supplementary material for: Application of the Phylogenetic Species Concept to Wallemia sebi from House Dust and Indoor Air Revealed by Multi-Locus Genealogical Concordance
Source: PLoS One. 2015 Mar 23;10(3):e0120894. doi: 10.1371/journal.pone.0120894 (PMC4370657; doi:10.1371/journal.pone.0120894)
Supplement: S2 File — (ZIP) [file pone.0120894.s006.zip › algorithm1/summary.txt]

(D) Posterior probability for # of species

Run#		a=2,m=1			a=2,m=2
run1		P[5]=1.00000		P[5]=1.00000
run2		P[5]=1.00000		P[5]=1.00000
run3		P[5]=1.00000		P[5]=0.99250
