# Supplementary material for: Application of the Phylogenetic Species Concept to Wallemia sebi from House Dust and Indoor Air Revealed by Multi-Locus Genealogical Concordance
Source: PLoS One. 2015 Mar 23;10(3):e0120894. doi: 10.1371/journal.pone.0120894 (PMC4370657; doi:10.1371/journal.pone.0120894)
Supplement: S2 File — (ZIP) [file pone.0120894.s006.zip › alignment_and_imap/Wallemia.Imap.txt]

EXF8738	W_mellicola
DAOM242694	W_mellicola
DAOM242799	W_mellicola
EXF8739	W_tropicalis
DAOM226641	W_sebi
DAOM226642	W_canadensis
CBS818.96	W_sebi
CBS116628	W_muriae
EXF8740	W_mellicola
DAOM242695	W_mellicola
EXF8741	W_mellicola
DAOM242696	W_mellicola
DAOM242800	W_mellicola
DAOM242697	W_mellicola
DAOM242702	W_mellicola
EXF8745	W_mellicola
EXF8746	W_tropicalis
DAOM242703	W_mellicola
DAOM242698	W_mellicola
DAOM242699	W_mellicola
EXF8744	W_tropicalis
DAOM242700	W_mellicola
DAOM242701	W_mellicola
DAOM242704	W_mellicola
EXF8747	W_mellicola
EXF8748	W_sebi
EXF8749	W_mellicola
DAOM242705	W_mellicola
CBS136827	W_mellicola
CBS136829	W_muriae
CBS136830	W_muriae
CBS136831	W_muriae
CBS136832	W_muriae
CBS136833	W_muriae
CBS136834	W_muriae
CBS136835	W_muriae
CBS136836	W_mellicola
CBS136837	W_mellicola
CBS136838	W_mellicola
CBS136839	W_muriae
CBS136840	W_muriae
CBS136841	W_sebi
CBS136842	W_mellicola
CBS136843	W_sebi
CBS136844	W_muriae
CBS136845	W_sebi
CBS136846	W_muriae
CBS136847	W_sebi
CBS110599	W_muriae
CBS136848	W_muriae
CBS136849	W_mellicola
EXF8754	W_mellicola
CBS196.56	W_sebi
CBS110595	W_sebi
CBS110620	W_sebi
CBS110624	W_muriae
CBS112378	W_mellicola
DAOM242571	W_canadensis
EXF8757	W_mellicola
EXF8758	W_mellicola
DAOM242570	W_canadensis
EXF8592	W_muriae
EXF8591	W_muriae
EXF8590	W_muriae
EXF8588	W_muriae
EXF8587	W_muriae
EXF8586	W_muriae
EXF5919	W_muriae
EXF5918	W_mellicola
EXF5917	W_muriae
EXF5916	W_muriae
EXF5915	W_muriae
EXF5914	W_muriae
EXF8356	W_muriae
EXF8355	W_muriae
EXF8354	W_muriae
EXF8353	W_muriae
EXF8352	W_muriae
EXF8351	W_muriae
EXF8345	W_muriae
EXF8344	W_muriae
EXF8343	W_muriae
EXF8342	W_muriae
EXF8341	W_muriae
EXF8327	W_muriae
EXF8315	W_muriae
EXF8314	W_muriae
EXF8313	W_muriae
EXF8299	W_muriae
CBS633.66	W_mellicola
