# Supplementary material for: Application of the Phylogenetic Species Concept to Wallemia sebi from House Dust and Indoor Air Revealed by Multi-Locus Genealogical Concordance
Source: PLoS One. 2015 Mar 23;10(3):e0120894. doi: 10.1371/journal.pone.0120894 (PMC4370657; doi:10.1371/journal.pone.0120894)
Supplement: S2 File — (ZIP) [file pone.0120894.s006.zip › alignment_and_imap/Wallemia.txt]

 70 513
CBS196.56^CBS196.56  CATTAGTGATTAATT-ATTGAGTG-T-AAAAACTCATAATC--TT-CTA-TACAAACCACTGTTTTAAAATGTTTACTAGAATGTCCAAG-CAGTTAAGCTGTTGAAATTATAAAAGTTTAATAAAACTTTCAGCAACGGATCTCTTGGTTCAGGCATCGATGAAGAACGCAGCGAAATGCGATAAGTAATGTGAATTGCAGATACAGTGAATCATCGAATCTTTGAACGCAAATGGCACTCTATGGTATTCCGTAGAGTACGTCTGTTTGAGCGTCGCGAACATCTCTATAATTAG--TTTTTC-ATT---AAATTGATTATGGGTTTTGAGGTTGTCATGTA--TAATGACTCCCTTTAAAATGATTAGTGATGACCTTATGAATGGGTTAATACTGTGTGTTATAATGGATTACATCCATCACCAGTCAGAGAGTAATCTCGCCTTAGTAATTTG-TAGTGATTGCTTCTAACTGCCAATTTTTGGC-AAACAACCTGATCAAATCGACC
CBS633.66^CBS633.66  CATTAGTGATTAATT-ATTGAGTG-TAAAAAACTCATAATCCTTC-TTA-TCCAACCCACTGTTTTAAAATGTTTATTAAAATGTCCAAC-CAGTTAAGCTGTTGAAATATTAAAAGTTTAATAAAACTTTCAGCAACGGATCTCTTGGTTCAGGCATCGATGAAGAACGCAGCGAAATGCGATAAGTAATGTGAATTGCAGATACAGTGAATCATCGAATCTTTGAACGCAAATGGCACTCTATGGTATTCCGTAAAGTACGTCTGTTTGAGCGTCGCGAACATCTCCATAATTAG-TTTTTTT--TT---AAATTGATTGTGGGTTTTGAGGTTGTCAAATAA-CAATGACTCCCTTTAAAATAATTAGTGATGACCTTATGAATGGGTTAATACTGTGTGTTATAATGGATTACATCCATCACCAGTCAGAGAGTAATCTCGCCTTAGTAATTTG-TAGTGATTGCTTCTAACTGCCA----TTGGC-AAACAAACTGATCATATCGACC
CBS818.96^CBS818.96  CATTAGTGATTAATT-ATTGAGTG-T-AAAAACTCATAATC--TTCCTA-TACAAACCACTGTTTTAAAATGTTTACTAGAATGTCCAAG-CAGTTAAGCTGTTGAAATTATAAAAGTTTAATAAAACTTTCAGCAACGGATCTCTTGGTTCAGGCATCGATGAAGAACGCAGCGAAATGCGATAAGTAATGTGAATTGCAGATACAGTGAATCATCGAATCTTTGAACGCAAATGGCACTCTATGGTATTCCGTAGAGTACGTCTGTTTGAGCGTCGCGAACATCTCTATAATTAG--TTTTTT-ATT---AAATTGATTATGGGTTTTGAGGTTGTCATGTA--TAATGACTCCCTTTAAAATGATTAGTGATGACCTTATGAATGGGTTAATACTGTGTGTTATAATGGATTACATCCATCACCAGTCAGAGAGTAATCTCGCCTTAGTAATTTG-TAGTGATTGCTTCTAACTGCCAATTTTTGGC-AAACAACCTGATCAAATCGACC
CBS110595^CBS110595  CATTAGTGATTAATT-ATTGAGTG-T-AAAAACTCATAATC--TT-CTA-TACAAACCACTGTTTTAAAATGTTTACTAGAATGTCCAAG-CAGTTAAGCTGTTGAAATTATAAAAGTTTAATAAAACTTTCAGCAACGGATCTCTTGGTTCAGGCATCGATGAAGAACGCAGCGAAATGCGATAAGTAATGTGAATTGCAGATACAGTGAATCATCGAATCTTTGAACGCAAATGGCACTCTATGGTATTCCGTAGAGTACGTCTGTTTGAGCGTCGCGAACATCTCTATAATTAG--TTTTTTTTTA---AAATTGATTATGGGTTTTGAGGTTGTCATGTA--TAATGACTCCCTTTAAAATAATTAGTGATGACCTTATGAATGGGTTAATACTGTGTGTTATAATGGATTACATCCATCACCAGTCAGAGAGTAATCTCGCCTTAGTAATTTG-TAGTGATTGCTTCTAACTGCCAAT--TTGGC-AAACAACCTGATCAAATCGACC
CBS110599^CBS110599  ------------------------------------TAATC--TT-C---TACAAACCACTGTTTTAAAATGTTTACTAGAATGTCCAAG-CAGTTAAGCTGTTGAAATATTAAAAGTTTTATAAAACTTTCAGCAACGGATCTCTTGGTTCAGGCATCGATGAAGAACGCAGCGAAATGCGATAAGTAATGTGAATTGCAGATACAGTGAATCATCGAATCTTTGAACGCAAATGGCACTCTATGGTATTCCGTAGAGTACGTCTGTTTGAGCGTCGCGAACATCTCCATAATTAG---TTTTT--TT---AAATTAATTAAGGGTTTTGAGGTTGTCATTGTA-TTATGACTCCCTTTAAAATAATTAGTGATGACCTTATGAATGGGTTAATACTGTGTGTTATAATGGATTACATCCATCACCAGTCAGAGAGTAATCTCGCCTTAGTAATTTGATAGTGATTGCTTCTAATCGCCTTTA-TTGGC--AACCTAA--------------
CBS110620^CBS110620  CATTAGTGATTAATT-ATTGAGTG-T-AAAAACTCATAATC--TT-CTA-TACAAACCACTGTTTTAAAATGTTTACTAGAATGTCCAAG-CAGTTAAGCTGTTGAAATTATAAAAGTTTAATAAAACTTTCAGCAACGGATCTCTTGGTTCAGGCATCGATGAAGAACGCAGCGAAATGCGATAAGTAATGTGAATTGCAGATACAGTGAATCATCGAATCTTTGAACGCAAATGGCACTCTATGGTATTCCGTAGAGTACGTCTGTTTGAGCGTCGCGAACATCTCTATAATTAG--TTTTTTTATT---AAATTGATTATGGGTTTTGAGGTTGTCATGTA--TAATGACTCCCTTTAAAATGATTAGTGATGACCTTATGAATGGGTTAATACTGTGTGTTATAATGGATTACATCCATCACCAGTCAGAGAGTAATCTCGCCTTAGTAATTTG-TAGTGATTGCTTCTAACTGCCAAT--TT--------------------------
CBS110624^CBS110624  -----GTGATTAATT-ATTGAGTGATAAAAAACTCATAATC--TT-C---TACAAACCACTGTTTTAAAATGTTTACTAGAATGTCCAAGACAGTTAAGCTGTTGAAATATTAAAAGTTTTATAAAACTTTCAGCAACGGATCTCTTGGTTCAGGCATCGATGAAGAACGCAGCGAAATGCGATAAGTAATGTGAATTGCAGATACAGTGAATCATCGAATCTTTGAACGCAAATGGCACTCTATGGTATTCCGTAGAGTACGTCTGTTTGAGCGTCGCGAACATCTCCATAATTAG--TTTTTT--TA--AAAATTAATTAAGGGTTTTGAGGTTGTCATTGTA-TTATGACTCCCTTTAAAATGATTAGTGATGACCTTATGAATGGGTTAATACTGTGTGTTATAATGGATTACATCCATCACCAGTCAGAGAGTAATCTCGCCTTAGTAATTTGATAGTGATTGCTTCTAATCGCCTTTA-TTGGC--AACCTAATGATCAAATCGACC
CBS112378^CBS112378  --------------------TGAG-TGTAAAACTCATAATC--TT-CTA-TACAAACCACTGTTTTAAAATGTTTACTAGAATGTCCAAG-CAGTTAAGCTGTTGAAATATTAAAAGTTTAATAAAACTTTCAGCAACGGATCTCTTGGTTCAGGCATCGATGAAGAACGCAGCGAAATGCGATAAGTAATGTGAATTGCAGATACAGTGAATCATCGAATCTTTGAACGCAAATGGCACTCTATGGTATTCCGTAGAGTACGTCTGTTTGAGCGTCGCGAACATCTCCATAATTAG--TTTTTT--TT---AAATTGATTGTGGGTTTTGAGGTTGTCATATAA-CAATGACTCCCTTTAAAATAATTAGTGATGACCTTATGAATGGGTTAATACTGTGTGTTATAATGGATTACATCCATCACCAGTCAGAGAGTAATCTCGCCTTAGTAATTTG-TAGTGATTGCTTCTAACTGCCA----TTGGC-AAACAAA---------------
CBS116628^CBS116628  CATTAGTGATTAATT-ATTGAGTGATAAAAAACTCATAATC--TT-C---TACAAACCACTGTTTTAAAATGTTTACTAGAATGTCCAAG-CAGTTAAGCTGTTGAAATATTAAAAGTTTTATAAAACTTTCAGCAACGGATCTCTTGGTTCAGGCATCGATGAAGAACGCAGCGAAATGCGATAAGTAATGTGAATTGCAGATACAGTGAATCATCGAATCTTTGAACGCAAATGGCACTCTATGGTATTCCGTAGAGTACGTCTGTTTGAGCGTCGCGAACATCTCCATAATTAG--ATTTTT--TT---AAATTAATTAAGGGTTTTGAGGTTGTCATTGTA-TTATGACTCCCTTTAAAATAATTAGTGATGACCTTATGAATGGGTTAATACTGTGTGTTATAATGGATTACATCCATCACCAGTCAGAGAGTAATCTCGCCTTAGTAATTTGATAGTGATTGCTTCTAATCGCCTTTA-TTGGC--AACCTAATGATCAAATCGACC
CBS136827^CBS136827  CATTAGTGATTAATT-ATTGAGTG-TAAAAAACTCATAATC--TT-CTA-TACAAACCACTGTTTTAAAATGTTTACTAGAATGTCCAAG-CAGTTAAGCTGTTGAAATATTAAAAGTTTAATAAAACTTTCAGCAACGGATCTCTTGGTTCAGGCATCGATGAAGAACGCAGCGAAATGCGATAAGTAATGTGAATTGCAGATACAGTGAATCATCGAATCTTTGAACGCAAATGGCACTCTATGGTATTCCGTAGAGTACGTCTGTTTGAGCGTCGCGAACATCTCCACAATTAG--TTTTTT--TT---TAATTAGTTGAGGGTTTTGAGGTTGTCATATAAACAATGACTCCCTTTAAAATAATTAGTGATGACCTTATGAATGGGTTAATACTGTGTGTTATAATGGATTACATCCATCACCAGTCAGAGAGTAATCTCGCCTTAGTAATTTG-TAGTGATTGCTTCTAACTGCCA----TTGGC-AAACAAA---------------
CBS136830^CBS136830  CATTAGTGATTAATT-ATTGAGTGATAAAAAACTCATAATC--TT-C---TACAAACCACTGTTTTAAAATGTTTACTAGAATGTCCAAG-CAGTTAAGCTGTTGAAATATTAAAAGTTTTATAAAACTTTCAGCAACGGATCTCTTGGTTCAGGCATCGATGAAGAACGCAGCGAAATGCGATAAGTAATGTGAATTGCAGATACAGTGAATCATCGAATCTTTGAACGCAAATGGCACTCTATGGTATTCCGTAGAGTACGTCTGTTTGAGCGTCGCGAACATCTCCATAATTAG--TTTTT-----------CTAATTAAGGGTTTTGAGGTTGTCATTGTA-TAGTGACTCCCTTTAAAATGATTAGTGATGACCTTATGAATGGGTTAATACTGTGTGTTATAATGGATTACATCCATCACCAGTCAGAGAGTAATCTCGCCTTAGTAATTTG-TAGTGATTGCTTCTAATAGCCTTTA-TTGGCAAAATTAAATGATCAAATCGACC
CBS136831^CBS136831  CATTAGTGATTAATT-ATTGAGTGATAAAAAACTCATAATC--TT-C---TACAAACCACTGTTTTAAAATGTTTACTAGAATGTCCAAG-CAGTTAAGCTGTTGAAATATTAAAAGTTTTATAAAACTTTCAGCAACGGATCTCTTGGTTCAGGCATCGATGAAGAACGCAGCGAAATGCGATAAGTAATGTGAATTGCAGATACAGTGAATCATCGAATCTTTGAACGCAAATGGCACTCTATGGTATTCCGTAGAGTACGTCTGTTTGAGCGTCGCGAACATCTCCATAATTAG--TTTTT-----------CTAATTAAGGGTTTTGAGGTTGTCATTGTA-TAGTGACTCCCTTTAAAATGATTAGTGATGACCTTATGAATGGGTTAATACTGTGTGTTATAATGGATTACATCCATCACCAGTCAGAGAGTAATCTCGCCTTAGTAATTTG-TAGTGATTGCTTCTAATAGCCTTTA-TTGGCAAAATTAAATGATCAAATCGACC
CBS136832^CBS136832  CATTAGTGATTAATT-ATTGAGTGATAAAAAACTCATAATC--TT-C---TACAAACCACTGTTTTAAAATGTTTACTAGAATGTCCAAG-CAGTTAAGCTGTTGAAATATTAAAAGTTTTATAAAACTTTCAGCAACGGATCTCTTGGTTCAGGCATCGATGAAGAACGCAGCGAAATGCGATAAGTAATGTGAATTGCAGATACAGTGAATCATCGAATCTTTGAACGCAAATGGCACTCTATGGTATTCCGTAGAGTACGTCTGTTTGAGCGTCGCGAACATCTCCATAATTAG---TTTTT--TT---AAATTAATTAAGGGTTTTGAGGTTGTCATTGTA-TAGTGACTCCCTTTAAAATGATTAGTGATGACCTTATGAATGGGTTAATACTGTGTGTTATAATGGATTACATCCATCACCAGTCAGAGAGTAATCTCGCCTTAGTAATTTGATAGTGATTGCTTCTAATCGCCTTTA-TTGGC--AACCTAATGATCAAATCGACC
CBS136833^CBS136833  CATTAGTGATTAATT-ATTGAGTGATAAAAAACTCATAATC--TT-C---TACAAACCACTGTTTTAAAATGTTTACTAGAATGTCCAAG-CAGTTAAGCTGTTGAAATATTAAAAGTTTTATAAAACTTTCAGCAACGGATCTCTTGGTTCAGGCATCGATGAAGAACGCAGCGAAATGCGATAAGTAATGTGAATTGCAGATACAGTGAATCATCGAATCTTTGAACGCAAATGGCACTCTATGGTATTCCGTAGAGTACGTCTGTTTGAGCGTCGCGAACATCTCCATAATTAG--TTTTT-----------CTAATTAAGGGTTTTGAGGTTGTCATTGTA-TAGTGACTCCCTTTAAAATGATTAGTGATGACCTTATGAATGGGTTAATACTGTGTGTTATAATGGATTACATCCATCACCAGTCAGAGAGTAATCTCGCCTTAGTAATTTG-TAGTGATTGCTTCTAATAGCCTTTA-TTGGCAAAATTAAATGATCAAATCGACC
CBS136834^CBS136834  CATTAGTGATTAATT-ATTGAGTGATAAAAAACTCATAATC--TT-C---TACAAACCACTGTTTTAAAATGTTTACTAGAATGTCCAAG-CAGTTAAGCTGTTGAAATATTAAAAGTTTTATAAAACTTTCAGCAACGGATCTCTTGGTTCAGGCATCGATGAAGAACGCAGCGAAATGCGATAAGTAATGTGAATTGCAGATACAGTGAATCATCGAATCTTTGAACGCAAATGGCACTCTATGGTATTCCGTAGAGTACGTCTGTTTGAGCGTCGCGAACATCTCCATAATTAG---TTTTT--TT---AAATTAATTAAGGGTTTTGAGGTTGTCATTGTA-TTATGACTCCCTTTAAAATAATTAGTGATGACCTTATGAATGGGTTAATACTGTGTGTTATAATGGATTACATCCATCACCAGTCAGAGAGTAATCTCGCCTTAGTAATTTGATAGTGATTGCTTCTAATCGCCTTTA-TTGGC--AACCTAATGATCAAATCGACC
CBS136835^CBS136835  CATTAGTGATTAATT-ATTGAGTGATAAAAAACTCATAATC--TT-C---TACAAACCACTGTTTTAAAATGTTTACTAGAATGTCCAAG-CAGTTAAGCTGTTGAAATATTAAAAGTTTTATAAAACTTTCAGCAACGGATCTCTTGGTTCAGGCATCGATGAAGAACGCAGCGAAATGCGATAAGTAATGTGAATTGCAGATACAGTGAATCATCGAATCTTTGAACGCAAATGGCACTCTATGGTATTCCGTAGAGTACGTCTGTTTGAGCGTCGCGAACATCTCCATAATTAG---TTTTT--TT---AAATTAATTAAGGGTTTTGAGGTTGTCATTGTA-TAGTGACTCCCTTTAAAATGATTAGTGATGACCTTATGAATGGGTTAATACTGTGTGTTATAATGGATTACATCCATCACCAGTCAGAGAGTAATCTCGCCTTAGTAATTTGATAGTGATTGCTTCTAATCGCCTTTA-TTGGC--AACCTAATGATCAAATCGACC
CBS136839^CBS136839  CATTAGTGATTAATT-ATTGAGTG--TAAAAACTCATAATC--TT-C---TACAAACCACTGTTTTAAAATGTTTACTAGAATGTCCAAG-CAGTTAAGCTGTTGAAATATTAAAAGTTTTATAAAACTTTCAGCAACGGATCTCTTGGTTCAGGCATCGATGAAGAACGCAGCGAAATGCGATAAGTAATGTGAATTGCAGATACAGTGAATCATCGAATCTTTGAACGCAAATGGCACTCTATGGTATTCCGTAGAGTACGTCTGTTTGAGCGTCGCGAACATCTCCATAATTAG---TTTTT--TT---AAATTGATTAAGGGTTTTGAGGTTGTCATTGTA-TTATGACTCCCTTTAAAATGATTAGTGATGACCTTATGAATGGGTTAATACTGTGTGTTATAATGGATTACATCCATCACCAGTCAGAGAGCAATCTCGCCTTAGTAATTTG-TAGTGATTGCTTCTAATCGCCTTT--TTGGC-AACCTAAATGATCAAATCGACC
CBS136840^CBS136840  CATTAGTGATTAATT-ATTGAGTGATAAAAAACTCATAATC--TT-C---TACAAACCACTGTTTTAAAATGTTTACTAGAATGTCCAAG-CAGTTAAGCTGTTGAAATATTAAAAGTTTTATAAAACTTTCAGCAACGGATCTCTTGGTTCAGGCATCGATGAAGAACGCAGCGAAATGCGATAAGTAATGTGAATTGCAGATACAGTGAATCATCGAATCTTTGAACGCAAATGGCACTCTATGGTATTCCGTAGAGTACGTCTGTTTGAGCGTCGCGAACATCTCCATAATTAG---TTTTT--TT---AAATTAATTAAGGGTTTTGAGGTTGTCATTGTA-TAGTGACTCCCTTTAAAATGATTAGTGATGACCTTATGAATGGGTTAATACTGTGTGTTATAATGGATTACATCCATCACCAGTCAGAGAGTAATCTCGCCTTAGTAATTTGATAGTGATTGCTTCTAATCGCCTTTA-TTGGC--AACCTAATGATCAAATCGACC
CBS136841^CBS136841  CATTAGTGATTAATT-ATTGAGTG-T-AAAAACTCATAATC--TT-CTA-TACAAACCACTGTTTTAAAATGTTTACTAGAATGTCCAAG-CAGTTAAGCTGTTGAAATTATAAAAGTTTAATAAAACTTTCAGCAACGGATCTCTTGGTTCAGGCATCGATGAAGAACGCAGCGAAATGCGATAAGTAATGTGAATTGCAGATACAGTGAATCATCGAATCTTTGAACGCAAATGGCACTCTATGGTATTCCGTAGAGTACGTCTGTTTGAGCGTCGCGAACATCTCTATAATTAG--TTTTTT-TTA---AAATTGATTATGGGTTTTGAGGTTGTCATGTA--TAATGACTCCCTTTAAAATAATTAGTGATGACCTTATGAATGGGTTAATACTGTGTGTTATAATGGATTACATCCATCACCAGTCAGAGAGTAATCTCGCCTTAGTAATTTG-TAGTGATTGCTTCTAACTGCCAATTTTTGGC-AAACAACCTGATCAAATCGACC
CBS136842^CBS136842  CATTAGTGATTAATT-ATTGAGTG-TAAAAAACTCATAATC--TT-CTA-TACAAACCACTGTTTTAAAATGTTTACTAGAATGTCCAAG-CAGTTAAGCTGTTGAAATATTAAAAGTTTAATAAAACTTTCAGCAACGGATCTCTTGGTTCAGGCATCGATGAAGAACGCAGCGAAATGCGATAAGTAATGTGAATTGCAGATACAGTGAATCATCGAATCTTTGAACGCAAATGGCACTCTATGGTATTCCGTAGAGTACGTCTGTTTGAGCGTCGCGAACATCTCCACAATTAG--TTTTTT--TT----AATTAGTTGAGGGTTTTGAGGTTGTCATATAAACAATGACTCCCTTTAAAATAATTAGTGATGACCTTATGAATGGGTTAATACTGTGTGTTATAATGGATTACATCCATCACCAGTCAGAGAGTAATCTCGCCTTAGTAATTTG-TAGTGATTGCTTCTAACTGCCA----TTGGC-AAACAAACTGATCAAATCGACC
CBS136843^CBS136843  CATTAGTGATTAATT-ATTGAGTG-T-AAAAACTCATAATC--TT-CTA-TACAAACCACTGTTTTAAAATGTTTACTAGAATGTCCAAG-CAGTTAAGCTGTTGAAATTATAAAAGTTTAATAAAACTTTCAGCAACGGATCTCTTGGTTCAGGCATCGATGAAGAACGCAGCGAAATGCGATAAGTAATGTGAATTGCAGATACAGTGAATCATCGAATCTTTGAACGCAAATGGCACTCTATGGTATTCCGTAGAGTACGTCTGTTTGAGCGTCGCGAACATCTCTATAATTAG--TTTTTT-TTA---AAATTGATTATGGGTTTTGAGGTTGTCATGTA--TAATGACTCCCTTTAAAATAATTAGTGATGACCTTATGAATGGGTTAATACTGTGTGTTATAATGGATTACATCCATCACCAGTCAGAGAGTAATCTCGCCTTAGTAATTTG-TAGTGATTGCTTCTAACTGCCAATTTTTGGC-AAACAACCTGATCAAATCGACC
CBS136844^CBS136844  CATTAGTGATTAATT-ATTGAGTGATAAAAAACTCATAATC--TT-C---TACAAACCACTGTTTTAAAATGTTTACTAGAATGTCCAAG-CAGTTAAGCTGTTGAAATATTAAAAGTTTTATAAAACTTTCAGCAACGGATCTCTTGGTTCAGGCATCGATGAAGAACGCAGCGAAATGCGATAAGTAATGTGAATTGCAGATACAGTGAATCATCGAATCTTTGAACGCAAATGGCACTCTATGGTATTCCGTAGAGTACGTCTGTTTGAGCGTCGCGAACATCTCCATAATTAG--TTTTTT--TT---AAATTAATTAAGGGTTTTGAGGTTGTCATTGTA-TTATGACTCCCTTTAAAATAATTAGTGATGACCTTATGAATGGGTTAATACTGTGTGTTATAATGGATTACATCCATCACCAGTCAGAGAGTAATCTCGCCTTAGTAATTTGATAGTGATTGCTTCTAATCGCCTTTA-TTGGC--AACCTAATGATCAAATCGACC
CBS136845^CBS136845  CATTAGTGATTAATT-ATTGAGTG-T-AAAAACTCATAATC--TT-CTA-TACAAACCACTGTTTTAAAATGTTTACTAGAATGTCCAAG-CAGTTAAGCTGTTGAAATTATAAAAGTTTAATAAAACTTTCAGCAACGGATCTCTTGGTTCAGGCATCGATGAAGAACGCAGCGAAATGCGATAAGTAATGTGAATTGCAGATACAGTGAATCATCGAATCTTTGAACGCAAATGGCACTCTATGGTATTCCGTAGAGTACGTCTGTTTGAGCGTCGCGAACATCTCTATAATTAG--TTTTTT-TTT---AAATTGATTATGGGTTTTGAGGTTGTCATGTA--TAATGACTCCCTTTAAAATAATTAGTGATGACCTTATGAATGGGTTAATACTGTGTGTTATAATGGATTACATCCATCACCAGTCAGAGAGTAATCTCGCCTTAGTAATTTG-TAGTGATTGCTTCTAACTGCCAATTTTTGGC-AAACAACCTGATCAAATCGACC
CBS136847^CBS136847  CATTAGTGATTAATT-ATTGAGTG-T-AAAAACTCATAATC--TT-CTATTACAAACCACTGTTTTAAAATGTTTACTAGAATGTCCAAG-CAGTTAAGCTGTTGAAATTATAAAAGTTTAATAAAACTTTCAGCAACGGATCTCTTGGTTCAGGCATCGATGAAGAACGCAGCGAAATGCGATAAGTAATGTGAATTGCAGATACAGTGAATCATCGAATCTTTGAACGCAAATGGCACTCTATGGTATTCCGTAGAGTACGTCTGTTTGAGCGTCGCGAACATCTCTATAATTAG--TTTTTTTATT---AAATTGATTATGGGTTTTGAGGTTGTCATGA---AAATGACTCCCTTTAAAATGATTAGTGATGACCTTATGAATGGGTTAATACTGTGTGTTATAATGGATTACATCCATCACCAGTCAGAGAGTAATCTCGCCTTAGTAATTTG-TAGTGATTGCTTCTAACTGCCAATTTTTGGC-AAACAACCTGATCAAATCGACC
CBS136849^CBS136849  CATTAGTGATTAATT-ATTGAGTG-T-AAAAACTCATAATC--TT-CTA-TACAAACCACTGTTTTAAAATGTTTACTAGAATGTCCAAG-CAGTTAAGCTGTTGAAATATTAAAAGTTTAATAAAACTTTCAGCAACGGATCTCTTGGTTCAGGCATCGATGAAGAACGCAGCGAAATGCGATAAGTAATGTGAATTGCAGATACAGTGAATCATCGAATCTTTGAACGCAAATGGCACTCTATGGTATTCCGTAGAGTACGTCTGTTTGAGCGTCGCGAACATCTCCATAATTAGTTTTTTTT--TT---TTATTGATTGTGGGTTTTGAGGTTGTCATATAAACAATGACTCCCTTTAAAATAATTAGTGATGACCTTATGAATGGGTTAATACTGTGTGTTATAATGGATTACATCCATCACCAGTCAGAGAGTAATCTCGCCTTAGTAATTTG-TAGTGATTGCTTCTAACTGCCA----TTGGC-AAACAAACTGATCAAATCGACC
DAOM226642^DAOM226642  CATTAGTGATTAATT-ATTGAGTG-TAAAAAACTCATAATC--TT-C---TACAAACCACTGTTTTAAAATGTTTACTAGAATGTCCAAG-CAGTTAAGCTGTTGAAATATTAAAAGTTTTATAAAACTTTCAGCAACGGATCTCTTGGTTCAGGCATCGATGAAGAACGCAGCGAAATGCGATAAGTAATGTGAATTGCAGATACAGTGAATCATCGAATCTTTGAACGCAAATGGCACTCTATGGTATTCCGTAGAGTACGTCTGTTTGAGCGTCGCGAACATCTCCACAATTAG--TTTTTT--TTTAAAAATTAGTTGAGGGTTTTGAGGTTGTCATATAAACAATGACTCCCTTTAAAATAATTAGTGATGACCTTATGAATGGGTTAATACTGTGTGTTATAATGGATTACATCCATCACCAGTCAGAGAGTAATCTCGCCTTARTAATTTG-TAGTGATTGCTTCTAACTGCCA----TTGGC--AACAACCTGATCAAATCGACC
DAOM242570^DAOM242570  CATTAGTGATTAATT-ATTGAGTG-TAAAAAACTCATAATC--TT-C---TACAAACCACTGTTTTAAAATGTTTACTAGAATGTCCAAG-CAGTTAAGCTGTTGAAATATTAAAAGTTTTATAAAACTTTCAGCAACGGATCTCTTGGTTCAGGCATCGATGAAGAACGCAGCGAAATGCGATAAGTAATGTGAATTGCAGATACAGTGAATCATCGAATCTTTGAACGCAAATGGCACTCTATGGTATTCCGTAGAGTACGTCTGTTTGAGCGTCGCGAACATCTCCACAATTAG--TTTTTT--TTTAAAAATTAGTTGAGGGTTTTGAGGTTGTCATATAAACAATGACTCCCTTTAAAATAATTAGTGATGACCTTATGAATGGGTTAATACTGTGTGTTATAATGGATTACATCCATCACCAGTCAGAGAGTAATCTCGCCTTAGTAATTTG-TAGTGATTGCTTCTAACTGCCA----TTGGC--AACAACCTGATCAAATCGACC
DAOM242694^DAOM242694  CATTAGTGATTAATT-ATTGAGTG-TAAAAAACTCATAATC--TT-CTA-TACAAACCACTGTTTTAAAATGTTTACTAGAATGTCCAAG-CAGTTAAGCTGTTGAAATATTAAAAGTTTAATAAAACTTTCAGCAACGGATCTCTTGGTTCAGGCATCGATGAAGAACGCAGCGAAATGCGATAAGTAATGTGAATTGCAGATACAGTGAATCATCGAATCTTTGAACGCAAATGGCACTCTATGGTATTCCGTAGAGTACGTCTGTTTGAGCGTCGCGAACATCTCCATAATTAG-TTTTTTT--TT---AAATTGATTGTGGGTTTTGAGGTTGTCATATAAACAATGACTCCCTTTAAAATAATTAGTGATGACCTTATGAATGGGTTAATACTGTGTGTTATAATGGATTACATCCATCACCAGTCAGAGAGTAATCTCGCCTTAGTAATTTG-TAGTGATTGCTTCTAACTGCCA----TTGGC-AAACAAACTGATCAAATCGACC
DAOM242695^DAOM242695  CATTAGTGATTAATT-ATTGAGTG-TAAAAAACTCATAATC--TT-CTA-TACAAACCACTGTTTTAAAATGTTTACTAGAATGTCCAAG-CAGTTAAGCTGTTGAAATATTAAAAGTTTAATAAAACTTTCAGCAACGGATCTCTTGGTTCAGGCATCGATGAAGAACGCAGCGAAATGCGATAAGTAATGTGAATTGCAGATACAGTGAATCATCGAATCTTTGAACGCAAATGGCACTCTATGGTATTCCGTAGAGTACGTCTGTTTGAGCGTCGCGAACATCTCCATAATTAG-TTTTTTT--TT---AAATTGATTGTGGGTTTTGAGGTTGTCATATAA-CAATGACTCCCTTTAAAATAATTAGTGATGACCTTATGAATGGGTTAATACTGTGTGTTATAATGGATTACATCCATCACCAGTCAGAGAGTAATCTCGCCTTAGTAATTTG-TAGTGATTGCTTCTAACTGCCA----TTGGC-AAATAAACTGATCAAATCGACC
DAOM242696^DAOM242696  CATTAGTGATTAATT-ATTGAGTG-TAAAAAACTCATAATC--TT-CTA-TACAAACCACTGTTTTAAAATGTTTACTAGAATGTCCAAG-CAGTTAAGCTGTTGAAATATTAAAAGTTTAATAAAACTTTCAGCAACGGATCTCTTGGTTCAGGCATCGATGAAGAACGCAGCGAAATGCGATAAGTAATGTGAATTGCAGATACAGTGAATCATCGAATCTTTGAACGCAAATGGCACTCTATGGTATTCCGTAGAGTACGTCTGTTTGAGCGTCGCGAACATCTCCATAATTAG--TTTTTT--TT---AAATTGATTGTGGGTTTTGAGGTTGTCATATAAGCAATGACTCCCTTTAAAATAATTAGTGATGACCTTATGAATGGGTTAATACTGTGTGTTATAATGGATTACATCCATCACCAGTCAGAGAGTAATCTCGCCTTAGTAATTTG-TAGTGATTGCTTCTAACTGCCA----TTGGC-AAACAAACTGATCAAATCGACC
DAOM242697^DAOM242697  CATTAGTGATTAATT-ATTGAGTG-TAAAAAACTCATAATC--TT-CTA-TACAAACCACTGTTTTAAAATGTTTACTAGAATGTCCAAG-CAGTTAAGCTGTTGAAATATTAAAAGTTTAATAAAACTTTCAGCAACGGATCTCTTGGTTCAGGCATCGATGAAGAACGCAGCGAAATGCGATAAGTAATGTGAATTGCAGATACAGTGAATCATCGAATCTTTGAACGCAAATGGCACTCTATGGTATTCCGTAGAGTACGTCTGTTTGAGCGTCGCGAACATCTCCATAATTAG--TTTTTT--TT---AAATTGATTGTGGGTTTTGAGGTTGTCATATAAGCAATGACTCCCTTTAAAATAATTAGTGATGACCTTATGAATGGGTTAATACTGTGTGTTATAATGGATTACATCCATCACCAGTCAGAGAGTAATCTCGCCTTAGTAATTTG-TAGTGATTGCTTCTAACTGCCA----TTGGC-AAACAAACTGATCAAATCGACC
DAOM242698^DAOM242698  CATTAGTGATTAATT-ATTGAGTG-T-AAAAACTCATAATC--TT-CTA-TACAAACCACTGTTTTAAAATGTTTACTAGAATGTCCAAG-CAGTTAAGCTGTTGAAATATTAAAAGTTTAATAAAACTTTCAGCAACGGATCTCTTGGTTCAGGCATCGATGAAGAACGCAGCGAAATGCGATAAGTAATGTGAATTGCAGATACAGTGAATCATCGAATCTTTGAACGCAAATGGCACTCTATGGTATTCCGTAGAGTACGTCTGTTTGAGCGTCGCGAACATCTCCATAATTAG---TTTTT--TT---AAATTGATTGTGGGTTTTGAGGTTGTCATATAA-CAATGACTCCCTTTAAAATAATTAGTGATGACCTTATGAATGGGTTAATACTGTGTGTTATAATGGATTACATCCATCACCAGTCAGAGAGTAATCTCGCCTTAGTAATTTG-TAGTGATTGCTTCTAACTGCCA----TTGGC-AAACAAACTGATCAAATCGACC
DAOM242699^DAOM242699  CATTAGTGATTAATT-ATTGAGTG-TAAAAAACTCATAATC--TT-CTA-TACAAACCACTGTTTTAAAATGTTTACTAGAATGTCCAAG-CAGTTAAGCTGTTGAAATATTAAAAGTTTAATAAAACTTTCAGCAACGGATCTCTTGGTTCAGGCATCGATGAAGAACGCAGCGAAATGCGATAAGTAATGTGAATTGCAGATACAGTGAATCATCGAATCTTTGAACGCAAATGGCACTCTATGGTATTCCGTAGAGTACGTCTGTTTGAGCGTCGCGAACATCTCCATAATTAG-TTTTTTT--TT---AAATTGATTGTGGGTTTTGAGGTTGTCATATAA-CAATGACTCCCTTTAAAATAATTAGTGATGACCTTATGAATGGGTTAATACTGTGTGTTATAATGGATTACATCCATCACCAGTCAGAGAGTAATCTCGCCTTAGTAATTTG-TAGTGATTGCTTCTAACTGCCA----TTGGC-AAATAAACTGATCAAATCGACC
DAOM242700^DAOM242700  CATTAGTGATTAATT-ATTGAGTG-T-AAAAACTCATAATC--TT-CTA-TACAAACCACTGTTTTAAAATGTTTACTAGAATGTCCAAG-CAGTTAAGCTGTTGAAATATTAAAAGTTTAATAAAACTTTCAGCAACGGATCTCTTGGTTCAGGCATCGATGAAGAACGCAGCGAAATGCGATAAGTAATGTGAATTGCAGATACAGTGAATCATCGAATCTTTGAACGCAAATGGCACTCTATGGTATTCCGTAGAGTACGTCTGTTTGAGCGTCGCGAACATCTCCATAATTAG--TTTTTT--TT---AAATTGATTGCGGGTTTTGAGGTTGTCATATAAACAATGACTCCCTTTAAAATAATTAGTGATGACCTTATGAATGGGTTAATACTGTGTGTTATAATGGATTACATCCATCACCAGTCAGAGAGTAATCTCGCCTTAGTAATTTG-TAGTGATTGCTTCTAACTGCCA----TTGGC-AAACAAACTGATCAAATCGACC
DAOM242701^DAOM242701  CATTAGTGATTAATT-ATTGAGTG-T-AAAAACTCATAATC--TT-CTA-TACAAACCACTGTTTTAAAATGTTTACTAGAATGTCCAAG-CAGTTAAGCTGTTGAAATATTAAAAGTTTAATAAAACTTTCAGCAACGGATCTCTTGGTTCAGGCATCGATGAAGAACGCAGCGAAATGCGATAAGTAATGTGAATTGCAGATACAGTGAATCATCGAATCTTTGAACGCAAATGGCACTCTATGGTATTCCGTAGAGTACGTCTGTTTGAGCGTCGCGAACATCTCCACAATTAG--TTTTTT--T-----AATTAGTTGAGGGTTTTGAGGTTGTCATATAAACAATGACTCCCTTTAAAATAATTAGTGATGACCTTATGAATGGGTTAATACTGTGTGTTATAATGGATTACATCCATCACCAGTCAGAGAGTAATCTCGCCTTAGTAATTTG-TAGTGATTGCTTCTAACTGCCA----TTGGC-AAACAAACTGATCAAATCGACC
DAOM242702^DAOM242702  CATTAGTGATTAATT-ATTGAGTG-TAAAAAACTCATAATC--TT-CTA-TACAAACCACTGTTTTAAAATGTTTACTAGAATGTCCAAG-CAGTTAAGCTGTTGAAATATTAAAAGTTTAATAAAACTTTCAGCAACGGATCTCTTGGTTCAGGCATCGATGAAGAACGCAGCGAAATGCGATAAGTAATGTGAATTGCAGATACAGTGAATCATCGAATCTTTGAACGCAAATGGCACTCTATGGTATTCCGTAGAGTACGTCTGTTTGAGCGTCGCGAACATCTCCATAATTAG--TTTTTT--TT---AAATTGATTGTGGGTTTTGAGGTTGTCATATAAGCAATGACTCCCTTTAAAATAATTAGTGATGACCTTATGAATGGGTTAATACTGTGTGTTATAATGGATTACATCCATCACCAGTCAGAGAGTAATCTCGCCTTAGTAATTTG-TAGTGATTGCTTCTAACTGCCA----TTGGC-AAACAAACTGATCAAATCGACC
DAOM242704^DAOM242704  CATTAGTGATTAATT-ATTGAGTG-T-AAAAACTCATAATC--TT-CTA-TACAAACCACTGTTTTAAAATGTTTACTAGAATGTCCAAG-CAGTTAAGCTGTTGAAATATTAAAAGTTTAATAAAACTTTCAGCAACGGATCTCTTGGTTCAGGCATCGATGAAGAACGCAGCGAAATGCGATAAGTAATGTGAATTGCAGATACAGTGAATCATCGAATCTTTGAACGCAAATGGCACTCTATGGTATTCCGTAGAGTACGTCTGTTTGAGCGTCGCGAACATCTCCATAATTAG--TTTTTT--TT---AAATTGATTGCGGGTTTTGAGGTTGTCATATAAACAATGACTCCCTTTAAAATAATTAGTGATGACCTTATGAATGGGTTAATACTGTGTGTTATAATGGATTACATCCATCACCAGTCAGAGAGTAATCTCGCCTTAGTAATTTG-TAGTGATTGCTTCTAACTGCCA----TTGGC-AAACAAACTGATCAAATCGACC
DAOM242799^DAOM242799  CATTAGTGATTAATT-ATTGAGTG-T-AAAAACTCATAATC--TT-CTA-TACAAACCACTGTTTTAAAATGTTTACTAGAATGTCCAAG-CAGTTAAGCTGTTGAAATATTAAAAGTTTAATAAAACTTTCAGCAACGGATCTCTTGGTTCAGGCATCGATGAAGAACGCAGCGAAATGCGATAAGTAATGTGAATTGCAGATACAGTGAATCATCGAATCTTTGAACGCAAATGGCACTCTATGGTATTCCGTAGAGTACGTCTGTTTGAGCGTCGCGAACATCTCCACAATTAG--TTTTTT--T-----AATTAGTTGAGGGTTTTGAGGGTGTCATATAAACAATGACTCCCTTTAAAATAATTAGTGATGACCTTATGAATGGGTTAATACTGTGTGTTATAATGGATTACATCCATCACCAGTCAGAGAGTAATCTCGCCTTAGTAATTTG-TAGTGATTGCTTCTAACTGCCA----TTGGC-AAACAAACTGATCAAATCGACC
DAOM242800^DAOM242800  CATTAGTGATTAATT-ATTGAGTG-TAAAAAACTCATAATC--TT-CTA-TACAAACCACTGTTTTAAAATGTTTACTAGAATGTCCAAG-CAGTTAAGCTGTTGAAATATTAAAAGTTTAATAAAACTTTCAGCAACGGATCTCTTGGTTCAGGCATCGATGAAGAACGCAGCGAAATGCGATAAGTAATGTGAATTGCAGATACAGTGAATCATCGAATCTTTGAACGCAAATGGCACTCTATGGTATTCCGTAGAGTACGTCTGTTTGAGCGTCGCGAACATCTCCATAATTAG--TTTTTT--TT---AAATTGATTGTGGGTTTTGAGGTTGTCATATAAGCAATGACTCCCTTTAAAATAATTAGTGATGACCTTATGAATGGGTTAATACTGTGTGTTATAATGGATTACATCCATCACCAGTCAGAGAGTAATCTCGCCTTAGTAATTTG-TAGTGATTGCTTCTAACTGCCA----TTGGC-AAACAAACTGATCAAATCGACC
EXF5914^EXF5914  CATTAGTGATTAATT-ATTGAGTGATAAAAAACTCATAATC--TT-C---TACAAACCACTGTTTTAAAATGTTTACTAGAATGTCCAAG-CAGTTAAGCTGTTGAAATATTAAAAGTTTTATAAAACTTTCAGCAACGGATCTCTTGGTTCAGGCATCGATGAAGAACGCAGCGAAATGCGATAAGTAATGTGAATTGCAGATACAGTGAATCATCGAATCTTTGAACGCAAATGGCACTCTATGGTATTCCGTAGAGTACGTCTGTTTGAGCGTCGCGAACATCTCCATAATTAG--TTTTTT--TT-AAAAATTAATTAAGGGTTTTGAGGTTGTCATTGTA-TTATGACTCCCTTTAAAATGATTAGTGATGACCTTATGAATGGGTTAATACTGTGTGTTATAATGGATTACATCCATCACCAGTCAGAGAGTAATCTCGCCTTAGTAATTTGATAGTGATTGCTTCTAATCGCCTTTA-T---------------------------
EXF5915^EXF5915  CATTAGTGATTAATT-ATTGAGTGATAAAAAACTCATAATC--TT-C---TACAAACCACTGTTTTAAAATGTTTACTAGAATGTCCAAG-CAGTTAAGCTGTTGAAATATTAAAAGTTTTATAAAACTTTCAGCAACGGATCTCTTGGTTCAGGCATCGATGAAGAACGCAGCGAAATGCGATAAGTAATGTGAATTGCAGATACAGTGAATCATCGAATCTTTGAACGCAAATGGCACTCTATGGTATTCCGTAGAGTACGTCTGTTTGAGCGTCGCGAACATCTCCATAATTAG--ATTTTT--TT---AAATTAATTAAGGGTTTTGAGGTTGTCATTGTA-TTATGACTCCCTTTAAAATAATTAGGGATGCCCTTATGAATGGGTTAATACTGTGTGTTATAATGGATTACATCCATCACCAGTCAAAGAGTAATCTCGCCTTAGTAATTTGATAGTGATTGCTTCTAATCGCCTTTA-TTGGC--AACCTAATGATCAAATCAACC
EXF5916^EXF5916  CATTAGTGATTAATT-ATTGAGTGATAAAAAACTCATAATC--TT-C---TACAAACCACTGTTTTAAAATGTTTACTAGAATGTCCAAG-CAGTTAAGCTGTTGAAATATTAAAAGTTTTATAAAACTTTCAGCAACGGATCTCTTGGTTCAGGCATCGATGAAGAACGCAGCGAAATGCGATAAGTAATGTGAATTGCAGATACAGTGAATCATCGAATCTTTGAACGCAAATGGCACTCTATGGTATTCCGTAGAGTACGTCTGTTTGAGCGTCGCGAACATCTCCATAATTAG---TTTTT--TT---AAATTAATTAAGGGTTTTGAGGTTGTCATTGTA-TTATGACTCCCTTTAAAATAATTAGTGATGACCTTATGAATGGGTTAATACTGTGTGTTATAATGGATTACATCCATCACCAGTCAGAGAGTAATCTCGCCTTAGTAATTTGATAGTGATTGCTTCTAATCGCCTTTA-TTGGC--AACCTAATGATCAAATCGACC
EXF5917^EXF5917  CATTAGTGATTAATT-ATTGAGTGATAAAAAACTCATAATC--TT-C---TACAAACCACTGTTTTAAAATGTTTACTAGAATGTCCAAG-CAGTTAAGCTGTTGAAATATTAAAAGTTTTATAAAACTTTCAGCAACGGATCTCTTGGTTCAGGCATCGATGAAGAACGCAGCGAAATGCGATAAGTAATGTGAATTGCAGATACAGTGAATCATCGAATCTTTGAACGCAAATGGCACTCTATGGTATTCCGTAGAGTACGTCTGTTTGAGCGTCGCGAACATCTCCATAATTAG--TTTTT-----------CTAATTAAGGGTTTTGAGGTTGTCATTGTA-TAGTGACTCCCTTTAAAATGATTAGTGATGACCTTATGAATGGGTTAATACTGTGTGTTATAATGGATTACATCCATCACCAGTCAGAGAGTAATCTCGCCTTAGTAATTTG-TAGTGATTGCTTCTAATAGCCTTTA-TTGGCAAAATTAAATGATCAAATCGACC
EXF5918^EXF5918  CATTAGTGATTAATT-ATTGAGTG-TAAAAAACTCATAATT--TT-CTA-TACAAACCACTGTTTTAAAATGTTTACTAGAATGTCCAAG-CAGTTAAGCTGTTGAAATATTAAAAGTTTAATAAAACTTTCAGCAACGGATCTCTTGGTTCAGGCATCGATGAAGAACGCAGCGAAATGCGATAAGTAATGTGAATTGCAGATACAGTGAATCATCGAATCTTTGAACGCAAATGGCCCTTTATGGTATTCCGTAGAGTACGTCTGTTTGAGCGTCGCGAACATCTCCATAATTAG-TTTTTTT--TT---AAATTGATTGTGGGTTTTGAGGTTGTCATATAA-CAATGACTCCCTTTAAAATAATTAGTGATGACCTTATGAATGGGTTAATACTGTGTGTTATAATGGATTACATCCATCACCAGTCAGAGAGTAATCTCGCCTTAGTAATTTG-TAGTGATTGCTTCTAACTGCCA----TTGGC-AAATAAACTGATCAAATCGACC
EXF5919^EXF5919  CATTAGTGATTAATT-ATTGAGTGATAAAAAACTCATAATC--TT-C---TACAAACCACTGTTTTAAAATGTTTACTAGAATGTCCAAG-CAGTTAAGCTGTTGAAATATTAAAAGTTTTATAAAACTTTCAGCAACGGATCTCTTGGTTCAGGCATCGATGAAGAACGCAGCGAAATGCGATAAGTAATGTGAATTGCAGATACAGTGAATCATCGAATCTTTGAACGCAAATGGCACTCTATGGTATTCCGTAGAGTACGTCTGTTTGAGCGTCGCGAACATCTCCATAATTAG--TTTTT-----------CTAATTAAGGGTTTTGAGGTTGTCATTGTA-TAGTGACTCCCTTTAAAATGATTAGTGATGACCTTATGAATGGGTTAATACTGTGTGTTATAATGGATTACATCCATCACCAGTCAGAGAGTAATCTCGCCTTAGTAATTTG-TAGTGATTGCTTCTAATAGCCTTTA-TTGGCAAAATTAAATGATCAA-------
EXF8299^EXF8299  CATTAGTGATTAATT-ATTGAGTGATAAAAAACTCATAATC--TT-C---TACAAACCACTGTTTTAAAATGTTTACTAGAATGTCCAAG-CAGTTAAGCTGTTGAAATATTAAAAGTTTTATAAAACTTTCAGCAACGGATCTCTTGGTTCAGGCATCGATGAAGAACGCAGCGAAATGCGATAAGTAATGTGAATTGCAGATACAGTGAATCATCGAATCTTTGAACGCAAATGGCACTCTATGGTATTCCGTAGAGTACGTCTGTTTGAGCGTCGCGAACATCTCCATAATTAG--TTTTTT--TT-AAAAATTAATTAAGGGTTTTGAGGTTGTCATTGTA-TTATGACTCCCTTTAAAATGATTAGTGATGACCTTATGAATGGGTTAATACTGTGTGTTATAATGGATTACATCCATCACCAGTCAGAGAGTAATCTCGCCTTAGTAATTTGATAGTGATTGCTTCTAATCGCCTTTA-TTGGC----CCTAATGATCAAAT-----
EXF8313^EXF8313  -------------------------------ACTCATAATC--TT-C---TACAAACCACTGTTTTAAAATGTTTACTAGAATGTCCAAG-CAGTTAAGCTGTTGAAATATTAAAAGTTTTATAAAACTTTCAGCAACGGATCTCTTGGTTCAGGCATCGATGAAGAACGCAGCGAAATGCGATAAGTAATGTGAATTGCAGATACAGTGAATCATCGAATCTTTGAACGCAAATGGCACTCTATGGTATTCCGTAGAGTACGTCTGTTTGAGCGTCGCGAACATCTCCATAATTAG--TTTTTT--TT-AAAAATTAATTAAGGGTTTTGAGGTTGTCATTGTA-TTATGACTCCCTTTAAAATRATTAGTGATGACCTTATGAATGGGTTAATACTGTGTGTTATAATGGATTACATCCATCACCAGTCAGAGAGTAATCTCGCCTTAGTAATTTGATAGTGATTGCTTCTAATCGCCTTTA-TTGGC--AACCTAATGATCAAA------
EXF8315^EXF8315  CATTAGTGATTAATT-ATTGAGTGATAAAAAACTCATAATC--TT-C---TACAAACCACTGTTTTAAAATGTTTACTAGAATGTCCAAG-CAGTTAAGCTGTTGAAATATTAAAAGTTTTATAAAACTTTCAGCAACGGATCTCTTGGTTCAGGCATCGATGAAGAACGCAGCGAAATGCGATAAGTAATGTGAATTGCAGATACAGTGAATCATCGAATCTTTGAACGCAAATGGCACTCTATGGTATTCCGTAGAGTACGTCTGTTTGAGCGTCGCGAACATCTCCATAATTAG--ATTTTT--TT---AAATTAATTAAGGGTTTTGAGGTTGTCATTGTA-TTATGACTCCCTTTAAAATAATTAGTGATGACCTTATGAATGGGTTAATACTGTGTGTTATAATGGATTACATCCATCACCAGTCAGAGAGTAATCTCGCCTTAGTAATTTGATAGTGATTGCTTCTAATCGCCTTTA-TTGGC--AACCTAATGATCAAATCGACC
EXF8341^EXF8341  CATTAGTGATTAATT-ATTGAGTGATAAAAAACTCATAATC--TT-C---TACAAACCACTGTTTTAAAATGTTTACTAGAATGTCCAAG-CAGTTAAGCTGTTGAAATATTAAAAGTTTTATAAAACTTTCAGCAACGGATCTCTTGGTTCAGGCATCGATGAAGAACGCAGCGAAATGCGATAAGTAATGTGAATTGCAGATACAGTGAATCATCGAATCTTTGAACGCAAATGGCACTCTATGGTATTCCGTAGAGTACGTCTGTTTGAGCGTCGCGAACATCTCCATAATTAG--TTTTTT--TT-AAAAATTAATTAAGGGTTTTGAGGTTGTCATTGTA-TTATGACTCCCTTTAAAATGATTAGTGATGACCTTATGAATGGGTTAATACTGTGTGTTATAATGGATTA-------------------------------------------------------------------------------------------------
EXF8342^EXF8342  CATTAGTGATTAATT-ATTGAGTGATAAAAAACTCATAATC--TT-C---TACAAACCACTGTTTTAAAATGTTTACTAGAATGTCCAAG-CAGTTAAGCTGTTGAAATATTAAAAGTTTTATAAAACTTTCAGCAACGGATCTCTTGGTTCAGGCATCGATGAAGAACGCAGCGAAATGCGATAAGTAATGTGAATTGCAGATACAGTGAATCATCGAATCTTTGAACGCAAATGGCACTCTATGGTATTCCGTAGAGTACGTCTGTTTGAGCGTCGCGAACATCTCCATAATTAG--ATTTTT--TT---AAATTAATTAAGGGTTTTGAGGTTGTCATTGTA-TTATGACTCCCTTTAAAATAATTAGTGATGACCTTATGAATGGGTTAATACTGTGTGTTATAATGGATTACATCCATCACCTGTCAGAGAGTAATCTCGCCTTAGTAATTTGATAGTGATTGCTT------------------------------------------
EXF8343^EXF8343  CATTAGTGATTAATTAATGGAGGGATAAAAAATTCATATTC--TT-C---TACAAACCACTGTTTTAAAATGTTTACTAGAATGTCCAAG-CAGTTAAGCTGTTGAAATATTAAAAGTTTTATAAAACTTTCAGCAACGGATCTCTTGGTTCAGGCATCGATGAAGAACGCAGCGAAATGCGATAAGTAATGTGAATTGCAGATACAGTGAATCATCGAATCTTTGAACGCAAATGGCACTCTATGGTATTCCGTAGAGTACGTCTGTTTGAGCGTCGCGAACATCTCCATAATTAG--ATTTTT--TT---AAATTAATTAAGGGTTTTGAGGTTGTCATTGTA-TTATGACTCCCTTTAAAATAATTAGTGATGACCTTATGAATGGGTTAATACTGTGTGTTATAATGGATTACATCCATCACCAGTCAGAGAGTAATCTCGCCTTAGTAATTTGATAGTGATTGCTTCTAATCGCCTTTA-TTGGC--AACCTAATGATCAAATCGACC
EXF8344^EXF8344  CATTAGTGATTAATT-ATTGAGTGATAAAAAACTCATAATC--TT-C---TACAAACCACTGTTTTAAAATGTTTACTAGAATGTCCAAG-CAGTTAAGCTGTTGAAATATTAAAAGTTTTATAAAACTTTCAGCAACGGATCTCTTGGTTCAGGCATCGATGAAGAACGCAGCGAAATGCGATAAGTAATGTGAATTGCAGATACAGTGAATCATCGAATCTTTGAACGCAAATGGCACTCTATGGTATTCCGTAGAGTACGTCTGTTTGAGCGTCGCGAACATCTCCATAATTAG--ATTTTT--TT---AAATTAATTAAGGGTTTTGAGGTTGTCATTGTA-TTATGACTCCCTTTAAAATAATTAGTGATGACCTTATGAATGGGTTAATACTGTGTGTTATAATGGATTACATCCATCACCAGTCAGAGAGTAATCTCGCCTTAGTAATTTGATAGTGATTGCTTCTAATCGCCTTTA-TTGGC--AACCTAATGATCAAATCGACC
EXF8351^EXF8351  CATTAGTGATTAATT-ATTGAGTGATAAAAAACTCATAATC--TT-C---TACAAACCACTGTTTTAAAATGTTTACTAGAATGTCCAAG-CAGTTAAGCTGTTGAAATATTAAAAGTTTTATAAAACTTTCAGCAACGGATCTCTTGGTTCAGGCATCGATGAAGAACGCAGCGAAATGCGATAAGTAATGTGAATTGCAGATACAGTGAATCATCGAATCTTTGAACGCAAATGGCACTCTATGGTATTCCGTAGAGTACGTCTGTTTGAGCGTCGCGAACATCTCCATAATTAG---TTTTT--TT---AAATTAATTAAGGGTTTTGAGGTTGTCATTGTA-TAGTGACTCCCTTTAAAATGATTAGTGATGACCTTATGAATGGGTTAATACTGTGTGTTATAATGGATTACATCCATCACCAGTCAGAGAGTAATCTCGCCTTAGTAATTTGATAGTGATTGCTTCTAATCGCCTTTA-TTGGC--AACCTAATGATCAAATCGACC
EXF8352^EXF8352  CATTAGTGATTAATT-ATTGAGTGATAAAAAACTCATAATC--TT-C---TACAAACCACTGTTTTAAAATGTTTACTAGAATGTCCAAG-CAGTTAAGCTGTTGAAATATTAAAAGTTTTATAAAACTTTCAGCAACGGATCTCTTGGTTCAGGCATCGATGAAGAACGCAGCGAAATGCGATAAGTAATGTGAATTGCAGATACAGTGAATCATCGAATCTTTGAACGCAAATGGCACTCTATGGTATTCCGTAGAGTACGTCTGTTTGAGCGTCGCGAACATCTCCATAATTAG---TTTTT--TT---AAATTAATTAAGGGTTTTGAGGTTGTCATTGTA-TAGTGACTCCCTTTAAAATGATTAGTGATGACCTTATGAATGGGTTAATACTGTGTGTTATAATGGATTACATCCATCACCAGTCAGAGAGTAATCTCGCCTTAGTAATTTGATAGTGATTGCTTCTAATCGCCTTTA-TTGGC--AACCTAATGATCAAATCGACC
EXF8353^EXF8353  CATTAGTGATTAATT-ATTGAGTGATAAAAAACTCATAATC--TT-C---TACAAACCACTGTTTTAAAATGTTTACTAGAATGTCCAAG-CAGTTAAGCTGTTGAAATATTAAAAGTTTTATAAAACTTTCAGCAACGGATCTCTTGGTTCAGGCATCGATGAAGAACGCAGCGAAATGCGATAAGTAATGTGAATTGCAGATACAGTGAATCATCGAATCTTTGAACGCAAATGGCACTCTATGGTATTCCGTAGAGTACGTCTGTTTGAGCGTCGCGAACATCTCCATAATTAG--ATTTTT--TT---AAATTAATTAAGGGTTTTGAGGTTGTCATTGTA-TTATGACTCCCTTTAAAATAATTAGTGATGACCTTATGAATGGGTTAATACTGTGTGTTATAATGGATTACATCCATCACCAGTCAGAGAGTAATCTCGCCTTAGTAATTTGATAGTGATTGCTTCTAATCGCCTTTA-TTGGC--AACCTAATGATCAAATCGACC
EXF8356^EXF8356  CATTAGTGATTAATT-ATTGAGTGATAAAAAACTCATAATC--TT-C---TACAAACCACTGTTTTAAAATGTTTACTAGAATGTCCAAG-CAGTTAAGCTGTTGAAATATTAAAAGTTTTATAAAACTTTCAGCAACGGATCTCTTGGTTCAGGCATCGATGAAGAACGCAGCGAAATGCGATAAGTAATGTGAATTGCAGATACAGTGAATCATCGAATCTTTGAACGCAAATGGCACTCTATGGTATTCCGTAGAGTACGTCTGTTTGAGCGTCGCGAACATCTCCATAATTAG---TTTTT--TT---AAATTAATTAAGGGTTTTGAGGTTGTCATTGTA-TTATGACTCCCTTTAAAATGATTAGTGATGACCTTATGAATGGGTTAATACTGTGTGTTATAATGGATTACATCCATCACCAGTCAGAGAGTAATCTCGCCTTAGTAATTTG-TAGTGATTGCTTCTAATAGCCTTTA-TTGGC--AACCTAATGATCAAATCGACC
EXF8588^EXF8588  CATTAGTGATTAATT-ATTGAGTGATAAAAAACTCATAATC--TT-C---TACAAACCACTGTTTTAAAATGTTTACTAGAATGTCCAAG-CAGTTAAGCTGTTGAAATATTAAAAGTTTTATAAAACTTTCAGCAACGGATCTCTTGGTTCAGGCATCGATGAAGAACGCAGCGAAATGCGATAAGTAATGTGAATTGCAGATACAGTGAATCATCGAATCTTTGAACGCAAATGGCACTCTATGGTATTCCGTAGAGTACGTCTGTTTGAGCGTCGCGAACATCTCCATAATTAG--TTTTTT--TT-AAAAATTAATTAAGGGTTTTGAGGTTGTCATTGTA-TTATGACTCCCTTTAAAATGATTAGTGATGACCTTATGAATGGGTTAATACTGTGTGTTATAATGGATTACATCCATCACCAGTCAGAGAGTAATCTCGCCTTAGTAATTTGATAGTGATTGCTTCTAATCGCCTTTA-TTGGC--AACCTAATGATCAAATC----
EXF8590^EXF8590  CATTAGTGATTAATT-ATTGAGTGATAAAAAACTCATAATC--TT-C---TACAAACCACTGTTTTAAAATGTTTACTAGAATGTCCAAG-CAGTTAAGCTGTTGAAATATTAAAAGTTTTATAAAACTTTCAGCAACGGATCTCTTGGTTCAGGCATCGATGAAGAACGCAGCGAAATGCGATAAGTAATGTGAATTGCAGATACAGTGAATCATCGAATCTTTGAACGCAAATGGCACTCTATGGTATTCCGTAGAGTACGTCTGTTTGAGCGTCGCGAACATCTCCATAATTAG--TTTTTT--TT-AAAAATTAATTAAGGGTTTTGAGGTTGTCATTGTA-TTATGACTCCCTTTAAAATGATTAGTGATGACCTTATGAATGGGTTAATACTGTGTGTTATAATGGATTACATCCATCACCAGTCAGAGAGTAATCTCGCCTTAGTAATTTGATAGTGATTGCTTCTAATCGCCTTTA-TTGGC--AACCTAATGATCAAATCGACC
EXF8591^EXF8591  CATTAGTGATTAATT-ATTGAGTGATAAAAAACTCATAATC--TT-C---TACAAACCACTGTTTTAAAATGTTTACTAGAATGTCCAAG-CAGTTAAGCTGTTGAAATATTAAAAGTTTTATAAAACTTTCAGCAACGGATCTCTTGGTTCAGGCATCGATGAAGAACGCAGCGAAATGCGATAAGTAATGTGAATTGCAGATACAGTGAATCATCGAATCTTTGAACGCAAATGGCACTCTATGGTATTCCGTAGAGTACGTCTGTTTGAGCGTCGCGAACATCTCCATAATTAG---TTTTT--TT---AAATTAATTAAGGGTTTTGAGGTTGTCATTGTA-TTATGACTCCCTTTAAAATAATTAGTGATGACCTTATGAATGGGTTAATACTGTGTGTTATAATGGATTACATCCATCACCAGTCAGAGAGTAATCTCGCCTTAGTAATTTGATAGTGATTGCTTCTAATCGCCTTTA-TTGGC--AACCTAATGATCAAATCGACC
EXF8592^EXF8592  CATTAGTGATTAATT-ATTGAGTG--TAAAAACTCATAATC--TT-C---TACAAACCACTGTTTTAAAATGTTTACTAGAATGTCCAAG-CAGTTAAGCTGTTGAAATATTAAAAGTTTTATAAAACTTTCAGCAACGGATCTCTTGGTTCAGGCATCGATGAAGAACGCAGCGAAATGCGATAAGTAATGTGAATTGCAGATACAGTGAATCATCGAATCTTTGAACGCAAATGGCACTCTATGGTATTCCGTAGAGTACGTCTGTTTGAGCGTCGCGAACATCTCCACAATTAG--TTTTTT--TT---TAATTAGTTGAGGGTTTTGAGGTTGTCATTGTA-TTATGACTCCCTTTAAAATGATTAGTGATGACCTTATGAATGGGTTAATACTGTGTGTTATAATGGATTACATCCATCACCAGTCAGAGAGTAATCTCGCCTTAGTAATTTG-TAGTGATTGCTTCTAATAGCCTTTA-TTGGCAAAATTAAATGATCAAATCGACC
EXF8738^EXF8738  CATTAGTGATTAATT-ATTGAGTG-TAAAAAACTCATAATC--TT-CTA-TACAAACCACTGTTTTAAAATGTTTACTAGAATGTCCAAG-CAGTTAAGCTGTTGAAATATTAAAAGTTTAATAAAACTTTCAGCAACGGATCTCTTGGTTCAGGCATCGATGAAGAACGCAGCGAAATGCGATAAGTAATGTGAATTGCAGATACAGTGAATCATCGAATCTTTGAACGCAAATGGCACTCTATGGTATTCCGTAGAGTACGTCTGTTTGAGCGTCGCGAACATCTCCATAATTAG-TTTTTTT--TT---AAATTGATTGTGGGTTTTGAGGTTGTCATATAAACAATGACTCCCTTTAAAATAATTAGTGATGACCTTATGAATGGGTTAATACTGTGTGTTATAATGGATTACATCCATCACCAGTCAGAGAGTAATCTCGCCTTAGTAATTTG-TAGTGATTGCTTCTAACTGCCA----TTGGC-AAACAAACTGATCAAATCGACC
EXF8739^EXF8739  CATTAGTGATTAATT-ATTGAGTG-TAAAAAACTCATAATC--TT-CTA-TATAAACCACTGTTTTAAAATGTTTACTAGAATGTCCAAG-CAGTTAAGCTGTTGAAATATTAAAAGTTTAATAAAACTTTCAGCAACGGATCTCTTGGTTCAGGCATCGATGAAGAACGCAGCGAAATGCGATAAGTAATGTGAATTGCAGATACAGTGAATCATCGAATCTTTGAACGCAAATGGCACTCTATGGTATTCCGTAGAGTACGTCTGTTTGAGCGTCGCGAACATCTCCACAATTAG--TTTTTT--T-----AATTAGTTGAGGGTTTTGAGGTTGTCATATAAACAGTGACTCCCTTTAAAATAATTAGTGATGACCTTATGAATGGGTTAATACTGTGTGTTATAATGGATTATATCCATCACCAGTCAGAGAGTAATCTCGCCTTAGTAATTTG-TAGTGATTGCTTCTAACTGCCA----ATTGG-CAACAACCTGATCAAATCGACC
EXF8740^EXF8740  CATTAGTGATTAATT-ATTGAGTG-T-AAAAACTCATAATC--TT-CTA-TACAAACCACTGTTTTAAAATGTTTACTAGAATGTCCAAG-CAGTTAAGCTGTTGAAATATTAAAAGTTTAATAAAACTTTCAGCAACGGATCTCTTGGTTCAGGCATCGATGAAGAACGCAGCGAAATGCGATAAGTAATGTGAATTGCAGATACAGTGAATCATCGAATCTTTGAACGCAAATGGCACTCTATGGTATTCCGTAGAGTACGTCTGTTTGAGCGTCGCGAACATCTCCATAATTAG--TTTTTT--TT---AAATTGATTGTGGGTTTTGAGGTTGTCATATAAACAATGACTCCCTTTAAAATAATTAGTGATGACCTTATGAATGGGTTAATACTGTGTGTTATAATGGATTACATCCATCACCAGTCAGAGAGTAATCTCGCCTTAGTAATTTG-TAGTGATTGCTTCTAACTGCCA----TTGGC-AAACAAACTGATCAAATCGACC
EXF8741^EXF8741  ------------------------------AACTCATAATC--TT-CTA-TACAAACCACTGTTTTAAAATGTTTACTAGAATGTCCAAG-CAGTTAAGCTGTTGAAATATTAAAAGTTTAATAAAACTTTCAGCAACGGATCTCTTGGTTCAGGCATCGATGAAGAACGCAGCGAAATGCGATAAGTAATGTGAATTGCAGATACAGTGAATCATCGAATCTTTGAACGCAAATGGCACTCTATGGTATTCCGTAGAGTACGTCTGTTTGAGCGTCGCGAACATCTCCATAATTAG--TTTTTT--TT---AAATTGATTGTGGGTTTTGAGGTTGTCATATAAGCAATGACTCCCTTTAAAATAATTAGTGATGACCTTATGAATGGGTTAATACTGTGTGTTATAATGGATTACATCCATCACCAGTCAGAGAGTAATCTCGCCTTAGTAATTTG-TAGTGATTGCTTCTAACTGCCA----TTGGC-AAACAAACTGATCAAATCGACC
EXF8744^EXF8744  CATTAGTGATTAATT-ATTGAGTG-TAAAAAACTCATAATC--TT-CTA-TATAAACCACTGTTTTAAAATGTTTACTAGAATGTCCAAG-CAGTTAAGCTGTTGAAATATTAAAAGTTTAATAAAACTTTCAGCAACGGATCTCTTGGTTCAGGCATCGATGAAGAACGCAGCGAAATGCGATAAGTAATGTGAATTGCAGATACAGTGAATCATCGAATCTTTGAACGCAAATGGCACTCTATGGTATTCCGTAGAGTACGTCTGTTTGAGCGTCGCGAACATCTCCACAATTAG--TTTTTT--T-----AATTAGTTGAGGGTTTTGAGGTTGTCATATAAACAGTGACTCCCTTTAAAATAATTAGTGATGACCTTATGAATGGGTTAATACTGTGTGTTATAATGGATTA-------------------------------------------------------------------------------------------------
EXF8746^EXF8746  CATTAGTGATTAATT-ATTGAGTG-TAAAAAACTCATAATC--TT-CTA-TATAAACCACTGTTTTAAAATGTTTACTAGAATGTCCAAG-CAGTTAAGCTGTTGAAATATTAAAAGTTTAATAAAACTTTCAGCAACGGATCTCTTGGTTCAGGCATCGATGAAGAACGCAGCGAAATGCGATAAGTAATGTGAATTGCAGATACAGTGAATCATCGAATCTTTGAACGCAAATGGCACTCTATGGTATTCCGTAGAGTACGTCTGTTTGAGCGTCGCGAACATCTCCATAATTAG-TTTTTTT--TT---AAATTGATTGTGGGTTTTGAGGTTGTCATATAAACAGTGACTCCCTTTAAAATAATTAGTGATGACCTTATGAATGGGTTAATACTGTGTGTTATAATGGATTATATCCATCACCAGTCAGAGAGTAATCTCGCCTTAGTAATTTG-TAGTGATTGCTTCTAACTGCCA----ATTGG-CAACAACCTGATCAAATCGACC
EXF8747^EXF8747  CATTAGTGATTAATT-ATTGAGTG-TAAAAAACTCATAATC--TT-CTA-TACAAACCACTGTTTTAAAATGTTTACTAGAATGTCCAAG-CAGTTAAGCTGTTGAAATATTAAAAGTTTAATAAAACTTTCAGCAACGGATCTCTTGGTTCAGGCATCGATGAAGAACGCAGCGAAATGCGATAAGTAATGTGAATTGCAGATACAGTGAATCATCGAATCTTTGAACGCAAATGGCACTCTATGGTATTCCGTAGAGTACGTCTGTTTGAGCGTCGCGAACATCTCCATAATTAG-TTTTTTT--TT---AAATTGATTGTGGGTTTTGAGGTTGTCATATAAGCAATGACTCCCTTTAAAATAATTAGTGATGACCTTATGAATGGGTTAATACTGTGTGTTATAATGGATTACATCCATCACCAGTCAGAGAGTAATCTCGCCTTAGTAATTTG-TAGTGATTGCTTCTAACTGCCA----TTGGC-AAACAAACTGATCAAATCGACC
EXF8748^EXF8748  CATTAGTGATTAATT-ATTGAGTG-T-AAAAACTCATAATC--TT-CTATTACAAACCACTGTTTTAAAATGTTTACTAGAATGTCCAAG-CAGTTAAGCTGTTGAAATTATAAAAGTTTAATAAAACTTTCAGCAACGGATCTCTTGGTTCAGGCATCGATGAAGAACGCAGCGAAATGCGATAAGTAATGTGAATTGCAGATACAGTGAATCATCGAATCTTTGAACGCAAATGGCACTCTATGGTATTCCGTAGAGTACGTCTGTTTGAGCGTCGCGAACATCTCTATAATTAG--TTTTTT--TA---AAATTGATTATGGGTTTTGAGGTTGTCATGTA--TAATGACTCCCTTTAAAATAATTAGTGATGACCTTATGAATGGGTTAATACTGTGTGTTATAATGGATTACATCCATCACCAGTCAGAGAGTAATCTCGCCTTAGTAATTTG-TAGTGATTGCTTCTAACTGCCAATTTTTGGC-AA--AACCTGATCAAATCGACC
EXF8749^EXF8749  CATTAGTGATTAATT-ATTGAGTG-T-AAAAACTCATAATC--TT-CTA-TACAAACCACTGTTTTAAAATGTTTACTAGAATGTCCAAG-CAGTTAAGCTGTTGAAATATTAAAAGTTTAATAAAACTTTCAGCAACGGATCTCTTGGTTCAGGCATCGATGAAGAACGCAGCGAAATGCGATAAGTAATGTGAATTGCAGATACAGTGAATCATCGAATCTTTGAACGCAAATGGCACTCTATGGTATTCCGTAGAGTACGTCTGTTTGAGCGTCGCGAACATCTCCACAATTAG--TTTTTT--T-----AATTAGTTGAGGGTTTTGAGGTTGTCATATAAACAATGACTCCCTTTAAAATAATTAGTGATGACCTTATGAATGGGTTAATACTGTGTGTTATAATGGATTACATCCATCACCAGTCAGAGAGTAATCTCGCCTTAGTAATTTG-TAGTGATTGCTTCTAACTGCCA----TTGGC-AAACAAACTGATCAAATCGACC
EXF8754^EXF8754  CATTAGTGATTAATT-ATTGAGTG-TAAAAAACTCATAATC--TT-CTA-TACAAACCACTGTTTTAAAATGTTTACTAGAATGTCCAAG-CAGTTAAGCTGTTGAAATATTAAAAGTTTAATAAAACTTTCAGCAACGGATCTCTTGGTTCAGGCATCGATGAAGAACGCAGCGAAATGCGATAAGTAATGTGAATTGCAGATACAGTGAATCATCGAATCTTTGAACGCAAATGGCACTCTATGGTATTCCGTAGAGTACGTCTGTTTGAGCGTCGCGAACATCTCCATAATTAG--TTTTTT--TT---AAATTGATTGTGGGTTTTGAGGTTGTCATATAA-CAATGACTCCCTTTAAAATAATTAGTGATGACCTTATGAATGGGTTAATACTGTGTGTTATAATGGATTACATCCATCACCAGTCAGAGAGTAATCTCGCCTTAGTAATTTG-TAGTGATTGCTTCTAACTGCCA----TTGGC-AAACAAATTGATCAAATCGACC

 90 603
CBS196.56^CBS196.56  GCAGGTTTATTGCAAGATACTTACCTTGAAGCTCAGTACGTTCACCAATTGAAGAAGCAATATGATGAGATGGAATTAACACCAGAAATTGAAGAAAAGATTGCAGAATTAACTCAGGATCCAAACTTATATGCCAAATTAGCAAGTTCGATCGCACCAGAGATTTACGGACATGATGATGTCAAAAAGGCTTTATTGTTATTACTCGTAGGTGGTGTAACGAAGGGTATGGGTGACGGAATGAAGATCCGTGGTGATATCAACGTCTGTCTTATGGGTGATCCTGGTGTTGCCAAGTCACAATTACTCAAGTACATTTCAAAAATTGCTCCAAGAGGTGTGTACACCACTGGTAGGGGTTCTTCAGGTGTTGGTTTGACAGCAGCCGTTATGAGAGATCCAGTCACAGACGAGATGGTCCTCGAGGGTGGTGCGCTTGTTCTCGCTGACAATGGTATCTGCTGTATTGATGAGTTTGATAAGATGGAGGAAAGTGATAGAACAGCTATCCACGAAGTTATGGAACAACAGACGATTTCTATTTCTAAAGCCGGTATAACTACCACCTTGAATGCCCGGACGTCAATCTTGGCAGCTGCTAAC
CBS633.66^CBS633.66  -CAGGTTTGTTGCAAGATACTTACCTTGAAGCTCAGTATGTTCACCAATTGAAGAAGCAATATGATGAGATGGAATTAACGCCAGAAATCGAAGAAAAGATTGCAGAATTAACTCAGGATCCAAACTTATACGCCAAATTGGCAAGCTCGATTGCACCAGAGATTTACGGACACGATGATGTCAAAAAGGCTTTATTGTTATTACTCGTAGGTGGTGTAACGAAGGGTATGGGTGACGGAATGAAGATCCGTGGTGATATCAACGTCTGTCTTATGGGTGATCCTGGTGTTGCCAAGTCACAATTACTCAAGTACATTTCAAAAATTGCTCCAAGAGGTGTTTACACCACTGGTAGAGGTTCTTCAGGTGTTGGTTTGACAGCAGCCGTTATGAGAGATCCAGTCACAGACGAGATGGTCCTCGAGGGTGGTGCTCTTGTCCTCGCTGACAACGGAATCTGTTGTATTGATGAGTTTGATAAGATGGAGGAGAGTGATAGAACAGCTATTCACGAAGTTATGGAACAACAGACGATATCTATTTCTAAAGCTGGTATAACTACCACATTGAATGCCCGGACGTCAATCTTAGCAGCTGCTAAC
CBS818.96^CBS818.96  GCAGGTTTATTGCAAGATACTTACCTTGAAGCTCAGTACGTTCACCAATTGAAGAAGCAATATGATGAGATGGAATTAACACCAGAAATTGAAGAAAAGATTGCAGAATTAACTCAGGATCCAAACTTATATGCCAAATTAGCAAGTTCGATCGCACCAGAGATTTACGGACATGATGATGTCAAAAAGGCTTTATTGTTATTACTCGTAGGTGGTGTAACGAAGGGTATGGGTGACGGAATGAAGATCCGTGGTGATATCAACGTCTGTCTTATGGGTGATCCTGGTGTTGCCAAGTCACAATTACTCAAGTACATTTCAAAAATTGCTCCAAGAGGTGTGTACACCACTGGTAGGGGTTCTTCAGGTGTTGGTTTGACAGCAGCCGTTATGAGAGATCCAGTCACAGACGAGATGGTCCTCGAGGGTGGTGCGCTTGTTCTCGCTGACAATGGTATCTGCTGTATTGATGAGTTTGATAAGATGGAGGAAAGTGATAGAACAGCTATCCACGAAGTTATGGAACAACAGACGATTTCTATTTCTAAAGCCGGTATAACTACCACCTTGAATGCCCGGACGTCAATCTTGGCAGCTGCTAAC
CBS110595^CBS110595  ---GGTTTATTGCAAGATACTTACCTTGAAGCTCAGTACGTTCACCAATTGAAGAAGCAATATGATGAGATGGAATTAACACCAGAAATTGAAGAAAAGATTGCAGAATTAACTCAGGATCCAAACTTATATGCCAAATTAGCAAGTTCGATCGCACCAGAGATTTACGGACATGATGATGTCAAAAAGGCTTTATTGTTATTACTCGTAGGTGGTGTAACGAAGGGTATGGGTGACGGAATGAAGATCCGTGGTGATATCAACGTCTGTCTTATGGGTGATCCTGGTGTTGCCAAGTCACAATTACTCAAGTACATTTCAAAAATTGCTCCAAGAGGTGTGTACACCACTGGTAGGGGTTCTTCAGGTGTTGGTTTGACAGCAGCCGTTATGAGAGATCCAGTCACAGACGAGATGGTCCTCGAGGGTGGTGCGCTTGTTCTCGCTGACAATGGTATCTGCTGTATTGATGAGTTTGATAAGATGGAGGAAAGTGATAGAACAGCTATCCACGAAGTTATGGAACAACAGACGATTTCTATTTCTAAAGCCGGTATAACTACCACCTTGAATGCCCGGACGTCAATCTTGGCAGCTGCTAAC
CBS110599^CBS110599  ------------------ACTTACCTTGAAGCTCAATATGTTCACCAATTGAAAAAACAATACGATGAGATGGAATTGACACCAGAAATCGAAGAAAATATTGCAGAATTAACTCAAGATCCAAACTTATATGCGAAATTAGCAAGCTCGATCGCACCAGAAATTTACGGACACGACGATGTCAAGAAAGCTTTATTGTTATTACTCGTAGGTGGTGTGACTAAGGGTATGGGTGATGGAATGAAGATTCGTGGTGATATCAACGTTTGTCTTATGGGTGATCCTGGTGTTGCCAAATCACAATTACTCAAGTACATTTCAAAAATTGCTCCAAGAGGTGTATACACTACTGGTAGGGGTTCTTCAGGTGTTGGTTTGACAGCAGCAGTCATGAGGGATCCAGTCACAGACGAGATGGTCCTCGAAGGTGGTGCACTTGTCCTCGCTGACAATGGTATCTGCTGTATTGATGAGTTTGATAAGATGGAGGAGAGCGACAGAACAGCTATTCATGAAGTCATGGAACAACAGACGATCTCTATTTCTAAAGCTGGTATAACTACCACCTTGAACGCCCGGACGTCAATCTTGGCAGCTGCT---
CBS110620^CBS110620  GCAGGTTTATTGCAAGATACTTACCTTGAAGCTCAGTACGTTCACCAATTGAAGAAGCAATATGATGAGATGGAATTAACACCAGAAATTGAAGAAAAGATTGCAGAATTAACTCAGGATCCAAACTTATATGCCAAATTAGCAAGTTCGATCGCACCAGAGATTTACGGACATGATGATGTCAAAAAGGCTTTATTGTTATTACTCGTAGGTGGTGTAACGAAGGGTATGGGTGACGGAATGAAGATCCGTGGTGATATCAACGTCTGTCTTATGGGTGATCCTGGTGTTGCCAAGTCACAATTACTCAAGTACATTTCAAAAATTGCTCCAAGAGGTGTGTACACCACTGGTAGGGGTTCTTCAGGTGTTGGTTTGACAGCAGCCGTTATGAGAGATCCAGTCACAGACGAGATGGTCCTCGAGGGTGGTGCGCTTGTTCTCGCTGACAATGGTATCTGCTGTATTGATGAGTTTGATAAGATGGAGGAAAGTGATAGAACAGCTATCCACGAAGTTATGGAACAACAGACGATTTCTATTTCTAAAGCCGGTATAACTACCACCTTGAATGCCCGGACGTCAATCTTGGCAGCTGCT---
CBS110624^CBS110624  GCAGGTTTATTGCAAGACACTTACCTTGAAGCTCAATATGTTCACCAATTGAAAAAACAATACGATGAGATGGAATTGACACCAGAAATCGAAGAAAATATTGCAGAATTAACTCAAGATCCAAACTTATATGCGAAATTAGCAAGCTCGATCGCACCAGAAATTTACGGACACGACGATGTCAAGAAAGCTTTATTGTTATTACTCGTAGGTGGTGTGACTAAGGGTATGGGTGATGGAATGAAGATTCGTGGTGATATCAACGTTTGTCTTATGGGTGATCCTGGTGTTGCCAAATCACAATTACTCAAGTACATTTCAAAAATTGCTCCAAGAGGTGTATACACTACTGGTAGGGGTTCTTCAGGTGTTGGTTTGACAGCAGCAGTCATGAGGGATCCAGTCACAGACGAGATGGTCCTCGAAGGTGGTGCACTTGTCCTCGCTGACAATGGTATCTGCTGTATTGATGAGTTTGATAAGATGGAGGAGAGCGACAGAACAGCTATTCATGAAGTCATGGAACAACAGACGATCTCTATTTCTAAAGCTGGTATAACTACCACCTTGAACGCCCGGACGTCAATCTTGGCAGCTGCT---
CBS112378^CBS112378  ---GGTTTGTTGCAAGATACTTACCTTGAAGCTCAGTATGTTCACCAATTGAAGAAGCAATATGATGAGATGGAATTAACGCCAGAAATTGAAGAAAAGATTGCAGAATTAACTCAGGATCCAAACTTATACGCCAAATTAGCAAGCTCGATCGCACCAGAGATTTATGGACACGATGATGTCAAAAAGGCTTTATTGTTATTACTCGTAGGTGGTGTAACGAAGGGTATGGGTGACGGAATGAAGATCCGTGGTGATATCAACGTCTGTCTTATGGGTGATCCTGGTGTTGCCAAGTCACAATTACTCAAGTACATTTCAAAAATTGCTCCAAGAGGTGTTTACACCACTGGTAGAGGTTCTTCAGGTGTTGGTTTGACAGCAGCCGTTATGAGAGATCCAGTCACAGACGAGATGGTACTCGAGGGTGGTGCTCTTGTCCTCGCTGACAACGGAATCTGTTGTATTGATGAGTTTGATAAGATGGAGGAGAGTGATAGAACAGCTATTCACGAAGTTATGGAACAACAGACGATATCTATTTCTAAAGCTGGTATAACTACCACATTGAATGCCCGGACGTCAATCTTAGCAGCTGCT---
CBS116628^CBS116628  GCAGGTTTATTGCAAGACACTTACCTTGAAGCTCAATATGTTCACCAATTGAAAAAACAATACGATGAGATGGAATTGACACCAGAAATCGAAGAAAATATTGCAGAATTAACTCAAGATCCAAACTTATATGCGAAATTAGCAAGCTCGATCGCACCAGAAATTTACGGACACGACGATGTCAAGAAAGCTTTATTGTTATTACTCGTAGGTGGTGTGACTAAGGGTATGGGTGATGGAATGAAGATTCGTGGTGATATCAACGTTTGTCTTATGGGTGATCCTGGTGTTGCCAAATCACAATTACTCAAGTACATTTCAAAAATTGCTCCAAGAGGTGTATACACTACTGGTAGGGGTTCTTCAGGTGTTGGTTTGACAGCAGCAGTCATGAGGGATCCAGTCACAGACGAGATGGTCCTCGAAGGTGGTGCACTTGTCCTCGCTGACAATGGTATCTGCTGTATTGATGAGTTTGATAAGATGGAGGAGAGCGACAGAACAGCTATTCATGAAGTCATGGAACAACAGACGATCTCTATTTCTAAAGCTGGTATAACTACCACCTTGAACGCCCGGACGTCAATCTTGGCAGCTGCTAAC
CBS136827^CBS136827  ---GGTTTGTTGCAAGATACTTACCTTGAAGCTCAGTATGTTCACCAATTGAAGAAGCAATATGATGAGATGGAATTAACGCCAGAAATTGAAGAAAAGATTGCAGAATTAACTCAGGATCCAAACTTATACGCCAAATTAGCAAGCTCGATCGCACCAGAGATTTATGGACACGATGATGTCAAAAAGGCTTTATTGTTATTACTCGTAGGTGGTGTAACGAAGGGTATGGGTGACGGAATGAAGATCCGTGGTGATATCAACGTCTGTCTTATGGGTGATCCTGGTGTTGCCAAGTCACAATTACTCAAGTACATTTCAAAAATTGCTCCAAGAGGTGTTTACACCACTGGTAGAGGTTCTTCAGGTGTTGGTTTGACAGCAGCCGTTATGAGAGATCCAGTCACAGACGAGATGGTACTCGAGGGTGGTGCTCTTGTCCTCGCTGACAACGGAATCTGTTGTATTGATGAGTTTGATAAGATGGAGGAGAGTGATAGAACAGCTATTCACGAAGTTATGGAACAACAGACGATATCTATTTCTAAAGCTGGTATAACTACCACATTGAATGCCCGGACGTCAATCTTAGCA---------
CBS136829^CBS136829  ---------------GACACTTACCTTGAAGCTCAATATGTTCACCAATTGAAAAAACAATACGATGAGATGGAATTGACACCAGAAATCGAAGAAAATATTGCAGAATTAACTCAAGATCCAAACTTATATGCGAAATTAGCAAGCTCGATCGCACCAGAAATTTACGGACACGACGATGTCAAGAAAGCTTTATTGTTATTACTCGTAGGTGGTGTGACTAAGGGTATGGGTGATGGAATGAAGATTCGTGGTGATATCAACGTTTGTCTTATGGGTGATCCTGGTGTTGCCAAATCACAATTACTCAAGTACATTTCAAAAATTGCTCCAAGAGGTGTATACACTACTGGTAGGGGTTCTTCAGGTGTTGGTTTGACAGCAGCAGTCATGAGGGATCCAGTCACAGACGAGATGGTCCTCGAAGGTGGTGCACTTGTCCTCGCTGACAATGGTATCTGCTGTATTGATGAGTTTGATAAGATGGAGGAGAGCGACAGAACAGCTATTCATGAAGTCATGGAACAACAGACGATCTCTATTTCTAAAGCTGGTATAACTACCACCTTGAACGCCCGGACGTCAATCTTGGCAGCTGCT---
CBS136830^CBS136830  ---------------------------------------------------------CAATACGATGAGATGGAATTGACACCAGAAATCGAAGAAAATATTGCAGAATTAACTCAAGATCCAAACTTATATGCGAAATTAGCAAGCTCGATCGCACCAGAAATTTACGGACACGACGATGTCAAGAAAGCTTTATTGTTATTACTCGTAGGTGGTGTGACTAAGGGTATGGGTGATGGAATGAAGATTCGTGGTGATATCAACGTTTGTCTTATGGGTGATCCTGGTGTTGCCAAATCACAATTACTCAAGTACATTTCAAAAATTGCTCCAAGAGGTGTATACACTACTGGTAGGGGTTCTTCAGGTGTTGGTTTGACAGCAGCAGTCATGAGGGATCCAGTCACAGACGAGATGGTCCTCGAAGGTGGTGCACTTGTCCTCGCTGACAATGGTATCTGCTGTATTGATGAGTTTGATAAGATGGAGGAGAGCGACAGAACAGCTATTCATGAAGTCATGGAACAACAGACGATCTCTATTTCTAAAGCTGGTATAACTACCACCTTGAACGCCCGGACGTCAATCTTGGCAGCTGCT---
CBS136831^CBS136831  ------TTATTGCAAGACACTTACCTTGAAGCTCAATATGTTCACCAATTGAAAAAACAATACGATGAGATGGAATTGACACCAGAAATCGAAGAAAATATTGCAGAATTAACTCAAGATCCAAACTTATATGCGAAATTAGCAAGCTCGATCGCACCAGAAATTTACGGACACGACGATGTCAAGAAAGCTTTATTGTTATTACTCGTAGGTGGTGTGACTAAGGGTATGGGTGATGGAATGAAGATTCGTGGTGATATCAACGTTTGTCTTATGGGTGATCCTGGTGTTGCCAAATCACAATTACTCAAGTACATTTCAAAAATTGCTCCAAGAGGTGTATACACTACTGGTAGGGGTTCTTCAGGTGTTGGTTTGACAGCAGCAGTCATGAGGGATCCAGTCACAGACGAGATGGTCCTCGAAGGTGGTGCACTTGTCCTCGCTGACAATGGTATCTGCTGTATTGATGAGTTTGATAAGATGGAGGAGAGCGACAGAACAGCTATTCATGAAGTCATGGAACAACAGACGATCTCTATTTCTAAAGCTGGTATAACTACCACCTTGAACGCCCGGACGTCAATCTTGGCAGCT------
CBS136832^CBS136832  ------------------ACTTACCTTGAAGCTCAATATGTTCACCAATTGAAAAAACAATACGATGAGATGGAATTGACACCAGAAATCGAAGAAAATATTGCAGAATTAACTCAAGATCCAAACTTATATGCGAAATTAGCAAGCTCGATCGCACCAGAAATTTACGGACACGACGATGTCAAGAAAGCTTTATTGTTATTACTCGTAGGTGGTGTGACTAAGGGTATGGGTGATGGAATGAAGATTCGTGGTGATATCAACGTTTGTCTTATGGGTGATCCTGGTGTTGCCAAATCACAATTACTCAAGTACATTTCAAAAATTGCTCCAAGAGGTGTATACACTACTGGTAGGGGTTCTTCAGGTGTTGGTTTGACAGCAGCAGTCATGAGGGATCCAGTCACAGACGAGATGGTCCTCGAAGGTGGTGCACTTGTCCTCGCTGACAATGGTATCTGCTGTATTGATGAGTTTGATAAGATGGAGGAGAGCGACAGAACAGCTATTCATGAAGTCATGGAACAACAGACGATCTCTATTTCTAAAGCTGGTATAACTACCACCTTGAACGCCCGGACGTCAATCTTGGCAGCTGCTAAC
CBS136833^CBS136833  ---------------------TACCTTGAAGCTCAATATGTTCACCAATTGAAAAAACAATACGATGAGATGGAATTGACACCAGAAATCGAAGAAAATATTGCAGAATTAACTCAAGATCCAAACTTATATGCGAAATTAGCAAGCTCGATCGCACCAGAAATTTACGGACACGACGATGTCAAGAAAGCTTTATTGTTATTACTCGTAGGTGGTGTGACTAAGGGTATGGGTGATGGAATGAAGATTCGTGGTGATATCAACGTTTGTCTTATGGGTGATCCTGGTGTTGCCAAATCACAATTACTCAAGTACATTTCAAAAATTGCTCCAAGAGGTGTATACACTACTGGTAGGGGTTCTTCAGGTGTTGGTTTGACAGCAGCAGTCATGAGGGATCCAGTCACAGACGAGATGGTCCTCGAAGGTGGTGCACTTGTCCTCGCTGACAATGGTATCTGCTGTATTGATGAGTTTGATAAGATGGAGGAGAGCGACAGAACAGCTATTCATGAAGTCATGGAACAACAGACGATCTCTATTTCTAAAGCTGGTATAACTACCACCTTGAACGCCCGGACGTCAATCTTGGCAGCTGCTAAC
CBS136834^CBS136834  ------------------ACTTACCTTGAAGCTCAATATGTTCACCAATTGAAAAAACAATACGATGAGATGGAATTGACACCAGAAATCGAAGAAAATATTGCAGAATTAACTCAAGATCCAAACTTATATGCGAAATTAGCAAGCTCGATCGCACCAGAAATTTACGGACACGACGATGTCAAGAAAGCTTTATTGTTATTACTCGTAGGTGGTGTGACTAAGGGTATGGGTGATGGAATGAAGATTCGTGGTGATATCAACGTTTGTCTTATGGGTGATCCTGGTGTTGCCAAATCACAATTACTCAAGTACATTTCAAAAATTGCTCCAAGAGGTGTATACACTACTGGTAGGGGTTCTTCAGGTGTTGGTTTGACAGCAGCAGTCATGAGGGATCCAGTCACAGACGAGATGGTCCTCGAAGGTGGTGCACTTGTCCTCGCTGACAATGGTATCTGCTGTATTGATGAGTTTGATAAGATGGAGGAGAGCGACAGAACAGCTATTCATGAAGTCATGGAACAACAGACGATCTCTATTTCTAAAGCTGGTATAACTACCACCTTGAACGCCCGGACGTCAATCTTGGCAGCTGCTAAC
CBS136835^CBS136835  ------------------ACTTACCTTGAAGCTCAATATGTTCACCAATTGAAAAAACAATACGATGAGATGGAATTGACACCAGAAATCGAAGAAAATATTGCAGAATTAACTCAAGATCCAAACTTATATGCGAAATTAGCAAGCTCGATCGCACCAGAAATTTACGGACACGACGATGTCAAGAAAGCTTTATTGTTATTACTCGTAGGTGGTGTGACTAAGGGTATGGGTGATGGAATGAAGATTCGTGGTGATATCAACGTTTGTCTTATGGGTGATCCTGGTGTTGCCAAATCACAATTACTCAAGTACATTTCAAAAATTGCTCCAAGAGGTGTATACACTACTGGTAGGGGTTCTTCAGGTGTTGGTTTGACAGCAGCAGTCATGAGGGATCCAGTCACAGACGAGATGGTCCTCGAAGGTGGTGCACTTGTCCTCGCTGACAATGGTATCTGCTGTATTGATGAGTTTGATAAGATGGAGGAGAGCGACAGAACAGCTATTCATGAAGTCATGGAACAACAGACGATCTCTATTTCTAAAGCTGGTATAACTACCACC------------------------------------
CBS136836^CBS136836  ------------------ACTTACCTTGAAGCTCAGTATGTTCACCAATTGAAGAAGCAATATGATGAGATGGAATTAACGCCAGAAATTGAAGAAAAGATTGCAGAATTAACTCAGGATCCAAACTTATACGCCAAATTAGCAAGCTCCATTGCACCAGAGATTTACGGACACGATGATGTCAAGAAGGCTTTATTGTTATTACTCGTAGGTGGTGTAACGAAGGGTATGGGTGACGGAATGAAGATCCGTGGTGATATTAACGTCTGTCTTATGGGTGATCCTGGTGTTGCCAAGTCACAATTACTCAAGTACATTTCAAAAATTGCTCCAAGAGGTGTTTACACCACTGGTAGAGGTTCTTCAGGTGTTGGTTTGACAGCAGCCGTTATGAGAGATCCAGTCACAGACGAGATGGTCCTCGAGGGTGGTGCTCTTGTCCTCGCTGACAACGGAATCTGTTGTATTGATGAGTTTGATAAGATGGAGGAGAGTGATAGAACAGCTATTCACGAAGTTATGGAACAACAGACGATATCTATTTCTAAAGCTGGTATAACTACCACATTGAATGCCCGGACGTCAATCTTAGCAGCTGCTAAC
CBS136837^CBS136837  ------------------ACTTACCTTGAAGCTCAGTATGTTCACCAATTGAAGAAGCAATATGATGAGATGGAATTAACGCCAGAAATTGAAGAAAAGATTGCAGAATTAACTCAGGATCCAAACTTATACGCCAAATTAGCAAGCTCGATCGCACCAGAGATTTATGGACACGATGATGTCAAAAAGGCTTTATTGTTATTACTCGTAGGTGGTGTAACGAAGGGTATGGGTGACGGAATGAAGATCCGTGGTGATATCAACGTCTGTCTTATGGGTGATCCTGGTGTTGCCAAGTCACAATTACTCAAGTACATTTCAAAAATTGCTCCAAGAGGTGTTTACACCACTGGTAGAGGTTCTTCAGGTGTTGGTTTGACAGCAGCCGTTATGAGAGATCCAGTCACAGACGAGATGGTACTCGAGGGTGGTGCTCTTGTCCTCGCTGACAACGGAATCTGTTGTATTGATGAGTTTGATAAGATGGAGGAGAGTGATAGAACAGCTATTCACGAAGTTATGGAACAACAGACGATATCTATTTCTAAAGCTGGTATAACTACCACATTGAATGCCCGGACGTCAATCTTAGCAGCTGCT---
CBS136838^CBS136838  ------------------ACTTACCTTGAAGCTCAGTATGTTCACCAATTGAAGAAGCAATATGATGAGATGGAATTAACGCCAGAAATTGAAGAAAAGATTGCAGAATTAACTCAGGATCCAAACTTATACGCCAAATTAGCAAGCTCGATCGCACCAGAGATTTATGGACACGATGATGTCAAAAAGGCTTTATTGTTATTACTCGTAGGTGGTGTAACGAAGGGTATGGGTGACGGAATGAAGATCCGTGGTGATATCAACGTCTGTCTTATGGGTGATCCTGGTGTTGCCAAGTCACAATTACTCAAGTACATTTCAAAAATTGCTCCAAGAGGTGTTTACACCACTGGTAGAGGTTCTTCAGGTGTTGGTTTGACAGCAGCCGTTATGAGAGATCCAGTCACAGACGAGATGGTACTCGAGGGTGGTGCTCTTGTCCTCGCTGACAACGGAATCTGTTGTATTGATGAGTTTGATAAGATGGAGGAGAGTGATAGAACAGCTATTCACGAAGTTATGGAACAACAGACGATATCTATTTCTAAAGCTGGTATAACTACCACATTGAATGCCCGGACGTCAATCTTAGCAGCTGCTAAC
CBS136839^CBS136839  ------------------ACTTACCTTGAAGCTCAATATGTTCACCAATTGAAAAAACAATACGATGAGATGGAATTGACACCAGAAATCGAAGAAAATATTGCAGAATTAACTCAAGATCCAAACTTATATGCGAAATTAGCAAGCTCGATCGCACCAGAAATTTACGGACACGACGATGTCAAGAAAGCTTTATTGTTATTACTCGTAGGTGGTGTGACTAAGGGTATGGGTGATGGAATGAAGATTCGTGGTGATATCAACGTTTGTCTTATGGGTGATCCTGGTGTTGCCAAATCACAATTACTCAAGTACATTTCAAAAATTGCTCCAAGAGGTGTATACACTACTGGTAGGGGTTCTTCAGGTGTTGGTTTGACAGCAGCAGTCATGAGGGATCCAGTCACAGACGAGATGGTCCTCGAAGGTGGTGCACTTGTCCTCGCTGACAATGGTATCTGCTGTATTGATGAGTTTGATAAGATGGAGGAGAGCGACAGAACAGCTATTCATGAAGTCATGGAACAACAGACGATCTCTATTTCTAAAGCTGGTATAACTACCACCTTGAACGCCCGGACGTCAATCTTGGCAGCTGCT---
CBS136840^CBS136840  ------------------ACTTACCTTGAAGCTCAATATGTTCACCAATTGAAAAAACAATACGATGAGATGGAATTGACACCAGAAATCGAAGAAAATATTGCAGAATTAACTCAAGATCCAAACTTATATGCGAAATTAGCAAGCTCGATCGCACCAGAAATTTACGGACACGACGATGTCAAGAAAGCTTTATTGTTATTACTCGTAGGTGGTGTGACTAAGGGTATGGGTGATGGAATGAAGATTCGTGGTGATATCAACGTTTGTCTTATGGGTGATCCTGGTGTTGCCAAATCACAATTACTCAAGTACATTTCAAAAATTGCTCCAAGAGGTGTATACACTACTGGTAGGGGTTCTTCAGGTGTTGGTTTGACAGCAGCAGTCATGAGGGATCCAGTCACAGACGAGATGGTCCTCGAAGGTGGTGCACTTGTCCTCGCTGACAATGGTATCTGCTGTATTGATGAGTTTGATAAGATGGAGGAGAGCGACAGAACAGCTATTCATGAAGTCATGGAACAACAGACGATCTCTATTTCTAAAGCTGGTATAACTACCACCTTGAACGCCCGGACGTCAATCTTGGCAGCTGCT---
CBS136841^CBS136841  ------TTATTGCAAGATACTTACCTTGAAGCTCAGTACGTTCACCAATTGAAGAAGCAATATGATGAGATGGAATTAACACCAGAAATTGAAGAAAAGATTGCAGAATTAACTCAGGATCCAAACTTATATGCCAAATTAGCAAGTTCGATCGCACCAGAGATTTACGGACATGATGATGTCAAAAAGGCTTTATTGTTATTACTCGTAGGTGGTGTAACGAAGGGTATGGGTGACGGAATGAAGATCCGTGGTGATATCAACGTCTGTCTTATGGGTGATCCTGGTGTTGCCAAGTCACAATTACTCAAGTACATTTCAAAAATTGCTCCAAGAGGTGTGTACACCACTGGTAGGGGTTCTTCAGGTGTTGGTTTGACAGCAGCCGTTATGAGAGATCCAGTCACAGACGAGATGGTCCTCGAGGGTGGTGCGCTTGTTCTCGCTGACAATGGTATCTGCTGTATTGATGAGTTTGATAAGATGGAGGAAAGTGATAGAACAGCTATCCACGAAGTTATGGAACAACAGACGATTTCTATTTCTAAAGCCGGTATAACTACCACCTTGAATGCCCGGACGTCAATCTTGGCAGCTGCT---
CBS136842^CBS136842  GCAGGTTTGTTGCAAGATACTTACCTTGAAGCTCAGTATGTTCACCAATTGAAGAAGCAATATGATGAGATGGAATTAACGCCAGAAATCGAAGAAAAGATTGCAGAATTAACTCAGGATCCAAACTTATACGCCAAATTGGCAAGCTCGATTGCACCAGAGATTTACGGACACGATGATGTCAAAAAGGCTTTATTGTTATTACTCGTAGGTGGTGTAACGAAGGGTATGGGTGACGGAATGAAGATCCGTGGTGATATCAACGTCTGTCTTATGGGTGATCCTGGTGTTGCCAAGTCACAATTACTCAAGTACATTTCAAAAATTGCTCCAAGAGGTGTTTACACCACTGGTAGAGGTTCTTCAGGTGTTGGTTTGACAGCAGCCGTTATGAGAGATCCAGTCACAGACGAGATGGTACTCGAGGGTGGTGCTCTTGTCCTCGCTGACAACGGAATCTGTTGTATTGATGAGTTTGATAAGATGGAGGAGAGTGATAGAACAGCTATTCACGAAGTTATGGAACAACAGACGATATCTATTTCTAAAGCTGGTATAACTACCACATTGAATGCCCGGACGTCAATCTTAGCAGCTGCTAAC
CBS136843^CBS136843  GCAGGTTTATTGCAAGATACTTACCTTGAAGCTCAGTACGTTCACCAATTGAAGAAGCAATATGATGAGATGGAATTAACACCAGAAATTGAAGAAAAGATTGCAGAATTAACTCAGGATCCAAACTTATATGCCAAATTAGCAAGTTCGATCGCACCAGAGATTTACGGACATGATGATGTCAAAAAGGCTTTATTGTTATTACTCGTAGGTGGTGTAACGAAGGGTATGGGTGACGGAATGAAGATCCGTGGTGATATCAACGTCTGTCTTATGGGTGATCCTGGTGTTGCCAAGTCACAATTACTCAAGTACATTTCAAAAATTGCTCCAAGAGGTGTGTACACCACTGGTAGGGGTTCTTCAGGTGTTGGTTTGACAGCAGCCGTTATGAGAGATCCAGTCACAGACGAGATGGTCCTCGAGGGTGGTGCGCTTGTTCTCGCTGACAATGGTATCTGCTGTATTGATGAGTTTGATAAGATGGAGGAAAGTGATAGAACAGCTATCCACGAAGTTATGGAACAACAGACGATTTCTATTTCTAAAGCCGGTATAACTACCACCTTGAATGCCCGGACGTCAATCTTGGCAGCTGCTAAC
CBS136844^CBS136844  ---------------GACACTTACCTTGAAGCTCAATATGTTCACCAATTGAAAAAACAATACGATGAGATGGAATTGACACCAGAAATCGAAGAAAATATTGCAGAATTAACTCAAGATCCAAACTTATATGCGAAATTAGCAAGCTCGATCGCACCAGAAATTTACGGACACGACGATGTCAAGAAAGCTTTATTGTTATTACTCGTAGGTGGTGTGACTAAGGGTATGGGTGATGGAATGAAGATTCGTGGTGATATCAACGTTTGTCTTATGGGTGATCCTGGTGTTGCCAAATCACAATTACTCAAGTACATTTCAAAAATTGCTCCAAGAGGTGTATACACTACTGGTAGGGGTTCTTCAGGTGTTGGTTTGACAGCAGCAGTCATGAGGGATCCAGTCACAGACGAGATGGTCCTCGAAGGTGGTGCACTTGTCCTCGCTGACAATGGTATCTGCTGTATTGATGAGTTTGATAAGATGGAGGAGAGCGACAGAACAGCTATTCATGAAGTCATGGAACAACAGACGATCTCTATTTCTAAAGCTGGTATAACTACCACC------------------------------------
CBS136845^CBS136845  GCAGGTTTATTGCAAGATACTTACCTTGAAGCTCAGTACGTTCACCAATTGAAGAAGCAATATGATGAGATGGAATTAACACCAGAAATTGAAGAAAAGATTGCAGAATTAACTCAAGATCCAAACTTATATGCCAAATTAGCAAGTTCGATCGCACCAGAGATTTACGGACATGATGATGTCAAAAAGGCTTTATTGTTATTACTCGTAGGTGGTGTAACGAAGGGTATGGGTGACGGAATGAAGATCCGTGGTGATATCAACGTCTGTCTTATGGGTGATCCTGGTGTTGCCAAGTCACAATTACTCAAGTACATTTCAAAAATTGCTCCAAGAGGTGTGTACACCACTGGTAGGGGTTCTTCAGGTGTTGGTTTGACAGCAGCCGTTATGAGAGATCCAGTCACAGACGAGATGGTCCTCGAGGGTGGTGCGCTTGTTCTCGCTGACAACGGTATCTGCTGTATTGATGAGTTTGATAAGATGGAGGAGAGTGATAGAACAGCTATCCACGAAGTTATGGAACAACAGACGATTTCTATTTCTAAAGCTGGTATAACTACCACCTTGAATGCCCGGACGTCAATCTTGGCAGCTGCTAAC
CBS136846^CBS136846  GCAGGTTTATTGCAAGACACTTACCTTGAAGCTCAATATGTTCACCAATTGAAAAAACAATACGATGAGATGGAATTGACACCAGAAATCGAAGAAAATATTGCAGAATTAACTCAAGATCCAAACTTATATGCGAAATTAGCAAGCTCGATCGCACCAGAAATTTACGGACACGACGATGTCAAGAAAGCTTTATTGTTATTACTCGTAGGTGGTGTGACTAAGGGTATGGGTGATGGAATGAAGATTCGTGGTGATATCAACGTTTGTCTTATGGGTGATCCTGGTGTTGCCAAATCACAATTACTCAAGTACATTTCAAAAATTGCTCCAAGAGGTGTATACACTACTGGTAGGGGTTCTTCAGGTGTTGGTTTGACAGCAGCAGTCATGAGGGATCCAGTCACAGACGAGATGGTCCTCGAAGGTGGTGCACTTGTCCTCGCTGACAATGGTATCTGCTGTATTGATGAGTTTGATAAGATGGAGGAGAGCGACAGAACAGCTATTCATGAAGTCATGGAACAACAGACGATCTCTATTTCTAAAGCTGGTATAACTACCACCTTGAACGCCCGGACGTCAATCTTGGCAGCTGCTAAC
CBS136847^CBS136847  GCAGGTTTATTGCAAGATACTTACCTTGAAGCTCAGTACGTTCACCAATTGAAGAAGCAATATGATGAGATGGAATTAACACCAGAAATTGAAGAAAAGATTGCAGAATTAACTCAGGATCCAAACTTATATGCCAAATTAGCAAGTTCGATCGCACCAGAGATTTACGGACATGATGATGTCAAAAAGGCTTTATTGTTATTACTCGTAGGTGGTGTAACGAAGGGTATGGGTGACGGAATGAAGATCCGTGGTGATATCAACGTCTGTCTTATGGGTGATCCTGGTGTTGCCAAGTCACAATTACTCAAGTACATTTCAAAAATTGCTCCAAGAGGTGTGTACACCACTGGTAGGGGTTCTTCAGGTGTTGGTTTGACAGCAGCCGTTATGAGAGATCCAGTCACAGACGAGATGGTCCTCGAGGGTGGTGCGCTTGTTCTCGCTGACAATGGTATCTGCTGTATTGATGAGTTTGATAAGATGGAGGAAAGTGATAGAACAGCTATCCACGAAGTTATGGAACAACAGACGATTTCTATTTCTAAAGCCGGTATAACTACCACCTTGAATGCCCGGACGTCAATCTTGGCAGCTGCTAAC
CBS136848^CBS136848  GCAGGTTTATTGCAAGACACTTATCTTGAAGCTCAATATGTTCACCAATTGAAAAAACAATACGATGAGATGGAATTAACACCAGAAATCGAAGAAAATATTGCAGAATTAACTCAAGATCCAAACTTATATGCAAAATTAGCAAGCTCGATCGCACCAGAAATTTACGGACACGACGATGTCAAGAAAGCTTTATTGTTATTACTCGTAGGTGGTGTGACTAAGGGTATGGGTGATGGAATGAAGATTCGTGGTGATATCAACGTTTGTCTTATGGGTGATCCTGGTGTTGCCAAATCACAATTACTCAAGTACATTTCAAAAATTGCTCCAAGAGGTGTATACACTACTGGTAGGGGTTCTTCAGGTGTTGGTTTGACAGCAGCAGTCATGAGGGATCCAGTCACAGACGAGATGGTCCTCGAAGGTGGTGCACTTGTCCTCGCTGACAATGGTATCTGCTGTATTGATGAGTTTGATAAGATGGAGGAGAGCGACAGAACAGCTATTCATGAAGTCATGGAACAACAGACGATCTCTATTTCTAAAGCTGGTATAACT------------------------------------------
CBS136849^CBS136849  ------------------------------------------------------AAGCAATATGATGAGATGGAATTAACGCCAGAAATTGAAGAAAAGATTGCAGAATTAACTCAGGATCCAAACTTATACGCCAAATTAGCAAGCTCCATTGCACCAGAGATTTACGGACACGATGATGTCAAGAAGGCTTTATTGTTATTACTCGTAGGTGGTGTAACGAAGGGTATGGGTGACGGAATGAAGATCCGTGGTGATATTAACGTCTGTCTTATGGGTGATCCTGGTGTTGCCAAGTCACAATTACTCAAGTACATTTCAAAAATTGCTCCAAGAGGTGTTTACACCACTGGTAGAGGTTCTTCAGGTGTTGGTTTGACAGCAGCCGTTATGAGAGATCCAGTCACAGACGAGATGGTCCTCGAGGGTGGTGCTCTTGTCCTCGCTGACAACGGAATCTGTTGTATTGATGAGTTTGATAAGATGGAGGAGAGTGATAGAACAGCTATTCACGAAGTTATGGAACAACAGACGATATCTATTTCTAAAGCTGGTATAACTACCACATTGAATGCCCGGACGTCAATCTTAGCAGCTGCTAAC
DAOM226641^DAOM226641  ------------------------------------------CACCAATTGAAGAAGCAATATGATGAGATGGAATTAACACCAGAAATTGAAGAAAAGATTGCAGAATTAACTCAAGATCCAAACTTATATGCCAAATTAGCAAGTTCGATCGCACCAGAGATTTACGGACATGATGATGTCAAAAAGGCTTTATTGTTATTACTCGTAGGTGGTGTAACGAAGGGTATGGGTGACGGAATGAAGATCCGTGGTGATATCAACGTCTGTCTTATGGGTGATCCTGGTGTTGCCAAGTCACAATTACTCAAATACATTTCAAAAATTGCTCCAAGAGGTGTGTACACCACTGGTAGGGGTTCTTCAGGTGTTGGTTTGACAGCAGCCGTTATGAGAGATCCAGTCACAGACGAGATGGTCCTCGAGGGTGGTGCGCTTGTTCTCGCTGACAATGGTATCTGCTGTATTGATGAGTTTGATAAGATGGAGGAAAGTGATAGAACAGCTATCCACGAAGTTATGGAACAACAGACGATTTCTATTTCTAAAGCCGGTATAACTACCACCTTGAATGCCCGGACGTCAATCTTGGCAGCTGCTAAC
DAOM226642^DAOM226642  GCAGGTTTATTGCAAGATACTTACCTTGAAGCTCAATATGTTCACCAATTGAAGAAGCAATACGATGAGATGGAGTTAACGCCAGAAATTGAAGAAAAGATTGCAGAATTAACTCAAGATCCAAACTTATACGCCAAATTAGCAAGTTCGATCGCACCAGAGATTTACGGACACGAAGATGTCAAAAAGGCTTTATTGTTGTTACTCGTAGGTGGTGTGACGAAGGGTATGGGTGACGGAATGAAGATCCGTGGTGATATCAACGTCTGTCTTATGGGTGATCCTGGTGTTGCCAAGTCACAATTACTTAAGTACATTTCAAAAATTGCTCCAAGAGGTGTATACACCACTGGTAGGGGTTCTTCAGGTGTTGGTTTGACAGCAGCCGTTATGAGAGATCCAGTCACAGACGAGATGGTTCTCGAGGGTGGTGCACTCGTCCTCGCTGACAATGGTATCTGCTGTATTGATGAGTTTGATAAGATGGAGGAGAGCGACAGAACTGCTATTCACGAAGTCATGGAACAACAGACGATATCTATTTCCAAAGCTGGTATAACTACCACCTTGAATGCCCGGACGTCAATCTTGGCAGCTGCTAAC
DAOM242570^DAOM242570  ------------------------------------TATGTTCACCAATTGAAGAAGCAATACGATGAGATGGAGTTAACGCCAGAAATTGAAGAAAAGATTGCAGAATTAACTCAAGATCCAAACTTATACGCCAAATTAGCAAGTTCGATCGCACCAGAGATTTACGGACACGAAGATGTCAAAAAGGCTTTATTGTTGTTACTCGTAGGTGGTGTGACGAAGGGTATGGGTGACGGAATGAAGATCCGTGGTGATATCAACGTCTGTCTTATGGGTGATCCTGGTGTTGCCAAGTCACAATTACTTAAGTACATTTCAAAAATTGCTCCAAGAGGTGTATACACCACTGGTAGGGGTTCTTCAGGTGTTGGTTTGACAGCAGCCGTTATGAGAGATCCAGTCACAGACGAGATGGTTCTCGAGGGTGGTGCACTCGTCCTCGCTGACAATGGTATCTGCTGTATTGATGAGTTTGATAAGATGGAGGAGAGCGACAGAACTGCTATTCACGAAGTCATGGAACAACAGACGATATCTATTTCCAAAGCTGGTATAACTACCACCTTGAATGCCCGGACGTCAATCTTGGCAGCTGCTAAC
DAOM242571^DAOM242571  GCAGGTTTATTGCAAGATACTTACCTTGAAGCTCAATATGTTCACCAATTGAAGAAGCAATACGATGAGATGGAGTTAACGCCAGAAATTGAAGAAAAGATTGCAGAATTAACTCAAGATCCAAACTTATACGCCAAATTAGCAAGTTCGATCGCACCAGAGATTTACGGACACGAAGATGTCAAAAAGGCTTTATTGTTGTTACTCGTAGGTGGTGTGACGAAGGGTATGGGTGACGGAATGAAGATCCGTGGTGATATCAACGTCTGTCTTATGGGTGATCCTGGTGTTGCCAAGTCACAATTACTTAAGTACATTTCAAAAATTGCTCCAAGAGGTGTATACACCACTGGTAGGGGTTCTTCAGGTGTTGGTTTGACAGCAGCCGTTATGAGAGATCCAGTCACAGACGAGATGGTTCTCGAGGGTGGTGCACTCGTCCTCGCTGACAATGGTATCTGCTGTATTGATGAGTTTGATAAGATGGAGGAGAGCGACAGAACTGCTATTCACGAAGTCATGGAACAACAGACGATATCTATTTCCAAAGCTGGTATAACTACCACCTTGAATGCCCGGACGTCAATCTTGGCAGCTGCTAAC
DAOM242694^DAOM242694  GCAGGTTTGTTGCAAGATACTTACCTTGAAGCTCAGTATGTTCACCAATTGAAGAAGCAATATGATGAGATGGAATTAACGCCAGAAATTGAAGAAAAGATTGCAGAATTAACTCAGGATCCAAACTTATACGCCAAATTAGCAAGTTCCATTGCACCAGAGATTTACGGACACGATGATGTCAAAAAGGCTTTATTGTTATTACTCGTAGGTGGTGTAACGAAGGGTATGGGTGACGGAATGAAGATCCGTGGTGATATCAACGTCTGTCTTATGGGTGATCCTGGTGTTGCCAAGTCACAATTACTCAAGTACATTTCAAAAATTGCTCCAAGAGGTGTTTACACCACTGGTAGAGGTTCTTCAGGTGTTGGTTTGACAGCAGCCGTTATGAGAGATCCAGTCACAGACGAGATGGTACTCGAGGGTGGTGCTCTTGTCCTCGCTGACAACGGAATCTGTTGTATTGATGAGTTTGATAAGATGGAGGAGAGTGATAGAACAGCTATTCACGAAGTTATGGAACAACAGACGATATCTATTTCTAAAGCTGGTATAACTACCACA------------------------------------
DAOM242695^DAOM242695  GCAGGTTTGTTGCAAGATACTTACCTTGAAGCTCAGTATGTTCACCAATTGAAGAAGCAATATGATGAGATGGAATTAACGCCAGAAATTGAAGAAAAGATTGCAGAATTAACTCAGGATCCAAACTTATACGCCAAATTAGCAAGCTCGATCGCACCAGAGATTTATGGACACGATGATGTCAAAAAGGCTTTATTGTTATTACTCGTAGGTGGTGTAACGAAGGGTATGGGTGACGGAATGAAGATCCGTGGTGATATCAACGTCTGTCTTATGGGTGATCCTGGTGTTGCCAAGTCACAATTACTCAAGTACATTTCAAAAATTGCTCCAAGAGGTGTTTACACCACTGGTAGAGGTTCTTCAGGTGTTGGTTTGACAGCAGCCGTTATGAGAGATCCAGTCACAGACGAGATGGTACTCGAGGGTGGTGCTCTTGTCCTCGCTGACAACGGAATCTGTTGTATTGATGAGTTTGATAAGATGGAGGAGAGTGATAGAACAGCTATTCACGAAGTTATGGAACAACAGACGATATCTATTTCTAAAGCTGGTATAACTACCACATTGAATGCCCGGACGTCAATCTTAGCAGCTGCTAAC
DAOM242696^DAOM242696  GCAGGTTTGTTGCAAGATACTTACCTTGAAGCTCAGTATGTTCACCAATTGAAGAAGCAATATGATGAGATGGAATTAACGCCAGAAATTGAAGAAAAGATTGCAGAATTAACTCAGGATCCAAACTTATACGCCAAATTAGCAAGCTCCATTGCACCAGAGATTTACGGACACGATGATGTCAAGAAGGCTTTATTGTTATTACTCGTAGGTGGTGTAACGAAGGGTATGGGTGACGGAATGAAGATCCGTGGTGATATTAACGTCTGTCTTATGGGTGATCCTGGTGTTGCCAAGTCACAATTACTCAAGTACATTTCAAAAATTGCTCCAAGAGGTGTTTACACCACTGGTAGAGGTTCTTCAGGTGTTGGTTTGACAGCAGCCGTTATGAGAGATCCAGTCACAGACGAGATGGTCCTCGAGGGTGGTGCTCTTGTCCTCGCTGACAACGGAATCTGTTGTATTGATGAGTTTGATAAGATGGAGGAGAGTGATAGAACAGCTATTCACGAAGTTATGGAACAACAGACGATATCTATTTCTAAAGCTGGTATAACTACCACATTGAATGCCCGGACGTCAATCTTAGCAGCTGCTAAC
DAOM242697^DAOM242697  GCAGGTTTGTTGCAAGATACTTACCTTGAAGCTCAGTATGTTCACCAATTGAAGAAGCAATATGATGAGATGGAATTAACGCCAGAAATTGAAGAAAAGATTGCAGAATTAACTCAGGATCCAAACTTATACGCCAAATTAGCAAGCTCCATTGCACCAGAGATTTACGGACACGATGATGTCAAGAAGGCTTTATTGTTATTACTCGTAGGTGGTGTAACGAAGGGTATGGGTGACGGAATGAAGATCCGTGGTGATATTAACGTCTGTCTTATGGGTGATCCTGGTGTTGCCAAGTCACAATTACTCAAGTACATTTCAAAAATTGCTCCAAGAGGTGTTTACACCACTGGTAGAGGTTCTTCAGGTGTTGGTTTGACAGCAGCCGTTATGAGAGATCCAGTCACAGACGAGATGGTCCTCGAGGGTGGTGCTCTTGTCCTCGCTGACAACGGAATCTGTTGTATTGATGAGTTTGATAAGATGGAGGAGAGTGATAGAACAGCTATTCACGAAGTTATGGAACAACAGACGATATCTATTTCTAAAGCTGGTATAACTACCACATTGAATGCCCGGACGTCAATCTTAGCAGCTGCT---
DAOM242698^DAOM242698  ---GGTTTGTTGCAAGATACTTACCTTGAAGCTCAGTATGTTCACCAATTGAAGAAGCAATATGATGAGATGGAATTAACGCCAGAAATTGAAGAAAAGATTGCAGAATTAACTCAGGATCCAAACTTATACGCCAAATTAGCAAGCTCCATTGCACCAGAGATTTACGGACACGATGATGTCAAGAAGGCTTTATTGTTATTACTCGTAGGTGGTGTAACGAAGGGTATGGGTGACGGAATGAAGATCCGTGGTGATATTAACGTCTGTCTTATGGGTGATCCTGGTGTTGCCAAGTCACAATTACTCAAGTACATTTCAAAAATTGCTCCAAGAGGTGTTTACACCACTGGTAGAGGTTCTTCAGGTGTTGGTTTGACAGCAGCCGTTATGAGAGATCCAGTCACAGACGAGATGGTCCTCGAGGGTGGTGCTCTTGTCCTCGCTGACAACGGAATCTGTTGTATTGATGAGTTTGATAAGATGGAGGAGAGTGATAGAACAGCTATTCACGAAGTTATGGAACAACAGACGATATCTATTTCTAAAGCTGGTATAACTACCACATTGAATGCCCGGACGTCAATCTTAGCAGCTGCTAAC
DAOM242699^DAOM242699  GCAGGTTTGTTGCAAGATACTTACCTTGAAGCTCAGTATGTTCACCAATTGAAGAAGCAATATGATGAGATGGAATTAACGCCAGAAATTGAAGAAAAGATTGCCGAATTAACTCAGGATCCAAACTTATACGCCAAATTAGCAAGCTCGATTGCACCAGAAATTTACGGACATGACGATGTCAAAAAGGCTTTATTGTTATTACTCGTAGGTGGTGTAACGAAGGGTATGGGTGACGGAATGAAGATCCGTGGTGATATCAACGTCTGTCTTATGGGTGATCCTGGTGTTGCCAAGTCACAATTACTTAAGTACATTTCAAAAATTGCTCCAAGAGGTGTTTACACCACTGGTAGAGGTTCTTCAGGTGTTGGTTTGACAGCAGCCGTTATGAGAGATCCAGTCACAGACGAGATGGTCCTCGAGGGTGGTGCTCTTGTCCTCGCTGACAACGGAATCTGTTGTATTGATGAGTTTGATAAGATGGAGGAGAGTGATAGAACAGCTATTCACGAAGTTATGGAACAACAGACGATATCTATTTCTAAAGCTGGTATAACCACCACATTGAATGCCCGGACGTCAATCTTAGCAGCTGCTAAC
DAOM242700^DAOM242700  GCAGGTTTGTTGCAAGATACTTACCTTGAAGCTCAGTATGTTCACCAATTGAAGAAGCAATATGATGAGATGGAATTAACGCCAGAAATTGAAGAAAAGATTGCAGAATTAACTCAGGATCCAAACTTATACGCCAAATTAGCAAGCTCCATTGCACCAGAGATTTACGGACACGATGATGTCAAGAAGGCTTTATTGTTATTACTCGTAGGTGGTGTAACGAAGGGTATGGGTGACGGAATGAAGATCCGTGGTGATATTAACGTCTGTCTTATGGGTGATCCTGGTGTTGCCAAGTCACAATTACTCAAGTACATTTCAAAAATTGCTCCAAGAGGTGTTTACACCACTGGTAGAGGTTCTTCAGGTGTTGGTTTGACAGCAGCCGTTATGAGAGATCCAGTCACAGACGAGATGGTCCTCGAGGGTGGTGCTCTTGTCCTCGCTGACAACGGAATCTGTTGTATTGATGAGTTTGATAAGATGGAGGAGAGTGATAGAACAGCTATTCACGAAGTTATGGAACAACAGACGATATCTATTTCTAAAGCTGGTATAACTACCACATTGAATGCCCGGACGTCAATCTTAGCAGCTGCTAAC
DAOM242701^DAOM242701  GCAGGTTTGTTGCAAGATACTTACCTTGAAGCTCAGTATGTTCACCAATTGAAGAAGCAATATGATGAGATGGAATTAACGCCAGAAATTGAAGAAAAGATTGCAGAATTAACTCAGGATCCAAACTTATACGCCAAATTAGCAAGCTCCATTGCACCAGAGATTTACGGACACGATGATGTCAAAAAGGCTTTATTGTTATTACTCGTAGGTGGTGTAACGAAGGGTATGGGTGACGGAATGAAGATCCGTGGTGATATTAACGTCTGTCTTATGGGTGATCCTGGTGTTGCCAAGTCACAATTACTCAAGTACATTTCAAAAATTGCTCCAAGAGGTGTTTACACCACTGGTAGAGGTTCTTCAGGTGTTGGTTTGACAGCAGCCGTTATGAGAGATCCAGTCACAGACGAGATGGTCCTCGAGGGTGGTGCTCTTGTCCTCGCTGACAACGGAATCTGTTGTATTGATGAGTTTGATAAGATGGAGGAGAGTGATAGAACAGCTATTCACGAAGTTATGGAACAACAGACGATATCTATTTCTAAAGCTGGTATAACTACCACATTGAATGCCCGGACGTCAATCTTAGCAGCTGCTAAC
DAOM242702^DAOM242702  GCAGGTTTGTTGCAAGATACTTACCTTGAAGCTCAGTATGTTCACCAATTGAAGAAGCAATATGATGAGATGGAATTAACGCCAGAAATTGAAGAAAAGATTGCAGAATTAACTCAGGATCCAAACTTATACGCCAAATTAGCAAGCTCCATTGCACCAGAGATTTACGGACACGATGATGTCAAGAAGGCTTTATTGTTATTACTCGTAGGTGGTGTAACGAAGGGTATGGGTGACGGAATGAAGATCCGTGGTGATATTAACGTCTGTCTTATGGGTGATCCTGGTGTTGCCAAGTCACAATTACTCAAGTACATTTCAAAAATTGCTCCAAGAGGTGTTTACACCACTGGTAGAGGTTCTTCAGGTGTTGGTTTGACAGCAGCCGTTATGAGAGATCCAGTCACAGACGAGATGGTCCTCGAGGGTGGTGCTCTTGTCCTCGCTGACAACGGAATCTGTTGTATTGATGAGTTTGATAAGATGGAGGAGAGTGATAGAACAGCTATTCACGAAGTTATGGAACAACAGACGATATCTATTTCTAAAGCTGGTATAACTACCACATTGAATGCCCGGACGTCAATCTTAGCAGCTGCTAAC
DAOM242703^DAOM242703  ------------CAAGATACTTACCTTGAAGCTCAGTATGTTCACCAATTGAAGAAGCAATATGATGAGATGGAATTAACGCCAGAAATTGAAGAAAAGATTGCAGAATTAACTCAGGATCCAAACTTATACGCCAAATTAGCAAGCTCGATCGCACCAGAGATTTATGGACACGATGATGTCAAAAAGGCTTTATTGTTATTACTCGTAGGTGGTGTAACGAAGGGTATGGGTGACGGAATGAAGATCCGTGGTGATATCAACGTCTGTCTTATGGGTGATCCTGGTGTTGCCAAGTCACAATTACTCAAGTACATTTCAAAAATTGCTCCAAGAGGTGTTTACACCACTGGTAGAGGTTCTTCAGGTGTTGGTTTGACAGCAGCCGTTATGAGAGATCCAGTCACAGACGAGATGGTACTCGAGGGTGGTGCTCTTGTCCTCGCTGACAACGGAATCTGTTGTATTGATGAGTTTGATAAGATGGAGGAGAGTGATAGAACAGCTATTCACGAAGTTATGGAACAACAGACGATATCTATTTCTAAAGCTGGTATAACTACCACATTGAATGCCCGGACGTCAATCTTAGCAGCTGCTAAC
DAOM242704^DAOM242704  GCAGGTTTGTTGCAAGATACTTACCTTGAAGCTCAGTATGTTCACCAATTGAAGAAGCAATATGATGAGATGGAATTAACGCCAGAAATTGAAGAAAAGATTGCAGAATTAACTCAGGATCCAAACTTATACGCCAAATTAGCAAGCTCCATTGCACCAGAGATTTACGGACACGATGATGTCAAGAAGGCTTTATTGTTATTACTCGTAGGTGGTGTAACGAAGGGTATGGGTGACGGAATGAAGATCCGTGGTGATATTAACGTCTGTCTTATGGGTGATCCTGGTGTTGCCAAGTCACAATTACTCAAGTACATTTCAAAAATTGCTCCAAGAGGTGTTTACACCACTGGTAGAGGTTCTTCAGGTGTTGGTTTGACAGCAGCCGTTATGAGAGATCCAGTCACAGACGAGATGGTCCTCGAGGGTGGTGCTCTTGTCCTCGCTGACAACGGAATCTGTTGTATTGATGAGTTTGATAAGATGGAGGAGAGTGATAGAACAGCTATTCACGAAGTTATGGAACAACAGACGATATCTATTTCTAAAGCTGGTATAACTACCACATTGAATGCCCGGACGTCAATCTTAGCAGCTGCTAAC
DAOM242705^DAOM242705  GCAGGTTTGTTGCAAGATACTTACCTTGAAGCTCAGTATGTTCACCAATTGAAGAAGCAATATGATGAGATGGAATTAACGCCAGAAATTGAAGAAAAGATTGCAGAATTAACTCAGGATCCAAACTTATACGCCAAATTAGCAAGCTCCATTGCACCAGAGATTTACGGACACGATGATGTCAAAAAGGCTTTATTGTTATTACTCGTAGGTGGTGTAACGAAGGGTATGGGTGACGGAATGAAGATCCGTGGTGATATTAACGTCTGTCTTATGGGTGATCCTGGTGTTGCCAAGTCACAATTACTCAAGTACATTTCAAAAATTGCTCCAAGAGGTGTTTACACCACTGGTAGAGGTTCTTCAGGTGTTGGTTTGACCGCAGCCGTTATGAGAGATCCAGTCACAGACGAGATGGTCCTCGAGGGTGGTGCTCTTGTCCTCGCTGACAACGGAATCTGTTGTATTGATGAGTTTGATAAGATGGAGGAGAGTGATAGAACAGCTATTCACGAAGTTATGGAACAACAGACGATATCTATTTCTAAAGCTGGTATAACTACCACATTGAATGCCCGGACGTCAATCTTAGCAGCTGCTAAC
DAOM242799^DAOM242799  GCAGGTTTGTTGCATGATACTTACCTTGAAGCTCAGTATGTTCACCAATTGAAGAAGCAATATGATGAGATGGAATTAACGCCAGAAATCGAAGAAAAGATTGCAGAATTAACTCAGGATCCAAACTTATACGCCAAATTGGCAAGCTCGATTGCACCAGAGATTTACGGACACGATGATGTCAAAAAGGCTTTATTGTTATTACTCGTAGGTGGTGTAACGAAGGGTATGGGTGACGGAATGAAGATCCGTGGTGATATCAACGTCTGTCTTATGGGTGATCCTGGTGTTGCCAAGTCACAATTACTCAAGTACATTTCAAAAATTGCTCCAAGAGGTGTTTACACCACTGGTAGAGGTTCTTCAGGTGTTGGTTTGACAGCAGCCGTTATGAGAGATCCAGTCACAGACGAGATGGTACTCGAGGGTGGTGCTCTTGTCCTCGCTGACAACGGAATCTGTTGTATTGATGAGTTTGATAAGATGGAGGAGAGTGATAGAACAGCTATTCACGAAGTTATGGAACAACAGACGATATCTATTTCTAAAGCTGGTATAACTACCACATTGAATGCCCGGACGTCAATCTTAGCAGCTGCT---
DAOM242800^DAOM242800  GCAGGTTTGTTGCAAGATACTTACCTTGAAGCTCAGTATGTTCACCAATTGAAGAAGCAATATGATGAGATGGAATTAACGCCAGAAATTGAAGAAAAGATTGCAGAATTAACTCAGGATCCAAACTTATACGCCAAATTAGCAAGCTCCATTGCACCAGAGATTTACGGACACGATGATGTCAAGAAGGCTTTATTGTTATTACTCGTAGGTGGTGTAACGAAGGGTATGGGTGACGGAATGAAGATCCGTGGTGATATTAACGTCTGTCTTATGGGTGATCCTGGTGTTGCCAAGTCACAATTACTCAAGTACATTTCAAAAATTGCTCCAAGAGGTGTTTACACCACTGGTAGAGGTTCTTCAGGTGTTGGTTTGACAGCAGCCGTTATGAGAGATCCAGTCACAGACGAGATGGTCCTCGAGGGTGGTGCTCTTGTCCTCGCTGACAACGGAATCTGTTGTATTGATGAGTTTGATAAGATGGAGGAGAGTGATAGAACAGCTATTCACGAAGTTATGGAACAACAGACGATATCTATTTCTAAAGCTGGTATAACTACCACATTGAATGCCCGGACGTCAATCTTAGCAGCTGCTAAC
EXF5914^EXF5914  ---------------------TACCTTGAAGCTCAATATGTTCACCAATTGAAAAAACAATACGATGAGATGGAATTGACACCAGAAATCGAAGAAAATATTGCAGAATTAACTCAAGATCCAAACTTATATGCGAAATTAGCAAGCTCGATCGCACCAGAAATTTACGGACACGACGATGTCAAGAAAGCTTTATTGTTATTACTCGTAGGTGGTGTGACTAAGGGTATGGGTGATGGAATGAAGATTCGTGGTGATATCAACGTTTGTCTTATGGGTGATCCTGGTGTTGCCAAATCACAATTACTCAAGTACATTTCAAAAATTGCTCCAAGAGGTGTATACACTACTGGTAGGGGTTCTTCAGGTGTTGGTTTGACAGCAGCAGTCATGAGGGATCCAGTCACAGACGAGATGGTCCTCGAAGGTGGTGCACTTGTCCTCGCTGACAATGGTATCTGCTGTATTGATGAGTTTGATAAGATGGAGGAGAGCGACAGAACAGCTATTCATGAAGTCATGGAACAACAGACGATCTCTATTTCTAAAGCTGGTATAACTACCACCTTGAACGCCCGGACGTCAATCTTGGCAGCTGCTAAC
EXF5915^EXF5915  ---------------------TACCTTGAAGCTCAATATGTTCACCAATTGAAAAAACAATACGATGAGATGGAATTGACACCAGAAATCGAAGAAAATATTGCAGAATTAACTCAAGATCCAAACTTATATGCGAAATTAGCAAGCTCGATCGCACCAGAAATTTACGGACACGACGATGTCAAGAAAGCTTTATTGTTATTACTCGTAGGTGGTGTGACTAAGGGTATGGGTGATGGAATGAAGATTCGTGGTGATATCAACGTTTGTCTTATGGGTGATCCTGGTGTTGCCAAATCACAATTACTCAAGTACATTTCAAAAATTGCTCCAAGAGGTGTATACACTACTGGTAGGGGTTCTTCAGGTGTTGGTTTGACAGCAGCAGTCATGAGGGATCCAGTCACAGACGAGATGGTCCTCGAAGGTGGTGCACTTGTCCTCGCTGACAATGGTATCTGCTGTATTGATGAGTTTGATAAGATGGAGGAGAGCGACAGAACAGCTATTCATGAAGTCATGGAACAACAGACGATCTCTATTTCTAAAGCTGGTATA---------------------------------------------
EXF5916^EXF5916  ---------------------TACCTTGAAGCTCAATATGTTCACCAATTGAAAAAACAATACGATGAGATGGAATTGACACCAGAAATCGAAGAAAATATTGCAGAATTAACTCAAGATCCAAACTTATATGCGAAATTAGCAAGCTCGATCGCACCAGAAATTTACGGACACGACGATGTCAAGAAAGCTTTATTGTTATTACTCGTAGGTGGTGTGACTAAGGGTATGGGTGATGGAATGAAGATTCGTGGTGATATCAACGTTTGTCTTATGGGTGATCCTGGTGTTGCCAAATCACAATTACTCAAGTACATTTCAAAAATTGCTCCAAGAGGTGTATACACTACTGGTAGGGGTTCTTCAGGTGTTGGTTTGACAGCAGCAGTCATGAGGGATCCAGTCACAGACGAGATGGTCCTCGAAGGTGGTGCACTTGTCCTCGCTGACAATGGTATCTGCTGTATTGATGAGTTTGATAAGATGGAGGAGAGCGACAGAACAGCTATTCATGAAGTCATGGAACAACAGACGATCTCTATTTCTAAAGCTGGTATAACTACCACCTTGAACGCCCGGACGTCAATCTTGGCAGCTGCTAAC
EXF5917^EXF5917  ---------------GACACTTACCTTGAAGCTCAATATGTTCACCAATTGAAAAAACAATACGATGAGATGGAATTGACACCAGAAATCGAAGAAAATATTGCAGAATTAACTCAAGATCCAAACTTATATGCGAAATTAGCAAGCTCGATCGCACCAGAAATTTACGGACACGACGATGTCAAGAAAGCTTTATTGTTATTACTCGTAGGTGGTGTGACTAAGGGTATGGGTGATGGAATGAAGATTCGTGGTGATATCAACGTTTGTCTTATGGGTGATCCTGGTGTTGCCAAATCACAATTACTCAAGTACATTTCAAAAATTGCTCCAAGAGGTGTATACACTACTGGTAGGGGTTCTTCAGGTGTTGGTTTGACAGCAGCAGTCATGAGGGATCCAGTCACAGACGAGATGGTCCTCGAAGGTGGTGCACTTGTCCTCGCTGACAATGGTATCTGCTGTATTGATGAGTTTGATAAGATGGAGGAGAGCGACAGAACAGCTATTCATGAAGTCATGGAACAACAGACGATCTCTATTTCTAAAGCTGGTATAACTACCACCTTGAACGCCCGGACGTCAATCTTGGCAGCTGCTAAC
EXF5918^EXF5918  ------------------ACTTACCTTGAAGCTCAGTATGTTCACCAATTGAAGAAGCAATATGATGAGATGGAATTAACGCCAGAAATTGAAGAAAAGATTGCCGAATTAACTCAGGATCCAAACTTATACGCCAAATTAGCAAGCTCGATTGCACCAGAAATTTACGGACATGACGATGTCAAAAAGGCTTTATTGTTATTACTCGTAGGTGGTGTAACGAAGGGTATGGGTGACGGAATGAAGATCCGTGGTGATATCAACGTCTGTCTTATGGGTGATCCTGGTGTTGCCAAGTCACAATTACTTAAGTACATTTCAAAAATTGCTCCAAGAGGTGTTTACACCACTGGTAGAGGTTCTTCAGGTGTTGGTTTGACAGCAGCCGTTATGAGAGATCCAGTCACAGACGAGATGGTCCTCGAGGGTGGTGCTCTTGTCCTCGCTGACAACGGAATCTGTTGTATTGATGAGTTTGATAAGATGGAGGAGAGTGATAGAACAGCTATTCACGAAGTTATGGAACAACAGACGATATCTATTTCTAAAGCTGGTATAACCACCACATTGAATGCCCGGACGTCAATCTTAGCAGCTGCTAAC
EXF5919^EXF5919  ---------------------------------------------------------------------ATGGAATTGACACCAGAAATCGAAGAAAATATTGCAGAATTAACTCAAGATCCAAACTTATATGCGAAATTAGCAAGCTCGATCGCACCAGAAATTTACGGACACGACGATGTCAAGAAAGCTTTATTGTTATTACTCGTAGGTGGTGTGACTAAGGGTATGGGTGATGGAATGAAGATTCGTGGTGATATCAACGTTTGTCTTATGGGTGATCCTGGTGTTGCCAAATCACAATTACTCAAGTACATTTCAAAAATTGCTCCAAGAGGTGTATACACTACTGGTAGGGGTTCTTCAGGTGTTGGTTTGACAGCAGCAGTCATGAGGGATCCAGTCACAGACGAGATGGTCCTCGAAGGTGGTGCACTTGTCCTCGCTGACAATGGTATCTGCTGTATTGATGAGTTTGATAAGATGGAGGAGAGCGACAGAACAGCTATTCATGAAGTCATGGAACAACAGACGATCTCTATTTCTAAAGCTGGTATAACTACCACCTTGAACGCCCGGACGTCAATCTTGGCAGCT------
EXF8299^EXF8299  ------TTATTGCAAGACACTTACCTTGAAGCTCAATATGTTCACCAATTGAAAAAACAATACGATGAGATGGAATTGACACCAGAAATCGAAGAAAATATTGCAGAATTAACTCAAGATCCAAACTTATATGCGAAATTAGCAAGCTCGATCGCACCAGAAATTTACGGACACGACGATGTCAAGAAAGCTTTATTGTTATTACTCGTAGGTGGTGTGACTAAGGGTATGGGTGATGGAATGAAGATTCGTGGTGATATCAACGTTTGTCTTATGGGTGATCCTGGTGTTGCCAAATCACAATTACTCAAGTACATTTCAAAAATTGCTCCAAGAGGTGTATACACTACTGGTAGGGGTTCTTCAGGTGTTGGTTTGACAGCAGCAGTCATGAGGGATCCAGTCACAGACGAGATGGTCCTCGAAGGTGGTGCACTTGTCCTCGCTGACAATGGTATCTGCTGTATTGATGAGTTTGATAAGATGGAGGAGAGCGACAGAACAGCTATTCATGAAGTCATGGAACAACAGACGATCTCTATTTCTAAAGCTGGTATAACTACCACC------------------------------------
EXF8313^EXF8313  GCAGGTTTATTGCAAGACACTTACCTTGAAGCTCAATATGTTCACCAATTGAAAAAACAATACGATGAGATGGAATTGACACCAGAAATCGAAGAAAATATTGCAGAATTAACTCAAGATCCAAACTTATATGCGAAATTAGCAAGCTCGATCGCACCAGAAATTTACGGACACGACGATGTCAAGAAAGCTTTATTGTTATTACTCGTAGGTGGTGTGACTAAGGGTATGGGTGATGGAATGAAGATTCGTGGTGATATCAACGTTTGTCTTATGGGTGATCCTGGTGTTGCCAAATCACAATTACTCAAGTACATTTCAAAAATTGCTCCAAGAGGTGTATACACTACTGGTAGGGGTTCTTCAGGTGTTGGTTTGACAGCAGCAGTCATGAGGGATCCAGTCACAGACGAGATGGTCCTCGAAGGTGGTGCACTTGTCCTCGCTGACAATGGTATCTGCTGTATTGATGAGTTTGATAAGATGGAGGAGAGCGACAGAACAGCTATTCATGAAGTCATGGAACAACAGACGATCTCTATTTCTAAAGCTGGTATAACTACCACCTTGAACGCCCGGACGTCAATCTTGGCAGCTGCTAAC
EXF8314^EXF8314  GCAGGTTTATTGCAAGACACTTACCTTGAAGCTCAATATGTTCACCAATTGAAAAAACAATACGATGAGATGGAATTGACACCAGAAATCGAAGAAAATATTGCAGAATTAACTCAAGATCCAAACTTATATGCGAAATTAGCAAGCTCGATCGCACCAGAAATTTACGGACACGACGATGTCAAGAAAGCTTTATTGTTATTACTCGTAGGTGGTGTGACTAAGGGTATGGGTGATGGAATGAAGATTCGTGGTGATATCAACGTTTGTCTTATGGGTGATCCTGGTGTTGCCAAATCACAATTACTCAAGTACATTTCAAAAATTGCTCCAAGAGGTGTATACACTACTGGTAGGGGTTCTTCAGGTGTTGGTTTGACAGCAGCAGTCATGAGGGATCCAGTCACAGACGAGATGGTCCTCGAAGGTGGTGCACTTGTCCTCGCTGACAATGGTATCTGCTGTATTGATGAGTTTGATAAGATGGAGGAGAGCGACAGAACAGCTATTCATGAAGTCATGGAACAACAGACGATCTCTATTTCTAAAGCTGGTATAACTACCACCTTGAACGCCCGGACGTCAATCTTGGCAGCTGCTAAC
EXF8315^EXF8315  GCAGGTTTATTGCAAGACACTTACCTTGAAGCTCAATATGTTCACCAATTGAAAAAACAATACGATGAGATGGAATTGACACCAGAAATCGAAGAAAATATTGCAGAATTAACTCAAGATCCAAACTTATATGCGAAATTAGCAAGCTCGATCGCACCAGAAATTTACGGACACGACGATGTCAAGAAAGCTTTATTGTTATTACTCGTAGGTGGTGTGACTAAGGGTATGGGTGATGGAATGAAGATTCGTGGTGATATCAACGTTTGTCTTATGGGTGATCCTGGTGTTGCCAAATCACAATTACTCAAGTACATTTCAAAAATTGCTCCAAGAGGTGTATACACTACTGGTAGGGGTTCTTCAGGTGTTGGTTTGACAGCAGCAGTCATGAGGGATCCAGTCACAGACGAGATGGTCCTCGAAGGTGGTGCACTTGTCCTCGCTGACAATGGTATCTGCTGTATTGATGAGTTTGATAAGATGGAGGAGAGCGACAGAACAGCTATTCATGAAGTCATGGAACAACAGACGATCTCTATTTCTAAAGCTGGTATAACTACCACCTTGAACGCCCGGACGTCAATCTTGGCAGCTGCTAAC
EXF8327^EXF8327  GCAGGTTTATTGCAAGACACTTACCTTGAAGCTCAATATGTTCACCAATTGAAAAAACAATACGATGAGATGGAATTGACACCAGAAATCGAAGAAAATATTGCAGAATTAACTCAAGATCCAAACTTATATGCGAAATTAGCAAGCTCGATCGCACCAGAAATTTACGGACACGACGATGTCAAGAAAGCTTTATTGTTATTACTCGTAGGTGGTGTGACTAAGGGTATGGGTGATGGAATGAAGATTCGTGGTGATATCAACGTTTGTCTTATGGGTGATCCTGGTGTTGCCAAATCACAATTACTCAAGTACATTTCAAAAATTGCTCCAAGAGGTGTATACACTACTGGTAGGGGTTCTTCAGGTGTTGGTTTGACAGCAGCAGTCATGAGGGATCCAGTCACAGACGAGATGGTCCTCGAAGGTGGTGCACTTGTCCTCGCTGACAATGGTATCTGCTGTATTGATGAGTTTGATAAGATGGAGGAGAGCGACAGAACAGCTATTCATGAAGTCATGGAACAACAGACGATCTCTATTTCTAAAGCTGGTATAACTACCACCTTGAACGCCCGGACGTCAATCTTGGCAGCTGCTAAC
EXF8341^EXF8341  ------------------ACTTACCTTGAAGCTCAATATGTTCACCAATTGAAAAAACAATACGATGAGATGGAATTGACACCAGAAATCGAAGAAAATATTGCAGAATTAACTCAAGATCCAAACTTATATGCGAAATTAGCAAGCTCGATCGCACCAGAAATTTACGGACACGACGATGTCAAGAAAGCTTTATTGTTATTACTCGTAGGTGGTGTGACTAAGGGTATGGGTGATGGAATGAAGATTCGTGGTGATATCAACGTTTGTCTTATGGGTGATCCTGGTGTTGCCAAATCACAATTACTCAAGTACATTTCAAAAATTGCTCCAAGAGGTGTATACACTACTGGTAGGGGTTCTTCAGGTGTTGGTTTGACAGCAGCAGTCATGAGGGATCCAGTCACAGACGAGATGGTCCTCGAAGGTGGTGCACTTGTCCTCGCTGACAATGGTATCTGCTGTATTGATGAGTTTGATAAGATGGAGGAGAGCGACAGAACAGCTATTCATGAAGTCATGGAACAACAGACGATCTCTATTTCTAAAGCTGGTATAACTACCACCTTGAACGCCCGGACGTCAATCTTGGCAGCTGCT---
EXF8342^EXF8342  ---------------GACACTTACCTTGAAGCTCAATATGTTCACCAATTGAAAAAACAATACGATGAGATGGAATTGACACCAGAAATCGAAGAAAATATTGCAGAATTAACTCAAGATCCAAACTTATATGCGAAATTAGCAAGCTCGATCGCACCAGAAATTTACGGACACGACGATGTCAAGAAAGCTTTATTGTTATTACTCGTAGGTGGTGTGACTAAGGGTATGGGTGATGGAATGAAGATTCGTGGTGATATCAACGTTTGTCTTATGGGTGATCCTGGTGTTGCCAAATCACAATTACTCAAGTACATTTCAAAAATTGCTCCAAGAGGTGTATACACTACTGGTAGGGGTTCTTCAGGTGTTGGTTTGACAGCAGCAGTCATGAGGGATCCAGTCACAGACGAGATGGTCCTCGAAGGTGGTGCACTTGTCCTCGCTGACAATGGTATCTGCTGTATTGATGAGTTTGATAAGATGGAGGAGAGCGACAGAACAGCTATTCATGAAGTCATGGAACAACAGACGATCTCTATTTCTAAAGCTGGTATAACTACCACCTTGAACGCCCGGACGTCAATCTTGGCAGCTGCT---
EXF8343^EXF8343  GCAGGTTTATTGCAAGACACTTACCTTGAAGCTCAATATGTTCACCAATTGAAAAAACAATACGATGAGATGGAATTGACACCAGAAATCGAAGAAAATATTGCAGAATTAACTCAAGATCCAAACTTATATGCGAAATTAGCAAGCTCGATCGCACCAGAAATTTACGGACACGACGATGTCAAGAAAGCTTTATTGTTATTACTCGTAGGTGGTGTGACTAAGGGTATGGGTGATGGAATGAAGATTCGTGGTGATATCAACGTTTGTCTTATGGGTGATCCTGGTGTTGCCAAATCACAATTACTCAAGTACATTTCAAAAATTGCTCCAAGAGGTGTATACACTACTGGTAGGGGTTCTTCAGGTGTTGGTTTGACAGCAGCAGTCATGAGGGATCCAGTCACAGACGAGATGGTCCTCGAAGGTGGTGCACTTGTCCTCGCTGACAATGGTATCTGCTGTATTGATGAGTTTGATAAGATGGAGGAGAGCGACAGAACAGCTATTCATGAAGTCATGGAACAACAGACGATCTCTATTTCTAAAGCTGGTATAACTACCACCTTGAACGCCCGGACGTCAATCTTGGCAGCTGCTAAC
EXF8344^EXF8344  ---------------GACACTTACCTTGAAGCTCAATATGTTCACCAATTGAAAAAACAATACGATGAGATGGAATTGACACCAGAAATCGAAGAAAATATTGCAGAATTAACTCAAGATCCAAACTTATATGCGAAATTAGCAAGCTCGATCGCACCAGAAATTTACGGACACGACGATGTCAAGAAAGCTTTATTGTTATTACTCGTAGGTGGTGTGACTAAGGGTATGGGTGATGGAATGAAGATTCGTGGTGATATCAACGTTTGTCTTATGGGTGATCCTGGTGTTGCCAAATCACAATTACTCAAGTACATTTCAAAAATTGCTCCAAGAGGTGTATACACTACTGGTAGGGGTTCTTCAGGTGTTGGTTTGACAGCAGCAGTCATGAGGGATCCAGTCACAGACGAGATGGTCCTCGAAGGTGGTGCACTTGTCCTCGCTGACAATGGTATCTGCTGTATTGATGAGTTTGATAAGATGGAGGAGAGCGACAGAACAGCTATTCATGAAGTCATGGAACAACAGACGATCTCTATTTCTAAAGCTGGTATAACTACCACCTTGAACGCCCGGACGTCAATCTTGGCAGCTGCTAAC
EXF8345^EXF8345  ---------------GACACTTACCTTGAAGCTCAATATGTTCACCAATTGAAAAAACAATACGATGAGATGGAATTGACACCAGAAATCGAAGAAAATATTGCAGAATTAACTCAAGATCCAAACTTATATGCGAAATTAGCAAGCTCGATCGCACCAGAAATTTACGGACACGACGATGTCAAGAAAGCTTTATTGTTATTACTCGTAGGTGGTGTGACTAAGGGTATGGGTGATGGAATGAAGATTCGTGGTGATATCAACGTTTGTCTTATGGGTGATCCTGGTGTTGCCAAATCACAATTACTCAAGTACATTTCAAAAATTGCTCCAAGAGGTGTATACACTACTGGTAGGGGTTCTTCAGGTGTTGGTTTGACAGCAGCAGTCATGAGGGATCCAGTCACAGACGAGATGGTCCTCGAAGGTGGTGCACTTGTCCTCGCTGACAATGGTATCTGCTGTATTGATGAGTTTGATAAGATGGAGGAGAGCGACAGAACAGCTATTCATGAAGTCATGGAACAACAGACGATCTCTATTTCTAAAGCTGGTATAACT------------------------------------------
EXF8351^EXF8351  ------------CAAGACACTTACCTTGAAGCTCAATATGTTCACCAATTGAAAAAACAATACGATGAGATGGAATTGACACCAGAAATCGAAGAAAATATTGCAGAATTAACTCAAGATCCAAACTTATATGCGAAATTAGCAAGCTCGATCGCACCAGAAATTTACGGACACGACGATGTCAAGAAAGCTTTATTGTTATTACTCGTAGGTGGTGTGACTAAGGGTATGGGTGATGGAATGAAGATTCGTGGTGATATCAACGTTTGTCTTATGGGTGATCCTGGTGTTGCCAAATCACAATTACTCAAGTACATTTCAAAAATTGCTCCAAGAGGTGTATACACTACTGGTAGGGGTTCTTCAGGTGTTGGTTTGACAGCAGCAGTCATGAGGGATCCAGTCACAGACGAGATGGTCCTCGAAGGTGGTGCACTTGTCCTCGCTGACAATGGTATCTGCTGTATTGATGAGTTTGATAAGATGGAGGAGAGCGACAGAACAGCTATTCATGAAGTCATGGAACAACAGACGATCTCTATTTCTAAAGCTGGTATAACTACCACCTTGAACGCCCGGACGTCAATCTTGGCAGCTGCTAAC
EXF8352^EXF8352  ---GGTTTATTGCAAGACACTTACCTTGAAGCTCAATATGTTCACCAATTGAAAAAACAATACGATGAGATGGAATTGACACCAGAAATCGAAGAAAATATTGCAGAATTAACTCAAGATCCAAACTTATATGCGAAATTAGCAAGCTCGATCGCACCAGAAATTTACGGACACGACGATGTCAAGAAAGCTTTATTGTTATTACTCGTAGGTGGTGTGACTAAGGGTATGGGTGATGGAATGAAGATTCGTGGTGATATCAACGTTTGTCTTATGGGTGATCCTGGTGTTGCCAAATCACAATTACTCAAGTACATTTCAAAAATTGCTCCAAGAGGTGTATACACTACTGGTAGGGGTTCTTCAGGTGTTGGTTTGACAGCAGCAGTCATGAGGGATCCAGTCACAGACGAGATGGTCCTCGAAGGTGGTGCACTTGTCCTCGCTGACAATGGTATCTGCTGTATTGATGAGTTTGATAAGATGGAGGAGAGCGACAGAACAGCTATTCATGAAGTCATGGAACAACAGACGATCTCTATTTCTAAAGCTGGTATAACTACCACCTTGAACGCCCGGACGTCAATCTTGGCAGCTGCTAAC
EXF8353^EXF8353  GCAGGTTTATTGCAAGACACTTACCTTGAAGCTCAATATGTTCACCAATTGAAAAAACAATACGATGAGATGGAATTGACACCAGAAATCGAAGAAAATATTGCAGAATTAACTCAAGATCCAAACTTATATGCGAAATTAGCAAGCTCGATCGCACCAGAAATTTACGGACACGACGATGTCAAGAAAGCTTTATTGTTATTACTCGTAGGTGGTGTGACTAAGGGTATGGGTGATGGAATGAAGATTCGTGGTGATATCAACGTTTGTCTTATGGGTGATCCTGGTGTTGCCAAATCACAATTACTCAAGTACATTTCAAAAATTGCTCCAAGAGGTGTATACACTACTGGTAGGGGTTCTTCAGGTGTTGGTTTGACAGCAGCAGTCATGAGGGATCCAGTCACAGACGAGATGGTCCTCGAAGGTGGTGCACTTGTCCTCGCTGACAATGGTATCTGCTGTATTGATGAGTTTGATAAGATGGAGGAGAGCGACAGAACAGCTATTCATGAAGTCATGGAACAACAGACGATCTCTATTTCTAAAGCTGGTATAACTACCACCTTGAACGCCCGGACGTCAATCTTGGCAGCTGCTAAC
EXF8354^EXF8354  ------------------------------------------------------------------------GAATTGACACCAGAAATCGAAGAAAATATTGCAGAATTAACTCAAGATCCAAACTTATATGCGAAATTAGCAAGCTCGATCGCACCAGAAATTTACGGACACGACGATGTCAAGAAAGCTTTATTGTTATTACTCGTAGGTGGTGTGACTAAGGGTATGGGTGATGGAATGAAGATTCGTGGTGATATCAACGTTTGTCTTATGGGTGATCCTGGTGTTGCCAAATCACAATTACTCAAGTACATTTCAAAAATTGCTCCAAGAGGTGTATACACTACTGGTAGGGGTTCTTCAGGTGTTGGTTTGACAGCAGCAGTCATGAGGGATCCAGTCACAGACGAGATGGTCCTCGAAGGTGGTGCACTTGTCCTCGCTGACAATGGTATCTGCTGTATTGATGAGTTTGATAAGATGGAGGAGAGCGACAGAACAGCTATTCATGAAGTCATGGAACAACAGACGATCTCTATTTCTAAAGCTGGTATAACTACCACCTTGAACGCCCGGACGTCAATCTTG------------
EXF8355^EXF8355  ---------------------TACCTTGAAGCTCAATATGTTCACCAATTGAAAAAACAATACGATGAGATGGAATTGACACCAGAAATCGAAGAAAATATTGCAGAATTAACTCAAGATCCAAACTTATATGCGAAATTAGCAAGCTCGATCGCACCAGAAATTTACGGACACGACGATGTCAAGAAAGCTTTATTGTTATTACTCGTAGGTGGTGTGACTAAGGGTATGGGTGATGGAATGAAGATTCGTGGTGATATCAACGTTTGTCTTATGGGTGATCCTGGTGTTGCCAAATCACAATTACTCAAGTACATTTCAAAAATTGCTCCAAGAGGTGTATACACTACTGGTAGGGGTTCTTCAGGTGTTGGTTTGACAGCAGCAGTCATGAGGGATCCAGTCACAGACGAGATGGTCCTCGAAGGTGGTGCACTTGTCCTCGCTGACAATGGTATCTGCTGTATTGATGAGTTTGATAAGATGGAGGAGAGCGACAGAACAGCTATTCATGAAGTCATGGAACAACAGACGATCTCTATTTCTAAAGCTGGTATAACTACCACCTTGAACGCCCGGACGTCAATCTTGGCAGCTGCTAAC
EXF8356^EXF8356  ---------------------TACCTTGAAGCTCAATATGTTCACCAATTGAAAAAACAATACGATGAGATGGAATTGACACCAGAAATCGAAGAAAATATTGCAGAATTAACTCAAGATCCAAACTTATATGCGAAATTAGCAAGCTCGATCGCACCAGAAATTTACGGACACGACGATGTCAAGAAAGCTTTATTGTTATTACTCGTAGGTGGTGTGACTAAGGGTATGGGTGATGGAATGAAGATTCGTGGTGATATCAACGTTTGTCTTATGGGTGATCCTGGTGTTGCCAAATCACAATTACTCAAGTACATTTCAAAAATTGCTCCAAGAGGTGTATACACTACTGGTAGGGGTTCTTCAGGTGTTGGTTTGACAGCAGCAGTCATGAGGGATCCAGTCACAGACGAGATGGTCCTCGAAGGTGGTGCACTTGTCCTCGCTGACAATGGTATCTGCTGTATTGATGAGTTTGATAAGATGGAGGAGAGCGACAGAACAGCTATTCATGAAGTCATGGAACAACAGACGATCTCTATTTCTAAAGCTGGTATAACTACCACCTTG---------------------------------
EXF8586^EXF8586  ---------------------TACCTTGAAGCTCAATATGTTCACCAATTGAAAAAACAATACGATGAGATGGAATTGACACCAGAAATCGAAGAAAATATTGCAGAATTAACTCAAGATCCAAACTTATATGCGAAATTAGCAAGCTCGATCGCACCAGAAATTTACGGACACGACGATGTCAAGAAAGCTTTATTGTTATTACTCGTAGGTGGTGTGACTAAGGGTATGGGTGATGGAATGAAGATTCGTGGTGATATCAACGTTTGTCTTATGGGTGATCCTGGTGTTGCCAAATCACAATTACTCAAGTACATTTCAAAAATTGCTCCAAGAGGTGTATACACTACTGGTAGGGGTTCTTCAGGTGTTGGTTTGACAGCAGCAGTCATGAGGGATCCAGTCACAGACGAGATGGTCCTCGAAGGTGGTGCACTTGTCCTCGCTGACAATGGTATCTGCTGTATTGATGAGTTTGATAAGATGGAGGAGAGCGACAGAACAGCTATTCATGAAGTCATGGAACAACAGACGATCTCTATTTCTAAAGCTGGTATAACTACCACCTTGAACGCCCGGACGTCAATCTTGGCAGCTGCT---
EXF8587^EXF8587  ------------------ACTTACCTTGAAGCTCAATATGTTCACCAATTGAAAAAACAATACGATGAGATGGAATTGACACCAGAAATCGAAGAAAATATTGCAGAATTAACTCAAGATCCAAACTTATATGCGAAATTAGCAAGCTCGATCGCACCAGAAATTTACGGACACGACGATGTCAAGAAAGCTTTATTGTTATTACTCGTAGGTGGTGTGACTAAGGGTATGGGTGATGGAATGAAGATTCGTGGTGATATCAACGTTTGTCTTATGGGTGATCCTGGTGTTGCCAAATCACAATTACTCAAGTACATTTCAAAAATTGCTCCAAGAGGTGTATACACTACTGGTAGGGGTTCTTCAGGTGTTGGTTTGACAGCAGCAGTCATGAGGGATCCAGTCACAGACGAGATGGTCCTCGAAGGTGGTGCACTTGTCCTCGCTGACAATGGTATCTGCTGTATTGATGAGTTTGATAAGATGGAGGAGAGCGACAGAACAGCTATTCATGAAGTCATGGAACAACAGACGATCTCTATTTCTAAAGCTGGTATAACTACCACCTTGAACGCCCGGACGTCAATCTTGGCAGCTGCTAAC
EXF8588^EXF8588  ---------------------------------------------------------------GATGAGATGGAATTGACACCAGAAATCGAAGAAAATATTGCAGAATTAACTCAAGATCCAAACTTATATGCGAAATTAGCAAGCTCGATCGCACCAGAAATTTACGGACACGACGATGTCAAGAAAGCTTTATTGTTATTACTCGTAGGTGGTGTGACTAAGGGTATGGGTGATGGAATGAAGATTCGTGGTGATATCAACGTTTGTCTTATGGGTGATCCTGGTGTTGCCAAATCACAATTACTCAAGTACATTTCAAAAATTGCTCCAAGAGGTGTATACACTACTGGTAGGGGTTCTTCAGGTGTTGGTTTGACAGCAGCAGTCATGAGGGATCCAGTCACAGACGAGATGGTCCTCGAAGGTGGTGCACTTGTCCTCGCTGACAATGGTATCTGCTGTATTGATGAGTTTGATAAGATGGAGGAGAGCGACAGAACAGCTATTCATGAAGTCATGGAACAACAGACGATCTCTATTTCTAAAGCTGGTATAACTACCACCTTGAACGCCCGGACGTCAATCTTGGCAGCTGCT---
EXF8590^EXF8590  ---------------------TACCTTGAAGCTCAATATGTTCACCAATTGAAAAAACAATACGATGAGATGGAATTGACACCAGAAATCGAAGAAAATATTGCAGAATTAACTCAAGATCCAAACTTATATGCGAAATTAGCAAGCTCGATCGCACCAGAAATTTACGGACACGACGATGTCAAGAAAGCTTTATTGTTATTACTCGTAGGTGGTGTGACTAAGGGTATGGGTGATGGAATGAAGATTCGTGGTGATATCAACGTTTGTCTTATGGGTGATCCTGGTGTTGCCAAATCACAATTACTCAAGTACATTTCAAAAATTGCTCCAAGAGGTGTATACACTACTGGTAGGGGTTCTTCAGGTGTTGGTTTGACAGCAGCAGTCATGAGGGATCCAGTCACAGACGAGATGGTCCTCGAAGGTGGTGCACTTGTCCTCGCTGACAATGGTATCTGCTGTATTGATGAGTTTGATAAGATGGAGGAGAGCGACAGAACAGCTATTCATGAAGTCATGGAACAACAGACGATCTCTATTTCTAAAGCTGGTATAACTACCACCTTGAACGCCCGGACGTCAATCTTGGCAGCTGCTAAC
EXF8591^EXF8591  ------------------ACTTACCTTGAAGCTCAATATGTTCACCAATTGAAAAAACAATACGATGAGATGGAATTGACACCAGAAATCGAAGAAAATATTGCAGAATTAACTCAAGATCCAAACTTATATGCGAAATTAGCAAGCTCGATCGCACCAGAAATTTACGGACACGACGATGTCAAGAAAGCTTTATTGTTATTACTCGTAGGTGGTGTGACTAAGGGTATGGGTGATGGAATGAAGATTCGTGGTGATATCAACGTTTGTCTTATGGGTGATCCTGGTGTTGCCAAATCACAATTACTCAAGTACATTTCAAAAATTGCTCCAAGAGGTGTATACACTACTGGTAGGGGTTCTTCAGGTGTTGGTTTGACAGCAGCAGTCATGAGGGATCCAGTCACAGACGAGATGGTCCTCGAAGGTGGTGCACTTGTCCTCGCTGACAATGGTATCTGCTGTATTGATGAGTTTGATAAGATGGAGGAGAGCGACAGAACAGCTATTCATGAAGTCATGGAACAACAGACGATCTCTATTTCTAAAGCTGGTATAACTACCACCTTGAACGCCCGGACGTCAATCTTGGCAGCTGCTAAC
EXF8592^EXF8592  ------------------ACTTATCTTGAAGCTCAATATGTTCACCAATTGAAAAAACAATACGATGAGATGGAATTAACACCAGAAATCGAAGAAAATATTGCAGAATTAACTCAAGATCCAAACTTATATGCAAAATTAGCAAGCTCGATCGCACCAGAAATTTACGGACACGACGATGTCAAGAAAGCTTTATTGTTATTACTCGTAGGTGGTGTGACTAAGGGTATGGGTGATGGAATGAAGATTCGTGGTGATATCAACGTTTGTCTTATGGGTGATCCTGGTGTTGCCAAATCACAATTACTCAAGTACATTTCAAAAATTGCTCCAAGAGGTGTATACACTACTGGTAGGGGTTCTTCAGGTGTTGGTTTGACAGCAGCAGTCATGAGGGATCCAGTCACAGACGAGATGGTCCTCGAAGGCGGTGCACTTGTCCTCGCTGACAATGGTATCTGCTGTATTGATGAGTTTGATAAGATGGAGGAGAGCGACAGAACAGCTATTCATGAAGTCATGGAACAACAGACGATCTCTATTTCTAAAGCTGGTATAACTACCACCTTGAACGCCCGGACGTCAATCTTGGCAGCTGCTAAC
EXF8738^EXF8738  ---GGTTTGTTGCAAGATACTTACCTTGAAGCTCAGTATGTTCACCAATTGAAGAAGCAATATGATGAGATGGAATTAACGCCAGAAATTGAAGAAAAGATTGCCGAATTAACTCAGGATCCAAACTTATACGCCAAATTAGCAAGCTCGATTGCACCAGAAATTTACGGACATGACGATGTCAAAAAGGCTTTATTGTTATTACTCGTAGGTGGTGTAACGAAGGGTATGGGTGACGGAATGAAGATCCGTGGTGATATCAACGTCTGTCTTATGGGTGATCCTGGTGTTGCCAAGTCACAATTACTTAAGTACATTTCAAAAATTGCTCCAAGAGGTGTTTACACCACTGGTAGAGGTTCTTCAGGTGTTGGTTTGACAGCAGCCGTTATGAGAGATCCAGTCACAGACGAGATGGTCCTCGAGGGTGGTGCTCTTGTCCTCGCTGACAACGGAATCTGTTGTATTGATGAGTTTGATAAGATGGAGGAGAGTGATAGAACAGCTATTCACGAAGTTATGGAACAACAGACGATATCTATTTCTAAAGCTGGTATAACCACCACATTGAATGCCCGGACGTCAATCTTAGCAGCTGCTAAC
EXF8739^EXF8739  GCAGGTTTATTGCAAGATACTTACCTTGAAGCTCAATATGTTCATCAATTGAAGAAGCAATACGATGAAATGGAATTAACGCCAGAAATTGAAGAAAAGATTGCAGAATTAACCCAAGATCCAAACTTATACGCCAAATTAGCAAGCTCGATTGCACCAGAGATTTACGGGCACGATGATGTCAAAAAGGCTTTATTGTTGTTACTCGTAGGTGGTGTAACGAAGGGTATGGGTGACGGAATGAAGATTCGTGGTGATATCAACGTCTGTCTTATGGGTGACCCTGGTGTTGCCAAGTCACAATTACTTAAGTACATTTCAAAGATTGCTCCAAGAGGTGTGTACACCACTGGTAGGGGTTCTTCAGGTGTTGGTTTGACAGCAGCCGTTATGAGAGATCCAGTTACAGACGAGATGGTCCTCGAAGGTGGTGCGCTTGTCCTCGCTGACAATGGTATCTGTTGTATTGATGAGTTTGATAAGATGGAGGAGAGTGACAGGACAGCTATTCACGAAGTTATGGAACAACAGACTATATCTATTTCCAAAGCTGGTATAACTACCACCTTGAACGCCCGGACGTCAATCTTGGCAGCTGCTAAC
EXF8740^EXF8740  GCAGGTTTGTTGCAAGATACTTACCTTGAAGCTCAGTATGTTCACCAATTGAAGAAGCAATATGATGAGATGGAATTAACGCCAGAAATCGAAGAAAAGATTGCAGAATTAACTCAGGATCCAAACTTATACGCCAAATTGGCAAGCTCGATTGCACCAGAGATTTACGGACACGATGATGTCAAAAAGGCTTTATTGTTATTACTCGTAGGTGGTGTAACGAAGGGTATGGGTGACGGAATGAAGATCCGTGGTGATATCAACGTCTGTCTTATGGGTGATCCTGGTGTTGCCAAGTCACAATTACTCAAGTACATTTCAAAAATTGCTCCAAGAGGTGTTTACACCACTGGTAGAGGTTCTTCAGGTGTTGGTTTGACAGCAGCCGTTATGAGAGATCCAGTCACAGACGAGATGGTACTCGAGGGTGGTGCTCTTGTCCTCGCTGACAACGGAATCTGTTGTATTGATGAGTTTGATAAGATGGAGGAGAGTGATAGAACAGCTATTCACGAAGTTATGGAACAACAGACGATATCTATTTCTAAAGCTGGTATAACTACCACA------------------------------------
EXF8741^EXF8741  GCAGGTTTGTTGCAAGATACTTACCTTGAAGCTCAGTATGTTCACCAATTGAAGAAGCAATATGATGAGATGGAATTAACGCCAGAAATTGAAGAAAAGATTGCAGAATTAACTCAGGATCCAAACTTATACGCCAAATTAGCAAGCTCCATTGCACCAGAGATTTACGGACACGATGATGTCAAGAAGGCTTTATTGTTATTACTCGTAGGTGGTGTAACGAAGGGTATGGGTGACGGAATGAAGATCCGTGGTGATATTAACGTCTGTCTTATGGGTGATCCTGGTGTTGCCAAGTCACAATTACTCAAGTACATTTCAAAAATTGCTCCAAGAGGTGTTTACACCACTGGTAGAGGTTCTTCAGGTGTTGGTTTGACAGCAGCCGTTATGAGAGATCCAGTCACAGACGAGATGGTCCTCGAGGGTGGTGCTCTTGTCCTCGCTGACAACGGAATCTGTTGTATTGATGAGTTTGATAAGATGGAGGAGAGTGATAGAACAGCTATTCACGAAGTTATGGAACAACAGACGATATCTATTTCTAAAGCTGGTATAACTACCACATTGAATGCCCGGACGTCAATCTTAGCAGCTGCTAAC
EXF8744^EXF8744  GCAGGTTTATTGCAAGATACTTACCTTGAAGCTCAATATGTTCATCAATTGAAGAAGCAATACGATGAAATGGAATTAACGCCAGAAATTGAAGAAAAGATTGCAGAATTAACCCAAGATCCAAACTTATACGCCAAATTAGCAAGCTCGATTGCACCAGAGATTTACGGGCACGATGATGTCAAAAAGGCTTTATTGTTGTTACTCGTAGGTGGTGTAACGAAGGGTATGGGTGACGGAATGAAGATTCGTGGTGATATCAACGTCTGTCTTATGGGTGACCCTGGTGTTGCCAAGTCACAATTACTTAAGTACATTTCAAAGATTGCTCCAAGAGGTGTGTACACCACTGGTAGGGGTTCTTCAGGTGTTGGTTTGACAGCAGCCGTTATGAGAGATCCAGTTACAGACGAGATGGTCCTCGAAGGTGGTGCGCTTGTCCTCGCTGACAATGGTATCTGTTGTATTGATGAGTTTGATAAGATGGAGGAGAGTGACAGGACAGCTATTCACGAAGTTATGGAACAACAGACTATATCTATTTCCAAAGCTGGTATAACTACCACCTTGAACGCCCGGACGTCAATCTTGGCAGCTGCTAAC
EXF8745^EXF8745  ---GGTTTGTTGCAAGATACTTACCTTGAAGCTCAGTATGTTCACCAATTGAAGAAGCAATATGATGAGATGGAATTAACGCCAGAAATTGAAGAAAAGATTGCAGAATTAACTCAGGATCCAAACTTATACGCCAAATTAGCAAGCTCGATCGCACCAGAGATTTATGGACACGATGATGTCAAAAAGGCTTTATTGTTATTACTCGTAGGTGGTGTAACGAAGGGTATGGGTGACGGAATGAAGATCCGTGGTGATATCAACGTCTGTCTTATGGGTGATCCTGGTGTTGCCAAGTCACAATTACTCAAGTACATTTCAAAAATTGCTCCAAGAGGTGTTTACACCACTGGTAGAGGTTCTTCAGGTGTTGGTTTGACAGCAGCCGTTATGAGAGATCCAGTCACAGACGAGATGGTACTCGAGGGTGGTGCTCTTGTCCTCGCTGACAACGGAATCTGTTGTATTGATGAGTTTGATAAGATGGAGGAGAGTGATAGAACAGCTATTCACGAAGTTATGGAACAACAGACGATATCTATTTCTAAAGCTGGTATAACTACCACATTGAATGCCCGGACGTCAATCTTAGCAGCTGCTAAC
EXF8746^EXF8746  GCAGGTTTATTGCAAGATACTTACCTTGAAGCTCAATATGTTCATCAATTGAAGAAGCAATACGATGAAATGGAATTAACGCCAGAAATTGAAGAAAAGATTGCAGAATTAACCCAAGATCCAAACTTATACGCCAAATTAGCAAGCTCGATTGCACCAGAGATTTACGGGCACGATGATGTCAAAAAGGCTTTATTGTTGTTACTCGTAGGTGGTGTAACGAAGGGTATGGGTGACGGAATGAAGATTCGTGGTGATATCAACGTCTGTCTTATGGGTGACCCTGGTGTTGCCAAGTCACAATTACTTAAGTACATTTCAAAGATTGCTCCAAGAGGTGTGTACACCACTGGTAGGGGTTCTTCAGGTGTTGGTTTGACAGCAGCCGTTATGAGAGATCCAGTTACAGACGAGATGGTCCTCGAAGGTGGTGCGCTTGTCCTCGCTGACAATGGTATCTGTTGTATTGATGAGTTTGATAAGATGGAGGAGAGTGACAGGACAGCTATTCACGAAGTTATGGAACAACAGACTATATCTATTTCCAAAGCTGGTATAACTACCACCTTGAACGCCCGGACGTCAATCTTGGCAGCTGCTAAC
EXF8747^EXF8747  GCAGGTTTGTTGCAAGATACTTACCTTGAAGCTCAGTATGTTCACCAATTGAAGAAGCAATATGATGAGATGGAATTAACGCCAGAAATTGAAGAAAAGATTGCAGAATTAACTCAGGATCCAAACTTATACGCCAAATTAGCAAGCTCCATTGCACCAGAGATTTACGGACACGATGATGTCAAGAAGGCTTTATTGTTATTACTCGTAGGTGGTGTAACGAAGGGTATGGGTGACGGAATGAAGATCCGTGGTGATATTAACGTCTGTCTTATGGGTGATCCTGGTGTTGCCAAGTCACAATTACTCAAGTACATTTCAAAAATTGCTCCAAGAGGTGTTTACACCACTGGTAGAGGTTCTTCAGGTGTTGGTTTGACAGCAGCCGTTATGAGAGATCCAGTCACAGACGAGATGGTCCTCGAGGGTGGTGCTCTTGTCCTCGCTGACAACGGAATCTGTTGTATTGATGAGTTTGATAAGATGGAGGAGAGTGATAGAACAGCTATTCACGAAGTTATGGAACAACAGACGATATCTATTTCTAAAGCTGGTATAACTACCACATTGAATGCCCGGACGTCAATCTTAGCAGCTGCTAAC
EXF8748^EXF8748  ------------------------------------------CACCAATTGAAGAAGCAATATGATGAGATGGAATTAACACCAGAAATTGAAGAAAAGATTGCAGAATTAACTCAAGATCCAAACTTATATGCCAAATTAGCAAGTTCGATCGCACCAGAGATTTACGGACATGATGATGTCAAAAAGGCTTTATTGTTATTACTCGTAGGTGGTGTAACGAAGGGTATGGGTGACGGAATGAAGATCCGTGGTGATATCAACGTCTGTCTTATGGGTGATCCTGGTGTTGCCAAGTCACAATTACTCAAATACATTTCAAAAATTGCTCCAAGAGGTGTGTACACCACTGGTAGGGGTTCTTCAGGTGTTGGTTTGACAGCAGCCGTTATGAGAGATCCAGTCACAGACGAGATGGTCCTCGAGGGTGGTGCGCTTGTTCTCGCTGACAATGGTATCTGCTGTATTGATGAGTTTGATAAGATGGAGGAAAGTGATAGAACAGCTATCCACGAAGTTATGGAACAACAGACGATTTCTATTTCTAAAGCCGGTATAACTACCACCTTGAATGCCCGGACGTCAATCTTGGCAGCTGCTAAC
EXF8749^EXF8749  GCAGGTTTGTTGCAAGATACTTACCTTGAAGCTCAGTATGTTCACCAATTGAAGAAGCAATATGATGAGATGGAATTAACGCCAGAAATTGAAGAAAAGATTGCAGAATTAACTCAGGATCCAAACTTATACGCCAAATTAGCAAGCTCCATTGCACCAGAGATTTACGGACACGATGATGTCAAAAAGGCTTTATTGTTATTACTCGTAGGTGGTGTAACGAAGGGTATGGGTGACGGAATGAAGATCCGTGGTGATATTAACGTCTGTCTTATGGGTGATCCTGGTGTTGCCAAGTCACAATTACTCAAGTACATTTCAAAAATTGCTCCAAGAGGTGTTTACACCACTGGTAGAGGTTCTTCAGGTGTTGGTTTGACAGCAGCCGTTATGAGAGATCCAGTCACAGACGAGATGGTCCTCGAGGGTGGTGCTCTTGTCCTCGCTGACAACGGAATCTGTTGTATTGATGAGTTTGATAAGATGGAGGAGAGTGATAGAACAGCTATTCACGAAGTTATGGAACAACAGACGATATCTATTTCTAAAGCTGGTATAACTACCACATTGAATGCCCGGACGTCAATCTTAGCAGCTGCTAAC
EXF8754^EXF8754  ---------------------------------------------------------CAATATGATGAGATGGAATTAACGCCAGAAATTGAAGAAAAGATTGCAGAATTAACTCAGGATCCAAACTTATACGCCAAATTAGCAAGCTCCATTGCACCAGAGATTTACGGACACGATGATGTCAAGAAGGCTTTATTGTTATTACTCGTAGGTGGTGTAACGAAGGGTATGGGTGACGGAATGAAGATCCGTGGTGATATTAACGTCTGTCTTATGGGTGATCCTGGTGTTGCCAAGTCACAATTACTCAAGTACATTTCAAAAATTGCTCCAAGAGGTGTTTACACCACTGGTAGAGGTTCTTCAGGTGTTGGTTTGACAGCAGCCGTTATGAGAGATCCAGTCACAGACGAGATGGTCCTCGAGGGTGGTGCTCTTGTCCTCGCTGACAACGGAATCTGTTGTATTGATGAGTTTGATAAGATGGAGGAGAGTGATAGAACAGCTATTCACGAAGTTATGGAACAACAGACGATATCTATTTCTAAAGCTGGTATAACTACCACATTGAATGCCCGGACGTCAATCTTAGCAGCTGCTAAC
EXF8757^EXF8757  ------------CAAGATACTTACCTTGAAGCTCAGTATGTTCACCAATTGAAGAAGCAATATGATGAGATGGAATTAACGCCAGAAATTGAAGAAAAGATTGCAGAATTAACTCAGGATCCAAACTTATACGCCAAATTAGCAAGCTCGATCGCACCAGAGATTTATGGACACGATGATGTCAAAAAGGCTTTATTGTTATTACTCGTAGGTGGTGTAACGAAGGGTATGGGTGACGGAATGAAGATCCGTGGTGATATCAACGTCTGTCTTATGGGTGATCCTGGTGTTGCCAAGTCACAATTACTCAAGTACATTTCAAAAATTGCTCCAAGAGGTGTTTACACCACTGGTAGAGGTTCTTCAGGTGTTGGTTTGACAGCAGCCGTTATGAGAGATCCAGTCACAGACGAGATGGTACTCGAGGGTGGTGCTCTTGTCCTCGCTGACAACGGAATCTGTTGTATTGATGAGTTTGATAAGATGGAGGAGAGTGATAGAACAGCTATTCACGAAGTTATGGAACAACAGACGATATCTATTTCTAAAGCTGGTATAACTACCACATTGAATGCCCGGACGTCAATCTTAGCA---------
EXF8758^EXF8758  GCAGGTTTGTTGCAAGATACTTACCTTGAAGCTCAGTATGTTCACCAATTGAAGAAGCAATATGATGAGATGGAATTAACGCCAGAAATCGAAGAAAAGATTGCAGAATTAACTCAGGATCCAAACTTATACGCCAAATTGGCAAGCTCGATTGCACCAGAGATTTACGGACACGATGATGTCAAAAAGGCTTTATTGTTATTACTCGTAGGTGGTGTAACGAAGGGTATGGGTGACGGAATGAAGATCCGTGGTGATATCAACGTCTGTCTTATGGGTGATCCTGGTGTTGCCAAGTCACAATTACTCAAGTACATTTCAAAAATTGCTCCAAGAGGTGTTTACACCACTGGTAGAGGTTCTTCAGGTGTTGGTTTGACAGCAGCCGTTATGAGAGATCCAGTCACAGACGAGATGGTCCTCGAGGGTGGTGCTCTTGTCCTCGCTGACAACGGAATCTGTTGTATTGATGAGTTTGATAAGATGGAGGAGAGTGATAGAACAGCTATTCACGAAGTTATGGAACAACAGACGATATCTATTTCTAAAGCTGGTATAACTACCACATTGAATGCCCGGACGTCAATCTTAGCAGCTGCTAAC

 90 610
CBS196.56^CBS196.56  GTTAATTGTGGTAGATTATTGGCGGATGAAGTTTGTTTATCGTTATATCTACGCCTATAGACTAACGCAC---CTACAGAATGACCCAGAACTCGCAAAGATAGTTCGCACCGTTCCAGTGGGAAAGAGGCGGTTTGAAGCTGTACACGCGTACTGTACGAAAATCAGTATTTGTAAACCAGACGAACCAAATGAGAATGGTGAGGATGCACCACCATCTCAGCCCGGTCACGGCGGTTGTGGTCGTCTACAACCAGCTATCAGAAGGGAAGCATTGAAGTTGTTTTCTGTGAACAAACAACAAAAACATGATGAGGAGGCGAGTAGTTAATGAAGCCACTTCTAC-CCCCTTTCTAACAACCTGTAGGATGACACGAAAGCTCAGCAGGATAAGCGTCAGCTTTCAGCTGCAGAAGTTTACACGTTATTTAAAAAGATTCCGGATAGTGACATAACCCTGATGGGTCTTTCAGCTGAATTCGCTCGTCCAGATTGGATGATTATCACCGTTCTCCCAGTTCCCCCACCTCCAGTCCGTCCTTCGATTGCCGTCGACGGTGGTGCTACCCGCTCAGAAGATGATCTGACTTATAAGCTCGCCGATATCCT
CBS633.66^CBS633.66  GTTAATTGTGGTAGATTATTGGCGGATGAAGTTTGTTTATCGTTATATCTACGCTTACAGACTAACGCAT---CTCCAGAATGACCCAGAACTCGCAAAGATAGTTCGCACCGTTCCAGTGGGAAAGAGGCGGTTTGAAGCTGTACACGCGTACTGTACGAAAATCAGTATTTGTAAACCGGACGAACCAAATGAGAATGGTGAGGATGCACCACCATCTCAACCAGGTCACGGTGGTTGTGGTCGTCTACAACCAGCTATCAGAAGGGAAGCATTGAAGTTGTTTTCTGTGAACAAACAACAAAAACATGATGAGGAGGCGAGTATTCAATGAAGC-GCTTCTA--TCCCTTTCTAACAACCTGTAGGATGACACGAAAGCTCAGCAGGATAAGCGTCAGCTTTCAGCTGCAGAAGTTTACACGTTATTTAAAAAGATTCCGGATAGTGACATAACCCTGATGGGTCTTTCAGCTGAATTCGCTCGTCCAGATTGGATGATTATCACCGTTCTCCCAGTTCCTCCACCTCCAGTCCGTCCTTCAATTGCCGTCGACGGTGGTGCTACCCGCTCAGAAGATGATCTGACATATAAGCTCGCCGATATCCT
CBS818.96^CBS818.96  GTTAATTGTGGTAGATTATTGGCGGATGAAGTTTGTTTATCGTTATATCTACGCCTATAGACTAACGCAC---CTACAGAATGACCCAGAACTCGCAAAGATAGTTCGCACCGTTCCAGTGGGAAAGAGGCGGTTTGAAGCTGTACACGCGTACTGTACGAAAATCAGTATTTGTAAACCAGACGAACCAAATGAGAATGGTGAGGATGCACCACCATCTCAGCCCGGTCACGGCGGTTGTGGTCGTCTACAACCAGCTATCAGAAGGGAAGCATTGAAGTTGTTTTCTGTGAACAAACAACAAAAACATGATGAGGAGGCGAGTAGTTAATGAAGCCACTTCTAC-CCCCTTTCTAACAACCTGTAGGATGACACGAAAGCTCAGCAGGATAAGCGTCAGCTTTCAGCTGCAGAAGTTTACACGTTATTTAAAAAGATTCCGGATAGTGACATAACCCTGATGGGTCTTTCAGCTGAATTCGCTCGTCCAGATTGGATGATTATCACCGTTCTCCCAGTTCCTCCACCTCCAGTCCGTCCTTCGATTGCCGTCGACGGTGGTGCTACCCGCTCAGAAGATGATCTGACTTATAAGCTCGCCGATATCCT
CBS110595^CBS110595  GTTAATTGTGGTAGATTATTGGCGGATGAAGTTTGTTTATCGTTATATCTACGCCTATAGACTAACGCAC---CTACAGAATGACCCAGAACTCGCAAAGATAGTTCGCACCGTTCCAGTGGGAAAGAGGCGGTTTGAAGCTGTACACGCGTACTGTACGAAAATCAGTATTTGTAAACCAGACGAACCAAATGAGAATGGTGAGGATGCACCACCATCTCAGCCCGGTCACGGCGGTTGTGGTCGTCTACAACCAGCTATCAGAAGGGAAGCATTGAAGTTGTTTTCTGTGAACAAACAACAAAAACATGATGAGGAGGCGAGTAGTTAATGAAGCCACTTCTAC-CCCCTTTCTAACAACCTGTAGGATGACACGAAAGCTCAGCAGGATAAGCGTCAGCTTTCAGCTGCAGAAGTTTACACGTTATTTAAAAAGATTCCGGATAGTGACATAACCCTGATGGGTCTTTCAGCTGAATTCGCTCGTCCAGATTGGATGATTATCACCGTTCTCCCAGTTCCCCCACCTCCAGTCCGTCCTTCGATTGCCGTCGACGGTGGTGCTACCCGCTCAGAAGATGATCTGACTTATAAGCTCGCCGATATCCT
CBS110599^CBS110599  GTTAATTGTGGTAGATTATTGGCGGATGAAGTTCGTTTATCGTTATATCCACGCGTATAGACTAACTCACGTATTCCAGAATGACCCAGAACTCGCAAAGATAGTTCGTACCGTTCCAGTGGGAAAGAGGCGGTTTGAAGCTGTACACGCGTACTGTACGAAAATCAGTATTTGTAAACCCGACGAACCGAATGAGAATGGTGAGGATGCGCCACCATCTCAGCCCGGTCATGGTGGTTGTGGTCGTCTACAGCCAGCTATCAGAAGGGAAGCATTGAAGTTGTTTTCTGTGAACAAACAACAAAAACATGATGAGGAGGTGAGCAGTTACTGAAGCCACTTATACTTTTCTTTCTAACAACCTGTAGGATGACACAAAAGCTCAACAGGATAAGCGTCAGCTTTCAGCTGCAGAAGTTTACACTTTATTCAAAAAGATTACGGATAGTGACATTACCCTGATGGGTCTTTCAGCTGAATTCGCTCGTCCAGATTGGATGATTATCACTGTTCTTCCAGTCCCTCCACCTCCAGTCCGTCCTTCAATTGCCGTCGACGGTGGTGCTACCCGCTCAGAAGATGATCTGACGTATAAGCTCGCCGATATCCT
CBS110620^CBS110620  -------------------------------------------------------------------------------------------------------------------------------------TTTGAAGCTGTACACGCGTACTGTACGAAAATCAGTATTTGTAAACCAGACGAACCAAATGAGAATGGTGAGGATGCACCACCATCTCAGCCCGGTCACGGCGGTTGTGGTCGTCTACAACCAGCTATCAGAAGGGAAGCATTGAAGTTGTTTTCTGTGAACAAACAACAAAAACATGATGAGGAGGCGAGTAGTTAATGAAGCCACTTCTAC-CCCCTTTCTAACAACCTGTAGGATGACACGAAAGCTCAGCAGGATAAGCGTCAGCTTTCAGCTGCAGAAGTTTACACGTTATTTAAAAAGATTCCGGATAGTGACATAACCCTGATGGGTCTTTCAGCTGAATTCGCTCGTCCAGATTGGATGATTATCACCGTTCTCCCAGTT-----------------------------------------------------------------------------------------
CBS110624^CBS110624  GTTAATTGTGGTAGATTATTGGCGGATGAAGTTCGTTTATCGTTATATCCACGCGTATAGACTAACTCACGTATTCCAGAATGACCCAGAACTCGCAAAGATAGTTCGCACCGTTCCAGTGGGAAAGAGGCGGTTTGAAGCTGTACACGCGTACTGTACGAAAATCAGTATTTGTAAACCCGACGAACCGAATGAGAATGGTGAGGATGCGCCACCATCTCAGCCCGGTCATGGTGGTTGTGGTCGTCTACAGCCAGCTATCAGAAGGGAAGCATTGAAGTTGTTTTCTGTGAACAAACAACAAAAACATGATGAGGAGGTGAGCGGTTACTGAAGCCACTTATACTCCTCTTTCTAACAACCTGTAGGATGACACAAAAGCTCAACAGGATAAGCGTCAGCTTTCAGCTGCAGAAGTTTACACTTTATTCAAAAAGATTACGGATAGTGACATTACCCTGATGGGTCTTTCAGCTGAATTCGCTCGTCCAGATTGGATGATTATCACTGTTCTTCCAGTCCCTCCACCTCCAGTCCGTCCTTCAATTGCCGTCGACGGTGGTGCTACCCGCTCAGAAGATGA---------------------------
CBS112378^CBS112378  GTTAATTGTGGTAGATTATTGGCGGATGAAGTTTGTTTATCGTTATATCTACGCTTACAGACTAACGCAC---CTCCAGAATGACCCAGAACTCGCAAAGATAGTTCGCACCGTTCCAGTGGGAAAGAGGCGGTTTGAAGCTGTACACGCGTACTGTACGAAAATCAGTATTTGTAAACCGGACGAACCAAATGAGAATGGTGAGGATGCACCACCATCTCAACCAGGTCACGGTGGTTGTGGTCGTCTACAACCAGCTATCAGAAGGGAAGCATTGAAGTTGTTTTCTGTGAACAAACAACAAAAACATGATGAGGAGGCGAGTATTCAATGAAGC-ACTTCTA--TCCCTTTCTAACAACCTGTAGGATGACACGAAAGCTCAGCAGGATAAGCGTCAGCTTTCAGCTGCAGAAGTTTACACGTTATTTAAAAAGATTCCGGATAGTGACATAACCCTGATGGGTCTTTCAGCTGAATTCGCTCGTCCAGATTGGATGATTATCACCGTTCTCCCAGTTCCTCCACCTCCAGTCCGTCCTTCAATTGCCGTCGACGGTGGTGCTACCCGCTCAGAAGATGATCTGACATATAAGCTCGCCGATATCCT
CBS116628^CBS116628  GTTAATTGTGGTAGATTATTGGCGGATGAAGTTCGTTTATCGTTATATCCACGCGTATAGACTAACTCACGTATTCCAGAATGACCCAGAACTCGCAAAGATAGTTCGCACCGTTCCAGTGGGAAAGAGGCGGTTTGAAGCTGTACACGCGTACTGTACGAAAATCAGTATTTGTAAACCCGACGAACCGAATGAGAATGGTGAGGATGCGCCACCATCTCAGCCCGGTCATGGTGGTTGTGGTCGTCTACAGCCAGCTATCAGAAGGGAAGCATTGAAGTTGTTTTCTGTGAACAAACAACAAAAACATGATGAGGAGGTGAGCGGTTACTGAAGCCACTTATACTCCTCTTTCTAACAACCTGTAGGATGACACAAAAGCTCAACAGGATAAGCGTCAGCTTTCAGCTGCAGAAGTTTACACTTTATTCAAAAAGATTACGGATAGTGACATTACCCTGATGGGTCTTTCAGCTGAATTCGCTCGTCCAGATTGGATGATTATCACTGTTCTTCCAGTCCCTCCACCTCCAGTCCGTCCTTCAATTGCCGTCGACGGTGGTGCTACCCGCTCAGAAGATGATCTGACGTATAAGCTCGCCGATATCCT
CBS136827^CBS136827  GTTAATTGTGGTAGATTATTGGCGGATGAAGTTTGTTTATCGTTATATCTACGCTTACAGACTAACGCAC---CTCCAGAATGACCCAGAACTCGCAAAGATAGTTCGCACCGTTCCAGTGGGAAAGAGGCGGTTTGAAGCTGTACACGCGTACTGTACGAAAATCAGTATTTGTAAACCGGACGAACCAAATGAGAATGGTGAGGATGCACCACCATCTCAACCAGGTCACGGTGGTTGTGGTCGTCTACAACCAGCTATCAGAAGGGAAGCATTGAAGTTGTTTTCTGTGAACAAACAACAAAAACATGATGAGGAGGCGAGTATTCAATGAAGC-ACTTCTA--TCCCTTTCTAACAACCTGTAGGATGACACGAAAGCTCAGCAGGATAAGCGTCAGCTTTCAGCTGCAGAAGTTTACACGTTATTTAAAAAGATTCCGGATAGTGACATAACCCTGATGGGTCTTTCAGCTGAATTCGCTCGTCCAGATTGGATGATTATCACCGTTCTCCCAGTTCCTCCACCTCCAGTCCGTCCTTCAATTGCCGTCGACGGTGGTGCTACCCGCTCAGAAGATGATCTGACATATAAGCTCGCCGATATCCT
CBS136829^CBS136829  GTTAATTGTGGTAGATTATTGGCGGATGAAGTTCGTTTATCGTTATATCCACGCGTATAGACTAACTCACGTATTCCAGAATGACCCAGAACTCGCAAAGATAGTTCGCACCGTTCCAGTGGGAAAGAGGCGGTTTGAAGCTGTACACGCGTACTGTACGAAAATCAGTATTTGTAAACCCGACGAACCGAATGAGAATGGTGAGGATGCGCCACCATCTCAGCCCGGTCATGGTGGTTGTGGTCGTCTACAGCCAGCTATCAGAAGGGAAGCATTGAAGTTGTTTTCTGTGAACAAACAACAAAAACATGATGAGGAGGTGAGCGGTTACTGAAGCCACTTATACTCCTCTTTCTAACAACCTGTAGGATGACACAAAAGCTCAACAGGATAAGCGTCAGCTTTCAGCTGCAGAAGTTTACACTTTATTCAAAAAGATTACGGATAGTGACATTACCCTGATGGGTCTTTCAGCTGAATTCGCTCGTCCAGATTGGATGATTATCACTGTTCTTCCAGTCCCTCCACCTCCAGTCCGTCCTTCAATTGCCGTCGACGGTGGTGCTACCCGCTCAGAAGATGATCTGACGTATAAGCTCGCCGATATCCT
CBS136830^CBS136830  GTTAATTGTGGTAGATTATTGGCGGATGAAGTTCGTTTATCGTTATATCCACGCGTATAGACTAACTCACGTATTCCAGAATGACCCAGAACTCGCAAAGATAGTTCGCACCGTTCCAGTGGGAAAGAGGCGGTTTGAAGCTGTACACGCGTACTGTACGAAAATCAGTATTTGTAAACCCGACGAACCGAATGAGAATGGTGAGGATGCGCCACCATCTCAGCCCGGTCATGGTGGTTGTGGTCGTCTACAGCCAGCTATCAGAAGGGAAGCATTGAAGTTGTTTTCTGTGAACAAACAACAAAAACATGATGAGGAGGTGAGCGGTTACTGAAGCCACTTATACTCCTCTTTCTAACAACCTGTAGGATGACACAAAAGCTCAACAGGATAAGCGTCAGCTTTCAGCTGCAGAAGTTTACACTTTATTCAAAAAGATTACGGATAGTGACATTACCCTGATGGGTCTTTCAGCTGAATTCGCTCGTCCAGATTGGATGATTATCACTGTTCTTCCAGTCCCTCCACCTCCAGTCCGTCCTTCAATTGCCGTCGACGGTGGTGCTACCCGCTCAGAAGATGATCTGACGTATAAGCTCGCCGATATCCT
CBS136831^CBS136831  GTTAATTGTGGTAGATTATTGGCGGATGAAGTTCGTTTATCGTTATATCCACGCGTATAGACTAACTCACGTATTCCAGAATGACCCAGAACTCGCAAAGATAGTTCGCACCGTTCCAGTGGGAAAGAGGCGGTTTGAAGCTGTACACGCGTACTGTACGAAAATCAGTATTTGTAAACCCGACGAACCGAATGAGAATGGTGAGGATGCGCCACCATCTCAGCCCGGTCATGGTGGTTGTGGTCGTCTACAGCCAGCTATCAGAAGGGAAGCATTGAAGTTGTTTTCTGTGAACAAACAACAAAAACATGATGAGGAGGTGAGCGGTTACTGAAGCCACTTATACTCCTCTTTCTAACAACCTGTAGGATGACACAAAAGCTCAACAGGATAAGCGTCAGCTTTCAGCTGCAGAAGTTTACACTTTATTCAAAAAGATTACGGATAGTGACATTACCCTGATGGGTCTTTCAGCTGAATTCGCTCGTCCAGATTGGATGATTATCACTGTTCTTCCAGTCCCTCCACCTCCAGTCCGTCCTTCAATTGCCGTCGACGGTGGTGCTACCCGCTCAGAAGATGATCTGACGTATAAGCTCGCCGATATCCT
CBS136832^CBS136832  GTTAATTGTGGTAGATTATTGGCGGATGAAGTTCGTTTATCGTTATATCCACGCGTATAGACTAACTCACGTATTCCAGAATGACCCAGAACTCGCAAAGATAGTTCGCACCGTTCCAGTGGGAAAGAGGCGGTTTGAAGCTGTACACGCGTACTGTACGAAAATCAGTATTTGTAAACCCGACGAACCGAATGAGAATGGTGAGGATGCGCCACCATCTCAGCCCGGTCATGGTGGTTGTGGTCGTCTACAGCCAGCTATCAGAAGGGAAGCATTGAAGTTGTTTTCTGTGAACAAACAACAAAAACATGATGAGGAGGTGAGCGGTTACTGAAGCCACTTATACTCCTCTTTCTAACAACCTGTAGGATGACACAAAAGCTCAACAGGATAAGCGTCAGCTTTCAGCTGCAGAAGTTTACACTTTATTCAAAAAGATTACGGATAGTGACATTACCCTGATGGGTCTTTCAGCTGAATTCGCTCGTCCAGATTGGATGATTATCACTGTTCTTCCAGTCCCTCCACCTCCAGTCCGTCCTTCAATTGCCGTCGACGGTGGTGCTACCCGCTCA-----------------------------------
CBS136833^CBS136833  ------TGTGGTAGATTATTGGCGGATGAAGTTCGTTTATCGTTATATCCACGCGTATAGACTAACTCACGTATTCCAGAATGACCCAGAACTCGCAAAGATAGTTCGCACCGTTCCAGTGGGAAAGAGGCGGTTTGAAGCTGTACACGCGTACTGTACGAAAATCAGTATTTGTAAACCCGACGAACCGAATGAGAATGGTGAGGATGCGCCACCATCTCAGCCCGGTCATGGTGGTTGTGGTCGTCTACAGCCAGCTATCAGAAGGGAAGCATTGAAGTTGTTTTCTGTGAACAAACAACAAAAACATGATGAGGAGGTGAGCGGTTACTGAAGCCACTTATACTCCTCTTTCTAACAACCTGTAGGATGACACAAAAGCTCAACAGGATAAGCGTCAGCTTTCAGCTGCAGAAGTTTACACTTTATTCAAAAAGATTACGGATAGTGACATTACCCTGATGGGTCTTTCAGCTGAATTCGCTCGTCCAGATTGGATGATTATCACTGTTCTTCCAGTCCCTCCACCTCCAGTCCGTCCTTCAATTGCCGTCGACGGTGGTGCTACCCGCTCAGAAGATGATCTGACGTATAAGCTCGCCGATATCCT
CBS136834^CBS136834  GTTAATTGTGGTAGATTATTGGCGGATGAAGTTCGTTTATCGTTATATCCACGCGTATAGACTAACTCACGTATTCCAGAATGACCCAGAACTCGCAAAGATAGTTCGCACCGTTCCAGTGGGAAAGAGGCGGTTTGAAGCTGTACACGCGTACTGTACGAAAATCAGTATTTGTAAACCCGACGAACCGAATGAGAATGGTGAGGATGCGCCACCATCTCAGCCCGGTCATGGTGGTTGTGGTCGTCTACAGCCAGCTATCAGAAGGGAAGCATTGAAGTTGTTTTCTGTGAACAAACAACAAAAACATGATGAGGAGGTGAGCGGTTACTGAAGCCACTTATACTCCTCTTTCTAACAACCTGTAGGATGACACAAAAGCTCAACAGGATAAGCGTCAGCTTTCAGCTGCAGAAGTTTACACTTTATTCAAAAAGATTACGGATAGTGACATTACCCTGATGGGTCTTTCAGCTGAATTCGCTCGTCCAGATTGGATGATTATCACTGTTCTTCCAGTCCCTCCACCTCCAGTCCGTCCTTCAATTGCCGTCGACGGTGGTGCTACCCGCTCAGAAGATGATCTGACGTATAAGCTCGCCGATATCCT
CBS136835^CBS136835  GTTAATTGTGGTAGATTATTGGCGGATGAAGTTCGTTTATCGTTATATCCACGCGTATAGACTAACTCACGTATTCCAGAATGACCCAGAACTCGCAAAGATAGTTCGCACCGTTCCAGTGGGAAAGAGGCGGTTTGAAGCTGTACACGCGTACTGTACGAAAATCAGTATTTGTAAACCCGACGAACCGAATGAGAATGGTGAGGATGCGCCACCATCTCAGCCCGGTCATGGTGGTTGTGGTCGTCTACAGCCAGCTATCAGAAGGGAAGCATTGAAGTTGTTTTCTGTGAACAAACAACAAAAACATGATGAGGAGGTGAGCGGTTACTGAAGCCACTTATACTCCTCTTTCTAACAACCTGTAGGATGACACAAAAGCTCAACAGGATAAGCGTCAGCTTTCAGCTGCAGAAGTTTACACTTTATTCAAAAAGATTACGGATAGTGACATTACCCTGATGGGTCTTTCAGCTGAATTCGCTCGTCCAGATTGGATGATTATCACTGTTCTTCCAGTCCCTCCACCTCCAGTCCGTCCTTCAATTGCCGTCGACGGTGGTGCTACCCGCTCAGAAGATGATCTGACGTATAAGCTCGCCGATATCCT
CBS136836^CBS136836  GTTAATTGTGGTAGATTATTGGCGGATGAAGTTTGTTTATCGTTATATCTACGCTTACAGACTAACGCAC---CTCCAGAATGACCCAGAACTCGCAAAGATAGTTCGCACCGTTCCAGTGGGAAAGAGGCGGTTTGAAGCTGTACACGCGTACTGTACGAAAATCAGTATTTGTAAACCGGACGAACCAAATGAGAATGGTGAGGATGCACCACCATCTCAACCAGGTCACGGTGGTTGTGGTCGTCTACAACCAGCTATCAGAAGGGAAGCATTGAAGTTGTTTTCTGTGAACAAACAACAAAAACATGATGAGGAGGCGAGTATTCAATGAAGC-ACTTCTA--TCCCTTTCTAACAACCTGTAGGATGACACGAAAGCTCAGCAGGATAAGCGTCAGCTTTCAGCTGCAGAAGTTTACACGTTATTTAAAAAGATTCCGGATAGTGACATAACCCTGATGGGTCTTTCAGCTGAATTCGCTCGTCCAGATTGGATGATTATCACCGTTCTCCCAGTTCCTCCACCTCCAGTCCGTCCTTCAATTGCCGTCGACGGTGGTGCTACCCGCTCAGAA--------------------------------
CBS136837^CBS136837  GTTAATTGTGGTAGATTATTGGCGGATGAAGTTTGTTTATCGTTATATCTACGCTTACAGACTAACGCAC---CTCCAGAATGACCCAGAACTCGCAAAGATAGTTCGCACCGTTCCAGTGGGAAAGAGGCGGTTTGAAGCTGTACACGCGTACTGTACGAAAATCAGTATTTGTAAACCGGACGAACCAAATGAGAATGGTGAGGATGCACCACCATCTCAACCAGGTCACGGTGGTTGTGGTCGTCTACAACCAGCTATCAGAAGGGAAGCATTGAAGTTGTTTTCTGTGAACAAACAACAAAAACATGATGAGGAGGCGAGTATTCAATGAAGC-ACTTCTA--TCCCTTTCTAACAACCTGTAGGATGACACGAAAGCTCAGCAGGATAAGCGTCAGCTTTCAGCTGCAGAAGTTTACACGTTATTTAAAAAGATTCCGGATAGTGACATAACCCTGATGGGTCTTTCAGCTGAATTCGCTCGTCCAGATTGGATGATTATCACCGTTCTCCCAGTTCCTCCACCTCCAGTCCGTCCTTCAATTGCCGTCGACGGTGGTGCTACCCGCTCAGAAGATGATCTGACATATAAGCTCGCCGATATCCT
CBS136838^CBS136838  --------------------------------TTGTTTATCGTTATATCTACGCTTACAGACTAACGCAC---CTCCAGAATGACCCAGAACTCGCAAAGATAGTTCGCACCGTTCCAGTGGGAAAGAGGCGGTTTGAAGCTGTACACGCGTACTGTACGAAAATCAGTATTTGTAAACCGGACGAACCAAATGAGAATGGTGAGGATGCACCACCATCTCAACCAGGTCACGGTGGTTGTGGTCGTCTACAACCAGCTATCAGAAGGGAAGCATTGAAGTTGTTTTCTGTGAACAAACAACAAAAACATGATGAGGAGGCGAGTATTCAATGAAGC-ACTTCTA--TCCCTTTCTAACAACCTGTAGGATGACACGAAAGCTCAGCAGGATAAGCGTCAGCTTTCAGCTGCAGAAGTTTACACGTTATTTAAAAAGATTCCGGATAGTGACATAACCCTGATGGGTCTTTCAGCTGAATTCGCTCGTCCAGATTGGATGATTATCACCGTTCTCCCAGTTCCTCCACCTCCAGTCCGTCCTTCAATTGCCGTCGACGGTGGTGCTACCCGCTCAGAAGATGATCTGACATATAAGCTCGCCGATATCCT
CBS136839^CBS136839  GTTAATTGTGGTAGATTATTGGCGGATGAAGTTCGTTTATCGTTATATCCACGCGTATAGACTAACTCACGTATTCCAGAATGACCCAGAACTCGCAAAGATAGTTCGTACCGTTCCAGTGGGAAAGAGGCGGTTTGAAGCTGTACACGCGTACTGTACGAAAATCAGTATTTGTAAACCCGACGAACCGAATGAGAATGGTGAGGATGCGCCACCATCTCAGCCCGGTCATGGTGGTTGTGGTCGTCTACAGCCAGCTATCAGAAGGGAAGCATTGAAGTTGTTTTCTGTGAACAAACAACAAAAACATGATGAGGAGGTGAGCAGTTACTGAAGCCACTTATACTTTTCTTTCTAACAACCTGTAGGATGACACAAAAGCTCAACAGGATAAGCGTCAGCTTTCAGCTGCAGAAGTTTACACTTTATTCAAAAAGATTACGGATAGTGACATTACCCTGATGGGTCTTTCAGCTGAATTCGCTCGTCCAGATTGGATGATTATCACTGTTCTTCCAGTCCCTCCACCTCCAGTCCGTCCTTCAATTGCCGTCGACGGTGGTGCTACCCGCTCAGAAGATGATCTGACGTATAAGCTCGCCGATATCCT
CBS136840^CBS136840  ----------------------------------------------------------------------------------------GAACTCGCAAAGATAGTTCGCACCGTTCCAGTGGGAAAGAGGCGGTTTGAAGCTGTACACGCGTACTGTACGAAAATCAGTATTTGTAAACCCGACGAACCGAATGAGAATGGTGAGGATGCGCCACCATCTCAGCCCGGTCATGGTGGTTGTGGTCGTCTACAGCCAGCTATCAGAAGGGAAGCATTGAAGTTGTTTTCTGTGAACAAACAACAAAAACATGATGAGGAGGTGAGCGGTTACTGAAGCCACTTATACTCCTCTTTCTAACAACCTGTAGGATGACACAAAAGCTCAACAGGATAAGCGTCAGCTTTCAGCTGCAGAAGTTTACACTTTATTCAAAAAGATTACGGATAGTGACATTACCCTGATGGGTCTTTCAGCTGAATTCGCTCGTCCAGATTGGATGATTATCACTGTTCTTCCAGTCCCTCCACCTCCAGTCCGTCCTTCAATTGCCGTCGACGGTGGTGCTACCCGCTCAGAAGATGATCTGACGTATAAGCTCGCCGATATCCT
CBS136841^CBS136841  GTTAATTGTGGTAGATTATTGGCGGATGAAGTTTGTTTATTGTTATATCTACGCCTATAGACTAACGCAC---CTACAGAATGACCCAGAACTCGCAAAGATAGTTCGCACCGTTCCAGTGGGAAAGAGGCGGTTTGAAGCTGTACACGCGTACTGTACGAAAATCAGTATTTGTAAACCAGACGAACCAAATGAGAATGGTGAGGATGCACCTCCATCTCAGCCCGGTCACGGCGGTTGTGGTCGTCTACAACCAGCTATCAGAAGGGAAGCATTGAAGTTGTTTTCTGTGAACAAACAACAAAAACATGATGAGGAGGCGAGTAGTTAATGAAGCCACTTCTAC-CCCCTTTCTAACAACCTGTAGGATGACACGAAAGCTCAGCAGGATAAGCGTCAGCTTTCAGCTGCAGAAGTTTACACGTTATTTAAAAAGATTCCGGATAGTGACATAACCCTGATGGGTCTTTCAGCTGAATTCGCTCGTCCAGATTGGATGATTATCACCGTTCTCCCAGTTCCT--------------------------------------------------------------------------------------
CBS136842^CBS136842  GTTAATTGTGGTAGATTATTGGCGGATGAAGTTTGTTTATCGTTATATCTACGCTTACAGACTAACGCAC---CTCCAGAATGACCCAGAACTCGCAAAGATAGTTCGCACCGTTCCAGTGGGAAAGAGGCGGTTTGAAGCTGTACACGCGTACTGTACGAAAATCAGTATTTGTAAACCGGACGAACCAAATGAGAATGGTGAGGATGCACCACCATCTCAACCAGGTCACGGTGGTTGTGGTCGTCTACAACCAGCTATCAGAAGGGAAGCATTGAAGTTGTTTTCTGTGAACAAACAACAAAAACATGATGAGGAGGCGAGTATTCAATGAAGC-ACTTCTA--TCCCTTTCTAACAACCTGTAGGATGACACGAAAGCTCAGCAGGATAAGCGTCAGCTTTCAGCTGCAGAAGTTTACACGTTATTTAAAAAGATTCCGGATAGTGACATAACCCTGATGGGTCTTTCAGCTGAATTCGCTCGTCCAGATTGGATGATTATCACCGTTCTCCCAGTTCCTCCACCTCCAGTCCGTCCTTCAATTGCCGTCGACGGTGGTGCTACCCGCTCAGAAGATGATCTGACATATAAGCTCGCCGATATCCT
CBS136843^CBS136843  GTTAATTGTGGTAGATTATTGGCGGATGAAGTTTGTTTATCGTTATATCTACGCCTATAGACTAACGCAC---CTACAGAATGACCCAGAACTCGCAAAGATAGTTCGCACCGTTCCAGTGGGAAAGAGGCGGTTTGAAGCTGTACACGCGTACTGTACGAAAATCAGTATTTGTAAACCAGACGAACCAAATGAGAATGGTGAGGATGCACCACCATCTCAGCCCGGTCACGGCGGTTGTGGTCGTCTACAACCAGCTATCAGAAGGGAAGCATTGAAGTTGTTTTCTGTGAACAAACAACAAAAACATGATGAGGAGGCGAGTAGTTAATGAAGCCACTTCTAC-CCCCTTTCTAACAACCTGTAGGATGACACGAAAGCTCAGCAGGATAAGCGTCAGCTTTCAGCTGCAGAAGTTTACACGTTATTTAAAAAGATTCCGGATAGTGACATAACCCTGATGGGTCTTTCAGCTGAATTCGCTCGTCCAGATTGGATGATTATCACCGTTCTCCCAGTTCCCCCACCTCCAGTCCGTCCTTCGATTGCCGTCGACGGTGGTGCTACCCGCTCAGAAGATGATCTGACTTATAAGCTCGCCGATATCCT
CBS136844^CBS136844  GTTAATTGTGGTAGATTATTGGCGGATGAAGTTCGTTTATCGTTATATCCACGCGTATAGACTAACTCACGTATTCCAGAATGACCCAGAACTCGCAAAGATAGTTCGCACCGTTCCAGTGGGAAAGAGGCGGTTTGAAGCTGTACACGCGTACTGTACGAAAATCAGTATTTGTAAACCCGACGAACCGAATGAGAATGGTGAGGATGCGCCACCATCTCAGCCCGGTCATGGTGGTTGTGGTCGTCTACAGCCAGCTATCAGAAGGGAAGCATTGAAGTTGTTTTCTGTGAACAAACAACAAAAACATGATGAGGAGGTGAGCGGTTACTGAAGCCACTTATACTCCTCTTTCTAACAACCTGTAGGATGACACAAAAGCTCAACAGGATAAGCGTCAGCTTTCAGCTGCAGAAGTTTACACTTTATTCAAAAAGATTACGGATAGTGACATTACCCTGATGGGTCTTTCAGCTGAATTCGCTCGTCCAGATTGGATGATTATCACTGTTCTTCCAGTCCCTCCACCTCCAGTCCGTCCTTCAATTGCCGTCGACGGTGGTGCTACCCGCTCA-----------------------------------
CBS136845^CBS136845  GTTAATTGTGGTAGATTATTGGCGGATGAAGTTTGTTTATCGTTATATCTACGCCTATAGACTAACGCAC---CTCCAGAATGACCCAGAACTCGCAAAGATAGTTCGCACCGTTCCAGTGGGAAAGAGGCGGTTTGAAGCTGTACACGCGTACTGTACGAAAATCAGTATTTGTAAACCAGACGAACCAAATGAGAATGGTGAGGATGCACCACCATCTCAGCCTGGTCACGGCGGTTGTGGTCGTCTACAACCAGCTATCAGAAGGGAAGCATTGAAGTTGTTTTCTGTGAACAAACAACAAAAACATGATGAGGAGGCGAGTAGTTAATGAAGCCACTTCTAC-CCTCTTTCTAACAACCTGTAGGATGACACGAAAGCTCAGCAGGATAAGCGTCAGCTTTCAGCTGCAGAAGTTTACACGTTATTTAAAAAGATTCCGGATAGTGACATAACCCTGATGGGTCTTTCAGCTGAATTCGCTCGTCCAGATTGGATGATTATCACCGTTCTCCCAGTTCCTCCACCTCCAGTCCGTCCTTCGATTGCCGTCGACGGTGGTGCTACCCGCTCAGAAGATGATCTGACTTATAAGCTCGCCGATATCCT
CBS136846^CBS136846  -------------------------------TTCGTTTATCGTTATATCCACGCGTATAGACTAACTCACGTATTCCAGAATGACCCAGAACTCGCAAAGATAGTTCGCACCGTTCCAGTGGGAAAGAGGCGGTTTGAAGCTGTACACGCGTACTGTACGAAAATCAGTATTTGTAAACCCGACGAACCGAATGAGAATGGTGAGGATGCGCCACCATCTCAGCCCGGTCATGGTGGTTGTGGTCGTCTACAGCCAGCTATCAGAAGGGAAGCATTGAAGTTGTTTTCTGTGAACAAACAACAAAAACATGATGAGGAGGTGAGCGGTTACTGAAGCCACTTATACTCCTCTTTCTAACAACCTGTAGGATGACACAAAAGCTCAACAGGATAAGCGTCAGCTTTCAGCTGCAGAAGTTTACACTTTATTCAAAAAGATTACGGATAGTGACATTACCCTGATGGGTCTTTCAGCTGAATTCGCTCGTCCAGATTGGATGATTATCACTGTTCTTCCAGTCCCTCCACCTCCAGTCCGTCCTTCAATTGCCGTCGACGGTGGTGCTACCCGCTCAGAAGATGATCTGACGTATAAGCTCGCCGATATCCT
CBS136847^CBS136847  GTTAATTGTGGTAGATTATTGGCGGATGAAGTTTGTTTATTGTTATATCTACGCCTATAGACTAACGCAC---CTACAGAATGACCCAGAACTCGCAAAGATAGTTCGCACCGTTCCAGTGGGAAAGAGGCGGTTTGAAGCTGTACACGCGTACTGTACGAAAATCAGTATTTGTAAACCAGACGAACCAAATGAGAATGGTGAGGATGCACCTCCATCTCAGCCCGGTCACGGCGGTTGTGGTCGTCTACAACCAGCTATCAGAAGGGAAGCATTGAAGTTGTTTTCTGTGAACAAACAACAAAAACATGATGAGGAGGCGAGTAGTTAATGAAGCCACTTCTAC-CCCCTTTCTAACAACCTGTAGGATGACACGAAAGCTCAGCAGGATAAGCGTCAGCTTTCAGCTGCAGAAGTTTACACGTTATTTAAAAAGATTCCGGATAGTGACATAACCCTGATGGGTCTTTCAGCTGAATTCGCTCGTCCAGATTGGATGATTATCACCGTTCTCCCAGTTCCTCCACCTCCAGTCCGTCCTTCGATTGCCGTCGACGGTGGTGCTACCCGCTCAGAAGATGATCTGACTTATAAGCTCGCCGATATCCT
CBS136848^CBS136848  GTTAATTGTGGTAGATTATTGGCGGATGAAGTTCGTTTATCGTTATATCCACGCGTATAGACTAACTCACGTATTCCAGAATGACCCAGAACTCGCAAAGATAGTTCGCACCGTTCCAGTGGGAAAGAGGCGGTTTGAAGCTGTACACGCGTACTGTACGAAAATCAGTATTTGTAAACCCGACGAACCGAATGAGAATGGTGAGGATGCGCCACCATCTCAGCCCGGTCATGGTGGTTGTGGTCGTCTACAGCCAGCTATCAGAAGGGAAGCATTGAAGTTGTTTTCTGTGAACAAACAACAAAAACATGATGAGGAGGTGAGCGGTTACTGAAGCCACTTATACTCCTCTTTCTAACAACCTGTAGGATGATACAAAAGCTCAACAGGATAAGCGTCAGCTTTCAGCTGCAGAAGTTTACACTTTATTCAAAAAGATTACGGATAGTGACATTACCCTGATGGGTCTTTCAGCTGAATTCGCTCGTCCAGATTGGATGATTATCACTGTTCTTCCAGTCCCTCCACCTCCAGTCCGTCCTTCAATTGCCGTCGACGGTGGTGCTACCCGCTCAGAAGATGATCTGACGTATAAGCTCGCCGATATCCT
CBS136849^CBS136849  GTTAATTGTGGTAGATTATTGGCGGATGAAGTTTGTTTATCGTTATATCTACGCTTACAGACTAACGCAT---CTCCAGAATGACCCAGAACTCGCAAAGATAGTTCGCACCGTTCCAGTGGGAAAGAGGCGGTTTGAAGCTGTACACGCGTACTGTACGAAAATCAGTATTTGTAAACCGGACGAACCAAATGAGAATGGTGAGGATGCACCACCATCTCAACCAGGTCACGGTGGTTGTGGTCGTCTACAACCAGCTATCAGAAGGGAAGCATTGAAGTTGTTTTCTGTGAACAAACAACAAAAACATGATGAGGAGGCGAGTATTCAATGAAGC-GCTTCTA--TCCCTTTCTAACAACCTGTAGGATGACACGAAAGCTCAGCAGGATAAGCGTCAGCTTTCAGCTGCAGAAGTTTACACGTTATTTAAAAAGATTCCGGATAGTGACATAACCCTGATGGGTCTTTCAGCTGAATTCGCTCGTCCAGATTGGATGATTATCACCGTTCTCCCAGTTCCTCCACCTCCAGTCCGTCCTTCAATTGCCGTCGACGGTGGTGCTACCCGCTCAGAAGATGATCTGACATATAAGCTCGCCGATATCCT
DAOM226641^DAOM226641  GTTAATTGTGGTAGATTATTGGCGGATGAAGTTTGTTTATCGTTATATCTACGCCTATAGACTAACGCAC---CTACAGAATGACCCAGAACTCGCAAAGATAGTTCGCACCGTTCCAGTGGGAAAGAGGCGGTTTGAAGCTGTACACGCGTACTGTACGAAAATCAGTATTTGTAAACCAGACGAACCAAATGAGAATGGTGAGGATGCACCACCATCTCAGCCCGGTCACGGCGGTTGTGGTCGTCTACAACCAGCTATCAGAAGGGAAGCATTGAAGTTGTTTTCTGTGAACAAACAACAAAAACATGATGAGGAGGCGAGTAGTTAATGAAGCCACTTCTAC-CCCCTTTCTAACAACCTGTAGGATGACACGAAAGCTCAGCAGGATAAGCGTCAGCTTTCAGCTGCAGAAGTTTACACGTTATTTAAAAAGATTCCGGATAGTGACATAACCCTGATGGGTCTTTCAGCTGAATTCGCTCGTCCAGATTGGATGATTATCACCGTTCTCCCAGTTCCCCCACCTCCAGTCCGTCCTTCGATTGCCGTCGACGGTGGTGCTACCCGCTCAGAAGATGATCTGACTTATAAGCTCGCCGATATCCT
DAOM226642^DAOM226642  GTTAATTGTGGTAGATTATTGGCGGATGAAGTTTGTTTATCGTTATATCCGCGCCTATATACTAACTCACCCACTCCAGAATGACCCAGAGCTCGCAAAGATAGTTCGCACCGTTCCAGTGGGAAAGAGGCGGTTTGAAGCTGTACACGCGTACTGTACTAAAATCAGTATTTGTAAGCCCGACGAACCAAATGAGAATGGTGAGGATGCACAACCATCTCAGCCCGGTCACGGTGGTTGTGGTCGTCTACAGCCAGCTATCAGAAGGGAAGCATTGAAATTGTTTTCTGTGAATAAACAACAAAAACATGATGAGGAGGTGAGCGGTTAATGAGGCCACTCCCAC-TCCCTTTCTAACAACCTGTAGGATGACACAAAAGCTCAGCAGGATAAGCGTCAGCTTTCAGCTGCAGAGGTTTATACGTTATTTAAGAAGATTCCGGATAGTGACATAACCCTGATGGGCCTTTCAGCTGAGTTCGCTCGTCCAGATTGGATGATTATCACAGTTCTCCCAGTCCCTCCACCTCCAGTCCGTCCTTCAATTGCCGTCGACGGTGGTGCTACCCGCTCAGAAGATGATCTGACGTATAAGCTCGCCGATATCCT
DAOM242570^DAOM242570  GTTAATTGTGGTAGATTATTGGCGGATGAAGTTTGTTTATCGTTATATCCGCGCCTATATACTAACTCACCCACTCCAGAATGACCCAGAGCTCGCAAAGATAGTTCGCACCGTTCCAGTGGGAAAGAGGCGGTTTGAAGCTGTACACGCGTACTGTACTAAAATCAGTATTTGTAAGCCCGACGAACCAAATGAGAATGGTGAGGATGCACAACCATCTCAGCCCGGTCACGGTGGTTGTGGTCGTCTACAGCCAGCTATCAGAAGGGAAGCATTGAAATTGTTTTCTGTGAATAAACAACAAAAACATGATGAGGAGGTGAGCGGTTAATGAGGCCACTCCCAC-TCCCTTTCTAACAACCTGTAGGATGACACAAAAGCTCAGCAGGATAAGCGTCAGCTTTCAGCTGCAGAGGTTTATACGTTATTTAAGAAGATTCCGGATAGTGACATAACCCTGATGGGCCTTTCAGCTGAGTTCGCTCGTCCAGATTGGATGATTATCACAGTTCTCCCAGTCCCTCCACCTCCAGTCCGTCCTTCAATTGCCGTCGACGGTGGTGCTACCCGCTCAGAAGATGA---------------------------
DAOM242571^DAOM242571  ------------AGATTATTGGCGGATGAAGTTTGTTTATCGTTATATCCGCGCCTATATACTAACTCACCCACTCCAGAATGACCCAGAGCTCGCAAAGATAGTTCGCACCGTTCCAGTGGGAAAGAGGCGGTTTGAAGCTGTACACGCGTACTGTACTAAAATCAGTATTTGTAAGCCCGACGAACCAAATGAGAATGGTGAGGATGCACAACCATCTCAGCCCGGTCACGGTGGTTGTGGTCGTCTACAGCCAGCTATCAGAAGGGAAGCATTGAAATTGTTTTCTGTGAATAAACAACAAAAACATGATGAGGAGGTGAGCGGTTAATGAGGCCACTCCCAC-TCCCTTTCTAACAACCTGTAGGATGACACAAAAGCTCAGCAGGATAAGCGTCAGCTTTCAGCTGCAGAGGTTTATACGTTATTTAAGAAGATTCCGGATAGTGACATAACCCTGATGGGCCTTTCAGCTGAGTTCGCTCGTCCAGATTGGATGATTATCACAGTTCTCCCAGTCCCTCCACCTCCAGTC--------------------------------------------------------------------------
DAOM242694^DAOM242694  GTTAATTGTGGTAGATTATTGGCGGATGAAGTTTGTTTATCGTTATATCTACGCTTACAGACTAACGCAC---CTCCAGAATGACCCAGAACTCGCAAAGATAGTTCGCACCGTTCCAGTGGGAAAGAGGCGGTTTGAAGCTGTACACGCGTACTGTACGAAAATCAGTATTTGTAAACCGGACGAACCAAATGAGAATGGTGAGGATGCACCACCATCTCAACCAGGTCACGGTGGTTGTGGTCGTCTACAACCAGCTATCAGAAGGGAAGCATTGAAGTTGTTTTCTGTGAACAAACAACAAAAACATGATGAGGAGGCGAGTATTCAATGAAGC-ACTTCTA--TCCCTTTCTAACAACCTGTAGGATGACACGAAAGCTCAGCAGGATAAGCGTCAGCTTTCAGCTGCAGAAGTTTACACGTTATTTAAAAAGATTCCGGATAGTGACATAACCCTGATGGGTCTTTCAGCTGAATTCGCTCGTCCAGATTGGATGATTATCACCGTTCTCCCAGTTCCTCCACCTCCAGTCCGTCCTTCAATTGCCGTCGACGGTGGTGCTACCCGCTCAGAAGATGATCTGACATATAAGCTCGCCGATATCCT
DAOM242695^DAOM242695  GTTAATTGTGGTAGATTATTGGCGGATGAAGTTTGTTTATCGTTATATCTACGCTTACAGACTAACGCAC---CTCCAGAATGACCCAGAACTCGCAAAGATAGTTCGCACCGTTCCAGTGGGAAAGAGGCGGTTTGAAGCTGTACACGCGTACTGTATGAAAATCAGTATTTGTAAACCGGACGAACCAAATGAGAATGGTGAGGATGCACCACCATCTCAACCAGGTCACGGTGGTTGTGGTCGTCTACAACCAGCTATCAGAAGGGAAGCATTGAAGTTGTTTTCTGTGAACAAACAACAAAAACATGATGAGGAGGCGAGTATTCAATGAAGC-ACTTCTA--TCCCTTTCTAACAACCTGTAGGATGACACGAAAGCTCAGCAGGATAAGCGTCAGCTTTCAGCTGCAGAAGTTTACACGTTATTTAAAAAGATTCCGGATAGTGACATAACCCTGATGGGTCTTTCAGCTGAATTCGCTCGTCCAGATTGGATGATTATCACCGTTCTCCCAGTTCCTCCACCTCCAGTCCGTCCTTCAATTGCCGTCGACGGTGGTGCTACCCGCTCAGAAGATGATCTGACATATAAGCTCGCCGATATCCT
DAOM242696^DAOM242696  -----------------------------------------GTTATATCTACGCTTACAGACTAACGCAC---CTCCAGAATGACCCAGAACTCGCAAAGATAGTTCGCACCGTTCCAGTGGGAAAGAGGCGGTTTGAAGCTGTACACGCGTACTGTACGAAAATCAGTATTTGTAAACCGGACGAACCAAATGAGAATGGTGAGGATGCACCACCATCTCAACCAGGTCACGGTGGTTGTGGTCGTCTACAACCAGCTATCAGAAGGGAAGCATTGAAGTTGTTTTCTGTGAACAAACAACAAAAACATGATGAGGAGGCGAGTATTCAATGAAGC-ACTTCTA--TCCCTTTCTAACAACCTGTAGGATGACACGAAAGCTCAGCAGGATAAGCGTCAGCTTTCAGCTGCAGAAGTTTACACGTTATTTAAAAAGATTCCGGATAGTGACATAACCCTGATGGGTCTTTCAGCTGAATTCGCTCGCCCAGATTGGATGATTATCACCGTTCTCCCAGTTCCTCCACCTCCAGTCCGTCCTTCAATTGCCGTCGACGGTGGTGCTACCCGCTCAGAAGATGATCTGACATATAAGCTCGCCGATATCCT
DAOM242697^DAOM242697  GTTAATTGTGGTAGATTATTGGCGGATGAAGTTTGTTTATCGTTATATCTACGCTTACAGACTAACGCAC---CTCCAGAATGACCCAGAACTCGCAAAGATAGTTCGCACCGTTCCAGTGGGAAAGAGGCGGTTTGAAGCTGTACACGCGTACTGTACGAAAATCAGTATTTGTAAACCGGACGAACCAAATGAGAATGGTGAGGATGCACCACCATCTCAACCAGGTCACGGTGGTTGTGGTCGTCTACAACCAGCTATCAGAAGGGAAGCATTGAAGTTGTTTTCTGTGAACAAACAACAAAAACATGATGAGGAGGCGAGTATTCAATGAAGC-ACTTCTA--TCCCTTTCTAACAACCTGTAGGATGACACGAAAGCTCAGCAGGATAAGCGTCAGCTTTCAGCTGCAGAAGTTTACACGTTATTTAAAAAGATTCCGGATAGTGACATAACCCTGATGGGTCTTTCAGCTGAATTCGCTCGCCCAGATTGGATGATTATCACCGTTCTCCCAGTTCCTCCACCTCCAGTCCGTCCTTCAATTGCCGTCGACGGTGGTGCTACCCGCTCAGAAGATGATCTGACATATAAGCTCGCCGATATCCT
DAOM242698^DAOM242698  GTTAATTGTGGTAGATTATTGGCGGATGAAGTTTGTTTATCGTTATATCTACGCTTACAGACTAACGCAC---CTCCAGAATGACCCAGAACTCGCAAAGATAGTTCGCACCGTTCCAGTGGGAAAGAGGCGGTTTGAAGCTGTACACGCGTACTGTACGAAAATCAGTATTTGTAAACCGGACGAACCAAATGAGAATGGTGAGGATGCACCACCATCTCAACCAGGTCACGGTGGTTGTGGTCGTCTACAACCAGCTATCAGAAGGGAAGCATTGAAGTTGTTTTCTGTGAACAAACAACAAAAACATGATGAGGAGGCGAGTATTCAATGAAGC-ACTTCTA--TCCCTTTCTAACAACCTGTAGGATGACACGAAAGCTCAGCAGGATAAGCGTCAGCTTTCAGCTGCAGAAGTTTACACGTTATTTAAAAAGATTCCGGATAGTGACATAACCCTGATGGGTCTTTCAGCTGAATTCGCTCGTCCAGATTGGATGATTATCACCGTTCTCCCAGTTCCTCCACCTCCAGTCCGTCCTTCAATTGCCGTCGACGGTGGTGCTACCCGCTCAGAAGATGATCTGACATATAAGCTCGCCGATATCCT
DAOM242699^DAOM242699  GTTAATTGTGGTAGATTATTGGCGGATGAAGTTTGTTTATCGTTATATCTACGCTTACAGACTAACGCAC---CTCCAGAATGACCCAGAACTCGCAAAGATAGTTCGCACCGTTCCAGTGGGAAAGAGGCGGTTTGAAGCTGTACACGCGTACTGTACGAAAATCAGTATTTGTAAACCGGACGAACCAAATGAGAATGGTGAGGATGCACCACCATCTCAACCAGGTCACGGTGGTTGTGGTCGTCTACAACCAGCTATCAGAAGGGAAGCATTGAAGTTGTTTTCTGTGAACAAACAACAAAAACATGATGAGGAGGCGAGTATTCAATGAAGC-ACTTCTA--TCCCTTTCTAACAACCTGTAGGATGACACGAAAGCTCAGCAGGATAAGCGTCAGCTTTCAGCTGCAGAAGTTTACACGTTATTTAAAAAGATTCCGGATAGTGACATAACCCTGATGGGTCTTTCAGCTGAATTCGCTCGTCCAGATTGGATGATTATCACCGTTCTCCCAGTTCCTCCACCTCCAGTCCGTCCTTCAATTGCCGTCGACGGTGGTGCTACCCGCTCAGAAGATGATCTGACATATAAGCTCGCCGATATCCT
DAOM242700^DAOM242700  ---------------------------------TGTTTATCGTTATATCTACGCTTACAGACTAACGCAC---CTCCAGAATGACCCAGAACTCGCAAAGATAGTTCGCACCGTTCCAGTGGGAAAGAGGCGGTTTGAAGCTGTACACGCGTACTGTACGAAAATCAGTATTTGTAAACCGGACGAACCAAATGAGAATGGTGAGGATGCACCACCATCTCAACCAGGTCACGGTGGTTGTGGTCGTCTACAACCAGCTATCAGAAGGGAAGCATTGAAGTTGTTTTCTGTGAACAAACAACAAAAACATGATGAGGAGGCGAGTATTCAATGAAGC-ACTTCTA--TCCCTTTCTAACAACCTGTAGGATGACACGAAAGCTCAGCAGGATAAGCGTCAGCTTTCAGCTGCAGAAGTTTACACGTTATTTAAAAAGATTCCGGATAGTGACATAACCCTGATGGGTCTTTCAGCTGAATTCGCTCGTCCAGATTGGATGATTATCACCGTTCTCCCAGTTCCTCCACCTCCAGTCCGTCCTTCAATTGCCGTCGACGGTGGTGCTACCCGCTCAGAAGATGATCTGACATATAAGCTCGCCGATATCCT
DAOM242701^DAOM242701  GTTAATTGTGGTAGATTATTGGCGGATGAAGTTTGTTTATCGTTATATCTACGCTTACAGACTAACGCAC---CTCCAGAATGACCCAGAACTCGCAAAGATAGTTCGCACCGTTCCAGTGGGAAAGAGGCGGTTTGAAGCTGTACACGCGTACTGTACGAAAATCAGTATTTGTAAACCGGACGAACCAAATGAGAATGGTGAGGATGCACCACCATCTCAACCAGGTCACGGTGGTTGTGGTCGTCTACAACCAGCTATCAGAAGGGAAGCATTGAAGTTGTTTTCTGTGAACAAACAACAAAAACATGATGAGGAGGCGAGTATTCAATGAAGC-ACTTCTA--TCCCTTTCTAACAACCTGTAGGATGACACGAAAGCTCAGCAGGATAAGCGTCAGCTTTCAGCTGCAGAAGTTTACACGTTATTTAAAAAGATTCCGGATAGTGACATAACCCTGATGGGTCTTTCAGCTGAATTCGCTCGTCCAGATTGGATGATTATCACCGTTCTCCCAGTTCCTCCACCTCCAGTCCGTCCTTCAATTGCCGTCGACGGTGGTGCTACCCGCTCAGAAGATGATCTGACATATAAGCTCGCCGATATCCT
DAOM242702^DAOM242702  GTTAATTGTGGTAGATTATTGGCGGATGAAGTTTGTTTATCGTTATATCTACGCTTACAGACTAACGCAC---CTCCAGAATGACCCAGAACTCGCAAAGATAGTTCGCACCGTTCCAGTGGGAAAGAGGCGGTTTGAAGCTGTACACGCGTACTGTACGAAAATCAGTATTTGTAAACCGGACGAACCAAATGAGAATGGTGAGGATGCACCACCATCTCAACCAGGTCACGGTGGTTGTGGTCGTCTACAACCAGCTATCAGAAGGGAAGCATTGAAGTTGTTTTCTGTGAACAAACAACAAAAACATGATGAGGAGGCGAGTATTCAATGAAGC-ACTTCTA--TCCCTTTCTAACAACCTGTAGGATGACACGAAAGCTCAGCAGGATAAGCGTCAGCTTTCAGCTGCAGAAGTTTACACGTTATTTAAAAAGATTCCGGATAGTGACATAACCCTGATGGGTCTTTCAGCTGAATTCGCTCGCCCAGATTGGATGATTATCACCGTTCTCCCAGTTCCTCCACCTCCAGTCCGTCCTTCAATTGCCGTCGACGGTGGTGCTACCCGCTCAGAAGATGATCTGACATATAAGCTCGCCGATATCCT
DAOM242703^DAOM242703  GTTAATTGTGGTAGATTATTGGCGGATGAAGTTTGTTTATCGTTATATCTACGCTTACAGACTAACGCAC---CTCCAGAATGACCCAGAACTCGCAAAGATAGTTCGCACCGTTCCAGTGGGAAAGAGGCGGTTTGAAGCTGTACACGCGTACTGTACGAAAATCAGTATTTGTAAACCGGACGAACCAAATGAGAATGGTGAGGATGCACCACCATCTCAACCAGGTCACGGTGGTTGTGGTCGTCTACAACCAGCTATCAGAAGGGAAGCATTGAAGTTGTTTTCTGTGAACAAACAACAAAAACATGATGAGGAGGCGAGTATTCAATGAAGC-ACTTCTA--TCCCTTTCTAACAACCTGTAGGATGACACGAAAGCTCAGCAGGATAAGCGTCAGCTTTCAGCTGCAGAAGTTTACACGTTATTTAAAAAGATTCCGGATAGTGACATAACCCTGATGGGTCTTTCAGCTGAATTCGCTCGTCCAGATTGGATGATTATCACCGTTCTCCCAGTTCCTCCACCTCCAGTCCGTCCTTCAATTGCCGTCGACGGTGGTGCTACCCGCTCAGAAGATGATCTGACATATAAGCTCGCCGATATCCT
DAOM242704^DAOM242704  GTTAATTGTGGTAGATTATTGGCGGATGAAGTTTGTTTATCGTTATATCTACGCTTACAGACTAACGCAC---CTCCAGAATGACCCAGAACTCGCAAAGATAGTTCGCACCGTTCCAGTGGGAAAGAGGCGGTTTGAAGCTGTACACGCGTACTGTACGAAAATCAGTATTTGTAAACCGGACGAACCAAATGAGAATGGTGAGGATGCACCACCATCTCAACCAGGTCACGGTGGTTGTGGTCGTCTACAACCAGCTATCAGAAGGGAAGCATTGAAGTTGTTTTCTGTGAACAAACAACAAAAACATGATGAGGAGGCGAGTATTCAATGAAGC-ACTTCTA--TCCCTTTCTAACAACCTGTAGGATGACACGAAAGCTCAGCAGGATAAGCGTCAGCTTTCAGCTGCAGAAGTTTACACGTTATTTAAAAAGATTCCGGATAGTGACATAACCCTGATGGGTCTTTCAGCTGAATTCGCTCGTCCAGATTGGATGATTATCACCGTTCTCCCAGTTCCTCCACCTCCAGTCCGTCCTTCAATTGCCGTCGACGGTGGTGCTACCCGCTCAGAAGATGATCTGACATATAAGCTCGCCGATATCCT
DAOM242705^DAOM242705  GTTAATTGTGGTAGATTATTGGCGGATGAAGTTTGTTTATCGTTATATCTACGCTTACAGACTAACGCAC---CTCCAGAATGACCCAGAACTCGCAAAGATAGTTCGCACCGTTCCAGTGGGAAAGAGGCGGTTTGAAGCTGTACACGCGTACTGTACGAAAATCAGTATTTGTAAACCGGACGAACCAAATGAGAATGGTGAGGATGCACCACCATCTCAACCAGGTCACGGTGGTTGTGGTCGTCTACAACCAGCTATCAGAAGGGAAGCATTGAAGTTGTTTTCTGTGAACAAACAACAAAAACATGATGAGGAGGCGAGTATTCAATGAAGC-ACTTCTA--TCCCTTTCTAACAACCTGTAGGATGACACGAAAGCTCAGCAGGATAAGCGTCAGCTTTCAGCTGCAGAAGTTTACACGTTATTTAAAAAGATTCCGGATAGTGACATAACCCTGATGGGTCTTTCAGCTGAATTCGCTCGTCCAGATTGGATGATTATCACCGTTCTCCCAGTTCCTCCACCTCCAGTCCGTCCTTCA-----------------------------------------------------------------
DAOM242799^DAOM242799  GTTAATTGTGGTAGATTATTGGCGGATGAAGTTTGTTTATCGTTATATCTACGCTTACAGACTAACGCAC---CTCCAGAATGACCCAGAACTCGCAAAGATAGTTCGCACCGTTCCAGTGGGAAAGAGGCGGTTTGAAGCTGTACACGCGTACTGTACGAAAATCAGTATTTGTAAACCGGACGAACCAAATGAGAATGGTGAGGATGCACCACCATCTCAACCAGGTCACGGTGGTTGTGGTCGTCTACAACCAGCTATCAGAAGGGAAGCATTGAAGTTGTTTTCTGTGAACAAACAACAAAAACATGATGAGGAGGCGAGTATTCAATGAAGC-ACTTCTA--TCCCTTTCTAACAACCTGTAGGATGACACGAAAGCTCAGCAGGATAAGCGTCAGCTTTCAGCTGCAGAAGTTTACACGTTATTTAAAAAGATTCCGGATAGTGACATAACCCTGATGGGTCTTTCAGCTGAATTCGCTCGTCCAGATTGGATGATTATCACCGTTCTCCCAGTTCCTCCACCTCCAGTCCGTCCTTCAATTGCCGTCGACGGTGGTGCTACCCGCTCAGAAGATGATCTGACATATAAGCTCGCCGATATCCT
DAOM242800^DAOM242800  GTTAATTGTGGTAGATTATTGGCGGATGAAGTTTGTTTATCGTTATATCTACGCTTACAGACTAACGCAC---CTCCAGAATGACCCAGAACTCGCAAAGATAGTTCGCACCGTTCCAGTGGGAAAGAGGCGGTTTGAAGCTGTACACGCGTACTGTACGAAAATCAGTATTTGTAAACCGGACGAACCAAATGAGAATGGTGAGGATGCACCACCATCTCAACCAGGTCACGGTGGTTGTGGTCGTCTACAACCAGCTATCAGAAGGGAAGCATTGAAGTTGTTTTCTGTGAACAAACAACAAAAACATGATGAGGAGGCGAGTATTCAATGAAGC-ACTTCTA--TCCCTTTCTAACAACCTGTAGGATGACACGAAAGCTCAGCAGGATAAGCGTCAGCTTTCAGCTGCAGAAGTTTACACGTTATTTAAAAAGATTCCGGATAGTGACATAACCCTGATGGGTCTTTCAGCTGAATTCGCTCGCCCAGATTGGATGATTATCACCGTTCTCCCAGTTCCTCCACCTCCAGTCCGTCCTTCAATTGCCGTCGACGGTGGTGCTACCCGCTCAGAAGATGATCTGACATATAAGCTCGCCGATATCCT
EXF5914^EXF5914  GTTAATTGTGGTAGATTATTGGCGGATGAAGTTCGTTTATCGTTATATCCACGCGTATAGACTAACTCACGTATTCCAGAATGACCCAGAACTCGCAAAGATAGTTCGCACCGTTCCAGTGGGAAAGAGGCGGTTTGAAGCTGTACACGCGTACTGTACGAAAATCAGTATTTGTAAACCCGACGAACCGAATGAGAATGGTGAGGATGCGCCACCATCTCAGCCCGGTCATGGTGGTTGTGGTCGTCTACAGCCAGCTATCAGAAGGGAAGCATTGAAGTTGTTTTCTGTGAACAAACAACAAAAACATGATGAGGAGGTGAGCGGTTACTGAAGCCACTTATACTCCTCTTTCTAACAACCTGTAGGATGACACAAAAGCTCAACAGGATAAGCGTCAGCTTTCAGCTGCAGAAGTTTACACTTTATTCAAAAAGATTACGGATAGTGACATTACCCTGATGGGTCTTTCAGCTGAATTCGCTCGTCCAGATTGGATGATTATCACTGTTCTTCCAGTCCCTCCACCTCCAGTCCGTCCTTCAATTGCCGTCGACGGTGGTGCT--------------------------------------------
EXF5915^EXF5915  GTTAATTGTGGTAGATTATTGGCGGATGAAGTTCGTTTATCGTTATATCCACGCGTATAGACTAACTCACGTATTCCAGAATGACCCAGAACTCGCAAAGATAGTTCGCACCGTTCCAGTGGGAAAGAGGCGGTTTGAAGCTGTACACGCGTACTGTACGAAAATCAGTATTTGTAAACCCGACGAACCGAATGAGAATGGTGAGGATGCGCCACCATCTCAGCCCGGTCATGGTGGTTGTGGTCGTCTACAGCCAGCTATCAGAAGGGAAGCATTGAAGTTGTTTTCTGTGAACAAACAACAAAAACATGATGAGGAGGTGAGCGGTTACTGAAGCCACTTATACTCCTCTTTCTAACAACCTGTAGGATGACACAAAAGCTCAACAGGATAAGCGTCAGCTTTCAGCTGCAGAAGTTTACACTTTATTCAAAAAGATTACGGATAGTGACATTACCCTGATGGGTCTTTCAGCTGAATTCGCTCGTCCAGATTGGATGATTATCACTGTTCTTCCAGTCCCTCCACCTCCAGTCCGTCCTTCAATTGCCGTCGACGGTGGTGCTACCCGCTCAGAAGATGATCTGACGTATAAGCTCGCCGATATCCT
EXF5916^EXF5916  GTTAATTGTGGTAGATTATTGGCGGATGAAGTTCGTTTATCGTTATATCCACGCGTATAGACTAACTCACGTATTCCAGAATGACCCAGAACTCGCAAAGATAGTTCGCACCGTTCCAGTGGGAAAGAGGCGGTTTGAAGCTGTACACGCGTACTGTACGAAAATCAGTATTTGTAAACCCGACGAACCGAATGAGAATGGTGAGGATGCGCCACCATCTCAGCCCGGTCATGGTGGTTGTGGTCGTCTACAGCCAGCTATCAGAAGGGAAGCATTGAAGTTGTTTTCTGTGAACAAACAACAAAAACATGATGAGGAGGTGAGCGGTTACTGAAGCCACTTATACTCCTCTTTCTAACAACCTGTAGGATGACACAAAAGCTCAACAGGATAAGCGTCAGCTTTCAGCTGCAGAAGTTTACACTTTATTCAAAAAGATTACGGATAGTGACATTACCCTGATGGGTCTTTCAGCTGAATTCGCTCGTCCAGATTGGATGATTATCACTGTTCTTCCAGTCCCTCCACCTCCAGTCCGTCCTTCAATTGCCGTCGACGGTGGTGCTACCCGCTCAGAAGATGATCTGACGTATAAGCTCGCCGATATCCT
EXF5917^EXF5917  GTTAATTGTGGTAGATTATTGGCGGATGAAGTTCGTTTATCGTTATATCCACGCGTATAGACTAACTCACGTATTCCAGAATGACCCAGAACTCGCAAAGATAGTTCGCACCGTTCCAGTGGGAAAGAGGCGGTTTGAAGCTGTACACGCGTACTGTACGAAAATCAGTATTTGTAAACCCGACGAACCGAATGAGAATGGTGAGGATGCGCCACCATCTCAGCCCGGTCATGGTGGTTGTGGTCGTCTACAGCCAGCTATCAGAAGGGAAGCATTGAAGTTGTTTTCTGTGAACAAACAACAAAAACATGATGAGGAGGTGAGCGGTTACTGAAGCCACTTATACTCCTCTTTCTAACAACCTGTAGGATGACACAAAAGCTCAACAGGATAAGCGTCAGCTTTCAGCTGCAGAAGTTTACACTTTATTCAAAAAGATTACGGATAGTGACATTACCCTGATGGGTCTTTCAGCTGAATTCGCTCGTCCAGATTGGATGATTATCACTGTTCTTCCAGTCCCTCCACCTCCAGTCCGTCCTTCAATTGCCGTCGACGGTGGTGCTACCCGCTCAGAAGATGATCTGACGTATAAGCTCGCCGATATCCT
EXF5918^EXF5918  GTTAATTGTGGTAGATTATTGGCGGATGAAGTTTGTTTATCGTTATATCTACGCTTACAGACTAACGCAC---CTCCAGAATGACCCAGAACTCGCAAAGATAGTTCGCACCGTTCCAGTGGGAAAGAGGCGGTTTGAAGCTGTACACGCGTACTGTACGAAAATCAGTATTTGTAAACCGGACGAACCAAATGAGAATGGTGAGGATGCACCACCATCTCAACCAGGTCACGGTGGTTGTGGTCGTCTACAACCAGCTATCAGAAGGGAAGCATTGAAGTTGTTTTCTGTGAACAAACAACAAAAACATGATGAGGAGGCGAGTATTCAATGAAGC-ACTTCTA--TCCCTTTCTAACAACCTGTAGGATGACACGAAAGCTCAGCAGGATAAGCGTCAGCTTTCAGCTGCAGAAGTTTACACGTTATTTAAAAAGATTCCGGATAGTGACATAACCCTGATGGGTCTTTCAGCTGAATTCGCTCGTCCAGATTGGATGATTATCACCGTTCTCCCAGTTCCTCCACCTCCAGTCCGTCCTTCAATTGCCGTCGACGGTGGTGCTACCCGCTCAGAAGATGATCTGACATATAAGCTCGCCGATATCCT
EXF5919^EXF5919  GTTAATTGTGGTAGATTATTGGCGGATGAAGTTCGTTTATCGTTATATCCACGCGTATAGACTAACTCACGTATTCCAGAATGACCCAGAACTCGCAAAGATAGTTCGCACCGTTCCAGTGGGAAAGAGGCGGTTTGAAGCTGTACACGCGTACTGTACGAAAATCAGTATTTGTAAACCCGACGAACCGAATGAGAATGGTGAGGATGCGCCACCATCTCAGCCCGGTCATGGTGGTTGTGGTCGTCTACAGCCAGCTATCAGAAGGGAAGCATTGAAGTTGTTTTCTGTGAACAAACAACAAAAACATGATGAGGAGGTGAGCGGTTACTGAAGCCACTTATACTCCTCTTTCTAACAACCTGTAGGATGACACAAAAGCTCAACAGGATAAGCGTCAGCTTTCAGCTGCAGAAGTTTACACTTTATTCAAAAAGATTACGGATAGTGACATTACCCTGATGGGTCTTTCAGCTGAATTCGCTCGTCCAGATTGGATGATTATCACTGTTCTTCCAGTCCCTCCACCTCCAGTCCGTCCTTCAATTGCCGTCGACGGTGGTGCTACCCGCTCAGAAGATGATCTGACGTATAAGCTCGCCGATATCCT
EXF8299^EXF8299  ---------GGTAGATTATTGGCGGATGAAGTTCGTTTATCGTTATATCCACGCGTATAGACTAACTCACGTATTCCAGAATGACCCAGAACTCGCAAAGATAGTTCGCACCGTTCCAGTGGGAAAGAGGCGGTTTGAAGCTGTACACGCGTACTGTACGAAAATCAGTATTTGTAAACCCGACGAACCGAATGAGAATGGTGAGGATGCGCCACCATCTCAGCCCGGTCATGGTGGTTGTGGTCGTCTACAGCCAGCTATCAGAAGGGAAGCATTGAAGTTGTTTTCTGTGAACAAACAACAAAAACATGATGAGGAGGTGAGCGGTTACTGAAGCCACTTATACTCCTCTTTCTAACAACCTGTAGGATGACACAAAAGCTCAACAGGATAAGCGTCAGCTTTCAGCTGCAGAAGTTTACACTTTATTCAAAAAGATTACGGATAGTGACATTACCCTGATGGGTCTTTCAGCTGAATTCGCTCGTCCAGATTGGATGATTATCACTGTTCTTCCAGTCCCTCCACCTCCAGTCCGTCCTTCAATTGCCGTCGACGGTGGTGCTACCCGCTCAGAAGATGATCTGACGTATAAGCTCGCCGATATCCT
EXF8313^EXF8313  GTTAATTGTGGTAGATTATTGGCGGATGAAGTTCGTTTATCGTTATATCCACGCGTATAGACTAACTCACGTATTCCAGAATGACCCAGAACTCGCAAAGATAGTTCGCACCGTTCCAGTGGGAAAGAGGCGGTTTGAAGCTGTACACGCGTACTGTACGAAAATCAGTATTTGTAAACCCGACGAACCGAATGAGAATGGTGAGGATGCGCCACCATCTCAGCCCGGTCATGGTGGTTGTGGTCGTCTACAGCCAGCTATCAGAAGGGAAGCATTGAAGTTGTTTTCTGTGAACAAACAACAAAAACATGATGAGGAGGTGAGCGGTTACTGAAGCCACTTATACTCCTCTTTCTAACAACCTGTAGGATGACACAAAAGCTCAACAGGATAAGCGTCAGCTTTCAGCTGCAGAAGTTTACACTTTATTCAAAAAGATTACGGATAGTGACATTACCCTGATGGGTCTTTCAGCTGAATTCGCTCGTCCAGATTGGATGATTATCACTGTTCTTCCAGTCCCTCCACCTCCAGTCCGTCCTTCAATTGCCGTCGACGGTGGTGCTACCCGCTCAGAAGATGATCTGACGTATAAGCTCGCCGATATCCT
EXF8314^EXF8314  GTTAATTGTGGTAGATTATTGGCGGATGAAGTTCGTTTATCGTTATATCCACGCGTATAGACTAACTCACGTATTCCAGAATGACCCAGAACTCGCAAAGATAGTTCGTACCGTTCCAGTGGGAAAGAGGCGGTTTGAAGCTGTACACGCGTACTGTACGAAAATCAGTATTTGTAAACCCGACGAACCGAATGAGAATGGTGAGGATGCGCCACCATCTCAGCCCGGTCATGGTGGTTGTGGTCGTCTACAGCCAGCTATCAGAAGGGAAGCATTGAAGTTGTTTTCTGTGAACAAACAACAAAAACATGATGAGGAGGTGAGCAGTTACTGAAGCCACTTATACTTTTCTTTCTAACAACCTGTAGGATGACACAAAAGCTCAACAGGATAAGCGTCAGCTTTCAGCTGCAGAAGTTTACACTTTATTCAAAAAGATTACGGATAGTGACATTACCCTGATGGGTCTTTCAGCTGAATTCGCTCGTCCAGATTGGATGATTATCACTGTTCTTCCAGTCCCTCCACCTCCAGTCCGTCCTTCAATTGCCGTCGACGGTGGTGCTACCCGCTCAGAAGATGATCTGACGTATAAGCTCGCCGATATCCT
EXF8315^EXF8315  GTTAATTGTGGTAGATTATTGGCGGATGAAGTTCGTTTATCGTTATATCCACGCGTATAGACTAACTCACGTATTCCAGAATGACCCAGAACTCGCAAAGATAGTTCGCACCGTTCCAGTGGGAAAGAGGCGGTTTGAAGCTGTACACGCGTACTGTACGAAAATCAGTATTTGTAAACCCGACGAACCGAATGAGAATGGTGAGGATGCGCCACCATCTCAGCCCGGTCATGGTGGTTGTGGTCGTCTACAGCCAGCTATCAGAAGGGAAGCATTGAAGTTGTTTTCTGTGAACAAACAACAAAAACATGATGAGGAGGTGAGCGGTTACTGAAGCCACTTATACTCCTCTTTCTAACAACCTGTAGGATGACACAAAAGCTCAACAGGATAAGCGTCAGCTTTCAGCTGCAGAAGTTTACACTTTATTCAAAAAGATTACGGATAGTGACATTACCCTGATGGGTCTTTCAGCTGAATTCGCTCGTCCAGATTGGATGATTATCACTGTTCTTCCAGTCCCTCCACCTCCAGTCCGTCCTTCAATTGCCGTCGACGGTGGTGCTACCCGCTCAGAAGATGATCTGACGTATAAGCTCGCCGATATCCT
EXF8327^EXF8327  GTTAATTGTGGTAGATTATTGGCGGATGAAGTTCGTTTATCGTTATATCCACGCGTATAGACTAACTCACGTATTCCAGAATGACCCAGAACTCGCAAAGATAGTTCGCACCGTTCCAGTGGGAAAGAGGCGGTTTGAAGCTGTACACGCGTACTGTACGAAAATCAGTATTTGTAAACCCGACGAACCGAATGAGAATGGTGAGGATGCGCCACCATCTCAGCCCGGTCATGGTGGTTGTGGTCGTCTACAGCCAGCTATCAGAAGGGAAGCATTGAAGTTGTTTTCTGTGAACAAACAACAAAAACATGATGAGGAGGTGAGCGGTTACTGAAGCCACTTATACTCCTCTTTCTAACAACCTGTAGGATGACACAAAAGCTCAACAGGATAAGCGTCAGCTTTCAGCTGCAGAAGTTTACACTTTATTCAAAAAGATTACGGATAGTGACATTACCCTGATGGGTCTTTCAGCTGAATTCGCTCGTCCAGATTGGATGATTATCACTGTTCTTCCAGTCCCTCCACCTCCAGTCCGTCCTTCAATTGCCGTCGACGGTGGTGCTACCCGCTCAGAAGATGATCTGACGTATAAGCTCGCCGATATCCT
EXF8341^EXF8341  GTTAATTGTGGTAGATTATTGGCGGATGAAGTTCGTTTATCGTTATATCCACGCGTATAGACTAACTCACGTATTCCAGAATGACCCAGAACTCGCAAAGATAGTTCGCACCGTTCCAGTGGGAAAGAGGCGGTTTGAAGCTGTACACGCGTACTGTACGAAAATCAGTATTTGTAAACCCGACGAACCGAATGAGAATGGTGAGGATGCGCCACCATCTCAGCCCGGTCATGGTGGTTGTGGTCGTCTACAGCCAGCTATCAGAAGGGAAGCATTGAAGTTGTTTTCTGTGAACAAACAACAAAAACATGATGAGGAGGTGAGCGGTTACTGAAGCCACTTATACTCCTCTTTCTAACAACCTGTAGGATGACACAAAAGCTCAACAGGATAAGCGTCAGCTTTCAGCTGCAGAAGTTTACACTTTATTCAAAAAGATTACGGATAGTGACATTACCCTGATGGGTCTTTCAGCTGAATTCGCTCGTCCAGATTGGATGATTATCACTGTTCTTCCAGTCCCTCCACCTCCAGTCCGTCCTTCAATTGCCGTCGACGGTGGTGCTACCCGCTCAGAAGATGATCTGACGTATAAGCTCGCCGATATCCT
EXF8342^EXF8342  GTTAATTGTGGTAGATTATTGGCGGATGAAGTTCGTTTATCGTTATATCCACGCGTATAGACTAACTCACGTATTCCAGAATGACCCAGAACTCGCAAAGATAGTTCGCACCGTTCCAGTGGGAAAGAGGCGGTTTGAAGCTGTACACGCGTACTGTACGAAAATCAGTATTTGTAAACCCGACGAACCGAATGAGAATGGTGAGGATGCGCCACCATCTCAGCCCGGTCATGGTGGTTGTGGTCGTCTACAGCCAGCTATCAGAAGGGAAGCATTGAAGTTGTTTTCTGTGAACAAACAACAAAAACATGATGAGGAGGTGAGCGGTTACTGAAGCCACTTATACTCCTCTTTCTAACAACCTGTAGGATGACACAAAAGCTCAACAGGATAAGCGTCAGCTTTCAGCTGCAGAAGTTTACACTTTATTCAAAAAGATTACGGATAGTGACATTACCCTGATGGGTCTTTCAGCTGAATTCGCTCGTCCAGATTGGATGATTATCACTGTTCTTCCAGTCCCTCCACCTCCAGTCCGTCCTTCAATTGCCGTCGACGGTGGTGCTACCCGCTCAGAAGATGATCTGACGTATAAGCTCGCCGATATCCT
EXF8343^EXF8343  GTTAATTGTGGTAGATTATTGGCGGATGAAGTTCGTTTATCGTTATATCCACGCGTATAGACTAACTCACGTATTCCAGAATGACCCAGAACTCGCAAAGATAGTTCGCACCGTTCCAGTGGGAAAGAGGCGGTTTGAAGCTGTACACGCGTACTGTACGAAAATCAGTATTTGTAAACCCGACGAACCGAATGAGAATGGTGAGGATGCGCCACCATCTCAGCCCGGTCATGGTGGTTGTGGTCGTCTACAGCCAGCTATCAGAAGGGAAGCATTGAAGTTGTTTTCTGTGAACAAACAACAAAAACATGATGAGGAGGTGAGCGGTTACTGAAGCCACTTATACTCCTCTTTCTAACAACCTGTAGGATGACACAAAAGCTCAACAGGATAAGCGTCAGCTTTCAGCTGCAGAAGTTTACACTTTATTCAAAAAGATTACGGATAGTGACATTACCCTGATGGGTCTTTCAGCTGAATTCGCTCGTCCAGATTGGATGATTATCACTGTTCTTCCAGTCCCTCCACCTCCAGTCCGTCCTTCAATTGCCGTCGACGGTGGTGCTACCCGCTCAGAAGATGATCTGACGTATAAGCTCGCCGATATCCT
EXF8344^EXF8344  ----------------------------------------------------------------------------------------------GCAAAGATAGTTCGCACCGTTCCAGTGGGAAAGAGGCGGTTTGAAGCTGTACACGCGTACTGTACGAAAATCAGTATTTGTAAACCCGACGAACCGAATGAGAATGGTGAGGATGCGCCACCATCTCAGCCCGGTCATGGTGGTTGTGGTCGTCTACAGCCAGCTATCAGAAGGGAAGCATTGAAGTTGTTTTCTGTGAACAAACAACAAAAACATGATGAGGAGGTGAGCGGTTACTGAAGCCACTTATACTCCTCTTTCTAACAACCTGTAGGATGACACAAAAGCTCAACAGGATAAGCGTCAGCTTTCAGCTGCAGAAGTTTACACTTTATTCAAAAAGATTACGGATAGTGACATTACCCTGATGGGTCTTTCAGCTGAATTCGCTCGTCCAGATTGGATGATTATCACTGTTCTTCCAGTCCCTCCACCTCCAGTCCGTCCTTCAATTGCCGTCGACGGTGGTGCTACCCGCTCAGAAGATGATCTGACGTATAAGCTCGCCGATATCCT
EXF8345^EXF8345  GTTAATTGTGGTAGATTATTGGCGGATGAAGTTCGTTTATCGTTATATCCACGCGTATAGACTAACTCACGTATTCCAGAATGACCCAGAACTCGCAAAGATAGTTCGCACCGTTCCAGTGGGAAAGAGGCGGTTTGAAGCTGTACACGCGTACTGTACGAAAATCAGTATTTGTAAACCCGACGAACCGAATGAGAATGGTGAGGATGCGCCACCATCTCAGCCCGGTCATGGTGGTTGTGGTCGTCTACAGCCAGCTATCAGAAGGGAAGCATTGAAGTTGTTTTCTGTGAACAAACAACAAAAACATGATGAGGAGGTGAGCGGTTACTGAAGCCACTTATACTCCTCTTTCTAACAACCTGTAGGATGACACAAAAGCTCAACAGGATAAGCGTCAGCTTTCAGCTGCAGAAGTTTACACTTTATTCAAAAAGATTACGGATAGTGACATTACCCTGATGGGTCTTTCAGCTGAATTCGCTCGTCCAGATTGGATGATTATCACTGTTCTTCCAGTCCCTCCACCTCCAGTCCGTCCTTCAATTGCCGTCGACGGTGGTGCTACCCGCTCAGAAGATGATCTGACGTATAAGCTCGCCGATATCCT
EXF8351^EXF8351  ------TGTGGTAGATTATTGGCGGATGAAGTTCGTTTATCGTTATATCCACGCGTATAGACTAACTCACGTATTCCAGAATGACCCAGAACTCGCAAAGATAGTTCGCACCGTTCCAGTGGGAAAGAGGCGGTTTGAAGCTGTACACGCGTACTGTACGAAAATCAGTATTTGTAAACCCGACGAACCGAATGAGAATGGTGAGGATGCGCCACCATCTCAGCCCGGTCATGGTGGTTGTGGTCGTCTACAGCCAGCTATCAGAAGGGAAGCATTGAAGTTGTTTTCTGTGAACAAACAACAAAAACATGATGAGGAGGTGAGCGGTTACTGAAGCCACTTATACTCCTCTTTCTAACAACCTGTAGGATGACACAAAAGCTCAACAGGATAAGCGTCAGCTTTCAGCTGCAGAAGTTTACACTTTATTCAAAAAGATTACGGATAGTGACATTACCCTGATGGGTCTTTCAGCTGAATTCGCTCGTCCAGATTGGATGATTATCACTGTTCTTCCAGTCCCTCCACCTCCAGTCCGTCCTTCAATTGCCGTCGACGGTGGTGCTACCCGCTCAGAAGATGATCTGACGTATAAGCTCGCCGATATCCT
EXF8352^EXF8352  GTTAATTGTGGTAGATTATTGGCGGATGAAGTTCGTTTATCGTTATATCCACGCGTATAGACTAACTCACGTATTCCAGAATGACCCAGAACTCGCAAAGATAGTTCGCACCGTTCCAGTGGGAAAGAGGCGGTTTGAAGCTGTACACGCGTACTGTACGAAAATCAGTATTTGTAAACCCGACGAACCGAATGAGAATGGTGAGGATGCGCCACCATCTCAGCCCGGTCATGGTGGTTGTGGTCGTCTACAGCCAGCTATCAGAAGGGAAGCATTGAAGTTGTTTTCTGTGAACAAACAACAAAAACATGATGAGGAGGTGAGCGGTTACTGAAGCCACTTATACTCCTCTTTCTAACAACCTGTAGGATGACACAAAAGCTCAACAGGATAAGCGTCAGCTTTCAGCTGCAGAAGTTTACACTTTATTCAAAAAGATTACGGATAGTGACATTACCCTGATGGGTCTTTCAGCTGAATTCGCTCGTCCAGATTGGATGATTATCACTGTTCTTCCAGTCCCTCCACCTCCAGTCCGTCCTTCAATTGCCGTCGACGGTGGTGCTACCCGCTCAGAAGATGATCTGACGTATAAGCTCGCCGATATCCT
EXF8353^EXF8353  -------------------------------TTCGTTTATCGTTATATCCACGCGTATAGACTAACTCACGTATTCCAGAATGACCCAGAACTCGCAAAGATAGTTCGCACCGTTCCAGTGGGAAAGAGGCGGTTTGAAGCTGTACACGCGTACTGTACGAAAATCAGTATTTGTAAACCCGACGAACCGAATGAGAATGGTGAGGATGCGCCACCATCTCAGCCCGGTCATGGTGGTTGTGGTCGTCTACAGCCAGCTATCAGAAGGGAAGCATTGAAGTTGTTTTCTGTGAACAAACAACAAAAACATGATGAGGAGGTGAGCGGTTACTGAAGCCACTTATACTCCTCTTTCTAACAACCTGTAGGATGACACAAAAGCTCAACAGGATAAGCGTCAGCTTTCAGCTGCAGAAGTTTACACTTTATTCAAAAAGATTACGGATAGTGACATTACCCTGATGGGTCTTTCAGCTGAATTCGCTCGTCCAGATTGGATGATTATCACTGTTCTTCCAGTCCCTCCACCTCCAGTCCGTCCTTCAATTGCCGTCGACGGTGGTGCTACCCGCTCAGAAGATGATCTGACGTATAAGCTCGCCGATATCCT
EXF8354^EXF8354  ------------AGATTATTGGCGGATGAAGTTCGTTTATCGTTATATCCACGCGTATAGACTAACTCACGTATTCCAGAATGACCCAGAACTCGCAAAGATAGTTCGCACCGTTCCAGTGGGAAAGAGGCGGTTTGAAGCTGTACACGCGTACTGTACGAAAATCAGTATTTGTAAACCCGACGAACCGAATGAGAATGGTGAGGATGCGCCACCATCTCAGCCCGGTCATGGTGGTTGTGGTCGTCTACAGCCAGCTATCAGAAGGGAAGCATTGAAGTTGTTTTCTGTGAACAAACAACAAAAACATGATGAGGAGGTGAGCGGTTACTGAAGCCACTTATACTCCTCTTTCTAACAACCTGTAGGATGACACAAAAGCTCAACAGGATAAGCGTCAGCTTTCAGCTGCAGAAGTTTACACTTTATTCAAAAAGATTACGGATAGTGACATTACCCTGATGGGTCTTTCAGCTGAATTCGCTCGTCCAGATTGGATGATTATCACTGTTCTTCCAGTCCCTCCACCTCCAGTCCGTCCTTCAATTGCCGTCGACGGTGGTGCTACCCGCTCAGAAGATGATCTGACGTATAAGCTCGCCGATATCCT
EXF8355^EXF8355  GTTAATTGTGGTAGATTATTGGCGGATGAAGTTCGTTTATCGTTATATCCACGCGTATAGACTAACTCACGTATTCCAGAATGACCCAGAACTCGCAAAGATAGTTCGCACCGTTCCAGTGGGAAAGAGGCGGTTTGAAGCTGTACACGCGTACTGTACGAAAATCAGTATTTGTAAACCCGACGAACCGAATGAGAATGGTGAGGATGCGCCACCATCTCAGCCCGGTCATGGTGGTTGTGGTCGTCTACAGCCAGCTATCAGAAGGGAAGCATTGAAGTTGTTTTCTGTGAACAAACAACAAAAACATGATGAGGAGGTGAGCGGTTACTGAAGCCACTTATACTCCTCTTTCTAACAACCTGTAGGATGACACAAAAGCTCAACAGGATAAGCGTCAGCTTTCAGCTGCAGAAGTTTACACTTTATTCAAAAAGATTACGGATAGTGACATTACCCTGATGGGTCTTTCAGCTGAATTCGCTCGTCCAGATTGGATGATTATCACTGTTCTTCCAGTCCCTCCACCTCCAGTCCGTCCTTCAATTGCCGTCGACGGTGGTGCTACCCGCTCAGAAGATGATCTGACGTATAAGCTCGCCGATATCCT
EXF8356^EXF8356  GTTAATTGTGGTAGATTATTGGCGGATGAAGTTCGTTTATCGTTATATCCACGCGTATAGACTAACTCACGTATTCCAGAATGACCCAGAACTCGCAAAGATAGTTCGCACCGTTCCAGTGGGAAAGAGGCGGTTTGAAGCTGTACACGCGTACTGTACGAAAATCAGTATTTGTAAACCCGACGAACCGAATGAGAATGGTGAGGATGCGCCACCATCTCAGCCCGGTCATGGTGGTTGTGGTCGTCTACAGCCAGCTATCAGAAGGGAAGCATTGAAGTTGTTTTCTGTGAACAAACAACAAAAACATGATGAGGAGGTGAGCGGTTACTGAAGCCACTTATACTCCTCTTTCTAACAACCTGTAGGATGACACAAAAGCTCAACAGGATAAGCGTCAGCTTTCAGCTGCAGAAGTTTACACTTTATTCAAAAAGATTACGGATAGTGACATTACCCTGATGGGTCTTTCAGCTGAATTCGCTCGTCCAGATTGGATGATTATCACTGTTCTTCCAGTCCCTCCACCTCCAGTCCGTCCTTCAATTGCCGTCGACGGTGGTGCTACCCGCTCA-----------------------------------
EXF8586^EXF8586  GTTAATTGTGGTAGATTATTGGCGGATGAAGTTCGTTTATCGTTATATCCACGCGTATAGACTAACTCACGTATTCCAGAATGACCCAGAACTCGCAAAGATAGTTCGCACCGTTCCAGTGGGAAAGAGGCGGTTTGAAGCTGTACACGCGTACTGTACGAAAATCAGTATTTGTAAACCCGACGAACCGAATGAGAATGGTGAGGATGCGCCACCATCTCAGCCCGGTCATGGTGGTTGTGGTCGTCTACAGCCAGCTATCAGAAGGGAAGCATTGAAGTTGTTTTCTGTGAACAAACAACAAAAACATGATGAGGAGGTGAGCGGTTACTGAAGCCACTTATACTCCTCTTTCTAACAACCTGTAGGATGACACAAAAGCTCAACAGGATAAGCGTCAGCTTTCAGCTGCAGAAGTTTACACTTTATTCAAAAAGATTACGGATAGTGACATTACCCTGATGGGTCTTTCAGCTGAATTCGCTCGTCCAGATTGGATGATTATCACTGTTCTTCCAGTCCCTCCACCTCCAGTCCGTCCTTCAATTGCCGTCGACGGTGGTGCTACCCGCTCAGAAGATGATCTGACGTATAAGCTCGCCGATATCCT
EXF8587^EXF8587  GTTAATTGTGGTAGATTATTGGCGGATGAAGTTCGTTTATCGTTATATCCACGCGTATAGACTAACTCACGTATTCCAGAATGACCCAGAACTCGCAAAGATAGTTCGCACCGTTCCAGTGGGAAAGAGGCGGTTTGAAGCTGTACACGCGTACTGTACGAAAATCAGTATTTGTAAACCCGACGAACCGAATGAGAATGGTGAGGATGCGCCACCATCTCAGCCCGGTCATGGTGGTTGTGGTCGTCTACAGCCAGCTATCAGAAGGGAAGCATTGAAGTTGTTTTCTGTGAACAAACAACAAAAACATGATGAGGAGGTGAGCGGTTACTGAAGCCACTTATACTCCTCTTTCTAACAACCTGTAGGATGACACAAAAGCTCAACAGGATAAGCGTCAGCTTTCAGCTGCAGAAGTTTACACTTTATTCAAAAAGATTACGGATAGTGACATTACCCTGATGGGTCTTTCAGCTGAATTCGCTCGTCCAGATTGGATGATTATCACTGTTCTTCCAGTCCCTCCACCTCCAGTCCGTCCTTCAATTGCCGTCGACGGTGGTGCTACCCGCTCAGAAGATGATCTGACGTATAAGCTCGCCGATATCCT
EXF8588^EXF8588  -------------------------------------------------------------------------------------------CTCGCAAAGATAGTTCGCACCGTTCCAGTGGGAAAGAGGCGGTTTGAAGCTGTACACGCGTACTGTACGAAAATCAGTATTTGTAAACCCGACGAACCGAATGAGAATGGTGAGGATGCGCCACCATCTCAGCCCGGTCATGGTGGTTGTGGTCGTCTACAGCCAGCTATCAGAAGGGAAGCATTGAAGTTGTTTTCTGTGAACAAACAACAAAAACATGATGAGGAGGTGAGCGGTTACTGAAGCCACTTATACTCCTCTTTCTAACAACCTGTAGGATGACACAAAAGCTCAACAGGATAAGCGTCAGCTTTCAGCTGCAGAAGTTTACACTTTATTCAAAAAGATTACGGATAGTGACATTACCCTGATGGGTCTTTCAGCTGAATTCGCTCGTCCAGATTGGATGATTATCACTGTTCTTCCAGTCCCTCCACCTCCAGTCCGTCCTTCAATTGCCGTCGACGGTGGTGCTACCCGCTCAGAAGATGATCTGACGTATAAGCTCGCCGATATCCT
EXF8590^EXF8590  GTTAATTGTGGTAGATTATTGGCGGATGAAGTTCGTTTATCGTTATATCCACGCGTATAGACTAACTCACGTATTCCAGAATGACCCAGAACTCGCAAAGATAGTTCGCACCGTTCCAGTGGGAAAGAGGCGGTTTGAAGCTGTACACGCGTACTGTACGAAAATCAGTATTTGTAAACCCGACGAACCGAATGAGAATGGTGAGGATGCGCCACCATCTCAGCCCGGTCATGGTGGTTGTGGTCGTCTACAGCCAGCTATCAGAAGGGAAGCATTGAAGTTGTTTTCTGTGAACAAACAACAAAAACATGATGAGGAGGTGAGCGGTTACTGAAGCCACTTATACTCCTCTTTCTAACAACCTGTAGGATGACACAAAAGCTCAACAGGATAAGCGTCAGCTTTCAGCTGCAGAAGTTTACACTTTATTCAAAAAGATTACGGATAGTGACATTACCCTGATGGGTCTTTCAGCTGAATTCGCTCGTCCAGATTGGATGATTATCACTGTTCTTCCAGTCCCTCCACCTCCAGTCCGTCCTTCAATTGCCGTCGACGGTGGTGCTACCCGCTCAGAAGATGATCTGACGTATAAGCTCGCCGATATCCT
EXF8591^EXF8591  GTTAATTGTGGTAGATTATTGGCGGATGAAGTTCGTTTATCGTTATATCCACGCGTATAGACTAACTCACGTATTCCAGAATGACCCAGAACTCGCAAAGATAGTTCGCACCGTTCCAGTGGGAAAGAGGCGGTTTGAAGCTGTACACGCGTACTGTACGAAAATCAGTATTTGTAAACCCGACGAACCGAATGAGAATGGTGAGGATGCGCCACCATCTCAGCCCGGTCATGGTGGTTGTGGTCGTCTACAGCCAGCTATCAGAAGGGAAGCATTGAAGTTGTTTTCTGTGAACAAACAACAAAAACATGATGAGGAGGTGAGCGGTTACTGAAGCCACTTATACTCCTCTTTCTAACAACCTGTAGGATGACACAAAAGCTCAACAGGATAAGCGTCAGCTTTCAGCTGCAGAAGTTTACACTTTATTCAAAAAGATTACGGATAGTGACATTACCCTGATGGGTCTTTCAGCTGAATTCGCTCGTCCAGATTGGATGATTATCACTGTTCTTCCAGTCCCTCCACCTCCAGTCCGTCCTTCAATTGCCGTCGACGGTGGTGCTACCCGCTCAGAAGATGATCTGACGTATAAGCTCGCCGATATCCT
EXF8592^EXF8592  GTTAATTGTGGTAGATTATTGGCGGATGAAGTTCGTTTATCGTTATATCCACGCGTATAGACTAACTCACGTATTCCAGAATGACCCAGAACTCGCAAAGATAGTTCGCACCGTTCCAGTGGGAAAGAGGCGGTTTGAAGCTGTACACGCGTACTGTACGAAAATCAGTATTTGTAAACCCGACGAACCGAATGAGAATGGTGAGGATGCGCCACCATCTCAGCCCGGTCATGGTGGTTGTGGTCGTCTACAGCCAGCTATCAGAAGGGAAGCATTGAAGTTGTTTTCTGTGAACAAACAACAAAAACATGATGAGGAGGTGAGCGGTTACTGAAGCCACTTATACTCCTCTTTCTAACAACCTGTAGGATGACACAAAAGCTCAACAGGATAAGCGTCAGCTTTCAGCTGCAGAAGTTTACACTTTATTCAAAAAGATTACGGATAGTGACATTACCCTGATGGGTCTTTCAGCTGAATTCGCTCGTCCAGATTGGATGATTATCACTGTTCTTCCAGTCCCTCCACCTCCAGTCCGTCCTTCAATTGCCGTCGACGGTGGTGCTACCCGCTCAGAAGATGATCTGACGTATAAGCTCGCCGATATCCT
EXF8738^EXF8738  GTTAATTGTGGTAGATTATTGGCGGATGAAGTTTGTTTATCGTTATATCTACGCTTACAGACTAACGCAC---CTCCAGAATGACCCAGAACTCGCAAAGATAGTTCGCACCGTTCCAGTGGGAAAGAGGCGGTTTGAAGCTGTACACGCGTACTGTACGAAAATCAGTATTTGTAAACCGGACGAACCAAATGAGAATGGTGAGGATGCACCACCATCTCAACCAGGTCACGGTGGTTGTGGTCGTCTACAACCAGCTATCAGAAGGGAAGCATTGAAGTTGTTTTCTGTGAACAAACAACAAAAACATGATGAGGAGGCGAGTATTCAATGAAGC-ACTTCTA--TCCCTTTCTAACAACCTGTAGGATGACACGAAAGCTCAGCAGGATAAGCGTCAGCTTTCAGCTGCAGAAGTTTACACGTTATTTAAAAAGATTCCGGATAGTGACATAACCCTGATGGGTCTTTCAGCTGAATTCGCTCGTCCAGATTGGATGATTATCACCGTTCTCCCAGTTCCTCCACCTCCAGTCCGTCCTTCAATTGCCGTCGACGGTGGTGCTACCCGCTCAGAAGATGATCTGACATATAAGCTCGCCGATATCCT
EXF8739^EXF8739  GTTAATTGTGGTAGATTATTGGCGGATGAAGTTTGTCTATCGTTATATCCACGCCTATAGACTAACCCGC---CTCCAGAATGACCCAGAACTCGCAAAGATAGTTCGCACCGTTCCAGTGGGAAAAAGGCGGTTTGAAGCTGTACACGCGTACTGTACGAAAATCAGTATCTGTAAGCCGGACGAACCAAATGAGAATGGTGAGGATGCACCACCTTCTCAGCCTGGTCACGGTGGTTGTGGTCGTCTACAGCCAGCTATCAGAAGGGAAGCATTGAAGTTGTTTTCTGTGAACAAACAACAAAAACATGATGAGGAGGCGAGTAGTTGATGAGGCCACTCCTAC-CCCCTTTCTAACAACTTGTAGGATGACACGAAAGCCCAGCAGGATAAGCGTCAGCTTTCAGCTGCAGAAGTTTACACATTATTTAAGAAGATTCCGGACAGTGACATAACCCTGATGGGCCTTTCAGCCGAGTTCGCTCGTCCAGATTGGATGATCATCACTGTTCTCCCAGTTCCTCCACCTCCAGTCCGTCCTTCAATTGCTGTCGACGGTGGTGCTACCCGCTCAGAAGATGATCTGACGTATAAGCTCGCCGATATCCT
EXF8740^EXF8740  ----------------------------------------------------------------------------------------------GCAAAGATAGTTCGCACCGTTCCAGTGGGAAAGAGGCGGTTTGAAGCTGTACACGCGTACTGTATGAAAATCAGTATTTGTAAACCGGACGAACCAAATGAGAATGGTGAGGATGCACCACCATCTCAACCAGGTCACGGTGGTTGTGGTCGTCTACAACCAGCTATCAGAAGGGAAGCATTGAAGTTGTTTTCTGTGAACAAACAACAAAAACATGATGAGGAGGCGAGTATTCAATGAAGC-ACTTCTA--TCCCTTTCTAACAACCTGTAGGATGACACGAAAGCTCAGCAGGATAAGCGTCAGCTTTCAGCTGCAGAAGTTTACACGTTATTTAAAAAGATTCCGGATAGTGACATAACCCTGATGGGTCTTTCAGCTGAATTCGCTCGTCCAGATTGGATGATTATCACCGTTCTCCCAGTTCCTCCACCTCCAGTCCGTCCTTCAATTGCCGTCGACGGTGGTGCTACCCGCTCAGAAGATGATCTGACATATAAGCTCGCCGATATCCT
EXF8741^EXF8741  GTTAATTGTGGTAGATTATTGGCGGATGAAGTTTGTTTATCGTTATATCTACGCTTACAGACTAACGCAC---CTCCAGAATGACCCAGAACTCGCAAAGATAGTTCGCACCGTTCCAGTGGGAAAGAGGCGGTTTGAAGCTGTACACGCGTACTGTACGAAAATCAGTATTTGTAAACCGGACGAACCAAATGAGAATGGTGAGGATGCACCACCATCTCAACCAGGTCACGGTGGTTGTGGTCGTCTACAACCAGCTATCAGAAGGGAAGCATTGAAGTTGTTTTCTGTGAACAAACAACAAAAACATGATGAGGAGGCGAGTATTCAATGAAGC-ACTTCTA--TCCCTTTCTAACAACCTGTAGGATGACACGAAAGCTCAGCAGGATAAGCGTCAGCTTTCAGCTGCAGAAGTTTACACGTTATTTAAAAAGATTCCGGATAGTGACATAACCCTGATGGGTCTTTCAGCTGAATTCGCTCGCCCAGATTGGATGATTATCACCGTTCTCCCAGTTCCTCCACCTCCAGTCCGTCCTTCAATTGCCGTCGACGGTGGTGCTACCCGCTCAGAAGATGATCTGACATATAAGCTCGCCGATATCCT
EXF8744^EXF8744  GTTAATTGTGGTAGATTATTGGCGGATGAAGTTTGTCTATCGTTATATCCACGCCTATAGACTAACCCGC---CTCCAGAATGACCCAGAACTCGCAAAGATAGTTCGCACCGTTCCAGTGGGAAAAAGGCGGTTTGAAGCTGTACACGCGTACTGTACGAAAATCAGTATCTGTAAGCCGGACGAACCAAATGAGAATGGTGAGGATGCACCACCTTCTCAGCCTGGTCACGGTGGTTGTGGTCGTCTACAGCCAGCTATCAGAAGGGAAGCATTGAAGTTGTTTTCTGTGAACAAACAACAAAAACATGATGAGGAGGCGAGTAGTTGATGAGGCCACTCCTAC-CCCCTTTCTAACAACTTGTAGGATGACACGAAAGCCCAGCAGGATAAGCGTCAGCTTTCAGCTGCAGAAGTTTACACATTATTTAAGAAGATTCCGGACAGTGACATAACCCTGATGGGCCTTTCAGCCGAGTTCGCTCGTCCAGATTGGATGATCATCACTGTTCTCCCAGTTCCTCCACCTCCAGTCCGTCCTTCAATTGCTGTCGACGGTGGTGCTACCCGCTCAGAAGATGATCTGACGTATAAGCTCGCCGATATCCT
EXF8745^EXF8745  ------------------------GATGAAGTTTGTTTATCGTTATATCTACGCTTACAGACTAACGCAC---CTCCAGAATGACCCAGAACTCGCAAAGATAGTTCGCACCGTTCCAGTGGGAAAGAGGCGGTTTGAAGCTGTACACGCGTACTGTACGAAAATCAGTATTTGTAAACCGGACGAACCAAATGAGAATGGTGAGGATGCACCACCATCTCAACCAGGTCACGGTGGTTGTGGTCGTCTACAACCAGCTATCAGAAGGGAAGCATTGAAGTTGTTTTCTGTGAACAAACAACAAAAACATGATGAGGAGGCGAGTATTCAATGAAGC-ACTTCTA--TCCCTTTCTAACAACCTGTAGGATGACACGAAAGCTCAGCAGGATAAGCGTCAGCTTTCAGCTGCAGAAGTTTACACGTTATTTAAAAAGATTCCGGATAGTGACATAACCCTGATGGGTCTTTCAGCTGAATTCGCTCGTCCAGATTGGATGATTATCACCGTTCTCCCAGTTCCTCCACCTCCAGTCCGTCCTTCAATTGCCGTCGACGGTGGTGCTACCCGCTCAGAAGATGATCTGACATATAAGCTCGCCGATATCCT
EXF8746^EXF8746  GTTAATTGTGGTAGATTATTGGCGGATGAAGTTTGTCTATCGTTATATCCACGCCTATAGACTAACCCGC---CTCCAGAATGACCCAGAACTCGCAAAGATAGTTCGCACCGTTCCAGTGGGAAAAAGGCGGTTTGAAGCTGTACACGCGTACTGTACGAAAATCAGTATCTGTAAGCCGGACGAACCAAATGAGAATGGTGAGGATGCACCACCTTCTCAGCCTGGTCACGGTGGTTGTGGTCGTCTACAGCCAGCTATCAGAAGGGAAGCATTGAAGTTGTTTTCTGTGAACAAACAACAAAAACATGATGAGGAGGCGAGTAGTTGATGAGGCCACTCCTAC-CCCCTTTCTAACAACTTGTAGGATGACACGAAAGCCCAGCAGGATAAGCGTCAGCTTTCAGCTGCAGAAGTTTACACATTATTTAAGAAGATTCCGGACAGTGACATAACCCTGATGGGCCTTTCAGCCGAGTTCGCTCGTCCAGATTGGATGATCATCACTGTTCTCCCAGTTCCTCCACCTCCAGTCCGTCCTTCAATTGCTGTCGACGGTGGTGCTACCCGCTCAGAAGATGATCTGACGTATAAGCTCGCCGATATCCT
EXF8747^EXF8747  GTTAATTGTGGTAGATTATTGGCGGATGAAGTTTGTTTATCGTTATATCTACGCTTACAGACTAACGCAT---CTCCAGAATGACCCAGAACTCGCAAAGATAGTTCGCACCGTTCCAGTGGGAAAGAGGCGGTTTGAAGCTGTACACGCGTACTGTACGAAAATCAGTATTTGTAAACCGGACGAACCAAATGAGAATGGTGAGGATGCACCACCATCTCAACCAGGTCACGGTGGTTGTGGTCGTCTACAACCAGCTATCAGAAGGGAAGCATTGAAGTTGTTTTCTGTGAACAAACAACAAAAACATGATGAGGAGGCGAGTATTCAATGAAGC-GCTTCTA--TCCCTTTCTAACAACCTGTAGGATGACACGAAAGCTCAGCAGGATAAGCGTCAGCTTTCAGCTGCAGAAGTTTACACGTTATTTAAAAAGATTCCGGATAGTGACATAACCCTGATGGGTCTTTCAGCTGAATTCGCTCGTCCAGATTGGATGATTATCACCGTTCTCCCAGTTCCTCCACCTCCAGTCCGTCCTTCAATTGCCGTCGACGGTGGTGCTACCCGCTCAGAAGATGATCTGACATATAAGCTCGCCGATATCCT
EXF8748^EXF8748  GTTAATTGTGGTAGATTATTGGCGGATGAAGTTTGTTTATCGTTATATCTACGCCTATAGACTAACGCAC---CTACAGAATGACCCAGAACTCGCAAAGATAGTTCGCACCGTTCCAGTGGGAAAGAGGCGGTTTGAAGCTGTACACGCGTACTGTACGAAAATCAGTATTTGTAAACCAGACGAACCAAATGAGAATGGTGAGGATGCACCACCATCTCAGCCCGGTCACGGCGGTTGTGGTCGTCTACAACCAGCTATCAGAAGGGAAGCATTGAAGTTGTTTTCTGTGAACAAACAACAAAAACATGATGAGGAGGCGAGTAGTTAATGAAGCCACTTCTAC-CCCCTTTCTAACAACCTGTAGGATGACACGAAAGCTCAGCAGGATAAGCGTCAGCTTTCAGCTGCAGAAGTTTACACGTTATTTAAAAAGATTCCGGATAGTGACATAACCCTGATGGGTCTTTCAGCTGAATTCGCTCGTCCAGATTGGATGATTATAACCGTTCTCCCAGTTCCTCCACCTCCAGTCCGTCCTTCGATTGCCGTCGACGGTGGTGCTACCCGCTCAGAAGATGATCTGACTTATAAGCTCGCCGATATCCT
EXF8749^EXF8749  GTTAATTGTGGTAGATTATTGGCGGATGAAGTTTGTTTATCGTTATATCTACGCTTACAGACTAACGCAC---CTCCAGAATGACCCAGAACTCGCAAAGATAGTTCGCACCGTTCCAGTGGGAAAGAGGCGGTTTGAAGCTGTACACGCGTACTGTACGAAAATCAGTATTTGTAAACCGGACGAACCAAATGAGAATGGTGAGGATGCACCACCATCTCAACCAGGTCACGGTGGTTGTGGTCGTCTACAACCAGCTATCAGAAGGGAAGCATTGAAGTTGTTTTCTGTGAACAAACAACAAAAACATGATGAGGAGGCGAGTATTCAATGAAGC-ACTTCTA--TCCCTTTCTAACAACCTGTAGGATGACACGAAAGCTCAGCAGGATAAGCGTCAGCTTTCAGCTGCAGAAGTTTACACGTTATTTAAAAAGATTCCGGATAGTGACATAACCCTGATGGGTCTTTCAGCTGAATTCGCTCGTCCAGATTGGATGATTATCACCGTTCTCCCAGTTCCTCCACCTCCAGTCCGTCCTTCAATTGCCGTCGACGGTGGTGCTACCCGCTCAGAAGATGATCTGACATATAAGCTCGCCGATATCCT
EXF8754^EXF8754  GTTAATTGTGGTAGATTATTGGCGGATGAAGTTTGTTTATCGTTATATCTACGCTTACAGACTAACGCAC---CTCCAGAATGACCCAGAACTCGCAAAGATAGTTCGCACCGTTCCAGTGGGAAAGAGGCGGTTTGAAGCTGTACACGCGTACTGTACGAAAATCAGTATTTGTAAACCGGACGAACCAAATGAGAATGGTGAGGATGCACCACCATCTCAACCAGGTCACGGTGGTTGTGGTCGTCTACAACCAGCTATCAGAAGGGAAGCATTGAAGTTGTTTTCTGTGAACAAACAACAAAAACATGATGAGGAGGCGAGTATTCAATGAAGC-ACTTCTA--TCCCTTTCTAACAACCTGTAGGATGACACGAAAGCTCAGCAGGATAAGCGTCAGCTTTCAGCTGCAGAAGTTTACACGTTATTTAAAAAGATTCCGGATAGTGACATAACCCTGATGGGTCTTTCAGCTGAATTCGCTCGTCCAGATTGGATGATTATCACCGTTCTCCCAGTTCCTCCACCTCCAGTCCGTCCTTCAATTGCCGTC--------------------------------------------------------
EXF8757^EXF8757  GTTAATTGTGGTAGATTATTGGCGGATGAAGTTTGTTTATCGTTATATCTACGCTTACAGACTAACGCAC---CTCCAGAATGACCCAGAACTCGCAAAGATAGTTCGCACCGTTCCAGTGGGAAAGAGGCGGTTTGAAGCTGTACACGCGTACTGTACGAAAATCAGTATTTGTAAACCGGACGAACCAAATGAGAATGGTGAGGATGCACCACCATCTCAACCAGGTCACGGTGGTTGTGGTCGTCTACAACCAGCTATCAGAAGGGAAGCATTGAAGTTGTTTTCTGTGAACAAACAACAAAAACATGATGAGGAGGCGAGTATTCAATGAAGC-ACTTCTA--TCCCTTTCTAACAATCTGTAGGATGACACGAAAGCCCAGCAGGATAAGCGTCAGCTTTCAGCTGCAGAAGTTTACACGTTATTTAAAAAGATTCCGGATAGTGACATAACCCTGATGGGTCTTTCAGCTGAATTCGCTCGTCCAGATTGGATGATTATCACCGTTCTCCCAGTTCCTCCACCTCCAGTCCGTCCTTCAATTGCCGTCGACGGTGGTGCTACCCGCTCAGAAGATGATCTGACATATAAGCTCGCCGATATCCT
EXF8758^EXF8758  GTTAATTGTGGTAGATTATTGGCGGATGAAGTTTGTTTATCGTTATATCTACGCTTACAGACTAACGCAC---CTCCAGAATGACCCAGAACTCGCAAAGATAGTTCGCACCGTTCCAGTGGGAAAGAGGCGGTTTGAAGCTGTACACGCGTACTGTACGAAAATCAGTATTTGTAAACCGGACGAACCAAATGAGAATGGTGAGGATGCACCACCATCTCAACCAGGTCACGGTGGTTGTGGTCGTCTACAACCAGCTATCAGAAGGGAAGCATTGAAGTTGTTTTCTGTGAACAAACAACAAAAACATGATGAGGAGGCGAGTATTCAATGAAGC-ACTTCTA--TCCCTTTCTAACAACCTGTAGGATGACACGAAAGCTCAGCAGGATAAGCGTCAGCTTTCAGCTGCAGAAGTTTACACGTTATTTAAAAAGATTCCGGATAGTGACATAACCCTGATGGGTCTTTCAGCTGAATTCGCTCGTCCAGATTGGATGATTATCACCGTTCTCCCAGTTCCTCCACCTCCAGTCCGTCCTTCAATTGCCGTCGACGGTGGTGCTACCCGCTCAGAAGATGATCTGACATATAAGCTCGCCGATATCCT

 85 738
CBS196.56^CBS196.56  ---------------CTCACCAAAGATGTTTATAGATATATGCAAAAATGTGTTGAAACTCACAAAGAGTTTAACCTCAATCAAGCTGTCAAAGCAAACACCATCACTAATGGTCTTAAATATTCTCTTGCTACTGGTAACTGGGGTGATCAAAAGAAGTTCATGCAAGCAAGAGCGGGTGTTTCTCAGGTCTTGAATAGATACACATTTGCTTCTACACTTTCCCACTTGAGAAGGTGTAACACACCGATCGGTAGAGATGGTAAGATCGCCAAGCCACGTCAATTACATAATACACACTGGGGTATGGTTTGTCCTGCTGAGACTCCTGAAGGTCAGGCTTGTGGTTTAGTAAAGAACCTTGCACTTATGGCCAATGTCTCAACTGGTAGTTCATCTGCACCAATTCAAGATTTCTTACAAGAGTGGGGTATGGAAGAGCTTGAAGAGTTTAACCCACGTTCAAATCAAGTCAAGGTCTTTGTTAATGGTGTTTGGATTGGTGTTCACAGAGATCCAACTAACCTCGTCAAAACTTTGAGAAAGCTCCGTCGTGAGGGTGATATCCAACACGAAGTCTCAGTCGTAAGAGACGTTAGAGAGAAGGAGATTAAGGTTTTCACCGATGCTGGTCGTGTATGTAGACCGCTCTTCTTGGTTGACGAAGAAACACAACAGTTAGAAATTAACAAATCTCACATCGCAAAGATAGAAGCACATACGAATGGAGAAGACGAA
CBS633.66^CBS633.66  ATGTTGTTCAGGAAGCTCACCAAAGATGTTTATAGATATATGCAAAAATGTGTTGAAACTCACAAAGAGTTTAACCTCAATCAAGCTGTTAAAGCAAACACCATCACTAATGGTCTTAAATATTCTCTTGCTACTGGTAACTGGGGTGATCAAAAGAAGTTCATGCAAGCAAGAGCGGGTGTTTCTCAGGTCTTGAATAGATACACGTTTGCTTCTACACTTTCCCACTTGAGAAGGTGTAACACACCGATAGGTAGAGATGGTAAGATCGCCAAACCACGTCAATTACATAATACACACTGGGGTATGGTTTGTCCTGCTGAGACTCCTGAAGGTCAGGCTTGTGGTTTAGTAAAGAACCTTGCACTTATGGCCAATGTCTCAACTGGTAGTTCATCTGCACCAATTCAAGATTTCTTACAAGAGTGGGGTATGGAAGAACTTGAAGAGTTTAATCCACGTTCAAATCAAGTCAAGGTCTTCGTTAACGGTGTCTGGATTGGTGTTCACAGAGATCCAACTAACCTCGTCAAAACTTTGAGAAAGCTCCGTCGTGAGGGTGATATCCAACACGAAGTGTCAGTTGTAAGAGATGTCAGAGAAAAGGAGATTAAGGTTTTCACTGATGCTGGTCGTGTATGTAGACCGCTCTTCTTGGTTGACGAAGAAACACAACAGTTAGAAATTAACAAATCTCACATCGCAAAGATAGAAGCACATACGAATGGAGAAGACGAA
CBS818.96^CBS818.96  ------------GAGCTCACCAAAGATGTTTATAGATATATGCAAAAATGTGTTGAAACTCACAAAGAGTTTAACCTCAATCAAGCTGTCAAAGCAAACACCATCACTAATGGTCTTAAATATTCTCTTGCTACTGGTAACTGGGGTGATCAAAAGAAGTTCATGCAAGCAAGAGCGGGTGTTTCTCAGGTCTTGAATAGATACACATTTGCTTCTACACTTTCCCACTTGAGAAGGTGTAACACACCGATCGGTAGAGATGGTAAGATCGCCAAGCCACGTCAATTACATAATACACACTGGGGTATGGTTTGTCCTGCTGAGACTCCTGAAGGTCAGGCTTGTGGTTTAGTAAAGAACCTTGCACTTATGGCCAATGTCTCAACTGGTAGTTCATCTGCACCAATTCAAGATTTCTTACAAGAGTGGGGTATGGAAGAGCTTGAAGAGTTTAACCCACGTTCAAATCAAGTCAAGGTCTTTGTTAATGGTGTTTGGATTGGTGTTCACAGAGATCCAACTAACCTCGTCAAAACTTTGAGAAAGCTCCGTCGTGAGGGTGATATCCAACACGAAGTCTCAGTCGTAAGAGACGTTAGAGAGAAGGAGATTAAGGTTTTCACCGATGCTGGTCGTGTATGTAGACCGCTCTTCTTGGTTGACGAAGAAACACAACAGTTAGAAATTAACAAATCTCACATCGCAAAGATAGAAGCACATACGAATGGAGAAGACGAA
CBS110595^CBS110595  ATGTTGTTCAGGAAGCTCACCAAAGATGTTTATAGATATATGCAAAAATGTGTTGAAACTCACAAAGAGTTTAACCTCAATCAAGCTGTCAAAGCAAACACCATCACTAATGGTCTTAAATATTCTCTTGCTACTGGTAACTGGGGTGATCAAAAGAAGTTCATGCAAGCAAGAGCGGGTGTTTCTCAGGTCTTGAATAGATACACATTTGCTTCTACACTTTCCCACTTGAGAAGGTGTAACACACCGATCGGTAGAGATGGTAAGATCGCCAAGCCACGTCAATTACATAATACACACTGGGGTATGGTTTGTCCTGCTGAGACTCCTGAAGGTCAGGCTTGTGGTTTAGTAAAGAACCTTGCACTTATGGCCAATGTCTCAACTGGTAGTTCATCTGCACCAATTCAAGATTTCTTACAAGAGTGGGGTATGGAAGAGCTTGAAGAGTTTAACCCACGTTCAAATCAAGTCAAGGTCTTTGTTAATGGTGTTTGGATTGGTGTTCACAGAGATCCAACTAACCTCGTCAAAACTTTGAGAAAGCTCCGTCGTGAGGGTGATATCCAACACGAAGTCTCAGTCGTAAGAGACGTTAGAGAGAAGGAGATTAAGGTTTTCACCGATGCTGGTCGTGTATGTAGACCGCTCTTCTTGGTTGACGAAGAAACACAACAGTTAGAAATTAACAAATCTCACATCGCAAAGATAGAAGCACATACGAATGGAGAAGACGAA
CBS110599^CBS110599  ATGTTGTTCAGGAAGCTCACCAAAGATGTTTATAGATATATGCAAAAATGTGTTGAAACTCACAAAGAGTTTAACCTCAATCAAGCTGTCAAGGCAAACACTATCACTAATGGTCTTAAATATTCTCTTGCTACTGGTAACTGGGGTGATCAAAAGAAGTTCATGCAAGCAAGAGCGGGTGTTTCTCAGGTCTTGAATAGATACACATTTGCTTCCACACTTTCCCACTTGAGAAGGTGTAACACACCAATCGGTAGAGATGGTAAGATCGCCAAACCACGTCAATTGCACAACACACATTGGGGTATGGTTTGTCCCGCTGAGACTCCTGAAGGTCAGGCTTGTGGTTTAGTAAAGAACCTTGCACTCATGGCCAATGTCTCGACCGGTAGTTCATCTGCACCAATTCAAGATTTCTTACAAGAATGGGGTATGGAAGAACTTGAAGAGTTCAACCCACGTTCAAATCAAGTCAAGGTTTTCGTGAACGGTGTTTGGATTGGTGTTCACAGAGATCCAACTAACCTCGTCAAAACGTTGAGAAAGCTCCGTCGTGAGGGTGATATCCAACACGAAGTTTCAGTCGTAAGAGATGTCAGAGAGAAGGAGATTAAGGTGTTCACCGATGCTGGTCGTGTATGTAGACCGCTCTTCTTGGTTGACGAAGAAACACAGCAGTTAGAAATTAACAAATCTCACATCGCAAAGATAGAAGCACATACTAACGGAGAAGATGAA
CBS110620^CBS110620  ------------------------------------------------TGTGTTGAAACTCACAAAGAGTTTAACCTCAATCAAGCTGTCAAAGCAAACACCATCACTAATGGTCTTAAATATTCTCTTGCTACTGGTAACTGGGGTGATCAAAAGAAGTTCATGCAAGCAAGAGCGGGTGTTTCTCAGGTCTTGAATAGATACACATTTGCTTCTACACTTTCCCACTTGAGAAGGTGTAACACACCGATCGGTAGAGATGGTAAGATCGCCAAGCCACGTCAATTACATAATACACACTGGGGTATGGTTTGTCCTGCTGAGACTCCTGAAGGTCAGGCTTGTGGTTTAGTAAAGAACCTTGCACTTATGGCCAATGTCTCAACTGGTAGTTCATCTGCACCAATTCAAGATTTCTTACAAGAGTGGGGTATGGAAGAGCTTGAAGAGTTTAACCCACGTTCAAATCAAGTCAAGGTCTTTGTTAATGGTGTTTGGATTGGTGTTCACAGAGATCCAACTAACCTCGTCAAAACTTTGAGAAAGCTCCGTCGTGAGGGTGATATCCAACACGAAGTCTCAGTCGTAAGAGACGTTAGAGAGAAGGAGATTAAGGTTTTCACCGATGCTGGTCGTGTATGTAGACCGCTCTTCTTGGTTGACGAAGAAACACAACAGTTAGAAATTAACAAATCTCACATCGCAAAGATAGAAGCACAT------------------
CBS110624^CBS110624  ATGTTGTTCAGGAAACTCACCAAAGATGTTTATAGATATATGCAAAAATGTGTTGAAACTCACAAAGAGTTTAACCTCAATCAAGCTGTCAAGGCAAACACTATCACTAATGGCCTTAAATATTCTCTTGCTACTGGTAACTGGGGTGATCAAAAGAAGTTCATGCAAGCAAGAGCGGGTGTTTCTCAGGTCTTGAATAGATACACATTTGCTTCCACACTTTCCCACTTGAGAAGGTGTAACACACCAATCGGTAGAGATGGTAAGATCGCCAAACCACGTCAATTGCACAACACACATTGGGGTATGGTTTGTCCCGCTGAGACTCCTGAAGGTCAGGCTTGTGGTTTAGTAAAGAACCTTGCACTCATGGCCAATGTCTCGACCGGTAGTTCATCTGCACCAATTCAAGATTTCTTACAAGAATGGGGTATGGAAGAACTTGAAGAGTTCAACCCACGTTCAAATCAAGTCAAGGTTTTCGTGAACGGTGTTTGGATTGGTGTTCACAGAGATCCAACTAACCTCGTCAAAACGTTGAGAAAGCTCCGTCGTGAGGGTGATATCCAACACGAAGTTTCAGTCGTAAGAGATGTCAGAGAGAAGGAGATTAAGGTGTTCACCGATGCTGGTCGTGTATGTAGACCGCTCTTCTTGGTTGACGAAGAAACACAGCAGTTAGAAATTAACAAATCTCACATCGCAAAGATAGAAGCACATACTAACGGAGAAGATGAA
CBS112378^CBS112378  ---------------CTCACCAAAGATGTTTATAGATATATGCAAAAATGTGTTGAAACTCACAAAGAGTTTAACCTCAATCAAGCTGTTAAAGCAAACACCATCACTAATGGTCTTAAATATTCTCTTGCTACTGGTAACTGGGGTGATCAAAAGAAGTTCATGCAAGCAAGAGCGGGTGTTTCTCAGGTCTTGAATAGATACACGTTTGCTTCTACACTTTCCCACTTGAGAAGGTGTAACACACCAATAGGTAGAGATGGTAAGATCGCCAAACCACGTCAATTACATAATACACACTGGGGTATGGTTTGTCCTGCTGAGACTCCTGAAGGTCAGGCTTGTGGTTTAGTAAAGAACCTTGCACTTATGGCCAATGTCTCAACTGGTAGTTCATCTGCACCAATTCAAGATTTCTTACAAGAGTGGGGTATGGAAGAACTTGAAGAGTTTAATCCACGTTCAAATCAAGTCAAGGTCTTCGTTAACGGTGTCTGGATTGGTGTTCACAGAGATCCAACTAACCTCGTCAAAACTTTGAGAAAGCTCCGTCGTGAGGGTGATATCCAACACGAAGTGTCAGTTGTAAGAGATGTCAGAGAAAAGGAGATTAAGGTTTTCACTGATGCTGGTCGTGTATGTAGACCGCTCTTCTTGGTTGACGAAGAAACACAACAGTTAGAAATTAACAAATCTCACATCGCAAAGATAGAAGCACATACGAATGGAGAAGACGAA
CBS116628^CBS116628  ---------AGGAAGCTCACCAAAGATGTTTATAGATATATGCAAAAATGTGTTGAAACTCACAAAGAGTTTAACCTCAATCAAGCTGTCAAGGCAAACACTATCACTAATGGTCTTAAATATTCTCTTGCTACTGGTAACTGGGGTGATCAAAAGAAGTTCATGCAAGCAAGAGCGGGTGTTTCTCAGGTCTTGAATAGATACACATTTGCTTCCACACTTTCCCACTTGAGAAGGTGTAACACACCAATCGGTAGAGATGGTAAGATCGCCAAACCACGTCAATTGCACAACACACATTGGGGTATGGTTTGTCCCGCTGAGACTCCTGAAGGTCAGGCTTGTGGTTTAGTAAAGAACCTTGCACTCATGGCCAATGTCTCGACCGGTAGTTCATCTGCACCAATTCAAGATTTCTTACAAGAATGGGGTATGGAAGAACTTGAAGAGTTCAACCCACGTTCAAATCAAGTCAAGGTTTTCGTGAACGGTGTTTGGATTGGTGTTCACAGAGATCCAACTAACCTCGTCAAAACGTTGAGAAAGCTCCGTCGTGAGGGTGATATCCAACACGAAGTTTCAGTCGTAAGAGATGTCAGAGAGAAGGAGATTAAGGTGTTCACCGATGCTGGTCGTGTATGTAGACCGCTCTTCTTGGTTGACGAAGAAACACAGCAGTTAGAAATTAACAAATCTCACATCGCAAAGATAGAAGCACATACTAACGGAGAAGATGAA
CBS136827^CBS136827  ATGTTGTTCAGGAAGCTCACCAAAGATGTTTATAGATATATGCAAAAATGTGTTGAAACTCACAAAGAGTTTAACCTCAATCAAGCTGTTAAAGCAAACACCATCACTAATGGTCTTAAATATTCTCTTGCTACTGGTAACTGGGGTGATCAAAAGAAGTTCATGCAAGCAAGAGCGGGTGTTTCTCAGGTCTTGAATAGATACACGTTTGCTTCTACACTTTCCCACTTGAGAAGGTGTAACACACCAATAGGTAGAGATGGTAAGATCGCCAAACCACGTCAATTACATAATACACACTGGGGTATGGTTTGTCCTGCTGAGACTCCTGAAGGTCAGGCTTGTGGTTTAGTAAAGAACCTTGCACTTATGGCCAATGTCTCAACTGGTAGTTCATCTGCACCAATTCAAGATTTCTTACAAGAGTGGGGTATGGAAGAACTTGAAGAGTTTAATCCACGTTCAAATCAAGTCAAGGTCTTCGTTAACGGTGTCTGGATTGGTGTTCACAGAGATCCAACTAACCTCGTCAAAACTTTGAGAAAGCTCCGTCGTGAGGGTGATATCCAACACGAAGTGTCAGTTGTAAGAGATGTCAGAGAAAAGGAGATTAAGGTTTTCACTGATGCTGGTCGTGTATGTAGACCGCTCTTCTTGGTTGACGAAGAAACACAACAGTTAGAAATTAACAAATCTCACATCGCAAAGATAGAAGCACATACGAATGGAGAAGAC---
CBS136829^CBS136829  ATGTTGTTCAGGAAGCTCACCAAAGATGTTTATAGATATATGCAAAAATGTGTTGAAACTCACAAAGAGTTTAACCTCAATCAAGCTGTCAAGGCAAACACTATCACTAATGGTCTTAAATATTCTCTTGCTACTGGTAACTGGGGTGATCAAAAGAAGTTCATGCAAGCAAGAGCGGGTGTTTCTCAGGTCTTGAATAGATACACATTTGCTTCCACACTTTCCCACTTGAGAAGGTGTAACACACCAATCGGTAGAGATGGTAAGATCGCCAAACCACGTCAATTGCACAACACACATTGGGGTATGGTTTGTCCCGCTGAGACTCCTGAAGGTCAGGCTTGTGGTTTAGTAAAGAACCTTGCACTCATGGCCAATGTCTCGACCGGTAGTTCATCTGCACCAATTCAAGATTTCTTACAAGAATGGGGTATGGAAGAACTTGAAGAGTTCAACCCACGTTCAAATCAAGTCAAGGTTTTCGTGAACGGTGTTTGGATTGGTGTTCACAGAGATCCAACTAACCTCGTCAAAACGTTGAGAAAGCTCCGTCGTGAGGGTGATATCCAACACGAAGTTTCAGTCGTAAGAGATGTCAGAGAGAAGGAGATTAAGGTGTTCACCGATGCTGGTCGTGTATGTAGACCGCTCTTCTTGGTTGACGAAGAAACACAGCAGTTAGAAATTAACAAATCTCACATCGCAAAGATAGAAGCACATACTAACGGAGAAGATGAA
CBS136830^CBS136830  ATGTTGTTCAGGAAACTCACCAAAGATGTTTATAGATATATGCAAAAATGTGTTGAAACTCACAAAGAGTTTAACCTCAATCAAGCTGTCAAGGCAAACACTATCACTAATGGCCTTAAATATTCTCTTGCTACTGGTAACTGGGGTGATCAAAAGAAGTTCATGCAAGCAAGAGCGGGTGTTTCTCAGGTCTTGAATAGATACACATTTGCTTCCACACTTTCCCACTTGAGAAGGTGTAACACACCAATCGGTAGAGATGGTAAGATCGCCAAACCACGTCAATTGCACAACACACATTGGGGTATGGTTTGTCCCGCTGAGACTCCTGAAGGTCAGGCTTGTGGTTTAGTAAAGAACCTTGCACTCATGGCCAATGTCTCGACCGGTAGTTCATCTGCACCAATTCAAGATTTCTTACAAGAATGGGGTATGGAAGAACTTGAAGAGTTCAACCCACGTTCAAATCAAGTCAAGGTTTTCGTGAACGGTGTTTGGATTGGTGTTCACAGAGATCCAACTAACCTCGTCAAAACGTTGAGAAAGCTCCGTCGTGAGGGTGATATCCAACACGAAGTTTCAGTCGTAAGAGATGTCAGAGAGAAGGAGATTAAGGTGTTCACCGATGCTGGTCGTGTATGTAGACCGCTCTTCTTGGTTGACGAAGAAACACAGCAGTTAGAAATTAACAAATCTCACATCGCAAAGATAGAAGCACATACTAACGGAGAAGAT---
CBS136831^CBS136831  ATGTTGTTCAGGAAACTCACCAAAGATGTTTATAGATATATGCAAAAATGTGTTGAAACTCACAAAGAGTTTAACCTCAATCAAGCTGTCAAGGCAAACACTATCACTAATGGCCTTAAATATTCTCTTGCTACTGGTAACTGGGGTGATCAAAAGAAGTTCATGCAAGCAAGAGCGGGTGTTTCTCAGGTCTTGAATAGATACACATTTGCTTCCACACTTTCCCACTTGAGAAGGTGTAACACACCAATCGGTAGAGATGGTAAGATCGCCAAACCACGTCAATTGCACAACACACATTGGGGTATGGTTTGTCCCGCTGAGACTCCTGAAGGTCAGGCTTGTGGTTTAGTAAAGAACCTTGCACTCATGGCCAATGTCTCGACCGGTAGTTCATCTGCACCAATTCAAGATTTCTTACAAGAATGGGGTATGGAAGAACTTGAAGAGTTCAACCCACGTTCAAATCAAGTCAAGGTTTTCGTGAACGGTGTTTGGATTGGTGTTCACAGAGATCCAACTAACCTCGTCAAAACGTTGAGAAAGCTCCGTCGTGAGGGTGATATCCAACACGAAGTTTCAGTCGTAAGAGATGTCAGAGAGAAGGAGATTAAGGTGTTCACCGATGCTGGTCGTGTATGTAGACCGCTCTTCTTGGTTGACGAAGAAACACAGCAGTTAGAAATTAACAAATCTCACATCGCAAAGATAGAAGCACATACTAACGGAGAAGATGAA
CBS136832^CBS136832  ATGTTGTTCAGGAAGCTCACCAAAGATGTTTATAGATATATGCAAAAATGTGTTGAAACTCACAAAGAGTTTAACCTCAATCAAGCTGTCAAGGCAAACACTATCACTAATGGTCTTAAATATTCTCTTGCTACTGGTAACTGGGGTGATCAAAAGAAGTTCATGCAAGCAAGAGCGGGTGTTTCTCAGGTCTTGAATAGATACACATTTGCTTCCACACTTTCCCACTTGAGAAGGTGTAACACACCAATCGGTAGAGATGGTAAGATCGCCAAACCACGTCAATTGCACAACACACATTGGGGTATGGTTTGTCCCGCTGAGACTCCTGAAGGTCAGGCTTGTGGTTTAGTAAAGAACCTTGCACTCATGGCCAATGTCTCGACCGGTAGTTCATCTGCACCAATTCAAGATTTCTTACAAGAATGGGGTATGGAAGAACTTGAAGAGTTCAACCCACGTTCAAATCAAGTCAAGGTTTTCGTGAACGGTGTTTGGATTGGTGTTCACAGAGATCCAACTAACCTCGTCAAAACGTTGAGAAAGCTCCGTCGTGAGGGTGATATCCAACACGAAGTTTCAGTCGTAAGAGATGTCAGAGAGAAGGAGATTAAGGTGTTCACCGATGCTGGTCGTGTATGTAGACCGCTCTTCTTGGTTGACGAAGAAACACAGCAGTTAGAAATTAACAAATCTCACATCGCAAAGATAGAAGCACATACTAACGGAGAAGATGAA
CBS136833^CBS136833  ATGTTGTTCAGGAAACTCACCAAAGATGTTTATAGATATATGCAAAAATGTGTTGAAACTCACAAAGAGTTTAACCTCAATCAAGCTGTCAAGGCAAACACTATCACTAATGGCCTTAAATATTCTCTTGCTACTGGTAACTGGGGTGATCAAAAGAAGTTCATGCAAGCAAGAGCGGGTGTTTCTCAGGTCTTGAATAGATACACATTTGCTTCCACACTTTCCCACTTGAGAAGGTGTAACACACCAATCGGTAGAGATGGTAAGATCGCCAAACCACGTCAATTGCACAACACACATTGGGGTATGGTTTGTCCCGCTGAGACTCCTGAAGGTCAGGCTTGTGGTTTAGTAAAGAACCTTGCACTCATGGCCAATGTCTCGACCGGTAGTTCATCTGCACCAATTCAAGATTTCTTACAAGAATGGGGTATGGAAGAACTTGAAGAGTTCAACCCACGTTCAAATCAAGTCAAGGTTTTCGTGAACGGTGTTTGGATTGGTGTTCACAGAGATCCAACTAACCTCGTCAAAACGTTGAGAAAGCTCCGTCGTGAGGGTGATATCCAACACGAAGTTTCAGTCGTAAGAGATGTCAGAGAGAAGGAGATTAAGGTGTTCACCGATGCTGGTCGTGTATGTAGACCGCTCTTCTTGGTTGACGAAGAAACACAGCAGTTAGAAATTAACAAATCTCACATCGCAAAGATAGAAGCACATACTAACGGAGAAGATGAA
CBS136834^CBS136834  ATGTTGTTCAGGAAGCTCACCAAAGATGTTTATAGATATATGCAAAAATGTGTTGAAACTCACAAAGAGTTTAACCTCAATCAAGCTGTCAAGGCAAACACTATCACTAATGGTCTTAAATATTCTCTTGCTACTGGTAACTGGGGTGATCAAAAGAAGTTCATGCAAGCAAGAGCGGGTGTTTCTCAGGTCTTGAATAGATACACATTTGCTTCCACACTTTCCCACTTGAGAAGGTGTAACACACCAATCGGTAGAGATGGTAAGATCGCCAAACCACGTCAATTGCACAACACACATTGGGGTATGGTTTGTCCCGCTGAGACTCCTGAAGGTCAGGCTTGTGGTTTAGTAAAGAACCTTGCACTCATGGCCAATGTCTCGACCGGTAGTTCATCTGCACCAATTCAAGATTTCTTACAAGAATGGGGTATGGAAGAACTTGAAGAGTTCAACCCACGTTCAAATCAAGTCAAGGTTTTCGTGAACGGTGTTTGGATTGGTGTTCACAGAGATCCAACTAACCTCGTCAAAACGTTGAGAAAGCTCCGTCGTGAGGGTGATATCCAACACGAAGTTTCAGTCGTAAGAGATGTCAGAGAGAAGGAGATTAAGGTGTTCACCGATGCTGGTCGTGTATGTAGACCGCTCTTCTTGGTTGACGAAGAAACACAGCAGTTAGAAATTAACAAATCTCACATCGCAAAGATAGAAGCACATACTAACGGAGAAGATGAA
CBS136835^CBS136835  ATGTTGTTCAGGAAGCTCACCAAAGATGTTTATAGATATATGCAAAAATGTGTTGAAACTCACAAAGAGTTTAACCTCAATCAAGCTGTCAAGGCAAACACTATCACTAATGGTCTTAAATATTCTCTTGCTACTGGTAACTGGGGTGATCAAAAGAAGTTCATGCAAGCAAGAGCGGGTGTTTCTCAGGTCTTGAATAGATACACATTTGCTTCCACACTTTCCCACTTGAGAAGGTGTAACACACCAATCGGTAGAGATGGTAAGATCGCCAAACCACGTCAATTGCACAACACACATTGGGGTATGGTTTGTCCCGCTGAGACTCCTGAAGGTCAGGCTTGTGGTTTAGTAAAGAACCTTGCACTCATGGCCAATGTCTCGACCGGTAGTTCATCTGCACCAATTCAAGATTTCTTACAAGAATGGGGTATGGAAGAACTTGAAGAGTTCAACCCACGTTCAAATCAAGTCAAGGTTTTCGTGAACGGTGTTTGGATTGGTGTTCACAGAGATCCAACTAACCTCGTCAAAACGTTGAGAAAGCTCCGTCGTGAGGGTGATATCCAACACGAAGTTTCAGTCGTAAGAGATGTCAGAGAGAAGGAGATTAAGGTGTTCACCGATGCTGGTCGTGTATGTAGACCGCTCTTCTTGGTTGACGAAGAAACACAGCAGTTAGAAATTAACAAATCTCACATCGCAAAGATAGAAGCACATACTAACGGAGAAGATGAA
CBS136836^CBS136836  ATGTTGTTCAGGAAGCTCACCAAAGATGTTTATAGATATATGCAAAAATGTGTTGAAACTCACAAAGAGTTTAACCTCAATCAAGCTGTTAAAGCAAACACCATCACTAATGGTCTTAAATATTCTCTTGCTACTGGTAACTGGGGTGATCAAAAGAAGTTCATGCAAGCAAGAGCGGGTGTTTCTCAGGTCTTGAATAGATACACGTTTGCTTCTACACTTTCCCACTTGAGAAGGTGTAACACACCAATAGGTAGAGATGGTAAGATCGCCAAACCACGTCAATTACATAATACACACTGGGGTATGGTTTGTCCTGCTGAGACTCCTGAAGGTCAGGCTTGTGGTTTAGTAAAGAACCTTGCACTTATGGCCAATGTCTCAACTGGTAGTTCATCTGCACCAATTCAAGATTTCTTACAAGAGTGGGGTATGGAAGAACTTGAAGAGTTTAATCCACGTTCAAATCAAGTCAAGGTCTTCGTTAACGGTGTCTGGATTGGTGTTCACAGAGATCCAACTAACCTCGTCAAAACTTTGAGAAAGCTCCGTCGTGAGGGTGATATCCAACACGAAGTGTCAGTTGTAAGAGATGTCAGAGAAAAGGAGATTAAGGTTTTCACTGATGCTGGTCGTGTATGTAGACCGCTCTTCTTGGTTGACGAAGAAACACAACAGTTAGAAATTAACAAATCTCACATCGCAAAGATAGAAGCACATACGAATGGAGAAGACGAA
CBS136837^CBS136837  ATGTTGTTCAGGAAGCTCACCAAAGATGTTTATAGATATATGCAAAAATGTGTTGAAACTCACAAAGAGTTTAACCTCAATCAAGCTGTTAAAGCAAACACCATCACTAATGGTCTTAAATATTCTCTTGCTACTGGTAACTGGGGTGATCAAAAGAAGTTCATGCAAGCAAGAGCGGGTGTTTCTCAGGTCTTGAATAGATACACGTTTGCTTCTACACTTTCCCACTTGAGAAGGTGTAACACACCAATAGGTAGAGATGGTAAGATCGCCAAACCACGTCAATTACATAATACACACTGGGGTATGGTTTGTCCTGCTGAGACTCCTGAAGGTCAGGCTTGTGGTTTAGTAAAGAACCTTGCACTTATGGCCAATGTCTCAACTGGTAGTTCATCTGCACCAATTCAAGATTTCTTACAAGAGTGGGGTATGGAAGAACTTGAAGAGTTTAATCCACGTTCAAATCAAGTCAAGGTCTTCGTTAACGGTGTCTGGATTGGTGTTCACAGAGATCCAACTAACCTCGTCAAAACTTTGAGAAAGCTCCGTCGTGAGGGTGATATCCAACACGAAGTGTCAGTTGTAAGAGATGTCAGAGAAAAGGAGATTAAGGTTTTCACTGATGCTGGTCGTGTATGTAGACCGCTCTTCTTGGTTGACGAAGAAACACAACAGTTAGAAATTAACAAATCTCACATCGCAAAGATAGAAGCACATACGAATGGAGAAGACGAA
CBS136838^CBS136838  ATGTTGTTCAGGAAGCTCACCAAAGATGTTTATAGATATATGCAAAAATGTGTTGAAACTCACAAAGAGTTTAACCTCAATCAAGCTGTTAAAGCAAACACCATCACTAATGGTCTTAAATATTCTCTTGCTACTGGTAACTGGGGTGATCAAAAGAAGTTCATGCAAGCAAGAGCGGGTGTTTCTCAGGTCTTGAATAGATACACGTTTGCTTCTACACTTTCCCACTTGAGAAGGTGTAACACACCAATAGGTAGAGATGGTAAGATCGCCAAACCACGTCAATTACATAATACACACTGGGGTATGGTTTGTCCTGCTGAGACTCCTGAAGGTCAGGCTTGTGGTTTAGTAAAGAACCTTGCACTTATGGCCAATGTCTCAACTGGTAGTTCATCTGCACCAATTCAAGATTTCTTACAAGAGTGGGGTATGGAAGAACTTGAAGAGTTTAATCCACGTTCAAATCAAGTCAAGGTCTTCGTTAACGGTGTCTGGATTGGTGTTCACAGAGATCCAACTAACCTCGTCAAAACTTTGAGAAAGCTCCGTCGTGAGGGTGATATCCAACACGAAGTGTCAGTTGTAAGAGATGTCAGAGAAAAGGAGATTAAGGTTTTCACTGATGCTGGTCGTGTATGTAGACCGCTCTTCTTGGTTGACGAAGAAACACAACAGTTAGAAATTAACAAATCTCACATCGCAAAGATAGAAGCACATACGAATGGAGAAGACGAA
CBS136839^CBS136839  ATGTTGTTCAGGAAGCTCACCAAAGATGTTTATAGATATATGCAAAAATGTGTTGAAACTCACAAAGAGTTTAACCTCAATCAAGCTGTCAAGGCAAACACTATCACTAATGGTCTTAAATATTCTCTTGCTACTGGTAACTGGGGTGATCAAAAGAAGTTCATGCAAGCAAGAGCGGGTGTTTCTCAGGTCTTGAATAGATACACATTTGCTTCCACACTTTCCCACTTGAGAAGGTGTAACACACCAATCGGTAGAGATGGTAAGATCGCCAAACCACGTCAATTGCACAACACACACTGGGGTATGGTTTGTCCCGCTGAGACTCCTGAAGGTCAGGCTTGTGGTTTAGTAAAGAACCTTGCACTCATGGCCAATGTCTCTACCGGTAGTTCATCTGCACCAATTCAAGATTTCTTACAAGAATGGGGTATGGAAGAACTTGAAGAGTTCAACCCACGTTCAAATCAAGTGAAGGTTTTCGTTAACGGTGTTTGGATTGGTGTTCACAGAGATCCAACTAACCTCGTCAAAACGTTGAGAAAGCTCCGTCGTGAGGGTGATATCCAACACGAAGTTTCAGTTGTAAGAGATGTCAGAGAGAAGGAGATTAAGGTGTTCACCGATGCTGGTCGTGTATGTAGACCGCTCTTCTTGGTTGACGAAGAAACACAGCAGTTAGAAATTAACAAATCTCACATCGCAAGGATAGAAGCACATACTAACGGAGAAGATGAA
CBS136840^CBS136840  ATGTTGTTCAGGAAGCTCACCAAAGATGTTTATAGATATATGCAAAAATGTGTTGAAACTCACAAAGAGTTTAACCTCAATCAAGCTGTCAAGGCAAACACTATCACTAATGGTCTTAAATATTCTCTTGCTACTGGTAACTGGGGTGATCAAAAGAAGTTCATGCAAGCAAGAGCGGGTGTTTCTCAGGTCTTGAATAGATACACATTTGCTTCCACACTTTCCCACTTGAGAAGGTGTAACACACCAATCGGTAGAGATGGTAAGATCGCCAAACCACGTCAATTGCACAACACACATTGGGGTATGGTTTGTCCCGCTGAGACTCCTGAAGGTCAGGCTTGTGGTTTAGTAAAGAACCTTGCACTCATGGCCAATGTCTCGACCGGTAGTTCATCTGCACCAATTCAAGATTTCTTACAAGAATGGGGTATGGAAGAACTTGAAGAGTTCAACCCACGTTCAAATCAAGTCAAGGTTTTCGTGAACGGTGTTTGGATTGGTGTTCACAGAGATCCAACTAACCTCGTCAAAACGTTGAGAAAGCTCCGTCGTGAGGGTGATATCCAACACGAAGTTTCAGTCGTAAGAGATGTCAGAGAGAAGGAGATTAAGGTGTTCACCGATGCTGGTCGTGTATGTAGACCGCTCTTCTTGGTTGACGAAGAAACACAGCAGTTAGAAATTAACAAATCTCACATCGCAAAGATAGAAGCACATACTAACGGAGAAGATGAA
CBS136841^CBS136841  ATGTTGTTCAGGAAGCTCACCAAAGATGTTTATAGATATATGCAAAAATGTGTTGAAACTCACAAAGAGTTTAACCTCAATCAAGCTGTCAAAGCAAACACCATCACTAATGGTCTTAAATATTCTCTTGCTACTGGTAACTGGGGTGATCAAAAGAAGTTCATGCAAGCAAGAGCGGGTGTTTCTCAGGTCTTGAATAGATACACATTTGCTTCTACACTTTCCCACTTGAGAAGGTGTAACACACCGATCGGTAGAGATGGTAAGATCGCCAAGCCACGTCAATTACATAATACACACTGGGGTATGGTTTGTCCTGCTGAGACTCCTGAAGGTCAGGCTTGTGGTTTAGTAAAGAACCTTGCACTTATGGCCAATGTCTCAACTGGTAGTTCATCTGCACCAATTCAAGATTTCTTACAAGAGTGGGGTATGGAAGAGCTTGAAGAGTTTAACCCACGTTCAAATCAAGTCAAGGTCTTTGTTAATGGTGTTTGGATTGGTGTTCACAGAGATCCAACTAACCTCGTCAAAACTTTGAGAAAGCTCCGTCGTGAGGGTGATATCCAACACGAAGTCTCAGTCGTAAGAGACGTTAGAGAGAAGGAGATTAAGGTTTTCACCGATGCTGGTCGTGTATGTAGACCGCTCTTCTTGGTTGACGAAGAAACACAACAGTTAGAAATTAACAAATCTCACATCGCAAAGATAGAAGCACATACGAATGGAGAAGACGAA
CBS136843^CBS136843  ATGTTGTTCAGGAAGCTCACCAAAGATGTTTATAGATATATGCAAAAATGTGTTGAAACTCACAAAGAGTTTAACCTCAATCAAGCTGTCAAAGCAAACACCATCACTAATGGTCTTAAATATTCTCTTGCTACTGGTAACTGGGGTGATCAAAAGAAGTTCATGCAAGCAAGAGCGGGTGTTTCTCAGGTCTTGAATAGATACACATTTGCTTCTACACTTTCCCACTTGAGAAGGTGTAACACACCGATCGGTAGAGATGGTAAGATCGCCAAGCCACGTCAATTACATAATACACACTGGGGTATGGTTTGTCCTGCTGAGACTCCTGAAGGTCAGGCTTGTGGTTTAGTAAAGAACCTTGCACTTATGGCCAATGTCTCAACTGGTAGTTCATCTGCACCAATTCAAGATTTCTTACAAGAGTGGGGTATGGAAGAGCTTGAAGAGTTTAACCCACGTTCAAATCAAGTCAAGGTCTTTGTTAATGGTGTTTGGATTGGTGTTCACAGAGATCCAACTAACCTCGTCAAAACTTTGAGAAAGCTCCGTCGTGAGGGTGATATCCAACACGAAGTCTCAGTCGTAAGAGACGTTAGAGAGAAGGAGATTAAGGTTTTCACCGATGCTGGTCGTGTATGTAGACCGCTCTTCTTGGTTGACGAAGAAACACAACAGTTAGAAATTAACAAATCTCACATCGCAAAGATAGAAGCACATACGAATGGAGAAGACGAA
CBS136844^CBS136844  ---------------CTCACCAAAGATGTTTATAGATATATGCAAAAATGTGTTGAAACTCACAAAGAGTTTAACCTCAATCAAGCTGTCAAGGCAAACACTATCACTAATGGTCTTAAATATTCTCTTGCTACTGGTAACTGGGGTGATCAAAAGAAGTTCATGCAAGCAAGAGCGGGTGTTTCTCAGGTCTTGAATAGATACACATTTGCTTCCACACTTTCCCACTTGAGAAGGTGTAACACACCAATCGGTAGAGATGGTAAGATCGCCAAACCACGTCAATTGCACAACACACATTGGGGTATGGTTTGTCCCGCTGAGACTCCTGAAGGTCAGGCTTGTGGTTTAGTAAAGAACCTTGCACTCATGGCCAATGTCTCGACCGGTAGTTCATCTGCACCAATTCAAGATTTCTTACAAGAATGGGGTATGGAAGAACTTGAAGAGTTCAACCCACGTTCAAATCAAGTCAAGGTTTTCGTGAACGGTGTTTGGATTGGTGTTCACAGAGATCCAACTAACCTCGTCAAAACGTTGAGAAAGCTCCGTCGTGAGGGTGATATCCAACACGAAGTTTCAGTCGTAAGAGATGTCAGAGAGAAGGAGATTAAGGTGTTCACCGATGCTGGTCGTGTATGTAGACCGCTCTTCTTGGTTGACGAAGAAACACAGCAGTTAGAAATTAACAAATCTCACATCGCAAAGATAGAAGCACATACTAACGGAGAAGATGAA
CBS136845^CBS136845  ATGTTGTTCAGGAAGCTCACCAAAGATGTTTATAGATATATGCAAAAATGTGTTGAAACTCACAAAGAGTTTAACCTCAATCAAGCTGTCAAAGCAAACACCATCACTAATGGTCTTAAATATTCTCTTGCTACTGGTAACTGGGGTGATCAAAAGAAGTTCATGCAAGCAAGAGCGGGTGTTTCTCAGGTCTTGAATAGATACACATTTGCTTCTACACTTTCCCACTTGAGAAGGTGTAACACACCGATCGGTAGAGATGGTAAGATCGCCAAGCCACGTCAATTACATAATACACACTGGGGTATGGTTTGTCCTGCTGAGACTCCTGAAGGTCAGGCTTGTGGTTTAGTAAAGAACCTTGCACTTATGGCCAATGTCTCAACTGGTAGTTCATCTGCACCAATTCAAGATTTCTTACAAGAGTGGGGTATGGAAGAGCTTGAAGAGTTTAACCCACGTTCAAATCAAGTCAAGGTCTTTGTTAATGGTGTTTGGATTGGTGTTCACAGAGATCCAACTAACCTCGTCAAAACTTTGAGAAAGCTCCGTCGTGAGGGTGATATCCAACACGAAGTCTCAGTCGTAAGAGACGTTAGAGAGAAGGAGATTAAGGTTTTCACCGATGCTGGTCGTGTATGTAGACCGCTCTTCTTGGTTGACGAAGAAACACAACAGTTAGAAATTAACAAATCTCACATCGCAAAGATAGAAGCACATACGAATGGAGAAGACGAA
CBS136846^CBS136846  ATGTTGTTCAGGAAACTCACCAAAGATGTTTATAGATATATGCAAAAATGTGTTGAAACTCACAAAGAGTTTAACCTCAATCAAGCTGTCAAGGCAAACACTATCACTAATGGCCTTAAATATTCTCTTGCTACTGGTAACTGGGGTGATCAAAAGAAGTTCATGCAAGCAAGAGCGGGTGTTTCTCAGGTCTTGAATAGATACACATTTGCTTCCACACTTTCCCACTTGAGAAGGTGTAACACACCAATCGGTAGAGATGGTAAGATCGCCAAACCACGTCAATTGCACAACACACATTGGGGTATGGTTTGTCCCGCTGAGACTCCTGAAGGTCAGGCTTGTGGTTTAGTAAAGAACCTTGCACTCATGGCCAATGTCTCGACCGGTAGTTCATCTGCACCAATTCAAGATTTCTTACAAGAATGGGGTATGGAAGAACTTGAAGAGTTCAACCCACGTTCAAATCAAGTCAAGGTTTTCGTGAACGGTGTTTGGATTGGTGTTCACAGAGATCCAACTAACCTCGTCAAAACGTTGAGAAAGCTCCGTCGTGAGGGTGATATCCAACACGAAGTTTCAGTCGTAAGAGATGTCAGAGAGAAGGAGATTAAGGTGTTCACCGATGCTGGTCGTGTATGTAGACCGCTCTTCTTGGTTGACGAAGAAACACAGCAGTTAGAAATTAACAAATCTCACATCGCAAAGATAGAAGCACATACTAACGGAGAAGAT---
CBS136847^CBS136847  ---------------CTCACCAAAGATGTTTATAGATATATGCAAAAATGTGTTGAAACTCACAAAGAGTTTAACCTCAATCAAGCTGTCAAAGCAAACACCATCACTAATGGTCTTAAATATTCTCTTGCTACTGGTAACTGGGGTGATCAAAAGAAGTTCATGCAAGCAAGAGCGGGTGTTTCTCAGGTCTTGAATAGATACACATTTGCTTCTACACTTTCCCACTTGAGAAGGTGTAACACACCGATCGGTAGAGATGGTAAGATCGCCAAGCCACGTCAATTACATAATACACACTGGGGTATGGTTTGTCCTGCTGAGACTCCTGAAGGTCAGGCTTGTGGTTTAGTAAAGAACCTTGCACTTATGGCCAATGTCTCAACTGGTAGTTCATCTGCACCAATTCAAGATTTCTTACAAGAGTGGGGTATGGAAGAGCTTGAAGAGTTTAACCCACGTTCAAATCAAGTCAAGGTCTTTGTTAATGGTGTTTGGATTGGTGTTCACAGAGATCCAACTAACCTCGTCAAAACTTTGAGAAAGCTCCGTCGTGAGGGTGATATCCAACACGAAGTCTCAGTCGTAAGAGACGTTAGAGAGAAGGAGATTAAGGTTTTCACCGATGCTGGTCGTGTATGTAGACCGCTCTTCTTGGTTGACGAAGAAACACAACAGTTAGAAATTAACAAATCTCACATCGCAAAGATAGAAGCACATACGAATGGAGAAGACGAA
CBS136848^CBS136848  ------------AAGCTCACCAAAGATGTTTATAGATATATGCAAAAATGTGTTGAAACTCACAAAGAGTTTAACCTCAATCAAGCTGTCAAGGCAAACACTATCACTAATGGTCTTAAATATTCTCTTGCTACTGGTAACTGGGGTGATCAAAAGAAGTTCATGCAAGCAAGAGCGGGTGTTTCTCAGGTTTTGAATAGATACACATTTGCTTCCACACTTTCCCACTTGAGAAGGTGTAACACACCAATCGGTAGAGATGGTAAGATCGCCAAACCACGTCAATTGCACAACACACATTGGGGTATGGTTTGTCCCGCTGAGACTCCTGAAGGTCAGGCTTGTGGTTTAGTAAAGAACCTTGCACTCATGGCCAATGTCTCGACCGGTAGTTCATCTGCACCAATTCAAGATTTCTTACAAGAATGGGGTATGGAAGAACTTGAAGAGTTCAACCCACGTTCAAATCAAGTCAAGGTTTTCGTGAACGGTGTTTGGATTGGTGTTCACAGAGATCCAACTAACCTCGTCAAAACGTTGAGAAAGCTCCGTCGTGAGGGTGATATCCAACACGAAGTTTCAGTCGTAAGAGATGTCAGAGAGAAGGAGATTAAGGTGTTCACCGATGCTGGTCGTGTATGTAGACCGCTCTTCTTGGTTGACGAAGAAACACAACAGTTAGAAATTAACAAATCTCACATCGCAAAGATAGAAGCACATACTAATGGAGAAGATGAA
CBS136849^CBS136849  ATGTTGTTCAGGAAGCTCACCAAAGATGTTTATAGATATATGCAAAAATGTGTTGAAACTCACAAAGAGTTTAACCTCAATCAAGCTGTTAAAGCAAACACCATCACTAATGGTCTTAAATATTCTCTTGCTACTGGTAACTGGGGTGATCAAAAGAAGTTCATGCAAGCAAGAGCGGGTGTTTCTCAGGTCTTGAATAGATACACGTTTGCTTCTACACTTTCCCACTTGAGAAGGTGTAACACACCGATAGGTAGAGATGGTAAGATCGCCAAACCACGTCAATTACATAATACACACTGGGGTATGGTTTGTCCTGCTGAGACTCCTGAAGGTCAGGCTTGTGGTTTAGTAAAGAACCTTGCACTTATGGCCAATGTCTCAACTGGTAGTTCATCTGCACCAATTCAAGATTTCTTACAAGAGTGGGGTATGGAAGAACTTGAAGAGTTTAATCCACGTTCAAATCAAGTCAAGGTCTTCGTTAACGGTGTCTGGATTGGTGTTCACAGAGATCCAACTAACCTCGTCAAAACTTTGAGAAAGCTCCGTCGTGAGGGTGATATCCAACACGAAGTGTCAGTTGTAAGAGATGTCAGAGAAAAGGAGATTAAGGTTTTCACTGATGCTGGTCGTGTATGTAGACCGCTCTTCTTGGTTGACGAAGAAACACAACAGTTAGAAATTAACAAATCTCACATCGCAAAGATAGAAGCACATACGAATGGAGAAGACGAA
DAOM226641^DAOM226641  ATGTTGTTCAGGAAGCTCACCAAAGATGTTTATAGATATATGCAAAAATGTGTTGAAACTCACAAAGAGTTTAACCTCAATCAAGCTGTCAAAGCAAACACCATCACTAATGGTCTTAAATATTCTCTTGCTACTGGTAACTGGGGTGATCAAAAGAAGTTCATGCAAGCAAGAGCGGGTGTTTCTCAGGTCTTGAATAGATACACATTTGCTTCTACACTTTCCCACTTGAGAAGGTGTAACACACCGATCGGTAGAGATGGTAAGATCGCCAAGCCACGTCAATTACATAATACACACTGGGGTATGGTTTGTCCTGCTGAGACTCCTGAAGGTCAGGCTTGTGGTTTAGTAAAGAACCTTGCACTTATGGCCAATGTCTCAACTGGTAGTTCATCTGCACCAATTCAAGATTTCTTACAAGAGTGGGGTATGGAAGAGCTTGAAGAGTTTAACCCACGTTCAAATCAAGTCAAGGTCTTTGTTAATGGTGTTTGGATTGGTGTTCACAGAGATCCAACTAACCTCGTCAAAACTTTGAGAAAGCTCCGTCGTGAGGGTGATATCCAACACGAAGTCTCAGTCGTAAGAGACGTTAGAGAGAAGGAGATTAAGGTTTTCACCGATGCTGGTCGTGTATGTAGACCGCTCTTCTTGGTTGACGAAGAAACACAACAGTTAGAAATTAACAAATCTCACATCGCAAAGATAGAAGCACATACGAATGGAGAAGACGAA
DAOM226642^DAOM226642  ATGTTGTTCAGGAAGCTCACCAAAGATGTTTATAGATATATGCAAAAATGTGTTGAAACTCACAAAGAGTTTAACCTCAATCAAGCTGTTAAAGCAAACACTATCACTAATGGTCTTAAATATTCTCTTGCTACTGGTAACTGGGGTGATCAAAAGAAGTTCATGCAAGCAAGAGCGGGTGTTTCTCAGGTCTTGAATAGATACACATTTGCCTCTACACTTTCCCACTTGAGAAGGTGTAACACACCAATCGGTAGAGATGGTAAGATCGCCAAGCCCCGTCAATTGCACAATACACACTGGGGTATGGTTTGTCCTGCTGAGACTCCTGAAGGTCAGGCTTGTGGTTTAGTAAAGAACCTTGCACTCATGGCCAATGTTTCAACTGGTAGTTCATCTGCACCAATTCAAGATTTCTTGCAAGAGTGGGGTATGGAAGAACTTGAAGAGTTCAACCCACGTTCAAATCAAGTCAAGGTTTTCGTTAACGGTGTTTGGATTGGTGTTCACAGAGATCCAACTAACCTCGTCAAAACTTTGAGAAAGCTCCGTCGTGAGGGTGATATCCAACACGAAGTTTCAGTCGTAAGAGATGTCAGAGAGAAGGAGATTAAGGTGTTCACCGATGCTGGTCGTGTATGTAGACCGCTCTTCTTGGTTGACGAAGAAACACAGCAGTTAGAAATTAACAAATCTCACATCGCAAAGATAGAAGCACATACGAATGGAGAAGACGAA
DAOM242570^DAOM242570  ATGTTGTTCAGGAAGCTCACCAAAGATGTTTATAGATATATGCAAAAATGTGTTGAAACTCACAAAGAGTTTAACCTCAATCAAGCTGTTAAAGCAAACACTATCACTAATGGTCTTAAATATTCTCTTGCTACTGGTAACTGGGGTGATCAAAAGAAGTTCATGCAAGCAAGAGCGGGTGTTTCTCAGGTCTTGAATAGATACACATTTGCCTCTACACTTTCCCACTTGAGAAGGTGTAACACACCAATCGGTAGAGATGGTAAGATCGCCAAGCCCCGTCAATTGCACAATACACACTGGGGTATGGTTTGTCCTGCTGAGACTCCTGAAGGTCAGGCTTGTGGTTTAGTAAAGAACCTTGCACTCATGGCCAATGTTTCAACTGGTAGTTCATCTGCACCAATTCAAGATTTCTTGCAAGAGTGGGGTATGGAAGAACTTGAAGAGTTCAACCCACGTTCAAATCAAGTCAAGGTTTTCGTTAACGGTGTTTGGATTGGTGTTCACAGAGATCCAACTAACCTCGTCAAAACTTTGAGAAAGCTCCGTCGTGAGGGTGATATCCAACACGAAGTTTCAGTCGTAAGAGATGTCAGAGAGAAGGAGATTAAGGTGTTCACCGATGCTGGTCGTGTATGTAGACCGCTCTTCTTGGTTGACGAAGAAACACAGCAGTTAGAAATTAACAAATCTCACATCGCAAAGATAGAAGCACATACGAATGGAGAAGACGAA
DAOM242571^DAOM242571  ------------------ACCAAAGATGTTTATAGATATATGCAAAAATGTGTTGAAACTCACAAAGAGTTTAACCTCAATCAAGCTGTTAAAGCAAACACTATCACTAATGGTCTTAAATATTCTCTTGCTACTGGTAACTGGGGTGATCAAAAGAAGTTCATGCAAGCAAGAGCGGGTGTTTCTCAGGTCTTGAATAGATACACATTTGCCTCTACACTTTCCCACTTGAGAAGGTGTAACACACCAATCGGTAGAGATGGTAAGATCGCCAAGCCCCGTCAATTGCACAATACACACTGGGGTATGGTTTGTCCTGCTGAGACTCCTGAAGGTCAGGCTTGTGGTTTAGTAAAGAACCTTGCACTCATGGCCAATGTTTCAACTGGTAGTTCATCTGCACCAATTCAAGATTTCTTGCAAGAGTGGGGTATGGAAGAACTTGAAGAGTTCAACCCACGTTCAAATCAAGTCAAGGTTTTCGTTAACGGTGTTTGGATTGGTGTTCACAGAGATCCAACTAACCTCGTCAAAACTTTGAGAAAGCTCCGTCGTGAGGGTGATATCCAACACGAAGTTTCAGTCGTAAGAGATGTCAGAGAGAAGGAGATTAAGGTGTTCACCGATGCTGGTCGTGTATGTAGACCGCTCTTCTTGGTTGACGAAGAAACACAGCAGTTAGAAATTAACAAATCTCACATCGCAAAGATAGAAGCACATACGAATGGAGAAGACGAA
DAOM242694^DAOM242694  ATGTTGTTCAGGAAGCTCACCAGAGATGTTTATAGATACATGCAAAAATGTGTTGAAACTCACAAAGAGTTTAACCTCAATCAAGCTGTTAAAGCAAACACCATCACTAATGGTCTTAAATATTCTCTTGCTACTGGTAACTGGGGTGATCAAAAGAAGTTCATGCAAGCAAGAGCGGGTGTTTCTCAGGTCTTGAATAGATACACGTTTGCTTCTACACTTTCCCACTTGAGAAGGTGTAACACACCGATAGGTAGAGATGGTAAGATCGCCAAACCACGTCAATTACATAATACACACTGGGGTATGGTTTGTCCTGCTGAGACTCCTGAAGGTCAGGCTTGTGGTTTAGTAAAGAACCTTGCACTTATGGCCAATGTCTCAACTGGTAGTTCATCTGCACCAATTCAAGATTTCTTGCAAGAGTGGGGTATGGAAGAACTTGAAGAGTTTAATCCACGTTCAAATCAAGTCAAGGTCTTCGTTAACGGTGTCTGGATTGGTGTTCACAGAGATCCAACTAACCTCGTCAAAACTTTGAGAAAGCTCCGTCGTGAGGGTGATATCCAACACGAAGTGTCAGTTGTAAGAGATGTCAGAGAAAAGGAGATTAAGGTTTTCACTGATGCTGGTCGTGTATGTAGACCGCTCTTCTTGGTTGACGAAGAAACACAACAGTTAGAAATTAACAAATCTCACATCGCAAAGATAGAAGCACATACGAATGGAGAAGACGAA
DAOM242695^DAOM242695  ---------AGGAAGCTCACCAAAGATGTTTATAGATACATGCAAAAATGTGTTGAAACTCACAAAGAGTTTAACCTCAATCAAGCTGTTAAAGCAAACACCATCACTAATGGTCTTAAATATTCTCTTGCTACTGGTAACTGGGGTGATCAAAAGAAGTTCATGCAAGCAAGAGCGGGTGTTTCTCAGGTCTTGAATAGATACACGTTTGCTTCTACACTTTCCCACTTGAGAAGGTGTAACACACCGATAGGTAGAGATGGTAAGATCGCCAAACCACGTCAATTACATAATACACACTGGGGTATGGTTTGTCCTGCTGAGACTCCTGAAGGTCAGGCTTGTGGTTTAGTAAAGAACCTTGCACTTATGGCCAATGTCTCAACTGGTAGTTCATCTGCACCAATTCAAGATTTCTTGCAAGAGTGGGGTATGGAAGAACTTGAAGAGTTTAATCCACGTTCAAATCAAGTCAAGGTCTTCGTTAACGGTGTCTGGATTGGTGTTCACAGAGATCCAACTAACCTCGTCAAAACTTTGAGAAAGCTCCGTCGTGAGGGTGATATCCAACACGAAGTGTCAGTTGTAAGAGATGTCAGAGAAAAGGAGATTAAGGTTTTCACTGATGCTGGTCGTGTATGTAGACCGCTCTTCTTGGTTGACGAAGAAACACAACAGTTAGAAATTAACAAATCTCACATCGCAAAGATAGAAGCACATACGAATGGAGAAGACGAA
DAOM242696^DAOM242696  ATGTTGTTCAGGAAGCTCACCAAAGATGTTTATAGATATATGCAAAAATGTGTTGAAACTCACAAAGAGTTTAACCTCAATCAAGCTGTTAAAGCAAACACCATCACTAATGGTCTTAAATATTCTCTTGCTACTGGTAACTGGGGTGATCAAAAGAAGTTCATGCAAGCAAGAGCGGGTGTTTCTCAGGTCTTGAATAGATACACGTTTGCTTCTACACTTTCCCACTTGAGAAGGTGTAACACACCAATAGGTAGAGATGGTAAGATCGCCAAACCACGTCAATTACATAATACACACTGGGGTATGGTTTGTCCTGCAGAGACTCCTGAAGGTCAGGCTTGTGGTTTAGTAAAGAACCTTGCACTTATGGCCAATGTCTCAACTGGTAGTTCATCTGCACCAATTCAAGATTTCTTACAAGAGTGGGGTATGGAAGAACTTGAAGAGTTTAATCCACGTTCAAATCAAGTCAAGGTCTTCGTTAACGGTGTCTGGATTGGTGTTCACAGAGATCCAACTAACCTCGTCAAAACTTTGAGAAAGCTCCGTCGTGAGGGTGATATCCAACACGAAGTGTCTGTTGTAAGAGATGTCAGAGAAAAGGAGATTAAGGTTTTCACTGATGCTGGTCGTGTATGTAGACCGCTCTTCTTGGTTGACGAAGAAACACAACAGTTAGAAATTAACAAATCTCACATCGCAAAGATAGAAGCACATACGAATGGAGAAGACGAA
DAOM242697^DAOM242697  ATGTTGTTCAGGAAGCTCACCAAAGATGTTTATAGATATATGCAAAAATGTGTTGAAACTCACAAAGAGTTTAACCTCAATCAAGCTGTTAAAGCAAACACCATCACTAATGGTCTTAAATATTCTCTTGCTACTGGTAACTGGGGTGATCAAAAGAAGTTCATGCAAGCAAGAGCGGGTGTTTCTCAGGTCTTGAATAGATACACGTTTGCTTCTACACTTTCCCACTTGAGAAGGTGTAACACACCAATAGGTAGAGATGGTAAGATCGCCAAACCACGTCAATTACATAATACACACTGGGGTATGGTTTGTCCTGCAGAGACTCCTGAAGGTCAGGCTTGTGGTTTAGTAAAGAACCTTGCACTTATGGCCAATGTCTCAACTGGTAGTTCATCTGCACCAATTCAAGATTTCTTACAAGAGTGGGGTATGGAAGAACTTGAAGAGTTTAATCCACGTTCAAATCAAGTCAAGGTCTTCGTTAACGGTGTCTGGATTGGTGTTCACAGAGATCCAACTAACCTCGTCAAAACTTTGAGAAAGCTCCGTCGTGAGGGTGATATCCAACACGAAGTGTCTGTTGTAAGAGATGTCAGAGAAAAGGAGATTAAGGTTTTCACTGATGCTGGTCGTGTATGTAGACCGCTCTTCTTGGTTGACGAAGAAACACAACAGTTAGAAATTAACAAATCTCACATCGCAAAGATAGAAGCACATACG---------------
DAOM242698^DAOM242698  ATGTTGTTCAGGAAGCTCACCAAAGATGTTTATAGATATATGCAAAAATGTGTTGAAACTCACAAAGAGTTTAACCTCAATCAAGCTGTTAAAGCAAACACCATCACTAATGGTCTTAAATATTCTCTTGCTACTGGTAACTGGGGTGATCAAAAGAAGTTCATGCAAGCAAGAGCGGGTGTTTCTCAGGTCTTGAATAGATACACGTTTGCTTCTACACTTTCCCACTTGAGAAGGTGTAACACACCAATAGGTAGAGATGGTAAGATCGCCAAACCACGTCAATTACATAATACACACTGGGGTATGGTTTGTCCTGCAGAGACTCCTGAAGGTCAGGCTTGTGGTTTAGTAAAGAACCTTGCACTTATGGCCAATGTCTCAACTGGTAGTTCATCTGCACCAATTCAAGATTTCTTACAAGAGTGGGGTATGGAAGAACTTGAAGAGTTTAATCCACGTTCAAATCAAGTCAAGGTCTTCGTTAACGGTGTCTGGATTGGTGTTCACAGAGATCCAACTAACCTCGTCAAAACTTTGAGAAAGCTCCGTCGTGAGGGTGATATCCAACATGAAGTGTCAGTTGTAAGAGATGTCAGAGAAAAGGAGATTAAGGTTTTCACTGATGCTGGTCGTGTATGTAGACCGCTCTTCTTGGTTGACGAAGAAACACAACAGCTAGAAATTAACAAATCTCACATCGCAAAGATAGAAGCACATACGAATGGAGAAGACGAA
DAOM242699^DAOM242699  ATGTTGTTCAGGAAGCTCACCAAAGATGTTTATAGATATATGCAAAAATGTGTTGAAACTCACAAAGAGTTTAACCTCAATCAAGCTGTTAAAGCAAACACCATCACTAATGGTCTTAAATATTCTCTTGCTACTGGTAACTGGGGTGATCAAAAGAAGTTCATGCAAGCAAGAGCGGGTGTTTCTCAGGTCTTGAATAGATACACGTTTGCTTCTACACTTTCCCACTTGAGAAGGTGTAACACACCGATAGGTAGAGATGGTAAGATCGCCAAACCACGTCAATTACATAATACACACTGGGGTATGGTTTGTCCTGCTGAGACTCCTGAAGGTCAGGCTTGTGGTTTAGTAAAGAACCTTGCACTTATGGCCAATGTCTCAACTGGTAGTTCATCTGCACCAATTCAAGATTTCTTACAAGAGTGGGGTATGGAAGAACTTGAAGAGTTTAATCCACGTTCAAATCAAGTCAAGGTCTTCGTTAACGGTGTCTGGATTGGTGTTCACAGAGATCCAACTAACCTCGTCAAAACTTTGAGAAAGCTCCGTCGTGAGGGTGATATCCAACACGAAGTGTCAGTTGTAAGAGATGTCAGAGAAAAGGAGATTAAGGTTTTCACTGATGCTGGTCGTGTATGTAGACCGCTCTTCTTGGTTGACGAAGAAACACAACAGTTAGAAATTAACAAATCTCACATCGCAAAGATAGAAGCACATACGAATGGAGAAGACGAA
DAOM242700^DAOM242700  ATGTTGTTCAGGAAGCTCACCAAAGATGTTTATAGATATATGCAAAAATGTGTTGAAACTCACAAAGAGTTTAACCTCAATCAAGCTGTTAAAGCAAACACCATCACTAATGGTCTTAAATATTCTCTTGCTACTGGTAACTGGGGTGATCAAAAGAAGTTCATGCAAGCAAGAGCGGGTGTTTCTCAGGTCTTGAATAGATACACGTTTGCTTCTACACTTTCCCACTTGAGAAGGTGTAACACACCAATAGGTAGAGATGGTAAGATCGCCAAACCACGTCAATTACATAATACACACTGGGGTATGGTTTGTCCTGCAGAGACTCCTGAAGGTCAGGCTTGTGGTTTAGTAAAGAACCTTGCACTTATGGCCAATGTCTCAACTGGTAGTTCATCTGCACCAATTCAAGATTTCTTACAAGAGTGGGGTATGGAAGAACTTGAAGAGTTTAATCCACGTTCAAATCAAGTCAAGGTCTTCGTTAACGGTGTCTGGATTGGTGTTCACAGAGATCCAACTAACCTCGTCAAAACTTTGAGAAAGCTCCGTCGTGAGGGTGATATCCAACACGAAGTGTCTGTTGTAAGAGATGTCAGAGAAAAGGAGATTAAGGTTTTCACTGATGCTGGTCGTGTATGTAGACCGCTCTTCTTGGTTGACGAAGAAACACAACAGTTAGAAATTAACAAATCTCACATCGCAAAGATAGAAGCACATACGAATGGAGAAGAC---
DAOM242701^DAOM242701  ATGTTGTTCAGGAAGCTCACCAAAGATGTTTATAGATATATGCAAAAATGTGTTGAAACTCACAAAGAGTTTAACCTCAATCAAGCTGTTAAAGCAAACACCATCACTAATGGTCTTAAATATTCTCTTGCTACTGGTAACTGGGGTGATCAAAAGAAGTTCATGCAAGCAAGAGCGGGTGTTTCTCAGGTCTTGAATAGATACACGTTTGCTTCTACACTTTCCCACTTGAGAAGGTGTAACACACCAATAGGTAGAGATGGTAAGATCGCCAAACCACGTCAATTACATAATACACACTGGGGTATGGTTTGTCCTGCAGAGACTCCTGAAGGTCAGGCTTGTGGTTTAGTAAAGAACCTTGCACTTATGGCCAATGTCTCAACTGGTAGTTCATCTGCACCAATTCAAGATTTCTTACAAGAGTGGGGTATGGAAGAACTTGAAGAGTTTAATCCACGTTCAAATCAAGTCAAGGTCTTCGTTAACGGTGTCTGGATTGGTGTTCACAGAGATCCAACTAACCTCGTCAAAACTTTGAGAAAGCTCCGTCGTGAGGGTGATATCCAACATGAAGTGTCAGTTGTAAGAGATGTCAGAGAAAAGGAGATTAAGGTTTTCACTGATGCTGGTCGTGTATGTAGACCGCTCTTCTTGGTTGACGAAGAAACACAACAGCTAGAAATTAACAAATCTCACATCGCAAAGATAGAAGCACATACGAATGGAGAAGACGAA
DAOM242702^DAOM242702  ---------------CTCACCAAAGATGTTTATAGATATATGCAAAAATGTGTTGAAACTCACAAAGAGTTTAACCTCAATCAAGCTGTTAAAGCAAACACCATCACTAATGGTCTTAAATATTCTCTTGCTACTGGTAACTGGGGTGATCAAAAGAAGTTCATGCAAGCAAGAGCGGGTGTTTCTCAGGTCTTGAATAGATACACGTTTGCTTCTACACTTTCCCACTTGAGAAGGTGTAACACACCAATAGGTAGAGATGGTAAGATCGCCAAACCACGTCAATTACATAATACACACTGGGGTATGGTTTGTCCTGCAGAGACTCCTGAAGGTCAGGCTTGTGGTTTAGTAAAGAACCTTGCACTTATGGCCAATGTCTCAACTGGTAGTTCATCTGCACCAATTCAAGATTTCTTACAAGAGTGGGGTATGGAAGAACTTGAAGAGTTTAATCCACGTTCAAATCAAGTCAAGGTCTTCGTTAACGGTGTCTGGATTGGTGTTCACAGAGATCCAACTAACCTCGTCAAAACTTTGAGAAAGCTCCGTCGTGAGGGTGATATCCAACACGAAGTGTCTGTTGTAAGAGATGTCAGAGAAAAGGAGATTAAGGTTTTCACTGATGCTGGTCGTGTATGTAGACCGCTCTTCTTGGTTGACGAAGAAACACAACAGTTAGAAATTAACAAATCTCACATCGCAAAGATAGAAGCACATACGAATGGAGAAGACGAA
DAOM242703^DAOM242703  ---------------CTCACCAAAGATGTTTATAGATATATGCAAAAATGTGTTGAAACTCACAAAGAGTTTAACCTCAATCAAGCTGTTAAAGCAAACACCATCACTAATGGTCTTAAATATTCTCTTGCTACTGGTAACTGGGGTGATCAAAAGAAGTTCATGCAAGCAAGAGCGGGTGTTTCTCAGGTCTTGAATAGATACACGTTTGCTTCTACACTTTCCCACTTGAGAAGGTGTAACACACCAATAGGTAGAGATGGTAAGATCGCCAAACCACGTCAATTACATAATACACACTGGGGTATGGTTTGTCCTGCTGAGACTCCTGAAGGTCAGGCTTGTGGTTTAGTAAAGAACCTTGCACTTATGGCCAATGTCTCAACTGGTAGTTCATCTGCACCAATTCAAGATTTCTTACAAGAGTGGGGTATGGAAGAACTTGAAGAGTTTAATCCACGTTCAAATCAAGTCAAGGTCTTCGTTAACGGTGTCTGGATTGGTGTTCACAGAGATCCAACTAACCTCGTCAAAACTTTGAGAAAGCTCCGTCGTGAGGGTGATATCCAACACGAAGTGTCAGTTGTAAGAGATGTCAGAGAAAAGGAGATTAAGGTTTTCACTGATGCTGGTCGTGTATGTAGACCGCTCTTCTTGGTTGACGAAGAAACACAACAGTTAGAAATTAACAAATCTCACATCGCAAAGATAGAAGCACATACGAATGGAGAAGACGAA
DAOM242704^DAOM242704  ATGTTGTTCAGGAAGCTCACCAAAGATGTTTATAGATATATGCAAAAATGTGTTGAAACTCACAAAGAGTTTAACCTCAATCAAGCTGTTAAAGCAAACACCATCACTAATGGTCTTAAATATTCTCTTGCTACTGGTAACTGGGGTGATCAAAAGAAGTTCATGCAAGCAAGAGCGGGTGTTTCTCAGGTCTTGAATAGATACACGTTTGCTTCTACACTTTCCCACTTGAGAAGGTGTAACACACCAATAGGTAGAGATGGTAAGATCGCCAAACCACGTCAATTACATAATACACACTGGGGTATGGTTTGTCCTGCAGAGACTCCTGAAGGTCAGGCTTGTGGTTTAGTAAAGAACCTTGCACTTATGGCCAATGTCTCAACTGGTAGTTCATCTGCACCAATTCAAGATTTCTTACAAGAGTGGGGTATGGAAGAACTTGAAGAGTTTAATCCACGTTCAAATCAAGTCAAGGTCTTCGTTAACGGTGTCTGGATTGGTGTTCACAGAGATCCAACTAACCTCGTCAAAACTTTGAGAAAGCTCCGTCGTGAGGGTGATATCCAACACGAAGTGTCTGTTGTAAGAGATGTCAGAGAAAAGGAGATTAAGGTTTTCACTGATGCTGGTCGTGTATGTAGACCGCTCTTCTTGGTTGACGAAGAAACACAACAGTTAGAAATTAACAAATCTCACATCGCAAAGATAGAAGCACATACG---------------
DAOM242705^DAOM242705  ATGTTGTTCAGGAAGCTCACCAAAGATGTTTATAGATATATGCAAAAATGTGTTGAAACTCACAAAGAGTTTAACCTCAATCAAGCTGTTAAAGCAAACACCATCACTAATGGTCTTAAATATTCTCTTGCTACTGGTAACTGGGGTGATCAAAAGAAGTTCATGCAAGCAAGAGCGGGTGTTTCTCAGGTCTTGAATAGATACACGTTTGCTTCTACACTTTCCCACTTGAGAAGGTGTAACACACCAATAGGTAGAGATGGTAAGATCGCCAAACCACGTCAATTACATAATACACACTGGGGTATGGTTTGTCCTGCAGAGACTCCTGAAGGTCAGGCTTGTGGTTTAGTAAAGAACCTTGCACTTATGGCCAATGTCTCAACTGGTAGTTCATCTGCACCAATTCAAGATTTCTTACAAGAGTGGGGTATGGAAGAACTTGAAGAGTTTAATCCACGTTCAAATCAAGTCAAGGTCTTCGTTAACGGTGTCTGGATTGGTGTTCACAGAGATCCAACTAACCTCGTCAAAACTTTGAGAAAGCTCCGTCGTGAGGGTGATATCCAACATGAAGTGTCAGTTGTAAGAGATGTCAGAGAAAAGGAGATTAAGGTTTTCACTGATGCTGGTCGTGTATGTAGACCGCTCTTCTTGGTTGACGAAGAAACACAACAGCTAGAAATTAACAAATCTCACATCGCAAAGATAGAAGCACATACGAATGGAGAAGACGAA
DAOM242799^DAOM242799  ATGTTGTTCAGGAAGCTCACCAAAGATGTTTATAGATACATGCAAAAATGTGTTGAAACTCACAAAGAGTTTAACCTCAATCAAGCTGTTAAAGCAAACACCATCACTAATGGTCTTAAATATTCTCTTGCTACTGGTAACTGGGGTGATCAAAAGAAGTTCATGCAAGCAAGAGCGGGTGTTTCTCAGGTCTTGAATAGATACACGTTTGCTTCTACACTTTCCCACTTGAGAAGGTGTAACACACCGATAGGTAGAGATGGTAAGATCGCCAAACCACGTCAATTACATAATACACACTGGGGTATGGTTTGTCCTGCTGAGACTCCTGAAGGTCAGGCTTGTGGTTTAGTAAAGAACCTTGCACTTATGGCCAATGTCTCAACTGGTAGTTCATCTGCACCAATTCAAGATTTCTTGCAAGAGTGGGGTATGGAAGAACTTGAAGAGTTTAATCCACGTTCAAATCAAGTCAAGGTCTTCGTTAACGGTGTCTGGATTGGTGTTCACAGAGATCCAACTAACCTCGTCAAAACTTTGAGAAAGCTCCGTCGTGAGGGTGATATCCAACACGAAGTGTCAGTTGTAAGAGATGTCAGAGAAAAGGAGATTAAGGTTTTCACTGATGCTGGTCGTGTATGTAGACCGCTCTTCTTGGTTGACGAAGAAACACAACAGTTAGAAATTAACAAATCTCACATCGCAAAGATAGAAGCACATACGAATGGAGAAGACGAA
DAOM242800^DAOM242800  ------------AAGCTCACCAAAGATGTTTATAGATATATGCAAAAATGTGTTGAAACTCACAAAGAGTTTAACCTCAATCAAGCTGTTAAAGCAAACACCATCACTAATGGTCTTAAATATTCTCTTGCTACTGGTAACTGGGGTGATCAAAAGAAGTTCATGCAAGCAAGAGCGGGTGTTTCTCAGGTCTTGAATAGATACACGTTTGCTTCTACACTTTCCCACTTGAGAAGGTGTAACACACCAATAGGTAGAGATGGTAAGATCGCCAAACCACGTCAATTACATAATACACACTGGGGTATGGTTTGTCCTGCAGAGACTCCTGAAGGTCAGGCTTGTGGTTTAGTAAAGAACCTTGCACTTATGGCCAATGTCTCAACTGGTAGTTCATCTGCACCAATTCAAGATTTCTTACAAGAGTGGGGTATGGAAGAACTTGAAGAGTTTAATCCACGTTCAAATCAAGTCAAGGTCTTCGTTAACGGTGTCTGGATTGGTGTTCACAGAGATCCAACTAACCTCGTCAAAACTTTGAGAAAGCTCCGTCGTGAGGGTGATATCCAACACGAAGTGTCTGTTGTAAGAGATGTCAGAGAAAAGGAGATTAAGGTTTTCACTGATGCTGGTCGTGTATGTAGACCGCTCTTCTTGGTTGACGAAGAAACACAACAGTTAGAAATTAACAAATCTCACATCGCAAAGATAGAAGCACATACGAATGGAGAAGACGAA
EXF5914^EXF5914  ------------GAGCTCACCAAAGATGTTTATAGATATATGCAAAAATGTGTTGAAACTCACAAAGAGTTTAACCTCAATCAAGCTGTCAAGGCAAACACTATCACTAATGGTCTTAAATATTCTCTTGCTACTGGTAACTGGGGTGATCAAAAGAAGTTCATGCAAGCAAGAGCGGGTGTTTCTCAGGTCTTGAATAGATACACATTTGCTTCCACACTTTCCCACTTGAGAAGGTGTAACACACCAATCGGTAGAGATGGTAAGATCGCCAAACCACGTCAATTGCACAACACACATTGGGGTATGGTTTGTCCCGCTGAGACTCCTGAAGGTCAGGCTTGTGGTTTAGTAAAGAACCTTGCACTCATGGCCAATGTCTCGACCGGTAGTTCATCTGCACCAATTCAAGATTTCTTACAAGAATGGGGTATGGAAGAACTTGAAGAGTTCAACCCACGTTCAAATCAAGTCAAGGTTTTCGTGAACGGTGTTTGGATTGGTGTTCACAGAGATCCAACTAACCTCGTCAAAACGTTGAGAAAGCTCCGTCGTGAGGGTGATATCCAACACGAAGTTTCAGTCGTAAGAGATGTCAGAGAGAAGGAGATTAAGGTGTTCACCGATGCTGGTCGTGTATGTAGACCGCTCTTCTTGGTTGACGAAGAAACACAGCAGTTAGAAATTAACAAATCTCACATCGCAAAGATAGAAGCACATACTAACGGAGAA------
EXF5915^EXF5915  ------------GAGCTCACCAAAGATGTTTATAGATATATGCAAAAATGTGTTGAAACTCACAAAGAGTTTAACCTCAATCAAGCTGTCAAGGCAAACACTATCACTAATGGTCTTAAATATTCTCTTGCTACTGGTAACTGGGGTGATCAAAAGAAGTTCATGCAAGCAAGAGCGGGTGTTTCTCAGGTCTTGAATAGATACACATTTGCTTCCACACTTTCCCACTTGAGAAGGTGTAACACACCAATCGGTAGAGATGGTAAGATCGCCAAACCACGTCAATTGCACAACACACATTGGGGTATGGTTTGTCCCGCTGAGACTCCTGAAGGTCAGGCTTGTGGTTTAGTAAAGAACCTTGCACTCATGGCCAATGTCTCGACCGGTAGTTCATCTGCACCAATTCAAGATTTCTTACAAGAATGGGGTATGGAAGAACTTGAAGAGTTCAACCCACGTTCAAATCAAGTCAAGGTTTTCGTGAACGGTGTTTGGATTGGTGTTCACAGAGATCCAACTAACCTCGTCAAAACGTTGAGAAAGCTCCGTCGTGAGGGTGATATCCAACACGAAGTTTCAGTCGTAAGAGATGTCAGAGAGAAGGAGATTAAGGTGTTCACCGATGCTGGTCGTGTATGTAGACCGCTCTTCTTGGTTGACGAAGAAACACAGCAGTTAGAAATTAACAAATCTCACATCGCAAAGATAGAA------------------------
EXF5916^EXF5916  ------------AAGCTCACCAAAGATGTTTATAGATATATGCAAAAATGTGTTGAAACTCACAAAGAGTTTAACCTCAATCAAGCTGTCAAGGCAAACACTATCACTAATGGTCTTAAATATTCTCTTGCTACTGGTAACTGGGGTGATCAAAAGAAGTTCATGCAAGCAAGAGCGGGTGTTTCTCAGGTCTTGAATAGATACACATTTGCTTCCACACTTTCCCACTTGAGAAGGTGTAACACACCAATCGGTAGAGATGGTAAGATCGCCAAACCACGTCAATTGCACAACACACATTGGGGTATGGTTTGTCCCGCTGAGACTCCTGAAGGTCAGGCTTGTGGTTTAGTAAAGAACCTTGCACTCATGGCCAATGTCTCGACCGGTAGTTCATCTGCACCAATTCAAGATTTCTTACAAGAATGGGGTATGGAAGAACTTGAAGAGTTCAACCCACGTTCAAATCAAGTCAAGGTTTTCGTGAACGGTGTTTGGATTGGTGTTCACAGAGATCCAACTAACCTCGTCAAAACGTTGAGAAAGCTCCGTCGTGAGGGTGATATCCAACACGAAGTTTCAGTCGTAAGAGATGTCAGAGAGAAGGAGATTAAGGTGTTCACCGATGCTGGTCGTGTATGTAGACCGCTCTTCTTGGTTGACGAAGAAACACAGCAGTTAGAAATTAACAAATCTCACATCGCAAAGATAGAAGCACATACTAACGGAGAA------
EXF5919^EXF5919  ---------------CTCACCAAAGATGTTTATAGATATATGCAAAAATGTGTTGAAACTCACAAAGAGTTTAACCTCAATCAAGCTGTCAAGGCAAACACTATCACTAATGGCCTTAAATATTCTCTTGCTACTGGTAACTGGGGTGATCAAAAGAAGTTCATGCAAGCAAGAGCGGGTGTTTCTCAGGTCTTGAATAGATACACATTTGCTTCCACACTTTCCCACTTGAGAAGGTGTAACACACCAATCGGTAGAGATGGTAAGATCGCCAAACCACGTCAATTGCACAACACACATTGGGGTATGGTTTGTCCCGCTGAGACTCCTGAAGGTCAGGCTTGTGGTTTAGTAAAGAACCTTGCACTCATGGCCAATGTCTCGACCGGTAGTTCATCTGCACCAATTCAAGATTTCTTACAAGAATGGGGTATGGAAGAACTTGAAGAGTTCAACCCACGTTCAAATCAAGTCAAGGTTTTCGTGAACGGTGTTTGGATTGGTGTTCACAGAGATCCAACTAACCTCGTCAAAACGTTGAGAAAGCTCCGTCGTGAGGGTGATATCCAACACGAAGTTTCAGTCGTAAGAGATGTCAGAGAGAAGGAGATTAAGGTGTTCACCGATGCTGGTCGTGTATGTAGACCGCTCTTCTTGGTTGACGAAGAAACACAGCAGTTAGAAATTAACAAATCTCACATCGCAAAGATAGAAGCACATACTAACGGAGAA------
EXF8299^EXF8299  ATGTTGTTCAGGAAGCTCACCAAAGATGTTTATAGATATATGCAAAAATGTGTTGAAACTCACAAAGAGTTTAACCTCAATCAAGCTGTCAAGGCAAACACTATCACTAATGGTCTTAAATATTCTCTTGCTACTGGTAACTGGGGTGATCAAAAGAAGTTCATGCAAGCAAGAGCGGGTGTTTCTCAGGTCTTGAATAGATACACATTTGCTTCCACACTTTCCCACTTGAGAAGGTGTAACACACCAATCGGTAGAGATGGTAAGATCGCCAAACCACGTCAATTGCACAACACACATTGGGGTATGGTTTGTCCCGCTGAGACTCCTGAAGGTCAGGCTTGTGGTTTAGTAAAGAACCTTGCACTCATGGCCAATGTCTCGACCGGTAGTTCATCTGCACCAATTCAAGATTTCTTACAAGAATGGGGTATGGAAGAACTTGAAGAGTTCAACCCACGTTCAAATCAAGTCAAGGTTTTCGTGAACGGTGTTTGGATTGGTGTTCACAGAGATCCAACTAACCTCGTCAAAACGTTGAGAAAGCTCCGTCGTGAGGGTGATATCCAACACGAAGTTTCAGTCGTAAGAGATGTCAGAGAGAAGGAGATTAAGGTGTTCACCGATGCTGGTCGTGTATGTAGACCGCTCTTCTTGGTTGACGAAGAAACACAGCAGTTAGAAATTAACAAATCTCACATCGCAAAGATAGAAGCACATACTAACGGAGAAGATGAA
EXF8313^EXF8313  ATGTTGTTCAGGAAGCTCACCAAAGATGTTTATAGATATATGCAAAAATGTGTTGAAACTCACAAAGAGTTTAACCTCAATCAAGCTGTCAAGGCAAACACTATCACTAATGGTCTTAAATATTCTCTTGCTACTGGTAACTGGGGTGATCAAAAGAAGTTCATGCAAGCAAGAGCGGGTGTTTCTCAGGTCTTGAATAGATACACATTTGCTTCCACACTTTCCCACTTGAGAAGGTGTAACACACCAATCGGTAGAGATGGTAAGATCGCCAAACCACGTCAATTGCACAACACACATTGGGGTATGGTTTGTCCCGCTGAGACTCCTGAAGGTCAGGCTTGTGGTTTAGTAAAGAACCTTGCACTCATGGCCAATGTCTCGACCGGTAGTTCATCTGCACCAATTCAAGATTTCTTACAAGAATGGGGTATGGAAGAACTTGAAGAGTTCAACCCACGTTCAAATCAAGTCAAGGTTTTCGTGAACGGTGTTTGGATTGGTGTTCACAGAGATCCAACTAACCTCGTCAAAACGTTGAGAAAGCTCCGTCGTGAGGGTGATATCCAACACGAAGTTTCAGTCGTAAGAGATGTCAGAGAGAAGGAGATTAAGGTGTTCACCGATGCTGGTCGTGTATGTAGACCGCTCTTCTTGGTTGACGAAGAAACACAGCAGTTAGAAATTAACAAATCTCACATCGCAAAGATAGAAGCACATACTAACGGAGAAGATGAA
EXF8314^EXF8314  ------------GAGCTCACCAAAGATGTTTATAGATATATGCAAAAATGTGTTGAAACTCACAAAGAGTTTAACCTCAATCAAGCTGTCAAGGCAAACACTATCACTAATGGTCTTAAATATTCTCTTGCTACTGGTAACTGGGGTGATCAAAAGAAGTTCATGCAAGCAAGAGCGGGTGTTTCTCAGGTCTTGAATAGATACACATTTGCTTCCACACTTTCCCACTTGAGAAGGTGTAACACACCAATCGGTAGAGATGGTAAGATCGCCAAACCACGTCAATTGCACAACACACACTGGGGTATGGTTTGTCCCGCTGAGACTCCTGAAGGTCAGGCTTGTGGTTTAGTAAAGAACCTTGCACTCATGGCCAATGTCTCTACCGGTAGTTCATCTGCACCAATTCAAGATTTCTTACAAGAATGGGGTATGGAAGAACTTGAAGAGTTCAACCCACGTTCAAATCAAGTGAAGGTTTTCGTTAACGGTGTTTGGATTGGTGTTCACAGAGATCCAACTAACCTCGTCAAAACGTTGAGAAAGCTCCGTCGTGAGGGTGATATCCAACACGAAGTTTCAGTTGTAAGAGATGTCAGAGAGAAGGAGATTAAGGTGTTCACCGATGCTGGTCGTGTATGTAGACCGCTCTTCTTGGTTGACGAAGAAACACAGCAGTTAGAAATTAACAAATCTCACATCGCAAGGATAGAAGCACATACTAACGGAGAA------
EXF8315^EXF8315  ---------------CTCACCAAAGATGTTTATAGATATATGCAAAAATGTGTTGAAACTCACAAAGAGTTTAACCTCAATCAAGCTGTCAAGGCAAACACTATCACTAATGGTCTTAAATATTCTCTTGCTACTGGTAACTGGGGTGATCAAAAGAAGTTCATGCAAGCAAGAGCGGGTGTTTCTCAGGTCTTGAATAGATACACATTTGCTTCCACACTTTCCCACTTGAGAAGGTGTAACACACCAATCGGTAGAGATGGTAAGATCGCCAAACCACGTCAATTGCACAACACACATTGGGGTATGGTTTGTCCCGCTGAGACTCCTGAAGGTCAGGCTTGTGGTTTAGTAAAGAACCTTGCACTCATGGCCAATGTCTCGACCGGTAGTTCATCTGCACCAATTCAAGATTTCTTACAAGAATGGGGTATGGAAGAACTTGAAGAGTTCAACCCACGTTCAAATCAAGTCAAGGTTTTCGTGAACGGTGTTTGGATTGGTGTTCACAGAGATCCAACTAACCTCGTCAAAACGTTGAGAAAGCTCCGTCGTGAGGGTGATATCCAACACGAAGTTTCAGTCGTAAGAGATGTCAGAGAGAAGGAGATTAAGGTGTTCACCGATGCTGGTCGTGTATGTAGACCGCTCTTCTTGGTTGACGAAGAAACACAGCAGTTAGAAATTAACAAATCTCACATCGCAAAGATAGAAGCACATACTAACGGAGAA------
EXF8327^EXF8327  ------------------ACCAAAGATGTTTATAGATATATGCAAAAATGTGTTGAAACTCACAAAGAGTTTAACCTCAATCAAGCTGTCAAGGCAAACACTATCACTAATGGTCTTAAATATTCTCTTGCTACTGGTAACTGGGGTGATCAAAAGAAGTTCATGCAAGCAAGAGCGGGTGTTTCTCAGGTCTTGAATAGATACACATTTGCTTCCACACTTTCCCACTTGAGAAGGTGTAACACACCAATCGGTAGAGATGGTAAGATCGCCAAACCACGTCAATTGCACAACACACATTGGGGTATGGTTTGTCCCGCTGAGACTCCTGAAGGTCAGGCTTGTGGTTTAGTAAAGAACCTTGCACTCATGGCCAATGTCTCGACCGGTAGTTCATCTGCACCAATTCAAGATTTCTTACAAGAATGGGGTATGGAAGAACTTGAAGAGTTCAACCCACGTTCAAATCAAGTCAAGGTTTTCGTGAACGGTGTTTGGATTGGTGTTCACAGAGATCCAACTAACCTCGTCAAAACGTTGAGAAAGCTCCGTCGTGAGGGTGATATCCAACACGAAGTTTCAGTCGTAAGAGATGTCAGAGAGAAGGAGATTAAGGTGTTCACCGATGCTGGTCGTGTATGTAGACCGCTCTTCTTGGTTGACGAAGAAACACAGCAGTTAGAAATTAACAAATCTCACATCGCAAAGATAGAAGCACATACTAACGGAGAA------
EXF8341^EXF8341  ------------------------------------------------TGTGTTGAAACTCACAAAGAGTTTAACCTCAATCAAGCTGTCAAGGCAAACACTATCACTAATGGTCTTAAATATTCTCTTGCTACTGGTAACTGGGGTGATCAAAAGAAGTTCATGCAAGCAAGAGCGGGTGTTTCTCAGGTCTTGAATAGATACACATTTGCTTCCACACTTTCCCACTTGAGAAGGTGTAACACACCAATCGGTAGAGATGGTAAGATCGCCAAACCACGTCAATTGCACAACACACATTGGGGTATGGTTTGTCCCGCTGAGACTCCTGAAGGTCAGGCTTGTGGTTTAGTAAAGAACCTTGCACTCATGGCCAATGTCTCGACCGGTAGTTCATCTGCACCAATTCAAGATTTCTTACAAGAATGGGGTATGGAAGAACTTGAAGAGTTCAACCCACGTTCAAATCAAGTCAAGGTTTTCGTGAACGGTGTTTGGATTGGTGTTCACAGAGATCCAACTAACCTCGTCAAAACGTTGAGAAAGCTCCGTCGTGAGGGTGATATCCAACACGAAGTTTCAGTCGTAAGAGATGTCAGAGAGAAGGAGATTAAGGTGTTCACCGATGCTGGTCGTGTATGTAGACCGCTCTTCTTGGTTGACGAAGAAACACAGCAGTTAGAAATTAACAAATCTCACATCGCAAAGATAGAAGCACATACTAACGGAGAA------
EXF8342^EXF8342  ---------AGGAAGCTCACCAAAGATGTTTATAGATATATGCAAAAATGTGTTGAAACTCACAAAGAGTTTAACCTCAATCAAGCTGTCAAGGCAAACACTATCACTAATGGTCTTAAATATTCTCTTGCTACTGGTAACTGGGGTGATCAAAAGAAGTTCATGCAAGCAAGAGCGGGTGTTTCTCAGGTCTTGAATAGATACACATTTGCTTCCACACTTTCCCACTTGAGAAGGTGTAACACACCAATCGGTAGAGATGGTAAGATCGCCAAACCACGTCAATTGCACAACACACATTGGGGTATGGTTTGTCCCGCTGAGACTCCTGAAGGTCAGGCTTGTGGTTTAGTAAAGAACCTTGCACTCATGGCCAATGTCTCGACCGGTAGTTCATCTGCACCAATTCAAGATTTCTTACAAGAATGGGGTATGGAAGAACTTGAAGAGTTCAACCCACGTTCAAATCAAGTCAAGGTTTTCGTGAACGGTGTTTGGATTGGTGTTCACAGAGATCCAACTAACCTCGTCAAAACGTTGAGAAAGCTCCGTCGTGAGGGTGATATCCAACACGAAGTTTCAGTCGTAAGAGATGTCAGAGAGAAGGAGATTAAGGTGTTCACCGATGCTGGTCGTGTATGTAGACCGCTCTTCTTGGTTGACGAAGAAACACAGCAGTTAGAAATTAACAAATCTCACATCGCAAAGATAGAAGCACATACTAACGGAGAA------
EXF8343^EXF8343  ATGTTGTTCAGGAAGCTCACCAAAGATGTTTATAGATATATGCAAAAATGTGTTGAAACTCACAAAGAGTTTAACCTCAATCAAGCTGTCAAGGCAAACACTATCACTAATGGTCTTAAATATTCTCTTGCTACTGGTAACTGGGGTGATCAAAAGAAGTTCATGCAAGCAAGAGCGGGTGTTTCTCAGGTCTTGAATAGATACACATTTGCTTCCACACTTTCCCACTTGAGAAGGTGTAACACACCAATCGGTAGAGATGGTAAGATCGCCAAACCACGTCAATTGCACAACACACATTGGGGTATGGTTTGTCCCGCTGAGACTCCTGAAGGTCAGGCTTGTGGTTTAGTAAAGAACCTTGCACTCATGGCCAATGTCTCGACCGGTAGTTCATCTGCACCAATTCAAGATTTCTTACAAGAATGGGGTATGGAAGAACTTGAAGAGTTCAACCCACGTTCAAATCAAGTCAAGGTTTTCGTGAACGGTGTTTGGATTGGTGTTCACAGAGATCCAACTAACCTCGTCAAAACGTTGAGAAAGCTCCGTCGTGAGGGTGATATCCAACACGAAGTTTCAGTCGTAAGAGATGTCAGAGAGAAGGAGATTAAGGTGTTCACCGATGCTGGTCGTGTATGTAGACCGCTCTTCTTGGTTGACGAAGAAACACAGCAGTTAGAAATTAACAAATCTCACATCGCAAAGATAGAAGCACATACTAACGGAGAA------
EXF8344^EXF8344  ---------------CTCACCAAAGATGTTTATAGATATATGCAAAAATGTGTTGAAACTCACAAAGAGTTTAACCTCAATCAAGCTGTCAAGGCAAACACTATCACTAATGGTCTTAAATATTCTCTTGCTACTGGTAACTGGGGTGATCAAAAGAAGTTCATGCAAGCAAGAGCGGGTGTTTCTCAGGTCTTGAATAGATACACATTTGCTTCCACACTTTCCCACTTGAGAAGGTGTAACACACCAATCGGTAGAGATGGTAAGATCGCCAAACCACGTCAATTGCACAACACACATTGGGGTATGGTTTGTCCCGCTGAGACTCCTGAAGGTCAGGCTTGTGGTTTAGTAAAGAACCTTGCACTCATGGCCAATGTCTCGACCGGTAGTTCATCTGCACCAATTCAAGATTTCTTACAAGAATGGGGTATGGAAGAACTTGAAGAGTTCAACCCACGTTCAAATCAAGTCAAGGTTTTCGTGAACGGTGTTTGGATTGGTGTTCACAGAGATCCAACTAACCTCGTCAAAACGTTGAGAAAGCTCCGTCGTGAGGGTGATATCCAACACGAAGTTTCAGTCGTAAGAGATGTCAGAGAGAAGGAGATTAAGGTGTTCACCGATGCTGGTCGTGTATGTAGACCGCTCTTCTTGGTTGACGAAGAAACACAGCAGTTAGAAATTAACAAATCTCACATCGCAAAGATAGAAGCACATACTAACGGAGAA------
EXF8345^EXF8345  ---------------------AAAGATGTTTATAGATATATGCAAAAATGTGTTGAAACTCACAAAGAGTTTAACCTCAATCAAGCTGTCAAGGCAAACACTATCACTAATGGTCTTAAATATTCTCTTGCTACTGGTAACTGGGGTGATCAAAAGAAGTTCATGCAAGCAAGAGCGGGTGTTTCTCAGGTCTTGAATAGATACACATTTGCTTCCACACTTTCCCACTTGAGAAGGTGTAACACACCAATCGGTAGAGATGGTAAGATCGCCAAACCACGTCAATTGCACAACACACATTGGGGTATGGTTTGTCCCGCTGAGACTCCTGAAGGTCAGGCTTGTGGTTTAGTAAAGAACCTTGCACTCATGGCCAATGTCTCGACCGGTAGTTCATCTGCACCAATTCAAGATTTCTTACAAGAATGGGGTATGGAAGAACTTGAAGAGTTCAACCCACGTTCAAATCAAGTCAAGGTTTTCGTGAACGGTGTTTGGATTGGTGTTCACAGAGATCCAACTAACCTCGTCAAAACGTTGAGAAAGCTCCGTCGTGAGGGTGATATCCAACACGAAGTTTCAGTCGTAAGAGATGTCAGAGAGAAGGAGATTAAGGTGTTCACCGATGCTGGTCGTGTATGTAGACCGCTCTTCTTGGTTGACGAAGAAACACAGCAGTTAGAAATTAACAAATCTCACATCGCAAAGATAGAAGCACATACTAACGGAGAA------
EXF8351^EXF8351  ---------------CTCACCAAAGATGTTTATAGATATATGCAAAAATGTGTTGAAACTCACAAAGAGTTTAACCTCAATCAAGCTGTCAAGGCAAACACTATCACTAATGGTCTTAAATATTCTCTTGCTACTGGTAACTGGGGTGATCAAAAGAAGTTCATGCAAGCAAGAGCGGGTGTTTCTCAGGTCTTGAATAGATACACATTTGCTTCCACACTTTCCCACTTGAGAAGGTGTAACACACCAATCGGTAGAGATGGTAAGATCGCCAAACCACGTCAATTGCACAACACACATTGGGGTATGGTTTGTCCCGCTGAGACTCCTGAAGGTCAGGCTTGTGGTTTAGTAAAGAACCTTGCACTCATGGCCAATGTCTCGACCGGTAGTTCATCTGCACCAATTCAAGATTTCTTACAAGAATGGGGTATGGAAGAACTTGAAGAGTTCAACCCACGTTCAAATCAAGTCAAGGTTTTCGTGAACGGTGTTTGGATTGGTGTTCACAGAGATCCAACTAACCTCGTCAAAACGTTGAGAAAGCTCCGTCGTGAGGGTGATATCCAACACGAAGTTTCAGTCGTAAGAGATGTCAGAGAGAAGGAGATTAAGGTGTTCACCGATGCTGGTCGTGTATGTAGACCGCTCTTCTTGGTTGACGAAGAAACACAGCAGTTAGAAATTAACAAATCTCACATCGCAAAGATAGAAGCACATACTAACGGAGAA------
EXF8354^EXF8354  ------------GAGCTCACCAAAGATGTTTATAGATATATGCAAAAATGTGTTGAAACTCACAAAGAGTTTAACCTCAATCAAGCTGTCAAGGCAAACACTATCACTAATGGTCTTAAATATTCTCTTGCTACTGGTAACTGGGGTGATCAAAAGAAGTTCATGCAAGCAAGAGCGGGTGTTTCTCAGGTCTTGAATAGATACACATTTGCTTCCACACTTTCCCACTTGAGAAGGTGTAACACACCAATCGGTAGAGATGGTAAGATCGCCAAACCACGTCAATTGCACAACACACATTGGGGTATGGTTTGTCCCGCTGAGACTCCTGAAGGTCAGGCTTGTGGTTTAGTAAAGAACCTTGCACTCATGGCCAATGTCTCGACCGGTAGTTCATCTGCACCAATTCAAGATTTCTTACAAGAATGGGGTATGGAAGAACTTGAAGAGTTCAACCCACGTTCAAATCAAGTCAAGGTTTTCGTGAACGGTGTTTGGATTGGTGTTCACAGAGATCCAACTAACCTCGTCAAAACGTTGAGAAAGCTCCGTCGTGAGGGTGATATCCAACACGAAGTTTCAGTCGTAAGAGATGTCAGAGAGAAGGAGATTAAGGTGTTCACCGATGCTGGTCGTGTATGTAGACCGCTCTTCTTGGTTGACGAAGAAACACAGCAGTTAGAAATTAACAAATCTCACATCGCAAAGATAGAAGCACATACTAACGGAGAA------
EXF8355^EXF8355  ---------------CTCACCAAAGATGTTTATAGATATATGCAAAAATGTGTTGAAACTCACAAAGAGTTTAACCTCAATCAAGCTGTCAAGGCAAACACTATCACTAATGGTCTTAAATATTCTCTTGCTACTGGTAACTGGGGTGATCAAAAGAAGTTCATGCAAGCAAGAGCGGGTGTTTCTCAGGTCTTGAATAGATACACATTTGCTTCCACACTTTCCCACTTGAGAAGGTGTAACACACCAATCGGTAGAGATGGTAAGATCGCCAAACCACGTCAATTGCACAACACACATTGGGGTATGGTTTGTCCCGCTGAGACTCCTGAAGGTCAGGCTTGTGGTTTAGTAAAGAACCTTGCACTCATGGCCAATGTCTCGACCGGTAGTTCATCTGCACCAATTCAAGATTTCTTACAAGAATGGGGTATGGAAGAACTTGAAGAGTTCAACCCACGTTCAAATCAAGTCAAGGTTTTCGTGAACGGTGTTTGGATTGGTGTTCACAGAGATCCAACTAACCTCGTCAAAACGTTGAGAAAGCTCCGTCGTGAGGGTGATATCCAACACGAAGTTTCAGTCGTAAGAGATGTCAGAGAGAAGGAGATTAAGGTGTTCACCGATGCTGGTCGTGTATGTAGACCGCTCTTCTTGGTTGACGAAGAAACACAGCAGTTAGAAATTAACAAATCTCACATCGCAAAGATAGAAGCACATACTAACGGAGAA------
EXF8356^EXF8356  ATGTTGTTCAGGAAGCTCACCAAAGATGTTTATAGATATATGCAAAAATGTGTTGAAACTCACAAAGAGTTTAACCTCAATCAAGCTGTCAAGGCAAACACTATCACTAATGGTCTTAAATATTCTCTTGCTACTGGTAACTGGGGTGATCAAAAGAAGTTCATGCAAGCAAGAGCGGGTGTTTCTCAGGTCTTGAATAGATACACATTTGCTTCCACACTTTCCCACTTGAGAAGGTGTAACACACCAATCGGTAGAGATGGTAAGATCGCCAAACCACGTCAATTGCACAACACACATTGGGGTATGGTTTGTCCCGCTGAGACTCCTGAAGGTCAGGCTTGTGGTTTAGTAAAGAACCTTGCACTCATGGCCAATGTCTCGACCGGTAGTTCATCTGCACCAATTCAAGATTTCTTACAAGAATGGGGTATGGAAGAACTTGAAGAGTTCAACCCACGTTCAAATCAAGTCAAGGTTTTCGTGAACGGTGTTTGGATTGGTGTTCACAGAGATCCAACTAACCTCGTCAAAACGTTGAGAAAGCTCCGTCGTGAGGGTGATATCCAACACGAAGTTTCAGTCGTAAGAGATGTCAGAGAGAAGGAGATTAAGGTGTTCACCGATGCTGGTCGTGTATGTAGACCGCTCTTCTTGGTTGACGAAGAAACACAGCAGTTAGAAATTAACAAATCTCACATCGCAAAGATAGAAGCACATACTAACGGAGAA------
EXF8586^EXF8586  ---------------CTCACCAAAGATGTTTATAGATATATGCAAAAATGTGTTGAAACTCACAAAGAGTTTAACCTCAATCAAGCTGTCAAGGCAAACACTATCACTAATGGTCTTAAATATTCTCTTGCTACTGGTAACTGGGGTGATCAAAAGAAGTTCATGCAAGCAAGAGCGGGTGTTTCTCAGGTCTTGAATAGATACACATTTGCTTCCACACTTTCCCACTTGAGAAGGTGTAACACACCAATCGGTAGAGATGGTAAGATCGCCAAACCACGTCAATTGCACAACACACATTGGGGTATGGTTTGTCCCGCTGAGACTCCTGAAGGTCAGGCTTGTGGTTTAGTAAAGAACCTTGCACTCATGGCCAATGTCTCGACCGGTAGTTCATCTGCACCAATTCAAGATTTCTTACAAGAATGGGGTATGGAAGAACTTGAAGAGTTCAACCCACGTTCAAATCAAGTCAAGGTTTTCGTGAACGGTGTTTGGATTGGTGTTCACAGAGATCCAACTAACCTCGTCAAAACGTTGAGAAAGCTCCGTCGTGAGGGTGATATCCAACACGAAGTTTCAGTCGTAAGAGATGTCAGAGAGAAGGAGATTAAGGTGTTCACCGATGCTGGTCGTGTATGTAGACCGCTCTTCTTGGTTGACGAAGAAACACAGCAGTTAGAAATTAACAAATCTCACATCGCAAAGATAGAAGCACATACTAACGGAGAA------
EXF8587^EXF8587  ---------------CTCACCAAAGATGTTTATAGATATATGCAAAAATGTGTTGAAACTCACAAAGAGTTTAACCTCAATCAAGCTGTCAAGGCAAACACTATCACTAATGGTCTTAAATATTCTCTTGCTACTGGTAACTGGGGTGATCAAAAGAAGTTCATGCAAGCAAGAGCGGGTGTTTCTCAGGTCTTGAATAGATACACATTTGCTTCCACACTTTCCCACTTGAGAAGGTGTAACACACCAATCGGTAGAGATGGTAAGATCGCCAAACCACGTCAATTGCACAACACACATTGGGGTATGGTTTGTCCCGCTGAGACTCCTGAAGGTCAGGCTTGTGGTTTAGTAAAGAACCTTGCACTCATGGCCAATGTCTCGACCGGTAGTTCATCTGCACCAATTCAAGATTTCTTACAAGAATGGGGTATGGAAGAACTTGAAGAGTTCAACCCACGTTCAAATCAAGTCAAGGTTTTCGTGAACGGTGTTTGGATTGGTGTTCACAGAGATCCAACTAACCTCGTCAAAACGTTGAGAAAGCTCCGTCGTGAGGGTGATATCCAACACGAAGTTTCAGTCGTAAGAGATGTCAGAGAGAAGGAGATTAAGGTGTTCACCGATGCTGGTCGTGTATGTAGACCGCTCTTCTTGGTTGACGAAGAAACACAGCAGTTAGAAATTAACAAATCTCACATCGCAAAGATAGAAGCACATACTAACGGAGAA------
EXF8588^EXF8588  ------------------ACCAAAGATGTTTATAGATATATGCAAAAATGTGTTGAAACTCACAAAGAGTTTAACCTCAATCAAGCTGTCAAGGCAAACACTATCACTAATGGTCTTAAATATTCTCTTGCTACTGGTAACTGGGGTGATCAAAAGAAGTTCATGCAAGCAAGAGCGGGTGTTTCTCAGGTCTTGAATAGATACACATTTGCTTCCACACTTTCCCACTTGAGAAGGTGTAACACACCAATCGGTAGAGATGGTAAGATCGCCAAACCACGTCAATTGCACAACACACATTGGGGTATGGTTTGTCCCGCTGAGACTCCTGAAGGTCAGGCTTGTGGTTTAGTAAAGAACCTTGCACTCATGGCCAATGTCTCGACCGGTAGTTCATCTGCACCAATTCAAGATTTCTTACAAGAATGGGGTATGGAAGAACTTGAAGAGTTCAACCCACGTTCAAATCAAGTCAAGGTTTTCGTGAACGGTGTTTGGATTGGTGTTCACAGAGATCCAACTAACCTCGTCAAAACGTTGAGAAAGCTCCGTCGTGAGGGTGATATCCAACACGAAGTTTCAGTCGTAAGAGATGTCAGAGAGAAGGAGATTAAGGTGTTCACCGATGCTGGTCGTGTATGTAGACCGCTCTTCTTGGTTGACGAAGAAACACAGCAGTTAGAAATTAACAAATCTCACATCGCAAAGATAGAAGCACATACTAACGGAGAA------
EXF8590^EXF8590  ---------------CTCACCAAAGATGTTTATAGATATATGCAAAAATGTGTTGAAACTCACAAAGAGTTTAACCTCAATCAAGCTGTCAAGGCAAACACTATCACTAATGGTCTTAAATATTCTCTTGCTACTGGTAACTGGGGTGATCAAAAGAAGTTCATGCAAGCAAGAGCGGGTGTTTCTCAGGTCTTGAATAGATACACATTTGCTTCCACACTTTCCCACTTGAGAAGGTGTAACACACCAATCGGTAGAGATGGTAAGATCGCCAAACCACGTCAATTGCACAACACACATTGGGGTATGGTTTGTCCCGCTGAGACTCCTGAAGGTCAGGCTTGTGGTTTAGTAAAGAACCTTGCACTCATGGCCAATGTCTCGACCGGTAGTTCATCTGCACCAATTCAAGATTTCTTACAAGAATGGGGTATGGAAGAACTTGAAGAGTTCAACCCACGTTCAAATCAAGTCAAGGTTTTCGTGAACGGTGTTTGGATTGGTGTTCACAGAGATCCAACTAACCTCGTCAAAACGTTGAGAAAGCTCCGTCGTGAGGGTGATATCCAACACGAAGTTTCAGTCGTAAGAGATGTCAGAGAGAAGGAGATTAAGGTGTTCACCGATGCTGGTCGTGTATGTAGACCGCTCTTCTTGGTTGACGAAGAAACACAGCAGTTAGAAATTAACAAATCTCACATCGCAAAGATAGAAGCACATACTAACGGAGAA------
EXF8591^EXF8591  ------------AAGCTCACCAAAGATGTTTATAGATATATGCAAAAATGTGTTGAAACTCACAAAGAGTTTAACCTCAATCAAGCTGTCAAGGCAAACACTATCACTAATGGTCTTAAATATTCTCTTGCTACTGGTAACTGGGGTGATCAAAAGAAGTTCATGCAAGCAAGAGCGGGTGTTTCTCAGGTCTTGAATAGATACACATTTGCTTCCACACTTTCCCACTTGAGAAGGTGTAACACACCAATCGGTAGAGATGGTAAGATCGCCAAACCACGTCAATTGCACAACACACATTGGGGTATGGTTTGTCCCGCTGAGACTCCTGAAGGTCAGGCTTGTGGTTTAGTAAAGAACCTTGCACTCATGGCCAATGTCTCGACCGGTAGTTCATCTGCACCAATTCAAGATTTCTTACAAGAATGGGGTATGGAAGAACTTGAAGAGTTCAACCCACGTTCAAATCAAGTCAAGGTTTTCGTGAACGGTGTTTGGATTGGTGTTCACAGAGATCCAACTAACCTCGTCAAAACGTTGAGAAAGCTCCGTCGTGAGGGTGATATCCAACACGAAGTTTCAGTCGTAAGAGATGTCAGAGAGAAGGAGATTAAGGTGTTCACCGATGCTGGTCGTGTATGTAGACCGCTCTTCTTGGTTGACGAAGAAACACAGCAGTTAGAAATTAACAAATCTCACATCGCAAAGATAGAAGCACATACTAACGGAGAAGATGAA
EXF8592^EXF8592  ---------------CTCACCAAAGATGTTTATAGATATATGCAAAAATGTGTTGAAACTCACAAAGAGTTTAACCTCAATCAAGCTGTCAAGGCAAACACTATCACTAATGGTCTTAAATATTCTCTTGCTACTGGTAACTGGGGTGATCAAAAGAAGTTCATGCAAGCAAGAGCGGGTGTTTCTCAGGTTTTGAATAGATACACATTTGCTTCCACACTTTCCCACTTGAGAAGGTGTAACACACCAATCGGTAGAGATGGTAAGATCGCCAAACCACGTCAATTGCACAACACACATTGGGGTATGGTTTGTCCCGCTGAGACTCCTGAAGGTCAGGCTTGTGGTTTAGTAAAGAACCTTGCACTCATGGCCAATGTCTCGACCGGTAGTTCATCTGCACCAATTCAAGATTTCTTACAAGAATGGGGTATGGAAGAACTTGAAGAGTTCAACCCACGTTCAAATCAAGTCAAGGTTTTCGTGAACGGTGTTTGGATTGGTGTTCACAGAGATCCAACTAACCTCGTCAAAACGTTGAGAAAGCTCCGTCGTGAGGGTGATATCCAACACGAAGTTTCAGTCGTAAGAGATGTCAGAGAGAAGGAGATTAAGGTGTTCACCGATGCTGGTCGTGTATGTAGACCGCTCTTCTTGGTTGACGAAGAAACACAACAGTTAGAAATTAACAAATCTCACATCGCAAAGATAGAAGCACATACT---------------
EXF8738^EXF8738  ATGTTGTTCAGGAAGCTCACCAAAGATGTTTATAGATATATGCAAAAATGTGTTGAAACTCACAAAGAGTTTAACCTCAATCAAGCTGTTAAAGCAAACACCATCACTAATGGTCTTAAATATTCTCTTGCTACTGGTAACTGGGGTGATCAAAAGAAGTTCATGCAAGCAAGAGCGGGTGTTTCTCAGGTCTTGAATAGATACACGTTTGCTTCTACACTTTCCCACTTGAGAAGGTGTAACACACCAATAGGTAGAGATGGTAAGATCGCCAAACCACGTCAATTACATAATACACACTGGGGTATGGTTTGTCCTGCTGAGACTCCTGAAGGTCAGGCTTGTGGTTTAGTAAAGAACCTTGCACTTATGGCCAATGTCTCAACTGGTAGTTCATCTGCACCAATTCAAGATTTCTTACAAGAGTGGGGTATGGAAGAACTTGAAGAGTTTAATCCACGTTCAAATCAAGTCAAGGTCTTCGTTAACGGTGTCTGGATTGGTGTTCACAGAGATCCAACTAACCTCGTCAAAACTTTGAGAAAGCTCCGTCGTGAGGGTGATATCCAACACGAAGTGTCAGTTGTAAGAGATGTCAGAGAAAAGGAGATTAAGGTTTTCACTGATGCTGGTCGTGTATGTAGACCGCTCTTCTTGGTTGACGAAGAAACACAACAGTTAGAAATTAACAAATCTCACATCGCAAAGATAGAAGCACATACGAATGGAGAAGACGAA
EXF8739^EXF8739  ATGTTGTTCAGGAAGCTCACCAAAGATGTTTATAGATATATGCAAAAATGTGTTGAAACTCACAAAGAGTTTAACCTCAATCAAGCTGTTAAAGCAAACACTATCACTAATGGTCTTAAATATTCTCTTGCTACTGGTAACTGGGGTGATCAGAAGAAGTTCATGCAAGCAAGAGCGGGTGTTTCTCAGGTCTTGAATAGATACACATTTGCTTCTACACTTTCCCACTTGAGAAGGTGTAACACACCAATCGGTAGAGATGGTAAGATCGCCAAGCCACGTCAATTACATAATACACACTGGGGTATGGTTTGTCCTGCCGAGACTCCTGAAGGTCAGGCTTGTGGTCTAGTAAAGAACCTTGCACTCATGGCCAATGTCTCAACTGGTAGTTCATCTGCACCAATTCAAGATTTCTTGCAAGAGTGGGGTATGGAAGAACTTGAAGAGTTTAACCCACGTTCAAATCAAGTCAAGGTCTTCGTTAATGGTGTATGGATTGGTGTTCACAGGGATCCAACTAACCTCGTCAAAACTTTGAGAAAGCTTCGTCGTGAGGGTGATATCCAACACGAAGTCTCAGTTGTGAGAGATGTCAGAGAGAAGGAGATTAAAGTTTTCACAGATGCTGGTCGTGTATGTAGACCGCTCTTCTTGGTTGACGAAGAAACACAACAGTTAGAAATTAACAAATCTCACATCGCAAAGATAGAAGCACACACGAATGGAGAAGACGAA
EXF8740^EXF8740  ATGTTGTTCAGGAAGCTCACCAAAGATGTTTATAGATACATGCAAAAATGTGTTGAAACTCACAAAGAGTTTAACCTCAATCAAGCTGTTAAAGCAAACACCATCACTAATGGTCTTAAATATTCTCTTGCTACTGGTAACTGGGGTGATCAAAAGAAGTTCATGCAAGCAAGAGCGGGTGTTTCTCAGGTCTTGAATAGATACACGTTTGCTTCTACACTTTCCCACTTGAGAAGGTGTAACACACCGATAGGTAGAGATGGTAAGATCGCCAAACCACGTCAATTACATAATACACACTGGGGTATGGTTTGTCCTGCTGAGACTCCTGAAGGTCAGGCTTGTGGTTTAGTAAAGAACCTTGCACTTATGGCCAATGTCTCAACTGGTAGTTCATCTGCACCAATTCAAGATTTCTTGCAAGAGTGGGGTATGGAAGAACTTGAAGAGTTTAATCCACGTTCAAATCAAGTCAAGGTCTTCGTTAACGGTGTCTGGATTGGTGTTCACAGAGATCCAACTAACCTCGTCAAAACTTTGAGAAAGCTCCGTCGTGAGGGTGATATCCAACACGAAGTGTCAGTTGTAAGAGATGTCAGAGAAAAGGAGATTAAGGTTTTCACTGATGCTGGTCGTGTATGTAGACCGCTCTTCTTGGTTGACGAAGAAACACAACAGTTAGAAATTAACAAATCTCACATCGCAAAGATAGAAGCACATACGAATGGAGAAGACGAA
EXF8741^EXF8741  ATGTTGTTCAGGAAGCTCACCAAAGATGTTTATAGATATATGCAAAAATGTGTTGAAACTCACAAAGAGTTTAACCTCAATCAAGCTGTTAAAGCAAACACCATCACTAATGGTCTTAAATATTCTCTTGCTACTGGTAACTGGGGTGATCAAAAGAAGTTCATGCAAGCAAGAGCGGGTGTTTCTCAGGTCTTGAATAGATACACGTTTGCTTCTACACTTTCCCACTTGAGAAGGTGTAACACACCAATAGGTAGAGATGGTAAGATCGCCAAACCACGTCAATTACATAATACACACTGGGGTATGGTTTGTCCTGCAGAGACTCCTGAAGGTCAGGCTTGTGGTTTAGTAAAGAACCTTGCACTTATGGCCAATGTCTCAACTGGTAGTTCATCTGCACCAATTCAAGATTTCTTACAAGAGTGGGGTATGGAAGAACTTGAAGAGTTTAATCCACGTTCAAATCAAGTCAAGGTCTTCGTTAACGGTGTCTGGATTGGTGTTCACAGAGATCCAACTAACCTCGTCAAAACTTTGAGAAAGCTCCGTCGTGAGGGTGATATCCAACACGAAGTGTCTGTTGTAAGAGATGTCAGAGAAAAGGAGATTAAGGTTTTCACTGATGCTGGTCGTGTATGTAGACCGCTCTTCTTGGTTGACGAAGAAACACAACAGTTAGAAATTAACAAATCTCACATCGCAAAGATAGAAGCACATACGAATGGAGAAGACGAA
EXF8744^EXF8744  ATGTTGTTCAGGAAGCTCACCAAAGATGTTTATAGATATATGCAAAAATGTGTTGAAACTCACAAAGAGTTTAACCTCAATCAAGCTGTTAAAGCAAACACTATCACTAATGGTCTTAAATATTCTCTTGCTACTGGTAACTGGGGTGATCAGAAGAAGTTCATGCAAGCAAGAGCAGGTGTTTCTCAGGTCTTGAATAGATACACATTTGCTTCTACACTTTCCCACTTGAGAAGGTGTAACACACCAATCGGTAGAGATGGTAAGATCGCCAAGCCACGTCAATTACATAATACACACTGGGGTATGGTTTGTCCTGCCGAGACTCCTGAAGGTCAGGCTTGTGGTCTAGTAAAGAACCTTGCACTCATGGCCAATGTCTCAACTGGTAGTTCATCTGCACCAATTCAAGATTTCTTGCAAGAGTGGGGTATGGAAGAACTTGAAGAGTTTAACCCACGTTCAAATCAAGTCAAGGTCTTCGTTAATGGTGTATGGATTGGTGTTCACAGGGATCCAACTAACCTCGTCAAAACTTTGAGAAAGCTTCGTCGTGAGGGTGATATCCAACACGAAGTCTCAGTTGTGAGAGATGTCAGAGAGAAGGAGATTAAAGTTTTCACAGATGCTGGTCGTGTATGTAGACCGCTCTTCTTGGTTGACGAAGAAACACAACAGTTAGAAATTAACAAATCTCACATCGCAAAGATAGAAGCACACACGAATGGAGAAGACGAA
EXF8745^EXF8745  ATGTTGTTCAGGAAGCTCACCAAAGATGTTTATAGATATATGCAAAAATGTGTTGAAACTCACAAAGAGTTTAACCTCAATCAAGCTGTTAAAGCAAACACCATCACTAATGGTCTTAAATATTCTCTTGCTACTGGTAACTGGGGTGATCAAAAGAAGTTCATGCAAGCAAGAGCGGGTGTTTCTCAGGTCTTGAATAGATACACGTTTGCTTCTACACTTTCCCACTTGAGAAGGTGTAACACACCAATAGGTAGAGATGGTAAGATCGCCAAACCACGTCAATTACATAATACACACTGGGGTATGGTTTGTCCTGCTGAGACTCCTGAAGGTCAGGCTTGTGGTTTAGTAAAGAACCTTGCACTTATGGCCAATGTCTCAACTGGTAGTTCATCTGCACCAATTCAAGATTTCTTACAAGAGTGGGGTATGGAAGAACTTGAAGAGTTTAATCCACGTTCAAATCAAGTCAAGGTCTTCGTTAACGGTGTCTGGATTGGTGTTCACAGAGATCCAACTAACCTCGTCAAAACTTTGAGAAAGCTCCGTCGTGAGGGTGATATCCAACACGAAGTGTCAGTTGTAAGAGATGTCAGAGAAAAGGAGATTAAGGTTTTCACTGATGCTGGTCGTGTATGTAGACCGCTCTTCTTGGTTGACGAAGAAACACAACAGTTAGAAATTAACAAATCTCACATCGCAAAGATAGAAGCACATACGAATGGAGAAGACGAA
EXF8746^EXF8746  ATGTTGTTCAGGAAGCTCACCAAAGATGTTTATAGATATATGCAAAAATGTGTTGAAACTCACAAAGAGTTTAACCTCAATCAAGCTGTTAAAGCAAACACTATCACTAATGGTCTTAAATATTCTCTTGCTACTGGTAACTGGGGTGATCAGAAGAAGTTCATGCAAGCAAGAGCGGGTGTTTCTCAGGTCTTGAATAGATACACATTTGCTTCTACACTTTCCCACTTGAGAAGGTGTAACACACCAATCGGTAGAGATGGTAAGATCGCCAAGCCACGTCAATTACATAATACACACTGGGGTATGGTTTGTCCTGCCGAGACTCCTGAAGGTCAGGCTTGTGGTCTAGTAAAGAACCTTGCACTCATGGCCAATGTCTCAACTGGTAGTTCATCTGCACCAATTCAAGATTTCTTGCAAGAGTGGGGTATGGAAGAACTTGAAGAGTTTAACCCACGTTCAAATCAAGTCAAGGTCTTCGTTAATGGTGTATGGATTGGTGTTCACAGGGATCCAACTAACCTCGTCAAAACTTTGAGAAAGCTTCGTCGTGAGGGTGATATCCAACACGAAGTCTCAGTTGTGAGAGATGTCAGAGAGAAGGAGATTAAAGTTTTCACAGATGCTGGTCGTGTATGTAGACCGCTCTTCTTGGTTGACGAAGAAACACAACAGTTAGAAATTAACAAATCTCACATCGCAAAGATAGAAGCACACACGAATGGAGAAGACGAA
EXF8747^EXF8747  ------TTCAGGAAGCTCACCAAAGATGTTTATAGATATATGCAAAAATGTGTTGAAACTCACAAAGAGTTTAACCTCAATCAAGCTGTTAAAGCAAACACCATCACTAATGGTCTTAAATATTCTCTTGCTACTGGTAACTGGGGTGATCAAAAGAAGTTCATGCAAGCAAGAGCGGGTGTTTCTCAGGTCTTGAATAGATACACGTTTGCTTCTACACTTTCCCACTTGAGAAGGTGTAACACACCAATAGGTAGAGATGGTAAGATCGCCAAACCACGTCAATTACATAATACACACTGGGGTATGGTTTGTCCTGCAGAGACTCCTGAAGGTCAGGCTTGTGGTTTAGTAAAGAACCTTGCACTTATGGCCAATGTCTCAACTGGTAGTTCATCTGCACCAATTCAAGATTTCTTACAAGAGTGGGGTATGGAAGAACTTGAAGAGTTTAATCCACGTTCAAATCAAGTCAAGGTCTTCGTTAACGGTGTCTGGATTGGTGTTCACAGAGATCCAACTAACCTCGTCAAAACTTTGAGAAAGCTCCGTCGTGAGGGTGATATCCAACACGAAGTGTCTGTTGTAAGAGATGTCAGAGAAAAGGAGATTAAGGTTTTCACTGATGCTGGTCGTGTATGTAGACCGCTCTTCTTGGTTGACGAAGAAACACAACAGTTAGAAATTAACAAATCTCACATCGCAAAGATAGAAGCACATACGAATGGAGAAGACGAA
EXF8748^EXF8748  ------------AAGCTCACCAAAGATGTTTATAGATATATGCAAAAATGTGTTGAAACTCACAAAGAGTTTAACCTCAATCAAGCTGTTAAAGCAAACACCATCACTAATGGTCTTAAATATTCTCTTGCTACTGGTAACTGGGGTGATCAAAAGAAGTTCATGCAAGCAAGAGCAGGTGTTTCTCAGGTCTTGAATAGATACACATTTGCTTCTACACTTTCCCACTTGAGAAGGTGTAACACACCAATCGGAAGAGATGGTAAGATCGCCAAGCCACGTCAATTACATAATACACACTGGGGTATGGTTTGTCCTGCTGAGACTCCTGAAGGTCAGGCTTGTGGTTTAGTAAAGAACCTTGCACTTATGGCCAATGTCTCAACTGGTAGTTCATCTGCACCAATTCAAGATTTCTTACAAGAGTGGGGTATGGAAGAGCTTGAAGAGTTTAACCCTCGTTCAAATCAAGTCAAGGTCTTTGTTAATGGTGTTTGGATTGGTGTTCACAGAGATCCAACTAACCTCGTCAAAACTTTGAGAAAGCTCCGTCGTGAGGGTGATATCCAACACGAAGTCTCAGTCGTAAGAGACGTCAGAGAGAAGGAAATTAAGGTTTTCACCGATGCTGGTCGTGTATGTAGACCGCTCTTCTTGGTTGACGAAGAAACACAACAGTTAGAAATTAACAAATCTCACATCGCAAAGATAGAAGCACACACTAATGGAGAAGACGAA
EXF8749^EXF8749  ------------GAGCTCACCAAAGATGTTTATAGATATATGCAAAAATGTGTTGAAACTCACAAAGAGTTTAACCTCAATCAAGCTGTTAAAGCAAACACCATCACTAATGGTCTTAAATATTCTCTTGCTACTGGTAACTGGGGTGATCAAAAGAAGTTCATGCAAGCAAGAGCGGGTGTTTCTCAGGTCTTGAATAGATACACGTTTGCTTCTACACTTTCCCACTTGAGAAGGTGTAACACACCAATAGGTAGAGATGGTAAGATCGCCAAACCACGTCAATTACATAATACACACTGGGGTATGGTTTGTCCTGCAGAGACTCCTGAAGGTCAGGCTTGTGGTTTAGTAAAGAACCTTGCACTTATGGCCAATGTCTCAACTGGTAGTTCATCTGCACCAATTCAAGATTTCTTACAAGAGTGGGGTATGGAAGAACTTGAAGAGTTTAATCCACGTTCAAATCAAGTCAAGGTCTTCGTTAACGGTGTCTGGATTGGTGTTCACAGAGATCCAACTAACCTCGTCAAAACTTTGAGAAAGCTCCGTCGTGAGGGTGATATCCAACATGAAGTGTCAGTTGTAAGAGATGTCAGAGAAAAGGAGATTAAGGTTTTCACTGATGCTGGTCGTGTATGTAGACCGCTCTTCTTGGTTGACGAAGAAACACAACAGCTAGAAATTAACAAATCTCACATCGCAAAGATAGAAGCACATACGAATGGAGAAGACGAA
EXF8754^EXF8754  ATGTTGTTCAGGAAGCTCACCAAAGATGTTTATAGATATATGCAAAAATGTGTTGAAACTCACAAAGAGTTTAACCTCAATCAAGCTGTTAAAGCAAACACCATCACTAATGGTCTTAAATATTCTCTTGCTACTGGTAACTGGGGTGATCAAAAGAAGTTCATGCAAGCAAGAGCGGGTGTTTCTCAGGTCTTGAATAGATACACGTTTGCTTCTACACTTTCCCACTTGAGAAGGTGTAACACACCAATAGGTAGAGATGGTAAGATCGCCAAACCACGTCAATTACATAATACACACTGGGGTATGGTTTGTCCTGCTGAGACTCCTGAAGGTCAGGCTTGTGGTTTAGTAAAGAACCTTGCACTTATGGCCAATGTCTCAACTGGTAGTTCATCTGCACCAATTCAAGATTTCTTACAAGAGTGGGGTATGGAAGAACTTGAAGAGTTTAATCCACGTTCAAATCAAGTCAAGGTCTTCGTTAACGGTGTCTGGATTGGTGTTCACAGAGATCCAACTAACCTCGTCAAAACTTTGAGAAAGCTCCGTCGTGAGGGTGATATCCAACACGAAGTGTCAGTTGTAAGAGATGTCAGAGAAAAGGAGATTAAGGTTTTCACTGATGCTGGTCGTGTATGTAGACCGCTCTTCTTGGTTGACGAAGAAACACAACAGTTAGAAATTAACAAATCTCACATCGCAAAGATAGAAGCACATACGAATGGAGAAGACGAA
EXF8757^EXF8757  ATGTTGTTCAGGAAGCTCACCAAAGATGTTTATAGATATATGCAAAAATGTGTTGAAACTCACAAAGAGTTTAACCTCAATCAAGCTGTTAAAGCAAACACCATCACTAATGGTCTTAAATATTCTCTTGCTACTGGTAACTGGGGTGATCAAAAGAAGTTCATGCAAGCAAGAGCGGGTGTTTCTCAGGTCTTGAATAGATACACGTTTGCTTCTACACTTTCCCACTTGAGAAGGTGTAACACACCAATAGGTAGAGATGGTAAGATCGCCAAACCACGTCAATTACATAATACACACTGGGGTATGGTTTGTCCTGCTGAGACTCCTGAAGGTCAGGCTTGTGGTTTAGTAAAGAACCTTGCACTTATGGCCAATGTCTCAACTGGTAGTTCATCTGCACCAATTCAAGATTTCTTACAAGAGTGGGGTATGGAAGAACTTGAAGAGTTTAATCCACGTTCAAATCAAGTCAAGGTCTTCGTTAACGGTGTCTGGATTGGTGTTCACAGAGATCCAACTAACCTCGTCAAAACTTTGAGAAAGCTCCGTCGTGAGGGTGATATCCAACACGAAGTGTCAGTTGTAAGAGATGTCAGAGAAAAGGAGATTAAGGTTTTCACTGATGCTGGTCGTGTATGTAGACCGCTCTTCTTGGTTGACGAAGAAACACAACAGTTAGAAATTAACAAATCTCACATCGCAAAGATAGAAGCACATACGAATGGAGAAGACGAA
EXF8758^EXF8758  ------------------------------------------------TGTGTTGAAACTCACAAAGAGTTTAACCTCAATCAAGCTGTTAAAGCAAACACCATCACTAATGGTCTTAAATATTCTCTTGCTACTGGTAACTGGGGTGATCAAAAGAAGTTCATGCAAGCAAGAGCGGGTGTTTCTCAGGTCTTGAATAGATACACGTTTGCTTCTACACTTTCCCACTTGAGAAGGTGTAACACACCAATAGGTAGAGATGGTAAGATCGCCAAACCACGTCAATTACATAATACACACTGGGGTATGGTTTGTCCTGCTGAGACTCCTGAAGGTCAGGCTTGTGGTTTAGTAAAGAACCTTGCACTTATGGCCAATGTCTCAACTGGTAGTTCATCTGCACCAATTCAAGATTTCTTACAAGAGTGGGGTATGGAAGAACTTGAAGAGTTTAATCCACGTTCAAATCAAGTCAAGGTCTTCGTTAACGGTGTCTGGATTGGTGTTCACAGAGATCCAACTAACCTCGTCAAAACTTTGAGAAAGCTCCGTCGTGAGGGTGATATCCAACACGAAGTGTCAGTTGTAAGAGATGTCAGAGAAAAGGAGATTAAGGTTTTCACTGATGCTGGTCGTGTATGTAGACCGCTCTTCTTGGTTGACGAAGAAACACAACAGTTAGAAATTAACAAATCTCACATCGCAAAGATAGAAGCACATACGAATGGAGAAGACGAA

 90 607
CBS196.56^CBS196.56  AAGCAGTATCAAGAATACCTCAACAAAGAAAAAGAAGATGCTGAGTTCCCTGATGAAATTGACACACCGTTGGATATACCAGCCAGGGAGAGATTTGCACGTTACAGGGGTCTCAAGTCATTCAGAACATCACCATGGGATCCTTATGAGAACCTCCCAATTGAAATGAGCAAGGTCTTTGAGTTCGAGAATTACGACCAGATGTCAAAACGTGTAATCAAGAGGGTCAAGATGGGTGTGGATGAGGATACTGAGTCGACCTCAGTTGAACCTGGCAAGAGAGTAACATTACACATTAAAAATGTCAGCAAGGATCTCTCAGTTATACAATCATCCGAATTACCACTCGTCATATTCAGCTTATTGCCTCACGAGAAGAAAAAGTCACTTGTTAATATGACTATCCAACGTAACACCGAATATACAGGTTTAGTGAAGTCCAAGGATCCACTTACTGCTATTATCGGTTCAAGGAAACTTCAAATAAACCCAATCTATTCACAAAACACACCAAAAGGTTTGAACAACGTACACAAATTTGAAAGATACCTCAGACATGGTGATGCATCAGTAGCAACAATTTTTGGTCCAGTTACATGGGGTAAGG
CBS633.66^CBS633.66  ---------CAAGAATACCTTAACAAAGAAAAAGAAGATGCTGAGTTCCCCGATGAAATTGACACACCGTTGGATATACCAGCCAGGGAGAGATTTGCACGTTACAGGGGTCTCAAGTCATTCAGAACGTCACCATGGGATCCTTATGAGAATCTCCCAATTGAAATGAGCAAAGTCTTTGAGTTTGAGAATTACGACCAGATGTCAAAACGAGTAATCAAGAGGGTCAAGATGGGTATGGATGAGGATGGTGAATCCACCTCAGTTGAACCTGGCAAGAGAGTAACATTGCACATTAAAAATGTCAGCAAGGATCTCTCAGTTATTCAATCATCCGAATTACCACTTGTCATATTCAGCTTATTGCCTCACGAGAAGAAAAAGTCACTTGTTAATATGACTATTCAACGTAACACTGAATATACAGGTTTAGTAAAGTCCAAGGATCCACTTACTGCTATCATTGGTTCAAGAAAACTTCAAATAAACCCAATCTATTCACAAAACACACCAAAAGGTTTGAACAACGTACACAAGTTTGAAAGATACCTCAGACATGGTGATGCATCAGTAGCAACAATTTTTGGTCCAGTTACATGGGGTAAGG
CBS818.96^CBS818.96  ---------CAAGAATACCTCAACAAAGAAAAAGAAGATGCTGAGTTCCCTGATGAAATTGACACACCGTTGGATATACCAGCCAGGGAGAGATTTGCACGTTACAGGGGTCTCAAGTCATTCAGAACATCACCATGGGATCCTTATGAGAACCTCCCAATTGAAATGAGCAAGGTCTTTGAGTTCGAGAATTACGACCAGATGTCAAAACGTGTAATCAAGAGGGTCAAGATGGGTGTGGATGAGGATACTGAGTCGACCTCAGTTGAACCTGGCAAGAGAGTAACATTACACATTAAAAATGTCAGCAAGGATCTCTCAGTTATACAATCATCCGAATTACCACTCGTCATATTCAGCTTATTGCCTCACGAGAAGAAAAAGTCACTTGTTAATATGACTATCCAACGTAACACCGAATATACAGGTTTAGTGAAGTCCAAGGATCCACTTACTGCTATTATCGGTTCAAGGAAACTTCAAATAAACCCAATCTATTCACAAAACACACCAAAAGGTTTGAACAACGTACACAAATTTGAAAGATACCTCAGACATGGTGATGCATCAGTAGCAACAATTTTTGGTCCAGTTACATGGGGTAAGG
CBS110595^CBS110595  AAGCAGTATCAAGAATACCTCAACAAAGAAAAAGAAGATGCTGAGTTCCCTGATGAAATTGACACACCGTTGGATATACCAGCCAGGGAGAGATTTGCACGTTACAGGGGTCTCAAGTCATTCAGAACATCACCATGGGATCCTTATGAGAACCTCCCAATTGAAATGAGCAAGGTCTTTGAGTTCGAGAATTACGACCAGATGTCAAAACGTGTAATCAAGAGGGTCAAGATGGGTGTGGATGAGGATACTGAGTCGACCTCAGTTGAACCTGGCAAGAGAGTAACATTACACATTAAAAATGTCAGCAAGGATCTCTCAGTTATACAATCATCCGAATTACCACTCGTCATATTCAGCTTATTGCCTCACGAGAAGAAAAAGTCACTTGTTAATATGACTATCCAACGTAACACCGAATATACAGGTTTAGTGAAGTCCAAGGATCCACTTACTGCTATTATCGGTTCAAGGAAACTTCAAATAAACCCAATCTATTCACAAAACACACCAAAAGGTTTGAACAACGTACACAAATTTGAAAGATACCTCAGACATGGTGATGCATCAGTAGCAACAATTTTTGGTCCAGTTACATGGGGTAAGG
CBS110599^CBS110599  AAGCAGTATCAAGAATACCTCAACAAAGAAAAAGAAGATGCTGAGTTCCCTGATGAAATTGACACACCGTTGGATATACCAGCCAGAGAGAGATTTGCACGTTTCAGGGGTCTCAAGTCATTCAGAACATCACCATGGGATCCTTACGAGAACCTCCCAATCGAGATGAGCAAAGTCTTTGAGTTTGAGAATTACGACCAGATGTCAAAACGTGTAATCAAGAGGGTCAAGATGGGTATAGATGAGGATGGTGAATCCACCTCAGTTGAGCCTGGCAAGAGAGTAACATTGCACATCAAAAATGTCAGCAAGGATCTCTCAGTTATACAATCATCCGAATTACCACTTGTCATATTCAGCTTACTGCCTCACGAGAAGAAGAAGTCACTTGTTAATATGACTATTCAGCGTAACACCGAATATACAGGTTTAGTGAAGTCCAAAGATCCACTTACCGCTATTATCGGTTCAAGAAAACTTCAAATAAACCCAGTCTATTCACAAAATACACCAAAAGGTTTGAACAACGTACACAAGTTTGAACGATACCTCAGGCATGGTGATCCATCAGTAGCAACAATTTTCGGTCCAGTTGCATGGGGTAAGG
CBS110620^CBS110620  AAGCAGTATCAAGAATACCTCAACAAAGAAAAAGAAGATGCTGAGTTCCCTGATGAAATTGACACACCGTTGGATATACCAGCCAGGGAGAGATTTGCACGTTACAGGGGTCTCAAGTCATTCAGAACATCACCATGGGATCCTTATGAGAACCTCCCAATTGAAATGAGCAAGGTCTTTGAGTTCGAGAATTACGACCAGATGTCAAAACGTGTAATCAAGAGGGTCAAGATGGGTGTGGATGAGGATACTGAGTCGACCTCAGTTGAACCTGGCAAGAGAGTAACATTACACATTAAAAATGTCAGCAAGGATCTCTCAGTTATACAATCATCCGAATTACCACTCGTCATATTCAGCTTATTGCCTCACGAGAAGAAAAAGTCACTTGTTAATATGACTATCCAACGTAACACCGAATATACAGGTTTAGTGAAGTCCAAGGATCCACTTACTGCTATTATCGGTTCAAGGAAACTTCAAATAAACCCAATCTATTCACAAAACACACCAAAAGGTTTGAACAACGTACACAAATTTGAAAGATACCTCAGACATGGTGATGCATCAGTAGCAACAATTTTTGGTCCAGTTACATGGGGTAAGG
CBS110624^CBS110624  AAGCAGTATCAAGAATACCTCAACAAAGAAAAAGAAGATGCTGAGTTCCCTGATGAAATTGACACACCGTTGGATATACCAGCCAGAGAGAGATTTGCACGTTTCAGGGGTCTCAAGTCATTCAGAACATCACCATGGGATCCTTACGAGAACCTCCCAATCGAGATGAGCAAAGTCTTTGAGTTTGAGAATTACGACCAGATGTCAAAACGTGTAATCAAGAGGGTCAAGATGGGTATAGATGAGGATGGTGAGTCCACCTCAGTTGAGCCTGGCAAGAGAGTAACATTGCACATCAAAAATGTCAGCAAGGATCTCTCAGTTATACAATCATCCGAATTACCACTTGTCATATTCAGCTTACTGCCTCACGAGAAGAAGAAGTCACTTGTTAATATGACTATTCAGCGTAACACCGAATATACAGGTTTAGTGAAGTCCAAAGATCCACTTACCGCTATTATCGGTTCAAGAAAACTTCAAATAAACCCTGTCTATTCACAAAATACACCAAAAGGTTTGAACAACGTACACAAGTTTGAACGATACCTCAGGCATGGTGATCCTTCAGTAGCAACTATTTTCGGTCCAGTTGCATGGGGTAAGG
CBS112378^CBS112378  ---CAGTATCAAGAATACCTTAACAAAGAAAAAGAAGATGCTGAGTTCCCCGATGAAATTGACACACCGTTGGATATACCAGCCAGGGAGAGATTTGCACGTTACAGGGGTCTCAAGTCATTCAGAACGTCACCATGGGATCCTTATGAGAATCTCCCAATTGAAATGAGCAAAGTCTTTGAGTTTGAGAATTACGACCAGATGTCAAAACGTGTAATCAAGAGGGTCAAGATGGGTATGGATGAGGATGGTGAATCCACCTCAGTTGAACCTGGCAAGAGAGTAACATTGCACATTAAAAATGTCAGCAAGGATCTCTCAGTTATTCAATCATCCGAATTACCACTTGTCATATTCAGCTTATTGCCTCACGAGAAGAAAAAGTCACTTGTTAATATGACTATTCAACGTAACACTGAATATACAGGTTTAGTAAAGTCCAAGGATCCACTTACTGCTATCATTGGTTCAAGAAAACTTCAAATAAACCCAATCTATTCACAAAACACACCAAAAGGTTTGAACAACGTACACAAGTTTGAAAGATACCTCAGACATGGTGATGCATCAGTAGCAACAATTTTCGGTCCAGTTACATGGGGTAAGG
CBS116628^CBS116628  ---------CAAGAATACCTCAACAAAGAAAAAGAAGATGCTGAGTTCCCTGATGAAATTGACACACCGTTGGATATACCAGCCAGAGAGAGATTTGCACGTTTCAGGGGTCTCAAGTCATTCAGAACATCACCATGGGATCCTTACGAGAACCTCCCAATCGAGATGAGCAAAGTCTTTGAGTTTGAGAATTACGACCAGATGTCAAAACGTGTAATCAAGAGGGTCAAGATGGGTATAGATGAGGATGGTGAATCCACCTCAGTTGAGCCTGGCAAGAGAGTAACATTGCACATCAAAAATGTCAGCAAGGATCTCTCAGTTATACAATCATCCGAATTACCACTTGTCATATTCAGCTTACTGCCTCACGAGAAGAAGAAGTCACTTGTTAATATGACTATTCAGCGTAACACCGAATATACAGGTTTAGTGAAGTCCAAAGATCCACTTACCGCTATTATCGGTTCAAGAAAACTTCAAATAAACCCAGTCTATTCACAAAATACACCAAAAGGTTTGAACAACGTACACAAGTTTGAACGATACCTCAGGCATGGTGATCCATCAGTAGCAACAATTTTCGGT-------------------
CBS136827^CBS136827  AAGCAGTATCAAGAATACCTTAACAAAGAAAAAGAAGATGCTGAGTTCCCCGATGAAATTGACACACCGTTGGATATACCAGCCAGGGAGAGATTTGCACGTTACAGGGGTCTCAAGTCATTCAGAACGTCACCATGGGATCCTTATGAGAATCTCCCAATTGAAATGAGCAAAGTCTTTGAGTTTGAGAATTACGACCAGATGTCAAAACGTGTAATCAAGAGGGTCAAGATGGGTATGGATGAGGATGGTGAATCCACCTCAGTTGAACCTGGCAAGAGAGTAACATTGCACATTAAAAATGTCAGCAAGGATCTCTCAGTTATTCAATCATCCGAATTACCACTTGTCATATTCAGCTTATTGCCTCACGAGAAGAAAAAGTCACTTGTTAATATGACTATTCAACGTAACACTGAATATACAGGTTTAGTAAAGTCCAAGGATCCACTTACTGCTATCATTGGTTCAAGAAAACTTCAAATAAACCCAATCTATTCACAAAACACACCAAAAGGTTTGAACAACGTACACAAGTTTGAAAGATACCTCAGACATGGTGATGCATCAGTAGCAACAATTTTCGGTCCAGTTACATGGGGT----
CBS136829^CBS136829  ---CAGTATCAAGAATACCTCAACAAAGAAAAAGAAGATGCTGAGTTCCCTGATGAAATTGACACACCGTTGGATATACCAGCCAGAGAGAGATTTGCACGTTTCAGGGGTCTCAAGTCATTCAGAACATCACCATGGGATCCTTACGAGAACCTCCCAATCGAGATGAGCAAAGTCTTTGAGTTTGAGAATTACGACCAGATGTCAAAACGTGTAATCAAGAGGGTCAAGATGGGTATAGATGAGGATGGTGAGTCCACCTCAGTTGAGCCTGGCAAGAGAGTAACATTGCACATCAAAAATGTCAGCAAGGATCTCTCAGTTATACAATCATCCGAATTACCACTTGTCATATTCAGCTTACTGCCTCACGAGAAGAAGAAGTCACTTGTTAATATGACTATTCAGCGTAACACCGAATATACAGGTTTAGTGAAGTCCAAAGATCCACTTACCGCTATTATCGGTTCAAGAAAACTTCAAATAAACCCTGTCTATTCACAAAATACACCAAAAGGTTTGAACAACGTACACAAGTTTGAACGATACCTCAGGCATGGTGATCCTTCAGTAGCAACTATTTTCGGTCCAGTTGCATGG-------
CBS136830^CBS136830  ---CAGTATCAAGAATACCTCAACAAAGAAAAAGAAGATGCTGAGTTCCCTGATGAAATTGACACACCGTTGGATATACCAGCCAGAGAGAGATTTGCACGTTTCAGGGGTCTCAAGTCATTCAGAACATCACCATGGGATCCTTACGAGAACCTCCCAATCGAGATGAGCAAAGTCTTTGAGTTTGAGAATTACGACCAGATGTCAAAACGTGTAATCAAGAGGGTCAAGATGGGTATAGATGAGGATGGTGAGTCCACCTCAGTTGAGCCTGGCAAGAGAGTAACATTGCACATCAAAAATGTCAGCAAGGATCTCTCAGTTATACAATCATCCGAATTACCACTTGTCATATTCAGCTTACTGCCTCACGAGAAGAAGAAGTCACTTGTTAATATGACTATTCAGCGTAACACCGAATATACAGGTTTAGTGAAGTCCAAAGATCCACTTACCGCTATTATCGGTTCAAGAAAACTTCAAATAAACCCTGTCTATTCACAAAATACACCAAAAGGTTTGAACAACGTACACAAGTTTGAACGATACCTCAGGCATGGTGATCCTTCAGTAGCAACTATTTTCGGTCCAGTTGCATGGGGTAAGG
CBS136831^CBS136831  ------TATCAAGAATACCTCAACAAAGAAAAAGAAGATGCTGAGTTCCCTGATGAAATTGACACACCGTTGGATATACCAGCCAGAGAGAGATTTGCACGTTTCAGGGGTCTCAAGTCATTCAGAACATCACCATGGGATCCTTACGAGAACCTCCCAATCGAGATGAGCAAAGTCTTTGAGTTTGAGAATTACGACCAGATGTCAAAACGTGTAATCAAGAGGGTCAAGATGGGTATAGATGAGGATGGTGAGTCCACCTCAGTTGAGCCTGGCAAGAGAGTAACATTGCACATCAAAAATGTCAGCAAGGATCTCTCAGTTATACAATCATCCGAATTACCACTTGTCATATTCAGCTTACTGCCTCACGAGAAGAAGAAGTCACTTGTTAATATGACTATTCAGCGTAACACCGAATATACAGGTTTAGTGAAGTCCAAAGATCCACTTACCGCTATTATCGGTTCAAGAAAACTTCAAATAAACCCTGTCTATTCACAAAATACACCAAAAGGTTTGAACAACGTACACAAGTTTGAACGATACCTCAGGCAT-------------------------------------------------
CBS136832^CBS136832  ------------------------------------GATGCTGAGTTCCCTGATGAAATTGACACACCGTTGGATATACCAGCCAGAGAGAGATTTGCACGTTTCAGGGGTCTCAAGTCATTCAGAACATCACCATGGGATCCTTACGAGAACCTCCCAATCGAGATGAGCAAAGTCTTTGAGTTTGAGAATTACGACCAGATGTCAAAACGTGTAATCAAGAGGGTCAAGATGGGTATAGATGAGGATGGTGAATCCACCTCAGTTGAGCCTGGCAAGAGAGTAACATTGCACATCAAAAATGTCAGCAAGGATCTCTCAGTTATACAATCATCCGAATTACCACTTGTCATATTCAGCTTACTGCCTCACGAGAAGAAGAAGTCACTTGTTAATATGACTATTCAGCGTAACACCGAATATACAGGTTTAGTGAAGTCCAAAGATCCACTTACCGCTATTATCGGTTCAAGAAAACTTCAAATAAACCCAGTCTATTCACAAAATACACCAAAAGGTTTGAACAACGTACACAAGTTTGAACGATACCTCAGGCATGGTGATCCATCAGTAGCAACAATTTTCGGTCCAGTTGCATGGGGTAAGG
CBS136833^CBS136833  ---------------TACCTCAACAAAGAAAAAGAAGATGCTGAGTTCCCTGATGAAATTGACACACCGTTGGATATACCAGCCAGAGAGAGATTTGCACGTTTCAGGGGTCTCAAGTCATTCAGAACATCACCATGGGATCCTTACGAGAACCTCCCAATCGAGATGAGCAAAGTCTTTGAGTTTGAGAATTACGACCAGATGTCAAAACGTGTAATCAAGAGGGTCAAGATGGGTATAGATGAGGATGGTGAGTCCACCTCAGTTGAGCCTGGCAAGAGAGTAACATTGCACATCAAAAATGTCAGCAAGGATCTCTCAGTTATACAATCATCCGAATTACCACTTGTCATATTCAGCTTACTGCCTCACGAGAAGAAGAAGTCACTTGTTAATATGACTATTCAGCGTAACACCGAATATACAGGTTTAGTGAAGTCCAAAGATCCACTTACCGCTATTATCGGTTCAAGAAAACTTCAAATAAACCCTGTCTATTCACAAAATACACCAAAAGGTTTGAACAACGTACACAAGTTTGAACGATACCTCAGGCATGGTGATCCTTCAGTAGCAACTATTTTCGGTCCAGTTGCATGG-------
CBS136834^CBS136834  ---CAGTATCAAGAATACCTCAACAAAGAAAAAGAAGATGCTGAGTTCCCTGATGAAATTGACACACCGTTGGATATACCAGCCAGAGAGAGATTTGCACGTTTCAGGGGTCTCAAGTCATTCAGAACATCACCATGGGATCCTTACGAGAACCTCCCAATCGAGATGAGCAAAGTCTTTGAGTTTGAGAATTACGACCAGATGTCAAAACGTGTAATCAAGAGGGTCAAGATGGGTATAGATGAGGATGGTGAATCCACCTCAGTTGAGCCTGGCAAGAGAGTAACATTGCACATCAAAAATGTCAGCAAGGATCTCTCAGTTATACAATCATCCGAATTACCACTTGTCATATTCAGCTTACTGCCTCACGAGAAGAAGAAGTCACTTGTTAATATGACTATTCAGCGTAACACCGAATATACAGGTTTAGTGAAGTCCAAAGATCCACTTACCGCTATTATCGGTTCAAGAAAACTTCAAATAAACCCAGTCTATTCACAAAATACACCAAAAGGTTTGAACAACGTACACAAGTTTGAACGATACCTCAGGCATGGTGATCCATCAGTAGCAACAATTTTCGGTCCAGTTGCATGGGGTAAGG
CBS136835^CBS136835  ------------------------------------GATGCTGAGTTCCCTGATGAAATTGACACACCGTTGGATATACCAGCCAGAGAGAGATTTGCACGTTTCAGGGGTCTCAAGTCATTCAGAACATCACCATGGGATCCTTACGAGAACCTCCCAATCGAGATGAGCAAAGTCTTTGAGTTTGAGAATTACGACCAGATGTCAAAACGTGTAATCAAGAGGGTCAAGATGGGTATAGATGAGGATGGTGAATCCACCTCAGTTGAGCCTGGCAAGAGAGTAACATTGCACATCAAAAATGTCAGCAAGGATCTCTCAGTTATACAATCATCCGAATTACCACTTGTCATATTCAGCTTACTGCCTCACGAGAAGAAGAAGTCACTTGTTAATATGACTATTCAGCGTAACACCGAATATACAGGTTTAGTGAAGTCCAAAGATCCACTTACCGCTATTATCGGTTCAAGAAAACTTCAAATAAACCCAGTCTATTCACAAAATACACCAAAAGGTTTGAACAACGTACACAAGTTTGAACGATACCTCAGGCATGGTGATCCATCAGTAGCAACAATTTTCGGTCCAGTTGCATGG-------
CBS136836^CBS136836  AAGCAGTATCAAGAATACCTTAACAAAGAAAAAGAAGATGCTGAGTTCCCCGATGAAATTGACACACCGTTGGATATACCAGCCAGGGAGAGATTTGCACGTTACAGGGGTCTCAAGTCATTCAGAACGTCACCATGGGATCCTTATGAGAATCTCCCAATTGAAATGAGCAAAGTCTTTGAGTTTGAGAATTACGACCAGATGTCAAAACGTGTAATCAAGAGGGTCAAGATGGGTATGGATGAGGATGGTGAATCCACCTCAGTTGAACCTGGCAAGAGAGTAACATTGCACATTAAAAATGTCAGCAAGGATCTCTCAGTTATTCAATCATCCGAATTACCACTTGTCATATTCAGCTTATTGCCTCACGAGAAGAAAAAGTCACTTGTTAATATGACTATTCAACGTAACACTGAATATACAGGTTTAGTAAAGTCCAAGGATCCACTTACTGCTATCATTGGTTCAAGAAAACTTCAAATAAACCCAATCTATTCACAAAACACACCAAAAGGTTTGAACAACGTACACAAGTTTGAAAGATACCTCAGACATGGTGATGCATCAGTAGCAACAATTTTCGGTCCAGTTACATGG-------
CBS136837^CBS136837  AAGCAGTATCAAGAATACCTTAACAAAGAAAAAGAAGATGCTGAGTTCCCCGATGAAATTGACACACCGTTGGATATACCAGCCAGGGAGAGATTTGCACGTTACAGGGGTCTCAAGTCATTCAGAACGTCACCATGGGATCCTTATGAGAATCTCCCAATTGAAATGAGCAAAGTCTTTGAGTTTGAGAATTACGACCAGATGTCAAAACGTGTAATCAAGAGGGTCAAGATGGGTATGGATGAGGATGGTGAATCCACCTCAGTTGAACCTGGCAAGAGAGTAACATTGCACATTAAAAATGTCAGCAAGGATCTCTCAGTTATTCAATCATCCGAATTACCACTTGTCATATTCAGCTTATTGCCTCACGAGAAGAAAAAGTCACTTGTTAATATGACTATTCAACGTAACACTGAATATACAGGTTTAGTAAAGTCCAAGGATCCACTTACTGCTATCATTGGTTCAAGAAAACTTCAAATAAACCCAATCTATTCACAAAACACACCAAAAGGTTTGAACAACGTACACAAGTTTGAAAGATACCTCAGACATGGTGATGCATCAGTAGCAACAATTTTCGGT-------------------
CBS136838^CBS136838  ---CAGTATCAAGAATACCTTAACAAAGAAAAAGAAGATGCTGAGTTCCCCGATGAAATTGACACACCGTTGGATATACCAGCCAGGGAGAGATTTGCACGTTACAGGGGTCTCAAGTCATTCAGAACGTCACCATGGGATCCTTATGAGAATCTCCCAATTGAAATGAGCAAAGTCTTTGAGTTTGAGAATTACGACCAGATGTCAAAACGTGTAATCAAGAGGGTCAAGATGGGTATGGATGAGGATGGTGAATCCACCTCAGTTGAACCTGGCAAGAGAGTAACATTGCACATTAAAAATGTCAGCAAGGATCTCTCAGTTATTCAATCATCCGAATTACCACTTGTCATATTCAGCTTATTGCCTCACGAGAAGAAAAAGTCACTTGTTAATATGACTATTCAACGTAACACTGAATATACAGGTTTAGTAAAGTCCAAGGATCCACTTACTGCTATCATTGGTTCAAGAAAACTTCAAATAAACCCAATCTATTCACAAAACACACCAAAAGGTTTGAACAACGTACACAAGTTTGAAAGATACCTCAGACATGGTGATGCATCAGTAGCAACAATTTTCGGTCCAGTTACATGG-------
CBS136839^CBS136839  AAGCAGTATCAAGAATACCTCCACAAAGAAAAAGAAGATGCTGAGTTCCCTGATGAAATTGACACACCGTTGGATATACCAGCCAGAGAGAGATTTGCACGTTTCAGGGGTCTCAAGTCATTCAGAACGTCACCATGGGATCCTTACGAGAACCTCCCAATCGAGATGAGCAAAGTCTTTGAGTTTGAGAATTACGACCAGATGTCAAAACGTGTAATCAAGAGAGTCAAGATGGGTATAGATGAGGATGGTGAGTCCACCTCAGTTGAACCTGGCAAGAGAGTAACATTGCACATCAAAAATGTCAGCAAGGATCTCTCAGTTATACAATCATCCGAATTACCACTTGTCATATTCAGCTTACTGCCTCACGAGAAGAAGAAGTCACTTGTTAATATGACTATTCAACGTAACACCGAATATACAGGTTTAGTGAAGTCCAAAGATCCACTTACCGCTATTATCGGTTCAAGAAAACTTCAAATAAACCCAGTCTATTCACAAAATACACCGAAAGGTTTGAACAACGTACACAAGTTTGAACGATACCTCAGGCATGGTGATCCATCAGTAGCAACAATTTTCGGTCCAGTTGCA----------
CBS136840^CBS136840  ---CAGTATCAAGAATACCTCAACAAAGAAAAAGAAGATGCTGAGTTCCCTGATGAAATTGACACACCGTTGGATATACCAGCCAGAGAGAGATTTGCACGTTTCAGGGGTCTCAAGTCATTCAGAACATCACCATGGGATCCTTACGAGAACCTCCCAATCGAGATGAGCAAAGTCTTTGAGTTTGAGAATTACGACCAGATGTCAAAACGTGTAATCAAGAGGGTCAAGATGGGTATAGATGAGGATGGTGAATCCACCTCAGTTGAGCCTGGCAAGAGAGTAACATTGCACATCAAAAATGTCAGCAAGGATCTCTCAGTTATACAATCATCCGAATTACCACTTGTCATATTCAGCTTACTGCCTCACGAGAAGAAGAAGTCACTTGTTAATATGACTATTCAGCGTAACACCGAATATACAGGTTTAGTGAAGTCCAAAGATCCACTTACCGCTATTATCGGTTCAAGAAAACTTCAAATAAACCCAGTCTATTCACAAAATACACCAAAAGGTTTGAACAACGTACACAAGTTTGAACGATACCTCAGGCATGGTGATCCATCAGTAGCAACAATTTTCGGTCCAGTTGCATGGGGTAAGG
CBS136841^CBS136841  ------TATCAAGAATACCTCAACAAAGAAAAAGAAGATGCTGAGTTCCCTGATGAAATTGACACACCGTTGGATATACCAGCCAGGGAGAGATTTGCACGTTACAGGGGTCTCAAGTCATTCAGAACATCACCATGGGATCCTTATGAGAACCTCCCAATTGAAATGAGCAAGGTCTTTGAGTTCGAGAATTACGACCAGATGTCAAAACGTGTAATCAAGAGGGTCAAGATGGGTGTGGATGAGGATACTGAGTCGACCTCAGTTGAACCTGGCAAGAGAGTAACATTACACATTAAAAATGTCAGCAAGGATCTCTCAGTTATACAATCATCCGAATTACCACTCGTCATATTCAGCTTATTGCCTCACGAGAAGAAAAAGTCACTTGTTAATATGACTATCCAACGTAACACCGAATATACAGGTTTAGTGAAGTCCAAGGATCCACTTACTGCTATTATCGGTTCAAGGAAACTTCAAATAAACCCAATCTATTCACAAAACACACCAAAAGGTTTGAACAACGTACACAAATTTGAAAGATACCTCAGACATGGTGATGCATCAGTAGCAACAATTTTTGGTCCAGTTACA----------
CBS136842^CBS136842  AAGCAGTATCAAGAATACCTTAACAAAGAAAAAGAAGATGCTGAGTTCCCCGATGAAATTGACACACCGTTGGATATACCAGCCAGGGAGAGATTTGCACGTTACAGGGGTCTCAAGTCATTCAGAACGTCACCATGGGATCCTTATGAGAATCTCCCAATTGAAATGAGCAAAGTCTTTGAGTTTGAGAATTACGACCAGATGTCAAAACGTGTAATCAAGAGGGTCAAGATGGGTATGGATGAGGATGGTGAATCCACCTCAGTTGAACCTGGCAAGAGAGTAACATTGTACATTAAAAATGTCAGCAAGGATCTCTCAGTTATTCAATCATCCGAATTACCACTTGTCATATTCAGCTTATTGCCTCATGAGAAGAAAAAGTCACTTGTTAATATGACTATTCAACGTAACACTGAATATACAGGTTTAGTAAAGTCCAAGGATCCACTTACTGCTATCATTGGTTCAAGAAAACTTCAAATAAACCCAATCTATTCACAAAACACACCAAAAGGTTTGAACAACGTACACAAGTTTGAAAGATACCTCAGACATGGTGATGCATCAGTAGCAACAATTTTCGGTCCAGTTACATGGGGTAAGG
CBS136843^CBS136843  AAGCAGTATCAAGAATACCTCAACAAAGAAAAAGAAGATGCTGAGTTCCCTGATGAAATTGACACACCGTTGGATATACCAGCCAGGGAGAGATTTGCACGTTACAGGGGTCTCAAGTCATTCAGAACATCACCATGGGATCCTTATGAGAACCTCCCAATTGAAATGAGCAAGGTCTTTGAGTTCGAGAATTACGACCAGATGTCAAAACGTGTAATCAAGAGGGTCAAGATGGGTGTGGATGAGGATACTGAGTCGACCTCAGTTGAACCTGGCAAGAGAGTAACATTACACATTAAAAATGTCAGCAAGGATCTCTCAGTTATACAATCATCCGAATTACCACTCGTCATATTCAGCTTATTGCCTCACGAGAAGAAAAAGTCACTTGTTAATATGACTATCCAACGTAACACCGAATATACAGGTTTAGTGAAGTCCAAGGATCCACTTACTGCTATTATCGGTTCAAGGAAACTTCAAATAAACCCAATCTATTCACAAAACACACCAAAAGGTTTGAACAACGTACACAAATTTGAAAGATACCTCAGACATGGTGATGCATCAGTAGCAACAATTTTTGGTCCAGTTACATGGGGTAAGG
CBS136844^CBS136844  AAGCAGTATCAAGAATACCTCAACAAAGAAAAAGAAGATGCTGAGTTCCCTGATGAAATTGACACACCGTTGGATATACCAGCCAGAGAGAGATTTGCACGTTTCAGGGGTCTCAAGTCATTCAGAACATCACCATGGGATCCTTACGAGAACCTCCCAATCGAGATGAGCAAAGTCTTTGAGTTTGAGAATTACGACCAGATGTCAAAACGTGTAATCAAGAGGGTCAAGATGGGTATAGATGAGGATGGTGAATCCACCTCAGTTGAGCCTGGCAAGAGAGTAACATTGCACATCAAAAATGTCAGCAAGGATCTCTCAGTTATACAATCATCCGAATTACCACTTGTCATATTCAGCTTACTGCCTCACGAGAAGAAGAAGTCACTTGTTAATATGACTATTCAGCGTAACACCGAATATACAGGTTTAGTGAAGTCCAAAGATCCACTTACCGCTATTATCGGTTCAAGAAAACTTCAAATAAACCCAGTCTATTCACAAAATACACCAAAAGGTTTGAACAACGTACACAAGTTTGAACGATACCTCAGGCATGGTGATCCATCAGTAGCAACAATTTTCGGTCCAGTTGCATGGGGTAAGG
CBS136845^CBS136845  AAGCAGTATCAAGAATACCTTAACAAAGAAAAAGAAGATGCTGAGTTCCCTGATGAAATTGACACACCGTTGGATATACCAGCCAGGGAGAGATTTGCACGTTACAGGGGTCTCAAGTCATTCAGAACATCACCATGGGATCCTTATGAGAACCTCCCAATTGAAATGAGCAAGGTCTTTGAGTTTGAGAATTACGACCAGATGTCAAAACGTGTAATCAAGAGGGTCAAGATGGGTGTGGATGAGGATACTGAGTCGACCTCAGTTGAACCTGGCAAGAGAGTAACATTACACATTAAAAATGTCAGCAAGGATCTCTCAGTTATACAATCATCCGAATTACCACTCGTCATATTCAGCTTATTGCCTCACGAGAAGAAAAAGTCACTTGTTAATATGACTATCCAACGTAACACCGAATATACAGGTTTAGTGAAGTCCAAGGATCCACTTACTGCTATTATCGGTTCAAGGAAACTTCAAATAAACCCAATCTATTCACAAAACACACCAAAAGGTTTGAACAACGTACACAAATTTGAAAGATACCTCAGACATGGTGATGCATCAGTAGCAACAATTTTTGGTCCAGTTACATGGGGTAAGG
CBS136846^CBS136846  AAGCAGTATCAAGAATACCTCAACAAAGAAAAAGAAGATGCTGAGTTCCCTGATGAAATTGACACACCGTTGGATATACCAGCCAGAGAGAGATTTGCACGTTTCAGGGGTCTCAAGTCATTCAGAACATCACCATGGGATCCTTACGAGAACCTCCCAATCGAGATGAGCAAAGTCTTTGAGTTTGAGAATTACGACCAGATGTCAAAACGTGTAATCAAGAGGGTCAAGATGGGTATAGATGAGGATGGTGAGTCCACCTCAGTTGAGCCTGGCAAGAGAGTAACATTGCACATCAAAAATGTCAGCAAGGATCTCTCAGTTATACAATCATCCGAATTACCACTTGTCATATTCAGCTTACTGCCTCACGAGAAGAAGAAGTCACTTGTTAATATGACTATTCAGCGTAACACCGAATATACAGGTTTAGTGAAGTCCAAAGATCCACTTACCGCTATTATCGGTTCAAGAAAACTTCAAATAAACCCTGTCTATTCACAAAATACACCAAAAGGTTTGAACAACGTACACAAGTTTGAACGATACCTCAGGCATGGTGATCCTTCAGTAGCAACTATTTTCGGTCCAGTTGCATGGGGTAAGG
CBS136847^CBS136847  AAGCAGTATCAAGAATACCTCAACAAAGAAAAAGAAGATGCTGAGTTCCCTGATGAAATTGACACACCGTTGGATATACCAGCCAGGGAGAGATTTGCACGTTACAGGGGTCTCAAGTCATTCAGAACATCACCATGGGATCCTTATGAGAACCTCCCAATTGAAATGAGCAAGGTCTTTGAGTTCGAGAATTACGACCAGATGTCAAAACGTGTAATCAAGAGGGTCAAGATGGGTGTGGATGAGGATACTGAGTCGACCTCAGTTGAACCTGGCAAGAGAGTAACATTACACATTAAAAATGTCAGCAAGGATCTCTCAGTTATACAATCATCCGAATTACCACTCGTCATATTCAGCTTATTGCCTCACGAGAAGAAAAAGTCACTTGTTAATATGACTATCCAACGTAACACCGAATATACAGGTTTAGTGAAGTCCAAGGATCCACTTACTGCTATTATCGGTTCAAGGAAACTTCAAATAAACCCAATCTATTCACAAAACACACCAAAAGGTTTGAACAACGTACACAAATTTGAAAGATACCTCAGACATGGTGATGCATCAGTAGCAACAATT-------------------------
CBS136848^CBS136848  AAGCAGTATCAAGAATACCTCAACAAAGAAAAAGAAGATGCTGAGTTCCCTGATGAAATTGACACACCGTTGGATATACCAGCCAGAGAAAGATTTGCACGTTTCAGGGGTCTCAAGTCATTCAGAACGTCACCATGGGATCCTTACGAGAACCTCCCAATCGAGATGAGCAAAGTCTTTGAGTTTGAGAATTACGAGCAGATGTCAAAACGTGTAATCAAGAGGGTCAAGATGGGTATAGATGAGGATGGTGAGTCCACCTCAGTTGGGCCTGGCAAGAGAGTAACATTGCACATCAAAAATGTCAGCAAGGATCTCTCAGTTATACAATCATCCGAATTACCACTTGTCATATTTAGCTTACTGCCTCACGAGAAGAAGAAGTCACTTGTTAATATGACTATTCAACGTAACACCGAATATACAGGTTTAGTGAAGTCCAAAGATCCACTTACCGCTATTATCGGTTCAAGAAAACTTCAAATAAACCCAGTCTATTCACAAAATACACCAAAAGGTTTGAACAACGTACACAAGTTTGAACGATACCTCAGACATGGTGATCCA----------------------------------------
CBS136849^CBS136849  AAGCAGTATCAAGAATACCTTAACAAAGAAAAAGAAGATGCTGAGTTCCCCGATGAAATTGACACACCGTTGGATATACCAGCCAGGGAGAGATTTGCACGTTACAGGGGTCTCAAGTCATTCAGAACGTCACCATGGGATCCTTATGAGAATCTCCCAATTGAAATGAGCAAAGTCTTTGAGTTTGAGAATTACGACCAGATGTCAAAACGTGTAATCAAGAGGGTCAAGATGGGTATGGATGAGGATGGTGAATCCACCTCAGTTGAACCTGGCAAGAGAGTAACATTGCACATTAAAAATGTCAGCAAGGATCTCTCAGTTATTCAATCATCCGAATTACCACTTGTCATATTCAGCTTATTGCCTCACGAGAAGAAAAAGTCACTTGTTAATATGACTATTCAACGTAACACTGAATATACAGGTTTAGTAAAGTCCAAGGATCCACTTACTGCTATCATTGGTTCAAGAAAACTTCAAATAAACCCAATCTATTCACAAAACACACCAAAAGGTTTGAACAACGTACACAAGTTTGAAAGATACCTCAGACATGGTGATGCATCAGTAGCAACAATTTTCGGTCCAGTTACATGGGGTAAGG
DAOM226641^DAOM226641  ---------CAAGAATACCTCAACAAAGAAAAAGAAGATGCTGAGTTCCCTGATGAAATTGACACACCGTTGGATATACCAGCCAGGGAGAGATTTGCACGTTACAGGGGTCTCAAGTCATTCAGAACATCACCATGGGATCCTTATGAGAACCTCCCAATTGAAATGAGCAAGGTCTTTGAGTTCGAGAATTACGACCAGATGTCAAAACGTGTAATCAAGAGGGTCAAGATGGGTGTGGATGAGGATACTGAGTCGACCTCAGTTGAACCTGGCAAGAGAGTAACATTACACATTAAAAATGTCAGCAAGGATCTCTCAGTTATACAATCATCCGAATTACCACTCGTCATATTCAGCTTATTGCCTCACGAGAAGAAAAAGTCACTTGTTAATATGACTATCCAACGTAACACCGAATATACAGGTTTAGTGAAGTCCAAGGATCCACTTACTGCTATTATCGGTTCAAGGAAACTTCAAATAAACCCAATCTATTCACAAAACACACCAAAAGGTTTGAACAACGTACACAAATTTGAAAGATACCTCAGACATGGTGATGCATCAGTAGCAACAATTTTTGGTCCAGTTACATGGGGTAAGG
DAOM226642^DAOM226642  ---------CAAGAATACCTCAACAAAGAAAAAGAAGATGCTGAGTTCCCTGATGAAATTGACACGCCGTTGGATATACCAGCCAGAGAGAGATTTGCACGTTACAGGGGTCTCAAGTCATTCAGAACGTCACCATGGGATCCTTATGAGAACCTTCCAATTGAGATGAGCAAAGTCTTTGAGTTTGAGAATTACGACCAGATGTCAAAACGCATAATCAAGAGGGTCAAGTTGGGTGTA---GAGGATGGTGAGTCCACCTCAGTTGAGCCAGGCAAGAGAATAACATTGCACATCAAAAATGTCAGCAAGGATCTCTCAGTTATACAATCATCCGAATTACCACTCGTCATATTCAGCTTATTGCCTCACGAGAAGAAGAAATCACTTGTCAATATGACTATCCAACGTAACACCGAATATACAGGTTTAGTGAAGTCCAAGGATCCACTTACTGCTATAATCGGTTCAAGGAAACTTCAAATAAACCCAATCTATTCACAAAATACACCAAAAGGTTTGAACAACGTACACAAGTTTGAACGATACCTCAGACATGGTGATGCATCAGTAGCAACAATTTTCGGTCCAGTTACATGGGGTAAGG
DAOM242570^DAOM242570  AAGCAGTATCAAGAATACCTCAACAAAGAAAAAGAAGATGCTGAGTTCCCTGATGAAATTGACACGCCGTTGGATATACCAGCCAGAGAGAGATTTGCACGTTACAGGGGTCTCAAGTCATTCAGAACGTCACCATGGGATCCTTATGAGAACCTTCCAATTGAGATGAGCAAAGTCTTTGAGTTTGAGAATTACGACCAGATGTCAAAACGCATAATCAAGAGGGTCAAGTTGGGTGTA---GAGGATGGTGAGTCCACCTCAGTTGAGCCAGGCAAGAGAATAACATTGCACATCAAAAATGTCAGCAAGGATCTCTCAGTTATACAATCATCCGAATTACCACTCGTCATATTCAGCTTATTGCCTCACGAGAAGAAGAAATCACTTGTCAATATGACTATCCAACGTAACACCGAATATACAGGTTTAGTGAAGTCCAAGGATCCACTTACTGCTATAATCGGTTCAAGGAAACTTCAAATAAACCCAATCTATTCACAAAATACACCAAAAGGTTTGAACAACGTACACAAGTTTGAACGATACCTCAGACATGGTGATGCATCAGTAGCAACAATTTTCGGTCCAGTTACA----------
DAOM242571^DAOM242571  AAGCAGTATCAAGAATACCTCAACAAAGAAAAAGAAGATGCTGAGTTCCCTGATGAAATTGACACGCCGTTGGATATACCAGCCAGAGAGAGATTTGCACGTTACAGGGGTCTCAAGTCATTCAGAACGTCACCATGGGATCCTTATGAGAACCTTCCAATTGAGATGAGCAAAGTCTTTGAGTTTGAGAATTACGACCAGATGTCAAAACGCATAATCAAGAGGGTCAAGTTGGGTGTA---GAGGATGGTGAGTCCACCTCAGTTGAGCCAGGCAAGAGAATAACATTGCACATCAAAAATGTCAGCAAGGATCTCTCAGTTATACAATCATCCGAATTACCACTCGTCATATTCAGCTTATTGCCTCACGAGAAGAAGAAATCACTTGTCAATATGACTATCCAACGTAACACCGAATATACAGGTTTAGTGAAGTCCAAGGATCCACTTACTGCTATAATCGGTTCAAGGAAACTTCAAATAAACCCAATCTATTCACAAAATACACCAAAAGGTTTGAACAACGTACACAAGTTTGAACGATACCTCAGACATGGTGATGCATCAGTAGCAACAATTTTCGGTCCAGTTACATGGGGTAAGG
DAOM242694^DAOM242694  ---------CAAGAATACCTTAACAAAGAAAAAGAAGATGCTGAGTTCCCCGATGAAATTGACACACCGTTGGATATACCAGCCAGGGAGAGATTTGCACGTTACAGGGGTCTCAAGTCATTCAGAACGTCACCATGGGATCCTTATGAGAATCTCCCAATTGAAATGAGCAAAGTCTTTGAGTTTGAGAATTACGACCAGATGTCAAAACGTGTAATCAAGAGGGTCAAGATGGGTATGGATGAGGATGGTGAATCCACCTCAGTTGAACCTGGCAAGAGAGTAACATTGCACATTAAAAATGTCAGCAAGGATCTCTCAGTTATTCAATCATCCGAATTACCGCTTGTCATATTCAGCTTATTGCCTCACGAGAAGAAAAAGTCACTTGTTAATATGACTATTCAACGTAACACTGAATATACAGGTTTAGTAAAGTCCAAGGATCCACTTACTGCTATCATTGGTTCAAGAAAACTT-------------------------------------------------------------------------------------------------------------------------------
DAOM242695^DAOM242695  ---------CAAGAATACCTTAACAAAGAAAAAGAAGATGCTGAGTTCCCCGATGAAATTGACACACCGTTGGATATACCAGCCAGGGAGAGATTTGCACGTTACAGGGGTCTCAAGTCATTCAGAACGTCACCATGGGATCCTTATGAGAATCTCCCAATTGAAATGAGCAAAGTCTTTGAGTTTGAGAATTACGACCAGATGTCAAAACGTGTAATCAAGAGGGTCAAGATGGGTATGGATGAGGATGGTGAATCCACCTCAGTTGAACCTGGCAAGAGAGTAACATTGCACATTAAAAATGTCAGCAAGGATCTCTCAGTCATTCAATCATCCGAATTACCACTTGTCATATTCAGCTTATTGCCTCACGAGAAGAAAAAGTCACTTGTTAATATGACTATTCAACGTAACACTGAATATACAGGTTTAGTAAAGTCCAAGGATCCACTTACTGCTATCATTGGTTCAAGAAAACTTCAAATAAACCCAATCTATTCACAAAACACGCCAAAAGGTTTGAACAACGTACACAAGTTTGAAAGATACCTCAGACATGGTGATGCATCAGTAGCAACAATTTTCGGTCCAGTTACATGGGGTAAGG
DAOM242696^DAOM242696  ---------CAAGAATACCTTAACAAAGAAAAAGAAGATGCTGAGTTCCCCGATGAAATTGACACACCGTTGGATATACCAGCCAGGGAGAGATTTGCACGTTACAGGGGTCTCAAGTCATTCAGAACGTCACCATGGGATCCTTATGAGAATCTCCCAATTGAAATGAGCAAAGTCTTTGAGTTTGAGAATTACGACCAGATGTCAAAACGTGTAATCAAGAGGGTCAAGATGGGTATGGATGAGGATGGTGAATCCACCTCAGTTGAACCTGGCAAGAGAGTAACATTGCACATTAAAAATGTCAGCAAGGATCTCTCAGTTATTCAATCATCCGAATTACCACTTGTCATATTCAGCTTATTGCCTCACGAGAAGAAAAAGTCACTTGTTAATATGACTATTCAACGTAACACTGAATATACAGGTTTAGTAAAGTCCAAGGATCCACTTACTGCTATCATTGGTTCAAGAAAACTTCAAATAAACCCAATCTATTCACAAAACACACCAAAAGGTTTGAACAACGTACACAAGTTTGAAAGATACCTCAGACATGGTGATGCATCAGTAGCAACAATTTTCGGTCCAGTTACATGGGGTAAGG
DAOM242697^DAOM242697  ---------CAAGAATACCTTAACAAAGAAAAAGAAGATGCTGAGTTCCCCGATGAAATTGACACACCGTTGGATATACCAGCCAGGGAGAGATTTGCACGTTACAGGGGTCTCAAGTCATTCAGAACGTCACCATGGGATCCTTATGAGAATCTCCCAATTGAAATGAGCAAAGTCTTTGAGTTTGAGAATTACGACCAGATGTCAAAACGTGTAATCAAGAGGGTCAAGATGGGTATGGATGAGGATGGTGAATCCACCTCAGTTGAACCTGGCAAGAGAGTAACATTGCACATTAAAAATGTCAGCAAGGATCTCTCAGTTATTCAATCATCCGAATTACCACTTGTCATATTCAGCTTATTGCCTCACGAGAAGAAAAAGTCACTTGTTAATATGACTATTCAACGTAACACTGAATATACAGGTTTAGTAAAGTCCAAGGATCCACTTACTGCTATCATTGGTTCAAGAAAACTTCAAATAAACCCAATCTATTCACAAAACACACCAAAAGGTTTGAACAACGTACACAAGTTTGAAAGATACCTCAGACATGGTGATGCATCAGTAGCAACAATTTTCGGTCCAGTTACATGGGGTAAGG
DAOM242698^DAOM242698  AAGCAGTATCAAGAATACCTTAACAAAGAAAAAGAAGATGCTGAGTTCCCCGATGAAATTGACACACCGTTGGATATACCAGCCAGGGAGAGATTTGCACGTTACAGGGGTCTCAAGTCATTCAGAACGTCACCATGGGATCCTTATGAGAATCTCCCAATTGAAATGAGCAAAGTCTTTGAGTTTGAGAATTACGACCAGATGTCAAAACGAGTAATCAAGAGGGTCAAGATGGGTATGGACGAGGATGGTGAATCCACCTCAGTTGAACCTGGCAAGAGAGTAACATTGCACATTAAAAATGTCAGCAAGGATCTCTCAGTTATTCAATCATCCGAATTACCACTTGTCATATTCAGCTTATTGCCTCACGAGAAGAAAAAGTCACTTGTTAATATGACTATTCAACGTAACACTGAATATACAGGTTTAGTAAAGTCCAAGGATCCACTTACTGCTATCATTGGTTCAAGAAAACTTCAAATAAACCCAATCTATTCACAAAACACACCAAAAGGTTTGAACAACGTACACAAGTTTGAAAGATACCTCAGACATGGTGATGCATCAGTAGCAACAATTTTTGGTCCAGTTACATGGGGTAAGG
DAOM242699^DAOM242699  ---------CAAGAATACCTTAACAAAGAAAAAGAAGATGCTGAGTTCCCCGATGAAATTGACACACCGTTGGATATACCAGCCAGGGAGAGATTTGCACGTTACAGGGGTCTCAAGTCATTCAGAACGTCACCATGGGATCCTTATGAGAATCTCCCAATTGAAATGAGCAAAGTCTTTGAGTTTGAGAATTACGACCAGATGTCAAAACGTGTAATCAAGAGGGTCAAGATGGGTATGGATGAGGATGGTGAATCCACCTCAGTTGAACCTGGCAAGAGAGTAACATTGCACATTAAAAATGTCAGCAAGGATCTCTCAGTTATTCAATCATCCGAATTACCACTTGTCATATTCAGCTTATTGCCTCACGAGAAGAAAAAGTCACTTGTTAATATGACTATTCAACGTAACACTGAATATACAGGTTTAGTAAAGTCCAAGGATCCACTTACTGCTATCATTGGTTCAAGAAAACTTCAAATAAACCCAATCTATTCACAAAACACGCCAAAAGGTTTGAACAACGTACACAAGTTTGAAAGATACCTCAGACATGGTGATGCATCAGTAGCAACAATTTTCGGTCCAGTTACATGGGGTAAGG
DAOM242700^DAOM242700  ---------CAAGAATACCTTAACAAAGAAAAAGAAGATGCTGAGTTCCCCGATGAAATTGACACACCGTTGGATATACCAGCCAGGGAGAGATTTGCACGTTACAGGGGTCTCAAGTCATTCAGAACGTCACCATGGGATCCTTATGAGAATCTCCCAATTGAAATGAGCAAAGTCTTTGAGTTTGAGAATTACGACCAGATGTCAAAACGTGTAATCAAGAGGGTCAAGATGGGTATGGATGAGGATGGTGAATCCACCTCAGTTGAACCTGGCAAGAGAGTAACATTGCACATTAAAAATGTCAGCAAGGATCTCTCAGTTATTCAATCATCCGAATTACCACTTGTCATATTCAGCTTATTGCCTCACGAGAAGAAAAAGTCACTTGTTAATATGACTATTCAACGTAACACTGAATATACAGGTTTAGTAAAGTCCAAGGATCCACTTACTGCTATCATTGGTTCAAGAAAACTTCAAATAAACCCAATCTATTCACAAAACACACCAAAAGGTTTGAACAACGTACACAAGTTTGAAAGATACCTCAGACATGGTGATGCATCAGTAGCAACAATTTTCGGTCCAGTTACATGGGGTAAGG
DAOM242701^DAOM242701  ---------CAAGAATACCTTAACAAAGAAAAAGAAGATGCTGAGTTCCCCGATGAAATTGACACACCGTTGGATATACCAGCCAGGGAGAGATTTGCACGTTACAGGGGTCTCAAGTCATTCAGAACGTCACCATGGGATCCTTATGAGAATCTCCCAATTGAAATGAGCAAAGTCTTTGAGTTTGAGAATTACGACCAGATGTCAAAACGTGTAATCAAGAGGGTCAAGATGGGTATGGATGAGGATGGTGAATCCACCTCAGTTGAACCTGGCAAGAGAGTAACATTGCACATTAAAAATGTTAGCAAGGATCTCTCAGTTATTCAATCATCCGAATTACCACTTGTCATATTCAGCTTATTGCCTCACGAGAAGAAAAAGTCACTTGTTAATATGACTATTCAACGTAACACTGAATATACAGGTTTAGTAAAGTCCAAGGATCCACTTACTGCTATCATTGGTTCAAGAAAACTTCAAATAAACCCAATCTATTCACAAAACACACCAAAAGGTTTGAACAACGTACACAAGTTTGAAAGATACCTCAGACATGGTGATGCATCAGTAGCAACAATTTTCGGTCCAGTTACATGGGGT----
DAOM242702^DAOM242702  AAGCAGTATCAAGAATACCTTAACAAAGAAAAAGAAGATGCTGAGTTCCCCGATGAAATTGACACACCGTTGGATATACCAGCCAGGGAGAGATTTGCACGTTACAGGGGTCTCAAGTCATTCAGAACGTCACCATGGGATCCTTATGAGAATCTCCCAATTGAAATGAGCAAAGTCTTTGAGTTTGAGAATTACGACCAGATGTCAAAACGTGTAATCAAGAGGGTCAAGATGGGTATGGATGAGGATGGTGAATCCACCTCAGTTGAACCTGGCAAGAGAGTAACATTGCACATTAAAAATGTCAGCAAGGATCTCTCAGTTATTCAATCATCCGAATTACCACTTGTCATATTCAGCTTATTGCCTCACGAGAAGAAAAAGTCACTTGTTAATATGACTATTCAACGTAACACTGAATATACAGGTTTAGTAAAGTCCAAGGATCCACTTACTGCTATCATTGGTTCAAGAAAACTTCAAATAAACCCAATCTATTCACAAAACACACCAAAAGGTTTGAACAACGTACACAAGTTTGAAAGATACCTCAGACATGGTGATGCATCAGTAGCAACAATTTTCGGTCCAGTTACATGGGGTAAGG
DAOM242703^DAOM242703  AAGCAGTATCAAGAATACCTTAACAAAGAAAAAGAAGATGCTGAGTTCCCCGATGAAATTGACACACCGTTGGATATACCAGCCAGGGAGAGATTTGCACGTTACAGGGGTCTCAAGTCATTCAGAACGTCACCATGGGATCCTTATGAGAATCTCCCAATTGAAATGAGCAAAGTCTTTGAGTTTGAGAATTACGACCAGATGTCAAAACGTGTAATCAAGAGGGTCAAGATGGGTATGGATGAGGATGGTGAATCCACCTCAGTTGAACCTGGCAAGAGAGTAACATTGCACATTAAAAATGTCAGCAAGGATCTCTCAGTTATTCAATCATCCGAATTACCACTTGTCATATTCAGCTTATTGCCTCACGAGAAGAAAAAGTCACTTGTTAATATGACTATTCAACGTAACACTGAATATACAGGTTTAGTAAAGTCCAAGGATCCACTTACTGCTATCATTGGTTCAAGAAAACTTCAAATAAACCCAATCTATTCACAAAACACACCAAAAGGTTTGAACAACGTACACAAGTTTGAAAGATACCTCAGACATGGTGATGCATCAGTAGCAACAATTTTCGGTCCAGTTACA----------
DAOM242704^DAOM242704  ---------CAAGAATACCTTAACAAAGAAAAAGAAGATGCTGAGTTCCCCGATGAAATTGACACACCGTTGGATATACCAGCCAGGGAGAGATTTGCACGTTACAGGGGTCTCAAGTCATTCAGAACGTCACCATGGGATCCTTATGAGAATCTCCCAATTGAAATGAGCAAAGTCTTTGAGTTTGAGAATTACGACCAGATGTCAAAACGTGTAATCAAGAGGGTCAAGATGGGTATGGATGAGGATGGTGAATCCACCTCAGTTGAACCTGGCAAGAGAGTAACATTGCACATTAAAAATGTCAGCAAGGATCTCTCAGTTATTCAATCATCCGAATTACCACTTGTCATATTCAGCTTATTGCCTCACGAGAAGAAAAAGTCACTTGTTAATATGACTATTCAACGTAACACTGAATATACAGGTTTAGTAAAGTCCAAGGATCCACTTACTGCTATCATTGGTTCAAGAAAACTTCAAATAAACCCAATCTATTCACAAAACACACCAAAAGGTTTGAACAACGTACACAAGTTTGAAAGATACCTCAGACATGGTGATGCATCAGTAGCAACAATTTTCGGTCCAGTTACATGGGGTAAGG
DAOM242705^DAOM242705  ---------CAAGAATACCTTAACAAAGAAAAAGAAGATGCTGAGTTCCCCGATGAAATTGACACACCGTTGGATATACCAGCCAGGGAGAGATTTGCACGTTACAGGGGTCTCAAGTCATTCAGAACGTCACCATGGGATCCTTATGAGAATCTCCCAATTGAAATGAGCAAAGTCTTTGAGTTTGAGAATTACGACCAGATGTCAAAACGTGTAATCAAGAGGGTCAAGATGGGTATGGATGAGGATGGTGAATCCACCTCAGTTGAACCTGGCAAGAGAGTAACATTGCACATTAAAAATGTTAGCAAGGATCTCTCAGTTATTCAATCATCCGAATTACCACTTGTCATATTCAGCTTATTGCCTCACGAGAAGAAAAAGTCACTTGTTAATATGACTATTCAACGTAACACTGAATATACAGGTTTAGTAAAGTCCAAGGATCCACTTACTGCTATCATTGGTTCAAGAAAACTTCAAATAAACCCAATCTATTCACAAAACACACCAAAAGGTTTGAACAACGTACACAAGTTTGAAAGATACCTCAGACATGGTGATGCATCAGTAGCAACAATTTTCGGTCCAGTTACATGGGGTAAGG
DAOM242799^DAOM242799  ---------CAAGAATACCTTAACAAAGAAAAAGAAGATGCTGAGTTCCCCGATGAAATTGACACACCGTTGGATATACCAGCCAGGGAGAGATTTGCACGTTACAGGGGTCTCAAGTCATTCAGAACGTCACCATGGGATCCTTATGAGAATCTCCCAATTGAAATGAGCAAAGTCTTTGAGTTTGAGAATTACGACCAGATGTCAAAACGTGTAATCAAGAGGGTCAAGATGGGTATGGATGAGGATGGTGAATCCACCTCAGTTGAACCTGGCAAGAGAGTAACATTGCACATTAAAAATGTCAGCAAGGATCTCTCAGTTATTCAATCATCCGAATTACCACTTGTCATATTCAGCTTATTGCCTCACGAGAAGAAAAAGTCACTTGTTAATATGACTATTCAACGTAACACTGAATATACAGGTTTAGTAAAGTCCAAGGATCCACTTACTGCTATCATTGGTTCAAGAAAACTTCAAATAAACCCAATCTATTCACAAAACACACCAAAAGGTTTGAACAACGTACACAAGTTTGAAAGATACCTCAGACATGGTGATGCATCAGTAGCAACAATTTTCGGTCCAGTTACATGGGGTAAGG
DAOM242800^DAOM242800  ---------CAAGAATACCTTAACAAAGAAAAAGAAGATGCTGAGTTCCCCGATGAAATTGACACACCGTTGGATATACCAGCCAGGGAGAGATTTGCACGTTACAGGGGTCTCAAGTCATTCAGAACGTCACCATGGGATCCTTATGAGAATCTCCCAATTGAAATGAGCAAAGTCTTTGAGTTTGAGAATTACGACCAGATGTCAAAACGTGTAATCAAGAGGGTCAAGATGGGTATGGATGAGGATGGTGAATCCACCTCAGTTGAACCTGGCAAGAGAGTAACATTGCACATTAAAAATGTCAGCAAGGATCTCTCAGTTATTCAATCATCCGAATTACCACTTGTCATATTCAGCTTATTGCCTCACGAGAAGAAAAAGTCACTTGTTAATATGACTATTCAACGTAACACTGAATATACAGGTTTAGTAAAGTCCAAGGATCCACTTACTGCTATCATTGGTTCAAGAAAACTTCAAATAAACCCAATCTATTCACAAAACACACCAAAAGGTTTGAACAACGTACACAAGTTTGAAAGATACCTCAGACATGGTGATGCATCAGTAGCAACAATTTTCGGTCCAGTTACATGGGGTAAGG
EXF5914^EXF5914  ---------------------------------------------------------------------------------------------------CGTTTCAGGGGTCTCAAGTCATTCAGAACATCACCATGGGATCCTTACGAGAACCTCCCAATCGAGATGAGCAAAGTCTTTGAGTTTGAGAATTACGACCAGATGTCAAAACGTGTAATCAAGAGGGTCAAGATGGGTATAGATGAGGATGGTGAATCCACCTCAGTTGAGCCTGGCAAGAGAGTAACATTGCACATCAAAAATGTCAGCAAGGATCTCTCAGTTATACAATCATCCGAATTACCACTTGTCATATTCAGCTTACTGCCTCACGAGAAGAAGAAGTCACTTGTTAATATGACTATTCAGCGTAACACCGAATATACAGGTTTAGTGAAGTCCAAAGATCCACTTACCGCTATTATCGGTTCAAGAAAACTTCAAATAAACCCAGTCTATTCACAAAATACACCAAAAGGTTTGAACAACGTACACAAGTTTGAACGATACCTCAGGCATGGTGATCCATCAGTAGCAACAATTTTCGGTCCAGTTGCATGG-------
EXF5915^EXF5915  AAGCAGTATCAAGAATACCTCAACAAAGAAAAAGAAGATGCTGAGTTCCCTGATGAAATTGACACACCGTTGGATATACCAGCCAGAGAGAGATTTGCACGTTTCAGGGGTCTCAAGTCATTCAGAACATCACCATGGGATCCTTACGAGAACCTCCCAATCGAGATGAGCAAAGTCTTTGAGTTTGAGAATTACGACCAGATGTCAAAACGTGTAATCAAGAGGGTCAAGATGGGTATAGATGAGGATGGTGAATCCACCTCAGTTGAGCCTGGCAAGAGAGTAACATTGCACATCAAAAATGTCAGCAAGGATCTCTCAGTTATACAATCATCCGAATTACCACTTGTCATATTCAGCTTACTGCCTCACGAGAAGAAGAAGTCACTTGTTAATATGACTATTCAGCGTAACACCGAATATACAGGTTTAGTGAAGTCCAAAGATCCACTTACCGCTATTATCGGTTCAAGAAAACTTCAAATAAACCCAGTCTATTCACAAAATACACCAAAAGGTTTGAACAACGTACACAAGTTTGAACGATACCTCAGGCATGGTGATCCATCAGTAGCAACAATTTTCGGTCCAGTTGCATGGGGTAAGG
EXF5916^EXF5916  AAGCAGTATCAAGAATACCTCAACAAAGAAAAAGAAGATGCTGAGTTCCCTGATGAAATTGACACACCGTTGGATATACCAGCCAGAGAGAGATTTGCACGTTTCAGGGGTCTCAAGTCATTCAGAACATCACCATGGGATCCTTACGAGAACCTCCCAATCGAGATGAGCAAAGTCTTTGAGTTTGAGAATTACGACCAGATGTCAAAACGTGTAATCAAGAGGGTCAAGATGGGTATAGATGAGGATGGTGAATCCACCTCAGTTGAGCCTGGCAAGAGAGTAACATTGCACATCAAAAATGTCAGCAAGGATCTCTCAGTTATACAATCATCCGAATTACCACTTGTCATATTCAGCTTACTGCCTCACGAGAAGAAGAAGTCACTTGTTAATATGACTATTCAGCGTAACACCGAATATACAGGTTTAGTGAAGTCCAAAGATCCACTTACCGCTATTATCGGTTCAAGAAAACTTCAAATAAACCCAGTCTATTCACAAAATACACCAAAAGGTTTGAACAACGTACACAAGTTTGAACGATACCTCAGGCATGGTGATCCATCAGTAGCAACAATTTTCGGTCCAGTTGCATGGGGTAAGG
EXF5917^EXF5917  AAGCAGTATCAAGAATACCTCAACAAAGAAAAAGAAGATGCTGAGTTCCCTGATGAAATTGACACACCGTTGGATATACCAGCCAGAGAGAGATTTGCACGTTTCAGGGGTCTCAAGTCATTCAGAACATCACCATGGGATCCTTACGAGAACCTCCCAATCGAGATGAGCAAAGTCTTTGAGTTTGAGAATTACGACCAGATGTCAAAACGTGTAATCAAGAGGGTCAAGATGGGTATAGATGAGGATGGTGAGTCCACCTCAGTTGAGCCTGGCAAGAGAGTAACATTGCACATCAAAAATGTCAGCAAGGATCTCTCAGTTATACAATCATCCGAATTACCACTTGTCATATTCAGCTTACTGCCTCACGAGAAGAAGAAGTCACTTGTTAATATGACTATTCAGCGTAACACCGAATATACAGGTTTAGTGAAGTCCAAAGATCCACTTACCGCTATTATCGGTTCAAGAAAACTTCAAATAAACCCTGTCTATTCACAAAATACACCAAAAGGTTTGAACAACGTACACAAGTTTGAACGATACCTCAGGCATGGTGATCCTTCAGTAGCAACTATTTTCGGTCCAGTTGCATGGGGTAAGG
EXF5918^EXF5918  AAGCAGTATCAAGAATACCTTAACAAAGAAAAAGAAGATGCTGAGTTCCCCGATGAAATTGACACACCGTTGGATATACCAGCCAGGGAGAGATTTGCACGTTACAGGGGTCTCAAGTCATTCAGAACGTCACCATGGGATCCTTATGAGAATCTCCCAATTGAAATGAGCAAAGTCTTTGAGTTTGAGAATTACGACCAGATGTCAAAACGTGTAATCAAGAGGGTCAAGATGGGTATGGATGAGGATGGTGAATCCACCTCAGTTGAACCTGGCAAGAGAGTAACATTGCACATTAAAAATGTCAGCAAGGATCTCTCAGTCATTCAATCATCCGAATTACCACTTGTCATATTCAGCTTATTGCCTCACGAGAAGAAAAAGTCACTTGTTAATATGACTATTCAACGTAACACTGAATATACAGGTTTAGTAAAGTCCAAGGATCCACTTACTGCTATCATTGGTTCAAGAAAACTTCAAATAAACCCAATCTATTCACAAAACACGCCAAAAGGTTTGAACAACGTACACAAGTTTGAAAGATACCTCAGACATGGTGATGCATCAGTAGCAACAATTTTCGGTCCAGTTACATGGGGTAAGG
EXF5919^EXF5919  AAGCAGTATCAAGAATACCTCAACAAAGAAAAAGAAGATGCTGAGTTCCCTGATGAAATTGACACACCGTTGGATATACCAGCCAGAGAGAGATTTGCACGTTTCAGGGGTCTCAAGTCATTCAGAACATCACCATGGGATCCTTACGAGAACCTCCCAATCGAGATGAGCAAAGTCTTTGAGTTTGAGAATTACGACCAGATGTCAAAACGTGTAATCAAGAGGGTCAAGATGGGTATAGATGAGGATGGTGAGTCCACCTCAGTTGAGCCTGGCAAGAGAGTAACATTGCACATCAAAAATGTCAGCAAGGATCTCTCAGTTATACAATCATCCGAATTACCACTTGTCATATTCAGCTTACTGCCTCACGAGAAGAAGAAGTCACTTGTTAATATGACTATTCAGCGTAACACCGAATATACAGGTTTAGTGAAGTCCAAAGATCCACTTACCGCTATTATCGGTTCAAGAAAACTTCAAATAAACCCTGTCTATTCACAAAATACACCAAAAGGTTTGAACAACGTACACAAGTTTGAACGATACCTCAGGCATGGTGATCCTTCAGTAGCAACTATTTTCGGTCCAGTTGCATGGGGTAAGG
EXF8299^EXF8299  AAGCAGTATCAAGAATACCTCAACAAAGAAAAAGAAGATGCTGAGTTCCCTGATGAAATTGACACACCGTTGGATATACCAGCCAGAGAGAGATTTGCACGTTTCAGGGGTCTCAAGTCATTCAGAACATCACCATGGGATCCTTACGAGAACCTCCCAATCGAGATGAGCAAAGTCTTTGAGTTTGAGAATTACGACCAGATGTCAAAACGTGTAATCAAGAGGGTCAAGATGGGTATAGATGAGGATGGTGAATCCACCTCAGTTGAGCCTGGCAAGAGAGTAACATTGCACATCAAAAATGTCAGCAAGGATCTCTCAGTTATACAATCATCCGAATTACCACTTGTCATATTCAGCTTACTGCCTCACGAGAAGAAGAAGTCACTTGTTAATATGACTATTCAGCGTAACACCGAATATACAGGTTTAGTGAAGTCCAAAGATCCACTTACCGCTATTATCGGTTCAAGAAAACTTCAAATAAACCCAGTCTATTCACAAAATACACCAAAAGGTTTGAACAACGTACACAAGTTTGAACGATACCTCAGGCATGGTGATCCATCAGTAGCAACAATTTTCGGTCCAGTTGCATGGGGTAAGG
EXF8313^EXF8313  ---------------------------------GAAGATGCTGAGTTCCCTGATGAAATTGACACACCGTTGGATATACCAGCCAGAGAGAGATTTGCACGTTTCAGGGGTCTCAAGTCATTCAGAACATCACCATGGGATCCTTACGAGAACCTCCCAATCGAGATGAGCAAAGTCTTTGAGTTTGAGAATTACGACCAGATGTCAAAACGTGTAATCAAGAGGGTCAAGATGGGTATAGATGAGGATGGTGAATCCACCTCAGTTGAGCCTGGCAAGAGAGTAACATTGCACATCAAAAATGTCAGCAAGGATCTCTCAGTTATACAATCATCCGAATTACCACTTGTCATATTCAGCTTACTGCCTCACGAGAAGAAGAAGTCACTTGTTAATATGACTATTCAGCGTAACACCGAATATACAGGTTTAGTGAAGTCCAAAGATCCACTTACCGCTATTATCGGTTCAAGAAAACTTCAAATAAACCCAGTCTATTCACAAAATACACCAAAAGGTTTGAACAACGTACACAAGTTTGAACGATACCTCAGGCATGGTGATCCATCAGTAGCAACAATTTTCGGTCCAGTTGCATGGGGTAAGG
EXF8314^EXF8314  ------------------------------------------GAGTTCCCTGATGAAATTGACACACCGTTGGATATACCAGCCAGAGAGAGATTTGCACGTTTCAGGGGTCTCAAGTCATTCAGAACGTCACCATGGGATCCTTACGAGAACCTCCCAATCGAGATGAGCAAAGTCTTTGAGTTTGAGAATTACGACCAGATGTCAAAACGTGTAATCAAGAGAGTCAAGATGGGTATAGATGAGGATGGTGAGTCCACCTCAGTTGAACCTGGCAAGAGAGTAACATTGCACATCAAAAATGTCAGCAAGGATCTCTCAGTTATACAATCATCCGAATTACCACTTGTCATATTCAGCTTACTGCCTCACGAGAAGAAGAAGTCACTTGTTAATATGACTATTCAACGTAACACCGAATATACAGGTTTAGTGAAGTCCAAAGATCCACTTACCGCTATTATCGGTTCAAGAAAACTTCAAATAAACCCAGTCTATTCACAAAATACACCGAAAGGTTTGAACAACGTACACAAGTTTGAACGATACCTCAGGCATGGTGATCCATCAGTAGCAACAATTTTCGGTCCAGTTGCATGGGGTAAGG
EXF8315^EXF8315  AAGCAGTATCAAGAATACCTCAACAAAGAAAAAGAAGATGCTGAGTTCCCTGATGAAATTGACACACCGTTGGATATACCAGCCAGAGAGAGATTTGCACGTTTCAGGGGTCTCAAGTCATTCAGAACATCACCATGGGATCCTTACGAGAACCTCCCAATCGAGATGAGCAAAGTCTTTGAGTTTGAGAATTACGACCAGATGTCAAAACGTGTAATCAAGAGGGTCAAGATGGGTATAGATGAGGATGGTGAATCCACCTCAGTTGAGCCTGGCAAGAGAGTAACATTGCACATCAAAAATGTCAGCAAGGATCTCTCAGTTATACAATCATCCGAATTACCACTTGTCATATTCAGCTTACTGCCTCACGAGAAGAAGAAGTCACTTGTTAATATGACTATTCAGCGTAACACCGAATATACAGGTTTAGTGAAGTCCAAAGATCCACTTACCGCTATTATCGGTTCAAGAAAACTTCAAATAAACCCAGTCTATTCACAAAATACACCAAAAGGTTTGAACAACGTACACAAGTTTGAACGATACCTCAGGCATGGTGATCCATCAGTAGCAACAATTTTCGGTCCAGTTGCATGGGGTAAGG
EXF8327^EXF8327  ------------------------------------GATGCTGAGTTCCCTGATGAAATTGACACACCGTTGGATATACCAGCCAGAGAGAGATTTGCACGTTTCAGGGGTCTCAAGTCATTCAGAACATCACCATGGGATCCTTACGAGAACCTCCCAATCGAGATGAGCAAAGTCTTTGAGTTTGAGAATTACGACCAGATGTCAAAACGTGTAATCAAGAGGGTCAAGATGGGTATAGATGAGGATGGTGAATCCACCTCAGTTGAGCCTGGCAAGAGAGTAACATTGCACATCAAAAATGTCAGCAAGGATCTCTCAGTTATACAATCATCCGAATTACCACTTGTCATATTCAGCTTACTGCCTCACGAGAAGAAGAAGTCACTTGTTAATATGACTATTCAGCGTAACACCGAATATACAGGTTTAGTGAAGTCCAAAGATCCACTTACCGCTATTATCGGTTCAAGAAAACTTCAAATAAACCCAGTCTATTCACAAAATACACCAAAAGGTTTGAACAACGTACACAAGTTTGAACGATACCTCAGGCATGGTGATCCATCAGTAGCAACAATTTTCGGTCCAGTTGCATGGGGTAAGG
EXF8341^EXF8341  ---------------------------------------------TTCCCTGATGAAATTGACACACCGTTGGATATACCAGCCAGAGAGAGATTTGCACGTTTCAGGGGTCTCAAGTCATTCAGAACATCACCATGGGATCCTTACGAGAACCTCCCAATCGAGATGAGCAAAGTCTTTGAGTTTGAGAATTACGACCAGATGTCAAAACGTGTAATCAAGAGGGTCAAGATGGGTATAGATGAGGATGGTGAATCCACCTCAGTTGAGCCTGGCAAGAGAGTAACATTGCACATCAAAAATGTCAGCAAGGATCTCTCAGTTATACAATCATCCGAATTACCACTTGTCATATTCAGCTTACTGCCTCACGAGAAGAAGAAGTCACTTGTTAATATGACTATTCAGCGTAACACCGAATATACAGGTTTAGTGAAGTCCAAAGATCCACTTACCGCTATTATCGGTTCAAGAAAACTTCAAATAAACCCAGTCTATTCACAAAATACACCAAAAGGTTTGAACAACGTACACAAGTTTGAACGATACCTCAGGCATGGTGATCCATCAGTAGCAACAATT-------------------------
EXF8342^EXF8342  AAGCAGTATCAAGAATACCTCAACAAAGAAAAAGAAGATGCTGAGTTCCCTGATGAAATTGACACACCGTTGGATATACCAGCCAGAGAGAGATTTGCACGTTTCAGGGGTCTCAAGTCATTCAGAACATCACCATGGGATCCTTACGAGAACCTCCCAATCGAGATGAGCAAAGTCTTTGAGTTTGAGAATTACGACCAGATGTCAAAACGTGTAATCAAGAGGGTCAAGATGGGTATAGATGAGGATGGTGAATCCACCTCAGTTGAGCCTGGCAAGAGAGTAACATTGCACATCAAAAATGTCAGCAAGGATCTCTCAGTTATACAATCATCCGAATTACCACTTGTCATATTCAGCTTACTGCCTCACGAGAAGAAGAAGTCACTTGTTAATATGACTATTCAGCGTAACACCGAATATACAGGTTTAGTGAAGTCCAAAGATCCACTTACCGCTATTATCGGTTCAAGAAAACTTCAAATAAACCCAGTCTATTCACAAAATACACCAAAAGGTTTGAACAACGTACACAAGTTTGAACGATACCTCAGGCATGGTGATCCATCAGTAGCAACAATTTTCGGTCCAGTTGCATGGGGTAAGG
EXF8343^EXF8343  AAGCAGTATCAAGAATACCTCAACAAAGAAAAAGAAGATGCTGAGTTCCCTGATGAAATTGACACACCGTTGGATATACCAGCCAGAGAGAGATTTGCACGTTTCAGGGGTCTCAAGTCATTCAGAACATCACCATGGGATCCTTACGAGAACCTCCCAATCGAGATGAGCAAAGTCTTTGAGTTTGAGAATTACGACCAGATGTCAAAACGTGTAATCAAGAGGGTCAAGATGGGTATAGATGAGGATGGTGAATCCACCTCAGTTGAGCCTGGCAAGAGAGTAACATTGCACATCAAAAATGTCAGCAAGGATCTCTCAGTTATACAATCATCCGAATTACCACTTGTCATATTCAGCTTACTGCCTCACGAGAAGAAGAAGTCACTTGTTAATATGACTATTCAGCGTAACACCGAATATACAGGTTTAGTGAAGTCCAAAGATCCACTTACCGCTATTATCGGTTCAAGAAAACTTCAAATAAACCCAGTCTATTCACAAAATACACCAAAAGGTTTGAACAACGTACACAAGTTTGAACGATACCTCAGGCATGGTGATCCATCAGTAGCAACAATTTTCGGTCCAGTTGCATGGGGTAAGG
EXF8344^EXF8344  AAGCAGTATCAAGAATACCTCAACAAAGAAAAAGAAGATGCTGAGTTCCCTGATGAAATTGACACACCGTTGGATATACCAGCCAGAGAGAGATTTGCACGTTTCAGGGGTCTCAAGTCATTCAGAACATCACCATGGGATCCTTACGAGAACCTCCCAATCGAGATGAGCAAAGTCTTTGAGTTTGAGAATTACGACCAGATGTCAAAACGTGTAATCAAGAGGGTCAAGATGGGTATAGATGAGGATGGTGAATCCACCTCAGTTGAGCCTGGCAAGAGAGTAACATTGCACATCAAAAATGTCAGCAAGGATCTCTCAGTTATACAATCATCCGAATTACCACTTGTCATATTCAGCTTACTGCCTCACGAGAAGAAGAAGTCACTTGTTAATATGACTATTCAGCGTAACACCGAATATACAGGTTTAGTGAAGTCCAAAGATCCACTTACCGCTATTATCGGTTCAAGAAAACTTCAAATAAACCCAGTCTATTCACAAAATACACCAAAAGGTTTGAACAACGTACACAAGTTTGAACGATACCTCAGGCATGGTGATCCATCAGTA----------------------------------
EXF8345^EXF8345  AAGCAGTATCAAGAATACCTCAACAAAGAAAAAGAAGATGCTGAGTTCCCTGATGAAATTGACACACCGTTGGATATACCAGCCAGAGAGAGATTTGCACGTTTCAGGGGTCTCAAGTCATTCAGAACATCACCATGGGATCCTTACGAGAACCTCCCAATCGAGATGAGCAAAGTCTTTGAGTTTGAGAATTACGACCAGATGTCAAAACGTGTAATCAAGAGGGTCAAGATGGGTATAGATGAGGATGGTGAATCCACCTCAGTTGAGCCTGGCAAGAGAGTAACATTGCACATCAAAAATGTCAGCAAGGATCTCTCAGTTATACAATCATCCGAATTACCACTTGTCATATTCAGCTTACTGCCTCACGAGAAGAAGAAGTCACTTGTTAATATGACTATTCAGCGTAACACCGAATATACAGGTTTAGTGAAGTCCAAAGATCCACTTACCGCTATTATCGGTTCAAGAAAACTTCAAATAAACCCAGTCTATTCACAAAATACACCAAAAGGTTTGAACAACGTACACAAGTTTGAACGATACCTCAGGCATGGTGATCCATCAGTAGCAACAATTTTCGGTCCAGTTGCATGGGGTAAGG
EXF8351^EXF8351  AAGCAGTATCAAGAATACCTCAACAAAGAAAAAGAAGATGCTGAGTTCCCTGATGAAATTGACACACCGTTGGATATACCAGCCAGAGAGAGATTTGCACGTTTCAGGGGTCTCAAGTCATTCAGAACATCACCATGGGATCCTTACGAGAACCTCCCAATCGAGATGAGCAAAGTCTTTGAGTTTGAGAATTACGACCAGATGTCAAAACGTGTAATCAAGAGGGTCAAGATGGGTATAGATGAGGATGGTGAATCCACCTCAGTTGAGCCTGGCAAGAGAGTAACATTGCACATCAAAAATGTCAGCAAGGATCTCTCAGTTATACAATCATCCGAATTACCACTTGTCATATTCAGCTTACTGCCTCACGAGAAGAAGAAGTCACTTGTTAATATGACTATTCAGCGTAACACCGAATATACAGGTTTAGTGAAGTCCAAAGATCCACTTACCGCTATTATCGGTTCAAGAAAACTTCAAATAAACCCAGTCTATTCACAAAATACACCAAAAGGTTTGAACAACGTACACAAGTTTGAACGATACCTCAGGCATGGTGATCCATCAGTAGCAACAATTTTCGGTCCAGTTGCATGGGGTAAGG
EXF8352^EXF8352  AAGCAGTATCAAGAATACCTCAACAAAGAAAAAGAAGATGCTGAGTTCCCTGATGAAATTGACACACCGTTGGATATACCAGCCAGAGAGAGATTTGCACGTTTCAGGGGTCTCAAGTCATTCAGAACATCACCATGGGATCCTTACGAGAACCTCCCAATCGAGATGAGCAAAGTCTTTGAGTTTGAGAATTACGACCAGATGTCAAAACGTGTAATCAAGAGGGTCAAGATGGGTATAGATGAGGATGGTGAATCCACCTCAGTTGAGCCTGGCAAGAGAGTAACATTGCACATCAAAAATGTCAGCAAGGATCTCTCAGTTATACAATCATCCGAATTACCACTTGTCATATTCAGCTTACTGCCTCACGAGAAGAAGAAGTCACTTGTTAATATGACTATTCAGCGTAACACCGAATATACAGGTTTAGTGAAGTCCAAAGATCCACTTACCGCTATTATCGGTTCAAGAAAACTTCAAATAAACCCAGTCTATTCACAAAATACACCAAAAGGTTTGAACAACGTACACAAGTTTGAACGATACCTCAGGCATGGTGATCCATCAGTAGCAACAATTTTCGGTCCAGTTGCATGGGGTAAGG
EXF8353^EXF8353  AAGCAGTATCAAGAATACCTCAACAAAGAAAAAGAAGATGCTGAGTTCCCTGATGAAATTGACACACCGTTGGATATACCAGCCAGAGAGAGATTTGCACGTTTCAGGGGTCTCAAGTCATTCAGAACATCACCATGGGATCCTTACGAGAACCTCCCAATCGAGATGAGCAAAGTCTTTGAGTTTGAGAATTACGACCAGATGTCAAAACGTGTAATCAAGAGGGTCAAGATGGGTATAGATGAGGATGGTGAATCCACCTCAGTTGAGCCTGGCAAGAGAGTAACATTGCACATCAAAAATGTCAGCAAGGATCTCTCAGTTATACAATCATCCGAATTACCACTTGTCATATTCAGCTTACTGCCTCACGAGAAGAAGAAGTCACTTGTTAATATGACTATTCAGCGTAACACCGAATATACAGGTTTAGTGAAGTCCAAAGATCCACTTACCGCTATTATCGGTTCAAGAAAACTTCAAATAAACCCAGTCTATTCACAAAATACACCAAAAGGTTTGAACAACGTACACAAGTTTGAACGATACCTCAGGCATGGTGATCCATCAGTAGCAACAATTTTCGGTCCAGTTGCATGGGGTAAGG
EXF8354^EXF8354  AAGCAGTATCAAGAATACCTCAACAAAGAAAAAGAAGATGCTGAGTTCCCTGATGAAATTGACACACCGTTGGATATACCAGCCAGAGAGAGATTTGCACGTTTCAGGGGTCTCAAGTCATTCAGAACATCACCATGGGATCCTTACGAGAACCTCCCAATCGAGATGAGCAAAGTCTTTGAGTTTGAGAATTACGACCAGATGTCAAAACGTGTAATCAAGAGGGTCAAGATGGGTATAGATGAGGATGGTGAGTCCACCTCAGTTGAGCCTGGCAAGAGAGTAACATTGCACATCAAAAATGTCAGCAAGGATCTCTCAGTTATACAATCATCCGAATTACCACTTGTCATATTCAGCTTACTGCCTCACGAGAAGAAGAAGTCACTTGTTAATATGACTATTCAGCGTAACACCGAATATACAGGTTTAGTGAAGTCCAAAGATCCACTTACCGCTATTATCGGTTCAAGAAAACTTCAAATAAACCCTGTCTATTCACAAAATACACCAAAAGGTTTGAACAACGTACACAAGTTTGAACGATACCTCAGGCATGGTGATCCTTCAGTAGCAACTATTTTCGGTCCAGTTGCATGGGGTAAGG
EXF8355^EXF8355  AAGCAGTATCAAGAATACCTCAACAAAGAAAAAGAAGATGCTGAGTTCCCTGATGAAATTGACACACCGTTGGATATACCAGCCAGAGAGAGATTTGCACGTTTCAGGGGTCTCAAGTCATTCAGAACATCACCATGGGATCCTTACGAGAACCTCCCAATCGAGATGAGCAAAGTCTTTGAGTTTGAGAATTACGACCAGATGTCAAAACGTGTAATCAAGAGGGTCAAGATGGGTATAGATGAGGATGGTGAATCCACCTCAGTTGAGCCTGGCAAGAGAGTAACATTGCACATCAAAAATGTCAGCAAGGATCTCTCAGTTATACAATCATCCGAATTACCACTTGTCATATTCAGCTTACTGCCTCACGAGAAGAAGAAGTCACTTGTTAATATGACTATTCAGCGTAACACCGAATATACAGGTTTAGTGAAGTCCAAAGATCCACTTACCGCTATTATCGGTTCAAGAAAACTTCAAATAAACCCAGTCTATTCACAAAATACACCAAAAGGTTTGAACAACGTACACAAGTTTGAACGATACCTCAGGCATGGTGATCCATCAGTAGCAACAATTTTCGGTCCAGTTGCATGGGGTAAGG
EXF8356^EXF8356  AAGCAGTATCAAGAATACCTCAACAAAGAAAAAGAAGATGCTGAGTTCCCTGATGAAATTGACACACCGTTGGATATACCAGCCAGAGAGAGATTTGCACGTTTCAGGGGTCTCAAGTCATTCAGAACATCACCATGGGATCCTTACGAGAACCTCCCAATCGAGATGAGCAAAGTCTTTGAGTTTGAGAATTACGACCAGATGTCAAAACGTGTAATCAAGAGGGTCAAGATGGGTATAGATGAGGATGGTGAATCCACCTCAGTTGAGCCTGGCAAGAGAGTAACATTGCACATCAAAAATGTCAGCAAGGATCTCTCAGTTATACAATCATCCGAATTACCACTTGTCATATTCAGCTTACTGCCTCACGAGAAGAAGAAGTCACTTGTTAATATGACTATTCAGCGTAACACCGAATATACAGGTTTAGTGAAGTCCAAAGATCCACTTACCGCTATTATCGGTTCAAGAAAACTTCAAATAAACCCAGTCTATTCACAAAATACACCAAAAGGTTTGAACAACGTACACAAGTTTGAACGATACCTCAGGCATGGTGATCCATCAGTAGCAACAATTTTCGGTCCAGTTGCATGGGGTAAGG
EXF8586^EXF8586  AAGCAGTATCAAGAATACCTCAACAAAGAAAAAGAAGATGCTGAGTTCCCTGATGAAATTGACACACCGTTGGATATACCAGCCAGAGAGAGATTTGCACGTTTCAGGGGTCTCAAGTCATTCAGAACATCACCATGGGATCCTTACGAGAACCTCCCAATCGAGATGAGCAAAGTCTTTGAGTTTGAGAATTACGACCAGATGTCAAAACGTGTAATCAAGAGGGTCAAGATGGGTATAGATGAGGATGGTGAATCCACCTCAGTTGAGCCTGGCAAGAGAGTAACATTGCACATCAAAAATGTCAGCAAGGATCTCTCAGTTATACAATCATCCGAATTACCACTTGTCATATTCAGCTTACTGCCTCACGAGAAGAAGAAGTCACTTGTTAATATGACTATTCAGCGTAACACCGAATATACAGGTTTAGTGAAGTCCAAAGATCCACTTACCGCTATTATCGGTTCAAGAAAACTTCAAATAAACCCAGTCTATTCACAAAATACACCAAAAGGTTTGAACAACGTACACAAGTTTGAACGATACCTCAGGCATGGTGATCCATCAGTAGCAACAATTTTCGGTCCAGTTGCATGGGGTAAGG
EXF8587^EXF8587  AAGCAGTATCAAGAATACCTCAACAAAGAAAAAGAAGATGCTGAGTTCCCTGATGAAATTGACACACCGTTGGATATACCAGCCAGAGAGAGATTTGCACGTTTCAGGGGTCTCAAGTCATTCAGAACATCACCATGGGATCCTTACGAGAACCTCCCAATCGAGATGAGCAAAGTCTTTGAGTTTGAGAATTACGACCAGATGTCAAAACGTGTAATCAAGAGGGTCAAGATGGGTATAGATGAGGATGGTGAGTCCACCTCAGTTGAGCCTGGCAAGAGAGTAACATTGCACATCAAAAATGTCAGCAAGGATCTCTCAGTTATACAATCATCCGAATTACCACTTGTCATATTCAGCTTACTGCCTCACGAGAAGAAGAAGTCACTTGTTAATATGACTATTCAGCGTAACACCGAATATACAGGTTTAGTGAAGTCCAAAGATCCACTTACCGCTATTATCGGTTCAAGAAAACTTCAAATAAACCCTGTCTATTCACAAAATACACCAAAAGGTTTGAACAACGTACACAAGTTTGAACGATACCTCAGGCATGGTGATCCTTCAGTAGCAACTATTTTCGGTCCAGTTGCATGGGGTAAGG
EXF8588^EXF8588  AAGCAGTATCAAGAATACCTCAACAAAGAAAAAGAAGATGCTGAGTTCCCTGATGAAATTGACACACCGTTGGATATACCAGCCAGAGAGAGATTTGCACGTTTCAGGGGTCTCAAGTCATTCAGAACATCACCATGGGATCCTTACGAGAACCTCCCAATCGAGATGAGCAAAGTCTTTGAGTTTGAGAATTACGACCAGATGTCAAAACGTGTAATCAAGAGGGTCAAGATGGGTATAGATGAGGATGGTGAATCCACCTCAGTTGAGCCTGGCAAGAGAGTAACATTGCACATCAAAAATGTCAGCAAGGATCTCTCAGTTATACAATCATCCGAATTACCACTTGTCATATTCAGCTTACTGCCTCACGAGAAGAAGAAGTCACTTGTTAATATGACTATTCAGCGTAACACCGAATATACAGGTTTAGTGAAGTCCAAAGATCCACTTACCGCTATTATCGGTTCAAGAAAACTTCAAATAAACCCAGTCTATTCACAAAATACACCAAAAGGTTTGAACAACGTACACAAGTTTGAACGATACCTCAGGCATGGTGATCCATCAGTAGCAACAATT-------------------------
EXF8590^EXF8590  AAGCAGTATCAAGAATACCTCAACAAAGAAAAAGAAGATGCTGAGTTCCCTGATGAAATTGACACACCGTTGGATATACCAGCCAGAGAGAGATTTGCACGTTTCAGGGGTCTCAAGTCATTCAGAACATCACCATGGGATCCTTACGAGAACCTCCCAATCGAGATGAGCAAAGTCTTTGAGTTTGAGAATTACGACCAGATGTCAAAACGTGTAATCAAGAGGGTCAAGATGGGTATAGATGAGGATGGTGAATCCACCTCAGTTGAGCCTGGCAAGAGAGTAACATTGCACATCAAAAATGTCAGCAAGGATCTCTCAGTTATACAATCATCCGAATTACCACTTGTCATATTCAGCTTACTGCCTCACGAGAAGAAGAAGTCACTTGTTAATATGACTATTCAGCGTAACACCGAATATACAGGTTTAGTGAAGTCCAAAGATCCACTTACCGCTATTATCGGTTCAAGAAAACTTCAAATAAACCCAGTCTATTCACAAAATACACCAAAAGGTTTGAACAACGTACACAAGTTTGAACGATACCTCAGGCATGGTGATCCATCAGTAGCAACAATTTTCGGTCCAGTTGCATGGGGTAAGG
EXF8591^EXF8591  AAGCAGTATCAAGAATACCTCAACAAAGAAAAAGAAGATGCTGAGTTCCCTGATGAAATTGACACACCGTTGGATATACCAGCCAGAGAGAGATTTGCACGTTTCAGGGGTCTCAAGTCATTCAGAACATCACCATGGGATCCTTACGAGAACCTCCCAATCGAGATGAGCAAAGTCTTTGAGTTTGAGAATTACGACCAGATGTCAAAACGTGTAATCAAGAGGGTCAAGATGGGTATAGATGAGGATGGTGAATCCACCTCAGTTGAGCCTGGCAAGAGAGTAACATTGCACATCAAAAATGTCAGCAAGGATCTCTCAGTTATACAATCATCCGAATTACCACTTGTCATATTCAGCTTACTGCCTCACGAGAAGAAGAAGTCACTTGTTAATATGACTATTCAGCGTAACACCGAATATACAGGTTTAGTGAAGTCCAAAGATCCACTTACCGCTATTATCGGTTCAAGAAAACTTCAAATAAACCCAGTCTATTCACAAAATACACCAAAAGGTTTGAACAACGTACACAAGTTTGAACGATACCTCAGGCATGGTGATCCATCAGTAGCAACAATTTTCGGTCCAGTTGCATGGGGTAAGG
EXF8592^EXF8592  AAGCAGTATCAAGAATACCTCAACAAAGAAAAAGAAGATGCTGAGTTCCCTGATGAAATTGACACACCGTTGGATATACCAGCCAGAGAAAGATTTGCACGTTTCAGGGGTCTCAAGTCATTCAGAACGTCACCATGGGATCCTTACGAGAACCTCCCAATCGAGATGAGCAAAGTCTTTGAGTTTGAGAATTACGACCAGATGTCAAAACGTGTAATCAAGAGGGTCAAGATGGGTATAGATGAGGATGGTGAGTCCACCTCAGTTGGGCCTGGCAAGAGAGTAACATTGCACATCAAAAATGTCAGCAAGGATCTCTCAGTTATACAATCATCCGAATTACCACTTGTCATATTTAGCTTACTGCCTCACGAGAAGAAGAAGTCACTTGTTAATATGACTATTCAACGTAACACCGAATATACAGGTTTAGTGAAGTCCAAAGATCCACTTACCGCTATTATCGGTTCAAGAAAACTTCAAATAAACCCAGTCTATTCACAAAATACACCAAAAGGTTTGAACAACGTACACAAGTTTGAACGATACCTCAGACATGGTGATCCATCAGTAGCAACAATTTTCGGTCCAGTTGCATGGGGTAAGG
EXF8738^EXF8738  ---------CAAGAATACCTTAACAAAGAAAAAGAAGATGCTGAGTTCCCCGATGAAATTGACACACCGTTGGATATACCAGCCAGGGAGAGATTTGCACGTTACAGGGGTCTCAAGTCATTCAGAACGTCACCATGGGATCCTTATGAGAATCTCCCAATTGAAATGAGCAAAGTCTTTGAGTTTGAGAATTACGACCAGATGTCAAAACGAGTAATCAAGAGGGTCAAGATGGGTATGGATGAGGATGGTGAATCCACCTCAGTTGAACCTGGCAAGAGAGTAACATTGCACATTAAAAATGTCAGCAAGGATCTCTCAGTTATTCAATCATCCGAATTACCACTTGTCATATTCAGCTTATTGCCTCACGAGAAGAAAAAGTCACTTGTTAATATGACTATTCAACGTAACACTGAATATACAGGTTTAGTAAAGTCCAAGGATCCACTTACTGCTATCATTGGTTCAAGAAAACTTCAAATAAACCCAATCTATTCACAAAACACACCAAAAGGTTTGAACAACGTACACAAGTTTGAAAGATACCTCAGACATGGTGATGCATCAGTAGCAACAATTTTTGGTCCAGTTACATGGGGTAAGG
EXF8739^EXF8739  ---------CAAGAATACCTTAACAAAGAAAAAGAAGATGCTGAGTTCCCTGATGAAATTGACACACCGTTGGATATACCAGCCAGGGAGAGATTTGCACGTTACAGGGGTCTGAAATCATTCAGAACGTCACCATGGGATCCTTATGAGAACCTTCCAATTGAAATGAGCAAAGTCTTCGAGTTTGAGAATTACGACCAGATGTCAAAACGTGTGATCAAGAGGGTCAAGATGGGCATGGATGAGGATGGTGAGTCCACCTCAGTTGAGCCTGGCAAGAGAGTAACGTTGCACATTAAAAATGTCAGCAAGGATCTCTCAGTTATACAATCATCCGAATTACCACTCGTCATATTCAGCTTATTGCCTCACGAGAAGAAAAAGTCACTTGTTAATATGACTATTCAACGTAACACCGAATATACAGGTTTAGTGAAGTCCAAGGATCCACTTACTGCTATTATCGGTTCAAGGAAACTTCAAATAAACCCAATCTATTCACAAAACACACCAAAAGGTTTGAACAACGTACATAAGTTTGAACGATACCTCAGACATGGTGATGCATCAGTAGCAACAATTTTCGGTCCAGTTACATGGGGTAAGG
EXF8740^EXF8740  ---------CAAGAATACCTTAACAAAGAAAAAGAAGATGCTGAGTTCCCCGATGAAATTGACACACCGTTGGATATACCAGCCAGGGAGAGATTTGCACGTTACAGGGGTCTCAAGTCATTCAGAACGTCACCATGGGATCCTTATGAGAATCTCCCAATTGAAATGAGCAAAGTCTTTGAGTTTGAGAATTACGACCAGATGTCAAAACGTGTAATCAAGAGGGTCAAGATGGGTATGGATGAGGATGGTGAATCCACCTCAGTTGAACCTGGCAAGAGAGTAACATTGCACATTAAAAATGTCAGCAAGGATCTCTCAGTCATTCAATCATCCGAATTACCACTTGTCATATTCAGCTTATTGCCTCACGAGAAGAAAAAGTCACTTGTTAATATGACTATTCAACGTAACACTGAATATACAGGTTTAGTAAAGTCCAAGGATCCACTTACTGCTATCATTGGTTCAAGAAAACTTCAAATAAACCCAATCTATTCACAAAACACGCCAAAAGGTTTGAACAACGTACACAAGTTTGAAAGATACCTCAGACATGGTGATGCATCAGTAGCAACAATTTTCGGTCCAGTTACATGGGGTAAGG
EXF8741^EXF8741  ---------CAAGAATACCTTAACAAAGAAAAAGAAGATGCTGAGTTCCCCGATGAAATTGACACACCGTTGGATATACCAGCCAGGGAGAGATTTGCACGTTACAGGGGTCTCAAGTCATTCAGAACGTCACCATGGGATCCTTATGAGAATCTCCCAATTGAAATGAGCAAAGTCTTTGAGTTTGAGAATTACGACCAGATGTCAAAACGTGTAATCAAGAGGGTCAAGATGGGTATGGATGAGGATGGTGAATCCACCTCAGTTGAACCTGGCAAGAGAGTAACATTGCACATTAAAAATGTCAGCAAGGATCTCTCAGTTATTCAATCATCCGAATTACCACTTGTCATATTCAGCTTATTGCCTCACGAGAAGAAAAAGTCACTTGTTAATATGACTATTCAACGTAACACTGAATATACAGGTTTAGTAAAGTCCAAGGATCCACTTACTGCTATCATTGGTTCAAGAAAACTTCAAATAAACCCAATCTATTCACAAAACACACCAAAAGGTTTGAACAACGTACACAAGTTTGAAAGATACCTCAGACATGGTGATGCATCAGTAGCAACAATTTTCGGTCCAGTTACATGGGGTAAGG
EXF8744^EXF8744  ---------CAAGAATACCTTAACAAAGAAAAAGAAGATGCTGAGTTCCCTGATGAAATTGACACACCGTTGGATATACCAGCCAGGGAGAGATTTGCACGTTACAGGGGTCTGAAATCATTCAGAACGTCACCATGGGATCCTTATGAGAACCTTCCAATTGAAATGAGCAAAGTCTTCGAGTTTGAGAATTACGACCAGATGTCAAAACGTGTGATCAAGAGGGTCAAGATGGGCATGGATGAGGATGGTGAGTCCACCTCAGTTGAGCCTGGCAAGAGAGTAACGTTGCACATTAAAAATGTCAGCAAGGATCTCTCAGTTATACAATCATCCGAATTACCACTCGTCATATTCAGCTTATTGCCTCACGAGAAGAAAAAGTCACTTGTTAATATGACTATTCAACGTAACACCGAATATACAGGTTTAGTGAAGTCCAAGGATCCACTTACTGCTATTATCGGTTCAAGGAAACTTCAAATAAACCCAATCTATTCACAAAACACACCAAAAGGTTTGAACAACGTACATAAGTTTGAACGATACCTCAGACATGGTGATGCATCAGTAGCAACAATTTTCGGTCCAGTTACATGGGGTAAGG
EXF8745^EXF8745  AAGCAGTATCAAGAATACCTTAACAAAGAAAAAGAAGATGCTGAGTTCCCCGATGAAATTGACACACCGTTGGATATACCAGCCAGGGAGAGATTTGCACGTTACAGGGGTCTCAAGTCATTCAGAACGTCACCATGGGATCCTTATGAGAATCTCCCAATTGAAATGAGCAAAGTCTTTGAGTTTGAGAATTACGACCAGATGTCAAAACGTGTAATCAAGAGGGTCAAGATGGGTATGGATGAGGATGGTGAATCCACCTCAGTTGAACCTGGCAAGAGAGTAACATTGCACATTAAAAATGTCAGCAAGGATCTCTCAGTTATTCAATCATCCGAATTACCACTTGTCATATTCAGCTTATTGCCTCACGAGAAGAAAAAGTCACTTGTTAATATGACTATTCAACGTAACACTGAATATACAGGTTTAGTAAAGTCCAAGGATCCACTTACTGCTATCATTGGTTCAAGAAAACTTCAAATAAACCCAATCTATTCACAAAACACACCAAAAGGTTTGAACAACGTACACAAGTTTGAAAGATACCTCAGACATGGTGATGCATCAGTAGCAACAATTTTCGGTCCAGTTACATGGGGTAAGG
EXF8746^EXF8746  ---------CAAGAATACCTTAACAAAGAAAAAGAAGATGCTGAGTTCCCTGATGAAATTGACACACCGTTGGATATACCAGCCAGGGAGAGATTTGCACGTTACAGGGGTCTGAAATCATTCAGAACGTCACCATGGGATCCTTATGAGAACCTTCCAATTGAAATGAGCAAAGTCTTCGAGTTTGAGAATTACGACCAGATGTCAAAACGTGTGATCAAGAGGGTCAAGATGGGCATGGATGAGGATGGTGAGTCCACCTCAGTTGAGCCTGGCAAGAGAGTAACGTTGCACATTAAAAATGTCAGCAAGGATCTCTCAGTTATACAATCATCCGAATTACCACTCGTCATATTCAGCTTATTGCCTCACGAGAAGAAAAAGTCACTTGTTAATATGACTATTCAACGTAACACCGAATATACAGGTTTAGTGAAGTCCAAGGATCCACTTACTGCTATTATCGGTTCAAGGAAACTTCAAATAAACCCAATCTATTCACAAAACACACCAAAAGGTTTGAACAACGTACATAAGTTTGAACGATACCTCAGACATGGTGATGCATCAGTAGCAACAATTTTCGGTCCAGTTACATGGGGTAAGT
EXF8747^EXF8747  ---------CAAGAATACCTTAACAAAGAAAAAGAAGATGCTGAGTTCCCCGATGAAATTGACACACCGTTGGATATACCAGCCAGGGAGAGATTTGCACGTTACAGGGGTCTCAAGTCATTCAGAACGTCACCATGGGATCCTTATGAGAATCTCCCAATTGAAATGAGCAAAGTCTTTGAGTTTGAGAATTACGACCAGATGTCAAAACGTGTAATCAAGAGGGTCAAGATGGGTATGGATGAGGATGGTGAATCCACCTCAGTTGAACCTGGCAAGAGAGTAACATTGCACATTAAAAATGTCAGCAAGGATCTCTCAGTTATTCAATCATCCGAATTACCACTTGTCATATTCAGCTTATTGCCTCACGAGAAGAAAAAGTCACTTGTTAATATGACTATTCAACGTAACACTGAATATACAGGTTTAGTAAAGTCCAAGGATCCACTTACTGCTATCATTGGTTCAAGAAAACTTCAAATAAACCCAATCTATTCACAAAACACACCAAAAGGTTTGAACAACGTACACAAGTTTGAAAGATACCTCAGACATGGTGATGCATCAGTAGCAACAATTTTCGGTCCAGTTACATGGGGTAAGG
EXF8748^EXF8748  ---------CAAGAATACCTCAACAAAGAAAAAGAAGATGCTGAGTTCCCTGATGAAATTGACACACCGTTGGATATACCAGCCAGGGAGAGATTTGCACGTTACAGGGGTCTCAAGTCATTCAGAACATCACCATGGGATCCTTATGAGAACCTCCCAATTGAAATGAGCAAAGTCTTTGAGTTTGAGAATTACGACCAGATGTCAAAACGTGTAATCAAGAGGGTCAAGATGGGTGTGGATGAGGATACTGAGTCGACCTCAGTTGAACCTGGCAAGAGAGTAACATTACACATTAAAAATGTCAGCAAGGATCTCTCAGTTATACAATCATCCGAATTACCACTCGTCATATTCAGCTTATTGCCTCACGAGAAGAAAAAGTCACTTGTTAATATGACTATCCAACGTAACACCGAATATACAGGTTTAGTGAAGTCCAAGGATCCACTTACTGCTATTATCGGTTCAAGGAAACTTCAAATAAACCCAATCTATTCACAAAACACACCAAAAGGTTTGAACAACGTACACAAATTTGAAAGATACCTCAGACATGGTGATGCATCAGTAGCAACA----------------------------
EXF8749^EXF8749  ---------CAAGAATACCTTAACAAAGAAAAAGAAGATGCTGAGTTCCCCGATGAAATTGACACACCGTTGGATATACCAGCCAGGGAGAGATTTGCACGTTACAGGGGTCTCAAGTCATTCAGAACGTCACCATGGGATCCTTATGAGAATCTCCCAATTGAAATGAGCAAAGTCTTTGAGTTTGAGAATTACGACCAGATGTCAAAACGTGTAATCAAGAGGGTCAAGATGGGTATGGATGAGGATGGTGAATCCACCTCAGTTGAACCTGGCAAGAGAGTAACATTGCACATTAAAAATGTTAGCAAGGATCTCTCAGTTATTCAATCATCCGAATTACCACTTGTCATATTCAGCTTATTGCCTCACGAGAAGAAAAAGTCACTTGTTAATATGACTATTCAACGTAACACTGAATATACAGGTTTAGTAAAGTCCAAGGATCCACTTACTGCTATCATTGGTTCAAGAAAACTTCAAATAAACCCAATCTATTCACAAAACACACCAAAAGGTTTGAACAACGTACACAAGTTTGAAAGATACCTCAGACATGGTGATGCATCAGTAGCAACAATTTTCGGTCCAGTTACATGGGGTAAGG
EXF8754^EXF8754  AAGCAGTATCAAGAATACCTTAACAAAGAAAAAGAAGATGCTGAGTTCCCCGATGAAATTGACACACCGTTGGATATACCAGCCAGGGAGAGATTTGCACGTTACAGGGGTCTCAAGTCATTCAGAACGTCACCATGGGATCCTTATGAGAATCTCCCAATTGAAATGAGCAAAGTCTTTGAGTTTGAGAATTACGACCAGATGTCAAAACGTGTAATCAAGAGGGTCAAGATGGGTATGGATGAGGATGGTGAATCCACCTCAGTTGAACCTGGCAAGAGAGTAACATTGCACATTAAAAATGTCAGCAAGGATCTCTCAGTTATTCAATCATCCGAATTACCACTTGTCATATTCAGCTTATTGCCTCACGAGAAGAAAAAGTCACTTGTTAATATGACTATTCAACGTAACACTGAATATACAGGTTTAGTAAAGTCCAAGGATCCACTTACTGCTATCATTGGTTCAAGAAAACTTCAAATAAACCCAATCTATTCACAAAACACACCAAAAGGTTTGAACAACGTACACAAGTTTGAAAGATACCTCAGACATGGTGATGCATCAGTAGCAACAATTTTCGGTCCAGTTACATGGGGTAAGG
EXF8757^EXF8757  ---CAGTATCAAGAATACCTTAACAAAGAAAAAGAAGATGCTGAGTTCCCCGATGAAATTGACACACCGTTGGATATACCAGCCAGGGAGAGATTTGCACGTTACAGGGGTCTCAAGTCATTCAGAACGTCACCATGGGATCCTTATGAGAATCTCCCAATTGAAATGAGCAAAGTCTTTGAGTTTGAGAATTACGACCAGATGTCAAAACGAGTAATCAAGAGGGTCAAGATGGGTATGGACGAGGATGGTGAATCCACCTCAGTTGAACCTGGCAAGAGAGTAACATTGCACATTAAAAATGTCAGCAAGGATCTCTCAGTTATTCAATCATCCGAATTACCACTTGTCATATTCAGCTTATTGCCTCACGAGAAGAAAAAGTCACTTGTTAATATGACTATTCAACGTAACACTGAATATACAGGTTTAGTAAAGTCCAAGGATCCACTTACTGCTATCATTGGTTCAAGAAAACTTCAAATAAACCCAATCTATTCACAAAACACACCAAAAGGTTTGAACAACGTACACAAGTTTGAAAGATACCTCAGACATGGTGATGCATCAGTAGCAACAATTTTTGGTCCAGTTACATGGGGTAAGG
EXF8758^EXF8758  ------------------------------------------------------------GACACACCGTTGGATATACCAGCCAGGGAGAGATTTGCACGTTACAGGGGTCTCAAGTCATTCAGAACGTCACCATGGGATCCTTATGAGAATCTCCCAATTGAAATGAGCAAAGTCTTTGAGTTTGAGAATTACGACCAGATGTCAAAACGAGTAATCAAGAGGGTCAAGATGGGTATGGACGAGGATGGTGAATCCACCTCAGTTGAACCTGGCAAGAGAGTAACATTGCACATTAAAAATGTCAGCAAGGATCTCTCAGTTATTCAATCATCCGAATTACCACTTGTCATATTCAGCTTATTGCCTCACGAGAAGAAAAAGTCACTTGTTAATATGACTATTCAACGTAACACTGAATATACAGGTTTAGTAAAGTCCAAGGATCCACTTACTGCTATCATTGGTTCAAGAAAACTTCAAATAAACCCAATCTATTCACAAAACACACCAAAAGGTTTGAACAACGTACACAAGTTTGAAAGATACCTCAGACATGGTGATGCATCAGTAGCAACAATTTTTGGTCCAGTTACATGGGGTAAGG
