# Supplementary material for: Application of the Phylogenetic Species Concept to Wallemia sebi from House Dust and Indoor Air Revealed by Multi-Locus Genealogical Concordance
Source: PLoS One. 2015 Mar 23;10(3):e0120894. doi: 10.1371/journal.pone.0120894 (PMC4370657; doi:10.1371/journal.pone.0120894)
Supplement: S2 File — (ZIP) [file pone.0120894.s006.zip › info.txt]

Each BPP3 run was performed using the alignment (Wallemia.txt) and imap files that designated strain number to species (Wallemia.Imap.txt)

--------------------------------------------------------------------------------

bpp.ctl = configuration file needed to run BPP3
terminal_output.txt = results output

--------------------------------------------------------------------------------

W. sebi clade numbers and species newly described from Jančič S, Nguyen HDT, Frisvad JC, Zalar P, Schroers HJ, Seifert KA, Gunde-Cimerman N (2015) A taxonomic revision of the Wallemia sebi species complex. PLoS One. In press.

W. sebi = W. sebi clade 1
W. mellicola = W. sebi clade 2
W. canadensis = W. sebi clade 3
W. tropicalis = W. sebi clade 4
